# Supplementary material for: Widespread Horizontal Gene Transfer Among Animal Viruses
Source: bioRxiv. 2024 Mar 26:2024.03.25.586562. Preprint. [Version 2] doi: 10.1101/2024.03.25.586562 (PMC11071296; doi:10.1101/2024.03.25.586562)
Supplement: Supplement 7 [file media-7.zip › File7_PDB/Mega182742_Helicase690.pdb]

ATOM      1  N   MET A   1     -43.086 -21.598  14.087  1.00 44.19           N  
ATOM      2  H   MET A   1     -43.192 -20.753  13.544  1.00 44.19           H  
ATOM      3  H2  MET A   1     -43.768 -22.285  13.798  1.00 44.19           H  
ATOM      4  H3  MET A   1     -43.228 -21.360  15.058  1.00 44.19           H  
ATOM      5  CA  MET A   1     -41.714 -22.107  13.903  1.00 44.19           C  
ATOM      6  HA  MET A   1     -41.534 -22.974  14.539  1.00 44.19           H  
ATOM      7  C   MET A   1     -40.807 -20.992  14.358  1.00 44.19           C  
ATOM      8  CB  MET A   1     -41.388 -22.469  12.440  1.00 44.19           C  
ATOM      9  HB2 MET A   1     -41.658 -21.641  11.785  1.00 44.19           H  
ATOM     10  HB3 MET A   1     -40.311 -22.618  12.364  1.00 44.19           H  
ATOM     11  O   MET A   1     -40.753 -19.978  13.671  1.00 44.19           O  
ATOM     12  CG  MET A   1     -42.066 -23.743  11.929  1.00 44.19           C  
ATOM     13  HG2 MET A   1     -43.143 -23.579  11.879  1.00 44.19           H  
ATOM     14  HG3 MET A   1     -41.865 -24.564  12.618  1.00 44.19           H  
ATOM     15  SD  MET A   1     -41.465 -24.210  10.282  1.00 44.19           S  
ATOM     16  CE  MET A   1     -42.657 -25.496   9.825  1.00 44.19           C  
ATOM     17  HE1 MET A   1     -42.419 -25.871   8.830  1.00 44.19           H  
ATOM     18  HE2 MET A   1     -43.665 -25.082   9.820  1.00 44.19           H  
ATOM     19  HE3 MET A   1     -42.603 -26.319  10.538  1.00 44.19           H  
ATOM     20  N   ASP A   2     -40.208 -21.124  15.535  1.00 66.18           N  
ATOM     21  H   ASP A   2     -40.292 -21.959  16.098  1.00 66.18           H  
ATOM     22  CA  ASP A   2     -39.210 -20.153  15.979  1.00 66.18           C  
ATOM     23  HA  ASP A   2     -39.638 -19.152  15.927  1.00 66.18           H  
ATOM     24  C   ASP A   2     -38.030 -20.221  15.004  1.00 66.18           C  
ATOM     25  CB  ASP A   2     -38.815 -20.419  17.442  1.00 66.18           C  
ATOM     26  HB2 ASP A   2     -38.017 -19.730  17.721  1.00 66.18           H  
ATOM     27  HB3 ASP A   2     -38.437 -21.437  17.532  1.00 66.18           H  
ATOM     28  O   ASP A   2     -37.634 -21.309  14.579  1.00 66.18           O  
ATOM     29  CG  ASP A   2     -39.997 -20.214  18.399  1.00 66.18           C  
ATOM     30  OD1 ASP A   2     -40.875 -19.385  18.065  1.00 66.18           O  
ATOM     31  OD2 ASP A   2     -40.062 -20.956  19.401  1.00 66.18           O  
ATOM     32  N   GLY A   3     -37.550 -19.063  14.548  1.00 73.68           N  
ATOM     33  H   GLY A   3     -37.906 -18.207  14.950  1.00 73.68           H  
ATOM     34  CA  GLY A   3     -36.422 -18.992  13.620  1.00 73.68           C  
ATOM     35  HA2 GLY A   3     -36.679 -19.539  12.713  1.00 73.68           H  
ATOM     36  HA3 GLY A   3     -36.227 -17.951  13.363  1.00 73.68           H  
ATOM     37  C   GLY A   3     -35.141 -19.600  14.214  1.00 73.68           C  
ATOM     38  O   GLY A   3     -35.122 -20.005  15.377  1.00 73.68           O  
ATOM     39  N   PRO A   4     -34.043 -19.659  13.439  1.00 79.85           N  
ATOM     40  CA  PRO A   4     -32.777 -20.185  13.935  1.00 79.85           C  
ATOM     41  HA  PRO A   4     -32.914 -21.253  14.107  1.00 79.85           H  
ATOM     42  C   PRO A   4     -32.337 -19.504  15.236  1.00 79.85           C  
ATOM     43  CB  PRO A   4     -31.765 -19.983  12.804  1.00 79.85           C  
ATOM     44  HB2 PRO A   4     -31.024 -20.782  12.780  1.00 79.85           H  
ATOM     45  HB3 PRO A   4     -31.281 -19.011  12.895  1.00 79.85           H  
ATOM     46  O   PRO A   4     -32.389 -18.278  15.346  1.00 79.85           O  
ATOM     47  CG  PRO A   4     -32.653 -19.991  11.560  1.00 79.85           C  
ATOM     48  HG2 PRO A   4     -32.193 -19.463  10.724  1.00 79.85           H  
ATOM     49  HG3 PRO A   4     -32.879 -21.021  11.283  1.00 79.85           H  
ATOM     50  CD  PRO A   4     -33.929 -19.301  12.038  1.00 79.85           C  
ATOM     51  HD2 PRO A   4     -33.825 -18.219  11.949  1.00 79.85           H  
ATOM     52  HD3 PRO A   4     -34.783 -19.653  11.459  1.00 79.85           H  
ATOM     53  N   VAL A   5     -31.859 -20.283  16.209  1.00 86.08           N  
ATOM     54  H   VAL A   5     -31.785 -21.275  16.031  1.00 86.08           H  
ATOM     55  CA  VAL A   5     -31.327 -19.729  17.460  1.00 86.08           C  
ATOM     56  HA  VAL A   5     -31.976 -18.908  17.766  1.00 86.08           H  
ATOM     57  C   VAL A   5     -29.940 -19.159  17.186  1.00 86.08           C  
ATOM     58  CB  VAL A   5     -31.325 -20.750  18.610  1.00 86.08           C  
ATOM     59  HB  VAL A   5     -30.831 -21.665  18.282  1.00 86.08           H  
ATOM     60  O   VAL A   5     -29.017 -19.870  16.777  1.00 86.08           O  
ATOM     61  CG1 VAL A   5     -30.596 -20.218  19.855  1.00 86.08           C  
ATOM     62 HG11 VAL A   5     -31.032 -19.269  20.166  1.00 86.08           H  
ATOM     63 HG12 VAL A   5     -30.695 -20.940  20.666  1.00 86.08           H  
ATOM     64 HG13 VAL A   5     -29.535 -20.087  19.642  1.00 86.08           H  
ATOM     65  CG2 VAL A   5     -32.760 -21.080  19.036  1.00 86.08           C  
ATOM     66 HG21 VAL A   5     -33.367 -21.362  18.175  1.00 86.08           H  
ATOM     67 HG22 VAL A   5     -32.758 -21.904  19.750  1.00 86.08           H  
ATOM     68 HG23 VAL A   5     -33.227 -20.209  19.496  1.00 86.08           H  
ATOM     69  N   VAL A   6     -29.795 -17.856  17.420  1.00 91.53           N  
ATOM     70  H   VAL A   6     -30.609 -17.343  17.727  1.00 91.53           H  
ATOM     71  CA  VAL A   6     -28.622 -17.077  17.015  1.00 91.53           C  
ATOM     72  HA  VAL A   6     -27.822 -17.770  16.753  1.00 91.53           H  
ATOM     73  C   VAL A   6     -28.100 -16.199  18.148  1.00 91.53           C  
ATOM     74  CB  VAL A   6     -28.919 -16.236  15.758  1.00 91.53           C  
ATOM     75  HB  VAL A   6     -28.047 -15.611  15.562  1.00 91.53           H  
ATOM     76  O   VAL A   6     -28.857 -15.645  18.944  1.00 91.53           O  
ATOM     77  CG1 VAL A   6     -29.145 -17.138  14.540  1.00 91.53           C  
ATOM     78 HG11 VAL A   6     -28.257 -17.746  14.369  1.00 91.53           H  
ATOM     79 HG12 VAL A   6     -29.361 -16.532  13.660  1.00 91.53           H  
ATOM     80 HG13 VAL A   6     -29.995 -17.799  14.707  1.00 91.53           H  
ATOM     81  CG2 VAL A   6     -30.136 -15.320  15.926  1.00 91.53           C  
ATOM     82 HG21 VAL A   6     -31.044 -15.913  16.039  1.00 91.53           H  
ATOM     83 HG22 VAL A   6     -30.022 -14.685  16.805  1.00 91.53           H  
ATOM     84 HG23 VAL A   6     -30.261 -14.692  15.044  1.00 91.53           H  
ATOM     85  N   LYS A   7     -26.777 -16.034  18.217  1.00 93.55           N  
ATOM     86  H   LYS A   7     -26.213 -16.529  17.541  1.00 93.55           H  
ATOM     87  CA  LYS A   7     -26.118 -15.100  19.142  1.00 93.55           C  
ATOM     88  HA  LYS A   7     -26.826 -14.303  19.372  1.00 93.55           H  
ATOM     89  C   LYS A   7     -24.912 -14.445  18.485  1.00 93.55           C  
ATOM     90  CB  LYS A   7     -25.767 -15.792  20.475  1.00 93.55           C  
ATOM     91  HB2 LYS A   7     -25.376 -15.048  21.170  1.00 93.55           H  
ATOM     92  HB3 LYS A   7     -26.681 -16.206  20.902  1.00 93.55           H  
ATOM     93  O   LYS A   7     -24.200 -15.080  17.712  1.00 93.55           O  
ATOM     94  CG  LYS A   7     -24.736 -16.917  20.312  1.00 93.55           C  
ATOM     95  HG2 LYS A   7     -23.803 -16.492  19.941  1.00 93.55           H  
ATOM     96  HG3 LYS A   7     -25.120 -17.632  19.585  1.00 93.55           H  
ATOM     97  CD  LYS A   7     -24.437 -17.677  21.609  1.00 93.55           C  
ATOM     98  HD2 LYS A   7     -24.041 -16.994  22.361  1.00 93.55           H  
ATOM     99  HD3 LYS A   7     -25.360 -18.130  21.970  1.00 93.55           H  
ATOM    100  CE  LYS A   7     -23.406 -18.766  21.274  1.00 93.55           C  
ATOM    101  HE2 LYS A   7     -23.744 -19.276  20.371  1.00 93.55           H  
ATOM    102  HE3 LYS A   7     -22.453 -18.294  21.038  1.00 93.55           H  
ATOM    103  NZ  LYS A   7     -23.241 -19.768  22.355  1.00 93.55           N  
ATOM    104  HZ1 LYS A   7     -24.123 -20.225  22.536  1.00 93.55           H  
ATOM    105  HZ2 LYS A   7     -22.891 -19.351  23.206  1.00 93.55           H  
ATOM    106  HZ3 LYS A   7     -22.602 -20.490  22.055  1.00 93.55           H  
ATOM    107  N   LEU A   8     -24.625 -13.197  18.837  1.00 92.21           N  
ATOM    108  H   LEU A   8     -25.219 -12.757  19.527  1.00 92.21           H  
ATOM    109  CA  LEU A   8     -23.417 -12.503  18.387  1.00 92.21           C  
ATOM    110  HA  LEU A   8     -22.966 -13.081  17.581  1.00 92.21           H  
ATOM    111  C   LEU A   8     -22.394 -12.432  19.517  1.00 92.21           C  
ATOM    112  CB  LEU A   8     -23.788 -11.138  17.796  1.00 92.21           C  
ATOM    113  HB2 LEU A   8     -24.477 -11.319  16.971  1.00 92.21           H  
ATOM    114  HB3 LEU A   8     -24.293 -10.542  18.557  1.00 92.21           H  
ATOM    115  O   LEU A   8     -22.696 -11.989  20.625  1.00 92.21           O  
ATOM    116  CG  LEU A   8     -22.618 -10.333  17.216  1.00 92.21           C  
ATOM    117  HG  LEU A   8     -21.905 -10.112  18.010  1.00 92.21           H  
ATOM    118  CD1 LEU A   8     -21.902 -11.069  16.082  1.00 92.21           C  
ATOM    119 HD11 LEU A   8     -21.391 -11.946  16.480  1.00 92.21           H  
ATOM    120 HD12 LEU A   8     -21.138 -10.426  15.644  1.00 92.21           H  
ATOM    121 HD13 LEU A   8     -22.612 -11.376  15.315  1.00 92.21           H  
ATOM    122  CD2 LEU A   8     -23.141  -9.022  16.632  1.00 92.21           C  
ATOM    123 HD21 LEU A   8     -22.306  -8.442  16.238  1.00 92.21           H  
ATOM    124 HD22 LEU A   8     -23.857  -9.224  15.836  1.00 92.21           H  
ATOM    125 HD23 LEU A   8     -23.630  -8.445  17.418  1.00 92.21           H  
ATOM    126  N   THR A   9     -21.176 -12.883  19.230  1.00 91.39           N  
ATOM    127  H   THR A   9     -20.989 -13.199  18.289  1.00 91.39           H  
ATOM    128  CA  THR A   9     -20.064 -12.935  20.187  1.00 91.39           C  
ATOM    129  HA  THR A   9     -20.266 -12.250  21.011  1.00 91.39           H  
ATOM    130  C   THR A   9     -18.761 -12.478  19.530  1.00 91.39           C  
ATOM    131  CB  THR A   9     -19.898 -14.350  20.772  1.00 91.39           C  
ATOM    132  HB  THR A   9     -19.230 -14.281  21.631  1.00 91.39           H  
ATOM    133  O   THR A   9     -18.727 -12.184  18.336  1.00 91.39           O  
ATOM    134  CG2 THR A   9     -21.196 -15.009  21.238  1.00 91.39           C  
ATOM    135 HG21 THR A   9     -21.811 -15.270  20.377  1.00 91.39           H  
ATOM    136 HG22 THR A   9     -20.955 -15.916  21.794  1.00 91.39           H  
ATOM    137 HG23 THR A   9     -21.754 -14.323  21.876  1.00 91.39           H  
ATOM    138  OG1 THR A   9     -19.310 -15.211  19.830  1.00 91.39           O  
ATOM    139  HG1 THR A   9     -19.892 -15.285  19.070  1.00 91.39           H  
ATOM    140  N   ARG A  10     -17.660 -12.456  20.292  1.00 87.00           N  
ATOM    141  H   ARG A  10     -17.736 -12.717  21.265  1.00 87.00           H  
ATOM    142  CA  ARG A  10     -16.312 -12.207  19.752  1.00 87.00           C  
ATOM    143  HA  ARG A  10     -16.310 -11.288  19.165  1.00 87.00           H  
ATOM    144  C   ARG A  10     -15.816 -13.296  18.796  1.00 87.00           C  
ATOM    145  CB  ARG A  10     -15.308 -12.056  20.896  1.00 87.00           C  
ATOM    146  HB2 ARG A  10     -14.316 -12.003  20.448  1.00 87.00           H  
ATOM    147  HB3 ARG A  10     -15.338 -12.938  21.535  1.00 87.00           H  
ATOM    148  O   ARG A  10     -14.892 -13.044  18.039  1.00 87.00           O  
ATOM    149  CG  ARG A  10     -15.555 -10.795  21.741  1.00 87.00           C  
ATOM    150  HG2 ARG A  10     -15.667  -9.929  21.090  1.00 87.00           H  
ATOM    151  HG3 ARG A  10     -16.468 -10.917  22.324  1.00 87.00           H  
ATOM    152  CD  ARG A  10     -14.381 -10.550  22.695  1.00 87.00           C  
ATOM    153  HD2 ARG A  10     -14.619  -9.714  23.352  1.00 87.00           H  
ATOM    154  HD3 ARG A  10     -14.226 -11.434  23.314  1.00 87.00           H  
ATOM    155  NE  ARG A  10     -13.161 -10.277  21.920  1.00 87.00           N  
ATOM    156  HE  ARG A  10     -12.670 -11.080  21.553  1.00 87.00           H  
ATOM    157  NH1 ARG A  10     -13.197  -7.969  21.980  1.00 87.00           N  
ATOM    158 HH11 ARG A  10     -13.607  -7.977  22.903  1.00 87.00           H  
ATOM    159 HH12 ARG A  10     -12.818  -7.093  21.649  1.00 87.00           H  
ATOM    160  NH2 ARG A  10     -11.814  -9.054  20.597  1.00 87.00           N  
ATOM    161 HH21 ARG A  10     -11.457  -8.153  20.315  1.00 87.00           H  
ATOM    162 HH22 ARG A  10     -11.486  -9.905  20.163  1.00 87.00           H  
ATOM    163  CZ  ARG A  10     -12.741  -9.098  21.505  1.00 87.00           C  
ATOM    164  N   LEU A  11     -16.435 -14.474  18.806  1.00 85.58           N  
ATOM    165  H   LEU A  11     -17.196 -14.627  19.453  1.00 85.58           H  
ATOM    166  CA  LEU A  11     -16.118 -15.550  17.866  1.00 85.58           C  
ATOM    167  HA  LEU A  11     -15.060 -15.502  17.610  1.00 85.58           H  
ATOM    168  C   LEU A  11     -16.873 -15.410  16.536  1.00 85.58           C  
ATOM    169  CB  LEU A  11     -16.389 -16.907  18.542  1.00 85.58           C  
ATOM    170  HB2 LEU A  11     -16.198 -17.700  17.820  1.00 85.58           H  
ATOM    171  HB3 LEU A  11     -17.442 -16.956  18.818  1.00 85.58           H  
ATOM    172  O   LEU A  11     -16.633 -16.199  15.627  1.00 85.58           O  
ATOM    173  CG  LEU A  11     -15.535 -17.181  19.795  1.00 85.58           C  
ATOM    174  HG  LEU A  11     -15.701 -16.392  20.529  1.00 85.58           H  
ATOM    175  CD1 LEU A  11     -15.972 -18.504  20.421  1.00 85.58           C  
ATOM    176 HD11 LEU A  11     -15.802 -19.323  19.722  1.00 85.58           H  
ATOM    177 HD12 LEU A  11     -15.382 -18.693  21.318  1.00 85.58           H  
ATOM    178 HD13 LEU A  11     -17.027 -18.466  20.691  1.00 85.58           H  
ATOM    179  CD2 LEU A  11     -14.042 -17.255  19.477  1.00 85.58           C  
ATOM    180 HD21 LEU A  11     -13.488 -17.534  20.374  1.00 85.58           H  
ATOM    181 HD22 LEU A  11     -13.667 -16.290  19.136  1.00 85.58           H  
ATOM    182 HD23 LEU A  11     -13.854 -18.009  18.712  1.00 85.58           H  
ATOM    183  N   GLY A  12     -17.774 -14.426  16.412  1.00 88.17           N  
ATOM    184  H   GLY A  12     -17.915 -13.804  17.196  1.00 88.17           H  
ATOM    185  CA  GLY A  12     -18.608 -14.199  15.232  1.00 88.17           C  
ATOM    186  HA2 GLY A  12     -18.346 -14.907  14.445  1.00 88.17           H  
ATOM    187  HA3 GLY A  12     -18.421 -13.195  14.852  1.00 88.17           H  
ATOM    188  C   GLY A  12     -20.105 -14.332  15.511  1.00 88.17           C  
ATOM    189  O   GLY A  12     -20.555 -14.308  16.665  1.00 88.17           O  
ATOM    190  N   TYR A  13     -20.878 -14.433  14.428  1.00 93.92           N  
ATOM    191  H   TYR A  13     -20.431 -14.555  13.531  1.00 93.92           H  
ATOM    192  CA  TYR A  13     -22.316 -14.675  14.471  1.00 93.92           C  
ATOM    193  HA  TYR A  13     -22.742 -14.194  15.351  1.00 93.92           H  
ATOM    194  C   TYR A  13     -22.544 -16.183  14.572  1.00 93.92           C  
ATOM    195  CB  TYR A  13     -22.966 -14.058  13.229  1.00 93.92           C  
ATOM    196  HB2 TYR A  13     -22.701 -14.642  12.347  1.00 93.92           H  
ATOM    197  HB3 TYR A  13     -22.546 -13.062  13.088  1.00 93.92           H  
ATOM    198  O   TYR A  13     -22.308 -16.919  13.617  1.00 93.92           O  
ATOM    199  CG  TYR A  13     -24.471 -13.922  13.307  1.00 93.92           C  
ATOM    200  CD1 TYR A  13     -25.296 -15.057  13.200  1.00 93.92           C  
ATOM    201  HD1 TYR A  13     -24.866 -16.038  13.066  1.00 93.92           H  
ATOM    202  CD2 TYR A  13     -25.048 -12.643  13.435  1.00 93.92           C  
ATOM    203  HD2 TYR A  13     -24.418 -11.766  13.473  1.00 93.92           H  
ATOM    204  CE1 TYR A  13     -26.694 -14.910  13.255  1.00 93.92           C  
ATOM    205  HE1 TYR A  13     -27.335 -15.773  13.152  1.00 93.92           H  
ATOM    206  CE2 TYR A  13     -26.446 -12.499  13.476  1.00 93.92           C  
ATOM    207  HE2 TYR A  13     -26.901 -11.521  13.532  1.00 93.92           H  
ATOM    208  OH  TYR A  13     -28.620 -13.496  13.478  1.00 93.92           O  
ATOM    209  HH  TYR A  13     -28.930 -12.597  13.344  1.00 93.92           H  
ATOM    210  CZ  TYR A  13     -27.274 -13.635  13.412  1.00 93.92           C  
ATOM    211  N   ILE A  14     -22.947 -16.641  15.751  1.00 94.90           N  
ATOM    212  H   ILE A  14     -23.219 -15.976  16.460  1.00 94.90           H  
ATOM    213  CA  ILE A  14     -23.073 -18.058  16.076  1.00 94.90           C  
ATOM    214  HA  ILE A  14     -22.422 -18.634  15.418  1.00 94.90           H  
ATOM    215  C   ILE A  14     -24.510 -18.498  15.832  1.00 94.90           C  
ATOM    216  CB  ILE A  14     -22.653 -18.332  17.534  1.00 94.90           C  
ATOM    217  HB  ILE A  14     -23.418 -17.900  18.180  1.00 94.90           H  
ATOM    218  O   ILE A  14     -25.436 -17.907  16.389  1.00 94.90           O  
ATOM    219  CG1 ILE A  14     -21.311 -17.693  17.953  1.00 94.90           C  
ATOM    220 HG12 ILE A  14     -21.395 -16.608  17.885  1.00 94.90           H  
ATOM    221 HG13 ILE A  14     -21.112 -17.932  18.998  1.00 94.90           H  
ATOM    222  CG2 ILE A  14     -22.626 -19.844  17.796  1.00 94.90           C  
ATOM    223 HG21 ILE A  14     -21.981 -20.323  17.060  1.00 94.90           H  
ATOM    224 HG22 ILE A  14     -23.628 -20.263  17.706  1.00 94.90           H  
ATOM    225 HG23 ILE A  14     -22.241 -20.063  18.792  1.00 94.90           H  
ATOM    226  CD1 ILE A  14     -20.113 -18.142  17.116  1.00 94.90           C  
ATOM    227 HD11 ILE A  14     -19.227 -17.586  17.423  1.00 94.90           H  
ATOM    228 HD12 ILE A  14     -20.312 -17.927  16.067  1.00 94.90           H  
ATOM    229 HD13 ILE A  14     -19.927 -19.208  17.250  1.00 94.90           H  
ATOM    230  N   VAL A  15     -24.673 -19.557  15.048  1.00 95.16           N  
ATOM    231  H   VAL A  15     -23.855 -19.965  14.618  1.00 95.16           H  
ATOM    232  CA  VAL A  15     -25.964 -20.166  14.724  1.00 95.16           C  
ATOM    233  HA  VAL A  15     -26.766 -19.600  15.197  1.00 95.16           H  
ATOM    234  C   VAL A  15     -25.995 -21.589  15.271  1.00 95.16           C  
ATOM    235  CB  VAL A  15     -26.205 -20.158  13.203  1.00 95.16           C  
ATOM    236  HB  VAL A  15     -25.555 -20.897  12.735  1.00 95.16           H  
ATOM    237  O   VAL A  15     -25.039 -22.344  15.078  1.00 95.16           O  
ATOM    238  CG1 VAL A  15     -27.652 -20.535  12.886  1.00 95.16           C  
ATOM    239 HG11 VAL A  15     -27.827 -20.410  11.817  1.00 95.16           H  
ATOM    240 HG12 VAL A  15     -28.346 -19.895  13.431  1.00 95.16           H  
ATOM    241 HG13 VAL A  15     -27.842 -21.573  13.157  1.00 95.16           H  
ATOM    242  CG2 VAL A  15     -25.900 -18.801  12.549  1.00 95.16           C  
ATOM    243 HG21 VAL A  15     -24.840 -18.567  12.645  1.00 95.16           H  
ATOM    244 HG22 VAL A  15     -26.493 -18.016  13.017  1.00 95.16           H  
ATOM    245 HG23 VAL A  15     -26.137 -18.849  11.486  1.00 95.16           H  
ATOM    246  N   ASP A  16     -27.071 -21.954  15.968  1.00 94.54           N  
ATOM    247  H   ASP A  16     -27.819 -21.288  16.101  1.00 94.54           H  
ATOM    248  CA  ASP A  16     -27.307 -23.326  16.425  1.00 94.54           C  
ATOM    249  HA  ASP A  16     -26.390 -23.730  16.854  1.00 94.54           H  
ATOM    250  C   ASP A  16     -27.715 -24.215  15.247  1.00 94.54           C  
ATOM    251  CB  ASP A  16     -28.379 -23.329  17.522  1.00 94.54           C  
ATOM    252  HB2 ASP A  16     -28.132 -22.552  18.245  1.00 94.54           H  
ATOM    253  HB3 ASP A  16     -29.348 -23.082  17.087  1.00 94.54           H  
ATOM    254  O   ASP A  16     -28.778 -24.028  14.647  1.00 94.54           O  
ATOM    255  CG  ASP A  16     -28.483 -24.665  18.266  1.00 94.54           C  
ATOM    256  OD1 ASP A  16     -28.267 -25.753  17.686  1.00 94.54           O  
ATOM    257  OD2 ASP A  16     -28.760 -24.619  19.483  1.00 94.54           O  
ATOM    258  N   LYS A  17     -26.880 -25.204  14.924  1.00 93.88           N  
ATOM    259  H   LYS A  17     -26.087 -25.372  15.528  1.00 93.88           H  
ATOM    260  CA  LYS A  17     -27.101 -26.112  13.794  1.00 93.88           C  
ATOM    261  HA  LYS A  17     -27.171 -25.546  12.864  1.00 93.88           H  
ATOM    262  C   LYS A  17     -28.402 -26.893  13.908  1.00 93.88           C  
ATOM    263  CB  LYS A  17     -25.944 -27.102  13.696  1.00 93.88           C  
ATOM    264  HB2 LYS A  17     -25.745 -27.534  14.676  1.00 93.88           H  
ATOM    265  HB3 LYS A  17     -26.238 -27.907  13.023  1.00 93.88           H  
ATOM    266  O   LYS A  17     -29.047 -27.135  12.900  1.00 93.88           O  
ATOM    267  CG  LYS A  17     -24.679 -26.455  13.132  1.00 93.88           C  
ATOM    268  HG2 LYS A  17     -24.871 -26.149  12.104  1.00 93.88           H  
ATOM    269  HG3 LYS A  17     -24.386 -25.587  13.722  1.00 93.88           H  
ATOM    270  CD  LYS A  17     -23.574 -27.507  13.174  1.00 93.88           C  
ATOM    271  HD2 LYS A  17     -23.093 -27.486  14.151  1.00 93.88           H  
ATOM    272  HD3 LYS A  17     -24.000 -28.498  13.019  1.00 93.88           H  
ATOM    273  CE  LYS A  17     -22.557 -27.264  12.074  1.00 93.88           C  
ATOM    274  HE2 LYS A  17     -22.124 -26.271  12.194  1.00 93.88           H  
ATOM    275  HE3 LYS A  17     -23.061 -27.327  11.110  1.00 93.88           H  
ATOM    276  NZ  LYS A  17     -21.509 -28.292  12.174  1.00 93.88           N  
ATOM    277  HZ1 LYS A  17     -20.800 -28.125  11.474  1.00 93.88           H  
ATOM    278  HZ2 LYS A  17     -21.909 -29.211  12.050  1.00 93.88           H  
ATOM    279  HZ3 LYS A  17     -21.069 -28.253  13.082  1.00 93.88           H  
ATOM    280  N   ARG A  18     -28.847 -27.214  15.128  1.00 92.38           N  
ATOM    281  H   ARG A  18     -28.331 -26.861  15.922  1.00 92.38           H  
ATOM    282  CA  ARG A  18     -30.087 -27.978  15.371  1.00 92.38           C  
ATOM    283  HA  ARG A  18     -30.069 -28.894  14.781  1.00 92.38           H  
ATOM    284  C   ARG A  18     -31.343 -27.224  14.935  1.00 92.38           C  
ATOM    285  CB  ARG A  18     -30.193 -28.320  16.860  1.00 92.38           C  
ATOM    286  HB2 ARG A  18     -30.285 -27.390  17.421  1.00 92.38           H  
ATOM    287  HB3 ARG A  18     -31.099 -28.903  17.028  1.00 92.38           H  
ATOM    288  O   ARG A  18     -32.411 -27.814  14.840  1.00 92.38           O  
ATOM    289  CG  ARG A  18     -28.988 -29.130  17.365  1.00 92.38           C  
ATOM    290  HG2 ARG A  18     -29.013 -30.122  16.912  1.00 92.38           H  
ATOM    291  HG3 ARG A  18     -28.049 -28.650  17.090  1.00 92.38           H  
ATOM    292  CD  ARG A  18     -29.023 -29.266  18.885  1.00 92.38           C  
ATOM    293  HD2 ARG A  18     -29.984 -29.693  19.171  1.00 92.38           H  
ATOM    294  HD3 ARG A  18     -28.229 -29.951  19.183  1.00 92.38           H  
ATOM    295  NE  ARG A  18     -28.822 -27.966  19.555  1.00 92.38           N  
ATOM    296  HE  ARG A  18     -28.620 -27.168  18.969  1.00 92.38           H  
ATOM    297  NH1 ARG A  18     -29.259 -28.694  21.682  1.00 92.38           N  
ATOM    298 HH11 ARG A  18     -29.484 -28.478  22.642  1.00 92.38           H  
ATOM    299 HH12 ARG A  18     -29.450 -29.608  21.294  1.00 92.38           H  
ATOM    300  NH2 ARG A  18     -28.834 -26.544  21.332  1.00 92.38           N  
ATOM    301 HH21 ARG A  18     -29.119 -26.317  22.274  1.00 92.38           H  
ATOM    302 HH22 ARG A  18     -28.740 -25.796  20.661  1.00 92.38           H  
ATOM    303  CZ  ARG A  18     -28.966 -27.737  20.844  1.00 92.38           C  
ATOM    304  N   THR A  19     -31.214 -25.917  14.716  1.00 91.66           N  
ATOM    305  H   THR A  19     -30.291 -25.521  14.819  1.00 91.66           H  
ATOM    306  CA  THR A  19     -32.299 -25.031  14.281  1.00 91.66           C  
ATOM    307  HA  THR A  19     -33.252 -25.538  14.435  1.00 91.66           H  
ATOM    308  C   THR A  19     -32.240 -24.705  12.788  1.00 91.66           C  
ATOM    309  CB  THR A  19     -32.331 -23.755  15.131  1.00 91.66           C  
ATOM    310  HB  THR A  19     -33.241 -23.207  14.887  1.00 91.66           H  
ATOM    311  O   THR A  19     -33.096 -23.987  12.276  1.00 91.66           O  
ATOM    312  CG2 THR A  19     -32.362 -24.065  16.627  1.00 91.66           C  
ATOM    313 HG21 THR A  19     -32.502 -23.137  17.181  1.00 91.66           H  
ATOM    314 HG22 THR A  19     -33.198 -24.729  16.845  1.00 91.66           H  
ATOM    315 HG23 THR A  19     -31.431 -24.531  16.951  1.00 91.66           H  
ATOM    316  OG1 THR A  19     -31.218 -22.913  14.901  1.00 91.66           O  
ATOM    317  HG1 THR A  19     -30.413 -23.432  14.842  1.00 91.66           H  
ATOM    318  N   LEU A  20     -31.234 -25.225  12.077  1.00 91.18           N  
ATOM    319  H   LEU A  20     -30.625 -25.897  12.521  1.00 91.18           H  
ATOM    320  CA  LEU A  20     -31.100 -25.103  10.632  1.00 91.18           C  
ATOM    321  HA  LEU A  20     -31.697 -24.262  10.280  1.00 91.18           H  
ATOM    322  C   LEU A  20     -31.648 -26.358   9.953  1.00 91.18           C  
ATOM    323  CB  LEU A  20     -29.624 -24.866  10.260  1.00 91.18           C  
ATOM    324  HB2 LEU A  20     -29.537 -24.862   9.174  1.00 91.18           H  
ATOM    325  HB3 LEU A  20     -29.037 -25.707  10.628  1.00 91.18           H  
ATOM    326  O   LEU A  20     -31.457 -27.469  10.436  1.00 91.18           O  
ATOM    327  CG  LEU A  20     -29.024 -23.560  10.810  1.00 91.18           C  
ATOM    328  HG  LEU A  20     -29.104 -23.536  11.897  1.00 91.18           H  
ATOM    329  CD1 LEU A  20     -27.543 -23.475  10.428  1.00 91.18           C  
ATOM    330 HD11 LEU A  20     -27.100 -22.570  10.843  1.00 91.18           H  
ATOM    331 HD12 LEU A  20     -27.437 -23.478   9.344  1.00 91.18           H  
ATOM    332 HD13 LEU A  20     -27.019 -24.341  10.834  1.00 91.18           H  
ATOM    333  CD2 LEU A  20     -29.735 -22.335  10.225  1.00 91.18           C  
ATOM    334 HD21 LEU A  20     -29.684 -22.369   9.137  1.00 91.18           H  
ATOM    335 HD22 LEU A  20     -29.263 -21.419  10.579  1.00 91.18           H  
ATOM    336 HD23 LEU A  20     -30.775 -22.321  10.552  1.00 91.18           H  
ATOM    337  N   SER A  21     -32.295 -26.187   8.800  1.00 92.45           N  
ATOM    338  H   SER A  21     -32.410 -25.256   8.426  1.00 92.45           H  
ATOM    339  CA  SER A  21     -32.515 -27.317   7.900  1.00 92.45           C  
ATOM    340  HA  SER A  21     -32.867 -28.165   8.487  1.00 92.45           H  
ATOM    341  C   SER A  21     -31.199 -27.723   7.233  1.00 92.45           C  
ATOM    342  CB  SER A  21     -33.587 -26.997   6.854  1.00 92.45           C  
ATOM    343  HB2 SER A  21     -34.511 -26.722   7.363  1.00 92.45           H  
ATOM    344  HB3 SER A  21     -33.775 -27.894   6.264  1.00 92.45           H  
ATOM    345  O   SER A  21     -30.351 -26.867   6.960  1.00 92.45           O  
ATOM    346  OG  SER A  21     -33.201 -25.947   5.981  1.00 92.45           O  
ATOM    347  HG  SER A  21     -33.839 -25.927   5.265  1.00 92.45           H  
ATOM    348  N   ASP A  22     -31.058 -29.005   6.896  1.00 91.94           N  
ATOM    349  H   ASP A  22     -31.683 -29.686   7.304  1.00 91.94           H  
ATOM    350  CA  ASP A  22     -29.871 -29.533   6.208  1.00 91.94           C  
ATOM    351  HA  ASP A  22     -29.010 -29.462   6.873  1.00 91.94           H  
ATOM    352  C   ASP A  22     -29.548 -28.758   4.920  1.00 91.94           C  
ATOM    353  CB  ASP A  22     -30.101 -31.008   5.838  1.00 91.94           C  
ATOM    354  HB2 ASP A  22     -31.038 -31.096   5.289  1.00 91.94           H  
ATOM    355  HB3 ASP A  22     -29.298 -31.323   5.172  1.00 91.94           H  
ATOM    356  O   ASP A  22     -28.385 -28.473   4.624  1.00 91.94           O  
ATOM    357  CG  ASP A  22     -30.120 -31.973   7.025  1.00 91.94           C  
ATOM    358  OD1 ASP A  22     -29.750 -31.551   8.138  1.00 91.94           O  
ATOM    359  OD2 ASP A  22     -30.470 -33.144   6.771  1.00 91.94           O  
ATOM    360  N   ASP A  23     -30.576 -28.374   4.158  1.00 94.20           N  
ATOM    361  H   ASP A  23     -31.498 -28.696   4.416  1.00 94.20           H  
ATOM    362  CA  ASP A  23     -30.422 -27.596   2.925  1.00 94.20           C  
ATOM    363  HA  ASP A  23     -29.706 -28.095   2.271  1.00 94.20           H  
ATOM    364  C   ASP A  23     -29.892 -26.187   3.195  1.00 94.20           C  
ATOM    365  CB  ASP A  23     -31.769 -27.497   2.200  1.00 94.20           C  
ATOM    366  HB2 ASP A  23     -31.675 -26.778   1.386  1.00 94.20           H  
ATOM    367  HB3 ASP A  23     -32.524 -27.124   2.892  1.00 94.20           H  
ATOM    368  O   ASP A  23     -29.041 -25.677   2.458  1.00 94.20           O  
ATOM    369  CG  ASP A  23     -32.228 -28.826   1.601  1.00 94.20           C  
ATOM    370  OD1 ASP A  23     -31.352 -29.681   1.322  1.00 94.20           O  
ATOM    371  OD2 ASP A  23     -33.455 -28.945   1.411  1.00 94.20           O  
ATOM    372  N   LEU A  24     -30.366 -25.551   4.268  1.00 93.12           N  
ATOM    373  H   LEU A  24     -30.971 -26.058   4.899  1.00 93.12           H  
ATOM    374  CA  LEU A  24     -29.907 -24.227   4.659  1.00 93.12           C  
ATOM    375  HA  LEU A  24     -29.917 -23.599   3.768  1.00 93.12           H  
ATOM    376  C   LEU A  24     -28.464 -24.278   5.166  1.00 93.12           C  
ATOM    377  CB  LEU A  24     -30.888 -23.645   5.687  1.00 93.12           C  
ATOM    378  HB2 LEU A  24     -31.881 -23.623   5.239  1.00 93.12           H  
ATOM    379  HB3 LEU A  24     -30.924 -24.306   6.552  1.00 93.12           H  
ATOM    380  O   LEU A  24     -27.661 -23.433   4.767  1.00 93.12           O  
ATOM    381  CG  LEU A  24     -30.534 -22.233   6.175  1.00 93.12           C  
ATOM    382  HG  LEU A  24     -29.596 -22.270   6.729  1.00 93.12           H  
ATOM    383  CD1 LEU A  24     -30.401 -21.218   5.033  1.00 93.12           C  
ATOM    384 HD11 LEU A  24     -31.312 -21.242   4.434  1.00 93.12           H  
ATOM    385 HD12 LEU A  24     -29.533 -21.475   4.425  1.00 93.12           H  
ATOM    386 HD13 LEU A  24     -30.256 -20.228   5.465  1.00 93.12           H  
ATOM    387  CD2 LEU A  24     -31.634 -21.737   7.112  1.00 93.12           C  
ATOM    388 HD21 LEU A  24     -31.376 -20.758   7.515  1.00 93.12           H  
ATOM    389 HD22 LEU A  24     -32.583 -21.669   6.581  1.00 93.12           H  
ATOM    390 HD23 LEU A  24     -31.754 -22.435   7.941  1.00 93.12           H  
ATOM    391  N   GLU A  25     -28.109 -25.278   5.977  1.00 93.89           N  
ATOM    392  H   GLU A  25     -28.813 -25.940   6.268  1.00 93.89           H  
ATOM    393  CA  GLU A  25     -26.730 -25.485   6.428  1.00 93.89           C  
ATOM    394  HA  GLU A  25     -26.397 -24.580   6.936  1.00 93.89           H  
ATOM    395  C   GLU A  25     -25.784 -25.709   5.238  1.00 93.89           C  
ATOM    396  CB  GLU A  25     -26.658 -26.641   7.442  1.00 93.89           C  
ATOM    397  HB2 GLU A  25     -26.961 -27.574   6.967  1.00 93.89           H  
ATOM    398  HB3 GLU A  25     -27.334 -26.421   8.268  1.00 93.89           H  
ATOM    399  O   GLU A  25     -24.755 -25.033   5.128  1.00 93.89           O  
ATOM    400  CG  GLU A  25     -25.220 -26.772   7.975  1.00 93.89           C  
ATOM    401  HG2 GLU A  25     -24.902 -25.805   8.364  1.00 93.89           H  
ATOM    402  HG3 GLU A  25     -24.558 -27.021   7.145  1.00 93.89           H  
ATOM    403  CD  GLU A  25     -25.021 -27.824   9.072  1.00 93.89           C  
ATOM    404  OE1 GLU A  25     -23.857 -28.291   9.183  1.00 93.89           O  
ATOM    405  OE2 GLU A  25     -25.951 -28.083   9.850  1.00 93.89           O  
ATOM    406  N   LYS A  26     -26.148 -26.592   4.295  1.00 94.50           N  
ATOM    407  H   LYS A  26     -26.994 -27.121   4.448  1.00 94.50           H  
ATOM    408  CA  LYS A  26     -25.372 -26.827   3.065  1.00 94.50           C  
ATOM    409  HA  LYS A  26     -24.369 -27.162   3.331  1.00 94.50           H  
ATOM    410  C   LYS A  26     -25.202 -25.549   2.246  1.00 94.50           C  
ATOM    411  CB  LYS A  26     -26.055 -27.903   2.209  1.00 94.50           C  
ATOM    412  HB2 LYS A  26     -27.119 -27.679   2.143  1.00 94.50           H  
ATOM    413  HB3 LYS A  26     -25.641 -27.874   1.201  1.00 94.50           H  
ATOM    414  O   LYS A  26     -24.096 -25.263   1.785  1.00 94.50           O  
ATOM    415  CG  LYS A  26     -25.853 -29.320   2.765  1.00 94.50           C  
ATOM    416  HG2 LYS A  26     -24.807 -29.610   2.655  1.00 94.50           H  
ATOM    417  HG3 LYS A  26     -26.111 -29.346   3.823  1.00 94.50           H  
ATOM    418  CD  LYS A  26     -26.747 -30.302   1.999  1.00 94.50           C  
ATOM    419  HD2 LYS A  26     -26.438 -30.350   0.954  1.00 94.50           H  
ATOM    420  HD3 LYS A  26     -27.772 -29.936   2.045  1.00 94.50           H  
ATOM    421  CE  LYS A  26     -26.698 -31.697   2.628  1.00 94.50           C  
ATOM    422  HE2 LYS A  26     -26.837 -31.585   3.703  1.00 94.50           H  
ATOM    423  HE3 LYS A  26     -25.719 -32.144   2.455  1.00 94.50           H  
ATOM    424  NZ  LYS A  26     -27.781 -32.556   2.087  1.00 94.50           N  
ATOM    425  HZ1 LYS A  26     -28.674 -32.109   2.240  1.00 94.50           H  
ATOM    426  HZ2 LYS A  26     -27.819 -33.442   2.572  1.00 94.50           H  
ATOM    427  HZ3 LYS A  26     -27.685 -32.710   1.093  1.00 94.50           H  
ATOM    428  N   LYS A  27     -26.266 -24.754   2.099  1.00 94.84           N  
ATOM    429  H   LYS A  27     -27.147 -25.074   2.475  1.00 94.84           H  
ATOM    430  CA  LYS A  27     -26.225 -23.480   1.370  1.00 94.84           C  
ATOM    431  HA  LYS A  27     -25.835 -23.672   0.370  1.00 94.84           H  
ATOM    432  C   LYS A  27     -25.267 -22.479   2.016  1.00 94.84           C  
ATOM    433  CB  LYS A  27     -27.653 -22.938   1.230  1.00 94.84           C  
ATOM    434  HB2 LYS A  27     -28.252 -23.684   0.707  1.00 94.84           H  
ATOM    435  HB3 LYS A  27     -28.089 -22.772   2.215  1.00 94.84           H  
ATOM    436  O   LYS A  27     -24.434 -21.912   1.315  1.00 94.84           O  
ATOM    437  CG  LYS A  27     -27.676 -21.628   0.437  1.00 94.84           C  
ATOM    438  HG2 LYS A  27     -27.072 -21.739  -0.463  1.00 94.84           H  
ATOM    439  HG3 LYS A  27     -27.254 -20.832   1.050  1.00 94.84           H  
ATOM    440  CD  LYS A  27     -29.103 -21.252   0.032  1.00 94.84           C  
ATOM    441  HD2 LYS A  27     -29.501 -22.034  -0.613  1.00 94.84           H  
ATOM    442  HD3 LYS A  27     -29.728 -21.157   0.920  1.00 94.84           H  
ATOM    443  CE  LYS A  27     -29.047 -19.923  -0.724  1.00 94.84           C  
ATOM    444  HE2 LYS A  27     -28.783 -19.130  -0.023  1.00 94.84           H  
ATOM    445  HE3 LYS A  27     -28.224 -19.966  -1.437  1.00 94.84           H  
ATOM    446  NZ  LYS A  27     -30.316 -19.624  -1.428  1.00 94.84           N  
ATOM    447  HZ1 LYS A  27     -30.484 -20.330  -2.130  1.00 94.84           H  
ATOM    448  HZ2 LYS A  27     -31.098 -19.610  -0.789  1.00 94.84           H  
ATOM    449  HZ3 LYS A  27     -30.234 -18.733  -1.896  1.00 94.84           H  
ATOM    450  N   ILE A  28     -25.316 -22.316   3.339  1.00 94.38           N  
ATOM    451  H   ILE A  28     -26.015 -22.832   3.854  1.00 94.38           H  
ATOM    452  CA  ILE A  28     -24.401 -21.429   4.080  1.00 94.38           C  
ATOM    453  HA  ILE A  28     -24.488 -20.415   3.690  1.00 94.38           H  
ATOM    454  C   ILE A  28     -22.950 -21.869   3.889  1.00 94.38           C  
ATOM    455  CB  ILE A  28     -24.769 -21.421   5.578  1.00 94.38           C  
ATOM    456  HB  ILE A  28     -24.824 -22.456   5.916  1.00 94.38           H  
ATOM    457  O   ILE A  28     -22.087 -21.055   3.558  1.00 94.38           O  
ATOM    458  CG1 ILE A  28     -26.141 -20.752   5.790  1.00 94.38           C  
ATOM    459 HG12 ILE A  28     -26.034 -19.667   5.810  1.00 94.38           H  
ATOM    460 HG13 ILE A  28     -26.819 -20.998   4.973  1.00 94.38           H  
ATOM    461  CG2 ILE A  28     -23.708 -20.700   6.431  1.00 94.38           C  
ATOM    462 HG21 ILE A  28     -22.770 -21.255   6.425  1.00 94.38           H  
ATOM    463 HG22 ILE A  28     -23.537 -19.698   6.037  1.00 94.38           H  
ATOM    464 HG23 ILE A  28     -24.038 -20.630   7.468  1.00 94.38           H  
ATOM    465  CD1 ILE A  28     -26.792 -21.225   7.088  1.00 94.38           C  
ATOM    466 HD11 ILE A  28     -27.823 -20.872   7.103  1.00 94.38           H  
ATOM    467 HD12 ILE A  28     -26.811 -22.315   7.125  1.00 94.38           H  
ATOM    468 HD13 ILE A  28     -26.246 -20.849   7.954  1.00 94.38           H  
ATOM    469  N   LYS A  29     -22.677 -23.170   4.049  1.00 95.04           N  
ATOM    470  H   LYS A  29     -23.428 -23.782   4.335  1.00 95.04           H  
ATOM    471  CA  LYS A  29     -21.334 -23.734   3.861  1.00 95.04           C  
ATOM    472  HA  LYS A  29     -20.636 -23.217   4.519  1.00 95.04           H  
ATOM    473  C   LYS A  29     -20.821 -23.518   2.441  1.00 95.04           C  
ATOM    474  CB  LYS A  29     -21.345 -25.226   4.215  1.00 95.04           C  
ATOM    475  HB2 LYS A  29     -20.406 -25.673   3.889  1.00 95.04           H  
ATOM    476  HB3 LYS A  29     -22.165 -25.726   3.698  1.00 95.04           H  
ATOM    477  O   LYS A  29     -19.646 -23.202   2.269  1.00 95.04           O  
ATOM    478  CG  LYS A  29     -21.482 -25.432   5.727  1.00 95.04           C  
ATOM    479  HG2 LYS A  29     -22.394 -24.962   6.096  1.00 95.04           H  
ATOM    480  HG3 LYS A  29     -20.637 -24.952   6.222  1.00 95.04           H  
ATOM    481  CD  LYS A  29     -21.502 -26.919   6.092  1.00 95.04           C  
ATOM    482  HD2 LYS A  29     -20.652 -27.427   5.635  1.00 95.04           H  
ATOM    483  HD3 LYS A  29     -22.434 -27.369   5.748  1.00 95.04           H  
ATOM    484  CE  LYS A  29     -21.399 -27.014   7.611  1.00 95.04           C  
ATOM    485  HE2 LYS A  29     -22.221 -26.462   8.067  1.00 95.04           H  
ATOM    486  HE3 LYS A  29     -20.468 -26.543   7.929  1.00 95.04           H  
ATOM    487  NZ  LYS A  29     -21.418 -28.399   8.116  1.00 95.04           N  
ATOM    488  HZ1 LYS A  29     -22.360 -28.636   8.393  1.00 95.04           H  
ATOM    489  HZ2 LYS A  29     -21.034 -29.074   7.470  1.00 95.04           H  
ATOM    490  HZ3 LYS A  29     -20.872 -28.397   8.966  1.00 95.04           H  
ATOM    491  N   SER A  30     -21.690 -23.646   1.439  1.00 93.34           N  
ATOM    492  H   SER A  30     -22.625 -23.961   1.657  1.00 93.34           H  
ATOM    493  CA  SER A  30     -21.349 -23.374   0.043  1.00 93.34           C  
ATOM    494  HA  SER A  30     -20.454 -23.939  -0.215  1.00 93.34           H  
ATOM    495  C   SER A  30     -21.056 -21.893  -0.203  1.00 93.34           C  
ATOM    496  CB  SER A  30     -22.484 -23.833  -0.874  1.00 93.34           C  
ATOM    497  HB2 SER A  30     -23.370 -23.223  -0.703  1.00 93.34           H  
ATOM    498  HB3 SER A  30     -22.726 -24.874  -0.661  1.00 93.34           H  
ATOM    499  O   SER A  30     -20.076 -21.575  -0.865  1.00 93.34           O  
ATOM    500  OG  SER A  30     -22.083 -23.717  -2.224  1.00 93.34           O  
ATOM    501  HG  SER A  30     -21.592 -22.901  -2.345  1.00 93.34           H  
ATOM    502  N   GLU A  31     -21.874 -20.980   0.323  1.00 92.26           N  
ATOM    503  H   GLU A  31     -22.688 -21.293   0.832  1.00 92.26           H  
ATOM    504  CA  GLU A  31     -21.694 -19.532   0.145  1.00 92.26           C  
ATOM    505  HA  GLU A  31     -21.591 -19.307  -0.917  1.00 92.26           H  
ATOM    506  C   GLU A  31     -20.423 -19.011   0.837  1.00 92.26           C  
ATOM    507  CB  GLU A  31     -22.929 -18.794   0.690  1.00 92.26           C  
ATOM    508  HB2 GLU A  31     -23.154 -19.174   1.686  1.00 92.26           H  
ATOM    509  HB3 GLU A  31     -22.689 -17.734   0.776  1.00 92.26           H  
ATOM    510  O   GLU A  31     -19.742 -18.126   0.313  1.00 92.26           O  
ATOM    511  CG  GLU A  31     -24.169 -18.933  -0.215  1.00 92.26           C  
ATOM    512  HG2 GLU A  31     -24.340 -19.985  -0.444  1.00 92.26           H  
ATOM    513  HG3 GLU A  31     -23.962 -18.426  -1.158  1.00 92.26           H  
ATOM    514  CD  GLU A  31     -25.450 -18.342   0.405  1.00 92.26           C  
ATOM    515  OE1 GLU A  31     -26.537 -18.514  -0.198  1.00 92.26           O  
ATOM    516  OE2 GLU A  31     -25.364 -17.708   1.483  1.00 92.26           O  
ATOM    517  N   LEU A  32     -20.088 -19.582   1.999  1.00 92.86           N  
ATOM    518  H   LEU A  32     -20.735 -20.258   2.381  1.00 92.86           H  
ATOM    519  CA  LEU A  32     -18.931 -19.214   2.817  1.00 92.86           C  
ATOM    520  HA  LEU A  32     -18.648 -18.191   2.570  1.00 92.86           H  
ATOM    521  C   LEU A  32     -17.680 -20.065   2.539  1.00 92.86           C  
ATOM    522  CB  LEU A  32     -19.331 -19.253   4.301  1.00 92.86           C  
ATOM    523  HB2 LEU A  32     -18.455 -19.006   4.900  1.00 92.86           H  
ATOM    524  HB3 LEU A  32     -19.642 -20.270   4.542  1.00 92.86           H  
ATOM    525  O   LEU A  32     -16.673 -19.909   3.232  1.00 92.86           O  
ATOM    526  CG  LEU A  32     -20.453 -18.289   4.711  1.00 92.86           C  
ATOM    527  HG  LEU A  32     -21.363 -18.496   4.148  1.00 92.86           H  
ATOM    528  CD1 LEU A  32     -20.742 -18.485   6.195  1.00 92.86           C  
ATOM    529 HD11 LEU A  32     -19.887 -18.168   6.793  1.00 92.86           H  
ATOM    530 HD12 LEU A  32     -20.957 -19.535   6.390  1.00 92.86           H  
ATOM    531 HD13 LEU A  32     -21.618 -17.894   6.464  1.00 92.86           H  
ATOM    532  CD2 LEU A  32     -20.049 -16.829   4.503  1.00 92.86           C  
ATOM    533 HD21 LEU A  32     -20.804 -16.176   4.940  1.00 92.86           H  
ATOM    534 HD22 LEU A  32     -20.003 -16.617   3.435  1.00 92.86           H  
ATOM    535 HD23 LEU A  32     -19.083 -16.628   4.966  1.00 92.86           H  
ATOM    536  N   THR A  33     -17.716 -20.938   1.529  1.00 91.83           N  
ATOM    537  H   THR A  33     -18.579 -21.026   1.011  1.00 91.83           H  
ATOM    538  CA  THR A  33     -16.524 -21.574   0.956  1.00 91.83           C  
ATOM    539  HA  THR A  33     -15.691 -21.486   1.653  1.00 91.83           H  
ATOM    540  C   THR A  33     -16.165 -20.829  -0.320  1.00 91.83           C  
ATOM    541  CB  THR A  33     -16.730 -23.070   0.694  1.00 91.83           C  
ATOM    542  HB  THR A  33     -17.540 -23.223  -0.019  1.00 91.83           H  
ATOM    543  O   THR A  33     -16.871 -20.892  -1.322  1.00 91.83           O  
ATOM    544  CG2 THR A  33     -15.454 -23.728   0.168  1.00 91.83           C  
ATOM    545 HG21 THR A  33     -14.623 -23.529   0.844  1.00 91.83           H  
ATOM    546 HG22 THR A  33     -15.609 -24.804   0.091  1.00 91.83           H  
ATOM    547 HG23 THR A  33     -15.221 -23.343  -0.826  1.00 91.83           H  
ATOM    548  OG1 THR A  33     -17.044 -23.714   1.907  1.00 91.83           O  
ATOM    549  HG1 THR A  33     -17.964 -23.500   2.081  1.00 91.83           H  
ATOM    550  N   VAL A  34     -15.079 -20.066  -0.276  1.00 85.76           N  
ATOM    551  H   VAL A  34     -14.486 -20.118   0.540  1.00 85.76           H  
ATOM    552  CA  VAL A  34     -14.742 -19.092  -1.318  1.00 85.76           C  
ATOM    553  HA  VAL A  34     -15.552 -19.059  -2.046  1.00 85.76           H  
ATOM    554  C   VAL A  34     -13.491 -19.511  -2.077  1.00 85.76           C  
ATOM    555  CB  VAL A  34     -14.614 -17.674  -0.738  1.00 85.76           C  
ATOM    556  HB  VAL A  34     -14.331 -16.994  -1.541  1.00 85.76           H  
ATOM    557  O   VAL A  34     -12.549 -20.054  -1.500  1.00 85.76           O  
ATOM    558  CG1 VAL A  34     -15.943 -17.177  -0.150  1.00 85.76           C  
ATOM    559 HG11 VAL A  34     -16.215 -17.776   0.719  1.00 85.76           H  
ATOM    560 HG12 VAL A  34     -15.849 -16.136   0.158  1.00 85.76           H  
ATOM    561 HG13 VAL A  34     -16.736 -17.269  -0.892  1.00 85.76           H  
ATOM    562  CG2 VAL A  34     -13.537 -17.625   0.343  1.00 85.76           C  
ATOM    563 HG21 VAL A  34     -13.753 -18.332   1.145  1.00 85.76           H  
ATOM    564 HG22 VAL A  34     -12.576 -17.889  -0.098  1.00 85.76           H  
ATOM    565 HG23 VAL A  34     -13.469 -16.630   0.782  1.00 85.76           H  
ATOM    566  N   VAL A  35     -13.477 -19.215  -3.375  1.00 80.98           N  
ATOM    567  H   VAL A  35     -14.302 -18.803  -3.787  1.00 80.98           H  
ATOM    568  CA  VAL A  35     -12.321 -19.400  -4.256  1.00 80.98           C  
ATOM    569  HA  VAL A  35     -11.532 -19.913  -3.706  1.00 80.98           H  
ATOM    570  C   VAL A  35     -11.844 -18.015  -4.699  1.00 80.98           C  
ATOM    571  CB  VAL A  35     -12.664 -20.290  -5.465  1.00 80.98           C  
ATOM    572  HB  VAL A  35     -13.426 -19.806  -6.076  1.00 80.98           H  
ATOM    573  O   VAL A  35     -12.594 -17.315  -5.384  1.00 80.98           O  
ATOM    574  CG1 VAL A  35     -11.412 -20.528  -6.311  1.00 80.98           C  
ATOM    575 HG11 VAL A  35     -11.646 -21.198  -7.139  1.00 80.98           H  
ATOM    576 HG12 VAL A  35     -10.628 -20.978  -5.702  1.00 80.98           H  
ATOM    577 HG13 VAL A  35     -11.049 -19.594  -6.738  1.00 80.98           H  
ATOM    578  CG2 VAL A  35     -13.194 -21.657  -5.017  1.00 80.98           C  
ATOM    579 HG21 VAL A  35     -12.441 -22.160  -4.410  1.00 80.98           H  
ATOM    580 HG22 VAL A  35     -13.403 -22.270  -5.894  1.00 80.98           H  
ATOM    581 HG23 VAL A  35     -14.117 -21.550  -4.448  1.00 80.98           H  
ATOM    582  N   PRO A  36     -10.650 -17.561  -4.282  1.00 72.63           N  
ATOM    583  CA  PRO A  36     -10.125 -16.267  -4.702  1.00 72.63           C  
ATOM    584  HA  PRO A  36     -10.870 -15.488  -4.536  1.00 72.63           H  
ATOM    585  C   PRO A  36      -9.754 -16.294  -6.191  1.00 72.63           C  
ATOM    586  CB  PRO A  36      -8.919 -16.011  -3.795  1.00 72.63           C  
ATOM    587  HB2 PRO A  36      -9.250 -15.498  -2.892  1.00 72.63           H  
ATOM    588  HB3 PRO A  36      -8.143 -15.432  -4.296  1.00 72.63           H  
ATOM    589  O   PRO A  36      -9.215 -17.288  -6.675  1.00 72.63           O  
ATOM    590  CG  PRO A  36      -8.430 -17.415  -3.430  1.00 72.63           C  
ATOM    591  HG2 PRO A  36      -7.937 -17.435  -2.459  1.00 72.63           H  
ATOM    592  HG3 PRO A  36      -7.752 -17.774  -4.205  1.00 72.63           H  
ATOM    593  CD  PRO A  36      -9.696 -18.268  -3.439  1.00 72.63           C  
ATOM    594  HD2 PRO A  36     -10.100 -18.366  -2.431  1.00 72.63           H  
ATOM    595  HD3 PRO A  36      -9.467 -19.254  -3.843  1.00 72.63           H  
ATOM    596  N   LYS A  37      -9.980 -15.190  -6.920  1.00 66.08           N  
ATOM    597  H   LYS A  37     -10.385 -14.376  -6.481  1.00 66.08           H  
ATOM    598  CA  LYS A  37      -9.472 -15.073  -8.296  1.00 66.08           C  
ATOM    599  HA  LYS A  37      -9.727 -15.984  -8.838  1.00 66.08           H  
ATOM    600  C   LYS A  37      -7.949 -14.969  -8.250  1.00 66.08           C  
ATOM    601  CB  LYS A  37     -10.082 -13.871  -9.040  1.00 66.08           C  
ATOM    602  HB2 LYS A  37      -9.599 -13.794 -10.014  1.00 66.08           H  
ATOM    603  HB3 LYS A  37      -9.867 -12.954  -8.491  1.00 66.08           H  
ATOM    604  O   LYS A  37      -7.408 -14.069  -7.608  1.00 66.08           O  
ATOM    605  CG  LYS A  37     -11.598 -14.004  -9.258  1.00 66.08           C  
ATOM    606  HG2 LYS A  37     -11.800 -14.919  -9.813  1.00 66.08           H  
ATOM    607  HG3 LYS A  37     -12.100 -14.060  -8.292  1.00 66.08           H  
ATOM    608  CD  LYS A  37     -12.150 -12.802 -10.040  1.00 66.08           C  
ATOM    609  HD2 LYS A  37     -11.633 -12.730 -10.997  1.00 66.08           H  
ATOM    610  HD3 LYS A  37     -11.967 -11.895  -9.465  1.00 66.08           H  
ATOM    611  CE  LYS A  37     -13.657 -12.973 -10.279  1.00 66.08           C  
ATOM    612  HE2 LYS A  37     -13.814 -13.883 -10.858  1.00 66.08           H  
ATOM    613  HE3 LYS A  37     -14.144 -13.109  -9.313  1.00 66.08           H  
ATOM    614  NZ  LYS A  37     -14.251 -11.806 -10.984  1.00 66.08           N  
ATOM    615  HZ1 LYS A  37     -13.816 -11.671 -11.886  1.00 66.08           H  
ATOM    616  HZ2 LYS A  37     -14.139 -10.964 -10.438  1.00 66.08           H  
ATOM    617  HZ3 LYS A  37     -15.240 -11.947 -11.130  1.00 66.08           H  
ATOM    618  N   VAL A  38      -7.249 -15.862  -8.942  1.00 56.03           N  
ATOM    619  H   VAL A  38      -7.742 -16.613  -9.404  1.00 56.03           H  
ATOM    620  CA  VAL A  38      -5.799 -15.746  -9.134  1.00 56.03           C  
ATOM    621  HA  VAL A  38      -5.376 -15.203  -8.289  1.00 56.03           H  
ATOM    622  C   VAL A  38      -5.554 -14.928 -10.401  1.00 56.03           C  
ATOM    623  CB  VAL A  38      -5.108 -17.124  -9.178  1.00 56.03           C  
ATOM    624  HB  VAL A  38      -5.387 -17.643 -10.095  1.00 56.03           H  
ATOM    625  O   VAL A  38      -6.120 -15.228 -11.451  1.00 56.03           O  
ATOM    626  CG1 VAL A  38      -3.583 -16.954  -9.145  1.00 56.03           C  
ATOM    627 HG11 VAL A  38      -3.109 -17.935  -9.168  1.00 56.03           H  
ATOM    628 HG12 VAL A  38      -3.254 -16.390 -10.018  1.00 56.03           H  
ATOM    629 HG13 VAL A  38      -3.282 -16.434  -8.235  1.00 56.03           H  
ATOM    630  CG2 VAL A  38      -5.496 -18.002  -7.980  1.00 56.03           C  
ATOM    631 HG21 VAL A  38      -6.561 -18.235  -8.010  1.00 56.03           H  
ATOM    632 HG22 VAL A  38      -4.954 -18.946  -8.019  1.00 56.03           H  
ATOM    633 HG23 VAL A  38      -5.270 -17.493  -7.043  1.00 56.03           H  
ATOM    634  N   ASP A  39      -4.713 -13.890 -10.323  1.00 50.14           N  
ATOM    635  H   ASP A  39      -4.326 -13.645  -9.423  1.00 50.14           H  
ATOM    636  CA  ASP A  39      -4.288 -13.139 -11.511  1.00 50.14           C  
ATOM    637  HA  ASP A  39      -5.163 -12.645 -11.934  1.00 50.14           H  
ATOM    638  C   ASP A  39      -3.736 -14.135 -12.548  1.00 50.14           C  
ATOM    639  CB  ASP A  39      -3.267 -12.051 -11.112  1.00 50.14           C  
ATOM    640  HB2 ASP A  39      -2.383 -12.540 -10.702  1.00 50.14           H  
ATOM    641  HB3 ASP A  39      -3.704 -11.445 -10.319  1.00 50.14           H  
ATOM    642  O   ASP A  39      -2.900 -14.981 -12.224  1.00 50.14           O  
ATOM    643  CG  ASP A  39      -2.831 -11.104 -12.247  1.00 50.14           C  
ATOM    644  OD1 ASP A  39      -3.313 -11.257 -13.393  1.00 50.14           O  
ATOM    645  OD2 ASP A  39      -1.911 -10.282 -12.018  1.00 50.14           O  
ATOM    646  N   SER A  40      -4.211 -14.054 -13.792  1.00 48.27           N  
ATOM    647  H   SER A  40      -4.891 -13.326 -13.963  1.00 48.27           H  
ATOM    648  CA  SER A  40      -3.894 -14.988 -14.887  1.00 48.27           C  
ATOM    649  HA  SER A  40      -4.309 -15.963 -14.630  1.00 48.27           H  
ATOM    650  C   SER A  40      -2.389 -15.176 -15.146  1.00 48.27           C  
ATOM    651  CB  SER A  40      -4.571 -14.506 -16.172  1.00 48.27           C  
ATOM    652  HB2 SER A  40      -4.349 -15.204 -16.980  1.00 48.27           H  
ATOM    653  HB3 SER A  40      -5.650 -14.473 -16.025  1.00 48.27           H  
ATOM    654  O   SER A  40      -1.969 -16.167 -15.742  1.00 48.27           O  
ATOM    655  OG  SER A  40      -4.097 -13.214 -16.520  1.00 48.27           O  
ATOM    656  HG  SER A  40      -4.453 -12.575 -15.898  1.00 48.27           H  
ATOM    657  N   SER A  41      -1.545 -14.254 -14.668  1.00 47.05           N  
ATOM    658  H   SER A  41      -1.945 -13.454 -14.197  1.00 47.05           H  
ATOM    659  CA  SER A  41      -0.084 -14.405 -14.689  1.00 47.05           C  
ATOM    660  HA  SER A  41       0.197 -14.786 -15.671  1.00 47.05           H  
ATOM    661  C   SER A  41       0.473 -15.416 -13.672  1.00 47.05           C  
ATOM    662  CB  SER A  41       0.599 -13.044 -14.521  1.00 47.05           C  
ATOM    663  HB2 SER A  41       1.660 -13.190 -14.318  1.00 47.05           H  
ATOM    664  HB3 SER A  41       0.508 -12.496 -15.458  1.00 47.05           H  
ATOM    665  O   SER A  41       1.607 -15.857 -13.843  1.00 47.05           O  
ATOM    666  OG  SER A  41       0.019 -12.263 -13.495  1.00 47.05           O  
ATOM    667  HG  SER A  41       0.073 -12.727 -12.657  1.00 47.05           H  
ATOM    668  N   TYR A  42      -0.293 -15.780 -12.639  1.00 42.82           N  
ATOM    669  H   TYR A  42      -1.219 -15.380 -12.589  1.00 42.82           H  
ATOM    670  CA  TYR A  42       0.074 -16.702 -11.552  1.00 42.82           C  
ATOM    671  HA  TYR A  42       1.093 -17.056 -11.707  1.00 42.82           H  
ATOM    672  C   TYR A  42      -0.817 -17.955 -11.471  1.00 42.82           C  
ATOM    673  CB  TYR A  42       0.032 -15.950 -10.213  1.00 42.82           C  
ATOM    674  HB2 TYR A  42       0.199 -16.664  -9.407  1.00 42.82           H  
ATOM    675  HB3 TYR A  42      -0.962 -15.529 -10.069  1.00 42.82           H  
ATOM    676  O   TYR A  42      -0.443 -18.920 -10.801  1.00 42.82           O  
ATOM    677  CG  TYR A  42       1.067 -14.851 -10.082  1.00 42.82           C  
ATOM    678  CD1 TYR A  42       2.381 -15.175  -9.698  1.00 42.82           C  
ATOM    679  HD1 TYR A  42       2.638 -16.204  -9.494  1.00 42.82           H  
ATOM    680  CD2 TYR A  42       0.715 -13.511 -10.329  1.00 42.82           C  
ATOM    681  HD2 TYR A  42      -0.305 -13.265 -10.588  1.00 42.82           H  
ATOM    682  CE1 TYR A  42       3.345 -14.160  -9.556  1.00 42.82           C  
ATOM    683  HE1 TYR A  42       4.346 -14.417  -9.240  1.00 42.82           H  
ATOM    684  CE2 TYR A  42       1.679 -12.492 -10.209  1.00 42.82           C  
ATOM    685  HE2 TYR A  42       1.408 -11.462 -10.384  1.00 42.82           H  
ATOM    686  OH  TYR A  42       3.931 -11.840  -9.668  1.00 42.82           O  
ATOM    687  HH  TYR A  42       4.712 -12.202  -9.242  1.00 42.82           H  
ATOM    688  CZ  TYR A  42       2.995 -12.816  -9.814  1.00 42.82           C  
ATOM    689  N   SER A  43      -1.953 -17.977 -12.177  1.00 40.00           N  
ATOM    690  H   SER A  43      -2.216 -17.150 -12.695  1.00 40.00           H  
ATOM    691  CA  SER A  43      -2.952 -19.060 -12.138  1.00 40.00           C  
ATOM    692  HA  SER A  43      -3.342 -19.146 -11.124  1.00 40.00           H  
ATOM    693  C   SER A  43      -2.413 -20.444 -12.512  1.00 40.00           C  
ATOM    694  CB  SER A  43      -4.127 -18.703 -13.055  1.00 40.00           C  
ATOM    695  HB2 SER A  43      -4.824 -19.540 -13.092  1.00 40.00           H  
ATOM    696  HB3 SER A  43      -4.647 -17.837 -12.647  1.00 40.00           H  
ATOM    697  O   SER A  43      -2.957 -21.451 -12.080  1.00 40.00           O  
ATOM    698  OG  SER A  43      -3.668 -18.397 -14.361  1.00 40.00           O  
ATOM    699  HG  SER A  43      -4.442 -18.365 -14.927  1.00 40.00           H  
ATOM    700  N   LYS A  44      -1.310 -20.529 -13.268  1.00 45.38           N  
ATOM    701  H   LYS A  44      -0.930 -19.665 -13.628  1.00 45.38           H  
ATOM    702  CA  LYS A  44      -0.705 -21.823 -13.638  1.00 45.38           C  
ATOM    703  HA  LYS A  44      -1.510 -22.539 -13.800  1.00 45.38           H  
ATOM    704  C   LYS A  44       0.144 -22.472 -12.538  1.00 45.38           C  
ATOM    705  CB  LYS A  44       0.083 -21.693 -14.949  1.00 45.38           C  
ATOM    706  HB2 LYS A  44       0.813 -20.887 -14.867  1.00 45.38           H  
ATOM    707  HB3 LYS A  44       0.618 -22.626 -15.127  1.00 45.38           H  
ATOM    708  O   LYS A  44       0.508 -23.632 -12.688  1.00 45.38           O  
ATOM    709  CG  LYS A  44      -0.855 -21.437 -16.136  1.00 45.38           C  
ATOM    710  HG2 LYS A  44      -1.651 -22.181 -16.126  1.00 45.38           H  
ATOM    711  HG3 LYS A  44      -1.298 -20.445 -16.049  1.00 45.38           H  
ATOM    712  CD  LYS A  44      -0.095 -21.546 -17.462  1.00 45.38           C  
ATOM    713  HD2 LYS A  44       0.688 -20.789 -17.500  1.00 45.38           H  
ATOM    714  HD3 LYS A  44       0.355 -22.537 -17.525  1.00 45.38           H  
ATOM    715  CE  LYS A  44      -1.076 -21.352 -18.620  1.00 45.38           C  
ATOM    716  HE2 LYS A  44      -1.448 -20.328 -18.607  1.00 45.38           H  
ATOM    717  HE3 LYS A  44      -1.927 -22.012 -18.455  1.00 45.38           H  
ATOM    718  NZ  LYS A  44      -0.447 -21.673 -19.923  1.00 45.38           N  
ATOM    719  HZ1 LYS A  44       0.324 -21.050 -20.119  1.00 45.38           H  
ATOM    720  HZ2 LYS A  44      -0.110 -22.625 -19.908  1.00 45.38           H  
ATOM    721  HZ3 LYS A  44      -1.130 -21.603 -20.664  1.00 45.38           H  
ATOM    722  N   VAL A  45       0.498 -21.738 -11.480  1.00 46.30           N  
ATOM    723  H   VAL A  45       0.116 -20.806 -11.410  1.00 46.30           H  
ATOM    724  CA  VAL A  45       1.369 -22.229 -10.390  1.00 46.30           C  
ATOM    725  HA  VAL A  45       1.688 -23.248 -10.608  1.00 46.30           H  
ATOM    726  C   VAL A  45       0.622 -22.299  -9.058  1.00 46.30           C  
ATOM    727  CB  VAL A  45       2.639 -21.359 -10.269  1.00 46.30           C  
ATOM    728  HB  VAL A  45       2.349 -20.341 -10.009  1.00 46.30           H  
ATOM    729  O   VAL A  45       0.937 -23.139  -8.221  1.00 46.30           O  
ATOM    730  CG1 VAL A  45       3.614 -21.872  -9.200  1.00 46.30           C  
ATOM    731 HG11 VAL A  45       3.163 -21.797  -8.210  1.00 46.30           H  
ATOM    732 HG12 VAL A  45       3.866 -22.915  -9.393  1.00 46.30           H  
ATOM    733 HG13 VAL A  45       4.525 -21.274  -9.199  1.00 46.30           H  
ATOM    734  CG2 VAL A  45       3.413 -21.313 -11.598  1.00 46.30           C  
ATOM    735 HG21 VAL A  45       2.809 -20.837 -12.370  1.00 46.30           H  
ATOM    736 HG22 VAL A  45       4.330 -20.736 -11.475  1.00 46.30           H  
ATOM    737 HG23 VAL A  45       3.662 -22.327 -11.911  1.00 46.30           H  
ATOM    738  N   ILE A  46      -0.378 -21.441  -8.859  1.00 45.76           N  
ATOM    739  H   ILE A  46      -0.638 -20.803  -9.597  1.00 45.76           H  
ATOM    740  CA  ILE A  46      -1.172 -21.408  -7.633  1.00 45.76           C  
ATOM    741  HA  ILE A  46      -0.662 -21.964  -6.847  1.00 45.76           H  
ATOM    742  C   ILE A  46      -2.493 -22.114  -7.925  1.00 45.76           C  
ATOM    743  CB  ILE A  46      -1.339 -19.958  -7.126  1.00 45.76           C  
ATOM    744  HB  ILE A  46      -1.904 -19.394  -7.868  1.00 45.76           H  
ATOM    745  O   ILE A  46      -3.357 -21.555  -8.595  1.00 45.76           O  
ATOM    746  CG1 ILE A  46       0.044 -19.283  -6.948  1.00 45.76           C  
ATOM    747 HG12 ILE A  46       0.627 -19.836  -6.212  1.00 45.76           H  
ATOM    748 HG13 ILE A  46       0.586 -19.307  -7.894  1.00 45.76           H  
ATOM    749  CG2 ILE A  46      -2.128 -19.953  -5.803  1.00 45.76           C  
ATOM    750 HG21 ILE A  46      -3.101 -20.425  -5.943  1.00 45.76           H  
ATOM    751 HG22 ILE A  46      -1.581 -20.494  -5.030  1.00 45.76           H  
ATOM    752 HG23 ILE A  46      -2.315 -18.932  -5.471  1.00 45.76           H  
ATOM    753  CD1 ILE A  46      -0.023 -17.811  -6.526  1.00 45.76           C  
ATOM    754 HD11 ILE A  46       0.974 -17.374  -6.583  1.00 45.76           H  
ATOM    755 HD12 ILE A  46      -0.691 -17.263  -7.191  1.00 45.76           H  
ATOM    756 HD13 ILE A  46      -0.380 -17.725  -5.500  1.00 45.76           H  
ATOM    757  N   VAL A  47      -2.623 -23.348  -7.433  1.00 51.71           N  
ATOM    758  H   VAL A  47      -1.836 -23.749  -6.943  1.00 51.71           H  
ATOM    759  CA  VAL A  47      -3.900 -24.069  -7.390  1.00 51.71           C  
ATOM    760  HA  VAL A  47      -4.233 -24.267  -8.408  1.00 51.71           H  
ATOM    761  C   VAL A  47      -4.919 -23.165  -6.699  1.00 51.71           C  
ATOM    762  CB  VAL A  47      -3.756 -25.408  -6.632  1.00 51.71           C  
ATOM    763  HB  VAL A  47      -3.461 -25.206  -5.603  1.00 51.71           H  
ATOM    764  O   VAL A  47      -4.623 -22.616  -5.636  1.00 51.71           O  
ATOM    765  CG1 VAL A  47      -5.063 -26.210  -6.611  1.00 51.71           C  
ATOM    766 HG11 VAL A  47      -5.841 -25.656  -6.086  1.00 51.71           H  
ATOM    767 HG12 VAL A  47      -4.913 -27.156  -6.090  1.00 51.71           H  
ATOM    768 HG13 VAL A  47      -5.398 -26.414  -7.628  1.00 51.71           H  
ATOM    769  CG2 VAL A  47      -2.675 -26.294  -7.271  1.00 51.71           C  
ATOM    770 HG21 VAL A  47      -2.617 -27.246  -6.743  1.00 51.71           H  
ATOM    771 HG22 VAL A  47      -1.698 -25.814  -7.211  1.00 51.71           H  
ATOM    772 HG23 VAL A  47      -2.919 -26.483  -8.316  1.00 51.71           H  
ATOM    773  N   GLU A  48      -6.092 -22.998  -7.309  1.00 56.42           N  
ATOM    774  H   GLU A  48      -6.232 -23.430  -8.211  1.00 56.42           H  
ATOM    775  CA  GLU A  48      -7.255 -22.327  -6.726  1.00 56.42           C  
ATOM    776  HA  GLU A  48      -7.013 -21.288  -6.501  1.00 56.42           H  
ATOM    777  C   GLU A  48      -7.651 -23.027  -5.418  1.00 56.42           C  
ATOM    778  CB  GLU A  48      -8.418 -22.354  -7.733  1.00 56.42           C  
ATOM    779  HB2 GLU A  48      -9.332 -22.070  -7.211  1.00 56.42           H  
ATOM    780  HB3 GLU A  48      -8.539 -23.369  -8.111  1.00 56.42           H  
ATOM    781  O   GLU A  48      -8.488 -23.926  -5.385  1.00 56.42           O  
ATOM    782  CG  GLU A  48      -8.219 -21.388  -8.910  1.00 56.42           C  
ATOM    783  HG2 GLU A  48      -7.316 -21.672  -9.451  1.00 56.42           H  
ATOM    784  HG3 GLU A  48      -8.069 -20.385  -8.511  1.00 56.42           H  
ATOM    785  CD  GLU A  48      -9.407 -21.373  -9.888  1.00 56.42           C  
ATOM    786  OE1 GLU A  48      -9.396 -20.480 -10.768  1.00 56.42           O  
ATOM    787  OE2 GLU A  48     -10.302 -22.238  -9.763  1.00 56.42           O  
ATOM    788  N   LYS A  49      -6.992 -22.672  -4.313  1.00 70.83           N  
ATOM    789  H   LYS A  49      -6.200 -22.054  -4.418  1.00 70.83           H  
ATOM    790  CA  LYS A  49      -7.279 -23.261  -3.012  1.00 70.83           C  
ATOM    791  HA  LYS A  49      -7.533 -24.310  -3.163  1.00 70.83           H  
ATOM    792  C   LYS A  49      -8.505 -22.559  -2.446  1.00 70.83           C  
ATOM    793  CB  LYS A  49      -6.040 -23.205  -2.107  1.00 70.83           C  
ATOM    794  HB2 LYS A  49      -5.849 -22.176  -1.805  1.00 70.83           H  
ATOM    795  HB3 LYS A  49      -5.177 -23.572  -2.663  1.00 70.83           H  
ATOM    796  O   LYS A  49      -8.428 -21.407  -2.018  1.00 70.83           O  
ATOM    797  CG  LYS A  49      -6.242 -24.091  -0.868  1.00 70.83           C  
ATOM    798  HG2 LYS A  49      -7.112 -23.738  -0.314  1.00 70.83           H  
ATOM    799  HG3 LYS A  49      -6.418 -25.119  -1.184  1.00 70.83           H  
ATOM    800  CD  LYS A  49      -5.019 -24.046   0.052  1.00 70.83           C  
ATOM    801  HD2 LYS A  49      -4.858 -23.013   0.362  1.00 70.83           H  
ATOM    802  HD3 LYS A  49      -4.140 -24.402  -0.485  1.00 70.83           H  
ATOM    803  CE  LYS A  49      -5.271 -24.920   1.285  1.00 70.83           C  
ATOM    804  HE2 LYS A  49      -5.304 -25.965   0.979  1.00 70.83           H  
ATOM    805  HE3 LYS A  49      -6.249 -24.658   1.689  1.00 70.83           H  
ATOM    806  NZ  LYS A  49      -4.235 -24.703   2.323  1.00 70.83           N  
ATOM    807  HZ1 LYS A  49      -3.313 -24.913   1.968  1.00 70.83           H  
ATOM    808  HZ2 LYS A  49      -4.422 -25.273   3.135  1.00 70.83           H  
ATOM    809  HZ3 LYS A  49      -4.259 -23.738   2.622  1.00 70.83           H  
ATOM    810  N   SER A  50      -9.638 -23.254  -2.456  1.00 83.10           N  
ATOM    811  H   SER A  50      -9.661 -24.149  -2.923  1.00 83.10           H  
ATOM    812  CA  SER A  50     -10.818 -22.817  -1.716  1.00 83.10           C  
ATOM    813  HA  SER A  50     -11.091 -21.822  -2.067  1.00 83.10           H  
ATOM    814  C   SER A  50     -10.508 -22.761  -0.220  1.00 83.10           C  
ATOM    815  CB  SER A  50     -11.996 -23.765  -1.950  1.00 83.10           C  
ATOM    816  HB2 SER A  50     -12.227 -23.822  -3.014  1.00 83.10           H  
ATOM    817  HB3 SER A  50     -12.871 -23.390  -1.419  1.00 83.10           H  
ATOM    818  O   SER A  50      -9.812 -23.640   0.296  1.00 83.10           O  
ATOM    819  OG  SER A  50     -11.677 -25.061  -1.479  1.00 83.10           O  
ATOM    820  HG  SER A  50     -11.104 -24.978  -0.714  1.00 83.10           H  
ATOM    821  N   PHE A  51     -11.076 -21.795   0.492  1.00 85.91           N  
ATOM    822  H   PHE A  51     -11.639 -21.104   0.018  1.00 85.91           H  
ATOM    823  CA  PHE A  51     -10.994 -21.731   1.951  1.00 85.91           C  
ATOM    824  HA  PHE A  51     -10.720 -22.716   2.330  1.00 85.91           H  
ATOM    825  C   PHE A  51     -12.356 -21.397   2.564  1.00 85.91           C  
ATOM    826  CB  PHE A  51      -9.884 -20.762   2.387  1.00 85.91           C  
ATOM    827  HB2 PHE A  51      -8.940 -21.090   1.951  1.00 85.91           H  
ATOM    828  HB3 PHE A  51      -9.770 -20.820   3.469  1.00 85.91           H  
ATOM    829  O   PHE A  51     -13.239 -20.841   1.906  1.00 85.91           O  
ATOM    830  CG  PHE A  51     -10.128 -19.321   1.998  1.00 85.91           C  
ATOM    831  CD1 PHE A  51      -9.728 -18.859   0.730  1.00 85.91           C  
ATOM    832  HD1 PHE A  51      -9.234 -19.529   0.041  1.00 85.91           H  
ATOM    833  CD2 PHE A  51     -10.765 -18.448   2.900  1.00 85.91           C  
ATOM    834  HD2 PHE A  51     -11.065 -18.797   3.877  1.00 85.91           H  
ATOM    835  CE1 PHE A  51      -9.985 -17.531   0.356  1.00 85.91           C  
ATOM    836  HE1 PHE A  51      -9.696 -17.176  -0.622  1.00 85.91           H  
ATOM    837  CE2 PHE A  51     -11.024 -17.121   2.524  1.00 85.91           C  
ATOM    838  HE2 PHE A  51     -11.522 -16.451   3.210  1.00 85.91           H  
ATOM    839  CZ  PHE A  51     -10.651 -16.676   1.247  1.00 85.91           C  
ATOM    840  HZ  PHE A  51     -10.925 -15.680   0.930  1.00 85.91           H  
ATOM    841  N   LYS A  52     -12.530 -21.773   3.834  1.00 90.35           N  
ATOM    842  H   LYS A  52     -11.734 -22.146   4.331  1.00 90.35           H  
ATOM    843  CA  LYS A  52     -13.757 -21.539   4.600  1.00 90.35           C  
ATOM    844  HA  LYS A  52     -14.606 -21.487   3.918  1.00 90.35           H  
ATOM    845  C   LYS A  52     -13.665 -20.202   5.335  1.00 90.35           C  
ATOM    846  CB  LYS A  52     -14.004 -22.690   5.589  1.00 90.35           C  
ATOM    847  HB2 LYS A  52     -13.157 -22.757   6.271  1.00 90.35           H  
ATOM    848  HB3 LYS A  52     -14.888 -22.452   6.181  1.00 90.35           H  
ATOM    849  O   LYS A  52     -12.655 -19.912   5.969  1.00 90.35           O  
ATOM    850  CG  LYS A  52     -14.223 -24.056   4.914  1.00 90.35           C  
ATOM    851  HG2 LYS A  52     -15.101 -24.004   4.270  1.00 90.35           H  
ATOM    852  HG3 LYS A  52     -13.354 -24.319   4.311  1.00 90.35           H  
ATOM    853  CD  LYS A  52     -14.434 -25.134   5.988  1.00 90.35           C  
ATOM    854  HD2 LYS A  52     -15.284 -24.845   6.607  1.00 90.35           H  
ATOM    855  HD3 LYS A  52     -13.550 -25.182   6.624  1.00 90.35           H  
ATOM    856  CE  LYS A  52     -14.699 -26.518   5.381  1.00 90.35           C  
ATOM    857  HE2 LYS A  52     -13.820 -26.831   4.817  1.00 90.35           H  
ATOM    858  HE3 LYS A  52     -15.533 -26.434   4.685  1.00 90.35           H  
ATOM    859  NZ  LYS A  52     -15.021 -27.513   6.442  1.00 90.35           N  
ATOM    860  HZ1 LYS A  52     -14.267 -27.601   7.107  1.00 90.35           H  
ATOM    861  HZ2 LYS A  52     -15.215 -28.424   6.051  1.00 90.35           H  
ATOM    862  HZ3 LYS A  52     -15.839 -27.236   6.966  1.00 90.35           H  
ATOM    863  N   VAL A  53     -14.741 -19.423   5.282  1.00 90.88           N  
ATOM    864  H   VAL A  53     -15.482 -19.708   4.657  1.00 90.88           H  
ATOM    865  CA  VAL A  53     -14.907 -18.134   5.986  1.00 90.88           C  
ATOM    866  HA  VAL A  53     -13.923 -17.789   6.303  1.00 90.88           H  
ATOM    867  C   VAL A  53     -15.736 -18.307   7.278  1.00 90.88           C  
ATOM    868  CB  VAL A  53     -15.467 -17.071   5.008  1.00 90.88           C  
ATOM    869  HB  VAL A  53     -16.515 -17.285   4.801  1.00 90.88           H  
ATOM    870  O   VAL A  53     -16.134 -17.349   7.938  1.00 90.88           O  
ATOM    871  CG1 VAL A  53     -15.343 -15.637   5.518  1.00 90.88           C  
ATOM    872 HG11 VAL A  53     -15.664 -14.927   4.756  1.00 90.88           H  
ATOM    873 HG12 VAL A  53     -15.991 -15.500   6.384  1.00 90.88           H  
ATOM    874 HG13 VAL A  53     -14.309 -15.437   5.798  1.00 90.88           H  
ATOM    875  CG2 VAL A  53     -14.700 -17.059   3.676  1.00 90.88           C  
ATOM    876 HG21 VAL A  53     -15.068 -16.264   3.028  1.00 90.88           H  
ATOM    877 HG22 VAL A  53     -14.846 -18.002   3.149  1.00 90.88           H  
ATOM    878 HG23 VAL A  53     -13.636 -16.917   3.866  1.00 90.88           H  
ATOM    879  N   PHE A  54     -15.996 -19.558   7.660  1.00 92.31           N  
ATOM    880  H   PHE A  54     -15.579 -20.309   7.129  1.00 92.31           H  
ATOM    881  CA  PHE A  54     -16.740 -19.960   8.850  1.00 92.31           C  
ATOM    882  HA  PHE A  54     -16.917 -19.089   9.481  1.00 92.31           H  
ATOM    883  C   PHE A  54     -15.933 -20.970   9.671  1.00 92.31           C  
ATOM    884  CB  PHE A  54     -18.103 -20.535   8.433  1.00 92.31           C  
ATOM    885  HB2 PHE A  54     -18.707 -20.705   9.324  1.00 92.31           H  
ATOM    886  HB3 PHE A  54     -18.627 -19.791   7.832  1.00 92.31           H  
ATOM    887  O   PHE A  54     -15.074 -21.673   9.132  1.00 92.31           O  
ATOM    888  CG  PHE A  54     -18.047 -21.841   7.664  1.00 92.31           C  
ATOM    889  CD1 PHE A  54     -17.872 -21.838   6.268  1.00 92.31           C  
ATOM    890  HD1 PHE A  54     -17.733 -20.903   5.745  1.00 92.31           H  
ATOM    891  CD2 PHE A  54     -18.181 -23.065   8.343  1.00 92.31           C  
ATOM    892  HD2 PHE A  54     -18.305 -23.081   9.416  1.00 92.31           H  
ATOM    893  CE1 PHE A  54     -17.870 -23.043   5.547  1.00 92.31           C  
ATOM    894  HE1 PHE A  54     -17.755 -23.028   4.473  1.00 92.31           H  
ATOM    895  CE2 PHE A  54     -18.169 -24.272   7.624  1.00 92.31           C  
ATOM    896  HE2 PHE A  54     -18.293 -25.207   8.151  1.00 92.31           H  
ATOM    897  CZ  PHE A  54     -18.022 -24.262   6.226  1.00 92.31           C  
ATOM    898  HZ  PHE A  54     -18.039 -25.190   5.673  1.00 92.31           H  
ATOM    899  N   THR A  55     -16.236 -21.061  10.962  1.00 91.62           N  
ATOM    900  H   THR A  55     -16.971 -20.469  11.320  1.00 91.62           H  
ATOM    901  CA  THR A  55     -15.806 -22.164  11.835  1.00 91.62           C  
ATOM    902  HA  THR A  55     -15.208 -22.870  11.259  1.00 91.62           H  
ATOM    903  C   THR A  55     -17.031 -22.925  12.318  1.00 91.62           C  
ATOM    904  CB  THR A  55     -14.946 -21.697  13.019  1.00 91.62           C  
ATOM    905  HB  THR A  55     -14.737 -22.552  13.663  1.00 91.62           H  
ATOM    906  O   THR A  55     -18.144 -22.403  12.293  1.00 91.62           O  
ATOM    907  CG2 THR A  55     -13.619 -21.110  12.550  1.00 91.62           C  
ATOM    908 HG21 THR A  55     -13.081 -21.846  11.953  1.00 91.62           H  
ATOM    909 HG22 THR A  55     -13.805 -20.222  11.947  1.00 91.62           H  
ATOM    910 HG23 THR A  55     -13.007 -20.839  13.410  1.00 91.62           H  
ATOM    911  OG1 THR A  55     -15.588 -20.704  13.777  1.00 91.62           O  
ATOM    912  HG1 THR A  55     -15.037 -20.531  14.543  1.00 91.62           H  
ATOM    913  N   GLU A  56     -16.865 -24.180  12.711  1.00 93.66           N  
ATOM    914  H   GLU A  56     -15.947 -24.598  12.763  1.00 93.66           H  
ATOM    915  CA  GLU A  56     -17.972 -24.994  13.204  1.00 93.66           C  
ATOM    916  HA  GLU A  56     -18.676 -24.346  13.725  1.00 93.66           H  
ATOM    917  C   GLU A  56     -17.485 -26.014  14.227  1.00 93.66           C  
ATOM    918  CB  GLU A  56     -18.724 -25.669  12.036  1.00 93.66           C  
ATOM    919  HB2 GLU A  56     -19.091 -24.896  11.360  1.00 93.66           H  
ATOM    920  HB3 GLU A  56     -19.592 -26.185  12.447  1.00 93.66           H  
ATOM    921  O   GLU A  56     -16.347 -26.478  14.157  1.00 93.66           O  
ATOM    922  CG  GLU A  56     -17.883 -26.674  11.223  1.00 93.66           C  
ATOM    923  HG2 GLU A  56     -17.558 -27.483  11.877  1.00 93.66           H  
ATOM    924  HG3 GLU A  56     -16.996 -26.167  10.842  1.00 93.66           H  
ATOM    925  CD  GLU A  56     -18.652 -27.287  10.042  1.00 93.66           C  
ATOM    926  OE1 GLU A  56     -18.053 -27.515   8.963  1.00 93.66           O  
ATOM    927  OE2 GLU A  56     -19.871 -27.544  10.178  1.00 93.66           O  
ATOM    928  N   ASP A  57     -18.378 -26.370  15.141  1.00 92.99           N  
ATOM    929  H   ASP A  57     -19.285 -25.926  15.114  1.00 92.99           H  
ATOM    930  CA  ASP A  57     -18.296 -27.572  15.961  1.00 92.99           C  
ATOM    931  HA  ASP A  57     -17.437 -28.162  15.640  1.00 92.99           H  
ATOM    932  C   ASP A  57     -19.541 -28.446  15.698  1.00 92.99           C  
ATOM    933  CB  ASP A  57     -18.041 -27.189  17.438  1.00 92.99           C  
ATOM    934  HB2 ASP A  57     -17.864 -28.102  18.007  1.00 92.99           H  
ATOM    935  HB3 ASP A  57     -17.124 -26.601  17.485  1.00 92.99           H  
ATOM    936  O   ASP A  57     -20.267 -28.248  14.713  1.00 92.99           O  
ATOM    937  CG  ASP A  57     -19.168 -26.407  18.127  1.00 92.99           C  
ATOM    938  OD1 ASP A  57     -20.348 -26.709  17.855  1.00 92.99           O  
ATOM    939  OD2 ASP A  57     -18.879 -25.540  18.977  1.00 92.99           O  
ATOM    940  N   GLU A  58     -19.784 -29.451  16.538  1.00 91.34           N  
ATOM    941  H   GLU A  58     -19.159 -29.599  17.317  1.00 91.34           H  
ATOM    942  CA  GLU A  58     -20.948 -30.338  16.408  1.00 91.34           C  
ATOM    943  HA  GLU A  58     -20.940 -30.813  15.428  1.00 91.34           H  
ATOM    944  C   GLU A  58     -22.290 -29.602  16.548  1.00 91.34           C  
ATOM    945  CB  GLU A  58     -20.881 -31.432  17.480  1.00 91.34           C  
ATOM    946  HB2 GLU A  58     -20.835 -30.961  18.462  1.00 91.34           H  
ATOM    947  HB3 GLU A  58     -21.794 -32.023  17.422  1.00 91.34           H  
ATOM    948  O   GLU A  58     -23.276 -29.991  15.927  1.00 91.34           O  
ATOM    949  CG  GLU A  58     -19.681 -32.372  17.303  1.00 91.34           C  
ATOM    950  HG2 GLU A  58     -19.704 -32.777  16.291  1.00 91.34           H  
ATOM    951  HG3 GLU A  58     -18.759 -31.802  17.422  1.00 91.34           H  
ATOM    952  CD  GLU A  58     -19.690 -33.526  18.318  1.00 91.34           C  
ATOM    953  OE1 GLU A  58     -18.915 -34.480  18.091  1.00 91.34           O  
ATOM    954  OE2 GLU A  58     -20.446 -33.433  19.315  1.00 91.34           O  
ATOM    955  N   LYS A  59     -22.342 -28.533  17.349  1.00 93.78           N  
ATOM    956  H   LYS A  59     -21.466 -28.163  17.689  1.00 93.78           H  
ATOM    957  CA  LYS A  59     -23.576 -27.836  17.740  1.00 93.78           C  
ATOM    958  HA  LYS A  59     -24.440 -28.440  17.466  1.00 93.78           H  
ATOM    959  C   LYS A  59     -23.754 -26.500  17.031  1.00 93.78           C  
ATOM    960  CB  LYS A  59     -23.573 -27.623  19.260  1.00 93.78           C  
ATOM    961  HB2 LYS A  59     -22.671 -27.080  19.543  1.00 93.78           H  
ATOM    962  HB3 LYS A  59     -24.441 -27.023  19.533  1.00 93.78           H  
ATOM    963  O   LYS A  59     -24.884 -26.080  16.802  1.00 93.78           O  
ATOM    964  CG  LYS A  59     -23.628 -28.952  20.023  1.00 93.78           C  
ATOM    965  HG2 LYS A  59     -24.526 -29.496  19.732  1.00 93.78           H  
ATOM    966  HG3 LYS A  59     -22.756 -29.555  19.768  1.00 93.78           H  
ATOM    967  CD  LYS A  59     -23.640 -28.725  21.538  1.00 93.78           C  
ATOM    968  HD2 LYS A  59     -24.533 -28.165  21.816  1.00 93.78           H  
ATOM    969  HD3 LYS A  59     -22.750 -28.163  21.819  1.00 93.78           H  
ATOM    970  CE  LYS A  59     -23.633 -30.096  22.222  1.00 93.78           C  
ATOM    971  HE2 LYS A  59     -24.531 -30.640  21.932  1.00 93.78           H  
ATOM    972  HE3 LYS A  59     -22.782 -30.660  21.840  1.00 93.78           H  
ATOM    973  NZ  LYS A  59     -23.541 -29.988  23.698  1.00 93.78           N  
ATOM    974  HZ1 LYS A  59     -22.685 -29.516  23.953  1.00 93.78           H  
ATOM    975  HZ2 LYS A  59     -23.508 -30.915  24.100  1.00 93.78           H  
ATOM    976  HZ3 LYS A  59     -24.334 -29.491  24.077  1.00 93.78           H  
ATOM    977  N   PHE A  60     -22.668 -25.820  16.695  1.00 94.54           N  
ATOM    978  H   PHE A  60     -21.772 -26.214  16.943  1.00 94.54           H  
ATOM    979  CA  PHE A  60     -22.693 -24.442  16.234  1.00 94.54           C  
ATOM    980  HA  PHE A  60     -23.723 -24.160  16.015  1.00 94.54           H  
ATOM    981  C   PHE A  60     -21.893 -24.247  14.951  1.00 94.54           C  
ATOM    982  CB  PHE A  60     -22.183 -23.520  17.348  1.00 94.54           C  
ATOM    983  HB2 PHE A  60     -22.200 -22.497  16.970  1.00 94.54           H  
ATOM    984  HB3 PHE A  60     -21.146 -23.772  17.566  1.00 94.54           H  
ATOM    985  O   PHE A  60     -20.864 -24.881  14.718  1.00 94.54           O  
ATOM    986  CG  PHE A  60     -22.993 -23.571  18.632  1.00 94.54           C  
ATOM    987  CD1 PHE A  60     -24.284 -23.013  18.680  1.00 94.54           C  
ATOM    988  HD1 PHE A  60     -24.696 -22.541  17.799  1.00 94.54           H  
ATOM    989  CD2 PHE A  60     -22.472 -24.220  19.767  1.00 94.54           C  
ATOM    990  HD2 PHE A  60     -21.493 -24.673  19.719  1.00 94.54           H  
ATOM    991  CE1 PHE A  60     -25.062 -23.121  19.847  1.00 94.54           C  
ATOM    992  HE1 PHE A  60     -26.076 -22.750  19.852  1.00 94.54           H  
ATOM    993  CE2 PHE A  60     -23.244 -24.319  20.939  1.00 94.54           C  
ATOM    994  HE2 PHE A  60     -22.845 -24.850  21.791  1.00 94.54           H  
ATOM    995  CZ  PHE A  60     -24.542 -23.777  20.977  1.00 94.54           C  
ATOM    996  HZ  PHE A  60     -25.158 -23.901  21.856  1.00 94.54           H  
ATOM    997  N   ILE A  61     -22.349 -23.299  14.137  1.00 94.67           N  
ATOM    998  H   ILE A  61     -23.225 -22.856  14.374  1.00 94.67           H  
ATOM    999  CA  ILE A  61     -21.576 -22.708  13.045  1.00 94.67           C  
ATOM   1000  HA  ILE A  61     -20.584 -23.161  13.039  1.00 94.67           H  
ATOM   1001  C   ILE A  61     -21.382 -21.217  13.335  1.00 94.67           C  
ATOM   1002  CB  ILE A  61     -22.216 -23.032  11.675  1.00 94.67           C  
ATOM   1003  HB  ILE A  61     -22.267 -24.119  11.600  1.00 94.67           H  
ATOM   1004  O   ILE A  61     -22.340 -20.499  13.623  1.00 94.67           O  
ATOM   1005  CG1 ILE A  61     -21.312 -22.532  10.529  1.00 94.67           C  
ATOM   1006 HG12 ILE A  61     -20.299 -22.894  10.704  1.00 94.67           H  
ATOM   1007 HG13 ILE A  61     -21.283 -21.442  10.531  1.00 94.67           H  
ATOM   1008  CG2 ILE A  61     -23.652 -22.496  11.538  1.00 94.67           C  
ATOM   1009 HG21 ILE A  61     -24.260 -22.823  12.382  1.00 94.67           H  
ATOM   1010 HG22 ILE A  61     -23.648 -21.407  11.492  1.00 94.67           H  
ATOM   1011 HG23 ILE A  61     -24.119 -22.891  10.636  1.00 94.67           H  
ATOM   1012  CD1 ILE A  61     -21.745 -23.012   9.136  1.00 94.67           C  
ATOM   1013 HD11 ILE A  61     -21.795 -24.101   9.118  1.00 94.67           H  
ATOM   1014 HD12 ILE A  61     -21.019 -22.677   8.396  1.00 94.67           H  
ATOM   1015 HD13 ILE A  61     -22.717 -22.596   8.872  1.00 94.67           H  
ATOM   1016  N   SER A  62     -20.135 -20.751  13.291  1.00 94.10           N  
ATOM   1017  H   SER A  62     -19.399 -21.393  13.032  1.00 94.10           H  
ATOM   1018  CA  SER A  62     -19.784 -19.336  13.384  1.00 94.10           C  
ATOM   1019  HA  SER A  62     -20.601 -18.793  13.859  1.00 94.10           H  
ATOM   1020  C   SER A  62     -19.554 -18.764  11.997  1.00 94.10           C  
ATOM   1021  CB  SER A  62     -18.532 -19.098  14.221  1.00 94.10           C  
ATOM   1022  HB2 SER A  62     -18.629 -19.569  15.199  1.00 94.10           H  
ATOM   1023  HB3 SER A  62     -17.665 -19.501  13.699  1.00 94.10           H  
ATOM   1024  O   SER A  62     -18.645 -19.185  11.279  1.00 94.10           O  
ATOM   1025  OG  SER A  62     -18.408 -17.695  14.353  1.00 94.10           O  
ATOM   1026  HG  SER A  62     -17.590 -17.462  14.798  1.00 94.10           H  
ATOM   1027  N   VAL A  63     -20.364 -17.777  11.633  1.00 94.66           N  
ATOM   1028  H   VAL A  63     -21.054 -17.469  12.303  1.00 94.66           H  
ATOM   1029  CA  VAL A  63     -20.302 -17.085  10.345  1.00 94.66           C  
ATOM   1030  HA  VAL A  63     -19.516 -17.550   9.749  1.00 94.66           H  
ATOM   1031  C   VAL A  63     -19.904 -15.615  10.535  1.00 94.66           C  
ATOM   1032  CB  VAL A  63     -21.618 -17.263   9.557  1.00 94.66           C  
ATOM   1033  HB  VAL A  63     -21.489 -16.835   8.563  1.00 94.66           H  
ATOM   1034  O   VAL A  63     -19.980 -15.077  11.649  1.00 94.66           O  
ATOM   1035  CG1 VAL A  63     -21.955 -18.746   9.366  1.00 94.66           C  
ATOM   1036 HG11 VAL A  63     -22.785 -18.846   8.667  1.00 94.66           H  
ATOM   1037 HG12 VAL A  63     -21.091 -19.282   8.973  1.00 94.66           H  
ATOM   1038 HG13 VAL A  63     -22.246 -19.192  10.317  1.00 94.66           H  
ATOM   1039  CG2 VAL A  63     -22.823 -16.563  10.192  1.00 94.66           C  
ATOM   1040 HG21 VAL A  63     -23.717 -16.753   9.597  1.00 94.66           H  
ATOM   1041 HG22 VAL A  63     -22.996 -16.947  11.198  1.00 94.66           H  
ATOM   1042 HG23 VAL A  63     -22.654 -15.487  10.230  1.00 94.66           H  
ATOM   1043  N   PRO A  64     -19.474 -14.921   9.465  1.00 93.48           N  
ATOM   1044  CA  PRO A  64     -19.174 -13.494   9.534  1.00 93.48           C  
ATOM   1045  HA  PRO A  64     -18.301 -13.350  10.171  1.00 93.48           H  
ATOM   1046  C   PRO A  64     -20.350 -12.667  10.068  1.00 93.48           C  
ATOM   1047  CB  PRO A  64     -18.837 -13.095   8.102  1.00 93.48           C  
ATOM   1048  HB2 PRO A  64     -19.757 -12.811   7.591  1.00 93.48           H  
ATOM   1049  HB3 PRO A  64     -18.108 -12.286   8.055  1.00 93.48           H  
ATOM   1050  O   PRO A  64     -21.503 -12.924   9.718  1.00 93.48           O  
ATOM   1051  CG  PRO A  64     -18.301 -14.380   7.487  1.00 93.48           C  
ATOM   1052  HG2 PRO A  64     -18.381 -14.385   6.400  1.00 93.48           H  
ATOM   1053  HG3 PRO A  64     -17.272 -14.531   7.814  1.00 93.48           H  
ATOM   1054  CD  PRO A  64     -19.178 -15.440   8.132  1.00 93.48           C  
ATOM   1055  HD2 PRO A  64     -20.097 -15.538   7.554  1.00 93.48           H  
ATOM   1056  HD3 PRO A  64     -18.644 -16.390   8.167  1.00 93.48           H  
ATOM   1057  N   LYS A  65     -20.055 -11.639  10.876  1.00 93.71           N  
ATOM   1058  H   LYS A  65     -19.081 -11.483  11.089  1.00 93.71           H  
ATOM   1059  CA  LYS A  65     -21.053 -10.803  11.571  1.00 93.71           C  
ATOM   1060  HA  LYS A  65     -21.539 -11.403  12.341  1.00 93.71           H  
ATOM   1061  C   LYS A  65     -22.167 -10.306  10.652  1.00 93.71           C  
ATOM   1062  CB  LYS A  65     -20.333  -9.634  12.262  1.00 93.71           C  
ATOM   1063  HB2 LYS A  65     -19.652 -10.051  13.004  1.00 93.71           H  
ATOM   1064  HB3 LYS A  65     -19.753  -9.100  11.509  1.00 93.71           H  
ATOM   1065  O   LYS A  65     -23.337 -10.516  10.951  1.00 93.71           O  
ATOM   1066  CG  LYS A  65     -21.253  -8.616  12.963  1.00 93.71           C  
ATOM   1067  HG2 LYS A  65     -21.871  -9.123  13.704  1.00 93.71           H  
ATOM   1068  HG3 LYS A  65     -21.899  -8.143  12.224  1.00 93.71           H  
ATOM   1069  CD  LYS A  65     -20.416  -7.518  13.646  1.00 93.71           C  
ATOM   1070  HD2 LYS A  65     -19.754  -7.074  12.903  1.00 93.71           H  
ATOM   1071  HD3 LYS A  65     -19.805  -7.972  14.426  1.00 93.71           H  
ATOM   1072  CE  LYS A  65     -21.290  -6.410  14.255  1.00 93.71           C  
ATOM   1073  HE2 LYS A  65     -21.928  -5.998  13.473  1.00 93.71           H  
ATOM   1074  HE3 LYS A  65     -21.936  -6.850  15.015  1.00 93.71           H  
ATOM   1075  NZ  LYS A  65     -20.467  -5.319  14.853  1.00 93.71           N  
ATOM   1076  HZ1 LYS A  65     -19.986  -4.793  14.137  1.00 93.71           H  
ATOM   1077  HZ2 LYS A  65     -21.032  -4.648  15.355  1.00 93.71           H  
ATOM   1078  HZ3 LYS A  65     -19.775  -5.664  15.502  1.00 93.71           H  
ATOM   1079  N   TYR A  66     -21.820  -9.658   9.543  1.00 94.13           N  
ATOM   1080  H   TYR A  66     -20.842  -9.594   9.299  1.00 94.13           H  
ATOM   1081  CA  TYR A  66     -22.805  -9.050   8.647  1.00 94.13           C  
ATOM   1082  HA  TYR A  66     -23.635  -8.678   9.248  1.00 94.13           H  
ATOM   1083  C   TYR A  66     -23.406 -10.045   7.662  1.00 94.13           C  
ATOM   1084  CB  TYR A  66     -22.211  -7.841   7.931  1.00 94.13           C  
ATOM   1085  HB2 TYR A  66     -21.347  -8.150   7.342  1.00 94.13           H  
ATOM   1086  HB3 TYR A  66     -22.951  -7.440   7.238  1.00 94.13           H  
ATOM   1087  O   TYR A  66     -24.545  -9.852   7.256  1.00 94.13           O  
ATOM   1088  CG  TYR A  66     -21.813  -6.749   8.893  1.00 94.13           C  
ATOM   1089  CD1 TYR A  66     -22.768  -5.816   9.341  1.00 94.13           C  
ATOM   1090  HD1 TYR A  66     -23.789  -5.879   8.995  1.00 94.13           H  
ATOM   1091  CD2 TYR A  66     -20.493  -6.692   9.366  1.00 94.13           C  
ATOM   1092  HD2 TYR A  66     -19.771  -7.420   9.026  1.00 94.13           H  
ATOM   1093  CE1 TYR A  66     -22.383  -4.788  10.222  1.00 94.13           C  
ATOM   1094  HE1 TYR A  66     -23.100  -4.054  10.560  1.00 94.13           H  
ATOM   1095  CE2 TYR A  66     -20.110  -5.667  10.244  1.00 94.13           C  
ATOM   1096  HE2 TYR A  66     -19.090  -5.594  10.592  1.00 94.13           H  
ATOM   1097  OH  TYR A  66     -20.603  -3.657  11.385  1.00 94.13           O  
ATOM   1098  HH  TYR A  66     -19.669  -3.516  11.213  1.00 94.13           H  
ATOM   1099  CZ  TYR A  66     -21.040  -4.691  10.635  1.00 94.13           C  
ATOM   1100  N   TYR A  67     -22.708 -11.141   7.341  1.00 94.22           N  
ATOM   1101  H   TYR A  67     -21.792 -11.275   7.747  1.00 94.22           H  
ATOM   1102  CA  TYR A  67     -23.355 -12.268   6.662  1.00 94.22           C  
ATOM   1103  HA  TYR A  67     -23.784 -11.921   5.722  1.00 94.22           H  
ATOM   1104  C   TYR A  67     -24.510 -12.803   7.520  1.00 94.22           C  
ATOM   1105  CB  TYR A  67     -22.339 -13.374   6.348  1.00 94.22           C  
ATOM   1106  HB2 TYR A  67     -21.577 -12.979   5.676  1.00 94.22           H  
ATOM   1107  HB3 TYR A  67     -21.847 -13.688   7.268  1.00 94.22           H  
ATOM   1108  O   TYR A  67     -25.643 -12.880   7.051  1.00 94.22           O  
ATOM   1109  CG  TYR A  67     -22.978 -14.594   5.715  1.00 94.22           C  
ATOM   1110  CD1 TYR A  67     -23.484 -15.622   6.535  1.00 94.22           C  
ATOM   1111  HD1 TYR A  67     -23.393 -15.551   7.608  1.00 94.22           H  
ATOM   1112  CD2 TYR A  67     -23.111 -14.684   4.316  1.00 94.22           C  
ATOM   1113  HD2 TYR A  67     -22.721 -13.902   3.682  1.00 94.22           H  
ATOM   1114  CE1 TYR A  67     -24.139 -16.728   5.961  1.00 94.22           C  
ATOM   1115  HE1 TYR A  67     -24.547 -17.510   6.583  1.00 94.22           H  
ATOM   1116  CE2 TYR A  67     -23.761 -15.794   3.739  1.00 94.22           C  
ATOM   1117  HE2 TYR A  67     -23.878 -15.872   2.668  1.00 94.22           H  
ATOM   1118  OH  TYR A  67     -24.953 -17.866   4.026  1.00 94.22           O  
ATOM   1119  HH  TYR A  67     -25.062 -17.786   3.075  1.00 94.22           H  
ATOM   1120  CZ  TYR A  67     -24.284 -16.814   4.562  1.00 94.22           C  
ATOM   1121  N   GLY A  68     -24.239 -13.090   8.799  1.00 94.25           N  
ATOM   1122  H   GLY A  68     -23.289 -12.994   9.125  1.00 94.25           H  
ATOM   1123  CA  GLY A  68     -25.242 -13.579   9.741  1.00 94.25           C  
ATOM   1124  HA2 GLY A  68     -25.657 -14.516   9.368  1.00 94.25           H  
ATOM   1125  HA3 GLY A  68     -24.761 -13.766  10.701  1.00 94.25           H  
ATOM   1126  C   GLY A  68     -26.386 -12.589   9.955  1.00 94.25           C  
ATOM   1127  O   GLY A  68     -27.544 -12.975   9.837  1.00 94.25           O  
ATOM   1128  N   ILE A  69     -26.083 -11.302  10.170  1.00 93.70           N  
ATOM   1129  H   ILE A  69     -25.111 -11.053  10.286  1.00 93.70           H  
ATOM   1130  CA  ILE A  69     -27.112 -10.260  10.343  1.00 93.70           C  
ATOM   1131  HA  ILE A  69     -27.762 -10.564  11.163  1.00 93.70           H  
ATOM   1132  C   ILE A  69     -28.013 -10.138   9.110  1.00 93.70           C  
ATOM   1133  CB  ILE A  69     -26.479  -8.898  10.712  1.00 93.70           C  
ATOM   1134  HB  ILE A  69     -25.675  -8.694  10.005  1.00 93.70           H  
ATOM   1135  O   ILE A  69     -29.227 -10.053   9.260  1.00 93.70           O  
ATOM   1136  CG1 ILE A  69     -25.901  -8.947  12.144  1.00 93.70           C  
ATOM   1137 HG12 ILE A  69     -26.718  -8.955  12.866  1.00 93.70           H  
ATOM   1138 HG13 ILE A  69     -25.342  -9.872  12.283  1.00 93.70           H  
ATOM   1139  CG2 ILE A  69     -27.495  -7.740  10.618  1.00 93.70           C  
ATOM   1140 HG21 ILE A  69     -27.044  -6.798  10.929  1.00 93.70           H  
ATOM   1141 HG22 ILE A  69     -28.364  -7.953  11.241  1.00 93.70           H  
ATOM   1142 HG23 ILE A  69     -27.824  -7.604   9.588  1.00 93.70           H  
ATOM   1143  CD1 ILE A  69     -24.956  -7.781  12.467  1.00 93.70           C  
ATOM   1144 HD11 ILE A  69     -25.509  -6.845  12.540  1.00 93.70           H  
ATOM   1145 HD12 ILE A  69     -24.195  -7.696  11.692  1.00 93.70           H  
ATOM   1146 HD13 ILE A  69     -24.469  -7.970  13.424  1.00 93.70           H  
ATOM   1147  N   ASN A  70     -27.459 -10.152   7.897  1.00 92.87           N  
ATOM   1148  H   ASN A  70     -26.454 -10.191   7.803  1.00 92.87           H  
ATOM   1149  CA  ASN A  70     -28.278 -10.055   6.687  1.00 92.87           C  
ATOM   1150  HA  ASN A  70     -28.961  -9.210   6.768  1.00 92.87           H  
ATOM   1151  C   ASN A  70     -29.119 -11.312   6.446  1.00 92.87           C  
ATOM   1152  CB  ASN A  70     -27.371  -9.859   5.475  1.00 92.87           C  
ATOM   1153  HB2 ASN A  70     -26.659 -10.684   5.430  1.00 92.87           H  
ATOM   1154  HB3 ASN A  70     -27.981  -9.890   4.573  1.00 92.87           H  
ATOM   1155  O   ASN A  70     -30.185 -11.233   5.842  1.00 92.87           O  
ATOM   1156  CG  ASN A  70     -26.612  -8.557   5.451  1.00 92.87           C  
ATOM   1157  ND2 ASN A  70     -25.633  -8.532   4.583  1.00 92.87           N  
ATOM   1158 HD21 ASN A  70     -25.462  -9.341   4.004  1.00 92.87           H  
ATOM   1159 HD22 ASN A  70     -25.084  -7.687   4.513  1.00 92.87           H  
ATOM   1160  OD1 ASN A  70     -26.866  -7.591   6.155  1.00 92.87           O  
ATOM   1161  N   ARG A  71     -28.615 -12.480   6.861  1.00 93.47           N  
ATOM   1162  H   ARG A  71     -27.704 -12.473   7.299  1.00 93.47           H  
ATOM   1163  CA  ARG A  71     -29.252 -13.774   6.603  1.00 93.47           C  
ATOM   1164  HA  ARG A  71     -29.763 -13.711   5.642  1.00 93.47           H  
ATOM   1165  C   ARG A  71     -30.332 -14.115   7.627  1.00 93.47           C  
ATOM   1166  CB  ARG A  71     -28.154 -14.850   6.547  1.00 93.47           C  
ATOM   1167  HB2 ARG A  71     -27.726 -14.971   7.542  1.00 93.47           H  
ATOM   1168  HB3 ARG A  71     -27.356 -14.513   5.886  1.00 93.47           H  
ATOM   1169  O   ARG A  71     -31.356 -14.671   7.247  1.00 93.47           O  
ATOM   1170  CG  ARG A  71     -28.631 -16.221   6.050  1.00 93.47           C  
ATOM   1171  HG2 ARG A  71     -27.811 -16.930   6.168  1.00 93.47           H  
ATOM   1172  HG3 ARG A  71     -29.474 -16.570   6.646  1.00 93.47           H  
ATOM   1173  CD  ARG A  71     -29.019 -16.159   4.569  1.00 93.47           C  
ATOM   1174  HD2 ARG A  71     -28.182 -15.754   4.000  1.00 93.47           H  
ATOM   1175  HD3 ARG A  71     -29.876 -15.493   4.467  1.00 93.47           H  
ATOM   1176  NE  ARG A  71     -29.356 -17.492   4.043  1.00 93.47           N  
ATOM   1177  HE  ARG A  71     -28.929 -18.280   4.510  1.00 93.47           H  
ATOM   1178  NH1 ARG A  71     -30.691 -16.783   2.318  1.00 93.47           N  
ATOM   1179 HH11 ARG A  71     -31.409 -16.955   1.629  1.00 93.47           H  
ATOM   1180 HH12 ARG A  71     -30.404 -15.838   2.528  1.00 93.47           H  
ATOM   1181  NH2 ARG A  71     -30.547 -18.964   2.786  1.00 93.47           N  
ATOM   1182 HH21 ARG A  71     -31.363 -19.125   2.213  1.00 93.47           H  
ATOM   1183 HH22 ARG A  71     -30.207 -19.702   3.387  1.00 93.47           H  
ATOM   1184  CZ  ARG A  71     -30.183 -17.741   3.046  1.00 93.47           C  
ATOM   1185  N   PHE A  72     -30.087 -13.805   8.896  1.00 93.52           N  
ATOM   1186  H   PHE A  72     -29.191 -13.389   9.107  1.00 93.52           H  
ATOM   1187  CA  PHE A  72     -30.903 -14.233  10.037  1.00 93.52           C  
ATOM   1188  HA  PHE A  72     -31.764 -14.802   9.685  1.00 93.52           H  
ATOM   1189  C   PHE A  72     -31.457 -13.068  10.866  1.00 93.52           C  
ATOM   1190  CB  PHE A  72     -30.052 -15.145  10.925  1.00 93.52           C  
ATOM   1191  HB2 PHE A  72     -29.239 -14.546  11.333  1.00 93.52           H  
ATOM   1192  HB3 PHE A  72     -30.659 -15.497  11.759  1.00 93.52           H  
ATOM   1193  O   PHE A  72     -32.232 -13.287  11.789  1.00 93.52           O  
ATOM   1194  CG  PHE A  72     -29.452 -16.343  10.229  1.00 93.52           C  
ATOM   1195  CD1 PHE A  72     -30.282 -17.396   9.813  1.00 93.52           C  
ATOM   1196  HD1 PHE A  72     -31.349 -17.337   9.972  1.00 93.52           H  
ATOM   1197  CD2 PHE A  72     -28.061 -16.417  10.033  1.00 93.52           C  
ATOM   1198  HD2 PHE A  72     -27.428 -15.608  10.367  1.00 93.52           H  
ATOM   1199  CE1 PHE A  72     -29.716 -18.544   9.239  1.00 93.52           C  
ATOM   1200  HE1 PHE A  72     -30.344 -19.383   8.978  1.00 93.52           H  
ATOM   1201  CE2 PHE A  72     -27.495 -17.554   9.439  1.00 93.52           C  
ATOM   1202  HE2 PHE A  72     -26.425 -17.630   9.316  1.00 93.52           H  
ATOM   1203  CZ  PHE A  72     -28.325 -18.624   9.072  1.00 93.52           C  
ATOM   1204  HZ  PHE A  72     -27.884 -19.540   8.710  1.00 93.52           H  
ATOM   1205  N   GLY A  73     -31.076 -11.828  10.556  1.00 92.45           N  
ATOM   1206  H   GLY A  73     -30.426 -11.689   9.796  1.00 92.45           H  
ATOM   1207  CA  GLY A  73     -31.483 -10.648  11.310  1.00 92.45           C  
ATOM   1208  HA2 GLY A  73     -31.449  -9.779  10.653  1.00 92.45           H  
ATOM   1209  HA3 GLY A  73     -32.513 -10.773  11.645  1.00 92.45           H  
ATOM   1210  C   GLY A  73     -30.607 -10.365  12.534  1.00 92.45           C  
ATOM   1211  O   GLY A  73     -29.551 -10.969  12.763  1.00 92.45           O  
ATOM   1212  N   LYS A  74     -31.034  -9.380  13.329  1.00 90.07           N  
ATOM   1213  H   LYS A  74     -31.960  -9.013  13.158  1.00 90.07           H  
ATOM   1214  CA  LYS A  74     -30.349  -9.003  14.571  1.00 90.07           C  
ATOM   1215  HA  LYS A  74     -29.288  -8.888  14.350  1.00 90.07           H  
ATOM   1216  C   LYS A  74     -30.537 -10.119  15.609  1.00 90.07           C  
ATOM   1217  CB  LYS A  74     -30.887  -7.674  15.117  1.00 90.07           C  
ATOM   1218  HB2 LYS A  74     -31.972  -7.735  15.205  1.00 90.07           H  
ATOM   1219  HB3 LYS A  74     -30.476  -7.516  16.114  1.00 90.07           H  
ATOM   1220  O   LYS A  74     -31.677 -10.490  15.864  1.00 90.07           O  
ATOM   1221  CG  LYS A  74     -30.502  -6.482  14.231  1.00 90.07           C  
ATOM   1222  HG2 LYS A  74     -29.416  -6.409  14.175  1.00 90.07           H  
ATOM   1223  HG3 LYS A  74     -30.899  -6.627  13.226  1.00 90.07           H  
ATOM   1224  CD  LYS A  74     -31.073  -5.185  14.814  1.00 90.07           C  
ATOM   1225  HD2 LYS A  74     -30.684  -5.040  15.822  1.00 90.07           H  
ATOM   1226  HD3 LYS A  74     -32.158  -5.272  14.864  1.00 90.07           H  
ATOM   1227  CE  LYS A  74     -30.693  -3.989  13.934  1.00 90.07           C  
ATOM   1228  HE2 LYS A  74     -31.013  -4.196  12.913  1.00 90.07           H  
ATOM   1229  HE3 LYS A  74     -29.608  -3.885  13.929  1.00 90.07           H  
ATOM   1230  NZ  LYS A  74     -31.329  -2.738  14.417  1.00 90.07           N  
ATOM   1231  HZ1 LYS A  74     -31.055  -1.954  13.842  1.00 90.07           H  
ATOM   1232  HZ2 LYS A  74     -31.065  -2.545  15.373  1.00 90.07           H  
ATOM   1233  HZ3 LYS A  74     -32.335  -2.819  14.379  1.00 90.07           H  
ATOM   1234  N   PRO A  75     -29.461 -10.631  16.224  1.00 89.66           N  
ATOM   1235  CA  PRO A  75     -29.586 -11.683  17.220  1.00 89.66           C  
ATOM   1236  HA  PRO A  75     -30.270 -12.453  16.863  1.00 89.66           H  
ATOM   1237  C   PRO A  75     -30.118 -11.115  18.535  1.00 89.66           C  
ATOM   1238  CB  PRO A  75     -28.185 -12.270  17.371  1.00 89.66           C  
ATOM   1239  HB2 PRO A  75     -28.066 -13.096  16.671  1.00 89.66           H  
ATOM   1240  HB3 PRO A  75     -27.992 -12.606  18.390  1.00 89.66           H  
ATOM   1241  O   PRO A  75     -29.710 -10.026  18.943  1.00 89.66           O  
ATOM   1242  CG  PRO A  75     -27.255 -11.129  16.965  1.00 89.66           C  
ATOM   1243  HG2 PRO A  75     -26.429 -11.539  16.383  1.00 89.66           H  
ATOM   1244  HG3 PRO A  75     -26.907 -10.592  17.848  1.00 89.66           H  
ATOM   1245  CD  PRO A  75     -28.082 -10.206  16.077  1.00 89.66           C  
ATOM   1246  HD2 PRO A  75     -27.771 -10.312  15.037  1.00 89.66           H  
ATOM   1247  HD3 PRO A  75     -27.965  -9.172  16.402  1.00 89.66           H  
ATOM   1248  N   GLU A  76     -30.967 -11.879  19.221  1.00 86.13           N  
ATOM   1249  H   GLU A  76     -31.330 -12.718  18.793  1.00 86.13           H  
ATOM   1250  CA  GLU A  76     -31.513 -11.508  20.534  1.00 86.13           C  
ATOM   1251  HA  GLU A  76     -32.029 -10.550  20.468  1.00 86.13           H  
ATOM   1252  C   GLU A  76     -30.405 -11.381  21.586  1.00 86.13           C  
ATOM   1253  CB  GLU A  76     -32.508 -12.578  20.997  1.00 86.13           C  
ATOM   1254  HB2 GLU A  76     -32.837 -12.325  22.005  1.00 86.13           H  
ATOM   1255  HB3 GLU A  76     -31.993 -13.539  21.030  1.00 86.13           H  
ATOM   1256  O   GLU A  76     -30.342 -10.408  22.337  1.00 86.13           O  
ATOM   1257  CG  GLU A  76     -33.741 -12.695  20.092  1.00 86.13           C  
ATOM   1258  HG2 GLU A  76     -33.419 -12.951  19.083  1.00 86.13           H  
ATOM   1259  HG3 GLU A  76     -34.238 -11.726  20.057  1.00 86.13           H  
ATOM   1260  CD  GLU A  76     -34.725 -13.765  20.588  1.00 86.13           C  
ATOM   1261  OE1 GLU A  76     -35.822 -13.828  19.996  1.00 86.13           O  
ATOM   1262  OE2 GLU A  76     -34.361 -14.503  21.533  1.00 86.13           O  
ATOM   1263  N   ASN A  77     -29.472 -12.340  21.602  1.00 90.03           N  
ATOM   1264  H   ASN A  77     -29.588 -13.113  20.962  1.00 90.03           H  
ATOM   1265  CA  ASN A  77     -28.315 -12.312  22.487  1.00 90.03           C  
ATOM   1266  HA  ASN A  77     -28.539 -11.650  23.325  1.00 90.03           H  
ATOM   1267  C   ASN A  77     -27.091 -11.740  21.762  1.00 90.03           C  
ATOM   1268  CB  ASN A  77     -28.088 -13.708  23.079  1.00 90.03           C  
ATOM   1269  HB2 ASN A  77     -29.046 -14.086  23.437  1.00 90.03           H  
ATOM   1270  HB3 ASN A  77     -27.724 -14.390  22.311  1.00 90.03           H  
ATOM   1271  O   ASN A  77     -26.402 -12.436  21.009  1.00 90.03           O  
ATOM   1272  CG  ASN A  77     -27.110 -13.683  24.243  1.00 90.03           C  
ATOM   1273  ND2 ASN A  77     -27.360 -14.473  25.260  1.00 90.03           N  
ATOM   1274 HD21 ASN A  77     -26.888 -14.236  26.121  1.00 90.03           H  
ATOM   1275 HD22 ASN A  77     -28.239 -14.969  25.272  1.00 90.03           H  
ATOM   1276  OD1 ASN A  77     -26.116 -12.974  24.278  1.00 90.03           O  
ATOM   1277  N   ASN A  78     -26.801 -10.465  22.011  1.00 93.20           N  
ATOM   1278  H   ASN A  78     -27.442  -9.939  22.588  1.00 93.20           H  
ATOM   1279  CA  ASN A  78     -25.630  -9.788  21.472  1.00 93.20           C  
ATOM   1280  HA  ASN A  78     -25.128 -10.446  20.763  1.00 93.20           H  
ATOM   1281  C   ASN A  78     -24.612  -9.476  22.577  1.00 93.20           C  
ATOM   1282  CB  ASN A  78     -26.096  -8.561  20.681  1.00 93.20           C  
ATOM   1283  HB2 ASN A  78     -26.864  -8.869  19.972  1.00 93.20           H  
ATOM   1284  HB3 ASN A  78     -26.530  -7.824  21.357  1.00 93.20           H  
ATOM   1285  O   ASN A  78     -24.620  -8.400  23.177  1.00 93.20           O  
ATOM   1286  CG  ASN A  78     -24.963  -7.917  19.911  1.00 93.20           C  
ATOM   1287  ND2 ASN A  78     -25.292  -7.026  19.008  1.00 93.20           N  
ATOM   1288 HD21 ASN A  78     -24.538  -6.484  18.612  1.00 93.20           H  
ATOM   1289 HD22 ASN A  78     -26.261  -6.756  18.920  1.00 93.20           H  
ATOM   1290  OD1 ASN A  78     -23.787  -8.208  20.085  1.00 93.20           O  
ATOM   1291  N   ARG A  79     -23.678 -10.406  22.801  1.00 93.43           N  
ATOM   1292  H   ARG A  79     -23.687 -11.231  22.217  1.00 93.43           H  
ATOM   1293  CA  ARG A  79     -22.624 -10.266  23.817  1.00 93.43           C  
ATOM   1294  HA  ARG A  79     -23.095  -9.983  24.758  1.00 93.43           H  
ATOM   1295  C   ARG A  79     -21.631  -9.146  23.509  1.00 93.43           C  
ATOM   1296  CB  ARG A  79     -21.879 -11.593  24.020  1.00 93.43           C  
ATOM   1297  HB2 ARG A  79     -21.419 -11.903  23.082  1.00 93.43           H  
ATOM   1298  HB3 ARG A  79     -21.087 -11.426  24.750  1.00 93.43           H  
ATOM   1299  O   ARG A  79     -20.939  -8.704  24.416  1.00 93.43           O  
ATOM   1300  CG  ARG A  79     -22.790 -12.712  24.540  1.00 93.43           C  
ATOM   1301  HG2 ARG A  79     -23.360 -12.348  25.395  1.00 93.43           H  
ATOM   1302  HG3 ARG A  79     -23.480 -13.019  23.753  1.00 93.43           H  
ATOM   1303  CD  ARG A  79     -21.942 -13.913  24.974  1.00 93.43           C  
ATOM   1304  HD2 ARG A  79     -21.230 -13.578  25.729  1.00 93.43           H  
ATOM   1305  HD3 ARG A  79     -21.389 -14.290  24.114  1.00 93.43           H  
ATOM   1306  NE  ARG A  79     -22.776 -14.986  25.544  1.00 93.43           N  
ATOM   1307  HE  ARG A  79     -23.764 -14.791  25.608  1.00 93.43           H  
ATOM   1308  NH1 ARG A  79     -21.074 -16.458  26.024  1.00 93.43           N  
ATOM   1309 HH11 ARG A  79     -20.741 -17.282  26.504  1.00 93.43           H  
ATOM   1310 HH12 ARG A  79     -20.403 -15.802  25.651  1.00 93.43           H  
ATOM   1311  NH2 ARG A  79     -23.161 -16.946  26.642  1.00 93.43           N  
ATOM   1312 HH21 ARG A  79     -22.806 -17.748  27.142  1.00 93.43           H  
ATOM   1313 HH22 ARG A  79     -24.128 -16.682  26.769  1.00 93.43           H  
ATOM   1314  CZ  ARG A  79     -22.335 -16.120  26.064  1.00 93.43           C  
ATOM   1315  N   LEU A  80     -21.551  -8.680  22.258  1.00 93.42           N  
ATOM   1316  H   LEU A  80     -22.197  -9.042  21.571  1.00 93.42           H  
ATOM   1317  CA  LEU A  80     -20.741  -7.508  21.907  1.00 93.42           C  
ATOM   1318  HA  LEU A  80     -19.781  -7.570  22.418  1.00 93.42           H  
ATOM   1319  C   LEU A  80     -21.391  -6.197  22.368  1.00 93.42           C  
ATOM   1320  CB  LEU A  80     -20.495  -7.442  20.390  1.00 93.42           C  
ATOM   1321  HB2 LEU A  80     -21.451  -7.298  19.886  1.00 93.42           H  
ATOM   1322  HB3 LEU A  80     -19.892  -6.555  20.194  1.00 93.42           H  
ATOM   1323  O   LEU A  80     -20.702  -5.193  22.488  1.00 93.42           O  
ATOM   1324  CG  LEU A  80     -19.781  -8.646  19.760  1.00 93.42           C  
ATOM   1325  HG  LEU A  80     -20.372  -9.549  19.915  1.00 93.42           H  
ATOM   1326  CD1 LEU A  80     -19.630  -8.410  18.257  1.00 93.42           C  
ATOM   1327 HD11 LEU A  80     -19.265  -9.321  17.783  1.00 93.42           H  
ATOM   1328 HD12 LEU A  80     -20.598  -8.150  17.827  1.00 93.42           H  
ATOM   1329 HD13 LEU A  80     -18.928  -7.597  18.072  1.00 93.42           H  
ATOM   1330  CD2 LEU A  80     -18.384  -8.852  20.344  1.00 93.42           C  
ATOM   1331 HD21 LEU A  80     -17.865  -9.631  19.785  1.00 93.42           H  
ATOM   1332 HD22 LEU A  80     -18.459  -9.152  21.389  1.00 93.42           H  
ATOM   1333 HD23 LEU A  80     -17.811  -7.927  20.275  1.00 93.42           H  
ATOM   1334  N   GLU A  81     -22.703  -6.165  22.605  1.00 93.44           N  
ATOM   1335  H   GLU A  81     -23.250  -7.006  22.490  1.00 93.44           H  
ATOM   1336  CA  GLU A  81     -23.369  -4.971  23.139  1.00 93.44           C  
ATOM   1337  HA  GLU A  81     -22.867  -4.077  22.766  1.00 93.44           H  
ATOM   1338  C   GLU A  81     -23.284  -4.900  24.657  1.00 93.44           C  
ATOM   1339  CB  GLU A  81     -24.837  -4.916  22.697  1.00 93.44           C  
ATOM   1340  HB2 GLU A  81     -25.311  -5.881  22.876  1.00 93.44           H  
ATOM   1341  HB3 GLU A  81     -25.370  -4.171  23.287  1.00 93.44           H  
ATOM   1342  O   GLU A  81     -23.063  -3.815  25.192  1.00 93.44           O  
ATOM   1343  CG  GLU A  81     -24.971  -4.557  21.216  1.00 93.44           C  
ATOM   1344  HG2 GLU A  81     -24.381  -5.269  20.639  1.00 93.44           H  
ATOM   1345  HG3 GLU A  81     -26.015  -4.657  20.921  1.00 93.44           H  
ATOM   1346  CD  GLU A  81     -24.485  -3.147  20.873  1.00 93.44           C  
ATOM   1347  OE1 GLU A  81     -24.097  -2.941  19.706  1.00 93.44           O  
ATOM   1348  OE2 GLU A  81     -24.463  -2.233  21.730  1.00 93.44           O  
ATOM   1349  N   THR A  82     -23.435  -6.047  25.324  1.00 93.11           N  
ATOM   1350  H   THR A  82     -23.637  -6.885  24.798  1.00 93.11           H  
ATOM   1351  CA  THR A  82     -23.520  -6.150  26.787  1.00 93.11           C  
ATOM   1352  HA  THR A  82     -24.011  -5.257  27.174  1.00 93.11           H  
ATOM   1353  C   THR A  82     -22.162  -6.234  27.482  1.00 93.11           C  
ATOM   1354  CB  THR A  82     -24.367  -7.366  27.193  1.00 93.11           C  
ATOM   1355  HB  THR A  82     -24.442  -7.402  28.280  1.00 93.11           H  
ATOM   1356  O   THR A  82     -22.104  -6.123  28.703  1.00 93.11           O  
ATOM   1357  CG2 THR A  82     -25.783  -7.317  26.618  1.00 93.11           C  
ATOM   1358 HG21 THR A  82     -25.760  -7.388  25.530  1.00 93.11           H  
ATOM   1359 HG22 THR A  82     -26.361  -8.152  27.013  1.00 93.11           H  
ATOM   1360 HG23 THR A  82     -26.267  -6.385  26.911  1.00 93.11           H  
ATOM   1361  OG1 THR A  82     -23.758  -8.556  26.735  1.00 93.11           O  
ATOM   1362  HG1 THR A  82     -23.087  -8.783  27.382  1.00 93.11           H  
ATOM   1363  N   TYR A  83     -21.069  -6.473  26.749  1.00 94.59           N  
ATOM   1364  H   TYR A  83     -21.165  -6.583  25.749  1.00 94.59           H  
ATOM   1365  CA  TYR A  83     -19.728  -6.505  27.334  1.00 94.59           C  
ATOM   1366  HA  TYR A  83     -19.755  -7.165  28.201  1.00 94.59           H  
ATOM   1367  C   TYR A  83     -19.308  -5.110  27.814  1.00 94.59           C  
ATOM   1368  CB  TYR A  83     -18.717  -7.086  26.339  1.00 94.59           C  
ATOM   1369  HB2 TYR A  83     -19.103  -8.033  25.962  1.00 94.59           H  
ATOM   1370  HB3 TYR A  83     -18.615  -6.409  25.490  1.00 94.59           H  
ATOM   1371  O   TYR A  83     -19.415  -4.128  27.075  1.00 94.59           O  
ATOM   1372  CG  TYR A  83     -17.353  -7.359  26.941  1.00 94.59           C  
ATOM   1373  CD1 TYR A  83     -16.348  -6.371  26.930  1.00 94.59           C  
ATOM   1374  HD1 TYR A  83     -16.555  -5.401  26.503  1.00 94.59           H  
ATOM   1375  CD2 TYR A  83     -17.098  -8.607  27.541  1.00 94.59           C  
ATOM   1376  HD2 TYR A  83     -17.871  -9.361  27.570  1.00 94.59           H  
ATOM   1377  CE1 TYR A  83     -15.086  -6.632  27.504  1.00 94.59           C  
ATOM   1378  HE1 TYR A  83     -14.320  -5.871  27.522  1.00 94.59           H  
ATOM   1379  CE2 TYR A  83     -15.838  -8.870  28.112  1.00 94.59           C  
ATOM   1380  HE2 TYR A  83     -15.634  -9.820  28.583  1.00 94.59           H  
ATOM   1381  OH  TYR A  83     -13.623  -8.177  28.657  1.00 94.59           O  
ATOM   1382  HH  TYR A  83     -12.987  -7.459  28.631  1.00 94.59           H  
ATOM   1383  CZ  TYR A  83     -14.827  -7.887  28.094  1.00 94.59           C  
ATOM   1384  N   ASN A  84     -18.798  -5.028  29.043  1.00 95.77           N  
ATOM   1385  H   ASN A  84     -18.709  -5.869  29.594  1.00 95.77           H  
ATOM   1386  CA  ASN A  84     -18.325  -3.776  29.625  1.00 95.77           C  
ATOM   1387  HA  ASN A  84     -18.962  -2.968  29.267  1.00 95.77           H  
ATOM   1388  C   ASN A  84     -16.890  -3.478  29.163  1.00 95.77           C  
ATOM   1389  CB  ASN A  84     -18.467  -3.834  31.154  1.00 95.77           C  
ATOM   1390  HB2 ASN A  84     -17.757  -4.551  31.565  1.00 95.77           H  
ATOM   1391  HB3 ASN A  84     -19.478  -4.143  31.420  1.00 95.77           H  
ATOM   1392  O   ASN A  84     -15.918  -3.906  29.784  1.00 95.77           O  
ATOM   1393  CG  ASN A  84     -18.227  -2.469  31.775  1.00 95.77           C  
ATOM   1394  ND2 ASN A  84     -17.822  -2.412  33.021  1.00 95.77           N  
ATOM   1395 HD21 ASN A  84     -17.637  -3.254  33.547  1.00 95.77           H  
ATOM   1396 HD22 ASN A  84     -17.675  -1.485  33.393  1.00 95.77           H  
ATOM   1397  OD1 ASN A  84     -18.426  -1.437  31.159  1.00 95.77           O  
ATOM   1398  N   TYR A  85     -16.761  -2.787  28.032  1.00 96.91           N  
ATOM   1399  H   TYR A  85     -17.602  -2.493  27.556  1.00 96.91           H  
ATOM   1400  CA  TYR A  85     -15.460  -2.422  27.472  1.00 96.91           C  
ATOM   1401  HA  TYR A  85     -14.836  -3.316  27.472  1.00 96.91           H  
ATOM   1402  C   TYR A  85     -14.782  -1.314  28.291  1.00 96.91           C  
ATOM   1403  CB  TYR A  85     -15.617  -1.961  26.023  1.00 96.91           C  
ATOM   1404  HB2 TYR A  85     -16.319  -1.128  25.999  1.00 96.91           H  
ATOM   1405  HB3 TYR A  85     -14.654  -1.600  25.662  1.00 96.91           H  
ATOM   1406  O   TYR A  85     -15.440  -0.321  28.609  1.00 96.91           O  
ATOM   1407  CG  TYR A  85     -16.101  -3.047  25.095  1.00 96.91           C  
ATOM   1408  CD1 TYR A  85     -15.192  -3.996  24.592  1.00 96.91           C  
ATOM   1409  HD1 TYR A  85     -14.149  -3.934  24.865  1.00 96.91           H  
ATOM   1410  CD2 TYR A  85     -17.466  -3.147  24.783  1.00 96.91           C  
ATOM   1411  HD2 TYR A  85     -18.176  -2.460  25.218  1.00 96.91           H  
ATOM   1412  CE1 TYR A  85     -15.641  -5.039  23.762  1.00 96.91           C  
ATOM   1413  HE1 TYR A  85     -14.934  -5.767  23.394  1.00 96.91           H  
ATOM   1414  CE2 TYR A  85     -17.918  -4.190  23.960  1.00 96.91           C  
ATOM   1415  HE2 TYR A  85     -18.976  -4.300  23.773  1.00 96.91           H  
ATOM   1416  OH  TYR A  85     -17.442  -6.146  22.640  1.00 96.91           O  
ATOM   1417  HH  TYR A  85     -16.732  -6.772  22.480  1.00 96.91           H  
ATOM   1418  CZ  TYR A  85     -17.011  -5.135  23.440  1.00 96.91           C  
ATOM   1419  N   PRO A  86     -13.464  -1.405  28.553  1.00 97.13           N  
ATOM   1420  CA  PRO A  86     -12.726  -0.319  29.183  1.00 97.13           C  
ATOM   1421  HA  PRO A  86     -13.139  -0.163  30.180  1.00 97.13           H  
ATOM   1422  C   PRO A  86     -12.812   0.984  28.382  1.00 97.13           C  
ATOM   1423  CB  PRO A  86     -11.280  -0.806  29.312  1.00 97.13           C  
ATOM   1424  HB2 PRO A  86     -10.806  -0.431  30.220  1.00 97.13           H  
ATOM   1425  HB3 PRO A  86     -10.704  -0.515  28.434  1.00 97.13           H  
ATOM   1426  O   PRO A  86     -12.639   0.998  27.155  1.00 97.13           O  
ATOM   1427  CG  PRO A  86     -11.427  -2.324  29.332  1.00 97.13           C  
ATOM   1428  HG2 PRO A  86     -10.516  -2.823  29.004  1.00 97.13           H  
ATOM   1429  HG3 PRO A  86     -11.701  -2.653  30.335  1.00 97.13           H  
ATOM   1430  CD  PRO A  86     -12.599  -2.563  28.382  1.00 97.13           C  
ATOM   1431  HD2 PRO A  86     -12.245  -2.599  27.352  1.00 97.13           H  
ATOM   1432  HD3 PRO A  86     -13.100  -3.492  28.652  1.00 97.13           H  
ATOM   1433  N   THR A  87     -13.025   2.082  29.101  1.00 97.55           N  
ATOM   1434  H   THR A  87     -13.196   1.987  30.092  1.00 97.55           H  
ATOM   1435  CA  THR A  87     -13.038   3.442  28.560  1.00 97.55           C  
ATOM   1436  HA  THR A  87     -13.017   3.382  27.472  1.00 97.55           H  
ATOM   1437  C   THR A  87     -11.815   4.223  29.021  1.00 97.55           C  
ATOM   1438  CB  THR A  87     -14.303   4.210  28.960  1.00 97.55           C  
ATOM   1439  HB  THR A  87     -14.225   5.233  28.592  1.00 97.55           H  
ATOM   1440  O   THR A  87     -11.373   4.072  30.157  1.00 97.55           O  
ATOM   1441  CG2 THR A  87     -15.569   3.582  28.380  1.00 97.55           C  
ATOM   1442 HG21 THR A  87     -15.675   2.552  28.719  1.00 97.55           H  
ATOM   1443 HG22 THR A  87     -15.520   3.610  27.291  1.00 97.55           H  
ATOM   1444 HG23 THR A  87     -16.436   4.154  28.709  1.00 97.55           H  
ATOM   1445  OG1 THR A  87     -14.435   4.239  30.363  1.00 97.55           O  
ATOM   1446  HG1 THR A  87     -13.583   4.461  30.747  1.00 97.55           H  
ATOM   1447  N   TYR A  88     -11.308   5.101  28.164  1.00 98.14           N  
ATOM   1448  H   TYR A  88     -11.762   5.212  27.268  1.00 98.14           H  
ATOM   1449  CA  TYR A  88     -10.154   5.957  28.434  1.00 98.14           C  
ATOM   1450  HA  TYR A  88      -9.897   5.917  29.492  1.00 98.14           H  
ATOM   1451  C   TYR A  88     -10.485   7.408  28.084  1.00 98.14           C  
ATOM   1452  CB  TYR A  88      -8.953   5.459  27.620  1.00 98.14           C  
ATOM   1453  HB2 TYR A  88      -8.155   6.198  27.695  1.00 98.14           H  
ATOM   1454  HB3 TYR A  88      -9.236   5.397  26.569  1.00 98.14           H  
ATOM   1455  O   TYR A  88     -11.251   7.660  27.153  1.00 98.14           O  
ATOM   1456  CG  TYR A  88      -8.406   4.114  28.064  1.00 98.14           C  
ATOM   1457  CD1 TYR A  88      -7.316   4.061  28.956  1.00 98.14           C  
ATOM   1458  HD1 TYR A  88      -6.891   4.976  29.341  1.00 98.14           H  
ATOM   1459  CD2 TYR A  88      -8.973   2.918  27.579  1.00 98.14           C  
ATOM   1460  HD2 TYR A  88      -9.816   2.953  26.906  1.00 98.14           H  
ATOM   1461  CE1 TYR A  88      -6.780   2.820  29.353  1.00 98.14           C  
ATOM   1462  HE1 TYR A  88      -5.946   2.785  30.038  1.00 98.14           H  
ATOM   1463  CE2 TYR A  88      -8.442   1.677  27.982  1.00 98.14           C  
ATOM   1464  HE2 TYR A  88      -8.870   0.752  27.625  1.00 98.14           H  
ATOM   1465  OH  TYR A  88      -6.820   0.418  29.216  1.00 98.14           O  
ATOM   1466  HH  TYR A  88      -6.069   0.521  29.806  1.00 98.14           H  
ATOM   1467  CZ  TYR A  88      -7.343   1.623  28.862  1.00 98.14           C  
ATOM   1468  N   ASP A  89      -9.890   8.379  28.782  1.00 97.21           N  
ATOM   1469  H   ASP A  89      -9.252   8.159  29.534  1.00 97.21           H  
ATOM   1470  CA  ASP A  89     -10.021   9.776  28.365  1.00 97.21           C  
ATOM   1471  HA  ASP A  89     -11.058   9.920  28.062  1.00 97.21           H  
ATOM   1472  C   ASP A  89      -9.147  10.057  27.139  1.00 97.21           C  
ATOM   1473  CB  ASP A  89      -9.767  10.782  29.496  1.00 97.21           C  
ATOM   1474  HB2 ASP A  89      -8.721  10.750  29.801  1.00 97.21           H  
ATOM   1475  HB3 ASP A  89     -10.391  10.525  30.351  1.00 97.21           H  
ATOM   1476  O   ASP A  89      -7.960  10.359  27.245  1.00 97.21           O  
ATOM   1477  CG  ASP A  89     -10.147  12.191  29.006  1.00 97.21           C  
ATOM   1478  OD1 ASP A  89     -11.191  12.294  28.303  1.00 97.21           O  
ATOM   1479  OD2 ASP A  89      -9.417  13.161  29.298  1.00 97.21           O  
ATOM   1480  N   ILE A  90      -9.752   9.912  25.962  1.00 97.90           N  
ATOM   1481  H   ILE A  90     -10.699   9.562  25.964  1.00 97.90           H  
ATOM   1482  CA  ILE A  90      -9.121  10.199  24.679  1.00 97.90           C  
ATOM   1483  HA  ILE A  90      -8.042  10.269  24.821  1.00 97.90           H  
ATOM   1484  C   ILE A  90      -9.629  11.557  24.190  1.00 97.90           C  
ATOM   1485  CB  ILE A  90      -9.380   9.068  23.661  1.00 97.90           C  
ATOM   1486  HB  ILE A  90     -10.447   9.046  23.440  1.00 97.90           H  
ATOM   1487  O   ILE A  90     -10.813  11.721  23.888  1.00 97.90           O  
ATOM   1488  CG1 ILE A  90      -8.975   7.674  24.202  1.00 97.90           C  
ATOM   1489 HG12 ILE A  90      -7.892   7.633  24.320  1.00 97.90           H  
ATOM   1490 HG13 ILE A  90      -9.422   7.514  25.183  1.00 97.90           H  
ATOM   1491  CG2 ILE A  90      -8.592   9.386  22.373  1.00 97.90           C  
ATOM   1492 HG21 ILE A  90      -7.525   9.412  22.593  1.00 97.90           H  
ATOM   1493 HG22 ILE A  90      -8.793   8.640  21.604  1.00 97.90           H  
ATOM   1494 HG23 ILE A  90      -8.876  10.361  21.978  1.00 97.90           H  
ATOM   1495  CD1 ILE A  90      -9.424   6.503  23.317  1.00 97.90           C  
ATOM   1496 HD11 ILE A  90      -8.915   6.528  22.354  1.00 97.90           H  
ATOM   1497 HD12 ILE A  90     -10.500   6.544  23.149  1.00 97.90           H  
ATOM   1498 HD13 ILE A  90      -9.181   5.561  23.809  1.00 97.90           H  
ATOM   1499  N   GLN A  91      -8.721  12.518  24.073  1.00 97.45           N  
ATOM   1500  H   GLN A  91      -7.774  12.302  24.350  1.00 97.45           H  
ATOM   1501  CA  GLN A  91      -8.961  13.842  23.509  1.00 97.45           C  
ATOM   1502  HA  GLN A  91     -10.030  13.989  23.359  1.00 97.45           H  
ATOM   1503  C   GLN A  91      -8.265  13.931  22.154  1.00 97.45           C  
ATOM   1504  CB  GLN A  91      -8.465  14.934  24.465  1.00 97.45           C  
ATOM   1505  HB2 GLN A  91      -8.687  15.907  24.027  1.00 97.45           H  
ATOM   1506  HB3 GLN A  91      -7.384  14.849  24.580  1.00 97.45           H  
ATOM   1507  O   GLN A  91      -7.131  13.478  22.008  1.00 97.45           O  
ATOM   1508  CG  GLN A  91      -9.131  14.842  25.849  1.00 97.45           C  
ATOM   1509  HG2 GLN A  91     -10.213  14.917  25.738  1.00 97.45           H  
ATOM   1510  HG3 GLN A  91      -8.903  13.880  26.308  1.00 97.45           H  
ATOM   1511  CD  GLN A  91      -8.673  15.931  26.811  1.00 97.45           C  
ATOM   1512  NE2 GLN A  91      -9.012  15.818  28.075  1.00 97.45           N  
ATOM   1513 HE21 GLN A  91      -9.333  14.932  28.439  1.00 97.45           H  
ATOM   1514 HE22 GLN A  91      -8.657  16.529  28.699  1.00 97.45           H  
ATOM   1515  OE1 GLN A  91      -8.016  16.892  26.450  1.00 97.45           O  
ATOM   1516  N   TYR A  92      -8.946  14.486  21.152  1.00 97.61           N  
ATOM   1517  H   TYR A  92      -9.844  14.902  21.350  1.00 97.61           H  
ATOM   1518  CA  TYR A  92      -8.369  14.707  19.828  1.00 97.61           C  
ATOM   1519  HA  TYR A  92      -7.492  14.071  19.705  1.00 97.61           H  
ATOM   1520  C   TYR A  92      -7.923  16.161  19.691  1.00 97.61           C  
ATOM   1521  CB  TYR A  92      -9.366  14.295  18.746  1.00 97.61           C  
ATOM   1522  HB2 TYR A  92     -10.273  14.892  18.835  1.00 97.61           H  
ATOM   1523  HB3 TYR A  92      -9.626  13.251  18.919  1.00 97.61           H  
ATOM   1524  O   TYR A  92      -8.747  17.071  19.735  1.00 97.61           O  
ATOM   1525  CG  TYR A  92      -8.828  14.401  17.336  1.00 97.61           C  
ATOM   1526  CD1 TYR A  92      -9.022  15.582  16.596  1.00 97.61           C  
ATOM   1527  HD1 TYR A  92      -9.512  16.430  17.050  1.00 97.61           H  
ATOM   1528  CD2 TYR A  92      -8.160  13.306  16.753  1.00 97.61           C  
ATOM   1529  HD2 TYR A  92      -8.004  12.405  17.327  1.00 97.61           H  
ATOM   1530  CE1 TYR A  92      -8.598  15.646  15.258  1.00 97.61           C  
ATOM   1531  HE1 TYR A  92      -8.796  16.538  14.681  1.00 97.61           H  
ATOM   1532  CE2 TYR A  92      -7.685  13.391  15.430  1.00 97.61           C  
ATOM   1533  HE2 TYR A  92      -7.164  12.560  14.978  1.00 97.61           H  
ATOM   1534  OH  TYR A  92      -7.429  14.685  13.413  1.00 97.61           O  
ATOM   1535  HH  TYR A  92      -7.677  15.540  13.052  1.00 97.61           H  
ATOM   1536  CZ  TYR A  92      -7.901  14.567  14.683  1.00 97.61           C  
ATOM   1537  N   ASN A  93      -6.624  16.346  19.480  1.00 94.88           N  
ATOM   1538  H   ASN A  93      -6.050  15.518  19.411  1.00 94.88           H  
ATOM   1539  CA  ASN A  93      -5.935  17.635  19.422  1.00 94.88           C  
ATOM   1540  HA  ASN A  93      -6.581  18.405  19.846  1.00 94.88           H  
ATOM   1541  C   ASN A  93      -5.608  18.066  17.980  1.00 94.88           C  
ATOM   1542  CB  ASN A  93      -4.669  17.531  20.294  1.00 94.88           C  
ATOM   1543  HB2 ASN A  93      -4.010  16.762  19.891  1.00 94.88           H  
ATOM   1544  HB3 ASN A  93      -4.136  18.481  20.268  1.00 94.88           H  
ATOM   1545  O   ASN A  93      -5.004  19.111  17.755  1.00 94.88           O  
ATOM   1546  CG  ASN A  93      -4.966  17.213  21.752  1.00 94.88           C  
ATOM   1547  ND2 ASN A  93      -4.014  16.669  22.471  1.00 94.88           N  
ATOM   1548 HD21 ASN A  93      -4.231  16.513  23.445  1.00 94.88           H  
ATOM   1549 HD22 ASN A  93      -3.106  16.458  22.083  1.00 94.88           H  
ATOM   1550  OD1 ASN A  93      -6.054  17.424  22.258  1.00 94.88           O  
ATOM   1551  N   GLY A  94      -5.965  17.249  16.984  1.00 89.09           N  
ATOM   1552  H   GLY A  94      -6.467  16.407  17.229  1.00 89.09           H  
ATOM   1553  CA  GLY A  94      -5.782  17.582  15.574  1.00 89.09           C  
ATOM   1554  HA2 GLY A  94      -4.819  18.077  15.448  1.00 89.09           H  
ATOM   1555  HA3 GLY A  94      -5.766  16.662  14.990  1.00 89.09           H  
ATOM   1556  C   GLY A  94      -6.878  18.498  15.017  1.00 89.09           C  
ATOM   1557  O   GLY A  94      -7.955  18.650  15.587  1.00 89.09           O  
ATOM   1558  N   ASN A  95      -6.645  19.026  13.814  1.00 87.41           N  
ATOM   1559  H   ASN A  95      -5.738  18.878  13.395  1.00 87.41           H  
ATOM   1560  CA  ASN A  95      -7.650  19.767  13.049  1.00 87.41           C  
ATOM   1561  HA  ASN A  95      -8.437  20.102  13.725  1.00 87.41           H  
ATOM   1562  C   ASN A  95      -8.307  18.867  11.992  1.00 87.41           C  
ATOM   1563  CB  ASN A  95      -7.001  21.024  12.445  1.00 87.41           C  
ATOM   1564  HB2 ASN A  95      -7.704  21.510  11.769  1.00 87.41           H  
ATOM   1565  HB3 ASN A  95      -6.110  20.751  11.881  1.00 87.41           H  
ATOM   1566  O   ASN A  95      -7.617  18.115  11.298  1.00 87.41           O  
ATOM   1567  CG  ASN A  95      -6.651  22.028  13.529  1.00 87.41           C  
ATOM   1568  ND2 ASN A  95      -5.437  22.523  13.575  1.00 87.41           N  
ATOM   1569 HD21 ASN A  95      -4.719  22.267  12.912  1.00 87.41           H  
ATOM   1570 HD22 ASN A  95      -5.266  23.164  14.337  1.00 87.41           H  
ATOM   1571  OD1 ASN A  95      -7.479  22.377  14.346  1.00 87.41           O  
ATOM   1572  N   MET A  96      -9.634  18.957  11.851  1.00 88.81           N  
ATOM   1573  H   MET A  96     -10.132  19.613  12.437  1.00 88.81           H  
ATOM   1574  CA  MET A  96     -10.386  18.273  10.792  1.00 88.81           C  
ATOM   1575  HA  MET A  96      -9.735  17.541  10.313  1.00 88.81           H  
ATOM   1576  C   MET A  96     -10.856  19.249   9.715  1.00 88.81           C  
ATOM   1577  CB  MET A  96     -11.594  17.511  11.338  1.00 88.81           C  
ATOM   1578  HB2 MET A  96     -12.201  17.191  10.491  1.00 88.81           H  
ATOM   1579  HB3 MET A  96     -12.194  18.178  11.957  1.00 88.81           H  
ATOM   1580  O   MET A  96     -11.470  20.274  10.015  1.00 88.81           O  
ATOM   1581  CG  MET A  96     -11.213  16.262  12.133  1.00 88.81           C  
ATOM   1582  HG2 MET A  96     -10.880  16.553  13.129  1.00 88.81           H  
ATOM   1583  HG3 MET A  96     -10.390  15.755  11.628  1.00 88.81           H  
ATOM   1584  SD  MET A  96     -12.578  15.083  12.273  1.00 88.81           S  
ATOM   1585  CE  MET A  96     -13.818  16.133  13.070  1.00 88.81           C  
ATOM   1586  HE1 MET A  96     -14.040  16.983  12.425  1.00 88.81           H  
ATOM   1587  HE2 MET A  96     -14.732  15.560  13.231  1.00 88.81           H  
ATOM   1588  HE3 MET A  96     -13.428  16.508  14.016  1.00 88.81           H  
ATOM   1589  N   ARG A  97     -10.622  18.888   8.452  1.00 84.82           N  
ATOM   1590  H   ARG A  97     -10.189  17.986   8.316  1.00 84.82           H  
ATOM   1591  CA  ARG A  97     -11.115  19.617   7.276  1.00 84.82           C  
ATOM   1592  HA  ARG A  97     -10.882  20.672   7.417  1.00 84.82           H  
ATOM   1593  C   ARG A  97     -12.640  19.465   7.153  1.00 84.82           C  
ATOM   1594  CB  ARG A  97     -10.419  19.110   6.001  1.00 84.82           C  
ATOM   1595  HB2 ARG A  97     -10.769  19.692   5.149  1.00 84.82           H  
ATOM   1596  HB3 ARG A  97     -10.703  18.070   5.840  1.00 84.82           H  
ATOM   1597  O   ARG A  97     -13.165  18.434   7.574  1.00 84.82           O  
ATOM   1598  CG  ARG A  97      -8.887  19.205   6.067  1.00 84.82           C  
ATOM   1599  HG2 ARG A  97      -8.584  20.243   6.206  1.00 84.82           H  
ATOM   1600  HG3 ARG A  97      -8.525  18.614   6.908  1.00 84.82           H  
ATOM   1601  CD  ARG A  97      -8.262  18.652   4.781  1.00 84.82           C  
ATOM   1602  HD2 ARG A  97      -8.766  17.720   4.523  1.00 84.82           H  
ATOM   1603  HD3 ARG A  97      -8.414  19.368   3.973  1.00 84.82           H  
ATOM   1604  NE  ARG A  97      -6.823  18.384   4.956  1.00 84.82           N  
ATOM   1605  HE  ARG A  97      -6.377  18.801   5.761  1.00 84.82           H  
ATOM   1606  NH1 ARG A  97      -6.509  17.165   3.028  1.00 84.82           N  
ATOM   1607 HH11 ARG A  97      -5.919  16.606   2.428  1.00 84.82           H  
ATOM   1608 HH12 ARG A  97      -7.419  17.444   2.689  1.00 84.82           H  
ATOM   1609  NH2 ARG A  97      -4.823  17.414   4.456  1.00 84.82           N  
ATOM   1610 HH21 ARG A  97      -4.257  16.923   3.778  1.00 84.82           H  
ATOM   1611 HH22 ARG A  97      -4.393  17.880   5.242  1.00 84.82           H  
ATOM   1612  CZ  ARG A  97      -6.065  17.659   4.149  1.00 84.82           C  
ATOM   1613  N   PRO A  98     -13.354  20.410   6.515  1.00 85.80           N  
ATOM   1614  CA  PRO A  98     -14.805  20.313   6.325  1.00 85.80           C  
ATOM   1615  HA  PRO A  98     -15.290  20.419   7.295  1.00 85.80           H  
ATOM   1616  C   PRO A  98     -15.262  18.985   5.702  1.00 85.80           C  
ATOM   1617  CB  PRO A  98     -15.177  21.517   5.455  1.00 85.80           C  
ATOM   1618  HB2 PRO A  98     -16.185  21.874   5.670  1.00 85.80           H  
ATOM   1619  HB3 PRO A  98     -15.082  21.271   4.397  1.00 85.80           H  
ATOM   1620  O   PRO A  98     -16.147  18.332   6.243  1.00 85.80           O  
ATOM   1621  CG  PRO A  98     -14.119  22.553   5.829  1.00 85.80           C  
ATOM   1622  HG2 PRO A  98     -13.976  23.290   5.039  1.00 85.80           H  
ATOM   1623  HG3 PRO A  98     -14.398  23.041   6.763  1.00 85.80           H  
ATOM   1624  CD  PRO A  98     -12.868  21.703   6.046  1.00 85.80           C  
ATOM   1625  HD2 PRO A  98     -12.342  21.578   5.099  1.00 85.80           H  
ATOM   1626  HD3 PRO A  98     -12.223  22.189   6.778  1.00 85.80           H  
ATOM   1627  N   ILE A  99     -14.586  18.515   4.648  1.00 85.60           N  
ATOM   1628  H   ILE A  99     -13.905  19.112   4.201  1.00 85.60           H  
ATOM   1629  CA  ILE A  99     -14.917  17.230   4.006  1.00 85.60           C  
ATOM   1630  HA  ILE A  99     -15.975  17.271   3.747  1.00 85.60           H  
ATOM   1631  C   ILE A  99     -14.746  16.026   4.946  1.00 85.60           C  
ATOM   1632  CB  ILE A  99     -14.107  17.062   2.699  1.00 85.60           C  
ATOM   1633  HB  ILE A  99     -14.254  17.964   2.105  1.00 85.60           H  
ATOM   1634  O   ILE A  99     -15.531  15.086   4.904  1.00 85.60           O  
ATOM   1635  CG1 ILE A  99     -14.580  15.871   1.839  1.00 85.60           C  
ATOM   1636 HG12 ILE A  99     -14.434  14.935   2.379  1.00 85.60           H  
ATOM   1637 HG13 ILE A  99     -13.970  15.828   0.937  1.00 85.60           H  
ATOM   1638  CG2 ILE A  99     -12.591  16.923   2.955  1.00 85.60           C  
ATOM   1639 HG21 ILE A  99     -12.377  15.972   3.444  1.00 85.60           H  
ATOM   1640 HG22 ILE A  99     -12.223  17.750   3.562  1.00 85.60           H  
ATOM   1641 HG23 ILE A  99     -12.069  16.934   1.998  1.00 85.60           H  
ATOM   1642  CD1 ILE A  99     -16.047  15.967   1.403  1.00 85.60           C  
ATOM   1643 HD11 ILE A  99     -16.238  16.933   0.935  1.00 85.60           H  
ATOM   1644 HD12 ILE A  99     -16.710  15.832   2.258  1.00 85.60           H  
ATOM   1645 HD13 ILE A  99     -16.257  15.177   0.682  1.00 85.60           H  
ATOM   1646  N   GLN A 100     -13.761  16.069   5.849  1.00 91.10           N  
ATOM   1647  H   GLN A 100     -13.235  16.926   5.945  1.00 91.10           H  
ATOM   1648  CA  GLN A 100     -13.540  14.999   6.824  1.00 91.10           C  
ATOM   1649  HA  GLN A 100     -13.513  14.042   6.302  1.00 91.10           H  
ATOM   1650  C   GLN A 100     -14.683  14.929   7.840  1.00 91.10           C  
ATOM   1651  CB  GLN A 100     -12.209  15.211   7.559  1.00 91.10           C  
ATOM   1652  HB2 GLN A 100     -12.204  16.203   8.008  1.00 91.10           H  
ATOM   1653  HB3 GLN A 100     -12.137  14.490   8.373  1.00 91.10           H  
ATOM   1654  O   GLN A 100     -15.069  13.831   8.228  1.00 91.10           O  
ATOM   1655  CG  GLN A 100     -10.977  15.042   6.658  1.00 91.10           C  
ATOM   1656  HG2 GLN A 100     -11.087  15.637   5.751  1.00 91.10           H  
ATOM   1657  HG3 GLN A 100     -10.895  13.995   6.366  1.00 91.10           H  
ATOM   1658  CD  GLN A 100      -9.689  15.474   7.353  1.00 91.10           C  
ATOM   1659  NE2 GLN A 100      -8.539  15.061   6.890  1.00 91.10           N  
ATOM   1660 HE21 GLN A 100      -8.542  14.446   6.089  1.00 91.10           H  
ATOM   1661 HE22 GLN A 100      -7.713  15.376   7.377  1.00 91.10           H  
ATOM   1662  OE1 GLN A 100      -9.655  16.246   8.293  1.00 91.10           O  
ATOM   1663  N   LYS A 101     -15.243  16.080   8.243  1.00 93.46           N  
ATOM   1664  H   LYS A 101     -14.909  16.941   7.833  1.00 93.46           H  
ATOM   1665  CA  LYS A 101     -16.394  16.141   9.159  1.00 93.46           C  
ATOM   1666  HA  LYS A 101     -16.160  15.598  10.074  1.00 93.46           H  
ATOM   1667  C   LYS A 101     -17.608  15.427   8.567  1.00 93.46           C  
ATOM   1668  CB  LYS A 101     -16.737  17.594   9.523  1.00 93.46           C  
ATOM   1669  HB2 LYS A 101     -16.888  18.182   8.618  1.00 93.46           H  
ATOM   1670  HB3 LYS A 101     -17.674  17.595  10.080  1.00 93.46           H  
ATOM   1671  O   LYS A 101     -18.145  14.543   9.216  1.00 93.46           O  
ATOM   1672  CG  LYS A 101     -15.656  18.242  10.396  1.00 93.46           C  
ATOM   1673  HG2 LYS A 101     -15.624  17.696  11.339  1.00 93.46           H  
ATOM   1674  HG3 LYS A 101     -14.685  18.184   9.903  1.00 93.46           H  
ATOM   1675  CD  LYS A 101     -15.986  19.707  10.697  1.00 93.46           C  
ATOM   1676  HD2 LYS A 101     -16.056  20.256   9.758  1.00 93.46           H  
ATOM   1677  HD3 LYS A 101     -16.952  19.750  11.200  1.00 93.46           H  
ATOM   1678  CE  LYS A 101     -14.907  20.335  11.588  1.00 93.46           C  
ATOM   1679  HE2 LYS A 101     -14.806  19.728  12.487  1.00 93.46           H  
ATOM   1680  HE3 LYS A 101     -13.957  20.313  11.055  1.00 93.46           H  
ATOM   1681  NZ  LYS A 101     -15.261  21.730  11.954  1.00 93.46           N  
ATOM   1682  HZ1 LYS A 101     -15.363  22.301  11.127  1.00 93.46           H  
ATOM   1683  HZ2 LYS A 101     -14.552  22.146  12.541  1.00 93.46           H  
ATOM   1684  HZ3 LYS A 101     -16.141  21.754  12.449  1.00 93.46           H  
ATOM   1685  N   ILE A 102     -17.930  15.697   7.299  1.00 93.40           N  
ATOM   1686  H   ILE A 102     -17.428  16.440   6.833  1.00 93.40           H  
ATOM   1687  CA  ILE A 102     -19.041  15.043   6.583  1.00 93.40           C  
ATOM   1688  HA  ILE A 102     -19.972  15.279   7.098  1.00 93.40           H  
ATOM   1689  C   ILE A 102     -18.892  13.511   6.602  1.00 93.40           C  
ATOM   1690  CB  ILE A 102     -19.128  15.583   5.133  1.00 93.40           C  
ATOM   1691  HB  ILE A 102     -18.166  15.419   4.647  1.00 93.40           H  
ATOM   1692  O   ILE A 102     -19.836  12.786   6.908  1.00 93.40           O  
ATOM   1693  CG1 ILE A 102     -19.421  17.104   5.130  1.00 93.40           C  
ATOM   1694 HG12 ILE A 102     -20.422  17.280   5.524  1.00 93.40           H  
ATOM   1695 HG13 ILE A 102     -18.716  17.616   5.785  1.00 93.40           H  
ATOM   1696  CG2 ILE A 102     -20.201  14.828   4.325  1.00 93.40           C  
ATOM   1697 HG21 ILE A 102     -19.964  13.766   4.259  1.00 93.40           H  
ATOM   1698 HG22 ILE A 102     -21.174  14.947   4.800  1.00 93.40           H  
ATOM   1699 HG23 ILE A 102     -20.255  15.210   3.305  1.00 93.40           H  
ATOM   1700  CD1 ILE A 102     -19.305  17.765   3.750  1.00 93.40           C  
ATOM   1701 HD11 ILE A 102     -20.106  17.427   3.093  1.00 93.40           H  
ATOM   1702 HD12 ILE A 102     -19.388  18.846   3.864  1.00 93.40           H  
ATOM   1703 HD13 ILE A 102     -18.339  17.530   3.303  1.00 93.40           H  
ATOM   1704  N   ILE A 103     -17.694  12.998   6.305  1.00 94.87           N  
ATOM   1705  H   ILE A 103     -16.956  13.635   6.042  1.00 94.87           H  
ATOM   1706  CA  ILE A 103     -17.424  11.548   6.288  1.00 94.87           C  
ATOM   1707  HA  ILE A 103     -18.177  11.058   5.671  1.00 94.87           H  
ATOM   1708  C   ILE A 103     -17.529  10.945   7.697  1.00 94.87           C  
ATOM   1709  CB  ILE A 103     -16.034  11.282   5.668  1.00 94.87           C  
ATOM   1710  HB  ILE A 103     -15.293  11.842   6.239  1.00 94.87           H  
ATOM   1711  O   ILE A 103     -18.058   9.844   7.883  1.00 94.87           O  
ATOM   1712  CG1 ILE A 103     -15.997  11.773   4.204  1.00 94.87           C  
ATOM   1713 HG12 ILE A 103     -16.683  11.167   3.613  1.00 94.87           H  
ATOM   1714 HG13 ILE A 103     -16.352  12.801   4.144  1.00 94.87           H  
ATOM   1715  CG2 ILE A 103     -15.677   9.783   5.741  1.00 94.87           C  
ATOM   1716 HG21 ILE A 103     -14.707   9.598   5.280  1.00 94.87           H  
ATOM   1717 HG22 ILE A 103     -16.439   9.195   5.228  1.00 94.87           H  
ATOM   1718 HG23 ILE A 103     -15.610   9.456   6.778  1.00 94.87           H  
ATOM   1719  CD1 ILE A 103     -14.606  11.744   3.559  1.00 94.87           C  
ATOM   1720 HD11 ILE A 103     -13.897  12.299   4.173  1.00 94.87           H  
ATOM   1721 HD12 ILE A 103     -14.666  12.214   2.578  1.00 94.87           H  
ATOM   1722 HD13 ILE A 103     -14.260  10.719   3.423  1.00 94.87           H  
ATOM   1723  N   VAL A 104     -17.022  11.658   8.701  1.00 96.94           N  
ATOM   1724  H   VAL A 104     -16.619  12.560   8.488  1.00 96.94           H  
ATOM   1725  CA  VAL A 104     -17.089  11.254  10.107  1.00 96.94           C  
ATOM   1726  HA  VAL A 104     -16.696  10.243  10.206  1.00 96.94           H  
ATOM   1727  C   VAL A 104     -18.537  11.209  10.604  1.00 96.94           C  
ATOM   1728  CB  VAL A 104     -16.207  12.197  10.943  1.00 96.94           C  
ATOM   1729  HB  VAL A 104     -16.349  13.223  10.606  1.00 96.94           H  
ATOM   1730  O   VAL A 104     -18.909  10.233  11.254  1.00 96.94           O  
ATOM   1731  CG1 VAL A 104     -16.523  12.160  12.432  1.00 96.94           C  
ATOM   1732 HG11 VAL A 104     -15.841  12.839  12.942  1.00 96.94           H  
ATOM   1733 HG12 VAL A 104     -17.533  12.537  12.590  1.00 96.94           H  
ATOM   1734 HG13 VAL A 104     -16.434  11.147  12.823  1.00 96.94           H  
ATOM   1735  CG2 VAL A 104     -14.724  11.832  10.777  1.00 96.94           C  
ATOM   1736 HG21 VAL A 104     -14.458  11.831   9.720  1.00 96.94           H  
ATOM   1737 HG22 VAL A 104     -14.533  10.842  11.191  1.00 96.94           H  
ATOM   1738 HG23 VAL A 104     -14.105  12.567  11.292  1.00 96.94           H  
ATOM   1739  N   ASP A 105     -19.372  12.182  10.246  1.00 96.94           N  
ATOM   1740  H   ASP A 105     -19.004  12.991   9.766  1.00 96.94           H  
ATOM   1741  CA  ASP A 105     -20.782  12.224  10.643  1.00 96.94           C  
ATOM   1742  HA  ASP A 105     -20.846  12.097  11.724  1.00 96.94           H  
ATOM   1743  C   ASP A 105     -21.575  11.066  10.019  1.00 96.94           C  
ATOM   1744  CB  ASP A 105     -21.380  13.598  10.301  1.00 96.94           C  
ATOM   1745  HB2 ASP A 105     -22.453  13.568  10.492  1.00 96.94           H  
ATOM   1746  HB3 ASP A 105     -21.229  13.804   9.242  1.00 96.94           H  
ATOM   1747  O   ASP A 105     -22.282  10.346  10.735  1.00 96.94           O  
ATOM   1748  CG  ASP A 105     -20.774  14.733  11.144  1.00 96.94           C  
ATOM   1749  OD1 ASP A 105     -20.333  14.450  12.286  1.00 96.94           O  
ATOM   1750  OD2 ASP A 105     -20.729  15.877  10.639  1.00 96.94           O  
ATOM   1751  N   LYS A 106     -21.343  10.769   8.728  1.00 96.61           N  
ATOM   1752  H   LYS A 106     -20.788  11.419   8.190  1.00 96.61           H  
ATOM   1753  CA  LYS A 106     -21.848   9.538   8.086  1.00 96.61           C  
ATOM   1754  HA  LYS A 106     -22.937   9.546   8.118  1.00 96.61           H  
ATOM   1755  C   LYS A 106     -21.403   8.282   8.842  1.00 96.61           C  
ATOM   1756  CB  LYS A 106     -21.391   9.453   6.617  1.00 96.61           C  
ATOM   1757  HB2 LYS A 106     -20.314   9.612   6.548  1.00 96.61           H  
ATOM   1758  HB3 LYS A 106     -21.608   8.448   6.255  1.00 96.61           H  
ATOM   1759  O   LYS A 106     -22.179   7.342   9.017  1.00 96.61           O  
ATOM   1760  CG  LYS A 106     -22.116  10.450   5.700  1.00 96.61           C  
ATOM   1761  HG2 LYS A 106     -23.189  10.358   5.869  1.00 96.61           H  
ATOM   1762  HG3 LYS A 106     -21.816  11.470   5.941  1.00 96.61           H  
ATOM   1763  CD  LYS A 106     -21.830  10.162   4.215  1.00 96.61           C  
ATOM   1764  HD2 LYS A 106     -20.769  10.298   4.006  1.00 96.61           H  
ATOM   1765  HD3 LYS A 106     -22.105   9.128   4.011  1.00 96.61           H  
ATOM   1766  CE  LYS A 106     -22.669  11.099   3.327  1.00 96.61           C  
ATOM   1767  HE2 LYS A 106     -22.120  12.024   3.149  1.00 96.61           H  
ATOM   1768  HE3 LYS A 106     -23.569  11.363   3.882  1.00 96.61           H  
ATOM   1769  NZ  LYS A 106     -23.095  10.465   2.045  1.00 96.61           N  
ATOM   1770  HZ1 LYS A 106     -23.665   9.648   2.211  1.00 96.61           H  
ATOM   1771  HZ2 LYS A 106     -22.333  10.187   1.443  1.00 96.61           H  
ATOM   1772  HZ3 LYS A 106     -23.718  11.067   1.524  1.00 96.61           H  
ATOM   1773  N   THR A 107     -20.168   8.268   9.342  1.00 97.52           N  
ATOM   1774  H   THR A 107     -19.596   9.088   9.193  1.00 97.52           H  
ATOM   1775  CA  THR A 107     -19.635   7.142  10.122  1.00 97.52           C  
ATOM   1776  HA  THR A 107     -19.871   6.223   9.585  1.00 97.52           H  
ATOM   1777  C   THR A 107     -20.310   7.004  11.484  1.00 97.52           C  
ATOM   1778  CB  THR A 107     -18.109   7.214  10.263  1.00 97.52           C  
ATOM   1779  HB  THR A 107     -17.822   8.071  10.873  1.00 97.52           H  
ATOM   1780  O   THR A 107     -20.624   5.884  11.886  1.00 97.52           O  
ATOM   1781  CG2 THR A 107     -17.539   5.946  10.907  1.00 97.52           C  
ATOM   1782 HG21 THR A 107     -16.482   5.849  10.659  1.00 97.52           H  
ATOM   1783 HG22 THR A 107     -17.657   5.999  11.989  1.00 97.52           H  
ATOM   1784 HG23 THR A 107     -18.058   5.061  10.539  1.00 97.52           H  
ATOM   1785  OG1 THR A 107     -17.507   7.344   8.994  1.00 97.52           O  
ATOM   1786  HG1 THR A 107     -17.766   8.190   8.622  1.00 97.52           H  
ATOM   1787  N   PHE A 108     -20.612   8.104  12.178  1.00 97.98           N  
ATOM   1788  H   PHE A 108     -20.327   9.004  11.817  1.00 97.98           H  
ATOM   1789  CA  PHE A 108     -21.378   8.057  13.424  1.00 97.98           C  
ATOM   1790  HA  PHE A 108     -20.904   7.339  14.093  1.00 97.98           H  
ATOM   1791  C   PHE A 108     -22.803   7.542  13.205  1.00 97.98           C  
ATOM   1792  CB  PHE A 108     -21.399   9.437  14.100  1.00 97.98           C  
ATOM   1793  HB2 PHE A 108     -21.792  10.168  13.394  1.00 97.98           H  
ATOM   1794  HB3 PHE A 108     -22.088   9.395  14.944  1.00 97.98           H  
ATOM   1795  O   PHE A 108     -23.258   6.686  13.969  1.00 97.98           O  
ATOM   1796  CG  PHE A 108     -20.065   9.925  14.635  1.00 97.98           C  
ATOM   1797  CD1 PHE A 108     -19.215   9.053  15.344  1.00 97.98           C  
ATOM   1798  HD1 PHE A 108     -19.511   8.029  15.518  1.00 97.98           H  
ATOM   1799  CD2 PHE A 108     -19.694  11.272  14.473  1.00 97.98           C  
ATOM   1800  HD2 PHE A 108     -20.338  11.962  13.949  1.00 97.98           H  
ATOM   1801  CE1 PHE A 108     -17.975   9.504  15.828  1.00 97.98           C  
ATOM   1802  HE1 PHE A 108     -17.318   8.827  16.355  1.00 97.98           H  
ATOM   1803  CE2 PHE A 108     -18.469  11.730  14.984  1.00 97.98           C  
ATOM   1804  HE2 PHE A 108     -18.200  12.765  14.839  1.00 97.98           H  
ATOM   1805  CZ  PHE A 108     -17.592  10.839  15.626  1.00 97.98           C  
ATOM   1806  HZ  PHE A 108     -16.621  11.178  15.955  1.00 97.98           H  
ATOM   1807  N   ALA A 109     -23.489   7.994  12.152  1.00 96.86           N  
ATOM   1808  H   ALA A 109     -23.081   8.717  11.576  1.00 96.86           H  
ATOM   1809  CA  ALA A 109     -24.804   7.473  11.776  1.00 96.86           C  
ATOM   1810  HA  ALA A 109     -25.494   7.617  12.608  1.00 96.86           H  
ATOM   1811  C   ALA A 109     -24.744   5.961  11.478  1.00 96.86           C  
ATOM   1812  CB  ALA A 109     -25.325   8.283  10.584  1.00 96.86           C  
ATOM   1813  HB1 ALA A 109     -26.324   7.944  10.312  1.00 96.86           H  
ATOM   1814  HB2 ALA A 109     -24.667   8.164   9.722  1.00 96.86           H  
ATOM   1815  HB3 ALA A 109     -25.376   9.341  10.842  1.00 96.86           H  
ATOM   1816  O   ALA A 109     -25.498   5.168  12.052  1.00 96.86           O  
ATOM   1817  N   ALA A 110     -23.761   5.529  10.683  1.00 95.61           N  
ATOM   1818  H   ALA A 110     -23.197   6.216  10.203  1.00 95.61           H  
ATOM   1819  CA  ALA A 110     -23.534   4.119  10.385  1.00 95.61           C  
ATOM   1820  HA  ALA A 110     -24.430   3.713   9.917  1.00 95.61           H  
ATOM   1821  C   ALA A 110     -23.233   3.287  11.640  1.00 95.61           C  
ATOM   1822  CB  ALA A 110     -22.377   4.018   9.394  1.00 95.61           C  
ATOM   1823  HB1 ALA A 110     -21.467   4.421   9.837  1.00 95.61           H  
ATOM   1824  HB2 ALA A 110     -22.213   2.973   9.131  1.00 95.61           H  
ATOM   1825  HB3 ALA A 110     -22.613   4.592   8.498  1.00 95.61           H  
ATOM   1826  O   ALA A 110     -23.757   2.185  11.797  1.00 95.61           O  
ATOM   1827  N   PHE A 111     -22.427   3.794  12.574  1.00 96.94           N  
ATOM   1828  H   PHE A 111     -21.979   4.681  12.392  1.00 96.94           H  
ATOM   1829  CA  PHE A 111     -22.107   3.086  13.813  1.00 96.94           C  
ATOM   1830  HA  PHE A 111     -21.796   2.071  13.566  1.00 96.94           H  
ATOM   1831  C   PHE A 111     -23.326   2.953  14.732  1.00 96.94           C  
ATOM   1832  CB  PHE A 111     -20.943   3.776  14.526  1.00 96.94           C  
ATOM   1833  HB2 PHE A 111     -21.013   3.512  15.581  1.00 96.94           H  
ATOM   1834  HB3 PHE A 111     -21.053   4.858  14.451  1.00 96.94           H  
ATOM   1835  O   PHE A 111     -23.495   1.898  15.351  1.00 96.94           O  
ATOM   1836  CG  PHE A 111     -19.547   3.385  14.075  1.00 96.94           C  
ATOM   1837  CD1 PHE A 111     -19.288   2.870  12.787  1.00 96.94           C  
ATOM   1838  HD1 PHE A 111     -20.072   2.786  12.049  1.00 96.94           H  
ATOM   1839  CD2 PHE A 111     -18.487   3.523  14.988  1.00 96.94           C  
ATOM   1840  HD2 PHE A 111     -18.676   3.899  15.983  1.00 96.94           H  
ATOM   1841  CE1 PHE A 111     -17.986   2.479  12.436  1.00 96.94           C  
ATOM   1842  HE1 PHE A 111     -17.783   2.093  11.447  1.00 96.94           H  
ATOM   1843  CE2 PHE A 111     -17.184   3.151  14.634  1.00 96.94           C  
ATOM   1844  HE2 PHE A 111     -16.377   3.264  15.342  1.00 96.94           H  
ATOM   1845  CZ  PHE A 111     -16.943   2.611  13.363  1.00 96.94           C  
ATOM   1846  HZ  PHE A 111     -15.945   2.297  13.098  1.00 96.94           H  
ATOM   1847  N   LYS A 112     -24.222   3.950  14.774  1.00 95.01           N  
ATOM   1848  H   LYS A 112     -24.016   4.793  14.258  1.00 95.01           H  
ATOM   1849  CA  LYS A 112     -25.512   3.862  15.486  1.00 95.01           C  
ATOM   1850  HA  LYS A 112     -25.335   3.594  16.528  1.00 95.01           H  
ATOM   1851  C   LYS A 112     -26.445   2.790  14.907  1.00 95.01           C  
ATOM   1852  CB  LYS A 112     -26.238   5.214  15.450  1.00 95.01           C  
ATOM   1853  HB2 LYS A 112     -26.277   5.571  14.421  1.00 95.01           H  
ATOM   1854  HB3 LYS A 112     -27.266   5.067  15.781  1.00 95.01           H  
ATOM   1855  O   LYS A 112     -27.199   2.189  15.671  1.00 95.01           O  
ATOM   1856  CG  LYS A 112     -25.614   6.297  16.342  1.00 95.01           C  
ATOM   1857  HG2 LYS A 112     -25.707   6.007  17.389  1.00 95.01           H  
ATOM   1858  HG3 LYS A 112     -24.557   6.423  16.106  1.00 95.01           H  
ATOM   1859  CD  LYS A 112     -26.359   7.619  16.102  1.00 95.01           C  
ATOM   1860  HD2 LYS A 112     -26.314   7.857  15.039  1.00 95.01           H  
ATOM   1861  HD3 LYS A 112     -27.404   7.494  16.384  1.00 95.01           H  
ATOM   1862  CE  LYS A 112     -25.755   8.786  16.891  1.00 95.01           C  
ATOM   1863  HE2 LYS A 112     -25.807   8.558  17.956  1.00 95.01           H  
ATOM   1864  HE3 LYS A 112     -24.705   8.884  16.613  1.00 95.01           H  
ATOM   1865  NZ  LYS A 112     -26.477  10.055  16.601  1.00 95.01           N  
ATOM   1866  HZ1 LYS A 112     -26.438  10.277  15.616  1.00 95.01           H  
ATOM   1867  HZ2 LYS A 112     -26.077  10.834  17.104  1.00 95.01           H  
ATOM   1868  HZ3 LYS A 112     -27.453   9.988  16.851  1.00 95.01           H  
ATOM   1869  N   LYS A 113     -26.365   2.492  13.607  1.00 92.09           N  
ATOM   1870  H   LYS A 113     -25.797   3.097  13.032  1.00 92.09           H  
ATOM   1871  CA  LYS A 113     -27.205   1.472  12.950  1.00 92.09           C  
ATOM   1872  HA  LYS A 113     -28.135   1.371  13.510  1.00 92.09           H  
ATOM   1873  C   LYS A 113     -26.560   0.081  12.927  1.00 92.09           C  
ATOM   1874  CB  LYS A 113     -27.569   1.986  11.546  1.00 92.09           C  
ATOM   1875  HB2 LYS A 113     -26.677   1.993  10.919  1.00 92.09           H  
ATOM   1876  HB3 LYS A 113     -27.917   3.015  11.637  1.00 92.09           H  
ATOM   1877  O   LYS A 113     -27.169  -0.894  13.362  1.00 92.09           O  
ATOM   1878  CG  LYS A 113     -28.675   1.174  10.846  1.00 92.09           C  
ATOM   1879  HG2 LYS A 113     -28.346   0.145  10.696  1.00 92.09           H  
ATOM   1880  HG3 LYS A 113     -29.568   1.168  11.472  1.00 92.09           H  
ATOM   1881  CD  LYS A 113     -29.018   1.811   9.486  1.00 92.09           C  
ATOM   1882  HD2 LYS A 113     -29.358   2.832   9.660  1.00 92.09           H  
ATOM   1883  HD3 LYS A 113     -28.117   1.852   8.875  1.00 92.09           H  
ATOM   1884  CE  LYS A 113     -30.110   1.052   8.710  1.00 92.09           C  
ATOM   1885  HE2 LYS A 113     -29.733   0.065   8.445  1.00 92.09           H  
ATOM   1886  HE3 LYS A 113     -30.972   0.922   9.364  1.00 92.09           H  
ATOM   1887  NZ  LYS A 113     -30.535   1.788   7.480  1.00 92.09           N  
ATOM   1888  HZ1 LYS A 113     -30.912   2.700   7.694  1.00 92.09           H  
ATOM   1889  HZ2 LYS A 113     -31.257   1.299   6.970  1.00 92.09           H  
ATOM   1890  HZ3 LYS A 113     -29.774   1.945   6.835  1.00 92.09           H  
ATOM   1891  N   ASN A 114     -25.317   0.007  12.460  1.00 92.33           N  
ATOM   1892  H   ASN A 114     -24.911   0.877  12.145  1.00 92.33           H  
ATOM   1893  CA  ASN A 114     -24.645  -1.225  12.036  1.00 92.33           C  
ATOM   1894  HA  ASN A 114     -25.355  -2.052  12.050  1.00 92.33           H  
ATOM   1895  C   ASN A 114     -23.471  -1.631  12.936  1.00 92.33           C  
ATOM   1896  CB  ASN A 114     -24.174  -1.016  10.584  1.00 92.33           C  
ATOM   1897  HB2 ASN A 114     -23.487  -0.171  10.539  1.00 92.33           H  
ATOM   1898  HB3 ASN A 114     -23.631  -1.896  10.238  1.00 92.33           H  
ATOM   1899  O   ASN A 114     -23.034  -2.778  12.887  1.00 92.33           O  
ATOM   1900  CG  ASN A 114     -25.324  -0.781   9.622  1.00 92.33           C  
ATOM   1901  ND2 ASN A 114     -25.120   0.019   8.604  1.00 92.33           N  
ATOM   1902 HD21 ASN A 114     -24.218   0.450   8.459  1.00 92.33           H  
ATOM   1903 HD22 ASN A 114     -25.877   0.121   7.944  1.00 92.33           H  
ATOM   1904  OD1 ASN A 114     -26.417  -1.294   9.782  1.00 92.33           O  
ATOM   1905  N   ARG A 115     -22.960  -0.712  13.770  1.00 95.01           N  
ATOM   1906  H   ARG A 115     -23.410   0.192  13.787  1.00 95.01           H  
ATOM   1907  CA  ARG A 115     -21.744  -0.903  14.587  1.00 95.01           C  
ATOM   1908  HA  ARG A 115     -21.546   0.033  15.108  1.00 95.01           H  
ATOM   1909  C   ARG A 115     -20.477  -1.173  13.762  1.00 95.01           C  
ATOM   1910  CB  ARG A 115     -21.952  -1.993  15.653  1.00 95.01           C  
ATOM   1911  HB2 ARG A 115     -21.094  -1.959  16.324  1.00 95.01           H  
ATOM   1912  HB3 ARG A 115     -21.969  -2.971  15.172  1.00 95.01           H  
ATOM   1913  O   ARG A 115     -19.518  -1.766  14.248  1.00 95.01           O  
ATOM   1914  CG  ARG A 115     -23.201  -1.871  16.522  1.00 95.01           C  
ATOM   1915  HG2 ARG A 115     -24.091  -1.726  15.910  1.00 95.01           H  
ATOM   1916  HG3 ARG A 115     -23.320  -2.796  17.086  1.00 95.01           H  
ATOM   1917  CD  ARG A 115     -23.035  -0.717  17.509  1.00 95.01           C  
ATOM   1918  HD2 ARG A 115     -22.879   0.217  16.969  1.00 95.01           H  
ATOM   1919  HD3 ARG A 115     -22.158  -0.906  18.129  1.00 95.01           H  
ATOM   1920  NE  ARG A 115     -24.207  -0.623  18.375  1.00 95.01           N  
ATOM   1921  HE  ARG A 115     -24.233  -1.300  19.125  1.00 95.01           H  
ATOM   1922  NH1 ARG A 115     -25.458   0.717  17.047  1.00 95.01           N  
ATOM   1923 HH11 ARG A 115     -24.646   0.897  16.473  1.00 95.01           H  
ATOM   1924 HH12 ARG A 115     -26.342   1.139  16.802  1.00 95.01           H  
ATOM   1925  NH2 ARG A 115     -26.355  -0.132  18.903  1.00 95.01           N  
ATOM   1926 HH21 ARG A 115     -26.249  -0.701  19.731  1.00 95.01           H  
ATOM   1927 HH22 ARG A 115     -27.213   0.367  18.716  1.00 95.01           H  
ATOM   1928  CZ  ARG A 115     -25.334  -0.011  18.109  1.00 95.01           C  
ATOM   1929  N   GLY A 116     -20.450  -0.750  12.511  1.00 95.46           N  
ATOM   1930  H   GLY A 116     -21.279  -0.352  12.093  1.00 95.46           H  
ATOM   1931  CA  GLY A 116     -19.257  -0.838  11.689  1.00 95.46           C  
ATOM   1932  HA2 GLY A 116     -18.523  -0.130  12.074  1.00 95.46           H  
ATOM   1933  HA3 GLY A 116     -18.821  -1.835  11.739  1.00 95.46           H  
ATOM   1934  C   GLY A 116     -19.527  -0.499  10.239  1.00 95.46           C  
ATOM   1935  O   GLY A 116     -20.671  -0.283   9.834  1.00 95.46           O  
ATOM   1936  N   GLY A 117     -18.443  -0.434   9.484  1.00 95.48           N  
ATOM   1937  H   GLY A 117     -17.547  -0.629   9.909  1.00 95.48           H  
ATOM   1938  CA  GLY A 117     -18.470  -0.263   8.046  1.00 95.48           C  
ATOM   1939  HA2 GLY A 117     -18.749  -1.205   7.574  1.00 95.48           H  
ATOM   1940  HA3 GLY A 117     -19.223   0.476   7.770  1.00 95.48           H  
ATOM   1941  C   GLY A 117     -17.113   0.155   7.506  1.00 95.48           C  
ATOM   1942  O   GLY A 117     -16.087   0.062   8.190  1.00 95.48           O  
ATOM   1943  N   ILE A 118     -17.112   0.582   6.249  1.00 94.94           N  
ATOM   1944  H   ILE A 118     -17.993   0.580   5.757  1.00 94.94           H  
ATOM   1945  CA  ILE A 118     -15.896   0.833   5.480  1.00 94.94           C  
ATOM   1946  HA  ILE A 118     -15.036   0.760   6.146  1.00 94.94           H  
ATOM   1947  C   ILE A 118     -15.930   2.248   4.902  1.00 94.94           C  
ATOM   1948  CB  ILE A 118     -15.721  -0.237   4.379  1.00 94.94           C  
ATOM   1949  HB  ILE A 118     -16.508  -0.084   3.640  1.00 94.94           H  
ATOM   1950  O   ILE A 118     -16.911   2.643   4.275  1.00 94.94           O  
ATOM   1951  CG1 ILE A 118     -15.846  -1.687   4.913  1.00 94.94           C  
ATOM   1952 HG12 ILE A 118     -14.956  -1.951   5.483  1.00 94.94           H  
ATOM   1953 HG13 ILE A 118     -16.708  -1.780   5.574  1.00 94.94           H  
ATOM   1954  CG2 ILE A 118     -14.356  -0.044   3.694  1.00 94.94           C  
ATOM   1955 HG21 ILE A 118     -13.549  -0.127   4.423  1.00 94.94           H  
ATOM   1956 HG22 ILE A 118     -14.304   0.930   3.208  1.00 94.94           H  
ATOM   1957 HG23 ILE A 118     -14.216  -0.802   2.923  1.00 94.94           H  
ATOM   1958  CD1 ILE A 118     -16.078  -2.712   3.797  1.00 94.94           C  
ATOM   1959 HD11 ILE A 118     -16.334  -3.675   4.238  1.00 94.94           H  
ATOM   1960 HD12 ILE A 118     -16.914  -2.396   3.173  1.00 94.94           H  
ATOM   1961 HD13 ILE A 118     -15.188  -2.819   3.178  1.00 94.94           H  
ATOM   1962  N   ILE A 119     -14.846   2.999   5.080  1.00 94.46           N  
ATOM   1963  H   ILE A 119     -14.086   2.606   5.617  1.00 94.46           H  
ATOM   1964  CA  ILE A 119     -14.610   4.273   4.398  1.00 94.46           C  
ATOM   1965  HA  ILE A 119     -15.545   4.649   3.982  1.00 94.46           H  
ATOM   1966  C   ILE A 119     -13.644   4.013   3.245  1.00 94.46           C  
ATOM   1967  CB  ILE A 119     -14.070   5.343   5.371  1.00 94.46           C  
ATOM   1968  HB  ILE A 119     -13.138   4.968   5.794  1.00 94.46           H  
ATOM   1969  O   ILE A 119     -12.477   3.665   3.464  1.00 94.46           O  
ATOM   1970  CG1 ILE A 119     -15.059   5.608   6.531  1.00 94.46           C  
ATOM   1971 HG12 ILE A 119     -15.951   6.107   6.153  1.00 94.46           H  
ATOM   1972 HG13 ILE A 119     -15.370   4.661   6.973  1.00 94.46           H  
ATOM   1973  CG2 ILE A 119     -13.759   6.652   4.616  1.00 94.46           C  
ATOM   1974 HG21 ILE A 119     -14.670   7.049   4.167  1.00 94.46           H  
ATOM   1975 HG22 ILE A 119     -13.348   7.398   5.297  1.00 94.46           H  
ATOM   1976 HG23 ILE A 119     -13.023   6.483   3.830  1.00 94.46           H  
ATOM   1977  CD1 ILE A 119     -14.445   6.450   7.659  1.00 94.46           C  
ATOM   1978 HD11 ILE A 119     -14.301   7.481   7.337  1.00 94.46           H  
ATOM   1979 HD12 ILE A 119     -15.112   6.445   8.521  1.00 94.46           H  
ATOM   1980 HD13 ILE A 119     -13.488   6.026   7.963  1.00 94.46           H  
ATOM   1981  N   ILE A 120     -14.126   4.217   2.022  1.00 89.92           N  
ATOM   1982  H   ILE A 120     -15.086   4.514   1.920  1.00 89.92           H  
ATOM   1983  CA  ILE A 120     -13.318   4.193   0.807  1.00 89.92           C  
ATOM   1984  HA  ILE A 120     -12.335   3.778   1.030  1.00 89.92           H  
ATOM   1985  C   ILE A 120     -13.166   5.635   0.340  1.00 89.92           C  
ATOM   1986  CB  ILE A 120     -13.945   3.322  -0.295  1.00 89.92           C  
ATOM   1987  HB  ILE A 120     -14.857   3.821  -0.623  1.00 89.92           H  
ATOM   1988  O   ILE A 120     -14.124   6.271  -0.085  1.00 89.92           O  
ATOM   1989  CG1 ILE A 120     -14.343   1.919   0.214  1.00 89.92           C  
ATOM   1990 HG12 ILE A 120     -13.451   1.369   0.514  1.00 89.92           H  
ATOM   1991 HG13 ILE A 120     -14.997   2.009   1.081  1.00 89.92           H  
ATOM   1992  CG2 ILE A 120     -12.964   3.225  -1.489  1.00 89.92           C  
ATOM   1993 HG21 ILE A 120     -13.490   3.461  -2.414  1.00 89.92           H  
ATOM   1994 HG22 ILE A 120     -12.538   2.225  -1.562  1.00 89.92           H  
ATOM   1995 HG23 ILE A 120     -12.136   3.928  -1.399  1.00 89.92           H  
ATOM   1996  CD1 ILE A 120     -15.114   1.111  -0.834  1.00 89.92           C  
ATOM   1997 HD11 ILE A 120     -15.403   0.148  -0.412  1.00 89.92           H  
ATOM   1998 HD12 ILE A 120     -14.503   0.935  -1.719  1.00 89.92           H  
ATOM   1999 HD13 ILE A 120     -16.015   1.652  -1.123  1.00 89.92           H  
ATOM   2000  N   ALA A 121     -11.957   6.164   0.443  1.00 84.08           N  
ATOM   2001  H   ALA A 121     -11.195   5.581   0.758  1.00 84.08           H  
ATOM   2002  CA  ALA A 121     -11.672   7.513  -0.017  1.00 84.08           C  
ATOM   2003  HA  ALA A 121     -12.294   7.741  -0.883  1.00 84.08           H  
ATOM   2004  C   ALA A 121     -10.215   7.623  -0.447  1.00 84.08           C  
ATOM   2005  CB  ALA A 121     -12.022   8.502   1.098  1.00 84.08           C  
ATOM   2006  HB1 ALA A 121     -13.082   8.423   1.338  1.00 84.08           H  
ATOM   2007  HB2 ALA A 121     -11.840   9.516   0.742  1.00 84.08           H  
ATOM   2008  HB3 ALA A 121     -11.435   8.291   1.992  1.00 84.08           H  
ATOM   2009  O   ALA A 121      -9.345   6.947   0.115  1.00 84.08           O  
ATOM   2010  N   GLY A 122      -9.938   8.498  -1.413  1.00 72.07           N  
ATOM   2011  H   GLY A 122     -10.714   8.989  -1.833  1.00 72.07           H  
ATOM   2012  CA  GLY A 122      -8.608   8.681  -1.991  1.00 72.07           C  
ATOM   2013  HA2 GLY A 122      -8.621   9.561  -2.634  1.00 72.07           H  
ATOM   2014  HA3 GLY A 122      -8.386   7.816  -2.616  1.00 72.07           H  
ATOM   2015  C   GLY A 122      -7.473   8.854  -0.968  1.00 72.07           C  
ATOM   2016  O   GLY A 122      -7.651   9.166   0.219  1.00 72.07           O  
ATOM   2017  N   CYS A 123      -6.243   8.617  -1.416  1.00 67.64           N  
ATOM   2018  H   CYS A 123      -6.122   8.346  -2.381  1.00 67.64           H  
ATOM   2019  CA  CYS A 123      -5.052   8.951  -0.635  1.00 67.64           C  
ATOM   2020  HA  CYS A 123      -5.068   8.384   0.296  1.00 67.64           H  
ATOM   2021  C   CYS A 123      -5.040  10.452  -0.279  1.00 67.64           C  
ATOM   2022  CB  CYS A 123      -3.814   8.530  -1.434  1.00 67.64           C  
ATOM   2023  HB2 CYS A 123      -2.907   8.902  -0.958  1.00 67.64           H  
ATOM   2024  HB3 CYS A 123      -3.872   8.946  -2.440  1.00 67.64           H  
ATOM   2025  O   CYS A 123      -5.518  11.278  -1.043  1.00 67.64           O  
ATOM   2026  SG  CYS A 123      -3.761   6.717  -1.511  1.00 67.64           S  
ATOM   2027  HG  CYS A 123      -2.988   6.609  -2.596  1.00 67.64           H  
ATOM   2028  N   GLY A 124      -4.511  10.819   0.894  1.00 65.92           N  
ATOM   2029  H   GLY A 124      -4.094  10.108   1.479  1.00 65.92           H  
ATOM   2030  CA  GLY A 124      -4.364  12.230   1.295  1.00 65.92           C  
ATOM   2031  HA2 GLY A 124      -3.531  12.315   1.993  1.00 65.92           H  
ATOM   2032  HA3 GLY A 124      -4.112  12.820   0.414  1.00 65.92           H  
ATOM   2033  C   GLY A 124      -5.591  12.892   1.943  1.00 65.92           C  
ATOM   2034  O   GLY A 124      -5.428  13.893   2.641  1.00 65.92           O  
ATOM   2035  N   ILE A 125      -6.788  12.297   1.848  1.00 75.66           N  
ATOM   2036  H   ILE A 125      -6.905  11.563   1.164  1.00 75.66           H  
ATOM   2037  CA  ILE A 125      -7.999  12.822   2.514  1.00 75.66           C  
ATOM   2038  HA  ILE A 125      -8.093  13.870   2.228  1.00 75.66           H  
ATOM   2039  C   ILE A 125      -7.919  12.783   4.049  1.00 75.66           C  
ATOM   2040  CB  ILE A 125      -9.254  12.086   2.003  1.00 75.66           C  
ATOM   2041  HB  ILE A 125      -9.153  11.976   0.924  1.00 75.66           H  
ATOM   2042  O   ILE A 125      -8.714  13.416   4.728  1.00 75.66           O  
ATOM   2043  CG1 ILE A 125     -10.530  12.917   2.266  1.00 75.66           C  
ATOM   2044 HG12 ILE A 125     -10.366  13.934   1.908  1.00 75.66           H  
ATOM   2045 HG13 ILE A 125     -10.753  12.959   3.332  1.00 75.66           H  
ATOM   2046  CG2 ILE A 125      -9.344  10.681   2.620  1.00 75.66           C  
ATOM   2047 HG21 ILE A 125     -10.086  10.107   2.064  1.00 75.66           H  
ATOM   2048 HG22 ILE A 125      -9.652  10.733   3.664  1.00 75.66           H  
ATOM   2049 HG23 ILE A 125      -8.386  10.171   2.521  1.00 75.66           H  
ATOM   2050  CD1 ILE A 125     -11.759  12.369   1.545  1.00 75.66           C  
ATOM   2051 HD11 ILE A 125     -12.086  11.440   2.013  1.00 75.66           H  
ATOM   2052 HD12 ILE A 125     -11.526  12.191   0.495  1.00 75.66           H  
ATOM   2053 HD13 ILE A 125     -12.569  13.095   1.609  1.00 75.66           H  
ATOM   2054  N   GLY A 126      -6.952  12.058   4.623  1.00 84.31           N  
ATOM   2055  H   GLY A 126      -6.275  11.639   4.003  1.00 84.31           H  
ATOM   2056  CA  GLY A 126      -6.755  11.964   6.073  1.00 84.31           C  
ATOM   2057  HA2 GLY A 126      -6.981  12.922   6.541  1.00 84.31           H  
ATOM   2058  HA3 GLY A 126      -5.706  11.740   6.263  1.00 84.31           H  
ATOM   2059  C   GLY A 126      -7.594  10.884   6.761  1.00 84.31           C  
ATOM   2060  O   GLY A 126      -8.007  11.081   7.900  1.00 84.31           O  
ATOM   2061  N   LYS A 127      -7.806   9.731   6.107  1.00 90.33           N  
ATOM   2062  H   LYS A 127      -7.494   9.682   5.148  1.00 90.33           H  
ATOM   2063  CA  LYS A 127      -8.533   8.566   6.657  1.00 90.33           C  
ATOM   2064  HA  LYS A 127      -9.594   8.803   6.743  1.00 90.33           H  
ATOM   2065  C   LYS A 127      -8.100   8.180   8.071  1.00 90.33           C  
ATOM   2066  CB  LYS A 127      -8.384   7.346   5.737  1.00 90.33           C  
ATOM   2067  HB2 LYS A 127      -7.328   7.094   5.634  1.00 90.33           H  
ATOM   2068  HB3 LYS A 127      -8.888   6.508   6.218  1.00 90.33           H  
ATOM   2069  O   LYS A 127      -8.944   8.006   8.942  1.00 90.33           O  
ATOM   2070  CG  LYS A 127      -9.011   7.550   4.350  1.00 90.33           C  
ATOM   2071  HG2 LYS A 127      -8.467   8.328   3.814  1.00 90.33           H  
ATOM   2072  HG3 LYS A 127     -10.048   7.863   4.473  1.00 90.33           H  
ATOM   2073  CD  LYS A 127      -8.986   6.260   3.522  1.00 90.33           C  
ATOM   2074  HD2 LYS A 127      -9.643   6.378   2.660  1.00 90.33           H  
ATOM   2075  HD3 LYS A 127      -9.402   5.446   4.116  1.00 90.33           H  
ATOM   2076  CE  LYS A 127      -7.578   5.868   3.052  1.00 90.33           C  
ATOM   2077  HE2 LYS A 127      -7.581   4.799   2.841  1.00 90.33           H  
ATOM   2078  HE3 LYS A 127      -6.853   6.035   3.849  1.00 90.33           H  
ATOM   2079  NZ  LYS A 127      -7.211   6.598   1.816  1.00 90.33           N  
ATOM   2080  HZ1 LYS A 127      -7.917   6.422   1.116  1.00 90.33           H  
ATOM   2081  HZ2 LYS A 127      -7.233   7.603   1.917  1.00 90.33           H  
ATOM   2082  HZ3 LYS A 127      -6.330   6.274   1.444  1.00 90.33           H  
ATOM   2083  N   THR A 128      -6.792   8.121   8.316  1.00 91.92           N  
ATOM   2084  H   THR A 128      -6.145   8.153   7.542  1.00 91.92           H  
ATOM   2085  CA  THR A 128      -6.235   7.827   9.643  1.00 91.92           C  
ATOM   2086  HA  THR A 128      -6.586   6.847   9.969  1.00 91.92           H  
ATOM   2087  C   THR A 128      -6.671   8.854  10.689  1.00 91.92           C  
ATOM   2088  CB  THR A 128      -4.705   7.804   9.572  1.00 91.92           C  
ATOM   2089  HB  THR A 128      -4.351   8.821   9.408  1.00 91.92           H  
ATOM   2090  O   THR A 128      -7.083   8.472  11.777  1.00 91.92           O  
ATOM   2091  CG2 THR A 128      -4.067   7.274  10.848  1.00 91.92           C  
ATOM   2092 HG21 THR A 128      -4.303   7.924  11.690  1.00 91.92           H  
ATOM   2093 HG22 THR A 128      -2.984   7.253  10.725  1.00 91.92           H  
ATOM   2094 HG23 THR A 128      -4.439   6.272  11.062  1.00 91.92           H  
ATOM   2095  OG1 THR A 128      -4.284   7.025   8.474  1.00 91.92           O  
ATOM   2096  HG1 THR A 128      -4.160   6.114   8.752  1.00 91.92           H  
ATOM   2097  N   ASN A 129      -6.645  10.150  10.362  1.00 93.67           N  
ATOM   2098  H   ASN A 129      -6.412  10.411   9.414  1.00 93.67           H  
ATOM   2099  CA  ASN A 129      -7.085  11.204  11.281  1.00 93.67           C  
ATOM   2100  HA  ASN A 129      -6.574  11.087  12.237  1.00 93.67           H  
ATOM   2101  C   ASN A 129      -8.586  11.104  11.572  1.00 93.67           C  
ATOM   2102  CB  ASN A 129      -6.744  12.587  10.702  1.00 93.67           C  
ATOM   2103  HB2 ASN A 129      -7.307  13.335  11.260  1.00 93.67           H  
ATOM   2104  HB3 ASN A 129      -7.066  12.657   9.663  1.00 93.67           H  
ATOM   2105  O   ASN A 129      -8.982  11.244  12.723  1.00 93.67           O  
ATOM   2106  CG  ASN A 129      -5.279  12.963  10.798  1.00 93.67           C  
ATOM   2107  ND2 ASN A 129      -4.941  14.169  10.409  1.00 93.67           N  
ATOM   2108 HD21 ASN A 129      -5.680  14.837  10.242  1.00 93.67           H  
ATOM   2109 HD22 ASN A 129      -4.017  14.485  10.666  1.00 93.67           H  
ATOM   2110  OD1 ASN A 129      -4.406  12.194  11.166  1.00 93.67           O  
ATOM   2111  N   MET A 130      -9.406  10.804  10.558  1.00 96.28           N  
ATOM   2112  H   MET A 130      -9.019  10.715   9.630  1.00 96.28           H  
ATOM   2113  CA  MET A 130     -10.840  10.556  10.750  1.00 96.28           C  
ATOM   2114  HA  MET A 130     -11.294  11.432  11.214  1.00 96.28           H  
ATOM   2115  C   MET A 130     -11.077   9.373  11.695  1.00 96.28           C  
ATOM   2116  CB  MET A 130     -11.535  10.304   9.402  1.00 96.28           C  
ATOM   2117  HB2 MET A 130     -11.062   9.472   8.880  1.00 96.28           H  
ATOM   2118  HB3 MET A 130     -12.575  10.040   9.591  1.00 96.28           H  
ATOM   2119  O   MET A 130     -11.853   9.486  12.637  1.00 96.28           O  
ATOM   2120  CG  MET A 130     -11.509  11.548   8.511  1.00 96.28           C  
ATOM   2121  HG2 MET A 130     -11.891  12.381   9.101  1.00 96.28           H  
ATOM   2122  HG3 MET A 130     -10.481  11.777   8.229  1.00 96.28           H  
ATOM   2123  SD  MET A 130     -12.518  11.442   7.008  1.00 96.28           S  
ATOM   2124  CE  MET A 130     -11.623  10.246   5.995  1.00 96.28           C  
ATOM   2125  HE1 MET A 130     -12.101  10.182   5.018  1.00 96.28           H  
ATOM   2126  HE2 MET A 130     -11.664   9.267   6.473  1.00 96.28           H  
ATOM   2127  HE3 MET A 130     -10.592  10.578   5.871  1.00 96.28           H  
ATOM   2128  N   ALA A 131     -10.360   8.263  11.498  1.00 97.73           N  
ATOM   2129  H   ALA A 131      -9.751   8.216  10.693  1.00 97.73           H  
ATOM   2130  CA  ALA A 131     -10.473   7.080  12.346  1.00 97.73           C  
ATOM   2131  HA  ALA A 131     -11.515   6.761  12.356  1.00 97.73           H  
ATOM   2132  C   ALA A 131     -10.065   7.355  13.807  1.00 97.73           C  
ATOM   2133  CB  ALA A 131      -9.639   5.962  11.711  1.00 97.73           C  
ATOM   2134  HB1 ALA A 131      -8.577   6.203  11.760  1.00 97.73           H  
ATOM   2135  HB2 ALA A 131      -9.933   5.825  10.671  1.00 97.73           H  
ATOM   2136  HB3 ALA A 131      -9.825   5.031  12.247  1.00 97.73           H  
ATOM   2137  O   ALA A 131     -10.749   6.916  14.730  1.00 97.73           O  
ATOM   2138  N   LEU A 132      -8.991   8.123  14.029  1.00 98.05           N  
ATOM   2139  H   LEU A 132      -8.455   8.437  13.232  1.00 98.05           H  
ATOM   2140  CA  LEU A 132      -8.556   8.527  15.372  1.00 98.05           C  
ATOM   2141  HA  LEU A 132      -8.556   7.652  16.022  1.00 98.05           H  
ATOM   2142  C   LEU A 132      -9.514   9.531  16.022  1.00 98.05           C  
ATOM   2143  CB  LEU A 132      -7.133   9.104  15.306  1.00 98.05           C  
ATOM   2144  HB2 LEU A 132      -6.886   9.518  16.284  1.00 98.05           H  
ATOM   2145  HB3 LEU A 132      -7.120   9.923  14.587  1.00 98.05           H  
ATOM   2146  O   LEU A 132      -9.775   9.436  17.221  1.00 98.05           O  
ATOM   2147  CG  LEU A 132      -6.047   8.082  14.927  1.00 98.05           C  
ATOM   2148  HG  LEU A 132      -6.257   7.656  13.946  1.00 98.05           H  
ATOM   2149  CD1 LEU A 132      -4.700   8.796  14.859  1.00 98.05           C  
ATOM   2150 HD11 LEU A 132      -4.455   9.222  15.832  1.00 98.05           H  
ATOM   2151 HD12 LEU A 132      -4.754   9.592  14.117  1.00 98.05           H  
ATOM   2152 HD13 LEU A 132      -3.922   8.088  14.573  1.00 98.05           H  
ATOM   2153  CD2 LEU A 132      -5.953   6.925  15.919  1.00 98.05           C  
ATOM   2154 HD21 LEU A 132      -5.097   6.297  15.673  1.00 98.05           H  
ATOM   2155 HD22 LEU A 132      -6.849   6.307  15.863  1.00 98.05           H  
ATOM   2156 HD23 LEU A 132      -5.846   7.311  16.933  1.00 98.05           H  
ATOM   2157  N   TYR A 133     -10.091  10.448  15.243  1.00 98.20           N  
ATOM   2158  H   TYR A 133      -9.806  10.527  14.278  1.00 98.20           H  
ATOM   2159  CA  TYR A 133     -11.150  11.327  15.730  1.00 98.20           C  
ATOM   2160  HA  TYR A 133     -10.777  11.874  16.596  1.00 98.20           H  
ATOM   2161  C   TYR A 133     -12.373  10.519  16.179  1.00 98.20           C  
ATOM   2162  CB  TYR A 133     -11.539  12.346  14.659  1.00 98.20           C  
ATOM   2163  HB2 TYR A 133     -10.664  12.940  14.396  1.00 98.20           H  
ATOM   2164  HB3 TYR A 133     -11.872  11.832  13.757  1.00 98.20           H  
ATOM   2165  O   TYR A 133     -12.858  10.713  17.292  1.00 98.20           O  
ATOM   2166  CG  TYR A 133     -12.641  13.273  15.130  1.00 98.20           C  
ATOM   2167  CD1 TYR A 133     -13.991  12.969  14.879  1.00 98.20           C  
ATOM   2168  HD1 TYR A 133     -14.248  12.066  14.344  1.00 98.20           H  
ATOM   2169  CD2 TYR A 133     -12.310  14.429  15.855  1.00 98.20           C  
ATOM   2170  HD2 TYR A 133     -11.272  14.638  16.070  1.00 98.20           H  
ATOM   2171  CE1 TYR A 133     -15.002  13.849  15.311  1.00 98.20           C  
ATOM   2172  HE1 TYR A 133     -16.041  13.647  15.094  1.00 98.20           H  
ATOM   2173  CE2 TYR A 133     -13.310  15.319  16.280  1.00 98.20           C  
ATOM   2174  HE2 TYR A 133     -13.034  16.220  16.809  1.00 98.20           H  
ATOM   2175  OH  TYR A 133     -15.622  15.935  16.322  1.00 98.20           O  
ATOM   2176  HH  TYR A 133     -15.253  16.797  16.527  1.00 98.20           H  
ATOM   2177  CZ  TYR A 133     -14.659  15.040  15.982  1.00 98.20           C  
ATOM   2178  N   ILE A 134     -12.832   9.558  15.371  1.00 98.36           N  
ATOM   2179  H   ILE A 134     -12.419   9.467  14.454  1.00 98.36           H  
ATOM   2180  CA  ILE A 134     -13.927   8.649  15.740  1.00 98.36           C  
ATOM   2181  HA  ILE A 134     -14.819   9.243  15.939  1.00 98.36           H  
ATOM   2182  C   ILE A 134     -13.589   7.902  17.038  1.00 98.36           C  
ATOM   2183  CB  ILE A 134     -14.238   7.687  14.571  1.00 98.36           C  
ATOM   2184  HB  ILE A 134     -13.303   7.237  14.238  1.00 98.36           H  
ATOM   2185  O   ILE A 134     -14.395   7.909  17.968  1.00 98.36           O  
ATOM   2186  CG1 ILE A 134     -14.868   8.460  13.389  1.00 98.36           C  
ATOM   2187 HG12 ILE A 134     -14.409   9.444  13.288  1.00 98.36           H  
ATOM   2188 HG13 ILE A 134     -15.930   8.617  13.579  1.00 98.36           H  
ATOM   2189  CG2 ILE A 134     -15.185   6.548  15.004  1.00 98.36           C  
ATOM   2190 HG21 ILE A 134     -15.426   5.906  14.157  1.00 98.36           H  
ATOM   2191 HG22 ILE A 134     -14.717   5.921  15.762  1.00 98.36           H  
ATOM   2192 HG23 ILE A 134     -16.113   6.964  15.398  1.00 98.36           H  
ATOM   2193  CD1 ILE A 134     -14.696   7.730  12.052  1.00 98.36           C  
ATOM   2194 HD11 ILE A 134     -15.241   8.263  11.273  1.00 98.36           H  
ATOM   2195 HD12 ILE A 134     -15.074   6.710  12.126  1.00 98.36           H  
ATOM   2196 HD13 ILE A 134     -13.641   7.691  11.781  1.00 98.36           H  
ATOM   2197  N   ALA A 135     -12.387   7.324  17.151  1.00 98.41           N  
ATOM   2198  H   ALA A 135     -11.763   7.338  16.357  1.00 98.41           H  
ATOM   2199  CA  ALA A 135     -11.946   6.643  18.369  1.00 98.41           C  
ATOM   2200  HA  ALA A 135     -12.624   5.813  18.566  1.00 98.41           H  
ATOM   2201  C   ALA A 135     -11.990   7.563  19.605  1.00 98.41           C  
ATOM   2202  CB  ALA A 135     -10.543   6.073  18.134  1.00 98.41           C  
ATOM   2203  HB1 ALA A 135      -9.831   6.881  17.962  1.00 98.41           H  
ATOM   2204  HB2 ALA A 135     -10.231   5.504  19.011  1.00 98.41           H  
ATOM   2205  HB3 ALA A 135     -10.551   5.410  17.269  1.00 98.41           H  
ATOM   2206  O   ALA A 135     -12.474   7.148  20.658  1.00 98.41           O  
ATOM   2207  N   SER A 136     -11.585   8.832  19.463  1.00 97.97           N  
ATOM   2208  H   SER A 136     -11.160   9.098  18.586  1.00 97.97           H  
ATOM   2209  CA  SER A 136     -11.654   9.827  20.546  1.00 97.97           C  
ATOM   2210  HA  SER A 136     -11.132   9.416  21.410  1.00 97.97           H  
ATOM   2211  C   SER A 136     -13.078  10.138  21.014  1.00 97.97           C  
ATOM   2212  CB  SER A 136     -10.936  11.123  20.153  1.00 97.97           C  
ATOM   2213  HB2 SER A 136      -9.990  10.887  19.667  1.00 97.97           H  
ATOM   2214  HB3 SER A 136     -10.717  11.684  21.062  1.00 97.97           H  
ATOM   2215  O   SER A 136     -13.298  10.409  22.191  1.00 97.97           O  
ATOM   2216  OG  SER A 136     -11.728  11.945  19.312  1.00 97.97           O  
ATOM   2217  HG  SER A 136     -12.037  11.439  18.557  1.00 97.97           H  
ATOM   2218  N   LYS A 137     -14.071  10.058  20.119  1.00 97.84           N  
ATOM   2219  H   LYS A 137     -13.833   9.839  19.162  1.00 97.84           H  
ATOM   2220  CA  LYS A 137     -15.483  10.268  20.469  1.00 97.84           C  
ATOM   2221  HA  LYS A 137     -15.548  11.058  21.217  1.00 97.84           H  
ATOM   2222  C   LYS A 137     -16.104   9.067  21.168  1.00 97.84           C  
ATOM   2223  CB  LYS A 137     -16.282  10.671  19.220  1.00 97.84           C  
ATOM   2224  HB2 LYS A 137     -16.140   9.921  18.441  1.00 97.84           H  
ATOM   2225  HB3 LYS A 137     -17.342  10.691  19.470  1.00 97.84           H  
ATOM   2226  O   LYS A 137     -16.921   9.260  22.062  1.00 97.84           O  
ATOM   2227  CG  LYS A 137     -15.889  12.050  18.665  1.00 97.84           C  
ATOM   2228  HG2 LYS A 137     -16.540  12.279  17.821  1.00 97.84           H  
ATOM   2229  HG3 LYS A 137     -14.859  12.029  18.310  1.00 97.84           H  
ATOM   2230  CD  LYS A 137     -16.045  13.171  19.697  1.00 97.84           C  
ATOM   2231  HD2 LYS A 137     -15.318  13.040  20.499  1.00 97.84           H  
ATOM   2232  HD3 LYS A 137     -17.054  13.141  20.107  1.00 97.84           H  
ATOM   2233  CE  LYS A 137     -15.794  14.520  19.031  1.00 97.84           C  
ATOM   2234  HE2 LYS A 137     -14.782  14.522  18.626  1.00 97.84           H  
ATOM   2235  HE3 LYS A 137     -16.487  14.628  18.197  1.00 97.84           H  
ATOM   2236  NZ  LYS A 137     -15.971  15.634  19.992  1.00 97.84           N  
ATOM   2237  HZ1 LYS A 137     -16.908  15.624  20.369  1.00 97.84           H  
ATOM   2238  HZ2 LYS A 137     -15.826  16.524  19.537  1.00 97.84           H  
ATOM   2239  HZ3 LYS A 137     -15.316  15.549  20.756  1.00 97.84           H  
ATOM   2240  N   TYR A 138     -15.703   7.851  20.801  1.00 97.75           N  
ATOM   2241  H   TYR A 138     -15.058   7.775  20.027  1.00 97.75           H  
ATOM   2242  CA  TYR A 138     -16.171   6.634  21.468  1.00 97.75           C  
ATOM   2243  HA  TYR A 138     -17.220   6.763  21.735  1.00 97.75           H  
ATOM   2244  C   TYR A 138     -15.449   6.346  22.784  1.00 97.75           C  
ATOM   2245  CB  TYR A 138     -16.081   5.444  20.507  1.00 97.75           C  
ATOM   2246  HB2 TYR A 138     -16.079   4.516  21.079  1.00 97.75           H  
ATOM   2247  HB3 TYR A 138     -15.146   5.485  19.948  1.00 97.75           H  
ATOM   2248  O   TYR A 138     -16.029   5.687  23.642  1.00 97.75           O  
ATOM   2249  CG  TYR A 138     -17.260   5.401  19.560  1.00 97.75           C  
ATOM   2250  CD1 TYR A 138     -18.476   4.837  19.991  1.00 97.75           C  
ATOM   2251  HD1 TYR A 138     -18.544   4.405  20.979  1.00 97.75           H  
ATOM   2252  CD2 TYR A 138     -17.169   5.985  18.285  1.00 97.75           C  
ATOM   2253  HD2 TYR A 138     -16.233   6.406  17.949  1.00 97.75           H  
ATOM   2254  CE1 TYR A 138     -19.609   4.886  19.159  1.00 97.75           C  
ATOM   2255  HE1 TYR A 138     -20.552   4.485  19.502  1.00 97.75           H  
ATOM   2256  CE2 TYR A 138     -18.297   6.034  17.450  1.00 97.75           C  
ATOM   2257  HE2 TYR A 138     -18.234   6.477  16.467  1.00 97.75           H  
ATOM   2258  OH  TYR A 138     -20.618   5.577  17.099  1.00 97.75           O  
ATOM   2259  HH  TYR A 138     -21.398   5.238  17.543  1.00 97.75           H  
ATOM   2260  CZ  TYR A 138     -19.522   5.500  17.893  1.00 97.75           C  
ATOM   2261  N   LYS A 139     -14.206   6.819  22.954  1.00 98.16           N  
ATOM   2262  H   LYS A 139     -13.776   7.303  22.179  1.00 98.16           H  
ATOM   2263  CA  LYS A 139     -13.404   6.646  24.179  1.00 98.16           C  
ATOM   2264  HA  LYS A 139     -12.406   7.035  23.981  1.00 98.16           H  
ATOM   2265  C   LYS A 139     -13.178   5.186  24.596  1.00 98.16           C  
ATOM   2266  CB  LYS A 139     -13.995   7.506  25.313  1.00 98.16           C  
ATOM   2267  HB2 LYS A 139     -13.464   7.292  26.241  1.00 98.16           H  
ATOM   2268  HB3 LYS A 139     -15.040   7.249  25.481  1.00 98.16           H  
ATOM   2269  O   LYS A 139     -12.793   4.914  25.728  1.00 98.16           O  
ATOM   2270  CG  LYS A 139     -13.881   9.006  25.010  1.00 98.16           C  
ATOM   2271  HG2 LYS A 139     -12.880   9.221  24.637  1.00 98.16           H  
ATOM   2272  HG3 LYS A 139     -14.615   9.280  24.252  1.00 98.16           H  
ATOM   2273  CD  LYS A 139     -14.114   9.836  26.275  1.00 98.16           C  
ATOM   2274  HD2 LYS A 139     -15.108   9.636  26.676  1.00 98.16           H  
ATOM   2275  HD3 LYS A 139     -13.367   9.550  27.016  1.00 98.16           H  
ATOM   2276  CE  LYS A 139     -13.968  11.328  25.958  1.00 98.16           C  
ATOM   2277  HE2 LYS A 139     -13.122  11.455  25.281  1.00 98.16           H  
ATOM   2278  HE3 LYS A 139     -14.865  11.664  25.438  1.00 98.16           H  
ATOM   2279  NZ  LYS A 139     -13.732  12.133  27.186  1.00 98.16           N  
ATOM   2280  HZ1 LYS A 139     -12.804  11.978  27.553  1.00 98.16           H  
ATOM   2281  HZ2 LYS A 139     -14.386  11.921  27.926  1.00 98.16           H  
ATOM   2282  HZ3 LYS A 139     -13.736  13.124  26.994  1.00 98.16           H  
ATOM   2283  N   LEU A 140     -13.400   4.235  23.690  1.00 98.24           N  
ATOM   2284  H   LEU A 140     -13.671   4.536  22.765  1.00 98.24           H  
ATOM   2285  CA  LEU A 140     -13.209   2.809  23.938  1.00 98.24           C  
ATOM   2286  HA  LEU A 140     -13.461   2.588  24.976  1.00 98.24           H  
ATOM   2287  C   LEU A 140     -11.748   2.421  23.733  1.00 98.24           C  
ATOM   2288  CB  LEU A 140     -14.120   1.981  23.012  1.00 98.24           C  
ATOM   2289  HB2 LEU A 140     -13.892   0.925  23.153  1.00 98.24           H  
ATOM   2290  HB3 LEU A 140     -13.883   2.237  21.980  1.00 98.24           H  
ATOM   2291  O   LEU A 140     -11.067   2.964  22.857  1.00 98.24           O  
ATOM   2292  CG  LEU A 140     -15.626   2.189  23.245  1.00 98.24           C  
ATOM   2293  HG  LEU A 140     -15.873   3.245  23.131  1.00 98.24           H  
ATOM   2294  CD1 LEU A 140     -16.424   1.416  22.197  1.00 98.24           C  
ATOM   2295 HD11 LEU A 140     -16.126   1.744  21.201  1.00 98.24           H  
ATOM   2296 HD12 LEU A 140     -16.248   0.346  22.302  1.00 98.24           H  
ATOM   2297 HD13 LEU A 140     -17.485   1.625  22.336  1.00 98.24           H  
ATOM   2298  CD2 LEU A 140     -16.069   1.719  24.628  1.00 98.24           C  
ATOM   2299 HD21 LEU A 140     -15.774   0.681  24.782  1.00 98.24           H  
ATOM   2300 HD22 LEU A 140     -17.150   1.814  24.731  1.00 98.24           H  
ATOM   2301 HD23 LEU A 140     -15.606   2.337  25.397  1.00 98.24           H  
ATOM   2302  N   LYS A 141     -11.298   1.402  24.468  1.00 98.41           N  
ATOM   2303  H   LYS A 141     -11.873   1.063  25.227  1.00 98.41           H  
ATOM   2304  CA  LYS A 141     -10.036   0.721  24.172  1.00 98.41           C  
ATOM   2305  HA  LYS A 141      -9.219   1.418  24.359  1.00 98.41           H  
ATOM   2306  C   LYS A 141     -10.002   0.294  22.701  1.00 98.41           C  
ATOM   2307  CB  LYS A 141      -9.896  -0.481  25.099  1.00 98.41           C  
ATOM   2308  HB2 LYS A 141     -10.168  -0.184  26.112  1.00 98.41           H  
ATOM   2309  HB3 LYS A 141     -10.591  -1.258  24.782  1.00 98.41           H  
ATOM   2310  O   LYS A 141     -10.871  -0.458  22.244  1.00 98.41           O  
ATOM   2311  CG  LYS A 141      -8.465  -1.026  25.100  1.00 98.41           C  
ATOM   2312  HG2 LYS A 141      -8.179  -1.339  24.096  1.00 98.41           H  
ATOM   2313  HG3 LYS A 141      -7.782  -0.250  25.445  1.00 98.41           H  
ATOM   2314  CD  LYS A 141      -8.410  -2.220  26.050  1.00 98.41           C  
ATOM   2315  HD2 LYS A 141      -8.742  -1.904  27.039  1.00 98.41           H  
ATOM   2316  HD3 LYS A 141      -9.074  -3.001  25.679  1.00 98.41           H  
ATOM   2317  CE  LYS A 141      -6.995  -2.764  26.143  1.00 98.41           C  
ATOM   2318  HE2 LYS A 141      -6.321  -1.935  26.361  1.00 98.41           H  
ATOM   2319  HE3 LYS A 141      -6.703  -3.186  25.182  1.00 98.41           H  
ATOM   2320  NZ  LYS A 141      -6.885  -3.784  27.216  1.00 98.41           N  
ATOM   2321  HZ1 LYS A 141      -5.909  -4.022  27.321  1.00 98.41           H  
ATOM   2322  HZ2 LYS A 141      -7.198  -3.415  28.102  1.00 98.41           H  
ATOM   2323  HZ3 LYS A 141      -7.418  -4.619  27.019  1.00 98.41           H  
ATOM   2324  N   THR A 142      -9.008   0.789  21.969  1.00 98.74           N  
ATOM   2325  H   THR A 142      -8.338   1.386  22.431  1.00 98.74           H  
ATOM   2326  CA  THR A 142      -8.969   0.722  20.506  1.00 98.74           C  
ATOM   2327  HA  THR A 142      -9.876   0.228  20.158  1.00 98.74           H  
ATOM   2328  C   THR A 142      -7.772  -0.085  20.007  1.00 98.74           C  
ATOM   2329  CB  THR A 142      -8.996   2.132  19.899  1.00 98.74           C  
ATOM   2330  HB  THR A 142      -8.168   2.720  20.295  1.00 98.74           H  
ATOM   2331  O   THR A 142      -6.627   0.193  20.366  1.00 98.74           O  
ATOM   2332  CG2 THR A 142      -8.922   2.112  18.370  1.00 98.74           C  
ATOM   2333 HG21 THR A 142      -7.931   1.796  18.044  1.00 98.74           H  
ATOM   2334 HG22 THR A 142      -9.111   3.116  17.990  1.00 98.74           H  
ATOM   2335 HG23 THR A 142      -9.673   1.431  17.968  1.00 98.74           H  
ATOM   2336  OG1 THR A 142     -10.214   2.772  20.209  1.00 98.74           O  
ATOM   2337  HG1 THR A 142     -10.288   2.879  21.160  1.00 98.74           H  
ATOM   2338  N   LEU A 143      -8.033  -1.064  19.138  1.00 98.44           N  
ATOM   2339  H   LEU A 143      -8.997  -1.220  18.880  1.00 98.44           H  
ATOM   2340  CA  LEU A 143      -7.007  -1.808  18.405  1.00 98.44           C  
ATOM   2341  HA  LEU A 143      -6.045  -1.673  18.900  1.00 98.44           H  
ATOM   2342  C   LEU A 143      -6.908  -1.274  16.978  1.00 98.44           C  
ATOM   2343  CB  LEU A 143      -7.340  -3.305  18.426  1.00 98.44           C  
ATOM   2344  HB2 LEU A 143      -7.363  -3.634  19.465  1.00 98.44           H  
ATOM   2345  HB3 LEU A 143      -8.339  -3.428  18.007  1.00 98.44           H  
ATOM   2346  O   LEU A 143      -7.880  -1.303  16.228  1.00 98.44           O  
ATOM   2347  CG  LEU A 143      -6.369  -4.227  17.670  1.00 98.44           C  
ATOM   2348  HG  LEU A 143      -6.313  -3.923  16.625  1.00 98.44           H  
ATOM   2349  CD1 LEU A 143      -4.961  -4.213  18.269  1.00 98.44           C  
ATOM   2350 HD11 LEU A 143      -4.510  -3.229  18.135  1.00 98.44           H  
ATOM   2351 HD12 LEU A 143      -4.335  -4.947  17.762  1.00 98.44           H  
ATOM   2352 HD13 LEU A 143      -5.006  -4.449  19.332  1.00 98.44           H  
ATOM   2353  CD2 LEU A 143      -6.908  -5.657  17.736  1.00 98.44           C  
ATOM   2354 HD21 LEU A 143      -7.092  -5.930  18.776  1.00 98.44           H  
ATOM   2355 HD22 LEU A 143      -7.845  -5.719  17.182  1.00 98.44           H  
ATOM   2356 HD23 LEU A 143      -6.196  -6.363  17.311  1.00 98.44           H  
ATOM   2357  N   PHE A 144      -5.723  -0.821  16.591  1.00 98.37           N  
ATOM   2358  H   PHE A 144      -4.969  -0.822  17.263  1.00 98.37           H  
ATOM   2359  CA  PHE A 144      -5.438  -0.328  15.252  1.00 98.37           C  
ATOM   2360  HA  PHE A 144      -6.373  -0.213  14.702  1.00 98.37           H  
ATOM   2361  C   PHE A 144      -4.568  -1.347  14.509  1.00 98.37           C  
ATOM   2362  CB  PHE A 144      -4.803   1.062  15.363  1.00 98.37           C  
ATOM   2363  HB2 PHE A 144      -3.736   0.963  15.563  1.00 98.37           H  
ATOM   2364  HB3 PHE A 144      -5.244   1.585  16.212  1.00 98.37           H  
ATOM   2365  O   PHE A 144      -3.425  -1.597  14.887  1.00 98.37           O  
ATOM   2366  CG  PHE A 144      -5.004   1.915  14.131  1.00 98.37           C  
ATOM   2367  CD1 PHE A 144      -4.411   1.540  12.913  1.00 98.37           C  
ATOM   2368  HD1 PHE A 144      -3.794   0.657  12.849  1.00 98.37           H  
ATOM   2369  CD2 PHE A 144      -5.765   3.098  14.203  1.00 98.37           C  
ATOM   2370  HD2 PHE A 144      -6.216   3.397  15.137  1.00 98.37           H  
ATOM   2371  CE1 PHE A 144      -4.572   2.349  11.780  1.00 98.37           C  
ATOM   2372  HE1 PHE A 144      -4.039   2.095  10.875  1.00 98.37           H  
ATOM   2373  CE2 PHE A 144      -5.950   3.892  13.057  1.00 98.37           C  
ATOM   2374  HE2 PHE A 144      -6.541   4.794  13.115  1.00 98.37           H  
ATOM   2375  CZ  PHE A 144      -5.363   3.508  11.839  1.00 98.37           C  
ATOM   2376  HZ  PHE A 144      -5.493   4.113  10.954  1.00 98.37           H  
ATOM   2377  N   LEU A 145      -5.106  -1.965  13.462  1.00 96.68           N  
ATOM   2378  H   LEU A 145      -6.040  -1.699  13.184  1.00 96.68           H  
ATOM   2379  CA  LEU A 145      -4.454  -3.031  12.711  1.00 96.68           C  
ATOM   2380  HA  LEU A 145      -3.645  -3.436  13.319  1.00 96.68           H  
ATOM   2381  C   LEU A 145      -3.816  -2.515  11.430  1.00 96.68           C  
ATOM   2382  CB  LEU A 145      -5.443  -4.168  12.419  1.00 96.68           C  
ATOM   2383  HB2 LEU A 145      -6.282  -3.770  11.848  1.00 96.68           H  
ATOM   2384  HB3 LEU A 145      -4.938  -4.910  11.800  1.00 96.68           H  
ATOM   2385  O   LEU A 145      -4.444  -1.807  10.644  1.00 96.68           O  
ATOM   2386  CG  LEU A 145      -5.985  -4.865  13.674  1.00 96.68           C  
ATOM   2387  HG  LEU A 145      -6.615  -4.176  14.238  1.00 96.68           H  
ATOM   2388  CD1 LEU A 145      -6.824  -6.073  13.270  1.00 96.68           C  
ATOM   2389 HD11 LEU A 145      -7.648  -5.763  12.627  1.00 96.68           H  
ATOM   2390 HD12 LEU A 145      -6.204  -6.803  12.749  1.00 96.68           H  
ATOM   2391 HD13 LEU A 145      -7.238  -6.526  14.171  1.00 96.68           H  
ATOM   2392  CD2 LEU A 145      -4.852  -5.366  14.571  1.00 96.68           C  
ATOM   2393 HD21 LEU A 145      -4.104  -5.885  13.973  1.00 96.68           H  
ATOM   2394 HD22 LEU A 145      -4.386  -4.523  15.082  1.00 96.68           H  
ATOM   2395 HD23 LEU A 145      -5.253  -6.041  15.327  1.00 96.68           H  
ATOM   2396  N   VAL A 146      -2.575  -2.939  11.204  1.00 87.98           N  
ATOM   2397  H   VAL A 146      -2.135  -3.506  11.914  1.00 87.98           H  
ATOM   2398  CA  VAL A 146      -1.783  -2.587  10.023  1.00 87.98           C  
ATOM   2399  HA  VAL A 146      -2.450  -2.176   9.266  1.00 87.98           H  
ATOM   2400  C   VAL A 146      -1.123  -3.827   9.421  1.00 87.98           C  
ATOM   2401  CB  VAL A 146      -0.741  -1.502  10.350  1.00 87.98           C  
ATOM   2402  HB  VAL A 146      -0.193  -1.290   9.432  1.00 87.98           H  
ATOM   2403  O   VAL A 146      -0.820  -4.801  10.114  1.00 87.98           O  
ATOM   2404  CG1 VAL A 146      -1.384  -0.195  10.827  1.00 87.98           C  
ATOM   2405 HG11 VAL A 146      -2.092   0.165  10.081  1.00 87.98           H  
ATOM   2406 HG12 VAL A 146      -1.907  -0.350  11.771  1.00 87.98           H  
ATOM   2407 HG13 VAL A 146      -0.617   0.564  10.979  1.00 87.98           H  
ATOM   2408  CG2 VAL A 146       0.264  -1.951  11.412  1.00 87.98           C  
ATOM   2409 HG21 VAL A 146       0.976  -1.142  11.579  1.00 87.98           H  
ATOM   2410 HG22 VAL A 146      -0.240  -2.177  12.352  1.00 87.98           H  
ATOM   2411 HG23 VAL A 146       0.812  -2.830  11.071  1.00 87.98           H  
ATOM   2412  N   HIS A 147      -0.883  -3.806   8.110  1.00 82.32           N  
ATOM   2413  H   HIS A 147      -1.182  -3.002   7.576  1.00 82.32           H  
ATOM   2414  CA  HIS A 147      -0.298  -4.938   7.382  1.00 82.32           C  
ATOM   2415  HA  HIS A 147      -0.515  -5.856   7.927  1.00 82.32           H  
ATOM   2416  C   HIS A 147       1.235  -4.872   7.257  1.00 82.32           C  
ATOM   2417  CB  HIS A 147      -0.984  -5.063   6.014  1.00 82.32           C  
ATOM   2418  HB2 HIS A 147      -2.060  -5.165   6.153  1.00 82.32           H  
ATOM   2419  HB3 HIS A 147      -0.629  -5.968   5.521  1.00 82.32           H  
ATOM   2420  O   HIS A 147       1.849  -5.870   6.883  1.00 82.32           O  
ATOM   2421  CG  HIS A 147      -0.724  -3.886   5.113  1.00 82.32           C  
ATOM   2422  CD2 HIS A 147       0.293  -3.773   4.204  1.00 82.32           C  
ATOM   2423  HD2 HIS A 147       1.040  -4.523   3.990  1.00 82.32           H  
ATOM   2424  ND1 HIS A 147      -1.428  -2.702   5.092  1.00 82.32           N  
ATOM   2425  HD1 HIS A 147      -2.311  -2.509   5.542  1.00 82.32           H  
ATOM   2426  CE1 HIS A 147      -0.828  -1.890   4.208  1.00 82.32           C  
ATOM   2427  HE1 HIS A 147      -1.166  -0.896   3.956  1.00 82.32           H  
ATOM   2428  NE2 HIS A 147       0.222  -2.499   3.637  1.00 82.32           N  
ATOM   2429  N   ALA A 148       1.858  -3.732   7.575  1.00 76.12           N  
ATOM   2430  H   ALA A 148       1.307  -2.965   7.932  1.00 76.12           H  
ATOM   2431  CA  ALA A 148       3.291  -3.497   7.396  1.00 76.12           C  
ATOM   2432  HA  ALA A 148       3.802  -4.453   7.288  1.00 76.12           H  
ATOM   2433  C   ALA A 148       3.914  -2.767   8.601  1.00 76.12           C  
ATOM   2434  CB  ALA A 148       3.484  -2.724   6.094  1.00 76.12           C  
ATOM   2435  HB1 ALA A 148       2.985  -1.758   6.167  1.00 76.12           H  
ATOM   2436  HB2 ALA A 148       3.058  -3.284   5.262  1.00 76.12           H  
ATOM   2437  HB3 ALA A 148       4.550  -2.589   5.908  1.00 76.12           H  
ATOM   2438  O   ALA A 148       3.282  -1.913   9.219  1.00 76.12           O  
ATOM   2439  N   SER A 149       5.167  -3.093   8.937  1.00 76.22           N  
ATOM   2440  H   SER A 149       5.685  -3.730   8.349  1.00 76.22           H  
ATOM   2441  CA  SER A 149       5.828  -2.649  10.178  1.00 76.22           C  
ATOM   2442  HA  SER A 149       5.199  -2.915  11.028  1.00 76.22           H  
ATOM   2443  C   SER A 149       6.063  -1.146  10.264  1.00 76.22           C  
ATOM   2444  CB  SER A 149       7.173  -3.360  10.337  1.00 76.22           C  
ATOM   2445  HB2 SER A 149       7.734  -2.924  11.163  1.00 76.22           H  
ATOM   2446  HB3 SER A 149       6.982  -4.409  10.562  1.00 76.22           H  
ATOM   2447  O   SER A 149       6.048  -0.580  11.349  1.00 76.22           O  
ATOM   2448  OG  SER A 149       7.926  -3.290   9.141  1.00 76.22           O  
ATOM   2449  HG  SER A 149       8.494  -2.516   9.130  1.00 76.22           H  
ATOM   2450  N   PHE A 150       6.268  -0.479   9.136  1.00 67.91           N  
ATOM   2451  H   PHE A 150       6.328  -0.985   8.264  1.00 67.91           H  
ATOM   2452  CA  PHE A 150       6.431   0.969   9.123  1.00 67.91           C  
ATOM   2453  HA  PHE A 150       7.166   1.264   9.872  1.00 67.91           H  
ATOM   2454  C   PHE A 150       5.119   1.706   9.418  1.00 67.91           C  
ATOM   2455  CB  PHE A 150       6.943   1.363   7.753  1.00 67.91           C  
ATOM   2456  HB2 PHE A 150       7.762   0.696   7.483  1.00 67.91           H  
ATOM   2457  HB3 PHE A 150       7.348   2.373   7.810  1.00 67.91           H  
ATOM   2458  O   PHE A 150       5.147   2.761  10.047  1.00 67.91           O  
ATOM   2459  CG  PHE A 150       5.839   1.332   6.713  1.00 67.91           C  
ATOM   2460  CD1 PHE A 150       5.505   0.151   6.025  1.00 67.91           C  
ATOM   2461  HD1 PHE A 150       6.079  -0.748   6.189  1.00 67.91           H  
ATOM   2462  CD2 PHE A 150       5.092   2.499   6.496  1.00 67.91           C  
ATOM   2463  HD2 PHE A 150       5.304   3.386   7.075  1.00 67.91           H  
ATOM   2464  CE1 PHE A 150       4.509   0.181   5.034  1.00 67.91           C  
ATOM   2465  HE1 PHE A 150       4.280  -0.702   4.457  1.00 67.91           H  
ATOM   2466  CE2 PHE A 150       4.060   2.509   5.557  1.00 67.91           C  
ATOM   2467  HE2 PHE A 150       3.467   3.409   5.482  1.00 67.91           H  
ATOM   2468  CZ  PHE A 150       3.806   1.361   4.779  1.00 67.91           C  
ATOM   2469  HZ  PHE A 150       3.022   1.326   4.037  1.00 67.91           H  
ATOM   2470  N   LEU A 151       3.972   1.156   8.976  1.00 79.12           N  
ATOM   2471  H   LEU A 151       4.014   0.283   8.471  1.00 79.12           H  
ATOM   2472  CA  LEU A 151       2.661   1.736   9.265  1.00 79.12           C  
ATOM   2473  HA  LEU A 151       2.636   2.775   8.937  1.00 79.12           H  
ATOM   2474  C   LEU A 151       2.456   1.727  10.766  1.00 79.12           C  
ATOM   2475  CB  LEU A 151       1.510   0.949   8.614  1.00 79.12           C  
ATOM   2476  HB2 LEU A 151       0.576   1.257   9.085  1.00 79.12           H  
ATOM   2477  HB3 LEU A 151       1.647  -0.112   8.821  1.00 79.12           H  
ATOM   2478  O   LEU A 151       1.961   2.699  11.306  1.00 79.12           O  
ATOM   2479  CG  LEU A 151       1.343   1.144   7.111  1.00 79.12           C  
ATOM   2480  HG  LEU A 151       2.290   0.883   6.637  1.00 79.12           H  
ATOM   2481  CD1 LEU A 151       0.282   0.202   6.552  1.00 79.12           C  
ATOM   2482 HD11 LEU A 151       0.554  -0.832   6.764  1.00 79.12           H  
ATOM   2483 HD12 LEU A 151       0.215   0.336   5.472  1.00 79.12           H  
ATOM   2484 HD13 LEU A 151      -0.686   0.429   6.999  1.00 79.12           H  
ATOM   2485  CD2 LEU A 151       0.930   2.578   6.771  1.00 79.12           C  
ATOM   2486 HD21 LEU A 151       1.739   3.280   6.974  1.00 79.12           H  
ATOM   2487 HD22 LEU A 151       0.600   2.645   5.735  1.00 79.12           H  
ATOM   2488 HD23 LEU A 151       0.076   2.858   7.388  1.00 79.12           H  
ATOM   2489  N   LEU A 152       2.900   0.668  11.446  1.00 85.53           N  
ATOM   2490  H   LEU A 152       3.309  -0.100  10.932  1.00 85.53           H  
ATOM   2491  CA  LEU A 152       2.808   0.581  12.896  1.00 85.53           C  
ATOM   2492  HA  LEU A 152       1.752   0.619  13.161  1.00 85.53           H  
ATOM   2493  C   LEU A 152       3.472   1.792  13.558  1.00 85.53           C  
ATOM   2494  CB  LEU A 152       3.365  -0.779  13.344  1.00 85.53           C  
ATOM   2495  HB2 LEU A 152       4.385  -0.905  12.981  1.00 85.53           H  
ATOM   2496  HB3 LEU A 152       2.762  -1.551  12.866  1.00 85.53           H  
ATOM   2497  O   LEU A 152       2.814   2.481  14.332  1.00 85.53           O  
ATOM   2498  CG  LEU A 152       3.371  -1.036  14.860  1.00 85.53           C  
ATOM   2499  HG  LEU A 152       2.469  -0.633  15.321  1.00 85.53           H  
ATOM   2500  CD1 LEU A 152       3.394  -2.550  15.080  1.00 85.53           C  
ATOM   2501 HD11 LEU A 152       4.260  -2.988  14.585  1.00 85.53           H  
ATOM   2502 HD12 LEU A 152       3.423  -2.772  16.147  1.00 85.53           H  
ATOM   2503 HD13 LEU A 152       2.476  -2.977  14.677  1.00 85.53           H  
ATOM   2504  CD2 LEU A 152       4.602  -0.432  15.544  1.00 85.53           C  
ATOM   2505 HD21 LEU A 152       5.499  -0.603  14.949  1.00 85.53           H  
ATOM   2506 HD22 LEU A 152       4.471   0.641  15.684  1.00 85.53           H  
ATOM   2507 HD23 LEU A 152       4.755  -0.872  16.529  1.00 85.53           H  
ATOM   2508  N   ASN A 153       4.719   2.105  13.198  1.00 81.59           N  
ATOM   2509  H   ASN A 153       5.203   1.503  12.547  1.00 81.59           H  
ATOM   2510  CA  ASN A 153       5.420   3.266  13.752  1.00 81.59           C  
ATOM   2511  HA  ASN A 153       5.403   3.204  14.841  1.00 81.59           H  
ATOM   2512  C   ASN A 153       4.723   4.584  13.376  1.00 81.59           C  
ATOM   2513  CB  ASN A 153       6.885   3.248  13.287  1.00 81.59           C  
ATOM   2514  HB2 ASN A 153       6.923   3.197  12.199  1.00 81.59           H  
ATOM   2515  HB3 ASN A 153       7.362   4.178  13.596  1.00 81.59           H  
ATOM   2516  O   ASN A 153       4.512   5.431  14.238  1.00 81.59           O  
ATOM   2517  CG  ASN A 153       7.707   2.108  13.868  1.00 81.59           C  
ATOM   2518  ND2 ASN A 153       8.864   1.854  13.304  1.00 81.59           N  
ATOM   2519 HD21 ASN A 153       9.230   2.476  12.598  1.00 81.59           H  
ATOM   2520 HD22 ASN A 153       9.469   1.205  13.787  1.00 81.59           H  
ATOM   2521  OD1 ASN A 153       7.344   1.436  14.820  1.00 81.59           O  
ATOM   2522  N   GLN A 154       4.293   4.736  12.117  1.00 79.76           N  
ATOM   2523  H   GLN A 154       4.479   3.999  11.452  1.00 79.76           H  
ATOM   2524  CA  GLN A 154       3.568   5.929  11.661  1.00 79.76           C  
ATOM   2525  HA  GLN A 154       4.185   6.808  11.845  1.00 79.76           H  
ATOM   2526  C   GLN A 154       2.251   6.142  12.413  1.00 79.76           C  
ATOM   2527  CB  GLN A 154       3.277   5.829  10.156  1.00 79.76           C  
ATOM   2528  HB2 GLN A 154       2.559   6.602   9.882  1.00 79.76           H  
ATOM   2529  HB3 GLN A 154       2.837   4.858   9.929  1.00 79.76           H  
ATOM   2530  O   GLN A 154       1.920   7.275  12.754  1.00 79.76           O  
ATOM   2531  CG  GLN A 154       4.542   6.038   9.320  1.00 79.76           C  
ATOM   2532  HG2 GLN A 154       4.936   7.034   9.523  1.00 79.76           H  
ATOM   2533  HG3 GLN A 154       5.303   5.315   9.610  1.00 79.76           H  
ATOM   2534  CD  GLN A 154       4.316   5.914   7.817  1.00 79.76           C  
ATOM   2535  NE2 GLN A 154       5.354   6.126   7.044  1.00 79.76           N  
ATOM   2536 HE21 GLN A 154       6.223   6.441   7.451  1.00 79.76           H  
ATOM   2537 HE22 GLN A 154       5.217   6.139   6.044  1.00 79.76           H  
ATOM   2538  OE1 GLN A 154       3.250   5.607   7.296  1.00 79.76           O  
ATOM   2539  N   ILE A 155       1.503   5.072  12.686  1.00 90.59           N  
ATOM   2540  H   ILE A 155       1.822   4.171  12.359  1.00 90.59           H  
ATOM   2541  CA  ILE A 155       0.253   5.127  13.443  1.00 90.59           C  
ATOM   2542  HA  ILE A 155      -0.354   5.943  13.052  1.00 90.59           H  
ATOM   2543  C   ILE A 155       0.527   5.473  14.906  1.00 90.59           C  
ATOM   2544  CB  ILE A 155      -0.545   3.812  13.286  1.00 90.59           C  
ATOM   2545  HB  ILE A 155       0.112   2.980  13.541  1.00 90.59           H  
ATOM   2546  O   ILE A 155      -0.177   6.322  15.443  1.00 90.59           O  
ATOM   2547  CG1 ILE A 155      -1.066   3.574  11.847  1.00 90.59           C  
ATOM   2548 HG12 ILE A 155      -0.234   3.438  11.156  1.00 90.59           H  
ATOM   2549 HG13 ILE A 155      -1.643   2.649  11.834  1.00 90.59           H  
ATOM   2550  CG2 ILE A 155      -1.737   3.764  14.258  1.00 90.59           C  
ATOM   2551 HG21 ILE A 155      -1.385   3.740  15.289  1.00 90.59           H  
ATOM   2552 HG22 ILE A 155      -2.315   2.855  14.088  1.00 90.59           H  
ATOM   2553 HG23 ILE A 155      -2.383   4.633  14.130  1.00 90.59           H  
ATOM   2554  CD1 ILE A 155      -1.925   4.688  11.249  1.00 90.59           C  
ATOM   2555 HD11 ILE A 155      -2.768   4.903  11.906  1.00 90.59           H  
ATOM   2556 HD12 ILE A 155      -1.326   5.587  11.104  1.00 90.59           H  
ATOM   2557 HD13 ILE A 155      -2.307   4.365  10.280  1.00 90.59           H  
ATOM   2558  N   VAL A 156       1.556   4.895  15.536  1.00 93.58           N  
ATOM   2559  H   VAL A 156       2.103   4.206  15.039  1.00 93.58           H  
ATOM   2560  CA  VAL A 156       1.955   5.252  16.911  1.00 93.58           C  
ATOM   2561  HA  VAL A 156       1.117   5.067  17.584  1.00 93.58           H  
ATOM   2562  C   VAL A 156       2.276   6.743  17.008  1.00 93.58           C  
ATOM   2563  CB  VAL A 156       3.151   4.406  17.389  1.00 93.58           C  
ATOM   2564  HB  VAL A 156       3.940   4.440  16.638  1.00 93.58           H  
ATOM   2565  O   VAL A 156       1.645   7.450  17.792  1.00 93.58           O  
ATOM   2566  CG1 VAL A 156       3.730   4.903  18.720  1.00 93.58           C  
ATOM   2567 HG11 VAL A 156       2.940   5.006  19.464  1.00 93.58           H  
ATOM   2568 HG12 VAL A 156       4.483   4.205  19.087  1.00 93.58           H  
ATOM   2569 HG13 VAL A 156       4.213   5.871  18.587  1.00 93.58           H  
ATOM   2570  CG2 VAL A 156       2.743   2.945  17.598  1.00 93.58           C  
ATOM   2571 HG21 VAL A 156       2.242   2.549  16.714  1.00 93.58           H  
ATOM   2572 HG22 VAL A 156       2.071   2.859  18.452  1.00 93.58           H  
ATOM   2573 HG23 VAL A 156       3.643   2.358  17.782  1.00 93.58           H  
ATOM   2574  N   SER A 157       3.176   7.244  16.155  1.00 89.37           N  
ATOM   2575  H   SER A 157       3.687   6.620  15.548  1.00 89.37           H  
ATOM   2576  CA  SER A 157       3.520   8.670  16.125  1.00 89.37           C  
ATOM   2577  HA  SER A 157       3.876   8.969  17.111  1.00 89.37           H  
ATOM   2578  C   SER A 157       2.311   9.543  15.781  1.00 89.37           C  
ATOM   2579  CB  SER A 157       4.629   8.925  15.100  1.00 89.37           C  
ATOM   2580  HB2 SER A 157       4.277   8.655  14.104  1.00 89.37           H  
ATOM   2581  HB3 SER A 157       4.891   9.983  15.107  1.00 89.37           H  
ATOM   2582  O   SER A 157       2.171  10.658  16.286  1.00 89.37           O  
ATOM   2583  OG  SER A 157       5.776   8.161  15.406  1.00 89.37           O  
ATOM   2584  HG  SER A 157       6.040   8.348  16.309  1.00 89.37           H  
ATOM   2585  N   ARG A 158       1.392   9.051  14.939  1.00 89.75           N  
ATOM   2586  H   ARG A 158       1.559   8.151  14.512  1.00 89.75           H  
ATOM   2587  CA  ARG A 158       0.161   9.778  14.620  1.00 89.75           C  
ATOM   2588  HA  ARG A 158       0.461  10.797  14.378  1.00 89.75           H  
ATOM   2589  C   ARG A 158      -0.765   9.882  15.827  1.00 89.75           C  
ATOM   2590  CB  ARG A 158      -0.553   9.182  13.399  1.00 89.75           C  
ATOM   2591  HB2 ARG A 158       0.147   9.114  12.567  1.00 89.75           H  
ATOM   2592  HB3 ARG A 158      -0.903   8.177  13.636  1.00 89.75           H  
ATOM   2593  O   ARG A 158      -1.240  10.976  16.093  1.00 89.75           O  
ATOM   2594  CG  ARG A 158      -1.758  10.031  12.959  1.00 89.75           C  
ATOM   2595  HG2 ARG A 158      -2.227   9.552  12.099  1.00 89.75           H  
ATOM   2596  HG3 ARG A 158      -2.491  10.064  13.765  1.00 89.75           H  
ATOM   2597  CD  ARG A 158      -1.392  11.473  12.587  1.00 89.75           C  
ATOM   2598  HD2 ARG A 158      -0.921  11.968  13.436  1.00 89.75           H  
ATOM   2599  HD3 ARG A 158      -2.312  12.024  12.393  1.00 89.75           H  
ATOM   2600  NE  ARG A 158      -0.480  11.522  11.428  1.00 89.75           N  
ATOM   2601  HE  ARG A 158       0.468  11.221  11.603  1.00 89.75           H  
ATOM   2602  NH1 ARG A 158      -1.932  12.420   9.887  1.00 89.75           N  
ATOM   2603 HH11 ARG A 158      -2.109  12.772   8.957  1.00 89.75           H  
ATOM   2604 HH12 ARG A 158      -2.686  12.313  10.550  1.00 89.75           H  
ATOM   2605  NH2 ARG A 158       0.178  11.994   9.307  1.00 89.75           N  
ATOM   2606 HH21 ARG A 158       0.005  12.377   8.389  1.00 89.75           H  
ATOM   2607 HH22 ARG A 158       1.107  11.675   9.540  1.00 89.75           H  
ATOM   2608  CZ  ARG A 158      -0.751  11.979  10.221  1.00 89.75           C  
ATOM   2609  N   ILE A 159      -1.000   8.792  16.557  1.00 97.29           N  
ATOM   2610  H   ILE A 159      -0.553   7.930  16.279  1.00 97.29           H  
ATOM   2611  CA  ILE A 159      -1.807   8.790  17.787  1.00 97.29           C  
ATOM   2612  HA  ILE A 159      -2.822   9.108  17.552  1.00 97.29           H  
ATOM   2613  C   ILE A 159      -1.242   9.811  18.776  1.00 97.29           C  
ATOM   2614  CB  ILE A 159      -1.868   7.367  18.392  1.00 97.29           C  
ATOM   2615  HB  ILE A 159      -0.855   6.966  18.440  1.00 97.29           H  
ATOM   2616  O   ILE A 159      -1.978  10.691  19.214  1.00 97.29           O  
ATOM   2617  CG1 ILE A 159      -2.731   6.441  17.507  1.00 97.29           C  
ATOM   2618 HG12 ILE A 159      -2.552   6.649  16.452  1.00 97.29           H  
ATOM   2619 HG13 ILE A 159      -3.782   6.639  17.713  1.00 97.29           H  
ATOM   2620  CG2 ILE A 159      -2.446   7.387  19.820  1.00 97.29           C  
ATOM   2621 HG21 ILE A 159      -1.776   7.916  20.498  1.00 97.29           H  
ATOM   2622 HG22 ILE A 159      -3.419   7.878  19.831  1.00 97.29           H  
ATOM   2623 HG23 ILE A 159      -2.559   6.375  20.209  1.00 97.29           H  
ATOM   2624  CD1 ILE A 159      -2.458   4.950  17.740  1.00 97.29           C  
ATOM   2625 HD11 ILE A 159      -2.664   4.680  18.776  1.00 97.29           H  
ATOM   2626 HD12 ILE A 159      -3.099   4.358  17.087  1.00 97.29           H  
ATOM   2627 HD13 ILE A 159      -1.414   4.728  17.517  1.00 97.29           H  
ATOM   2628  N   GLN A 160       0.063   9.756  19.042  1.00 96.78           N  
ATOM   2629  H   GLN A 160       0.608   9.006  18.642  1.00 96.78           H  
ATOM   2630  CA  GLN A 160       0.737  10.660  19.980  1.00 96.78           C  
ATOM   2631  HA  GLN A 160       0.256  10.600  20.956  1.00 96.78           H  
ATOM   2632  C   GLN A 160       0.686  12.136  19.552  1.00 96.78           C  
ATOM   2633  CB  GLN A 160       2.197  10.209  20.117  1.00 96.78           C  
ATOM   2634  HB2 GLN A 160       2.634  10.138  19.121  1.00 96.78           H  
ATOM   2635  HB3 GLN A 160       2.751  10.962  20.678  1.00 96.78           H  
ATOM   2636  O   GLN A 160       0.684  13.023  20.394  1.00 96.78           O  
ATOM   2637  CG  GLN A 160       2.342   8.865  20.850  1.00 96.78           C  
ATOM   2638  HG2 GLN A 160       1.674   8.117  20.424  1.00 96.78           H  
ATOM   2639  HG3 GLN A 160       2.068   9.009  21.895  1.00 96.78           H  
ATOM   2640  CD  GLN A 160       3.766   8.324  20.779  1.00 96.78           C  
ATOM   2641  NE2 GLN A 160       4.276   7.740  21.837  1.00 96.78           N  
ATOM   2642 HE21 GLN A 160       5.255   7.499  21.785  1.00 96.78           H  
ATOM   2643 HE22 GLN A 160       3.776   7.766  22.714  1.00 96.78           H  
ATOM   2644  OE1 GLN A 160       4.451   8.388  19.769  1.00 96.78           O  
ATOM   2645  N   SER A 161       0.637  12.421  18.246  1.00 92.86           N  
ATOM   2646  H   SER A 161       0.659  11.650  17.594  1.00 92.86           H  
ATOM   2647  CA  SER A 161       0.627  13.802  17.731  1.00 92.86           C  
ATOM   2648  HA  SER A 161       1.179  14.433  18.427  1.00 92.86           H  
ATOM   2649  C   SER A 161      -0.761  14.428  17.610  1.00 92.86           C  
ATOM   2650  CB  SER A 161       1.346  13.901  16.383  1.00 92.86           C  
ATOM   2651  HB2 SER A 161       1.225  14.908  15.984  1.00 92.86           H  
ATOM   2652  HB3 SER A 161       2.410  13.718  16.537  1.00 92.86           H  
ATOM   2653  O   SER A 161      -0.870  15.650  17.647  1.00 92.86           O  
ATOM   2654  OG  SER A 161       0.851  12.965  15.447  1.00 92.86           O  
ATOM   2655  HG  SER A 161       1.225  12.127  15.728  1.00 92.86           H  
ATOM   2656  N   VAL A 162      -1.822  13.632  17.432  1.00 94.54           N  
ATOM   2657  H   VAL A 162      -1.658  12.638  17.365  1.00 94.54           H  
ATOM   2658  CA  VAL A 162      -3.193  14.154  17.245  1.00 94.54           C  
ATOM   2659  HA  VAL A 162      -3.142  15.243  17.218  1.00 94.54           H  
ATOM   2660  C   VAL A 162      -4.122  13.847  18.410  1.00 94.54           C  
ATOM   2661  CB  VAL A 162      -3.826  13.734  15.905  1.00 94.54           C  
ATOM   2662  HB  VAL A 162      -4.715  14.346  15.751  1.00 94.54           H  
ATOM   2663  O   VAL A 162      -5.294  14.210  18.351  1.00 94.54           O  
ATOM   2664  CG1 VAL A 162      -2.898  14.027  14.720  1.00 94.54           C  
ATOM   2665 HG11 VAL A 162      -2.592  15.072  14.753  1.00 94.54           H  
ATOM   2666 HG12 VAL A 162      -2.009  13.399  14.783  1.00 94.54           H  
ATOM   2667 HG13 VAL A 162      -3.424  13.833  13.786  1.00 94.54           H  
ATOM   2668  CG2 VAL A 162      -4.282  12.269  15.873  1.00 94.54           C  
ATOM   2669 HG21 VAL A 162      -4.548  11.981  14.856  1.00 94.54           H  
ATOM   2670 HG22 VAL A 162      -3.503  11.610  16.256  1.00 94.54           H  
ATOM   2671 HG23 VAL A 162      -5.161  12.150  16.507  1.00 94.54           H  
ATOM   2672  N   THR A 163      -3.634  13.185  19.456  1.00 97.57           N  
ATOM   2673  H   THR A 163      -2.650  12.957  19.474  1.00 97.57           H  
ATOM   2674  CA  THR A 163      -4.396  12.906  20.678  1.00 97.57           C  
ATOM   2675  HA  THR A 163      -5.266  13.563  20.684  1.00 97.57           H  
ATOM   2676  C   THR A 163      -3.589  13.263  21.924  1.00 97.57           C  
ATOM   2677  CB  THR A 163      -4.902  11.451  20.746  1.00 97.57           C  
ATOM   2678  HB  THR A 163      -5.635  11.382  21.549  1.00 97.57           H  
ATOM   2679  O   THR A 163      -2.418  13.611  21.825  1.00 97.57           O  
ATOM   2680  CG2 THR A 163      -5.571  10.955  19.461  1.00 97.57           C  
ATOM   2681 HG21 THR A 163      -6.367  11.644  19.179  1.00 97.57           H  
ATOM   2682 HG22 THR A 163      -4.839  10.885  18.656  1.00 97.57           H  
ATOM   2683 HG23 THR A 163      -6.000   9.969  19.641  1.00 97.57           H  
ATOM   2684  OG1 THR A 163      -3.861  10.555  21.045  1.00 97.57           O  
ATOM   2685  HG1 THR A 163      -3.155  10.697  20.410  1.00 97.57           H  
ATOM   2686  N   ASN A 164      -4.206  13.176  23.100  1.00 97.63           N  
ATOM   2687  H   ASN A 164      -5.180  12.909  23.114  1.00 97.63           H  
ATOM   2688  CA  ASN A 164      -3.543  13.307  24.404  1.00 97.63           C  
ATOM   2689  HA  ASN A 164      -2.765  14.066  24.324  1.00 97.63           H  
ATOM   2690  C   ASN A 164      -2.836  12.016  24.882  1.00 97.63           C  
ATOM   2691  CB  ASN A 164      -4.584  13.784  25.438  1.00 97.63           C  
ATOM   2692  HB2 ASN A 164      -4.063  14.020  26.366  1.00 97.63           H  
ATOM   2693  HB3 ASN A 164      -5.073  14.694  25.090  1.00 97.63           H  
ATOM   2694  O   ASN A 164      -2.509  11.904  26.060  1.00 97.63           O  
ATOM   2695  CG  ASN A 164      -5.645  12.729  25.730  1.00 97.63           C  
ATOM   2696  ND2 ASN A 164      -6.148  12.654  26.937  1.00 97.63           N  
ATOM   2697 HD21 ASN A 164      -6.793  11.899  27.122  1.00 97.63           H  
ATOM   2698 HD22 ASN A 164      -5.821  13.258  27.677  1.00 97.63           H  
ATOM   2699  OD1 ASN A 164      -6.066  11.979  24.859  1.00 97.63           O  
ATOM   2700  N   ILE A 165      -2.670  11.006  24.022  1.00 97.68           N  
ATOM   2701  H   ILE A 165      -2.921  11.148  23.054  1.00 97.68           H  
ATOM   2702  CA  ILE A 165      -2.161   9.689  24.419  1.00 97.68           C  
ATOM   2703  HA  ILE A 165      -2.334   9.552  25.486  1.00 97.68           H  
ATOM   2704  C   ILE A 165      -0.650   9.589  24.199  1.00 97.68           C  
ATOM   2705  CB  ILE A 165      -2.930   8.570  23.682  1.00 97.68           C  
ATOM   2706  HB  ILE A 165      -2.773   8.696  22.611  1.00 97.68           H  
ATOM   2707  O   ILE A 165      -0.191   9.488  23.063  1.00 97.68           O  
ATOM   2708  CG1 ILE A 165      -4.457   8.637  23.932  1.00 97.68           C  
ATOM   2709 HG12 ILE A 165      -4.939   7.829  23.382  1.00 97.68           H  
ATOM   2710 HG13 ILE A 165      -4.848   9.570  23.525  1.00 97.68           H  
ATOM   2711  CG2 ILE A 165      -2.379   7.181  24.059  1.00 97.68           C  
ATOM   2712 HG21 ILE A 165      -2.379   7.049  25.141  1.00 97.68           H  
ATOM   2713 HG22 ILE A 165      -1.357   7.073  23.694  1.00 97.68           H  
ATOM   2714 HG23 ILE A 165      -2.980   6.396  23.601  1.00 97.68           H  
ATOM   2715  CD1 ILE A 165      -4.895   8.536  25.399  1.00 97.68           C  
ATOM   2716 HD11 ILE A 165      -4.526   7.615  25.851  1.00 97.68           H  
ATOM   2717 HD12 ILE A 165      -4.526   9.393  25.963  1.00 97.68           H  
ATOM   2718 HD13 ILE A 165      -5.984   8.541  25.453  1.00 97.68           H  
ATOM   2719  N   ASP A 166       0.111   9.494  25.292  1.00 95.05           N  
ATOM   2720  H   ASP A 166      -0.302   9.798  26.162  1.00 95.05           H  
ATOM   2721  CA  ASP A 166       1.575   9.364  25.243  1.00 95.05           C  
ATOM   2722  HA  ASP A 166       1.965   9.987  24.438  1.00 95.05           H  
ATOM   2723  C   ASP A 166       2.057   7.926  25.016  1.00 95.05           C  
ATOM   2724  CB  ASP A 166       2.177   9.856  26.564  1.00 95.05           C  
ATOM   2725  HB2 ASP A 166       1.780   9.253  27.380  1.00 95.05           H  
ATOM   2726  HB3 ASP A 166       3.257   9.708  26.535  1.00 95.05           H  
ATOM   2727  O   ASP A 166       3.046   7.691  24.320  1.00 95.05           O  
ATOM   2728  CG  ASP A 166       1.906  11.332  26.841  1.00 95.05           C  
ATOM   2729  OD1 ASP A 166       1.912  12.113  25.868  1.00 95.05           O  
ATOM   2730  OD2 ASP A 166       1.716  11.633  28.037  1.00 95.05           O  
ATOM   2731  N   LYS A 167       1.386   6.938  25.621  1.00 97.41           N  
ATOM   2732  H   LYS A 167       0.548   7.194  26.123  1.00 97.41           H  
ATOM   2733  CA  LYS A 167       1.781   5.522  25.563  1.00 97.41           C  
ATOM   2734  HA  LYS A 167       2.757   5.452  25.082  1.00 97.41           H  
ATOM   2735  C   LYS A 167       0.808   4.723  24.710  1.00 97.41           C  
ATOM   2736  CB  LYS A 167       1.924   4.918  26.967  1.00 97.41           C  
ATOM   2737  HB2 LYS A 167       0.997   5.065  27.522  1.00 97.41           H  
ATOM   2738  HB3 LYS A 167       2.095   3.846  26.865  1.00 97.41           H  
ATOM   2739  O   LYS A 167      -0.400   4.740  24.934  1.00 97.41           O  
ATOM   2740  CG  LYS A 167       3.100   5.530  27.742  1.00 97.41           C  
ATOM   2741  HG2 LYS A 167       2.921   6.595  27.891  1.00 97.41           H  
ATOM   2742  HG3 LYS A 167       4.017   5.403  27.167  1.00 97.41           H  
ATOM   2743  CD  LYS A 167       3.261   4.851  29.107  1.00 97.41           C  
ATOM   2744  HD2 LYS A 167       2.329   4.958  29.663  1.00 97.41           H  
ATOM   2745  HD3 LYS A 167       3.471   3.791  28.962  1.00 97.41           H  
ATOM   2746  CE  LYS A 167       4.405   5.512  29.883  1.00 97.41           C  
ATOM   2747  HE2 LYS A 167       5.333   5.373  29.328  1.00 97.41           H  
ATOM   2748  HE3 LYS A 167       4.209   6.583  29.931  1.00 97.41           H  
ATOM   2749  NZ  LYS A 167       4.531   4.961  31.256  1.00 97.41           N  
ATOM   2750  HZ1 LYS A 167       3.675   5.116  31.770  1.00 97.41           H  
ATOM   2751  HZ2 LYS A 167       4.722   3.970  31.234  1.00 97.41           H  
ATOM   2752  HZ3 LYS A 167       5.275   5.429  31.754  1.00 97.41           H  
ATOM   2753  N   VAL A 168       1.361   3.995  23.745  1.00 98.05           N  
ATOM   2754  H   VAL A 168       2.366   4.020  23.645  1.00 98.05           H  
ATOM   2755  CA  VAL A 168       0.609   3.161  22.807  1.00 98.05           C  
ATOM   2756  HA  VAL A 168      -0.445   3.163  23.085  1.00 98.05           H  
ATOM   2757  C   VAL A 168       1.119   1.728  22.906  1.00 98.05           C  
ATOM   2758  CB  VAL A 168       0.712   3.716  21.373  1.00 98.05           C  
ATOM   2759  HB  VAL A 168       1.750   3.675  21.045  1.00 98.05           H  
ATOM   2760  O   VAL A 168       2.316   1.473  22.759  1.00 98.05           O  
ATOM   2761  CG1 VAL A 168      -0.141   2.896  20.403  1.00 98.05           C  
ATOM   2762 HG11 VAL A 168      -0.120   3.365  19.419  1.00 98.05           H  
ATOM   2763 HG12 VAL A 168      -1.172   2.851  20.754  1.00 98.05           H  
ATOM   2764 HG13 VAL A 168       0.261   1.887  20.315  1.00 98.05           H  
ATOM   2765  CG2 VAL A 168       0.230   5.172  21.287  1.00 98.05           C  
ATOM   2766 HG21 VAL A 168      -0.791   5.255  21.661  1.00 98.05           H  
ATOM   2767 HG22 VAL A 168       0.875   5.823  21.877  1.00 98.05           H  
ATOM   2768 HG23 VAL A 168       0.266   5.521  20.255  1.00 98.05           H  
ATOM   2769  N   GLY A 169       0.200   0.796  23.152  1.00 97.87           N  
ATOM   2770  H   GLY A 169      -0.765   1.085  23.216  1.00 97.87           H  
ATOM   2771  CA  GLY A 169       0.490  -0.633  23.206  1.00 97.87           C  
ATOM   2772  HA2 GLY A 169       1.310  -0.813  23.901  1.00 97.87           H  
ATOM   2773  HA3 GLY A 169      -0.397  -1.156  23.564  1.00 97.87           H  
ATOM   2774  C   GLY A 169       0.857  -1.196  21.836  1.00 97.87           C  
ATOM   2775  O   GLY A 169       0.474  -0.643  20.804  1.00 97.87           O  
ATOM   2776  N   LEU A 170       1.574  -2.318  21.804  1.00 97.20           N  
ATOM   2777  H   LEU A 170       1.710  -2.806  22.678  1.00 97.20           H  
ATOM   2778  CA  LEU A 170       2.014  -2.960  20.566  1.00 97.20           C  
ATOM   2779  HA  LEU A 170       1.442  -2.555  19.730  1.00 97.20           H  
ATOM   2780  C   LEU A 170       1.760  -4.467  20.595  1.00 97.20           C  
ATOM   2781  CB  LEU A 170       3.506  -2.669  20.319  1.00 97.20           C  
ATOM   2782  HB2 LEU A 170       3.830  -3.266  19.467  1.00 97.20           H  
ATOM   2783  HB3 LEU A 170       4.065  -3.002  21.193  1.00 97.20           H  
ATOM   2784  O   LEU A 170       2.145  -5.144  21.547  1.00 97.20           O  
ATOM   2785  CG  LEU A 170       3.852  -1.194  20.039  1.00 97.20           C  
ATOM   2786  HG  LEU A 170       3.591  -0.575  20.897  1.00 97.20           H  
ATOM   2787  CD1 LEU A 170       5.362  -1.081  19.808  1.00 97.20           C  
ATOM   2788 HD11 LEU A 170       5.655  -1.669  18.938  1.00 97.20           H  
ATOM   2789 HD12 LEU A 170       5.618  -0.036  19.633  1.00 97.20           H  
ATOM   2790 HD13 LEU A 170       5.893  -1.421  20.697  1.00 97.20           H  
ATOM   2791  CD2 LEU A 170       3.144  -0.667  18.793  1.00 97.20           C  
ATOM   2792 HD21 LEU A 170       2.107  -0.423  19.028  1.00 97.20           H  
ATOM   2793 HD22 LEU A 170       3.150  -1.418  18.003  1.00 97.20           H  
ATOM   2794 HD23 LEU A 170       3.624   0.248  18.447  1.00 97.20           H  
ATOM   2795  N   ILE A 171       1.210  -4.994  19.498  1.00 95.77           N  
ATOM   2796  H   ILE A 171       0.894  -4.357  18.781  1.00 95.77           H  
ATOM   2797  CA  ILE A 171       1.138  -6.436  19.224  1.00 95.77           C  
ATOM   2798  HA  ILE A 171       1.571  -6.976  20.066  1.00 95.77           H  
ATOM   2799  C   ILE A 171       1.986  -6.744  17.988  1.00 95.77           C  
ATOM   2800  CB  ILE A 171      -0.316  -6.937  19.102  1.00 95.77           C  
ATOM   2801  HB  ILE A 171      -0.817  -6.381  18.309  1.00 95.77           H  
ATOM   2802  O   ILE A 171       1.612  -6.431  16.853  1.00 95.77           O  
ATOM   2803  CG1 ILE A 171      -1.079  -6.700  20.425  1.00 95.77           C  
ATOM   2804 HG12 ILE A 171      -0.626  -7.288  21.223  1.00 95.77           H  
ATOM   2805 HG13 ILE A 171      -1.003  -5.649  20.702  1.00 95.77           H  
ATOM   2806  CG2 ILE A 171      -0.333  -8.436  18.734  1.00 95.77           C  
ATOM   2807 HG21 ILE A 171       0.150  -9.019  19.518  1.00 95.77           H  
ATOM   2808 HG22 ILE A 171       0.177  -8.616  17.788  1.00 95.77           H  
ATOM   2809 HG23 ILE A 171      -1.357  -8.792  18.617  1.00 95.77           H  
ATOM   2810  CD1 ILE A 171      -2.569  -7.046  20.334  1.00 95.77           C  
ATOM   2811 HD11 ILE A 171      -3.088  -6.686  21.223  1.00 95.77           H  
ATOM   2812 HD12 ILE A 171      -3.010  -6.569  19.458  1.00 95.77           H  
ATOM   2813 HD13 ILE A 171      -2.703  -8.126  20.281  1.00 95.77           H  
ATOM   2814  N   ARG A 172       3.151  -7.360  18.210  1.00 90.82           N  
ATOM   2815  H   ARG A 172       3.355  -7.619  19.165  1.00 90.82           H  
ATOM   2816  CA  ARG A 172       4.085  -7.765  17.149  1.00 90.82           C  
ATOM   2817  HA  ARG A 172       3.509  -8.030  16.263  1.00 90.82           H  
ATOM   2818  C   ARG A 172       4.883  -8.986  17.585  1.00 90.82           C  
ATOM   2819  CB  ARG A 172       5.016  -6.590  16.799  1.00 90.82           C  
ATOM   2820  HB2 ARG A 172       4.409  -5.738  16.492  1.00 90.82           H  
ATOM   2821  HB3 ARG A 172       5.583  -6.304  17.685  1.00 90.82           H  
ATOM   2822  O   ARG A 172       5.646  -8.922  18.546  1.00 90.82           O  
ATOM   2823  CG  ARG A 172       5.991  -6.938  15.660  1.00 90.82           C  
ATOM   2824  HG2 ARG A 172       5.425  -7.205  14.768  1.00 90.82           H  
ATOM   2825  HG3 ARG A 172       6.610  -7.787  15.951  1.00 90.82           H  
ATOM   2826  CD  ARG A 172       6.913  -5.754  15.348  1.00 90.82           C  
ATOM   2827  HD2 ARG A 172       7.443  -5.480  16.260  1.00 90.82           H  
ATOM   2828  HD3 ARG A 172       6.304  -4.907  15.029  1.00 90.82           H  
ATOM   2829  NE  ARG A 172       7.888  -6.088  14.290  1.00 90.82           N  
ATOM   2830  HE  ARG A 172       7.730  -6.945  13.779  1.00 90.82           H  
ATOM   2831  NH1 ARG A 172       9.255  -4.252  14.536  1.00 90.82           N  
ATOM   2832 HH11 ARG A 172      10.062  -3.716  14.252  1.00 90.82           H  
ATOM   2833 HH12 ARG A 172       8.645  -3.886  15.253  1.00 90.82           H  
ATOM   2834  NH2 ARG A 172       9.736  -5.777  12.986  1.00 90.82           N  
ATOM   2835 HH21 ARG A 172       9.541  -6.625  12.474  1.00 90.82           H  
ATOM   2836 HH22 ARG A 172      10.541  -5.222  12.732  1.00 90.82           H  
ATOM   2837  CZ  ARG A 172       8.951  -5.375  13.947  1.00 90.82           C  
ATOM   2838  N   SER A 173       4.787 -10.069  16.822  1.00 88.68           N  
ATOM   2839  H   SER A 173       4.180 -10.031  16.016  1.00 88.68           H  
ATOM   2840  CA  SER A 173       5.469 -11.334  17.121  1.00 88.68           C  
ATOM   2841  HA  SER A 173       5.035 -12.102  16.481  1.00 88.68           H  
ATOM   2842  C   SER A 173       5.189 -11.780  18.568  1.00 88.68           C  
ATOM   2843  CB  SER A 173       6.962 -11.244  16.764  1.00 88.68           C  
ATOM   2844  HB2 SER A 173       7.457 -10.522  17.414  1.00 88.68           H  
ATOM   2845  HB3 SER A 173       7.421 -12.222  16.907  1.00 88.68           H  
ATOM   2846  O   SER A 173       4.037 -12.047  18.893  1.00 88.68           O  
ATOM   2847  OG  SER A 173       7.136 -10.841  15.418  1.00 88.68           O  
ATOM   2848  HG  SER A 173       8.055 -10.972  15.175  1.00 88.68           H  
ATOM   2849  N   ASN A 174       6.194 -11.821  19.448  1.00 87.56           N  
ATOM   2850  H   ASN A 174       7.121 -11.553  19.148  1.00 87.56           H  
ATOM   2851  CA  ASN A 174       6.022 -12.217  20.851  1.00 87.56           C  
ATOM   2852  HA  ASN A 174       5.185 -12.911  20.930  1.00 87.56           H  
ATOM   2853  C   ASN A 174       5.693 -11.038  21.787  1.00 87.56           C  
ATOM   2854  CB  ASN A 174       7.289 -12.956  21.315  1.00 87.56           C  
ATOM   2855  HB2 ASN A 174       8.148 -12.289  21.240  1.00 87.56           H  
ATOM   2856  HB3 ASN A 174       7.170 -13.226  22.364  1.00 87.56           H  
ATOM   2857  O   ASN A 174       5.415 -11.257  22.960  1.00 87.56           O  
ATOM   2858  CG  ASN A 174       7.584 -14.238  20.554  1.00 87.56           C  
ATOM   2859  ND2 ASN A 174       8.785 -14.747  20.689  1.00 87.56           N  
ATOM   2860 HD21 ASN A 174       9.419 -14.360  21.374  1.00 87.56           H  
ATOM   2861 HD22 ASN A 174       8.943 -15.658  20.285  1.00 87.56           H  
ATOM   2862  OD1 ASN A 174       6.786 -14.778  19.805  1.00 87.56           O  
ATOM   2863  N   LYS A 175       5.745  -9.788  21.304  1.00 91.27           N  
ATOM   2864  H   LYS A 175       5.879  -9.656  20.311  1.00 91.27           H  
ATOM   2865  CA  LYS A 175       5.397  -8.613  22.108  1.00 91.27           C  
ATOM   2866  HA  LYS A 175       5.736  -8.784  23.129  1.00 91.27           H  
ATOM   2867  C   LYS A 175       3.881  -8.457  22.141  1.00 91.27           C  
ATOM   2868  CB  LYS A 175       6.106  -7.356  21.574  1.00 91.27           C  
ATOM   2869  HB2 LYS A 175       7.178  -7.549  21.534  1.00 91.27           H  
ATOM   2870  HB3 LYS A 175       5.752  -7.129  20.568  1.00 91.27           H  
ATOM   2871  O   LYS A 175       3.266  -8.297  21.086  1.00 91.27           O  
ATOM   2872  CG  LYS A 175       5.847  -6.146  22.488  1.00 91.27           C  
ATOM   2873  HG2 LYS A 175       6.096  -6.421  23.513  1.00 91.27           H  
ATOM   2874  HG3 LYS A 175       4.791  -5.882  22.448  1.00 91.27           H  
ATOM   2875  CD  LYS A 175       6.681  -4.919  22.093  1.00 91.27           C  
ATOM   2876  HD2 LYS A 175       6.416  -4.609  21.082  1.00 91.27           H  
ATOM   2877  HD3 LYS A 175       7.739  -5.177  22.133  1.00 91.27           H  
ATOM   2878  CE  LYS A 175       6.381  -3.786  23.086  1.00 91.27           C  
ATOM   2879  HE2 LYS A 175       6.524  -4.166  24.098  1.00 91.27           H  
ATOM   2880  HE3 LYS A 175       5.329  -3.516  23.000  1.00 91.27           H  
ATOM   2881  NZ  LYS A 175       7.236  -2.589  22.879  1.00 91.27           N  
ATOM   2882  HZ1 LYS A 175       8.209  -2.806  23.042  1.00 91.27           H  
ATOM   2883  HZ2 LYS A 175       6.965  -1.871  23.535  1.00 91.27           H  
ATOM   2884  HZ3 LYS A 175       7.120  -2.213  21.949  1.00 91.27           H  
ATOM   2885  N   ILE A 176       3.324  -8.476  23.348  1.00 95.32           N  
ATOM   2886  H   ILE A 176       3.915  -8.667  24.145  1.00 95.32           H  
ATOM   2887  CA  ILE A 176       1.912  -8.239  23.638  1.00 95.32           C  
ATOM   2888  HA  ILE A 176       1.405  -7.864  22.748  1.00 95.32           H  
ATOM   2889  C   ILE A 176       1.863  -7.166  24.722  1.00 95.32           C  
ATOM   2890  CB  ILE A 176       1.204  -9.535  24.100  1.00 95.32           C  
ATOM   2891  HB  ILE A 176       1.638  -9.840  25.053  1.00 95.32           H  
ATOM   2892  O   ILE A 176       2.167  -7.433  25.880  1.00 95.32           O  
ATOM   2893  CG1 ILE A 176       1.399 -10.698  23.101  1.00 95.32           C  
ATOM   2894 HG12 ILE A 176       0.863 -10.486  22.176  1.00 95.32           H  
ATOM   2895 HG13 ILE A 176       2.457 -10.811  22.864  1.00 95.32           H  
ATOM   2896  CG2 ILE A 176      -0.295  -9.256  24.315  1.00 95.32           C  
ATOM   2897 HG21 ILE A 176      -0.798 -10.146  24.694  1.00 95.32           H  
ATOM   2898 HG22 ILE A 176      -0.764  -8.954  23.379  1.00 95.32           H  
ATOM   2899 HG23 ILE A 176      -0.437  -8.470  25.058  1.00 95.32           H  
ATOM   2900  CD1 ILE A 176       0.941 -12.045  23.670  1.00 95.32           C  
ATOM   2901 HD11 ILE A 176       1.328 -12.174  24.681  1.00 95.32           H  
ATOM   2902 HD12 ILE A 176      -0.147 -12.103  23.688  1.00 95.32           H  
ATOM   2903 HD13 ILE A 176       1.337 -12.851  23.053  1.00 95.32           H  
ATOM   2904  N   ASP A 177       1.528  -5.944  24.331  1.00 96.54           N  
ATOM   2905  H   ASP A 177       1.394  -5.762  23.346  1.00 96.54           H  
ATOM   2906  CA  ASP A 177       1.262  -4.852  25.260  1.00 96.54           C  
ATOM   2907  HA  ASP A 177       1.199  -5.235  26.278  1.00 96.54           H  
ATOM   2908  C   ASP A 177      -0.087  -4.233  24.907  1.00 96.54           C  
ATOM   2909  CB  ASP A 177       2.409  -3.837  25.223  1.00 96.54           C  
ATOM   2910  HB2 ASP A 177       3.336  -4.341  25.494  1.00 96.54           H  
ATOM   2911  HB3 ASP A 177       2.521  -3.448  24.211  1.00 96.54           H  
ATOM   2912  O   ASP A 177      -0.218  -3.544  23.896  1.00 96.54           O  
ATOM   2913  CG  ASP A 177       2.184  -2.672  26.192  1.00 96.54           C  
ATOM   2914  OD1 ASP A 177       1.250  -2.737  27.023  1.00 96.54           O  
ATOM   2915  OD2 ASP A 177       2.954  -1.693  26.086  1.00 96.54           O  
ATOM   2916  N   THR A 178      -1.095  -4.535  25.722  1.00 96.32           N  
ATOM   2917  H   THR A 178      -0.902  -5.156  26.496  1.00 96.32           H  
ATOM   2918  CA  THR A 178      -2.496  -4.163  25.499  1.00 96.32           C  
ATOM   2919  HA  THR A 178      -2.558  -3.532  24.612  1.00 96.32           H  
ATOM   2920  C   THR A 178      -3.065  -3.339  26.650  1.00 96.32           C  
ATOM   2921  CB  THR A 178      -3.366  -5.409  25.243  1.00 96.32           C  
ATOM   2922  HB  THR A 178      -4.409  -5.115  25.121  1.00 96.32           H  
ATOM   2923  O   THR A 178      -4.279  -3.232  26.762  1.00 96.32           O  
ATOM   2924  CG2 THR A 178      -2.936  -6.161  23.988  1.00 96.32           C  
ATOM   2925 HG21 THR A 178      -3.666  -6.941  23.771  1.00 96.32           H  
ATOM   2926 HG22 THR A 178      -1.956  -6.615  24.135  1.00 96.32           H  
ATOM   2927 HG23 THR A 178      -2.889  -5.464  23.152  1.00 96.32           H  
ATOM   2928  OG1 THR A 178      -3.252  -6.320  26.312  1.00 96.32           O  
ATOM   2929  HG1 THR A 178      -3.713  -5.987  27.084  1.00 96.32           H  
ATOM   2930  N   ASN A 179      -2.246  -2.770  27.539  1.00 95.04           N  
ATOM   2931  H   ASN A 179      -1.248  -2.856  27.406  1.00 95.04           H  
ATOM   2932  CA  ASN A 179      -2.730  -2.092  28.756  1.00 95.04           C  
ATOM   2933  HA  ASN A 179      -3.679  -2.541  29.050  1.00 95.04           H  
ATOM   2934  C   ASN A 179      -3.058  -0.600  28.561  1.00 95.04           C  
ATOM   2935  CB  ASN A 179      -1.739  -2.364  29.899  1.00 95.04           C  
ATOM   2936  HB2 ASN A 179      -0.736  -2.077  29.585  1.00 95.04           H  
ATOM   2937  HB3 ASN A 179      -2.009  -1.769  30.772  1.00 95.04           H  
ATOM   2938  O   ASN A 179      -3.259   0.128  29.531  1.00 95.04           O  
ATOM   2939  CG  ASN A 179      -1.755  -3.820  30.326  1.00 95.04           C  
ATOM   2940  ND2 ASN A 179      -0.643  -4.340  30.785  1.00 95.04           N  
ATOM   2941 HD21 ASN A 179      -0.690  -5.306  31.078  1.00 95.04           H  
ATOM   2942 HD22 ASN A 179       0.200  -3.788  30.838  1.00 95.04           H  
ATOM   2943  OD1 ASN A 179      -2.756  -4.513  30.238  1.00 95.04           O  
ATOM   2944  N   HIS A 180      -3.138  -0.143  27.312  1.00 97.49           N  
ATOM   2945  H   HIS A 180      -3.045  -0.810  26.560  1.00 97.49           H  
ATOM   2946  CA  HIS A 180      -3.265   1.273  26.953  1.00 97.49           C  
ATOM   2947  HA  HIS A 180      -3.277   1.875  27.862  1.00 97.49           H  
ATOM   2948  C   HIS A 180      -4.562   1.554  26.190  1.00 97.49           C  
ATOM   2949  CB  HIS A 180      -2.036   1.700  26.136  1.00 97.49           C  
ATOM   2950  HB2 HIS A 180      -2.091   1.234  25.153  1.00 97.49           H  
ATOM   2951  HB3 HIS A 180      -2.050   2.782  26.000  1.00 97.49           H  
ATOM   2952  O   HIS A 180      -5.181   0.640  25.639  1.00 97.49           O  
ATOM   2953  CG  HIS A 180      -0.721   1.312  26.761  1.00 97.49           C  
ATOM   2954  CD2 HIS A 180      -0.032   0.175  26.473  1.00 97.49           C  
ATOM   2955  HD2 HIS A 180      -0.321  -0.601  25.780  1.00 97.49           H  
ATOM   2956  ND1 HIS A 180      -0.039   2.012  27.759  1.00 97.49           N  
ATOM   2957  CE1 HIS A 180       1.047   1.272  28.039  1.00 97.49           C  
ATOM   2958  HE1 HIS A 180       1.787   1.524  28.784  1.00 97.49           H  
ATOM   2959  NE2 HIS A 180       1.083   0.175  27.267  1.00 97.49           N  
ATOM   2960  HE2 HIS A 180       1.783  -0.553  27.256  1.00 97.49           H  
ATOM   2961  N   ALA A 181      -4.931   2.837  26.104  1.00 97.95           N  
ATOM   2962  H   ALA A 181      -4.386   3.528  26.600  1.00 97.95           H  
ATOM   2963  CA  ALA A 181      -6.101   3.308  25.357  1.00 97.95           C  
ATOM   2964  HA  ALA A 181      -7.002   2.892  25.807  1.00 97.95           H  
ATOM   2965  C   ALA A 181      -6.069   2.875  23.882  1.00 97.95           C  
ATOM   2966  CB  ALA A 181      -6.145   4.838  25.462  1.00 97.95           C  
ATOM   2967  HB1 ALA A 181      -6.158   5.143  26.509  1.00 97.95           H  
ATOM   2968  HB2 ALA A 181      -7.046   5.212  24.976  1.00 97.95           H  
ATOM   2969  HB3 ALA A 181      -5.273   5.279  24.978  1.00 97.95           H  
ATOM   2970  O   ALA A 181      -7.077   2.423  23.336  1.00 97.95           O  
ATOM   2971  N   PHE A 182      -4.889   2.965  23.264  1.00 98.66           N  
ATOM   2972  H   PHE A 182      -4.103   3.312  23.795  1.00 98.66           H  
ATOM   2973  CA  PHE A 182      -4.624   2.469  21.920  1.00 98.66           C  
ATOM   2974  HA  PHE A 182      -5.546   2.072  21.495  1.00 98.66           H  
ATOM   2975  C   PHE A 182      -3.597   1.344  21.946  1.00 98.66           C  
ATOM   2976  CB  PHE A 182      -4.147   3.598  21.004  1.00 98.66           C  
ATOM   2977  HB2 PHE A 182      -3.313   4.121  21.472  1.00 98.66           H  
ATOM   2978  HB3 PHE A 182      -3.778   3.152  20.080  1.00 98.66           H  
ATOM   2979  O   PHE A 182      -2.596   1.403  22.659  1.00 98.66           O  
ATOM   2980  CG  PHE A 182      -5.229   4.590  20.640  1.00 98.66           C  
ATOM   2981  CD1 PHE A 182      -6.060   4.356  19.529  1.00 98.66           C  
ATOM   2982  HD1 PHE A 182      -5.929   3.463  18.934  1.00 98.66           H  
ATOM   2983  CD2 PHE A 182      -5.404   5.749  21.411  1.00 98.66           C  
ATOM   2984  HD2 PHE A 182      -4.767   5.927  22.265  1.00 98.66           H  
ATOM   2985  CE1 PHE A 182      -7.063   5.282  19.192  1.00 98.66           C  
ATOM   2986  HE1 PHE A 182      -7.702   5.104  18.340  1.00 98.66           H  
ATOM   2987  CE2 PHE A 182      -6.399   6.679  21.070  1.00 98.66           C  
ATOM   2988  HE2 PHE A 182      -6.518   7.576  21.660  1.00 98.66           H  
ATOM   2989  CZ  PHE A 182      -7.232   6.445  19.963  1.00 98.66           C  
ATOM   2990  HZ  PHE A 182      -7.997   7.162  19.706  1.00 98.66           H  
ATOM   2991  N   THR A 183      -3.818   0.340  21.106  1.00 98.48           N  
ATOM   2992  H   THR A 183      -4.691   0.330  20.600  1.00 98.48           H  
ATOM   2993  CA  THR A 183      -2.832  -0.690  20.772  1.00 98.48           C  
ATOM   2994  HA  THR A 183      -1.862  -0.419  21.189  1.00 98.48           H  
ATOM   2995  C   THR A 183      -2.708  -0.785  19.259  1.00 98.48           C  
ATOM   2996  CB  THR A 183      -3.247  -2.040  21.359  1.00 98.48           C  
ATOM   2997  HB  THR A 183      -4.230  -2.305  20.970  1.00 98.48           H  
ATOM   2998  O   THR A 183      -3.724  -0.855  18.572  1.00 98.48           O  
ATOM   2999  CG2 THR A 183      -2.266  -3.164  21.034  1.00 98.48           C  
ATOM   3000 HG21 THR A 183      -1.283  -2.937  21.447  1.00 98.48           H  
ATOM   3001 HG22 THR A 183      -2.191  -3.315  19.957  1.00 98.48           H  
ATOM   3002 HG23 THR A 183      -2.634  -4.088  21.479  1.00 98.48           H  
ATOM   3003  OG1 THR A 183      -3.317  -1.933  22.763  1.00 98.48           O  
ATOM   3004  HG1 THR A 183      -3.642  -1.053  22.969  1.00 98.48           H  
ATOM   3005  N   VAL A 184      -1.487  -0.819  18.728  1.00 98.11           N  
ATOM   3006  H   VAL A 184      -0.690  -0.750  19.346  1.00 98.11           H  
ATOM   3007  CA  VAL A 184      -1.243  -1.030  17.294  1.00 98.11           C  
ATOM   3008  HA  VAL A 184      -2.192  -0.911  16.771  1.00 98.11           H  
ATOM   3009  C   VAL A 184      -0.759  -2.459  17.059  1.00 98.11           C  
ATOM   3010  CB  VAL A 184      -0.301   0.025  16.691  1.00 98.11           C  
ATOM   3011  HB  VAL A 184       0.705  -0.109  17.087  1.00 98.11           H  
ATOM   3012  O   VAL A 184       0.222  -2.904  17.657  1.00 98.11           O  
ATOM   3013  CG1 VAL A 184      -0.263  -0.097  15.163  1.00 98.11           C  
ATOM   3014 HG11 VAL A 184       0.360   0.703  14.762  1.00 98.11           H  
ATOM   3015 HG12 VAL A 184      -1.266   0.007  14.750  1.00 98.11           H  
ATOM   3016 HG13 VAL A 184       0.152  -1.060  14.865  1.00 98.11           H  
ATOM   3017  CG2 VAL A 184      -0.773   1.449  17.009  1.00 98.11           C  
ATOM   3018 HG21 VAL A 184      -0.778   1.605  18.088  1.00 98.11           H  
ATOM   3019 HG22 VAL A 184      -1.781   1.610  16.626  1.00 98.11           H  
ATOM   3020 HG23 VAL A 184      -0.094   2.176  16.562  1.00 98.11           H  
ATOM   3021  N   GLY A 185      -1.463  -3.199  16.202  1.00 96.09           N  
ATOM   3022  H   GLY A 185      -2.222  -2.749  15.711  1.00 96.09           H  
ATOM   3023  CA  GLY A 185      -1.231  -4.621  15.953  1.00 96.09           C  
ATOM   3024  HA2 GLY A 185      -2.137  -5.178  16.192  1.00 96.09           H  
ATOM   3025  HA3 GLY A 185      -0.437  -4.984  16.605  1.00 96.09           H  
ATOM   3026  C   GLY A 185      -0.852  -4.932  14.508  1.00 96.09           C  
ATOM   3027  O   GLY A 185      -1.464  -4.436  13.562  1.00 96.09           O  
ATOM   3028  N   MET A 186       0.137  -5.807  14.330  1.00 92.04           N  
ATOM   3029  H   MET A 186       0.611  -6.159  15.149  1.00 92.04           H  
ATOM   3030  CA  MET A 186       0.509  -6.337  13.017  1.00 92.04           C  
ATOM   3031  HA  MET A 186       0.422  -5.547  12.271  1.00 92.04           H  
ATOM   3032  C   MET A 186      -0.418  -7.486  12.611  1.00 92.04           C  
ATOM   3033  CB  MET A 186       1.966  -6.821  13.053  1.00 92.04           C  
ATOM   3034  HB2 MET A 186       2.164  -7.448  12.183  1.00 92.04           H  
ATOM   3035  HB3 MET A 186       2.113  -7.434  13.942  1.00 92.04           H  
ATOM   3036  O   MET A 186      -0.407  -8.543  13.244  1.00 92.04           O  
ATOM   3037  CG  MET A 186       2.977  -5.672  13.085  1.00 92.04           C  
ATOM   3038  HG2 MET A 186       2.776  -5.065  13.968  1.00 92.04           H  
ATOM   3039  HG3 MET A 186       3.973  -6.099  13.202  1.00 92.04           H  
ATOM   3040  SD  MET A 186       3.001  -4.591  11.626  1.00 92.04           S  
ATOM   3041  CE  MET A 186       3.435  -5.791  10.337  1.00 92.04           C  
ATOM   3042  HE1 MET A 186       2.624  -6.508  10.208  1.00 92.04           H  
ATOM   3043  HE2 MET A 186       4.349  -6.317  10.610  1.00 92.04           H  
ATOM   3044  HE3 MET A 186       3.587  -5.285   9.383  1.00 92.04           H  
ATOM   3045  N   ILE A 187      -1.140  -7.334  11.497  1.00 91.36           N  
ATOM   3046  H   ILE A 187      -1.121  -6.426  11.056  1.00 91.36           H  
ATOM   3047  CA  ILE A 187      -2.022  -8.369  10.917  1.00 91.36           C  
ATOM   3048  HA  ILE A 187      -2.862  -8.539  11.590  1.00 91.36           H  
ATOM   3049  C   ILE A 187      -1.291  -9.711  10.778  1.00 91.36           C  
ATOM   3050  CB  ILE A 187      -2.567  -7.855   9.559  1.00 91.36           C  
ATOM   3051  HB  ILE A 187      -1.742  -7.367   9.040  1.00 91.36           H  
ATOM   3052  O   ILE A 187      -1.798 -10.746  11.200  1.00 91.36           O  
ATOM   3053  CG1 ILE A 187      -3.652  -6.793   9.846  1.00 91.36           C  
ATOM   3054 HG12 ILE A 187      -3.226  -6.008  10.470  1.00 91.36           H  
ATOM   3055 HG13 ILE A 187      -4.471  -7.252  10.402  1.00 91.36           H  
ATOM   3056  CG2 ILE A 187      -3.090  -8.945   8.599  1.00 91.36           C  
ATOM   3057 HG21 ILE A 187      -4.027  -9.370   8.957  1.00 91.36           H  
ATOM   3058 HG22 ILE A 187      -3.273  -8.501   7.621  1.00 91.36           H  
ATOM   3059 HG23 ILE A 187      -2.362  -9.743   8.453  1.00 91.36           H  
ATOM   3060  CD1 ILE A 187      -4.229  -6.126   8.596  1.00 91.36           C  
ATOM   3061 HD11 ILE A 187      -4.836  -5.270   8.891  1.00 91.36           H  
ATOM   3062 HD12 ILE A 187      -4.863  -6.834   8.061  1.00 91.36           H  
ATOM   3063 HD13 ILE A 187      -3.422  -5.781   7.950  1.00 91.36           H  
ATOM   3064  N   GLN A 188      -0.060  -9.695  10.260  1.00 85.31           N  
ATOM   3065  H   GLN A 188       0.308  -8.809   9.944  1.00 85.31           H  
ATOM   3066  CA  GLN A 188       0.751 -10.904  10.074  1.00 85.31           C  
ATOM   3067  HA  GLN A 188       0.215 -11.602   9.431  1.00 85.31           H  
ATOM   3068  C   GLN A 188       1.053 -11.628  11.394  1.00 85.31           C  
ATOM   3069  CB  GLN A 188       2.076 -10.518   9.406  1.00 85.31           C  
ATOM   3070  HB2 GLN A 188       2.568  -9.762  10.017  1.00 85.31           H  
ATOM   3071  HB3 GLN A 188       2.720 -11.397   9.369  1.00 85.31           H  
ATOM   3072  O   GLN A 188       1.072 -12.858  11.438  1.00 85.31           O  
ATOM   3073  CG  GLN A 188       1.911  -9.986   7.973  1.00 85.31           C  
ATOM   3074  HG2 GLN A 188       1.227  -9.138   7.961  1.00 85.31           H  
ATOM   3075  HG3 GLN A 188       1.497 -10.774   7.345  1.00 85.31           H  
ATOM   3076  CD  GLN A 188       3.239  -9.526   7.376  1.00 85.31           C  
ATOM   3077  NE2 GLN A 188       3.275  -9.204   6.103  1.00 85.31           N  
ATOM   3078 HE21 GLN A 188       2.439  -9.208   5.537  1.00 85.31           H  
ATOM   3079 HE22 GLN A 188       4.161  -8.859   5.761  1.00 85.31           H  
ATOM   3080  OE1 GLN A 188       4.256  -9.428   8.043  1.00 85.31           O  
ATOM   3081  N   SER A 189       1.274 -10.883  12.482  1.00 90.84           N  
ATOM   3082  H   SER A 189       1.129  -9.885  12.428  1.00 90.84           H  
ATOM   3083  CA  SER A 189       1.507 -11.473  13.804  1.00 90.84           C  
ATOM   3084  HA  SER A 189       2.244 -12.271  13.714  1.00 90.84           H  
ATOM   3085  C   SER A 189       0.235 -12.107  14.362  1.00 90.84           C  
ATOM   3086  CB  SER A 189       2.059 -10.431  14.778  1.00 90.84           C  
ATOM   3087  HB2 SER A 189       2.269 -10.922  15.728  1.00 90.84           H  
ATOM   3088  HB3 SER A 189       1.328  -9.639  14.944  1.00 90.84           H  
ATOM   3089  O   SER A 189       0.294 -13.225  14.853  1.00 90.84           O  
ATOM   3090  OG  SER A 189       3.266  -9.885  14.271  1.00 90.84           O  
ATOM   3091  HG  SER A 189       3.605 -10.497  13.614  1.00 90.84           H  
ATOM   3092  N   ILE A 190      -0.918 -11.451  14.205  1.00 92.29           N  
ATOM   3093  H   ILE A 190      -0.897 -10.538  13.773  1.00 92.29           H  
ATOM   3094  CA  ILE A 190      -2.226 -11.970  14.643  1.00 92.29           C  
ATOM   3095  HA  ILE A 190      -2.176 -12.264  15.691  1.00 92.29           H  
ATOM   3096  C   ILE A 190      -2.610 -13.249  13.894  1.00 92.29           C  
ATOM   3097  CB  ILE A 190      -3.296 -10.863  14.519  1.00 92.29           C  
ATOM   3098  HB  ILE A 190      -3.311 -10.507  13.489  1.00 92.29           H  
ATOM   3099  O   ILE A 190      -3.174 -14.166  14.488  1.00 92.29           O  
ATOM   3100  CG1 ILE A 190      -2.919  -9.683  15.447  1.00 92.29           C  
ATOM   3101 HG12 ILE A 190      -1.913  -9.333  15.216  1.00 92.29           H  
ATOM   3102 HG13 ILE A 190      -2.917 -10.019  16.484  1.00 92.29           H  
ATOM   3103  CG2 ILE A 190      -4.699 -11.398  14.862  1.00 92.29           C  
ATOM   3104 HG21 ILE A 190      -5.446 -10.609  14.773  1.00 92.29           H  
ATOM   3105 HG22 ILE A 190      -4.993 -12.187  14.170  1.00 92.29           H  
ATOM   3106 HG23 ILE A 190      -4.716 -11.789  15.879  1.00 92.29           H  
ATOM   3107  CD1 ILE A 190      -3.845  -8.474  15.319  1.00 92.29           C  
ATOM   3108 HD11 ILE A 190      -4.816  -8.688  15.765  1.00 92.29           H  
ATOM   3109 HD12 ILE A 190      -3.968  -8.216  14.267  1.00 92.29           H  
ATOM   3110 HD13 ILE A 190      -3.402  -7.632  15.851  1.00 92.29           H  
ATOM   3111  N   VAL A 191      -2.277 -13.355  12.606  1.00 89.03           N  
ATOM   3112  H   VAL A 191      -1.899 -12.545  12.137  1.00 89.03           H  
ATOM   3113  CA  VAL A 191      -2.522 -14.588  11.845  1.00 89.03           C  
ATOM   3114  HA  VAL A 191      -3.527 -14.943  12.072  1.00 89.03           H  
ATOM   3115  C   VAL A 191      -1.581 -15.711  12.261  1.00 89.03           C  
ATOM   3116  CB  VAL A 191      -2.455 -14.333  10.331  1.00 89.03           C  
ATOM   3117  HB  VAL A 191      -1.514 -13.845  10.076  1.00 89.03           H  
ATOM   3118  O   VAL A 191      -2.044 -16.812  12.540  1.00 89.03           O  
ATOM   3119  CG1 VAL A 191      -2.578 -15.614   9.500  1.00 89.03           C  
ATOM   3120 HG11 VAL A 191      -3.500 -16.138   9.751  1.00 89.03           H  
ATOM   3121 HG12 VAL A 191      -2.583 -15.373   8.437  1.00 89.03           H  
ATOM   3122 HG13 VAL A 191      -1.733 -16.277   9.687  1.00 89.03           H  
ATOM   3123  CG2 VAL A 191      -3.617 -13.418   9.952  1.00 89.03           C  
ATOM   3124 HG21 VAL A 191      -3.374 -12.388  10.213  1.00 89.03           H  
ATOM   3125 HG22 VAL A 191      -4.527 -13.723  10.469  1.00 89.03           H  
ATOM   3126 HG23 VAL A 191      -3.822 -13.477   8.883  1.00 89.03           H  
ATOM   3127  N   SER A 192      -0.275 -15.443  12.311  1.00 86.43           N  
ATOM   3128  H   SER A 192       0.029 -14.499  12.116  1.00 86.43           H  
ATOM   3129  CA  SER A 192       0.748 -16.481  12.516  1.00 86.43           C  
ATOM   3130  HA  SER A 192       0.474 -17.352  11.921  1.00 86.43           H  
ATOM   3131  C   SER A 192       0.882 -16.978  13.956  1.00 86.43           C  
ATOM   3132  CB  SER A 192       2.113 -15.995  12.021  1.00 86.43           C  
ATOM   3133  HB2 SER A 192       2.858 -16.767  12.209  1.00 86.43           H  
ATOM   3134  HB3 SER A 192       2.061 -15.824  10.945  1.00 86.43           H  
ATOM   3135  O   SER A 192       1.499 -18.017  14.178  1.00 86.43           O  
ATOM   3136  OG  SER A 192       2.505 -14.795  12.664  1.00 86.43           O  
ATOM   3137  HG  SER A 192       1.994 -14.087  12.266  1.00 86.43           H  
ATOM   3138  N   ARG A 193       0.347 -16.246  14.939  1.00 87.60           N  
ATOM   3139  H   ARG A 193      -0.122 -15.384  14.697  1.00 87.60           H  
ATOM   3140  CA  ARG A 193       0.437 -16.594  16.360  1.00 87.60           C  
ATOM   3141  HA  ARG A 193       1.025 -17.506  16.469  1.00 87.60           H  
ATOM   3142  C   ARG A 193      -0.924 -16.917  16.942  1.00 87.60           C  
ATOM   3143  CB  ARG A 193       1.113 -15.462  17.153  1.00 87.60           C  
ATOM   3144  HB2 ARG A 193       1.094 -15.707  18.214  1.00 87.60           H  
ATOM   3145  HB3 ARG A 193       0.533 -14.547  17.028  1.00 87.60           H  
ATOM   3146  O   ARG A 193      -1.933 -16.302  16.592  1.00 87.60           O  
ATOM   3147  CG  ARG A 193       2.567 -15.194  16.734  1.00 87.60           C  
ATOM   3148  HG2 ARG A 193       2.919 -14.313  17.269  1.00 87.60           H  
ATOM   3149  HG3 ARG A 193       2.619 -14.992  15.664  1.00 87.60           H  
ATOM   3150  CD  ARG A 193       3.469 -16.383  17.088  1.00 87.60           C  
ATOM   3151  HD2 ARG A 193       3.147 -17.259  16.524  1.00 87.60           H  
ATOM   3152  HD3 ARG A 193       3.359 -16.588  18.153  1.00 87.60           H  
ATOM   3153  NE  ARG A 193       4.884 -16.113  16.773  1.00 87.60           N  
ATOM   3154  HE  ARG A 193       5.063 -15.388  16.093  1.00 87.60           H  
ATOM   3155  NH1 ARG A 193       5.777 -17.784  18.074  1.00 87.60           N  
ATOM   3156 HH11 ARG A 193       6.571 -18.285  18.447  1.00 87.60           H  
ATOM   3157 HH12 ARG A 193       4.848 -18.012  18.399  1.00 87.60           H  
ATOM   3158  NH2 ARG A 193       7.129 -16.505  16.848  1.00 87.60           N  
ATOM   3159 HH21 ARG A 193       7.283 -15.765  16.178  1.00 87.60           H  
ATOM   3160 HH22 ARG A 193       7.899 -17.051  17.207  1.00 87.60           H  
ATOM   3161  CZ  ARG A 193       5.918 -16.793  17.239  1.00 87.60           C  
ATOM   3162  N   ASP A 194      -0.926 -17.862  17.867  1.00 86.52           N  
ATOM   3163  H   ASP A 194      -0.071 -18.344  18.104  1.00 86.52           H  
ATOM   3164  CA  ASP A 194      -2.069 -18.114  18.726  1.00 86.52           C  
ATOM   3165  HA  ASP A 194      -2.970 -17.784  18.209  1.00 86.52           H  
ATOM   3166  C   ASP A 194      -1.920 -17.271  19.994  1.00 86.52           C  
ATOM   3167  CB  ASP A 194      -2.208 -19.618  18.979  1.00 86.52           C  
ATOM   3168  HB2 ASP A 194      -2.044 -20.149  18.041  1.00 86.52           H  
ATOM   3169  HB3 ASP A 194      -1.454 -19.951  19.692  1.00 86.52           H  
ATOM   3170  O   ASP A 194      -1.208 -17.624  20.934  1.00 86.52           O  
ATOM   3171  CG  ASP A 194      -3.608 -19.975  19.476  1.00 86.52           C  
ATOM   3172  OD1 ASP A 194      -4.510 -19.125  19.288  1.00 86.52           O  
ATOM   3173  OD2 ASP A 194      -3.757 -21.117  19.949  1.00 86.52           O  
ATOM   3174  N   TYR A 195      -2.479 -16.065  19.947  1.00 87.55           N  
ATOM   3175  H   TYR A 195      -3.101 -15.872  19.175  1.00 87.55           H  
ATOM   3176  CA  TYR A 195      -2.610 -15.229  21.131  1.00 87.55           C  
ATOM   3177  HA  TYR A 195      -1.719 -15.318  21.751  1.00 87.55           H  
ATOM   3178  C   TYR A 195      -3.814 -15.741  21.918  1.00 87.55           C  
ATOM   3179  CB  TYR A 195      -2.799 -13.765  20.713  1.00 87.55           C  
ATOM   3180  HB2 TYR A 195      -3.687 -13.705  20.085  1.00 87.55           H  
ATOM   3181  HB3 TYR A 195      -2.995 -13.170  21.606  1.00 87.55           H  
ATOM   3182  O   TYR A 195      -4.869 -15.939  21.321  1.00 87.55           O  
ATOM   3183  CG  TYR A 195      -1.623 -13.144  19.981  1.00 87.55           C  
ATOM   3184  CD1 TYR A 195      -0.385 -13.023  20.635  1.00 87.55           C  
ATOM   3185  HD1 TYR A 195      -0.285 -13.412  21.638  1.00 87.55           H  
ATOM   3186  CD2 TYR A 195      -1.763 -12.676  18.660  1.00 87.55           C  
ATOM   3187  HD2 TYR A 195      -2.707 -12.789  18.147  1.00 87.55           H  
ATOM   3188  CE1 TYR A 195       0.717 -12.437  19.984  1.00 87.55           C  
ATOM   3189  HE1 TYR A 195       1.670 -12.363  20.487  1.00 87.55           H  
ATOM   3190  CE2 TYR A 195      -0.671 -12.059  18.019  1.00 87.55           C  
ATOM   3191  HE2 TYR A 195      -0.756 -11.664  17.017  1.00 87.55           H  
ATOM   3192  OH  TYR A 195       1.620 -11.394  18.021  1.00 87.55           O  
ATOM   3193  HH  TYR A 195       2.426 -11.544  18.520  1.00 87.55           H  
ATOM   3194  CZ  TYR A 195       0.568 -11.950  18.672  1.00 87.55           C  
ATOM   3195  N   GLY A 196      -3.673 -15.925  23.234  1.00 83.61           N  
ATOM   3196  H   GLY A 196      -2.767 -15.796  23.661  1.00 83.61           H  
ATOM   3197  CA  GLY A 196      -4.790 -16.364  24.074  1.00 83.61           C  
ATOM   3198  HA2 GLY A 196      -5.052 -17.386  23.801  1.00 83.61           H  
ATOM   3199  HA3 GLY A 196      -4.501 -16.351  25.124  1.00 83.61           H  
ATOM   3200  C   GLY A 196      -6.028 -15.477  23.892  1.00 83.61           C  
ATOM   3201  O   GLY A 196      -5.902 -14.273  23.646  1.00 83.61           O  
ATOM   3202  N   GLU A 197      -7.220 -16.062  24.024  1.00 78.54           N  
ATOM   3203  H   GLU A 197      -7.254 -17.059  24.181  1.00 78.54           H  
ATOM   3204  CA  GLU A 197      -8.501 -15.392  23.737  1.00 78.54           C  
ATOM   3205  HA  GLU A 197      -8.546 -15.160  22.673  1.00 78.54           H  
ATOM   3206  C   GLU A 197      -8.683 -14.066  24.501  1.00 78.54           C  
ATOM   3207  CB  GLU A 197      -9.666 -16.338  24.078  1.00 78.54           C  
ATOM   3208  HB2 GLU A 197     -10.595 -15.793  23.912  1.00 78.54           H  
ATOM   3209  HB3 GLU A 197      -9.608 -16.610  25.131  1.00 78.54           H  
ATOM   3210  O   GLU A 197      -9.287 -13.113  23.998  1.00 78.54           O  
ATOM   3211  CG  GLU A 197      -9.694 -17.615  23.220  1.00 78.54           C  
ATOM   3212  HG2 GLU A 197      -8.824 -18.225  23.463  1.00 78.54           H  
ATOM   3213  HG3 GLU A 197      -9.623 -17.324  22.172  1.00 78.54           H  
ATOM   3214  CD  GLU A 197     -10.975 -18.446  23.424  1.00 78.54           C  
ATOM   3215  OE1 GLU A 197     -11.217 -19.341  22.586  1.00 78.54           O  
ATOM   3216  OE2 GLU A 197     -11.734 -18.155  24.379  1.00 78.54           O  
ATOM   3217  N   ASP A 198      -8.088 -13.967  25.691  1.00 87.60           N  
ATOM   3218  H   ASP A 198      -7.646 -14.797  26.059  1.00 87.60           H  
ATOM   3219  CA  ASP A 198      -8.123 -12.777  26.538  1.00 87.60           C  
ATOM   3220  HA  ASP A 198      -9.163 -12.480  26.674  1.00 87.60           H  
ATOM   3221  C   ASP A 198      -7.383 -11.564  25.958  1.00 87.60           C  
ATOM   3222  CB  ASP A 198      -7.524 -13.123  27.906  1.00 87.60           C  
ATOM   3223  HB2 ASP A 198      -6.573 -13.635  27.768  1.00 87.60           H  
ATOM   3224  HB3 ASP A 198      -7.327 -12.196  28.445  1.00 87.60           H  
ATOM   3225  O   ASP A 198      -7.697 -10.433  26.325  1.00 87.60           O  
ATOM   3226  CG  ASP A 198      -8.463 -13.959  28.770  1.00 87.60           C  
ATOM   3227  OD1 ASP A 198      -9.642 -13.551  28.894  1.00 87.60           O  
ATOM   3228  OD2 ASP A 198      -7.970 -14.898  29.418  1.00 87.60           O  
ATOM   3229  N   VAL A 199      -6.428 -11.749  25.039  1.00 93.77           N  
ATOM   3230  H   VAL A 199      -6.253 -12.691  24.718  1.00 93.77           H  
ATOM   3231  CA  VAL A 199      -5.593 -10.647  24.523  1.00 93.77           C  
ATOM   3232  HA  VAL A 199      -5.115 -10.151  25.367  1.00 93.77           H  
ATOM   3233  C   VAL A 199      -6.437  -9.589  23.815  1.00 93.77           C  
ATOM   3234  CB  VAL A 199      -4.493 -11.188  23.585  1.00 93.77           C  
ATOM   3235  HB  VAL A 199      -4.948 -11.810  22.814  1.00 93.77           H  
ATOM   3236  O   VAL A 199      -6.148  -8.394  23.903  1.00 93.77           O  
ATOM   3237  CG1 VAL A 199      -3.696 -10.076  22.886  1.00 93.77           C  
ATOM   3238 HG11 VAL A 199      -2.876 -10.511  22.315  1.00 93.77           H  
ATOM   3239 HG12 VAL A 199      -4.335  -9.531  22.191  1.00 93.77           H  
ATOM   3240 HG13 VAL A 199      -3.297  -9.386  23.629  1.00 93.77           H  
ATOM   3241  CG2 VAL A 199      -3.492 -12.032  24.387  1.00 93.77           C  
ATOM   3242 HG21 VAL A 199      -3.051 -11.431  25.183  1.00 93.77           H  
ATOM   3243 HG22 VAL A 199      -2.698 -12.401  23.737  1.00 93.77           H  
ATOM   3244 HG23 VAL A 199      -3.994 -12.890  24.832  1.00 93.77           H  
ATOM   3245  N   PHE A 200      -7.495 -10.009  23.119  1.00 94.13           N  
ATOM   3246  H   PHE A 200      -7.695 -10.999  23.111  1.00 94.13           H  
ATOM   3247  CA  PHE A 200      -8.313  -9.097  22.326  1.00 94.13           C  
ATOM   3248  HA  PHE A 200      -7.744  -8.176  22.198  1.00 94.13           H  
ATOM   3249  C   PHE A 200      -9.620  -8.685  23.008  1.00 94.13           C  
ATOM   3250  CB  PHE A 200      -8.523  -9.676  20.922  1.00 94.13           C  
ATOM   3251  HB2 PHE A 200      -9.115 -10.589  20.998  1.00 94.13           H  
ATOM   3252  HB3 PHE A 200      -9.085  -8.958  20.325  1.00 94.13           H  
ATOM   3253  O   PHE A 200     -10.264  -7.747  22.531  1.00 94.13           O  
ATOM   3254  CG  PHE A 200      -7.228  -9.968  20.191  1.00 94.13           C  
ATOM   3255  CD1 PHE A 200      -6.407  -8.908  19.760  1.00 94.13           C  
ATOM   3256  HD1 PHE A 200      -6.706  -7.887  19.942  1.00 94.13           H  
ATOM   3257  CD2 PHE A 200      -6.829 -11.296  19.963  1.00 94.13           C  
ATOM   3258  HD2 PHE A 200      -7.452 -12.116  20.289  1.00 94.13           H  
ATOM   3259  CE1 PHE A 200      -5.191  -9.176  19.107  1.00 94.13           C  
ATOM   3260  HE1 PHE A 200      -4.566  -8.360  18.775  1.00 94.13           H  
ATOM   3261  CE2 PHE A 200      -5.612 -11.564  19.315  1.00 94.13           C  
ATOM   3262  HE2 PHE A 200      -5.321 -12.589  19.144  1.00 94.13           H  
ATOM   3263  CZ  PHE A 200      -4.787 -10.505  18.899  1.00 94.13           C  
ATOM   3264  HZ  PHE A 200      -3.840 -10.715  18.424  1.00 94.13           H  
ATOM   3265  N   LYS A 201     -10.017  -9.349  24.107  1.00 92.89           N  
ATOM   3266  H   LYS A 201      -9.385 -10.036  24.492  1.00 92.89           H  
ATOM   3267  CA  LYS A 201     -11.378  -9.277  24.674  1.00 92.89           C  
ATOM   3268  HA  LYS A 201     -12.064  -9.692  23.936  1.00 92.89           H  
ATOM   3269  C   LYS A 201     -11.880  -7.866  24.970  1.00 92.89           C  
ATOM   3270  CB  LYS A 201     -11.516 -10.203  25.886  1.00 92.89           C  
ATOM   3271  HB2 LYS A 201     -12.578 -10.354  26.081  1.00 92.89           H  
ATOM   3272  HB3 LYS A 201     -11.078 -11.172  25.645  1.00 92.89           H  
ATOM   3273  O   LYS A 201     -13.047  -7.571  24.714  1.00 92.89           O  
ATOM   3274  CG  LYS A 201     -10.874  -9.647  27.160  1.00 92.89           C  
ATOM   3275  HG2 LYS A 201     -11.347  -8.704  27.435  1.00 92.89           H  
ATOM   3276  HG3 LYS A 201      -9.811  -9.467  26.999  1.00 92.89           H  
ATOM   3277  CD  LYS A 201     -11.081 -10.626  28.306  1.00 92.89           C  
ATOM   3278  HD2 LYS A 201     -12.130 -10.622  28.605  1.00 92.89           H  
ATOM   3279  HD3 LYS A 201     -10.823 -11.626  27.959  1.00 92.89           H  
ATOM   3280  CE  LYS A 201     -10.201 -10.252  29.495  1.00 92.89           C  
ATOM   3281  HE2 LYS A 201      -9.187 -10.088  29.129  1.00 92.89           H  
ATOM   3282  HE3 LYS A 201     -10.557  -9.322  29.937  1.00 92.89           H  
ATOM   3283  NZ  LYS A 201     -10.203 -11.366  30.471  1.00 92.89           N  
ATOM   3284  HZ1 LYS A 201      -9.512 -11.234  31.195  1.00 92.89           H  
ATOM   3285  HZ2 LYS A 201      -9.978 -12.224  29.989  1.00 92.89           H  
ATOM   3286  HZ3 LYS A 201     -11.118 -11.501  30.876  1.00 92.89           H  
ATOM   3287  N   ASP A 202     -10.977  -6.993  25.402  1.00 95.70           N  
ATOM   3288  H   ASP A 202     -10.058  -7.359  25.605  1.00 95.70           H  
ATOM   3289  CA  ASP A 202     -11.305  -5.649  25.872  1.00 95.70           C  
ATOM   3290  HA  ASP A 202     -12.303  -5.661  26.309  1.00 95.70           H  
ATOM   3291  C   ASP A 202     -11.329  -4.587  24.772  1.00 95.70           C  
ATOM   3292  CB  ASP A 202     -10.313  -5.256  26.968  1.00 95.70           C  
ATOM   3293  HB2 ASP A 202     -10.465  -4.210  27.231  1.00 95.70           H  
ATOM   3294  HB3 ASP A 202      -9.299  -5.359  26.581  1.00 95.70           H  
ATOM   3295  O   ASP A 202     -11.705  -3.448  25.042  1.00 95.70           O  
ATOM   3296  CG  ASP A 202     -10.471  -6.087  28.235  1.00 95.70           C  
ATOM   3297  OD1 ASP A 202     -11.619  -6.480  28.544  1.00 95.70           O  
ATOM   3298  OD2 ASP A 202      -9.416  -6.317  28.859  1.00 95.70           O  
ATOM   3299  N   PHE A 203     -10.944  -4.909  23.534  1.00 97.24           N  
ATOM   3300  H   PHE A 203     -10.653  -5.856  23.336  1.00 97.24           H  
ATOM   3301  CA  PHE A 203     -11.055  -3.944  22.441  1.00 97.24           C  
ATOM   3302  HA  PHE A 203     -10.700  -2.979  22.801  1.00 97.24           H  
ATOM   3303  C   PHE A 203     -12.520  -3.776  22.038  1.00 97.24           C  
ATOM   3304  CB  PHE A 203     -10.166  -4.338  21.260  1.00 97.24           C  
ATOM   3305  HB2 PHE A 203     -10.332  -3.631  20.447  1.00 97.24           H  
ATOM   3306  HB3 PHE A 203     -10.454  -5.326  20.904  1.00 97.24           H  
ATOM   3307  O   PHE A 203     -13.134  -4.702  21.500  1.00 97.24           O  
ATOM   3308  CG  PHE A 203      -8.691  -4.320  21.604  1.00 97.24           C  
ATOM   3309  CD1 PHE A 203      -8.050  -3.106  21.910  1.00 97.24           C  
ATOM   3310  HD1 PHE A 203      -8.610  -2.182  21.889  1.00 97.24           H  
ATOM   3311  CD2 PHE A 203      -7.953  -5.514  21.609  1.00 97.24           C  
ATOM   3312  HD2 PHE A 203      -8.445  -6.436  21.336  1.00 97.24           H  
ATOM   3313  CE1 PHE A 203      -6.680  -3.090  22.223  1.00 97.24           C  
ATOM   3314  HE1 PHE A 203      -6.191  -2.154  22.451  1.00 97.24           H  
ATOM   3315  CE2 PHE A 203      -6.589  -5.507  21.952  1.00 97.24           C  
ATOM   3316  HE2 PHE A 203      -6.031  -6.431  21.988  1.00 97.24           H  
ATOM   3317  CZ  PHE A 203      -5.953  -4.292  22.257  1.00 97.24           C  
ATOM   3318  HZ  PHE A 203      -4.906  -4.283  22.522  1.00 97.24           H  
ATOM   3319  N   GLY A 204     -13.064  -2.586  22.306  1.00 97.52           N  
ATOM   3320  H   GLY A 204     -12.485  -1.910  22.783  1.00 97.52           H  
ATOM   3321  CA  GLY A 204     -14.425  -2.190  21.934  1.00 97.52           C  
ATOM   3322  HA2 GLY A 204     -14.787  -1.465  22.663  1.00 97.52           H  
ATOM   3323  HA3 GLY A 204     -15.085  -3.057  21.957  1.00 97.52           H  
ATOM   3324  C   GLY A 204     -14.508  -1.563  20.543  1.00 97.52           C  
ATOM   3325  O   GLY A 204     -15.566  -1.605  19.914  1.00 97.52           O  
ATOM   3326  N   LEU A 205     -13.389  -1.031  20.045  1.00 98.33           N  
ATOM   3327  H   LEU A 205     -12.564  -1.029  20.628  1.00 98.33           H  
ATOM   3328  CA  LEU A 205     -13.240  -0.512  18.690  1.00 98.33           C  
ATOM   3329  HA  LEU A 205     -14.117  -0.792  18.106  1.00 98.33           H  
ATOM   3330  C   LEU A 205     -12.011  -1.135  18.022  1.00 98.33           C  
ATOM   3331  CB  LEU A 205     -13.177   1.026  18.746  1.00 98.33           C  
ATOM   3332  HB2 LEU A 205     -14.123   1.398  19.137  1.00 98.33           H  
ATOM   3333  HB3 LEU A 205     -12.393   1.308  19.448  1.00 98.33           H  
ATOM   3334  O   LEU A 205     -10.912  -1.120  18.575  1.00 98.33           O  
ATOM   3335  CG  LEU A 205     -12.883   1.720  17.400  1.00 98.33           C  
ATOM   3336  HG  LEU A 205     -11.914   1.391  17.026  1.00 98.33           H  
ATOM   3337  CD1 LEU A 205     -13.938   1.450  16.326  1.00 98.33           C  
ATOM   3338 HD11 LEU A 205     -13.660   1.964  15.406  1.00 98.33           H  
ATOM   3339 HD12 LEU A 205     -14.000   0.384  16.109  1.00 98.33           H  
ATOM   3340 HD13 LEU A 205     -14.906   1.821  16.664  1.00 98.33           H  
ATOM   3341  CD2 LEU A 205     -12.831   3.232  17.608  1.00 98.33           C  
ATOM   3342 HD21 LEU A 205     -12.060   3.463  18.343  1.00 98.33           H  
ATOM   3343 HD22 LEU A 205     -12.578   3.729  16.671  1.00 98.33           H  
ATOM   3344 HD23 LEU A 205     -13.791   3.599  17.969  1.00 98.33           H  
ATOM   3345  N   VAL A 206     -12.194  -1.654  16.812  1.00 98.02           N  
ATOM   3346  H   VAL A 206     -13.134  -1.696  16.446  1.00 98.02           H  
ATOM   3347  CA  VAL A 206     -11.106  -2.128  15.954  1.00 98.02           C  
ATOM   3348  HA  VAL A 206     -10.152  -1.976  16.458  1.00 98.02           H  
ATOM   3349  C   VAL A 206     -11.104  -1.317  14.671  1.00 98.02           C  
ATOM   3350  CB  VAL A 206     -11.230  -3.629  15.664  1.00 98.02           C  
ATOM   3351  HB  VAL A 206     -12.216  -3.811  15.237  1.00 98.02           H  
ATOM   3352  O   VAL A 206     -12.120  -1.219  13.985  1.00 98.02           O  
ATOM   3353  CG1 VAL A 206     -10.164  -4.134  14.679  1.00 98.02           C  
ATOM   3354 HG11 VAL A 206     -10.313  -3.680  13.699  1.00 98.02           H  
ATOM   3355 HG12 VAL A 206      -9.168  -3.886  15.045  1.00 98.02           H  
ATOM   3356 HG13 VAL A 206     -10.251  -5.215  14.570  1.00 98.02           H  
ATOM   3357  CG2 VAL A 206     -11.091  -4.445  16.951  1.00 98.02           C  
ATOM   3358 HG21 VAL A 206     -11.403  -5.468  16.742  1.00 98.02           H  
ATOM   3359 HG22 VAL A 206     -11.724  -4.042  17.742  1.00 98.02           H  
ATOM   3360 HG23 VAL A 206     -10.056  -4.456  17.294  1.00 98.02           H  
ATOM   3361  N   ILE A 207      -9.951  -0.752  14.336  1.00 98.27           N  
ATOM   3362  H   ILE A 207      -9.159  -0.905  14.944  1.00 98.27           H  
ATOM   3363  CA  ILE A 207      -9.709  -0.038  13.085  1.00 98.27           C  
ATOM   3364  HA  ILE A 207     -10.639   0.051  12.524  1.00 98.27           H  
ATOM   3365  C   ILE A 207      -8.729  -0.871  12.270  1.00 98.27           C  
ATOM   3366  CB  ILE A 207      -9.178   1.385  13.357  1.00 98.27           C  
ATOM   3367  HB  ILE A 207      -8.263   1.301  13.944  1.00 98.27           H  
ATOM   3368  O   ILE A 207      -7.697  -1.284  12.789  1.00 98.27           O  
ATOM   3369  CG1 ILE A 207     -10.203   2.226  14.155  1.00 98.27           C  
ATOM   3370 HG12 ILE A 207     -10.992   2.574  13.487  1.00 98.27           H  
ATOM   3371 HG13 ILE A 207     -10.672   1.621  14.931  1.00 98.27           H  
ATOM   3372  CG2 ILE A 207      -8.847   2.084  12.023  1.00 98.27           C  
ATOM   3373 HG21 ILE A 207      -8.513   3.106  12.201  1.00 98.27           H  
ATOM   3374 HG22 ILE A 207      -9.722   2.100  11.373  1.00 98.27           H  
ATOM   3375 HG23 ILE A 207      -8.031   1.569  11.515  1.00 98.27           H  
ATOM   3376  CD1 ILE A 207      -9.575   3.434  14.857  1.00 98.27           C  
ATOM   3377 HD11 ILE A 207      -8.848   3.090  15.594  1.00 98.27           H  
ATOM   3378 HD12 ILE A 207     -10.357   4.000  15.363  1.00 98.27           H  
ATOM   3379 HD13 ILE A 207      -9.070   4.088  14.147  1.00 98.27           H  
ATOM   3380  N   ILE A 208      -9.030  -1.113  10.999  1.00 95.25           N  
ATOM   3381  H   ILE A 208      -9.904  -0.760  10.637  1.00 95.25           H  
ATOM   3382  CA  ILE A 208      -8.142  -1.821  10.078  1.00 95.25           C  
ATOM   3383  HA  ILE A 208      -7.222  -2.090  10.599  1.00 95.25           H  
ATOM   3384  C   ILE A 208      -7.764  -0.872   8.951  1.00 95.25           C  
ATOM   3385  CB  ILE A 208      -8.774  -3.128   9.557  1.00 95.25           C  
ATOM   3386  HB  ILE A 208      -9.590  -2.872   8.881  1.00 95.25           H  
ATOM   3387  O   ILE A 208      -8.630  -0.411   8.204  1.00 95.25           O  
ATOM   3388  CG1 ILE A 208      -9.377  -3.965  10.709  1.00 95.25           C  
ATOM   3389 HG12 ILE A 208     -10.226  -3.424  11.126  1.00 95.25           H  
ATOM   3390 HG13 ILE A 208      -8.636  -4.083  11.499  1.00 95.25           H  
ATOM   3391  CG2 ILE A 208      -7.700  -3.918   8.780  1.00 95.25           C  
ATOM   3392 HG21 ILE A 208      -7.261  -3.302   7.995  1.00 95.25           H  
ATOM   3393 HG22 ILE A 208      -8.136  -4.798   8.308  1.00 95.25           H  
ATOM   3394 HG23 ILE A 208      -6.909  -4.230   9.462  1.00 95.25           H  
ATOM   3395  CD1 ILE A 208      -9.889  -5.349  10.293  1.00 95.25           C  
ATOM   3396 HD11 ILE A 208      -9.052  -6.014  10.079  1.00 95.25           H  
ATOM   3397 HD12 ILE A 208     -10.519  -5.260   9.408  1.00 95.25           H  
ATOM   3398 HD13 ILE A 208     -10.471  -5.780  11.109  1.00 95.25           H  
ATOM   3399  N   ASP A 209      -6.470  -0.589   8.837  1.00 89.74           N  
ATOM   3400  H   ASP A 209      -5.812  -1.008   9.479  1.00 89.74           H  
ATOM   3401  CA  ASP A 209      -5.934   0.271   7.791  1.00 89.74           C  
ATOM   3402  HA  ASP A 209      -6.722   0.968   7.504  1.00 89.74           H  
ATOM   3403  C   ASP A 209      -5.568  -0.511   6.533  1.00 89.74           C  
ATOM   3404  CB  ASP A 209      -4.787   1.115   8.346  1.00 89.74           C  
ATOM   3405  HB2 ASP A 209      -5.176   1.584   9.250  1.00 89.74           H  
ATOM   3406  HB3 ASP A 209      -3.948   0.469   8.602  1.00 89.74           H  
ATOM   3407  O   ASP A 209      -5.130  -1.664   6.578  1.00 89.74           O  
ATOM   3408  CG  ASP A 209      -4.322   2.248   7.424  1.00 89.74           C  
ATOM   3409  OD1 ASP A 209      -5.140   2.713   6.597  1.00 89.74           O  
ATOM   3410  OD2 ASP A 209      -3.160   2.680   7.595  1.00 89.74           O  
ATOM   3411  N   GLU A 210      -5.772   0.144   5.396  1.00 81.68           N  
ATOM   3412  H   GLU A 210      -6.000   1.124   5.487  1.00 81.68           H  
ATOM   3413  CA  GLU A 210      -5.599  -0.389   4.053  1.00 81.68           C  
ATOM   3414  HA  GLU A 210      -6.163   0.270   3.393  1.00 81.68           H  
ATOM   3415  C   GLU A 210      -6.219  -1.785   3.855  1.00 81.68           C  
ATOM   3416  CB  GLU A 210      -4.123  -0.327   3.635  1.00 81.68           C  
ATOM   3417  HB2 GLU A 210      -3.554  -1.006   4.269  1.00 81.68           H  
ATOM   3418  HB3 GLU A 210      -4.062  -0.680   2.606  1.00 81.68           H  
ATOM   3419  O   GLU A 210      -5.573  -2.696   3.332  1.00 81.68           O  
ATOM   3420  CG  GLU A 210      -3.459   1.060   3.688  1.00 81.68           C  
ATOM   3421  HG2 GLU A 210      -2.394   0.919   3.506  1.00 81.68           H  
ATOM   3422  HG3 GLU A 210      -3.556   1.478   4.690  1.00 81.68           H  
ATOM   3423  CD  GLU A 210      -3.993   2.059   2.645  1.00 81.68           C  
ATOM   3424  OE1 GLU A 210      -3.327   3.104   2.455  1.00 81.68           O  
ATOM   3425  OE2 GLU A 210      -5.042   1.785   2.008  1.00 81.68           O  
ATOM   3426  N   VAL A 211      -7.498  -1.948   4.221  1.00 86.23           N  
ATOM   3427  H   VAL A 211      -7.941  -1.162   4.674  1.00 86.23           H  
ATOM   3428  CA  VAL A 211      -8.201  -3.256   4.237  1.00 86.23           C  
ATOM   3429  HA  VAL A 211      -7.738  -3.865   5.013  1.00 86.23           H  
ATOM   3430  C   VAL A 211      -8.085  -4.065   2.939  1.00 86.23           C  
ATOM   3431  CB  VAL A 211      -9.696  -3.109   4.588  1.00 86.23           C  
ATOM   3432  HB  VAL A 211     -10.157  -4.094   4.523  1.00 86.23           H  
ATOM   3433  O   VAL A 211      -8.082  -5.296   2.971  1.00 86.23           O  
ATOM   3434  CG1 VAL A 211      -9.860  -2.625   6.023  1.00 86.23           C  
ATOM   3435 HG11 VAL A 211      -9.417  -1.636   6.144  1.00 86.23           H  
ATOM   3436 HG12 VAL A 211      -9.369  -3.334   6.690  1.00 86.23           H  
ATOM   3437 HG13 VAL A 211     -10.919  -2.579   6.275  1.00 86.23           H  
ATOM   3438  CG2 VAL A 211     -10.488  -2.153   3.688  1.00 86.23           C  
ATOM   3439 HG21 VAL A 211     -11.552  -2.254   3.904  1.00 86.23           H  
ATOM   3440 HG22 VAL A 211     -10.201  -1.122   3.894  1.00 86.23           H  
ATOM   3441 HG23 VAL A 211     -10.335  -2.386   2.635  1.00 86.23           H  
ATOM   3442  N   HIS A 212      -7.938  -3.387   1.800  1.00 78.68           N  
ATOM   3443  H   HIS A 212      -7.995  -2.379   1.848  1.00 78.68           H  
ATOM   3444  CA  HIS A 212      -7.754  -3.990   0.483  1.00 78.68           C  
ATOM   3445  HA  HIS A 212      -8.592  -4.663   0.303  1.00 78.68           H  
ATOM   3446  C   HIS A 212      -6.463  -4.820   0.314  1.00 78.68           C  
ATOM   3447  CB  HIS A 212      -7.820  -2.871  -0.559  1.00 78.68           C  
ATOM   3448  HB2 HIS A 212      -7.939  -3.328  -1.541  1.00 78.68           H  
ATOM   3449  HB3 HIS A 212      -8.704  -2.258  -0.385  1.00 78.68           H  
ATOM   3450  O   HIS A 212      -6.395  -5.642  -0.598  1.00 78.68           O  
ATOM   3451  CG  HIS A 212      -6.605  -1.976  -0.600  1.00 78.68           C  
ATOM   3452  CD2 HIS A 212      -5.845  -1.749  -1.710  1.00 78.68           C  
ATOM   3453  HD2 HIS A 212      -5.997  -2.194  -2.682  1.00 78.68           H  
ATOM   3454  ND1 HIS A 212      -6.107  -1.165   0.401  1.00 78.68           N  
ATOM   3455  HD1 HIS A 212      -6.280  -1.247   1.393  1.00 78.68           H  
ATOM   3456  CE1 HIS A 212      -5.124  -0.418  -0.126  1.00 78.68           C  
ATOM   3457  HE1 HIS A 212      -4.481   0.262   0.413  1.00 78.68           H  
ATOM   3458  NE2 HIS A 212      -4.933  -0.745  -1.407  1.00 78.68           N  
ATOM   3459  N   HIS A 213      -5.448  -4.650   1.172  1.00 70.86           N  
ATOM   3460  H   HIS A 213      -5.533  -3.944   1.888  1.00 70.86           H  
ATOM   3461  CA  HIS A 213      -4.187  -5.404   1.088  1.00 70.86           C  
ATOM   3462  HA  HIS A 213      -3.979  -5.627   0.041  1.00 70.86           H  
ATOM   3463  C   HIS A 213      -4.210  -6.754   1.796  1.00 70.86           C  
ATOM   3464  CB  HIS A 213      -3.033  -4.562   1.641  1.00 70.86           C  
ATOM   3465  HB2 HIS A 213      -3.290  -4.190   2.633  1.00 70.86           H  
ATOM   3466  HB3 HIS A 213      -2.144  -5.185   1.735  1.00 70.86           H  
ATOM   3467  O   HIS A 213      -3.398  -7.625   1.482  1.00 70.86           O  
ATOM   3468  CG  HIS A 213      -2.686  -3.414   0.742  1.00 70.86           C  
ATOM   3469  CD2 HIS A 213      -2.397  -2.143   1.133  1.00 70.86           C  
ATOM   3470  HD2 HIS A 213      -2.331  -1.798   2.155  1.00 70.86           H  
ATOM   3471  ND1 HIS A 213      -2.667  -3.434  -0.633  1.00 70.86           N  
ATOM   3472  HD1 HIS A 213      -3.005  -4.185  -1.218  1.00 70.86           H  
ATOM   3473  CE1 HIS A 213      -2.425  -2.187  -1.056  1.00 70.86           C  
ATOM   3474  HE1 HIS A 213      -2.489  -1.855  -2.082  1.00 70.86           H  
ATOM   3475  NE2 HIS A 213      -2.232  -1.366  -0.010  1.00 70.86           N  
ATOM   3476  N   THR A 214      -5.111  -6.951   2.754  1.00 71.91           N  
ATOM   3477  H   THR A 214      -5.763  -6.215   2.982  1.00 71.91           H  
ATOM   3478  CA  THR A 214      -5.152  -8.202   3.511  1.00 71.91           C  
ATOM   3479  HA  THR A 214      -4.133  -8.492   3.768  1.00 71.91           H  
ATOM   3480  C   THR A 214      -5.776  -9.287   2.647  1.00 71.91           C  
ATOM   3481  CB  THR A 214      -5.932  -8.027   4.815  1.00 71.91           C  
ATOM   3482  HB  THR A 214      -6.988  -7.870   4.597  1.00 71.91           H  
ATOM   3483  O   THR A 214      -6.956  -9.191   2.323  1.00 71.91           O  
ATOM   3484  CG2 THR A 214      -5.743  -9.234   5.729  1.00 71.91           C  
ATOM   3485 HG21 THR A 214      -4.683  -9.369   5.946  1.00 71.91           H  
ATOM   3486 HG22 THR A 214      -6.281  -9.084   6.665  1.00 71.91           H  
ATOM   3487 HG23 THR A 214      -6.116 -10.132   5.237  1.00 71.91           H  
ATOM   3488  OG1 THR A 214      -5.427  -6.915   5.513  1.00 71.91           O  
ATOM   3489  HG1 THR A 214      -6.163  -6.450   5.920  1.00 71.91           H  
ATOM   3490  N   GLY A 215      -5.020 -10.326   2.274  1.00 71.30           N  
ATOM   3491  H   GLY A 215      -4.042 -10.320   2.523  1.00 71.30           H  
ATOM   3492  CA  GLY A 215      -5.542 -11.483   1.530  1.00 71.30           C  
ATOM   3493  HA2 GLY A 215      -5.769 -11.183   0.507  1.00 71.30           H  
ATOM   3494  HA3 GLY A 215      -4.786 -12.268   1.496  1.00 71.30           H  
ATOM   3495  C   GLY A 215      -6.801 -12.060   2.184  1.00 71.30           C  
ATOM   3496  O   GLY A 215      -6.954 -11.973   3.397  1.00 71.30           O  
ATOM   3497  N   ALA A 216      -7.735 -12.589   1.397  1.00 75.94           N  
ATOM   3498  H   ALA A 216      -7.587 -12.640   0.399  1.00 75.94           H  
ATOM   3499  CA  ALA A 216      -9.070 -12.896   1.901  1.00 75.94           C  
ATOM   3500  HA  ALA A 216      -9.499 -11.992   2.333  1.00 75.94           H  
ATOM   3501  C   ALA A 216      -9.068 -13.964   3.017  1.00 75.94           C  
ATOM   3502  CB  ALA A 216      -9.916 -13.289   0.698  1.00 75.94           C  
ATOM   3503  HB1 ALA A 216     -10.899 -13.566   1.080  1.00 75.94           H  
ATOM   3504  HB2 ALA A 216     -10.020 -12.444   0.017  1.00 75.94           H  
ATOM   3505  HB3 ALA A 216      -9.467 -14.128   0.168  1.00 75.94           H  
ATOM   3506  O   ALA A 216      -9.758 -13.805   4.022  1.00 75.94           O  
ATOM   3507  N   GLU A 217      -8.214 -14.982   2.890  1.00 82.27           N  
ATOM   3508  H   GLU A 217      -7.725 -15.095   2.013  1.00 82.27           H  
ATOM   3509  CA  GLU A 217      -7.966 -15.990   3.931  1.00 82.27           C  
ATOM   3510  HA  GLU A 217      -8.907 -16.453   4.226  1.00 82.27           H  
ATOM   3511  C   GLU A 217      -7.341 -15.356   5.185  1.00 82.27           C  
ATOM   3512  CB  GLU A 217      -7.060 -17.075   3.328  1.00 82.27           C  
ATOM   3513  HB2 GLU A 217      -6.105 -16.620   3.063  1.00 82.27           H  
ATOM   3514  HB3 GLU A 217      -7.527 -17.444   2.415  1.00 82.27           H  
ATOM   3515  O   GLU A 217      -7.858 -15.503   6.288  1.00 82.27           O  
ATOM   3516  CG  GLU A 217      -6.814 -18.270   4.265  1.00 82.27           C  
ATOM   3517  HG2 GLU A 217      -6.323 -17.914   5.171  1.00 82.27           H  
ATOM   3518  HG3 GLU A 217      -7.778 -18.696   4.543  1.00 82.27           H  
ATOM   3519  CD  GLU A 217      -5.934 -19.358   3.617  1.00 82.27           C  
ATOM   3520  OE1 GLU A 217      -5.963 -20.513   4.102  1.00 82.27           O  
ATOM   3521  OE2 GLU A 217      -5.204 -19.034   2.651  1.00 82.27           O  
ATOM   3522  N   THR A 218      -6.284 -14.554   5.014  1.00 83.57           N  
ATOM   3523  H   THR A 218      -5.912 -14.455   4.080  1.00 83.57           H  
ATOM   3524  CA  THR A 218      -5.638 -13.799   6.103  1.00 83.57           C  
ATOM   3525  HA  THR A 218      -5.217 -14.499   6.825  1.00 83.57           H  
ATOM   3526  C   THR A 218      -6.640 -12.911   6.844  1.00 83.57           C  
ATOM   3527  CB  THR A 218      -4.518 -12.916   5.524  1.00 83.57           C  
ATOM   3528  HB  THR A 218      -4.967 -12.151   4.890  1.00 83.57           H  
ATOM   3529  O   THR A 218      -6.623 -12.845   8.070  1.00 83.57           O  
ATOM   3530  CG2 THR A 218      -3.636 -12.205   6.547  1.00 83.57           C  
ATOM   3531 HG21 THR A 218      -3.042 -11.449   6.033  1.00 83.57           H  
ATOM   3532 HG22 THR A 218      -2.952 -12.919   7.007  1.00 83.57           H  
ATOM   3533 HG23 THR A 218      -4.242 -11.711   7.307  1.00 83.57           H  
ATOM   3534  OG1 THR A 218      -3.651 -13.686   4.724  1.00 83.57           O  
ATOM   3535  HG1 THR A 218      -3.558 -14.553   5.127  1.00 83.57           H  
ATOM   3536  N   PHE A 219      -7.524 -12.236   6.108  1.00 83.57           N  
ATOM   3537  H   PHE A 219      -7.497 -12.357   5.106  1.00 83.57           H  
ATOM   3538  CA  PHE A 219      -8.525 -11.331   6.658  1.00 83.57           C  
ATOM   3539  HA  PHE A 219      -8.033 -10.629   7.332  1.00 83.57           H  
ATOM   3540  C   PHE A 219      -9.570 -12.088   7.481  1.00 83.57           C  
ATOM   3541  CB  PHE A 219      -9.168 -10.542   5.510  1.00 83.57           C  
ATOM   3542  HB2 PHE A 219      -8.392 -10.123   4.870  1.00 83.57           H  
ATOM   3543  HB3 PHE A 219      -9.765 -11.215   4.895  1.00 83.57           H  
ATOM   3544  O   PHE A 219      -9.882 -11.671   8.595  1.00 83.57           O  
ATOM   3545  CG  PHE A 219     -10.033  -9.409   6.005  1.00 83.57           C  
ATOM   3546  CD1 PHE A 219     -11.417  -9.595   6.145  1.00 83.57           C  
ATOM   3547  HD1 PHE A 219     -11.870 -10.540   5.885  1.00 83.57           H  
ATOM   3548  CD2 PHE A 219      -9.446  -8.184   6.376  1.00 83.57           C  
ATOM   3549  HD2 PHE A 219      -8.378  -8.046   6.294  1.00 83.57           H  
ATOM   3550  CE1 PHE A 219     -12.204  -8.554   6.653  1.00 83.57           C  
ATOM   3551  HE1 PHE A 219     -13.270  -8.693   6.761  1.00 83.57           H  
ATOM   3552  CE2 PHE A 219     -10.238  -7.145   6.885  1.00 83.57           C  
ATOM   3553  HE2 PHE A 219      -9.790  -6.207   7.179  1.00 83.57           H  
ATOM   3554  CZ  PHE A 219     -11.617  -7.339   7.033  1.00 83.57           C  
ATOM   3555  HZ  PHE A 219     -12.226  -6.555   7.457  1.00 83.57           H  
ATOM   3556  N   SER A 220     -10.040 -13.229   6.966  1.00 85.96           N  
ATOM   3557  H   SER A 220      -9.725 -13.505   6.047  1.00 85.96           H  
ATOM   3558  CA  SER A 220     -10.930 -14.150   7.679  1.00 85.96           C  
ATOM   3559  HA  SER A 220     -11.871 -13.645   7.897  1.00 85.96           H  
ATOM   3560  C   SER A 220     -10.327 -14.589   9.016  1.00 85.96           C  
ATOM   3561  CB  SER A 220     -11.219 -15.356   6.776  1.00 85.96           C  
ATOM   3562  HB2 SER A 220     -11.651 -14.999   5.841  1.00 85.96           H  
ATOM   3563  HB3 SER A 220     -10.295 -15.888   6.548  1.00 85.96           H  
ATOM   3564  O   SER A 220     -10.959 -14.439  10.062  1.00 85.96           O  
ATOM   3565  OG  SER A 220     -12.126 -16.252   7.374  1.00 85.96           O  
ATOM   3566  HG  SER A 220     -11.676 -16.780   8.038  1.00 85.96           H  
ATOM   3567  N   THR A 221      -9.070 -15.045   9.010  1.00 87.45           N  
ATOM   3568  H   THR A 221      -8.614 -15.213   8.124  1.00 87.45           H  
ATOM   3569  CA  THR A 221      -8.373 -15.488  10.227  1.00 87.45           C  
ATOM   3570  HA  THR A 221      -8.969 -16.265  10.706  1.00 87.45           H  
ATOM   3571  C   THR A 221      -8.186 -14.362  11.241  1.00 87.45           C  
ATOM   3572  CB  THR A 221      -7.002 -16.083   9.879  1.00 87.45           C  
ATOM   3573  HB  THR A 221      -6.367 -15.313   9.441  1.00 87.45           H  
ATOM   3574  O   THR A 221      -8.380 -14.575  12.436  1.00 87.45           O  
ATOM   3575  CG2 THR A 221      -6.290 -16.684  11.091  1.00 87.45           C  
ATOM   3576 HG21 THR A 221      -6.954 -17.387  11.595  1.00 87.45           H  
ATOM   3577 HG22 THR A 221      -6.006 -15.897  11.789  1.00 87.45           H  
ATOM   3578 HG23 THR A 221      -5.389 -17.210  10.774  1.00 87.45           H  
ATOM   3579  OG1 THR A 221      -7.170 -17.113   8.941  1.00 87.45           O  
ATOM   3580  HG1 THR A 221      -6.450 -17.743   9.026  1.00 87.45           H  
ATOM   3581  N   VAL A 222      -7.821 -13.150  10.799  1.00 89.95           N  
ATOM   3582  H   VAL A 222      -7.664 -13.019   9.810  1.00 89.95           H  
ATOM   3583  CA  VAL A 222      -7.711 -12.001  11.713  1.00 89.95           C  
ATOM   3584  HA  VAL A 222      -7.043 -12.270  12.531  1.00 89.95           H  
ATOM   3585  C   VAL A 222      -9.054 -11.695  12.350  1.00 89.95           C  
ATOM   3586  CB  VAL A 222      -7.152 -10.745  11.019  1.00 89.95           C  
ATOM   3587  HB  VAL A 222      -7.665 -10.581  10.071  1.00 89.95           H  
ATOM   3588  O   VAL A 222      -9.118 -11.540  13.568  1.00 89.95           O  
ATOM   3589  CG1 VAL A 222      -7.289  -9.468  11.861  1.00 89.95           C  
ATOM   3590 HG11 VAL A 222      -8.341  -9.214  11.991  1.00 89.95           H  
ATOM   3591 HG12 VAL A 222      -6.829  -9.608  12.839  1.00 89.95           H  
ATOM   3592 HG13 VAL A 222      -6.818  -8.630  11.349  1.00 89.95           H  
ATOM   3593  CG2 VAL A 222      -5.660 -10.929  10.755  1.00 89.95           C  
ATOM   3594 HG21 VAL A 222      -5.530 -11.550   9.868  1.00 89.95           H  
ATOM   3595 HG22 VAL A 222      -5.174 -11.393  11.613  1.00 89.95           H  
ATOM   3596 HG23 VAL A 222      -5.189  -9.961  10.584  1.00 89.95           H  
ATOM   3597  N   TYR A 223     -10.124 -11.624  11.556  1.00 86.17           N  
ATOM   3598  H   TYR A 223     -10.025 -11.807  10.567  1.00 86.17           H  
ATOM   3599  CA  TYR A 223     -11.434 -11.242  12.067  1.00 86.17           C  
ATOM   3600  HA  TYR A 223     -11.365 -10.240  12.491  1.00 86.17           H  
ATOM   3601  C   TYR A 223     -11.928 -12.178  13.168  1.00 86.17           C  
ATOM   3602  CB  TYR A 223     -12.453 -11.209  10.936  1.00 86.17           C  
ATOM   3603  HB2 TYR A 223     -12.063 -10.614  10.110  1.00 86.17           H  
ATOM   3604  HB3 TYR A 223     -12.637 -12.217  10.564  1.00 86.17           H  
ATOM   3605  O   TYR A 223     -12.411 -11.705  14.197  1.00 86.17           O  
ATOM   3606  CG  TYR A 223     -13.746 -10.601  11.423  1.00 86.17           C  
ATOM   3607  CD1 TYR A 223     -14.715 -11.380  12.093  1.00 86.17           C  
ATOM   3608  HD1 TYR A 223     -14.539 -12.431  12.269  1.00 86.17           H  
ATOM   3609  CD2 TYR A 223     -13.946  -9.226  11.247  1.00 86.17           C  
ATOM   3610  HD2 TYR A 223     -13.189  -8.626  10.765  1.00 86.17           H  
ATOM   3611  CE1 TYR A 223     -15.925 -10.795  12.514  1.00 86.17           C  
ATOM   3612  HE1 TYR A 223     -16.680 -11.383  13.016  1.00 86.17           H  
ATOM   3613  CE2 TYR A 223     -15.166  -8.654  11.632  1.00 86.17           C  
ATOM   3614  HE2 TYR A 223     -15.360  -7.610  11.435  1.00 86.17           H  
ATOM   3615  OH  TYR A 223     -17.366  -8.866  12.479  1.00 86.17           O  
ATOM   3616  HH  TYR A 223     -17.420  -8.038  11.997  1.00 86.17           H  
ATOM   3617  CZ  TYR A 223     -16.163  -9.435  12.239  1.00 86.17           C  
ATOM   3618  N   GLN A 224     -11.762 -13.489  12.976  1.00 84.20           N  
ATOM   3619  H   GLN A 224     -11.358 -13.803  12.105  1.00 84.20           H  
ATOM   3620  CA  GLN A 224     -12.157 -14.502  13.959  1.00 84.20           C  
ATOM   3621  HA  GLN A 224     -13.231 -14.437  14.130  1.00 84.20           H  
ATOM   3622  C   GLN A 224     -11.483 -14.299  15.327  1.00 84.20           C  
ATOM   3623  CB  GLN A 224     -11.829 -15.893  13.399  1.00 84.20           C  
ATOM   3624  HB2 GLN A 224     -10.800 -15.900  13.040  1.00 84.20           H  
ATOM   3625  HB3 GLN A 224     -11.917 -16.629  14.198  1.00 84.20           H  
ATOM   3626  O   GLN A 224     -12.048 -14.690  16.342  1.00 84.20           O  
ATOM   3627  CG  GLN A 224     -12.782 -16.304  12.263  1.00 84.20           C  
ATOM   3628  HG2 GLN A 224     -12.810 -15.528  11.498  1.00 84.20           H  
ATOM   3629  HG3 GLN A 224     -13.788 -16.414  12.668  1.00 84.20           H  
ATOM   3630  CD  GLN A 224     -12.383 -17.617  11.595  1.00 84.20           C  
ATOM   3631  NE2 GLN A 224     -13.140 -18.082  10.623  1.00 84.20           N  
ATOM   3632 HE21 GLN A 224     -13.982 -17.604  10.337  1.00 84.20           H  
ATOM   3633 HE22 GLN A 224     -12.860 -18.972  10.238  1.00 84.20           H  
ATOM   3634  OE1 GLN A 224     -11.387 -18.246  11.908  1.00 84.20           O  
ATOM   3635  N   LYS A 225     -10.314 -13.645  15.371  1.00 89.62           N  
ATOM   3636  H   LYS A 225      -9.904 -13.361  14.493  1.00 89.62           H  
ATOM   3637  CA  LYS A 225      -9.584 -13.343  16.613  1.00 89.62           C  
ATOM   3638  HA  LYS A 225      -9.862 -14.070  17.376  1.00 89.62           H  
ATOM   3639  C   LYS A 225      -9.925 -11.971  17.205  1.00 89.62           C  
ATOM   3640  CB  LYS A 225      -8.075 -13.476  16.351  1.00 89.62           C  
ATOM   3641  HB2 LYS A 225      -7.778 -12.790  15.557  1.00 89.62           H  
ATOM   3642  HB3 LYS A 225      -7.541 -13.199  17.260  1.00 89.62           H  
ATOM   3643  O   LYS A 225      -9.858 -11.786  18.419  1.00 89.62           O  
ATOM   3644  CG  LYS A 225      -7.676 -14.911  15.966  1.00 89.62           C  
ATOM   3645  HG2 LYS A 225      -8.179 -15.204  15.044  1.00 89.62           H  
ATOM   3646  HG3 LYS A 225      -7.982 -15.590  16.762  1.00 89.62           H  
ATOM   3647  CD  LYS A 225      -6.161 -15.026  15.763  1.00 89.62           C  
ATOM   3648  HD2 LYS A 225      -5.858 -14.359  14.955  1.00 89.62           H  
ATOM   3649  HD3 LYS A 225      -5.653 -14.735  16.682  1.00 89.62           H  
ATOM   3650  CE  LYS A 225      -5.783 -16.467  15.404  1.00 89.62           C  
ATOM   3651  HE2 LYS A 225      -6.287 -16.733  14.475  1.00 89.62           H  
ATOM   3652  HE3 LYS A 225      -6.148 -17.134  16.185  1.00 89.62           H  
ATOM   3653  NZ  LYS A 225      -4.315 -16.624  15.256  1.00 89.62           N  
ATOM   3654  HZ1 LYS A 225      -4.067 -17.520  14.861  1.00 89.62           H  
ATOM   3655  HZ2 LYS A 225      -3.911 -15.884  14.699  1.00 89.62           H  
ATOM   3656  HZ3 LYS A 225      -3.837 -16.555  16.143  1.00 89.62           H  
ATOM   3657  N   VAL A 226     -10.267 -10.987  16.370  1.00 92.17           N  
ATOM   3658  H   VAL A 226     -10.305 -11.211  15.386  1.00 92.17           H  
ATOM   3659  CA  VAL A 226     -10.352  -9.572  16.787  1.00 92.17           C  
ATOM   3660  HA  VAL A 226     -10.065  -9.514  17.837  1.00 92.17           H  
ATOM   3661  C   VAL A 226     -11.757  -8.971  16.747  1.00 92.17           C  
ATOM   3662  CB  VAL A 226      -9.334  -8.679  16.048  1.00 92.17           C  
ATOM   3663  HB  VAL A 226      -9.305  -7.710  16.546  1.00 92.17           H  
ATOM   3664  O   VAL A 226     -11.885  -7.777  16.985  1.00 92.17           O  
ATOM   3665  CG1 VAL A 226      -7.912  -9.249  16.127  1.00 92.17           C  
ATOM   3666 HG11 VAL A 226      -7.838 -10.166  15.542  1.00 92.17           H  
ATOM   3667 HG12 VAL A 226      -7.658  -9.466  17.164  1.00 92.17           H  
ATOM   3668 HG13 VAL A 226      -7.206  -8.518  15.735  1.00 92.17           H  
ATOM   3669  CG2 VAL A 226      -9.736  -8.434  14.588  1.00 92.17           C  
ATOM   3670 HG21 VAL A 226     -10.591  -7.760  14.553  1.00 92.17           H  
ATOM   3671 HG22 VAL A 226      -8.913  -7.979  14.038  1.00 92.17           H  
ATOM   3672 HG23 VAL A 226     -10.018  -9.371  14.107  1.00 92.17           H  
ATOM   3673  N   CYS A 227     -12.813  -9.740  16.467  1.00 90.91           N  
ATOM   3674  H   CYS A 227     -12.661 -10.708  16.224  1.00 90.91           H  
ATOM   3675  CA  CYS A 227     -14.177  -9.206  16.377  1.00 90.91           C  
ATOM   3676  HA  CYS A 227     -14.217  -8.538  15.517  1.00 90.91           H  
ATOM   3677  C   CYS A 227     -14.577  -8.397  17.630  1.00 90.91           C  
ATOM   3678  CB  CYS A 227     -15.144 -10.363  16.112  1.00 90.91           C  
ATOM   3679  HB2 CYS A 227     -15.090 -11.057  16.951  1.00 90.91           H  
ATOM   3680  HB3 CYS A 227     -14.844 -10.887  15.205  1.00 90.91           H  
ATOM   3681  O   CYS A 227     -14.554  -8.898  18.757  1.00 90.91           O  
ATOM   3682  SG  CYS A 227     -16.856  -9.775  15.943  1.00 90.91           S  
ATOM   3683  HG  CYS A 227     -17.045  -9.477  17.231  1.00 90.91           H  
ATOM   3684  N   ALA A 228     -14.973  -7.142  17.410  1.00 94.11           N  
ATOM   3685  H   ALA A 228     -14.965  -6.806  16.458  1.00 94.11           H  
ATOM   3686  CA  ALA A 228     -15.315  -6.166  18.442  1.00 94.11           C  
ATOM   3687  HA  ALA A 228     -15.330  -6.652  19.417  1.00 94.11           H  
ATOM   3688  C   ALA A 228     -16.702  -5.547  18.209  1.00 94.11           C  
ATOM   3689  CB  ALA A 228     -14.219  -5.096  18.462  1.00 94.11           C  
ATOM   3690  HB1 ALA A 228     -14.433  -4.344  19.222  1.00 94.11           H  
ATOM   3691  HB2 ALA A 228     -14.157  -4.606  17.491  1.00 94.11           H  
ATOM   3692  HB3 ALA A 228     -13.263  -5.565  18.694  1.00 94.11           H  
ATOM   3693  O   ALA A 228     -17.324  -5.743  17.157  1.00 94.11           O  
ATOM   3694  N   LYS A 229     -17.181  -4.772  19.194  1.00 95.55           N  
ATOM   3695  H   LYS A 229     -16.620  -4.656  20.026  1.00 95.55           H  
ATOM   3696  CA  LYS A 229     -18.443  -4.026  19.101  1.00 95.55           C  
ATOM   3697  HA  LYS A 229     -19.261  -4.737  18.979  1.00 95.55           H  
ATOM   3698  C   LYS A 229     -18.449  -3.138  17.862  1.00 95.55           C  
ATOM   3699  CB  LYS A 229     -18.682  -3.238  20.400  1.00 95.55           C  
ATOM   3700  HB2 LYS A 229     -17.874  -2.526  20.566  1.00 95.55           H  
ATOM   3701  HB3 LYS A 229     -18.686  -3.946  21.229  1.00 95.55           H  
ATOM   3702  O   LYS A 229     -19.305  -3.337  16.999  1.00 95.55           O  
ATOM   3703  CG  LYS A 229     -20.021  -2.487  20.390  1.00 95.55           C  
ATOM   3704  HG2 LYS A 229     -20.011  -1.719  19.616  1.00 95.55           H  
ATOM   3705  HG3 LYS A 229     -20.818  -3.196  20.168  1.00 95.55           H  
ATOM   3706  CD  LYS A 229     -20.299  -1.836  21.752  1.00 95.55           C  
ATOM   3707  HD2 LYS A 229     -20.286  -2.614  22.516  1.00 95.55           H  
ATOM   3708  HD3 LYS A 229     -19.534  -1.097  21.989  1.00 95.55           H  
ATOM   3709  CE  LYS A 229     -21.682  -1.184  21.709  1.00 95.55           C  
ATOM   3710  HE2 LYS A 229     -22.304  -1.799  21.058  1.00 95.55           H  
ATOM   3711  HE3 LYS A 229     -21.625  -0.195  21.252  1.00 95.55           H  
ATOM   3712  NZ  LYS A 229     -22.339  -1.136  23.039  1.00 95.55           N  
ATOM   3713  HZ1 LYS A 229     -22.136  -1.964  23.580  1.00 95.55           H  
ATOM   3714  HZ2 LYS A 229     -23.334  -1.203  22.880  1.00 95.55           H  
ATOM   3715  HZ3 LYS A 229     -22.114  -0.317  23.587  1.00 95.55           H  
ATOM   3716  N   TYR A 230     -17.463  -2.247  17.750  1.00 97.59           N  
ATOM   3717  H   TYR A 230     -16.793  -2.181  18.503  1.00 97.59           H  
ATOM   3718  CA  TYR A 230     -17.276  -1.359  16.608  1.00 97.59           C  
ATOM   3719  HA  TYR A 230     -18.184  -1.389  16.006  1.00 97.59           H  
ATOM   3720  C   TYR A 230     -16.105  -1.800  15.727  1.00 97.59           C  
ATOM   3721  CB  TYR A 230     -17.131   0.088  17.073  1.00 97.59           C  
ATOM   3722  HB2 TYR A 230     -16.976   0.719  16.198  1.00 97.59           H  
ATOM   3723  HB3 TYR A 230     -16.249   0.169  17.709  1.00 97.59           H  
ATOM   3724  O   TYR A 230     -15.011  -2.063  16.224  1.00 97.59           O  
ATOM   3725  CG  TYR A 230     -18.337   0.605  17.828  1.00 97.59           C  
ATOM   3726  CD1 TYR A 230     -19.476   1.040  17.126  1.00 97.59           C  
ATOM   3727  HD1 TYR A 230     -19.478   1.023  16.046  1.00 97.59           H  
ATOM   3728  CD2 TYR A 230     -18.316   0.645  19.234  1.00 97.59           C  
ATOM   3729  HD2 TYR A 230     -17.440   0.303  19.765  1.00 97.59           H  
ATOM   3730  CE1 TYR A 230     -20.593   1.525  17.833  1.00 97.59           C  
ATOM   3731  HE1 TYR A 230     -21.462   1.893  17.308  1.00 97.59           H  
ATOM   3732  CE2 TYR A 230     -19.427   1.135  19.945  1.00 97.59           C  
ATOM   3733  HE2 TYR A 230     -19.397   1.187  21.023  1.00 97.59           H  
ATOM   3734  OH  TYR A 230     -21.649   2.043  19.917  1.00 97.59           O  
ATOM   3735  HH  TYR A 230     -21.468   2.169  20.852  1.00 97.59           H  
ATOM   3736  CZ  TYR A 230     -20.570   1.568  19.242  1.00 97.59           C  
ATOM   3737  N   MET A 231     -16.326  -1.852  14.412  1.00 96.96           N  
ATOM   3738  H   MET A 231     -17.251  -1.625  14.075  1.00 96.96           H  
ATOM   3739  CA  MET A 231     -15.314  -2.245  13.425  1.00 96.96           C  
ATOM   3740  HA  MET A 231     -14.331  -2.299  13.892  1.00 96.96           H  
ATOM   3741  C   MET A 231     -15.263  -1.216  12.289  1.00 96.96           C  
ATOM   3742  CB  MET A 231     -15.650  -3.632  12.853  1.00 96.96           C  
ATOM   3743  HB2 MET A 231     -16.633  -3.573  12.385  1.00 96.96           H  
ATOM   3744  HB3 MET A 231     -14.935  -3.866  12.064  1.00 96.96           H  
ATOM   3745  O   MET A 231     -16.271  -0.995  11.619  1.00 96.96           O  
ATOM   3746  CG  MET A 231     -15.691  -4.794  13.863  1.00 96.96           C  
ATOM   3747  HG2 MET A 231     -16.297  -5.583  13.418  1.00 96.96           H  
ATOM   3748  HG3 MET A 231     -16.211  -4.471  14.765  1.00 96.96           H  
ATOM   3749  SD  MET A 231     -14.127  -5.572  14.357  1.00 96.96           S  
ATOM   3750  CE  MET A 231     -13.419  -6.032  12.759  1.00 96.96           C  
ATOM   3751  HE1 MET A 231     -14.209  -6.081  12.009  1.00 96.96           H  
ATOM   3752  HE2 MET A 231     -12.912  -6.993  12.849  1.00 96.96           H  
ATOM   3753  HE3 MET A 231     -12.698  -5.272  12.459  1.00 96.96           H  
ATOM   3754  N   LEU A 232     -14.100  -0.612  12.045  1.00 97.83           N  
ATOM   3755  H   LEU A 232     -13.313  -0.833  12.639  1.00 97.83           H  
ATOM   3756  CA  LEU A 232     -13.884   0.347  10.960  1.00 97.83           C  
ATOM   3757  HA  LEU A 232     -14.820   0.490  10.420  1.00 97.83           H  
ATOM   3758  C   LEU A 232     -12.837  -0.170   9.977  1.00 97.83           C  
ATOM   3759  CB  LEU A 232     -13.441   1.701  11.541  1.00 97.83           C  
ATOM   3760  HB2 LEU A 232     -12.446   1.579  11.969  1.00 97.83           H  
ATOM   3761  HB3 LEU A 232     -14.098   1.985  12.363  1.00 97.83           H  
ATOM   3762  O   LEU A 232     -11.694  -0.411  10.358  1.00 97.83           O  
ATOM   3763  CG  LEU A 232     -13.389   2.848  10.513  1.00 97.83           C  
ATOM   3764  HG  LEU A 232     -12.652   2.607   9.747  1.00 97.83           H  
ATOM   3765  CD1 LEU A 232     -14.731   3.114   9.828  1.00 97.83           C  
ATOM   3766 HD11 LEU A 232     -14.998   2.284   9.174  1.00 97.83           H  
ATOM   3767 HD12 LEU A 232     -15.514   3.263  10.572  1.00 97.83           H  
ATOM   3768 HD13 LEU A 232     -14.657   4.009   9.210  1.00 97.83           H  
ATOM   3769  CD2 LEU A 232     -12.951   4.133  11.215  1.00 97.83           C  
ATOM   3770 HD21 LEU A 232     -13.685   4.418  11.970  1.00 97.83           H  
ATOM   3771 HD22 LEU A 232     -11.984   3.979  11.693  1.00 97.83           H  
ATOM   3772 HD23 LEU A 232     -12.859   4.938  10.486  1.00 97.83           H  
ATOM   3773  N   GLY A 233     -13.203  -0.276   8.704  1.00 95.79           N  
ATOM   3774  H   GLY A 233     -14.162  -0.071   8.465  1.00 95.79           H  
ATOM   3775  CA  GLY A 233     -12.241  -0.420   7.614  1.00 95.79           C  
ATOM   3776  HA2 GLY A 233     -11.313  -0.864   7.974  1.00 95.79           H  
ATOM   3777  HA3 GLY A 233     -12.660  -1.064   6.841  1.00 95.79           H  
ATOM   3778  C   GLY A 233     -11.945   0.924   6.970  1.00 95.79           C  
ATOM   3779  O   GLY A 233     -12.874   1.658   6.644  1.00 95.79           O  
ATOM   3780  N   ILE A 234     -10.674   1.235   6.733  1.00 93.43           N  
ATOM   3781  H   ILE A 234      -9.944   0.625   7.071  1.00 93.43           H  
ATOM   3782  CA  ILE A 234     -10.284   2.384   5.909  1.00 93.43           C  
ATOM   3783  HA  ILE A 234     -11.180   2.812   5.460  1.00 93.43           H  
ATOM   3784  C   ILE A 234      -9.420   1.918   4.735  1.00 93.43           C  
ATOM   3785  CB  ILE A 234      -9.645   3.513   6.749  1.00 93.43           C  
ATOM   3786  HB  ILE A 234      -9.377   4.310   6.056  1.00 93.43           H  
ATOM   3787  O   ILE A 234      -8.565   1.044   4.878  1.00 93.43           O  
ATOM   3788  CG1 ILE A 234      -8.360   3.066   7.469  1.00 93.43           C  
ATOM   3789 HG12 ILE A 234      -7.667   2.704   6.710  1.00 93.43           H  
ATOM   3790 HG13 ILE A 234      -8.588   2.252   8.157  1.00 93.43           H  
ATOM   3791  CG2 ILE A 234     -10.662   4.090   7.749  1.00 93.43           C  
ATOM   3792 HG21 ILE A 234     -10.799   3.396   8.578  1.00 93.43           H  
ATOM   3793 HG22 ILE A 234     -11.626   4.243   7.262  1.00 93.43           H  
ATOM   3794 HG23 ILE A 234     -10.316   5.048   8.137  1.00 93.43           H  
ATOM   3795  CD1 ILE A 234      -7.642   4.169   8.257  1.00 93.43           C  
ATOM   3796 HD11 ILE A 234      -7.407   5.005   7.599  1.00 93.43           H  
ATOM   3797 HD12 ILE A 234      -8.259   4.513   9.087  1.00 93.43           H  
ATOM   3798 HD13 ILE A 234      -6.712   3.770   8.664  1.00 93.43           H  
ATOM   3799  N   THR A 235      -9.661   2.465   3.544  1.00 87.07           N  
ATOM   3800  H   THR A 235     -10.464   3.067   3.434  1.00 87.07           H  
ATOM   3801  CA  THR A 235      -8.878   2.139   2.343  1.00 87.07           C  
ATOM   3802  HA  THR A 235      -7.827   2.072   2.625  1.00 87.07           H  
ATOM   3803  C   THR A 235      -8.993   3.222   1.274  1.00 87.07           C  
ATOM   3804  CB  THR A 235      -9.289   0.770   1.777  1.00 87.07           C  
ATOM   3805  HB  THR A 235      -9.075   0.010   2.528  1.00 87.07           H  
ATOM   3806  O   THR A 235      -9.925   4.026   1.283  1.00 87.07           O  
ATOM   3807  CG2 THR A 235     -10.762   0.671   1.379  1.00 87.07           C  
ATOM   3808 HG21 THR A 235     -10.958  -0.327   0.987  1.00 87.07           H  
ATOM   3809 HG22 THR A 235     -10.993   1.402   0.605  1.00 87.07           H  
ATOM   3810 HG23 THR A 235     -11.404   0.843   2.243  1.00 87.07           H  
ATOM   3811  OG1 THR A 235      -8.525   0.449   0.642  1.00 87.07           O  
ATOM   3812  HG1 THR A 235      -7.593   0.388   0.868  1.00 87.07           H  
ATOM   3813  N   ALA A 236      -8.005   3.285   0.380  1.00 77.01           N  
ATOM   3814  H   ALA A 236      -7.231   2.642   0.471  1.00 77.01           H  
ATOM   3815  CA  ALA A 236      -8.076   4.073  -0.847  1.00 77.01           C  
ATOM   3816  HA  ALA A 236      -8.760   4.909  -0.704  1.00 77.01           H  
ATOM   3817  C   ALA A 236      -8.635   3.311  -2.055  1.00 77.01           C  
ATOM   3818  CB  ALA A 236      -6.678   4.624  -1.145  1.00 77.01           C  
ATOM   3819  HB1 ALA A 236      -6.728   5.296  -2.001  1.00 77.01           H  
ATOM   3820  HB2 ALA A 236      -6.003   3.803  -1.386  1.00 77.01           H  
ATOM   3821  HB3 ALA A 236      -6.281   5.165  -0.285  1.00 77.01           H  
ATOM   3822  O   ALA A 236      -9.008   3.947  -3.036  1.00 77.01           O  
ATOM   3823  N   GLU A 237      -8.688   1.979  -2.008  1.00 73.15           N  
ATOM   3824  H   GLU A 237      -8.479   1.495  -1.147  1.00 73.15           H  
ATOM   3825  CA  GLU A 237      -9.104   1.162  -3.146  1.00 73.15           C  
ATOM   3826  HA  GLU A 237      -9.241   1.806  -4.015  1.00 73.15           H  
ATOM   3827  C   GLU A 237     -10.452   0.490  -2.872  1.00 73.15           C  
ATOM   3828  CB  GLU A 237      -8.030   0.130  -3.541  1.00 73.15           C  
ATOM   3829  HB2 GLU A 237      -8.418  -0.432  -4.391  1.00 73.15           H  
ATOM   3830  HB3 GLU A 237      -7.892  -0.564  -2.712  1.00 73.15           H  
ATOM   3831  O   GLU A 237     -10.685  -0.102  -1.817  1.00 73.15           O  
ATOM   3832  CG  GLU A 237      -6.677   0.763  -3.942  1.00 73.15           C  
ATOM   3833  HG2 GLU A 237      -6.883   1.580  -4.633  1.00 73.15           H  
ATOM   3834  HG3 GLU A 237      -6.212   1.195  -3.056  1.00 73.15           H  
ATOM   3835  CD  GLU A 237      -5.677  -0.196  -4.638  1.00 73.15           C  
ATOM   3836  OE1 GLU A 237      -4.475   0.136  -4.739  1.00 73.15           O  
ATOM   3837  OE2 GLU A 237      -6.082  -1.202  -5.272  1.00 73.15           O  
ATOM   3838  N   SER A 238     -11.340   0.559  -3.860  1.00 72.33           N  
ATOM   3839  H   SER A 238     -11.138   1.112  -4.680  1.00 72.33           H  
ATOM   3840  CA  SER A 238     -12.645  -0.106  -3.836  1.00 72.33           C  
ATOM   3841  HA  SER A 238     -12.961  -0.248  -2.803  1.00 72.33           H  
ATOM   3842  C   SER A 238     -12.644  -1.487  -4.484  1.00 72.33           C  
ATOM   3843  CB  SER A 238     -13.658   0.797  -4.516  1.00 72.33           C  
ATOM   3844  HB2 SER A 238     -14.642   0.331  -4.476  1.00 72.33           H  
ATOM   3845  HB3 SER A 238     -13.696   1.721  -3.939  1.00 72.33           H  
ATOM   3846  O   SER A 238     -13.634  -2.207  -4.422  1.00 72.33           O  
ATOM   3847  OG  SER A 238     -13.277   1.074  -5.857  1.00 72.33           O  
ATOM   3848  HG  SER A 238     -14.053   1.406  -6.315  1.00 72.33           H  
ATOM   3849  N   GLU A 239     -11.521  -1.877  -5.081  1.00 69.67           N  
ATOM   3850  H   GLU A 239     -10.723  -1.260  -5.032  1.00 69.67           H  
ATOM   3851  CA  GLU A 239     -11.336  -3.166  -5.733  1.00 69.67           C  
ATOM   3852  HA  GLU A 239     -12.251  -3.752  -5.658  1.00 69.67           H  
ATOM   3853  C   GLU A 239     -10.213  -3.933  -5.032  1.00 69.67           C  
ATOM   3854  CB  GLU A 239     -11.026  -2.970  -7.228  1.00 69.67           C  
ATOM   3855  HB2 GLU A 239     -10.780  -3.937  -7.666  1.00 69.67           H  
ATOM   3856  HB3 GLU A 239     -10.151  -2.325  -7.312  1.00 69.67           H  
ATOM   3857  O   GLU A 239      -9.218  -3.357  -4.588  1.00 69.67           O  
ATOM   3858  CG  GLU A 239     -12.199  -2.360  -8.018  1.00 69.67           C  
ATOM   3859  HG2 GLU A 239     -13.034  -3.060  -7.990  1.00 69.67           H  
ATOM   3860  HG3 GLU A 239     -12.516  -1.435  -7.535  1.00 69.67           H  
ATOM   3861  CD  GLU A 239     -11.841  -2.031  -9.481  1.00 69.67           C  
ATOM   3862  OE1 GLU A 239     -12.752  -2.025 -10.333  1.00 69.67           O  
ATOM   3863  OE2 GLU A 239     -10.662  -1.689  -9.771  1.00 69.67           O  
ATOM   3864  N   ARG A 240     -10.348  -5.259  -4.967  1.00 68.31           N  
ATOM   3865  H   ARG A 240     -11.169  -5.662  -5.396  1.00 68.31           H  
ATOM   3866  CA  ARG A 240      -9.246  -6.162  -4.618  1.00 68.31           C  
ATOM   3867  HA  ARG A 240      -8.396  -5.583  -4.256  1.00 68.31           H  
ATOM   3868  C   ARG A 240      -8.805  -6.921  -5.856  1.00 68.31           C  
ATOM   3869  CB  ARG A 240      -9.662  -7.157  -3.537  1.00 68.31           C  
ATOM   3870  HB2 ARG A 240     -10.572  -7.661  -3.862  1.00 68.31           H  
ATOM   3871  HB3 ARG A 240      -8.869  -7.898  -3.443  1.00 68.31           H  
ATOM   3872  O   ARG A 240      -9.639  -7.322  -6.665  1.00 68.31           O  
ATOM   3873  CG  ARG A 240      -9.872  -6.532  -2.154  1.00 68.31           C  
ATOM   3874  HG2 ARG A 240      -8.909  -6.285  -1.706  1.00 68.31           H  
ATOM   3875  HG3 ARG A 240     -10.457  -5.617  -2.241  1.00 68.31           H  
ATOM   3876  CD  ARG A 240     -10.626  -7.532  -1.276  1.00 68.31           C  
ATOM   3877  HD2 ARG A 240     -10.926  -7.047  -0.347  1.00 68.31           H  
ATOM   3878  HD3 ARG A 240     -11.535  -7.825  -1.802  1.00 68.31           H  
ATOM   3879  NE  ARG A 240      -9.828  -8.738  -1.025  1.00 68.31           N  
ATOM   3880  HE  ARG A 240      -9.697  -9.367  -1.804  1.00 68.31           H  
ATOM   3881  NH1 ARG A 240      -9.265  -8.341   1.169  1.00 68.31           N  
ATOM   3882 HH11 ARG A 240      -9.903  -7.561   1.225  1.00 68.31           H  
ATOM   3883 HH12 ARG A 240      -8.598  -8.521   1.905  1.00 68.31           H  
ATOM   3884  NH2 ARG A 240      -8.304  -9.984   0.048  1.00 68.31           N  
ATOM   3885 HH21 ARG A 240      -7.703 -10.077   0.854  1.00 68.31           H  
ATOM   3886 HH22 ARG A 240      -8.242 -10.564  -0.777  1.00 68.31           H  
ATOM   3887  CZ  ARG A 240      -9.152  -9.014   0.062  1.00 68.31           C  
ATOM   3888  N   ASN A 241      -7.512  -7.221  -5.938  1.00 57.77           N  
ATOM   3889  H   ASN A 241      -6.888  -6.823  -5.250  1.00 57.77           H  
ATOM   3890  CA  ASN A 241      -6.954  -8.024  -7.031  1.00 57.77           C  
ATOM   3891  HA  ASN A 241      -7.179  -7.535  -7.979  1.00 57.77           H  
ATOM   3892  C   ASN A 241      -7.562  -9.441  -7.104  1.00 57.77           C  
ATOM   3893  CB  ASN A 241      -5.428  -8.110  -6.858  1.00 57.77           C  
ATOM   3894  HB2 ASN A 241      -5.020  -8.733  -7.653  1.00 57.77           H  
ATOM   3895  HB3 ASN A 241      -5.208  -8.596  -5.908  1.00 57.77           H  
ATOM   3896  O   ASN A 241      -7.580 -10.033  -8.176  1.00 57.77           O  
ATOM   3897  CG  ASN A 241      -4.713  -6.769  -6.914  1.00 57.77           C  
ATOM   3898  ND2 ASN A 241      -3.580  -6.665  -6.260  1.00 57.77           N  
ATOM   3899 HD21 ASN A 241      -3.151  -5.751  -6.262  1.00 57.77           H  
ATOM   3900 HD22 ASN A 241      -3.223  -7.450  -5.735  1.00 57.77           H  
ATOM   3901  OD1 ASN A 241      -5.140  -5.798  -7.514  1.00 57.77           O  
ATOM   3902  N   ASP A 242      -8.063  -9.974  -5.982  1.00 66.33           N  
ATOM   3903  H   ASP A 242      -8.067  -9.419  -5.138  1.00 66.33           H  
ATOM   3904  CA  ASP A 242      -8.696 -11.298  -5.898  1.00 66.33           C  
ATOM   3905  HA  ASP A 242      -8.280 -11.923  -6.689  1.00 66.33           H  
ATOM   3906  C   ASP A 242     -10.219 -11.280  -6.134  1.00 66.33           C  
ATOM   3907  CB  ASP A 242      -8.324 -11.970  -4.558  1.00 66.33           C  
ATOM   3908  HB2 ASP A 242      -8.735 -12.979  -4.548  1.00 66.33           H  
ATOM   3909  HB3 ASP A 242      -7.238 -12.059  -4.510  1.00 66.33           H  
ATOM   3910  O   ASP A 242     -10.855 -12.336  -6.138  1.00 66.33           O  
ATOM   3911  CG  ASP A 242      -8.809 -11.234  -3.299  1.00 66.33           C  
ATOM   3912  OD1 ASP A 242      -9.608 -10.275  -3.404  1.00 66.33           O  
ATOM   3913  OD2 ASP A 242      -8.351 -11.572  -2.183  1.00 66.33           O  
ATOM   3914  N   GLY A 243     -10.824 -10.099  -6.324  1.00 69.59           N  
ATOM   3915  H   GLY A 243     -10.248  -9.270  -6.367  1.00 69.59           H  
ATOM   3916  CA  GLY A 243     -12.271  -9.935  -6.491  1.00 69.59           C  
ATOM   3917  HA2 GLY A 243     -12.479  -8.895  -6.743  1.00 69.59           H  
ATOM   3918  HA3 GLY A 243     -12.607 -10.564  -7.316  1.00 69.59           H  
ATOM   3919  C   GLY A 243     -13.105 -10.296  -5.255  1.00 69.59           C  
ATOM   3920  O   GLY A 243     -14.318 -10.446  -5.366  1.00 69.59           O  
ATOM   3921  N   MET A 244     -12.489 -10.454  -4.078  1.00 76.33           N  
ATOM   3922  H   MET A 244     -11.485 -10.350  -4.047  1.00 76.33           H  
ATOM   3923  CA  MET A 244     -13.160 -10.935  -2.863  1.00 76.33           C  
ATOM   3924  HA  MET A 244     -14.114 -11.377  -3.151  1.00 76.33           H  
ATOM   3925  C   MET A 244     -13.528  -9.810  -1.889  1.00 76.33           C  
ATOM   3926  CB  MET A 244     -12.339 -12.053  -2.202  1.00 76.33           C  
ATOM   3927  HB2 MET A 244     -12.821 -12.324  -1.262  1.00 76.33           H  
ATOM   3928  HB3 MET A 244     -11.333 -11.696  -1.983  1.00 76.33           H  
ATOM   3929  O   MET A 244     -13.502  -9.995  -0.671  1.00 76.33           O  
ATOM   3930  CG  MET A 244     -12.267 -13.323  -3.050  1.00 76.33           C  
ATOM   3931  HG2 MET A 244     -11.817 -13.077  -4.012  1.00 76.33           H  
ATOM   3932  HG3 MET A 244     -11.606 -14.033  -2.552  1.00 76.33           H  
ATOM   3933  SD  MET A 244     -13.870 -14.137  -3.320  1.00 76.33           S  
ATOM   3934  CE  MET A 244     -13.771 -14.368  -5.116  1.00 76.33           C  
ATOM   3935  HE1 MET A 244     -13.825 -13.398  -5.611  1.00 76.33           H  
ATOM   3936  HE2 MET A 244     -12.825 -14.843  -5.379  1.00 76.33           H  
ATOM   3937  HE3 MET A 244     -14.592 -15.000  -5.454  1.00 76.33           H  
ATOM   3938  N   TYR A 245     -13.896  -8.632  -2.404  1.00 80.70           N  
ATOM   3939  H   TYR A 245     -13.946  -8.534  -3.408  1.00 80.70           H  
ATOM   3940  CA  TYR A 245     -14.266  -7.491  -1.554  1.00 80.70           C  
ATOM   3941  HA  TYR A 245     -13.433  -7.282  -0.883  1.00 80.70           H  
ATOM   3942  C   TYR A 245     -15.468  -7.816  -0.652  1.00 80.70           C  
ATOM   3943  CB  TYR A 245     -14.489  -6.237  -2.411  1.00 80.70           C  
ATOM   3944  HB2 TYR A 245     -13.800  -6.252  -3.256  1.00 80.70           H  
ATOM   3945  HB3 TYR A 245     -15.501  -6.240  -2.815  1.00 80.70           H  
ATOM   3946  O   TYR A 245     -15.473  -7.436   0.515  1.00 80.70           O  
ATOM   3947  CG  TYR A 245     -14.255  -4.954  -1.636  1.00 80.70           C  
ATOM   3948  CD1 TYR A 245     -15.257  -4.443  -0.794  1.00 80.70           C  
ATOM   3949  HD1 TYR A 245     -16.212  -4.943  -0.732  1.00 80.70           H  
ATOM   3950  CD2 TYR A 245     -13.029  -4.272  -1.750  1.00 80.70           C  
ATOM   3951  HD2 TYR A 245     -12.295  -4.604  -2.470  1.00 80.70           H  
ATOM   3952  CE1 TYR A 245     -15.024  -3.279  -0.037  1.00 80.70           C  
ATOM   3953  HE1 TYR A 245     -15.795  -2.887   0.610  1.00 80.70           H  
ATOM   3954  CE2 TYR A 245     -12.788  -3.105  -1.003  1.00 80.70           C  
ATOM   3955  HE2 TYR A 245     -11.862  -2.562  -1.124  1.00 80.70           H  
ATOM   3956  OH  TYR A 245     -13.550  -1.478   0.566  1.00 80.70           O  
ATOM   3957  HH  TYR A 245     -12.750  -1.044   0.262  1.00 80.70           H  
ATOM   3958  CZ  TYR A 245     -13.787  -2.610  -0.141  1.00 80.70           C  
ATOM   3959  N   LYS A 246     -16.395  -8.663  -1.128  1.00 85.46           N  
ATOM   3960  H   LYS A 246     -16.354  -8.878  -2.114  1.00 85.46           H  
ATOM   3961  CA  LYS A 246     -17.536  -9.189  -0.357  1.00 85.46           C  
ATOM   3962  HA  LYS A 246     -18.222  -8.360  -0.180  1.00 85.46           H  
ATOM   3963  C   LYS A 246     -17.174  -9.740   1.031  1.00 85.46           C  
ATOM   3964  CB  LYS A 246     -18.288 -10.247  -1.192  1.00 85.46           C  
ATOM   3965  HB2 LYS A 246     -19.207 -10.500  -0.664  1.00 85.46           H  
ATOM   3966  HB3 LYS A 246     -18.569  -9.804  -2.147  1.00 85.46           H  
ATOM   3967  O   LYS A 246     -17.951  -9.581   1.965  1.00 85.46           O  
ATOM   3968  CG  LYS A 246     -17.496 -11.546  -1.447  1.00 85.46           C  
ATOM   3969  HG2 LYS A 246     -16.580 -11.318  -1.992  1.00 85.46           H  
ATOM   3970  HG3 LYS A 246     -17.239 -12.005  -0.492  1.00 85.46           H  
ATOM   3971  CD  LYS A 246     -18.320 -12.568  -2.242  1.00 85.46           C  
ATOM   3972  HD2 LYS A 246     -19.233 -12.786  -1.688  1.00 85.46           H  
ATOM   3973  HD3 LYS A 246     -18.585 -12.144  -3.211  1.00 85.46           H  
ATOM   3974  CE  LYS A 246     -17.518 -13.862  -2.439  1.00 85.46           C  
ATOM   3975  HE2 LYS A 246     -16.640 -13.643  -3.047  1.00 85.46           H  
ATOM   3976  HE3 LYS A 246     -17.171 -14.205  -1.464  1.00 85.46           H  
ATOM   3977  NZ  LYS A 246     -18.337 -14.925  -3.077  1.00 85.46           N  
ATOM   3978  HZ1 LYS A 246     -18.691 -14.623  -3.973  1.00 85.46           H  
ATOM   3979  HZ2 LYS A 246     -17.794 -15.766  -3.209  1.00 85.46           H  
ATOM   3980  HZ3 LYS A 246     -19.122 -15.165  -2.489  1.00 85.46           H  
ATOM   3981  N   ILE A 247     -15.990 -10.343   1.193  1.00 87.43           N  
ATOM   3982  H   ILE A 247     -15.353 -10.361   0.410  1.00 87.43           H  
ATOM   3983  CA  ILE A 247     -15.539 -10.892   2.482  1.00 87.43           C  
ATOM   3984  HA  ILE A 247     -16.347 -11.483   2.913  1.00 87.43           H  
ATOM   3985  C   ILE A 247     -15.248  -9.763   3.472  1.00 87.43           C  
ATOM   3986  CB  ILE A 247     -14.320 -11.820   2.279  1.00 87.43           C  
ATOM   3987  HB  ILE A 247     -13.564 -11.280   1.709  1.00 87.43           H  
ATOM   3988  O   ILE A 247     -15.564  -9.890   4.652  1.00 87.43           O  
ATOM   3989  CG1 ILE A 247     -14.777 -13.055   1.473  1.00 87.43           C  
ATOM   3990 HG12 ILE A 247     -15.475 -13.649   2.064  1.00 87.43           H  
ATOM   3991 HG13 ILE A 247     -15.290 -12.730   0.568  1.00 87.43           H  
ATOM   3992  CG2 ILE A 247     -13.685 -12.254   3.614  1.00 87.43           C  
ATOM   3993 HG21 ILE A 247     -12.849 -12.933   3.446  1.00 87.43           H  
ATOM   3994 HG22 ILE A 247     -14.431 -12.753   4.233  1.00 87.43           H  
ATOM   3995 HG23 ILE A 247     -13.296 -11.389   4.150  1.00 87.43           H  
ATOM   3996  CD1 ILE A 247     -13.626 -13.940   1.020  1.00 87.43           C  
ATOM   3997 HD11 ILE A 247     -12.856 -13.300   0.589  1.00 87.43           H  
ATOM   3998 HD12 ILE A 247     -13.224 -14.516   1.853  1.00 87.43           H  
ATOM   3999 HD13 ILE A 247     -13.987 -14.608   0.237  1.00 87.43           H  
ATOM   4000  N   ILE A 248     -14.716  -8.630   3.001  1.00 89.74           N  
ATOM   4001  H   ILE A 248     -14.610  -8.524   2.002  1.00 89.74           H  
ATOM   4002  CA  ILE A 248     -14.548  -7.438   3.837  1.00 89.74           C  
ATOM   4003  HA  ILE A 248     -13.971  -7.719   4.718  1.00 89.74           H  
ATOM   4004  C   ILE A 248     -15.921  -6.965   4.327  1.00 89.74           C  
ATOM   4005  CB  ILE A 248     -13.778  -6.313   3.105  1.00 89.74           C  
ATOM   4006  HB  ILE A 248     -14.372  -5.960   2.262  1.00 89.74           H  
ATOM   4007  O   ILE A 248     -16.080  -6.747   5.525  1.00 89.74           O  
ATOM   4008  CG1 ILE A 248     -12.400  -6.795   2.589  1.00 89.74           C  
ATOM   4009 HG12 ILE A 248     -11.814  -7.175   3.426  1.00 89.74           H  
ATOM   4010 HG13 ILE A 248     -12.546  -7.609   1.878  1.00 89.74           H  
ATOM   4011  CG2 ILE A 248     -13.564  -5.130   4.064  1.00 89.74           C  
ATOM   4012 HG21 ILE A 248     -12.804  -5.382   4.803  1.00 89.74           H  
ATOM   4013 HG22 ILE A 248     -14.485  -4.874   4.588  1.00 89.74           H  
ATOM   4014 HG23 ILE A 248     -13.259  -4.243   3.508  1.00 89.74           H  
ATOM   4015  CD1 ILE A 248     -11.596  -5.693   1.879  1.00 89.74           C  
ATOM   4016 HD11 ILE A 248     -12.155  -5.323   1.020  1.00 89.74           H  
ATOM   4017 HD12 ILE A 248     -11.381  -4.865   2.555  1.00 89.74           H  
ATOM   4018 HD13 ILE A 248     -10.632  -6.080   1.550  1.00 89.74           H  
ATOM   4019  N   ASN A 249     -16.930  -6.880   3.453  1.00 91.08           N  
ATOM   4020  H   ASN A 249     -16.729  -7.000   2.470  1.00 91.08           H  
ATOM   4021  CA  ASN A 249     -18.278  -6.445   3.838  1.00 91.08           C  
ATOM   4022  HA  ASN A 249     -18.193  -5.478   4.334  1.00 91.08           H  
ATOM   4023  C   ASN A 249     -18.952  -7.395   4.833  1.00 91.08           C  
ATOM   4024  CB  ASN A 249     -19.162  -6.274   2.595  1.00 91.08           C  
ATOM   4025  HB2 ASN A 249     -19.154  -7.183   1.993  1.00 91.08           H  
ATOM   4026  HB3 ASN A 249     -20.188  -6.091   2.915  1.00 91.08           H  
ATOM   4027  O   ASN A 249     -19.552  -6.939   5.803  1.00 91.08           O  
ATOM   4028  CG  ASN A 249     -18.709  -5.116   1.736  1.00 91.08           C  
ATOM   4029  ND2 ASN A 249     -19.508  -4.089   1.585  1.00 91.08           N  
ATOM   4030 HD21 ASN A 249     -19.142  -3.305   1.064  1.00 91.08           H  
ATOM   4031 HD22 ASN A 249     -20.334  -3.982   2.156  1.00 91.08           H  
ATOM   4032  OD1 ASN A 249     -17.624  -5.120   1.195  1.00 91.08           O  
ATOM   4033  N   TRP A 250     -18.809  -8.710   4.648  1.00 92.45           N  
ATOM   4034  H   TRP A 250     -18.354  -9.030   3.805  1.00 92.45           H  
ATOM   4035  CA  TRP A 250     -19.343  -9.718   5.571  1.00 92.45           C  
ATOM   4036  HA  TRP A 250     -20.426  -9.612   5.635  1.00 92.45           H  
ATOM   4037  C   TRP A 250     -18.818  -9.578   7.004  1.00 92.45           C  
ATOM   4038  CB  TRP A 250     -19.005 -11.102   5.016  1.00 92.45           C  
ATOM   4039  HB2 TRP A 250     -17.943 -11.144   4.771  1.00 92.45           H  
ATOM   4040  HB3 TRP A 250     -19.181 -11.843   5.795  1.00 92.45           H  
ATOM   4041  O   TRP A 250     -19.487  -9.983   7.956  1.00 92.45           O  
ATOM   4042  CG  TRP A 250     -19.792 -11.563   3.835  1.00 92.45           C  
ATOM   4043  CD1 TRP A 250     -20.937 -11.016   3.361  1.00 92.45           C  
ATOM   4044  HD1 TRP A 250     -21.428 -10.141   3.760  1.00 92.45           H  
ATOM   4045  CD2 TRP A 250     -19.520 -12.719   2.989  1.00 92.45           C  
ATOM   4046  CE2 TRP A 250     -20.560 -12.817   2.018  1.00 92.45           C  
ATOM   4047  CE3 TRP A 250     -18.508 -13.703   2.957  1.00 92.45           C  
ATOM   4048  HE3 TRP A 250     -17.719 -13.671   3.694  1.00 92.45           H  
ATOM   4049  NE1 TRP A 250     -21.391 -11.752   2.287  1.00 92.45           N  
ATOM   4050  HE1 TRP A 250     -22.234 -11.531   1.777  1.00 92.45           H  
ATOM   4051  CH2 TRP A 250     -19.590 -14.816   1.070  1.00 92.45           C  
ATOM   4052  HH2 TRP A 250     -19.636 -15.647   0.382  1.00 92.45           H  
ATOM   4053  CZ2 TRP A 250     -20.606 -13.846   1.070  1.00 92.45           C  
ATOM   4054  HZ2 TRP A 250     -21.435 -13.916   0.381  1.00 92.45           H  
ATOM   4055  CZ3 TRP A 250     -18.540 -14.739   2.003  1.00 92.45           C  
ATOM   4056  HZ3 TRP A 250     -17.783 -15.509   2.018  1.00 92.45           H  
ATOM   4057  N   TYR A 251     -17.647  -8.974   7.167  1.00 91.83           N  
ATOM   4058  H   TYR A 251     -17.150  -8.694   6.333  1.00 91.83           H  
ATOM   4059  CA  TYR A 251     -16.973  -8.816   8.446  1.00 91.83           C  
ATOM   4060  HA  TYR A 251     -17.446  -9.449   9.196  1.00 91.83           H  
ATOM   4061  C   TYR A 251     -17.035  -7.387   9.000  1.00 91.83           C  
ATOM   4062  CB  TYR A 251     -15.539  -9.292   8.222  1.00 91.83           C  
ATOM   4063  HB2 TYR A 251     -14.875  -8.828   8.951  1.00 91.83           H  
ATOM   4064  HB3 TYR A 251     -15.234  -8.913   7.246  1.00 91.83           H  
ATOM   4065  O   TYR A 251     -17.339  -7.207  10.180  1.00 91.83           O  
ATOM   4066  CG  TYR A 251     -15.334 -10.799   8.251  1.00 91.83           C  
ATOM   4067  CD1 TYR A 251     -15.853 -11.575   9.303  1.00 91.83           C  
ATOM   4068  HD1 TYR A 251     -16.454 -11.106  10.068  1.00 91.83           H  
ATOM   4069  CD2 TYR A 251     -14.591 -11.429   7.239  1.00 91.83           C  
ATOM   4070  HD2 TYR A 251     -14.193 -10.852   6.417  1.00 91.83           H  
ATOM   4071  CE1 TYR A 251     -15.585 -12.952   9.388  1.00 91.83           C  
ATOM   4072  HE1 TYR A 251     -15.955 -13.537  10.217  1.00 91.83           H  
ATOM   4073  CE2 TYR A 251     -14.342 -12.811   7.299  1.00 91.83           C  
ATOM   4074  HE2 TYR A 251     -13.761 -13.301   6.531  1.00 91.83           H  
ATOM   4075  OH  TYR A 251     -14.561 -14.895   8.445  1.00 91.83           O  
ATOM   4076  HH  TYR A 251     -15.111 -15.379   9.065  1.00 91.83           H  
ATOM   4077  CZ  TYR A 251     -14.820 -13.570   8.384  1.00 91.83           C  
ATOM   4078  N   LEU A 252     -16.777  -6.367   8.180  1.00 93.51           N  
ATOM   4079  H   LEU A 252     -16.563  -6.577   7.215  1.00 93.51           H  
ATOM   4080  CA  LEU A 252     -16.723  -4.960   8.600  1.00 93.51           C  
ATOM   4081  HA  LEU A 252     -16.478  -4.912   9.661  1.00 93.51           H  
ATOM   4082  C   LEU A 252     -18.055  -4.234   8.462  1.00 93.51           C  
ATOM   4083  CB  LEU A 252     -15.635  -4.204   7.820  1.00 93.51           C  
ATOM   4084  HB2 LEU A 252     -15.892  -4.206   6.761  1.00 93.51           H  
ATOM   4085  HB3 LEU A 252     -15.632  -3.168   8.161  1.00 93.51           H  
ATOM   4086  O   LEU A 252     -18.321  -3.337   9.260  1.00 93.51           O  
ATOM   4087  CG  LEU A 252     -14.224  -4.778   7.988  1.00 93.51           C  
ATOM   4088  HG  LEU A 252     -14.189  -5.751   7.496  1.00 93.51           H  
ATOM   4089  CD1 LEU A 252     -13.196  -3.851   7.350  1.00 93.51           C  
ATOM   4090 HD11 LEU A 252     -12.213  -4.321   7.341  1.00 93.51           H  
ATOM   4091 HD12 LEU A 252     -13.491  -3.603   6.330  1.00 93.51           H  
ATOM   4092 HD13 LEU A 252     -13.144  -2.935   7.938  1.00 93.51           H  
ATOM   4093  CD2 LEU A 252     -13.820  -4.934   9.454  1.00 93.51           C  
ATOM   4094 HD21 LEU A 252     -13.928  -3.982   9.973  1.00 93.51           H  
ATOM   4095 HD22 LEU A 252     -12.785  -5.268   9.521  1.00 93.51           H  
ATOM   4096 HD23 LEU A 252     -14.449  -5.695   9.916  1.00 93.51           H  
ATOM   4097  N   GLY A 253     -18.902  -4.657   7.527  1.00 92.94           N  
ATOM   4098  H   GLY A 253     -18.636  -5.431   6.936  1.00 92.94           H  
ATOM   4099  CA  GLY A 253     -20.200  -4.053   7.261  1.00 92.94           C  
ATOM   4100  HA2 GLY A 253     -20.465  -3.371   8.069  1.00 92.94           H  
ATOM   4101  HA3 GLY A 253     -20.959  -4.835   7.212  1.00 92.94           H  
ATOM   4102  C   GLY A 253     -20.225  -3.301   5.934  1.00 92.94           C  
ATOM   4103  O   GLY A 253     -19.355  -3.510   5.083  1.00 92.94           O  
ATOM   4104  N   PRO A 254     -21.240  -2.452   5.723  1.00 92.97           N  
ATOM   4105  CA  PRO A 254     -21.402  -1.755   4.462  1.00 92.97           C  
ATOM   4106  HA  PRO A 254     -21.322  -2.476   3.648  1.00 92.97           H  
ATOM   4107  C   PRO A 254     -20.340  -0.670   4.256  1.00 92.97           C  
ATOM   4108  CB  PRO A 254     -22.819  -1.183   4.496  1.00 92.97           C  
ATOM   4109  HB2 PRO A 254     -22.907  -0.266   3.913  1.00 92.97           H  
ATOM   4110  HB3 PRO A 254     -23.526  -1.930   4.135  1.00 92.97           H  
ATOM   4111  O   PRO A 254     -19.706  -0.191   5.202  1.00 92.97           O  
ATOM   4112  CG  PRO A 254     -23.049  -0.935   5.985  1.00 92.97           C  
ATOM   4113  HG2 PRO A 254     -24.111  -0.949   6.228  1.00 92.97           H  
ATOM   4114  HG3 PRO A 254     -22.596   0.014   6.274  1.00 92.97           H  
ATOM   4115  CD  PRO A 254     -22.298  -2.084   6.656  1.00 92.97           C  
ATOM   4116  HD2 PRO A 254     -22.968  -2.931   6.800  1.00 92.97           H  
ATOM   4117  HD3 PRO A 254     -21.891  -1.752   7.611  1.00 92.97           H  
ATOM   4118  N   VAL A 255     -20.177  -0.243   3.008  1.00 93.44           N  
ATOM   4119  H   VAL A 255     -20.741  -0.665   2.285  1.00 93.44           H  
ATOM   4120  CA  VAL A 255     -19.472   0.995   2.690  1.00 93.44           C  
ATOM   4121  HA  VAL A 255     -18.526   1.003   3.232  1.00 93.44           H  
ATOM   4122  C   VAL A 255     -20.308   2.167   3.192  1.00 93.44           C  
ATOM   4123  CB  VAL A 255     -19.144   1.090   1.194  1.00 93.44           C  
ATOM   4124  HB  VAL A 255     -20.036   0.899   0.598  1.00 93.44           H  
ATOM   4125  O   VAL A 255     -21.458   2.345   2.802  1.00 93.44           O  
ATOM   4126  CG1 VAL A 255     -18.558   2.451   0.809  1.00 93.44           C  
ATOM   4127 HG11 VAL A 255     -18.261   2.431  -0.240  1.00 93.44           H  
ATOM   4128 HG12 VAL A 255     -19.312   3.230   0.927  1.00 93.44           H  
ATOM   4129 HG13 VAL A 255     -17.689   2.681   1.425  1.00 93.44           H  
ATOM   4130  CG2 VAL A 255     -18.074   0.042   0.874  1.00 93.44           C  
ATOM   4131 HG21 VAL A 255     -17.182   0.219   1.476  1.00 93.44           H  
ATOM   4132 HG22 VAL A 255     -18.450  -0.960   1.080  1.00 93.44           H  
ATOM   4133 HG23 VAL A 255     -17.789   0.127  -0.174  1.00 93.44           H  
ATOM   4134  N   ILE A 256     -19.707   2.928   4.104  1.00 94.23           N  
ATOM   4135  H   ILE A 256     -18.754   2.689   4.335  1.00 94.23           H  
ATOM   4136  CA  ILE A 256     -20.268   4.123   4.744  1.00 94.23           C  
ATOM   4137  HA  ILE A 256     -21.332   3.983   4.934  1.00 94.23           H  
ATOM   4138  C   ILE A 256     -20.106   5.329   3.825  1.00 94.23           C  
ATOM   4139  CB  ILE A 256     -19.518   4.379   6.073  1.00 94.23           C  
ATOM   4140  HB  ILE A 256     -18.454   4.460   5.850  1.00 94.23           H  
ATOM   4141  O   ILE A 256     -20.963   6.204   3.749  1.00 94.23           O  
ATOM   4142  CG1 ILE A 256     -19.705   3.190   7.041  1.00 94.23           C  
ATOM   4143 HG12 ILE A 256     -20.764   3.081   7.275  1.00 94.23           H  
ATOM   4144 HG13 ILE A 256     -19.381   2.276   6.544  1.00 94.23           H  
ATOM   4145  CG2 ILE A 256     -19.947   5.704   6.728  1.00 94.23           C  
ATOM   4146 HG21 ILE A 256     -19.821   6.547   6.049  1.00 94.23           H  
ATOM   4147 HG22 ILE A 256     -20.989   5.656   7.043  1.00 94.23           H  
ATOM   4148 HG23 ILE A 256     -19.298   5.912   7.579  1.00 94.23           H  
ATOM   4149  CD1 ILE A 256     -18.911   3.302   8.348  1.00 94.23           C  
ATOM   4150 HD11 ILE A 256     -17.852   3.443   8.132  1.00 94.23           H  
ATOM   4151 HD12 ILE A 256     -19.043   2.397   8.940  1.00 94.23           H  
ATOM   4152 HD13 ILE A 256     -19.285   4.138   8.938  1.00 94.23           H  
ATOM   4153  N   HIS A 257     -18.955   5.398   3.164  1.00 93.08           N  
ATOM   4154  H   HIS A 257     -18.304   4.631   3.247  1.00 93.08           H  
ATOM   4155  CA  HIS A 257     -18.599   6.492   2.289  1.00 93.08           C  
ATOM   4156  HA  HIS A 257     -19.503   6.898   1.836  1.00 93.08           H  
ATOM   4157  C   HIS A 257     -17.690   5.979   1.180  1.00 93.08           C  
ATOM   4158  CB  HIS A 257     -17.920   7.592   3.110  1.00 93.08           C  
ATOM   4159  HB2 HIS A 257     -17.032   7.186   3.595  1.00 93.08           H  
ATOM   4160  HB3 HIS A 257     -18.603   7.938   3.886  1.00 93.08           H  
ATOM   4161  O   HIS A 257     -16.748   5.226   1.442  1.00 93.08           O  
ATOM   4162  CG  HIS A 257     -17.524   8.766   2.262  1.00 93.08           C  
ATOM   4163  CD2 HIS A 257     -16.273   9.031   1.779  1.00 93.08           C  
ATOM   4164  HD2 HIS A 257     -15.384   8.441   1.945  1.00 93.08           H  
ATOM   4165  ND1 HIS A 257     -18.369   9.733   1.766  1.00 93.08           N  
ATOM   4166  HD1 HIS A 257     -19.368   9.784   1.903  1.00 93.08           H  
ATOM   4167  CE1 HIS A 257     -17.639  10.574   1.013  1.00 93.08           C  
ATOM   4168  HE1 HIS A 257     -18.016  11.430   0.474  1.00 93.08           H  
ATOM   4169  NE2 HIS A 257     -16.356  10.191   1.014  1.00 93.08           N  
ATOM   4170  N   PHE A 258     -17.986   6.417  -0.038  1.00 89.59           N  
ATOM   4171  H   PHE A 258     -18.765   7.050  -0.152  1.00 89.59           H  
ATOM   4172  CA  PHE A 258     -17.206   6.163  -1.233  1.00 89.59           C  
ATOM   4173  HA  PHE A 258     -16.251   5.707  -0.972  1.00 89.59           H  
ATOM   4174  C   PHE A 258     -16.938   7.499  -1.928  1.00 89.59           C  
ATOM   4175  CB  PHE A 258     -17.968   5.177  -2.127  1.00 89.59           C  
ATOM   4176  HB2 PHE A 258     -18.080   4.231  -1.596  1.00 89.59           H  
ATOM   4177  HB3 PHE A 258     -18.969   5.565  -2.315  1.00 89.59           H  
ATOM   4178  O   PHE A 258     -17.872   8.160  -2.377  1.00 89.59           O  
ATOM   4179  CG  PHE A 258     -17.288   4.904  -3.451  1.00 89.59           C  
ATOM   4180  CD1 PHE A 258     -17.762   5.515  -4.626  1.00 89.59           C  
ATOM   4181  HD1 PHE A 258     -18.618   6.172  -4.588  1.00 89.59           H  
ATOM   4182  CD2 PHE A 258     -16.161   4.066  -3.510  1.00 89.59           C  
ATOM   4183  HD2 PHE A 258     -15.794   3.596  -2.610  1.00 89.59           H  
ATOM   4184  CE1 PHE A 258     -17.131   5.267  -5.856  1.00 89.59           C  
ATOM   4185  HE1 PHE A 258     -17.507   5.721  -6.761  1.00 89.59           H  
ATOM   4186  CE2 PHE A 258     -15.503   3.863  -4.736  1.00 89.59           C  
ATOM   4187  HE2 PHE A 258     -14.592   3.284  -4.789  1.00 89.59           H  
ATOM   4188  CZ  PHE A 258     -15.999   4.441  -5.911  1.00 89.59           C  
ATOM   4189  HZ  PHE A 258     -15.510   4.270  -6.859  1.00 89.59           H  
ATOM   4190  N   GLU A 259     -15.669   7.886  -2.016  1.00 77.79           N  
ATOM   4191  H   GLU A 259     -14.966   7.335  -1.544  1.00 77.79           H  
ATOM   4192  CA  GLU A 259     -15.205   8.959  -2.896  1.00 77.79           C  
ATOM   4193  HA  GLU A 259     -16.040   9.312  -3.502  1.00 77.79           H  
ATOM   4194  C   GLU A 259     -14.156   8.367  -3.835  1.00 77.79           C  
ATOM   4195  CB  GLU A 259     -14.685  10.170  -2.088  1.00 77.79           C  
ATOM   4196  HB2 GLU A 259     -13.810   9.873  -1.511  1.00 77.79           H  
ATOM   4197  HB3 GLU A 259     -15.475  10.478  -1.403  1.00 77.79           H  
ATOM   4198  O   GLU A 259     -13.126   7.846  -3.385  1.00 77.79           O  
ATOM   4199  CG  GLU A 259     -14.342  11.391  -2.972  1.00 77.79           C  
ATOM   4200  HG2 GLU A 259     -15.214  11.629  -3.581  1.00 77.79           H  
ATOM   4201  HG3 GLU A 259     -13.532  11.110  -3.645  1.00 77.79           H  
ATOM   4202  CD  GLU A 259     -13.906  12.661  -2.202  1.00 77.79           C  
ATOM   4203  OE1 GLU A 259     -13.764  13.740  -2.849  1.00 77.79           O  
ATOM   4204  OE2 GLU A 259     -13.651  12.566  -0.981  1.00 77.79           O  
ATOM   4205  N   GLU A 260     -14.420   8.428  -5.144  1.00 68.03           N  
ATOM   4206  H   GLU A 260     -15.277   8.858  -5.462  1.00 68.03           H  
ATOM   4207  CA  GLU A 260     -13.417   8.064  -6.139  1.00 68.03           C  
ATOM   4208  HA  GLU A 260     -13.148   7.019  -5.983  1.00 68.03           H  
ATOM   4209  C   GLU A 260     -12.163   8.908  -5.921  1.00 68.03           C  
ATOM   4210  CB  GLU A 260     -13.927   8.221  -7.583  1.00 68.03           C  
ATOM   4211  HB2 GLU A 260     -13.070   8.143  -8.252  1.00 68.03           H  
ATOM   4212  HB3 GLU A 260     -14.386   9.201  -7.711  1.00 68.03           H  
ATOM   4213  O   GLU A 260     -12.227  10.109  -5.650  1.00 68.03           O  
ATOM   4214  CG  GLU A 260     -14.928   7.115  -7.945  1.00 68.03           C  
ATOM   4215  HG2 GLU A 260     -14.475   6.158  -7.689  1.00 68.03           H  
ATOM   4216  HG3 GLU A 260     -15.820   7.252  -7.334  1.00 68.03           H  
ATOM   4217  CD  GLU A 260     -15.337   7.073  -9.428  1.00 68.03           C  
ATOM   4218  OE1 GLU A 260     -16.146   6.175  -9.759  1.00 68.03           O  
ATOM   4219  OE2 GLU A 260     -14.818   7.885 -10.227  1.00 68.03           O  
ATOM   4220  N   GLN A 261     -10.995   8.275  -6.031  1.00 61.83           N  
ATOM   4221  H   GLN A 261     -10.986   7.297  -6.281  1.00 61.83           H  
ATOM   4222  CA  GLN A 261      -9.751   9.023  -6.021  1.00 61.83           C  
ATOM   4223  HA  GLN A 261      -9.674   9.558  -5.074  1.00 61.83           H  
ATOM   4224  C   GLN A 261      -9.802  10.038  -7.163  1.00 61.83           C  
ATOM   4225  CB  GLN A 261      -8.567   8.057  -6.149  1.00 61.83           C  
ATOM   4226  HB2 GLN A 261      -8.609   7.345  -5.325  1.00 61.83           H  
ATOM   4227  HB3 GLN A 261      -8.639   7.508  -7.088  1.00 61.83           H  
ATOM   4228  O   GLN A 261      -9.834   9.644  -8.329  1.00 61.83           O  
ATOM   4229  CG  GLN A 261      -7.226   8.800  -6.095  1.00 61.83           C  
ATOM   4230  HG2 GLN A 261      -7.196   9.423  -5.202  1.00 61.83           H  
ATOM   4231  HG3 GLN A 261      -7.127   9.446  -6.968  1.00 61.83           H  
ATOM   4232  CD  GLN A 261      -6.032   7.855  -6.072  1.00 61.83           C  
ATOM   4233  NE2 GLN A 261      -4.863   8.354  -5.737  1.00 61.83           N  
ATOM   4234 HE21 GLN A 261      -4.769   9.359  -5.743  1.00 61.83           H  
ATOM   4235 HE22 GLN A 261      -4.097   7.742  -5.978  1.00 61.83           H  
ATOM   4236  OE1 GLN A 261      -6.111   6.660  -6.317  1.00 61.83           O  
ATOM   4237  N   ARG A 262      -9.806  11.334  -6.821  1.00 57.72           N  
ATOM   4238  H   ARG A 262      -9.931  11.579  -5.850  1.00 57.72           H  
ATOM   4239  CA  ARG A 262      -9.722  12.392  -7.827  1.00 57.72           C  
ATOM   4240  HA  ARG A 262     -10.611  12.322  -8.453  1.00 57.72           H  
ATOM   4241  C   ARG A 262      -8.470  12.138  -8.663  1.00 57.72           C  
ATOM   4242  CB  ARG A 262      -9.688  13.793  -7.213  1.00 57.72           C  
ATOM   4243  HB2 ARG A 262      -9.520  14.520  -8.008  1.00 57.72           H  
ATOM   4244  HB3 ARG A 262      -8.870  13.866  -6.496  1.00 57.72           H  
ATOM   4245  O   ARG A 262      -7.391  11.979  -8.079  1.00 57.72           O  
ATOM   4246  CG  ARG A 262     -11.017  14.105  -6.524  1.00 57.72           C  
ATOM   4247  HG2 ARG A 262     -11.843  13.961  -7.221  1.00 57.72           H  
ATOM   4248  HG3 ARG A 262     -11.148  13.429  -5.679  1.00 57.72           H  
ATOM   4249  CD  ARG A 262     -11.035  15.546  -6.023  1.00 57.72           C  
ATOM   4250  HD2 ARG A 262     -11.118  16.218  -6.878  1.00 57.72           H  
ATOM   4251  HD3 ARG A 262     -10.105  15.753  -5.494  1.00 57.72           H  
ATOM   4252  NE  ARG A 262     -12.165  15.736  -5.105  1.00 57.72           N  
ATOM   4253  HE  ARG A 262     -12.650  14.910  -4.785  1.00 57.72           H  
ATOM   4254  NH1 ARG A 262     -11.978  18.005  -4.808  1.00 57.72           N  
ATOM   4255 HH11 ARG A 262     -12.316  18.861  -4.392  1.00 57.72           H  
ATOM   4256 HH12 ARG A 262     -11.199  18.019  -5.450  1.00 57.72           H  
ATOM   4257  NH2 ARG A 262     -13.563  16.813  -3.731  1.00 57.72           N  
ATOM   4258 HH21 ARG A 262     -13.949  17.645  -3.309  1.00 57.72           H  
ATOM   4259 HH22 ARG A 262     -13.888  15.900  -3.446  1.00 57.72           H  
ATOM   4260  CZ  ARG A 262     -12.563  16.862  -4.560  1.00 57.72           C  
ATOM   4261  N   PRO A 263      -8.602  12.045  -9.991  1.00 59.98           N  
ATOM   4262  CA  PRO A 263      -7.442  11.909 -10.843  1.00 59.98           C  
ATOM   4263  HA  PRO A 263      -6.948  10.963 -10.621  1.00 59.98           H  
ATOM   4264  C   PRO A 263      -6.471  13.067 -10.615  1.00 59.98           C  
ATOM   4265  CB  PRO A 263      -7.990  11.875 -12.257  1.00 59.98           C  
ATOM   4266  HB2 PRO A 263      -7.444  11.106 -12.803  1.00 59.98           H  
ATOM   4267  HB3 PRO A 263      -7.905  12.854 -12.729  1.00 59.98           H  
ATOM   4268  O   PRO A 263      -6.902  14.189 -10.351  1.00 59.98           O  
ATOM   4269  CG  PRO A 263      -9.460  11.487 -12.122  1.00 59.98           C  
ATOM   4270  HG2 PRO A 263      -9.550  10.401 -12.103  1.00 59.98           H  
ATOM   4271  HG3 PRO A 263     -10.071  11.912 -12.919  1.00 59.98           H  
ATOM   4272  CD  PRO A 263      -9.835  12.050 -10.763  1.00 59.98           C  
ATOM   4273  HD2 PRO A 263     -10.193  13.074 -10.870  1.00 59.98           H  
ATOM   4274  HD3 PRO A 263     -10.602  11.418 -10.315  1.00 59.98           H  
ATOM   4275  N   ASN A 264      -5.171  12.790 -10.678  1.00 64.90           N  
ATOM   4276  H   ASN A 264      -4.895  11.889 -11.041  1.00 64.90           H  
ATOM   4277  CA  ASN A 264      -4.145  13.814 -10.500  1.00 64.90           C  
ATOM   4278  HA  ASN A 264      -4.613  14.761 -10.230  1.00 64.90           H  
ATOM   4279  C   ASN A 264      -3.448  14.052 -11.840  1.00 64.90           C  
ATOM   4280  CB  ASN A 264      -3.211  13.439  -9.334  1.00 64.90           C  
ATOM   4281  HB2 ASN A 264      -3.815  13.258  -8.444  1.00 64.90           H  
ATOM   4282  HB3 ASN A 264      -2.650  12.537  -9.580  1.00 64.90           H  
ATOM   4283  O   ASN A 264      -2.424  13.440 -12.143  1.00 64.90           O  
ATOM   4284  CG  ASN A 264      -2.220  14.546  -9.023  1.00 64.90           C  
ATOM   4285  ND2 ASN A 264      -1.482  14.451  -7.941  1.00 64.90           N  
ATOM   4286 HD21 ASN A 264      -0.884  15.244  -7.758  1.00 64.90           H  
ATOM   4287 HD22 ASN A 264      -1.614  13.705  -7.274  1.00 64.90           H  
ATOM   4288  OD1 ASN A 264      -2.070  15.506  -9.749  1.00 64.90           O  
ATOM   4289  N   ASP A 265      -4.021  14.948 -12.636  1.00 68.87           N  
ATOM   4290  H   ASP A 265      -4.794  15.497 -12.289  1.00 68.87           H  
ATOM   4291  CA  ASP A 265      -3.505  15.338 -13.948  1.00 68.87           C  
ATOM   4292  HA  ASP A 265      -3.271  14.432 -14.507  1.00 68.87           H  
ATOM   4293  C   ASP A 265      -2.211  16.167 -13.872  1.00 68.87           C  
ATOM   4294  CB  ASP A 265      -4.601  16.094 -14.714  1.00 68.87           C  
ATOM   4295  HB2 ASP A 265      -5.531  15.527 -14.673  1.00 68.87           H  
ATOM   4296  HB3 ASP A 265      -4.299  16.162 -15.759  1.00 68.87           H  
ATOM   4297  O   ASP A 265      -1.576  16.413 -14.899  1.00 68.87           O  
ATOM   4298  CG  ASP A 265      -4.840  17.509 -14.172  1.00 68.87           C  
ATOM   4299  OD1 ASP A 265      -4.607  17.724 -12.962  1.00 68.87           O  
ATOM   4300  OD2 ASP A 265      -5.213  18.372 -14.992  1.00 68.87           O  
ATOM   4301  N   MET A 266      -1.771  16.569 -12.673  1.00 75.90           N  
ATOM   4302  H   MET A 266      -2.382  16.445 -11.879  1.00 75.90           H  
ATOM   4303  CA  MET A 266      -0.473  17.213 -12.478  1.00 75.90           C  
ATOM   4304  HA  MET A 266      -0.348  17.956 -13.265  1.00 75.90           H  
ATOM   4305  C   MET A 266       0.684  16.222 -12.593  1.00 75.90           C  
ATOM   4306  CB  MET A 266      -0.396  17.936 -11.124  1.00 75.90           C  
ATOM   4307  HB2 MET A 266       0.622  18.296 -10.972  1.00 75.90           H  
ATOM   4308  HB3 MET A 266      -0.600  17.247 -10.305  1.00 75.90           H  
ATOM   4309  O   MET A 266       1.820  16.640 -12.810  1.00 75.90           O  
ATOM   4310  CG  MET A 266      -1.349  19.129 -11.046  1.00 75.90           C  
ATOM   4311  HG2 MET A 266      -2.351  18.812 -11.335  1.00 75.90           H  
ATOM   4312  HG3 MET A 266      -1.395  19.479 -10.015  1.00 75.90           H  
ATOM   4313  SD  MET A 266      -0.843  20.517 -12.097  1.00 75.90           S  
ATOM   4314  CE  MET A 266       0.613  21.116 -11.190  1.00 75.90           C  
ATOM   4315  HE1 MET A 266       1.403  20.364 -11.196  1.00 75.90           H  
ATOM   4316  HE2 MET A 266       0.986  22.022 -11.667  1.00 75.90           H  
ATOM   4317  HE3 MET A 266       0.339  21.350 -10.161  1.00 75.90           H  
ATOM   4318  N   VAL A 267       0.438  14.921 -12.453  1.00 82.50           N  
ATOM   4319  H   VAL A 267      -0.519  14.620 -12.335  1.00 82.50           H  
ATOM   4320  CA  VAL A 267       1.500  13.917 -12.538  1.00 82.50           C  
ATOM   4321  HA  VAL A 267       2.389  14.313 -12.047  1.00 82.50           H  
ATOM   4322  C   VAL A 267       1.842  13.648 -13.996  1.00 82.50           C  
ATOM   4323  CB  VAL A 267       1.114  12.623 -11.822  1.00 82.50           C  
ATOM   4324  HB  VAL A 267       0.242  12.201 -12.321  1.00 82.50           H  
ATOM   4325  O   VAL A 267       0.986  13.258 -14.791  1.00 82.50           O  
ATOM   4326  CG1 VAL A 267       2.260  11.601 -11.889  1.00 82.50           C  
ATOM   4327 HG11 VAL A 267       2.433  11.302 -12.923  1.00 82.50           H  
ATOM   4328 HG12 VAL A 267       1.986  10.704 -11.335  1.00 82.50           H  
ATOM   4329 HG13 VAL A 267       3.177  12.033 -11.487  1.00 82.50           H  
ATOM   4330  CG2 VAL A 267       0.740  12.924 -10.365  1.00 82.50           C  
ATOM   4331 HG21 VAL A 267       0.438  12.010  -9.853  1.00 82.50           H  
ATOM   4332 HG22 VAL A 267      -0.126  13.587 -10.351  1.00 82.50           H  
ATOM   4333 HG23 VAL A 267       1.559  13.422  -9.847  1.00 82.50           H  
ATOM   4334  N   VAL A 268       3.121  13.789 -14.329  1.00 87.75           N  
ATOM   4335  H   VAL A 268       3.766  14.108 -13.620  1.00 87.75           H  
ATOM   4336  CA  VAL A 268       3.652  13.485 -15.658  1.00 87.75           C  
ATOM   4337  HA  VAL A 268       2.826  13.327 -16.351  1.00 87.75           H  
ATOM   4338  C   VAL A 268       4.459  12.193 -15.592  1.00 87.75           C  
ATOM   4339  CB  VAL A 268       4.466  14.672 -16.199  1.00 87.75           C  
ATOM   4340  HB  VAL A 268       5.233  14.933 -15.470  1.00 87.75           H  
ATOM   4341  O   VAL A 268       5.403  12.067 -14.810  1.00 87.75           O  
ATOM   4342  CG1 VAL A 268       5.128  14.339 -17.543  1.00 87.75           C  
ATOM   4343 HG11 VAL A 268       5.622  15.228 -17.935  1.00 87.75           H  
ATOM   4344 HG12 VAL A 268       5.879  13.562 -17.403  1.00 87.75           H  
ATOM   4345 HG13 VAL A 268       4.376  13.994 -18.252  1.00 87.75           H  
ATOM   4346  CG2 VAL A 268       3.597  15.916 -16.396  1.00 87.75           C  
ATOM   4347 HG21 VAL A 268       2.849  15.729 -17.168  1.00 87.75           H  
ATOM   4348 HG22 VAL A 268       4.222  16.758 -16.695  1.00 87.75           H  
ATOM   4349 HG23 VAL A 268       3.092  16.183 -15.468  1.00 87.75           H  
ATOM   4350  N   VAL A 269       4.101  11.223 -16.430  1.00 91.02           N  
ATOM   4351  H   VAL A 269       3.347  11.412 -17.075  1.00 91.02           H  
ATOM   4352  CA  VAL A 269       4.817   9.953 -16.572  1.00 91.02           C  
ATOM   4353  HA  VAL A 269       5.498   9.853 -15.727  1.00 91.02           H  
ATOM   4354  C   VAL A 269       5.629   9.967 -17.863  1.00 91.02           C  
ATOM   4355  CB  VAL A 269       3.883   8.733 -16.529  1.00 91.02           C  
ATOM   4356  HB  VAL A 269       3.276   8.718 -17.434  1.00 91.02           H  
ATOM   4357  O   VAL A 269       5.077  10.132 -18.950  1.00 91.02           O  
ATOM   4358  CG1 VAL A 269       4.705   7.440 -16.475  1.00 91.02           C  
ATOM   4359 HG11 VAL A 269       4.030   6.584 -16.486  1.00 91.02           H  
ATOM   4360 HG12 VAL A 269       5.358   7.363 -17.345  1.00 91.02           H  
ATOM   4361 HG13 VAL A 269       5.310   7.410 -15.570  1.00 91.02           H  
ATOM   4362  CG2 VAL A 269       2.936   8.747 -15.325  1.00 91.02           C  
ATOM   4363 HG21 VAL A 269       3.490   8.768 -14.386  1.00 91.02           H  
ATOM   4364 HG22 VAL A 269       2.301   7.862 -15.352  1.00 91.02           H  
ATOM   4365 HG23 VAL A 269       2.302   9.632 -15.380  1.00 91.02           H  
ATOM   4366  N   LYS A 270       6.940   9.749 -17.751  1.00 94.63           N  
ATOM   4367  H   LYS A 270       7.298   9.589 -16.820  1.00 94.63           H  
ATOM   4368  CA  LYS A 270       7.885   9.652 -18.869  1.00 94.63           C  
ATOM   4369  HA  LYS A 270       7.372   9.861 -19.808  1.00 94.63           H  
ATOM   4370  C   LYS A 270       8.432   8.239 -18.973  1.00 94.63           C  
ATOM   4371  CB  LYS A 270       9.023  10.663 -18.681  1.00 94.63           C  
ATOM   4372  HB2 LYS A 270       9.773  10.515 -19.458  1.00 94.63           H  
ATOM   4373  HB3 LYS A 270       9.499  10.454 -17.723  1.00 94.63           H  
ATOM   4374  O   LYS A 270       9.177   7.788 -18.102  1.00 94.63           O  
ATOM   4375  CG  LYS A 270       8.577  12.130 -18.699  1.00 94.63           C  
ATOM   4376  HG2 LYS A 270       9.440  12.759 -18.481  1.00 94.63           H  
ATOM   4377  HG3 LYS A 270       7.820  12.303 -17.935  1.00 94.63           H  
ATOM   4378  CD  LYS A 270       8.029  12.493 -20.079  1.00 94.63           C  
ATOM   4379  HD2 LYS A 270       7.144  11.899 -20.307  1.00 94.63           H  
ATOM   4380  HD3 LYS A 270       8.799  12.290 -20.823  1.00 94.63           H  
ATOM   4381  CE  LYS A 270       7.642  13.960 -20.139  1.00 94.63           C  
ATOM   4382  HE2 LYS A 270       8.447  14.570 -19.730  1.00 94.63           H  
ATOM   4383  HE3 LYS A 270       6.745  14.131 -19.545  1.00 94.63           H  
ATOM   4384  NZ  LYS A 270       7.418  14.337 -21.545  1.00 94.63           N  
ATOM   4385  HZ1 LYS A 270       8.309  14.304 -22.021  1.00 94.63           H  
ATOM   4386  HZ2 LYS A 270       7.136  15.307 -21.565  1.00 94.63           H  
ATOM   4387  HZ3 LYS A 270       6.727  13.762 -22.004  1.00 94.63           H  
ATOM   4388  N   ARG A 271       8.060   7.538 -20.039  1.00 96.39           N  
ATOM   4389  H   ARG A 271       7.450   7.985 -20.709  1.00 96.39           H  
ATOM   4390  CA  ARG A 271       8.438   6.142 -20.274  1.00 96.39           C  
ATOM   4391  HA  ARG A 271       8.819   5.708 -19.349  1.00 96.39           H  
ATOM   4392  C   ARG A 271       9.562   6.084 -21.303  1.00 96.39           C  
ATOM   4393  CB  ARG A 271       7.208   5.326 -20.691  1.00 96.39           C  
ATOM   4394  HB2 ARG A 271       7.507   4.289 -20.848  1.00 96.39           H  
ATOM   4395  HB3 ARG A 271       6.834   5.724 -21.634  1.00 96.39           H  
ATOM   4396  O   ARG A 271       9.375   6.421 -22.465  1.00 96.39           O  
ATOM   4397  CG  ARG A 271       6.085   5.380 -19.641  1.00 96.39           C  
ATOM   4398  HG2 ARG A 271       5.828   6.421 -19.441  1.00 96.39           H  
ATOM   4399  HG3 ARG A 271       6.415   4.919 -18.710  1.00 96.39           H  
ATOM   4400  CD  ARG A 271       4.807   4.699 -20.125  1.00 96.39           C  
ATOM   4401  HD2 ARG A 271       4.543   5.127 -21.092  1.00 96.39           H  
ATOM   4402  HD3 ARG A 271       4.007   4.938 -19.425  1.00 96.39           H  
ATOM   4403  NE  ARG A 271       4.922   3.228 -20.214  1.00 96.39           N  
ATOM   4404  HE  ARG A 271       5.509   2.761 -19.538  1.00 96.39           H  
ATOM   4405  NH1 ARG A 271       3.328   2.993 -21.836  1.00 96.39           N  
ATOM   4406 HH11 ARG A 271       3.269   3.987 -22.001  1.00 96.39           H  
ATOM   4407 HH12 ARG A 271       2.606   2.439 -22.274  1.00 96.39           H  
ATOM   4408  NH2 ARG A 271       4.155   1.181 -20.908  1.00 96.39           N  
ATOM   4409 HH21 ARG A 271       4.576   0.721 -20.113  1.00 96.39           H  
ATOM   4410 HH22 ARG A 271       3.486   0.702 -21.494  1.00 96.39           H  
ATOM   4411  CZ  ARG A 271       4.155   2.477 -20.989  1.00 96.39           C  
ATOM   4412  N   PHE A 272      10.729   5.648 -20.859  1.00 98.02           N  
ATOM   4413  H   PHE A 272      10.790   5.362 -19.892  1.00 98.02           H  
ATOM   4414  CA  PHE A 272      11.903   5.428 -21.691  1.00 98.02           C  
ATOM   4415  HA  PHE A 272      11.895   6.112 -22.540  1.00 98.02           H  
ATOM   4416  C   PHE A 272      11.840   3.997 -22.215  1.00 98.02           C  
ATOM   4417  CB  PHE A 272      13.170   5.691 -20.867  1.00 98.02           C  
ATOM   4418  HB2 PHE A 272      13.205   5.003 -20.023  1.00 98.02           H  
ATOM   4419  HB3 PHE A 272      14.037   5.485 -21.494  1.00 98.02           H  
ATOM   4420  O   PHE A 272      12.150   3.048 -21.489  1.00 98.02           O  
ATOM   4421  CG  PHE A 272      13.275   7.106 -20.336  1.00 98.02           C  
ATOM   4422  CD1 PHE A 272      14.019   8.069 -21.040  1.00 98.02           C  
ATOM   4423  HD1 PHE A 272      14.514   7.806 -21.963  1.00 98.02           H  
ATOM   4424  CD2 PHE A 272      12.620   7.465 -19.143  1.00 98.02           C  
ATOM   4425  HD2 PHE A 272      12.040   6.734 -18.600  1.00 98.02           H  
ATOM   4426  CE1 PHE A 272      14.125   9.379 -20.546  1.00 98.02           C  
ATOM   4427  HE1 PHE A 272      14.701  10.111 -21.094  1.00 98.02           H  
ATOM   4428  CE2 PHE A 272      12.705   8.781 -18.664  1.00 98.02           C  
ATOM   4429  HE2 PHE A 272      12.178   9.057 -17.763  1.00 98.02           H  
ATOM   4430  CZ  PHE A 272      13.467   9.734 -19.358  1.00 98.02           C  
ATOM   4431  HZ  PHE A 272      13.541  10.744 -18.981  1.00 98.02           H  
ATOM   4432  N   TYR A 273      11.377   3.833 -23.449  1.00 97.90           N  
ATOM   4433  H   TYR A 273      11.175   4.648 -24.010  1.00 97.90           H  
ATOM   4434  CA  TYR A 273      11.352   2.544 -24.128  1.00 97.90           C  
ATOM   4435  HA  TYR A 273      11.029   1.757 -23.447  1.00 97.90           H  
ATOM   4436  C   TYR A 273      12.767   2.208 -24.573  1.00 97.90           C  
ATOM   4437  CB  TYR A 273      10.370   2.614 -25.303  1.00 97.90           C  
ATOM   4438  HB2 TYR A 273      10.593   1.796 -25.989  1.00 97.90           H  
ATOM   4439  HB3 TYR A 273      10.542   3.531 -25.867  1.00 97.90           H  
ATOM   4440  O   TYR A 273      13.262   2.771 -25.538  1.00 97.90           O  
ATOM   4441  CG  TYR A 273       8.894   2.552 -24.962  1.00 97.90           C  
ATOM   4442  CD1 TYR A 273       8.420   2.542 -23.633  1.00 97.90           C  
ATOM   4443  HD1 TYR A 273       9.099   2.651 -22.801  1.00 97.90           H  
ATOM   4444  CD2 TYR A 273       7.974   2.525 -26.024  1.00 97.90           C  
ATOM   4445  HD2 TYR A 273       8.334   2.595 -27.040  1.00 97.90           H  
ATOM   4446  CE1 TYR A 273       7.043   2.446 -23.378  1.00 97.90           C  
ATOM   4447  HE1 TYR A 273       6.664   2.445 -22.367  1.00 97.90           H  
ATOM   4448  CE2 TYR A 273       6.594   2.465 -25.777  1.00 97.90           C  
ATOM   4449  HE2 TYR A 273       5.899   2.483 -26.604  1.00 97.90           H  
ATOM   4450  OH  TYR A 273       4.807   2.311 -24.198  1.00 97.90           O  
ATOM   4451  HH  TYR A 273       4.255   2.448 -24.971  1.00 97.90           H  
ATOM   4452  CZ  TYR A 273       6.131   2.412 -24.450  1.00 97.90           C  
ATOM   4453  N   TYR A 274      13.428   1.325 -23.835  1.00 97.92           N  
ATOM   4454  H   TYR A 274      12.942   0.863 -23.080  1.00 97.92           H  
ATOM   4455  CA  TYR A 274      14.836   1.012 -24.016  1.00 97.92           C  
ATOM   4456  HA  TYR A 274      15.302   1.808 -24.598  1.00 97.92           H  
ATOM   4457  C   TYR A 274      15.028  -0.298 -24.784  1.00 97.92           C  
ATOM   4458  CB  TYR A 274      15.523   1.018 -22.651  1.00 97.92           C  
ATOM   4459  HB2 TYR A 274      14.949   0.395 -21.965  1.00 97.92           H  
ATOM   4460  HB3 TYR A 274      15.503   2.040 -22.270  1.00 97.92           H  
ATOM   4461  O   TYR A 274      14.473  -1.342 -24.411  1.00 97.92           O  
ATOM   4462  CG  TYR A 274      16.959   0.540 -22.670  1.00 97.92           C  
ATOM   4463  CD1 TYR A 274      17.272  -0.698 -22.083  1.00 97.92           C  
ATOM   4464  HD1 TYR A 274      16.497  -1.294 -21.624  1.00 97.92           H  
ATOM   4465  CD2 TYR A 274      17.968   1.295 -23.306  1.00 97.92           C  
ATOM   4466  HD2 TYR A 274      17.726   2.223 -23.803  1.00 97.92           H  
ATOM   4467  CE1 TYR A 274      18.593  -1.168 -22.106  1.00 97.92           C  
ATOM   4468  HE1 TYR A 274      18.836  -2.125 -21.667  1.00 97.92           H  
ATOM   4469  CE2 TYR A 274      19.290   0.802 -23.353  1.00 97.92           C  
ATOM   4470  HE2 TYR A 274      20.064   1.330 -23.891  1.00 97.92           H  
ATOM   4471  OH  TYR A 274      20.859  -0.940 -22.728  1.00 97.92           O  
ATOM   4472  HH  TYR A 274      21.429  -0.654 -23.445  1.00 97.92           H  
ATOM   4473  CZ  TYR A 274      19.605  -0.424 -22.739  1.00 97.92           C  
ATOM   4474  N   PHE A 275      15.850  -0.218 -25.828  1.00 97.13           N  
ATOM   4475  H   PHE A 275      16.203   0.693 -26.081  1.00 97.13           H  
ATOM   4476  CA  PHE A 275      16.353  -1.334 -26.619  1.00 97.13           C  
ATOM   4477  HA  PHE A 275      15.856  -2.253 -26.310  1.00 97.13           H  
ATOM   4478  C   PHE A 275      17.850  -1.483 -26.367  1.00 97.13           C  
ATOM   4479  CB  PHE A 275      16.061  -1.118 -28.106  1.00 97.13           C  
ATOM   4480  HB2 PHE A 275      16.482  -1.945 -28.678  1.00 97.13           H  
ATOM   4481  HB3 PHE A 275      16.558  -0.206 -28.438  1.00 97.13           H  
ATOM   4482  O   PHE A 275      18.594  -0.504 -26.339  1.00 97.13           O  
ATOM   4483  CG  PHE A 275      14.587  -1.005 -28.414  1.00 97.13           C  
ATOM   4484  CD1 PHE A 275      13.852  -2.118 -28.862  1.00 97.13           C  
ATOM   4485  HD1 PHE A 275      14.348  -3.066 -29.009  1.00 97.13           H  
ATOM   4486  CD2 PHE A 275      13.947   0.231 -28.242  1.00 97.13           C  
ATOM   4487  HD2 PHE A 275      14.513   1.096 -27.926  1.00 97.13           H  
ATOM   4488  CE1 PHE A 275      12.482  -1.983 -29.158  1.00 97.13           C  
ATOM   4489  HE1 PHE A 275      11.933  -2.826 -29.552  1.00 97.13           H  
ATOM   4490  CE2 PHE A 275      12.583   0.360 -28.509  1.00 97.13           C  
ATOM   4491  HE2 PHE A 275      12.143   1.339 -28.388  1.00 97.13           H  
ATOM   4492  CZ  PHE A 275      11.846  -0.739 -28.986  1.00 97.13           C  
ATOM   4493  HZ  PHE A 275      10.808  -0.615 -29.258  1.00 97.13           H  
ATOM   4494  N   THR A 276      18.282  -2.719 -26.138  1.00 95.83           N  
ATOM   4495  H   THR A 276      17.623  -3.478 -26.229  1.00 95.83           H  
ATOM   4496  CA  THR A 276      19.666  -3.022 -25.772  1.00 95.83           C  
ATOM   4497  HA  THR A 276      20.213  -2.084 -25.675  1.00 95.83           H  
ATOM   4498  C   THR A 276      20.373  -3.831 -26.845  1.00 95.83           C  
ATOM   4499  CB  THR A 276      19.733  -3.709 -24.404  1.00 95.83           C  
ATOM   4500  HB  THR A 276      19.184  -3.091 -23.693  1.00 95.83           H  
ATOM   4501  O   THR A 276      19.801  -4.755 -27.423  1.00 95.83           O  
ATOM   4502  CG2 THR A 276      19.128  -5.117 -24.348  1.00 95.83           C  
ATOM   4503 HG21 THR A 276      19.654  -5.784 -25.030  1.00 95.83           H  
ATOM   4504 HG22 THR A 276      19.220  -5.502 -23.333  1.00 95.83           H  
ATOM   4505 HG23 THR A 276      18.073  -5.074 -24.621  1.00 95.83           H  
ATOM   4506  OG1 THR A 276      21.073  -3.791 -23.965  1.00 95.83           O  
ATOM   4507  HG1 THR A 276      21.446  -2.910 -24.046  1.00 95.83           H  
ATOM   4508  N   SER A 277      21.658  -3.565 -27.042  1.00 96.09           N  
ATOM   4509  H   SER A 277      22.003  -2.681 -26.699  1.00 96.09           H  
ATOM   4510  CA  SER A 277      22.577  -4.376 -27.827  1.00 96.09           C  
ATOM   4511  HA  SER A 277      22.114  -4.596 -28.789  1.00 96.09           H  
ATOM   4512  C   SER A 277      22.873  -5.698 -27.116  1.00 96.09           C  
ATOM   4513  CB  SER A 277      23.868  -3.585 -28.086  1.00 96.09           C  
ATOM   4514  HB2 SER A 277      24.443  -4.104 -28.853  1.00 96.09           H  
ATOM   4515  HB3 SER A 277      23.612  -2.594 -28.462  1.00 96.09           H  
ATOM   4516  O   SER A 277      23.117  -6.719 -27.755  1.00 96.09           O  
ATOM   4517  OG  SER A 277      24.682  -3.449 -26.924  1.00 96.09           O  
ATOM   4518  HG  SER A 277      24.761  -4.307 -26.501  1.00 96.09           H  
ATOM   4519  N   GLU A 278      22.795  -5.716 -25.781  1.00 95.49           N  
ATOM   4520  H   GLU A 278      22.525  -4.856 -25.325  1.00 95.49           H  
ATOM   4521  CA  GLU A 278      23.020  -6.888 -24.927  1.00 95.49           C  
ATOM   4522  HA  GLU A 278      23.814  -7.488 -25.370  1.00 95.49           H  
ATOM   4523  C   GLU A 278      21.776  -7.790 -24.864  1.00 95.49           C  
ATOM   4524  CB  GLU A 278      23.485  -6.454 -23.526  1.00 95.49           C  
ATOM   4525  HB2 GLU A 278      23.539  -7.332 -22.881  1.00 95.49           H  
ATOM   4526  HB3 GLU A 278      22.742  -5.780 -23.099  1.00 95.49           H  
ATOM   4527  O   GLU A 278      21.256  -8.123 -23.790  1.00 95.49           O  
ATOM   4528  CG  GLU A 278      24.852  -5.758 -23.506  1.00 95.49           C  
ATOM   4529  HG2 GLU A 278      25.077  -5.478 -22.477  1.00 95.49           H  
ATOM   4530  HG3 GLU A 278      24.790  -4.841 -24.093  1.00 95.49           H  
ATOM   4531  CD  GLU A 278      25.981  -6.648 -24.043  1.00 95.49           C  
ATOM   4532  OE1 GLU A 278      26.944  -6.063 -24.584  1.00 95.49           O  
ATOM   4533  OE2 GLU A 278      25.837  -7.895 -23.963  1.00 95.49           O  
ATOM   4534  N   LYS A 279      21.273  -8.218 -26.031  1.00 93.91           N  
ATOM   4535  H   LYS A 279      21.718  -7.861 -26.864  1.00 93.91           H  
ATOM   4536  CA  LYS A 279      20.017  -8.985 -26.153  1.00 93.91           C  
ATOM   4537  HA  LYS A 279      19.196  -8.341 -25.840  1.00 93.91           H  
ATOM   4538  C   LYS A 279      19.995 -10.206 -25.224  1.00 93.91           C  
ATOM   4539  CB  LYS A 279      19.782  -9.409 -27.618  1.00 93.91           C  
ATOM   4540  HB2 LYS A 279      20.607 -10.051 -27.928  1.00 93.91           H  
ATOM   4541  HB3 LYS A 279      18.867  -9.999 -27.668  1.00 93.91           H  
ATOM   4542  O   LYS A 279      18.952 -10.539 -24.669  1.00 93.91           O  
ATOM   4543  CG  LYS A 279      19.666  -8.262 -28.645  1.00 93.91           C  
ATOM   4544  HG2 LYS A 279      20.569  -7.653 -28.603  1.00 93.91           H  
ATOM   4545  HG3 LYS A 279      19.623  -8.710 -29.638  1.00 93.91           H  
ATOM   4546  CD  LYS A 279      18.438  -7.342 -28.485  1.00 93.91           C  
ATOM   4547  HD2 LYS A 279      17.518  -7.923 -28.553  1.00 93.91           H  
ATOM   4548  HD3 LYS A 279      18.471  -6.862 -27.507  1.00 93.91           H  
ATOM   4549  CE  LYS A 279      18.443  -6.267 -29.596  1.00 93.91           C  
ATOM   4550  HE2 LYS A 279      18.137  -6.716 -30.540  1.00 93.91           H  
ATOM   4551  HE3 LYS A 279      19.465  -5.904 -29.713  1.00 93.91           H  
ATOM   4552  NZ  LYS A 279      17.584  -5.092 -29.293  1.00 93.91           N  
ATOM   4553  HZ1 LYS A 279      16.625  -5.340 -29.094  1.00 93.91           H  
ATOM   4554  HZ2 LYS A 279      17.916  -4.635 -28.455  1.00 93.91           H  
ATOM   4555  HZ3 LYS A 279      17.595  -4.401 -30.030  1.00 93.91           H  
ATOM   4556  N   ASN A 280      21.142 -10.852 -24.990  1.00 94.60           N  
ATOM   4557  H   ASN A 280      21.972 -10.458 -25.410  1.00 94.60           H  
ATOM   4558  CA  ASN A 280      21.275 -12.007 -24.092  1.00 94.60           C  
ATOM   4559  HA  ASN A 280      20.612 -12.797 -24.445  1.00 94.60           H  
ATOM   4560  C   ASN A 280      20.854 -11.724 -22.639  1.00 94.60           C  
ATOM   4561  CB  ASN A 280      22.726 -12.515 -24.144  1.00 94.60           C  
ATOM   4562  HB2 ASN A 280      23.412 -11.681 -23.995  1.00 94.60           H  
ATOM   4563  HB3 ASN A 280      22.893 -13.228 -23.338  1.00 94.60           H  
ATOM   4564  O   ASN A 280      20.280 -12.606 -21.995  1.00 94.60           O  
ATOM   4565  CG  ASN A 280      23.055 -13.225 -25.443  1.00 94.60           C  
ATOM   4566  ND2 ASN A 280      24.262 -13.087 -25.934  1.00 94.60           N  
ATOM   4567 HD21 ASN A 280      24.489 -13.539 -26.808  1.00 94.60           H  
ATOM   4568 HD22 ASN A 280      24.936 -12.483 -25.486  1.00 94.60           H  
ATOM   4569  OD1 ASN A 280      22.224 -13.920 -26.018  1.00 94.60           O  
ATOM   4570  N   LEU A 281      21.089 -10.511 -22.134  1.00 94.85           N  
ATOM   4571  H   LEU A 281      21.502  -9.804 -22.726  1.00 94.85           H  
ATOM   4572  CA  LEU A 281      20.709 -10.111 -20.777  1.00 94.85           C  
ATOM   4573  HA  LEU A 281      20.896 -10.945 -20.100  1.00 94.85           H  
ATOM   4574  C   LEU A 281      19.212  -9.793 -20.658  1.00 94.85           C  
ATOM   4575  CB  LEU A 281      21.576  -8.916 -20.335  1.00 94.85           C  
ATOM   4576  HB2 LEU A 281      21.431  -8.098 -21.040  1.00 94.85           H  
ATOM   4577  HB3 LEU A 281      21.225  -8.575 -19.361  1.00 94.85           H  
ATOM   4578  O   LEU A 281      18.650  -9.906 -19.569  1.00 94.85           O  
ATOM   4579  CG  LEU A 281      23.085  -9.214 -20.229  1.00 94.85           C  
ATOM   4580  HG  LEU A 281      23.464  -9.530 -21.201  1.00 94.85           H  
ATOM   4581  CD1 LEU A 281      23.822  -7.949 -19.803  1.00 94.85           C  
ATOM   4582 HD11 LEU A 281      24.898  -8.126 -19.805  1.00 94.85           H  
ATOM   4583 HD12 LEU A 281      23.515  -7.649 -18.801  1.00 94.85           H  
ATOM   4584 HD13 LEU A 281      23.619  -7.140 -20.505  1.00 94.85           H  
ATOM   4585  CD2 LEU A 281      23.385 -10.306 -19.195  1.00 94.85           C  
ATOM   4586 HD21 LEU A 281      24.466 -10.402 -19.090  1.00 94.85           H  
ATOM   4587 HD22 LEU A 281      22.989 -11.265 -19.530  1.00 94.85           H  
ATOM   4588 HD23 LEU A 281      22.959 -10.029 -18.231  1.00 94.85           H  
ATOM   4589  N   CYS A 282      18.552  -9.471 -21.775  1.00 92.80           N  
ATOM   4590  H   CYS A 282      19.089  -9.370 -22.624  1.00 92.80           H  
ATOM   4591  CA  CYS A 282      17.126  -9.141 -21.829  1.00 92.80           C  
ATOM   4592  HA  CYS A 282      16.796  -8.899 -20.819  1.00 92.80           H  
ATOM   4593  C   CYS A 282      16.232 -10.309 -22.305  1.00 92.80           C  
ATOM   4594  CB  CYS A 282      16.967  -7.866 -22.667  1.00 92.80           C  
ATOM   4595  HB2 CYS A 282      17.814  -7.201 -22.493  1.00 92.80           H  
ATOM   4596  HB3 CYS A 282      16.925  -8.108 -23.729  1.00 92.80           H  
ATOM   4597  O   CYS A 282      15.008 -10.189 -22.344  1.00 92.80           O  
ATOM   4598  SG  CYS A 282      15.459  -6.998 -22.162  1.00 92.80           S  
ATOM   4599  HG  CYS A 282      15.613  -5.936 -22.958  1.00 92.80           H  
ATOM   4600  N   LYS A 283      16.796 -11.482 -22.629  1.00 93.01           N  
ATOM   4601  H   LYS A 283      17.806 -11.523 -22.638  1.00 93.01           H  
ATOM   4602  CA  LYS A 283      16.017 -12.668 -23.035  1.00 93.01           C  
ATOM   4603  HA  LYS A 283      15.389 -12.366 -23.873  1.00 93.01           H  
ATOM   4604  C   LYS A 283      15.064 -13.152 -21.934  1.00 93.01           C  
ATOM   4605  CB  LYS A 283      16.950 -13.800 -23.507  1.00 93.01           C  
ATOM   4606  HB2 LYS A 283      17.805 -13.870 -22.834  1.00 93.01           H  
ATOM   4607  HB3 LYS A 283      16.419 -14.751 -23.482  1.00 93.01           H  
ATOM   4608  O   LYS A 283      15.300 -12.989 -20.737  1.00 93.01           O  
ATOM   4609  CG  LYS A 283      17.427 -13.562 -24.947  1.00 93.01           C  
ATOM   4610  HG2 LYS A 283      17.844 -12.557 -25.024  1.00 93.01           H  
ATOM   4611  HG3 LYS A 283      16.569 -13.615 -25.617  1.00 93.01           H  
ATOM   4612  CD  LYS A 283      18.489 -14.567 -25.413  1.00 93.01           C  
ATOM   4613  HD2 LYS A 283      18.045 -15.560 -25.476  1.00 93.01           H  
ATOM   4614  HD3 LYS A 283      19.312 -14.588 -24.698  1.00 93.01           H  
ATOM   4615  CE  LYS A 283      19.009 -14.134 -26.792  1.00 93.01           C  
ATOM   4616  HE2 LYS A 283      19.383 -13.113 -26.718  1.00 93.01           H  
ATOM   4617  HE3 LYS A 283      18.174 -14.127 -27.493  1.00 93.01           H  
ATOM   4618  NZ  LYS A 283      20.089 -15.016 -27.302  1.00 93.01           N  
ATOM   4619  HZ1 LYS A 283      20.347 -14.751 -28.242  1.00 93.01           H  
ATOM   4620  HZ2 LYS A 283      19.829 -15.992 -27.296  1.00 93.01           H  
ATOM   4621  HZ3 LYS A 283      20.925 -14.884 -26.750  1.00 93.01           H  
ATOM   4622  N   THR A 284      13.979 -13.808 -22.345  1.00 92.88           N  
ATOM   4623  H   THR A 284      13.867 -13.962 -23.337  1.00 92.88           H  
ATOM   4624  CA  THR A 284      13.064 -14.479 -21.409  1.00 92.88           C  
ATOM   4625  HA  THR A 284      12.961 -13.858 -20.520  1.00 92.88           H  
ATOM   4626  C   THR A 284      13.651 -15.821 -20.983  1.00 92.88           C  
ATOM   4627  CB  THR A 284      11.660 -14.652 -22.003  1.00 92.88           C  
ATOM   4628  HB  THR A 284      11.705 -15.248 -22.915  1.00 92.88           H  
ATOM   4629  O   THR A 284      13.962 -16.661 -21.823  1.00 92.88           O  
ATOM   4630  CG2 THR A 284      10.682 -15.292 -21.017  1.00 92.88           C  
ATOM   4631 HG21 THR A 284      10.650 -14.713 -20.094  1.00 92.88           H  
ATOM   4632 HG22 THR A 284      10.982 -16.316 -20.796  1.00 92.88           H  
ATOM   4633 HG23 THR A 284       9.687 -15.314 -21.461  1.00 92.88           H  
ATOM   4634  OG1 THR A 284      11.137 -13.375 -22.293  1.00 92.88           O  
ATOM   4635  HG1 THR A 284      11.539 -13.058 -23.104  1.00 92.88           H  
ATOM   4636  N   PHE A 285      13.777 -16.030 -19.673  1.00 90.69           N  
ATOM   4637  H   PHE A 285      13.461 -15.311 -19.038  1.00 90.69           H  
ATOM   4638  CA  PHE A 285      14.246 -17.289 -19.094  1.00 90.69           C  
ATOM   4639  HA  PHE A 285      14.649 -17.921 -19.885  1.00 90.69           H  
ATOM   4640  C   PHE A 285      13.082 -18.044 -18.456  1.00 90.69           C  
ATOM   4641  CB  PHE A 285      15.378 -17.030 -18.088  1.00 90.69           C  
ATOM   4642  HB2 PHE A 285      15.036 -16.321 -17.334  1.00 90.69           H  
ATOM   4643  HB3 PHE A 285      15.608 -17.964 -17.576  1.00 90.69           H  
ATOM   4644  O   PHE A 285      12.165 -17.430 -17.913  1.00 90.69           O  
ATOM   4645  CG  PHE A 285      16.650 -16.510 -18.731  1.00 90.69           C  
ATOM   4646  CD1 PHE A 285      17.647 -17.407 -19.162  1.00 90.69           C  
ATOM   4647  HD1 PHE A 285      17.507 -18.471 -19.039  1.00 90.69           H  
ATOM   4648  CD2 PHE A 285      16.811 -15.135 -18.970  1.00 90.69           C  
ATOM   4649  HD2 PHE A 285      16.039 -14.436 -18.685  1.00 90.69           H  
ATOM   4650  CE1 PHE A 285      18.798 -16.924 -19.813  1.00 90.69           C  
ATOM   4651  HE1 PHE A 285      19.547 -17.609 -20.182  1.00 90.69           H  
ATOM   4652  CE2 PHE A 285      17.939 -14.655 -19.654  1.00 90.69           C  
ATOM   4653  HE2 PHE A 285      18.014 -13.606 -19.900  1.00 90.69           H  
ATOM   4654  CZ  PHE A 285      18.942 -15.547 -20.062  1.00 90.69           C  
ATOM   4655  HZ  PHE A 285      19.797 -15.175 -20.607  1.00 90.69           H  
ATOM   4656  N   TYR A 286      13.150 -19.373 -18.467  1.00 88.92           N  
ATOM   4657  H   TYR A 286      13.949 -19.818 -18.895  1.00 88.92           H  
ATOM   4658  CA  TYR A 286      12.142 -20.258 -17.884  1.00 88.92           C  
ATOM   4659  HA  TYR A 286      11.357 -19.655 -17.427  1.00 88.92           H  
ATOM   4660  C   TYR A 286      12.754 -21.117 -16.772  1.00 88.92           C  
ATOM   4661  CB  TYR A 286      11.484 -21.093 -18.990  1.00 88.92           C  
ATOM   4662  HB2 TYR A 286      12.237 -21.734 -19.450  1.00 88.92           H  
ATOM   4663  HB3 TYR A 286      10.733 -21.743 -18.541  1.00 88.92           H  
ATOM   4664  O   TYR A 286      13.961 -21.364 -16.767  1.00 88.92           O  
ATOM   4665  CG  TYR A 286      10.817 -20.249 -20.064  1.00 88.92           C  
ATOM   4666  CD1 TYR A 286       9.521 -19.742 -19.854  1.00 88.92           C  
ATOM   4667  HD1 TYR A 286       9.001 -19.966 -18.935  1.00 88.92           H  
ATOM   4668  CD2 TYR A 286      11.501 -19.943 -21.257  1.00 88.92           C  
ATOM   4669  HD2 TYR A 286      12.504 -20.309 -21.418  1.00 88.92           H  
ATOM   4670  CE1 TYR A 286       8.888 -18.968 -20.845  1.00 88.92           C  
ATOM   4671  HE1 TYR A 286       7.884 -18.606 -20.684  1.00 88.92           H  
ATOM   4672  CE2 TYR A 286      10.882 -19.151 -22.243  1.00 88.92           C  
ATOM   4673  HE2 TYR A 286      11.405 -18.901 -23.155  1.00 88.92           H  
ATOM   4674  OH  TYR A 286       8.975 -17.930 -23.012  1.00 88.92           O  
ATOM   4675  HH  TYR A 286       8.093 -17.641 -22.769  1.00 88.92           H  
ATOM   4676  CZ  TYR A 286       9.572 -18.672 -22.045  1.00 88.92           C  
ATOM   4677  N   ILE A 287      11.938 -21.521 -15.800  1.00 85.44           N  
ATOM   4678  H   ILE A 287      10.953 -21.315 -15.891  1.00 85.44           H  
ATOM   4679  CA  ILE A 287      12.337 -22.463 -14.747  1.00 85.44           C  
ATOM   4680  HA  ILE A 287      13.339 -22.209 -14.402  1.00 85.44           H  
ATOM   4681  C   ILE A 287      12.386 -23.863 -15.369  1.00 85.44           C  
ATOM   4682  CB  ILE A 287      11.378 -22.389 -13.534  1.00 85.44           C  
ATOM   4683  HB  ILE A 287      10.378 -22.668 -13.867  1.00 85.44           H  
ATOM   4684  O   ILE A 287      11.444 -24.272 -16.045  1.00 85.44           O  
ATOM   4685  CG1 ILE A 287      11.320 -20.945 -12.973  1.00 85.44           C  
ATOM   4686 HG12 ILE A 287      12.314 -20.643 -12.645  1.00 85.44           H  
ATOM   4687 HG13 ILE A 287      11.001 -20.267 -13.764  1.00 85.44           H  
ATOM   4688  CG2 ILE A 287      11.817 -23.382 -12.441  1.00 85.44           C  
ATOM   4689 HG21 ILE A 287      12.810 -23.134 -12.066  1.00 85.44           H  
ATOM   4690 HG22 ILE A 287      11.110 -23.376 -11.612  1.00 85.44           H  
ATOM   4691 HG23 ILE A 287      11.827 -24.401 -12.825  1.00 85.44           H  
ATOM   4692  CD1 ILE A 287      10.337 -20.750 -11.812  1.00 85.44           C  
ATOM   4693 HD11 ILE A 287       9.361 -21.154 -12.080  1.00 85.44           H  
ATOM   4694 HD12 ILE A 287      10.235 -19.685 -11.601  1.00 85.44           H  
ATOM   4695 HD13 ILE A 287      10.703 -21.247 -10.914  1.00 85.44           H  
ATOM   4696  N   GLN A 288      13.488 -24.584 -15.169  1.00 77.72           N  
ATOM   4697  H   GLN A 288      14.201 -24.229 -14.548  1.00 77.72           H  
ATOM   4698  CA  GLN A 288      13.615 -25.983 -15.581  1.00 77.72           C  
ATOM   4699  HA  GLN A 288      13.011 -26.163 -16.470  1.00 77.72           H  
ATOM   4700  C   GLN A 288      13.083 -26.879 -14.449  1.00 77.72           C  
ATOM   4701  CB  GLN A 288      15.087 -26.283 -15.929  1.00 77.72           C  
ATOM   4702  HB2 GLN A 288      15.717 -26.012 -15.082  1.00 77.72           H  
ATOM   4703  HB3 GLN A 288      15.193 -27.354 -16.103  1.00 77.72           H  
ATOM   4704  O   GLN A 288      13.480 -26.681 -13.304  1.00 77.72           O  
ATOM   4705  CG  GLN A 288      15.564 -25.533 -17.190  1.00 77.72           C  
ATOM   4706  HG2 GLN A 288      14.945 -25.838 -18.033  1.00 77.72           H  
ATOM   4707  HG3 GLN A 288      15.443 -24.459 -17.048  1.00 77.72           H  
ATOM   4708  CD  GLN A 288      17.030 -25.798 -17.539  1.00 77.72           C  
ATOM   4709  NE2 GLN A 288      17.466 -25.483 -18.739  1.00 77.72           N  
ATOM   4710 HE21 GLN A 288      16.825 -25.212 -19.472  1.00 77.72           H  
ATOM   4711 HE22 GLN A 288      18.415 -25.773 -18.925  1.00 77.72           H  
ATOM   4712  OE1 GLN A 288      17.825 -26.256 -16.743  1.00 77.72           O  
ATOM   4713  N   GLY A 289      12.196 -27.837 -14.757  1.00 63.37           N  
ATOM   4714  H   GLY A 289      11.895 -27.925 -15.717  1.00 63.37           H  
ATOM   4715  CA  GLY A 289      11.840 -28.922 -13.824  1.00 63.37           C  
ATOM   4716  HA2 GLY A 289      12.580 -28.974 -13.026  1.00 63.37           H  
ATOM   4717  HA3 GLY A 289      11.908 -29.864 -14.369  1.00 63.37           H  
ATOM   4718  C   GLY A 289      10.455 -28.906 -13.154  1.00 63.37           C  
ATOM   4719  O   GLY A 289      10.342 -29.398 -12.040  1.00 63.37           O  
ATOM   4720  N   GLY A 290       9.384 -28.411 -13.787  1.00 52.75           N  
ATOM   4721  H   GLY A 290       9.484 -27.975 -14.693  1.00 52.75           H  
ATOM   4722  CA  GLY A 290       8.035 -28.570 -13.221  1.00 52.75           C  
ATOM   4723  HA2 GLY A 290       7.907 -27.856 -12.407  1.00 52.75           H  
ATOM   4724  HA3 GLY A 290       7.931 -29.569 -12.798  1.00 52.75           H  
ATOM   4725  C   GLY A 290       6.911 -28.341 -14.229  1.00 52.75           C  
ATOM   4726  O   GLY A 290       6.644 -27.199 -14.587  1.00 52.75           O  
ATOM   4727  N   SER A 291       6.248 -29.428 -14.639  1.00 50.31           N  
ATOM   4728  H   SER A 291       6.536 -30.308 -14.234  1.00 50.31           H  
ATOM   4729  CA  SER A 291       5.038 -29.479 -15.483  1.00 50.31           C  
ATOM   4730  HA  SER A 291       4.799 -30.536 -15.599  1.00 50.31           H  
ATOM   4731  C   SER A 291       5.166 -28.925 -16.915  1.00 50.31           C  
ATOM   4732  CB  SER A 291       3.849 -28.860 -14.732  1.00 50.31           C  
ATOM   4733  HB2 SER A 291       4.037 -27.802 -14.547  1.00 50.31           H  
ATOM   4734  HB3 SER A 291       2.945 -28.961 -15.333  1.00 50.31           H  
ATOM   4735  O   SER A 291       5.989 -28.069 -17.219  1.00 50.31           O  
ATOM   4736  OG  SER A 291       3.667 -29.539 -13.504  1.00 50.31           O  
ATOM   4737  HG  SER A 291       2.931 -29.154 -13.023  1.00 50.31           H  
ATOM   4738  N   SER A 292       4.296 -29.387 -17.823  1.00 55.80           N  
ATOM   4739  H   SER A 292       3.710 -30.166 -17.559  1.00 55.80           H  
ATOM   4740  CA  SER A 292       4.255 -29.035 -19.260  1.00 55.80           C  
ATOM   4741  HA  SER A 292       5.214 -29.314 -19.695  1.00 55.80           H  
ATOM   4742  C   SER A 292       4.035 -27.541 -19.581  1.00 55.80           C  
ATOM   4743  CB  SER A 292       3.167 -29.868 -19.961  1.00 55.80           C  
ATOM   4744  HB2 SER A 292       2.181 -29.514 -19.661  1.00 55.80           H  
ATOM   4745  HB3 SER A 292       3.269 -29.761 -21.041  1.00 55.80           H  
ATOM   4746  O   SER A 292       3.867 -27.170 -20.741  1.00 55.80           O  
ATOM   4747  OG  SER A 292       3.300 -31.232 -19.611  1.00 55.80           O  
ATOM   4748  HG  SER A 292       2.780 -31.773 -20.210  1.00 55.80           H  
ATOM   4749  N   SER A 293       4.027 -26.655 -18.580  1.00 56.43           N  
ATOM   4750  H   SER A 293       4.375 -26.983 -17.691  1.00 56.43           H  
ATOM   4751  CA  SER A 293       3.873 -25.210 -18.747  1.00 56.43           C  
ATOM   4752  HA  SER A 293       3.579 -24.992 -19.773  1.00 56.43           H  
ATOM   4753  C   SER A 293       5.188 -24.477 -18.476  1.00 56.43           C  
ATOM   4754  CB  SER A 293       2.756 -24.686 -17.841  1.00 56.43           C  
ATOM   4755  HB2 SER A 293       2.849 -23.604 -17.747  1.00 56.43           H  
ATOM   4756  HB3 SER A 293       2.833 -25.131 -16.849  1.00 56.43           H  
ATOM   4757  O   SER A 293       5.715 -24.499 -17.371  1.00 56.43           O  
ATOM   4758  OG  SER A 293       1.497 -24.980 -18.421  1.00 56.43           O  
ATOM   4759  HG  SER A 293       1.362 -25.929 -18.371  1.00 56.43           H  
ATOM   4760  N   LYS A 294       5.687 -23.753 -19.486  1.00 73.37           N  
ATOM   4761  H   LYS A 294       5.213 -23.827 -20.374  1.00 73.37           H  
ATOM   4762  CA  LYS A 294       6.874 -22.884 -19.408  1.00 73.37           C  
ATOM   4763  HA  LYS A 294       7.722 -23.473 -19.055  1.00 73.37           H  
ATOM   4764  C   LYS A 294       6.670 -21.733 -18.400  1.00 73.37           C  
ATOM   4765  CB  LYS A 294       7.193 -22.339 -20.819  1.00 73.37           C  
ATOM   4766  HB2 LYS A 294       7.978 -21.588 -20.722  1.00 73.37           H  
ATOM   4767  HB3 LYS A 294       6.308 -21.847 -21.222  1.00 73.37           H  
ATOM   4768  O   LYS A 294       6.209 -20.655 -18.776  1.00 73.37           O  
ATOM   4769  CG  LYS A 294       7.694 -23.385 -21.829  1.00 73.37           C  
ATOM   4770  HG2 LYS A 294       8.589 -23.865 -21.433  1.00 73.37           H  
ATOM   4771  HG3 LYS A 294       6.924 -24.142 -21.980  1.00 73.37           H  
ATOM   4772  CD  LYS A 294       8.027 -22.724 -23.182  1.00 73.37           C  
ATOM   4773  HD2 LYS A 294       8.798 -21.968 -23.032  1.00 73.37           H  
ATOM   4774  HD3 LYS A 294       7.130 -22.244 -23.571  1.00 73.37           H  
ATOM   4775  CE  LYS A 294       8.525 -23.774 -24.188  1.00 73.37           C  
ATOM   4776  HE2 LYS A 294       9.434 -24.228 -23.796  1.00 73.37           H  
ATOM   4777  HE3 LYS A 294       7.776 -24.563 -24.263  1.00 73.37           H  
ATOM   4778  NZ  LYS A 294       8.783 -23.199 -25.536  1.00 73.37           N  
ATOM   4779  HZ1 LYS A 294       9.486 -22.475 -25.498  1.00 73.37           H  
ATOM   4780  HZ2 LYS A 294       7.938 -22.815 -25.935  1.00 73.37           H  
ATOM   4781  HZ3 LYS A 294       9.111 -23.918 -26.165  1.00 73.37           H  
ATOM   4782  N   VAL A 295       7.017 -21.935 -17.126  1.00 82.84           N  
ATOM   4783  H   VAL A 295       7.253 -22.878 -16.852  1.00 82.84           H  
ATOM   4784  CA  VAL A 295       6.986 -20.884 -16.087  1.00 82.84           C  
ATOM   4785  HA  VAL A 295       6.082 -20.292 -16.231  1.00 82.84           H  
ATOM   4786  C   VAL A 295       8.194 -19.955 -16.236  1.00 82.84           C  
ATOM   4787  CB  VAL A 295       6.924 -21.474 -14.662  1.00 82.84           C  
ATOM   4788  HB  VAL A 295       7.815 -22.075 -14.482  1.00 82.84           H  
ATOM   4789  O   VAL A 295       9.334 -20.410 -16.321  1.00 82.84           O  
ATOM   4790  CG1 VAL A 295       6.854 -20.366 -13.599  1.00 82.84           C  
ATOM   4791 HG11 VAL A 295       6.768 -20.819 -12.611  1.00 82.84           H  
ATOM   4792 HG12 VAL A 295       5.985 -19.730 -13.770  1.00 82.84           H  
ATOM   4793 HG13 VAL A 295       7.762 -19.763 -13.608  1.00 82.84           H  
ATOM   4794  CG2 VAL A 295       5.686 -22.358 -14.478  1.00 82.84           C  
ATOM   4795 HG21 VAL A 295       4.775 -21.797 -14.687  1.00 82.84           H  
ATOM   4796 HG22 VAL A 295       5.737 -23.225 -15.137  1.00 82.84           H  
ATOM   4797 HG23 VAL A 295       5.649 -22.735 -13.456  1.00 82.84           H  
ATOM   4798  N   VAL A 296       7.964 -18.641 -16.263  1.00 87.69           N  
ATOM   4799  H   VAL A 296       7.009 -18.327 -16.162  1.00 87.69           H  
ATOM   4800  CA  VAL A 296       9.018 -17.628 -16.443  1.00 87.69           C  
ATOM   4801  HA  VAL A 296       9.670 -17.952 -17.254  1.00 87.69           H  
ATOM   4802  C   VAL A 296       9.876 -17.480 -15.178  1.00 87.69           C  
ATOM   4803  CB  VAL A 296       8.405 -16.275 -16.855  1.00 87.69           C  
ATOM   4804  HB  VAL A 296       7.683 -15.961 -16.101  1.00 87.69           H  
ATOM   4805  O   VAL A 296       9.365 -17.195 -14.095  1.00 87.69           O  
ATOM   4806  CG1 VAL A 296       9.471 -15.188 -16.989  1.00 87.69           C  
ATOM   4807 HG11 VAL A 296       9.966 -15.003 -16.036  1.00 87.69           H  
ATOM   4808 HG12 VAL A 296      10.211 -15.503 -17.724  1.00 87.69           H  
ATOM   4809 HG13 VAL A 296       9.016 -14.255 -17.321  1.00 87.69           H  
ATOM   4810  CG2 VAL A 296       7.693 -16.374 -18.212  1.00 87.69           C  
ATOM   4811 HG21 VAL A 296       8.406 -16.660 -18.985  1.00 87.69           H  
ATOM   4812 HG22 VAL A 296       7.250 -15.412 -18.471  1.00 87.69           H  
ATOM   4813 HG23 VAL A 296       6.896 -17.117 -18.171  1.00 87.69           H  
ATOM   4814  N   ASN A 297      11.200 -17.568 -15.317  1.00 89.95           N  
ATOM   4815  H   ASN A 297      11.559 -17.712 -16.250  1.00 89.95           H  
ATOM   4816  CA  ASN A 297      12.165 -17.311 -14.248  1.00 89.95           C  
ATOM   4817  HA  ASN A 297      11.723 -17.652 -13.312  1.00 89.95           H  
ATOM   4818  C   ASN A 297      12.440 -15.804 -14.095  1.00 89.95           C  
ATOM   4819  CB  ASN A 297      13.435 -18.147 -14.466  1.00 89.95           C  
ATOM   4820  HB2 ASN A 297      13.149 -19.182 -14.652  1.00 89.95           H  
ATOM   4821  HB3 ASN A 297      13.983 -17.781 -15.335  1.00 89.95           H  
ATOM   4822  O   ASN A 297      13.478 -15.274 -14.502  1.00 89.95           O  
ATOM   4823  CG  ASN A 297      14.354 -18.117 -13.252  1.00 89.95           C  
ATOM   4824  ND2 ASN A 297      15.204 -19.107 -13.120  1.00 89.95           N  
ATOM   4825 HD21 ASN A 297      15.176 -19.889 -13.759  1.00 89.95           H  
ATOM   4826 HD22 ASN A 297      15.732 -19.147 -12.260  1.00 89.95           H  
ATOM   4827  OD1 ASN A 297      14.326 -17.223 -12.413  1.00 89.95           O  
ATOM   4828  N   ARG A 298      11.488 -15.108 -13.468  1.00 88.69           N  
ATOM   4829  H   ARG A 298      10.649 -15.618 -13.232  1.00 88.69           H  
ATOM   4830  CA  ARG A 298      11.543 -13.658 -13.219  1.00 88.69           C  
ATOM   4831  HA  ARG A 298      11.626 -13.137 -14.174  1.00 88.69           H  
ATOM   4832  C   ARG A 298      12.767 -13.234 -12.409  1.00 88.69           C  
ATOM   4833  CB  ARG A 298      10.258 -13.235 -12.489  1.00 88.69           C  
ATOM   4834  HB2 ARG A 298      10.369 -12.220 -12.109  1.00 88.69           H  
ATOM   4835  HB3 ARG A 298      10.108 -13.890 -11.631  1.00 88.69           H  
ATOM   4836  O   ARG A 298      13.350 -12.195 -12.698  1.00 88.69           O  
ATOM   4837  CG  ARG A 298       9.014 -13.309 -13.389  1.00 88.69           C  
ATOM   4838  HG2 ARG A 298       8.122 -13.328 -12.763  1.00 88.69           H  
ATOM   4839  HG3 ARG A 298       9.025 -14.235 -13.965  1.00 88.69           H  
ATOM   4840  CD  ARG A 298       8.923 -12.115 -14.346  1.00 88.69           C  
ATOM   4841  HD2 ARG A 298       8.205 -12.367 -15.126  1.00 88.69           H  
ATOM   4842  HD3 ARG A 298       9.886 -11.945 -14.828  1.00 88.69           H  
ATOM   4843  NE  ARG A 298       8.504 -10.900 -13.620  1.00 88.69           N  
ATOM   4844  HE  ARG A 298       9.158 -10.526 -12.947  1.00 88.69           H  
ATOM   4845  NH1 ARG A 298       6.412 -10.666 -14.547  1.00 88.69           N  
ATOM   4846 HH11 ARG A 298       5.498 -10.238 -14.539  1.00 88.69           H  
ATOM   4847 HH12 ARG A 298       6.638 -11.362 -15.243  1.00 88.69           H  
ATOM   4848  NH2 ARG A 298       7.021  -9.383 -12.822  1.00 88.69           N  
ATOM   4849 HH21 ARG A 298       6.140  -8.897 -12.912  1.00 88.69           H  
ATOM   4850 HH22 ARG A 298       7.750  -8.973 -12.256  1.00 88.69           H  
ATOM   4851  CZ  ARG A 298       7.316 -10.326 -13.669  1.00 88.69           C  
ATOM   4852  N   SER A 299      13.162 -14.037 -11.418  1.00 89.92           N  
ATOM   4853  H   SER A 299      12.662 -14.905 -11.288  1.00 89.92           H  
ATOM   4854  CA  SER A 299      14.306 -13.738 -10.550  1.00 89.92           C  
ATOM   4855  HA  SER A 299      14.138 -12.775 -10.068  1.00 89.92           H  
ATOM   4856  C   SER A 299      15.602 -13.640 -11.360  1.00 89.92           C  
ATOM   4857  CB  SER A 299      14.424 -14.810  -9.459  1.00 89.92           C  
ATOM   4858  HB2 SER A 299      14.681 -15.767  -9.913  1.00 89.92           H  
ATOM   4859  HB3 SER A 299      13.465 -14.913  -8.951  1.00 89.92           H  
ATOM   4860  O   SER A 299      16.310 -12.636 -11.258  1.00 89.92           O  
ATOM   4861  OG  SER A 299      15.409 -14.458  -8.505  1.00 89.92           O  
ATOM   4862  HG  SER A 299      15.562 -15.227  -7.951  1.00 89.92           H  
ATOM   4863  N   LYS A 300      15.865 -14.633 -12.225  1.00 92.30           N  
ATOM   4864  H   LYS A 300      15.230 -15.417 -12.268  1.00 92.30           H  
ATOM   4865  CA  LYS A 300      17.025 -14.642 -13.127  1.00 92.30           C  
ATOM   4866  HA  LYS A 300      17.932 -14.516 -12.537  1.00 92.30           H  
ATOM   4867  C   LYS A 300      16.987 -13.472 -14.108  1.00 92.30           C  
ATOM   4868  CB  LYS A 300      17.094 -15.996 -13.853  1.00 92.30           C  
ATOM   4869  HB2 LYS A 300      17.143 -16.784 -13.102  1.00 92.30           H  
ATOM   4870  HB3 LYS A 300      16.192 -16.138 -14.448  1.00 92.30           H  
ATOM   4871  O   LYS A 300      17.990 -12.789 -14.265  1.00 92.30           O  
ATOM   4872  CG  LYS A 300      18.322 -16.113 -14.772  1.00 92.30           C  
ATOM   4873  HG2 LYS A 300      18.221 -15.418 -15.605  1.00 92.30           H  
ATOM   4874  HG3 LYS A 300      19.217 -15.853 -14.206  1.00 92.30           H  
ATOM   4875  CD  LYS A 300      18.475 -17.538 -15.324  1.00 92.30           C  
ATOM   4876  HD2 LYS A 300      18.594 -18.229 -14.490  1.00 92.30           H  
ATOM   4877  HD3 LYS A 300      17.582 -17.807 -15.888  1.00 92.30           H  
ATOM   4878  CE  LYS A 300      19.707 -17.616 -16.237  1.00 92.30           C  
ATOM   4879  HE2 LYS A 300      19.537 -16.976 -17.103  1.00 92.30           H  
ATOM   4880  HE3 LYS A 300      20.564 -17.213 -15.696  1.00 92.30           H  
ATOM   4881  NZ  LYS A 300      20.001 -19.006 -16.676  1.00 92.30           N  
ATOM   4882  HZ1 LYS A 300      20.193 -19.604 -15.885  1.00 92.30           H  
ATOM   4883  HZ2 LYS A 300      19.232 -19.398 -17.199  1.00 92.30           H  
ATOM   4884  HZ3 LYS A 300      20.821 -19.023 -17.267  1.00 92.30           H  
ATOM   4885  N   MET A 301      15.831 -13.204 -14.715  1.00 94.40           N  
ATOM   4886  H   MET A 301      15.046 -13.817 -14.547  1.00 94.40           H  
ATOM   4887  CA  MET A 301      15.681 -12.104 -15.675  1.00 94.40           C  
ATOM   4888  HA  MET A 301      16.385 -12.245 -16.495  1.00 94.40           H  
ATOM   4889  C   MET A 301      15.986 -10.733 -15.054  1.00 94.40           C  
ATOM   4890  CB  MET A 301      14.262 -12.109 -16.247  1.00 94.40           C  
ATOM   4891  HB2 MET A 301      14.152 -11.230 -16.883  1.00 94.40           H  
ATOM   4892  HB3 MET A 301      13.536 -12.059 -15.436  1.00 94.40           H  
ATOM   4893  O   MET A 301      16.717  -9.946 -15.643  1.00 94.40           O  
ATOM   4894  CG  MET A 301      13.971 -13.321 -17.125  1.00 94.40           C  
ATOM   4895  HG2 MET A 301      14.326 -14.228 -16.637  1.00 94.40           H  
ATOM   4896  HG3 MET A 301      14.514 -13.190 -18.061  1.00 94.40           H  
ATOM   4897  SD  MET A 301      12.224 -13.537 -17.526  1.00 94.40           S  
ATOM   4898  CE  MET A 301      11.887 -11.950 -18.325  1.00 94.40           C  
ATOM   4899  HE1 MET A 301      12.770 -11.631 -18.878  1.00 94.40           H  
ATOM   4900  HE2 MET A 301      11.653 -11.194 -17.575  1.00 94.40           H  
ATOM   4901  HE3 MET A 301      11.045 -12.054 -19.009  1.00 94.40           H  
ATOM   4902  N   ILE A 302      15.486 -10.456 -13.845  1.00 93.49           N  
ATOM   4903  H   ILE A 302      14.881 -11.134 -13.404  1.00 93.49           H  
ATOM   4904  CA  ILE A 302      15.779  -9.201 -13.133  1.00 93.49           C  
ATOM   4905  HA  ILE A 302      15.576  -8.362 -13.799  1.00 93.49           H  
ATOM   4906  C   ILE A 302      17.268  -9.094 -12.770  1.00 93.49           C  
ATOM   4907  CB  ILE A 302      14.872  -9.084 -11.888  1.00 93.49           C  
ATOM   4908  HB  ILE A 302      14.945 -10.021 -11.335  1.00 93.49           H  
ATOM   4909  O   ILE A 302      17.847  -8.020 -12.888  1.00 93.49           O  
ATOM   4910  CG1 ILE A 302      13.382  -8.886 -12.259  1.00 93.49           C  
ATOM   4911 HG12 ILE A 302      13.060  -9.702 -12.906  1.00 93.49           H  
ATOM   4912 HG13 ILE A 302      12.789  -8.945 -11.347  1.00 93.49           H  
ATOM   4913  CG2 ILE A 302      15.325  -7.971 -10.931  1.00 93.49           C  
ATOM   4914 HG21 ILE A 302      15.409  -7.023 -11.462  1.00 93.49           H  
ATOM   4915 HG22 ILE A 302      16.297  -8.210 -10.499  1.00 93.49           H  
ATOM   4916 HG23 ILE A 302      14.606  -7.878 -10.117  1.00 93.49           H  
ATOM   4917  CD1 ILE A 302      13.030  -7.571 -12.972  1.00 93.49           C  
ATOM   4918 HD11 ILE A 302      13.271  -6.715 -12.343  1.00 93.49           H  
ATOM   4919 HD12 ILE A 302      11.960  -7.552 -13.178  1.00 93.49           H  
ATOM   4920 HD13 ILE A 302      13.564  -7.492 -13.918  1.00 93.49           H  
ATOM   4921  N   THR A 303      17.898 -10.197 -12.356  1.00 94.47           N  
ATOM   4922  H   THR A 303      17.379 -11.059 -12.270  1.00 94.47           H  
ATOM   4923  CA  THR A 303      19.344 -10.227 -12.077  1.00 94.47           C  
ATOM   4924  HA  THR A 303      19.591  -9.417 -11.390  1.00 94.47           H  
ATOM   4925  C   THR A 303      20.184 -10.004 -13.338  1.00 94.47           C  
ATOM   4926  CB  THR A 303      19.730 -11.556 -11.415  1.00 94.47           C  
ATOM   4927  HB  THR A 303      19.454 -12.383 -12.069  1.00 94.47           H  
ATOM   4928  O   THR A 303      21.244  -9.392 -13.264  1.00 94.47           O  
ATOM   4929  CG2 THR A 303      21.218 -11.670 -11.085  1.00 94.47           C  
ATOM   4930 HG21 THR A 303      21.539 -10.797 -10.517  1.00 94.47           H  
ATOM   4931 HG22 THR A 303      21.796 -11.727 -12.008  1.00 94.47           H  
ATOM   4932 HG23 THR A 303      21.408 -12.574 -10.507  1.00 94.47           H  
ATOM   4933  OG1 THR A 303      19.039 -11.697 -10.188  1.00 94.47           O  
ATOM   4934  HG1 THR A 303      19.530 -12.352  -9.687  1.00 94.47           H  
ATOM   4935  N   ASN A 304      19.734 -10.473 -14.502  1.00 95.55           N  
ATOM   4936  H   ASN A 304      18.892 -11.032 -14.521  1.00 95.55           H  
ATOM   4937  CA  ASN A 304      20.427 -10.208 -15.761  1.00 95.55           C  
ATOM   4938  HA  ASN A 304      21.493 -10.400 -15.634  1.00 95.55           H
[truncated: 275,328 more chars]
