# Supplementary material for: Widespread Horizontal Gene Transfer Among Animal Viruses
Source: bioRxiv. 2024 Mar 26:2024.03.25.586562. Preprint. [Version 2] doi: 10.1101/2024.03.25.586562 (PMC11071296; doi:10.1101/2024.03.25.586562)
Supplement: Supplement 7 [file media-7.zip › File7_PDB/Irido37137_Hexon.pdb]

ATOM      1  N   MET A   1      11.964 -65.921   5.200  1.00 46.79           N  
ATOM      2  H   MET A   1      12.396 -66.612   4.603  1.00 46.79           H  
ATOM      3  H2  MET A   1      12.616 -65.682   5.934  1.00 46.79           H  
ATOM      4  H3  MET A   1      11.127 -66.307   5.613  1.00 46.79           H  
ATOM      5  CA  MET A   1      11.647 -64.700   4.429  1.00 46.79           C  
ATOM      6  HA  MET A   1      11.000 -64.933   3.583  1.00 46.79           H  
ATOM      7  C   MET A   1      12.955 -64.144   3.899  1.00 46.79           C  
ATOM      8  CB  MET A   1      10.963 -63.639   5.311  1.00 46.79           C  
ATOM      9  HB2 MET A   1      11.006 -62.677   4.800  1.00 46.79           H  
ATOM     10  HB3 MET A   1      11.504 -63.543   6.252  1.00 46.79           H  
ATOM     11  O   MET A   1      13.775 -63.737   4.710  1.00 46.79           O  
ATOM     12  CG  MET A   1       9.493 -63.940   5.606  1.00 46.79           C  
ATOM     13  HG2 MET A   1       9.413 -64.929   6.058  1.00 46.79           H  
ATOM     14  HG3 MET A   1       8.927 -63.933   4.674  1.00 46.79           H  
ATOM     15  SD  MET A   1       8.764 -62.738   6.745  1.00 46.79           S  
ATOM     16  CE  MET A   1       7.145 -63.499   7.039  1.00 46.79           C  
ATOM     17  HE1 MET A   1       6.602 -63.585   6.098  1.00 46.79           H  
ATOM     18  HE2 MET A   1       6.573 -62.874   7.724  1.00 46.79           H  
ATOM     19  HE3 MET A   1       7.274 -64.487   7.480  1.00 46.79           H  
ATOM     20  N   SER A   2      13.206 -64.192   2.590  1.00 55.14           N  
ATOM     21  H   SER A   2      12.518 -64.514   1.924  1.00 55.14           H  
ATOM     22  CA  SER A   2      14.347 -63.475   2.012  1.00 55.14           C  
ATOM     23  HA  SER A   2      15.230 -63.624   2.633  1.00 55.14           H  
ATOM     24  C   SER A   2      14.006 -61.988   1.991  1.00 55.14           C  
ATOM     25  CB  SER A   2      14.678 -63.988   0.606  1.00 55.14           C  
ATOM     26  HB2 SER A   2      15.052 -65.010   0.678  1.00 55.14           H  
ATOM     27  HB3 SER A   2      15.451 -63.364   0.156  1.00 55.14           H  
ATOM     28  O   SER A   2      13.018 -61.585   1.380  1.00 55.14           O  
ATOM     29  OG  SER A   2      13.522 -63.979  -0.204  1.00 55.14           O  
ATOM     30  HG  SER A   2      13.319 -63.071  -0.439  1.00 55.14           H  
ATOM     31  N   ILE A   3      14.792 -61.186   2.703  1.00 57.10           N  
ATOM     32  H   ILE A   3      15.577 -61.584   3.198  1.00 57.10           H  
ATOM     33  CA  ILE A   3      14.707 -59.730   2.636  1.00 57.10           C  
ATOM     34  HA  ILE A   3      13.677 -59.411   2.797  1.00 57.10           H  
ATOM     35  C   ILE A   3      15.126 -59.350   1.215  1.00 57.10           C  
ATOM     36  CB  ILE A   3      15.602 -59.098   3.730  1.00 57.10           C  
ATOM     37  HB  ILE A   3      16.606 -59.511   3.634  1.00 57.10           H  
ATOM     38  O   ILE A   3      16.284 -59.533   0.846  1.00 57.10           O  
ATOM     39  CG1 ILE A   3      15.049 -59.458   5.132  1.00 57.10           C  
ATOM     40 HG12 ILE A   3      14.852 -60.529   5.187  1.00 57.10           H  
ATOM     41 HG13 ILE A   3      14.104 -58.939   5.293  1.00 57.10           H  
ATOM     42  CG2 ILE A   3      15.697 -57.570   3.560  1.00 57.10           C  
ATOM     43 HG21 ILE A   3      16.124 -57.318   2.589  1.00 57.10           H  
ATOM     44 HG22 ILE A   3      16.353 -57.142   4.317  1.00 57.10           H  
ATOM     45 HG23 ILE A   3      14.710 -57.115   3.643  1.00 57.10           H  
ATOM     46  CD1 ILE A   3      16.003 -59.128   6.286  1.00 57.10           C  
ATOM     47 HD11 ILE A   3      15.579 -59.497   7.220  1.00 57.10           H  
ATOM     48 HD12 ILE A   3      16.967 -59.608   6.121  1.00 57.10           H  
ATOM     49 HD13 ILE A   3      16.142 -58.050   6.373  1.00 57.10           H  
ATOM     50  N   ASN A   4      14.179 -58.879   0.403  1.00 62.17           N  
ATOM     51  H   ASN A   4      13.228 -58.828   0.741  1.00 62.17           H  
ATOM     52  CA  ASN A   4      14.491 -58.264  -0.882  1.00 62.17           C  
ATOM     53  HA  ASN A   4      15.154 -58.916  -1.451  1.00 62.17           H  
ATOM     54  C   ASN A   4      15.260 -56.977  -0.587  1.00 62.17           C  
ATOM     55  CB  ASN A   4      13.196 -57.998  -1.686  1.00 62.17           C  
ATOM     56  HB2 ASN A   4      13.274 -57.028  -2.177  1.00 62.17           H  
ATOM     57  HB3 ASN A   4      12.334 -57.955  -1.020  1.00 62.17           H  
ATOM     58  O   ASN A   4      14.661 -55.956  -0.253  1.00 62.17           O  
ATOM     59  CG  ASN A   4      12.935 -59.002  -2.794  1.00 62.17           C  
ATOM     60  ND2 ASN A   4      11.753 -58.991  -3.363  1.00 62.17           N  
ATOM     61 HD21 ASN A   4      11.058 -58.307  -3.100  1.00 62.17           H  
ATOM     62 HD22 ASN A   4      11.633 -59.631  -4.135  1.00 62.17           H  
ATOM     63  OD1 ASN A   4      13.774 -59.793  -3.183  1.00 62.17           O  
ATOM     64  N   VAL A   5      16.588 -57.040  -0.650  1.00 66.10           N  
ATOM     65  H   VAL A   5      17.022 -57.929  -0.853  1.00 66.10           H  
ATOM     66  CA  VAL A   5      17.424 -55.844  -0.608  1.00 66.10           C  
ATOM     67  HA  VAL A   5      17.096 -55.222   0.225  1.00 66.10           H  
ATOM     68  C   VAL A   5      17.208 -55.122  -1.939  1.00 66.10           C  
ATOM     69  CB  VAL A   5      18.907 -56.178  -0.372  1.00 66.10           C  
ATOM     70  HB  VAL A   5      19.277 -56.809  -1.180  1.00 66.10           H  
ATOM     71  O   VAL A   5      17.449 -55.727  -2.986  1.00 66.10           O  
ATOM     72  CG1 VAL A   5      19.752 -54.900  -0.309  1.00 66.10           C  
ATOM     73 HG11 VAL A   5      20.790 -55.154  -0.093  1.00 66.10           H  
ATOM     74 HG12 VAL A   5      19.376 -54.233   0.466  1.00 66.10           H  
ATOM     75 HG13 VAL A   5      19.727 -54.385  -1.269  1.00 66.10           H  
ATOM     76  CG2 VAL A   5      19.086 -56.927   0.957  1.00 66.10           C  
ATOM     77 HG21 VAL A   5      18.695 -56.329   1.780  1.00 66.10           H  
ATOM     78 HG22 VAL A   5      20.144 -57.124   1.128  1.00 66.10           H  
ATOM     79 HG23 VAL A   5      18.563 -57.883   0.926  1.00 66.10           H  
ATOM     80  N   PRO A   6      16.732 -53.867  -1.940  1.00 66.53           N  
ATOM     81  CA  PRO A   6      16.648 -53.080  -3.161  1.00 66.53           C  
ATOM     82  HA  PRO A   6      15.953 -53.559  -3.851  1.00 66.53           H  
ATOM     83  C   PRO A   6      18.042 -52.985  -3.787  1.00 66.53           C  
ATOM     84  CB  PRO A   6      16.104 -51.707  -2.742  1.00 66.53           C  
ATOM     85  HB2 PRO A   6      16.917 -50.991  -2.619  1.00 66.53           H  
ATOM     86  HB3 PRO A   6      15.379 -51.328  -3.463  1.00 66.53           H  
ATOM     87  O   PRO A   6      18.973 -52.492  -3.151  1.00 66.53           O  
ATOM     88  CG  PRO A   6      15.459 -51.959  -1.381  1.00 66.53           C  
ATOM     89  HG2 PRO A   6      14.435 -52.306  -1.522  1.00 66.53           H  
ATOM     90  HG3 PRO A   6      15.479 -51.071  -0.749  1.00 66.53           H  
ATOM     91  CD  PRO A   6      16.297 -53.088  -0.796  1.00 66.53           C  
ATOM     92  HD2 PRO A   6      15.689 -53.670  -0.104  1.00 66.53           H  
ATOM     93  HD3 PRO A   6      17.168 -52.677  -0.286  1.00 66.53           H  
ATOM     94  N   ALA A   7      18.195 -53.472  -5.016  1.00 73.40           N  
ATOM     95  H   ALA A   7      17.408 -53.915  -5.469  1.00 73.40           H  
ATOM     96  CA  ALA A   7      19.436 -53.372  -5.770  1.00 73.40           C  
ATOM     97  HA  ALA A   7      20.225 -52.961  -5.140  1.00 73.40           H  
ATOM     98  C   ALA A   7      19.220 -52.413  -6.943  1.00 73.40           C  
ATOM     99  CB  ALA A   7      19.883 -54.774  -6.200  1.00 73.40           C  
ATOM    100  HB1 ALA A   7      20.821 -54.705  -6.751  1.00 73.40           H  
ATOM    101  HB2 ALA A   7      20.030 -55.398  -5.319  1.00 73.40           H  
ATOM    102  HB3 ALA A   7      19.126 -55.228  -6.840  1.00 73.40           H  
ATOM    103  O   ALA A   7      18.419 -52.680  -7.837  1.00 73.40           O  
ATOM    104  N   THR A   8      19.923 -51.283  -6.933  1.00 74.43           N  
ATOM    105  H   THR A   8      20.548 -51.093  -6.163  1.00 74.43           H  
ATOM    106  CA  THR A   8      20.035 -50.392  -8.089  1.00 74.43           C  
ATOM    107  HA  THR A   8      19.120 -50.451  -8.679  1.00 74.43           H  
ATOM    108  C   THR A   8      21.193 -50.857  -8.965  1.00 74.43           C  
ATOM    109  CB  THR A   8      20.224 -48.929  -7.664  1.00 74.43           C  
ATOM    110  HB  THR A   8      20.525 -48.339  -8.530  1.00 74.43           H  
ATOM    111  O   THR A   8      22.274 -51.189  -8.478  1.00 74.43           O  
ATOM    112  CG2 THR A   8      18.934 -48.344  -7.093  1.00 74.43           C  
ATOM    113 HG21 THR A   8      18.632 -48.895  -6.203  1.00 74.43           H  
ATOM    114 HG22 THR A   8      19.089 -47.296  -6.833  1.00 74.43           H  
ATOM    115 HG23 THR A   8      18.141 -48.405  -7.838  1.00 74.43           H  
ATOM    116  OG1 THR A   8      21.205 -48.824  -6.659  1.00 74.43           O  
ATOM    117  HG1 THR A   8      21.368 -47.891  -6.501  1.00 74.43           H  
ATOM    118  N   HIS A   9      20.978 -50.904 -10.277  1.00 80.50           N  
ATOM    119  H   HIS A   9      20.081 -50.624 -10.646  1.00 80.50           H  
ATOM    120  CA  HIS A   9      21.960 -51.442 -11.211  1.00 80.50           C  
ATOM    121  HA  HIS A   9      22.693 -52.037 -10.665  1.00 80.50           H  
ATOM    122  C   HIS A   9      22.720 -50.302 -11.896  1.00 80.50           C  
ATOM    123  CB  HIS A   9      21.249 -52.404 -12.173  1.00 80.50           C  
ATOM    124  HB2 HIS A   9      20.584 -53.049 -11.598  1.00 80.50           H  
ATOM    125  HB3 HIS A   9      20.634 -51.845 -12.878  1.00 80.50           H  
ATOM    126  O   HIS A   9      22.368 -49.906 -12.998  1.00 80.50           O  
ATOM    127  CG  HIS A   9      22.210 -53.291 -12.917  1.00 80.50           C  
ATOM    128  CD2 HIS A   9      22.634 -54.533 -12.528  1.00 80.50           C  
ATOM    129  HD2 HIS A   9      22.333 -55.055 -11.632  1.00 80.50           H  
ATOM    130  ND1 HIS A   9      22.835 -53.003 -14.106  1.00 80.50           N  
ATOM    131  HD1 HIS A   9      22.677 -52.176 -14.665  1.00 80.50           H  
ATOM    132  CE1 HIS A   9      23.616 -54.049 -14.428  1.00 80.50           C  
ATOM    133  HE1 HIS A   9      24.207 -54.133 -15.327  1.00 80.50           H  
ATOM    134  NE2 HIS A   9      23.536 -55.000 -13.487  1.00 80.50           N  
ATOM    135  N   MET A  10      23.777 -49.780 -11.263  1.00 79.65           N  
ATOM    136  H   MET A  10      23.973 -50.119 -10.332  1.00 79.65           H  
ATOM    137  CA  MET A  10      24.579 -48.649 -11.779  1.00 79.65           C  
ATOM    138  HA  MET A  10      23.995 -47.739 -11.638  1.00 79.65           H  
ATOM    139  C   MET A  10      24.905 -48.692 -13.287  1.00 79.65           C  
ATOM    140  CB  MET A  10      25.889 -48.518 -10.980  1.00 79.65           C  
ATOM    141  HB2 MET A  10      26.329 -49.502 -10.819  1.00 79.65           H  
ATOM    142  HB3 MET A  10      26.604 -47.923 -11.548  1.00 79.65           H  
ATOM    143  O   MET A  10      24.850 -47.638 -13.920  1.00 79.65           O  
ATOM    144  CG  MET A  10      25.683 -47.852  -9.617  1.00 79.65           C  
ATOM    145  HG2 MET A  10      26.632 -47.868  -9.082  1.00 79.65           H  
ATOM    146  HG3 MET A  10      24.970 -48.445  -9.045  1.00 79.65           H  
ATOM    147  SD  MET A  10      25.087 -46.137  -9.667  1.00 79.65           S  
ATOM    148  CE  MET A  10      26.492 -45.292 -10.445  1.00 79.65           C  
ATOM    149  HE1 MET A  10      26.300 -44.219 -10.464  1.00 79.65           H  
ATOM    150  HE2 MET A  10      26.617 -45.643 -11.470  1.00 79.65           H  
ATOM    151  HE3 MET A  10      27.401 -45.484  -9.875  1.00 79.65           H  
ATOM    152  N   PRO A  11      25.189 -49.855 -13.912  1.00 83.93           N  
ATOM    153  CA  PRO A  11      25.413 -49.914 -15.353  1.00 83.93           C  
ATOM    154  HA  PRO A  11      26.300 -49.312 -15.553  1.00 83.93           H  
ATOM    155  C   PRO A  11      24.259 -49.400 -16.230  1.00 83.93           C  
ATOM    156  CB  PRO A  11      25.744 -51.371 -15.668  1.00 83.93           C  
ATOM    157  HB2 PRO A  11      26.435 -51.452 -16.507  1.00 83.93           H  
ATOM    158  HB3 PRO A  11      24.828 -51.925 -15.877  1.00 83.93           H  
ATOM    159  O   PRO A  11      24.516 -48.993 -17.360  1.00 83.93           O  
ATOM    160  CG  PRO A  11      26.372 -51.867 -14.368  1.00 83.93           C  
ATOM    161  HG2 PRO A  11      26.279 -52.947 -14.252  1.00 83.93           H  
ATOM    162  HG3 PRO A  11      27.420 -51.569 -14.334  1.00 83.93           H  
ATOM    163  CD  PRO A  11      25.594 -51.113 -13.295  1.00 83.93           C  
ATOM    164  HD2 PRO A  11      24.718 -51.691 -13.001  1.00 83.93           H  
ATOM    165  HD3 PRO A  11      26.237 -50.953 -12.429  1.00 83.93           H  
ATOM    166  N   THR A  12      23.011 -49.376 -15.742  1.00 83.35           N  
ATOM    167  H   THR A  12      22.839 -49.604 -14.773  1.00 83.35           H  
ATOM    168  CA  THR A  12      21.879 -48.827 -16.510  1.00 83.35           C  
ATOM    169  HA  THR A  12      21.877 -49.285 -17.499  1.00 83.35           H  
ATOM    170  C   THR A  12      22.012 -47.322 -16.736  1.00 83.35           C  
ATOM    171  CB  THR A  12      20.511 -49.125 -15.875  1.00 83.35           C  
ATOM    172  HB  THR A  12      19.732 -48.695 -16.504  1.00 83.35           H  
ATOM    173  O   THR A  12      21.556 -46.839 -17.760  1.00 83.35           O  
ATOM    174  CG2 THR A  12      20.251 -50.628 -15.759  1.00 83.35           C  
ATOM    175 HG21 THR A  12      20.983 -51.089 -15.096  1.00 83.35           H  
ATOM    176 HG22 THR A  12      19.252 -50.786 -15.353  1.00 83.35           H  
ATOM    177 HG23 THR A  12      20.306 -51.087 -16.747  1.00 83.35           H  
ATOM    178  OG1 THR A  12      20.408 -48.565 -14.589  1.00 83.35           O  
ATOM    179  HG1 THR A  12      20.039 -47.685 -14.692  1.00 83.35           H  
ATOM    180  N   ALA A  13      22.728 -46.589 -15.876  1.00 83.97           N  
ATOM    181  H   ALA A  13      23.127 -47.031 -15.060  1.00 83.97           H  
ATOM    182  CA  ALA A  13      22.984 -45.161 -16.084  1.00 83.97           C  
ATOM    183  HA  ALA A  13      22.030 -44.647 -16.200  1.00 83.97           H  
ATOM    184  C   ALA A  13      23.814 -44.886 -17.356  1.00 83.97           C  
ATOM    185  CB  ALA A  13      23.690 -44.615 -14.838  1.00 83.97           C  
ATOM    186  HB1 ALA A  13      23.819 -43.538 -14.942  1.00 83.97           H  
ATOM    187  HB2 ALA A  13      24.668 -45.083 -14.722  1.00 83.97           H  
ATOM    188  HB3 ALA A  13      23.083 -44.812 -13.954  1.00 83.97           H  
ATOM    189  O   ALA A  13      23.683 -43.833 -17.978  1.00 83.97           O  
ATOM    190  N   TYR A  14      24.655 -45.838 -17.784  1.00 83.94           N  
ATOM    191  H   TYR A  14      24.716 -46.705 -17.269  1.00 83.94           H  
ATOM    192  CA  TYR A  14      25.353 -45.729 -19.069  1.00 83.94           C  
ATOM    193  HA  TYR A  14      25.764 -44.723 -19.157  1.00 83.94           H  
ATOM    194  C   TYR A  14      24.413 -45.928 -20.261  1.00 83.94           C  
ATOM    195  CB  TYR A  14      26.513 -46.726 -19.157  1.00 83.94           C  
ATOM    196  HB2 TYR A  14      26.940 -46.669 -20.158  1.00 83.94           H  
ATOM    197  HB3 TYR A  14      26.126 -47.738 -19.035  1.00 83.94           H  
ATOM    198  O   TYR A  14      24.703 -45.404 -21.334  1.00 83.94           O  
ATOM    199  CG  TYR A  14      27.633 -46.480 -18.168  1.00 83.94           C  
ATOM    200  CD1 TYR A  14      28.511 -45.395 -18.346  1.00 83.94           C  
ATOM    201  HD1 TYR A  14      28.373 -44.728 -19.184  1.00 83.94           H  
ATOM    202  CD2 TYR A  14      27.807 -47.351 -17.081  1.00 83.94           C  
ATOM    203  HD2 TYR A  14      27.141 -48.196 -16.983  1.00 83.94           H  
ATOM    204  CE1 TYR A  14      29.560 -45.179 -17.431  1.00 83.94           C  
ATOM    205  HE1 TYR A  14      30.230 -44.343 -17.566  1.00 83.94           H  
ATOM    206  CE2 TYR A  14      28.843 -47.136 -16.154  1.00 83.94           C  
ATOM    207  HE2 TYR A  14      28.980 -47.799 -15.313  1.00 83.94           H  
ATOM    208  OH  TYR A  14      30.731 -45.848 -15.442  1.00 83.94           O  
ATOM    209  HH  TYR A  14      31.250 -45.070 -15.662  1.00 83.94           H  
ATOM    210  CZ  TYR A  14      29.723 -46.049 -16.330  1.00 83.94           C  
ATOM    211  N   VAL A  15      23.303 -46.657 -20.084  1.00 85.81           N  
ATOM    212  H   VAL A  15      23.078 -46.973 -19.152  1.00 85.81           H  
ATOM    213  CA  VAL A  15      22.256 -46.794 -21.108  1.00 85.81           C  
ATOM    214  HA  VAL A  15      22.730 -47.040 -22.058  1.00 85.81           H  
ATOM    215  C   VAL A  15      21.552 -45.453 -21.294  1.00 85.81           C  
ATOM    216  CB  VAL A  15      21.248 -47.916 -20.776  1.00 85.81           C  
ATOM    217  HB  VAL A  15      20.692 -47.668 -19.872  1.00 85.81           H  
ATOM    218  O   VAL A  15      21.463 -44.989 -22.425  1.00 85.81           O  
ATOM    219  CG1 VAL A  15      20.225 -48.099 -21.902  1.00 85.81           C  
ATOM    220 HG11 VAL A  15      19.627 -47.194 -22.012  1.00 85.81           H  
ATOM    221 HG12 VAL A  15      19.549 -48.919 -21.661  1.00 85.81           H  
ATOM    222 HG13 VAL A  15      20.732 -48.307 -22.844  1.00 85.81           H  
ATOM    223  CG2 VAL A  15      21.959 -49.262 -20.562  1.00 85.81           C  
ATOM    224 HG21 VAL A  15      22.507 -49.539 -21.462  1.00 85.81           H  
ATOM    225 HG22 VAL A  15      21.223 -50.032 -20.334  1.00 85.81           H  
ATOM    226 HG23 VAL A  15      22.656 -49.192 -19.726  1.00 85.81           H  
ATOM    227  N   ASP A  16      21.176 -44.780 -20.203  1.00 84.47           N  
ATOM    228  H   ASP A  16      21.167 -45.261 -19.315  1.00 84.47           H  
ATOM    229  CA  ASP A  16      20.576 -43.437 -20.249  1.00 84.47           C  
ATOM    230  HA  ASP A  16      19.651 -43.476 -20.825  1.00 84.47           H  
ATOM    231  C   ASP A  16      21.518 -42.423 -20.923  1.00 84.47           C  
ATOM    232  CB  ASP A  16      20.250 -42.949 -18.825  1.00 84.47           C  
ATOM    233  HB2 ASP A  16      19.769 -41.974 -18.898  1.00 84.47           H  
ATOM    234  HB3 ASP A  16      21.184 -42.814 -18.279  1.00 84.47           H  
ATOM    235  O   ASP A  16      21.114 -41.615 -21.754  1.00 84.47           O  
ATOM    236  CG  ASP A  16      19.339 -43.873 -18.007  1.00 84.47           C  
ATOM    237  OD1 ASP A  16      18.609 -44.691 -18.608  1.00 84.47           O  
ATOM    238  OD2 ASP A  16      19.413 -43.776 -16.760  1.00 84.47           O  
ATOM    239  N   LEU A  17      22.821 -42.484 -20.625  1.00 82.24           N  
ATOM    240  H   LEU A  17      23.112 -43.109 -19.887  1.00 82.24           H  
ATOM    241  CA  LEU A  17      23.797 -41.618 -21.291  1.00 82.24           C  
ATOM    242  HA  LEU A  17      23.420 -40.597 -21.230  1.00 82.24           H  
ATOM    243  C   LEU A  17      23.955 -41.956 -22.783  1.00 82.24           C  
ATOM    244  CB  LEU A  17      25.139 -41.712 -20.549  1.00 82.24           C  
ATOM    245  HB2 LEU A  17      24.961 -41.572 -19.482  1.00 82.24           H  
ATOM    246  HB3 LEU A  17      25.541 -42.715 -20.693  1.00 82.24           H  
ATOM    247  O   LEU A  17      24.275 -41.078 -23.585  1.00 82.24           O  
ATOM    248  CG  LEU A  17      26.179 -40.676 -21.017  1.00 82.24           C  
ATOM    249  HG  LEU A  17      26.345 -40.766 -22.091  1.00 82.24           H  
ATOM    250  CD1 LEU A  17      25.763 -39.240 -20.695  1.00 82.24           C  
ATOM    251 HD11 LEU A  17      24.903 -38.963 -21.306  1.00 82.24           H  
ATOM    252 HD12 LEU A  17      25.496 -39.152 -19.642  1.00 82.24           H  
ATOM    253 HD13 LEU A  17      26.572 -38.547 -20.924  1.00 82.24           H  
ATOM    254  CD2 LEU A  17      27.521 -40.949 -20.336  1.00 82.24           C  
ATOM    255 HD21 LEU A  17      28.263 -40.225 -20.672  1.00 82.24           H  
ATOM    256 HD22 LEU A  17      27.855 -41.957 -20.579  1.00 82.24           H  
ATOM    257 HD23 LEU A  17      27.402 -40.865 -19.256  1.00 82.24           H  
ATOM    258  N   ALA A  18      23.769 -43.221 -23.164  1.00 81.76           N  
ATOM    259  H   ALA A  18      23.477 -43.898 -22.474  1.00 81.76           H  
ATOM    260  CA  ALA A  18      23.852 -43.651 -24.553  1.00 81.76           C  
ATOM    261  HA  ALA A  18      24.742 -43.205 -24.997  1.00 81.76           H  
ATOM    262  C   ALA A  18      22.654 -43.163 -25.380  1.00 81.76           C  
ATOM    263  CB  ALA A  18      24.014 -45.174 -24.615  1.00 81.76           C  
ATOM    264  HB1 ALA A  18      23.124 -45.666 -24.223  1.00 81.76           H  
ATOM    265  HB2 ALA A  18      24.154 -45.480 -25.652  1.00 81.76           H  
ATOM    266  HB3 ALA A  18      24.882 -45.480 -24.032  1.00 81.76           H  
ATOM    267  O   ALA A  18      22.853 -42.816 -26.544  1.00 81.76           O  
ATOM    268  N   THR A  19      21.451 -43.059 -24.798  1.00 80.54           N  
ATOM    269  H   THR A  19      21.329 -43.348 -23.838  1.00 80.54           H  
ATOM    270  CA  THR A  19      20.282 -42.515 -25.514  1.00 80.54           C  
ATOM    271  HA  THR A  19      20.175 -43.059 -26.453  1.00 80.54           H  
ATOM    272  C   THR A  19      20.480 -41.050 -25.893  1.00 80.54           C  
ATOM    273  CB  THR A  19      18.962 -42.687 -24.743  1.00 80.54           C  
ATOM    274  HB  THR A  19      18.148 -42.289 -25.349  1.00 80.54           H  
ATOM    275  O   THR A  19      20.046 -40.637 -26.961  1.00 80.54           O  
ATOM    276  CG2 THR A  19      18.659 -44.154 -24.437  1.00 80.54           C  
ATOM    277 HG21 THR A  19      18.671 -44.734 -25.359  1.00 80.54           H  
ATOM    278 HG22 THR A  19      17.670 -44.226 -23.984  1.00 80.54           H  
ATOM    279 HG23 THR A  19      19.392 -44.558 -23.738  1.00 80.54           H  
ATOM    280  OG1 THR A  19      18.971 -42.021 -23.510  1.00 80.54           O  
ATOM    281  HG1 THR A  19      18.807 -41.086 -23.650  1.00 80.54           H  
ATOM    282  N   LEU A  20      21.236 -40.292 -25.091  1.00 77.06           N  
ATOM    283  H   LEU A  20      21.525 -40.689 -24.209  1.00 77.06           H  
ATOM    284  CA  LEU A  20      21.571 -38.891 -25.377  1.00 77.06           C  
ATOM    285  HA  LEU A  20      20.665 -38.370 -25.685  1.00 77.06           H  
ATOM    286  C   LEU A  20      22.577 -38.712 -26.527  1.00 77.06           C  
ATOM    287  CB  LEU A  20      22.121 -38.235 -24.096  1.00 77.06           C  
ATOM    288  HB2 LEU A  20      23.018 -38.773 -23.789  1.00 77.06           H  
ATOM    289  HB3 LEU A  20      22.413 -37.212 -24.331  1.00 77.06           H  
ATOM    290  O   LEU A  20      22.725 -37.611 -27.045  1.00 77.06           O  
ATOM    291  CG  LEU A  20      21.136 -38.194 -22.914  1.00 77.06           C  
ATOM    292  HG  LEU A  20      20.796 -39.203 -22.680  1.00 77.06           H  
ATOM    293  CD1 LEU A  20      21.845 -37.630 -21.682  1.00 77.06           C  
ATOM    294 HD11 LEU A  20      21.151 -37.620 -20.841  1.00 77.06           H  
ATOM    295 HD12 LEU A  20      22.185 -36.613 -21.881  1.00 77.06           H  
ATOM    296 HD13 LEU A  20      22.692 -38.266 -21.425  1.00 77.06           H  
ATOM    297  CD2 LEU A  20      19.917 -37.323 -23.211  1.00 77.06           C  
ATOM    298 HD21 LEU A  20      20.231 -36.321 -23.503  1.00 77.06           H  
ATOM    299 HD22 LEU A  20      19.280 -37.258 -22.329  1.00 77.06           H  
ATOM    300 HD23 LEU A  20      19.329 -37.758 -24.020  1.00 77.06           H  
ATOM    301  N   LYS A  21      23.305 -39.767 -26.921  1.00 67.40           N  
ATOM    302  H   LYS A  21      23.094 -40.660 -26.501  1.00 67.40           H  
ATOM    303  CA  LYS A  21      24.388 -39.689 -27.922  1.00 67.40           C  
ATOM    304  HA  LYS A  21      24.707 -38.649 -28.000  1.00 67.40           H  
ATOM    305  C   LYS A  21      23.957 -40.040 -29.354  1.00 67.40           C  
ATOM    306  CB  LYS A  21      25.596 -40.521 -27.452  1.00 67.40           C  
ATOM    307  HB2 LYS A  21      26.299 -40.632 -28.277  1.00 67.40           H  
ATOM    308  HB3 LYS A  21      25.260 -41.514 -27.154  1.00 67.40           H  
ATOM    309  O   LYS A  21      24.822 -40.115 -30.222  1.00 67.40           O  
ATOM    310  CG  LYS A  21      26.339 -39.845 -26.292  1.00 67.40           C  
ATOM    311  HG2 LYS A  21      26.641 -38.843 -26.597  1.00 67.40           H  
ATOM    312  HG3 LYS A  21      25.681 -39.767 -25.427  1.00 67.40           H  
ATOM    313  CD  LYS A  21      27.585 -40.655 -25.920  1.00 67.40           C  
ATOM    314  HD2 LYS A  21      28.226 -40.744 -26.797  1.00 67.40           H  
ATOM    315  HD3 LYS A  21      27.276 -41.647 -25.593  1.00 67.40           H  
ATOM    316  CE  LYS A  21      28.335 -39.943 -24.794  1.00 67.40           C  
ATOM    317  HE2 LYS A  21      28.570 -38.931 -25.123  1.00 67.40           H  
ATOM    318  HE3 LYS A  21      27.667 -39.867 -23.936  1.00 67.40           H  
ATOM    319  NZ  LYS A  21      29.571 -40.677 -24.433  1.00 67.40           N  
ATOM    320  HZ1 LYS A  21      30.177 -40.743 -25.238  1.00 67.40           H  
ATOM    321  HZ2 LYS A  21      29.331 -41.609 -24.127  1.00 67.40           H  
ATOM    322  HZ3 LYS A  21      30.055 -40.198 -23.687  1.00 67.40           H  
ATOM    323  N   GLY A  22      22.671 -40.290 -29.611  1.00 64.27           N  
ATOM    324  H   GLY A  22      22.009 -40.187 -28.855  1.00 64.27           H  
ATOM    325  CA  GLY A  22      22.220 -40.921 -30.861  1.00 64.27           C  
ATOM    326  HA2 GLY A  22      21.714 -41.849 -30.596  1.00 64.27           H  
ATOM    327  HA3 GLY A  22      23.074 -41.186 -31.484  1.00 64.27           H  
ATOM    328  C   GLY A  22      21.250 -40.129 -31.741  1.00 64.27           C  
ATOM    329  O   GLY A  22      21.120 -40.472 -32.915  1.00 64.27           O  
ATOM    330  N   SER A  23      20.576 -39.101 -31.221  1.00 59.53           N  
ATOM    331  H   SER A  23      20.738 -38.823 -30.264  1.00 59.53           H  
ATOM    332  CA  SER A  23      19.563 -38.347 -31.970  1.00 59.53           C  
ATOM    333  HA  SER A  23      19.380 -38.845 -32.922  1.00 59.53           H  
ATOM    334  C   SER A  23      20.054 -36.912 -32.240  1.00 59.53           C  
ATOM    335  CB  SER A  23      18.218 -38.435 -31.253  1.00 59.53           C  
ATOM    336  HB2 SER A  23      17.743 -39.384 -31.499  1.00 59.53           H  
ATOM    337  HB3 SER A  23      18.379 -38.415 -30.175  1.00 59.53           H  
ATOM    338  O   SER A  23      20.208 -36.118 -31.314  1.00 59.53           O  
ATOM    339  OG  SER A  23      17.374 -37.374 -31.632  1.00 59.53           O  
ATOM    340  HG  SER A  23      17.299 -36.877 -30.814  1.00 59.53           H  
ATOM    341  N   PRO A  24      20.384 -36.570 -33.500  1.00 62.62           N  
ATOM    342  CA  PRO A  24      21.099 -35.331 -33.816  1.00 62.62           C  
ATOM    343  HA  PRO A  24      21.882 -35.162 -33.077  1.00 62.62           H  
ATOM    344  C   PRO A  24      20.229 -34.065 -33.835  1.00 62.62           C  
ATOM    345  CB  PRO A  24      21.761 -35.595 -35.175  1.00 62.62           C  
ATOM    346  HB2 PRO A  24      21.869 -34.689 -35.771  1.00 62.62           H  
ATOM    347  HB3 PRO A  24      22.738 -36.051 -35.012  1.00 62.62           H  
ATOM    348  O   PRO A  24      20.772 -32.980 -33.982  1.00 62.62           O  
ATOM    349  CG  PRO A  24      20.833 -36.610 -35.836  1.00 62.62           C  
ATOM    350  HG2 PRO A  24      19.983 -36.089 -36.278  1.00 62.62           H  
ATOM    351  HG3 PRO A  24      21.348 -37.211 -36.585  1.00 62.62           H  
ATOM    352  CD  PRO A  24      20.355 -37.449 -34.659  1.00 62.62           C  
ATOM    353  HD2 PRO A  24      21.047 -38.277 -34.501  1.00 62.62           H  
ATOM    354  HD3 PRO A  24      19.350 -37.824 -34.849  1.00 62.62           H  
ATOM    355  N   LEU A  25      18.896 -34.151 -33.735  1.00 65.21           N  
ATOM    356  H   LEU A  25      18.479 -35.045 -33.517  1.00 65.21           H  
ATOM    357  CA  LEU A  25      18.042 -32.959 -33.879  1.00 65.21           C  
ATOM    358  HA  LEU A  25      18.646 -32.119 -34.222  1.00 65.21           H  
ATOM    359  C   LEU A  25      17.453 -32.451 -32.561  1.00 65.21           C  
ATOM    360  CB  LEU A  25      16.967 -33.201 -34.952  1.00 65.21           C  
ATOM    361  HB2 LEU A  25      16.503 -34.170 -34.766  1.00 65.21           H  
ATOM    362  HB3 LEU A  25      16.192 -32.441 -34.852  1.00 65.21           H  
ATOM    363  O   LEU A  25      17.443 -31.241 -32.345  1.00 65.21           O  
ATOM    364  CG  LEU A  25      17.515 -33.152 -36.393  1.00 65.21           C  
ATOM    365  HG  LEU A  25      18.386 -33.801 -36.477  1.00 65.21           H  
ATOM    366  CD1 LEU A  25      16.449 -33.661 -37.365  1.00 65.21           C  
ATOM    367 HD11 LEU A  25      16.840 -33.653 -38.382  1.00 65.21           H  
ATOM    368 HD12 LEU A  25      15.563 -33.029 -37.308  1.00 65.21           H  
ATOM    369 HD13 LEU A  25      16.175 -34.682 -37.100  1.00 65.21           H  
ATOM    370  CD2 LEU A  25      17.901 -31.735 -36.836  1.00 65.21           C  
ATOM    371 HD21 LEU A  25      18.736 -31.374 -36.236  1.00 65.21           H  
ATOM    372 HD22 LEU A  25      18.214 -31.744 -37.879  1.00 65.21           H  
ATOM    373 HD23 LEU A  25      17.054 -31.059 -36.712  1.00 65.21           H  
ATOM    374  N   GLU A  26      16.970 -33.332 -31.684  1.00 69.33           N  
ATOM    375  H   GLU A  26      17.025 -34.322 -31.873  1.00 69.33           H  
ATOM    376  CA  GLU A  26      16.319 -32.904 -30.438  1.00 69.33           C  
ATOM    377  HA  GLU A  26      15.841 -31.937 -30.593  1.00 69.33           H  
ATOM    378  C   GLU A  26      17.345 -32.692 -29.316  1.00 69.33           C  
ATOM    379  CB  GLU A  26      15.208 -33.897 -30.047  1.00 69.33           C  
ATOM    380  HB2 GLU A  26      15.628 -34.899 -29.954  1.00 69.33           H  
ATOM    381  HB3 GLU A  26      14.803 -33.594 -29.081  1.00 69.33           H  
ATOM    382  O   GLU A  26      17.394 -31.628 -28.694  1.00 69.33           O  
ATOM    383  CG  GLU A  26      14.068 -33.919 -31.083  1.00 69.33           C  
ATOM    384  HG2 GLU A  26      13.693 -32.902 -31.202  1.00 69.33           H  
ATOM    385  HG3 GLU A  26      14.470 -34.237 -32.045  1.00 69.33           H  
ATOM    386  CD  GLU A  26      12.888 -34.840 -30.717  1.00 69.33           C  
ATOM    387  OE1 GLU A  26      11.974 -34.948 -31.569  1.00 69.33           O  
ATOM    388  OE2 GLU A  26      12.870 -35.403 -29.600  1.00 69.33           O  
ATOM    389  N   GLU A  27      18.227 -33.666 -29.094  1.00 71.92           N  
ATOM    390  H   GLU A  27      18.085 -34.552 -29.557  1.00 71.92           H  
ATOM    391  CA  GLU A  27      19.190 -33.649 -28.000  1.00 71.92           C  
ATOM    392  HA  GLU A  27      18.680 -33.298 -27.103  1.00 71.92           H  
ATOM    393  C   GLU A  27      20.338 -32.682 -28.253  1.00 71.92           C  
ATOM    394  CB  GLU A  27      19.748 -35.052 -27.709  1.00 71.92           C  
ATOM    395  HB2 GLU A  27      20.551 -34.942 -26.979  1.00 71.92           H  
ATOM    396  HB3 GLU A  27      20.186 -35.485 -28.608  1.00 71.92           H  
ATOM    397  O   GLU A  27      20.775 -32.059 -27.298  1.00 71.92           O  
ATOM    398  CG  GLU A  27      18.715 -36.011 -27.097  1.00 71.92           C  
ATOM    399  HG2 GLU A  27      19.268 -36.780 -26.558  1.00 71.92           H  
ATOM    400  HG3 GLU A  27      18.118 -35.472 -26.362  1.00 71.92           H  
ATOM    401  CD  GLU A  27      17.794 -36.707 -28.113  1.00 71.92           C  
ATOM    402  OE1 GLU A  27      17.165 -37.706 -27.709  1.00 71.92           O  
ATOM    403  OE2 GLU A  27      17.747 -36.297 -29.296  1.00 71.92           O  
ATOM    404  N   GLU A  28      20.802 -32.482 -29.492  1.00 72.74           N  
ATOM    405  H   GLU A  28      20.405 -33.025 -30.246  1.00 72.74           H  
ATOM    406  CA  GLU A  28      21.913 -31.555 -29.777  1.00 72.74           C  
ATOM    407  HA  GLU A  28      22.739 -31.814 -29.114  1.00 72.74           H  
ATOM    408  C   GLU A  28      21.547 -30.090 -29.472  1.00 72.74           C  
ATOM    409  CB  GLU A  28      22.400 -31.742 -31.228  1.00 72.74           C  
ATOM    410  HB2 GLU A  28      22.542 -32.809 -31.403  1.00 72.74           H  
ATOM    411  HB3 GLU A  28      21.643 -31.368 -31.918  1.00 72.74           H  
ATOM    412  O   GLU A  28      22.407 -29.290 -29.096  1.00 72.74           O  
ATOM    413  CG  GLU A  28      23.737 -31.019 -31.480  1.00 72.74           C  
ATOM    414  HG2 GLU A  28      23.567 -29.943 -31.440  1.00 72.74           H  
ATOM    415  HG3 GLU A  28      24.423 -31.275 -30.672  1.00 72.74           H  
ATOM    416  CD  GLU A  28      24.427 -31.352 -32.818  1.00 72.74           C  
ATOM    417  OE1 GLU A  28      25.544 -30.812 -33.019  1.00 72.74           O  
ATOM    418  OE2 GLU A  28      23.894 -32.149 -33.619  1.00 72.74           O  
ATOM    419  N   TYR A  29      20.255 -29.746 -29.550  1.00 77.06           N  
ATOM    420  H   TYR A  29      19.590 -30.454 -29.829  1.00 77.06           H  
ATOM    421  CA  TYR A  29      19.751 -28.438 -29.130  1.00 77.06           C  
ATOM    422  HA  TYR A  29      20.368 -27.666 -29.590  1.00 77.06           H  
ATOM    423  C   TYR A  29      19.830 -28.241 -27.605  1.00 77.06           C  
ATOM    424  CB  TYR A  29      18.309 -28.272 -29.633  1.00 77.06           C  
ATOM    425  HB2 TYR A  29      18.282 -28.471 -30.704  1.00 77.06           H  
ATOM    426  HB3 TYR A  29      17.673 -29.013 -29.148  1.00 77.06           H  
ATOM    427  O   TYR A  29      20.027 -27.121 -27.133  1.00 77.06           O  
ATOM    428  CG  TYR A  29      17.741 -26.888 -29.385  1.00 77.06           C  
ATOM    429  CD1 TYR A  29      16.921 -26.648 -28.265  1.00 77.06           C  
ATOM    430  HD1 TYR A  29      16.679 -27.462 -27.597  1.00 77.06           H  
ATOM    431  CD2 TYR A  29      18.068 -25.831 -30.256  1.00 77.06           C  
ATOM    432  HD2 TYR A  29      18.701 -26.022 -31.110  1.00 77.06           H  
ATOM    433  CE1 TYR A  29      16.434 -25.351 -28.009  1.00 77.06           C  
ATOM    434  HE1 TYR A  29      15.812 -25.174 -27.144  1.00 77.06           H  
ATOM    435  CE2 TYR A  29      17.583 -24.533 -30.006  1.00 77.06           C  
ATOM    436  HE2 TYR A  29      17.833 -23.716 -30.666  1.00 77.06           H  
ATOM    437  OH  TYR A  29      16.302 -23.038 -28.636  1.00 77.06           O  
ATOM    438  HH  TYR A  29      15.762 -23.026 -27.842  1.00 77.06           H  
ATOM    439  CZ  TYR A  29      16.768 -24.292 -28.881  1.00 77.06           C  
ATOM    440  N   MET A  30      19.684 -29.318 -26.825  1.00 78.68           N  
ATOM    441  H   MET A  30      19.583 -30.213 -27.283  1.00 78.68           H  
ATOM    442  CA  MET A  30      19.646 -29.283 -25.355  1.00 78.68           C  
ATOM    443  HA  MET A  30      19.367 -28.284 -25.020  1.00 78.68           H  
ATOM    444  C   MET A  30      20.990 -29.622 -24.696  1.00 78.68           C  
ATOM    445  CB  MET A  30      18.589 -30.278 -24.858  1.00 78.68           C  
ATOM    446  HB2 MET A  30      18.657 -30.326 -23.772  1.00 78.68           H  
ATOM    447  HB3 MET A  30      18.800 -31.269 -25.260  1.00 78.68           H  
ATOM    448  O   MET A  30      21.342 -29.067 -23.655  1.00 78.68           O  
ATOM    449  CG  MET A  30      17.162 -29.877 -25.246  1.00 78.68           C  
ATOM    450  HG2 MET A  30      16.958 -28.880 -24.856  1.00 78.68           H  
ATOM    451  HG3 MET A  30      17.094 -29.835 -26.333  1.00 78.68           H  
ATOM    452  SD  MET A  30      15.868 -31.008 -24.658  1.00 78.68           S  
ATOM    453  CE  MET A  30      16.125 -30.966 -22.864  1.00 78.68           C  
ATOM    454  HE1 MET A  30      17.087 -31.416 -22.620  1.00 78.68           H  
ATOM    455  HE2 MET A  30      15.337 -31.541 -22.377  1.00 78.68           H  
ATOM    456  HE3 MET A  30      16.098 -29.935 -22.512  1.00 78.68           H  
ATOM    457  N   TYR A  31      21.730 -30.551 -25.288  1.00 80.64           N  
ATOM    458  H   TYR A  31      21.384 -30.927 -26.159  1.00 80.64           H  
ATOM    459  CA  TYR A  31      22.923 -31.186 -24.760  1.00 80.64           C  
ATOM    460  HA  TYR A  31      23.268 -30.633 -23.886  1.00 80.64           H  
ATOM    461  C   TYR A  31      24.010 -31.167 -25.827  1.00 80.64           C  
ATOM    462  CB  TYR A  31      22.622 -32.632 -24.331  1.00 80.64           C  
ATOM    463  HB2 TYR A  31      23.515 -33.049 -23.865  1.00 80.64           H  
ATOM    464  HB3 TYR A  31      22.415 -33.225 -25.221  1.00 80.64           H  
ATOM    465  O   TYR A  31      23.915 -31.788 -26.880  1.00 80.64           O  
ATOM    466  CG  TYR A  31      21.462 -32.785 -23.368  1.00 80.64           C  
ATOM    467  CD1 TYR A  31      21.554 -32.272 -22.059  1.00 80.64           C  
ATOM    468  HD1 TYR A  31      22.451 -31.759 -21.747  1.00 80.64           H  
ATOM    469  CD2 TYR A  31      20.282 -33.422 -23.794  1.00 80.64           C  
ATOM    470  HD2 TYR A  31      20.202 -33.796 -24.804  1.00 80.64           H  
ATOM    471  CE1 TYR A  31      20.466 -32.400 -21.175  1.00 80.64           C  
ATOM    472  HE1 TYR A  31      20.531 -31.991 -20.177  1.00 80.64           H  
ATOM    473  CE2 TYR A  31      19.193 -33.554 -22.913  1.00 80.64           C  
ATOM    474  HE2 TYR A  31      18.282 -34.035 -23.239  1.00 80.64           H  
ATOM    475  OH  TYR A  31      18.230 -33.158 -20.754  1.00 80.64           O  
ATOM    476  HH  TYR A  31      18.415 -32.764 -19.898  1.00 80.64           H  
ATOM    477  CZ  TYR A  31      19.284 -33.044 -21.603  1.00 80.64           C  
ATOM    478  N   SER A  32      25.104 -30.488 -25.513  1.00 75.11           N  
ATOM    479  H   SER A  32      25.145 -30.021 -24.618  1.00 75.11           H  
ATOM    480  CA  SER A  32      26.318 -30.520 -26.314  1.00 75.11           C  
ATOM    481  HA  SER A  32      26.286 -31.378 -26.986  1.00 75.11           H  
ATOM    482  C   SER A  32      27.513 -30.706 -25.388  1.00 75.11           C  
ATOM    483  CB  SER A  32      26.408 -29.258 -27.177  1.00 75.11           C  
ATOM    484  HB2 SER A  32      26.528 -28.379 -26.544  1.00 75.11           H  
ATOM    485  HB3 SER A  32      25.487 -29.150 -27.750  1.00 75.11           H  
ATOM    486  O   SER A  32      27.424 -30.501 -24.180  1.00 75.11           O  
ATOM    487  OG  SER A  32      27.502 -29.357 -28.073  1.00 75.11           O  
ATOM    488  HG  SER A  32      27.113 -29.469 -28.943  1.00 75.11           H  
ATOM    489  N   LEU A  33      28.642 -31.129 -25.946  1.00 76.28           N  
ATOM    490  H   LEU A  33      28.629 -31.287 -26.943  1.00 76.28           H  
ATOM    491  CA  LEU A  33      29.930 -31.099 -25.248  1.00 76.28           C  
ATOM    492  HA  LEU A  33      29.763 -31.031 -24.173  1.00 76.28           H  
ATOM    493  C   LEU A  33      30.733 -29.839 -25.604  1.00 76.28           C  
ATOM    494  CB  LEU A  33      30.700 -32.399 -25.541  1.00 76.28           C  
ATOM    495  HB2 LEU A  33      31.694 -32.321 -25.101  1.00 76.28           H  
ATOM    496  HB3 LEU A  33      30.820 -32.492 -26.620  1.00 76.28           H  
ATOM    497  O   LEU A  33      31.825 -29.636 -25.076  1.00 76.28           O  
ATOM    498  CG  LEU A  33      30.025 -33.673 -24.998  1.00 76.28           C  
ATOM    499  HG  LEU A  33      29.017 -33.760 -25.402  1.00 76.28           H  
ATOM    500  CD1 LEU A  33      30.822 -34.900 -25.447  1.00 76.28           C  
ATOM    501 HD11 LEU A  33      30.328 -35.805 -25.093  1.00 76.28           H  
ATOM    502 HD12 LEU A  33      31.836 -34.853 -25.050  1.00 76.28           H  
ATOM    503 HD13 LEU A  33      30.861 -34.927 -26.536  1.00 76.28           H  
ATOM    504  CD2 LEU A  33      29.953 -33.694 -23.468  1.00 76.28           C  
ATOM    505 HD21 LEU A  33      29.290 -32.901 -23.123  1.00 76.28           H  
ATOM    506 HD22 LEU A  33      29.540 -34.644 -23.130  1.00 76.28           H  
ATOM    507 HD23 LEU A  33      30.945 -33.549 -23.041  1.00 76.28           H  
ATOM    508  N   ASN A  34      30.222 -29.000 -26.511  1.00 78.36           N  
ATOM    509  H   ASN A  34      29.289 -29.174 -26.857  1.00 78.36           H  
ATOM    510  CA  ASN A  34      30.896 -27.801 -26.986  1.00 78.36           C  
ATOM    511  HA  ASN A  34      31.924 -27.804 -26.623  1.00 78.36           H  
ATOM    512  C   ASN A  34      30.206 -26.540 -26.453  1.00 78.36           C  
ATOM    513  CB  ASN A  34      30.941 -27.845 -28.519  1.00 78.36           C  
ATOM    514  HB2 ASN A  34      29.933 -27.712 -28.913  1.00 78.36           H  
ATOM    515  HB3 ASN A  34      31.307 -28.820 -28.842  1.00 78.36           H  
ATOM    516  O   ASN A  34      28.999 -26.382 -26.600  1.00 78.36           O  
ATOM    517  CG  ASN A  34      31.851 -26.788 -29.113  1.00 78.36           C  
ATOM    518  ND2 ASN A  34      31.852 -26.658 -30.418  1.00 78.36           N  
ATOM    519 HD21 ASN A  34      32.534 -26.031 -30.820  1.00 78.36           H  
ATOM    520 HD22 ASN A  34      31.251 -27.248 -30.975  1.00 78.36           H  
ATOM    521  OD1 ASN A  34      32.586 -26.083 -28.437  1.00 78.36           O  
ATOM    522  N   LYS A  35      30.987 -25.621 -25.867  1.00 75.16           N  
ATOM    523  H   LYS A  35      31.979 -25.807 -25.862  1.00 75.16           H  
ATOM    524  CA  LYS A  35      30.504 -24.362 -25.258  1.00 75.16           C  
ATOM    525  HA  LYS A  35      31.334 -23.922 -24.705  1.00 75.16           H  
ATOM    526  C   LYS A  35      29.400 -24.555 -24.204  1.00 75.16           C  
ATOM    527  CB  LYS A  35      30.081 -23.354 -26.342  1.00 75.16           C  
ATOM    528  HB2 LYS A  35      29.749 -22.437 -25.856  1.00 75.16           H  
ATOM    529  HB3 LYS A  35      29.237 -23.761 -26.900  1.00 75.16           H  
ATOM    530  O   LYS A  35      28.568 -23.675 -24.009  1.00 75.16           O  
ATOM    531  CG  LYS A  35      31.207 -22.987 -27.312  1.00 75.16           C  
ATOM    532  HG2 LYS A  35      31.545 -23.877 -27.843  1.00 75.16           H  
ATOM    533  HG3 LYS A  35      32.041 -22.555 -26.759  1.00 75.16           H  
ATOM    534  CD  LYS A  35      30.683 -21.977 -28.333  1.00 75.16           C  
ATOM    535  HD2 LYS A  35      29.844 -22.421 -28.869  1.00 75.16           H  
ATOM    536  HD3 LYS A  35      30.340 -21.083 -27.811  1.00 75.16           H  
ATOM    537  CE  LYS A  35      31.792 -21.612 -29.320  1.00 75.16           C  
ATOM    538  HE2 LYS A  35      32.152 -22.529 -29.785  1.00 75.16           H  
ATOM    539  HE3 LYS A  35      32.619 -21.167 -28.767  1.00 75.16           H  
ATOM    540  NZ  LYS A  35      31.288 -20.672 -30.351  1.00 75.16           N  
ATOM    541  HZ1 LYS A  35      30.523 -21.095 -30.856  1.00 75.16           H  
ATOM    542  HZ2 LYS A  35      32.018 -20.436 -31.008  1.00 75.16           H  
ATOM    543  HZ3 LYS A  35      30.948 -19.826 -29.918  1.00 75.16           H  
ATOM    544  N   THR A  36      29.409 -25.688 -23.509  1.00 76.20           N  
ATOM    545  H   THR A  36      30.078 -26.405 -23.749  1.00 76.20           H  
ATOM    546  CA  THR A  36      28.443 -26.011 -22.454  1.00 76.20           C  
ATOM    547  HA  THR A  36      27.593 -25.332 -22.526  1.00 76.20           H  
ATOM    548  C   THR A  36      29.039 -25.845 -21.065  1.00 76.20           C  
ATOM    549  CB  THR A  36      27.907 -27.434 -22.624  1.00 76.20           C  
ATOM    550  HB  THR A  36      27.299 -27.697 -21.758  1.00 76.20           H  
ATOM    551  O   THR A  36      30.199 -26.176 -20.822  1.00 76.20           O  
ATOM    552  CG2 THR A  36      27.041 -27.507 -23.880  1.00 76.20           C  
ATOM    553 HG21 THR A  36      26.331 -28.328 -23.781  1.00 76.20           H  
ATOM    554 HG22 THR A  36      26.466 -26.590 -24.011  1.00 76.20           H  
ATOM    555 HG23 THR A  36      27.671 -27.663 -24.756  1.00 76.20           H  
ATOM    556  OG1 THR A  36      28.999 -28.325 -22.739  1.00 76.20           O  
ATOM    557  HG1 THR A  36      29.472 -28.327 -21.903  1.00 76.20           H  
ATOM    558  N   THR A  37      28.217 -25.388 -20.125  1.00 78.25           N  
ATOM    559  H   THR A  37      27.281 -25.115 -20.391  1.00 78.25           H  
ATOM    560  CA  THR A  37      28.539 -25.398 -18.696  1.00 78.25           C  
ATOM    561  HA  THR A  37      29.576 -25.089 -18.565  1.00 78.25           H  
ATOM    562  C   THR A  37      28.389 -26.811 -18.139  1.00 78.25           C  
ATOM    563  CB  THR A  37      27.639 -24.396 -17.955  1.00 78.25           C  
ATOM    564  HB  THR A  37      26.641 -24.428 -18.392  1.00 78.25           H  
ATOM    565  O   THR A  37      27.403 -27.493 -18.407  1.00 78.25           O  
ATOM    566  CG2 THR A  37      27.495 -24.613 -16.450  1.00 78.25           C  
ATOM    567 HG21 THR A  37      26.938 -25.530 -16.255  1.00 78.25           H  
ATOM    568 HG22 THR A  37      26.936 -23.782 -16.017  1.00 78.25           H  
ATOM    569 HG23 THR A  37      28.475 -24.672 -15.976  1.00 78.25           H  
ATOM    570  OG1 THR A  37      28.168 -23.103 -18.127  1.00 78.25           O  
ATOM    571  HG1 THR A  37      28.961 -23.011 -17.594  1.00 78.25           H  
ATOM    572  N   THR A  38      29.343 -27.242 -17.312  1.00 84.87           N  
ATOM    573  H   THR A  38      30.123 -26.632 -17.113  1.00 84.87           H  
ATOM    574  CA  THR A  38      29.143 -28.407 -16.443  1.00 84.87           C  
ATOM    575  HA  THR A  38      28.504 -29.123 -16.961  1.00 84.87           H  
ATOM    576  C   THR A  38      28.422 -27.977 -15.170  1.00 84.87           C  
ATOM    577  CB  THR A  38      30.456 -29.144 -16.141  1.00 84.87           C  
ATOM    578  HB  THR A  38      30.830 -29.573 -17.070  1.00 84.87           H  
ATOM    579  O   THR A  38      28.844 -27.044 -14.492  1.00 84.87           O  
ATOM    580  CG2 THR A  38      31.561 -28.280 -15.534  1.00 84.87           C  
ATOM    581 HG21 THR A  38      31.217 -27.828 -14.603  1.00 84.87           H  
ATOM    582 HG22 THR A  38      31.846 -27.491 -16.230  1.00 84.87           H  
ATOM    583 HG23 THR A  38      32.439 -28.893 -15.331  1.00 84.87           H  
ATOM    584  OG1 THR A  38      30.213 -30.193 -15.230  1.00 84.87           O  
ATOM    585  HG1 THR A  38      31.026 -30.700 -15.174  1.00 84.87           H  
ATOM    586  N   TYR A  39      27.352 -28.676 -14.800  1.00 82.55           N  
ATOM    587  H   TYR A  39      26.990 -29.387 -15.419  1.00 82.55           H  
ATOM    588  CA  TYR A  39      26.663 -28.435 -13.527  1.00 82.55           C  
ATOM    589  HA  TYR A  39      26.555 -27.359 -13.391  1.00 82.55           H  
ATOM    590  C   TYR A  39      27.450 -28.943 -12.308  1.00 82.55           C  
ATOM    591  CB  TYR A  39      25.258 -29.043 -13.589  1.00 82.55           C  
ATOM    592  HB2 TYR A  39      25.327 -30.096 -13.859  1.00 82.55           H  
ATOM    593  HB3 TYR A  39      24.804 -28.989 -12.599  1.00 82.55           H  
ATOM    594  O   TYR A  39      27.083 -28.654 -11.172  1.00 82.55           O  
ATOM    595  CG  TYR A  39      24.345 -28.316 -14.556  1.00 82.55           C  
ATOM    596  CD1 TYR A  39      23.840 -27.047 -14.211  1.00 82.55           C  
ATOM    597  HD1 TYR A  39      24.099 -26.606 -13.259  1.00 82.55           H  
ATOM    598  CD2 TYR A  39      24.012 -28.893 -15.797  1.00 82.55           C  
ATOM    599  HD2 TYR A  39      24.393 -29.866 -16.071  1.00 82.55           H  
ATOM    600  CE1 TYR A  39      22.994 -26.355 -15.099  1.00 82.55           C  
ATOM    601  HE1 TYR A  39      22.603 -25.384 -14.833  1.00 82.55           H  
ATOM    602  CE2 TYR A  39      23.167 -28.203 -16.687  1.00 82.55           C  
ATOM    603  HE2 TYR A  39      22.901 -28.632 -17.641  1.00 82.55           H  
ATOM    604  OH  TYR A  39      21.831 -26.287 -17.200  1.00 82.55           O  
ATOM    605  HH  TYR A  39      21.533 -25.437 -16.868  1.00 82.55           H  
ATOM    606  CZ  TYR A  39      22.654 -26.937 -16.339  1.00 82.55           C  
ATOM    607  N   PHE A  40      28.545 -29.677 -12.530  1.00 86.67           N  
ATOM    608  H   PHE A  40      28.797 -29.880 -13.487  1.00 86.67           H  
ATOM    609  CA  PHE A  40      29.363 -30.267 -11.468  1.00 86.67           C  
ATOM    610  HA  PHE A  40      28.744 -30.384 -10.579  1.00 86.67           H  
ATOM    611  C   PHE A  40      30.544 -29.382 -11.045  1.00 86.67           C  
ATOM    612  CB  PHE A  40      29.805 -31.670 -11.901  1.00 86.67           C  
ATOM    613  HB2 PHE A  40      30.324 -32.148 -11.070  1.00 86.67           H  
ATOM    614  HB3 PHE A  40      30.515 -31.581 -12.724  1.00 86.67           H  
ATOM    615  O   PHE A  40      31.242 -29.715 -10.090  1.00 86.67           O  
ATOM    616  CG  PHE A  40      28.648 -32.558 -12.323  1.00 86.67           C  
ATOM    617  CD1 PHE A  40      27.735 -33.027 -11.360  1.00 86.67           C  
ATOM    618  HD1 PHE A  40      27.869 -32.775 -10.319  1.00 86.67           H  
ATOM    619  CD2 PHE A  40      28.456 -32.880 -13.681  1.00 86.67           C  
ATOM    620  HD2 PHE A  40      29.145 -32.518 -14.430  1.00 86.67           H  
ATOM    621  CE1 PHE A  40      26.640 -33.818 -11.751  1.00 86.67           C  
ATOM    622  HE1 PHE A  40      25.938 -34.175 -11.012  1.00 86.67           H  
ATOM    623  CE2 PHE A  40      27.361 -33.670 -14.071  1.00 86.67           C  
ATOM    624  HE2 PHE A  40      27.214 -33.916 -15.113  1.00 86.67           H  
ATOM    625  CZ  PHE A  40      26.453 -34.140 -13.107  1.00 86.67           C  
ATOM    626  HZ  PHE A  40      25.610 -34.744 -13.408  1.00 86.67           H  
ATOM    627  N   ILE A  41      30.762 -28.248 -11.726  1.00 86.73           N  
ATOM    628  H   ILE A  41      30.141 -28.020 -12.489  1.00 86.73           H  
ATOM    629  CA  ILE A  41      31.733 -27.222 -11.328  1.00 86.73           C  
ATOM    630  HA  ILE A  41      32.036 -27.404 -10.296  1.00 86.73           H  
ATOM    631  C   ILE A  41      31.043 -25.860 -11.384  1.00 86.73           C  
ATOM    632  CB  ILE A  41      33.013 -27.250 -12.198  1.00 86.73           C  
ATOM    633  HB  ILE A  41      32.749 -26.996 -13.224  1.00 86.73           H  
ATOM    634  O   ILE A  41      30.645 -25.394 -12.447  1.00 86.73           O  
ATOM    635  CG1 ILE A  41      33.662 -28.656 -12.190  1.00 86.73           C  
ATOM    636 HG12 ILE A  41      33.925 -28.929 -11.168  1.00 86.73           H  
ATOM    637 HG13 ILE A  41      32.940 -29.385 -12.557  1.00 86.73           H  
ATOM    638  CG2 ILE A  41      34.006 -26.182 -11.696  1.00 86.73           C  
ATOM    639 HG21 ILE A  41      34.334 -26.415 -10.683  1.00 86.73           H  
ATOM    640 HG22 ILE A  41      34.874 -26.138 -12.354  1.00 86.73           H  
ATOM    641 HG23 ILE A  41      33.552 -25.191 -11.714  1.00 86.73           H  
ATOM    642  CD1 ILE A  41      34.905 -28.791 -13.076  1.00 86.73           C  
ATOM    643 HD11 ILE A  41      35.204 -29.838 -13.118  1.00 86.73           H  
ATOM    644 HD12 ILE A  41      35.733 -28.215 -12.664  1.00 86.73           H  
ATOM    645 HD13 ILE A  41      34.684 -28.444 -14.086  1.00 86.73           H  
ATOM    646  N   ARG A  42      30.912 -25.203 -10.228  1.00 83.72           N  
ATOM    647  H   ARG A  42      31.290 -25.629  -9.394  1.00 83.72           H  
ATOM    648  CA  ARG A  42      30.350 -23.852 -10.138  1.00 83.72           C  
ATOM    649  HA  ARG A  42      29.635 -23.719 -10.949  1.00 83.72           H  
ATOM    650  C   ARG A  42      31.449 -22.809 -10.315  1.00 83.72           C  
ATOM    651  CB  ARG A  42      29.599 -23.696  -8.807  1.00 83.72           C  
ATOM    652  HB2 ARG A  42      30.291 -23.843  -7.978  1.00 83.72           H  
ATOM    653  HB3 ARG A  42      28.825 -24.462  -8.754  1.00 83.72           H  
ATOM    654  O   ARG A  42      32.320 -22.681  -9.459  1.00 83.72           O  
ATOM    655  CG  ARG A  42      28.944 -22.313  -8.684  1.00 83.72           C  
ATOM    656  HG2 ARG A  42      29.713 -21.540  -8.653  1.00 83.72           H  
ATOM    657  HG3 ARG A  42      28.302 -22.141  -9.548  1.00 83.72           H  
ATOM    658  CD  ARG A  42      28.106 -22.233  -7.407  1.00 83.72           C  
ATOM    659  HD2 ARG A  42      28.760 -22.368  -6.546  1.00 83.72           H  
ATOM    660  HD3 ARG A  42      27.383 -23.048  -7.425  1.00 83.72           H  
ATOM    661  NE  ARG A  42      27.424 -20.927  -7.306  1.00 83.72           N  
ATOM    662  HE  ARG A  42      27.952 -20.129  -7.628  1.00 83.72           H  
ATOM    663  NH1 ARG A  42      25.394 -21.665  -6.509  1.00 83.72           N  
ATOM    664 HH11 ARG A  42      25.732 -22.616  -6.544  1.00 83.72           H  
ATOM    665 HH12 ARG A  42      24.443 -21.474  -6.229  1.00 83.72           H  
ATOM    666  NH2 ARG A  42      25.712 -19.489  -6.872  1.00 83.72           N  
ATOM    667 HH21 ARG A  42      26.277 -18.718  -7.197  1.00 83.72           H  
ATOM    668 HH22 ARG A  42      24.761 -19.321  -6.577  1.00 83.72           H  
ATOM    669  CZ  ARG A  42      26.187 -20.703  -6.896  1.00 83.72           C  
ATOM    670  N   GLU A  43      31.362 -22.010 -11.371  1.00 82.16           N  
ATOM    671  H   GLU A  43      30.677 -22.209 -12.086  1.00 82.16           H  
ATOM    672  CA  GLU A  43      32.163 -20.791 -11.499  1.00 82.16           C  
ATOM    673  HA  GLU A  43      33.178 -21.005 -11.164  1.00 82.16           H  
ATOM    674  C   GLU A  43      31.597 -19.674 -10.603  1.00 82.16           C  
ATOM    675  CB  GLU A  43      32.253 -20.347 -12.964  1.00 82.16           C  
ATOM    676  HB2 GLU A  43      32.782 -19.395 -12.997  1.00 82.16           H  
ATOM    677  HB3 GLU A  43      31.246 -20.205 -13.357  1.00 82.16           H  
ATOM    678  O   GLU A  43      30.381 -19.507 -10.471  1.00 82.16           O  
ATOM    679  CG  GLU A  43      33.014 -21.369 -13.827  1.00 82.16           C  
ATOM    680  HG2 GLU A  43      33.987 -21.548 -13.368  1.00 82.16           H  
ATOM    681  HG3 GLU A  43      32.465 -22.310 -13.832  1.00 82.16           H  
ATOM    682  CD  GLU A  43      33.217 -20.901 -15.276  1.00 82.16           C  
ATOM    683  OE1 GLU A  43      33.993 -21.579 -15.983  1.00 82.16           O  
ATOM    684  OE2 GLU A  43      32.614 -19.871 -15.654  1.00 82.16           O  
ATOM    685  N   VAL A  44      32.478 -18.903  -9.956  1.00 86.33           N  
ATOM    686  H   VAL A  44      33.462 -19.060 -10.122  1.00 86.33           H  
ATOM    687  CA  VAL A  44      32.091 -17.781  -9.086  1.00 86.33           C  
ATOM    688  HA  VAL A  44      31.031 -17.868  -8.844  1.00 86.33           H  
ATOM    689  C   VAL A  44      32.293 -16.464  -9.826  1.00 86.33           C  
ATOM    690  CB  VAL A  44      32.854 -17.791  -7.744  1.00 86.33           C  
ATOM    691  HB  VAL A  44      33.925 -17.721  -7.934  1.00 86.33           H  
ATOM    692  O   VAL A  44      33.421 -16.088 -10.146  1.00 86.33           O  
ATOM    693  CG1 VAL A  44      32.437 -16.610  -6.852  1.00 86.33           C  
ATOM    694 HG11 VAL A  44      32.948 -16.675  -5.892  1.00 86.33           H  
ATOM    695 HG12 VAL A  44      32.714 -15.664  -7.316  1.00 86.33           H  
ATOM    696 HG13 VAL A  44      31.360 -16.625  -6.682  1.00 86.33           H  
ATOM    697  CG2 VAL A  44      32.582 -19.082  -6.963  1.00 86.33           C  
ATOM    698 HG21 VAL A  44      32.945 -19.943  -7.524  1.00 86.33           H  
ATOM    699 HG22 VAL A  44      33.103 -19.056  -6.006  1.00 86.33           H  
ATOM    700 HG23 VAL A  44      31.512 -19.199  -6.788  1.00 86.33           H  
ATOM    701  N   LYS A  45      31.207 -15.713 -10.032  1.00 85.97           N  
ATOM    702  H   LYS A  45      30.308 -16.094  -9.773  1.00 85.97           H  
ATOM    703  CA  LYS A  45      31.271 -14.327 -10.503  1.00 85.97           C  
ATOM    704  HA  LYS A  45      32.032 -14.261 -11.281  1.00 85.97           H  
ATOM    705  C   LYS A  45      31.687 -13.422  -9.340  1.00 85.97           C  
ATOM    706  CB  LYS A  45      29.920 -13.935 -11.125  1.00 85.97           C  
ATOM    707  HB2 LYS A  45      29.152 -13.909 -10.351  1.00 85.97           H  
ATOM    708  HB3 LYS A  45      29.644 -14.695 -11.856  1.00 85.97           H  
ATOM    709  O   LYS A  45      30.919 -13.232  -8.402  1.00 85.97           O  
ATOM    710  CG  LYS A  45      29.981 -12.574 -11.836  1.00 85.97           C  
ATOM    711  HG2 LYS A  45      30.189 -11.790 -11.108  1.00 85.97           H  
ATOM    712  HG3 LYS A  45      30.783 -12.591 -12.574  1.00 85.97           H  
ATOM    713  CD  LYS A  45      28.653 -12.268 -12.545  1.00 85.97           C  
ATOM    714  HD2 LYS A  45      28.435 -13.067 -13.255  1.00 85.97           H  
ATOM    715  HD3 LYS A  45      27.856 -12.226 -11.803  1.00 85.97           H  
ATOM    716  CE  LYS A  45      28.732 -10.930 -13.292  1.00 85.97           C  
ATOM    717  HE2 LYS A  45      29.550 -10.980 -14.011  1.00 85.97           H  
ATOM    718  HE3 LYS A  45      28.972 -10.146 -12.574  1.00 85.97           H  
ATOM    719  NZ  LYS A  45      27.459 -10.607 -13.991  1.00 85.97           N  
ATOM    720  HZ1 LYS A  45      27.227 -11.315 -14.673  1.00 85.97           H  
ATOM    721  HZ2 LYS A  45      27.530  -9.721 -14.471  1.00 85.97           H  
ATOM    722  HZ3 LYS A  45      26.696 -10.536 -13.334  1.00 85.97           H  
ATOM    723  N   LYS A  46      32.914 -12.897  -9.384  1.00 92.50           N  
ATOM    724  H   LYS A  46      33.493 -13.124 -10.180  1.00 92.50           H  
ATOM    725  CA  LYS A  46      33.418 -11.946  -8.379  1.00 92.50           C  
ATOM    726  HA  LYS A  46      33.220 -12.350  -7.387  1.00 92.50           H  
ATOM    727  C   LYS A  46      32.662 -10.615  -8.483  1.00 92.50           C  
ATOM    728  CB  LYS A  46      34.934 -11.731  -8.537  1.00 92.50           C  
ATOM    729  HB2 LYS A  46      35.135 -11.346  -9.536  1.00 92.50           H  
ATOM    730  HB3 LYS A  46      35.254 -10.980  -7.814  1.00 92.50           H  
ATOM    731  O   LYS A  46      32.351 -10.175  -9.588  1.00 92.50           O  
ATOM    732  CG  LYS A  46      35.752 -13.014  -8.309  1.00 92.50           C  
ATOM    733  HG2 LYS A  46      35.453 -13.772  -9.033  1.00 92.50           H  
ATOM    734  HG3 LYS A  46      35.558 -13.391  -7.305  1.00 92.50           H  
ATOM    735  CD  LYS A  46      37.254 -12.739  -8.470  1.00 92.50           C  
ATOM    736  HD2 LYS A  46      37.434 -12.329  -9.464  1.00 92.50           H  
ATOM    737  HD3 LYS A  46      37.566 -12.009  -7.723  1.00 92.50           H  
ATOM    738  CE  LYS A  46      38.054 -14.036  -8.296  1.00 92.50           C  
ATOM    739  HE2 LYS A  46      37.684 -14.768  -9.014  1.00 92.50           H  
ATOM    740  HE3 LYS A  46      37.867 -14.428  -7.296  1.00 92.50           H  
ATOM    741  NZ  LYS A  46      39.508 -13.811  -8.499  1.00 92.50           N  
ATOM    742  HZ1 LYS A  46      39.683 -13.460  -9.429  1.00 92.50           H  
ATOM    743  HZ2 LYS A  46      39.858 -13.137  -7.832  1.00 92.50           H  
ATOM    744  HZ3 LYS A  46      40.020 -14.673  -8.383  1.00 92.50           H  
ATOM    745  N   CYS A  47      32.411  -9.977  -7.345  1.00 90.31           N  
ATOM    746  H   CYS A  47      32.707 -10.394  -6.475  1.00 90.31           H  
ATOM    747  CA  CYS A  47      31.885  -8.615  -7.247  1.00 90.31           C  
ATOM    748  HA  CYS A  47      31.705  -8.218  -8.247  1.00 90.31           H  
ATOM    749  C   CYS A  47      32.916  -7.691  -6.581  1.00 90.31           C  
ATOM    750  CB  CYS A  47      30.538  -8.641  -6.506  1.00 90.31           C  
ATOM    751  HB2 CYS A  47      29.866  -9.345  -6.997  1.00 90.31           H  
ATOM    752  HB3 CYS A  47      30.081  -7.652  -6.538  1.00 90.31           H  
ATOM    753  O   CYS A  47      33.899  -8.165  -6.003  1.00 90.31           O  
ATOM    754  SG  CYS A  47      30.751  -9.126  -4.767  1.00 90.31           S  
ATOM    755  HG  CYS A  47      31.262  -7.968  -4.338  1.00 90.31           H  
ATOM    756  N   THR A  48      32.694  -6.379  -6.658  1.00 91.25           N  
ATOM    757  H   THR A  48      31.850  -6.023  -7.081  1.00 91.25           H  
ATOM    758  CA  THR A  48      33.442  -5.400  -5.861  1.00 91.25           C  
ATOM    759  HA  THR A  48      34.505  -5.556  -6.042  1.00 91.25           H  
ATOM    760  C   THR A  48      33.143  -5.604  -4.368  1.00 91.25           C  
ATOM    761  CB  THR A  48      33.098  -3.961  -6.288  1.00 91.25           C  
ATOM    762  HB  THR A  48      33.456  -3.256  -5.538  1.00 91.25           H  
ATOM    763  O   THR A  48      32.026  -5.999  -4.017  1.00 91.25           O  
ATOM    764  CG2 THR A  48      33.738  -3.633  -7.638  1.00 91.25           C  
ATOM    765 HG21 THR A  48      33.416  -2.640  -7.949  1.00 91.25           H  
ATOM    766 HG22 THR A  48      33.434  -4.358  -8.393  1.00 91.25           H  
ATOM    767 HG23 THR A  48      34.824  -3.635  -7.539  1.00 91.25           H  
ATOM    768  OG1 THR A  48      31.709  -3.818  -6.452  1.00 91.25           O  
ATOM    769  HG1 THR A  48      31.521  -2.877  -6.433  1.00 91.25           H  
ATOM    770  N   PRO A  49      34.120  -5.403  -3.464  1.00 93.91           N  
ATOM    771  CA  PRO A  49      33.860  -5.440  -2.030  1.00 93.91           C  
ATOM    772  HA  PRO A  49      33.431  -6.409  -1.776  1.00 93.91           H  
ATOM    773  C   PRO A  49      32.897  -4.322  -1.619  1.00 93.91           C  
ATOM    774  CB  PRO A  49      35.223  -5.292  -1.343  1.00 93.91           C  
ATOM    775  HB2 PRO A  49      35.403  -4.250  -1.079  1.00 93.91           H  
ATOM    776  HB3 PRO A  49      35.299  -5.924  -0.458  1.00 93.91           H  
ATOM    777  O   PRO A  49      33.085  -3.163  -1.991  1.00 93.91           O  
ATOM    778  CG  PRO A  49      36.220  -5.708  -2.423  1.00 93.91           C  
ATOM    779  HG2 PRO A  49      37.191  -5.231  -2.282  1.00 93.91           H  
ATOM    780  HG3 PRO A  49      36.319  -6.793  -2.433  1.00 93.91           H  
ATOM    781  CD  PRO A  49      35.545  -5.243  -3.710  1.00 93.91           C  
ATOM    782  HD2 PRO A  49      35.893  -5.858  -4.540  1.00 93.91           H  
ATOM    783  HD3 PRO A  49      35.767  -4.191  -3.890  1.00 93.91           H  
ATOM    784  N   PHE A  50      31.891  -4.664  -0.816  1.00 95.19           N  
ATOM    785  H   PHE A  50      31.766  -5.633  -0.559  1.00 95.19           H  
ATOM    786  CA  PHE A  50      30.971  -3.699  -0.222  1.00 95.19           C  
ATOM    787  HA  PHE A  50      31.507  -2.759  -0.092  1.00 95.19           H  
ATOM    788  C   PHE A  50      30.505  -4.161   1.164  1.00 95.19           C  
ATOM    789  CB  PHE A  50      29.784  -3.444  -1.168  1.00 95.19           C  
ATOM    790  HB2 PHE A  50      30.165  -3.168  -2.151  1.00 95.19           H  
ATOM    791  HB3 PHE A  50      29.229  -2.583  -0.795  1.00 95.19           H  
ATOM    792  O   PHE A  50      30.592  -5.341   1.508  1.00 95.19           O  
ATOM    793  CG  PHE A  50      28.819  -4.607  -1.318  1.00 95.19           C  
ATOM    794  CD1 PHE A  50      28.987  -5.533  -2.363  1.00 95.19           C  
ATOM    795  HD1 PHE A  50      29.784  -5.394  -3.078  1.00 95.19           H  
ATOM    796  CD2 PHE A  50      27.765  -4.780  -0.399  1.00 95.19           C  
ATOM    797  HD2 PHE A  50      27.639  -4.080   0.413  1.00 95.19           H  
ATOM    798  CE1 PHE A  50      28.117  -6.630  -2.486  1.00 95.19           C  
ATOM    799  HE1 PHE A  50      28.254  -7.334  -3.293  1.00 95.19           H  
ATOM    800  CE2 PHE A  50      26.905  -5.886  -0.512  1.00 95.19           C  
ATOM    801  HE2 PHE A  50      26.136  -6.051   0.229  1.00 95.19           H  
ATOM    802  CZ  PHE A  50      27.075  -6.807  -1.560  1.00 95.19           C  
ATOM    803  HZ  PHE A  50      26.416  -7.659  -1.649  1.00 95.19           H  
ATOM    804  N   THR A  51      29.977  -3.231   1.958  1.00 96.30           N  
ATOM    805  H   THR A  51      29.948  -2.285   1.606  1.00 96.30           H  
ATOM    806  CA  THR A  51      29.271  -3.515   3.216  1.00 96.30           C  
ATOM    807  HA  THR A  51      29.003  -4.571   3.234  1.00 96.30           H  
ATOM    808  C   THR A  51      27.966  -2.727   3.285  1.00 96.30           C  
ATOM    809  CB  THR A  51      30.169  -3.266   4.436  1.00 96.30           C  
ATOM    810  HB  THR A  51      31.090  -3.837   4.311  1.00 96.30           H  
ATOM    811  O   THR A  51      27.796  -1.752   2.556  1.00 96.30           O  
ATOM    812  CG2 THR A  51      30.533  -1.801   4.666  1.00 96.30           C  
ATOM    813 HG21 THR A  51      29.633  -1.209   4.835  1.00 96.30           H  
ATOM    814 HG22 THR A  51      31.186  -1.716   5.535  1.00 96.30           H  
ATOM    815 HG23 THR A  51      31.069  -1.423   3.796  1.00 96.30           H  
ATOM    816  OG1 THR A  51      29.520  -3.726   5.597  1.00 96.30           O  
ATOM    817  HG1 THR A  51      30.081  -3.516   6.347  1.00 96.30           H  
ATOM    818  N   GLN A  52      27.032  -3.152   4.134  1.00 95.68           N  
ATOM    819  H   GLN A  52      27.292  -3.859   4.806  1.00 95.68           H  
ATOM    820  CA  GLN A  52      25.732  -2.501   4.303  1.00 95.68           C  
ATOM    821  HA  GLN A  52      25.697  -1.625   3.655  1.00 95.68           H  
ATOM    822  C   GLN A  52      25.539  -2.019   5.739  1.00 95.68           C  
ATOM    823  CB  GLN A  52      24.581  -3.422   3.885  1.00 95.68           C  
ATOM    824  HB2 GLN A  52      24.555  -4.297   4.534  1.00 95.68           H  
ATOM    825  HB3 GLN A  52      23.650  -2.869   4.012  1.00 95.68           H  
ATOM    826  O   GLN A  52      25.939  -2.702   6.683  1.00 95.68           O  
ATOM    827  CG  GLN A  52      24.697  -3.878   2.424  1.00 95.68           C  
ATOM    828  HG2 GLN A  52      25.558  -4.538   2.317  1.00 95.68           H  
ATOM    829  HG3 GLN A  52      24.860  -3.001   1.797  1.00 95.68           H  
ATOM    830  CD  GLN A  52      23.453  -4.613   1.931  1.00 95.68           C  
ATOM    831  NE2 GLN A  52      23.557  -5.411   0.894  1.00 95.68           N  
ATOM    832 HE21 GLN A  52      24.409  -5.449   0.352  1.00 95.68           H  
ATOM    833 HE22 GLN A  52      22.695  -5.835   0.582  1.00 95.68           H  
ATOM    834  OE1 GLN A  52      22.359  -4.484   2.452  1.00 95.68           O  
ATOM    835  N   ILE A  53      24.908  -0.857   5.908  1.00 96.76           N  
ATOM    836  H   ILE A  53      24.617  -0.343   5.089  1.00 96.76           H  
ATOM    837  CA  ILE A  53      24.603  -0.288   7.220  1.00 96.76           C  
ATOM    838  HA  ILE A  53      24.503  -1.128   7.906  1.00 96.76           H  
ATOM    839  C   ILE A  53      23.277   0.491   7.203  1.00 96.76           C  
ATOM    840  CB  ILE A  53      25.792   0.566   7.723  1.00 96.76           C  
ATOM    841  HB  ILE A  53      26.687  -0.050   7.635  1.00 96.76           H  
ATOM    842  O   ILE A  53      23.045   1.303   6.303  1.00 96.76           O  
ATOM    843  CG1 ILE A  53      25.611   0.892   9.221  1.00 96.76           C  
ATOM    844 HG12 ILE A  53      25.405  -0.035   9.756  1.00 96.76           H  
ATOM    845 HG13 ILE A  53      24.765   1.565   9.354  1.00 96.76           H  
ATOM    846  CG2 ILE A  53      26.026   1.834   6.878  1.00 96.76           C  
ATOM    847 HG21 ILE A  53      26.051   1.582   5.818  1.00 96.76           H  
ATOM    848 HG22 ILE A  53      26.982   2.287   7.138  1.00 96.76           H  
ATOM    849 HG23 ILE A  53      25.232   2.561   7.049  1.00 96.76           H  
ATOM    850  CD1 ILE A  53      26.845   1.521   9.876  1.00 96.76           C  
ATOM    851 HD11 ILE A  53      27.715   0.883   9.720  1.00 96.76           H  
ATOM    852 HD12 ILE A  53      26.668   1.627  10.946  1.00 96.76           H  
ATOM    853 HD13 ILE A  53      27.035   2.508   9.456  1.00 96.76           H  
ATOM    854  N   PRO A  54      22.397   0.299   8.201  1.00 97.05           N  
ATOM    855  CA  PRO A  54      21.217   1.135   8.362  1.00 97.05           C  
ATOM    856  HA  PRO A  54      20.748   1.309   7.393  1.00 97.05           H  
ATOM    857  C   PRO A  54      21.579   2.483   9.003  1.00 97.05           C  
ATOM    858  CB  PRO A  54      20.272   0.297   9.222  1.00 97.05           C  
ATOM    859  HB2 PRO A  54      19.577   0.905   9.801  1.00 97.05           H  
ATOM    860  HB3 PRO A  54      19.735  -0.402   8.580  1.00 97.05           H  
ATOM    861  O   PRO A  54      22.292   2.530  10.005  1.00 97.05           O  
ATOM    862  CG  PRO A  54      21.218  -0.498  10.118  1.00 97.05           C  
ATOM    863  HG2 PRO A  54      20.760  -1.423  10.469  1.00 97.05           H  
ATOM    864  HG3 PRO A  54      21.537   0.116  10.961  1.00 97.05           H  
ATOM    865  CD  PRO A  54      22.403  -0.770   9.195  1.00 97.05           C  
ATOM    866  HD2 PRO A  54      22.266  -1.727   8.692  1.00 97.05           H  
ATOM    867  HD3 PRO A  54      23.326  -0.778   9.776  1.00 97.05           H  
ATOM    868  N   ALA A  55      21.040   3.580   8.474  1.00 96.32           N  
ATOM    869  H   ALA A  55      20.486   3.485   7.634  1.00 96.32           H  
ATOM    870  CA  ALA A  55      21.203   4.919   9.035  1.00 96.32           C  
ATOM    871  HA  ALA A  55      21.503   4.826  10.079  1.00 96.32           H  
ATOM    872  C   ALA A  55      19.889   5.711   9.013  1.00 96.32           C  
ATOM    873  CB  ALA A  55      22.328   5.654   8.296  1.00 96.32           C  
ATOM    874  HB1 ALA A  55      22.051   5.814   7.254  1.00 96.32           H  
ATOM    875  HB2 ALA A  55      23.243   5.063   8.331  1.00 96.32           H  
ATOM    876  HB3 ALA A  55      22.514   6.620   8.765  1.00 96.32           H  
ATOM    877  O   ALA A  55      19.048   5.542   8.128  1.00 96.32           O  
ATOM    878  N   ILE A  56      19.723   6.602   9.989  1.00 96.73           N  
ATOM    879  H   ILE A  56      20.469   6.724  10.659  1.00 96.73           H  
ATOM    880  CA  ILE A  56      18.550   7.474  10.107  1.00 96.73           C  
ATOM    881  HA  ILE A  56      17.671   6.913   9.788  1.00 96.73           H  
ATOM    882  C   ILE A  56      18.702   8.672   9.158  1.00 96.73           C  
ATOM    883  CB  ILE A  56      18.321   7.887  11.581  1.00 96.73           C  
ATOM    884  HB  ILE A  56      19.216   8.394  11.940  1.00 96.73           H  
ATOM    885  O   ILE A  56      19.784   9.244   9.018  1.00 96.73           O  
ATOM    886  CG1 ILE A  56      18.074   6.638  12.458  1.00 96.73           C  
ATOM    887 HG12 ILE A  56      17.136   6.175  12.150  1.00 96.73           H  
ATOM    888 HG13 ILE A  56      18.874   5.914  12.304  1.00 96.73           H  
ATOM    889  CG2 ILE A  56      17.133   8.856  11.708  1.00 96.73           C  
ATOM    890 HG21 ILE A  56      16.239   8.428  11.254  1.00 96.73           H  
ATOM    891 HG22 ILE A  56      17.375   9.799  11.217  1.00 96.73           H  
ATOM    892 HG23 ILE A  56      16.931   9.099  12.752  1.00 96.73           H  
ATOM    893  CD1 ILE A  56      18.017   6.926  13.964  1.00 96.73           C  
ATOM    894 HD11 ILE A  56      17.095   7.446  14.222  1.00 96.73           H  
ATOM    895 HD12 ILE A  56      18.046   5.986  14.516  1.00 96.73           H  
ATOM    896 HD13 ILE A  56      18.876   7.529  14.260  1.00 96.73           H  
ATOM    897  N   HIS A  57      17.611   9.049   8.498  1.00 95.80           N  
ATOM    898  H   HIS A  57      16.763   8.521   8.650  1.00 95.80           H  
ATOM    899  CA  HIS A  57      17.478  10.298   7.758  1.00 95.80           C  
ATOM    900  HA  HIS A  57      18.427  10.550   7.284  1.00 95.80           H  
ATOM    901  C   HIS A  57      17.105  11.434   8.713  1.00 95.80           C  
ATOM    902  CB  HIS A  57      16.418  10.132   6.663  1.00 95.80           C  
ATOM    903  HB2 HIS A  57      16.312  11.072   6.121  1.00 95.80           H  
ATOM    904  HB3 HIS A  57      15.460   9.917   7.136  1.00 95.80           H  
ATOM    905  O   HIS A  57      16.221  11.283   9.560  1.00 95.80           O  
ATOM    906  CG  HIS A  57      16.716   9.044   5.664  1.00 95.80           C  
ATOM    907  CD2 HIS A  57      15.797   8.399   4.885  1.00 95.80           C  
ATOM    908  HD2 HIS A  57      14.739   8.610   4.850  1.00 95.80           H  
ATOM    909  ND1 HIS A  57      17.945   8.490   5.383  1.00 95.80           N  
ATOM    910  HD1 HIS A  57      18.768   8.588   5.960  1.00 95.80           H  
ATOM    911  CE1 HIS A  57      17.761   7.535   4.456  1.00 95.80           C  
ATOM    912  HE1 HIS A  57      18.523   6.867   4.083  1.00 95.80           H  
ATOM    913  NE2 HIS A  57      16.468   7.436   4.127  1.00 95.80           N  
ATOM    914  N   SER A  58      17.769  12.578   8.574  1.00 94.70           N  
ATOM    915  H   SER A  58      18.447  12.671   7.831  1.00 94.70           H  
ATOM    916  CA  SER A  58      17.520  13.739   9.428  1.00 94.70           C  
ATOM    917  HA  SER A  58      17.394  13.400  10.456  1.00 94.70           H  
ATOM    918  C   SER A  58      16.249  14.460   8.994  1.00 94.70           C  
ATOM    919  CB  SER A  58      18.707  14.702   9.395  1.00 94.70           C  
ATOM    920  HB2 SER A  58      18.505  15.546  10.055  1.00 94.70           H  
ATOM    921  HB3 SER A  58      18.849  15.073   8.380  1.00 94.70           H  
ATOM    922  O   SER A  58      16.011  14.633   7.797  1.00 94.70           O  
ATOM    923  OG  SER A  58      19.880  14.036   9.826  1.00 94.70           O  
ATOM    924  HG  SER A  58      20.591  14.679   9.881  1.00 94.70           H  
ATOM    925  N   ILE A  59      15.448  14.918   9.957  1.00 95.05           N  
ATOM    926  H   ILE A  59      15.704  14.765  10.922  1.00 95.05           H  
ATOM    927  CA  ILE A  59      14.297  15.785   9.675  1.00 95.05           C  
ATOM    928  HA  ILE A  59      13.659  15.292   8.941  1.00 95.05           H  
ATOM    929  C   ILE A  59      14.812  17.081   9.040  1.00 95.05           C  
ATOM    930  CB  ILE A  59      13.444  16.028  10.942  1.00 95.05           C  
ATOM    931  HB  ILE A  59      14.087  16.434  11.722  1.00 95.05           H  
ATOM    932  O   ILE A  59      15.694  17.741   9.583  1.00 95.05           O  
ATOM    933  CG1 ILE A  59      12.841  14.688  11.434  1.00 95.05           C  
ATOM    934 HG12 ILE A  59      13.637  13.953  11.551  1.00 95.05           H  
ATOM    935 HG13 ILE A  59      12.145  14.310  10.685  1.00 95.05           H  
ATOM    936  CG2 ILE A  59      12.326  17.049  10.654  1.00 95.05           C  
ATOM    937 HG21 ILE A  59      12.747  18.014  10.370  1.00 95.05           H  
ATOM    938 HG22 ILE A  59      11.723  17.227  11.545  1.00 95.05           H  
ATOM    939 HG23 ILE A  59      11.675  16.694   9.856  1.00 95.05           H  
ATOM    940  CD1 ILE A  59      12.114  14.778  12.782  1.00 95.05           C  
ATOM    941 HD11 ILE A  59      12.775  15.215  13.532  1.00 95.05           H  
ATOM    942 HD12 ILE A  59      11.213  15.384  12.694  1.00 95.05           H  
ATOM    943 HD13 ILE A  59      11.826  13.777  13.103  1.00 95.05           H  
ATOM    944  N   HIS A  60      14.270  17.404   7.870  1.00 93.91           N  
ATOM    945  H   HIS A  60      13.533  16.808   7.523  1.00 93.91           H  
ATOM    946  CA  HIS A  60      14.528  18.635   7.131  1.00 93.91           C  
ATOM    947  HA  HIS A  60      15.561  18.951   7.276  1.00 93.91           H  
ATOM    948  C   HIS A  60      13.604  19.757   7.608  1.00 93.91           C  
ATOM    949  CB  HIS A  60      14.277  18.370   5.639  1.00 93.91           C  
ATOM    950  HB2 HIS A  60      14.826  17.487   5.313  1.00 93.91           H  
ATOM    951  HB3 HIS A  60      13.222  18.141   5.487  1.00 93.91           H  
ATOM    952  O   HIS A  60      14.045  20.869   7.880  1.00 93.91           O  
ATOM    953  CG  HIS A  60      14.629  19.547   4.765  1.00 93.91           C  
ATOM    954  CD2 HIS A  60      13.743  20.416   4.188  1.00 93.91           C  
ATOM    955  HD2 HIS A  60      12.669  20.379   4.290  1.00 93.91           H  
ATOM    956  ND1 HIS A  60      15.887  19.945   4.374  1.00 93.91           N  
ATOM    957  HD1 HIS A  60      16.738  19.406   4.446  1.00 93.91           H  
ATOM    958  CE1 HIS A  60      15.759  21.010   3.568  1.00 93.91           C  
ATOM    959  HE1 HIS A  60      16.573  21.463   3.022  1.00 93.91           H  
ATOM    960  NE2 HIS A  60      14.463  21.337   3.422  1.00 93.91           N  
ATOM    961  N   SER A  61      12.305  19.460   7.692  1.00 95.28           N  
ATOM    962  H   SER A  61      12.005  18.518   7.487  1.00 95.28           H  
ATOM    963  CA  SER A  61      11.261  20.429   8.019  1.00 95.28           C  
ATOM    964  HA  SER A  61      11.628  21.082   8.811  1.00 95.28           H  
ATOM    965  C   SER A  61       9.991  19.741   8.519  1.00 95.28           C  
ATOM    966  CB  SER A  61      10.937  21.292   6.790  1.00 95.28           C  
ATOM    967  HB2 SER A  61      10.212  22.056   7.071  1.00 95.28           H  
ATOM    968  HB3 SER A  61      11.846  21.790   6.452  1.00 95.28           H  
ATOM    969  O   SER A  61       9.754  18.562   8.239  1.00 95.28           O  
ATOM    970  OG  SER A  61      10.406  20.516   5.729  1.00 95.28           O  
ATOM    971  HG  SER A  61      10.219  21.102   4.992  1.00 95.28           H  
ATOM    972  N   GLY A  62       9.158  20.503   9.230  1.00 95.68           N  
ATOM    973  H   GLY A  62       9.437  21.449   9.444  1.00 95.68           H  
ATOM    974  CA  GLY A  62       7.909  20.017   9.817  1.00 95.68           C  
ATOM    975  HA2 GLY A  62       7.291  20.868  10.103  1.00 95.68           H  
ATOM    976  HA3 GLY A  62       7.355  19.439   9.077  1.00 95.68           H  
ATOM    977  C   GLY A  62       8.122  19.140  11.051  1.00 95.68           C  
ATOM    978  O   GLY A  62       9.250  18.816  11.424  1.00 95.68           O  
ATOM    979  N   GLN A  63       7.016  18.766  11.688  1.00 94.88           N  
ATOM    980  H   GLN A  63       6.119  19.020  11.300  1.00 94.88           H  
ATOM    981  CA  GLN A  63       7.010  17.874  12.843  1.00 94.88           C  
ATOM    982  HA  GLN A  63       8.042  17.630  13.095  1.00 94.88           H  
ATOM    983  C   GLN A  63       6.248  16.596  12.485  1.00 94.88           C  
ATOM    984  CB  GLN A  63       6.395  18.594  14.055  1.00 94.88           C  
ATOM    985  HB2 GLN A  63       6.976  19.492  14.268  1.00 94.88           H  
ATOM    986  HB3 GLN A  63       5.381  18.904  13.800  1.00 94.88           H  
ATOM    987  O   GLN A  63       5.118  16.681  12.003  1.00 94.88           O  
ATOM    988  CG  GLN A  63       6.326  17.733  15.331  1.00 94.88           C  
ATOM    989  HG2 GLN A  63       5.799  18.303  16.096  1.00 94.88           H  
ATOM    990  HG3 GLN A  63       5.739  16.836  15.137  1.00 94.88           H  
ATOM    991  CD  GLN A  63       7.683  17.327  15.907  1.00 94.88           C  
ATOM    992  NE2 GLN A  63       7.705  16.477  16.908  1.00 94.88           N  
ATOM    993 HE21 GLN A  63       8.622  16.241  17.259  1.00 94.88           H  
ATOM    994 HE22 GLN A  63       6.846  16.087  17.269  1.00 94.88           H  
ATOM    995  OE1 GLN A  63       8.748  17.733  15.479  1.00 94.88           O  
ATOM    996  N   PRO A  64       6.813  15.403  12.731  1.00 96.55           N  
ATOM    997  CA  PRO A  64       6.099  14.157  12.502  1.00 96.55           C  
ATOM    998  HA  PRO A  64       5.619  14.169  11.524  1.00 96.55           H  
ATOM    999  C   PRO A  64       5.025  13.937  13.578  1.00 96.55           C  
ATOM   1000  CB  PRO A  64       7.185  13.088  12.509  1.00 96.55           C  
ATOM   1001  HB2 PRO A  64       6.785  12.142  12.875  1.00 96.55           H  
ATOM   1002  HB3 PRO A  64       7.595  12.969  11.506  1.00 96.55           H  
ATOM   1003  O   PRO A  64       5.282  13.357  14.634  1.00 96.55           O  
ATOM   1004  CG  PRO A  64       8.262  13.652  13.432  1.00 96.55           C  
ATOM   1005  HG2 PRO A  64       9.246  13.244  13.204  1.00 96.55           H  
ATOM   1006  HG3 PRO A  64       7.997  13.469  14.474  1.00 96.55           H  
ATOM   1007  CD  PRO A  64       8.189  15.144  13.137  1.00 96.55           C  
ATOM   1008  HD2 PRO A  64       8.855  15.390  12.310  1.00 96.55           H  
ATOM   1009  HD3 PRO A  64       8.474  15.705  14.028  1.00 96.55           H  
ATOM   1010  N   ALA A  65       3.809  14.399  13.304  1.00 97.40           N  
ATOM   1011  H   ALA A  65       3.678  14.923  12.450  1.00 97.40           H  
ATOM   1012  CA  ALA A  65       2.635  14.219  14.150  1.00 97.40           C  
ATOM   1013  HA  ALA A  65       2.815  13.401  14.848  1.00 97.40           H  
ATOM   1014  C   ALA A  65       1.410  13.837  13.305  1.00 97.40           C  
ATOM   1015  CB  ALA A  65       2.413  15.499  14.966  1.00 97.40           C  
ATOM   1016  HB1 ALA A  65       1.547  15.385  15.618  1.00 97.40           H  
ATOM   1017  HB2 ALA A  65       3.293  15.711  15.573  1.00 97.40           H  
ATOM   1018  HB3 ALA A  65       2.234  16.337  14.293  1.00 97.40           H  
ATOM   1019  O   ALA A  65       1.425  13.949  12.080  1.00 97.40           O  
ATOM   1020  N   PHE A  66       0.353  13.348  13.954  1.00 98.08           N  
ATOM   1021  H   PHE A  66       0.352  13.354  14.964  1.00 98.08           H  
ATOM   1022  CA  PHE A  66      -0.918  13.099  13.274  1.00 98.08           C  
ATOM   1023  HA  PHE A  66      -0.768  12.368  12.479  1.00 98.08           H  
ATOM   1024  C   PHE A  66      -1.450  14.390  12.639  1.00 98.08           C  
ATOM   1025  CB  PHE A  66      -1.938  12.550  14.273  1.00 98.08           C  
ATOM   1026  HB2 PHE A  66      -1.991  13.218  15.133  1.00 98.08           H  
ATOM   1027  HB3 PHE A  66      -2.919  12.570  13.800  1.00 98.08           H  
ATOM   1028  O   PHE A  66      -1.417  15.438  13.277  1.00 98.08           O  
ATOM   1029  CG  PHE A  66      -1.687  11.130  14.737  1.00 98.08           C  
ATOM   1030  CD1 PHE A  66      -1.832  10.059  13.835  1.00 98.08           C  
ATOM   1031  HD1 PHE A  66      -2.067  10.252  12.799  1.00 98.08           H  
ATOM   1032  CD2 PHE A  66      -1.403  10.867  16.090  1.00 98.08           C  
ATOM   1033  HD2 PHE A  66      -1.313  11.688  16.786  1.00 98.08           H  
ATOM   1034  CE1 PHE A  66      -1.718   8.734  14.290  1.00 98.08           C  
ATOM   1035  HE1 PHE A  66      -1.863   7.912  13.605  1.00 98.08           H  
ATOM   1036  CE2 PHE A  66      -1.287   9.542  16.544  1.00 98.08           C  
ATOM   1037  HE2 PHE A  66      -1.086   9.347  17.587  1.00 98.08           H  
ATOM   1038  CZ  PHE A  66      -1.458   8.474  15.645  1.00 98.08           C  
ATOM   1039  HZ  PHE A  66      -1.391   7.454  15.994  1.00 98.08           H  
ATOM   1040  N   GLY A  67      -1.926  14.301  11.396  1.00 97.13           N  
ATOM   1041  H   GLY A  67      -1.907  13.402  10.936  1.00 97.13           H  
ATOM   1042  CA  GLY A  67      -2.478  15.432  10.641  1.00 97.13           C  
ATOM   1043  HA2 GLY A  67      -3.127  16.012  11.297  1.00 97.13           H  
ATOM   1044  HA3 GLY A  67      -3.075  15.050   9.813  1.00 97.13           H  
ATOM   1045  C   GLY A  67      -1.436  16.390  10.057  1.00 97.13           C  
ATOM   1046  O   GLY A  67      -1.804  17.309   9.329  1.00 97.13           O  
ATOM   1047  N   GLU A  68      -0.151  16.170  10.341  1.00 97.82           N  
ATOM   1048  H   GLU A  68       0.088  15.383  10.926  1.00 97.82           H  
ATOM   1049  CA  GLU A  68       0.935  17.053   9.926  1.00 97.82           C  
ATOM   1050  HA  GLU A  68       0.510  18.008   9.616  1.00 97.82           H  
ATOM   1051  C   GLU A  68       1.704  16.510   8.718  1.00 97.82           C  
ATOM   1052  CB  GLU A  68       1.879  17.329  11.109  1.00 97.82           C  
ATOM   1053  HB2 GLU A  68       2.254  16.382  11.497  1.00 97.82           H  
ATOM   1054  HB3 GLU A  68       2.742  17.895  10.758  1.00 97.82           H  
ATOM   1055  O   GLU A  68       1.670  15.324   8.375  1.00 97.82           O  
ATOM   1056  CG  GLU A  68       1.218  18.110  12.258  1.00 97.82           C  
ATOM   1057  HG2 GLU A  68       1.962  18.237  13.045  1.00 97.82           H  
ATOM   1058  HG3 GLU A  68       0.401  17.519  12.670  1.00 97.82           H  
ATOM   1059  CD  GLU A  68       0.709  19.503  11.851  1.00 97.82           C  
ATOM   1060  OE1 GLU A  68      -0.138  20.045  12.595  1.00 97.82           O  
ATOM   1061  OE2 GLU A  68       1.209  20.035  10.831  1.00 97.82           O  
ATOM   1062  N   THR A  69       2.440  17.409   8.067  1.00 98.26           N  
ATOM   1063  H   THR A  69       2.468  18.345   8.447  1.00 98.26           H  
ATOM   1064  CA  THR A  69       3.397  17.068   7.010  1.00 98.26           C  
ATOM   1065  HA  THR A  69       3.309  16.007   6.777  1.00 98.26           H  
ATOM   1066  C   THR A  69       4.814  17.330   7.503  1.00 98.26           C  
ATOM   1067  CB  THR A  69       3.099  17.847   5.724  1.00 98.26           C  
ATOM   1068  HB  THR A  69       3.184  18.914   5.928  1.00 98.26           H  
ATOM   1069  O   THR A  69       5.099  18.385   8.070  1.00 98.26           O  
ATOM   1070  CG2 THR A  69       4.007  17.491   4.546  1.00 98.26           C  
ATOM   1071 HG21 THR A  69       3.735  18.108   3.690  1.00 98.26           H  
ATOM   1072 HG22 THR A  69       5.051  17.683   4.796  1.00 98.26           H  
ATOM   1073 HG23 THR A  69       3.876  16.443   4.276  1.00 98.26           H  
ATOM   1074  OG1 THR A  69       1.781  17.560   5.319  1.00 98.26           O  
ATOM   1075  HG1 THR A  69       1.248  17.572   6.117  1.00 98.26           H  
ATOM   1076  N   PHE A  70       5.726  16.394   7.258  1.00 98.16           N  
ATOM   1077  H   PHE A  70       5.446  15.566   6.751  1.00 98.16           H  
ATOM   1078  CA  PHE A  70       7.146  16.575   7.553  1.00 98.16           C  
ATOM   1079  HA  PHE A  70       7.359  17.643   7.592  1.00 98.16           H  
ATOM   1080  C   PHE A  70       8.006  15.995   6.435  1.00 98.16           C  
ATOM   1081  CB  PHE A  70       7.507  15.990   8.928  1.00 98.16           C  
ATOM   1082  HB2 PHE A  70       6.742  16.276   9.650  1.00 98.16           H  
ATOM   1083  HB3 PHE A  70       8.442  16.440   9.261  1.00 98.16           H  
ATOM   1084  O   PHE A  70       7.577  15.123   5.678  1.00 98.16           O  
ATOM   1085  CG  PHE A  70       7.667  14.485   8.942  1.00 98.16           C  
ATOM   1086  CD1 PHE A  70       6.529  13.666   8.879  1.00 98.16           C  
ATOM   1087  HD1 PHE A  70       5.543  14.105   8.838  1.00 98.16           H  
ATOM   1088  CD2 PHE A  70       8.950  13.900   8.967  1.00 98.16           C  
ATOM   1089  HD2 PHE A  70       9.828  14.529   9.004  1.00 98.16           H  
ATOM   1090  CE1 PHE A  70       6.674  12.275   8.829  1.00 98.16           C  
ATOM   1091  HE1 PHE A  70       5.786  11.670   8.717  1.00 98.16           H  
ATOM   1092  CE2 PHE A  70       9.089  12.500   8.931  1.00 98.16           C  
ATOM   1093  HE2 PHE A  70      10.072  12.052   8.951  1.00 98.16           H  
ATOM   1094  CZ  PHE A  70       7.948  11.684   8.853  1.00 98.16           C  
ATOM   1095  HZ  PHE A  70       8.048  10.610   8.792  1.00 98.16           H  
ATOM   1096  N   SER A  71       9.233  16.491   6.328  1.00 98.01           N  
ATOM   1097  H   SER A  71       9.531  17.177   7.006  1.00 98.01           H  
ATOM   1098  CA  SER A  71      10.201  16.038   5.333  1.00 98.01           C  
ATOM   1099  HA  SER A  71       9.805  15.164   4.816  1.00 98.01           H  
ATOM   1100  C   SER A  71      11.499  15.616   5.996  1.00 98.01           C  
ATOM   1101  CB  SER A  71      10.459  17.118   4.282  1.00 98.01           C  
ATOM   1102  HB2 SER A  71      11.153  16.735   3.534  1.00 98.01           H  
ATOM   1103  HB3 SER A  71      10.896  17.997   4.756  1.00 98.01           H  
ATOM   1104  O   SER A  71      11.923  16.213   6.985  1.00 98.01           O  
ATOM   1105  OG  SER A  71       9.247  17.476   3.650  1.00 98.01           O  
ATOM   1106  HG  SER A  71       8.719  17.952   4.295  1.00 98.01           H  
ATOM   1107  N   VAL A  72      12.157  14.612   5.426  1.00 97.59           N  
ATOM   1108  H   VAL A  72      11.732  14.159   4.630  1.00 97.59           H  
ATOM   1109  CA  VAL A  72      13.504  14.179   5.808  1.00 97.59           C  
ATOM   1110  HA  VAL A  72      13.871  14.828   6.604  1.00 97.59           H  
ATOM   1111  C   VAL A  72      14.458  14.341   4.634  1.00 97.59           C  
ATOM   1112  CB  VAL A  72      13.532  12.737   6.355  1.00 97.59           C  
ATOM   1113  HB  VAL A  72      14.557  12.507   6.643  1.00 97.59           H  
ATOM   1114  O   VAL A  72      14.071  14.106   3.488  1.00 97.59           O  
ATOM   1115  CG1 VAL A  72      12.659  12.595   7.605  1.00 97.59           C  
ATOM   1116 HG11 VAL A  72      12.768  11.593   8.019  1.00 97.59           H  
ATOM   1117 HG12 VAL A  72      11.613  12.775   7.354  1.00 97.59           H  
ATOM   1118 HG13 VAL A  72      12.978  13.313   8.361  1.00 97.59           H  
ATOM   1119  CG2 VAL A  72      13.077  11.683   5.338  1.00 97.59           C  
ATOM   1120 HG21 VAL A  72      13.710  11.714   4.451  1.00 97.59           H  
ATOM   1121 HG22 VAL A  72      13.160  10.689   5.776  1.00 97.59           H  
ATOM   1122 HG23 VAL A  72      12.041  11.864   5.053  1.00 97.59           H  
ATOM   1123  N   VAL A  73      15.708  14.705   4.914  1.00 95.53           N  
ATOM   1124  H   VAL A  73      15.963  14.837   5.883  1.00 95.53           H  
ATOM   1125  CA  VAL A  73      16.783  14.631   3.918  1.00 95.53           C  
ATOM   1126  HA  VAL A  73      16.355  14.772   2.926  1.00 95.53           H  
ATOM   1127  C   VAL A  73      17.403  13.245   3.987  1.00 95.53           C  
ATOM   1128  CB  VAL A  73      17.871  15.706   4.097  1.00 95.53           C  
ATOM   1129  HB  VAL A  73      18.443  15.503   5.002  1.00 95.53           H  
ATOM   1130  O   VAL A  73      17.800  12.784   5.063  1.00 95.53           O  
ATOM   1131  CG1 VAL A  73      18.831  15.698   2.902  1.00 95.53           C  
ATOM   1132 HG11 VAL A  73      18.271  15.862   1.981  1.00 95.53           H  
ATOM   1133 HG12 VAL A  73      19.358  14.746   2.840  1.00 95.53           H  
ATOM   1134 HG13 VAL A  73      19.572  16.490   3.011  1.00 95.53           H  
ATOM   1135  CG2 VAL A  73      17.287  17.111   4.209  1.00 95.53           C  
ATOM   1136 HG21 VAL A  73      16.494  17.252   3.473  1.00 95.53           H  
ATOM   1137 HG22 VAL A  73      18.061  17.858   4.034  1.00 95.53           H  
ATOM   1138 HG23 VAL A  73      16.916  17.250   5.224  1.00 95.53           H  
ATOM   1139  N   VAL A  74      17.516  12.581   2.839  1.00 94.20           N  
ATOM   1140  H   VAL A  74      17.199  13.027   1.990  1.00 94.20           H  
ATOM   1141  CA  VAL A  74      18.205  11.295   2.745  1.00 94.20           C  
ATOM   1142  HA  VAL A  74      17.728  10.603   3.438  1.00 94.20           H  
ATOM   1143  C   VAL A  74      19.663  11.473   3.162  1.00 94.20           C  
ATOM   1144  CB  VAL A  74      18.091  10.695   1.338  1.00 94.20           C  
ATOM   1145  HB  VAL A  74      18.475  11.413   0.614  1.00 94.20           H  
ATOM   1146  O   VAL A  74      20.394  12.317   2.642  1.00 94.20           O  
ATOM   1147  CG1 VAL A  74      18.891   9.398   1.203  1.00 94.20           C  
ATOM   1148 HG11 VAL A  74      18.525   8.654   1.910  1.00 94.20           H  
ATOM   1149 HG12 VAL A  74      19.953   9.576   1.374  1.00 94.20           H  
ATOM   1150 HG13 VAL A  74      18.787   9.026   0.183  1.00 94.20           H  
ATOM   1151  CG2 VAL A  74      16.625  10.370   1.019  1.00 94.20           C  
ATOM   1152 HG21 VAL A  74      16.220   9.693   1.770  1.00 94.20           H  
ATOM   1153 HG22 VAL A  74      16.030  11.283   1.002  1.00 94.20           H  
ATOM   1154 HG23 VAL A  74      16.556   9.887   0.044  1.00 94.20           H  
ATOM   1155  N   SER A  75      20.078  10.658   4.129  1.00 89.91           N  
ATOM   1156  H   SER A  75      19.402  10.002   4.493  1.00 89.91           H  
ATOM   1157  CA  SER A  75      21.436  10.672   4.672  1.00 89.91           C  
ATOM   1158  HA  SER A  75      21.623  11.663   5.085  1.00 89.91           H  
ATOM   1159  C   SER A  75      22.481  10.400   3.582  1.00 89.91           C  
ATOM   1160  CB  SER A  75      21.536   9.653   5.809  1.00 89.91           C  
ATOM   1161  HB2 SER A  75      21.332   8.652   5.429  1.00 89.91           H  
ATOM   1162  HB3 SER A  75      20.792   9.898   6.568  1.00 89.91           H  
ATOM   1163  O   SER A  75      22.261   9.597   2.681  1.00 89.91           O  
ATOM   1164  OG  SER A  75      22.815   9.672   6.400  1.00 89.91           O  
ATOM   1165  HG  SER A  75      22.688   9.642   7.351  1.00 89.91           H  
ATOM   1166  N   ARG A  76      23.647  11.044   3.682  1.00 84.75           N  
ATOM   1167  H   ARG A  76      23.759  11.674   4.463  1.00 84.75           H  
ATOM   1168  CA  ARG A  76      24.786  10.874   2.756  1.00 84.75           C  
ATOM   1169  HA  ARG A  76      24.441  10.360   1.859  1.00 84.75           H  
ATOM   1170  C   ARG A  76      25.875   9.961   3.333  1.00 84.75           C  
ATOM   1171  CB  ARG A  76      25.322  12.249   2.324  1.00 84.75           C  
ATOM   1172  HB2 ARG A  76      25.632  12.810   3.206  1.00 84.75           H  
ATOM   1173  HB3 ARG A  76      26.194  12.102   1.687  1.00 84.75           H  
ATOM   1174  O   ARG A  76      27.056  10.135   3.056  1.00 84.75           O  
ATOM   1175  CG  ARG A  76      24.289  13.062   1.530  1.00 84.75           C  
ATOM   1176  HG2 ARG A  76      23.408  13.260   2.139  1.00 84.75           H  
ATOM   1177  HG3 ARG A  76      23.993  12.496   0.647  1.00 84.75           H  
ATOM   1178  CD  ARG A  76      24.913  14.392   1.096  1.00 84.75           C  
ATOM   1179  HD2 ARG A  76      25.854  14.176   0.589  1.00 84.75           H  
ATOM   1180  HD3 ARG A  76      25.118  14.995   1.980  1.00 84.75           H  
ATOM   1181  NE  ARG A  76      24.030  15.141   0.182  1.00 84.75           N  
ATOM   1182  HE  ARG A  76      23.064  14.853   0.120  1.00 84.75           H  
ATOM   1183  NH1 ARG A  76      25.635  16.544  -0.661  1.00 84.75           N  
ATOM   1184 HH11 ARG A  76      25.924  17.100  -1.453  1.00 84.75           H  
ATOM   1185 HH12 ARG A  76      26.300  16.217   0.025  1.00 84.75           H  
ATOM   1186  NH2 ARG A  76      23.625  16.555  -1.576  1.00 84.75           N  
ATOM   1187 HH21 ARG A  76      22.760  16.095  -1.823  1.00 84.75           H  
ATOM   1188 HH22 ARG A  76      24.025  17.176  -2.265  1.00 84.75           H  
ATOM   1189  CZ  ARG A  76      24.420  16.077  -0.665  1.00 84.75           C  
ATOM   1190  N   THR A  77      25.479   9.037   4.206  1.00 83.21           N  
ATOM   1191  H   THR A  77      24.487   8.913   4.345  1.00 83.21           H  
ATOM   1192  CA  THR A  77      26.395   8.169   4.966  1.00 83.21           C  
ATOM   1193  HA  THR A  77      27.259   8.758   5.275  1.00 83.21           H  
ATOM   1194  C   THR A  77      26.964   7.010   4.154  1.00 83.21           C  
ATOM   1195  CB  THR A  77      25.725   7.621   6.236  1.00 83.21           C  
ATOM   1196  HB  THR A  77      26.278   6.756   6.600  1.00 83.21           H  
ATOM   1197  O   THR A  77      27.983   6.459   4.559  1.00 83.21           O  
ATOM   1198  CG2 THR A  77      25.694   8.672   7.345  1.00 83.21           C  
ATOM   1199 HG21 THR A  77      26.707   8.820   7.719  1.00 83.21           H  
ATOM   1200 HG22 THR A  77      25.069   8.324   8.167  1.00 83.21           H  
ATOM   1201 HG23 THR A  77      25.325   9.626   6.967  1.00 83.21           H  
ATOM   1202  OG1 THR A  77      24.393   7.239   5.984  1.00 83.21           O  
ATOM   1203  HG1 THR A  77      23.842   8.019   6.088  1.00 83.21           H  
ATOM   1204  N   GLY A  78      26.365   6.668   3.010  1.00 89.92           N  
ATOM   1205  H   GLY A  78      25.557   7.192   2.706  1.00 89.92           H  
ATOM   1206  CA  GLY A  78      26.884   5.650   2.097  1.00 89.92           C  
ATOM   1207  HA2 GLY A  78      26.360   4.707   2.246  1.00 89.92           H  
ATOM   1208  HA3 GLY A  78      27.939   5.470   2.306  1.00 89.92           H  
ATOM   1209  C   GLY A  78      26.781   6.038   0.627  1.00 89.92           C  
ATOM   1210  O   GLY A  78      26.324   7.128   0.280  1.00 89.92           O  
ATOM   1211  N   ASP A  79      27.226   5.120  -0.222  1.00 92.90           N  
ATOM   1212  H   ASP A  79      27.506   4.222   0.146  1.00 92.90           H  
ATOM   1213  CA  ASP A  79      27.389   5.305  -1.661  1.00 92.90           C  
ATOM   1214  HA  ASP A  79      27.652   6.343  -1.865  1.00 92.90           H  
ATOM   1215  C   ASP A  79      26.101   4.991  -2.430  1.00 92.90           C  
ATOM   1216  CB  ASP A  79      28.547   4.411  -2.128  1.00 92.90           C  
ATOM   1217  HB2 ASP A  79      28.629   4.445  -3.214  1.00 92.90           H  
ATOM   1218  HB3 ASP A  79      28.326   3.377  -1.865  1.00 92.90           H  
ATOM   1219  O   ASP A  79      25.754   5.725  -3.356  1.00 92.90           O  
ATOM   1220  CG  ASP A  79      29.891   4.814  -1.510  1.00 92.90           C  
ATOM   1221  OD1 ASP A  79      30.185   6.030  -1.407  1.00 92.90           O  
ATOM   1222  OD2 ASP A  79      30.632   3.886  -1.115  1.00 92.90           O  
ATOM   1223  N   TYR A  80      25.355   3.968  -1.994  1.00 94.50           N  
ATOM   1224  H   TYR A  80      25.715   3.421  -1.225  1.00 94.50           H  
ATOM   1225  CA  TYR A  80      24.033   3.627  -2.529  1.00 94.50           C  
ATOM   1226  HA  TYR A  80      23.722   4.423  -3.206  1.00 94.50           H  
ATOM   1227  C   TYR A  80      22.989   3.513  -1.420  1.00 94.50           C  
ATOM   1228  CB  TYR A  80      24.061   2.328  -3.344  1.00 94.50           C  
ATOM   1229  HB2 TYR A  80      23.061   2.164  -3.745  1.00 94.50           H  
ATOM   1230  HB3 TYR A  80      24.271   1.484  -2.687  1.00 94.50           H  
ATOM   1231  O   TYR A  80      23.267   2.943  -0.367  1.00 94.50           O  
ATOM   1232  CG  TYR A  80      25.036   2.313  -4.500  1.00 94.50           C  
ATOM   1233  CD1 TYR A  80      24.597   2.673  -5.790  1.00 94.50           C  
ATOM   1234  HD1 TYR A  80      23.566   2.945  -5.955  1.00 94.50           H  
ATOM   1235  CD2 TYR A  80      26.371   1.911  -4.298  1.00 94.50           C  
ATOM   1236  HD2 TYR A  80      26.714   1.634  -3.312  1.00 94.50           H  
ATOM   1237  CE1 TYR A  80      25.492   2.624  -6.878  1.00 94.50           C  
ATOM   1238  HE1 TYR A  80      25.137   2.823  -7.878  1.00 94.50           H  
ATOM   1239  CE2 TYR A  80      27.264   1.871  -5.385  1.00 94.50           C  
ATOM   1240  HE2 TYR A  80      28.292   1.572  -5.246  1.00 94.50           H  
ATOM   1241  OH  TYR A  80      27.704   2.124  -7.718  1.00 94.50           O  
ATOM   1242  HH  TYR A  80      28.412   1.526  -7.469  1.00 94.50           H  
ATOM   1243  CZ  TYR A  80      26.830   2.218  -6.677  1.00 94.50           C  
ATOM   1244  N   LEU A  81      21.771   3.992  -1.669  1.00 95.84           N  
ATOM   1245  H   LEU A  81      21.617   4.445  -2.559  1.00 95.84           H  
ATOM   1246  CA  LEU A  81      20.601   3.725  -0.832  1.00 95.84           C  
ATOM   1247  HA  LEU A  81      20.928   3.388   0.151  1.00 95.84           H  
ATOM   1248  C   LEU A  81      19.771   2.607  -1.472  1.00 95.84           C  
ATOM   1249  CB  LEU A  81      19.802   5.023  -0.634  1.00 95.84           C  
ATOM   1250  HB2 LEU A  81      19.617   5.466  -1.612  1.00 95.84           H  
ATOM   1251  HB3 LEU A  81      20.406   5.732  -0.067  1.00 95.84           H  
ATOM   1252  O   LEU A  81      19.283   2.750  -2.591  1.00 95.84           O  
ATOM   1253  CG  LEU A  81      18.447   4.827   0.071  1.00 95.84           C  
ATOM   1254  HG  LEU A  81      17.879   4.032  -0.412  1.00 95.84           H  
ATOM   1255  CD1 LEU A  81      18.634   4.473   1.545  1.00 95.84           C  
ATOM   1256 HD11 LEU A  81      19.210   5.250   2.048  1.00 95.84           H  
ATOM   1257 HD12 LEU A  81      19.154   3.520   1.637  1.00 95.84           H  
ATOM   1258 HD13 LEU A  81      17.655   4.379   2.015  1.00 95.84           H  
ATOM   1259  CD2 LEU A  81      17.625   6.106  -0.020  1.00 95.84           C  
ATOM   1260 HD21 LEU A  81      16.658   5.961   0.462  1.00 95.84           H  
ATOM   1261 HD22 LEU A  81      17.453   6.360  -1.065  1.00 95.84           H  
ATOM   1262 HD23 LEU A  81      18.160   6.916   0.477  1.00 95.84           H  
ATOM   1263  N   THR A  82      19.605   1.508  -0.739  1.00 96.69           N  
ATOM   1264  H   THR A  82      20.009   1.494   0.187  1.00 96.69           H  
ATOM   1265  CA  THR A  82      18.902   0.306  -1.220  1.00 96.69           C  
ATOM   1266  HA  THR A  82      18.841   0.326  -2.308  1.00 96.69           H  
ATOM   1267  C   THR A  82      17.476   0.229  -0.716  1.00 96.69           C  
ATOM   1268  CB  THR A  82      19.629  -0.983  -0.825  1.00 96.69           C  
ATOM   1269  HB  THR A  82      19.000  -1.839  -1.067  1.00 96.69           H  
ATOM   1270  O   THR A  82      16.581  -0.056  -1.483  1.00 96.69           O  
ATOM   1271  CG2 THR A  82      20.954  -1.130  -1.566  1.00 96.69           C  
ATOM   1272 HG21 THR A  82      21.482  -2.010  -1.198  1.00 96.69           H  
ATOM   1273 HG22 THR A  82      21.571  -0.242  -1.430  1.00 96.69           H  
ATOM   1274 HG23 THR A  82      20.757  -1.262  -2.630  1.00 96.69           H  
ATOM   1275  OG1 THR A  82      19.907  -0.995   0.559  1.00 96.69           O  
ATOM   1276  HG1 THR A  82      20.548  -0.304   0.737  1.00 96.69           H  
ATOM   1277  N   ASN A  83      17.200   0.501   0.555  1.00 97.12           N  
ATOM   1278  H   ASN A  83      17.958   0.746   1.175  1.00 97.12           H  
ATOM   1279  CA  ASN A  83      15.842   0.407   1.093  1.00 97.12           C  
ATOM   1280  HA  ASN A  83      15.115   0.496   0.285  1.00 97.12           H  
ATOM   1281  C   ASN A  83      15.591   1.554   2.054  1.00 97.12           C  
ATOM   1282  CB  ASN A  83      15.640  -0.948   1.796  1.00 97.12           C  
ATOM   1283  HB2 ASN A  83      16.303  -1.005   2.659  1.00 97.12           H  
ATOM   1284  HB3 ASN A  83      14.612  -1.026   2.151  1.00 97.12           H  
ATOM   1285  O   ASN A  83      16.522   1.998   2.717  1.00 97.12           O  
ATOM   1286  CG  ASN A  83      15.934  -2.140   0.902  1.00 97.12           C  
ATOM   1287  ND2 ASN A  83      15.026  -2.523   0.034  1.00 97.12           N  
ATOM   1288 HD21 ASN A  83      15.319  -3.228  -0.627  1.00 97.12           H  
ATOM   1289 HD22 ASN A  83      14.177  -1.998  -0.117  1.00 97.12           H  
ATOM   1290  OD1 ASN A  83      16.985  -2.746   0.988  1.00 97.12           O  
ATOM   1291  N   SER A  84      14.332   1.965   2.192  1.00 97.83           N  
ATOM   1292  H   SER A  84      13.609   1.557   1.617  1.00 97.83           H  
ATOM   1293  CA  SER A  84      13.913   2.904   3.230  1.00 97.83           C  
ATOM   1294  HA  SER A  84      14.705   2.959   3.977  1.00 97.83           H  
ATOM   1295  C   SER A  84      12.663   2.404   3.936  1.00 97.83           C  
ATOM   1296  CB  SER A  84      13.687   4.311   2.668  1.00 97.83           C  
ATOM   1297  HB2 SER A  84      12.958   4.263   1.859  1.00 97.83           H  
ATOM   1298  HB3 SER A  84      13.296   4.959   3.453  1.00 97.83           H  
ATOM   1299  O   SER A  84      11.810   1.749   3.334  1.00 97.83           O  
ATOM   1300  OG  SER A  84      14.892   4.861   2.180  1.00 97.83           O  
ATOM   1301  HG  SER A  84      15.343   5.320   2.892  1.00 97.83           H  
ATOM   1302  N   TRP A  85      12.544   2.710   5.224  1.00 98.53           N  
ATOM   1303  H   TRP A  85      13.280   3.240   5.668  1.00 98.53           H  
ATOM   1304  CA  TRP A  85      11.343   2.416   6.000  1.00 98.53           C  
ATOM   1305  HA  TRP A  85      10.496   2.405   5.314  1.00 98.53           H  
ATOM   1306  C   TRP A  85      11.064   3.505   7.030  1.00 98.53           C  
ATOM   1307  CB  TRP A  85      11.420   1.025   6.646  1.00 98.53           C  
ATOM   1308  HB2 TRP A  85      11.585   0.286   5.861  1.00 98.53           H  
ATOM   1309  HB3 TRP A  85      10.458   0.799   7.106  1.00 98.53           H  
ATOM   1310  O   TRP A  85      11.973   4.126   7.583  1.00 98.53           O  
ATOM   1311  CG  TRP A  85      12.475   0.832   7.683  1.00 98.53           C  
ATOM   1312  CD1 TRP A  85      12.307   0.947   9.020  1.00 98.53           C  
ATOM   1313  HD1 TRP A  85      11.378   1.203   9.508  1.00 98.53           H  
ATOM   1314  CD2 TRP A  85      13.879   0.501   7.477  1.00 98.53           C  
ATOM   1315  CE2 TRP A  85      14.511   0.410   8.753  1.00 98.53           C  
ATOM   1316  CE3 TRP A  85      14.682   0.287   6.337  1.00 98.53           C  
ATOM   1317  HE3 TRP A  85      14.236   0.348   5.356  1.00 98.53           H  
ATOM   1318  NE1 TRP A  85      13.507   0.697   9.655  1.00 98.53           N  
ATOM   1319  HE1 TRP A  85      13.628   0.769  10.655  1.00 98.53           H  
ATOM   1320  CH2 TRP A  85      16.651  -0.067   7.733  1.00 98.53           C  
ATOM   1321  HH2 TRP A  85      17.707  -0.279   7.808  1.00 98.53           H  
ATOM   1322  CZ2 TRP A  85      15.878   0.131   8.892  1.00 98.53           C  
ATOM   1323  HZ2 TRP A  85      16.335   0.088   9.870  1.00 98.53           H  
ATOM   1324  CZ3 TRP A  85      16.053   0.013   6.464  1.00 98.53           C  
ATOM   1325  HZ3 TRP A  85      16.651  -0.131   5.576  1.00 98.53           H  
ATOM   1326  N   LEU A  86       9.783   3.732   7.296  1.00 98.64           N  
ATOM   1327  H   LEU A  86       9.101   3.160   6.820  1.00 98.64           H  
ATOM   1328  CA  LEU A  86       9.316   4.607   8.362  1.00 98.64           C  
ATOM   1329  HA  LEU A  86      10.045   5.401   8.530  1.00 98.64           H  
ATOM   1330  C   LEU A  86       9.180   3.797   9.655  1.00 98.64           C  
ATOM   1331  CB  LEU A  86       7.995   5.248   7.907  1.00 98.64           C  
ATOM   1332  HB2 LEU A  86       7.336   4.457   7.549  1.00 98.64           H  
ATOM   1333  HB3 LEU A  86       8.191   5.918   7.071  1.00 98.64           H  
ATOM   1334  O   LEU A  86       8.596   2.718   9.644  1.00 98.64           O  
ATOM   1335  CG  LEU A  86       7.259   6.017   9.013  1.00 98.64           C  
ATOM   1336  HG  LEU A  86       7.133   5.360   9.873  1.00 98.64           H  
ATOM   1337  CD1 LEU A  86       8.014   7.278   9.433  1.00 98.64           C  
ATOM   1338 HD11 LEU A  86       8.132   7.943   8.577  1.00 98.64           H  
ATOM   1339 HD12 LEU A  86       7.446   7.796  10.206  1.00 98.64           H  
ATOM   1340 HD13 LEU A  86       8.994   7.025   9.836  1.00 98.64           H  
ATOM   1341  CD2 LEU A  86       5.869   6.418   8.541  1.00 98.64           C  
ATOM   1342 HD21 LEU A  86       5.307   6.855   9.366  1.00 98.64           H  
ATOM   1343 HD22 LEU A  86       5.326   5.542   8.185  1.00 98.64           H  
ATOM   1344 HD23 LEU A  86       5.956   7.145   7.734  1.00 98.64           H  
ATOM   1345  N   ARG A  87       9.661   4.327  10.777  1.00 98.68           N  
ATOM   1346  H   ARG A  87      10.149   5.209  10.714  1.00 98.68           H  
ATOM   1347  CA  ARG A  87       9.491   3.756  12.115  1.00 98.68           C  
ATOM   1348  HA  ARG A  87       8.871   2.862  12.047  1.00 98.68           H  
ATOM   1349  C   ARG A  87       8.777   4.756  13.014  1.00 98.68           C  
ATOM   1350  CB  ARG A  87      10.864   3.345  12.655  1.00 98.68           C  
ATOM   1351  HB2 ARG A  87      11.305   2.628  11.962  1.00 98.68           H  
ATOM   1352  HB3 ARG A  87      11.512   4.220  12.701  1.00 98.68           H  
ATOM   1353  O   ARG A  87       9.197   5.905  13.105  1.00 98.68           O  
ATOM   1354  CG  ARG A  87      10.770   2.709  14.046  1.00 98.68           C  
ATOM   1355  HG2 ARG A  87      10.047   1.893  14.027  1.00 98.68           H  
ATOM   1356  HG3 ARG A  87      10.451   3.455  14.774  1.00 98.68           H  
ATOM   1357  CD  ARG A  87      12.141   2.163  14.444  1.00 98.68           C  
ATOM   1358  HD2 ARG A  87      12.861   2.981  14.453  1.00 98.68           H  
ATOM   1359  HD3 ARG A  87      12.443   1.440  13.685  1.00 98.68           H  
ATOM   1360  NE  ARG A  87      12.096   1.531  15.775  1.00 98.68           N  
ATOM   1361  HE  ARG A  87      11.476   1.963  16.445  1.00 98.68           H  
ATOM   1362  NH1 ARG A  87      13.633  -0.128  15.391  1.00 98.68           N  
ATOM   1363 HH11 ARG A  87      13.747   0.225  14.451  1.00 98.68           H  
ATOM   1364 HH12 ARG A  87      14.179  -0.916  15.708  1.00 98.68           H  
ATOM   1365  NH2 ARG A  87      12.625  -0.000  17.377  1.00 98.68           N  
ATOM   1366 HH21 ARG A  87      13.176  -0.790  17.682  1.00 98.68           H  
ATOM   1367 HH22 ARG A  87      11.984   0.444  18.019  1.00 98.68           H  
ATOM   1368  CZ  ARG A  87      12.782   0.475  16.173  1.00 98.68           C  
ATOM   1369  N   VAL A  88       7.710   4.319  13.678  1.00 98.51           N  
ATOM   1370  H   VAL A  88       7.445   3.351  13.562  1.00 98.51           H  
ATOM   1371  CA  VAL A  88       6.844   5.170  14.511  1.00 98.51           C  
ATOM   1372  HA  VAL A  88       7.382   6.067  14.817  1.00 98.51           H  
ATOM   1373  C   VAL A  88       6.438   4.407  15.766  1.00 98.51           C  
ATOM   1374  CB  VAL A  88       5.583   5.595  13.725  1.00 98.51           C  
ATOM   1375  HB  VAL A  88       5.077   4.700  13.361  1.00 98.51           H  
ATOM   1376  O   VAL A  88       6.063   3.241  15.680  1.00 98.51           O  
ATOM   1377  CG1 VAL A  88       4.595   6.381  14.587  1.00 98.51           C  
ATOM   1378 HG11 VAL A  88       3.800   6.782  13.957  1.00 98.51           H  
ATOM   1379 HG12 VAL A  88       4.133   5.719  15.319  1.00 98.51           H  
ATOM   1380 HG13 VAL A  88       5.093   7.197  15.111  1.00 98.51           H  
ATOM   1381  CG2 VAL A  88       5.923   6.471  12.518  1.00 98.51           C  
ATOM   1382 HG21 VAL A  88       6.381   7.402  12.851  1.00 98.51           H  
ATOM   1383 HG22 VAL A  88       6.614   5.945  11.859  1.00 98.51           H  
ATOM   1384 HG23 VAL A  88       5.017   6.700  11.956  1.00 98.51           H  
ATOM   1385  N   THR A  89       6.469   5.050  16.932  1.00 98.56           N  
ATOM   1386  H   THR A  89       6.804   6.003  16.962  1.00 98.56           H  
ATOM   1387  CA  THR A  89       5.797   4.544  18.134  1.00 98.56           C  
ATOM   1388  HA  THR A  89       5.692   3.462  18.062  1.00 98.56           H  
ATOM   1389  C   THR A  89       4.388   5.124  18.208  1.00 98.56           C  
ATOM   1390  CB  THR A  89       6.608   4.809  19.407  1.00 98.56           C  
ATOM   1391  HB  THR A  89       6.836   5.871  19.501  1.00 98.56           H  
ATOM   1392  O   THR A  89       4.203   6.322  18.429  1.00 98.56           O  
ATOM   1393  CG2 THR A  89       5.898   4.334  20.673  1.00 98.56           C  
ATOM   1394 HG21 THR A  89       5.638   3.278  20.592  1.00 98.56           H  
ATOM   1395 HG22 THR A  89       4.983   4.907  20.824  1.00 98.56           H  
ATOM   1396 HG23 THR A  89       6.532   4.492  21.545  1.00 98.56           H  
ATOM   1397  OG1 THR A  89       7.816   4.077  19.389  1.00 98.56           O  
ATOM   1398  HG1 THR A  89       8.036   3.959  20.316  1.00 98.56           H  
ATOM   1399  N   ILE A  90       3.397   4.252  18.023  1.00 98.03           N  
ATOM   1400  H   ILE A  90       3.639   3.281  17.885  1.00 98.03           H  
ATOM   1401  CA  ILE A  90       1.982   4.552  18.237  1.00 98.03           C  
ATOM   1402  HA  ILE A  90       1.759   5.497  17.741  1.00 98.03           H  
ATOM   1403  C   ILE A  90       1.750   4.687  19.745  1.00 98.03           C  
ATOM   1404  CB  ILE A  90       1.091   3.449  17.626  1.00 98.03           C  
ATOM   1405  HB  ILE A  90       1.350   2.504  18.104  1.00 98.03           H  
ATOM   1406  O   ILE A  90       2.171   3.796  20.488  1.00 98.03           O  
ATOM   1407  CG1 ILE A  90       1.334   3.274  16.111  1.00 98.03           C  
ATOM   1408 HG12 ILE A  90       2.360   2.942  15.951  1.00 98.03           H  
ATOM   1409 HG13 ILE A  90       0.681   2.478  15.755  1.00 98.03           H  
ATOM   1410  CG2 ILE A  90      -0.406   3.693  17.892  1.00 98.03           C  
ATOM   1411 HG21 ILE A  90      -0.612   3.663  18.962  1.00 98.03           H  
ATOM   1412 HG22 ILE A  90      -0.998   2.908  17.422  1.00 98.03           H  
ATOM   1413 HG23 ILE A  90      -0.726   4.656  17.494  1.00 98.03           H  
ATOM   1414  CD1 ILE A  90       1.089   4.517  15.242  1.00 98.03           C  
ATOM   1415 HD11 ILE A  90       1.283   4.264  14.199  1.00 98.03           H  
ATOM   1416 HD12 ILE A  90       1.760   5.326  15.530  1.00 98.03           H  
ATOM   1417 HD13 ILE A  90       0.055   4.850  15.329  1.00 98.03           H  
ATOM   1418  N   PRO A  91       1.124   5.780  20.213  1.00 97.26           N  
ATOM   1419  CA  PRO A  91       0.897   6.013  21.634  1.00 97.26           C  
ATOM   1420  HA  PRO A  91       1.835   5.913  22.180  1.00 97.26           H  
ATOM   1421  C   PRO A  91      -0.127   5.046  22.225  1.00 97.26           C  
ATOM   1422  CB  PRO A  91       0.395   7.454  21.735  1.00 97.26           C  
ATOM   1423  HB2 PRO A  91      -0.278   7.607  22.579  1.00 97.26           H  
ATOM   1424  HB3 PRO A  91       1.249   8.127  21.806  1.00 97.26           H  
ATOM   1425  O   PRO A  91      -0.958   4.473  21.520  1.00 97.26           O  
ATOM   1426  CG  PRO A  91      -0.326   7.636  20.402  1.00 97.26           C  
ATOM   1427  HG2 PRO A  91      -1.299   7.148  20.447  1.00 97.26           H  
ATOM   1428  HG3 PRO A  91      -0.424   8.684  20.119  1.00 97.26           H  
ATOM   1429  CD  PRO A  91       0.565   6.875  19.432  1.00 97.26           C  
ATOM   1430  HD2 PRO A  91       1.372   7.521  19.086  1.00 97.26           H  
ATOM   1431  HD3 PRO A  91      -0.027   6.518  18.589  1.00 97.26           H  
ATOM   1432  N   GLU A  92      -0.102   4.936  23.550  1.00 97.00           N  
ATOM   1433  H   GLU A  92       0.556   5.491  24.078  1.00 97.00           H  
ATOM   1434  CA  GLU A  92      -1.185   4.294  24.285  1.00 97.00           C  
ATOM   1435  HA  GLU A  92      -1.405   3.358  23.770  1.00 97.00           H  
ATOM   1436  C   GLU A  92      -2.449   5.166  24.269  1.00 97.00           C  
ATOM   1437  CB  GLU A  92      -0.726   3.958  25.710  1.00 97.00           C  
ATOM   1438  HB2 GLU A  92       0.159   3.325  25.639  1.00 97.00           H  
ATOM   1439  HB3 GLU A  92      -0.450   4.876  26.230  1.00 97.00           H  
ATOM   1440  O   GLU A  92      -2.366   6.388  24.428  1.00 97.00           O  
ATOM   1441  CG  GLU A  92      -1.803   3.225  26.519  1.00 97.00           C  
ATOM   1442  HG2 GLU A  92      -2.633   3.902  26.723  1.00 97.00           H  
ATOM   1443  HG3 GLU A  92      -2.183   2.386  25.935  1.00 97.00           H  
ATOM   1444  CD  GLU A  92      -1.236   2.671  27.823  1.00 97.00           C  
ATOM   1445  OE1 GLU A  92      -1.622   3.184  28.894  1.00 97.00           O  
ATOM   1446  OE2 GLU A  92      -0.419   1.723  27.721  1.00 97.00           O  
ATOM   1447  N   VAL A  93      -3.614   4.538  24.093  1.00 97.11           N  
ATOM   1448  H   VAL A  93      -3.595   3.535  23.977  1.00 97.11           H  
ATOM   1449  CA  VAL A  93      -4.919   5.210  24.140  1.00 97.11           C  
ATOM   1450  HA  VAL A  93      -4.785   6.197  24.581  1.00 97.11           H  
ATOM   1451  C   VAL A  93      -5.876   4.428  25.032  1.00 97.11           C  
ATOM   1452  CB  VAL A  93      -5.520   5.414  22.734  1.00 97.11           C  
ATOM   1453  HB  VAL A  93      -5.751   4.445  22.292  1.00 97.11           H  
ATOM   1454  O   VAL A  93      -6.148   3.250  24.792  1.00 97.11           O  
ATOM   1455  CG1 VAL A  93      -6.813   6.238  22.809  1.00 97.11           C  
ATOM   1456 HG11 VAL A  93      -7.569   5.714  23.394  1.00 97.11           H  
ATOM   1457 HG12 VAL A  93      -7.207   6.387  21.803  1.00 97.11           H  
ATOM   1458 HG13 VAL A  93      -6.616   7.210  23.261  1.00 97.11           H  
ATOM   1459  CG2 VAL A  93      -4.557   6.153  21.796  1.00 97.11           C  
ATOM   1460 HG21 VAL A  93      -3.678   5.536  21.606  1.00 97.11           H  
ATOM   1461 HG22 VAL A  93      -4.238   7.090  22.253  1.00 97.11           H  
ATOM   1462 HG23 VAL A  93      -5.046   6.355  20.843  1.00 97.11           H  
ATOM   1463  N   THR A  94      -6.427   5.110  26.034  1.00 96.24           N  
ATOM   1464  H   THR A  94      -6.132   6.064  26.187  1.00 96.24           H  
ATOM   1465  CA  THR A  94      -7.403   4.556  26.980  1.00 96.24           C  
ATOM   1466  HA  THR A  94      -7.468   3.478  26.838  1.00 96.24           H  
ATOM   1467  C   THR A  94      -8.773   5.166  26.721  1.00 96.24           C  
ATOM   1468  CB  THR A  94      -6.975   4.798  28.435  1.00 96.24           C  
ATOM   1469  HB  THR A  94      -7.037   5.861  28.665  1.00 96.24           H  
ATOM   1470  O   THR A  94      -8.908   6.386  26.613  1.00 96.24           O  
ATOM   1471  CG2 THR A  94      -7.822   4.006  29.429  1.00 96.24           C  
ATOM   1472 HG21 THR A  94      -7.441   4.156  30.439  1.00 96.24           H  
ATOM   1473 HG22 THR A  94      -7.793   2.943  29.191  1.00 96.24           H  
ATOM   1474 HG23 THR A  94      -8.857   4.349  29.404  1.00 96.24           H  
ATOM   1475  OG1 THR A  94      -5.645   4.372  28.594  1.00 96.24           O  
ATOM   1476  HG1 THR A  94      -5.350   4.595  29.480  1.00 96.24           H  
ATOM   1477  N   LEU A  95      -9.792   4.313  26.626  1.00 97.24           N  
ATOM   1478  H   LEU A  95      -9.616   3.333  26.796  1.00 97.24           H  
ATOM   1479  CA  LEU A  95     -11.185   4.740  26.544  1.00 97.24           C  
ATOM   1480  HA  LEU A  95     -11.250   5.622  25.906  1.00 97.24           H  
ATOM   1481  C   LEU A  95     -11.677   5.120  27.945  1.00 97.24           C  
ATOM   1482  CB  LEU A  95     -12.002   3.606  25.903  1.00 97.24           C  
ATOM   1483  HB2 LEU A  95     -11.824   2.684  26.456  1.00 97.24           H  
ATOM   1484  HB3 LEU A  95     -11.633   3.452  24.889  1.00 97.24           H  
ATOM   1485  O   LEU A  95     -11.531   4.348  28.884  1.00 97.24           O  
ATOM   1486  CG  LEU A  95     -13.514   3.854  25.817  1.00 97.24           C  
ATOM   1487  HG  LEU A  95     -13.915   4.029  26.815  1.00 97.24           H  
ATOM   1488  CD1 LEU A  95     -13.849   5.049  24.926  1.00 97.24           C  
ATOM   1489 HD11 LEU A  95     -13.133   5.155  24.111  1.00 97.24           H  
ATOM   1490 HD12 LEU A  95     -13.807   5.946  25.543  1.00 97.24           H  
ATOM   1491 HD13 LEU A  95     -14.858   4.957  24.524  1.00 97.24           H  
ATOM   1492  CD2 LEU A  95     -14.210   2.619  25.254  1.00 97.24           C  
ATOM   1493 HD21 LEU A  95     -13.911   2.444  24.220  1.00 97.24           H  
ATOM   1494 HD22 LEU A  95     -13.947   1.746  25.851  1.00 97.24           H  
ATOM   1495 HD23 LEU A  95     -15.288   2.770  25.310  1.00 97.24           H  
ATOM   1496  N   LEU A  96     -12.280   6.293  28.085  1.00 96.60           N  
ATOM   1497  H   LEU A  96     -12.365   6.890  27.275  1.00 96.60           H  
ATOM   1498  CA  LEU A  96     -12.870   6.739  29.344  1.00 96.60           C  
ATOM   1499  HA  LEU A  96     -12.235   6.422  30.171  1.00 96.60           H  
ATOM   1500  C   LEU A  96     -14.248   6.110  29.561  1.00 96.60           C  
ATOM   1501  CB  LEU A  96     -12.973   8.271  29.344  1.00 96.60           C  
ATOM   1502  HB2 LEU A  96     -13.472   8.581  30.262  1.00 96.60           H  
ATOM   1503  HB3 LEU A  96     -13.601   8.574  28.506  1.00 96.60           H  
ATOM   1504  O   LEU A  96     -14.996   5.904  28.606  1.00 96.60           O  
ATOM   1505  CG  LEU A  96     -11.630   9.014  29.249  1.00 96.60           C  
ATOM   1506  HG  LEU A  96     -11.117   8.739  28.327  1.00 96.60           H  
ATOM   1507  CD1 LEU A  96     -11.904  10.517  29.215  1.00 96.60           C  
ATOM   1508 HD11 LEU A  96     -12.479  10.812  30.093  1.00 96.60           H  
ATOM   1509 HD12 LEU A  96     -10.964  11.069  29.214  1.00 96.60           H  
ATOM   1510 HD13 LEU A  96     -12.472  10.771  28.320  1.00 96.60           H  
ATOM   1511  CD2 LEU A  96     -10.715   8.699  30.433  1.00 96.60           C  
ATOM   1512 HD21 LEU A  96     -10.403   7.655  30.402  1.00 96.60           H  
ATOM   1513 HD22 LEU A  96      -9.820   9.318  30.388  1.00 96.60           H  
ATOM   1514 HD23 LEU A  96     -11.232   8.899  31.372  1.00 96.60           H  
ATOM   1515  N   ASP A  97     -14.644   5.892  30.815  1.00 94.40           N  
ATOM   1516  H   ASP A  97     -13.977   5.997  31.567  1.00 94.40           H  
ATOM   1517  CA  ASP A  97     -16.000   5.429  31.158  1.00 94.40           C  
ATOM   1518  HA  ASP A  97     -16.206   4.505  30.617  1.00 94.40           H  
ATOM   1519  C   ASP A  97     -17.097   6.433  30.761  1.00 94.40           C  
ATOM   1520  CB  ASP A  97     -16.086   5.140  32.663  1.00 94.40           C  
ATOM   1521  HB2 ASP A  97     -15.705   5.998  33.216  1.00 94.40           H  
ATOM   1522  HB3 ASP A  97     -17.133   5.006  32.935  1.00 94.40           H  
ATOM   1523  O   ASP A  97     -18.243   6.049  30.539  1.00 94.40           O  
ATOM   1524  CG  ASP A  97     -15.336   3.871  33.072  1.00 94.40           C  
ATOM   1525  OD1 ASP A  97     -15.391   2.883  32.302  1.00 94.40           O  
ATOM   1526  OD2 ASP A  97     -14.746   3.889  34.171  1.00 94.40           O  
ATOM   1527  N   THR A  98     -16.740   7.712  30.606  1.00 94.39           N  
ATOM   1528  H   THR A  98     -15.781   7.959  30.803  1.00 94.39           H  
ATOM   1529  CA  THR A  98     -17.616   8.807  30.153  1.00 94.39           C  
ATOM   1530  HA  THR A  98     -18.575   8.718  30.663  1.00 94.39           H  
ATOM   1531  C   THR A  98     -17.916   8.789  28.652  1.00 94.39           C  
ATOM   1532  CB  THR A  98     -16.994  10.164  30.516  1.00 94.39           C  
ATOM   1533  HB  THR A  98     -17.569  10.974  30.068  1.00 94.39           H  
ATOM   1534  O   THR A  98     -18.591   9.688  28.149  1.00 94.39           O  
ATOM   1535  CG2 THR A  98     -16.957  10.377  32.029  1.00 94.39           C  
ATOM   1536 HG21 THR A  98     -16.330   9.623  32.505  1.00 94.39           H  
ATOM   1537 HG22 THR A  98     -17.966  10.319  32.435  1.00 94.39           H  
ATOM   1538 HG23 THR A  98     -16.545  11.363  32.243  1.00 94.39           H  
ATOM   1539  OG1 THR A  98     -15.659  10.224  30.064  1.00 94.39           O  
ATOM   1540  HG1 THR A  98     -15.651  10.249  29.104  1.00 94.39           H  
ATOM   1541  N   ASN A  99     -17.404   7.802  27.910  1.00 94.69           N  
ATOM   1542  H   ASN A  99     -16.845   7.098  28.370  1.00 94.69           H  
ATOM   1543  CA  ASN A  99     -17.664   7.688  26.481  1.00 94.69           C  
ATOM   1544  HA  ASN A  99     -17.323   8.626  26.042  1.00 94.69           H  
ATOM   1545  C   ASN A  99     -19.177   7.523  26.190  1.00 94.69           C  
ATOM   1546  CB  ASN A  99     -16.818   6.549  25.891  1.00 94.69           C  
ATOM   1547  HB2 ASN A  99     -16.766   6.659  24.808  1.00 94.69           H  
ATOM   1548  HB3 ASN A  99     -15.804   6.621  26.283  1.00 94.69           H  
ATOM   1549  O   ASN A  99     -19.909   6.995  27.030  1.00 94.69           O  
ATOM   1550  CG  ASN A  99     -17.386   5.175  26.191  1.00 94.69           C  
ATOM   1551  ND2 ASN A  99     -16.947   4.519  27.231  1.00 94.69           N  
ATOM   1552 HD21 ASN A  99     -16.237   4.929  27.821  1.00 94.69           H  
ATOM   1553 HD22 ASN A  99     -17.412   3.658  27.477  1.00 94.69           H  
ATOM   1554  OD1 ASN A  99     -18.243   4.685  25.475  1.00 94.69           O  
ATOM   1555  N   PRO A 100     -19.655   7.882  24.982  1.00 93.61           N  
ATOM   1556  CA  PRO A 100     -21.074   7.808  24.602  1.00 93.61           C  
ATOM   1557  HA  PRO A 100     -21.624   8.542  25.192  1.00 93.61           H  
ATOM   1558  C   PRO A 100     -21.761   6.441  24.771  1.00 93.61           C  
ATOM   1559  CB  PRO A 100     -21.104   8.218  23.126  1.00 93.61           C  
ATOM   1560  HB2 PRO A 100     -20.960   7.343  22.492  1.00 93.61           H  
ATOM   1561  HB3 PRO A 100     -22.034   8.723  22.868  1.00 93.61           H  
ATOM   1562  O   PRO A 100     -22.987   6.355  24.727  1.00 93.61           O  
ATOM   1563  CG  PRO A 100     -19.900   9.142  22.978  1.00 93.61           C  
ATOM   1564  HG2 PRO A 100     -20.166  10.146  23.308  1.00 93.61           H  
ATOM   1565  HG3 PRO A 100     -19.523   9.160  21.955  1.00 93.61           H  
ATOM   1566  CD  PRO A 100     -18.882   8.544  23.941  1.00 93.61           C  
ATOM   1567  HD2 PRO A 100     -18.262   9.346  24.342  1.00 93.61           H  
ATOM   1568  HD3 PRO A 100     -18.262   7.808  23.429  1.00 93.61           H  
ATOM   1569  N   HIS A 101     -20.993   5.363  24.930  1.00 94.01           N  
ATOM   1570  H   HIS A 101     -19.992   5.492  24.979  1.00 94.01           H  
ATOM   1571  CA  HIS A 101     -21.478   3.993  25.080  1.00 94.01           C  
ATOM   1572  HA  HIS A 101     -22.560   3.975  24.952  1.00 94.01           H  
ATOM   1573  C   HIS A 101     -21.199   3.401  26.476  1.00 94.01           C  
ATOM   1574  CB  HIS A 101     -20.848   3.155  23.962  1.00 94.01           C  
ATOM   1575  HB2 HIS A 101     -21.187   2.122  24.039  1.00 94.01           H  
ATOM   1576  HB3 HIS A 101     -19.768   3.174  24.111  1.00 94.01           H  
ATOM   1577  O   HIS A 101     -21.488   2.223  26.705  1.00 94.01           O  
ATOM   1578  CG  HIS A 101     -21.122   3.662  22.569  1.00 94.01           C  
ATOM   1579  CD2 HIS A 101     -20.190   3.904  21.595  1.00 94.01           C  
ATOM   1580  HD2 HIS A 101     -19.125   3.745  21.677  1.00 94.01           H  
ATOM   1581  ND1 HIS A 101     -22.349   4.014  22.055  1.00 94.01           N  
ATOM   1582  HD1 HIS A 101     -23.207   4.099  22.580  1.00 94.01           H  
ATOM   1583  CE1 HIS A 101     -22.162   4.444  20.797  1.00 94.01           C  
ATOM   1584  HE1 HIS A 101     -22.934   4.829  20.147  1.00 94.01           H  
ATOM   1585  NE2 HIS A 101     -20.863   4.397  20.475  1.00 94.01           N  
ATOM   1586  N   GLY A 102     -20.642   4.178  27.413  1.00 92.95           N  
ATOM   1587  H   GLY A 102     -20.417   5.133  27.176  1.00 92.95           H  
ATOM   1588  CA  GLY A 102     -20.293   3.730  28.764  1.00 92.95           C  
ATOM   1589  HA2 GLY A 102     -21.209   3.560  29.329  1.00 92.95           H  
ATOM   1590  HA3 GLY A 102     -19.727   4.515  29.266  1.00 92.95           H  
ATOM   1591  C   GLY A 102     -19.446   2.451  28.763  1.00 92.95           C  
ATOM   1592  O   GLY A 102     -18.524   2.290  27.962  1.00 92.95           O  
ATOM   1593  N   ALA A 103     -19.807   1.477  29.604  1.00 92.72           N  
ATOM   1594  H   ALA A 103     -20.547   1.667  30.264  1.00 92.72           H  
ATOM   1595  CA  ALA A 103     -19.127   0.176  29.676  1.00 92.72           C  
ATOM   1596  HA  ALA A 103     -18.082   0.349  29.933  1.00 92.72           H  
ATOM   1597  C   ALA A 103     -19.156  -0.626  28.352  1.00 92.72           C  
ATOM   1598  CB  ALA A 103     -19.782  -0.625  30.808  1.00 92.72           C  
ATOM   1599  HB1 ALA A 103     -19.709  -0.070  31.744  1.00 92.72           H  
ATOM   1600  HB2 ALA A 103     -20.831  -0.813  30.580  1.00 92.72           H  
ATOM   1601  HB3 ALA A 103     -19.267  -1.577  30.927  1.00 92.72           H  
ATOM   1602  O   ALA A 103     -18.318  -1.508  28.116  1.00 92.72           O  
ATOM   1603  N   ASN A 104     -20.105  -0.320  27.463  1.00 94.12           N  
ATOM   1604  H   ASN A 104     -20.711   0.465  27.657  1.00 94.12           H  
ATOM   1605  CA  ASN A 104     -20.240  -0.969  26.163  1.00 94.12           C  
ATOM   1606  HA  ASN A 104     -19.881  -1.994  26.248  1.00 94.12           H  
ATOM   1607  C   ASN A 104     -19.398  -0.308  25.069  1.00 94.12           C  
ATOM   1608  CB  ASN A 104     -21.722  -1.031  25.770  1.00 94.12           C  
ATOM   1609  HB2 ASN A 104     -22.146  -0.027  25.768  1.00 94.12           H  
ATOM   1610  HB3 ASN A 104     -21.824  -1.429  24.761  1.00 94.12           H  
ATOM   1611  O   ASN A 104     -19.365  -0.845  23.964  1.00 94.12           O  
ATOM   1612  CG  ASN A 104     -22.536  -1.921  26.684  1.00 94.12           C  
ATOM   1613  ND2 ASN A 104     -23.775  -1.569  26.925  1.00 94.12           N  
ATOM   1614 HD21 ASN A 104     -24.160  -0.758  26.463  1.00 94.12           H  
ATOM   1615 HD22 ASN A 104     -24.308  -2.161  27.546  1.00 94.12           H  
ATOM   1616  OD1 ASN A 104     -22.077  -2.941  27.172  1.00 94.12           O  
ATOM   1617  N   GLY A 105     -18.713   0.804  25.342  1.00 95.54           N  
ATOM   1618  H   GLY A 105     -18.785   1.220  26.260  1.00 95.54           H  
ATOM   1619  CA  GLY A 105     -17.833   1.451  24.374  1.00 95.54           C  
ATOM   1620  HA2 GLY A 105     -18.383   1.632  23.451  1.00 95.54           H  
ATOM   1621  HA3 GLY A 105     -17.494   2.410  24.767  1.00 95.54           H  
ATOM   1622  C   GLY A 105     -16.612   0.609  24.040  1.00 95.54           C  
ATOM   1623  O   GLY A 105     -16.059  -0.088  24.898  1.00 95.54           O  
ATOM   1624  N   ARG A 106     -16.198   0.649  22.776  1.00 95.87           N  
ATOM   1625  H   ARG A 106     -16.757   1.149  22.100  1.00 95.87           H  
ATOM   1626  CA  ARG A 106     -14.987  -0.002  22.291  1.00 95.87           C  
ATOM   1627  HA  ARG A 106     -14.360  -0.247  23.148  1.00 95.87           H  
ATOM   1628  C   ARG A 106     -14.192   0.936  21.399  1.00 95.87           C  
ATOM   1629  CB  ARG A 106     -15.317  -1.280  21.517  1.00 95.87           C  
ATOM   1630  HB2 ARG A 106     -14.358  -1.694  21.206  1.00 95.87           H  
ATOM   1631  HB3 ARG A 106     -15.892  -1.020  20.628  1.00 95.87           H  
ATOM   1632  O   ARG A 106     -14.765   1.555  20.512  1.00 95.87           O  
ATOM   1633  CG  ARG A 106     -16.084  -2.355  22.296  1.00 95.87           C  
ATOM   1634  HG2 ARG A 106     -16.373  -3.144  21.603  1.00 95.87           H  
ATOM   1635  HG3 ARG A 106     -16.990  -1.911  22.708  1.00 95.87           H  
ATOM   1636  CD  ARG A 106     -15.246  -2.975  23.422  1.00 95.87           C  
ATOM   1637  HD2 ARG A 106     -14.379  -3.468  22.980  1.00 95.87           H  
ATOM   1638  HD3 ARG A 106     -14.878  -2.192  24.085  1.00 95.87           H  
ATOM   1639  NE  ARG A 106     -16.028  -3.968  24.185  1.00 95.87           N  
ATOM   1640  HE  ARG A 106     -16.106  -4.880  23.759  1.00 95.87           H  
ATOM   1641  NH1 ARG A 106     -16.834  -2.565  25.838  1.00 95.87           N  
ATOM   1642 HH11 ARG A 106     -17.364  -2.399  26.682  1.00 95.87           H  
ATOM   1643 HH12 ARG A 106     -16.417  -1.759  25.395  1.00 95.87           H  
ATOM   1644  NH2 ARG A 106     -17.408  -4.696  25.851  1.00 95.87           N  
ATOM   1645 HH21 ARG A 106     -18.038  -4.458  26.605  1.00 95.87           H  
ATOM   1646 HH22 ARG A 106     -17.463  -5.613  25.433  1.00 95.87           H  
ATOM   1647  CZ  ARG A 106     -16.738  -3.739  25.281  1.00 95.87           C  
ATOM   1648  N   ILE A 107     -12.882   0.990  21.609  1.00 96.21           N  
ATOM   1649  H   ILE A 107     -12.498   0.456  22.376  1.00 96.21           H  
ATOM   1650  CA  ILE A 107     -11.937   1.710  20.751  1.00 96.21           C  
ATOM   1651  HA  ILE A 107     -12.510   2.235  19.987  1.00 96.21           H  
ATOM   1652  C   ILE A 107     -11.013   0.747  20.021  1.00 96.21           C  
ATOM   1653  CB  ILE A 107     -11.127   2.772  21.520  1.00 96.21           C  
ATOM   1654  HB  ILE A 107     -10.404   3.200  20.825  1.00 96.21           H  
ATOM   1655  O   ILE A 107     -10.698  -0.322  20.539  1.00 96.21           O  
ATOM   1656  CG1 ILE A 107     -10.339   2.168  22.705  1.00 96.21           C  
ATOM   1657 HG12 ILE A 107      -9.781   1.297  22.361  1.00 96.21           H  
ATOM   1658 HG13 ILE A 107     -11.031   1.832  23.478  1.00 96.21           H  
ATOM   1659  CG2 ILE A 107     -12.080   3.902  21.932  1.00 96.21           C  
ATOM   1660 HG21 ILE A 107     -12.846   3.519  22.605  1.00 96.21           H  
ATOM   1661 HG22 ILE A 107     -11.527   4.707  22.415  1.00 96.21           H  
ATOM   1662 HG23 ILE A 107     -12.566   4.309  21.046  1.00 96.21           H  
ATOM   1663  CD1 ILE A 107      -9.315   3.128  23.323  1.00 96.21           C  
ATOM   1664 HD11 ILE A 107      -8.576   3.410  22.574  1.00 96.21           H  
ATOM   1665 HD12 ILE A 107      -8.808   2.628  24.149  1.00 96.21           H  
ATOM   1666 HD13 ILE A 107      -9.796   4.031  23.699  1.00 96.21           H  
ATOM   1667  N   ARG A 108     -10.568   1.130  18.827  1.00 96.18           N  
ATOM   1668  H   ARG A 108     -10.949   1.976  18.429  1.00 96.18           H  
ATOM   1669  CA  ARG A 108      -9.534   0.422  18.061  1.00 96.18           C  
ATOM   1670  HA  ARG A 108      -8.721   0.123  18.723  1.00 96.18           H  
ATOM   1671  C   ARG A 108      -8.952   1.320  16.982  1.00 96.18           C  
ATOM   1672  CB  ARG A 108     -10.113  -0.849  17.429  1.00 96.18           C  
ATOM   1673  HB2 ARG A 108      -9.318  -1.389  16.916  1.00 96.18           H  
ATOM   1674  HB3 ARG A 108     -10.509  -1.490  18.217  1.00 96.18           H  
ATOM   1675  O   ARG A 108      -9.601   2.274  16.552  1.00 96.18           O  
ATOM   1676  CG  ARG A 108     -11.244  -0.548  16.445  1.00 96.18           C  
ATOM   1677  HG2 ARG A 108     -10.879   0.090  15.640  1.00 96.18           H  
ATOM   1678  HG3 ARG A 108     -12.062  -0.044  16.959  1.00 96.18           H  
ATOM   1679  CD  ARG A 108     -11.760  -1.841  15.838  1.00 96.18           C  
ATOM   1680  HD2 ARG A 108     -12.085  -2.520  16.626  1.00 96.18           H  
ATOM   1681  HD3 ARG A 108     -10.957  -2.305  15.266  1.00 96.18           H  
ATOM   1682  NE  ARG A 108     -12.876  -1.543  14.946  1.00 96.18           N  
ATOM   1683  HE  ARG A 108     -13.782  -1.374  15.360  1.00 96.18           H  
ATOM   1684  NH1 ARG A 108     -11.686  -1.229  13.012  1.00 96.18           N  
ATOM   1685 HH11 ARG A 108     -10.832  -1.371  13.531  1.00 96.18           H  
ATOM   1686 HH12 ARG A 108     -11.668  -0.926  12.049  1.00 96.18           H  
ATOM   1687  NH2 ARG A 108     -13.928  -0.954  13.060  1.00 96.18           N  
ATOM   1688 HH21 ARG A 108     -13.965  -0.655  12.096  1.00 96.18           H  
ATOM   1689 HH22 ARG A 108     -14.749  -0.847  13.638  1.00 96.18           H  
ATOM   1690  CZ  ARG A 108     -12.817  -1.249  13.670  1.00 96.18           C  
ATOM   1691  N   TRP A 109      -7.773   0.972  16.496  1.00 97.44           N  
ATOM   1692  H   TRP A 109      -7.313   0.154  16.868  1.00 97.44           H  
ATOM   1693  CA  TRP A 109      -7.238   1.548  15.271  1.00 97.44           C  
ATOM   1694  HA  TRP A 109      -7.501   2.605  15.227  1.00 97.44           H  
ATOM   1695  C   TRP A 109      -7.842   0.879  14.030  1.00 97.44           C  
ATOM   1696  CB  TRP A 109      -5.712   1.455  15.308  1.00 97.44           C  
ATOM   1697  HB2 TRP A 109      -5.325   1.809  14.352  1.00 97.44           H  
ATOM   1698  HB3 TRP A 109      -5.413   0.412  15.409  1.00 97.44           H  
ATOM   1699  O   TRP A 109      -8.361  -0.243  14.076  1.00 97.44           O  
ATOM   1700  CG  TRP A 109      -5.075   2.269  16.395  1.00 97.44           C  
ATOM   1701  CD1 TRP A 109      -4.494   1.782  17.515  1.00 97.44           C  
ATOM   1702  HD1 TRP A 109      -4.425   0.732  17.762  1.00 97.44           H  
ATOM   1703  CD2 TRP A 109      -4.978   3.723  16.498  1.00 97.44           C  
ATOM   1704  CE2 TRP A 109      -4.305   4.047  17.714  1.00 97.44           C  
ATOM   1705  CE3 TRP A 109      -5.396   4.802  15.688  1.00 97.44           C  
ATOM   1706  HE3 TRP A 109      -5.909   4.594  14.761  1.00 97.44           H  
ATOM   1707  NE1 TRP A 109      -4.026   2.826  18.291  1.00 97.44           N  
ATOM   1708  HE1 TRP A 109      -3.546   2.699  19.170  1.00 97.44           H  
ATOM   1709  CH2 TRP A 109      -4.480   6.421  17.276  1.00 97.44           C  
ATOM   1710  HH2 TRP A 109      -4.292   7.447  17.555  1.00 97.44           H  
ATOM   1711  CZ2 TRP A 109      -4.051   5.370  18.105  1.00 97.44           C  
ATOM   1712  HZ2 TRP A 109      -3.528   5.571  19.028  1.00 97.44           H  
ATOM   1713  CZ3 TRP A 109      -5.147   6.135  16.071  1.00 97.44           C  
ATOM   1714  HZ3 TRP A 109      -5.473   6.948  15.439  1.00 97.44           H  
ATOM   1715  N   THR A 110      -7.780   1.576  12.897  1.00 96.62           N  
ATOM   1716  H   THR A 110      -7.498   2.544  12.940  1.00 96.62           H  
ATOM   1717  CA  THR A 110      -8.087   0.988  11.592  1.00 96.62           C  
ATOM   1718  HA  THR A 110      -9.084   0.552  11.657  1.00 96.62           H  
ATOM   1719  C   THR A 110      -7.114  -0.143  11.240  1.00 96.62           C  
ATOM   1720  CB  THR A 110      -8.143   2.057  10.492  1.00 96.62           C  
ATOM   1721  HB  THR A 110      -8.844   2.831  10.804  1.00 96.62           H  
ATOM   1722  O   THR A 110      -5.961  -0.160  11.677  1.00 96.62           O  
ATOM   1723  CG2 THR A 110      -6.802   2.721  10.175  1.00 96.62           C  
ATOM   1724 HG21 THR A 110      -6.941   3.462   9.388  1.00 96.62           H  
ATOM   1725 HG22 THR A 110      -6.068   1.983   9.850  1.00 96.62           H  
ATOM   1726 HG23 THR A 110      -6.426   3.229  11.063  1.00 96.62           H  
ATOM   1727  OG1 THR A 110      -8.628   1.468   9.308  1.00 96.62           O  
ATOM   1728  HG1 THR A 110      -7.866   1.182   8.798  1.00 96.62           H  
ATOM   1729  N   LYS A 111      -7.580  -1.075  10.402  1.00 96.12           N  
ATOM   1730  H   LYS A 111      -8.507  -0.930  10.027  1.00 96.12           H  
ATOM   1731  CA  LYS A 111      -6.750  -2.105   9.767  1.00 96.12           C  
ATOM   1732  HA  LYS A 111      -6.330  -2.750  10.538  1.00 96.12           H  
ATOM   1733  C   LYS A 111      -5.595  -1.462   8.989  1.00 96.12           C  
ATOM   1734  CB  LYS A 111      -7.652  -2.926   8.841  1.00 96.12           C  
ATOM   1735  HB2 LYS A 111      -7.895  -2.336   7.957  1.00 96.12           H  
ATOM   1736  HB3 LYS A 111      -8.580  -3.169   9.360  1.00 96.12           H  
ATOM   1737  O   LYS A 111      -5.726  -0.313   8.568  1.00 96.12           O  
ATOM   1738  CG  LYS A 111      -6.988  -4.235   8.425  1.00 96.12           C  
ATOM   1739  HG2 LYS A 111      -6.016  -4.052   7.969  1.00 96.12           H  
ATOM   1740  HG3 LYS A 111      -6.882  -4.860   9.312  1.00 96.12           H  
ATOM   1741  CD  LYS A 111      -7.856  -4.968   7.418  1.00 96.12           C  
ATOM   1742  HD2 LYS A 111      -8.814  -5.214   7.875  1.00 96.12           H  
ATOM   1743  HD3 LYS A 111      -8.018  -4.346   6.537  1.00 96.12           H  
ATOM   1744  CE  LYS A 111      -7.125  -6.236   7.016  1.00 96.12           C  
ATOM   1745  HE2 LYS A 111      -6.834  -6.778   7.916  1.00 96.12           H  
ATOM   1746  HE3 LYS A 111      -6.224  -5.984   6.457  1.00 96.12           H  
ATOM   1747  NZ  LYS A 111      -8.006  -7.074   6.196  1.00 96.12           N  
ATOM   1748  HZ1 LYS A 111      -8.911  -7.285   6.591  1.00 96.12           H  
ATOM   1749  HZ2 LYS A 111      -7.522  -7.932   5.975  1.00 96.12           H  
ATOM   1750  HZ3 LYS A 111      -8.104  -6.722   5.254  1.00 96.12           H  
ATOM   1751  N   ASN A 112      -4.488  -2.184   8.798  1.00 97.41           N  
ATOM   1752  H   ASN A 112      -4.501  -3.152   9.086  1.00 97.41           H  
ATOM   1753  CA  ASN A 112      -3.297  -1.700   8.083  1.00 97.41           C  
ATOM   1754  HA  ASN A 112      -2.475  -2.377   8.312  1.00 97.41           H  
ATOM   1755  C   ASN A 112      -2.851  -0.313   8.581  1.00 97.41           C  
ATOM   1756  CB  ASN A 112      -3.521  -1.758   6.556  1.00 97.41           C  
ATOM   1757  HB2 ASN A 112      -2.638  -1.371   6.048  1.00 97.41           H  
ATOM   1758  HB3 ASN A 112      -4.364  -1.124   6.282  1.00 97.41           H  
ATOM   1759  O   ASN A 112      -2.647   0.610   7.791  1.00 97.41           O  
ATOM   1760  CG  ASN A 112      -3.759  -3.149   6.008  1.00 97.41           C  
ATOM   1761  ND2 ASN A 112      -4.178  -3.245   4.771  1.00 97.41           N  
ATOM   1762 HD21 ASN A 112      -4.301  -4.166   4.374  1.00 97.41           H  
ATOM   1763 HD22 ASN A 112      -4.176  -2.428   4.178  1.00 97.41           H  
ATOM   1764  OD1 ASN A 112      -3.566  -4.149   6.683  1.00 97.41           O  
ATOM   1765  N   LEU A 113      -2.753  -0.145   9.907  1.00 98.43           N  
ATOM   1766  H   LEU A 113      -2.971  -0.931  10.503  1.00 98.43           H  
ATOM   1767  CA  LEU A 113      -2.584   1.159  10.553  1.00 98.43           C  
ATOM   1768  HA  LEU A 113      -3.509   1.719  10.416  1.00 98.43           H  
ATOM   1769  C   LEU A 113      -1.455   1.990   9.936  1.00 98.43           C  
ATOM   1770  CB  LEU A 113      -2.361   0.950  12.062  1.00 98.43           C  
ATOM   1771  HB2 LEU A 113      -1.506   0.289  12.205  1.00 98.43           H  
ATOM   1772  HB3 LEU A 113      -3.240   0.455  12.475  1.00 98.43           H  
ATOM   1773  O   LEU A 113      -1.671   3.158   9.636  1.00 98.43           O  
ATOM   1774  CG  LEU A 113      -2.105   2.253  12.851  1.00 98.43           C  
ATOM   1775  HG  LEU A 113      -1.172   2.705  12.515  1.00 98.43           H  
ATOM   1776  CD1 LEU A 113      -3.229   3.281  12.684  1.00 98.43           C  
ATOM   1777 HD11 LEU A 113      -3.182   3.726  11.690  1.00 98.43           H  
ATOM   1778 HD12 LEU A 113      -3.118   4.081  13.417  1.00 98.43           H  
ATOM   1779 HD13 LEU A 113      -4.202   2.805  12.807  1.00 98.43           H  
ATOM   1780  CD2 LEU A 113      -1.943   1.917  14.332  1.00 98.43           C  
ATOM   1781 HD21 LEU A 113      -1.096   1.242  14.458  1.00 98.43           H  
ATOM   1782 HD22 LEU A 113      -2.845   1.435  14.709  1.00 98.43           H  
ATOM   1783 HD23 LEU A 113      -1.760   2.828  14.901  1.00 98.43           H  
ATOM   1784  N   MET A 114      -0.278   1.408   9.691  1.00 98.56           N  
ATOM   1785  H   MET A 114      -0.137   0.449   9.974  1.00 98.56           H  
ATOM   1786  CA  MET A 114       0.829   2.159   9.091  1.00 98.56           C  
ATOM   1787  HA  MET A 114       0.945   3.096   9.636  1.00 98.56           H  
ATOM   1788  C   MET A 114       0.585   2.544   7.630  1.00 98.56           C  
ATOM   1789  CB  MET A 114       2.145   1.390   9.191  1.00 98.56           C  
ATOM   1790  HB2 MET A 114       2.879   1.904   8.570  1.00 98.56           H  
ATOM   1791  HB3 MET A 114       2.011   0.385   8.791  1.00 98.56           H  
ATOM   1792  O   MET A 114       1.052   3.602   7.228  1.00 98.56           O  
ATOM   1793  CG  MET A 114       2.693   1.315  10.617  1.00 98.56           C  
ATOM   1794  HG2 MET A 114       1.915   0.904  11.262  1.00 98.56           H  
ATOM   1795  HG3 MET A 114       3.536   0.624  10.622  1.00 98.56           H  
ATOM   1796  SD  MET A 114       3.253   2.887  11.331  1.00 98.56           S  
ATOM   1797  CE  MET A 114       4.771   3.168  10.380  1.00 98.56           C  
ATOM   1798  HE1 MET A 114       5.300   4.026  10.794  1.00 98.56           H  
ATOM   1799  HE2 MET A 114       5.413   2.289  10.437  1.00 98.56           H  
ATOM   1800  HE3 MET A 114       4.519   3.379   9.341  1.00 98.56           H  
ATOM   1801  N   HIS A 115      -0.153   1.753   6.841  1.00 98.63           N  
ATOM   1802  H   HIS A 115      -0.621   0.950   7.236  1.00 98.63           H  
ATOM   1803  CA  HIS A 115      -0.538   2.186   5.492  1.00 98.63           C  
ATOM   1804  HA  HIS A 115       0.350   2.474   4.930  1.00 98.63           H  
ATOM   1805  C   HIS A 115      -1.440   3.406   5.595  1.00 98.63           C  
ATOM   1806  CB  HIS A 115      -1.288   1.092   4.720  1.00 98.63           C  
ATOM   1807  HB2 HIS A 115      -1.591   1.502   3.757  1.00 98.63           H  
ATOM   1808  HB3 HIS A 115      -2.202   0.821   5.250  1.00 98.63           H  
ATOM   1809  O   HIS A 115      -1.196   4.423   4.958  1.00 98.63           O  
ATOM   1810  CG  HIS A 115      -0.511  -0.159   4.446  1.00 98.63           C  
ATOM   1811  CD2 HIS A 115       0.762  -0.457   4.837  1.00 98.63           C  
ATOM   1812  HD2 HIS A 115       1.415   0.176   5.419  1.00 98.63           H  
ATOM   1813  ND1 HIS A 115      -0.976  -1.223   3.720  1.00 98.63           N  
ATOM   1814  HD1 HIS A 115      -1.892  -1.288   3.298  1.00 98.63           H  
ATOM   1815  CE1 HIS A 115      -0.008  -2.147   3.676  1.00 98.63           C  
ATOM   1816  HE1 HIS A 115      -0.089  -3.104   3.182  1.00 98.63           H  
ATOM   1817  NE2 HIS A 115       1.066  -1.726   4.362  1.00 98.63           N  
ATOM   1818  N   ASN A 116      -2.453   3.321   6.457  1.00 98.57           N  
ATOM   1819  H   ASN A 116      -2.577   2.452   6.956  1.00 98.57           H  
ATOM   1820  CA  ASN A 116      -3.461   4.359   6.597  1.00 98.57           C  
ATOM   1821  HA  ASN A 116      -3.698   4.726   5.598  1.00 98.57           H  
ATOM   1822  C   ASN A 116      -2.972   5.583   7.376  1.00 98.57           C  
ATOM   1823  CB  ASN A 116      -4.730   3.720   7.165  1.00 98.57           C  
ATOM   1824  HB2 ASN A 116      -4.506   3.218   8.107  1.00 98.57           H  
ATOM   1825  HB3 ASN A 116      -5.486   4.486   7.338  1.00 98.57           H  
ATOM   1826  O   ASN A 116      -3.529   6.661   7.205  1.00 98.57           O  
ATOM   1827  CG  ASN A 116      -5.282   2.737   6.154  1.00 98.57           C  
ATOM   1828  ND2 ASN A 116      -5.559   1.520   6.538  1.00 98.57           N  
ATOM   1829 HD21 ASN A 116      -5.814   0.873   5.806  1.00 98.57           H  
ATOM   1830 HD22 ASN A 116      -5.339   1.162   7.456  1.00 98.57           H  
ATOM   1831  OD1 ASN A 116      -5.459   3.052   4.988  1.00 98.57           O  
ATOM   1832  N   LEU A 117      -1.893   5.480   8.149  1.00 98.58           N  
ATOM   1833  H   LEU A 117      -1.528   4.561   8.353  1.00 98.58           H  
ATOM   1834  CA  LEU A 117      -1.199   6.647   8.686  1.00 98.58           C  
ATOM   1835  HA  LEU A 117      -1.909   7.229   9.274  1.00 98.58           H  
ATOM   1836  C   LEU A 117      -0.687   7.552   7.556  1.00 98.58           C  
ATOM   1837  CB  LEU A 117      -0.054   6.175   9.599  1.00 98.58           C  
ATOM   1838  HB2 LEU A 117       0.602   5.521   9.024  1.00 98.58           H  
ATOM   1839  HB3 LEU A 117      -0.477   5.596  10.420  1.00 98.58           H  
ATOM   1840  O   LEU A 117      -0.747   8.771   7.685  1.00 98.58           O  
ATOM   1841  CG  LEU A 117       0.798   7.320  10.179  1.00 98.58           C  
ATOM   1842  HG  LEU A 117       1.258   7.885   9.367  1.00 98.58           H  
ATOM   1843  CD1 LEU A 117      -0.025   8.274  11.043  1.00 98.58           C  
ATOM   1844 HD11 LEU A 117      -0.790   8.771  10.446  1.00 98.58           H  
ATOM   1845 HD12 LEU A 117      -0.495   7.722  11.858  1.00 98.58           H  
ATOM   1846 HD13 LEU A 117       0.625   9.050  11.447  1.00 98.58           H  
ATOM   1847  CD2 LEU A 117       1.922   6.741  11.039  1.00 98.58           C  
ATOM   1848 HD21 LEU A 117       2.542   7.555  11.415  1.00 98.58           H  
ATOM   1849 HD22 LEU A 117       1.505   6.182  11.877  1.00 98.58           H  
ATOM   1850 HD23 LEU A 117       2.540   6.080  10.432  1.00 98.58           H  
ATOM   1851  N   ILE A 118      -0.226   6.966   6.447  1.00 98.01           N  
ATOM   1852  H   ILE A 118      -0.269   5.960   6.374  1.00 98.01           H  
ATOM   1853  CA  ILE A 118       0.272   7.705   5.286  1.00 98.01           C  
ATOM   1854  HA  ILE A 118       0.795   8.598   5.630  1.00 98.01           H  
ATOM   1855  C   ILE A 118      -0.902   8.154   4.425  1.00 98.01           C  
ATOM   1856  CB  ILE A 118       1.264   6.847   4.469  1.00 98.01           C  
ATOM   1857  HB  ILE A 118       0.728   6.000   4.038  1.00 98.01           H  
ATOM   1858  O   ILE A 118      -1.552   7.338   3.770  1.00 98.01           O  
ATOM   1859  CG1 ILE A 118       2.412   6.267   5.315  1.00 98.01           C  
ATOM   1860 HG12 ILE A 118       2.021   5.473   5.951  1.00 98.01           H  
ATOM   1861 HG13 ILE A 118       3.146   5.813   4.649  1.00 98.01           H  
ATOM   1862  CG2 ILE A 118       1.848   7.659   3.301  1.00 98.01           C  
ATOM   1863 HG21 ILE A 118       2.600   7.074   2.772  1.00 98.01           H  
ATOM   1864 HG22 ILE A 118       2.295   8.587   3.657  1.00 98.01           H  
ATOM   1865 HG23 ILE A 118       1.060   7.899   2.587  1.00 98.01           H  
ATOM   1866  CD1 ILE A 118       3.120   7.285   6.205  1.00 98.01           C  
ATOM   1867 HD11 ILE A 118       4.049   6.840   6.562  1.00 98.01           H  
ATOM   1868 HD12 ILE A 118       3.345   8.191   5.643  1.00 98.01           H  
ATOM   1869 HD13 ILE A 118       2.492   7.533   7.060  1.00 98.01           H  
ATOM   1870  N   GLU A 119      -1.175   9.457   4.392  1.00 97.70           N  
ATOM   1871  H   GLU A 119      -0.588  10.100   4.905  1.00 97.70           H  
ATOM   1872  CA  GLU A 119      -2.058  10.002   3.365  1.00 97.70           C  
ATOM   1873  HA  GLU A 119      -2.944   9.371   3.298  1.00 97.70           H  
ATOM   1874  C   GLU A 119      -1.373   9.940   2.005  1.00 97.70           C  
ATOM   1875  CB  GLU A 119      -2.517  11.423   3.701  1.00 97.70           C  
ATOM   1876  HB2 GLU A 119      -1.694  12.124   3.563  1.00 97.70           H  
ATOM   1877  HB3 GLU A 119      -2.840  11.462   4.742  1.00 97.70           H  
ATOM   1878  O   GLU A 119      -1.898   9.317   1.088  1.00 97.70           O  
ATOM   1879  CG  GLU A 119      -3.691  11.805   2.787  1.00 97.70           C  
ATOM   1880  HG2 GLU A 119      -3.402  11.665   1.745  1.00 97.70           H  
ATOM   1881  HG3 GLU A 119      -4.531  11.141   2.991  1.00 97.70           H  
ATOM   1882  CD  GLU A 119      -4.140  13.253   2.981  1.00 97.70           C  
ATOM   1883  OE1 GLU A 119      -4.541  13.899   1.985  1.00 97.70           O  
ATOM   1884  OE2 GLU A 119      -4.079  13.772   4.112  1.00 97.70           O  
ATOM   1885  N   ASP A 120      -0.177  10.516   1.916  1.00 97.34           N  
ATOM   1886  H   ASP A 120       0.193  10.998   2.723  1.00 97.34           H  
ATOM   1887  CA  ASP A 120       0.749  10.302   0.817  1.00 97.34           C  
ATOM   1888  HA  ASP A 120       0.613   9.279   0.468  1.00 97.34           H  
ATOM   1889  C   ASP A 120       2.201  10.403   1.299  1.00 97.34           C  
ATOM   1890  CB  ASP A 120       0.435  11.217  -0.383  1.00 97.34           C  
ATOM   1891  HB2 ASP A 120       1.054  10.896  -1.220  1.00 97.34           H  
ATOM   1892  HB3 ASP A 120      -0.601  11.051  -0.681  1.00 97.34           H  
ATOM   1893  O   ASP A 120       2.513  10.952   2.362  1.00 97.34           O  
ATOM   1894  CG  ASP A 120       0.660  12.724  -0.192  1.00 97.34           C  
ATOM   1895  OD1 ASP A 120       1.701  13.124   0.366  1.00 97.34           O  
ATOM   1896  OD2 ASP A 120      -0.125  13.504  -0.781  1.00 97.34           O  
ATOM   1897  N   VAL A 121       3.095   9.809   0.518  1.00 98.34           N  
ATOM   1898  H   VAL A 121       2.760   9.286  -0.278  1.00 98.34           H  
ATOM   1899  CA  VAL A 121       4.537   9.983   0.643  1.00 98.34           C  
ATOM   1900  HA  VAL A 121       4.714  10.881   1.236  1.00 98.34           H  
ATOM   1901  C   VAL A 121       5.117  10.220  -0.741  1.00 98.34           C  
ATOM   1902  CB  VAL A 121       5.190   8.802   1.382  1.00 98.34           C  
ATOM   1903  HB  VAL A 121       4.725   8.716   2.364  1.00 98.34           H  
ATOM   1904  O   VAL A 121       4.704   9.596  -1.721  1.00 98.34           O  
ATOM   1905  CG1 VAL A 121       5.005   7.468   0.662  1.00 98.34           C  
ATOM   1906 HG11 VAL A 121       3.944   7.268   0.512  1.00 98.34           H  
ATOM   1907 HG12 VAL A 121       5.423   6.671   1.277  1.00 98.34           H  
ATOM   1908 HG13 VAL A 121       5.507   7.480  -0.305  1.00 98.34           H  
ATOM   1909  CG2 VAL A 121       6.689   9.023   1.601  1.00 98.34           C  
ATOM   1910 HG21 VAL A 121       6.838   9.886   2.250  1.00 98.34           H  
ATOM   1911 HG22 VAL A 121       7.188   9.205   0.650  1.00 98.34           H  
ATOM   1912 HG23 VAL A 121       7.131   8.149   2.079  1.00 98.34           H  
ATOM   1913  N   CYS A 122       6.074  11.136  -0.834  1.00 98.33           N  
ATOM   1914  H   CYS A 122       6.351  11.628   0.003  1.00 98.33           H  
ATOM   1915  CA  CYS A 122       6.724  11.478  -2.089  1.00 98.33           C  
ATOM   1916  HA  CYS A 122       6.579  10.659  -2.793  1.00 98.33           H  
ATOM   1917  C   CYS A 122       8.229  11.651  -1.892  1.00 98.33           C  
ATOM   1918  CB  CYS A 122       6.029  12.720  -2.658  1.00 98.33           C  
ATOM   1919  HB2 CYS A 122       6.166  13.558  -1.974  1.00 98.33           H  
ATOM   1920  HB3 CYS A 122       4.961  12.516  -2.733  1.00 98.33           H  
ATOM   1921  O   CYS A 122       8.665  12.338  -0.967  1.00 98.33           O  
ATOM   1922  SG  CYS A 122       6.670  13.139  -4.306  1.00 98.33           S  
ATOM   1923  HG  CYS A 122       7.884  13.542  -3.922  1.00 98.33           H  
ATOM   1924  N   ILE A 123       9.018  11.041  -2.778  1.00 96.43           N  
ATOM   1925  H   ILE A 123       8.577  10.522  -3.524  1.00 96.43           H  
ATOM   1926  CA  ILE A 123      10.450  11.322  -2.898  1.00 96.43           C  
ATOM   1927  HA  ILE A 123      10.789  11.721  -1.943  1.00 96.43           H  
ATOM   1928  C   ILE A 123      10.672  12.416  -3.941  1.00 96.43           C  
ATOM   1929  CB  ILE A 123      11.292  10.051  -3.140  1.00 96.43           C  
ATOM   1930  HB  ILE A 123      11.132   9.392  -2.286  1.00 96.43           H  
ATOM   1931  O   ILE A 123      10.116  12.376  -5.043  1.00 96.43           O  
ATOM   1932  CG1 ILE A 123      12.792  10.420  -3.185  1.00 96.43           C  
ATOM   1933 HG12 ILE A 123      13.015  10.956  -4.107  1.00 96.43           H  
ATOM   1934 HG13 ILE A 123      13.023  11.078  -2.347  1.00 96.43           H  
ATOM   1935  CG2 ILE A 123      10.867   9.293  -4.407  1.00 96.43           C  
ATOM   1936 HG21 ILE A 123      11.088   9.890  -5.292  1.00 96.43           H  
ATOM   1937 HG22 ILE A 123       9.800   9.073  -4.367  1.00 96.43           H  
ATOM   1938 HG23 ILE A 123      11.398   8.343  -4.477  1.00 96.43           H  
ATOM   1939  CD1 ILE A 123      13.726   9.214  -3.088  1.00 96.43           C  
ATOM   1940 HD11 ILE A 123      13.547   8.699  -2.145  1.00 96.43           H  
ATOM   1941 HD12 ILE A 123      14.761   9.554  -3.111  1.00 96.43           H  
ATOM   1942 HD13 ILE A 123      13.572   8.541  -3.932  1.00 96.43           H  
ATOM   1943  N   TYR A 124      11.494  13.389  -3.569  1.00 94.83           N  
ATOM   1944  H   TYR A 124      11.910  13.330  -2.651  1.00 94.83           H  
ATOM   1945  CA  TYR A 124      11.877  14.536  -4.370  1.00 94.83           C  
ATOM   1946  HA  TYR A 124      11.364  14.497  -5.330  1.00 94.83           H  
ATOM   1947  C   TYR A 124      13.379  14.522  -4.614  1.00 94.83           C  
ATOM   1948  CB  TYR A 124      11.479  15.835  -3.664  1.00 94.83           C  
ATOM   1949  HB2 TYR A 124      11.939  15.857  -2.676  1.00 94.83           H  
ATOM   1950  HB3 TYR A 124      11.885  16.676  -4.226  1.00 94.83           H  
ATOM   1951  O   TYR A 124      14.172  14.319  -3.690  1.00 94.83           O  
ATOM   1952  CG  TYR A 124       9.989  16.030  -3.513  1.00 94.83           C  
ATOM   1953  CD1 TYR A 124       9.299  16.828  -4.442  1.00 94.83           C  
ATOM   1954  HD1 TYR A 124       9.835  17.303  -5.250  1.00 94.83           H  
ATOM   1955  CD2 TYR A 124       9.299  15.447  -2.432  1.00 94.83           C  
ATOM   1956  HD2 TYR A 124       9.833  14.862  -1.697  1.00 94.83           H  
ATOM   1957  CE1 TYR A 124       7.921  17.051  -4.296  1.00 94.83           C  
ATOM   1958  HE1 TYR A 124       7.413  17.694  -4.999  1.00 94.83           H  
ATOM   1959  CE2 TYR A 124       7.916  15.659  -2.291  1.00 94.83           C  
ATOM   1960  HE2 TYR A 124       7.389  15.250  -1.442  1.00 94.83           H  
ATOM   1961  OH  TYR A 124       5.895  16.696  -3.090  1.00 94.83           O  
ATOM   1962  HH  TYR A 124       5.671  17.468  -3.616  1.00 94.83           H  
ATOM   1963  CZ  TYR A 124       7.226  16.460  -3.222  1.00 94.83           C  
ATOM   1964  N   PHE A 125      13.753  14.818  -5.853  1.00 91.99           N  
ATOM   1965  H   PHE A 125      13.034  14.974  -6.545  1.00 91.99           H  
ATOM   1966  CA  PHE A 125      15.109  15.209  -6.204  1.00 91.99           C  
ATOM   1967  HA  PHE A 125      15.782  15.029  -5.366  1.00 91.99           H  
ATOM   1968  C   PHE A 125      15.108  16.703  -6.481  1.00 91.99           C  
ATOM   1969  CB  PHE A 125      15.595  14.389  -7.399  1.00 91.99           C  
ATOM   1970  HB2 PHE A 125      16.560  14.786  -7.713  1.00 91.99           H  
ATOM   1971  HB3 PHE A 125      14.900  14.520  -8.228  1.00 91.99           H  
ATOM   1972  O   PHE A 125      14.451  17.166  -7.416  1.00 91.99           O  
ATOM   1973  CG  PHE A 125      15.740  12.913  -7.085  1.00 91.99           C  
ATOM   1974  CD1 PHE A 125      16.542  12.497  -6.008  1.00 91.99           C  
ATOM   1975  HD1 PHE A 125      17.081  13.221  -5.415  1.00 91.99           H  
ATOM   1976  CD2 PHE A 125      15.100  11.947  -7.880  1.00 91.99           C  
ATOM   1977  HD2 PHE A 125      14.543  12.246  -8.755  1.00 91.99           H  
ATOM   1978  CE1 PHE A 125      16.635  11.136  -5.687  1.00 91.99           C  
ATOM   1979  HE1 PHE A 125      17.247  10.826  -4.853  1.00 91.99           H  
ATOM   1980  CE2 PHE A 125      15.188  10.584  -7.549  1.00 91.99           C  
ATOM   1981  HE2 PHE A 125      14.705   9.837  -8.161  1.00 91.99           H  
ATOM   1982  CZ  PHE A 125      15.923  10.184  -6.428  1.00 91.99           C  
ATOM   1983  HZ  PHE A 125      15.958   9.143  -6.143  1.00 91.99           H  
ATOM   1984  N   VAL A 126      15.813  17.456  -5.637  1.00 87.02           N  
ATOM   1985  H   VAL A 126      16.301  16.995  -4.883  1.00 87.02           H  
ATOM   1986  CA  VAL A 126      15.691  18.914  -5.554  1.00 87.02           C  
ATOM   1987  HA  VAL A 126      16.284  19.234  -4.697  1.00 87.02           H  
ATOM   1988  C   VAL A 126      14.241  19.284  -5.212  1.00 87.02           C  
ATOM   1989  CB  VAL A 126      16.290  19.613  -6.800  1.00 87.02           C  
ATOM   1990  HB  VAL A 126      15.648  19.456  -7.667  1.00 87.02           H  
ATOM   1991  O   VAL A 126      13.832  19.115  -4.068  1.00 87.02           O  
ATOM   1992  CG1 VAL A 126      16.428  21.121  -6.586  1.00 87.02           C  
ATOM   1993 HG11 VAL A 126      17.059  21.323  -5.721  1.00 87.02           H  
ATOM   1994 HG12 VAL A 126      16.871  21.584  -7.468  1.00 87.02           H  
ATOM   1995 HG13 VAL A 126      15.449  21.574  -6.427  1.00 87.02           H  
ATOM   1996  CG2 VAL A 126      17.682  19.071  -7.151  1.00 87.02           C  
ATOM   1997 HG21 VAL A 126      18.131  19.673  -7.941  1.00 87.02           H  
ATOM   1998 HG22 VAL A 126      18.329  19.093  -6.274  1.00 87.02           H  
ATOM   1999 HG23 VAL A 126      17.590  18.054  -7.533  1.00 87.02           H  
ATOM   2000  N   GLU A 127      13.446  19.701  -6.194  1.00 87.38           N  
ATOM   2001  H   GLU A 127      13.843  19.768  -7.121  1.00 87.38           H  
ATOM   2002  CA  GLU A 127      12.029  20.056  -6.034  1.00 87.38           C  
ATOM   2003  HA  GLU A 127      11.695  19.795  -5.030  1.00 87.38           H  
ATOM   2004  C   GLU A 127      11.122  19.260  -6.994  1.00 87.38           C  
ATOM   2005  CB  GLU A 127      11.868  21.580  -6.195  1.00 87.38           C  
ATOM   2006  HB2 GLU A 127      10.810  21.837  -6.131  1.00 87.38           H  
ATOM   2007  HB3 GLU A 127      12.217  21.868  -7.186  1.00 87.38           H  
ATOM   2008  O   GLU A 127       9.921  19.512  -7.084  1.00 87.38           O  
ATOM   2009  CG  GLU A 127      12.634  22.413  -5.142  1.00 87.38           C  
ATOM   2010  HG2 GLU A 127      13.705  22.261  -5.271  1.00 87.38           H  
ATOM   2011  HG3 GLU A 127      12.436  23.467  -5.336  1.00 87.38           H  
ATOM   2012  CD  GLU A 127      12.244  22.097  -3.684  1.00 87.38           C  
ATOM   2013  OE1 GLU A 127      13.130  22.140  -2.790  1.00 87.38           O  
ATOM   2014  OE2 GLU A 127      11.051  21.813  -3.447  1.00 87.38           O  
ATOM   2015  N   ILE A 128      11.672  18.274  -7.718  1.00 91.09           N  
ATOM   2016  H   ILE A 128      12.645  18.045  -7.572  1.00 91.09           H  
ATOM   2017  CA  ILE A 128      10.910  17.474  -8.685  1.00 91.09           C  
ATOM   2018  HA  ILE A 128      10.081  18.090  -9.032  1.00 91.09           H  
ATOM   2019  C   ILE A 128      10.362  16.214  -7.995  1.00 91.09           C  
ATOM   2020  CB  ILE A 128      11.736  17.139  -9.947  1.00 91.09           C  
ATOM   2021  HB  ILE A 128      12.586  16.520  -9.662  1.00 91.09           H  
ATOM   2022  O   ILE A 128      11.157  15.368  -7.562  1.00 91.09           O  
ATOM   2023  CG1 ILE A 128      12.264  18.433 -10.613  1.00 91.09           C  
ATOM   2024 HG12 ILE A 128      12.839  19.005  -9.884  1.00 91.09           H  
ATOM   2025 HG13 ILE A 128      11.423  19.048 -10.933  1.00 91.09           H  
ATOM   2026  CG2 ILE A 128      10.842  16.348 -10.925  1.00 91.09           C  
ATOM   2027 HG21 ILE A 128      10.553  15.388 -10.498  1.00 91.09           H  
ATOM   2028 HG22 ILE A 128       9.945  16.919 -11.164  1.00 91.09           H  
ATOM   2029 HG23 ILE A 128      11.369  16.141 -11.857  1.00 91.09           H  
ATOM   2030  CD1 ILE A 128      13.192  18.195 -11.811  1.00 91.09           C  
ATOM   2031 HD11 ILE A 128      13.995  17.513 -11.531  1.00 91.09           H  
ATOM   2032 HD12 ILE A 128      13.628  19.144 -12.121  1.00 91.09           H  
ATOM   2033 HD13 ILE A 128      12.637  17.783 -12.654  1.00 91.09           H  
ATOM   2034  N   PRO A 129       9.026  16.039  -7.901  1.00 93.12           N  
ATOM   2035  CA  PRO A 129       8.430  14.824  -7.358  1.00 93.12           C  
ATOM   2036  HA  PRO A 129       8.836  14.611  -6.369  1.00 93.12           H  
ATOM   2037  C   PRO A 129       8.721  13.655  -8.297  1.00 93.12           C  
ATOM   2038  CB  PRO A 129       6.930  15.109  -7.245  1.00 93.12           C  
ATOM   2039  HB2 PRO A 129       6.715  15.554  -6.273  1.00 93.12           H  
ATOM   2040  HB3 PRO A 129       6.328  14.212  -7.388  1.00 93.12           H  
ATOM   2041  O   PRO A 129       8.272  13.628  -9.440  1.00 93.12           O  
ATOM   2042  CG  PRO A 129       6.677  16.143  -8.341  1.00 93.12           C  
ATOM   2043  HG2 PRO A 129       5.825  16.781  -8.105  1.00 93.12           H  
ATOM   2044  HG3 PRO A 129       6.524  15.641  -9.296  1.00 93.12           H  
ATOM   2045  CD  PRO A 129       7.981  16.938  -8.382  1.00 93.12           C  
ATOM   2046  HD2 PRO A 129       8.171  17.264  -9.405  1.00 93.12           H  
ATOM   2047  HD3 PRO A 129       7.912  17.800  -7.718  1.00 93.12           H  
ATOM   2048  N   THR A 130       9.481  12.679  -7.813  1.00 93.52           N  
ATOM   2049  H   THR A 130       9.790  12.738  -6.854  1.00 93.52           H  
ATOM   2050  CA  THR A 130       9.934  11.554  -8.641  1.00 93.52           C  
ATOM   2051  HA  THR A 130       9.984  11.861  -9.685  1.00 93.52           H  
ATOM   2052  C   THR A 130       8.992  10.372  -8.539  1.00 93.52           C  
ATOM   2053  CB  THR A 130      11.325  11.104  -8.214  1.00 93.52           C  
ATOM   2054  HB  THR A 130      11.270  10.663  -7.219  1.00 93.52           H  
ATOM   2055  O   THR A 130       8.604   9.784  -9.543  1.00 93.52           O  
ATOM   2056  CG2 THR A 130      11.868  10.043  -9.179  1.00 93.52           C  
ATOM   2057 HG21 THR A 130      11.479  10.206 -10.184  1.00 93.52           H  
ATOM   2058 HG22 THR A 130      11.570   9.049  -8.845  1.00 93.52           H  
ATOM   2059 HG23 THR A 130      12.955  10.101  -9.236  1.00 93.52           H  
ATOM   2060  OG1 THR A 130      12.150  12.238  -8.111  1.00 93.52           O  
ATOM   2061  HG1 THR A 130      11.596  12.990  -7.888  1.00 93.52           H  
ATOM   2062  N   GLN A 131       8.596  10.028  -7.318  1.00 95.93           N  
ATOM   2063  H   GLN A 131       8.934  10.562  -6.530  1.00 95.93           H  
ATOM   2064  CA  GLN A 131       7.632   8.972  -7.064  1.00 95.93           C  
ATOM   2065  HA  GLN A 131       6.973   8.873  -7.926  1.00 95.93           H  
ATOM   2066  C   GLN A 131       6.796   9.364  -5.853  1.00 95.93           C  
ATOM   2067  CB  GLN A 131       8.365   7.640  -6.858  1.00 95.93           C  
ATOM   2068  HB2 GLN A 131       8.989   7.710  -5.967  1.00 95.93           H  
ATOM   2069  HB3 GLN A 131       9.013   7.454  -7.715  1.00 95.93           H  
ATOM   2070  O   GLN A 131       7.337   9.666  -4.789  1.00 95.93           O  
ATOM   2071  CG  GLN A 131       7.403   6.450  -6.710  1.00 95.93           C  
ATOM   2072  HG2 GLN A 131       6.848   6.313  -7.638  1.00 95.93           H  
ATOM   2073  HG3 GLN A 131       6.692   6.648  -5.908  1.00 95.93           H  
ATOM   2074  CD  GLN A 131       8.135   5.155  -6.377  1.00 95.93           C  
ATOM   2075  NE2 GLN A 131       7.439   4.044  -6.264  1.00 95.93           N  
ATOM   2076 HE21 GLN A 131       6.450   4.019  -6.466  1.00 95.93           H  
ATOM   2077 HE22 GLN A 131       7.927   3.208  -5.975  1.00 95.93           H  
ATOM   2078  OE1 GLN A 131       9.330   5.137  -6.134  1.00 95.93           O  
ATOM   2079  N   ARG A 132       5.476   9.336  -6.030  1.00 97.48           N  
ATOM   2080  H   ARG A 132       5.121   9.064  -6.936  1.00 97.48           H  
ATOM   2081  CA  ARG A 132       4.478   9.577  -4.991  1.00 97.48           C  
ATOM   2082  HA  ARG A 132       4.973   9.711  -4.029  1.00 97.48           H  
ATOM   2083  C   ARG A 132       3.566   8.368  -4.898  1.00 97.48           C  
ATOM   2084  CB  ARG A 132       3.685  10.846  -5.332  1.00 97.48           C  
ATOM   2085  HB2 ARG A 132       3.248  10.734  -6.325  1.00 97.48           H  
ATOM   2086  HB3 ARG A 132       4.372  11.691  -5.355  1.00 97.48           H  
ATOM   2087  O   ARG A 132       3.114   7.896  -5.932  1.00 97.48           O  
ATOM   2088  CG  ARG A 132       2.556  11.127  -4.325  1.00 97.48           C  
ATOM   2089  HG2 ARG A 132       1.862  10.287  -4.305  1.00 97.48           H  
ATOM   2090  HG3 ARG A 132       2.972  11.254  -3.325  1.00 97.48           H  
ATOM   2091  CD  ARG A 132       1.751  12.370  -4.710  1.00 97.48           C  
ATOM   2092  HD2 ARG A 132       0.869  12.414  -4.071  1.00 97.48           H  
ATOM   2093  HD3 ARG A 132       1.407  12.269  -5.740  1.00 97.48           H  
ATOM   2094  NE  ARG A 132       2.555  13.597  -4.575  1.00 97.48           N  
ATOM   2095  HE  ARG A 132       3.383  13.666  -5.150  1.00 97.48           H  
ATOM   2096  NH1 ARG A 132       1.322  14.654  -2.921  1.00 97.48           N  
ATOM   2097 HH11 ARG A 132       1.315  15.293  -2.139  1.00 97.48           H  
ATOM   2098 HH12 ARG A 132       0.727  13.856  -2.746  1.00 97.48           H  
ATOM   2099  NH2 ARG A 132       3.194  15.573  -3.670  1.00 97.48           N  
ATOM   2100 HH21 ARG A 132       3.059  16.279  -2.961  1.00 97.48           H  
ATOM   2101 HH22 ARG A 132       4.106  15.484  -4.095  1.00 97.48           H  
ATOM   2102  CZ  ARG A 132       2.340  14.594  -3.733  1.00 97.48           C  
ATOM   2103  N   PHE A 133       3.257   7.910  -3.694  1.00 98.04           N  
ATOM   2104  H   PHE A 133       3.660   8.350  -2.879  1.00 98.04           H  
ATOM   2105  CA  PHE A 133       2.238   6.886  -3.477  1.00 98.04           C  
ATOM   2106  HA  PHE A 133       1.492   6.959  -4.269  1.00 98.04           H  
ATOM   2107  C   PHE A 133       1.487   7.112  -2.162  1.00 98.04           C  
ATOM   2108  CB  PHE A 133       2.863   5.490  -3.570  1.00 98.04           C  
ATOM   2109  HB2 PHE A 133       2.087   4.758  -3.344  1.00 98.04           H  
ATOM   2110  HB3 PHE A 133       3.168   5.319  -4.602  1.00 98.04           H  
ATOM   2111  O   PHE A 133       1.976   7.796  -1.264  1.00 98.04           O  
ATOM   2112  CG  PHE A 133       4.050   5.227  -2.664  1.00 98.04           C  
ATOM   2113  CD1 PHE A 133       5.354   5.306  -3.183  1.00 98.04           C  
ATOM   2114  HD1 PHE A 133       5.506   5.558  -4.222  1.00 98.04           H  
ATOM   2115  CD2 PHE A 133       3.854   4.871  -1.317  1.00 98.04           C  
ATOM   2116  HD2 PHE A 133       2.855   4.809  -0.912  1.00 98.04           H  
ATOM   2117  CE1 PHE A 133       6.460   5.041  -2.359  1.00 98.04           C  
ATOM   2118  HE1 PHE A 133       7.458   5.077  -2.770  1.00 98.04           H  
ATOM   2119  CE2 PHE A 133       4.963   4.612  -0.492  1.00 98.04           C  
ATOM   2120  HE2 PHE A 133       4.812   4.370   0.549  1.00 98.04           H  
ATOM   2121  CZ  PHE A 133       6.267   4.710  -1.009  1.00 98.04           C  
ATOM   2122  HZ  PHE A 133       7.122   4.525  -0.375  1.00 98.04           H  
ATOM   2123  N   ASP A 134       0.284   6.551  -2.070  1.00 97.77           N  
ATOM   2124  H   ASP A 134      -0.044   5.957  -2.818  1.00 97.77           H  
ATOM   2125  CA  ASP A 134      -0.625   6.665  -0.929  1.00 97.77           C  
ATOM   2126  HA  ASP A 134      -0.174   7.294  -0.161  1.00 97.77           H  
ATOM   2127  C   ASP A 134      -0.890   5.300  -0.271  1.00 97.77           C  
ATOM   2128  CB  ASP A 134      -1.919   7.370  -1.381  1.00 97.77           C  
ATOM   2129  HB2 ASP A 134      -2.583   7.484  -0.524  1.00 97.77           H  
ATOM   2130  HB3 ASP A 134      -1.657   8.370  -1.729  1.00 97.77           H  
ATOM   2131  O   ASP A 134      -0.319   4.270  -0.646  1.00 97.77           O  
ATOM   2132  CG  ASP A 134      -2.708   6.662  -2.482  1.00 97.77           C  
ATOM   2133  OD1 ASP A 134      -2.419   5.481  -2.787  1.00 97.77           O  
ATOM   2134  OD2 ASP A 134      -3.611   7.328  -3.036  1.00 97.77           O  
ATOM   2135  N   ASN A 135      -1.761   5.287   0.739  1.00 97.53           N  
ATOM   2136  H   ASN A 135      -2.185   6.162   1.013  1.00 97.53           H  
ATOM   2137  CA  ASN A 135      -2.162   4.068   1.441  1.00 97.53           C  
ATOM   2138  HA  ASN A 135      -1.275   3.623   1.893  1.00 97.53           H  
ATOM   2139  C   ASN A 135      -2.787   3.012   0.520  1.00 97.53           C  
ATOM   2140  CB  ASN A 135      -3.150   4.422   2.560  1.00 97.53           C  
ATOM   2141  HB2 ASN A 135      -2.742   5.229   3.169  1.00 97.53           H  
ATOM   2142  HB3 ASN A 135      -3.284   3.547   3.196  1.00 97.53           H  
ATOM   2143  O   ASN A 135      -2.608   1.826   0.771  1.00 97.53           O  
ATOM   2144  CG  ASN A 135      -4.497   4.850   2.019  1.00 97.53           C  
ATOM   2145  ND2 ASN A 135      -5.545   4.118   2.289  1.00 97.53           N  
ATOM   2146 HD21 ASN A 135      -6.380   4.301   1.751  1.00 97.53           H  
ATOM   2147 HD22 ASN A 135      -5.465   3.356   2.947  1.00 97.53           H  
ATOM   2148  OD1 ASN A 135      -4.615   5.848   1.325  1.00 97.53           O  
ATOM   2149  N   PHE A 136      -3.511   3.415  -0.529  1.00 97.77           N  
ATOM   2150  H   PHE A 136      -3.572   4.400  -0.744  1.00 97.77           H  
ATOM   2151  CA  PHE A 136      -4.149   2.461  -1.432  1.00 97.77           C  
ATOM   2152  HA  PHE A 136      -4.704   1.729  -0.845  1.00 97.77           H  
ATOM   2153  C   PHE A 136      -3.094   1.713  -2.231  1.00 97.77           C  
ATOM   2154  CB  PHE A 136      -5.115   3.169  -2.378  1.00 97.77           C  
ATOM   2155  HB2 PHE A 136      -4.528   3.793  -3.052  1.00 97.77           H  
ATOM   2156  HB3 PHE A 136      -5.637   2.419  -2.972  1.00 97.77           H  
ATOM   2157  O   PHE A 136      -3.163   0.491  -2.329  1.00 97.77           O  
ATOM   2158  CG  PHE A 136      -6.137   4.047  -1.705  1.00 97.77           C  
ATOM   2159  CD1 PHE A 136      -7.064   3.518  -0.792  1.00 97.77           C  
ATOM   2160  HD1 PHE A 136      -7.045   2.466  -0.549  1.00 97.77           H  
ATOM   2161  CD2 PHE A 136      -6.128   5.421  -1.968  1.00 97.77           C  
ATOM   2162  HD2 PHE A 136      -5.405   5.829  -2.659  1.00 97.77           H  
ATOM   2163  CE1 PHE A 136      -8.005   4.361  -0.179  1.00 97.77           C  
ATOM   2164  HE1 PHE A 136      -8.716   3.948   0.521  1.00 97.77           H  
ATOM   2165  CE2 PHE A 136      -7.027   6.269  -1.316  1.00 97.77           C  
ATOM   2166  HE2 PHE A 136      -6.920   7.331  -1.483  1.00 97.77           H  
ATOM   2167  CZ  PHE A 136      -7.998   5.739  -0.448  1.00 97.77           C  
ATOM   2168  HZ  PHE A 136      -8.724   6.376   0.035  1.00 97.77           H  
ATOM   2169  N   PHE A 137      -2.075   2.418  -2.736  1.00 98.28           N  
ATOM   2170  H   PHE A 137      -2.075   3.425  -2.650  1.00 98.28           H  
ATOM   2171  CA  PHE A 137      -0.946   1.744  -3.362  1.00 98.28           C  
ATOM   2172  HA  PHE A 137      -1.319   1.139  -4.188  1.00 98.28           H  
ATOM   2173  C   PHE A 137      -0.260   0.791  -2.383  1.00 98.28           C  
ATOM   2174  CB  PHE A 137       0.061   2.748  -3.918  1.00 98.28           C  
ATOM   2175  HB2 PHE A 137      -0.428   3.371  -4.666  1.00 98.28           H  
ATOM   2176  HB3 PHE A 137       0.389   3.393  -3.102  1.00 98.28           H  
ATOM   2177  O   PHE A 137       0.028  -0.332  -2.769  1.00 98.28           O  
ATOM   2178  CG  PHE A 137       1.264   2.062  -4.547  1.00 98.28           C  
ATOM   2179  CD1 PHE A 137       2.509   2.045  -3.887  1.00 98.28           C  
ATOM   2180  HD1 PHE A 137       2.626   2.534  -2.931  1.00 98.28           H  
ATOM   2181  CD2 PHE A 137       1.119   1.375  -5.767  1.00 98.28           C  
ATOM   2182  HD2 PHE A 137       0.159   1.351  -6.263  1.00 98.28           H  
ATOM   2183  CE1 PHE A 137       3.603   1.379  -4.467  1.00 98.28           C  
ATOM   2184  HE1 PHE A 137       4.566   1.379  -3.978  1.00 98.28           H  
ATOM   2185  CE2 PHE A 137       2.209   0.693  -6.334  1.00 98.28           C  
ATOM   2186  HE2 PHE A 137       2.088   0.157  -7.264  1.00 98.28           H  
ATOM   2187  CZ  PHE A 137       3.455   0.698  -5.686  1.00 98.28           C  
ATOM   2188  HZ  PHE A 137       4.292   0.170  -6.118  1.00 98.28           H  
ATOM   2189  N   LEU A 138      -0.042   1.183  -1.123  1.00 98.40           N  
ATOM   2190  H   LEU A 138      -0.305   2.123  -0.862  1.00 98.40           H  
ATOM   2191  CA  LEU A 138       0.543   0.288  -0.114  1.00 98.40           C  
ATOM   2192  HA  LEU A 138       1.503  -0.075  -0.483  1.00 98.40           H  
ATOM   2193  C   LEU A 138      -0.316  -0.963   0.129  1.00 98.40           C  
ATOM   2194  CB  LEU A 138       0.761   1.052   1.202  1.00 98.40           C  
ATOM   2195  HB2 LEU A 138      -0.185   1.495   1.515  1.00 98.40           H  
ATOM   2196  HB3 LEU A 138       1.054   0.335   1.969  1.00 98.40           H  
ATOM   2197  O   LEU A 138       0.216  -2.071   0.198  1.00 98.40           O  
ATOM   2198  CG  LEU A 138       1.832   2.152   1.136  1.00 98.40           C  
ATOM   2199  HG  LEU A 138       1.611   2.850   0.328  1.00 98.40           H  
ATOM   2200  CD1 LEU A 138       1.849   2.926   2.454  1.00 98.40           C  
ATOM   2201 HD11 LEU A 138       0.880   3.400   2.614  1.00 98.40           H  
ATOM   2202 HD12 LEU A 138       2.058   2.246   3.280  1.00 98.40           H  
ATOM   2203 HD13 LEU A 138       2.607   3.708   2.414  1.00 98.40           H  
ATOM   2204  CD2 LEU A 138       3.224   1.559   0.904  1.00 98.40           C  
ATOM   2205 HD21 LEU A 138       3.287   1.160  -0.108  1.00 98.40           H  
ATOM   2206 HD22 LEU A 138       3.419   0.765   1.625  1.00 98.40           H  
ATOM   2207 HD23 LEU A 138       3.982   2.335   1.017  1.00 98.40           H  
ATOM   2208  N   ASP A 139      -1.635  -0.800   0.204  1.00 97.77           N  
ATOM   2209  H   ASP A 139      -2.000   0.141   0.173  1.00 97.77           H  
ATOM   2210  CA  ASP A 139      -2.593  -1.895   0.333  1.00 97.77           C  
ATOM   2211  HA  ASP A 139      -2.351  -2.481   1.220  1.00 97.77           H  
ATOM   2212  C   ASP A 139      -2.496  -2.859  -0.860  1.00 97.77           C  
ATOM   2213  CB  ASP A 139      -4.013  -1.321   0.503  1.00 97.77           C  
ATOM   2214  HB2 ASP A 139      -4.162  -0.486  -0.181  1.00 97.77           H  
ATOM   2215  HB3 ASP A 139      -4.740  -2.087   0.235  1.00 97.77           H  
ATOM   2216  O   ASP A 139      -2.178  -4.032  -0.658  1.00 97.77           O  
ATOM   2217  CG  ASP A 139      -4.363  -0.874   1.922  1.00 97.77           C  
ATOM   2218  OD1 ASP A 139      -3.615  -1.183   2.881  1.00 97.77           O  
ATOM   2219  OD2 ASP A 139      -5.465  -0.304   2.091  1.00 97.77           O  
ATOM   2220  N   PHE A 140      -2.668  -2.372  -2.095  1.00 98.27           N  
ATOM   2221  H   PHE A 140      -2.890  -1.392  -2.199  1.00 98.27           H  
ATOM   2222  CA  PHE A 140      -2.571  -3.204  -3.303  1.00 98.27           C  
ATOM   2223  HA  PHE A 140      -3.278  -4.029  -3.223  1.00 98.27           H  
ATOM   2224  C   PHE A 140      -1.184  -3.827  -3.462  1.00 98.27           C  
ATOM   2225  CB  PHE A 140      -2.910  -2.380  -4.555  1.00 98.27           C  
ATOM   2226  HB2 PHE A 140      -2.304  -1.474  -4.564  1.00 98.27           H  
ATOM   2227  HB3 PHE A 140      -2.636  -2.964  -5.433  1.00 98.27           H  
ATOM   2228  O   PHE A 140      -1.058  -5.033  -3.662  1.00 98.27           O  
ATOM   2229  CG  PHE A 140      -4.375  -2.017  -4.693  1.00 98.27           C  
ATOM   2230  CD1 PHE A 140      -5.332  -3.025  -4.909  1.00 98.27           C  
ATOM   2231  HD1 PHE A 140      -5.027  -4.058  -4.989  1.00 98.27           H  
ATOM   2232  CD2 PHE A 140      -4.788  -0.675  -4.641  1.00 98.27           C  
ATOM   2233  HD2 PHE A 140      -4.054   0.109  -4.526  1.00 98.27           H  
ATOM   2234  CE1 PHE A 140      -6.693  -2.695  -5.006  1.00 98.27           C  
ATOM   2235  HE1 PHE A 140      -7.435  -3.465  -5.157  1.00 98.27           H  
ATOM   2236  CE2 PHE A 140      -6.149  -0.343  -4.735  1.00 98.27           C  
ATOM   2237  HE2 PHE A 140      -6.463   0.689  -4.675  1.00 98.27           H  
ATOM   2238  CZ  PHE A 140      -7.104  -1.357  -4.903  1.00 98.27           C  
ATOM   2239  HZ  PHE A 140      -8.154  -1.111  -4.958  1.00 98.27           H  
ATOM   2240  N   TRP A 141      -0.131  -3.024  -3.324  1.00 97.69           N  
ATOM   2241  H   TRP A 141      -0.290  -2.047  -3.123  1.00 97.69           H  
ATOM   2242  CA  TRP A 141       1.244  -3.484  -3.454  1.00 97.69           C  
ATOM   2243  HA  TRP A 141       1.387  -3.879  -4.460  1.00 97.69           H  
ATOM   2244  C   TRP A 141       1.528  -4.617  -2.473  1.00 97.69           C  
ATOM   2245  CB  TRP A 141       2.215  -2.316  -3.236  1.00 97.69           C  
ATOM   2246  HB2 TRP A 141       1.957  -1.510  -3.923  1.00 97.69           H  
ATOM   2247  HB3 TRP A 141       2.127  -1.943  -2.215  1.00 97.69           H  
ATOM   2248  O   TRP A 141       2.019  -5.672  -2.869  1.00 97.69           O  
ATOM   2249  CG  TRP A 141       3.626  -2.696  -3.510  1.00 97.69           C  
ATOM   2250  CD1 TRP A 141       4.594  -2.940  -2.600  1.00 97.69           C  
ATOM   2251  HD1 TRP A 141       4.470  -2.847  -1.531  1.00 97.69           H  
ATOM   2252  CD2 TRP A 141       4.183  -3.033  -4.807  1.00 97.69           C  
ATOM   2253  CE2 TRP A 141       5.491  -3.550  -4.603  1.00 97.69           C  
ATOM   2254  CE3 TRP A 141       3.667  -3.029  -6.120  1.00 97.69           C  
ATOM   2255  HE3 TRP A 141       2.674  -2.640  -6.294  1.00 97.69           H  
ATOM   2256  NE1 TRP A 141       5.714  -3.425  -3.248  1.00 97.69           N  
ATOM   2257  HE1 TRP A 141       6.515  -3.805  -2.764  1.00 97.69           H  
ATOM   2258  CH2 TRP A 141       5.662  -4.148  -6.938  1.00 97.69           C  
ATOM   2259  HH2 TRP A 141       6.174  -4.638  -7.753  1.00 97.69           H  
ATOM   2260  CZ2 TRP A 141       6.227  -4.113  -5.647  1.00 97.69           C  
ATOM   2261  HZ2 TRP A 141       7.179  -4.582  -5.443  1.00 97.69           H  
ATOM   2262  CZ3 TRP A 141       4.406  -3.576  -7.181  1.00 97.69           C  
ATOM   2263  HZ3 TRP A 141       3.986  -3.605  -8.176  1.00 97.69           H  
ATOM   2264  N   SER A 142       1.168  -4.446  -1.200  1.00 97.05           N  
ATOM   2265  H   SER A 142       0.735  -3.575  -0.927  1.00 97.05           H  
ATOM   2266  CA  SER A 142       1.390  -5.480  -0.190  1.00 97.05           C  
ATOM   2267  HA  SER A 142       2.438  -5.775  -0.259  1.00 97.05           H  
ATOM   2268  C   SER A 142       0.540  -6.735  -0.411  1.00 97.05           C  
ATOM   2269  CB  SER A 142       1.157  -4.923   1.212  1.00 97.05           C  
ATOM   2270  HB2 SER A 142       1.548  -5.636   1.938  1.00 97.05           H  
ATOM   2271  HB3 SER A 142       1.689  -3.979   1.329  1.00 97.05           H  
ATOM   2272  O   SER A 142       1.008  -7.837  -0.122  1.00 97.05           O  
ATOM   2273  OG  SER A 142      -0.221  -4.736   1.459  1.00 97.05           O  
ATOM   2274  HG  SER A 142      -0.569  -4.107   0.823  1.00 97.05           H  
ATOM   2275  N   ALA A 143      -0.679  -6.592  -0.942  1.00 97.47           N  
ATOM   2276  H   ALA A 143      -1.030  -5.661  -1.117  1.00 97.47           H  
ATOM   2277  CA  ALA A 143      -1.569  -7.709  -1.236  1.00 97.47           C  
ATOM   2278  HA  ALA A 143      -1.687  -8.310  -0.334  1.00 97.47           H  
ATOM   2279  C   ALA A 143      -0.999  -8.631  -2.324  1.00 97.47           C  
ATOM   2280  CB  ALA A 143      -2.946  -7.150  -1.614  1.00 97.47           C  
ATOM   2281  HB1 ALA A 143      -3.647  -7.972  -1.763  1.00 97.47           H  
ATOM   2282  HB2 ALA A 143      -3.327  -6.512  -0.817  1.00 97.47           H  
ATOM   2283  HB3 ALA A 143      -2.883  -6.573  -2.536  1.00 97.47           H  
ATOM   2284  O   ALA A 143      -1.083  -9.847  -2.182  1.00 97.47           O  
ATOM   2285  N   PHE A 144      -0.363  -8.062  -3.354  1.00 98.01           N  
ATOM   2286  H   PHE A 144      -0.403  -7.056  -3.432  1.00 98.01           H  
ATOM   2287  CA  PHE A 144       0.178  -8.819  -4.488  1.00 98.01           C  
ATOM   2288  HA  PHE A 144      -0.338  -9.777  -4.552  1.00 98.01           H  
ATOM   2289  C   PHE A 144       1.670  -9.157  -4.376  1.00 98.01           C  
ATOM   2290  CB  PHE A 144      -0.123  -8.043  -5.776  1.00 98.01           C  
ATOM   2291  HB2 PHE A 144       0.320  -8.573  -6.619  1.00 98.01           H  
ATOM   2292  HB3 PHE A 144       0.345  -7.060  -5.721  1.00 98.01           H  
ATOM   2293  O   PHE A 144       2.157 -10.017  -5.107  1.00 98.01           O  
ATOM   2294  CG  PHE A 144      -1.607  -7.893  -6.052  1.00 98.01           C  
ATOM   2295  CD1 PHE A 144      -2.377  -9.038  -6.313  1.00 98.01           C  
ATOM   2296  HD1 PHE A 144      -1.907 -10.011  -6.308  1.00 98.01           H  
ATOM   2297  CD2 PHE A 144      -2.223  -6.628  -6.058  1.00 98.01           C  
ATOM   2298  HD2 PHE A 144      -1.633  -5.738  -5.897  1.00 98.01           H  
ATOM   2299  CE1 PHE A 144      -3.749  -8.919  -6.590  1.00 98.01           C  
ATOM   2300  HE1 PHE A 144      -4.343  -9.793  -6.813  1.00 98.01           H  
ATOM   2301  CE2 PHE A 144      -3.604  -6.513  -6.294  1.00 98.01           C  
ATOM   2302  HE2 PHE A 144      -4.077  -5.542  -6.315  1.00 98.01           H  
ATOM   2303  CZ  PHE A 144      -4.365  -7.661  -6.561  1.00 98.01           C  
ATOM   2304  HZ  PHE A 144      -5.423  -7.585  -6.767  1.00 98.01           H  
ATOM   2305  N   THR A 145       2.429  -8.502  -3.486  1.00 96.86           N  
ATOM   2306  H   THR A 145       2.008  -7.738  -2.976  1.00 96.86           H  
ATOM   2307  CA  THR A 145       3.891  -8.702  -3.411  1.00 96.86           C  
ATOM   2308  HA  THR A 145       4.181  -9.364  -4.227  1.00 96.86           H  
ATOM   2309  C   THR A 145       4.403  -9.387  -2.152  1.00 96.86           C  
ATOM   2310  CB  THR A 145       4.687  -7.431  -3.694  1.00 96.86           C  
ATOM   2311  HB  THR A 145       5.744  -7.696  -3.716  1.00 96.86           H  
ATOM   2312  O   THR A 145       5.496  -9.957  -2.165  1.00 96.86           O  
ATOM   2313  CG2 THR A 145       4.309  -6.855  -5.062  1.00 96.86           C  
ATOM   2314 HG21 THR A 145       3.960  -7.641  -5.731  1.00 96.86           H  
ATOM   2315 HG22 THR A 145       5.200  -6.424  -5.518  1.00 96.86           H  
ATOM   2316 HG23 THR A 145       3.533  -6.096  -4.972  1.00 96.86           H  
ATOM   2317  OG1 THR A 145       4.490  -6.480  -2.677  1.00 96.86           O  
ATOM   2318  HG1 THR A 145       3.607  -6.127  -2.811  1.00 96.86           H  
ATOM   2319  N   ILE A 146       3.637  -9.380  -1.058  1.00 97.02           N  
ATOM   2320  H   ILE A 146       2.722  -8.955  -1.098  1.00 97.02           H  
ATOM   2321  CA  ILE A 146       4.061 -10.017   0.191  1.00 97.02           C  
ATOM   2322  HA  ILE A 146       5.151 -10.020   0.227  1.00 97.02           H  
ATOM   2323  C   ILE A 146       3.615 -11.477   0.203  1.00 97.02           C  
ATOM   2324  CB  ILE A 146       3.584  -9.229   1.428  1.00 97.02           C  
ATOM   2325  HB  ILE A 146       2.494  -9.220   1.433  1.00 97.02           H  
ATOM   2326  O   ILE A 146       2.458 -11.792   0.466  1.00 97.02           O  
ATOM   2327  CG1 ILE A 146       4.070  -7.760   1.411  1.00 97.02           C  
ATOM   2328 HG12 ILE A 146       3.675  -7.274   0.519  1.00 97.02           H  
ATOM   2329 HG13 ILE A 146       3.648  -7.244   2.274  1.00 97.02           H  
ATOM   2330  CG2 ILE A 146       4.043  -9.921   2.725  1.00 97.02           C  
ATOM   2331 HG21 ILE A 146       3.551 -10.889   2.823  1.00 97.02           H  
ATOM   2332 HG22 ILE A 146       5.123 -10.068   2.719  1.00 97.02           H  
ATOM   2333 HG23 ILE A 146       3.763  -9.306   3.581  1.00 97.02           H  
ATOM   2334  CD1 ILE A 146       5.590  -7.547   1.415  1.00 97.02           C  
ATOM   2335 HD11 ILE A 146       6.042  -8.001   0.533  1.00 97.02           H  
ATOM   2336 HD12 ILE A 146       5.796  -6.477   1.395  1.00 97.02           H  
ATOM   2337 HD13 ILE A 146       6.033  -7.968   2.318  1.00 97.02           H  
ATOM   2338  N   SER A 147       4.573 -12.378  -0.011  1.00 94.66           N  
ATOM   2339  H   SER A 147       5.469 -12.043  -0.332  1.00 94.66           H  
ATOM   2340  CA  SER A 147       4.372 -13.826   0.093  1.00 94.66           C  
ATOM   2341  HA  SER A 147       3.616 -14.123  -0.633  1.00 94.66           H  
ATOM   2342  C   SER A 147       3.907 -14.258   1.491  1.00 94.66           C  
ATOM   2343  CB  SER A 147       5.684 -14.543  -0.246  1.00 94.66           C  
ATOM   2344  HB2 SER A 147       5.533 -15.621  -0.195  1.00 94.66           H  
ATOM   2345  HB3 SER A 147       5.995 -14.282  -1.257  1.00 94.66           H  
ATOM   2346  O   SER A 147       4.368 -13.705   2.497  1.00 94.66           O  
ATOM   2347  OG  SER A 147       6.696 -14.162   0.677  1.00 94.66           O  
ATOM   2348  HG  SER A 147       6.273 -14.045   1.531  1.00 94.66           H  
ATOM   2349  N   ALA A 148       3.123 -15.338   1.568  1.00 94.03           N  
ATOM   2350  H   ALA A 148       2.740 -15.702   0.707  1.00 94.03           H  
ATOM   2351  CA  ALA A 148       2.586 -15.898   2.814  1.00 94.03           C  
ATOM   2352  HA  ALA A 148       1.814 -15.227   3.191  1.00 94.03           H  
ATOM   2353  C   ALA A 148       3.634 -16.082   3.936  1.00 94.03           C  
ATOM   2354  CB  ALA A 148       1.914 -17.233   2.468  1.00 94.03           C  
ATOM   2355  HB1 ALA A 148       1.113 -17.069   1.748  1.00 94.03           H  
ATOM   2356  HB2 ALA A 148       1.477 -17.666   3.368  1.00 94.03           H  
ATOM   2357  HB3 ALA A 148       2.638 -17.932   2.049  1.00 94.03           H  
ATOM   2358  O   ALA A 148       3.366 -15.770   5.095  1.00 94.03           O  
ATOM   2359  N   SER A 149       4.867 -16.490   3.603  1.00 95.68           N  
ATOM   2360  H   SER A 149       5.054 -16.694   2.631  1.00 95.68           H  
ATOM   2361  CA  SER A 149       5.959 -16.690   4.575  1.00 95.68           C  
ATOM   2362  HA  SER A 149       5.615 -17.384   5.341  1.00 95.68           H  
ATOM   2363  C   SER A 149       6.413 -15.412   5.297  1.00 95.68           C  
ATOM   2364  CB  SER A 149       7.166 -17.318   3.871  1.00 95.68           C  
ATOM   2365  HB2 SER A 149       6.868 -18.270   3.431  1.00 95.68           H  
ATOM   2366  HB3 SER A 149       7.958 -17.500   4.597  1.00 95.68           H  
ATOM   2367  O   SER A 149       6.942 -15.486   6.404  1.00 95.68           O  
ATOM   2368  OG  SER A 149       7.641 -16.454   2.853  1.00 95.68           O  
ATOM   2369  HG  SER A 149       8.218 -16.952   2.270  1.00 95.68           H  
ATOM   2370  N   LYS A 150       6.196 -14.235   4.697  1.00 96.87           N  
ATOM   2371  H   LYS A 150       5.720 -14.259   3.806  1.00 96.87           H  
ATOM   2372  CA  LYS A 150       6.525 -12.922   5.277  1.00 96.87           C  
ATOM   2373  HA  LYS A 150       7.166 -13.065   6.147  1.00 96.87           H  
ATOM   2374  C   LYS A 150       5.292 -12.179   5.791  1.00 96.87           C  
ATOM   2375  CB  LYS A 150       7.295 -12.072   4.252  1.00 96.87           C  
ATOM   2376  HB2 LYS A 150       7.424 -11.068   4.657  1.00 96.87           H  
ATOM   2377  HB3 LYS A 150       6.710 -11.997   3.336  1.00 96.87           H  
ATOM   2378  O   LYS A 150       5.450 -11.200   6.516  1.00 96.87           O  
ATOM   2379  CG  LYS A 150       8.685 -12.647   3.931  1.00 96.87           C  
ATOM   2380  HG2 LYS A 150       8.577 -13.637   3.488  1.00 96.87           H  
ATOM   2381  HG3 LYS A 150       9.262 -12.733   4.851  1.00 96.87           H  
ATOM   2382  CD  LYS A 150       9.430 -11.737   2.945  1.00 96.87           C  
ATOM   2383  HD2 LYS A 150       8.837 -11.648   2.035  1.00 96.87           H  
ATOM   2384  HD3 LYS A 150       9.551 -10.748   3.388  1.00 96.87           H  
ATOM   2385  CE  LYS A 150      10.807 -12.319   2.601  1.00 96.87           C  
ATOM   2386  HE2 LYS A 150      11.402 -12.382   3.512  1.00 96.87           H  
ATOM   2387  HE3 LYS A 150      10.663 -13.333   2.225  1.00 96.87           H  
ATOM   2388  NZ  LYS A 150      11.508 -11.499   1.577  1.00 96.87           N  
ATOM   2389  HZ1 LYS A 150      12.402 -11.904   1.341  1.00 96.87           H  
ATOM   2390  HZ2 LYS A 150      11.659 -10.556   1.905  1.00 96.87           H  
ATOM   2391  HZ3 LYS A 150      10.960 -11.453   0.730  1.00 96.87           H  
ATOM   2392  N   LYS A 151       4.080 -12.638   5.460  1.00 95.86           N  
ATOM   2393  H   LYS A 151       4.040 -13.465   4.881  1.00 95.86           H  
ATOM   2394  CA  LYS A 151       2.815 -11.936   5.724  1.00 95.86           C  
ATOM   2395  HA  LYS A 151       2.843 -10.971   5.217  1.00 95.86           H  
ATOM   2396  C   LYS A 151       2.589 -11.648   7.207  1.00 95.86           C  
ATOM   2397  CB  LYS A 151       1.667 -12.769   5.134  1.00 95.86           C  
ATOM   2398  HB2 LYS A 151       1.925 -13.070   4.118  1.00 95.86           H  
ATOM   2399  HB3 LYS A 151       1.546 -13.678   5.723  1.00 95.86           H  
ATOM   2400  O   LYS A 151       2.332 -10.505   7.567  1.00 95.86           O  
ATOM   2401  CG  LYS A 151       0.316 -12.038   5.089  1.00 95.86           C  
ATOM   2402  HG2 LYS A 151       0.093 -11.587   6.056  1.00 95.86           H  
ATOM   2403  HG3 LYS A 151      -0.451 -12.785   4.883  1.00 95.86           H  
ATOM   2404  CD  LYS A 151       0.255 -10.971   3.984  1.00 95.86           C  
ATOM   2405  HD2 LYS A 151       0.593 -11.417   3.049  1.00 95.86           H  
ATOM   2406  HD3 LYS A 151       0.896 -10.126   4.234  1.00 95.86           H  
ATOM   2407  CE  LYS A 151      -1.195 -10.499   3.811  1.00 95.86           C  
ATOM   2408  HE2 LYS A 151      -1.491  -9.904   4.675  1.00 95.86           H  
ATOM   2409  HE3 LYS A 151      -1.834 -11.381   3.777  1.00 95.86           H  
ATOM   2410  NZ  LYS A 151      -1.383  -9.733   2.554  1.00 95.86           N  
ATOM   2411  HZ1 LYS A 151      -0.803  -8.907   2.511  1.00 95.86           H  
ATOM   2412  HZ2 LYS A 151      -1.166 -10.324   1.765  1.00 95.86           H  
ATOM   2413  HZ3 LYS A 151      -2.352  -9.466   2.456  1.00 95.86           H  
ATOM   2414  N   ASN A 152       2.774 -12.643   8.077  1.00 96.63           N  
ATOM   2415  H   ASN A 152       2.908 -13.572   7.704  1.00 96.63           H  
ATOM   2416  CA  ASN A 152       2.611 -12.463   9.526  1.00 96.63           C  
ATOM   2417  HA  ASN A 152       1.611 -12.079   9.725  1.00 96.63           H  
ATOM   2418  C   ASN A 152       3.598 -11.434  10.095  1.00 96.63           C  
ATOM   2419  CB  ASN A 152       2.767 -13.825  10.229  1.00 96.63           C  
ATOM   2420  HB2 ASN A 152       3.687 -14.311   9.904  1.00 96.63           H  
ATOM   2421  HB3 ASN A 152       2.823 -13.666  11.306  1.00 96.63           H  
ATOM   2422  O   ASN A 152       3.214 -10.570  10.882  1.00 96.63           O  
ATOM   2423  CG  ASN A 152       1.593 -14.753   9.977  1.00 96.63           C  
ATOM   2424  ND2 ASN A 152       1.732 -16.024  10.267  1.00 96.63           N  
ATOM   2425 HD21 ASN A 152       0.929 -16.602  10.064  1.00 96.63           H  
ATOM   2426 HD22 ASN A 152       2.594 -16.393  10.644  1.00 96.63           H  
ATOM   2427  OD1 ASN A 152       0.542 -14.350   9.520  1.00 96.63           O  
ATOM   2428  N   GLY A 153       4.860 -11.489   9.656  1.00 98.04           N  
ATOM   2429  H   GLY A 153       5.100 -12.188   8.967  1.00 98.04           H  
ATOM   2430  CA  GLY A 153       5.872 -10.503  10.034  1.00 98.04           C  
ATOM   2431  HA2 GLY A 153       5.953 -10.459  11.120  1.00 98.04           H  
ATOM   2432  HA3 GLY A 153       6.835 -10.800   9.618  1.00 98.04           H  
ATOM   2433  C   GLY A 153       5.533  -9.108   9.512  1.00 98.04           C  
ATOM   2434  O   GLY A 153       5.642  -8.134  10.250  1.00 98.04           O  
ATOM   2435  N   TYR A 154       5.053  -9.010   8.271  1.00 98.46           N  
ATOM   2436  H   TYR A 154       4.987  -9.846   7.708  1.00 98.46           H  
ATOM   2437  CA  TYR A 154       4.614  -7.751   7.676  1.00 98.46           C  
ATOM   2438  HA  TYR A 154       5.432  -7.034   7.739  1.00 98.46           H  
ATOM   2439  C   TYR A 154       3.436  -7.136   8.437  1.00 98.46           C  
ATOM   2440  CB  TYR A 154       4.287  -7.968   6.198  1.00 98.46           C  
ATOM   2441  HB2 TYR A 154       3.415  -8.615   6.103  1.00 98.46           H  
ATOM   2442  HB3 TYR A 154       5.126  -8.471   5.718  1.00 98.46           H  
ATOM   2443  O   TYR A 154       3.518  -5.977   8.832  1.00 98.46           O  
ATOM   2444  CG  TYR A 154       4.029  -6.671   5.466  1.00 98.46           C  
ATOM   2445  CD1 TYR A 154       2.711  -6.241   5.219  1.00 98.46           C  
ATOM   2446  HD1 TYR A 154       1.866  -6.824   5.556  1.00 98.46           H  
ATOM   2447  CD2 TYR A 154       5.121  -5.890   5.043  1.00 98.46           C  
ATOM   2448  HD2 TYR A 154       6.131  -6.227   5.227  1.00 98.46           H  
ATOM   2449  CE1 TYR A 154       2.492  -5.045   4.512  1.00 98.46           C  
ATOM   2450  HE1 TYR A 154       1.491  -4.709   4.284  1.00 98.46           H  
ATOM   2451  CE2 TYR A 154       4.903  -4.684   4.355  1.00 98.46           C  
ATOM   2452  HE2 TYR A 154       5.735  -4.092   4.005  1.00 98.46           H  
ATOM   2453  OH  TYR A 154       3.382  -3.149   3.344  1.00 98.46           O  
ATOM   2454  HH  TYR A 154       4.179  -2.648   3.154  1.00 98.46           H  
ATOM   2455  CZ  TYR A 154       3.586  -4.269   4.076  1.00 98.46           C  
ATOM   2456  N   ASN A 155       2.403  -7.923   8.744  1.00 98.23           N  
ATOM   2457  H   ASN A 155       2.393  -8.862   8.371  1.00 98.23           H  
ATOM   2458  CA  ASN A 155       1.260  -7.494   9.552  1.00 98.23           C  
ATOM   2459  HA  ASN A 155       0.760  -6.668   9.047  1.00 98.23           H  
ATOM   2460  C   ASN A 155       1.695  -6.971  10.931  1.00 98.23           C  
ATOM   2461  CB  ASN A 155       0.276  -8.671   9.677  1.00 98.23           C  
ATOM   2462  HB2 ASN A 155      -0.409  -8.481  10.503  1.00 98.23           H  
ATOM   2463  HB3 ASN A 155       0.820  -9.588   9.905  1.00 98.23           H  
ATOM   2464  O   ASN A 155       1.218  -5.924  11.369  1.00 98.23           O  
ATOM   2465  CG  ASN A 155      -0.577  -8.885   8.437  1.00 98.23           C  
ATOM   2466  ND2 ASN A 155      -1.168 -10.047   8.292  1.00 98.23           N  
ATOM   2467 HD21 ASN A 155      -1.089 -10.760   9.003  1.00 98.23           H  
ATOM   2468 HD22 ASN A 155      -1.805 -10.146   7.514  1.00 98.23           H  
ATOM   2469  OD1 ASN A 155      -0.762  -8.009   7.607  1.00 98.23           O  
ATOM   2470  N   ALA A 156       2.657  -7.637  11.580  1.00 98.18           N  
ATOM   2471  H   ALA A 156       2.991  -8.508  11.191  1.00 98.18           H  
ATOM   2472  CA  ALA A 156       3.239  -7.167  12.836  1.00 98.18           C  
ATOM   2473  HA  ALA A 156       2.434  -6.976  13.545  1.00 98.18           H  
ATOM   2474  C   ALA A 156       4.004  -5.842  12.680  1.00 98.18           C  
ATOM   2475  CB  ALA A 156       4.128  -8.273  13.414  1.00 98.18           C  
ATOM   2476  HB1 ALA A 156       4.981  -8.453  12.760  1.00 98.18           H  
ATOM   2477  HB2 ALA A 156       3.553  -9.193  13.515  1.00 98.18           H  
ATOM   2478  HB3 ALA A 156       4.490  -7.971  14.397  1.00 98.18           H  
ATOM   2479  O   ALA A 156       3.904  -4.975  13.548  1.00 98.18           O  
ATOM   2480  N   MET A 157       4.734  -5.662  11.574  1.00 98.64           N  
ATOM   2481  H   MET A 157       4.779  -6.414  10.902  1.00 98.64           H  
ATOM   2482  CA  MET A 157       5.439  -4.415  11.276  1.00 98.64           C  
ATOM   2483  HA  MET A 157       6.058  -4.152  12.134  1.00 98.64           H  
ATOM   2484  C   MET A 157       4.468  -3.247  11.064  1.00 98.64           C  
ATOM   2485  CB  MET A 157       6.356  -4.587  10.055  1.00 98.64           C  
ATOM   2486  HB2 MET A 157       6.722  -3.605   9.754  1.00 98.64           H  
ATOM   2487  HB3 MET A 157       5.796  -5.005   9.218  1.00 98.64           H  
ATOM   2488  O   MET A 157       4.672  -2.192  11.660  1.00 98.64           O  
ATOM   2489  CG  MET A 157       7.605  -5.428  10.318  1.00 98.64           C  
ATOM   2490  HG2 MET A 157       8.070  -5.075  11.239  1.00 98.64           H  
ATOM   2491  HG3 MET A 157       7.329  -6.473  10.465  1.00 98.64           H  
ATOM   2492  SD  MET A 157       8.851  -5.322   8.999  1.00 98.64           S  
ATOM   2493  CE  MET A 157       7.938  -5.992   7.584  1.00 98.64           C  
ATOM   2494  HE1 MET A 157       8.590  -6.009   6.711  1.00 98.64           H  
ATOM   2495  HE2 MET A 157       7.074  -5.362   7.367  1.00 98.64           H  
ATOM   2496  HE3 MET A 157       7.614  -7.008   7.810  1.00 98.64           H  
ATOM   2497  N   ILE A 158       3.394  -3.428  10.287  1.00 98.51           N  
ATOM   2498  H   ILE A 158       3.295  -4.315   9.814  1.00 98.51           H  
ATOM   2499  CA  ILE A 158       2.468  -2.338   9.923  1.00 98.51           C  
ATOM   2500  HA  ILE A 158       3.056  -1.421   9.910  1.00 98.51           H  
ATOM   2501  C   ILE A 158       1.344  -2.089  10.942  1.00 98.51           C  
ATOM   2502  CB  ILE A 158       1.913  -2.511   8.492  1.00 98.51           C  
ATOM   2503  HB  ILE A 158       1.321  -1.626   8.257  1.00 98.51           H  
ATOM   2504  O   ILE A 158       0.486  -1.233  10.719  1.00 98.51           O  
ATOM   2505  CG1 ILE A 158       0.968  -3.724   8.380  1.00 98.51           C  
ATOM   2506 HG12 ILE A 158       0.284  -3.739   9.228  1.00 98.51           H  
ATOM   2507 HG13 ILE A 158       1.546  -4.648   8.396  1.00 98.51           H  
ATOM   2508  CG2 ILE A 158       3.072  -2.557   7.479  1.00 98.51           C  
ATOM   2509 HG21 ILE A 158       3.760  -1.729   7.656  1.00 98.51           H  
ATOM   2510 HG22 ILE A 158       3.615  -3.499   7.557  1.00 98.51           H  
ATOM   2511 HG23 ILE A 158       2.681  -2.468   6.466  1.00 98.51           H  
ATOM   2512  CD1 ILE A 158       0.113  -3.715   7.111  1.00 98.51           C  
ATOM   2513 HD11 ILE A 158       0.751  -3.787   6.231  1.00 98.51           H  
ATOM   2514 HD12 ILE A 158      -0.564  -4.570   7.124  1.00 98.51           H  
ATOM   2515 HD13 ILE A 158      -0.471  -2.797   7.058  1.00 98.51           H  
ATOM   2516  N   GLY A 159       1.318  -2.832  12.050  1.00 97.74           N  
ATOM   2517  H   GLY A 159       2.039  -3.530  12.169  1.00 97.74           H  
ATOM   2518  CA  GLY A 159       0.283  -2.714  13.079  1.00 97.74           C  
ATOM   2519  HA2 GLY A 159       0.106  -1.663  13.312  1.00 97.74           H  
ATOM   2520  HA3 GLY A 159       0.634  -3.216  13.981  1.00 97.74           H  
ATOM   2521  C   GLY A 159      -1.061  -3.326  12.693  1.00 97.74           C  
ATOM   2522  O   GLY A 159      -2.079  -2.983  13.286  1.00 97.74           O  
ATOM   2523  N   ASN A 160      -1.079  -4.237  11.721  1.00 96.96           N  
ATOM   2524  H   ASN A 160      -0.192  -4.538  11.342  1.00 96.96           H  
ATOM   2525  CA  ASN A 160      -2.253  -5.031  11.378  1.00 96.96           C  
ATOM   2526  HA  ASN A 160      -3.144  -4.433  11.570  1.00 96.96           H  
ATOM   2527  C   ASN A 160      -2.345  -6.268  12.292  1.00 96.96           C  
ATOM   2528  CB  ASN A 160      -2.215  -5.358   9.877  1.00 96.96           C  
ATOM   2529  HB2 ASN A 160      -2.026  -4.454   9.298  1.00 96.96           H  
ATOM   2530  HB3 ASN A 160      -1.419  -6.074   9.674  1.00 96.96           H  
ATOM   2531  O   ASN A 160      -2.262  -7.407  11.839  1.00 96.96           O  
ATOM   2532  CG  ASN A 160      -3.537  -5.923   9.405  1.00 96.96           C  
ATOM   2533  ND2 ASN A 160      -3.517  -6.833   8.460  1.00 96.96           N  
ATOM   2534 HD21 ASN A 160      -2.641  -7.092   8.028  1.00 96.96           H  
ATOM   2535 HD22 ASN A 160      -4.400  -7.176   8.109  1.00 96.96           H  
ATOM   2536  OD1 ASN A 160      -4.591  -5.520   9.872  1.00 96.96           O  
ATOM   2537  N   ILE A 161      -2.419  -6.025  13.602  1.00 96.59           N  
ATOM   2538  H   ILE A 161      -2.533  -5.064  13.890  1.00 96.59           H  
ATOM   2539  CA  ILE A 161      -2.426  -7.049  14.656  1.00 96.59           C  
ATOM   2540  HA  ILE A 161      -2.630  -8.019  14.203  1.00 96.59           H  
ATOM   2541  C   ILE A 161      -3.546  -6.787  15.656  1.00 96.59           C  
ATOM   2542  CB  ILE A 161      -1.068  -7.135  15.393  1.00 96.59           C  
ATOM   2543  HB  ILE A 161      -1.180  -7.859  16.201  1.00 96.59           H  
ATOM   2544  O   ILE A 161      -3.891  -5.632  15.916  1.00 96.59           O  
ATOM   2545  CG1 ILE A 161      -0.641  -5.785  16.022  1.00 96.59           C  
ATOM   2546 HG12 ILE A 161      -1.449  -5.404  16.646  1.00 96.59           H  
ATOM   2547 HG13 ILE A 161      -0.453  -5.056  15.234  1.00 96.59           H  
ATOM   2548  CG2 ILE A 161       0.000  -7.688  14.438  1.00 96.59           C  
ATOM   2549 HG21 ILE A 161       0.211  -6.954  13.660  1.00 96.59           H  
ATOM   2550 HG22 ILE A 161      -0.364  -8.599  13.964  1.00 96.59           H  
ATOM   2551 HG23 ILE A 161       0.912  -7.928  14.986  1.00 96.59           H  
ATOM   2552  CD1 ILE A 161       0.604  -5.871  16.914  1.00 96.59           C  
ATOM   2553 HD11 ILE A 161       0.458  -6.630  17.683  1.00 96.59           H  
ATOM   2554 HD12 ILE A 161       1.482  -6.117  16.317  1.00 96.59           H  
ATOM   2555 HD13 ILE A 161       0.767  -4.907  17.394  1.00 96.59           H  
ATOM   2556  N   ASP A 162      -4.057  -7.858  16.262  1.00 94.33           N  
ATOM   2557  H   ASP A 162      -3.815  -8.772  15.904  1.00 94.33           H  
ATOM   2558  CA  ASP A 162      -5.167  -7.818  17.218  1.00 94.33           C  
ATOM   2559  HA  ASP A 162      -6.078  -7.542  16.688  1.00 94.33           H  
ATOM   2560  C   ASP A 162      -4.971  -6.786  18.336  1.00 94.33           C  
ATOM   2561  CB  ASP A 162      -5.370  -9.214  17.830  1.00 94.33           C  
ATOM   2562  HB2 ASP A 162      -5.919  -9.101  18.765  1.00 94.33           H  
ATOM   2563  HB3 ASP A 162      -4.403  -9.657  18.068  1.00 94.33           H  
ATOM   2564  O   ASP A 162      -5.917  -6.080  18.661  1.00 94.33           O  
ATOM   2565  CG  ASP A 162      -6.171 -10.171  16.943  1.00 94.33           C  
ATOM   2566  OD1 ASP A 162      -6.287  -9.901  15.729  1.00 94.33           O  
ATOM   2567  OD2 ASP A 162      -6.709 -11.143  17.524  1.00 94.33           O  
ATOM   2568  N   ASP A 163      -3.753  -6.624  18.864  1.00 94.44           N  
ATOM   2569  H   ASP A 163      -3.036  -7.287  18.608  1.00 94.44           H  
ATOM   2570  CA  ASP A 163      -3.436  -5.647  19.923  1.00 94.44           C  
ATOM   2571  HA  ASP A 163      -3.958  -5.928  20.838  1.00 94.44           H  
ATOM   2572  C   ASP A 163      -3.841  -4.196  19.586  1.00 94.44           C  
ATOM   2573  CB  ASP A 163      -1.916  -5.644  20.187  1.00 94.44           C  
ATOM   2574  HB2 ASP A 163      -1.679  -4.783  20.813  1.00 94.44           H  
ATOM   2575  HB3 ASP A 163      -1.396  -5.503  19.240  1.00 94.44           H  
ATOM   2576  O   ASP A 163      -4.012  -3.380  20.492  1.00 94.44           O  
ATOM   2577  CG  ASP A 163      -1.339  -6.876  20.893  1.00 94.44           C  
ATOM   2578  OD1 ASP A 163      -2.114  -7.778  21.277  1.00 94.44           O  
ATOM   2579  OD2 ASP A 163      -0.089  -6.885  21.052  1.00 94.44           O  
ATOM   2580  N   LEU A 164      -3.939  -3.858  18.294  1.00 96.64           N  
ATOM   2581  H   LEU A 164      -3.823  -4.596  17.615  1.00 96.64           H  
ATOM   2582  CA  LEU A 164      -4.243  -2.509  17.811  1.00 96.64           C  
ATOM   2583  HA  LEU A 164      -4.314  -1.826  18.658  1.00 96.64           H  
ATOM   2584  C   LEU A 164      -5.595  -2.422  17.095  1.00 96.64           C  
ATOM   2585  CB  LEU A 164      -3.105  -2.037  16.888  1.00 96.64           C  
ATOM   2586  HB2 LEU A 164      -3.380  -1.072  16.462  1.00 96.64           H  
ATOM   2587  HB3 LEU A 164      -3.013  -2.744  16.064  1.00 96.64           H  
ATOM   2588  O   LEU A 164      -6.260  -1.390  17.186  1.00 96.64           O  
ATOM   2589  CG  LEU A 164      -1.734  -1.896  17.576  1.00 96.64           C  
ATOM   2590  HG  LEU A 164      -1.429  -2.856  17.993  1.00 96.64           H  
ATOM   2591  CD1 LEU A 164      -0.692  -1.477  16.540  1.00 96.64           C  
ATOM   2592 HD11 LEU A 164      -0.969  -0.515  16.109  1.00 96.64           H  
ATOM   2593 HD12 LEU A 164       0.287  -1.398  17.012  1.00 96.64           H  
ATOM   2594 HD13 LEU A 164      -0.653  -2.228  15.751  1.00 96.64           H  
ATOM   2595  CD2 LEU A 164      -1.732  -0.847  18.691  1.00 96.64           C  
ATOM   2596 HD21 LEU A 164      -2.054   0.120  18.304  1.00 96.64           H  
ATOM   2597 HD22 LEU A 164      -0.731  -0.747  19.111  1.00 96.64           H  
ATOM   2598 HD23 LEU A 164      -2.396  -1.157  19.499  1.00 96.64           H  
ATOM   2599  N   ILE A 165      -5.996  -3.476  16.378  1.00 96.29           N  
ATOM   2600  H   ILE A 165      -5.379  -4.274  16.328  1.00 96.29           H  
ATOM   2601  CA  ILE A 165      -7.186  -3.459  15.509  1.00 96.29           C  
ATOM   2602  HA  ILE A 165      -7.471  -2.420  15.342  1.00 96.29           H  
ATOM   2603  C   ILE A 165      -8.407  -4.129  16.146  1.00 96.29           C  
ATOM   2604  CB  ILE A 165      -6.874  -4.053  14.117  1.00 96.29           C  
ATOM   2605  HB  ILE A 165      -7.708  -3.795  13.464  1.00 96.29           H  
ATOM   2606  O   ILE A 165      -9.511  -4.029  15.611  1.00 96.29           O  
ATOM   2607  CG1 ILE A 165      -6.785  -5.597  14.164  1.00 96.29           C  
ATOM   2608 HG12 ILE A 165      -6.104  -5.909  14.955  1.00 96.29           H  
ATOM   2609 HG13 ILE A 165      -7.766  -6.002  14.415  1.00 96.29           H  
ATOM   2610  CG2 ILE A 165      -5.628  -3.382  13.507  1.00 96.29           C  
ATOM   2611 HG21 ILE A 165      -5.728  -2.298  13.557  1.00 96.29           H  
ATOM   2612 HG22 ILE A 165      -4.728  -3.683  14.042  1.00 96.29           H  
ATOM   2613 HG23 ILE A 165      -5.521  -3.667  12.461  1.00 96.29           H  
ATOM   2614  CD1 ILE A 165      -6.348  -6.259  12.854  1.00 96.29           C  
ATOM   2615 HD11 ILE A 165      -6.968  -5.907  12.030  1.00 96.29           H  
ATOM   2616 HD12 ILE A 165      -6.452  -7.341  12.944  1.00 96.29           H  
ATOM   2617 HD13 ILE A 165      -5.303  -6.029  12.647  1.00 96.29           H  
ATOM   2618  N   ARG A 166      -8.244  -4.836  17.268  1.00 95.11           N  
ATOM   2619  H   ARG A 166      -7.324  -4.884  17.681  1.00 95.11           H  
ATOM   2620  CA  ARG A 166      -9.358  -5.456  17.991  1.00 95.11           C  
ATOM   2621  HA  ARG A 166     -10.041  -5.847  17.237  1.00 95.11           H  
ATOM   2622  C   ARG A 166     -10.082  -4.407  18.854  1.00 95.11           C  
ATOM   2623  CB  ARG A 166      -8.810  -6.635  18.800  1.00 95.11           C  
ATOM   2624  HB2 ARG A 166      -8.195  -7.247  18.141  1.00 95.11           H  
ATOM   2625  HB3 ARG A 166      -8.194  -6.252  19.614  1.00 95.11           H  
ATOM   2626  O   ARG A 166      -9.453  -3.450  19.288  1.00 95.11           O  
ATOM   2627  CG  ARG A 166      -9.888  -7.526  19.399  1.00 95.11           C  
ATOM   2628  HG2 ARG A 166     -10.592  -7.818  18.620  1.00 95.11           H  
ATOM   2629  HG3 ARG A 166     -10.401  -6.976  20.188  1.00 95.11           H  
ATOM   2630  CD  ARG A 166      -9.253  -8.784  19.991  1.00 95.11           C  
ATOM   2631  HD2 ARG A 166      -8.488  -8.496  20.711  1.00 95.11           H  
ATOM   2632  HD3 ARG A 166      -8.783  -9.351  19.187  1.00 95.11           H  
ATOM   2633  NE  ARG A 166     -10.287  -9.582  20.656  1.00 95.11           N  
ATOM   2634  HE  ARG A 166     -11.131  -9.063  20.855  1.00 95.11           H  
ATOM   2635  NH1 ARG A 166      -9.274 -11.622  20.620  1.00 95.11           N  
ATOM   2636 HH11 ARG A 166      -9.261 -12.621  20.769  1.00 95.11           H  
ATOM   2637 HH12 ARG A 166      -8.513 -11.214  20.095  1.00 95.11           H  
ATOM   2638  NH2 ARG A 166     -11.348 -11.414  21.453  1.00 95.11           N  
ATOM   2639 HH21 ARG A 166     -12.169 -10.840  21.586  1.00 95.11           H  
ATOM   2640 HH22 ARG A 166     -11.349 -12.407  21.638  1.00 95.11           H  
ATOM   2641  CZ  ARG A 166     -10.294 -10.869  20.908  1.00 95.11           C  
ATOM   2642  N   PRO A 167     -11.389  -4.557  19.143  1.00 95.34           N  
ATOM   2643  CA  PRO A 167     -12.123  -3.636  20.014  1.00 95.34           C  
ATOM   2644  HA  PRO A 167     -11.957  -2.620  19.657  1.00 95.34           H  
ATOM   2645  C   PRO A 167     -11.687  -3.724  21.494  1.00 95.34           C  
ATOM   2646  CB  PRO A 167     -13.607  -3.987  19.810  1.00 95.34           C  
ATOM   2647  HB2 PRO A 167     -14.229  -3.098  19.705  1.00 95.34           H  
ATOM   2648  HB3 PRO A 167     -13.972  -4.628  20.612  1.00 95.34           H  
ATOM   2649  O   PRO A 167     -11.777  -4.783  22.122  1.00 95.34           O  
ATOM   2650  CG  PRO A 167     -13.653  -4.747  18.494  1.00 95.34           C  
ATOM   2651  HG2 PRO A 167     -14.473  -5.465  18.465  1.00 95.34           H  
ATOM   2652  HG3 PRO A 167     -13.723  -4.044  17.664  1.00 95.34           H  
ATOM   2653  CD  PRO A 167     -12.310  -5.445  18.456  1.00 95.34           C  
ATOM   2654  HD2 PRO A 167     -12.380  -6.394  18.988  1.00 95.34           H  
ATOM   2655  HD3 PRO A 167     -12.026  -5.605  17.416  1.00 95.34           H  
ATOM   2656  N   HIS A 168     -11.277  -2.595  22.075  1.00 95.59           N  
ATOM   2657  H   HIS A 168     -11.151  -1.793  21.474  1.00 95.59           H  
ATOM   2658  CA  HIS A 168     -10.792  -2.436  23.453  1.00 95.59           C  
ATOM   2659  HA  HIS A 168     -10.669  -3.415  23.915  1.00 95.59           H  
ATOM   2660  C   HIS A 168     -11.779  -1.622  24.309  1.00 95.59           C  
ATOM   2661  CB  HIS A 168      -9.415  -1.757  23.400  1.00 95.59           C  
ATOM   2662  HB2 HIS A 168      -9.259  -1.195  24.321  1.00 95.59           H  
ATOM   2663  HB3 HIS A 168      -9.397  -1.016  22.601  1.00 95.59           H  
ATOM   2664  O   HIS A 168     -12.228  -0.560  23.893  1.00 95.59           O  
ATOM   2665  CG  HIS A 168      -8.266  -2.708  23.179  1.00 95.59           C  
ATOM   2666  CD2 HIS A 168      -8.152  -3.616  22.168  1.00 95.59           C  
ATOM   2667  HD2 HIS A 168      -8.905  -3.827  21.424  1.00 95.59           H  
ATOM   2668  ND1 HIS A 168      -7.120  -2.819  23.931  1.00 95.59           N  
ATOM   2669  HD1 HIS A 168      -6.849  -2.220  24.698  1.00 95.59           H  
ATOM   2670  CE1 HIS A 168      -6.334  -3.750  23.365  1.00 95.59           C  
ATOM   2671  HE1 HIS A 168      -5.339  -4.008  23.697  1.00 95.59           H  
ATOM   2672  NE2 HIS A 168      -6.946  -4.298  22.311  1.00 95.59           N  
ATOM   2673  N   GLY A 169     -12.158  -2.120  25.493  1.00 93.95           N  
ATOM   2674  H   GLY A 169     -11.670  -2.936  25.836  1.00 93.95           H  
ATOM   2675  CA  GLY A 169     -13.069  -1.418  26.417  1.00 93.95           C  
ATOM   2676  HA2 GLY A 169     -13.618  -2.147  27.013  1.00 93.95           H  
ATOM   2677  HA3 GLY A 169     -13.792  -0.842  25.840  1.00 93.95           H  
ATOM   2678  C   GLY A 169     -12.353  -0.448  27.375  1.00 93.95           C  
ATOM   2679  O   GLY A 169     -11.125  -0.412  27.369  1.00 93.95           O  
ATOM   2680  N   PRO A 170     -13.086   0.277  28.247  1.00 92.24           N  
ATOM   2681  CA  PRO A 170     -12.510   1.324  29.105  1.00 92.24           C  
ATOM   2682  HA  PRO A 170     -12.155   2.124  28.456  1.00 92.24           H  
ATOM   2683  C   PRO A 170     -11.326   0.882  29.983  1.00 92.24           C  
ATOM   2684  CB  PRO A 170     -13.681   1.859  29.935  1.00 92.24           C  
ATOM   2685  HB2 PRO A 170     -13.792   1.275  30.849  1.00 92.24           H  
ATOM   2686  HB3 PRO A 170     -13.556   2.915  30.175  1.00 92.24           H  
ATOM   2687  O   PRO A 170     -10.297   1.543  30.038  1.00 92.24           O  
ATOM   2688  CG  PRO A 170     -14.892   1.624  29.034  1.00 92.24           C  
ATOM   2689  HG2 PRO A 170     -15.815   1.551  29.609  1.00 92.24           H  
ATOM   2690  HG3 PRO A 170     -14.962   2.425  28.299  1.00 92.24           H  
ATOM   2691  CD  PRO A 170     -14.544   0.307  28.338  1.00 92.24           C  
ATOM   2692  HD2 PRO A 170     -15.020   0.275  27.358  1.00 92.24           H  
ATOM   2693  HD3 PRO A 170     -14.886  -0.528  28.949  1.00 92.24           H  
ATOM   2694  N   ASN A 171     -11.409  -0.313  30.575  1.00 88.00           N  
ATOM   2695  H   ASN A 171     -12.300  -0.785  30.526  1.00 88.00           H  
ATOM   2696  CA  ASN A 171     -10.361  -0.876  31.441  1.00 88.00           C  
ATOM   2697  HA  ASN A 171      -9.830  -0.048  31.910  1.00 88.00           H  
ATOM   2698  C   ASN A 171      -9.280  -1.684  30.691  1.00 88.00           C  
ATOM   2699  CB  ASN A 171     -11.039  -1.685  32.561  1.00 88.00           C  
ATOM   2700  HB2 ASN A 171     -10.278  -2.152  33.186  1.00 88.00           H  
ATOM   2701  HB3 ASN A 171     -11.666  -2.468  32.134  1.00 88.00           H  
ATOM   2702  O   ASN A 171      -8.568  -2.482  31.299  1.00 88.00           O  
ATOM   2703  CG  ASN A 171     -11.854  -0.785  33.467  1.00 88.00           C  
ATOM   2704  ND2 ASN A 171     -13.108  -1.083  33.709  1.00 88.00           N  
ATOM   2705 HD21 ASN A 171     -13.599  -0.367  34.225  1.00 88.00           H  
ATOM   2706 HD22 ASN A 171     -13.563  -1.896  33.318  1.00 88.00           H  
ATOM   2707  OD1 ASN A 171     -11.373   0.211  33.962  1.00 88.00           O  
ATOM   2708  N   ASN A 172      -9.191  -1.558  29.365  1.00 92.75           N  
ATOM   2709  H   ASN A 172      -9.764  -0.862  28.909  1.00 92.75           H  
ATOM   2710  CA  ASN A 172      -8.224  -2.286  28.544  1.00 92.75           C  
ATOM   2711  HA  ASN A 172      -7.406  -2.646  29.167  1.00 92.75           H  
ATOM   2712  C   ASN A 172      -7.641  -1.354  27.471  1.00 92.75           C  
ATOM   2713  CB  ASN A 172      -8.915  -3.515  27.926  1.00 92.75           C  
ATOM   2714  HB2 ASN A 172      -9.746  -3.184  27.304  1.00 92.75           H  
ATOM   2715  HB3 ASN A 172      -9.299  -4.152  28.724  1.00 92.75           H  
ATOM   2716  O   ASN A 172      -8.189  -1.306  26.373  1.00 92.75           O  
ATOM   2717  CG  ASN A 172      -7.943  -4.337  27.093  1.00 92.75           C  
ATOM   2718  ND2 ASN A 172      -8.371  -4.868  25.972  1.00 92.75           N  
ATOM   2719 HD21 ASN A 172      -9.208  -4.498  25.546  1.00 92.75           H  
ATOM   2720 HD22 ASN A 172      -7.642  -5.246  25.383  1.00 92.75           H  
ATOM   2721  OD1 ASN A 172      -6.794  -4.536  27.446  1.00 92.75           O  
ATOM   2722  N   PRO A 173      -6.558  -0.612  27.748  1.00 94.91           N  
ATOM   2723  CA  PRO A 173      -6.030   0.372  26.808  1.00 94.91           C  
ATOM   2724  HA  PRO A 173      -6.816   1.073  26.527  1.00 94.91           H  
ATOM   2725  C   PRO A 173      -5.474  -0.273  25.532  1.00 94.91           C  
ATOM   2726  CB  PRO A 173      -4.954   1.124  27.590  1.00 94.91           C  
ATOM   2727  HB2 PRO A 173      -4.150   1.489  26.952  1.00 94.91           H  
ATOM   2728  HB3 PRO A 173      -5.423   1.951  28.125  1.00 94.91           H  
ATOM   2729  O   PRO A 173      -5.019  -1.422  25.540  1.00 94.91           O  
ATOM   2730  CG  PRO A 173      -4.463   0.101  28.610  1.00 94.91           C  
ATOM   2731  HG2 PRO A 173      -4.027   0.582  29.486  1.00 94.91           H  
ATOM   2732  HG3 PRO A 173      -3.744  -0.570  28.140  1.00 94.91           H  
ATOM   2733  CD  PRO A 173      -5.741  -0.662  28.954  1.00 94.91           C  
ATOM   2734  HD2 PRO A 173      -5.494  -1.686  29.234  1.00 94.91           H  
ATOM   2735  HD3 PRO A 173      -6.265  -0.161  29.768  1.00 94.91           H  
ATOM   2736  N   LEU A 174      -5.491   0.475  24.428  1.00 96.53           N  
ATOM   2737  H   LEU A 174      -5.851   1.416  24.507  1.00 96.53           H  
ATOM   2738  CA  LEU A 174      -4.690   0.169  23.241  1.00 96.53           C  
ATOM   2739  HA  LEU A 174      -4.769  -0.889  22.989  1.00 96.53           H  
ATOM   2740  C   LEU A 174      -3.242   0.493  23.585  1.00 96.53           C  
ATOM   2741  CB  LEU A 174      -5.151   1.026  22.048  1.00 96.53           C  
ATOM   2742  HB2 LEU A 174      -4.430   0.918  21.237  1.00 96.53           H  
ATOM   2743  HB3 LEU A 174      -5.144   2.071  22.358  1.00 96.53           H  
ATOM   2744  O   LEU A 174      -2.899   1.665  23.712  1.00 96.53           O  
ATOM   2745  CG  LEU A 174      -6.545   0.677  21.512  1.00 96.53           C  
ATOM   2746  HG  LEU A 174      -7.256   0.640  22.337  1.00 96.53           H  
ATOM   2747  CD1 LEU A 174      -6.997   1.764  20.535  1.00 96.53           C  
ATOM   2748 HD11 LEU A 174      -6.915   2.744  21.003  1.00 96.53           H  
ATOM   2749 HD12 LEU A 174      -6.384   1.747  19.634  1.00 96.53           H  
ATOM   2750 HD13 LEU A 174      -8.041   1.598  20.269  1.00 96.53           H  
ATOM   2751  CD2 LEU A 174      -6.555  -0.662  20.773  1.00 96.53           C  
ATOM   2752 HD21 LEU A 174      -7.570  -0.904  20.455  1.00 96.53           H  
ATOM   2753 HD22 LEU A 174      -5.907  -0.620  19.898  1.00 96.53           H  
ATOM   2754 HD23 LEU A 174      -6.209  -1.466  21.422  1.00 96.53           H  
ATOM   2755  N   LYS A 175      -2.410  -0.527  23.791  1.00 96.30           N  
ATOM   2756  H   LYS A 175      -2.763  -1.461  23.640  1.00 96.30           H  
ATOM   2757  CA  LYS A 175      -1.042  -0.345  24.294  1.00 96.30           C  
ATOM   2758  HA  LYS A 175      -1.083   0.324  25.153  1.00 96.30           H  
ATOM   2759  C   LYS A 175      -0.136   0.313  23.259  1.00 96.30           C  
ATOM   2760  CB  LYS A 175      -0.451  -1.683  24.748  1.00 96.30           C  
ATOM   2761  HB2 LYS A 175      -0.507  -2.401  23.930  1.00 96.30           H  
ATOM   2762  HB3 LYS A 175       0.597  -1.534  25.007  1.00 96.30           H  
ATOM   2763  O   LYS A 175      -0.247   0.053  22.062  1.00 96.30           O  
ATOM   2764  CG  LYS A 175      -1.188  -2.227  25.976  1.00 96.30           C  
ATOM   2765  HG2 LYS A 175      -1.138  -1.493  26.781  1.00 96.30           H  
ATOM   2766  HG3 LYS A 175      -2.233  -2.411  25.729  1.00 96.30           H  
ATOM   2767  CD  LYS A 175      -0.545  -3.535  26.440  1.00 96.30           C  
ATOM   2768  HD2 LYS A 175      -0.600  -4.265  25.633  1.00 96.30           H  
ATOM   2769  HD3 LYS A 175       0.499  -3.352  26.697  1.00 96.30           H  
ATOM   2770  CE  LYS A 175      -1.303  -4.048  27.664  1.00 96.30           C  
ATOM   2771  HE2 LYS A 175      -1.240  -3.296  28.449  1.00 96.30           H  
ATOM   2772  HE3 LYS A 175      -2.354  -4.158  27.397  1.00 96.30           H  
ATOM   2773  NZ  LYS A 175      -0.750  -5.341  28.133  1.00 96.30           N  
ATOM   2774  HZ1 LYS A 175       0.220  -5.229  28.392  1.00 96.30           H  
ATOM   2775  HZ2 LYS A 175      -1.268  -5.664  28.937  1.00 96.30           H  
ATOM   2776  HZ3 LYS A 175      -0.821  -6.031  27.399  1.00 96.30           H  
ATOM   2777  N   SER A 176       0.821   1.096  23.754  1.00 97.34           N  
ATOM   2778  H   SER A 176       0.831   1.260  24.750  1.00 97.34           H  
ATOM   2779  CA  SER A 176       1.869   1.685  22.919  1.00 97.34           C  
ATOM   2780  HA  SER A 176       1.377   2.320  22.182  1.00 97.34           H  
ATOM   2781  C   SER A 176       2.669   0.608  22.175  1.00 97.34           C  
ATOM   2782  CB  SER A 176       2.792   2.560  23.769  1.00 97.34           C  
ATOM   2783  HB2 SER A 176       3.221   1.961  24.572  1.00 97.34           H  
ATOM   2784  HB3 SER A 176       2.207   3.369  24.207  1.00 97.34           H  
ATOM   2785  O   SER A 176       3.017  -0.435  22.743  1.00 97.34           O  
ATOM   2786  OG  SER A 176       3.837   3.109  22.991  1.00 97.34           O  
ATOM   2787  HG  SER A 176       4.198   3.871  23.450  1.00 97.34           H  
ATOM   2788  N   LYS A 177       2.971   0.853  20.896  1.00 97.94           N  
ATOM   2789  H   LYS A 177       2.686   1.745  20.517  1.00 97.94           H  
ATOM   2790  CA  LYS A 177       3.696  -0.097  20.041  1.00 97.94           C  
ATOM   2791  HA  LYS A 177       4.347  -0.692  20.682  1.00 97.94           H  
ATOM   2792  C   LYS A 177       4.562   0.623  19.016  1.00 97.94           C  
ATOM   2793  CB  LYS A 177       2.689  -1.025  19.335  1.00 97.94           C  
ATOM   2794  HB2 LYS A 177       1.861  -1.250  20.007  1.00 97.94           H  
ATOM   2795  HB3 LYS A 177       2.266  -0.497  18.480  1.00 97.94           H  
ATOM   2796  O   LYS A 177       4.107   1.545  18.346  1.00 97.94           O  
ATOM   2797  CG  LYS A 177       3.302  -2.350  18.847  1.00 97.94           C  
ATOM   2798  HG2 LYS A 177       4.267  -2.175  18.371  1.00 97.94           H  
ATOM   2799  HG3 LYS A 177       2.629  -2.773  18.102  1.00 97.94           H  
ATOM   2800  CD  LYS A 177       3.449  -3.365  19.992  1.00 97.94           C  
ATOM   2801  HD2 LYS A 177       2.480  -3.460  20.482  1.00 97.94           H  
ATOM   2802  HD3 LYS A 177       4.175  -3.009  20.723  1.00 97.94           H  
ATOM   2803  CE  LYS A 177       3.874  -4.738  19.454  1.00 97.94           C  
ATOM   2804  HE2 LYS A 177       4.942  -4.724  19.240  1.00 97.94           H  
ATOM   2805  HE3 LYS A 177       3.348  -4.912  18.515  1.00 97.94           H  
ATOM   2806  NZ  LYS A 177       3.529  -5.824  20.410  1.00 97.94           N  
ATOM   2807  HZ1 LYS A 177       3.802  -6.728  20.053  1.00 97.94           H  
ATOM   2808  HZ2 LYS A 177       2.529  -5.868  20.547  1.00 97.94           H  
ATOM   2809  HZ3 LYS A 177       3.954  -5.673  21.314  1.00 97.94           H  
ATOM   2810  N   THR A 178       5.797   0.160  18.842  1.00 98.57           N  
ATOM   2811  H   THR A 178       6.128  -0.585  19.438  1.00 98.57           H  
ATOM   2812  CA  THR A 178       6.656   0.604  17.739  1.00 98.57           C  
ATOM   2813  HA  THR A 178       6.414   1.639  17.497  1.00 98.57           H  
ATOM   2814  C   THR A 178       6.402  -0.232  16.494  1.00 98.57           C  
ATOM   2815  CB  THR A 178       8.137   0.570  18.110  1.00 98.57           C  
ATOM   2816  HB  THR A 178       8.452  -0.459  18.282  1.00 98.57           H  
ATOM   2817  O   THR A 178       6.535  -1.454  16.526  1.00 98.57           O  
ATOM   2818  CG2 THR A 178       9.016   1.197  17.033  1.00 98.57           C  
ATOM   2819 HG21 THR A 178       9.036   0.561  16.148  1.00 98.57           H  
ATOM   2820 HG22 THR A 178      10.025   1.303  17.431  1.00 98.57           H  
ATOM   2821 HG23 THR A 178       8.632   2.180  16.761  1.00 98.57           H  
ATOM   2822  OG1 THR A 178       8.370   1.317  19.280  1.00 98.57           O  
ATOM   2823  HG1 THR A 178       8.090   2.220  19.113  1.00 98.57           H  
ATOM   2824  N   LEU A 179       6.073   0.447  15.403  1.00 98.68           N  
ATOM   2825  H   LEU A 179       6.015   1.453  15.473  1.00 98.68           H  
ATOM   2826  CA  LEU A 179       5.735  -0.115  14.105  1.00 98.68           C  
ATOM   2827  HA  LEU A 179       5.751  -1.204  14.148  1.00 98.68           H  
ATOM   2828  C   LEU A 179       6.759   0.321  13.052  1.00 98.68           C  
ATOM   2829  CB  LEU A 179       4.316   0.344  13.740  1.00 98.68           C  
ATOM   2830  HB2 LEU A 179       4.066  -0.045  12.753  1.00 98.68           H  
ATOM   2831  HB3 LEU A 179       4.315   1.432  13.675  1.00 98.68           H  
ATOM   2832  O   LEU A 179       7.440   1.337  13.215  1.00 98.68           O  
ATOM   2833  CG  LEU A 179       3.213  -0.080  14.727  1.00 98.68           C  
ATOM   2834  HG  LEU A 179       3.361   0.426  15.681  1.00 98.68           H  
ATOM   2835  CD1 LEU A 179       1.868   0.359  14.158  1.00 98.68           C  
ATOM   2836 HD11 LEU A 179       1.881   1.431  13.961  1.00 98.68           H  
ATOM   2837 HD12 LEU A 179       1.678  -0.160  13.218  1.00 98.68           H  
ATOM   2838 HD13 LEU A 179       1.074   0.135  14.870  1.00 98.68           H  
ATOM   2839  CD2 LEU A 179       3.171  -1.589  14.977  1.00 98.68           C  
ATOM   2840 HD21 LEU A 179       2.288  -1.845  15.562  1.00 98.68           H  
ATOM   2841 HD22 LEU A 179       4.056  -1.904  15.530  1.00 98.68           H  
ATOM   2842 HD23 LEU A 179       3.144  -2.123  14.027  1.00 98.68           H  
ATOM   2843  N   ASN A 180       6.871  -0.458  11.977  1.00 98.70           N  
ATOM   2844  H   ASN A 180       6.183  -1.188  11.858  1.00 98.70           H  
ATOM   2845  CA  ASN A 180       7.764  -0.201  10.853  1.00 98.70           C  
ATOM   2846  HA  ASN A 180       8.118   0.828  10.918  1.00 98.70           H  
ATOM   2847  C   ASN A 180       7.001  -0.361   9.530  1.00 98.70           C  
ATOM   2848  CB  ASN A 180       8.997  -1.124  10.909  1.00 98.70           C  
ATOM   2849  HB2 ASN A 180       9.641  -0.905  10.058  1.00 98.70           H  
ATOM   2850  HB3 ASN A 180       8.677  -2.162  10.826  1.00 98.70           H  
ATOM   2851  O   ASN A 180       6.299  -1.344   9.327  1.00 98.70           O  
ATOM   2852  CG  ASN A 180       9.825  -0.948  12.170  1.00 98.70           C  
ATOM   2853  ND2 ASN A 180       9.585  -1.756  13.179  1.00 98.70           N  
ATOM   2854 HD21 ASN A 180       8.837  -2.430  13.108  1.00 98.70           H  
ATOM   2855 HD22 ASN A 180      10.123  -1.614  14.021  1.00 98.70           H  
ATOM   2856  OD1 ASN A 180      10.698  -0.100  12.277  1.00 98.70           O  
ATOM   2857  N   LEU A 181       7.166   0.581   8.608  1.00 98.69           N  
ATOM   2858  H   LEU A 181       7.745   1.376   8.838  1.00 98.69           H  
ATOM   2859  CA  LEU A 181       6.574   0.544   7.276  1.00 98.69           C  
ATOM   2860  HA  LEU A 181       5.975  -0.359   7.158  1.00 98.69           H  
ATOM   2861  C   LEU A 181       7.681   0.558   6.223  1.00 98.69           C  
ATOM   2862  CB  LEU A 181       5.630   1.740   7.119  1.00 98.69           C  
ATOM   2863  HB2 LEU A 181       4.835   1.632   7.858  1.00 98.69           H  
ATOM   2864  HB3 LEU A 181       6.178   2.654   7.344  1.00 98.69           H  
ATOM   2865  O   LEU A 181       8.280   1.615   6.009  1.00 98.69           O  
ATOM   2866  CG  LEU A 181       5.006   1.872   5.717  1.00 98.69           C  
ATOM   2867  HG  LEU A 181       5.788   1.952   4.963  1.00 98.69           H  
ATOM   2868  CD1 LEU A 181       4.126   0.666   5.393  1.00 98.69           C  
ATOM   2869 HD11 LEU A 181       4.740  -0.224   5.256  1.00 98.69           H  
ATOM   2870 HD12 LEU A 181       3.414   0.497   6.201  1.00 98.69           H  
ATOM   2871 HD13 LEU A 181       3.592   0.840   4.460  1.00 98.69           H  
ATOM   2872  CD2 LEU A 181       4.174   3.147   5.661  1.00 98.69           C  
ATOM   2873 HD21 LEU A 181       3.745   3.263   4.666  1.00 98.69           H  
ATOM   2874 HD22 LEU A 181       4.804   4.013   5.866  1.00 98.69           H  
ATOM   2875 HD23 LEU A 181       3.369   3.106   6.395  1.00 98.69           H  
ATOM   2876  N   PRO A 182       7.957  -0.577   5.558  1.00 98.39           N  
ATOM   2877  CA  PRO A 182       8.790  -0.592   4.361  1.00 98.39           C  
ATOM   2878  HA  PRO A 182       9.793  -0.251   4.614  1.00 98.39           H  
ATOM   2879  C   PRO A 182       8.191   0.317   3.283  1.00 98.39           C  
ATOM   2880  CB  PRO A 182       8.846  -2.058   3.915  1.00 98.39           C  
ATOM   2881  HB2 PRO A 182       8.081  -2.257   3.165  1.00 98.39           H  
ATOM   2882  HB3 PRO A 182       9.831  -2.321   3.528  1.00 98.39           H  
ATOM   2883  O   PRO A 182       7.000   0.220   2.990  1.00 98.39           O  
ATOM   2884  CG  PRO A 182       8.513  -2.839   5.188  1.00 98.39           C  
ATOM   2885  HG2 PRO A 182       9.408  -2.945   5.801  1.00 98.39           H  
ATOM   2886  HG3 PRO A 182       8.079  -3.815   4.967  1.00 98.39           H  
ATOM   2887  CD  PRO A 182       7.517  -1.923   5.892  1.00 98.39           C  
ATOM   2888  HD2 PRO A 182       6.513  -2.087   5.499  1.00 98.39           H  
ATOM   2889  HD3 PRO A 182       7.538  -2.100   6.968  1.00 98.39           H  
ATOM   2890  N   LEU A 183       9.008   1.193   2.698  1.00 98.34           N  
ATOM   2891  H   LEU A 183       9.984   1.211   2.956  1.00 98.34           H  
ATOM   2892  CA  LEU A 183       8.577   2.141   1.670  1.00 98.34           C  
ATOM   2893  HA  LEU A 183       7.492   2.237   1.703  1.00 98.34           H  
ATOM   2894  C   LEU A 183       9.000   1.613   0.290  1.00 98.34           C  
ATOM   2895  CB  LEU A 183       9.164   3.532   1.966  1.00 98.34           C  
ATOM   2896  HB2 LEU A 183       8.868   4.216   1.171  1.00 98.34           H  
ATOM   2897  HB3 LEU A 183      10.251   3.460   1.952  1.00 98.34           H  
ATOM   2898  O   LEU A 183      10.202   1.585   0.011  1.00 98.34           O  
ATOM   2899  CG  LEU A 183       8.720   4.120   3.317  1.00 98.34           C  
ATOM   2900  HG  LEU A 183       8.936   3.409   4.114  1.00 98.34           H  
ATOM   2901  CD1 LEU A 183       9.506   5.391   3.621  1.00 98.34           C  
ATOM   2902 HD11 LEU A 183      10.575   5.200   3.531  1.00 98.34           H  
ATOM   2903 HD12 LEU A 183       9.292   5.697   4.645  1.00 98.34           H  
ATOM   2904 HD13 LEU A 183       9.213   6.184   2.932  1.00 98.34           H  
ATOM   2905  CD2 LEU A 183       7.227   4.454   3.357  1.00 98.34           C  
ATOM   2906 HD21 LEU A 183       6.972   4.880   4.327  1.00 98.34           H  
ATOM   2907 HD22 LEU A 183       6.978   5.166   2.569  1.00 98.34           H  
ATOM   2908 HD23 LEU A 183       6.635   3.548   3.225  1.00 98.34           H  
ATOM   2909  N   PRO A 184       8.056   1.197  -0.577  1.00 96.58           N  
ATOM   2910  CA  PRO A 184       8.347   0.578  -1.874  1.00 96.58           C  
ATOM   2911  HA  PRO A 184       9.181  -0.115  -1.767  1.00 96.58           H  
ATOM   2912  C   PRO A 184       8.739   1.609  -2.949  1.00 96.58           C  
ATOM   2913  CB  PRO A 184       7.085  -0.226  -2.213  1.00 96.58           C  
ATOM   2914  HB2 PRO A 184       7.113  -1.182  -1.689  1.00 96.58           H  
ATOM   2915  HB3 PRO A 184       6.946  -0.393  -3.281  1.00 96.58           H  
ATOM   2916  O   PRO A 184       8.164   1.655  -4.039  1.00 96.58           O  
ATOM   2917  CG  PRO A 184       5.986   0.647  -1.617  1.00 96.58           C  
ATOM   2918  HG2 PRO A 184       5.067   0.087  -1.443  1.00 96.58           H  
ATOM   2919  HG3 PRO A 184       5.807   1.512  -2.256  1.00 96.58           H  
ATOM   2920  CD  PRO A 184       6.620   1.132  -0.320  1.00 96.58           C  
ATOM   2921  HD2 PRO A 184       6.214   2.107  -0.050  1.00 96.58           H  
ATOM   2922  HD3 PRO A 184       6.422   0.409   0.471  1.00 96.58           H  
ATOM   2923  N   PHE A 185       9.726   2.457  -2.654  1.00 97.67           N  
ATOM   2924  H   PHE A 185      10.191   2.353  -1.763  1.00 97.67           H  
ATOM   2925  CA  PHE A 185      10.313   3.340  -3.660  1.00 97.67           C  
ATOM   2926  HA  PHE A 185       9.501   3.893  -4.131  1.00 97.67           H  
ATOM   2927  C   PHE A 185      11.029   2.534  -4.749  1.00 97.67           C  
ATOM   2928  CB  PHE A 185      11.276   4.342  -3.020  1.00 97.67           C  
ATOM   2929  HB2 PHE A 185      12.017   3.794  -2.438  1.00 97.67           H  
ATOM   2930  HB3 PHE A 185      11.803   4.867  -3.816  1.00 97.67           H  
ATOM   2931  O   PHE A 185      11.474   1.412  -4.504  1.00 97.67           O  
ATOM   2932  CG  PHE A 185      10.609   5.392  -2.158  1.00 97.67           C  
ATOM   2933  CD1 PHE A 185       9.729   6.322  -2.742  1.00 97.67           C  
ATOM   2934  HD1 PHE A 185       9.531   6.288  -3.803  1.00 97.67           H  
ATOM   2935  CD2 PHE A 185      10.886   5.458  -0.781  1.00 97.67           C  
ATOM   2936  HD2 PHE A 185      11.569   4.753  -0.331  1.00 97.67           H  
ATOM   2937  CE1 PHE A 185       9.094   7.291  -1.947  1.00 97.67           C  
ATOM   2938  HE1 PHE A 185       8.403   7.991  -2.393  1.00 97.67           H  
ATOM   2939  CE2 PHE A 185      10.278   6.449   0.008  1.00 97.67           C  
ATOM   2940  HE2 PHE A 185      10.505   6.513   1.062  1.00 97.67           H  
ATOM   2941  CZ  PHE A 185       9.375   7.353  -0.573  1.00 97.67           C  
ATOM   2942  HZ  PHE A 185       8.905   8.108   0.040  1.00 97.67           H  
ATOM   2943  N   PHE A 186      11.193   3.110  -5.939  1.00 95.83           N  
ATOM   2944  H   PHE A 186      10.757   4.007  -6.096  1.00 95.83           H  
ATOM   2945  CA  PHE A 186      11.814   2.448  -7.088  1.00 95.83           C  
ATOM   2946  HA  PHE A 186      11.186   1.606  -7.380  1.00 95.83           H  
ATOM   2947  C   PHE A 186      13.204   1.882  -6.752  1.00 95.83           C  
ATOM   2948  CB  PHE A 186      11.866   3.426  -8.272  1.00 95.83           C  
ATOM   2949  HB2 PHE A 186      12.171   2.870  -9.159  1.00 95.83           H  
ATOM   2950  HB3 PHE A 186      10.862   3.807  -8.461  1.00 95.83           H  
ATOM   2951  O   PHE A 186      13.499   0.744  -7.095  1.00 95.83           O  
ATOM   2952  CG  PHE A 186      12.817   4.597  -8.092  1.00 95.83           C  
ATOM   2953  CD1 PHE A 186      12.359   5.826  -7.580  1.00 95.83           C  
ATOM   2954  HD1 PHE A 186      11.312   5.962  -7.350  1.00 95.83           H  
ATOM   2955  CD2 PHE A 186      14.177   4.445  -8.423  1.00 95.83           C  
ATOM   2956  HD2 PHE A 186      14.542   3.511  -8.823  1.00 95.83           H  
ATOM   2957  CE1 PHE A 186      13.257   6.892  -7.389  1.00 95.83           C  
ATOM   2958  HE1 PHE A 186      12.904   7.838  -7.007  1.00 95.83           H  
ATOM   2959  CE2 PHE A 186      15.075   5.508  -8.232  1.00 95.83           C  
ATOM   2960  HE2 PHE A 186      16.115   5.383  -8.492  1.00 95.83           H  
ATOM   2961  CZ  PHE A 186      14.614   6.731  -7.720  1.00 95.83           C  
ATOM   2962  HZ  PHE A 186      15.307   7.551  -7.601  1.00 95.83           H  
ATOM   2963  N   PHE A 187      14.016   2.605  -5.975  1.00 95.44           N  
ATOM   2964  H   PHE A 187      13.739   3.546  -5.734  1.00 95.44           H  
ATOM   2965  CA  PHE A 187      15.364   2.161  -5.601  1.00 95.44           C  
ATOM   2966  HA  PHE A 187      15.874   1.840  -6.509  1.00 95.44           H  
ATOM   2967  C   PHE A 187      15.385   0.947  -4.658  1.00 95.44           C  
ATOM   2968  CB  PHE A 187      16.144   3.343  -5.012  1.00 95.44           C  
ATOM   2969  HB2 PHE A 187      16.232   4.117  -5.775  1.00 95.44           H  
ATOM   2970  HB3 PHE A 187      17.154   3.007  -4.778  1.00 95.44           H  
ATOM   2971  O   PHE A 187      16.439   0.359  -4.446  1.00 95.44           O  
ATOM   2972  CG  PHE A 187      15.543   3.942  -3.754  1.00 95.44           C  
ATOM   2973  CD1 PHE A 187      14.809   5.139  -3.823  1.00 95.44           C  
ATOM   2974  HD1 PHE A 187      14.670   5.638  -4.770  1.00 95.44           H  
ATOM   2975  CD2 PHE A 187      15.717   3.301  -2.512  1.00 95.44           C  
ATOM   2976  HD2 PHE A 187      16.302   2.395  -2.453  1.00 95.44           H  
ATOM   2977  CE1 PHE A 187      14.248   5.682  -2.654  1.00 95.44           C  
ATOM   2978  HE1 PHE A 187      13.653   6.582  -2.710  1.00 95.44           H  
ATOM   2979  CE2 PHE A 187      15.154   3.848  -1.345  1.00 95.44           C  
ATOM   2980  HE2 PHE A 187      15.309   3.368  -0.390  1.00 95.44           H  
ATOM   2981  CZ  PHE A 187      14.425   5.045  -1.416  1.00 95.44           C  
ATOM   2982  HZ  PHE A 187      14.008   5.476  -0.518  1.00 95.44           H  
ATOM   2983  N   SER A 188      14.229   0.564  -4.103  1.00 95.87           N  
ATOM   2984  H   SER A 188      13.399   1.080  -4.359  1.00 95.87           H  
ATOM   2985  CA  SER A 188      14.071  -0.595  -3.216  1.00 95.87           C  
ATOM   2986  HA  SER A 188      15.041  -0.826  -2.774  1.00 95.87           H  
ATOM   2987  C   SER A 188      13.745  -1.904  -3.909  1.00 95.87           C  
ATOM   2988  CB  SER A 188      13.091  -0.279  -2.084  1.00 95.87           C  
ATOM   2989  HB2 SER A 188      13.194  -1.033  -1.304  1.00 95.87           H  
ATOM   2990  HB3 SER A 188      13.334   0.694  -1.657  1.00 95.87           H  
ATOM   2991  O   SER A 188      13.609  -2.931  -3.242  1.00 95.87           O  
ATOM   2992  OG  SER A 188      11.751  -0.283  -2.532  1.00 95.87           O  
ATOM   2993  HG  SER A 188      11.666   0.343  -3.255  1.00 95.87           H  
ATOM   2994  N   ARG A 189      13.606  -1.875  -5.235  1.00 93.85           N  
ATOM   2995  H   ARG A 189      13.773  -1.002  -5.715  1.00 93.85           H  
ATOM   2996  CA  ARG A 189      13.115  -3.014  -6.010  1.00 93.85           C  
ATOM   2997  HA  ARG A 189      12.462  -3.619  -5.379  1.00 93.85           H  
ATOM   2998  C   ARG A 189      14.213  -3.979  -6.417  1.00 93.85           C  
ATOM   2999  CB  ARG A 189      12.319  -2.492  -7.210  1.00 93.85           C  
ATOM   3000  HB2 ARG A 189      11.913  -3.336  -7.768  1.00 93.85           H  
ATOM   3001  HB3 ARG A 189      12.998  -1.959  -7.876  1.00 93.85           H  
ATOM   3002  O   ARG A 189      13.963  -5.178  -6.414  1.00 93.85           O  
ATOM   3003  CG  ARG A 189      11.181  -1.535  -6.803  1.00 93.85           C  
ATOM   3004  HG2 ARG A 189      11.587  -0.619  -6.374  1.00 93.85           H  
ATOM   3005  HG3 ARG A 189      10.615  -1.259  -7.693  1.00 93.85           H  
ATOM   3006  CD  ARG A 189      10.250  -2.162  -5.755  1.00 93.85           C  
ATOM   3007  HD2 ARG A 189       9.463  -1.451  -5.504  1.00 93.85           H  
ATOM   3008  HD3 ARG A 189      10.802  -2.357  -4.836  1.00 93.85           H  
ATOM   3009  NE  ARG A 189       9.687  -3.417  -6.281  1.00 93.85           N  
ATOM   3010  HE  ARG A 189      10.246  -4.252  -6.181  1.00 93.85           H  
ATOM   3011  NH1 ARG A 189       8.007  -2.402  -7.420  1.00 93.85           N  
ATOM   3012 HH11 ARG A 189       7.782  -2.126  -8.365  1.00 93.85           H  
ATOM   3013 HH12 ARG A 189       8.019  -1.649  -6.748  1.00 93.85           H  
ATOM   3014  NH2 ARG A 189       8.718  -4.414  -8.073  1.00 93.85           N  
ATOM   3015 HH21 ARG A 189       9.482  -5.068  -8.162  1.00 93.85           H  
ATOM   3016 HH22 ARG A 189       8.106  -4.283  -8.866  1.00 93.85           H  
ATOM   3017  CZ  ARG A 189       8.793  -3.421  -7.242  1.00 93.85           C  
ATOM   3018  N   ASP A 190      15.403  -3.466  -6.701  1.00 93.97           N  
ATOM   3019  H   ASP A 190      15.531  -2.465  -6.656  1.00 93.97           H  
ATOM   3020  CA  ASP A 190      16.593  -4.261  -6.984  1.00 93.97           C  
ATOM   3021  HA  ASP A 190      16.585  -5.153  -6.358  1.00 93.97           H  
ATOM   3022  C   ASP A 190      17.859  -3.454  -6.664  1.00 93.97           C  
ATOM   3023  CB  ASP A 190      16.588  -4.707  -8.451  1.00 93.97           C  
ATOM   3024  HB2 ASP A 190      16.680  -3.837  -9.101  1.00 93.97           H  
ATOM   3025  HB3 ASP A 190      15.657  -5.226  -8.680  1.00 93.97           H  
ATOM   3026  O   ASP A 190      17.854  -2.223  -6.737  1.00 93.97           O  
ATOM   3027  CG  ASP A 190      17.755  -5.656  -8.688  1.00 93.97           C  
ATOM   3028  OD1 ASP A 190      17.726  -6.753  -8.095  1.00 93.97           O  
ATOM   3029  OD2 ASP A 190      18.759  -5.202  -9.278  1.00 93.97           O  
ATOM   3030  N   SER A 191      18.963  -4.131  -6.334  1.00 92.67           N  
ATOM   3031  H   SER A 191      18.956  -5.138  -6.414  1.00 92.67           H  
ATOM   3032  CA  SER A 191      20.232  -3.451  -6.049  1.00 92.67           C  
ATOM   3033  HA  SER A 191      20.044  -2.684  -5.298  1.00 92.67           H  
ATOM   3034  C   SER A 191      20.821  -2.738  -7.270  1.00 92.67           C  
ATOM   3035  CB  SER A 191      21.257  -4.431  -5.475  1.00 92.67           C  
ATOM   3036  HB2 SER A 191      20.879  -4.820  -4.529  1.00 92.67           H  
ATOM   3037  HB3 SER A 191      22.188  -3.899  -5.279  1.00 92.67           H  
ATOM   3038  O   SER A 191      21.539  -1.756  -7.103  1.00 92.67           O  
ATOM   3039  OG  SER A 191      21.503  -5.520  -6.346  1.00 92.67           O  
ATOM   3040  HG  SER A 191      21.444  -5.227  -7.258  1.00 92.67           H  
ATOM   3041  N   GLY A 192      20.510  -3.196  -8.487  1.00 90.63           N  
ATOM   3042  H   GLY A 192      19.877  -3.978  -8.575  1.00 90.63           H  
ATOM   3043  CA  GLY A 192      20.945  -2.580  -9.740  1.00 90.63           C  
ATOM   3044  HA2 GLY A 192      20.651  -3.232 -10.562  1.00 90.63           H  
ATOM   3045  HA3 GLY A 192      22.030  -2.481  -9.741  1.00 90.63           H  
ATOM   3046  C   GLY A 192      20.334  -1.201 -10.000  1.00 90.63           C  
ATOM   3047  O   GLY A 192      20.897  -0.428 -10.771  1.00 90.63           O  
ATOM   3048  N   ILE A 193      19.230  -0.862  -9.323  1.00 92.41           N  
ATOM   3049  H   ILE A 193      18.821  -1.550  -8.707  1.00 92.41           H  
ATOM   3050  CA  ILE A 193      18.594   0.463  -9.387  1.00 92.41           C  
ATOM   3051  HA  ILE A 193      19.204   1.097 -10.031  1.00 92.41           H  
ATOM   3052  C   ILE A 193      18.597   1.195  -8.040  1.00 92.41           C  
ATOM   3053  CB  ILE A 193      17.202   0.398 -10.042  1.00 92.41           C  
ATOM   3054  HB  ILE A 193      16.812   1.416 -10.079  1.00 92.41           H  
ATOM   3055  O   ILE A 193      17.836   2.145  -7.842  1.00 92.41           O  
ATOM   3056  CG1 ILE A 193      16.217  -0.472  -9.237  1.00 92.41           C  
ATOM   3057 HG12 ILE A 193      16.282  -0.234  -8.175  1.00 92.41           H  
ATOM   3058 HG13 ILE A 193      16.455  -1.527  -9.373  1.00 92.41           H  
ATOM   3059  CG2 ILE A 193      17.333  -0.085 -11.499  1.00 92.41           C  
ATOM   3060 HG21 ILE A 193      16.405   0.081 -12.045  1.00 92.41           H  
ATOM   3061 HG22 ILE A 193      17.586  -1.145 -11.530  1.00 92.41           H  
ATOM   3062 HG23 ILE A 193      18.120   0.474 -12.006  1.00 92.41           H  
ATOM   3063  CD1 ILE A 193      14.783  -0.206  -9.695  1.00 92.41           C  
ATOM   3064 HD11 ILE A 193      14.100  -0.883  -9.181  1.00 92.41           H  
ATOM   3065 HD12 ILE A 193      14.512   0.827  -9.478  1.00 92.41           H  
ATOM   3066 HD13 ILE A 193      14.671  -0.369 -10.767  1.00 92.41           H  
ATOM   3067  N   ALA A 194      19.469   0.774  -7.117  1.00 94.67           N  
ATOM   3068  H   ALA A 194      20.070  -0.004  -7.344  1.00 94.67           H  
ATOM   3069  CA  ALA A 194      19.706   1.481  -5.867  1.00 94.67           C  
ATOM   3070  HA  ALA A 194      18.778   1.486  -5.296  1.00 94.67           H  
ATOM   3071  C   ALA A 194      20.127   2.934  -6.140  1.00 94.67           C  
ATOM   3072  CB  ALA A 194      20.764   0.727  -5.057  1.00 94.67           C  
ATOM   3073  HB1 ALA A 194      20.910   1.217  -4.094  1.00 94.67           H  
ATOM   3074  HB2 ALA A 194      21.707   0.707  -5.603  1.00 94.67           H  
ATOM   3075  HB3 ALA A 194      20.427  -0.296  -4.887  1.00 94.67           H  
ATOM   3076  O   ALA A 194      20.867   3.221  -7.084  1.00 94.67           O  
ATOM   3077  N   LEU A 195      19.676   3.864  -5.299  1.00 93.09           N  
ATOM   3078  H   LEU A 195      19.167   3.565  -4.479  1.00 93.09           H  
ATOM   3079  CA  LEU A 195      19.899   5.287  -5.525  1.00 93.09           C  
ATOM   3080  HA  LEU A 195      19.635   5.495  -6.562  1.00 93.09           H  
ATOM   3081  C   LEU A 195      21.381   5.628  -5.278  1.00 93.09           C  
ATOM   3082  CB  LEU A 195      18.949   6.082  -4.620  1.00 93.09           C  
ATOM   3083  HB2 LEU A 195      17.923   5.769  -4.810  1.00 93.09           H  
ATOM   3084  HB3 LEU A 195      19.184   5.835  -3.585  1.00 93.09           H  
ATOM   3085  O   LEU A 195      21.841   5.470  -4.143  1.00 93.09           O  
ATOM   3086  CG  LEU A 195      19.051   7.603  -4.801  1.00 93.09           C  
ATOM   3087  HG  LEU A 195      20.090   7.921  -4.714  1.00 93.09           H  
ATOM   3088  CD1 LEU A 195      18.505   8.013  -6.168  1.00 93.09           C  
ATOM   3089 HD11 LEU A 195      18.483   9.100  -6.243  1.00 93.09           H  
ATOM   3090 HD12 LEU A 195      17.503   7.605  -6.303  1.00 93.09           H  
ATOM   3091 HD13 LEU A 195      19.136   7.633  -6.972  1.00 93.09           H  
ATOM   3092  CD2 LEU A 195      18.241   8.304  -3.714  1.00 93.09           C  
ATOM   3093 HD21 LEU A 195      17.175   8.127  -3.855  1.00 93.09           H  
ATOM   3094 HD22 LEU A 195      18.456   9.372  -3.748  1.00 93.09           H  
ATOM   3095 HD23 LEU A 195      18.542   7.935  -2.733  1.00 93.09           H  
ATOM   3096  N   PRO A 196      22.140   6.103  -6.286  1.00 91.80           N  
ATOM   3097  CA  PRO A 196      23.580   6.298  -6.159  1.00 91.80           C  
ATOM   3098  HA  PRO A 196      24.021   5.504  -5.556  1.00 91.80           H  
ATOM   3099  C   PRO A 196      23.901   7.639  -5.500  1.00 91.80           C  
ATOM   3100  CB  PRO A 196      24.099   6.172  -7.583  1.00 91.80           C  
ATOM   3101  HB2 PRO A 196      25.047   6.688  -7.728  1.00 91.80           H  
ATOM   3102  HB3 PRO A 196      24.182   5.109  -7.808  1.00 91.80           H  
ATOM   3103  O   PRO A 196      24.221   8.629  -6.157  1.00 91.80           O  
ATOM   3104  CG  PRO A 196      22.980   6.764  -8.430  1.00 91.80           C  
ATOM   3105  HG2 PRO A 196      22.993   6.370  -9.447  1.00 91.80           H  
ATOM   3106  HG3 PRO A 196      23.050   7.851  -8.435  1.00 91.80           H  
ATOM   3107  CD  PRO A 196      21.730   6.327  -7.672  1.00 91.80           C  
ATOM   3108  HD2 PRO A 196      21.350   5.403  -8.108  1.00 91.80           H  
ATOM   3109  HD3 PRO A 196      20.979   7.114  -7.746  1.00 91.80           H  
ATOM   3110  N   MET A 197      23.819   7.670  -4.175  1.00 89.77           N  
ATOM   3111  H   MET A 197      23.587   6.803  -3.712  1.00 89.77           H  
ATOM   3112  CA  MET A 197      24.037   8.861  -3.356  1.00 89.77           C  
ATOM   3113  HA  MET A 197      23.261   9.592  -3.586  1.00 89.77           H  
ATOM   3114  C   MET A 197      25.385   9.536  -3.622  1.00 89.77           C  
ATOM   3115  CB  MET A 197      23.944   8.473  -1.875  1.00 89.77           C  
ATOM   3116  HB2 MET A 197      24.191   9.338  -1.259  1.00 89.77           H  
ATOM   3117  HB3 MET A 197      24.672   7.691  -1.663  1.00 89.77           H  
ATOM   3118  O   MET A 197      25.458  10.764  -3.629  1.00 89.77           O  
ATOM   3119  CG  MET A 197      22.553   7.966  -1.483  1.00 89.77           C  
ATOM   3120  HG2 MET A 197      22.570   7.753  -0.414  1.00 89.77           H  
ATOM   3121  HG3 MET A 197      22.362   7.025  -1.999  1.00 89.77           H  
ATOM   3122  SD  MET A 197      21.165   9.088  -1.822  1.00 89.77           S  
ATOM   3123  CE  MET A 197      21.644  10.547  -0.861  1.00 89.77           C  
ATOM   3124  HE1 MET A 197      22.516  11.017  -1.316  1.00 89.77           H  
ATOM   3125  HE2 MET A 197      20.818  11.258  -0.853  1.00 89.77           H  
ATOM   3126  HE3 MET A 197      21.879  10.255   0.163  1.00 89.77           H  
ATOM   3127  N   GLY A 198      26.444   8.766  -3.898  1.00 82.70           N  
ATOM   3128  H   GLY A 198      26.331   7.762  -3.871  1.00 82.70           H  
ATOM   3129  CA  GLY A 198      27.752   9.344  -4.218  1.00 82.70           C  
ATOM   3130  HA2 GLY A 198      28.525   8.579  -4.144  1.00 82.70           H  
ATOM   3131  HA3 GLY A 198      27.987  10.106  -3.475  1.00 82.70           H  
ATOM   3132  C   GLY A 198      27.831  10.010  -5.599  1.00 82.70           C  
ATOM   3133  O   GLY A 198      28.705  10.847  -5.805  1.00 82.70           O  
ATOM   3134  N   ALA A 199      26.901   9.715  -6.515  1.00 84.44           N  
ATOM   3135  H   ALA A 199      26.178   9.052  -6.277  1.00 84.44           H  
ATOM   3136  CA  ALA A 199      26.758  10.431  -7.786  1.00 84.44           C  
ATOM   3137  HA  ALA A 199      27.743  10.752  -8.125  1.00 84.44           H  
ATOM   3138  C   ALA A 199      25.886  11.694  -7.663  1.00 84.44           C  
ATOM   3139  CB  ALA A 199      26.194   9.473  -8.843  1.00 84.44           C  
ATOM   3140  HB1 ALA A 199      26.824   8.588  -8.925  1.00 84.44           H  
ATOM   3141  HB2 ALA A 199      26.174   9.972  -9.812  1.00 84.44           H  
ATOM   3142  HB3 ALA A 199      25.179   9.176  -8.578  1.00 84.44           H  
ATOM   3143  O   ALA A 199      25.879  12.512  -8.574  1.00 84.44           O  
ATOM   3144  N   LEU A 200      25.164  11.879  -6.551  1.00 84.33           N  
ATOM   3145  H   LEU A 200      25.231  11.172  -5.832  1.00 84.33           H  
ATOM   3146  CA  LEU A 200      24.197  12.963  -6.326  1.00 84.33           C  
ATOM   3147  HA  LEU A 200      24.037  13.492  -7.266  1.00 84.33           H  
ATOM   3148  C   LEU A 200      24.726  14.037  -5.360  1.00 84.33           C  
ATOM   3149  CB  LEU A 200      22.849  12.356  -5.886  1.00 84.33           C  
ATOM   3150  HB2 LEU A 200      22.158  13.160  -5.633  1.00 84.33           H  
ATOM   3151  HB3 LEU A 200      23.014  11.769  -4.983  1.00 84.33           H  
ATOM   3152  O   LEU A 200      23.994  14.569  -4.526  1.00 84.33           O  
ATOM   3153  CG  LEU A 200      22.174  11.464  -6.943  1.00 84.33           C  
ATOM   3154  HG  LEU A 200      22.834  10.639  -7.210  1.00 84.33           H  
ATOM   3155  CD1 LEU A 200      20.886  10.880  -6.365  1.00 84.33           C  
ATOM   3156 HD11 LEU A 200      20.422  10.230  -7.106  1.00 84.33           H  
ATOM   3157 HD12 LEU A 200      20.192  11.676  -6.097  1.00 84.33           H  
ATOM   3158 HD13 LEU A 200      21.117  10.288  -5.478  1.00 84.33           H  
ATOM   3159  CD2 LEU A 200      21.835  12.244  -8.213  1.00 84.33           C  
ATOM   3160 HD21 LEU A 200      21.294  11.596  -8.903  1.00 84.33           H  
ATOM   3161 HD22 LEU A 200      21.224  13.112  -7.966  1.00 84.33           H  
ATOM   3162 HD23 LEU A 200      22.747  12.569  -8.714  1.00 84.33           H  
ATOM   3163  N   LEU A 201      26.013  14.383  -5.464  1.00 74.58           N  
ATOM   3164  H   LEU A 201      26.565  13.896  -6.156  1.00 74.58           H  
ATOM   3165  CA  LEU A 201      26.693  15.293  -4.527  1.00 74.58           C  
ATOM   3166  HA  LEU A 201      26.661  14.849  -3.532  1.00 74.58           H  
ATOM   3167  C   LEU A 201      26.026  16.672  -4.411  1.00 74.58           C  
ATOM   3168  CB  LEU A 201      28.158  15.468  -4.966  1.00 74.58           C  
ATOM   3169  HB2 LEU A 201      28.617  16.251  -4.362  1.00 74.58           H  
ATOM   3170  HB3 LEU A 201      28.171  15.805  -6.002  1.00 74.58           H  
ATOM   3171  O   LEU A 201      25.963  17.238  -3.316  1.00 74.58           O  
ATOM   3172  CG  LEU A 201      29.014  14.196  -4.843  1.00 74.58           C  
ATOM   3173  HG  LEU A 201      28.520  13.381  -5.374  1.00 74.58           H  
ATOM   3174  CD1 LEU A 201      30.378  14.432  -5.487  1.00 74.58           C  
ATOM   3175 HD11 LEU A 201      30.248  14.698  -6.536  1.00 74.58           H  
ATOM   3176 HD12 LEU A 201      30.908  15.235  -4.975  1.00 74.58           H  
ATOM   3177 HD13 LEU A 201      30.967  13.516  -5.440  1.00 74.58           H  
ATOM   3178  CD2 LEU A 201      29.233  13.788  -3.382  1.00 74.58           C  
ATOM   3179 HD21 LEU A 201      29.894  12.922  -3.352  1.00 74.58           H  
ATOM   3180 HD22 LEU A 201      29.684  14.610  -2.824  1.00 74.58           H  
ATOM   3181 HD23 LEU A 201      28.285  13.500  -2.928  1.00 74.58           H  
ATOM   3182  N   TYR A 202      25.500  17.198  -5.515  1.00 77.61           N  
ATOM   3183  H   TYR A 202      25.593  16.684  -6.380  1.00 77.61           H  
ATOM   3184  CA  TYR A 202      24.886  18.529  -5.577  1.00 77.61           C  
ATOM   3185  HA  TYR A 202      25.179  19.097  -4.693  1.00 77.61           H  
ATOM   3186  C   TYR A 202      23.355  18.493  -5.562  1.00 77.61           C  
ATOM   3187  CB  TYR A 202      25.435  19.280  -6.794  1.00 77.61           C  
ATOM   3188  HB2 TYR A 202      25.038  18.819  -7.698  1.00 77.61           H  
ATOM   3189  HB3 TYR A 202      25.081  20.310  -6.766  1.00 77.61           H  
ATOM   3190  O   TYR A 202      22.720  19.542  -5.564  1.00 77.61           O  
ATOM   3191  CG  TYR A 202      26.951  19.293  -6.855  1.00 77.61           C  
ATOM   3192  CD1 TYR A 202      27.695  19.883  -5.813  1.00 77.61           C  
ATOM   3193  HD1 TYR A 202      27.183  20.359  -4.989  1.00 77.61           H  
ATOM   3194  CD2 TYR A 202      27.617  18.686  -7.936  1.00 77.61           C  
ATOM   3195  HD2 TYR A 202      27.053  18.263  -8.755  1.00 77.61           H  
ATOM   3196  CE1 TYR A 202      29.102  19.864  -5.849  1.00 77.61           C  
ATOM   3197  HE1 TYR A 202      29.671  20.325  -5.055  1.00 77.61           H  
ATOM   3198  CE2 TYR A 202      29.022  18.657  -7.972  1.00 77.61           C  
ATOM   3199  HE2 TYR A 202      29.541  18.203  -8.804  1.00 77.61           H  
ATOM   3200  OH  TYR A 202      31.124  19.233  -6.983  1.00 77.61           O  
ATOM   3201  HH  TYR A 202      31.520  19.701  -6.244  1.00 77.61           H  
ATOM   3202  CZ  TYR A 202      29.767  19.249  -6.933  1.00 77.61           C  
ATOM   3203  N   THR A 203      22.764  17.298  -5.500  1.00 83.20           N  
ATOM   3204  H   THR A 203      23.339  16.471  -5.422  1.00 83.20           H  
ATOM   3205  CA  THR A 203      21.313  17.117  -5.475  1.00 83.20           C  
ATOM   3206  HA  THR A 203      20.826  18.051  -5.755  1.00 83.20           H  
ATOM   3207  C   THR A 203      20.862  16.761  -4.062  1.00 83.20           C  
ATOM   3208  CB  THR A 203      20.879  16.079  -6.518  1.00 83.20           C  
ATOM   3209  HB  THR A 203      21.437  15.153  -6.378  1.00 83.20           H  
ATOM   3210  O   THR A 203      21.330  15.795  -3.453  1.00 83.20           O  
ATOM   3211  CG2 THR A 203      19.383  15.777  -6.446  1.00 83.20           C  
ATOM   3212 HG21 THR A 203      18.817  16.694  -6.282  1.00 83.20           H  
ATOM   3213 HG22 THR A 203      19.186  15.089  -5.624  1.00 83.20           H  
ATOM   3214 HG23 THR A 203      19.058  15.311  -7.377  1.00 83.20           H  
ATOM   3215  OG1 THR A 203      21.133  16.574  -7.815  1.00 83.20           O  
ATOM   3216  HG1 THR A 203      22.068  16.490  -8.017  1.00 83.20           H  
ATOM   3217  N   GLU A 204      19.947  17.550  -3.506  1.00 89.26           N  
ATOM   3218  H   GLU A 204      19.595  18.347  -4.018  1.00 89.26           H  
ATOM   3219  CA  GLU A 204      19.273  17.174  -2.268  1.00 89.26           C  
ATOM   3220  HA  GLU A 204      20.001  16.685  -1.620  1.00 89.26           H  
ATOM   3221  C   GLU A 204      18.165  16.167  -2.583  1.00 89.26           C  
ATOM   3222  CB  GLU A 204      18.763  18.404  -1.509  1.00 89.26           C  
ATOM   3223  HB2 GLU A 204      17.892  18.824  -2.012  1.00 89.26           H  
ATOM   3224  HB3 GLU A 204      19.555  19.152  -1.478  1.00 89.26           H  
ATOM   3225  O   GLU A 204      17.338  16.396  -3.465  1.00 89.26           O  
ATOM   3226  CG  GLU A 204      18.404  17.993  -0.075  1.00 89.26           C  
ATOM   3227  HG2 GLU A 204      19.267  17.503   0.376  1.00 89.26           H  
ATOM   3228  HG3 GLU A 204      17.591  17.266  -0.105  1.00 89.26           H  
ATOM   3229  CD  GLU A 204      18.008  19.179   0.805  1.00 89.26           C  
ATOM   3230  OE1 GLU A 204      16.945  19.082   1.449  1.00 89.26           O  
ATOM   3231  OE2 GLU A 204      18.780  20.154   0.879  1.00 89.26           O  
ATOM   3232  N   THR A 205      18.163  15.038  -1.875  1.00 93.07           N  
ATOM   3233  H   THR A 205      18.836  14.932  -1.128  1.00 93.07           H  
ATOM   3234  CA  THR A 205      17.083  14.053  -1.956  1.00 93.07           C  
ATOM   3235  HA  THR A 205      16.456  14.258  -2.824  1.00 93.07           H  
ATOM   3236  C   THR A 205      16.233  14.172  -0.703  1.00 93.07           C  
ATOM   3237  CB  THR A 205      17.623  12.632  -2.117  1.00 93.07           C  
ATOM   3238  HB  THR A 205      18.207  12.366  -1.235  1.00 93.07           H  
ATOM   3239  O   THR A 205      16.723  13.921   0.402  1.00 93.07           O  
ATOM   3240  CG2 THR A 205      16.486  11.632  -2.307  1.00 93.07           C  
ATOM   3241 HG21 THR A 205      15.834  11.619  -1.433  1.00 93.07           H  
ATOM   3242 HG22 THR A 205      16.900  10.633  -2.447  1.00 93.07           H  
ATOM   3243 HG23 THR A 205      15.886  11.910  -3.174  1.00 93.07           H  
ATOM   3244  OG1 THR A 205      18.469  12.563  -3.240  1.00 93.07           O  
ATOM   3245  HG1 THR A 205      19.023  13.347  -3.243  1.00 93.07           H  
ATOM   3246  N   LYS A 206      14.968  14.553  -0.874  1.00 95.48           N  
ATOM   3247  H   LYS A 206      14.635  14.671  -1.820  1.00 95.48           H  
ATOM   3248  CA  LYS A 206      14.009  14.738   0.219  1.00 95.48           C  
ATOM   3249  HA  LYS A 206      14.520  14.622   1.175  1.00 95.48           H  
ATOM   3250  C   LYS A 206      12.922  13.673   0.133  1.00 95.48           C  
ATOM   3251  CB  LYS A 206      13.400  16.151   0.180  1.00 95.48           C  
ATOM   3252  HB2 LYS A 206      12.669  16.236   0.984  1.00 95.48           H  
ATOM   3253  HB3 LYS A 206      12.870  16.270  -0.765  1.00 95.48           H  
ATOM   3254  O   LYS A 206      12.460  13.348  -0.957  1.00 95.48           O  
ATOM   3255  CG  LYS A 206      14.409  17.304   0.321  1.00 95.48           C  
ATOM   3256  HG2 LYS A 206      14.831  17.298   1.326  1.00 95.48           H  
ATOM   3257  HG3 LYS A 206      15.212  17.180  -0.406  1.00 95.48           H  
ATOM   3258  CD  LYS A 206      13.703  18.646   0.047  1.00 95.48           C  
ATOM   3259  HD2 LYS A 206      12.904  18.797   0.773  1.00 95.48           H  
ATOM   3260  HD3 LYS A 206      13.266  18.612  -0.951  1.00 95.48           H  
ATOM   3261  CE  LYS A 206      14.665  19.833   0.110  1.00 95.48           C  
ATOM   3262  HE2 LYS A 206      15.554  19.591  -0.473  1.00 95.48           H  
ATOM   3263  HE3 LYS A 206      14.980  19.958   1.145  1.00 95.48           H  
ATOM   3264  NZ  LYS A 206      14.067  21.099  -0.388  1.00 95.48           N  
ATOM   3265  HZ1 LYS A 206      13.778  21.066  -1.355  1.00 95.48           H  
ATOM   3266  HZ2 LYS A 206      14.732  21.857  -0.334  1.00 95.48           H  
ATOM   3267  HZ3 LYS A 206      13.244  21.357   0.138  1.00 95.48           H  
ATOM   3268  N   ILE A 207      12.482  13.151   1.272  1.00 98.07           N  
ATOM   3269  H   ILE A 207      12.912  13.464   2.130  1.00 98.07           H  
ATOM   3270  CA  ILE A 207      11.268  12.330   1.359  1.00 98.07           C  
ATOM   3271  HA  ILE A 207      10.819  12.237   0.370  1.00 98.07           H  
ATOM   3272  C   ILE A 207      10.276  13.076   2.242  1.00 98.07           C  
ATOM   3273  CB  ILE A 207      11.550  10.898   1.863  1.00 98.07           C  
ATOM   3274  HB  ILE A 207      11.914  10.952   2.889  1.00 98.07           H  
ATOM   3275  O   ILE A 207      10.566  13.342   3.408  1.00 98.07           O  
ATOM   3276  CG1 ILE A 207      12.620  10.190   1.000  1.00 98.07           C  
ATOM   3277 HG12 ILE A 207      13.510  10.817   0.936  1.00 98.07           H  
ATOM   3278 HG13 ILE A 207      12.238  10.048  -0.011  1.00 98.07           H  
ATOM   3279  CG2 ILE A 207      10.233  10.100   1.844  1.00 98.07           C  
ATOM   3280 HG21 ILE A 207      10.380   9.097   2.245  1.00 98.07           H  
ATOM   3281 HG22 ILE A 207       9.863  10.033   0.821  1.00 98.07           H  
ATOM   3282 HG23 ILE A 207       9.471  10.589   2.450  1.00 98.07           H  
ATOM   3283  CD1 ILE A 207      13.076   8.835   1.560  1.00 98.07           C  
ATOM   3284 HD11 ILE A 207      12.263   8.110   1.527  1.00 98.07           H  
ATOM   3285 HD12 ILE A 207      13.899   8.456   0.954  1.00 98.07           H  
ATOM   3286 HD13 ILE A 207      13.420   8.955   2.587  1.00 98.07           H  
ATOM   3287  N   THR A 208       9.116  13.405   1.686  1.00 98.36           N  
ATOM   3288  H   THR A 208       8.953  13.144   0.724  1.00 98.36           H  
ATOM   3289  CA  THR A 208       8.041  14.116   2.381  1.00 98.36           C  
ATOM   3290  HA  THR A 208       8.408  14.504   3.332  1.00 98.36           H  
ATOM   3291  C   THR A 208       6.898  13.162   2.667  1.00 98.36           C  
ATOM   3292  CB  THR A 208       7.545  15.309   1.561  1.00 98.36           C  
ATOM   3293  HB  THR A 208       7.136  14.937   0.622  1.00 98.36           H  
ATOM   3294  O   THR A 208       6.475  12.417   1.783  1.00 98.36           O  
ATOM   3295  CG2 THR A 208       6.464  16.125   2.268  1.00 98.36           C  
ATOM   3296 HG21 THR A 208       5.534  15.557   2.303  1.00 98.36           H  
ATOM   3297 HG22 THR A 208       6.282  17.046   1.715  1.00 98.36           H  
ATOM   3298 HG23 THR A 208       6.773  16.366   3.285  1.00 98.36           H  
ATOM   3299  OG1 THR A 208       8.622  16.172   1.282  1.00 98.36           O  
ATOM   3300  HG1 THR A 208       8.833  16.652   2.086  1.00 98.36           H  
ATOM   3301  N   PHE A 209       6.390  13.208   3.893  1.00 98.62           N  
ATOM   3302  H   PHE A 209       6.772  13.876   4.547  1.00 98.62           H  
ATOM   3303  CA  PHE A 209       5.248  12.431   4.352  1.00 98.62           C  
ATOM   3304  HA  PHE A 209       4.888  11.770   3.564  1.00 98.62           H  
ATOM   3305  C   PHE A 209       4.131  13.376   4.759  1.00 98.62           C  
ATOM   3306  CB  PHE A 209       5.639  11.591   5.570  1.00 98.62           C  
ATOM   3307  HB2 PHE A 209       4.747  11.088   5.946  1.00 98.62           H  
ATOM   3308  HB3 PHE A 209       5.984  12.274   6.347  1.00 98.62           H  
ATOM   3309  O   PHE A 209       4.364  14.304   5.536  1.00 98.62           O  
ATOM   3310  CG  PHE A 209       6.716  10.563   5.327  1.00 98.62           C  
ATOM   3311  CD1 PHE A 209       6.370   9.222   5.086  1.00 98.62           C  
ATOM   3312  HD1 PHE A 209       5.330   8.932   5.050  1.00 98.62           H  
ATOM   3313  CD2 PHE A 209       8.068  10.949   5.333  1.00 98.62           C  
ATOM   3314  HD2 PHE A 209       8.336  11.980   5.512  1.00 98.62           H  
ATOM   3315  CE1 PHE A 209       7.373   8.264   4.863  1.00 98.62           C  
ATOM   3316  HE1 PHE A 209       7.102   7.237   4.667  1.00 98.62           H  
ATOM   3317  CE2 PHE A 209       9.067  10.000   5.076  1.00 98.62           C  
ATOM   3318  HE2 PHE A 209      10.100  10.313   5.031  1.00 98.62           H  
ATOM   3319  CZ  PHE A 209       8.723   8.658   4.851  1.00 98.62           C  
ATOM   3320  HZ  PHE A 209       9.505   7.940   4.651  1.00 98.62           H  
ATOM   3321  N   LYS A 210       2.917  13.079   4.304  1.00 98.50           N  
ATOM   3322  H   LYS A 210       2.822  12.346   3.616  1.00 98.50           H  
ATOM   3323  CA  LYS A 210       1.688  13.657   4.832  1.00 98.50           C  
ATOM   3324  HA  LYS A 210       1.916  14.522   5.454  1.00 98.50           H  
ATOM   3325  C   LYS A 210       0.991  12.612   5.696  1.00 98.50           C  
ATOM   3326  CB  LYS A 210       0.837  14.127   3.651  1.00 98.50           C  
ATOM   3327  HB2 LYS A 210       1.432  14.796   3.029  1.00 98.50           H  
ATOM   3328  HB3 LYS A 210       0.536  13.272   3.046  1.00 98.50           H  
ATOM   3329  O   LYS A 210       0.554  11.576   5.189  1.00 98.50           O  
ATOM   3330  CG  LYS A 210      -0.399  14.877   4.146  1.00 98.50           C  
ATOM   3331  HG2 LYS A 210      -1.011  14.221   4.765  1.00 98.50           H  
ATOM   3332  HG3 LYS A 210      -0.089  15.735   4.743  1.00 98.50           H  
ATOM   3333  CD  LYS A 210      -1.227  15.356   2.957  1.00 98.50           C  
ATOM   3334  HD2 LYS A 210      -0.614  15.964   2.292  1.00 98.50           H  
ATOM   3335  HD3 LYS A 210      -1.594  14.486   2.412  1.00 98.50           H  
ATOM   3336  CE  LYS A 210      -2.393  16.182   3.495  1.00 98.50           C  
ATOM   3337  HE2 LYS A 210      -2.812  15.658   4.354  1.00 98.50           H  
ATOM   3338  HE3 LYS A 210      -2.021  17.148   3.834  1.00 98.50           H  
ATOM   3339  NZ  LYS A 210      -3.445  16.335   2.471  1.00 98.50           N  
ATOM   3340  HZ1 LYS A 210      -4.204  16.905   2.815  1.00 98.50           H  
ATOM   3341  HZ2 LYS A 210      -3.846  15.422   2.307  1.00 98.50           H  
ATOM   3342  HZ3 LYS A 210      -3.074  16.670   1.594  1.00 98.50           H  
ATOM   3343  N   PHE A 211       0.915  12.853   7.001  1.00 98.67           N  
ATOM   3344  H   PHE A 211       1.249  13.732   7.369  1.00 98.67           H  
ATOM   3345  CA  PHE A 211       0.236  11.947   7.921  1.00 98.67           C  
ATOM   3346  HA  PHE A 211       0.258  10.938   7.509  1.00 98.67           H  
ATOM   3347  C   PHE A 211      -1.238  12.304   8.061  1.00 98.67           C  
ATOM   3348  CB  PHE A 211       0.948  11.907   9.277  1.00 98.67           C  
ATOM   3349  HB2 PHE A 211       0.279  11.433   9.995  1.00 98.67           H  
ATOM   3350  HB3 PHE A 211       1.107  12.931   9.615  1.00 98.67           H  
ATOM   3351  O   PHE A 211      -1.608  13.470   8.183  1.00 98.67           O  
ATOM   3352  CG  PHE A 211       2.270  11.155   9.343  1.00 98.67           C  
ATOM   3353  CD1 PHE A 211       2.762  10.371   8.275  1.00 98.67           C  
ATOM   3354  HD1 PHE A 211       2.240  10.314   7.332  1.00 98.67           H  
ATOM   3355  CD2 PHE A 211       3.007  11.218  10.539  1.00 98.67           C  
ATOM   3356  HD2 PHE A 211       2.643  11.827  11.354  1.00 98.67           H  
ATOM   3357  CE1 PHE A 211       3.964   9.658   8.422  1.00 98.67           C  
ATOM   3358  HE1 PHE A 211       4.369   9.097   7.592  1.00 98.67           H  
ATOM   3359  CE2 PHE A 211       4.197  10.489  10.690  1.00 98.67           C  
ATOM   3360  HE2 PHE A 211       4.748  10.547  11.617  1.00 98.67           H  
ATOM   3361  CZ  PHE A 211       4.666   9.691   9.635  1.00 98.67           C  
ATOM   3362  HZ  PHE A 211       5.595   9.151   9.740  1.00 98.67           H  
ATOM   3363  N   ARG A 212      -2.089  11.276   8.096  1.00 98.04           N  
ATOM   3364  H   ARG A 212      -1.712  10.344   8.001  1.00 98.04           H  
ATOM   3365  CA  ARG A 212      -3.501  11.447   8.441  1.00 98.04           C  
ATOM   3366  HA  ARG A 212      -3.897  12.269   7.845  1.00 98.04           H  
ATOM   3367  C   ARG A 212      -3.649  11.852   9.897  1.00 98.04           C  
ATOM   3368  CB  ARG A 212      -4.313  10.180   8.148  1.00 98.04           C  
ATOM   3369  HB2 ARG A 212      -3.845   9.315   8.617  1.00 98.04           H  
ATOM   3370  HB3 ARG A 212      -5.312  10.304   8.568  1.00 98.04           H  
ATOM   3371  O   ARG A 212      -2.838  11.485  10.751  1.00 98.04           O  
ATOM   3372  CG  ARG A 212      -4.441   9.948   6.643  1.00 98.04           C  
ATOM   3373  HG2 ARG A 212      -4.666  10.894   6.151  1.00 98.04           H  
ATOM   3374  HG3 ARG A 212      -3.498   9.559   6.258  1.00 98.04           H  
ATOM   3375  CD  ARG A 212      -5.577   8.969   6.334  1.00 98.04           C  
ATOM   3376  HD2 ARG A 212      -6.509   9.392   6.710  1.00 98.04           H  
ATOM   3377  HD3 ARG A 212      -5.425   8.018   6.843  1.00 98.04           H  
ATOM   3378  NE  ARG A 212      -5.702   8.774   4.883  1.00 98.04           N  
ATOM   3379  HE  ARG A 212      -6.376   9.368   4.422  1.00 98.04           H  
ATOM   3380  NH1 ARG A 212      -4.137   7.126   4.600  1.00 98.04           N  
ATOM   3381 HH11 ARG A 212      -4.019   7.111   5.603  1.00 98.04           H  
ATOM   3382 HH12 ARG A 212      -3.336   6.873   4.040  1.00 98.04           H  
ATOM   3383  NH2 ARG A 212      -5.080   8.064   2.831  1.00 98.04           N  
ATOM   3384 HH21 ARG A 212      -4.623   7.373   2.254  1.00 98.04           H  
ATOM   3385 HH22 ARG A 212      -5.531   8.861   2.404  1.00 98.04           H  
ATOM   3386  CZ  ARG A 212      -4.987   7.973   4.121  1.00 98.04           C  
ATOM   3387  N   ASP A 213      -4.714  12.590  10.179  1.00 97.54           N  
ATOM   3388  H   ASP A 213      -5.332  12.874   9.432  1.00 97.54           H  
ATOM   3389  CA  ASP A 213      -5.087  12.891  11.553  1.00 97.54           C  
ATOM   3390  HA  ASP A 213      -4.189  13.216  12.079  1.00 97.54           H  
ATOM   3391  C   ASP A 213      -5.607  11.640  12.276  1.00 97.54           C  
ATOM   3392  CB  ASP A 213      -6.074  14.059  11.613  1.00 97.54           C  
ATOM   3393  HB2 ASP A 213      -6.997  13.782  11.102  1.00 97.54           H  
ATOM   3394  HB3 ASP A 213      -5.642  14.929  11.119  1.00 97.54           H  
ATOM   3395  O   ASP A 213      -6.229  10.759  11.673  1.00 97.54           O  
ATOM   3396  CG  ASP A 213      -6.356  14.394  13.076  1.00 97.54           C  
ATOM   3397  OD1 ASP A 213      -5.377  14.464  13.850  1.00 97.54           O  
ATOM   3398  OD2 ASP A 213      -7.542  14.368  13.454  1.00 97.54           O  
ATOM   3399  N   TRP A 214      -5.378  11.562  13.587  1.00 97.26           N  
ATOM   3400  H   TRP A 214      -5.021  12.389  14.045  1.00 97.26           H  
ATOM   3401  CA  TRP A 214      -5.769  10.411  14.398  1.00 97.26           C  
ATOM   3402  HA  TRP A 214      -5.327   9.517  13.958  1.00 97.26           H  
ATOM   3403  C   TRP A 214      -7.288  10.213  14.414  1.00 97.26           C  
ATOM   3404  CB  TRP A 214      -5.234  10.564  15.823  1.00 97.26           C  
ATOM   3405  HB2 TRP A 214      -4.152  10.689  15.788  1.00 97.26           H  
ATOM   3406  HB3 TRP A 214      -5.436   9.644  16.371  1.00 97.26           H  
ATOM   3407  O   TRP A 214      -7.738   9.073  14.524  1.00 97.26           O  
ATOM   3408  CG  TRP A 214      -5.827  11.705  16.585  1.00 97.26           C  
ATOM   3409  CD1 TRP A 214      -5.355  12.971  16.600  1.00 97.26           C  
ATOM   3410  HD1 TRP A 214      -4.491  13.322  16.055  1.00 97.26           H  
ATOM   3411  CD2 TRP A 214      -7.070  11.737  17.348  1.00 97.26           C  
ATOM   3412  CE2 TRP A 214      -7.278  13.069  17.815  1.00 97.26           C  
ATOM   3413  CE3 TRP A 214      -8.061  10.781  17.658  1.00 97.26           C  
ATOM   3414  HE3 TRP A 214      -7.951   9.769  17.297  1.00 97.26           H  
ATOM   3415  NE1 TRP A 214      -6.208  13.778  17.319  1.00 97.26           N  
ATOM   3416  HE1 TRP A 214      -6.124  14.785  17.298  1.00 97.26           H  
ATOM   3417  CH2 TRP A 214      -9.369  12.463  18.859  1.00 97.26           C  
ATOM   3418  HH2 TRP A 214     -10.256  12.720  19.420  1.00 97.26           H  
ATOM   3419  CZ2 TRP A 214      -8.401  13.437  18.568  1.00 97.26           C  
ATOM   3420  HZ2 TRP A 214      -8.520  14.459  18.896  1.00 97.26           H  
ATOM   3421  CZ3 TRP A 214      -9.198  11.148  18.400  1.00 97.26           C  
ATOM   3422  HZ3 TRP A 214      -9.968  10.422  18.616  1.00 97.26           H  
ATOM   3423  N   GLN A 215      -8.087  11.275  14.241  1.00 95.90           N  
ATOM   3424  H   GLN A 215      -7.674  12.193  14.161  1.00 95.90           H  
ATOM   3425  CA  GLN A 215      -9.548  11.171  14.150  1.00 95.90           C  
ATOM   3426  HA  GLN A 215      -9.930  10.679  15.044  1.00 95.90           H  
ATOM   3427  C   GLN A 215      -9.995  10.347  12.938  1.00 95.90           C  
ATOM   3428  CB  GLN A 215     -10.167  12.571  14.050  1.00 95.90           C  
ATOM   3429  HB2 GLN A 215     -11.243  12.469  13.910  1.00 95.90           H  
ATOM   3430  HB3 GLN A 215      -9.761  13.084  13.178  1.00 95.90           H  
ATOM   3431  O   GLN A 215     -11.049   9.716  12.966  1.00 95.90           O  
ATOM   3432  CG  GLN A 215      -9.926  13.408  15.311  1.00 95.90           C  
ATOM   3433  HG2 GLN A 215      -8.857  13.514  15.496  1.00 95.90           H  
ATOM   3434  HG3 GLN A 215     -10.370  12.891  16.162  1.00 95.90           H  
ATOM   3435  CD  GLN A 215     -10.526  14.806  15.220  1.00 95.90           C  
ATOM   3436  NE2 GLN A 215     -10.737  15.453  16.345  1.00 95.90           N  
ATOM   3437 HE21 GLN A 215     -10.404  15.055  17.211  1.00 95.90           H  
ATOM   3438 HE22 GLN A 215     -11.072  16.399  16.234  1.00 95.90           H  
ATOM   3439  OE1 GLN A 215     -10.872  15.337  14.178  1.00 95.90           O  
ATOM   3440  N   GLN A 216      -9.184  10.308  11.877  1.00 96.71           N  
ATOM   3441  H   GLN A 216      -8.307  10.806  11.921  1.00 96.71           H  
ATOM   3442  CA  GLN A 216      -9.451   9.488  10.698  1.00 96.71           C  
ATOM   3443  HA  GLN A 216     -10.529   9.439  10.542  1.00 96.71           H  
ATOM   3444  C   GLN A 216      -8.963   8.045  10.856  1.00 96.71           C  
ATOM   3445  CB  GLN A 216      -8.828  10.127   9.450  1.00 96.71           C  
ATOM   3446  HB2 GLN A 216      -9.065   9.499   8.591  1.00 96.71           H  
ATOM   3447  HB3 GLN A 216      -7.744  10.160   9.560  1.00 96.71           H  
ATOM   3448  O   GLN A 216      -9.198   7.244   9.962  1.00 96.71           O  
ATOM   3449  CG  GLN A 216      -9.354  11.542   9.174  1.00 96.71           C  
ATOM   3450  HG2 GLN A 216     -10.443  11.525   9.132  1.00 96.71           H  
ATOM   3451  HG3 GLN A 216      -9.050  12.208   9.982  1.00 96.71           H  
ATOM   3452  CD  GLN A 216      -8.826  12.110   7.861  1.00 96.71           C  
ATOM   3453  NE2 GLN A 216      -9.074  13.371   7.589  1.00 96.71           N  
ATOM   3454 HE21 GLN A 216      -9.530  13.962   8.269  1.00 96.71           H  
ATOM   3455 HE22 GLN A 216      -8.645  13.738   6.751  1.00 96.71           H  
ATOM   3456  OE1 GLN A 216      -8.197  11.443   7.052  1.00 96.71           O  
ATOM   3457  N   LEU A 217      -8.280   7.691  11.945  1.00 97.96           N  
ATOM   3458  H   LEU A 217      -8.115   8.398  12.647  1.00 97.96           H  
ATOM   3459  CA  LEU A 217      -7.657   6.373  12.128  1.00 97.96           C  
ATOM   3460  HA  LEU A 217      -7.860   5.735  11.267  1.00 97.96           H  
ATOM   3461  C   LEU A 217      -8.200   5.627  13.345  1.00 97.96           C  
ATOM   3462  CB  LEU A 217      -6.137   6.558  12.268  1.00 97.96           C  
ATOM   3463  HB2 LEU A 217      -5.948   7.148  13.165  1.00 97.96           H  
ATOM   3464  HB3 LEU A 217      -5.675   5.581  12.404  1.00 97.96           H  
ATOM   3465  O   LEU A 217      -8.241   4.395  13.341  1.00 97.96           O  
ATOM   3466  CG  LEU A 217      -5.457   7.262  11.084  1.00 97.96           C  
ATOM   3467  HG  LEU A 217      -5.915   8.237  10.919  1.00 97.96           H  
ATOM   3468  CD1 LEU A 217      -3.980   7.481  11.407  1.00 97.96           C  
ATOM   3469 HD11 LEU A 217      -3.895   8.073  12.318  1.00 97.96           H  
ATOM   3470 HD12 LEU A 217      -3.514   8.044  10.599  1.00 97.96           H  
ATOM   3471 HD13 LEU A 217      -3.469   6.527  11.534  1.00 97.96           H  
ATOM   3472  CD2 LEU A 217      -5.570   6.450   9.796  1.00 97.96           C  
ATOM   3473 HD21 LEU A 217      -6.615   6.278   9.539  1.00 97.96           H  
ATOM   3474 HD22 LEU A 217      -5.049   5.498   9.897  1.00 97.96           H  
ATOM   3475 HD23 LEU A 217      -5.126   7.033   8.990  1.00 97.96           H  
ATOM   3476  N   LEU A 218      -8.577   6.364  14.390  1.00 97.99           N  
ATOM   3477  H   LEU A 218      -8.488   7.368  14.324  1.00 97.99           H  
ATOM   3478  CA  LEU A 218      -9.127   5.826  15.621  1.00 97.99           C  
ATOM   3479  HA  LEU A 218      -8.731   4.818  15.745  1.00 97.99           H  
ATOM   3480  C   LEU A 218     -10.648   5.733  15.513  1.00 97.99           C  
ATOM   3481  CB  LEU A 218      -8.672   6.683  16.815  1.00 97.99           C  
ATOM   3482  HB2 LEU A 218      -9.214   7.628  16.780  1.00 97.99           H  
ATOM   3483  HB3 LEU A 218      -7.610   6.909  16.717  1.00 97.99           H  
ATOM   3484  O   LEU A 218     -11.334   6.662  15.079  1.00 97.99           O  
ATOM   3485  CG  LEU A 218      -8.901   6.017  18.184  1.00 97.99           C  
ATOM   3486  HG  LEU A 218      -9.947   5.723  18.269  1.00 97.99           H  
ATOM   3487  CD1 LEU A 218      -8.031   4.783  18.421  1.00 97.99           C  
ATOM   3488 HD11 LEU A 218      -8.211   4.026  17.657  1.00 97.99           H  
ATOM   3489 HD12 LEU A 218      -8.260   4.353  19.396  1.00 97.99           H  
ATOM   3490 HD13 LEU A 218      -6.976   5.057  18.388  1.00 97.99           H  
ATOM   3491  CD2 LEU A 218      -8.565   7.001  19.306  1.00 97.99           C  
ATOM   3492 HD21 LEU A 218      -8.927   6.607  20.255  1.00 97.99           H  
ATOM   3493 HD22 LEU A 218      -7.487   7.153  19.358  1.00 97.99           H  
ATOM   3494 HD23 LEU A 218      -9.029   7.970  19.122  1.00 97.99           H  
ATOM   3495  N   ILE A 219     -11.175   4.590  15.923  1.00 96.32           N  
ATOM   3496  H   ILE A 219     -10.553   3.868  16.257  1.00 96.32           H  
ATOM   3497  CA  ILE A 219     -12.568   4.219  15.733  1.00 96.32           C  
ATOM   3498  HA  ILE A 219     -13.119   5.037  15.268  1.00 96.32           H  
ATOM   3499  C   ILE A 219     -13.187   3.962  17.108  1.00 96.32           C  
ATOM   3500  CB  ILE A 219     -12.618   3.005  14.782  1.00 96.32           C  
ATOM   3501  HB  ILE A 219     -12.036   2.205  15.241  1.00 96.32           H  
ATOM   3502  O   ILE A 219     -12.605   3.238  17.916  1.00 96.32           O  
ATOM   3503  CG1 ILE A 219     -12.021   3.291  13.383  1.00 96.32           C  
ATOM   3504 HG12 ILE A 219     -11.163   3.959  13.449  1.00 96.32           H  
ATOM   3505 HG13 ILE A 219     -12.770   3.762  12.747  1.00 96.32           H  
ATOM   3506  CG2 ILE A 219     -14.056   2.513  14.636  1.00 96.32           C  
ATOM   3507 HG21 ILE A 219     -14.746   3.344  14.490  1.00 96.32           H  
ATOM   3508 HG22 ILE A 219     -14.283   1.972  15.555  1.00 96.32           H  
ATOM   3509 HG23 ILE A 219     -14.162   1.814  13.807  1.00 96.32           H  
ATOM   3510  CD1 ILE A 219     -11.533   2.005  12.715  1.00 96.32           C  
ATOM   3511 HD11 ILE A 219     -11.095   2.230  11.742  1.00 96.32           H  
ATOM   3512 HD12 ILE A 219     -12.369   1.320  12.576  1.00 96.32           H  
ATOM   3513 HD13 ILE A 219     -10.774   1.533  13.339  1.00 96.32           H  
ATOM   3514  N   LEU A 220     -14.348   4.572  17.372  1.00 95.92           N  
ATOM   3515  H   LEU A 220     -14.761   5.143  16.649  1.00 95.92           H  
ATOM   3516  CA  LEU A 220     -15.168   4.342  18.564  1.00 95.92           C  
ATOM   3517  HA  LEU A 220     -14.637   3.681  19.248  1.00 95.92           H  
ATOM   3518  C   LEU A 220     -16.474   3.668  18.150  1.00 95.92           C  
ATOM   3519  CB  LEU A 220     -15.442   5.675  19.282  1.00 95.92           C  
ATOM   3520  HB2 LEU A 220     -14.498   6.087  19.640  1.00 95.92           H  
ATOM   3521  HB3 LEU A 220     -15.859   6.370  18.554  1.00 95.92           H  
ATOM   3522  O   LEU A 220     -17.167   4.159  17.262  1.00 95.92           O  
ATOM   3523  CG  LEU A 220     -16.430   5.555  20.462  1.00 95.92           C  
ATOM   3524  HG  LEU A 220     -17.344   5.057  20.139  1.00 95.92           H  
ATOM   3525  CD1 LEU A 220     -15.844   4.790  21.651  1.00 95.92           C  
ATOM   3526 HD11 LEU A 220     -15.639   3.759  21.363  1.00 95.92           H  
ATOM   3527 HD12 LEU A 220     -16.561   4.782  22.472  1.00 95.92           H  
ATOM   3528 HD13 LEU A 220     -14.919   5.264  21.981  1.00 95.92           H  
ATOM   3529  CD2 LEU A 220     -16.829   6.942  20.948  1.00 95.92           C  
ATOM   3530 HD21 LEU A 220     -17.631   6.837  21.679  1.00 95.92           H  
ATOM   3531 HD22 LEU A 220     -17.204   7.536  20.114  1.00 95.92           H  
ATOM   3532 HD23 LEU A 220     -15.977   7.449  21.399  1.00 95.92           H  
ATOM   3533  N   GLU A 221     -16.816   2.564  18.805  1.00 95.14           N  
ATOM   3534  H   GLU A 221     -16.183   2.204  19.504  1.00 95.14           H  
ATOM   3535  CA  GLU A 221     -17.967   1.736  18.443  1.00 95.14           C  
ATOM   3536  HA  GLU A 221     -18.695   2.347  17.909  1.00 95.14           H  
ATOM   3537  C   GLU A 221     -18.671   1.193  19.691  1.00 95.14           C  
ATOM   3538  CB  GLU A 221     -17.516   0.588  17.508  1.00 95.14           C  
ATOM   3539  HB2 GLU A 221     -18.380  -0.025  17.251  1.00 95.14           H  
ATOM   3540  HB3 GLU A 221     -16.791  -0.033  18.034  1.00 95.14           H  
ATOM   3541  O   GLU A 221     -18.095   1.119  20.782  1.00 95.14           O  
ATOM   3542  CG  GLU A 221     -16.884   1.123  16.212  1.00 95.14           C  
ATOM   3543  HG2 GLU A 221     -17.590   1.775  15.698  1.00 95.14           H  
ATOM   3544  HG3 GLU A 221     -16.039   1.745  16.509  1.00 95.14           H  
ATOM   3545  CD  GLU A 221     -16.356   0.079  15.224  1.00 95.14           C  
ATOM   3546  OE1 GLU A 221     -16.889  -0.068  14.106  1.00 95.14           O  
ATOM   3547  OE2 GLU A 221     -15.320  -0.553  15.521  1.00 95.14           O  
ATOM   3548  N   HIS A 222     -19.924   0.769  19.540  1.00 94.62           N  
ATOM   3549  H   HIS A 222     -20.361   0.848  18.633  1.00 94.62           H  
ATOM   3550  CA  HIS A 222     -20.629   0.005  20.562  1.00 94.62           C  
ATOM   3551  HA  HIS A 222     -20.316   0.371  21.540  1.00 94.62           H  
ATOM   3552  C   HIS A 222     -20.249  -1.481  20.459  1.00 94.62           C  
ATOM   3553  CB  HIS A 222     -22.141   0.248  20.444  1.00 94.62           C  
ATOM   3554  HB2 HIS A 222     -22.321   1.319  20.347  1.00 94.62           H  
ATOM   3555  HB3 HIS A 222     -22.523  -0.244  19.550  1.00 94.62           H  
ATOM   3556  O   HIS A 222     -20.122  -2.046  19.375  1.00 94.62           O  
ATOM   3557  CG  HIS A 222     -22.931  -0.264  21.616  1.00 94.62           C  
ATOM   3558  CD2 HIS A 222     -23.300   0.438  22.729  1.00 94.62           C  
ATOM   3559  HD2 HIS A 222     -23.060   1.471  22.934  1.00 94.62           H  
ATOM   3560  ND1 HIS A 222     -23.486  -1.514  21.731  1.00 94.62           N  
ATOM   3561  HD1 HIS A 222     -23.643  -2.158  20.969  1.00 94.62           H  
ATOM   3562  CE1 HIS A 222     -24.152  -1.576  22.892  1.00 94.62           C  
ATOM   3563  HE1 HIS A 222     -24.759  -2.410  23.212  1.00 94.62           H  
ATOM   3564  NE2 HIS A 222     -24.064  -0.407  23.541  1.00 94.62           N  
ATOM   3565  N   SER A 223     -20.081  -2.146  21.599  1.00 93.07           N  
ATOM   3566  H   SER A 223     -20.085  -1.599  22.449  1.00 93.07           H  
ATOM   3567  CA  SER A 223     -19.654  -3.552  21.678  1.00 93.07           C  
ATOM   3568  HA  SER A 223     -18.756  -3.675  21.073  1.00 93.07           H  
ATOM   3569  C   SER A 223     -20.683  -4.561  21.165  1.00 93.07           C  
ATOM   3570  CB  SER A 223     -19.308  -3.883  23.126  1.00 93.07           C  
ATOM   3571  HB2 SER A 223     -18.518  -3.209  23.459  1.00 93.07           H  
ATOM   3572  HB3 SER A 223     -18.940  -4.907  23.197  1.00 93.07           H  
ATOM   3573  O   SER A 223     -20.317  -5.659  20.758  1.00 93.07           O  
ATOM   3574  OG  SER A 223     -20.415  -3.725  23.984  1.00 93.07           O  
ATOM   3575  HG  SER A 223     -20.531  -2.784  24.135  1.00 93.07           H  
ATOM   3576  N   ASN A 224     -21.963  -4.206  21.202  1.00 90.36           N  
ATOM   3577  H   ASN A 224     -22.173  -3.308  21.614  1.00 90.36           H  
ATOM   3578  CA  ASN A 224     -23.061  -5.025  20.698  1.00 90.36           C  
ATOM   3579  HA  ASN A 224     -22.692  -5.718  19.942  1.00 90.36           H  
ATOM   3580  C   ASN A 224     -24.109  -4.112  20.046  1.00 90.36           C  
ATOM   3581  CB  ASN A 224     -23.631  -5.852  21.862  1.00 90.36           C  
ATOM   3582  HB2 ASN A 224     -22.835  -6.443  22.315  1.00 90.36           H  
ATOM   3583  HB3 ASN A 224     -24.050  -5.190  22.621  1.00 90.36           H  
ATOM   3584  O   ASN A 224     -25.079  -3.732  20.709  1.00 90.36           O  
ATOM   3585  CG  ASN A 224     -24.702  -6.815  21.382  1.00 90.36           C  
ATOM   3586  ND2 ASN A 224     -25.618  -7.205  22.236  1.00 90.36           N  
ATOM   3587 HD21 ASN A 224     -25.633  -6.850  23.181  1.00 90.36           H  
ATOM   3588 HD22 ASN A 224     -26.304  -7.847  21.866  1.00 90.36           H  
ATOM   3589  OD1 ASN A 224     -24.723  -7.248  20.247  1.00 90.36           O  
ATOM   3590  N   PRO A 225     -23.848  -3.581  18.841  1.00 88.59           N  
ATOM   3591  CA  PRO A 225     -24.789  -2.681  18.186  1.00 88.59           C  
ATOM   3592  HA  PRO A 225     -24.963  -1.800  18.804  1.00 88.59           H  
ATOM   3593  C   PRO A 225     -26.115  -3.385  17.914  1.00 88.59           C  
ATOM   3594  CB  PRO A 225     -24.129  -2.266  16.877  1.00 88.59           C  
ATOM   3595  HB2 PRO A 225     -23.559  -1.354  17.059  1.00 88.59           H  
ATOM   3596  HB3 PRO A 225     -24.852  -2.098  16.078  1.00 88.59           H  
ATOM   3597  O   PRO A 225     -26.149  -4.562  17.561  1.00 88.59           O  
ATOM   3598  CG  PRO A 225     -23.205  -3.445  16.564  1.00 88.59           C  
ATOM   3599  HG2 PRO A 225     -23.782  -4.240  16.093  1.00 88.59           H  
ATOM   3600  HG3 PRO A 225     -22.372  -3.168  15.918  1.00 88.59           H  
ATOM   3601  CD  PRO A 225     -22.746  -3.910  17.945  1.00 88.59           C  
ATOM   3602  HD2 PRO A 225     -21.852  -3.362  18.242  1.00 88.59           H  
ATOM   3603  HD3 PRO A 225     -22.542  -4.981  17.922  1.00 88.59           H  
ATOM   3604  N   ALA A 226     -27.218  -2.644  18.017  1.00 87.97           N  
ATOM   3605  H   ALA A 226     -27.137  -1.673  18.282  1.00 87.97           H  
ATOM   3606  CA  ALA A 226     -28.492  -3.143  17.520  1.00 87.97           C  
ATOM   3607  HA  ALA A 226     -28.704  -4.075  18.045  1.00 87.97           H  
ATOM   3608  C   ALA A 226     -28.381  -3.422  16.005  1.00 87.97           C  
ATOM   3609  CB  ALA A 226     -29.599  -2.135  17.842  1.00 87.97           C  
ATOM   3610  HB1 ALA A 226     -29.384  -1.186  17.351  1.00 87.97           H  
ATOM   3611  HB2 ALA A 226     -30.555  -2.515  17.481  1.00 87.97           H  
ATOM   3612  HB3 ALA A 226     -29.659  -1.985  18.920  1.00 87.97           H  
ATOM   3613  O   ALA A 226     -27.784  -2.613  15.287  1.00 87.97           O  
ATOM   3614  N   PRO A 227     -28.961  -4.526  15.503  1.00 85.43           N  
ATOM   3615  CA  PRO A 227     -28.911  -4.847  14.081  1.00 85.43           C  
ATOM   3616  HA  PRO A 227     -27.875  -4.963  13.764  1.00 85.43           H  
ATOM   3617  C   PRO A 227     -29.560  -3.738  13.243  1.00 85.43           C  
ATOM   3618  CB  PRO A 227     -29.640  -6.185  13.940  1.00 85.43           C  
ATOM   3619  HB2 PRO A 227     -30.181  -6.257  12.996  1.00 85.43           H  
ATOM   3620  HB3 PRO A 227     -28.922  -7.000  14.030  1.00 85.43           H  
ATOM   3621  O   PRO A 227     -30.444  -3.019  13.719  1.00 85.43           O  
ATOM   3622  CG  PRO A 227     -30.590  -6.208  15.138  1.00 85.43           C  
ATOM   3623  HG2 PRO A 227     -31.491  -5.640  14.902  1.00 85.43           H  
ATOM   3624  HG3 PRO A 227     -30.842  -7.225  15.437  1.00 85.43           H  
ATOM   3625  CD  PRO A 227     -29.795  -5.480  16.218  1.00 85.43           C  
ATOM   3626  HD2 PRO A 227     -29.158  -6.186  16.751  1.00 85.43           H  
ATOM   3627  HD3 PRO A 227     -30.475  -4.985  16.911  1.00 85.43           H  
ATOM   3628  N   ARG A 228     -29.153  -3.628  11.973  1.00 89.39           N  
ATOM   3629  H   ARG A 228     -28.481  -4.299  11.629  1.00 89.39           H  
ATOM   3630  CA  ARG A 228     -29.623  -2.620  11.003  1.00 89.39           C  
ATOM   3631  HA  ARG A 228     -29.062  -2.781  10.082  1.00 89.39           H  
ATOM   3632  C   ARG A 228     -29.320  -1.173  11.389  1.00 89.39           C  
ATOM   3633  CB  ARG A 228     -31.107  -2.824  10.664  1.00 89.39           C  
ATOM   3634  HB2 ARG A 228     -31.366  -2.151   9.847  1.00 89.39           H  
ATOM   3635  HB3 ARG A 228     -31.723  -2.564  11.524  1.00 89.39           H  
ATOM   3636  O   ARG A 228     -29.996  -0.247  10.941  1.00 89.39           O  
ATOM   3637  CG  ARG A 228     -31.424  -4.253  10.223  1.00 89.39           C  
ATOM   3638  HG2 ARG A 228     -31.228  -4.961  11.029  1.00 89.39           H  
ATOM   3639  HG3 ARG A 228     -30.803  -4.501   9.362  1.00 89.39           H  
ATOM   3640  CD  ARG A 228     -32.894  -4.339   9.821  1.00 89.39           C  
ATOM   3641  HD2 ARG A 228     -33.523  -4.155  10.692  1.00 89.39           H  
ATOM   3642  HD3 ARG A 228     -33.097  -3.557   9.090  1.00 89.39           H  
ATOM   3643  NE  ARG A 228     -33.188  -5.639   9.197  1.00 89.39           N  
ATOM   3644  HE  ARG A 228     -32.834  -5.751   8.257  1.00 89.39           H  
ATOM   3645  NH1 ARG A 228     -34.310  -6.636  10.940  1.00 89.39           N  
ATOM   3646 HH11 ARG A 228     -34.149  -5.809  11.496  1.00 89.39           H  
ATOM   3647 HH12 ARG A 228     -34.829  -7.419  11.312  1.00 89.39           H  
ATOM   3648  NH2 ARG A 228     -34.059  -7.723   9.004  1.00 89.39           N  
ATOM   3649 HH21 ARG A 228     -34.591  -8.495   9.378  1.00 89.39           H  
ATOM   3650 HH22 ARG A 228     -33.742  -7.743   8.045  1.00 89.39           H  
ATOM   3651  CZ  ARG A 228     -33.848  -6.654   9.719  1.00 89.39           C  
ATOM   3652  N   ARG A 229     -28.316  -0.956  12.238  1.00 86.92           N  
ATOM   3653  H   ARG A 229     -27.806  -1.755  12.585  1.00 86.92           H  
ATOM   3654  CA  ARG A 229     -27.847   0.379  12.617  1.00 86.92           C  
ATOM   3655  HA  ARG A 229     -28.308   1.114  11.957  1.00 86.92           H  
ATOM   3656  C   ARG A 229     -26.350   0.499  12.417  1.00 86.92           C  
ATOM   3657  CB  ARG A 229     -28.237   0.716  14.061  1.00 86.92           C  
ATOM   3658  HB2 ARG A 229     -27.789   1.675  14.319  1.00 86.92           H  
ATOM   3659  HB3 ARG A 229     -27.838  -0.038  14.740  1.00 86.92           H  
ATOM   3660  O   ARG A 229     -25.598  -0.446  12.636  1.00 86.92           O  
ATOM   3661  CG  ARG A 229     -29.758   0.816  14.228  1.00 86.92           C  
ATOM   3662  HG2 ARG A 229     -30.201  -0.180  14.187  1.00 86.92           H  
ATOM   3663  HG3 ARG A 229     -30.171   1.424  13.424  1.00 86.92           H  
ATOM   3664  CD  ARG A 229     -30.089   1.476  15.568  1.00 86.92           C  
ATOM   3665  HD2 ARG A 229     -29.729   0.840  16.377  1.00 86.92           H  
ATOM   3666  HD3 ARG A 229     -29.565   2.430  15.615  1.00 86.92           H  
ATOM   3667  NE  ARG A 229     -31.540   1.695  15.713  1.00 86.92           N  
ATOM   3668  HE  ARG A 229     -32.138   1.109  15.148  1.00 86.92           H  
ATOM   3669  NH1 ARG A 229     -31.437   3.388  17.265  1.00 86.92           N  
ATOM   3670 HH11 ARG A 229     -31.898   4.071  17.849  1.00 86.92           H  
ATOM   3671 HH12 ARG A 229     -30.430   3.312  17.270  1.00 86.92           H  
ATOM   3672  NH2 ARG A 229     -33.421   2.705  16.508  1.00 86.92           N  
ATOM   3673 HH21 ARG A 229     -33.989   2.117  15.915  1.00 86.92           H  
ATOM   3674 HH22 ARG A 229     -33.862   3.397  17.097  1.00 86.92           H  
ATOM   3675  CZ  ARG A 229     -32.123   2.591  16.492  1.00 86.92           C  
ATOM   3676  N   ARG A 230     -25.925   1.705  12.040  1.00 88.55           N  
ATOM   3677  H   ARG A 230     -26.609   2.441  11.938  1.00 88.55           H  
ATOM   3678  CA  ARG A 230     -24.507   2.039  11.955  1.00 88.55           C  
ATOM   3679  HA  ARG A 230     -24.045   1.233  11.386  1.00 88.55           H  
ATOM   3680  C   ARG A 230     -23.888   2.036  13.361  1.00 88.55           C  
ATOM   3681  CB  ARG A 230     -24.317   3.388  11.234  1.00 88.55           C  
ATOM   3682  HB2 ARG A 230     -24.970   4.137  11.682  1.00 88.55           H  
ATOM   3683  HB3 ARG A 230     -23.289   3.722  11.374  1.00 88.55           H  
ATOM   3684  O   ARG A 230     -24.485   2.586  14.281  1.00 88.55           O  
ATOM   3685  CG  ARG A 230     -24.603   3.288   9.725  1.00 88.55           C  
ATOM   3686  HG2 ARG A 230     -23.981   2.499   9.303  1.00 88.55           H  
ATOM   3687  HG3 ARG A 230     -25.652   3.037   9.565  1.00 88.55           H  
ATOM   3688  CD  ARG A 230     -24.273   4.600   9.000  1.00 88.55           C  
ATOM   3689  HD2 ARG A 230     -24.881   5.402   9.419  1.00 88.55           H  
ATOM   3690  HD3 ARG A 230     -23.222   4.831   9.173  1.00 88.55           H  
ATOM   3691  NE  ARG A 230     -24.523   4.502   7.547  1.00 88.55           N  
ATOM   3692  HE  ARG A 230     -25.054   3.711   7.212  1.00 88.55           H  
ATOM   3693  NH1 ARG A 230     -23.316   6.349   6.883  1.00 88.55           N  
ATOM   3694 HH11 ARG A 230     -22.856   6.847   6.134  1.00 88.55           H  
ATOM   3695 HH12 ARG A 230     -22.970   6.470   7.824  1.00 88.55           H  
ATOM   3696  NH2 ARG A 230     -24.346   5.103   5.356  1.00 88.55           N  
ATOM   3697 HH21 ARG A 230     -24.716   4.211   5.060  1.00 88.55           H  
ATOM   3698 HH22 ARG A 230     -23.963   5.714   4.648  1.00 88.55           H  
ATOM   3699  CZ  ARG A 230     -24.069   5.320   6.610  1.00 88.55           C  
ATOM   3700  N   ASN A 231     -22.698   1.450  13.494  1.00 87.74           N  
ATOM   3701  H   ASN A 231     -22.307   0.979  12.691  1.00 87.74           H  
ATOM   3702  CA  ASN A 231     -21.978   1.293  14.760  1.00 87.74           C  
ATOM   3703  HA  ASN A 231     -22.624   1.623  15.573  1.00 87.74           H  
ATOM   3704  C   ASN A 231     -20.687   2.129  14.883  1.00 87.74           C  
ATOM   3705  CB  ASN A 231     -21.687  -0.204  14.961  1.00 87.74           C  
ATOM   3706  HB2 ASN A 231     -22.585  -0.789  14.763  1.00 87.74           H  
ATOM   3707  HB3 ASN A 231     -20.906  -0.515  14.267  1.00 87.74           H  
ATOM   3708  O   ASN A 231     -19.991   2.006  15.879  1.00 87.74           O  
ATOM   3709  CG  ASN A 231     -21.238  -0.501  16.381  1.00 87.74           C  
ATOM   3710  ND2 ASN A 231     -20.445  -1.523  16.585  1.00 87.74           N  
ATOM   3711 HD21 ASN A 231     -20.178  -1.698  17.543  1.00 87.74           H  
ATOM   3712 HD22 ASN A 231     -19.972  -1.959  15.805  1.00 87.74           H  
ATOM   3713  OD1 ASN A 231     -21.647   0.144  17.330  1.00 87.74           O  
ATOM   3714  N   GLY A 232     -20.346   2.961  13.899  1.00 77.53           N  
ATOM   3715  H   GLY A 232     -20.948   3.033  13.092  1.00 77.53           H  
ATOM   3716  CA  GLY A 232     -19.095   3.729  13.885  1.00 77.53           C  
ATOM   3717  HA2 GLY A 232     -18.354   3.259  14.531  1.00 77.53           H  
ATOM   3718  HA3 GLY A 232     -18.675   3.721  12.879  1.00 77.53           H  
ATOM   3719  C   GLY A 232     -19.259   5.182  14.317  1.00 77.53           C  
ATOM   3720  O   GLY A 232     -20.144   5.881  13.821  1.00 77.53           O  
ATOM   3721  N   GLY A 233     -18.366   5.640  15.191  1.00 84.29           N  
ATOM   3722  H   GLY A 233     -17.739   4.976  15.623  1.00 84.29           H  
ATOM   3723  CA  GLY A 233     -18.213   7.031  15.597  1.00 84.29           C  
ATOM   3724  HA2 GLY A 233     -18.707   7.175  16.558  1.00 84.29           H  
ATOM   3725  HA3 GLY A 233     -18.686   7.685  14.864  1.00 84.29           H  
ATOM   3726  C   GLY A 233     -16.747   7.448  15.736  1.00 84.29           C  
ATOM   3727  O   GLY A 233     -15.817   6.651  15.572  1.00 84.29           O  
ATOM   3728  N   PHE A 234     -16.558   8.727  16.052  1.00 91.58           N  
ATOM   3729  H   PHE A 234     -17.366   9.314  16.201  1.00 91.58           H  
ATOM   3730  CA  PHE A 234     -15.252   9.327  16.308  1.00 91.58           C  
ATOM   3731  HA  PHE A 234     -14.475   8.668  15.921  1.00 91.58           H  
ATOM   3732  C   PHE A 234     -15.082   9.533  17.815  1.00 91.58           C  
ATOM   3733  CB  PHE A 234     -15.125  10.660  15.566  1.00 91.58           C  
ATOM   3734  HB2 PHE A 234     -14.115  11.045  15.709  1.00 91.58           H  
ATOM   3735  HB3 PHE A 234     -15.812  11.384  16.004  1.00 91.58           H  
ATOM   3736  O   PHE A 234     -15.960  10.137  18.440  1.00 91.58           O  
ATOM   3737  CG  PHE A 234     -15.404  10.558  14.083  1.00 91.58           C  
ATOM   3738  CD1 PHE A 234     -14.381  10.180  13.197  1.00 91.58           C  
ATOM   3739  HD1 PHE A 234     -13.397   9.952  13.578  1.00 91.58           H  
ATOM   3740  CD2 PHE A 234     -16.693  10.836  13.593  1.00 91.58           C  
ATOM   3741  HD2 PHE A 234     -17.482  11.124  14.273  1.00 91.58           H  
ATOM   3742  CE1 PHE A 234     -14.632  10.124  11.816  1.00 91.58           C  
ATOM   3743  HE1 PHE A 234     -13.833   9.869  11.137  1.00 91.58           H  
ATOM   3744  CE2 PHE A 234     -16.950  10.768  12.216  1.00 91.58           C  
ATOM   3745  HE2 PHE A 234     -17.931  11.009  11.835  1.00 91.58           H  
ATOM   3746  CZ  PHE A 234     -15.914  10.436  11.330  1.00 91.58           C  
ATOM   3747  HZ  PHE A 234     -16.107  10.460  10.267  1.00 91.58           H  
ATOM   3748  N   PRO A 235     -13.986   9.058  18.425  1.00 93.72           N  
ATOM   3749  CA  PRO A 235     -13.716   9.362  19.820  1.00 93.72           C  
ATOM   3750  HA  PRO A 235     -14.590   9.115  20.423  1.00 93.72           H  
ATOM   3751  C   PRO A 235     -13.406  10.852  19.981  1.00 93.72           C  
ATOM   3752  CB  PRO A 235     -12.557   8.458  20.238  1.00 93.72           C  
ATOM   3753  HB2 PRO A 235     -12.952   7.579  20.748  1.00 93.72           H  
ATOM   3754  HB3 PRO A 235     -11.847   8.974  20.884  1.00 93.72           H  
ATOM   3755  O   PRO A 235     -12.479  11.376  19.369  1.00 93.72           O  
ATOM   3756  CG  PRO A 235     -11.904   8.028  18.924  1.00 93.72           C  
ATOM   3757  HG2 PRO A 235     -11.049   8.668  18.707  1.00 93.72           H  
ATOM   3758  HG3 PRO A 235     -11.602   6.982  18.976  1.00 93.72           H  
ATOM   3759  CD  PRO A 235     -12.946   8.232  17.835  1.00 93.72           C  
ATOM   3760  HD2 PRO A 235     -12.491   8.726  16.976  1.00 93.72           H  
ATOM   3761  HD3 PRO A 235     -13.363   7.270  17.536  1.00 93.72           H  
ATOM   3762  N   ALA A 236     -14.173  11.533  20.830  1.00 94.20           N  
ATOM   3763  H   ALA A 236     -14.947  11.054  21.268  1.00 94.20           H  
ATOM   3764  CA  ALA A 236     -13.940  12.932  21.171  1.00 94.20           C  
ATOM   3765  HA  ALA A 236     -13.425  13.413  20.340  1.00 94.20           H  
ATOM   3766  C   ALA A 236     -13.035  13.060  22.408  1.00 94.20           C  
ATOM   3767  CB  ALA A 236     -15.290  13.639  21.323  1.00 94.20           C  
ATOM   3768  HB1 ALA A 236     -15.929  13.088  22.013  1.00 94.20           H  
ATOM   3769  HB2 ALA A 236     -15.787  13.683  20.354  1.00 94.20           H  
ATOM   3770  HB3 ALA A 236     -15.140  14.654  21.691  1.00 94.20           H  
ATOM   3771  O   ALA A 236     -13.189  12.329  23.392  1.00 94.20           O  
ATOM   3772  N   VAL A 237     -12.102  14.014  22.368  1.00 96.55           N  
ATOM   3773  H   VAL A 237     -12.051  14.601  21.547  1.00 96.55           H  
ATOM   3774  CA  VAL A 237     -11.218  14.339  23.500  1.00 96.55           C  
ATOM   3775  HA  VAL A 237     -10.780  13.411  23.867  1.00 96.55           H  
ATOM   3776  C   VAL A 237     -12.037  14.953  24.642  1.00 96.55           C  
ATOM   3777  CB  VAL A 237     -10.062  15.264  23.066  1.00 96.55           C  
ATOM   3778  HB  VAL A 237     -10.473  16.210  22.712  1.00 96.55           H  
ATOM   3779  O   VAL A 237     -12.988  15.693  24.403  1.00 96.55           O  
ATOM   3780  CG1 VAL A 237      -9.091  15.549  24.217  1.00 96.55           C  
ATOM   3781 HG11 VAL A 237      -9.584  16.130  24.996  1.00 96.55           H  
ATOM   3782 HG12 VAL A 237      -8.243  16.132  23.858  1.00 96.55           H  
ATOM   3783 HG13 VAL A 237      -8.732  14.613  24.645  1.00 96.55           H  
ATOM   3784  CG2 VAL A 237      -9.239  14.638  21.931  1.00 96.55           C  
ATOM   3785 HG21 VAL A 237      -9.866  14.471  21.055  1.00 96.55           H  
ATOM   3786 HG22 VAL A 237      -8.811  13.690  22.256  1.00 96.55           H  
ATOM   3787 HG23 VAL A 237      -8.432  15.313  21.644  1.00 96.55           H  
ATOM   3788  N   GLY A 238     -11.705  14.608  25.885  1.00 92.97           N  
ATOM   3789  H   GLY A 238     -10.947  13.951  26.002  1.00 92.97           H  
ATOM   3790  CA  GLY A 238     -12.401  15.025  27.105  1.00 92.97           C  
ATOM   3791  HA2 GLY A 238     -12.714  16.064  27.001  1.00 92.97           H  
ATOM   3792  HA3 GLY A 238     -11.708  14.961  27.943  1.00 92.97           H  
ATOM   3793  C   GLY A 238     -13.641  14.193  27.453  1.00 92.97           C  
ATOM   3794  O   GLY A 238     -14.074  14.217  28.600  1.00 92.97           O  
ATOM   3795  N   THR A 239     -14.200  13.430  26.504  1.00 93.71           N  
ATOM   3796  H   THR A 239     -13.792  13.458  25.581  1.00 93.71           H  
ATOM   3797  CA  THR A 239     -15.384  12.576  26.740  1.00 93.71           C  
ATOM   3798  HA  THR A 239     -15.697  12.664  27.781  1.00 93.71           H  
ATOM   3799  C   THR A 239     -15.098  11.098  26.508  1.00 93.71           C  
ATOM   3800  CB  THR A 239     -16.582  12.995  25.876  1.00 93.71           C  
ATOM   3801  HB  THR A 239     -17.397  12.291  26.042  1.00 93.71           H  
ATOM   3802  O   THR A 239     -15.386  10.273  27.369  1.00 93.71           O  
ATOM   3803  CG2 THR A 239     -17.078  14.404  26.190  1.00 93.71           C  
ATOM   3804 HG21 THR A 239     -17.958  14.625  25.586  1.00 93.71           H  
ATOM   3805 HG22 THR A 239     -17.353  14.463  27.243  1.00 93.71           H  
ATOM   3806 HG23 THR A 239     -16.302  15.142  25.987  1.00 93.71           H  
ATOM   3807  OG1 THR A 239     -16.232  12.978  24.512  1.00 93.71           O  
ATOM   3808  HG1 THR A 239     -15.926  13.864  24.304  1.00 93.71           H  
ATOM   3809  N   SER A 240     -14.520  10.751  25.356  1.00 95.03           N  
ATOM   3810  H   SER A 240     -14.293  11.490  24.706  1.00 95.03           H  
ATOM   3811  CA  SER A 240     -14.189   9.371  24.981  1.00 95.03           C  
ATOM   3812  HA  SER A 240     -14.832   8.678  25.522  1.00 95.03           H  
ATOM   3813  C   SER A 240     -12.744   9.025  25.327  1.00 95.03           C  
ATOM   3814  CB  SER A 240     -14.411   9.161  23.482  1.00 95.03           C  
ATOM   3815  HB2 SER A 240     -13.664   9.727  22.926  1.00 95.03           H  
ATOM   3816  HB3 SER A 240     -14.297   8.104  23.241  1.00 95.03           H  
ATOM   3817  O   SER A 240     -12.465   7.908  25.740  1.00 95.03           O  
ATOM   3818  OG  SER A 240     -15.702   9.598  23.102  1.00 95.03           O  
ATOM   3819  HG  SER A 240     -15.875  10.432  23.546  1.00 95.03           H  
ATOM   3820  N   ILE A 241     -11.827   9.978  25.175  1.00 96.38           N  
ATOM   3821  H   ILE A 241     -12.128  10.890  24.860  1.00 96.38           H  
ATOM   3822  CA  ILE A 241     -10.406   9.828  25.514  1.00 96.38           C  
ATOM   3823  HA  ILE A 241     -10.284   8.976  26.182  1.00 96.38           H  
ATOM   3824  C   ILE A 241      -9.932  11.065  26.274  1.00 96.38           C  
ATOM   3825  CB  ILE A 241      -9.547   9.559  24.256  1.00 96.38           C  
ATOM   3826  HB  ILE A 241      -8.513   9.457  24.587  1.00 96.38           H  
ATOM   3827  O   ILE A 241     -10.430  12.162  26.034  1.00 96.38           O  
ATOM   3828  CG1 ILE A 241      -9.603  10.725  23.240  1.00 96.38           C  
ATOM   3829 HG12 ILE A 241     -10.628  10.887  22.909  1.00 96.38           H  
ATOM   3830 HG13 ILE A 241      -9.250  11.633  23.728  1.00 96.38           H  
ATOM   3831  CG2 ILE A 241      -9.951   8.218  23.614  1.00 96.38           C  
ATOM   3832 HG21 ILE A 241      -9.972   7.438  24.375  1.00 96.38           H  
ATOM   3833 HG22 ILE A 241      -9.225   7.929  22.854  1.00 96.38           H  
ATOM   3834 HG23 ILE A 241     -10.937   8.295  23.156  1.00 96.38           H  
ATOM   3835  CD1 ILE A 241      -8.719  10.508  22.008  1.00 96.38           C  
ATOM   3836 HD11 ILE A 241      -7.718  10.211  22.319  1.00 96.38           H  
ATOM   3837 HD12 ILE A 241      -8.655  11.435  21.440  1.00 96.38           H  
ATOM   3838 HD13 ILE A 241      -9.145   9.737  21.366  1.00 96.38           H  
ATOM   3839  N   GLU A 242      -8.970  10.910  27.180  1.00 94.59           N  
ATOM   3840  H   GLU A 242      -8.632   9.979  27.378  1.00 94.59           H  
ATOM   3841  CA  GLU A 242      -8.490  12.013  28.028  1.00 94.59           C  
ATOM   3842  HA  GLU A 242      -9.335  12.499  28.515  1.00 94.59           H  
ATOM   3843  C   GLU A 242      -7.744  13.088  27.229  1.00 94.59           C  
ATOM   3844  CB  GLU A 242      -7.581  11.415  29.108  1.00 94.59           C  
ATOM   3845  HB2 GLU A 242      -8.117  10.616  29.621  1.00 94.59           H  
ATOM   3846  HB3 GLU A 242      -6.708  10.983  28.619  1.00 94.59           H  
ATOM   3847  O   GLU A 242      -7.993  14.281  27.385  1.00 94.59           O  
ATOM   3848  CG  GLU A 242      -7.130  12.448  30.151  1.00 94.59           C  
ATOM   3849  HG2 GLU A 242      -8.014  12.847  30.649  1.00 94.59           H  
ATOM   3850  HG3 GLU A 242      -6.621  13.269  29.646  1.00 94.59           H  
ATOM   3851  CD  GLU A 242      -6.169  11.854  31.190  1.00 94.59           C  
ATOM   3852  OE1 GLU A 242      -5.956  12.526  32.221  1.00 94.59           O  
ATOM   3853  OE2 GLU A 242      -5.594  10.774  30.916  1.00 94.59           O  
ATOM   3854  N   LYS A 243      -6.849  12.660  26.335  1.00 95.22           N  
ATOM   3855  H   LYS A 243      -6.757  11.662  26.208  1.00 95.22           H  
ATOM   3856  CA  LYS A 243      -5.980  13.532  25.542  1.00 95.22           C  
ATOM   3857  HA  LYS A 243      -6.430  14.524  25.506  1.00 95.22           H  
ATOM   3858  C   LYS A 243      -5.866  13.035  24.109  1.00 95.22           C  
ATOM   3859  CB  LYS A 243      -4.607  13.666  26.224  1.00 95.22           C  
ATOM   3860  HB2 LYS A 243      -4.012  14.400  25.682  1.00 95.22           H  
ATOM   3861  HB3 LYS A 243      -4.764  14.042  27.235  1.00 95.22           H  
ATOM   3862  O   LYS A 243      -6.010  11.840  23.848  1.00 95.22           O  
ATOM   3863  CG  LYS A 243      -3.824  12.343  26.294  1.00 95.22           C  
ATOM   3864  HG2 LYS A 243      -4.437  11.579  26.772  1.00 95.22           H  
ATOM   3865  HG3 LYS A 243      -3.569  12.014  25.286  1.00 95.22           H  
ATOM   3866  CD  LYS A 243      -2.538  12.520  27.105  1.00 95.22           C  
ATOM   3867  HD2 LYS A 243      -2.804  12.859  28.107  1.00 95.22           H  
ATOM   3868  HD3 LYS A 243      -1.903  13.265  26.627  1.00 95.22           H  
ATOM   3869  CE  LYS A 243      -1.805  11.180  27.193  1.00 95.22           C  
ATOM   3870  HE2 LYS A 243      -2.518  10.423  27.518  1.00 95.22           H  
ATOM   3871  HE3 LYS A 243      -1.454  10.901  26.199  1.00 95.22           H  
ATOM   3872  NZ  LYS A 243      -0.681  11.247  28.156  1.00 95.22           N  
ATOM   3873  HZ1 LYS A 243      -0.013  11.954  27.884  1.00 95.22           H  
ATOM   3874  HZ2 LYS A 243      -0.226  10.348  28.226  1.00 95.22           H  
ATOM   3875  HZ3 LYS A 243      -1.045  11.477  29.070  1.00 95.22           H  
ATOM   3876  N   ALA A 244      -5.572  13.955  23.193  1.00 96.35           N  
ATOM   3877  H   ALA A 244      -5.428  14.911  23.487  1.00 96.35           H  
ATOM   3878  CA  ALA A 244      -5.281  13.603  21.811  1.00 96.35           C  
ATOM   3879  HA  ALA A 244      -6.156  13.088  21.413  1.00 96.35           H  
ATOM   3880  C   ALA A 244      -4.035  12.688  21.751  1.00 96.35           C  
ATOM   3881  CB  ALA A 244      -5.094  14.879  20.987  1.00 96.35           C  
ATOM   3882  HB1 ALA A 244      -4.177  15.387  21.286  1.00 96.35           H  
ATOM   3883  HB2 ALA A 244      -5.021  14.619  19.932  1.00 96.35           H  
ATOM   3884  HB3 ALA A 244      -5.942  15.549  21.127  1.00 96.35           H  
ATOM   3885  O   ALA A 244      -3.035  12.986  22.416  1.00 96.35           O  
ATOM   3886  N   PRO A 245      -4.067  11.580  20.989  1.00 97.17           N  
ATOM   3887  CA  PRO A 245      -2.902  10.726  20.790  1.00 97.17           C  
ATOM   3888  HA  PRO A 245      -2.568  10.359  21.760  1.00 97.17           H  
ATOM   3889  C   PRO A 245      -1.768  11.497  20.100  1.00 97.17           C  
ATOM   3890  CB  PRO A 245      -3.397   9.546  19.941  1.00 97.17           C  
ATOM   3891  HB2 PRO A 245      -2.964   8.601  20.269  1.00 97.17           H  
ATOM   3892  HB3 PRO A 245      -3.186   9.720  18.886  1.00 97.17           H  
ATOM   3893  O   PRO A 245      -2.000  12.211  19.130  1.00 97.17           O  
ATOM   3894  CG  PRO A 245      -4.909   9.539  20.148  1.00 97.17           C  
ATOM   3895  HG2 PRO A 245      -5.157   9.013  21.070  1.00 97.17           H  
ATOM   3896  HG3 PRO A 245      -5.436   9.104  19.299  1.00 97.17           H  
ATOM   3897  CD  PRO A 245      -5.223  11.017  20.312  1.00 97.17           C  
ATOM   3898  HD2 PRO A 245      -5.325  11.488  19.334  1.00 97.17           H  
ATOM   3899  HD3 PRO A 245      -6.142  11.126  20.889  1.00 97.17           H  
ATOM   3900  N   VAL A 246      -0.529  11.322  20.567  1.00 97.73           N  
ATOM   3901  H   VAL A 246      -0.393  10.712  21.361  1.00 97.73           H  
ATOM   3902  CA  VAL A 246       0.665  11.955  19.981  1.00 97.73           C  
ATOM   3903  HA  VAL A 246       0.381  12.506  19.085  1.00 97.73           H  
ATOM   3904  C   VAL A 246       1.659  10.875  19.571  1.00 97.73           C  
ATOM   3905  CB  VAL A 246       1.309  12.965  20.953  1.00 97.73           C  
ATOM   3906  HB  VAL A 246       1.640  12.442  21.850  1.00 97.73           H  
ATOM   3907  O   VAL A 246       2.008  10.019  20.384  1.00 97.73           O  
ATOM   3908  CG1 VAL A 246       2.517  13.667  20.321  1.00 97.73           C  
ATOM   3909 HG11 VAL A 246       2.912  14.417  21.006  1.00 97.73           H  
ATOM   3910 HG12 VAL A 246       2.226  14.156  19.391  1.00 97.73           H  
ATOM   3911 HG13 VAL A 246       3.312  12.949  20.120  1.00 97.73           H  
ATOM   3912  CG2 VAL A 246       0.314  14.056  21.369  1.00 97.73           C  
ATOM   3913 HG21 VAL A 246      -0.084  14.556  20.486  1.00 97.73           H  
ATOM   3914 HG22 VAL A 246      -0.514  13.620  21.929  1.00 97.73           H  
ATOM   3915 HG23 VAL A 246       0.805  14.792  22.006  1.00 97.73           H  
ATOM   3916  N   LEU A 247       2.118  10.909  18.319  1.00 97.94           N  
ATOM   3917  H   LEU A 247       1.815  11.657  17.711  1.00 97.94           H  
ATOM   3918  CA  LEU A 247       3.151   9.996  17.830  1.00 97.94           C  
ATOM   3919  HA  LEU A 247       2.834   8.972  18.026  1.00 97.94           H  
ATOM   3920  C   LEU A 247       4.472  10.206  18.574  1.00 97.94           C  
ATOM   3921  CB  LEU A 247       3.360  10.179  16.317  1.00 97.94           C  
ATOM   3922  HB2 LEU A 247       4.208   9.565  16.013  1.00 97.94           H  
ATOM   3923  HB3 LEU A 247       3.622  11.219  16.122  1.00 97.94           H  
ATOM   3924  O   LEU A 247       4.852  11.329  18.900  1.00 97.94           O  
ATOM   3925  CG  LEU A 247       2.154   9.793  15.448  1.00 97.94           C  
ATOM   3926  HG  LEU A 247       1.314  10.444  15.689  1.00 97.94           H  
ATOM   3927  CD1 LEU A 247       2.505   9.995  13.976  1.00 97.94           C  
ATOM   3928 HD11 LEU A 247       2.836  11.021  13.811  1.00 97.94           H  
ATOM   3929 HD12 LEU A 247       1.617   9.820  13.369  1.00 97.94           H  
ATOM   3930 HD13 LEU A 247       3.294   9.308  13.673  1.00 97.94           H  
ATOM   3931  CD2 LEU A 247       1.753   8.333  15.676  1.00 97.94           C  
ATOM   3932 HD21 LEU A 247       1.110   7.994  14.864  1.00 97.94           H  
ATOM   3933 HD22 LEU A 247       1.210   8.245  16.617  1.00 97.94           H  
ATOM   3934 HD23 LEU A 247       2.639   7.701  15.726  1.00 97.94           H  
ATOM   3935  N   GLN A 248       5.193   9.115  18.819  1.00 96.73           N  
ATOM   3936  H   GLN A 248       4.829   8.219  18.529  1.00 96.73           H  
ATOM   3937  CA  GLN A 248       6.487   9.135  19.499  1.00 96.73           C  
ATOM   3938  HA  GLN A 248       6.799  10.165  19.671  1.00 96.73           H  
ATOM   3939  C   GLN A 248       7.559   8.475  18.629  1.00 96.73           C  
ATOM   3940  CB  GLN A 248       6.361   8.443  20.864  1.00 96.73           C  
ATOM   3941  HB2 GLN A 248       5.988   7.430  20.716  1.00 96.73           H  
ATOM   3942  HB3 GLN A 248       7.347   8.388  21.327  1.00 96.73           H  
ATOM   3943  O   GLN A 248       7.255   7.611  17.808  1.00 96.73           O  
ATOM   3944  CG  GLN A 248       5.405   9.175  21.819  1.00 96.73           C  
ATOM   3945  HG2 GLN A 248       4.420   9.258  21.361  1.00 96.73           H  
ATOM   3946  HG3 GLN A 248       5.780  10.181  22.007  1.00 96.73           H  
ATOM   3947  CD  GLN A 248       5.234   8.452  23.150  1.00 96.73           C  
ATOM   3948  NE2 GLN A 248       4.395   8.961  24.023  1.00 96.73           N  
ATOM   3949 HE21 GLN A 248       4.310   8.464  24.899  1.00 96.73           H  
ATOM   3950 HE22 GLN A 248       3.879   9.798  23.795  1.00 96.73           H  
ATOM   3951  OE1 GLN A 248       5.831   7.425  23.435  1.00 96.73           O  
ATOM   3952  N   ASN A 249       8.826   8.849  18.832  1.00 96.25           N  
ATOM   3953  H   ASN A 249       9.009   9.549  19.536  1.00 96.25           H  
ATOM   3954  CA  ASN A 249       9.995   8.212  18.205  1.00 96.25           C  
ATOM   3955  HA  ASN A 249      10.840   8.886  18.342  1.00 96.25           H  
ATOM   3956  C   ASN A 249       9.871   8.019  16.682  1.00 96.25           C  
ATOM   3957  CB  ASN A 249      10.324   6.908  18.953  1.00 96.25           C  
ATOM   3958  HB2 ASN A 249      11.218   6.456  18.522  1.00 96.25           H  
ATOM   3959  HB3 ASN A 249       9.496   6.210  18.830  1.00 96.25           H  
ATOM   3960  O   ASN A 249      10.233   6.966  16.149  1.00 96.25           O  
ATOM   3961  CG  ASN A 249      10.590   7.136  20.425  1.00 96.25           C  
ATOM   3962  ND2 ASN A 249      10.207   6.211  21.269  1.00 96.25           N  
ATOM   3963 HD21 ASN A 249       9.761   5.369  20.933  1.00 96.25           H  
ATOM   3964 HD22 ASN A 249      10.376   6.409  22.245  1.00 96.25           H  
ATOM   3965  OD1 ASN A 249      11.130   8.145  20.838  1.00 96.25           O  
ATOM   3966  N   VAL A 250       9.337   9.024  15.983  1.00 98.35           N  
ATOM   3967  H   VAL A 250       9.056   9.867  16.464  1.00 98.35           H  
ATOM   3968  CA  VAL A 250       9.200   8.970  14.528  1.00 98.35           C  
ATOM   3969  HA  VAL A 250       8.832   7.977  14.270  1.00 98.35           H  
ATOM   3970  C   VAL A 250      10.565   9.161  13.881  1.00 98.35           C  
ATOM   3971  CB  VAL A 250       8.182   9.980  13.980  1.00 98.35           C  
ATOM   3972  HB  VAL A 250       8.544  10.992  14.161  1.00 98.35           H  
ATOM   3973  O   VAL A 250      11.236  10.166  14.103  1.00 98.35           O  
ATOM   3974  CG1 VAL A 250       8.033   9.754  12.465  1.00 98.35           C  
ATOM   3975 HG11 VAL A 250       8.842  10.262  11.939  1.00 98.35           H  
ATOM   3976 HG12 VAL A 250       8.080   8.691  12.230  1.00 98.35           H  
ATOM   3977 HG13 VAL A 250       7.085  10.145  12.095  1.00 98.35           H  
ATOM   3978  CG2 VAL A 250       6.828   9.825  14.684  1.00 98.35           C  
ATOM   3979 HG21 VAL A 250       6.077  10.460  14.214  1.00 98.35           H  
ATOM   3980 HG22 VAL A 250       6.909  10.125  15.729  1.00 98.35           H  
ATOM   3981 HG23 VAL A 250       6.503   8.785  14.634  1.00 98.35           H  
ATOM   3982  N   SER A 251      10.984   8.183  13.087  1.00 97.41           N  
ATOM   3983  H   SER A 251      10.376   7.390  12.942  1.00 97.41           H  
ATOM   3984  CA  SER A 251      12.250   8.214  12.357  1.00 97.41           C  
ATOM   3985  HA  SER A 251      12.524   9.251  12.166  1.00 97.41           H  
ATOM   3986  C   SER A 251      12.103   7.522  11.010  1.00 97.41           C  
ATOM   3987  CB  SER A 251      13.377   7.578  13.184  1.00 97.41           C  
ATOM   3988  HB2 SER A 251      14.282   7.509  12.581  1.00 97.41           H  
ATOM   3989  HB3 SER A 251      13.584   8.218  14.042  1.00 97.41           H  
ATOM   3990  O   SER A 251      11.377   6.538  10.878  1.00 97.41           O  
ATOM   3991  OG  SER A 251      13.017   6.288  13.654  1.00 97.41           O  
ATOM   3992  HG  SER A 251      12.174   6.398  14.098  1.00 97.41           H  
ATOM   3993  N   VAL A 252      12.810   8.025  10.004  1.00 98.48           N  
ATOM   3994  H   VAL A 252      13.408   8.822  10.170  1.00 98.48           H  
ATOM   3995  CA  VAL A 252      12.888   7.391   8.686  1.00 98.48           C  
ATOM   3996  HA  VAL A 252      12.179   6.566   8.627  1.00 98.48           H  
ATOM   3997  C   VAL A 252      14.287   6.825   8.540  1.00 98.48           C  
ATOM   3998  CB  VAL A 252      12.542   8.367   7.553  1.00 98.48           C  
ATOM   3999  HB  VAL A 252      13.310   9.139   7.503  1.00 98.48           H  
ATOM   4000  O   VAL A 252      15.272   7.522   8.770  1.00 98.48           O  
ATOM   4001  CG1 VAL A 252      12.471   7.632   6.208  1.00 98.48           C  
ATOM   4002 HG11 VAL A 252      11.692   6.871   6.237  1.00 98.48           H  
ATOM   4003 HG12 VAL A 252      12.245   8.339   5.410  1.00 98.48           H  
ATOM   4004 HG13 VAL A 252      13.421   7.145   5.985  1.00 98.48           H  
ATOM   4005  CG2 VAL A 252      11.186   9.042   7.791  1.00 98.48           C  
ATOM   4006 HG21 VAL A 252      11.177   9.581   8.738  1.00 98.48           H  
ATOM   4007 HG22 VAL A 252      10.389   8.298   7.790  1.00 98.48           H  
ATOM   4008 HG23 VAL A 252      11.001   9.771   7.001  1.00 98.48           H  
ATOM   4009  N   TRP A 253      14.370   5.549   8.203  1.00 98.07           N  
ATOM   4010  H   TRP A 253      13.520   5.051   7.981  1.00 98.07           H  
ATOM   4011  CA  TRP A 253      15.616   4.811   8.079  1.00 98.07           C  
ATOM   4012  HA  TRP A 253      16.450   5.395   8.469  1.00 98.07           H  
ATOM   4013  C   TRP A 253      15.898   4.505   6.616  1.00 98.07           C  
ATOM   4014  CB  TRP A 253      15.505   3.527   8.894  1.00 98.07           C  
ATOM   4015  HB2 TRP A 253      14.579   3.031   8.602  1.00 98.07           H  
ATOM   4016  HB3 TRP A 253      16.337   2.876   8.625  1.00 98.07           H  
ATOM   4017  O   TRP A 253      14.968   4.315   5.831  1.00 98.07           O  
ATOM   4018  CG  TRP A 253      15.510   3.697  10.381  1.00 98.07           C  
ATOM   4019  CD1 TRP A 253      14.507   4.210  11.129  1.00 98.07           C  
ATOM   4020  HD1 TRP A 253      13.571   4.575  10.733  1.00 98.07           H  
ATOM   4021  CD2 TRP A 253      16.585   3.385  11.314  1.00 98.07           C  
ATOM   4022  CE2 TRP A 253      16.151   3.719  12.632  1.00 98.07           C  
ATOM   4023  CE3 TRP A 253      17.893   2.877  11.168  1.00 98.07           C  
ATOM   4024  HE3 TRP A 253      18.256   2.658  10.174  1.00 98.07           H  
ATOM   4025  NE1 TRP A 253      14.890   4.257  12.454  1.00 98.07           N  
ATOM   4026  HE1 TRP A 253      14.358   4.764  13.147  1.00 98.07           H  
ATOM   4027  CH2 TRP A 253      18.267   3.010  13.576  1.00 98.07           C  
ATOM   4028  HH2 TRP A 253      18.922   2.880  14.425  1.00 98.07           H  
ATOM   4029  CZ2 TRP A 253      16.972   3.532  13.754  1.00 98.07           C  
ATOM   4030  HZ2 TRP A 253      16.626   3.818  14.736  1.00 98.07           H  
ATOM   4031  CZ3 TRP A 253      18.727   2.688  12.286  1.00 98.07           C  
ATOM   4032  HZ3 TRP A 253      19.730   2.313  12.150  1.00 98.07           H  
ATOM   4033  N   GLY A 254      17.181   4.412   6.278  1.00 97.38           N  
ATOM   4034  H   GLY A 254      17.878   4.624   6.978  1.00 97.38           H  
ATOM   4035  CA  GLY A 254      17.664   3.920   4.998  1.00 97.38           C  
ATOM   4036  HA2 GLY A 254      18.060   4.744   4.404  1.00 97.38           H  
ATOM   4037  HA3 GLY A 254      16.832   3.477   4.451  1.00 97.38           H  
ATOM   4038  C   GLY A 254      18.769   2.885   5.181  1.00 97.38           C  
ATOM   4039  O   GLY A 254      19.596   3.020   6.081  1.00 97.38           O  
ATOM   4040  N   ASN A 255      18.790   1.859   4.335  1.00 97.52           N  
ATOM   4041  H   ASN A 255      18.073   1.825   3.625  1.00 97.52           H  
ATOM   4042  CA  ASN A 255      19.886   0.901   4.249  1.00 97.52           C  
ATOM   4043  HA  ASN A 255      20.406   0.862   5.207  1.00 97.52           H  
ATOM   4044  C   ASN A 255      20.892   1.357   3.191  1.00 97.52           C  
ATOM   4045  CB  ASN A 255      19.338  -0.504   3.967  1.00 97.52           C  
ATOM   4046  HB2 ASN A 255      18.859  -0.531   2.988  1.00 97.52           H  
ATOM   4047  HB3 ASN A 255      18.600  -0.772   4.722  1.00 97.52           H  
ATOM   4048  O   ASN A 255      20.569   1.420   2.000  1.00 97.52           O  
ATOM   4049  CG  ASN A 255      20.445  -1.539   4.036  1.00 97.52           C  
ATOM   4050  ND2 ASN A 255      20.583  -2.355   3.021  1.00 97.52           N  
ATOM   4051 HD21 ASN A 255      21.288  -3.077   3.061  1.00 97.52           H  
ATOM   4052 HD22 ASN A 255      20.036  -2.227   2.182  1.00 97.52           H  
ATOM   4053  OD1 ASN A 255      21.179  -1.606   5.009  1.00 97.52           O  
ATOM   4054  N   PHE A 256      22.104   1.670   3.635  1.00 96.38           N  
ATOM   4055  H   PHE A 256      22.320   1.533   4.612  1.00 96.38           H  
ATOM   4056  CA  PHE A 256      23.164   2.207   2.800  1.00 96.38           C  
ATOM   4057  HA  PHE A 256      22.730   2.540   1.857  1.00 96.38           H  
ATOM   4058  C   PHE A 256      24.219   1.156   2.491  1.00 96.38           C  
ATOM   4059  CB  PHE A 256      23.791   3.427   3.470  1.00 96.38           C  
ATOM   4060  HB2 PHE A 256      24.695   3.690   2.920  1.00 96.38           H  
ATOM   4061  HB3 PHE A 256      24.089   3.178   4.489  1.00 96.38           H  
ATOM   4062  O   PHE A 256      24.603   0.381   3.362  1.00 96.38           O  
ATOM   4063  CG  PHE A 256      22.874   4.625   3.477  1.00 96.38           C  
ATOM   4064  CD1 PHE A 256      22.832   5.481   2.362  1.00 96.38           C  
ATOM   4065  HD1 PHE A 256      23.462   5.292   1.506  1.00 96.38           H  
ATOM   4066  CD2 PHE A 256      22.027   4.855   4.576  1.00 96.38           C  
ATOM   4067  HD2 PHE A 256      22.047   4.180   5.418  1.00 96.38           H  
ATOM   4068  CE1 PHE A 256      21.957   6.577   2.362  1.00 96.38           C  
ATOM   4069  HE1 PHE A 256      21.922   7.246   1.515  1.00 96.38           H  
ATOM   4070  CE2 PHE A 256      21.148   5.952   4.572  1.00 96.38           C  
ATOM   4071  HE2 PHE A 256      20.497   6.116   5.417  1.00 96.38           H  
ATOM   4072  CZ  PHE A 256      21.124   6.818   3.464  1.00 96.38           C  
ATOM   4073  HZ  PHE A 256      20.468   7.676   3.442  1.00 96.38           H  
ATOM   4074  N   VAL A 257      24.720   1.172   1.261  1.00 96.07           N  
ATOM   4075  H   VAL A 257      24.339   1.843   0.610  1.00 96.07           H  
ATOM   4076  CA  VAL A 257      25.865   0.378   0.820  1.00 96.07           C  
ATOM   4077  HA  VAL A 257      26.035  -0.433   1.528  1.00 96.07           H  
ATOM   4078  C   VAL A 257      27.092   1.278   0.790  1.00 96.07           C  
ATOM   4079  CB  VAL A 257      25.625  -0.249  -0.562  1.00 96.07           C  
ATOM   4080  HB  VAL A 257      25.532   0.560  -1.287  1.00 96.07           H  
ATOM   4081  O   VAL A 257      27.044   2.376   0.239  1.00 96.07           O  
ATOM   4082  CG1 VAL A 257      26.796  -1.134  -0.995  1.00 96.07           C  
ATOM   4083 HG11 VAL A 257      26.575  -1.603  -1.954  1.00 96.07           H  
ATOM   4084 HG12 VAL A 257      27.699  -0.536  -1.117  1.00 96.07           H  
ATOM   4085 HG13 VAL A 257      26.973  -1.906  -0.247  1.00 96.07           H  
ATOM   4086  CG2 VAL A 257      24.353  -1.104  -0.614  1.00 96.07           C  
ATOM   4087 HG21 VAL A 257      23.502  -0.552  -0.215  1.00 96.07           H  
ATOM   4088 HG22 VAL A 257      24.141  -1.363  -1.651  1.00 96.07           H  
ATOM   4089 HG23 VAL A 257      24.486  -2.026  -0.048  1.00 96.07           H  
ATOM   4090  N   LEU A 258      28.184   0.802   1.373  1.00 94.90           N  
ATOM   4091  H   LEU A 258      28.121  -0.117   1.788  1.00 94.90           H  
ATOM   4092  CA  LEU A 258      29.515   1.393   1.298  1.00 94.90           C  
ATOM   4093  HA  LEU A 258      29.473   2.397   0.876  1.00 94.90           H  
ATOM   4094  C   LEU A 258      30.363   0.516   0.387  1.00 94.90           C  
ATOM   4095  CB  LEU A 258      30.110   1.451   2.709  1.00 94.90           C  
ATOM   4096  HB2 LEU A 258      31.181   1.643   2.646  1.00 94.90           H  
ATOM   4097  HB3 LEU A 258      29.976   0.468   3.159  1.00 94.90           H  
ATOM   4098  O   LEU A 258      30.477  -0.688   0.625  1.00 94.90           O  
ATOM   4099  CG  LEU A 258      29.452   2.506   3.611  1.00 94.90           C  
ATOM   4100  HG  LEU A 258      28.383   2.569   3.408  1.00 94.90           H  
ATOM   4101  CD1 LEU A 258      29.634   2.121   5.079  1.00 94.90           C  
ATOM   4102 HD11 LEU A 258      30.694   2.011   5.308  1.00 94.90           H  
ATOM   4103 HD12 LEU A 258      29.204   2.896   5.713  1.00 94.90           H  
ATOM   4104 HD13 LEU A 258      29.116   1.183   5.277  1.00 94.90           H  
ATOM   4105  CD2 LEU A 258      30.088   3.876   3.377  1.00 94.90           C  
ATOM   4106 HD21 LEU A 258      29.616   4.613   4.026  1.00 94.90           H  
ATOM   4107 HD22 LEU A 258      29.951   4.174   2.338  1.00 94.90           H  
ATOM   4108 HD23 LEU A 258      31.155   3.837   3.599  1.00 94.90           H  
ATOM   4109  N   THR A 259      30.931   1.120  -0.645  1.00 93.52           N  
ATOM   4110  H   THR A 259      30.854   2.124  -0.717  1.00 93.52           H  
ATOM   4111  CA  THR A 259      31.705   0.429  -1.679  1.00 93.52           C  
ATOM   4112  HA  THR A 259      31.587  -0.649  -1.564  1.00 93.52           H  
ATOM   4113  C   THR A 259      33.193   0.701  -1.549  1.00 93.52           C  
ATOM   4114  CB  THR A 259      31.195   0.782  -3.083  1.00 93.52           C  
ATOM   4115  HB  THR A 259      31.823   0.281  -3.821  1.00 93.52           H  
ATOM   4116  O   THR A 259      33.623   1.605  -0.828  1.00 93.52           O  
ATOM   4117  CG2 THR A 259      29.767   0.270  -3.261  1.00 93.52           C  
ATOM   4118 HG21 THR A 259      29.570   0.157  -4.327  1.00 93.52           H  
ATOM   4119 HG22 THR A 259      29.659  -0.717  -2.809  1.00 93.52           H  
ATOM   4120 HG23 THR A 259      29.054   0.961  -2.812  1.00 93.52           H  
ATOM   4121  OG1 THR A 259      31.219   2.177  -3.323  1.00 93.52           O  
ATOM   4122  HG1 THR A 259      31.084   2.647  -2.497  1.00 93.52           H  
ATOM   4123  N   ASP A 260      33.994  -0.109  -2.238  1.00 94.25           N  
ATOM   4124  H   ASP A 260      33.592  -0.884  -2.747  1.00 94.25           H  
ATOM   4125  CA  ASP A 260      35.424   0.136  -2.374  1.00 94.25           C  
ATOM   4126  HA  ASP A 260      35.868   0.024  -1.385  1.00 94.25           H  
ATOM   4127  C   ASP A 260      35.697   1.559  -2.920  1.00 94.25           C  
ATOM   4128  CB  ASP A 260      36.040  -0.936  -3.279  1.00 94.25           C  
ATOM   4129  HB2 ASP A 260      35.629  -0.850  -4.285  1.00 94.25           H  
ATOM   4130  HB3 ASP A 260      35.792  -1.923  -2.890  1.00 94.25           H  
ATOM   4131  O   ASP A 260      34.985   2.016  -3.825  1.00 94.25           O  
ATOM   4132  CG  ASP A 260      37.558  -0.779  -3.324  1.00 94.25           C  
ATOM   4133  OD1 ASP A 260      38.035  -0.037  -4.211  1.00 94.25           O  
ATOM   4134  OD2 ASP A 260      38.223  -1.340  -2.427  1.00 94.25           O  
ATOM   4135  N   PRO A 261      36.729   2.272  -2.421  1.00 89.66           N  
ATOM   4136  CA  PRO A 261      37.056   3.619  -2.885  1.00 89.66           C  
ATOM   4137  HA  PRO A 261      36.266   4.296  -2.561  1.00 89.66           H  
ATOM   4138  C   PRO A 261      37.220   3.740  -4.404  1.00 89.66           C  
ATOM   4139  CB  PRO A 261      38.364   3.981  -2.174  1.00 89.66           C  
ATOM   4140  HB2 PRO A 261      39.218   3.634  -2.756  1.00 89.66           H  
ATOM   4141  HB3 PRO A 261      38.437   5.053  -1.990  1.00 89.66           H  
ATOM   4142  O   PRO A 261      36.908   4.791  -4.965  1.00 89.66           O  
ATOM   4143  CG  PRO A 261      38.287   3.185  -0.875  1.00 89.66           C  
ATOM   4144  HG2 PRO A 261      39.274   2.992  -0.457  1.00 89.66           H  
ATOM   4145  HG3 PRO A 261      37.657   3.711  -0.158  1.00 89.66           H  
ATOM   4146  CD  PRO A 261      37.599   1.897  -1.313  1.00 89.66           C  
ATOM   4147  HD2 PRO A 261      37.036   1.485  -0.475  1.00 89.66           H  
ATOM   4148  HD3 PRO A 261      38.348   1.184  -1.657  1.00 89.66           H  
ATOM   4149  N   LEU A 262      37.684   2.684  -5.082  1.00 90.08           N  
ATOM   4150  H   LEU A 262      37.868   1.820  -4.591  1.00 90.08           H  
ATOM   4151  CA  LEU A 262      37.804   2.672  -6.534  1.00 90.08           C  
ATOM   4152  HA  LEU A 262      38.403   3.531  -6.837  1.00 90.08           H  
ATOM   4153  C   LEU A 262      36.426   2.804  -7.200  1.00 90.08           C  
ATOM   4154  CB  LEU A 262      38.518   1.380  -6.965  1.00 90.08           C  
ATOM   4155  HB2 LEU A 262      39.371   1.190  -6.313  1.00 90.08           H  
ATOM   4156  HB3 LEU A 262      37.825   0.548  -6.842  1.00 90.08           H  
ATOM   4157  O   LEU A 262      36.253   3.652  -8.074  1.00 90.08           O  
ATOM   4158  CG  LEU A 262      38.999   1.442  -8.422  1.00 90.08           C  
ATOM   4159  HG  LEU A 262      38.302   2.051  -8.999  1.00 90.08           H  
ATOM   4160  CD1 LEU A 262      40.395   2.061  -8.524  1.00 90.08           C  
ATOM   4161 HD11 LEU A 262      41.114   1.448  -7.980  1.00 90.08           H  
ATOM   4162 HD12 LEU A 262      40.383   3.063  -8.094  1.00 90.08           H  
ATOM   4163 HD13 LEU A 262      40.695   2.132  -9.569  1.00 90.08           H  
ATOM   4164  CD2 LEU A 262      39.036   0.050  -9.052  1.00 90.08           C  
ATOM   4165 HD21 LEU A 262      39.396   0.112 -10.079  1.00 90.08           H  
ATOM   4166 HD22 LEU A 262      39.693  -0.598  -8.472  1.00 90.08           H  
ATOM   4167 HD23 LEU A 262      38.032  -0.372  -9.054  1.00 90.08           H  
ATOM   4168  N   GLU A 263      35.435   2.018  -6.768  1.00 90.57           N  
ATOM   4169  H   GLU A 263      35.601   1.445  -5.953  1.00 90.57           H  
ATOM   4170  CA  GLU A 263      34.069   2.086  -7.303  1.00 90.57           C  
ATOM   4171  HA  GLU A 263      34.109   1.973  -8.386  1.00 90.57           H  
ATOM   4172  C   GLU A 263      33.429   3.447  -7.012  1.00 90.57           C  
ATOM   4173  CB  GLU A 263      33.213   0.944  -6.731  1.00 90.57           C  
ATOM   4174  HB2 GLU A 263      33.709  -0.004  -6.939  1.00 90.57           H  
ATOM   4175  HB3 GLU A 263      33.111   1.062  -5.652  1.00 90.57           H  
ATOM   4176  O   GLU A 263      32.852   4.069  -7.908  1.00 90.57           O  
ATOM   4177  CG  GLU A 263      31.822   0.946  -7.386  1.00 90.57           C  
ATOM   4178  HG2 GLU A 263      31.339   1.905  -7.200  1.00 90.57           H  
ATOM   4179  HG3 GLU A 263      31.948   0.842  -8.464  1.00 90.57           H  
ATOM   4180  CD  GLU A 263      30.884  -0.157  -6.892  1.00 90.57           C  
ATOM   4181  OE1 GLU A 263      29.658   0.069  -7.036  1.00 90.57           O  
ATOM   4182  OE2 GLU A 263      31.379  -1.212  -6.424  1.00 90.57           O  
ATOM   4183  N   ARG A 264      33.597   3.952  -5.786  1.00 87.26           N  
ATOM   4184  H   ARG A 264      34.043   3.365  -5.095  1.00 87.26           H  
ATOM   4185  CA  ARG A 264      33.097   5.272  -5.386  1.00 87.26           C  
ATOM   4186  HA  ARG A 264      32.014   5.275  -5.503  1.00 87.26           H  
ATOM   4187  C   ARG A 264      33.645   6.398  -6.267  1.00 87.26           C  
ATOM   4188  CB  ARG A 264      33.437   5.486  -3.910  1.00 87.26           C  
ATOM   4189  HB2 ARG A 264      34.519   5.459  -3.777  1.00 87.26           H  
ATOM   4190  HB3 ARG A 264      32.995   4.679  -3.326  1.00 87.26           H  
ATOM   4191  O   ARG A 264      32.891   7.297  -6.635  1.00 87.26           O  
ATOM   4192  CG  ARG A 264      32.897   6.826  -3.403  1.00 87.26           C  
ATOM   4193  HG2 ARG A 264      31.819   6.867  -3.554  1.00 87.26           H  
ATOM   4194  HG3 ARG A 264      33.371   7.650  -3.936  1.00 87.26           H  
ATOM   4195  CD  ARG A 264      33.209   6.957  -1.919  1.00 87.26           C  
ATOM   4196  HD2 ARG A 264      32.725   6.126  -1.405  1.00 87.26           H  
ATOM   4197  HD3 ARG A 264      34.286   6.878  -1.770  1.00 87.26           H  
ATOM   4198  NE  ARG A 264      32.736   8.251  -1.397  1.00 87.26           N  
ATOM   4199  HE  ARG A 264      32.665   9.007  -2.063  1.00 87.26           H  
ATOM   4200  NH1 ARG A 264      32.295   7.513   0.721  1.00 87.26           N  
ATOM   4201 HH11 ARG A 264      31.861   7.654   1.621  1.00 87.26           H  
ATOM   4202 HH12 ARG A 264      32.306   6.580   0.334  1.00 87.26           H  
ATOM   4203  NH2 ARG A 264      31.943   9.659   0.207  1.00 87.26           N  
ATOM   4204 HH21 ARG A 264      31.901  10.397  -0.481  1.00 87.26           H  
ATOM   4205 HH22 ARG A 264      31.566   9.788   1.135  1.00 87.26           H  
ATOM   4206  CZ  ARG A 264      32.329   8.469  -0.163  1.00 87.26           C  
ATOM   4207  N   ASN A 265      34.927   6.345  -6.629  1.00 84.98           N  
ATOM   4208  H   ASN A 265      35.496   5.597  -6.259  1.00 84.98           H  
ATOM   4209  CA  ASN A 265      35.540   7.333  -7.519  1.00 84.98           C  
ATOM   4210  HA  ASN A 265      35.331   8.332  -7.138  1.00 84.98           H  
ATOM   4211  C   ASN A 265      34.944   7.274  -8.934  1.00 84.98           C  
ATOM   4212  CB  ASN A 265      37.062   7.121  -7.539  1.00 84.98           C  
ATOM   4213  HB2 ASN A 265      37.494   7.723  -8.338  1.00 84.98           H  
ATOM   4214  HB3 ASN A 265      37.282   6.074  -7.746  1.00 84.98           H  
ATOM   4215  O   ASN A 265      34.664   8.317  -9.522  1.00 84.98           O  
ATOM   4216  CG  ASN A 265      37.743   7.535  -6.246  1.00 84.98           C  
ATOM   4217  ND2 ASN A 265      38.904   6.991  -5.970  1.00 84.98           N  
ATOM   4218 HD21 ASN A 265      39.297   7.236  -5.072  1.00 84.98           H  
ATOM   4219 HD22 ASN A 265      39.244   6.227  -6.537  1.00 84.98           H  
ATOM   4220  OD1 ASN A 265      37.277   8.370  -5.488  1.00 84.98           O  
ATOM   4221  N   TYR A 266      34.688   6.072  -9.462  1.00 85.14           N  
ATOM   4222  H   TYR A 266      34.945   5.245  -8.942  1.00 85.14           H  
ATOM   4223  CA  TYR A 266      34.045   5.911 -10.770  1.00 85.14           C  
ATOM   4224  HA  TYR A 266      34.547   6.562 -11.485  1.00 85.14           H  
ATOM   4225  C   TYR A 266      32.573   6.337 -10.766  1.00 85.14           C  
ATOM   4226  CB  TYR A 266      34.189   4.461 -11.250  1.00 85.14           C  
ATOM   4227  HB2 TYR A 266      33.927   3.779 -10.441  1.00 85.14           H  
ATOM   4228  HB3 TYR A 266      33.482   4.290 -12.062  1.00 85.14           H  
ATOM   4229  O   TYR A 266      32.088   6.883 -11.756  1.00 85.14           O  
ATOM   4230  CG  TYR A 266      35.570   4.139 -11.782  1.00 85.14           C  
ATOM   4231  CD1 TYR A 266      36.025   4.775 -12.953  1.00 85.14           C  
ATOM   4232  HD1 TYR A 266      35.386   5.479 -13.466  1.00 85.14           H  
ATOM   4233  CD2 TYR A 266      36.394   3.203 -11.131  1.00 85.14           C  
ATOM   4234  HD2 TYR A 266      36.028   2.679 -10.261  1.00 85.14           H  
ATOM   4235  CE1 TYR A 266      37.313   4.506 -13.451  1.00 85.14           C  
ATOM   4236  HE1 TYR A 266      37.673   4.997 -14.342  1.00 85.14           H  
ATOM   4237  CE2 TYR A 266      37.684   2.932 -11.625  1.00 85.14           C  
ATOM   4238  HE2 TYR A 266      38.312   2.199 -11.141  1.00 85.14           H  
ATOM   4239  OH  TYR A 266      39.395   3.333 -13.253  1.00 85.14           O  
ATOM   4240  HH  TYR A 266      39.856   2.695 -12.703  1.00 85.14           H  
ATOM   4241  CZ  TYR A 266      38.149   3.593 -12.779  1.00 85.14           C  
ATOM   4242  N   MET A 267      31.863   6.145  -9.652  1.00 85.97           N  
ATOM   4243  H   MET A 267      32.304   5.647  -8.891  1.00 85.97           H  
ATOM   4244  CA  MET A 267      30.444   6.478  -9.535  1.00 85.97           C  
ATOM   4245  HA  MET A 267      29.896   5.890 -10.273  1.00 85.97           H  
ATOM   4246  C   MET A 267      30.133   7.951  -9.842  1.00 85.97           C  
ATOM   4247  CB  MET A 267      29.958   6.065  -8.139  1.00 85.97           C  
ATOM   4248  HB2 MET A 267      30.635   6.465  -7.385  1.00 85.97           H  
ATOM   4249  HB3 MET A 267      29.968   4.978  -8.070  1.00 85.97           H  
ATOM   4250  O   MET A 267      29.093   8.224 -10.433  1.00 85.97           O  
ATOM   4251  CG  MET A 267      28.548   6.581  -7.846  1.00 85.97           C  
ATOM   4252  HG2 MET A 267      27.927   6.434  -8.730  1.00 85.97           H  
ATOM   4253  HG3 MET A 267      28.610   7.655  -7.675  1.00 85.97           H  
ATOM   4254  SD  MET A 267      27.727   5.847  -6.415  1.00 85.97           S  
ATOM   4255  CE  MET A 267      28.968   6.266  -5.166  1.00 85.97           C  
ATOM   4256  HE1 MET A 267      29.711   5.471  -5.115  1.00 85.97           H  
ATOM   4257  HE2 MET A 267      28.483   6.368  -4.195  1.00 85.97           H  
ATOM   4258  HE3 MET A 267      29.467   7.200  -5.426  1.00 85.97           H  
ATOM   4259  N   GLY A 268      31.011   8.892  -9.477  1.00 76.19           N  
ATOM   4260  H   GLY A 268      31.851   8.604  -8.996  1.00 76.19           H  
ATOM   4261  CA  GLY A 268      30.809  10.320  -9.761  1.00 76.19           C  
ATOM   4262  HA2 GLY A 268      31.479  10.898  -9.125  1.00 76.19           H  
ATOM   4263  HA3 GLY A 268      29.782  10.596  -9.518  1.00 76.19           H  
ATOM   4264  C   GLY A 268      31.078  10.722 -11.217  1.00 76.19           C  
ATOM   4265  O   GLY A 268      30.568  11.742 -11.675  1.00 76.19           O  
ATOM   4266  N   SER A 269      31.879   9.938 -11.945  1.00 79.78           N  
ATOM   4267  H   SER A 269      32.255   9.106 -11.515  1.00 79.78           H  
ATOM   4268  CA  SER A 269      32.260  10.222 -13.336  1.00 79.78           C  
ATOM   4269  HA  SER A 269      32.164  11.290 -13.528  1.00 79.78           H  
ATOM   4270  C   SER A 269      31.379   9.512 -14.365  1.00 79.78           C  
ATOM   4271  CB  SER A 269      33.721   9.829 -13.573  1.00 79.78           C  
ATOM   4272  HB2 SER A 269      34.007  10.113 -14.585  1.00 79.78           H  
ATOM   4273  HB3 SER A 269      33.833   8.750 -13.464  1.00 79.78           H  
ATOM   4274  O   SER A 269      31.311   9.952 -15.510  1.00 79.78           O  
ATOM   4275  OG  SER A 269      34.570  10.480 -12.649  1.00 79.78           O  
ATOM   4276  HG  SER A 269      34.201  11.344 -12.450  1.00 79.78           H  
ATOM   4277  N   CYS A 270      30.719   8.419 -13.983  1.00 81.03           N  
ATOM   4278  H   CYS A 270      30.847   8.076 -13.041  1.00 81.03           H  
ATOM   4279  CA  CYS A 270      29.857   7.657 -14.878  1.00 81.03           C  
ATOM   4280  HA  CYS A 270      30.253   7.725 -15.891  1.00 81.03           H  
ATOM   4281  C   CYS A 270      28.432   8.219 -14.900  1.00 81.03           C  
ATOM   4282  CB  CYS A 270      29.868   6.181 -14.471  1.00 81.03           C  
ATOM   4283  HB2 CYS A 270      29.591   6.098 -13.420  1.00 81.03           H  
ATOM   4284  HB3 CYS A 270      29.136   5.641 -15.073  1.00 81.03           H  
ATOM   4285  O   CYS A 270      27.762   8.296 -13.871  1.00 81.03           O  
ATOM   4286  SG  CYS A 270      31.516   5.461 -14.736  1.00 81.03           S  
ATOM   4287  HG  CYS A 270      31.615   5.749 -16.037  1.00 81.03           H  
ATOM   4288  N   GLU A 271      27.952   8.539 -16.098  1.00 86.65           N  
ATOM   4289  H   GLU A 271      28.557   8.467 -16.903  1.00 86.65           H  
ATOM   4290  CA  GLU A 271      26.536   8.814 -16.345  1.00 86.65           C  
ATOM   4291  HA  GLU A 271      26.184   9.534 -15.607  1.00 86.65           H  
ATOM   4292  C   GLU A 271      25.717   7.534 -16.182  1.00 86.65           C  
ATOM   4293  CB  GLU A 271      26.346   9.414 -17.746  1.00 86.65           C  
ATOM   4294  HB2 GLU A 271      25.282   9.555 -17.937  1.00 86.65           H  
ATOM   4295  HB3 GLU A 271      26.760   8.739 -18.495  1.00 86.65           H  
ATOM   4296  O   GLU A 271      26.192   6.440 -16.506  1.00 86.65           O  
ATOM   4297  CG  GLU A 271      27.056  10.766 -17.817  1.00 86.65           C  
ATOM   4298  HG2 GLU A 271      26.592  11.421 -17.079  1.00 86.65           H  
ATOM   4299  HG3 GLU A 271      28.102  10.644 -17.533  1.00 86.65           H  
ATOM   4300  CD  GLU A 271      27.026  11.432 -19.193  1.00 86.65           C  
ATOM   4301  OE1 GLU A 271      27.938  12.245 -19.455  1.00 86.65           O  
ATOM   4302  OE2 GLU A 271      26.060  11.312 -19.975  1.00 86.65           O  
ATOM   4303  N   ARG A 272      24.499   7.658 -15.651  1.00 87.98           N  
ATOM   4304  H   ARG A 272      24.170   8.582 -15.408  1.00 87.98           H  
ATOM   4305  CA  ARG A 272      23.620   6.512 -15.394  1.00 87.98           C  
ATOM   4306  HA  ARG A 272      23.955   5.664 -15.990  1.00 87.98           H  
ATOM   4307  C   ARG A 272      22.198   6.819 -15.818  1.00 87.98           C  
ATOM   4308  CB  ARG A 272      23.671   6.114 -13.910  1.00 87.98           C  
ATOM   4309  HB2 ARG A 272      23.421   6.979 -13.295  1.00 87.98           H  
ATOM   4310  HB3 ARG A 272      22.931   5.335 -13.726  1.00 87.98           H  
ATOM   4311  O   ARG A 272      21.617   7.797 -15.357  1.00 87.98           O  
ATOM   4312  CG  ARG A 272      25.055   5.582 -13.510  1.00 87.98           C  
ATOM   4313  HG2 ARG A 272      25.279   4.690 -14.095  1.00 87.98           H  
ATOM   4314  HG3 ARG A 272      25.815   6.337 -13.709  1.00 87.98           H  
ATOM   4315  CD  ARG A 272      25.104   5.246 -12.020  1.00 87.98           C  
ATOM   4316  HD2 ARG A 272      24.890   6.154 -11.458  1.00 87.98           H  
ATOM   4317  HD3 ARG A 272      24.340   4.499 -11.800  1.00 87.98           H  
ATOM   4318  NE  ARG A 272      26.433   4.724 -11.644  1.00 87.98           N  
ATOM   4319  HE  ARG A 272      27.057   4.495 -12.405  1.00 87.98           H  
ATOM   4320  NH1 ARG A 272      26.161   4.834  -9.382  1.00 87.98           N  
ATOM   4321 HH11 ARG A 272      26.511   4.636  -8.455  1.00 87.98           H  
ATOM   4322 HH12 ARG A 272      25.270   5.286  -9.528  1.00 87.98           H  
ATOM   4323  NH2 ARG A 272      27.997   3.911 -10.178  1.00 87.98           N  
ATOM   4324 HH21 ARG A 272      28.155   3.540  -9.252  1.00 87.98           H  
ATOM   4325 HH22 ARG A 272      28.572   3.581 -10.940  1.00 87.98           H  
ATOM   4326  CZ  ARG A 272      26.863   4.502 -10.417  1.00 87.98           C  
ATOM   4327  N   ASP A 273      21.642   5.928 -16.625  1.00 90.42           N  
ATOM   4328  H   ASP A 273      22.203   5.162 -16.970  1.00 90.42           H  
ATOM   4329  CA  ASP A 273      20.218   5.881 -16.924  1.00 90.42           C  
ATOM   4330  HA  ASP A 273      19.748   6.830 -16.664  1.00 90.42           H  
ATOM   4331  C   ASP A 273      19.580   4.785 -16.075  1.00 90.42           C  
ATOM   4332  CB  ASP A 273      19.998   5.642 -18.424  1.00 90.42           C  
ATOM   4333  HB2 ASP A 273      20.539   4.748 -18.735  1.00 90.42           H  
ATOM   4334  HB3 ASP A 273      18.935   5.477 -18.600  1.00 90.42           H  
ATOM   4335  O   ASP A 273      19.953   3.616 -16.169  1.00 90.42           O  
ATOM   4336  CG  ASP A 273      20.442   6.834 -19.268  1.00 90.42           C  
ATOM   4337  OD1 ASP A 273      20.259   7.975 -18.790  1.00 90.42           O  
ATOM   4338  OD2 ASP A 273      20.937   6.615 -20.392  1.00 90.42           O  
ATOM   4339  N   LEU A 274      18.630   5.167 -15.224  1.00 91.86           N  
ATOM   4340  H   LEU A 274      18.393   6.148 -15.186  1.00 91.86           H  
ATOM   4341  CA  LEU A 274      17.860   4.247 -14.399  1.00 91.86           C  
ATOM   4342  HA  LEU A 274      18.295   3.249 -14.461  1.00 91.86           H  
ATOM   4343  C   LEU A 274      16.436   4.161 -14.939  1.00 91.86           C  
ATOM   4344  CB  LEU A 274      17.888   4.683 -12.922  1.00 91.86           C  
ATOM   4345  HB2 LEU A 274      17.394   5.651 -12.838  1.00 91.86           H  
ATOM   4346  HB3 LEU A 274      17.307   3.965 -12.342  1.00 91.86           H  
ATOM   4347  O   LEU A 274      15.759   5.178 -15.100  1.00 91.86           O  
ATOM   4348  CG  LEU A 274      19.290   4.805 -12.297  1.00 91.86           C  
ATOM   4349  HG  LEU A 274      19.872   5.552 -12.837  1.00 91.86           H  
ATOM   4350  CD1 LEU A 274      19.169   5.260 -10.841  1.00 91.86           C  
ATOM   4351 HD11 LEU A 274      20.163   5.368 -10.408  1.00 91.86           H  
ATOM   4352 HD12 LEU A 274      18.659   6.222 -10.799  1.00 91.86           H  
ATOM   4353 HD13 LEU A 274      18.608   4.524 -10.266  1.00 91.86           H  
ATOM   4354  CD2 LEU A 274      20.050   3.479 -12.310  1.00 91.86           C  
ATOM   4355 HD21 LEU A 274      21.000   3.586 -11.787  1.00 91.86           H  
ATOM   4356 HD22 LEU A 274      20.258   3.179 -13.337  1.00 91.86           H  
ATOM   4357 HD23 LEU A 274      19.461   2.702 -11.823  1.00 91.86           H  
ATOM   4358  N   LEU A 275      15.963   2.941 -15.178  1.00 92.59           N  
ATOM   4359  H   LEU A 275      16.568   2.146 -15.030  1.00 92.59           H  
ATOM   4360  CA  LEU A 275      14.547   2.691 -15.409  1.00 92.59           C  
ATOM   4361  HA  LEU A 275      14.143   3.504 -16.011  1.00 92.59           H  
ATOM   4362  C   LEU A 275      13.837   2.681 -14.052  1.00 92.59           C  
ATOM   4363  CB  LEU A 275      14.385   1.374 -16.184  1.00 92.59           C  
ATOM   4364  HB2 LEU A 275      14.729   0.552 -15.556  1.00 92.59           H  
ATOM   4365  HB3 LEU A 275      15.019   1.406 -17.070  1.00 92.59           H  
ATOM   4366  O   LEU A 275      14.048   1.784 -13.238  1.00 92.59           O  
ATOM   4367  CG  LEU A 275      12.937   1.090 -16.622  1.00 92.59           C  
ATOM   4368  HG  LEU A 275      12.279   1.068 -15.753  1.00 92.59           H  
ATOM   4369  CD1 LEU A 275      12.423   2.139 -17.613  1.00 92.59           C  
ATOM   4370 HD11 LEU A 275      11.495   1.796 -18.071  1.00 92.59           H  
ATOM   4371 HD12 LEU A 275      12.231   3.077 -17.094  1.00 92.59           H  
ATOM   4372 HD13 LEU A 275      13.161   2.301 -18.398  1.00 92.59           H  
ATOM   4373  CD2 LEU A 275      12.876  -0.271 -17.311  1.00 92.59           C  
ATOM   4374 HD21 LEU A 275      11.851  -0.498 -17.606  1.00 92.59           H  
ATOM   4375 HD22 LEU A 275      13.212  -1.043 -16.619  1.00 92.59           H  
ATOM   4376 HD23 LEU A 275      13.519  -0.278 -18.191  1.00 92.59           H  
ATOM   4377  N   ILE A 276      13.022   3.700 -13.797  1.00 93.90           N  
ATOM   4378  H   ILE A 276      12.868   4.381 -14.527  1.00 93.90           H  
ATOM   4379  CA  ILE A 276      12.315   3.886 -12.532  1.00 93.90           C  
ATOM   4380  HA  ILE A 276      12.705   3.163 -11.815  1.00 93.90           H  
ATOM   4381  C   ILE A 276      10.827   3.583 -12.678  1.00 93.90           C  
ATOM   4382  CB  ILE A 276      12.570   5.281 -11.922  1.00 93.90           C  
ATOM   4383  HB  ILE A 276      12.069   5.300 -10.955  1.00 93.90           H  
ATOM   4384  O   ILE A 276      10.216   3.815 -13.722  1.00 93.90           O  
ATOM   4385  CG1 ILE A 276      12.006   6.439 -12.776  1.00 93.90           C  
ATOM   4386 HG12 ILE A 276      11.012   6.184 -13.145  1.00 93.90           H  
ATOM   4387 HG13 ILE A 276      12.652   6.610 -13.637  1.00 93.90           H  
ATOM   4388  CG2 ILE A 276      14.077   5.474 -11.673  1.00 93.90           C  
ATOM   4389 HG21 ILE A 276      14.491   4.594 -11.181  1.00 93.90           H  
ATOM   4390 HG22 ILE A 276      14.602   5.617 -12.618  1.00 93.90           H  
ATOM   4391 HG23 ILE A 276      14.246   6.343 -11.036  1.00 93.90           H  
ATOM   4392  CD1 ILE A 276      11.864   7.748 -11.994  1.00 93.90           C  
ATOM   4393 HD11 ILE A 276      11.200   7.598 -11.143  1.00 93.90           H  
ATOM   4394 HD12 ILE A 276      12.835   8.094 -11.638  1.00 93.90           H  
ATOM   4395 HD13 ILE A 276      11.432   8.506 -12.648  1.00 93.90           H  
ATOM   4396  N   GLU A 277      10.227   3.106 -11.592  1.00 94.81           N  
ATOM   4397  H   GLU A 277      10.781   2.945 -10.763  1.00 94.81           H  
ATOM   4398  CA  GLU A 277       8.781   2.947 -11.485  1.00 94.81           C  
ATOM   4399  HA  GLU A 277       8.359   2.890 -12.489  1.00 94.81           H  
ATOM   4400  C   GLU A 277       8.156   4.159 -10.782  1.00 94.81           C  
ATOM   4401  CB  GLU A 277       8.419   1.633 -10.780  1.00 94.81           C  
ATOM   4402  HB2 GLU A 277       7.336   1.613 -10.659  1.00 94.81           H  
ATOM   4403  HB3 GLU A 277       8.883   1.613  -9.794  1.00 94.81           H  
ATOM   4404  O   GLU A 277       8.622   4.616  -9.738  1.00 94.81           O  
ATOM   4405  CG  GLU A 277       8.839   0.388 -11.580  1.00 94.81           C  
ATOM   4406  HG2 GLU A 277       8.432   0.472 -12.588  1.00 94.81           H  
ATOM   4407  HG3 GLU A 277       9.926   0.359 -11.655  1.00 94.81           H  
ATOM   4408  CD  GLU A 277       8.349  -0.929 -10.950  1.00 94.81           C  
ATOM   4409  OE1 GLU A 277       8.176  -1.917 -11.700  1.00 94.81           O  
ATOM   4410  OE2 GLU A 277       8.114  -0.985  -9.719  1.00 94.81           O  
ATOM   4411  N   GLN A 278       7.066   4.667 -11.348  1.00 94.86           N  
ATOM   4412  H   GLN A 278       6.747   4.236 -12.204  1.00 94.86           H  
ATOM   4413  CA  GLN A 278       6.268   5.764 -10.813  1.00 94.86           C  
ATOM   4414  HA  GLN A 278       6.667   6.058  -9.842  1.00 94.86           H  
ATOM   4415  C   GLN A 278       4.828   5.298 -10.624  1.00 94.86           C  
ATOM   4416  CB  GLN A 278       6.326   6.991 -11.734  1.00 94.86           C  
ATOM   4417  HB2 GLN A 278       5.875   6.741 -12.694  1.00 94.86           H  
ATOM   4418  HB3 GLN A 278       5.742   7.792 -11.281  1.00 94.86           H  
ATOM   4419  O   GLN A 278       4.270   4.610 -11.481  1.00 94.86           O  
ATOM   4420  CG  GLN A 278       7.750   7.503 -11.986  1.00 94.86           C  
ATOM   4421  HG2 GLN A 278       8.329   6.751 -12.522  1.00 94.86           H  
ATOM   4422  HG3 GLN A 278       8.243   7.691 -11.032  1.00 94.86           H  
ATOM   4423  CD  GLN A 278       7.736   8.776 -12.828  1.00 94.86           C  
ATOM   4424  NE2 GLN A 278       8.183   9.891 -12.304  1.00 94.86           N  
ATOM   4425 HE21 GLN A 278       8.482   9.906 -11.339  1.00 94.86           H  
ATOM   4426 HE22 GLN A 278       8.162  10.726 -12.872  1.00 94.86           H  
ATOM   4427  OE1 GLN A 278       7.296   8.796 -13.966  1.00 94.86           O  
ATOM   4428  N   VAL A 279       4.214   5.698  -9.514  1.00 97.11           N  
ATOM   4429  H   VAL A 279       4.693   6.333  -8.892  1.00 97.11           H  
ATOM   4430  CA  VAL A 279       2.822   5.370  -9.194  1.00 97.11           C  
ATOM   4431  HA  VAL A 279       2.512   4.498  -9.771  1.00 97.11           H  
ATOM   4432  C   VAL A 279       1.937   6.544  -9.597  1.00 97.11           C  
ATOM   4433  CB  VAL A 279       2.678   5.006  -7.708  1.00 97.11           C  
ATOM   4434  HB  VAL A 279       3.009   5.850  -7.104  1.00 97.11           H  
ATOM   4435  O   VAL A 279       2.260   7.700  -9.320  1.00 97.11           O  
ATOM   4436  CG1 VAL A 279       1.236   4.662  -7.334  1.00 97.11           C  
ATOM   4437 HG11 VAL A 279       0.897   3.817  -7.933  1.00 97.11           H  
ATOM   4438 HG12 VAL A 279       1.183   4.400  -6.278  1.00 97.11           H  
ATOM   4439 HG13 VAL A 279       0.579   5.517  -7.497  1.00 97.11           H  
ATOM   4440  CG2 VAL A 279       3.566   3.810  -7.345  1.00 97.11           C  
ATOM   4441 HG21 VAL A 279       3.448   3.576  -6.287  1.00 97.11           H  
ATOM   4442 HG22 VAL A 279       3.274   2.940  -7.934  1.00 97.11           H  
ATOM   4443 HG23 VAL A 279       4.616   4.035  -7.535  1.00 97.11           H  
ATOM   4444  N   LYS A 280       0.833   6.252 -10.286  1.00 95.59           N  
ATOM   4445  H   LYS A 280       0.661   5.282 -10.508  1.00 95.59           H  
ATOM   4446  CA  LYS A 280      -0.125   7.244 -10.779  1.00 95.59           C  
ATOM   4447  HA  LYS A 280       0.133   8.224 -10.376  1.00 95.59           H  
ATOM   4448  C   LYS A 280      -1.522   6.898 -10.296  1.00 95.59           C  
ATOM   4449  CB  LYS A 280      -0.079   7.321 -12.312  1.00 95.59           C  
ATOM   4450  HB2 LYS A 280      -0.822   8.049 -12.637  1.00 95.59           H  
ATOM   4451  HB3 LYS A 280      -0.327   6.349 -12.740  1.00 95.59           H  
ATOM   4452  O   LYS A 280      -2.011   5.807 -10.564  1.00 95.59           O  
ATOM   4453  CG  LYS A 280       1.300   7.761 -12.815  1.00 95.59           C  
ATOM   4454  HG2 LYS A 280       2.034   6.981 -12.612  1.00 95.59           H  
ATOM   4455  HG3 LYS A 280       1.590   8.663 -12.276  1.00 95.59           H  
ATOM   4456  CD  LYS A 280       1.295   8.061 -14.316  1.00 95.59           C  
ATOM   4457  HD2 LYS A 280       1.147   7.142 -14.882  1.00 95.59           H  
ATOM   4458  HD3 LYS A 280       0.500   8.772 -14.542  1.00 95.59           H  
ATOM   4459  CE  LYS A 280       2.654   8.681 -14.651  1.00 95.59           C  
ATOM   4460  HE2 LYS A 280       2.862   9.474 -13.932  1.00 95.59           H  
ATOM   4461  HE3 LYS A 280       3.428   7.924 -14.532  1.00 95.59           H  
ATOM   4462  NZ  LYS A 280       2.696   9.240 -16.015  1.00 95.59           N  
ATOM   4463  HZ1 LYS A 280       1.969   9.913 -16.212  1.00 95.59           H  
ATOM   4464  HZ2 LYS A 280       3.569   9.717 -16.190  1.00 95.59           H  
ATOM   4465  HZ3 LYS A 280       2.622   8.502 -16.700  1.00 95.59           H  
ATOM   4466  N   ASN A 281      -2.181   7.849  -9.647  1.00 94.82           N  
ATOM   4467  H   ASN A 281      -1.728   8.738  -9.490  1.00 94.82           H  
ATOM   4468  CA  ASN A 281      -3.530   7.663  -9.124  1.00 94.82           C  
ATOM   4469  HA  ASN A 281      -3.788   6.604  -9.138  1.00 94.82           H  
ATOM   4470  C   ASN A 281      -4.540   8.389 -10.006  1.00 94.82           C  
ATOM   4471  CB  ASN A 281      -3.579   8.125  -7.658  1.00 94.82           C  
ATOM   4472  HB2 ASN A 281      -4.605   8.062  -7.296  1.00 94.82           H  
ATOM   4473  HB3 ASN A 281      -3.249   9.161  -7.585  1.00 94.82           H  
ATOM   4474  O   ASN A 281      -4.326   9.538 -10.395  1.00 94.82           O  
ATOM   4475  CG  ASN A 281      -2.717   7.259  -6.755  1.00 94.82           C  
ATOM   4476  ND2 ASN A 281      -2.433   7.690  -5.557  1.00 94.82           N  
ATOM   4477 HD21 ASN A 281      -2.116   6.961  -4.934  1.00 94.82           H  
ATOM   4478 HD22 ASN A 281      -2.980   8.421  -5.126  1.00 94.82           H  
ATOM   4479  OD1 ASN A 281      -2.282   6.181  -7.109  1.00 94.82           O  
ATOM   4480  N   SER A 282      -5.647   7.720 -10.314  1.00 94.16           N  
ATOM   4481  H   SER A 282      -5.758   6.780  -9.962  1.00 94.16           H  
ATOM   4482  CA  SER A 282      -6.828   8.392 -10.850  1.00 94.16           C  
ATOM   4483  HA  SER A 282      -6.514   9.125 -11.593  1.00 94.16           H  
ATOM   4484  C   SER A 282      -7.560   9.098  -9.701  1.00 94.16           C  
ATOM   4485  CB  SER A 282      -7.734   7.374 -11.544  1.00 94.16           C  
ATOM   4486  HB2 SER A 282      -7.209   6.953 -12.401  1.00 94.16           H  
ATOM   4487  HB3 SER A 282      -7.978   6.569 -10.850  1.00 94.16           H  
ATOM   4488  O   SER A 282      -7.537   8.593  -8.573  1.00 94.16           O  
ATOM   4489  OG  SER A 282      -8.929   7.983 -11.987  1.00 94.16           O  
ATOM   4490  HG  SER A 282      -9.525   8.056 -11.238  1.00 94.16           H  
ATOM   4491  N   PRO A 283      -8.254  10.226  -9.944  1.00 94.59           N  
ATOM   4492  CA  PRO A 283      -9.181  10.780  -8.965  1.00 94.59           C  
ATOM   4493  HA  PRO A 283      -8.606  11.184  -8.131  1.00 94.59           H  
ATOM   4494  C   PRO A 283     -10.151   9.705  -8.463  1.00 94.59           C  
ATOM   4495  CB  PRO A 283      -9.914  11.918  -9.682  1.00 94.59           C  
ATOM   4496  HB2 PRO A 283     -10.819  11.543 -10.159  1.00 94.59           H  
ATOM   4497  HB3 PRO A 283     -10.152  12.737  -9.003  1.00 94.59           H  
ATOM   4498  O   PRO A 283     -10.648   8.899  -9.256  1.00 94.59           O  
ATOM   4499  CG  PRO A 283      -8.919  12.347 -10.760  1.00 94.59           C  
ATOM   4500  HG2 PRO A 283      -9.417  12.817 -11.608  1.00 94.59           H  
ATOM   4501  HG3 PRO A 283      -8.177  13.019 -10.329  1.00 94.59           H  
ATOM   4502  CD  PRO A 283      -8.251  11.033 -11.156  1.00 94.59           C  
ATOM   4503  HD2 PRO A 283      -7.237  11.219 -11.510  1.00 94.59           H  
ATOM   4504  HD3 PRO A 283      -8.840  10.543 -11.932  1.00 94.59           H  
ATOM   4505  N   LYS A 284     -10.411   9.702  -7.152  1.00 94.08           N  
ATOM   4506  H   LYS A 284      -9.965  10.403  -6.578  1.00 94.08           H  
ATOM   4507  CA  LYS A 284     -11.394   8.810  -6.524  1.00 94.08           C  
ATOM   4508  HA  LYS A 284     -11.181   7.782  -6.817  1.00 94.08           H  
ATOM   4509  C   LYS A 284     -12.774   9.186  -7.034  1.00 94.08           C  
ATOM   4510  CB  LYS A 284     -11.380   8.912  -4.992  1.00 94.08           C  
ATOM   4511  HB2 LYS A 284     -11.963   8.088  -4.580  1.00 94.08           H  
ATOM   4512  HB3 LYS A 284     -11.856   9.845  -4.690  1.00 94.08           H  
ATOM   4513  O   LYS A 284     -13.119  10.368  -7.053  1.00 94.08           O  
ATOM   4514  CG  LYS A 284      -9.969   8.881  -4.405  1.00 94.08           C  
ATOM   4515  HG2 LYS A 284      -9.439   7.988  -4.735  1.00 94.08           H  
ATOM   4516  HG3 LYS A 284      -9.420   9.757  -4.751  1.00 94.08           H  
ATOM   4517  CD  LYS A 284     -10.032   8.927  -2.880  1.00 94.08           C  
ATOM   4518  HD2 LYS A 284     -10.679   9.745  -2.563  1.00 94.08           H  
ATOM   4519  HD3 LYS A 284     -10.430   7.986  -2.499  1.00 94.08           H  
ATOM   4520  CE  LYS A 284      -8.612   9.157  -2.377  1.00 94.08           C  
ATOM   4521  HE2 LYS A 284      -7.999   8.321  -2.714  1.00 94.08           H  
ATOM   4522  HE3 LYS A 284      -8.216  10.062  -2.837  1.00 94.08           H  
ATOM   4523  NZ  LYS A 284      -8.591   9.284  -0.904  1.00 94.08           N  
ATOM   4524  HZ1 LYS A 284      -7.641   9.395  -0.580  1.00 94.08           H  
ATOM   4525  HZ2 LYS A 284      -8.996   8.451  -0.501  1.00 94.08           H  
ATOM   4526  HZ3 LYS A 284      -9.142  10.081  -0.620  1.00 94.08           H  
ATOM   4527  N   GLN A 285     -13.561   8.202  -7.438  1.00 94.42           N  
ATOM   4528  H   GLN A 285     -13.226   7.250  -7.384  1.00 94.42           H  
ATOM   4529  CA  GLN A 285     -14.881   8.453  -8.001  1.00 94.42           C  
ATOM   4530  HA  GLN A 285     -15.158   9.498  -7.861  1.00 94.42           H  
ATOM   4531  C   GLN A 285     -15.926   7.618  -7.275  1.00 94.42           C  
ATOM   4532  CB  GLN A 285     -14.863   8.179  -9.509  1.00 94.42           C  
ATOM   4533  HB2 GLN A 285     -15.885   8.241  -9.883  1.00 94.42           H  
ATOM   4534  HB3 GLN A 285     -14.473   7.176  -9.682  1.00 94.42           H  
ATOM   4535  O   GLN A 285     -15.699   6.454  -6.964  1.00 94.42           O  
ATOM   4536  CG  GLN A 285     -14.009   9.193 -10.284  1.00 94.42           C  
ATOM   4537  HG2 GLN A 285     -12.978   9.150  -9.934  1.00 94.42           H  
ATOM   4538  HG3 GLN A 285     -14.385  10.200 -10.107  1.00 94.42           H  
ATOM   4539  CD  GLN A 285     -14.036   8.926 -11.782  1.00 94.42           C  
ATOM   4540  NE2 GLN A 285     -12.936   8.517 -12.380  1.00 94.42           N  
ATOM   4541 HE21 GLN A 285     -12.075   8.411 -11.863  1.00 94.42           H  
ATOM   4542 HE22 GLN A 285     -12.972   8.384 -13.380  1.00 94.42           H  
ATOM   4543  OE1 GLN A 285     -15.071   9.040 -12.419  1.00 94.42           O  
ATOM   4544  N   THR A 286     -17.094   8.199  -7.009  1.00 96.36           N  
ATOM   4545  H   THR A 286     -17.215   9.187  -7.176  1.00 96.36           H  
ATOM   4546  CA  THR A 286     -18.194   7.477  -6.361  1.00 96.36           C  
ATOM   4547  HA  THR A 286     -17.848   7.110  -5.395  1.00 96.36           H  
ATOM   4548  C   THR A 286     -18.625   6.284  -7.211  1.00 96.36           C  
ATOM   4549  CB  THR A 286     -19.394   8.401  -6.127  1.00 96.36           C  
ATOM   4550  HB  THR A 286     -19.864   8.631  -7.083  1.00 96.36           H  
ATOM   4551  O   THR A 286     -18.824   6.424  -8.426  1.00 96.36           O  
ATOM   4552  CG2 THR A 286     -20.428   7.793  -5.184  1.00 96.36           C  
ATOM   4553 HG21 THR A 286     -20.832   6.872  -5.607  1.00 96.36           H  
ATOM   4554 HG22 THR A 286     -21.252   8.493  -5.046  1.00 96.36           H  
ATOM   4555 HG23 THR A 286     -19.976   7.564  -4.219  1.00 96.36           H  
ATOM   4556  OG1 THR A 286     -18.948   9.604  -5.546  1.00 96.36           O  
ATOM   4557  HG1 THR A 286     -18.949   9.487  -4.593  1.00 96.36           H  
ATOM   4558  N   PHE A 287     -18.792   5.135  -6.561  1.00 96.82           N  
ATOM   4559  H   PHE A 287     -18.650   5.119  -5.561  1.00 96.82           H  
ATOM   4560  CA  PHE A 287     -19.305   3.910  -7.157  1.00 96.82           C  
ATOM   4561  HA  PHE A 287     -19.310   4.001  -8.243  1.00 96.82           H  
ATOM   4562  C   PHE A 287     -20.745   3.693  -6.681  1.00 96.82           C  
ATOM   4563  CB  PHE A 287     -18.370   2.754  -6.787  1.00 96.82           C  
ATOM   4564  HB2 PHE A 287     -17.353   3.026  -7.070  1.00 96.82           H  
ATOM   4565  HB3 PHE A 287     -18.373   2.615  -5.706  1.00 96.82           H  
ATOM   4566  O   PHE A 287     -21.000   3.610  -5.481  1.00 96.82           O  
ATOM   4567  CG  PHE A 287     -18.712   1.446  -7.469  1.00 96.82           C  
ATOM   4568  CD1 PHE A 287     -19.296   0.387  -6.747  1.00 96.82           C  
ATOM   4569  HD1 PHE A 287     -19.507   0.498  -5.694  1.00 96.82           H  
ATOM   4570  CD2 PHE A 287     -18.421   1.281  -8.834  1.00 96.82           C  
ATOM   4571  HD2 PHE A 287     -17.949   2.075  -9.395  1.00 96.82           H  
ATOM   4572  CE1 PHE A 287     -19.551  -0.841  -7.388  1.00 96.82           C  
ATOM   4573  HE1 PHE A 287     -19.929  -1.686  -6.832  1.00 96.82           H  
ATOM   4574  CE2 PHE A 287     -18.723   0.074  -9.481  1.00 96.82           C  
ATOM   4575  HE2 PHE A 287     -18.516  -0.051 -10.534  1.00 96.82           H  
ATOM   4576  CZ  PHE A 287     -19.270  -0.991  -8.755  1.00 96.82           C  
ATOM   4577  HZ  PHE A 287     -19.439  -1.933  -9.255  1.00 96.82           H  
ATOM   4578  N   GLU A 288     -21.696   3.634  -7.614  1.00 96.48           N  
ATOM   4579  H   GLU A 288     -21.428   3.662  -8.588  1.00 96.48           H  
ATOM   4580  CA  GLU A 288     -23.135   3.601  -7.316  1.00 96.48           C  
ATOM   4581  HA  GLU A 288     -23.295   3.581  -6.238  1.00 96.48           H  
ATOM   4582  C   GLU A 288     -23.786   2.342  -7.911  1.00 96.48           C  
ATOM   4583  CB  GLU A 288     -23.820   4.875  -7.831  1.00 96.48           C  
ATOM   4584  HB2 GLU A 288     -24.889   4.792  -7.634  1.00 96.48           H  
ATOM   4585  HB3 GLU A 288     -23.668   4.952  -8.907  1.00 96.48           H  
ATOM   4586  O   GLU A 288     -24.405   2.413  -8.975  1.00 96.48           O  
ATOM   4587  CG  GLU A 288     -23.305   6.149  -7.156  1.00 96.48           C  
ATOM   4588  HG2 GLU A 288     -23.445   6.068  -6.078  1.00 96.48           H  
ATOM   4589  HG3 GLU A 288     -22.241   6.266  -7.360  1.00 96.48           H  
ATOM   4590  CD  GLU A 288     -24.053   7.362  -7.708  1.00 96.48           C  
ATOM   4591  OE1 GLU A 288     -24.808   7.982  -6.929  1.00 96.48           O  
ATOM   4592  OE2 GLU A 288     -23.877   7.632  -8.918  1.00 96.48           O  
ATOM   4593  N   PRO A 289     -23.688   1.185  -7.225  1.00 96.81           N  
ATOM   4594  CA  PRO A 289     -24.105  -0.118  -7.748  1.00 96.81           C  
ATOM   4595  HA  PRO A 289     -23.400  -0.419  -8.523  1.00 96.81           H  
ATOM   4596  C   PRO A 289     -25.526  -0.203  -8.309  1.00 96.81           C  
ATOM   4597  CB  PRO A 289     -23.999  -1.057  -6.543  1.00 96.81           C  
ATOM   4598  HB2 PRO A 289     -23.838  -2.096  -6.831  1.00 96.81           H  
ATOM   4599  HB3 PRO A 289     -24.898  -0.973  -5.932  1.00 96.81           H  
ATOM   4600  O   PRO A 289     -25.788  -1.025  -9.180  1.00 96.81           O  
ATOM   4601  CG  PRO A 289     -22.834  -0.491  -5.752  1.00 96.81           C  
ATOM   4602  HG2 PRO A 289     -22.881  -0.769  -4.699  1.00 96.81           H  
ATOM   4603  HG3 PRO A 289     -21.899  -0.829  -6.198  1.00 96.81           H  
ATOM   4604  CD  PRO A 289     -22.994   1.009  -5.954  1.00 96.81           C  
ATOM   4605  HD2 PRO A 289     -22.001   1.458  -5.973  1.00 96.81           H  
ATOM   4606  HD3 PRO A 289     -23.592   1.433  -5.148  1.00 96.81           H  
ATOM   4607  N   VAL A 290     -26.462   0.585  -7.772  1.00 96.47           N  
ATOM   4608  H   VAL A 290     -26.171   1.243  -7.064  1.00 96.47           H  
ATOM   4609  CA  VAL A 290     -27.884   0.528  -8.151  1.00 96.47           C  
ATOM   4610  HA  VAL A 290     -28.099  -0.443  -8.598  1.00 96.47           H  
ATOM   4611  C   VAL A 290     -28.235   1.564  -9.210  1.00 96.47           C  
ATOM   4612  CB  VAL A 290     -28.781   0.675  -6.911  1.00 96.47           C  
ATOM   4613  HB  VAL A 290     -28.546   1.611  -6.403  1.00 96.47           H  
ATOM   4614  O   VAL A 290     -28.925   1.237 -10.169  1.00 96.47           O  
ATOM   4615  CG1 VAL A 290     -30.275   0.670  -7.255  1.00 96.47           C  
ATOM   4616 HG11 VAL A 290     -30.529  -0.226  -7.821  1.00 96.47           H  
ATOM   4617 HG12 VAL A 290     -30.526   1.549  -7.849  1.00 96.47           H  
ATOM   4618 HG13 VAL A 290     -30.872   0.707  -6.343  1.00 96.47           H  
ATOM   4619  CG2 VAL A 290     -28.522  -0.488  -5.947  1.00 96.47           C  
ATOM   4620 HG21 VAL A 290     -28.676  -1.438  -6.458  1.00 96.47           H  
ATOM   4621 HG22 VAL A 290     -27.505  -0.441  -5.557  1.00 96.47           H  
ATOM   4622 HG23 VAL A 290     -29.220  -0.415  -5.113  1.00 96.47           H  
ATOM   4623  N   ASN A 291     -27.759   2.800  -9.047  1.00 94.41           N  
ATOM   4624  H   ASN A 291     -27.158   2.994  -8.259  1.00 94.41           H  
ATOM   4625  CA  ASN A 291     -28.111   3.900  -9.946  1.00 94.41           C  
ATOM   4626  HA  ASN A 291     -29.173   3.847 -10.184  1.00 94.41           H  
ATOM   4627  C   ASN A 291     -27.344   3.817 -11.270  1.00 94.41           C  
ATOM   4628  CB  ASN A 291     -27.830   5.238  -9.242  1.00 94.41           C  
ATOM   4629  HB2 ASN A 291     -28.064   6.053  -9.927  1.00 94.41           H  
ATOM   4630  HB3 ASN A 291     -26.770   5.308  -9.000  1.00 94.41           H  
ATOM   4631  O   ASN A 291     -27.891   4.140 -12.320  1.00 94.41           O  
ATOM   4632  CG  ASN A 291     -28.649   5.454  -7.982  1.00 94.41           C  
ATOM   4633  ND2 ASN A 291     -28.145   6.242  -7.059  1.00 94.41           N  
ATOM   4634 HD21 ASN A 291     -27.279   6.738  -7.217  1.00 94.41           H  
ATOM   4635 HD22 ASN A 291     -28.727   6.429  -6.255  1.00 94.41           H  
ATOM   4636  OD1 ASN A 291     -29.729   4.918  -7.796  1.00 94.41           O  
ATOM   4637  N   ASN A 292     -26.081   3.386 -11.220  1.00 95.01           N  
ATOM   4638  H   ASN A 292     -25.686   3.121 -10.329  1.00 95.01           H  
ATOM   4639  CA  ASN A 292     -25.229   3.234 -12.391  1.00 95.01           C  
ATOM   4640  HA  ASN A 292     -25.856   3.060 -13.266  1.00 95.01           H  
ATOM   4641  C   ASN A 292     -24.306   2.009 -12.219  1.00 95.01           C  
ATOM   4642  CB  ASN A 292     -24.477   4.553 -12.631  1.00 95.01           C  
ATOM   4643  HB2 ASN A 292     -25.185   5.381 -12.590  1.00 95.01           H  
ATOM   4644  HB3 ASN A 292     -23.722   4.705 -11.860  1.00 95.01           H  
ATOM   4645  O   ASN A 292     -23.120   2.169 -11.920  1.00 95.01           O  
ATOM   4646  CG  ASN A 292     -23.817   4.577 -13.996  1.00 95.01           C  
ATOM   4647  ND2 ASN A 292     -23.271   5.705 -14.384  1.00 95.01           N  
ATOM   4648 HD21 ASN A 292     -22.922   5.716 -15.332  1.00 95.01           H  
ATOM   4649 HD22 ASN A 292     -23.369   6.533 -13.814  1.00 95.01           H  
ATOM   4650  OD1 ASN A 292     -23.806   3.614 -14.744  1.00 95.01           O  
ATOM   4651  N   PRO A 293     -24.845   0.781 -12.373  1.00 94.50           N  
ATOM   4652  CA  PRO A 293     -24.099  -0.456 -12.127  1.00 94.50           C  
ATOM   4653  HA  PRO A 293     -23.752  -0.477 -11.094  1.00 94.50           H  
ATOM   4654  C   PRO A 293     -22.886  -0.627 -13.043  1.00 94.50           C  
ATOM   4655  CB  PRO A 293     -25.095  -1.600 -12.365  1.00 94.50           C  
ATOM   4656  HB2 PRO A 293     -24.628  -2.462 -12.842  1.00 94.50           H  
ATOM   4657  HB3 PRO A 293     -25.551  -1.914 -11.426  1.00 94.50           H  
ATOM   4658  O   PRO A 293     -21.940  -1.298 -12.651  1.00 94.50           O  
ATOM   4659  CG  PRO A 293     -26.165  -0.979 -13.260  1.00 94.50           C  
ATOM   4660  HG2 PRO A 293     -25.840  -1.021 -14.300  1.00 94.50           H  
ATOM   4661  HG3 PRO A 293     -27.132  -1.468 -13.139  1.00 94.50           H  
ATOM   4662  CD  PRO A 293     -26.205   0.473 -12.794  1.00 94.50           C  
ATOM   4663  HD2 PRO A 293     -26.876   0.572 -11.941  1.00 94.50           H  
ATOM   4664  HD3 PRO A 293     -26.540   1.109 -13.614  1.00 94.50           H  
ATOM   4665  N   ASN A 294     -22.913  -0.023 -14.233  1.00 94.10           N  
ATOM   4666  H   ASN A 294     -23.707   0.564 -14.446  1.00 94.10           H  
ATOM   4667  CA  ASN A 294     -21.895  -0.179 -15.273  1.00 94.10           C  
ATOM   4668  HA  ASN A 294     -21.112  -0.849 -14.918  1.00 94.10           H  
ATOM   4669  C   ASN A 294     -21.232   1.178 -15.561  1.00 94.10           C  
ATOM   4670  CB  ASN A 294     -22.528  -0.817 -16.521  1.00 94.10           C  
ATOM   4671  HB2 ASN A 294     -23.216  -0.101 -16.970  1.00 94.10           H  
ATOM   4672  HB3 ASN A 294     -21.737  -1.026 -17.241  1.00 94.10           H  
ATOM   4673  O   ASN A 294     -21.050   1.576 -16.714  1.00 94.10           O  
ATOM   4674  CG  ASN A 294     -23.276  -2.118 -16.270  1.00 94.10           C  
ATOM   4675  ND2 ASN A 294     -24.137  -2.493 -17.185  1.00 94.10           N  
ATOM   4676 HD21 ASN A 294     -24.176  -1.999 -18.065  1.00 94.10           H  
ATOM   4677 HD22 ASN A 294     -24.535  -3.410 -17.040  1.00 94.10           H  
ATOM   4678  OD1 ASN A 294     -23.182  -2.793 -15.260  1.00 94.10           O  
ATOM   4679  N   LYS A 295     -20.953   1.943 -14.499  1.00 94.98           N  
ATOM   4680  H   LYS A 295     -21.150   1.567 -13.582  1.00 94.98           H  
ATOM   4681  CA  LYS A 295     -20.374   3.282 -14.611  1.00 94.98           C  
ATOM   4682  HA  LYS A 295     -21.035   3.870 -15.247  1.00 94.98           H  
ATOM   4683  C   LYS A 295     -19.004   3.207 -15.280  1.00 94.98           C  
ATOM   4684  CB  LYS A 295     -20.311   3.935 -13.226  1.00 94.98           C  
ATOM   4685  HB2 LYS A 295     -19.664   3.345 -12.577  1.00 94.98           H  
ATOM   4686  HB3 LYS A 295     -21.314   3.935 -12.798  1.00 94.98           H  
ATOM   4687  O   LYS A 295     -18.126   2.466 -14.850  1.00 94.98           O  
ATOM   4688  CG  LYS A 295     -19.790   5.378 -13.288  1.00 94.98           C  
ATOM   4689  HG2 LYS A 295     -20.335   5.936 -14.049  1.00 94.98           H  
ATOM   4690  HG3 LYS A 295     -18.729   5.372 -13.539  1.00 94.98           H  
ATOM   4691  CD  LYS A 295     -19.988   6.052 -11.928  1.00 94.98           C  
ATOM   4692  HD2 LYS A 295     -19.504   5.451 -11.159  1.00 94.98           H  
ATOM   4693  HD3 LYS A 295     -21.054   6.104 -11.710  1.00 94.98           H  
ATOM   4694  CE  LYS A 295     -19.392   7.459 -11.918  1.00 94.98           C  
ATOM   4695  HE2 LYS A 295     -19.849   8.048 -12.713  1.00 94.98           H  
ATOM   4696  HE3 LYS A 295     -18.325   7.384 -12.126  1.00 94.98           H  
ATOM   4697  NZ  LYS A 295     -19.620   8.092 -10.597  1.00 94.98           N  
ATOM   4698  HZ1 LYS A 295     -19.185   9.002 -10.553  1.00 94.98           H  
ATOM   4699  HZ2 LYS A 295     -19.237   7.507  -9.868  1.00 94.98           H  
ATOM   4700  HZ3 LYS A 295     -20.608   8.182 -10.410  1.00 94.98           H  
ATOM   4701  N   THR A 296     -18.824   4.006 -16.324  1.00 94.68           N  
ATOM   4702  H   THR A 296     -19.605   4.551 -16.661  1.00 94.68           H  
ATOM   4703  CA  THR A 296     -17.541   4.155 -17.011  1.00 94.68           C  
ATOM   4704  HA  THR A 296     -17.037   3.189 -17.039  1.00 94.68           H  
ATOM   4705  C   THR A 296     -16.644   5.122 -16.246  1.00 94.68           C  
ATOM   4706  CB  THR A 296     -17.774   4.628 -18.451  1.00 94.68           C  
ATOM   4707  HB  THR A 296     -18.209   5.627 -18.437  1.00 94.68           H  
ATOM   4708  O   THR A 296     -17.076   6.222 -15.900  1.00 94.68           O  
ATOM   4709  CG2 THR A 296     -16.498   4.665 -19.281  1.00 94.68           C  
ATOM   4710 HG21 THR A 296     -16.742   4.903 -20.316  1.00 94.68           H  
ATOM   4711 HG22 THR A 296     -15.995   3.699 -19.247  1.00 94.68           H  
ATOM   4712 HG23 THR A 296     -15.833   5.443 -18.905  1.00 94.68           H  
ATOM   4713  OG1 THR A 296     -18.685   3.756 -19.088  1.00 94.68           O  
ATOM   4714  HG1 THR A 296     -18.763   2.956 -18.563  1.00 94.68           H  
ATOM   4715  N   PHE A 297     -15.404   4.709 -15.980  1.00 95.26           N  
ATOM   4716  H   PHE A 297     -15.133   3.770 -16.235  1.00 95.26           H  
ATOM   4717  CA  PHE A 297     -14.379   5.535 -15.350  1.00 95.26           C  
ATOM   4718  HA  PHE A 297     -14.801   6.503 -15.080  1.00 95.26           H  
ATOM   4719  C   PHE A 297     -13.235   5.770 -16.334  1.00 95.26           C  
ATOM   4720  CB  PHE A 297     -13.872   4.871 -14.062  1.00 95.26           C  
ATOM   4721  HB2 PHE A 297     -13.412   3.916 -14.313  1.00 95.26           H  
ATOM   4722  HB3 PHE A 297     -13.094   5.500 -13.629  1.00 95.26           H  
ATOM   4723  O   PHE A 297     -12.489   4.849 -16.670  1.00 95.26           O  
ATOM   4724  CG  PHE A 297     -14.940   4.629 -13.014  1.00 95.26           C  
ATOM   4725  CD1 PHE A 297     -15.230   5.605 -12.050  1.00 95.26           C  
ATOM   4726  HD1 PHE A 297     -14.676   6.532 -12.064  1.00 95.26           H  
ATOM   4727  CD2 PHE A 297     -15.653   3.422 -13.002  1.00 95.26           C  
ATOM   4728  HD2 PHE A 297     -15.453   2.687 -13.767  1.00 95.26           H  
ATOM   4729  CE1 PHE A 297     -16.219   5.380 -11.078  1.00 95.26           C  
ATOM   4730  HE1 PHE A 297     -16.446   6.125 -10.330  1.00 95.26           H  
ATOM   4731  CE2 PHE A 297     -16.644   3.191 -12.033  1.00 95.26           C  
ATOM   4732  HE2 PHE A 297     -17.209   2.271 -12.055  1.00 95.26           H  
ATOM   4733  CZ  PHE A 297     -16.924   4.171 -11.067  1.00 95.26           C  
ATOM   4734  HZ  PHE A 297     -17.692   4.005 -10.327  1.00 95.26           H  
ATOM   4735  N   ASP A 298     -13.076   7.014 -16.770  1.00 94.16           N  
ATOM   4736  H   ASP A 298     -13.785   7.704 -16.567  1.00 94.16           H  
ATOM   4737  CA  ASP A 298     -11.981   7.401 -17.659  1.00 94.16           C  
ATOM   4738  HA  ASP A 298     -11.874   6.646 -18.438  1.00 94.16           H  
ATOM   4739  C   ASP A 298     -10.667   7.489 -16.872  1.00 94.16           C  
ATOM   4740  CB  ASP A 298     -12.290   8.734 -18.350  1.00 94.16           C  
ATOM   4741  HB2 ASP A 298     -12.426   9.503 -17.590  1.00 94.16           H  
ATOM   4742  HB3 ASP A 298     -11.429   9.014 -18.957  1.00 94.16           H  
ATOM   4743  O   ASP A 298     -10.582   8.193 -15.861  1.00 94.16           O  
ATOM   4744  CG  ASP A 298     -13.525   8.706 -19.257  1.00 94.16           C  
ATOM   4745  OD1 ASP A 298     -13.992   7.599 -19.605  1.00 94.16           O  
ATOM   4746  OD2 ASP A 298     -13.983   9.828 -19.576  1.00 94.16           O  
ATOM   4747  N   ILE A 299      -9.626   6.799 -17.346  1.00 93.73           N  
ATOM   4748  H   ILE A 299      -9.751   6.297 -18.213  1.00 93.73           H  
ATOM   4749  CA  ILE A 299      -8.308   6.751 -16.702  1.00 93.73           C  
ATOM   4750  HA  ILE A 299      -8.342   7.369 -15.805  1.00 93.73           H  
ATOM   4751  C   ILE A 299      -7.240   7.382 -17.599  1.00 93.73           C  
ATOM   4752  CB  ILE A 299      -7.949   5.329 -16.212  1.00 93.73           C  
ATOM   4753  HB  ILE A 299      -6.917   5.363 -15.863  1.00 93.73           H  
ATOM   4754  O   ILE A 299      -6.745   6.792 -18.555  1.00 93.73           O  
ATOM   4755  CG1 ILE A 299      -8.052   4.233 -17.297  1.00 93.73           C  
ATOM   4756 HG12 ILE A 299      -9.095   4.093 -17.582  1.00 93.73           H  
ATOM   4757 HG13 ILE A 299      -7.500   4.543 -18.185  1.00 93.73           H  
ATOM   4758  CG2 ILE A 299      -8.837   4.986 -15.002  1.00 93.73           C  
ATOM   4759 HG21 ILE A 299      -9.879   4.910 -15.313  1.00 93.73           H  
ATOM   4760 HG22 ILE A 299      -8.531   4.041 -14.553  1.00 93.73           H  
ATOM   4761 HG23 ILE A 299      -8.759   5.766 -14.245  1.00 93.73           H  
ATOM   4762  CD1 ILE A 299      -7.471   2.880 -16.866  1.00 93.73           C  
ATOM   4763 HD11 ILE A 299      -6.451   3.009 -16.504  1.00 93.73           H  
ATOM   4764 HD12 ILE A 299      -8.083   2.436 -16.081  1.00 93.73           H  
ATOM   4765 HD13 ILE A 299      -7.462   2.199 -17.717  1.00 93.73           H  
ATOM   4766  N   ARG A 300      -6.850   8.617 -17.272  1.00 91.33           N  
ATOM   4767  H   ARG A 300      -7.296   9.046 -16.474  1.00 91.33           H  
ATOM   4768  CA  ARG A 300      -5.892   9.412 -18.059  1.00 91.33           C  
ATOM   4769  HA  ARG A 300      -5.825   8.998 -19.065  1.00 91.33           H  
ATOM   4770  C   ARG A 300      -4.481   9.321 -17.487  1.00 91.33           C  
ATOM   4771  CB  ARG A 300      -6.383  10.858 -18.201  1.00 91.33           C  
ATOM   4772  HB2 ARG A 300      -6.475  11.312 -17.214  1.00 91.33           H  
ATOM   4773  HB3 ARG A 300      -5.647  11.420 -18.775  1.00 91.33           H  
ATOM   4774  O   ARG A 300      -3.953  10.288 -16.942  1.00 91.33           O  
ATOM   4775  CG  ARG A 300      -7.733  10.930 -18.923  1.00 91.33           C  
ATOM   4776  HG2 ARG A 300      -7.667  10.415 -19.882  1.00 91.33           H  
ATOM   4777  HG3 ARG A 300      -8.503  10.458 -18.314  1.00 91.33           H  
ATOM   4778  CD  ARG A 300      -8.104  12.392 -19.159  1.00 91.33           C  
ATOM   4779  HD2 ARG A 300      -8.060  12.925 -18.209  1.00 91.33           H  
ATOM   4780  HD3 ARG A 300      -7.381  12.828 -19.849  1.00 91.33           H  
ATOM   4781  NE  ARG A 300      -9.461  12.502 -19.716  1.00 91.33           N  
ATOM   4782  HE  ARG A 300      -9.975  11.641 -19.838  1.00 91.33           H  
ATOM   4783  NH1 ARG A 300      -9.477  14.775 -20.014  1.00 91.33           N  
ATOM   4784 HH11 ARG A 300      -9.953  15.610 -20.325  1.00 91.33           H  
ATOM   4785 HH12 ARG A 300      -8.513  14.802 -19.711  1.00 91.33           H  
ATOM   4786  NH2 ARG A 300     -11.294  13.568 -20.521  1.00 91.33           N  
ATOM   4787 HH21 ARG A 300     -11.779  12.683 -20.557  1.00 91.33           H  
ATOM   4788 HH22 ARG A 300     -11.774  14.402 -20.828  1.00 91.33           H  
ATOM   4789  CZ  ARG A 300     -10.069  13.613 -20.081  1.00 91.33           C  
ATOM   4790  N   PHE A 301      -3.883   8.138 -17.576  1.00 94.32           N  
ATOM   4791  H   PHE A 301      -4.381   7.398 -18.049  1.00 94.32           H  
ATOM   4792  CA  PHE A 301      -2.471   7.953 -17.238  1.00 94.32           C  
ATOM   4793  HA  PHE A 301      -2.201   8.684 -16.476  1.00 94.32           H  
ATOM   4794  C   PHE A 301      -1.565   8.235 -18.443  1.00 94.32           C  
ATOM   4795  CB  PHE A 301      -2.240   6.564 -16.632  1.00 94.32           C  
ATOM   4796  HB2 PHE A 301      -1.202   6.500 -16.306  1.00 94.32           H  
ATOM   4797  HB3 PHE A 301      -2.392   5.806 -17.401  1.00 94.32           H  
ATOM   4798  O   PHE A 301      -2.016   8.272 -19.581  1.00 94.32           O  
ATOM   4799  CG  PHE A 301      -3.109   6.255 -15.430  1.00 94.32           C  
ATOM   4800  CD1 PHE A 301      -3.085   7.112 -14.316  1.00 94.32           C  
ATOM   4801  HD1 PHE A 301      -2.473   8.001 -14.322  1.00 94.32           H  
ATOM   4802  CD2 PHE A 301      -3.932   5.113 -15.413  1.00 94.32           C  
ATOM   4803  HD2 PHE A 301      -3.960   4.450 -16.265  1.00 94.32           H  
ATOM   4804  CE1 PHE A 301      -3.857   6.816 -13.183  1.00 94.32           C  
ATOM   4805  HE1 PHE A 301      -3.818   7.476 -12.330  1.00 94.32           H  
ATOM   4806  CE2 PHE A 301      -4.706   4.819 -14.275  1.00 94.32           C  
ATOM   4807  HE2 PHE A 301      -5.326   3.935 -14.258  1.00 94.32           H  
ATOM   4808  CZ  PHE A 301      -4.660   5.664 -13.154  1.00 94.32           C  
ATOM   4809  HZ  PHE A 301      -5.236   5.427 -12.272  1.00 94.32           H  
ATOM   4810  N   SER A 302      -0.270   8.423 -18.196  1.00 90.66           N  
ATOM   4811  H   SER A 302       0.054   8.329 -17.244  1.00 90.66           H  
ATOM   4812  CA  SER A 302       0.744   8.646 -19.236  1.00 90.66           C  
ATOM   4813  HA  SER A 302       0.328   8.354 -20.200  1.00 90.66           H  
ATOM   4814  C   SER A 302       1.983   7.771 -19.010  1.00 90.66           C  
ATOM   4815  CB  SER A 302       1.097  10.140 -19.335  1.00 90.66           C  
ATOM   4816  HB2 SER A 302       1.816  10.286 -20.140  1.00 90.66           H  
ATOM   4817  HB3 SER A 302       0.195  10.702 -19.578  1.00 90.66           H  
ATOM   4818  O   SER A 302       2.169   7.236 -17.913  1.00 90.66           O  
ATOM   4819  OG  SER A 302       1.644  10.641 -18.127  1.00 90.66           O  
ATOM   4820  HG  SER A 302       2.022  11.502 -18.321  1.00 90.66           H  
ATOM   4821  N   HIS A 303       2.841   7.679 -20.031  1.00 93.07           N  
ATOM   4822  H   HIS A 303       2.614   8.209 -20.860  1.00 93.07           H  
ATOM   4823  CA  HIS A 303       3.998   6.772 -20.148  1.00 93.07           C  
ATOM   4824  HA  HIS A 303       4.482   7.023 -21.092  1.00 93.07           H  
ATOM   4825  C   HIS A 303       3.630   5.284 -20.265  1.00 93.07           C  
ATOM   4826  CB  HIS A 303       5.063   7.008 -19.056  1.00 93.07           C  
ATOM   4827  HB2 HIS A 303       4.746   6.510 -18.140  1.00 93.07           H  
ATOM   4828  HB3 HIS A 303       6.005   6.552 -19.362  1.00 93.07           H  
ATOM   4829  O   HIS A 303       2.471   4.912 -20.463  1.00 93.07           O  
ATOM   4830  CG  HIS A 303       5.353   8.443 -18.738  1.00 93.07           C  
ATOM   4831  CD2 HIS A 303       5.214   8.993 -17.505  1.00 93.07           C  
ATOM   4832  HD2 HIS A 303       4.982   8.441 -16.606  1.00 93.07           H  
ATOM   4833  ND1 HIS A 303       5.862   9.425 -19.559  1.00 93.07           N  
ATOM   4834  HD1 HIS A 303       6.216   9.326 -20.499  1.00 93.07           H  
ATOM   4835  CE1 HIS A 303       5.939  10.564 -18.841  1.00 93.07           C  
ATOM   4836  HE1 HIS A 303       6.291  11.518 -19.204  1.00 93.07           H  
ATOM   4837  NE2 HIS A 303       5.486  10.349 -17.594  1.00 93.07           N  
ATOM   4838  N   ALA A 304       4.659   4.437 -20.212  1.00 95.33           N  
ATOM   4839  H   ALA A 304       5.571   4.811 -19.989  1.00 95.33           H  
ATOM   4840  CA  ALA A 304       4.558   2.991 -20.272  1.00 95.33           C  
ATOM   4841  HA  ALA A 304       3.914   2.695 -21.101  1.00 95.33           H  
ATOM   4842  C   ALA A 304       3.953   2.447 -18.973  1.00 95.33           C  
ATOM   4843  CB  ALA A 304       5.965   2.446 -20.540  1.00 95.33           C  
ATOM   4844  HB1 ALA A 304       6.657   2.798 -19.775  1.00 95.33           H  
ATOM   4845  HB2 ALA A 304       6.316   2.775 -21.518  1.00 95.33           H  
ATOM   4846  HB3 ALA A 304       5.950   1.357 -20.516  1.00 95.33           H  
ATOM   4847  O   ALA A 304       4.627   2.374 -17.950  1.00 95.33           O  
ATOM   4848  N   ILE A 305       2.677   2.072 -19.007  1.00 96.40           N  
ATOM   4849  H   ILE A 305       2.170   2.160 -19.876  1.00 96.40           H  
ATOM   4850  CA  ILE A 305       1.991   1.430 -17.889  1.00 96.40           C  
ATOM   4851  HA  ILE A 305       2.346   1.875 -16.959  1.00 96.40           H  
ATOM   4852  C   ILE A 305       2.355  -0.048 -17.871  1.00 96.40           C  
ATOM   4853  CB  ILE A 305       0.469   1.651 -17.956  1.00 96.40           C  
ATOM   4854  HB  ILE A 305       0.084   1.162 -18.851  1.00 96.40           H  
ATOM   4855  O   ILE A 305       2.107  -0.776 -18.833  1.00 96.40           O  
ATOM   4856  CG1 ILE A 305       0.092   3.145 -18.044  1.00 96.40           C  
ATOM   4857 HG12 ILE A 305      -0.986   3.243 -17.912  1.00 96.40           H  
ATOM   4858 HG13 ILE A 305       0.339   3.501 -19.044  1.00 96.40           H  
ATOM   4859  CG2 ILE A 305      -0.216   1.000 -16.741  1.00 96.40           C  
ATOM   4860 HG21 ILE A 305      -0.130  -0.085 -16.794  1.00 96.40           H  
ATOM   4861 HG22 ILE A 305      -1.276   1.253 -16.732  1.00 96.40           H  
ATOM   4862 HG23 ILE A 305       0.244   1.341 -15.813  1.00 96.40           H  
ATOM   4863  CD1 ILE A 305       0.779   4.077 -17.044  1.00 96.40           C  
ATOM   4864 HD11 ILE A 305       0.338   5.070 -17.120  1.00 96.40           H  
ATOM   4865 HD12 ILE A 305       1.836   4.162 -17.297  1.00 96.40           H  
ATOM   4866 HD13 ILE A 305       0.667   3.704 -16.026  1.00 96.40           H  
ATOM   4867  N   LYS A 306       2.942  -0.474 -16.759  1.00 96.97           N  
ATOM   4868  H   LYS A 306       3.090   0.209 -16.029  1.00 96.97           H  
ATOM   4869  CA  LYS A 306       3.347  -1.847 -16.473  1.00 96.97           C  
ATOM   4870  HA  LYS A 306       3.634  -2.353 -17.395  1.00 96.97           H  
ATOM   4871  C   LYS A 306       2.209  -2.652 -15.852  1.00 96.97           C  
ATOM   4872  CB  LYS A 306       4.566  -1.776 -15.548  1.00 96.97           C  
ATOM   4873  HB2 LYS A 306       5.341  -1.179 -16.028  1.00 96.97           H  
ATOM   4874  HB3 LYS A 306       4.288  -1.297 -14.609  1.00 96.97           H  
ATOM   4875  O   LYS A 306       1.992  -3.798 -16.234  1.00 96.97           O  
ATOM   4876  CG  LYS A 306       5.124  -3.168 -15.261  1.00 96.97           C  
ATOM   4877  HG2 LYS A 306       5.411  -3.632 -16.205  1.00 96.97           H  
ATOM   4878  HG3 LYS A 306       4.369  -3.778 -14.764  1.00 96.97           H  
ATOM   4879  CD  LYS A 306       6.347  -3.058 -14.360  1.00 96.97           C  
ATOM   4880  HD2 LYS A 306       6.098  -2.460 -13.483  1.00 96.97           H  
ATOM   4881  HD3 LYS A 306       7.165  -2.580 -14.898  1.00 96.97           H  
ATOM   4882  CE  LYS A 306       6.768  -4.449 -13.908  1.00 96.97           C  
ATOM   4883  HE2 LYS A 306       5.909  -4.947 -13.458  1.00 96.97           H  
ATOM   4884  HE3 LYS A 306       7.103  -5.047 -14.755  1.00 96.97           H  
ATOM   4885  NZ  LYS A 306       7.836  -4.329 -12.907  1.00 96.97           N  
ATOM   4886  HZ1 LYS A 306       8.747  -4.497 -13.310  1.00 96.97           H  
ATOM   4887  HZ2 LYS A 306       7.863  -3.418 -12.472  1.00 96.97           H  
ATOM   4888  HZ3 LYS A 306       7.703  -5.011 -12.174  1.00 96.97           H  
ATOM   4889  N   ALA A 307       1.458  -2.050 -14.933  1.00 97.61           N  
ATOM   4890  H   ALA A 307       1.675  -1.097 -14.677  1.00 97.61           H  
ATOM   4891  CA  ALA A 307       0.327  -2.697 -14.277  1.00 97.61           C  
ATOM   4892  HA  ALA A 307      -0.137  -3.392 -14.977  1.00 97.61           H  
ATOM   4893  C   ALA A 307      -0.744  -1.689 -13.851  1.00 97.61           C  
ATOM   4894  CB  ALA A 307       0.840  -3.500 -13.074  1.00 97.61           C  
ATOM   4895  HB1 ALA A 307       1.565  -4.241 -13.408  1.00 97.61           H  
ATOM   4896  HB2 ALA A 307       0.009  -4.020 -12.596  1.00 97.61           H  
ATOM   4897  HB3 ALA A 307       1.307  -2.836 -12.347  1.00 97.61           H  
ATOM   4898  O   ALA A 307      -0.454  -0.512 -13.625  1.00 97.61           O  
ATOM   4899  N   LEU A 308      -1.973  -2.178 -13.717  1.00 98.18           N  
ATOM   4900  H   LEU A 308      -2.106  -3.158 -13.924  1.00 98.18           H  
ATOM   4901  CA  LEU A 308      -3.086  -1.495 -13.072  1.00 98.18           C  
ATOM   4902  HA  LEU A 308      -2.802  -0.476 -12.812  1.00 98.18           H  
ATOM   4903  C   LEU A 308      -3.453  -2.235 -11.786  1.00 98.18           C  
ATOM   4904  CB  LEU A 308      -4.308  -1.458 -14.001  1.00 98.18           C  
ATOM   4905  HB2 LEU A 308      -4.612  -2.487 -14.195  1.00 98.18           H  
ATOM   4906  HB3 LEU A 308      -5.124  -0.973 -13.464  1.00 98.18           H  
ATOM   4907  O   LEU A 308      -3.551  -3.460 -11.785  1.00 98.18           O  
ATOM   4908  CG  LEU A 308      -4.120  -0.747 -15.348  1.00 98.18           C  
ATOM   4909  HG  LEU A 308      -3.333  -1.235 -15.923  1.00 98.18           H  
ATOM   4910  CD1 LEU A 308      -5.437  -0.877 -16.117  1.00 98.18           C  
ATOM   4911 HD11 LEU A 308      -5.359  -0.421 -17.104  1.00 98.18           H  
ATOM   4912 HD12 LEU A 308      -6.242  -0.394 -15.565  1.00 98.18           H  
ATOM   4913 HD13 LEU A 308      -5.682  -1.931 -16.247  1.00 98.18           H  
ATOM   4914  CD2 LEU A 308      -3.777   0.735 -15.184  1.00 98.18           C  
ATOM   4915 HD21 LEU A 308      -2.803   0.826 -14.704  1.00 98.18           H  
ATOM   4916 HD22 LEU A 308      -3.730   1.217 -16.161  1.00 98.18           H  
ATOM   4917 HD23 LEU A 308      -4.528   1.227 -14.567  1.00 98.18           H  
ATOM   4918  N   PHE A 309      -3.736  -1.479 -10.735  1.00 98.43           N  
ATOM   4919  H   PHE A 309      -3.634  -0.479 -10.833  1.00 98.43           H  
ATOM   4920  CA  PHE A 309      -4.408  -1.939  -9.530  1.00 98.43           C  
ATOM   4921  HA  PHE A 309      -4.604  -3.009  -9.598  1.00 98.43           H  
ATOM   4922  C   PHE A 309      -5.728  -1.200  -9.410  1.00 98.43           C  
ATOM   4923  CB  PHE A 309      -3.550  -1.680  -8.293  1.00 98.43           C  
ATOM   4924  HB2 PHE A 309      -4.060  -2.112  -7.432  1.00 98.43           H  
ATOM   4925  HB3 PHE A 309      -3.473  -0.606  -8.124  1.00 98.43           H  
ATOM   4926  O   PHE A 309      -5.792   0.007  -9.656  1.00 98.43           O  
ATOM   4927  CG  PHE A 309      -2.163  -2.268  -8.378  1.00 98.43           C  
ATOM   4928  CD1 PHE A 309      -1.990  -3.653  -8.219  1.00 98.43           C  
ATOM   4929  HD1 PHE A 309      -2.848  -4.283  -8.036  1.00 98.43           H  
ATOM   4930  CD2 PHE A 309      -1.054  -1.442  -8.641  1.00 98.43           C  
ATOM   4931  HD2 PHE A 309      -1.191  -0.381  -8.782  1.00 98.43           H  
ATOM   4932  CE1 PHE A 309      -0.707  -4.216  -8.302  1.00 98.43           C  
ATOM   4933  HE1 PHE A 309      -0.576  -5.281  -8.183  1.00 98.43           H  
ATOM   4934  CE2 PHE A 309       0.232  -2.005  -8.721  1.00 98.43           C  
ATOM   4935  HE2 PHE A 309       1.088  -1.376  -8.918  1.00 98.43           H  
ATOM   4936  CZ  PHE A 309       0.404  -3.388  -8.541  1.00 98.43           C  
ATOM   4937  HZ  PHE A 309       1.393  -3.819  -8.586  1.00 98.43           H  
ATOM   4938  N   PHE A 310      -6.785  -1.903  -9.040  1.00 98.28           N
[truncated: 192,384 more chars]
