# Supplementary material for: Widespread Horizontal Gene Transfer Among Animal Viruses
Source: bioRxiv. 2024 Mar 26:2024.03.25.586562. Preprint. [Version 2] doi: 10.1101/2024.03.25.586562 (PMC11071296; doi:10.1101/2024.03.25.586562)
Supplement: Supplement 7 [file media-7.zip › File7_PDB/Papilloma7769_L2.pdb]

ATOM      1  N   MET A   1     -52.205 -18.502 -10.189  1.00 50.16           N  
ATOM      2  H   MET A   1     -51.380 -17.961  -9.972  1.00 50.16           H  
ATOM      3  H2  MET A   1     -52.998 -18.069  -9.737  1.00 50.16           H  
ATOM      4  H3  MET A   1     -52.349 -18.495 -11.188  1.00 50.16           H  
ATOM      5  CA  MET A   1     -52.018 -19.888  -9.700  1.00 50.16           C  
ATOM      6  HA  MET A   1     -52.929 -20.461  -9.874  1.00 50.16           H  
ATOM      7  C   MET A   1     -51.760 -19.844  -8.200  1.00 50.16           C  
ATOM      8  CB  MET A   1     -50.860 -20.590 -10.425  1.00 50.16           C  
ATOM      9  HB2 MET A   1     -49.945 -20.007 -10.323  1.00 50.16           H  
ATOM     10  HB3 MET A   1     -50.701 -21.563  -9.960  1.00 50.16           H  
ATOM     11  O   MET A   1     -50.860 -19.124  -7.783  1.00 50.16           O  
ATOM     12  CG  MET A   1     -51.158 -20.810 -11.912  1.00 50.16           C  
ATOM     13  HG2 MET A   1     -52.126 -21.302 -12.012  1.00 50.16           H  
ATOM     14  HG3 MET A   1     -51.200 -19.849 -12.424  1.00 50.16           H  
ATOM     15  SD  MET A   1     -49.919 -21.841 -12.727  1.00 50.16           S  
ATOM     16  CE  MET A   1     -50.592 -21.899 -14.413  1.00 50.16           C  
ATOM     17  HE1 MET A   1     -50.643 -20.893 -14.828  1.00 50.16           H  
ATOM     18  HE2 MET A   1     -49.942 -22.508 -15.041  1.00 50.16           H  
ATOM     19  HE3 MET A   1     -51.589 -22.341 -14.401  1.00 50.16           H  
ATOM     20  N   ALA A   2     -52.574 -20.523  -7.386  1.00 65.66           N  
ATOM     21  H   ALA A   2     -53.281 -21.139  -7.763  1.00 65.66           H  
ATOM     22  CA  ALA A   2     -52.390 -20.543  -5.935  1.00 65.66           C  
ATOM     23  HA  ALA A   2     -52.287 -19.516  -5.584  1.00 65.66           H  
ATOM     24  C   ALA A   2     -51.104 -21.307  -5.580  1.00 65.66           C  
ATOM     25  CB  ALA A   2     -53.632 -21.142  -5.268  1.00 65.66           C  
ATOM     26  HB1 ALA A   2     -53.777 -22.171  -5.599  1.00 65.66           H  
ATOM     27  HB2 ALA A   2     -54.515 -20.556  -5.521  1.00 65.66           H  
ATOM     28  HB3 ALA A   2     -53.508 -21.138  -4.185  1.00 65.66           H  
ATOM     29  O   ALA A   2     -50.855 -22.399  -6.087  1.00 65.66           O  
ATOM     30  N   ARG A   3     -50.262 -20.705  -4.738  1.00 65.43           N  
ATOM     31  H   ARG A   3     -50.547 -19.819  -4.345  1.00 65.43           H  
ATOM     32  CA  ARG A   3     -48.967 -21.262  -4.332  1.00 65.43           C  
ATOM     33  HA  ARG A   3     -48.395 -21.485  -5.233  1.00 65.43           H  
ATOM     34  C   ARG A   3     -49.207 -22.565  -3.562  1.00 65.43           C  
ATOM     35  CB  ARG A   3     -48.240 -20.188  -3.498  1.00 65.43           C  
ATOM     36  HB2 ARG A   3     -48.496 -19.208  -3.900  1.00 65.43           H  
ATOM     37  HB3 ARG A   3     -48.596 -20.223  -2.468  1.00 65.43           H  
ATOM     38  O   ARG A   3     -49.885 -22.541  -2.537  1.00 65.43           O  
ATOM     39  CG  ARG A   3     -46.709 -20.292  -3.518  1.00 65.43           C  
ATOM     40  HG2 ARG A   3     -46.361 -20.205  -4.547  1.00 65.43           H  
ATOM     41  HG3 ARG A   3     -46.395 -21.252  -3.109  1.00 65.43           H  
ATOM     42  CD  ARG A   3     -46.121 -19.148  -2.676  1.00 65.43           C  
ATOM     43  HD2 ARG A   3     -46.363 -19.331  -1.629  1.00 65.43           H  
ATOM     44  HD3 ARG A   3     -46.590 -18.212  -2.980  1.00 65.43           H  
ATOM     45  NE  ARG A   3     -44.660 -19.014  -2.843  1.00 65.43           N  
ATOM     46  HE  ARG A   3     -44.242 -19.515  -3.614  1.00 65.43           H  
ATOM     47  NH1 ARG A   3     -44.310 -17.494  -1.151  1.00 65.43           N  
ATOM     48 HH11 ARG A   3     -43.701 -16.848  -0.670  1.00 65.43           H  
ATOM     49 HH12 ARG A   3     -45.297 -17.508  -0.937  1.00 65.43           H  
ATOM     50  NH2 ARG A   3     -42.602 -18.114  -2.444  1.00 65.43           N  
ATOM     51 HH21 ARG A   3     -42.020 -17.451  -1.952  1.00 65.43           H  
ATOM     52 HH22 ARG A   3     -42.234 -18.570  -3.266  1.00 65.43           H  
ATOM     53  CZ  ARG A   3     -43.868 -18.214  -2.146  1.00 65.43           C  
ATOM     54  N   ALA A   4     -48.662 -23.686  -4.038  1.00 75.01           N  
ATOM     55  H   ALA A   4     -48.202 -23.665  -4.936  1.00 75.01           H  
ATOM     56  CA  ALA A   4     -48.791 -24.973  -3.356  1.00 75.01           C  
ATOM     57  HA  ALA A   4     -49.845 -25.251  -3.352  1.00 75.01           H  
ATOM     58  C   ALA A   4     -48.309 -24.857  -1.898  1.00 75.01           C  
ATOM     59  CB  ALA A   4     -48.022 -26.045  -4.140  1.00 75.01           C  
ATOM     60  HB1 ALA A   4     -48.136 -27.011  -3.649  1.00 75.01           H  
ATOM     61  HB2 ALA A   4     -48.417 -26.120  -5.153  1.00 75.01           H  
ATOM     62  HB3 ALA A   4     -46.962 -25.792  -4.183  1.00 75.01           H  
ATOM     63  O   ALA A   4     -47.180 -24.427  -1.632  1.00 75.01           O  
ATOM     64  N   LYS A   5     -49.187 -25.202  -0.949  1.00 77.41           N  
ATOM     65  H   LYS A   5     -50.097 -25.522  -1.247  1.00 77.41           H  
ATOM     66  CA  LYS A   5     -48.896 -25.180   0.488  1.00 77.41           C  
ATOM     67  HA  LYS A   5     -48.577 -24.174   0.763  1.00 77.41           H  
ATOM     68  C   LYS A   5     -47.752 -26.158   0.755  1.00 77.41           C  
ATOM     69  CB  LYS A   5     -50.184 -25.528   1.261  1.00 77.41           C  
ATOM     70  HB2 LYS A   5     -50.977 -24.866   0.914  1.00 77.41           H  
ATOM     71  HB3 LYS A   5     -50.476 -26.551   1.026  1.00 77.41           H  
ATOM     72  O   LYS A   5     -47.905 -27.360   0.563  1.00 77.41           O  
ATOM     73  CG  LYS A   5     -50.069 -25.376   2.790  1.00 77.41           C  
ATOM     74  HG2 LYS A   5     -49.315 -26.065   3.170  1.00 77.41           H  
ATOM     75  HG3 LYS A   5     -49.771 -24.355   3.028  1.00 77.41           H  
ATOM     76  CD  LYS A   5     -51.423 -25.680   3.458  1.00 77.41           C  
ATOM     77  HD2 LYS A   5     -51.710 -26.703   3.215  1.00 77.41           H  
ATOM     78  HD3 LYS A   5     -52.177 -25.004   3.054  1.00 77.41           H  
ATOM     79  CE  LYS A   5     -51.366 -25.519   4.984  1.00 77.41           C  
ATOM     80  HE2 LYS A   5     -51.082 -24.492   5.216  1.00 77.41           H  
ATOM     81  HE3 LYS A   5     -50.589 -26.177   5.373  1.00 77.41           H  
ATOM     82  NZ  LYS A   5     -52.670 -25.843   5.624  1.00 77.41           N  
ATOM     83  HZ1 LYS A   5     -52.622 -25.735   6.628  1.00 77.41           H  
ATOM     84  HZ2 LYS A   5     -53.403 -25.237   5.284  1.00 77.41           H  
ATOM     85  HZ3 LYS A   5     -52.943 -26.796   5.430  1.00 77.41           H  
ATOM     86  N   ARG A   6     -46.595 -25.649   1.187  1.00 73.34           N  
ATOM     87  H   ARG A   6     -46.520 -24.645   1.269  1.00 73.34           H  
ATOM     88  CA  ARG A   6     -45.478 -26.498   1.615  1.00 73.34           C  
ATOM     89  HA  ARG A   6     -45.265 -27.231   0.837  1.00 73.34           H  
ATOM     90  C   ARG A   6     -45.910 -27.274   2.858  1.00 73.34           C  
ATOM     91  CB  ARG A   6     -44.209 -25.673   1.885  1.00 73.34           C  
ATOM     92  HB2 ARG A   6     -44.466 -24.772   2.442  1.00 73.34           H  
ATOM     93  HB3 ARG A   6     -43.540 -26.271   2.504  1.00 73.34           H  
ATOM     94  O   ARG A   6     -46.065 -26.692   3.929  1.00 73.34           O  
ATOM     95  CG  ARG A   6     -43.455 -25.301   0.601  1.00 73.34           C  
ATOM     96  HG2 ARG A   6     -43.208 -26.211   0.054  1.00 73.34           H  
ATOM     97  HG3 ARG A   6     -44.084 -24.668  -0.026  1.00 73.34           H  
ATOM     98  CD  ARG A   6     -42.158 -24.560   0.954  1.00 73.34           C  
ATOM     99  HD2 ARG A   6     -41.592 -25.172   1.656  1.00 73.34           H  
ATOM    100  HD3 ARG A   6     -42.412 -23.616   1.438  1.00 73.34           H  
ATOM    101  NE  ARG A   6     -41.325 -24.300  -0.237  1.00 73.34           N  
ATOM    102  HE  ARG A   6     -41.683 -24.628  -1.123  1.00 73.34           H  
ATOM    103  NH1 ARG A   6     -39.562 -23.292   0.841  1.00 73.34           N  
ATOM    104 HH11 ARG A   6     -40.027 -23.428   1.727  1.00 73.34           H  
ATOM    105 HH12 ARG A   6     -38.633 -22.897   0.817  1.00 73.34           H  
ATOM    106  NH2 ARG A   6     -39.474 -23.587  -1.366  1.00 73.34           N  
ATOM    107 HH21 ARG A   6     -38.557 -23.163  -1.366  1.00 73.34           H  
ATOM    108 HH22 ARG A   6     -39.821 -23.992  -2.223  1.00 73.34           H  
ATOM    109  CZ  ARG A   6     -40.130 -23.729  -0.249  1.00 73.34           C  
ATOM    110  N   VAL A   7     -46.109 -28.576   2.703  1.00 79.69           N  
ATOM    111  H   VAL A   7     -46.063 -28.964   1.771  1.00 79.69           H  
ATOM    112  CA  VAL A   7     -46.282 -29.501   3.823  1.00 79.69           C  
ATOM    113  HA  VAL A   7     -46.944 -29.047   4.560  1.00 79.69           H  
ATOM    114  C   VAL A   7     -44.911 -29.706   4.461  1.00 79.69           C  
ATOM    115  CB  VAL A   7     -46.929 -30.820   3.358  1.00 79.69           C  
ATOM    116  HB  VAL A   7     -46.288 -31.297   2.617  1.00 79.69           H  
ATOM    117  O   VAL A   7     -43.919 -29.918   3.757  1.00 79.69           O  
ATOM    118  CG1 VAL A   7     -47.144 -31.785   4.527  1.00 79.69           C  
ATOM    119 HG11 VAL A   7     -46.186 -32.106   4.935  1.00 79.69           H  
ATOM    120 HG12 VAL A   7     -47.663 -32.678   4.178  1.00 79.69           H  
ATOM    121 HG13 VAL A   7     -47.737 -31.318   5.313  1.00 79.69           H  
ATOM    122  CG2 VAL A   7     -48.300 -30.545   2.724  1.00 79.69           C  
ATOM    123 HG21 VAL A   7     -48.752 -31.487   2.411  1.00 79.69           H  
ATOM    124 HG22 VAL A   7     -48.200 -29.916   1.839  1.00 79.69           H  
ATOM    125 HG23 VAL A   7     -48.960 -30.059   3.442  1.00 79.69           H  
ATOM    126  N   LYS A   8     -44.835 -29.586   5.790  1.00 78.01           N  
ATOM    127  H   LYS A   8     -45.691 -29.480   6.315  1.00 78.01           H  
ATOM    128  CA  LYS A   8     -43.605 -29.910   6.515  1.00 78.01           C  
ATOM    129  HA  LYS A   8     -42.775 -29.346   6.090  1.00 78.01           H  
ATOM    130  C   LYS A   8     -43.316 -31.395   6.306  1.00 78.01           C  
ATOM    131  CB  LYS A   8     -43.724 -29.580   8.012  1.00 78.01           C  
ATOM    132  HB2 LYS A   8     -42.887 -30.049   8.529  1.00 78.01           H  
ATOM    133  HB3 LYS A   8     -44.643 -30.010   8.409  1.00 78.01           H  
ATOM    134  O   LYS A   8     -44.194 -32.223   6.522  1.00 78.01           O  
ATOM    135  CG  LYS A   8     -43.684 -28.069   8.293  1.00 78.01           C  
ATOM    136  HG2 LYS A   8     -44.553 -27.590   7.842  1.00 78.01           H  
ATOM    137  HG3 LYS A   8     -42.779 -27.646   7.857  1.00 78.01           H  
ATOM    138  CD  LYS A   8     -43.683 -27.810   9.808  1.00 78.01           C  
ATOM    139  HD2 LYS A   8     -42.824 -28.314  10.251  1.00 78.01           H  
ATOM    140  HD3 LYS A   8     -44.590 -28.232  10.239  1.00 78.01           H  
ATOM    141  CE  LYS A   8     -43.611 -26.310  10.129  1.00 78.01           C  
ATOM    142  HE2 LYS A   8     -44.472 -25.814   9.681  1.00 78.01           H  
ATOM    143  HE3 LYS A   8     -42.710 -25.901   9.672  1.00 78.01           H  
ATOM    144  NZ  LYS A   8     -43.589 -26.072  11.596  1.00 78.01           N  
ATOM    145  HZ1 LYS A   8     -44.417 -26.446  12.037  1.00 78.01           H  
ATOM    146  HZ2 LYS A   8     -42.792 -26.524  12.021  1.00 78.01           H  
ATOM    147  HZ3 LYS A   8     -43.537 -25.086  11.811  1.00 78.01           H  
ATOM    148  N   ARG A   9     -42.099 -31.708   5.861  1.00 74.00           N  
ATOM    149  H   ARG A   9     -41.428 -30.962   5.744  1.00 74.00           H  
ATOM    150  CA  ARG A   9     -41.610 -33.087   5.857  1.00 74.00           C  
ATOM    151  HA  ARG A   9     -42.365 -33.734   5.410  1.00 74.00           H  
ATOM    152  C   ARG A   9     -41.440 -33.550   7.299  1.00 74.00           C  
ATOM    153  CB  ARG A   9     -40.299 -33.212   5.070  1.00 74.00           C  
ATOM    154  HB2 ARG A   9     -39.894 -34.213   5.217  1.00 74.00           H  
ATOM    155  HB3 ARG A   9     -39.574 -32.492   5.451  1.00 74.00           H  
ATOM    156  O   ARG A   9     -41.169 -32.732   8.180  1.00 74.00           O  
ATOM    157  CG  ARG A   9     -40.526 -32.987   3.568  1.00 74.00           C  
ATOM    158  HG2 ARG A   9     -40.928 -31.988   3.399  1.00 74.00           H  
ATOM    159  HG3 ARG A   9     -41.240 -33.724   3.202  1.00 74.00           H  
ATOM    160  CD  ARG A   9     -39.209 -33.135   2.800  1.00 74.00           C  
ATOM    161  HD2 ARG A   9     -38.515 -32.374   3.158  1.00 74.00           H  
ATOM    162  HD3 ARG A   9     -38.787 -34.118   3.009  1.00 74.00           H  
ATOM    163  NE  ARG A   9     -39.418 -32.996   1.345  1.00 74.00           N  
ATOM    164  HE  ARG A   9     -40.333 -33.244   0.997  1.00 74.00           H  
ATOM    165  NH1 ARG A   9     -37.266 -32.421   0.771  1.00 74.00           N  
ATOM    166 HH11 ARG A   9     -36.562 -32.294   0.058  1.00 74.00           H  
ATOM    167 HH12 ARG A   9     -36.983 -32.542   1.733  1.00 74.00           H  
ATOM    168  NH2 ARG A   9     -38.802 -32.668  -0.825  1.00 74.00           N  
ATOM    169 HH21 ARG A   9     -38.073 -32.533  -1.511  1.00 74.00           H  
ATOM    170 HH22 ARG A   9     -39.714 -32.970  -1.137  1.00 74.00           H  
ATOM    171  CZ  ARG A   9     -38.499 -32.693   0.443  1.00 74.00           C  
ATOM    172  N   ASP A  10     -41.611 -34.846   7.496  1.00 79.13           N  
ATOM    173  H   ASP A  10     -41.841 -35.449   6.719  1.00 79.13           H  
ATOM    174  CA  ASP A  10     -41.353 -35.485   8.775  1.00 79.13           C  
ATOM    175  HA  ASP A  10     -41.907 -34.945   9.543  1.00 79.13           H  
ATOM    176  C   ASP A  10     -39.856 -35.403   9.128  1.00 79.13           C  
ATOM    177  CB  ASP A  10     -41.907 -36.914   8.712  1.00 79.13           C  
ATOM    178  HB2 ASP A  10     -41.235 -37.540   8.126  1.00 79.13           H  
ATOM    179  HB3 ASP A  10     -42.866 -36.889   8.195  1.00 79.13           H  
ATOM    180  O   ASP A  10     -38.996 -35.148   8.275  1.00 79.13           O  
ATOM    181  CG  ASP A  10     -42.150 -37.546  10.081  1.00 79.13           C  
ATOM    182  OD1 ASP A  10     -41.808 -36.908  11.107  1.00 79.13           O  
ATOM    183  OD2 ASP A  10     -42.685 -38.672  10.070  1.00 79.13           O  
ATOM    184  N   SER A  11     -39.546 -35.561  10.408  1.00 82.21           N  
ATOM    185  H   SER A  11     -40.293 -35.882  11.007  1.00 82.21           H  
ATOM    186  CA  SER A  11     -38.176 -35.575  10.902  1.00 82.21           C  
ATOM    187  HA  SER A  11     -37.694 -34.654  10.574  1.00 82.21           H  
ATOM    188  C   SER A  11     -37.395 -36.755  10.315  1.00 82.21           C  
ATOM    189  CB  SER A  11     -38.164 -35.589  12.431  1.00 82.21           C  
ATOM    190  HB2 SER A  11     -37.135 -35.525  12.785  1.00 82.21           H  
ATOM    191  HB3 SER A  11     -38.718 -34.728  12.807  1.00 82.21           H  
ATOM    192  O   SER A  11     -37.928 -37.844  10.111  1.00 82.21           O  
ATOM    193  OG  SER A  11     -38.745 -36.771  12.934  1.00 82.21           O  
ATOM    194  HG  SER A  11     -39.647 -36.861  12.616  1.00 82.21           H  
ATOM    195  N   VAL A  12     -36.103 -36.545  10.051  1.00 79.60           N  
ATOM    196  H   VAL A  12     -35.730 -35.622  10.224  1.00 79.60           H  
ATOM    197  CA  VAL A  12     -35.212 -37.557   9.448  1.00 79.60           C  
ATOM    198  HA  VAL A  12     -35.574 -37.801   8.450  1.00 79.60           H  
ATOM    199  C   VAL A  12     -35.211 -38.859  10.260  1.00 79.60           C  
ATOM    200  CB  VAL A  12     -33.779 -36.993   9.337  1.00 79.60           C  
ATOM    201  HB  VAL A  12     -33.427 -36.736  10.337  1.00 79.60           H  
ATOM    202  O   VAL A  12     -35.209 -39.942   9.683  1.00 79.60           O  
ATOM    203  CG1 VAL A  12     -32.778 -37.973   8.718  1.00 79.60           C  
ATOM    204 HG11 VAL A  12     -32.779 -38.919   9.260  1.00 79.60           H  
ATOM    205 HG12 VAL A  12     -31.769 -37.565   8.775  1.00 79.60           H  
ATOM    206 HG13 VAL A  12     -33.031 -38.160   7.675  1.00 79.60           H  
ATOM    207  CG2 VAL A  12     -33.742 -35.721   8.473  1.00 79.60           C  
ATOM    208 HG21 VAL A  12     -32.714 -35.370   8.383  1.00 79.60           H  
ATOM    209 HG22 VAL A  12     -34.137 -35.939   7.481  1.00 79.60           H  
ATOM    210 HG23 VAL A  12     -34.338 -34.930   8.929  1.00 79.60           H  
ATOM    211  N   THR A  13     -35.268 -38.756  11.590  1.00 81.33           N  
ATOM    212  H   THR A  13     -35.366 -37.843  12.010  1.00 81.33           H  
ATOM    213  CA  THR A  13     -35.317 -39.898  12.511  1.00 81.33           C  
ATOM    214  HA  THR A  13     -34.495 -40.578  12.290  1.00 81.33           H  
ATOM    215  C   THR A  13     -36.610 -40.699  12.376  1.00 81.33           C  
ATOM    216  CB  THR A  13     -35.178 -39.414  13.963  1.00 81.33           C  
ATOM    217  HB  THR A  13     -35.416 -40.230  14.646  1.00 81.33           H  
ATOM    218  O   THR A  13     -36.560 -41.926  12.349  1.00 81.33           O  
ATOM    219  CG2 THR A  13     -33.767 -38.907  14.254  1.00 81.33           C  
ATOM    220 HG21 THR A  13     -33.695 -38.611  15.301  1.00 81.33           H  
ATOM    221 HG22 THR A  13     -33.529 -38.051  13.623  1.00 81.33           H  
ATOM    222 HG23 THR A  13     -33.047 -39.703  14.067  1.00 81.33           H  
ATOM    223  OG1 THR A  13     -36.048 -38.326  14.193  1.00 81.33           O  
ATOM    224  HG1 THR A  13     -36.339 -38.362  15.107  1.00 81.33           H  
ATOM    225  N   HIS A  14     -37.754 -40.029  12.238  1.00 82.59           N  
ATOM    226  H   HIS A  14     -37.739 -39.020  12.269  1.00 82.59           H  
ATOM    227  CA  HIS A  14     -39.051 -40.690  12.102  1.00 82.59           C  
ATOM    228  HA  HIS A  14     -39.106 -41.500  12.830  1.00 82.59           H  
ATOM    229  C   HIS A  14     -39.231 -41.315  10.708  1.00 82.59           C  
ATOM    230  CB  HIS A  14     -40.140 -39.674  12.450  1.00 82.59           C  
ATOM    231  HB2 HIS A  14     -39.816 -39.092  13.313  1.00 82.59           H  
ATOM    232  HB3 HIS A  14     -40.290 -38.996  11.610  1.00 82.59           H  
ATOM    233  O   HIS A  14     -39.716 -42.442  10.589  1.00 82.59           O  
ATOM    234  CG  HIS A  14     -41.441 -40.317  12.834  1.00 82.59           C  
ATOM    235  CD2 HIS A  14     -41.806 -40.725  14.086  1.00 82.59           C  
ATOM    236  HD2 HIS A  14     -41.198 -40.669  14.977  1.00 82.59           H  
ATOM    237  ND1 HIS A  14     -42.503 -40.557  12.002  1.00 82.59           N  
ATOM    238  HD1 HIS A  14     -42.630 -40.112  11.105  1.00 82.59           H  
ATOM    239  CE1 HIS A  14     -43.484 -41.105  12.732  1.00 82.59           C  
ATOM    240  HE1 HIS A  14     -44.472 -41.337  12.362  1.00 82.59           H  
ATOM    241  NE2 HIS A  14     -43.109 -41.222  14.015  1.00 82.59           N  
ATOM    242  N   ILE A  15     -38.721 -40.653   9.658  1.00 80.37           N  
ATOM    243  H   ILE A  15     -38.372 -39.717   9.812  1.00 80.37           H  
ATOM    244  CA  ILE A  15     -38.625 -41.241   8.313  1.00 80.37           C  
ATOM    245  HA  ILE A  15     -39.622 -41.552   8.001  1.00 80.37           H  
ATOM    246  C   ILE A  15     -37.756 -42.497   8.360  1.00 80.37           C  
ATOM    247  CB  ILE A  15     -38.084 -40.235   7.268  1.00 80.37           C  
ATOM    248  HB  ILE A  15     -37.110 -39.875   7.598  1.00 80.37           H  
ATOM    249  O   ILE A  15     -38.168 -43.527   7.848  1.00 80.37           O  
ATOM    250  CG1 ILE A  15     -39.040 -39.031   7.128  1.00 80.37           C  
ATOM    251 HG12 ILE A  15     -39.263 -38.635   8.119  1.00 80.37           H  
ATOM    252 HG13 ILE A  15     -39.981 -39.364   6.690  1.00 80.37           H  
ATOM    253  CG2 ILE A  15     -37.919 -40.922   5.893  1.00 80.37           C  
ATOM    254 HG21 ILE A  15     -37.204 -41.742   5.949  1.00 80.37           H  
ATOM    255 HG22 ILE A  15     -37.550 -40.219   5.147  1.00 80.37           H  
ATOM    256 HG23 ILE A  15     -38.878 -41.322   5.564  1.00 80.37           H  
ATOM    257  CD1 ILE A  15     -38.480 -37.871   6.294  1.00 80.37           C  
ATOM    258 HD11 ILE A  15     -38.351 -38.166   5.253  1.00 80.37           H  
ATOM    259 HD12 ILE A  15     -39.183 -37.039   6.327  1.00 80.37           H  
ATOM    260 HD13 ILE A  15     -37.526 -37.544   6.708  1.00 80.37           H  
ATOM    261  N   TYR A  16     -36.583 -42.451   8.998  1.00 82.55           N  
ATOM    262  H   TYR A  16     -36.273 -41.575   9.394  1.00 82.55           H  
ATOM    263  CA  TYR A  16     -35.698 -43.613   9.096  1.00 82.55           C  
ATOM    264  HA  TYR A  16     -35.468 -43.961   8.089  1.00 82.55           H  
ATOM    265  C   TYR A  16     -36.352 -44.790   9.834  1.00 82.55           C  
ATOM    266  CB  TYR A  16     -34.382 -43.201   9.763  1.00 82.55           C  
ATOM    267  HB2 TYR A  16     -34.591 -42.785  10.749  1.00 82.55           H  
ATOM    268  HB3 TYR A  16     -33.928 -42.411   9.165  1.00 82.55           H  
ATOM    269  O   TYR A  16     -36.283 -45.915   9.352  1.00 82.55           O  
ATOM    270  CG  TYR A  16     -33.381 -44.334   9.906  1.00 82.55           C  
ATOM    271  CD1 TYR A  16     -33.239 -45.008  11.136  1.00 82.55           C  
ATOM    272  HD1 TYR A  16     -33.847 -44.722  11.981  1.00 82.55           H  
ATOM    273  CD2 TYR A  16     -32.587 -44.715   8.806  1.00 82.55           C  
ATOM    274  HD2 TYR A  16     -32.687 -44.202   7.861  1.00 82.55           H  
ATOM    275  CE1 TYR A  16     -32.292 -46.047  11.266  1.00 82.55           C  
ATOM    276  HE1 TYR A  16     -32.164 -46.551  12.213  1.00 82.55           H  
ATOM    277  CE2 TYR A  16     -31.642 -45.754   8.934  1.00 82.55           C  
ATOM    278  HE2 TYR A  16     -31.023 -46.040   8.096  1.00 82.55           H  
ATOM    279  OH  TYR A  16     -30.588 -47.443  10.286  1.00 82.55           O  
ATOM    280  HH  TYR A  16     -30.036 -47.537   9.506  1.00 82.55           H  
ATOM    281  CZ  TYR A  16     -31.485 -46.420  10.165  1.00 82.55           C  
ATOM    282  N   GLN A  17     -37.028 -44.553  10.964  1.00 80.99           N  
ATOM    283  H   GLN A  17     -37.056 -43.608  11.320  1.00 80.99           H  
ATOM    284  CA  GLN A  17     -37.683 -45.614  11.743  1.00 80.99           C  
ATOM    285  HA  GLN A  17     -36.952 -46.386  11.982  1.00 80.99           H  
ATOM    286  C   GLN A  17     -38.817 -46.302  10.976  1.00 80.99           C  
ATOM    287  CB  GLN A  17     -38.235 -45.029  13.047  1.00 80.99           C  
ATOM    288  HB2 GLN A  17     -38.933 -45.740  13.489  1.00 80.99           H  
ATOM    289  HB3 GLN A  17     -38.778 -44.109  12.828  1.00 80.99           H  
ATOM    290  O   GLN A  17     -38.846 -47.529  10.889  1.00 80.99           O  
ATOM    291  CG  GLN A  17     -37.132 -44.749  14.074  1.00 80.99           C  
ATOM    292  HG2 GLN A  17     -36.363 -44.112  13.638  1.00 80.99           H  
ATOM    293  HG3 GLN A  17     -36.666 -45.692  14.359  1.00 80.99           H  
ATOM    294  CD  GLN A  17     -37.666 -44.073  15.333  1.00 80.99           C  
ATOM    295  NE2 GLN A  17     -36.832 -43.839  16.322  1.00 80.99           N  
ATOM    296 HE21 GLN A  17     -37.251 -43.438  17.149  1.00 80.99           H  
ATOM    297 HE22 GLN A  17     -35.868 -44.138  16.274  1.00 80.99           H  
ATOM    298  OE1 GLN A  17     -38.829 -43.737  15.469  1.00 80.99           O  
ATOM    299  N   THR A  18     -39.725 -45.514  10.396  1.00 80.47           N  
ATOM    300  H   THR A  18     -39.633 -44.514  10.501  1.00 80.47           H  
ATOM    301  CA  THR A  18     -40.857 -46.031   9.605  1.00 80.47           C  
ATOM    302  HA  THR A  18     -41.411 -46.761  10.196  1.00 80.47           H  
ATOM    303  C   THR A  18     -40.375 -46.745   8.351  1.00 80.47           C  
ATOM    304  CB  THR A  18     -41.811 -44.898   9.195  1.00 80.47           C  
ATOM    305  HB  THR A  18     -42.522 -45.284   8.464  1.00 80.47           H  
ATOM    306  O   THR A  18     -40.885 -47.795   7.965  1.00 80.47           O  
ATOM    307  CG2 THR A  18     -42.593 -44.361  10.388  1.00 80.47           C  
ATOM    308 HG21 THR A  18     -43.259 -43.564  10.058  1.00 80.47           H  
ATOM    309 HG22 THR A  18     -43.192 -45.161  10.822  1.00 80.47           H  
ATOM    310 HG23 THR A  18     -41.919 -43.969  11.150  1.00 80.47           H  
ATOM    311  OG1 THR A  18     -41.120 -43.806   8.629  1.00 80.47           O  
ATOM    312  HG1 THR A  18     -40.740 -43.295   9.348  1.00 80.47           H  
ATOM    313  N   CYS A  19     -39.342 -46.196   7.730  1.00 82.10           N  
ATOM    314  H   CYS A  19     -39.006 -45.300   8.054  1.00 82.10           H  
ATOM    315  CA  CYS A  19     -38.866 -46.690   6.470  1.00 82.10           C  
ATOM    316  HA  CYS A  19     -39.720 -46.977   5.857  1.00 82.10           H  
ATOM    317  C   CYS A  19     -37.954 -47.919   6.586  1.00 82.10           C  
ATOM    318  CB  CYS A  19     -38.182 -45.528   5.796  1.00 82.10           C  
ATOM    319  HB2 CYS A  19     -38.895 -44.726   5.609  1.00 82.10           H  
ATOM    320  HB3 CYS A  19     -37.340 -45.176   6.392  1.00 82.10           H  
ATOM    321  O   CYS A  19     -38.038 -48.813   5.745  1.00 82.10           O  
ATOM    322  SG  CYS A  19     -37.572 -46.163   4.293  1.00 82.10           S  
ATOM    323  N   LYS A  20     -37.097 -48.005   7.611  1.00 77.25           N  
ATOM    324  H   LYS A  20     -37.032 -47.230   8.256  1.00 77.25           H  
ATOM    325  CA  LYS A  20     -36.198 -49.155   7.800  1.00 77.25           C  
ATOM    326  HA  LYS A  20     -35.575 -49.262   6.912  1.00 77.25           H  
ATOM    327  C   LYS A  20     -36.983 -50.458   7.939  1.00 77.25           C  
ATOM    328  CB  LYS A  20     -35.298 -48.900   9.017  1.00 77.25           C  
ATOM    329  HB2 LYS A  20     -34.773 -47.958   8.862  1.00 77.25           H  
ATOM    330  HB3 LYS A  20     -35.910 -48.815   9.915  1.00 77.25           H  
ATOM    331  O   LYS A  20     -36.533 -51.494   7.469  1.00 77.25           O  
ATOM    332  CG  LYS A  20     -34.250 -50.007   9.209  1.00 77.25           C  
ATOM    333  HG2 LYS A  20     -34.736 -50.961   9.414  1.00 77.25           H  
ATOM    334  HG3 LYS A  20     -33.665 -50.095   8.293  1.00 77.25           H  
ATOM    335  CD  LYS A  20     -33.317 -49.666  10.373  1.00 77.25           C  
ATOM    336  HD2 LYS A  20     -33.866 -49.708  11.314  1.00 77.25           H  
ATOM    337  HD3 LYS A  20     -32.949 -48.652  10.221  1.00 77.25           H  
ATOM    338  CE  LYS A  20     -32.134 -50.639  10.403  1.00 77.25           C  
ATOM    339  HE2 LYS A  20     -31.750 -50.730   9.386  1.00 77.25           H  
ATOM    340  HE3 LYS A  20     -32.479 -51.623  10.718  1.00 77.25           H  
ATOM    341  NZ  LYS A  20     -31.045 -50.145  11.280  1.00 77.25           N  
ATOM    342  HZ1 LYS A  20     -30.224 -50.725  11.188  1.00 77.25           H  
ATOM    343  HZ2 LYS A  20     -31.329 -50.099  12.248  1.00 77.25           H  
ATOM    344  HZ3 LYS A  20     -30.771 -49.221  10.978  1.00 77.25           H  
ATOM    345  N   GLN A  21     -38.171 -50.383   8.540  1.00 77.56           N  
ATOM    346  H   GLN A  21     -38.464 -49.487   8.902  1.00 77.56           H  
ATOM    347  CA  GLN A  21     -39.106 -51.504   8.630  1.00 77.56           C  
ATOM    348  HA  GLN A  21     -38.573 -52.392   8.971  1.00 77.56           H  
ATOM    349  C   GLN A  21     -39.737 -51.858   7.274  1.00 77.56           C  
ATOM    350  CB  GLN A  21     -40.199 -51.157   9.649  1.00 77.56           C  
ATOM    351  HB2 GLN A  21     -40.672 -50.217   9.366  1.00 77.56           H  
ATOM    352  HB3 GLN A  21     -40.956 -51.941   9.631  1.00 77.56           H  
ATOM    353  O   GLN A  21     -39.966 -53.031   7.002  1.00 77.56           O  
ATOM    354  CG  GLN A  21     -39.651 -51.046  11.081  1.00 77.56           C  
ATOM    355  HG2 GLN A  21     -39.196 -51.997  11.360  1.00 77.56           H  
ATOM    356  HG3 GLN A  21     -38.886 -50.271  11.129  1.00 77.56           H  
ATOM    357  CD  GLN A  21     -40.732 -50.705  12.102  1.00 77.56           C  
ATOM    358  NE2 GLN A  21     -40.437 -50.803  13.380  1.00 77.56           N  
ATOM    359 HE21 GLN A  21     -41.191 -50.576  14.013  1.00 77.56           H  
ATOM    360 HE22 GLN A  21     -39.523 -51.108  13.682  1.00 77.56           H  
ATOM    361  OE1 GLN A  21     -41.856 -50.349  11.794  1.00 77.56           O  
ATOM    362  N   ALA A  22     -39.999 -50.862   6.421  1.00 78.56           N  
ATOM    363  H   ALA A  22     -39.791 -49.916   6.709  1.00 78.56           H  
ATOM    364  CA  ALA A  22     -40.610 -51.042   5.103  1.00 78.56           C  
ATOM    365  HA  ALA A  22     -41.310 -51.876   5.152  1.00 78.56           H  
ATOM    366  C   ALA A  22     -39.604 -51.374   3.980  1.00 78.56           C  
ATOM    367  CB  ALA A  22     -41.406 -49.771   4.783  1.00 78.56           C  
ATOM    368  HB1 ALA A  22     -41.932 -49.899   3.837  1.00 78.56           H  
ATOM    369  HB2 ALA A  22     -40.732 -48.919   4.697  1.00 78.56           H  
ATOM    370  HB3 ALA A  22     -42.134 -49.579   5.571  1.00 78.56           H  
ATOM    371  O   ALA A  22     -40.007 -51.820   2.910  1.00 78.56           O  
ATOM    372  N   GLY A  23     -38.305 -51.134   4.190  1.00 76.76           N  
ATOM    373  H   GLY A  23     -38.048 -50.710   5.070  1.00 76.76           H  
ATOM    374  CA  GLY A  23     -37.247 -51.359   3.200  1.00 76.76           C  
ATOM    375  HA2 GLY A  23     -36.284 -51.345   3.711  1.00 76.76           H  
ATOM    376  HA3 GLY A  23     -37.382 -52.346   2.757  1.00 76.76           H  
ATOM    377  C   GLY A  23     -37.190 -50.334   2.056  1.00 76.76           C  
ATOM    378  O   GLY A  23     -36.428 -50.522   1.114  1.00 76.76           O  
ATOM    379  N   THR A  24     -37.959 -49.242   2.107  1.00 79.42           N  
ATOM    380  H   THR A  24     -38.590 -49.152   2.891  1.00 79.42           H  
ATOM    381  CA  THR A  24     -38.123 -48.287   0.988  1.00 79.42           C  
ATOM    382  HA  THR A  24     -37.656 -48.710   0.099  1.00 79.42           H  
ATOM    383  C   THR A  24     -37.425 -46.942   1.221  1.00 79.42           C  
ATOM    384  CB  THR A  24     -39.610 -48.089   0.645  1.00 79.42           C  
ATOM    385  HB  THR A  24     -39.697 -47.348  -0.149  1.00 79.42           H  
ATOM    386  O   THR A  24     -38.031 -45.883   1.024  1.00 79.42           O  
ATOM    387  CG2 THR A  24     -40.270 -49.371   0.146  1.00 79.42           C  
ATOM    388 HG21 THR A  24     -40.278 -50.124   0.934  1.00 79.42           H  
ATOM    389 HG22 THR A  24     -39.727 -49.759  -0.715  1.00 79.42           H  
ATOM    390 HG23 THR A  24     -41.298 -49.157  -0.146  1.00 79.42           H  
ATOM    391  OG1 THR A  24     -40.310 -47.629   1.780  1.00 79.42           O  
ATOM    392  HG1 THR A  24     -39.984 -46.743   1.950  1.00 79.42           H  
ATOM    393  N   CYS A  25     -36.181 -46.943   1.714  1.00 80.24           N  
ATOM    394  H   CYS A  25     -35.703 -47.823   1.847  1.00 80.24           H  
ATOM    395  CA  CYS A  25     -35.580 -45.705   2.231  1.00 80.24           C  
ATOM    396  HA  CYS A  25     -36.399 -45.068   2.566  1.00 80.24           H  
ATOM    397  C   CYS A  25     -34.937 -44.841   1.176  1.00 80.24           C  
ATOM    398  CB  CYS A  25     -34.702 -45.941   3.464  1.00 80.24           C  
ATOM    399  HB2 CYS A  25     -33.865 -46.588   3.203  1.00 80.24           H  
ATOM    400  HB3 CYS A  25     -34.309 -44.984   3.806  1.00 80.24           H  
ATOM    401  O   CYS A  25     -34.118 -45.344   0.409  1.00 80.24           O  
ATOM    402  SG  CYS A  25     -35.653 -46.687   4.799  1.00 80.24           S  
ATOM    403  N   PRO A  26     -35.250 -43.525   1.163  1.00 81.73           N  
ATOM    404  CA  PRO A  26     -34.476 -42.594   0.374  1.00 81.73           C  
ATOM    405  HA  PRO A  26     -34.645 -42.832  -0.676  1.00 81.73           H  
ATOM    406  C   PRO A  26     -33.000 -42.738   0.769  1.00 81.73           C  
ATOM    407  CB  PRO A  26     -35.029 -41.197   0.679  1.00 81.73           C  
ATOM    408  HB2 PRO A  26     -35.043 -40.570  -0.212  1.00 81.73           H  
ATOM    409  HB3 PRO A  26     -34.444 -40.720   1.466  1.00 81.73           H  
ATOM    410  O   PRO A  26     -32.696 -42.663   1.969  1.00 81.73           O  
ATOM    411  CG  PRO A  26     -36.438 -41.469   1.197  1.00 81.73           C  
ATOM    412  HG2 PRO A  26     -36.780 -40.690   1.878  1.00 81.73           H  
ATOM    413  HG3 PRO A  26     -37.123 -41.576   0.356  1.00 81.73           H  
ATOM    414  CD  PRO A  26     -36.288 -42.810   1.903  1.00 81.73           C  
ATOM    415  HD2 PRO A  26     -35.962 -42.658   2.932  1.00 81.73           H  
ATOM    416  HD3 PRO A  26     -37.242 -43.337   1.877  1.00 81.73           H  
ATOM    417  N   PRO A  27     -32.091 -42.932  -0.202  1.00 78.13           N  
ATOM    418  CA  PRO A  27     -30.676 -43.174   0.077  1.00 78.13           C  
ATOM    419  HA  PRO A  27     -30.564 -44.096   0.647  1.00 78.13           H  
ATOM    420  C   PRO A  27     -30.058 -42.031   0.894  1.00 78.13           C  
ATOM    421  CB  PRO A  27     -30.019 -43.347  -1.298  1.00 78.13           C  
ATOM    422  HB2 PRO A  27     -29.017 -42.918  -1.333  1.00 78.13           H  
ATOM    423  HB3 PRO A  27     -29.979 -44.409  -1.544  1.00 78.13           H  
ATOM    424  O   PRO A  27     -29.208 -42.264   1.747  1.00 78.13           O  
ATOM    425  CG  PRO A  27     -30.969 -42.641  -2.266  1.00 78.13           C  
ATOM    426  HG2 PRO A  27     -30.905 -43.053  -3.273  1.00 78.13           H  
ATOM    427  HG3 PRO A  27     -30.757 -41.572  -2.273  1.00 78.13           H  
ATOM    428  CD  PRO A  27     -32.334 -42.891  -1.637  1.00 78.13           C  
ATOM    429  HD2 PRO A  27     -32.725 -43.854  -1.965  1.00 78.13           H  
ATOM    430  HD3 PRO A  27     -33.016 -42.086  -1.913  1.00 78.13           H  
ATOM    431  N   ASP A  28     -30.564 -40.808   0.725  1.00 80.17           N  
ATOM    432  H   ASP A  28     -31.145 -40.651  -0.086  1.00 80.17           H  
ATOM    433  CA  ASP A  28     -30.134 -39.629   1.480  1.00 80.17           C  
ATOM    434  HA  ASP A  28     -29.062 -39.489   1.340  1.00 80.17           H  
ATOM    435  C   ASP A  28     -30.410 -39.735   2.989  1.00 80.17           C  
ATOM    436  CB  ASP A  28     -30.869 -38.391   0.943  1.00 80.17           C  
ATOM    437  HB2 ASP A  28     -31.941 -38.533   1.078  1.00 80.17           H  
ATOM    438  HB3 ASP A  28     -30.571 -37.527   1.538  1.00 80.17           H  
ATOM    439  O   ASP A  28     -29.607 -39.279   3.802  1.00 80.17           O  
ATOM    440  CG  ASP A  28     -30.594 -38.070  -0.528  1.00 80.17           C  
ATOM    441  OD1 ASP A  28     -29.613 -38.608  -1.082  1.00 80.17           O  
ATOM    442  OD2 ASP A  28     -31.402 -37.286  -1.075  1.00 80.17           O  
ATOM    443  N   VAL A  29     -31.549 -40.318   3.385  1.00 82.47           N  
ATOM    444  H   VAL A  29     -32.096 -40.796   2.684  1.00 82.47           H  
ATOM    445  CA  VAL A  29     -31.925 -40.467   4.804  1.00 82.47           C  
ATOM    446  HA  VAL A  29     -31.685 -39.545   5.334  1.00 82.47           H  
ATOM    447  C   VAL A  29     -31.101 -41.573   5.447  1.00 82.47           C  
ATOM    448  CB  VAL A  29     -33.434 -40.743   4.965  1.00 82.47           C  
ATOM    449  HB  VAL A  29     -33.710 -41.600   4.350  1.00 82.47           H  
ATOM    450  O   VAL A  29     -30.610 -41.396   6.559  1.00 82.47           O  
ATOM    451  CG1 VAL A  29     -33.827 -41.052   6.417  1.00 82.47           C  
ATOM    452 HG11 VAL A  29     -33.421 -42.020   6.712  1.00 82.47           H  
ATOM    453 HG12 VAL A  29     -34.912 -41.103   6.515  1.00 82.47           H  
ATOM    454 HG13 VAL A  29     -33.438 -40.291   7.093  1.00 82.47           H  
ATOM    455  CG2 VAL A  29     -34.254 -39.532   4.499  1.00 82.47           C  
ATOM    456 HG21 VAL A  29     -34.014 -39.295   3.462  1.00 82.47           H  
ATOM    457 HG22 VAL A  29     -35.316 -39.768   4.559  1.00 82.47           H  
ATOM    458 HG23 VAL A  29     -34.036 -38.668   5.127  1.00 82.47           H  
ATOM    459  N   LEU A  30     -30.921 -42.684   4.731  1.00 83.20           N  
ATOM    460  H   LEU A  30     -31.310 -42.727   3.799  1.00 83.20           H  
ATOM    461  CA  LEU A  30     -30.133 -43.819   5.194  1.00 83.20           C  
ATOM    462  HA  LEU A  30     -30.509 -44.129   6.168  1.00 83.20           H  
ATOM    463  C   LEU A  30     -28.671 -43.407   5.390  1.00 83.20           C  
ATOM    464  CB  LEU A  30     -30.347 -44.975   4.204  1.00 83.20           C  
ATOM    465  HB2 LEU A  30     -31.423 -45.080   4.063  1.00 83.20           H  
ATOM    466  HB3 LEU A  30     -29.917 -44.725   3.234  1.00 83.20           H  
ATOM    467  O   LEU A  30     -28.157 -43.530   6.498  1.00 83.20           O  
ATOM    468  CG  LEU A  30     -29.795 -46.330   4.688  1.00 83.20           C  
ATOM    469  HG  LEU A  30     -29.903 -46.404   5.770  1.00 83.20           H  
ATOM    470  CD1 LEU A  30     -30.608 -47.457   4.048  1.00 83.20           C  
ATOM    471 HD11 LEU A  30     -30.216 -48.415   4.390  1.00 83.20           H  
ATOM    472 HD12 LEU A  30     -31.652 -47.385   4.351  1.00 83.20           H  
ATOM    473 HD13 LEU A  30     -30.529 -47.407   2.962  1.00 83.20           H  
ATOM    474  CD2 LEU A  30     -28.329 -46.516   4.301  1.00 83.20           C  
ATOM    475 HD21 LEU A  30     -28.180 -46.352   3.234  1.00 83.20           H  
ATOM    476 HD22 LEU A  30     -28.011 -47.528   4.552  1.00 83.20           H  
ATOM    477 HD23 LEU A  30     -27.693 -45.836   4.867  1.00 83.20           H  
ATOM    478  N   ASN A  31     -28.053 -42.785   4.382  1.00 82.62           N  
ATOM    479  H   ASN A  31     -28.519 -42.722   3.488  1.00 82.62           H  
ATOM    480  CA  ASN A  31     -26.653 -42.373   4.464  1.00 82.62           C  
ATOM    481  HA  ASN A  31     -26.071 -43.255   4.732  1.00 82.62           H  
ATOM    482  C   ASN A  31     -26.401 -41.337   5.563  1.00 82.62           C  
ATOM    483  CB  ASN A  31     -26.186 -41.850   3.096  1.00 82.62           C  
ATOM    484  HB2 ASN A  31     -25.186 -41.430   3.205  1.00 82.62           H  
ATOM    485  HB3 ASN A  31     -26.861 -41.066   2.752  1.00 82.62           H  
ATOM    486  O   ASN A  31     -25.358 -41.356   6.213  1.00 82.62           O  
ATOM    487  CG  ASN A  31     -26.089 -42.932   2.035  1.00 82.62           C  
ATOM    488  ND2 ASN A  31     -26.050 -42.554   0.778  1.00 82.62           N  
ATOM    489 HD21 ASN A  31     -25.981 -43.307   0.109  1.00 82.62           H  
ATOM    490 HD22 ASN A  31     -26.182 -41.586   0.522  1.00 82.62           H  
ATOM    491  OD1 ASN A  31     -26.037 -44.119   2.298  1.00 82.62           O  
ATOM    492  N   LYS A  32     -27.363 -40.437   5.796  1.00 82.36           N  
ATOM    493  H   LYS A  32     -28.185 -40.463   5.210  1.00 82.36           H  
ATOM    494  CA  LYS A  32     -27.259 -39.412   6.838  1.00 82.36           C  
ATOM    495  HA  LYS A  32     -26.264 -38.968   6.786  1.00 82.36           H  
ATOM    496  C   LYS A  32     -27.382 -39.984   8.250  1.00 82.36           C  
ATOM    497  CB  LYS A  32     -28.304 -38.328   6.563  1.00 82.36           C  
ATOM    498  HB2 LYS A  32     -29.305 -38.754   6.635  1.00 82.36           H  
ATOM    499  HB3 LYS A  32     -28.152 -37.953   5.551  1.00 82.36           H  
ATOM    500  O   LYS A  32     -26.681 -39.520   9.144  1.00 82.36           O  
ATOM    501  CG  LYS A  32     -28.164 -37.163   7.545  1.00 82.36           C  
ATOM    502  HG2 LYS A  32     -27.138 -36.796   7.519  1.00 82.36           H  
ATOM    503  HG3 LYS A  32     -28.396 -37.499   8.555  1.00 82.36           H  
ATOM    504  CD  LYS A  32     -29.115 -36.027   7.175  1.00 82.36           C  
ATOM    505  HD2 LYS A  32     -28.901 -35.699   6.158  1.00 82.36           H  
ATOM    506  HD3 LYS A  32     -30.144 -36.380   7.237  1.00 82.36           H  
ATOM    507  CE  LYS A  32     -28.878 -34.881   8.159  1.00 82.36           C  
ATOM    508  HE2 LYS A  32     -27.822 -34.614   8.122  1.00 82.36           H  
ATOM    509  HE3 LYS A  32     -29.088 -35.238   9.167  1.00 82.36           H  
ATOM    510  NZ  LYS A  32     -29.715 -33.705   7.831  1.00 82.36           N  
ATOM    511  HZ1 LYS A  32     -30.693 -33.952   7.873  1.00 82.36           H  
ATOM    512  HZ2 LYS A  32     -29.524 -32.959   8.484  1.00 82.36           H  
ATOM    513  HZ3 LYS A  32     -29.490 -33.385   6.900  1.00 82.36           H  
ATOM    514  N   VAL A  33     -28.291 -40.934   8.474  1.00 83.68           N  
ATOM    515  H   VAL A  33     -28.828 -41.284   7.694  1.00 83.68           H  
ATOM    516  CA  VAL A  33     -28.492 -41.540   9.803  1.00 83.68           C  
ATOM    517  HA  VAL A  33     -28.396 -40.764  10.562  1.00 83.68           H  
ATOM    518  C   VAL A  33     -27.402 -42.565  10.111  1.00 83.68           C  
ATOM    519  CB  VAL A  33     -29.904 -42.146   9.930  1.00 83.68           C  
ATOM    520  HB  VAL A  33     -30.077 -42.847   9.113  1.00 83.68           H  
ATOM    521  O   VAL A  33     -26.948 -42.642  11.248  1.00 83.68           O  
ATOM    522  CG1 VAL A  33     -30.108 -42.876  11.263  1.00 83.68           C  
ATOM    523 HG11 VAL A  33     -29.497 -43.779  11.287  1.00 83.68           H  
ATOM    524 HG12 VAL A  33     -31.150 -43.175  11.371  1.00 83.68           H  
ATOM    525 HG13 VAL A  33     -29.826 -42.232  12.096  1.00 83.68           H  
ATOM    526  CG2 VAL A  33     -30.960 -41.031   9.868  1.00 83.68           C  
ATOM    527 HG21 VAL A  33     -30.886 -40.495   8.922  1.00 83.68           H  
ATOM    528 HG22 VAL A  33     -31.956 -41.468   9.939  1.00 83.68           H  
ATOM    529 HG23 VAL A  33     -30.811 -40.332  10.691  1.00 83.68           H  
ATOM    530  N   GLU A  34     -26.939 -43.303   9.104  1.00 84.01           N  
ATOM    531  H   GLU A  34     -27.376 -43.231   8.196  1.00 84.01           H  
ATOM    532  CA  GLU A  34     -25.894 -44.325   9.247  1.00 84.01           C  
ATOM    533  HA  GLU A  34     -25.947 -44.732  10.257  1.00 84.01           H  
ATOM    534  C   GLU A  34     -24.468 -43.763   9.125  1.00 84.01           C  
ATOM    535  CB  GLU A  34     -26.167 -45.494   8.282  1.00 84.01           C  
ATOM    536  HB2 GLU A  34     -26.156 -45.138   7.252  1.00 84.01           H  
ATOM    537  HB3 GLU A  34     -25.386 -46.244   8.407  1.00 84.01           H  
ATOM    538  O   GLU A  34     -23.498 -44.511   9.229  1.00 84.01           O  
ATOM    539  CG  GLU A  34     -27.527 -46.134   8.619  1.00 84.01           C  
ATOM    540  HG2 GLU A  34     -28.327 -45.417   8.438  1.00 84.01           H  
ATOM    541  HG3 GLU A  34     -27.538 -46.364   9.684  1.00 84.01           H  
ATOM    542  CD  GLU A  34     -27.861 -47.418   7.856  1.00 84.01           C  
ATOM    543  OE1 GLU A  34     -28.915 -48.000   8.234  1.00 84.01           O  
ATOM    544  OE2 GLU A  34     -27.107 -47.807   6.941  1.00 84.01           O  
ATOM    545  N   GLN A  35     -24.322 -42.442   8.959  1.00 80.86           N  
ATOM    546  H   GLN A  35     -25.160 -41.884   8.879  1.00 80.86           H  
ATOM    547  CA  GLN A  35     -23.031 -41.756   8.810  1.00 80.86           C  
ATOM    548  HA  GLN A  35     -23.253 -40.733   8.504  1.00 80.86           H  
ATOM    549  C   GLN A  35     -22.166 -42.366   7.691  1.00 80.86           C  
ATOM    550  CB  GLN A  35     -22.280 -41.678  10.147  1.00 80.86           C  
ATOM    551  HB2 GLN A  35     -22.009 -42.686  10.462  1.00 80.86           H  
ATOM    552  HB3 GLN A  35     -21.361 -41.112   9.994  1.00 80.86           H  
ATOM    553  O   GLN A  35     -20.962 -42.607   7.841  1.00 80.86           O  
ATOM    554  CG  GLN A  35     -23.074 -41.001  11.269  1.00 80.86           C  
ATOM    555  HG2 GLN A  35     -24.013 -41.531  11.432  1.00 80.86           H  
ATOM    556  HG3 GLN A  35     -23.298 -39.974  10.982  1.00 80.86           H  
ATOM    557  CD  GLN A  35     -22.299 -40.994  12.583  1.00 80.86           C  
ATOM    558  NE2 GLN A  35     -22.882 -40.481  13.643  1.00 80.86           N  
ATOM    559 HE21 GLN A  35     -23.823 -40.120  13.581  1.00 80.86           H  
ATOM    560 HE22 GLN A  35     -22.331 -40.503  14.490  1.00 80.86           H  
ATOM    561  OE1 GLN A  35     -21.175 -41.452  12.705  1.00 80.86           O  
ATOM    562  N   THR A  36     -22.806 -42.690   6.572  1.00 82.61           N  
ATOM    563  H   THR A  36     -23.801 -42.522   6.539  1.00 82.61           H  
ATOM    564  CA  THR A  36     -22.180 -43.218   5.351  1.00 82.61           C  
ATOM    565  HA  THR A  36     -21.111 -43.348   5.519  1.00 82.61           H  
ATOM    566  C   THR A  36     -22.292 -42.222   4.201  1.00 82.61           C  
ATOM    567  CB  THR A  36     -22.754 -44.587   4.960  1.00 82.61           C  
ATOM    568  HB  THR A  36     -22.340 -44.899   4.001  1.00 82.61           H  
ATOM    569  O   THR A  36     -22.152 -42.585   3.032  1.00 82.61           O  
ATOM    570  CG2 THR A  36     -22.443 -45.670   5.989  1.00 82.61           C  
ATOM    571 HG21 THR A  36     -22.811 -46.631   5.630  1.00 82.61           H  
ATOM    572 HG22 THR A  36     -22.930 -45.440   6.936  1.00 82.61           H  
ATOM    573 HG23 THR A  36     -21.365 -45.735   6.139  1.00 82.61           H  
ATOM    574  OG1 THR A  36     -24.149 -44.500   4.860  1.00 82.61           O  
ATOM    575  HG1 THR A  36     -24.485 -45.333   4.520  1.00 82.61           H  
ATOM    576  N   THR A  37     -22.536 -40.940   4.503  1.00 85.34           N  
ATOM    577  H   THR A  37     -22.594 -40.668   5.474  1.00 85.34           H  
ATOM    578  CA  THR A  37     -22.479 -39.903   3.473  1.00 85.34           C  
ATOM    579  HA  THR A  37     -23.137 -40.209   2.660  1.00 85.34           H  
ATOM    580  C   THR A  37     -21.066 -39.799   2.900  1.00 85.34           C  
ATOM    581  CB  THR A  37     -22.962 -38.530   3.966  1.00 85.34           C  
ATOM    582  HB  THR A  37     -23.027 -37.882   3.092  1.00 85.34           H  
ATOM    583  O   THR A  37     -20.082 -40.171   3.537  1.00 85.34           O  
ATOM    584  CG2 THR A  37     -24.340 -38.556   4.616  1.00 85.34           C  
ATOM    585 HG21 THR A  37     -24.668 -37.534   4.806  1.00 85.34           H  
ATOM    586 HG22 THR A  37     -25.057 -39.050   3.960  1.00 85.34           H  
ATOM    587 HG23 THR A  37     -24.283 -39.086   5.567  1.00 85.34           H  
ATOM    588  OG1 THR A  37     -22.053 -37.936   4.855  1.00 85.34           O  
ATOM    589  HG1 THR A  37     -22.143 -38.357   5.713  1.00 85.34           H  
ATOM    590  N   VAL A  38     -20.940 -39.248   1.689  1.00 82.56           N  
ATOM    591  H   VAL A  38     -21.773 -39.016   1.168  1.00 82.56           H  
ATOM    592  CA  VAL A  38     -19.625 -39.001   1.072  1.00 82.56           C  
ATOM    593  HA  VAL A  38     -19.126 -39.957   0.917  1.00 82.56           H  
ATOM    594  C   VAL A  38     -18.729 -38.172   2.000  1.00 82.56           C  
ATOM    595  CB  VAL A  38     -19.791 -38.310  -0.296  1.00 82.56           C  
ATOM    596  HB  VAL A  38     -20.343 -37.380  -0.160  1.00 82.56           H  
ATOM    597  O   VAL A  38     -17.543 -38.462   2.113  1.00 82.56           O  
ATOM    598  CG1 VAL A  38     -18.445 -37.981  -0.951  1.00 82.56           C  
ATOM    599 HG11 VAL A  38     -18.603 -37.569  -1.948  1.00 82.56           H  
ATOM    600 HG12 VAL A  38     -17.909 -37.237  -0.361  1.00 82.56           H  
ATOM    601 HG13 VAL A  38     -17.835 -38.880  -1.030  1.00 82.56           H  
ATOM    602  CG2 VAL A  38     -20.577 -39.202  -1.268  1.00 82.56           C  
ATOM    603 HG21 VAL A  38     -20.671 -38.704  -2.233  1.00 82.56           H  
ATOM    604 HG22 VAL A  38     -21.580 -39.400  -0.890  1.00 82.56           H  
ATOM    605 HG23 VAL A  38     -20.056 -40.148  -1.411  1.00 82.56           H  
ATOM    606  N   ALA A  39     -19.298 -37.198   2.719  1.00 83.27           N  
ATOM    607  H   ALA A  39     -20.300 -37.080   2.670  1.00 83.27           H  
ATOM    608  CA  ALA A  39     -18.568 -36.396   3.697  1.00 83.27           C  
ATOM    609  HA  ALA A  39     -17.683 -35.977   3.218  1.00 83.27           H  
ATOM    610  C   ALA A  39     -18.086 -37.231   4.893  1.00 83.27           C  
ATOM    611  CB  ALA A  39     -19.467 -35.239   4.147  1.00 83.27           C  
ATOM    612  HB1 ALA A  39     -19.753 -34.632   3.288  1.00 83.27           H  
ATOM    613  HB2 ALA A  39     -20.361 -35.627   4.635  1.00 83.27           H  
ATOM    614  HB3 ALA A  39     -18.923 -34.616   4.857  1.00 83.27           H  
ATOM    615  O   ALA A  39     -16.932 -37.099   5.289  1.00 83.27           O  
ATOM    616  N   ASP A  40     -18.922 -38.128   5.423  1.00 83.56           N  
ATOM    617  H   ASP A  40     -19.866 -38.196   5.071  1.00 83.56           H  
ATOM    618  CA  ASP A  40     -18.529 -39.012   6.527  1.00 83.56           C  
ATOM    619  HA  ASP A  40     -18.121 -38.407   7.337  1.00 83.56           H  
ATOM    620  C   ASP A  40     -17.452 -40.010   6.095  1.00 83.56           C  
ATOM    621  CB  ASP A  40     -19.732 -39.785   7.073  1.00 83.56           C  
ATOM    622  HB2 ASP A  40     -19.396 -40.406   7.903  1.00 83.56           H  
ATOM    623  HB3 ASP A  40     -20.118 -40.440   6.292  1.00 83.56           H  
ATOM    624  O   ASP A  40     -16.532 -40.294   6.855  1.00 83.56           O  
ATOM    625  CG  ASP A  40     -20.851 -38.879   7.576  1.00 83.56           C  
ATOM    626  OD1 ASP A  40     -20.555 -37.895   8.283  1.00 83.56           O  
ATOM    627  OD2 ASP A  40     -22.011 -39.148   7.179  1.00 83.56           O  
ATOM    628  N   ASN A  41     -17.517 -40.511   4.860  1.00 83.87           N  
ATOM    629  H   ASN A  41     -18.329 -40.289   4.302  1.00 83.87           H  
ATOM    630  CA  ASN A  41     -16.484 -41.386   4.309  1.00 83.87           C  
ATOM    631  HA  ASN A  41     -16.289 -42.190   5.018  1.00 83.87           H  
ATOM    632  C   ASN A  41     -15.161 -40.631   4.125  1.00 83.87           C  
ATOM    633  CB  ASN A  41     -16.989 -42.011   3.000  1.00 83.87           C  
ATOM    634  HB2 ASN A  41     -17.297 -41.220   2.317  1.00 83.87           H  
ATOM    635  HB3 ASN A  41     -16.178 -42.572   2.536  1.00 83.87           H  
ATOM    636  O   ASN A  41     -14.115 -41.139   4.519  1.00 83.87           O  
ATOM    637  CG  ASN A  41     -18.149 -42.972   3.211  1.00 83.87           C  
ATOM    638  ND2 ASN A  41     -18.917 -43.225   2.177  1.00 83.87           N  
ATOM    639 HD21 ASN A  41     -19.754 -43.758   2.364  1.00 83.87           H  
ATOM    640 HD22 ASN A  41     -18.739 -42.790   1.283  1.00 83.87           H  
ATOM    641  OD1 ASN A  41     -18.382 -43.510   4.284  1.00 83.87           O  
ATOM    642  N   ILE A  42     -15.195 -39.398   3.604  1.00 84.30           N  
ATOM    643  H   ILE A  42     -16.083 -39.031   3.292  1.00 84.30           H  
ATOM    644  CA  ILE A  42     -14.008 -38.528   3.526  1.00 84.30           C  
ATOM    645  HA  ILE A  42     -13.232 -39.042   2.960  1.00 84.30           H  
ATOM    646  C   ILE A  42     -13.442 -38.269   4.919  1.00 84.30           C  
ATOM    647  CB  ILE A  42     -14.333 -37.195   2.814  1.00 84.30           C  
ATOM    648  HB  ILE A  42     -15.233 -36.773   3.261  1.00 84.30           H  
ATOM    649  O   ILE A  42     -12.230 -38.299   5.084  1.00 84.30           O  
ATOM    650  CG1 ILE A  42     -14.589 -37.442   1.312  1.00 84.30           C  
ATOM    651 HG12 ILE A  42     -13.643 -37.646   0.811  1.00 84.30           H  
ATOM    652 HG13 ILE A  42     -15.217 -38.323   1.179  1.00 84.30           H  
ATOM    653  CG2 ILE A  42     -13.189 -36.169   2.970  1.00 84.30           C  
ATOM    654 HG21 ILE A  42     -13.069 -35.881   4.014  1.00 84.30           H  
ATOM    655 HG22 ILE A  42     -13.405 -35.257   2.413  1.00 84.30           H  
ATOM    656 HG23 ILE A  42     -12.252 -36.593   2.609  1.00 84.30           H  
ATOM    657  CD1 ILE A  42     -15.282 -36.264   0.614  1.00 84.30           C  
ATOM    658 HD11 ILE A  42     -16.206 -36.014   1.135  1.00 84.30           H  
ATOM    659 HD12 ILE A  42     -14.630 -35.390   0.585  1.00 84.30           H  
ATOM    660 HD13 ILE A  42     -15.518 -36.547  -0.411  1.00 84.30           H  
ATOM    661  N   LEU A  43     -14.288 -38.041   5.925  1.00 82.22           N  
ATOM    662  H   LEU A  43     -15.277 -37.978   5.729  1.00 82.22           H  
ATOM    663  CA  LEU A  43     -13.829 -37.860   7.298  1.00 82.22           C  
ATOM    664  HA  LEU A  43     -13.021 -37.129   7.297  1.00 82.22           H  
ATOM    665  C   LEU A  43     -13.215 -39.143   7.860  1.00 82.22           C  
ATOM    666  CB  LEU A  43     -14.973 -37.337   8.179  1.00 82.22           C  
ATOM    667  HB2 LEU A  43     -15.860 -37.945   8.002  1.00 82.22           H  
ATOM    668  HB3 LEU A  43     -14.694 -37.461   9.225  1.00 82.22           H  
ATOM    669  O   LEU A  43     -12.138 -39.058   8.429  1.00 82.22           O  
ATOM    670  CG  LEU A  43     -15.312 -35.855   7.942  1.00 82.22           C  
ATOM    671  HG  LEU A  43     -15.488 -35.674   6.881  1.00 82.22           H  
ATOM    672  CD1 LEU A  43     -16.581 -35.495   8.714  1.00 82.22           C  
ATOM    673 HD11 LEU A  43     -17.406 -36.118   8.368  1.00 82.22           H  
ATOM    674 HD12 LEU A  43     -16.432 -35.661   9.781  1.00 82.22           H  
ATOM    675 HD13 LEU A  43     -16.838 -34.450   8.539  1.00 82.22           H  
ATOM    676  CD2 LEU A  43     -14.192 -34.919   8.410  1.00 82.22           C  
ATOM    677 HD21 LEU A  43     -13.954 -35.116   9.455  1.00 82.22           H  
ATOM    678 HD22 LEU A  43     -14.510 -33.882   8.302  1.00 82.22           H  
ATOM    679 HD23 LEU A  43     -13.298 -35.064   7.803  1.00 82.22           H  
ATOM    680  N   LYS A  44     -13.823 -40.316   7.645  1.00 81.13           N  
ATOM    681  H   LYS A  44     -14.721 -40.299   7.182  1.00 81.13           H  
ATOM    682  CA  LYS A  44     -13.280 -41.618   8.076  1.00 81.13           C  
ATOM    683  HA  LYS A  44     -13.102 -41.589   9.151  1.00 81.13           H  
ATOM    684  C   LYS A  44     -11.916 -41.915   7.443  1.00 81.13           C  
ATOM    685  CB  LYS A  44     -14.286 -42.739   7.752  1.00 81.13           C  
ATOM    686  HB2 LYS A  44     -14.645 -42.612   6.731  1.00 81.13           H  
ATOM    687  HB3 LYS A  44     -13.775 -43.700   7.810  1.00 81.13           H  
ATOM    688  O   LYS A  44     -10.998 -42.332   8.145  1.00 81.13           O  
ATOM    689  CG  LYS A  44     -15.477 -42.774   8.724  1.00 81.13           C  
ATOM    690  HG2 LYS A  44     -15.890 -41.772   8.842  1.00 81.13           H  
ATOM    691  HG3 LYS A  44     -15.126 -43.113   9.699  1.00 81.13           H  
ATOM    692  CD  LYS A  44     -16.585 -43.714   8.222  1.00 81.13           C  
ATOM    693  HD2 LYS A  44     -16.185 -44.720   8.095  1.00 81.13           H  
ATOM    694  HD3 LYS A  44     -16.942 -43.347   7.260  1.00 81.13           H  
ATOM    695  CE  LYS A  44     -17.748 -43.736   9.224  1.00 81.13           C  
ATOM    696  HE2 LYS A  44     -17.994 -42.707   9.486  1.00 81.13           H  
ATOM    697  HE3 LYS A  44     -17.417 -44.241  10.132  1.00 81.13           H  
ATOM    698  NZ  LYS A  44     -18.959 -44.395   8.674  1.00 81.13           N  
ATOM    699  HZ1 LYS A  44     -18.754 -45.293   8.258  1.00 81.13           H  
ATOM    700  HZ2 LYS A  44     -19.672 -44.493   9.382  1.00 81.13           H  
ATOM    701  HZ3 LYS A  44     -19.389 -43.798   7.982  1.00 81.13           H  
ATOM    702  N   TYR A  45     -11.766 -41.686   6.137  1.00 80.59           N  
ATOM    703  H   TYR A  45     -12.573 -41.389   5.607  1.00 80.59           H  
ATOM    704  CA  TYR A  45     -10.499 -41.909   5.430  1.00 80.59           C  
ATOM    705  HA  TYR A  45     -10.060 -42.842   5.781  1.00 80.59           H  
ATOM    706  C   TYR A  45      -9.469 -40.813   5.723  1.00 80.59           C  
ATOM    707  CB  TYR A  45     -10.754 -42.026   3.919  1.00 80.59           C  
ATOM    708  HB2 TYR A  45      -9.792 -42.106   3.414  1.00 80.59           H  
ATOM    709  HB3 TYR A  45     -11.233 -41.111   3.571  1.00 80.59           H  
ATOM    710  O   TYR A  45      -8.301 -41.101   5.962  1.00 80.59           O  
ATOM    711  CG  TYR A  45     -11.590 -43.225   3.506  1.00 80.59           C  
ATOM    712  CD1 TYR A  45     -11.207 -44.521   3.907  1.00 80.59           C  
ATOM    713  HD1 TYR A  45     -10.313 -44.665   4.495  1.00 80.59           H  
ATOM    714  CD2 TYR A  45     -12.734 -43.054   2.702  1.00 80.59           C  
ATOM    715  HD2 TYR A  45     -13.014 -42.064   2.372  1.00 80.59           H  
ATOM    716  CE1 TYR A  45     -11.981 -45.637   3.536  1.00 80.59           C  
ATOM    717  HE1 TYR A  45     -11.681 -46.626   3.847  1.00 80.59           H  
ATOM    718  CE2 TYR A  45     -13.515 -44.165   2.334  1.00 80.59           C  
ATOM    719  HE2 TYR A  45     -14.394 -44.046   1.717  1.00 80.59           H  
ATOM    720  OH  TYR A  45     -13.896 -46.527   2.393  1.00 80.59           O  
ATOM    721  HH  TYR A  45     -13.511 -47.351   2.699  1.00 80.59           H  
ATOM    722  CZ  TYR A  45     -13.141 -45.457   2.754  1.00 80.59           C  
ATOM    723  N   GLY A  46      -9.903 -39.556   5.749  1.00 74.96           N  
ATOM    724  H   GLY A  46     -10.877 -39.377   5.553  1.00 74.96           H  
ATOM    725  CA  GLY A  46      -9.052 -38.401   6.009  1.00 74.96           C  
ATOM    726  HA2 GLY A  46      -8.202 -38.411   5.326  1.00 74.96           H  
ATOM    727  HA3 GLY A  46      -9.629 -37.492   5.843  1.00 74.96           H  
ATOM    728  C   GLY A  46      -8.526 -38.380   7.439  1.00 74.96           C  
ATOM    729  O   GLY A  46      -7.351 -38.102   7.644  1.00 74.96           O  
ATOM    730  N   SER A  47      -9.342 -38.748   8.433  1.00 69.87           N  
ATOM    731  H   SER A  47     -10.304 -38.985   8.238  1.00 69.87           H  
ATOM    732  CA  SER A  47      -8.890 -38.810   9.828  1.00 69.87           C  
ATOM    733  HA  SER A  47      -8.416 -37.860  10.074  1.00 69.87           H  
ATOM    734  C   SER A  47      -7.843 -39.895  10.061  1.00 69.87           C  
ATOM    735  CB  SER A  47     -10.060 -39.008  10.799  1.00 69.87           C  
ATOM    736  HB2 SER A  47     -10.789 -38.212  10.649  1.00 69.87           H  
ATOM    737  HB3 SER A  47      -9.681 -38.932  11.818  1.00 69.87           H  
ATOM    738  O   SER A  47      -7.026 -39.750  10.961  1.00 69.87           O  
ATOM    739  OG  SER A  47     -10.705 -40.261  10.648  1.00 69.87           O  
ATOM    740  HG  SER A  47     -10.057 -40.967  10.588  1.00 69.87           H  
ATOM    741  N   ALA A  48      -7.842 -40.968   9.262  1.00 72.66           N  
ATOM    742  H   ALA A  48      -8.524 -41.036   8.520  1.00 72.66           H  
ATOM    743  CA  ALA A  48      -6.814 -42.004   9.352  1.00 72.66           C  
ATOM    744  HA  ALA A  48      -6.682 -42.277  10.399  1.00 72.66           H  
ATOM    745  C   ALA A  48      -5.443 -41.520   8.841  1.00 72.66           C  
ATOM    746  CB  ALA A  48      -7.303 -43.244   8.594  1.00 72.66           C  
ATOM    747  HB1 ALA A  48      -6.579 -44.050   8.714  1.00 72.66           H  
ATOM    748  HB2 ALA A  48      -7.406 -43.021   7.532  1.00 72.66           H  
ATOM    749  HB3 ALA A  48      -8.266 -43.569   8.990  1.00 72.66           H  
ATOM    750  O   ALA A  48      -4.418 -42.004   9.309  1.00 72.66           O  
ATOM    751  N   GLY A  49      -5.414 -40.560   7.907  1.00 71.66           N  
ATOM    752  H   GLY A  49      -6.293 -40.200   7.564  1.00 71.66           H  
ATOM    753  CA  GLY A  49      -4.177 -40.023   7.328  1.00 71.66           C  
ATOM    754  HA2 GLY A  49      -3.413 -40.799   7.313  1.00 71.66           H  
ATOM    755  HA3 GLY A  49      -4.377 -39.729   6.297  1.00 71.66           H  
ATOM    756  C   GLY A  49      -3.596 -38.807   8.052  1.00 71.66           C  
ATOM    757  O   GLY A  49      -2.483 -38.392   7.738  1.00 71.66           O  
ATOM    758  N   VAL A  50      -4.325 -38.209   8.999  1.00 70.27           N  
ATOM    759  H   VAL A  50      -5.222 -38.605   9.240  1.00 70.27           H  
ATOM    760  CA  VAL A  50      -3.909 -36.960   9.646  1.00 70.27           C  
ATOM    761  HA  VAL A  50      -2.953 -36.646   9.228  1.00 70.27           H  
ATOM    762  C   VAL A  50      -3.679 -37.185  11.141  1.00 70.27           C  
ATOM    763  CB  VAL A  50      -4.896 -35.817   9.344  1.00 70.27           C  
ATOM    764  HB  VAL A  50      -5.852 -36.003   9.833  1.00 70.27           H  
ATOM    765  O   VAL A  50      -4.613 -37.200  11.940  1.00 70.27           O  
ATOM    766  CG1 VAL A  50      -4.306 -34.498   9.839  1.00 70.27           C  
ATOM    767 HG11 VAL A  50      -4.976 -33.684   9.560  1.00 70.27           H  
ATOM    768 HG12 VAL A  50      -3.331 -34.322   9.385  1.00 70.27           H  
ATOM    769 HG13 VAL A  50      -4.190 -34.524  10.922  1.00 70.27           H  
ATOM    770  CG2 VAL A  50      -5.137 -35.611   7.839  1.00 70.27           C  
ATOM    771 HG21 VAL A  50      -5.517 -36.523   7.379  1.00 70.27           H  
ATOM    772 HG22 VAL A  50      -5.867 -34.817   7.683  1.00 70.27           H  
ATOM    773 HG23 VAL A  50      -4.201 -35.352   7.345  1.00 70.27           H  
ATOM    774  N   PHE A  51      -2.410 -37.337  11.527  1.00 67.37           N  
ATOM    775  H   PHE A  51      -1.697 -37.361  10.812  1.00 67.37           H  
ATOM    776  CA  PHE A  51      -1.971 -37.403  12.921  1.00 67.37           C  
ATOM    777  HA  PHE A  51      -2.814 -37.687  13.551  1.00 67.37           H  
ATOM    778  C   PHE A  51      -1.468 -36.028  13.376  1.00 67.37           C  
ATOM    779  CB  PHE A  51      -0.898 -38.491  13.072  1.00 67.37           C  
ATOM    780  HB2 PHE A  51      -0.049 -38.251  12.432  1.00 67.37           H  
ATOM    781  HB3 PHE A  51      -1.310 -39.437  12.720  1.00 67.37           H  
ATOM    782  O   PHE A  51      -0.367 -35.610  13.033  1.00 67.37           O  
ATOM    783  CG  PHE A  51      -0.411 -38.685  14.497  1.00 67.37           C  
ATOM    784  CD1 PHE A  51       0.835 -38.170  14.903  1.00 67.37           C  
ATOM    785  HD1 PHE A  51       1.455 -37.636  14.199  1.00 67.37           H  
ATOM    786  CD2 PHE A  51      -1.199 -39.404  15.416  1.00 67.37           C  
ATOM    787  HD2 PHE A  51      -2.146 -39.819  15.103  1.00 67.37           H  
ATOM    788  CE1 PHE A  51       1.295 -38.387  16.215  1.00 67.37           C  
ATOM    789  HE1 PHE A  51       2.270 -38.028  16.510  1.00 67.37           H  
ATOM    790  CE2 PHE A  51      -0.746 -39.606  16.732  1.00 67.37           C  
ATOM    791  HE2 PHE A  51      -1.345 -40.174  17.429  1.00 67.37           H  
ATOM    792  CZ  PHE A  51       0.502 -39.098  17.132  1.00 67.37           C  
ATOM    793  HZ  PHE A  51       0.864 -39.276  18.134  1.00 67.37           H  
ATOM    794  N   PHE A  52      -2.260 -35.310  14.174  1.00 65.29           N  
ATOM    795  H   PHE A  52      -3.185 -35.664  14.371  1.00 65.29           H  
ATOM    796  CA  PHE A  52      -1.903 -33.970  14.665  1.00 65.29           C  
ATOM    797  HA  PHE A  52      -1.332 -33.474  13.880  1.00 65.29           H  
ATOM    798  C   PHE A  52      -0.961 -33.967  15.888  1.00 65.29           C  
ATOM    799  CB  PHE A  52      -3.178 -33.136  14.878  1.00 65.29           C  
ATOM    800  HB2 PHE A  52      -2.923 -32.211  15.394  1.00 65.29           H  
ATOM    801  HB3 PHE A  52      -3.863 -33.684  15.526  1.00 65.29           H  
ATOM    802  O   PHE A  52      -0.969 -33.018  16.667  1.00 65.29           O  
ATOM    803  CG  PHE A  52      -3.882 -32.726  13.600  1.00 65.29           C  
ATOM    804  CD1 PHE A  52      -3.272 -31.795  12.737  1.00 65.29           C  
ATOM    805  HD1 PHE A  52      -2.289 -31.411  12.966  1.00 65.29           H  
ATOM    806  CD2 PHE A  52      -5.164 -33.223  13.297  1.00 65.29           C  
ATOM    807  HD2 PHE A  52      -5.634 -33.944  13.949  1.00 65.29           H  
ATOM    808  CE1 PHE A  52      -3.947 -31.346  11.589  1.00 65.29           C  
ATOM    809  HE1 PHE A  52      -3.473 -30.633  10.931  1.00 65.29           H  
ATOM    810  CE2 PHE A  52      -5.846 -32.761  12.157  1.00 65.29           C  
ATOM    811  HE2 PHE A  52      -6.831 -33.141  11.929  1.00 65.29           H  
ATOM    812  CZ  PHE A  52      -5.243 -31.812  11.312  1.00 65.29           C  
ATOM    813  HZ  PHE A  52      -5.766 -31.460  10.435  1.00 65.29           H  
ATOM    814  N   GLY A  53      -0.151 -35.009  16.108  1.00 62.45           N  
ATOM    815  H   GLY A  53      -0.109 -35.735  15.407  1.00 62.45           H  
ATOM    816  CA  GLY A  53       0.900 -34.981  17.141  1.00 62.45           C  
ATOM    817  HA2 GLY A  53       1.600 -34.179  16.908  1.00 62.45           H  
ATOM    818  HA3 GLY A  53       1.451 -35.921  17.116  1.00 62.45           H  
ATOM    819  C   GLY A  53       0.408 -34.767  18.581  1.00 62.45           C  
ATOM    820  O   GLY A  53       1.143 -34.234  19.403  1.00 62.45           O  
ATOM    821  N   GLY A  54      -0.842 -35.128  18.894  1.00 62.01           N  
ATOM    822  H   GLY A  54      -1.401 -35.555  18.170  1.00 62.01           H  
ATOM    823  CA  GLY A  54      -1.452 -34.874  20.208  1.00 62.01           C  
ATOM    824  HA2 GLY A  54      -2.236 -35.612  20.379  1.00 62.01           H  
ATOM    825  HA3 GLY A  54      -0.698 -34.997  20.985  1.00 62.01           H  
ATOM    826  C   GLY A  54      -2.075 -33.479  20.378  1.00 62.01           C  
ATOM    827  O   GLY A  54      -2.690 -33.215  21.410  1.00 62.01           O  
ATOM    828  N   LEU A  55      -2.005 -32.605  19.368  1.00 57.80           N  
ATOM    829  H   LEU A  55      -1.476 -32.854  18.544  1.00 57.80           H  
ATOM    830  CA  LEU A  55      -2.756 -31.350  19.333  1.00 57.80           C  
ATOM    831  HA  LEU A  55      -2.787 -30.924  20.336  1.00 57.80           H  
ATOM    832  C   LEU A  55      -4.205 -31.641  18.922  1.00 57.80           C  
ATOM    833  CB  LEU A  55      -2.061 -30.335  18.405  1.00 57.80           C  
ATOM    834  HB2 LEU A  55      -1.969 -30.776  17.412  1.00 57.80           H  
ATOM    835  HB3 LEU A  55      -2.698 -29.455  18.310  1.00 57.80           H  
ATOM    836  O   LEU A  55      -4.568 -31.642  17.747  1.00 57.80           O  
ATOM    837  CG  LEU A  55      -0.669 -29.883  18.886  1.00 57.80           C  
ATOM    838  HG  LEU A  55      -0.045 -30.754  19.086  1.00 57.80           H  
ATOM    839  CD1 LEU A  55       0.006 -29.054  17.794  1.00 57.80           C  
ATOM    840 HD11 LEU A  55       1.002 -28.755  18.123  1.00 57.80           H  
ATOM    841 HD12 LEU A  55       0.110 -29.658  16.893  1.00 57.80           H  
ATOM    842 HD13 LEU A  55      -0.586 -28.166  17.571  1.00 57.80           H  
ATOM    843  CD2 LEU A  55      -0.752 -29.025  20.152  1.00 57.80           C  
ATOM    844 HD21 LEU A  55      -1.403 -28.167  19.986  1.00 57.80           H  
ATOM    845 HD22 LEU A  55       0.245 -28.673  20.418  1.00 57.80           H  
ATOM    846 HD23 LEU A  55      -1.130 -29.620  20.983  1.00 57.80           H  
ATOM    847  N   GLY A  56      -5.050 -31.944  19.905  1.00 53.54           N  
ATOM    848  H   GLY A  56      -4.678 -32.023  20.841  1.00 53.54           H  
ATOM    849  CA  GLY A  56      -6.481 -32.123  19.681  1.00 53.54           C  
ATOM    850  HA2 GLY A  56      -6.635 -32.838  18.873  1.00 53.54           H  
ATOM    851  HA3 GLY A  56      -6.945 -32.517  20.585  1.00 53.54           H  
ATOM    852  C   GLY A  56      -7.156 -30.795  19.329  1.00 53.54           C  
ATOM    853  O   GLY A  56      -7.128 -29.856  20.124  1.00 53.54           O  
ATOM    854  N   ILE A  57      -7.829 -30.723  18.176  1.00 59.01           N  
ATOM    855  H   ILE A  57      -7.753 -31.493  17.527  1.00 59.01           H  
ATOM    856  CA  ILE A  57      -8.812 -29.666  17.901  1.00 59.01           C  
ATOM    857  HA  ILE A  57      -8.389 -28.709  18.207  1.00 59.01           H  
ATOM    858  C   ILE A  57     -10.026 -29.957  18.787  1.00 59.01           C  
ATOM    859  CB  ILE A  57      -9.173 -29.556  16.399  1.00 59.01           C  
ATOM    860  HB  ILE A  57      -9.649 -30.485  16.086  1.00 59.01           H  
ATOM    861  O   ILE A  57     -10.957 -30.664  18.409  1.00 59.01           O  
ATOM    862  CG1 ILE A  57      -7.906 -29.346  15.537  1.00 59.01           C  
ATOM    863 HG12 ILE A  57      -7.188 -30.140  15.747  1.00 59.01           H  
ATOM    864 HG13 ILE A  57      -7.439 -28.397  15.799  1.00 59.01           H  
ATOM    865  CG2 ILE A  57     -10.166 -28.393  16.185  1.00 59.01           C  
ATOM    866 HG21 ILE A  57     -11.062 -28.537  16.789  1.00 59.01           H  
ATOM    867 HG22 ILE A  57      -9.701 -27.446  16.461  1.00 59.01           H  
ATOM    868 HG23 ILE A  57     -10.482 -28.351  15.143  1.00 59.01           H  
ATOM    869  CD1 ILE A  57      -8.165 -29.376  14.025  1.00 59.01           C  
ATOM    870 HD11 ILE A  57      -8.743 -28.505  13.716  1.00 59.01           H  
ATOM    871 HD12 ILE A  57      -8.698 -30.288  13.756  1.00 59.01           H  
ATOM    872 HD13 ILE A  57      -7.210 -29.360  13.499  1.00 59.01           H  
ATOM    873  N   SER A  58      -9.981 -29.466  20.018  1.00 51.15           N  
ATOM    874  H   SER A  58      -9.129 -29.005  20.305  1.00 51.15           H  
ATOM    875  CA  SER A  58     -11.130 -29.471  20.912  1.00 51.15           C  
ATOM    876  HA  SER A  58     -11.518 -30.485  21.002  1.00 51.15           H  
ATOM    877  C   SER A  58     -12.209 -28.566  20.317  1.00 51.15           C  
ATOM    878  CB  SER A  58     -10.673 -28.992  22.292  1.00 51.15           C  
ATOM    879  HB2 SER A  58     -10.115 -28.063  22.180  1.00 51.15           H  
ATOM    880  HB3 SER A  58     -10.015 -29.743  22.730  1.00 51.15           H  
ATOM    881  O   SER A  58     -11.966 -27.391  20.055  1.00 51.15           O  
ATOM    882  OG  SER A  58     -11.763 -28.755  23.157  1.00 51.15           O  
ATOM    883  HG  SER A  58     -11.403 -28.563  24.026  1.00 51.15           H  
ATOM    884  N   THR A  59     -13.432 -29.078  20.156  1.00 60.28           N  
ATOM    885  H   THR A  59     -13.573 -30.065  20.317  1.00 60.28           H  
ATOM    886  CA  THR A  59     -14.628 -28.251  19.904  1.00 60.28           C  
ATOM    887  HA  THR A  59     -14.382 -27.513  19.141  1.00 60.28           H  
ATOM    888  C   THR A  59     -15.057 -27.469  21.150  1.00 60.28           C  
ATOM    889  CB  THR A  59     -15.803 -29.095  19.390  1.00 60.28           C  
ATOM    890  HB  THR A  59     -16.680 -28.461  19.261  1.00 60.28           H  
ATOM    891  O   THR A  59     -16.174 -26.951  21.211  1.00 60.28           O  
ATOM    892  CG2 THR A  59     -15.502 -29.756  18.048  1.00 60.28           C  
ATOM    893 HG21 THR A  59     -15.241 -28.995  17.312  1.00 60.28           H  
ATOM    894 HG22 THR A  59     -16.385 -30.296  17.705  1.00 60.28           H  
ATOM    895 HG23 THR A  59     -14.674 -30.458  18.147  1.00 60.28           H  
ATOM    896  OG1 THR A  59     -16.100 -30.110  20.322  1.00 60.28           O  
ATOM    897  HG1 THR A  59     -16.602 -29.711  21.036  1.00 60.28           H  
ATOM    898  N   GLY A  60     -14.203 -27.408  22.177  1.00 50.06           N  
ATOM    899  H   GLY A  60     -13.304 -27.859  22.082  1.00 50.06           H  
ATOM    900  CA  GLY A  60     -14.363 -26.516  23.307  1.00 50.06           C  
ATOM    901  HA2 GLY A  60     -13.481 -26.565  23.946  1.00 50.06           H  
ATOM    902  HA3 GLY A  60     -15.242 -26.804  23.882  1.00 50.06           H  
ATOM    903  C   GLY A  60     -14.508 -25.098  22.785  1.00 50.06           C  
ATOM    904  O   GLY A  60     -13.654 -24.604  22.051  1.00 50.06           O  
ATOM    905  N   ARG A  61     -15.631 -24.467  23.137  1.00 52.27           N  
ATOM    906  H   ARG A  61     -16.300 -24.999  23.675  1.00 52.27           H  
ATOM    907  CA  ARG A  61     -15.896 -23.049  22.904  1.00 52.27           C  
ATOM    908  HA  ARG A  61     -16.123 -22.886  21.850  1.00 52.27           H  
ATOM    909  C   ARG A  61     -14.628 -22.292  23.272  1.00 52.27           C  
ATOM    910  CB  ARG A  61     -17.094 -22.655  23.785  1.00 52.27           C  
ATOM    911  HB2 ARG A  61     -16.858 -22.880  24.825  1.00 52.27           H  
ATOM    912  HB3 ARG A  61     -17.943 -23.272  23.494  1.00 52.27           H  
ATOM    913  O   ARG A  61     -14.288 -22.244  24.449  1.00 52.27           O  
ATOM    914  CG  ARG A  61     -17.510 -21.181  23.685  1.00 52.27           C  
ATOM    915  HG2 ARG A  61     -17.756 -20.941  22.651  1.00 52.27           H  
ATOM    916  HG3 ARG A  61     -16.696 -20.540  24.024  1.00 52.27           H  
ATOM    917  CD  ARG A  61     -18.740 -20.963  24.576  1.00 52.27           C  
ATOM    918  HD2 ARG A  61     -19.522 -21.652  24.256  1.00 52.27           H  
ATOM    919  HD3 ARG A  61     -18.470 -21.196  25.607  1.00 52.27           H  
ATOM    920  NE  ARG A  61     -19.244 -19.579  24.506  1.00 52.27           N  
ATOM    921  HE  ARG A  61     -18.634 -18.895  24.083  1.00 52.27           H  
ATOM    922  NH1 ARG A  61     -21.262 -19.951  25.546  1.00 52.27           N  
ATOM    923 HH11 ARG A  61     -21.007 -20.920  25.673  1.00 52.27           H  
ATOM    924 HH12 ARG A  61     -22.138 -19.599  25.905  1.00 52.27           H  
ATOM    925  NH2 ARG A  61     -20.741 -17.895  24.851  1.00 52.27           N  
ATOM    926 HH21 ARG A  61     -20.103 -17.239  24.425  1.00 52.27           H  
ATOM    927 HH22 ARG A  61     -21.626 -17.565  25.210  1.00 52.27           H  
ATOM    928  CZ  ARG A  61     -20.409 -19.151  24.965  1.00 52.27           C  
ATOM    929  N   GLY A  62     -13.928 -21.761  22.271  1.00 52.20           N  
ATOM    930  H   GLY A  62     -14.177 -22.008  21.324  1.00 52.20           H  
ATOM    931  CA  GLY A  62     -12.765 -20.918  22.485  1.00 52.20           C  
ATOM    932  HA2 GLY A  62     -11.999 -21.464  23.035  1.00 52.20           H  
ATOM    933  HA3 GLY A  62     -12.357 -20.584  21.531  1.00 52.20           H  
ATOM    934  C   GLY A  62     -13.222 -19.711  23.285  1.00 52.20           C  
ATOM    935  O   GLY A  62     -13.736 -18.743  22.730  1.00 52.20           O  
ATOM    936  N   THR A  63     -13.115 -19.795  24.606  1.00 50.66           N  
ATOM    937  H   THR A  63     -12.837 -20.673  25.021  1.00 50.66           H  
ATOM    938  CA  THR A  63     -13.183 -18.634  25.469  1.00 50.66           C  
ATOM    939  HA  THR A  63     -14.022 -17.997  25.190  1.00 50.66           H  
ATOM    940  C   THR A  63     -11.891 -17.896  25.179  1.00 50.66           C  
ATOM    941  CB  THR A  63     -13.335 -19.022  26.952  1.00 50.66           C  
ATOM    942  HB  THR A  63     -13.259 -18.123  27.563  1.00 50.66           H  
ATOM    943  O   THR A  63     -10.852 -18.200  25.763  1.00 50.66           O  
ATOM    944  CG2 THR A  63     -14.684 -19.696  27.223  1.00 50.66           C  
ATOM    945 HG21 THR A  63     -14.758 -20.628  26.663  1.00 50.66           H  
ATOM    946 HG22 THR A  63     -14.763 -19.915  28.288  1.00 50.66           H  
ATOM    947 HG23 THR A  63     -15.495 -19.027  26.935  1.00 50.66           H  
ATOM    948  OG1 THR A  63     -12.337 -19.933  27.338  1.00 50.66           O  
ATOM    949  HG1 THR A  63     -11.497 -19.527  27.109  1.00 50.66           H  
ATOM    950  N   GLY A  64     -11.931 -16.980  24.204  1.00 52.46           N  
ATOM    951  H   GLY A  64     -12.780 -16.889  23.664  1.00 52.46           H  
ATOM    952  CA  GLY A  64     -10.937 -15.915  24.144  1.00 52.46           C  
ATOM    953  HA2 GLY A  64     -11.258 -15.110  23.484  1.00 52.46           H  
ATOM    954  HA3 GLY A  64      -9.980 -16.314  23.808  1.00 52.46           H  
ATOM    955  C   GLY A  64     -10.811 -15.366  25.557  1.00 52.46           C  
ATOM    956  O   GLY A  64     -11.836 -15.262  26.238  1.00 52.46           O  
ATOM    957  N   GLY A  65      -9.577 -15.172  26.024  1.00 52.13           N  
ATOM    958  H   GLY A  65      -8.799 -15.325  25.398  1.00 52.13           H  
ATOM    959  CA  GLY A  65      -9.285 -14.775  27.399  1.00 52.13           C  
ATOM    960  HA2 GLY A  65      -8.220 -14.561  27.492  1.00 52.13           H  
ATOM    961  HA3 GLY A  65      -9.532 -15.600  28.067  1.00 52.13           H  
ATOM    962  C   GLY A  65     -10.072 -13.540  27.846  1.00 52.13           C  
ATOM    963  O   GLY A  65     -10.905 -13.010  27.127  1.00 52.13           O  
ATOM    964  N   ILE A  66      -9.794 -13.061  29.054  1.00 57.40           N  
ATOM    965  H   ILE A  66      -9.084 -13.542  29.588  1.00 57.40           H  
ATOM    966  CA  ILE A  66     -10.474 -11.935  29.729  1.00 57.40           C  
ATOM    967  HA  ILE A  66     -11.406 -12.314  30.147  1.00 57.40           H  
ATOM    968  C   ILE A  66     -10.895 -10.736  28.848  1.00 57.40           C  
ATOM    969  CB  ILE A  66      -9.583 -11.452  30.894  1.00 57.40           C  
ATOM    970  HB  ILE A  66      -9.947 -10.478  31.219  1.00 57.40           H  
ATOM    971  O   ILE A  66     -11.871 -10.065  29.171  1.00 57.40           O  
ATOM    972  CG1 ILE A  66      -8.101 -11.310  30.461  1.00 57.40           C  
ATOM    973 HG12 ILE A  66      -7.652 -12.293  30.320  1.00 57.40           H  
ATOM    974 HG13 ILE A  66      -8.057 -10.776  29.512  1.00 57.40           H  
ATOM    975  CG2 ILE A  66      -9.740 -12.425  32.077  1.00 57.40           C  
ATOM    976 HG21 ILE A  66      -9.201 -12.047  32.945  1.00 57.40           H  
ATOM    977 HG22 ILE A  66     -10.793 -12.509  32.348  1.00 57.40           H  
ATOM    978 HG23 ILE A  66      -9.355 -13.412  31.821  1.00 57.40           H  
ATOM    979  CD1 ILE A  66      -7.235 -10.537  31.457  1.00 57.40           C  
ATOM    980 HD11 ILE A  66      -7.175 -11.070  32.406  1.00 57.40           H  
ATOM    981 HD12 ILE A  66      -6.228 -10.431  31.051  1.00 57.40           H  
ATOM    982 HD13 ILE A  66      -7.655  -9.545  31.621  1.00 57.40           H  
ATOM    983  N   THR A  67     -10.241 -10.494  27.715  1.00 52.63           N  
ATOM    984  H   THR A  67      -9.457 -11.087  27.485  1.00 52.63           H  
ATOM    985  CA  THR A  67     -10.747  -9.656  26.621  1.00 52.63           C  
ATOM    986  HA  THR A  67     -11.452  -8.924  27.014  1.00 52.63           H  
ATOM    987  C   THR A  67     -11.495 -10.513  25.583  1.00 52.63           C  
ATOM    988  CB  THR A  67      -9.581  -8.880  25.999  1.00 52.63           C  
ATOM    989  HB  THR A  67      -9.961  -8.240  25.203  1.00 52.63           H  
ATOM    990  O   THR A  67     -10.940 -10.891  24.548  1.00 52.63           O  
ATOM    991  CG2 THR A  67      -8.854  -8.019  27.036  1.00 52.63           C  
ATOM    992 HG21 THR A  67      -8.341  -8.643  27.768  1.00 52.63           H  
ATOM    993 HG22 THR A  67      -9.567  -7.370  27.544  1.00 52.63           H  
ATOM    994 HG23 THR A  67      -8.115  -7.401  26.527  1.00 52.63           H  
ATOM    995  OG1 THR A  67      -8.640  -9.783  25.467  1.00 52.63           O  
ATOM    996  HG1 THR A  67      -9.124 -10.300  24.819  1.00 52.63           H  
ATOM    997  N   GLY A  68     -12.741 -10.888  25.887  1.00 49.72           N  
ATOM    998  H   GLY A  68     -13.107 -10.608  26.786  1.00 49.72           H  
ATOM    999  CA  GLY A  68     -13.550 -11.767  25.037  1.00 49.72           C  
ATOM   1000  HA2 GLY A  68     -14.550 -11.861  25.459  1.00 49.72           H  
ATOM   1001  HA3 GLY A  68     -13.086 -12.754  25.029  1.00 49.72           H  
ATOM   1002  C   GLY A  68     -13.680 -11.263  23.594  1.00 49.72           C  
ATOM   1003  O   GLY A  68     -13.743 -10.060  23.346  1.00 49.72           O  
ATOM   1004  N   TYR A  69     -13.742 -12.186  22.630  1.00 52.94           N  
ATOM   1005  H   TYR A  69     -13.637 -13.161  22.875  1.00 52.94           H  
ATOM   1006  CA  TYR A  69     -14.004 -11.834  21.234  1.00 52.94           C  
ATOM   1007  HA  TYR A  69     -13.251 -11.114  20.915  1.00 52.94           H  
ATOM   1008  C   TYR A  69     -15.379 -11.177  21.100  1.00 52.94           C  
ATOM   1009  CB  TYR A  69     -13.912 -13.068  20.325  1.00 52.94           C  
ATOM   1010  HB2 TYR A  69     -14.574 -13.846  20.706  1.00 52.94           H  
ATOM   1011  HB3 TYR A  69     -14.272 -12.795  19.333  1.00 52.94           H  
ATOM   1012  O   TYR A  69     -16.386 -11.721  21.563  1.00 52.94           O  
ATOM   1013  CG  TYR A  69     -12.507 -13.616  20.176  1.00 52.94           C  
ATOM   1014  CD1 TYR A  69     -11.572 -12.922  19.383  1.00 52.94           C  
ATOM   1015  HD1 TYR A  69     -11.860 -12.009  18.882  1.00 52.94           H  
ATOM   1016  CD2 TYR A  69     -12.130 -14.803  20.833  1.00 52.94           C  
ATOM   1017  HD2 TYR A  69     -12.850 -15.348  21.425  1.00 52.94           H  
ATOM   1018  CE1 TYR A  69     -10.252 -13.398  19.264  1.00 52.94           C  
ATOM   1019  HE1 TYR A  69      -9.531 -12.852  18.674  1.00 52.94           H  
ATOM   1020  CE2 TYR A  69     -10.813 -15.285  20.710  1.00 52.94           C  
ATOM   1021  HE2 TYR A  69     -10.507 -16.197  21.201  1.00 52.94           H  
ATOM   1022  OH  TYR A  69      -8.598 -15.043  19.843  1.00 52.94           O  
ATOM   1023  HH  TYR A  69      -8.032 -14.455  19.336  1.00 52.94           H  
ATOM   1024  CZ  TYR A  69      -9.870 -14.578  19.936  1.00 52.94           C  
ATOM   1025  N   THR A  70     -15.428 -10.038  20.414  1.00 56.22           N  
ATOM   1026  H   THR A  70     -14.574  -9.626  20.065  1.00 56.22           H  
ATOM   1027  CA  THR A  70     -16.673  -9.471  19.905  1.00 56.22           C  
ATOM   1028  HA  THR A  70     -17.335  -9.303  20.755  1.00 56.22           H  
ATOM   1029  C   THR A  70     -17.295 -10.483  18.939  1.00 56.22           C  
ATOM   1030  CB  THR A  70     -16.430  -8.118  19.212  1.00 56.22           C  
ATOM   1031  HB  THR A  70     -17.229  -7.923  18.496  1.00 56.22           H  
ATOM   1032  O   THR A  70     -16.670 -10.839  17.935  1.00 56.22           O  
ATOM   1033  CG2 THR A  70     -16.402  -6.985  20.236  1.00 56.22           C  
ATOM   1034 HG21 THR A  70     -17.355  -6.939  20.763  1.00 56.22           H  
ATOM   1035 HG22 THR A  70     -15.603  -7.153  20.958  1.00 56.22           H  
ATOM   1036 HG23 THR A  70     -16.237  -6.033  19.732  1.00 56.22           H  
ATOM   1037  OG1 THR A  70     -15.181  -8.091  18.554  1.00 56.22           O  
ATOM   1038  HG1 THR A  70     -15.049  -7.206  18.206  1.00 56.22           H  
ATOM   1039  N   PRO A  71     -18.495 -11.020  19.232  1.00 52.81           N  
ATOM   1040  CA  PRO A  71     -19.158 -11.930  18.312  1.00 52.81           C  
ATOM   1041  HA  PRO A  71     -18.534 -12.806  18.137  1.00 52.81           H  
ATOM   1042  C   PRO A  71     -19.382 -11.186  16.998  1.00 52.81           C  
ATOM   1043  CB  PRO A  71     -20.462 -12.348  19.001  1.00 52.81           C  
ATOM   1044  HB2 PRO A  71     -20.288 -13.256  19.579  1.00 52.81           H  
ATOM   1045  HB3 PRO A  71     -21.273 -12.501  18.289  1.00 52.81           H  
ATOM   1046  O   PRO A  71     -19.839 -10.042  17.007  1.00 52.81           O  
ATOM   1047  CG  PRO A  71     -20.755 -11.190  19.955  1.00 52.81           C  
ATOM   1048  HG2 PRO A  71     -21.332 -11.513  20.822  1.00 52.81           H  
ATOM   1049  HG3 PRO A  71     -21.281 -10.400  19.419  1.00 52.81           H  
ATOM   1050  CD  PRO A  71     -19.366 -10.697  20.352  1.00 52.81           C  
ATOM   1051  HD2 PRO A  71     -19.023 -11.225  21.242  1.00 52.81           H  
ATOM   1052  HD3 PRO A  71     -19.405  -9.623  20.537  1.00 52.81           H  
ATOM   1053  N   LEU A  72     -19.055 -11.832  15.875  1.00 53.15           N  
ATOM   1054  H   LEU A  72     -18.624 -12.742  15.954  1.00 53.15           H  
ATOM   1055  CA  LEU A  72     -19.483 -11.384  14.552  1.00 53.15           C  
ATOM   1056  HA  LEU A  72     -19.090 -10.385  14.362  1.00 53.15           H  
ATOM   1057  C   LEU A  72     -21.008 -11.306  14.593  1.00 53.15           C  
ATOM   1058  CB  LEU A  72     -18.969 -12.356  13.474  1.00 53.15           C  
ATOM   1059  HB2 LEU A  72     -19.071 -13.376  13.847  1.00 53.15           H  
ATOM   1060  HB3 LEU A  72     -19.595 -12.272  12.586  1.00 53.15           H  
ATOM   1061  O   LEU A  72     -21.696 -12.323  14.548  1.00 53.15           O  
ATOM   1062  CG  LEU A  72     -17.507 -12.088  13.074  1.00 53.15           C  
ATOM   1063  HG  LEU A  72     -16.917 -11.866  13.963  1.00 53.15           H  
ATOM   1064  CD1 LEU A  72     -16.910 -13.324  12.401  1.00 53.15           C  
ATOM   1065 HD11 LEU A  72     -16.927 -14.162  13.098  1.00 53.15           H  
ATOM   1066 HD12 LEU A  72     -15.875 -13.124  12.124  1.00 53.15           H  
ATOM   1067 HD13 LEU A  72     -17.485 -13.580  11.511  1.00 53.15           H  
ATOM   1068  CD2 LEU A  72     -17.406 -10.917  12.091  1.00 53.15           C  
ATOM   1069 HD21 LEU A  72     -16.361 -10.751  11.827  1.00 53.15           H  
ATOM   1070 HD22 LEU A  72     -17.978 -11.128  11.188  1.00 53.15           H  
ATOM   1071 HD23 LEU A  72     -17.787 -10.007  12.554  1.00 53.15           H  
ATOM   1072  N   GLY A  73     -21.494 -10.087  14.815  1.00 44.60           N  
ATOM   1073  H   GLY A  73     -20.822  -9.355  14.995  1.00 44.60           H  
ATOM   1074  CA  GLY A  73     -22.880  -9.796  15.100  1.00 44.60           C  
ATOM   1075  HA2 GLY A  73     -23.021  -8.718  15.188  1.00 44.60           H  
ATOM   1076  HA3 GLY A  73     -23.163 -10.265  16.042  1.00 44.60           H  
ATOM   1077  C   GLY A  73     -23.757 -10.306  13.975  1.00 44.60           C  
ATOM   1078  O   GLY A  73     -23.674  -9.852  12.835  1.00 44.60           O  
ATOM   1079  N   GLU A  74     -24.622 -11.238  14.342  1.00 41.63           N  
ATOM   1080  H   GLU A  74     -24.505 -11.645  15.259  1.00 41.63           H  
ATOM   1081  CA  GLU A  74     -25.836 -11.590  13.634  1.00 41.63           C  
ATOM   1082  HA  GLU A  74     -25.590 -11.828  12.599  1.00 41.63           H  
ATOM   1083  C   GLU A  74     -26.773 -10.367  13.644  1.00 41.63           C  
ATOM   1084  CB  GLU A  74     -26.382 -12.860  14.308  1.00 41.63           C  
ATOM   1085  HB2 GLU A  74     -26.670 -12.652  15.338  1.00 41.63           H  
ATOM   1086  HB3 GLU A  74     -25.557 -13.572  14.324  1.00 41.63           H  
ATOM   1087  O   GLU A  74     -27.674 -10.235  14.466  1.00 41.63           O  
ATOM   1088  CG  GLU A  74     -27.567 -13.479  13.554  1.00 41.63           C  
ATOM   1089  HG2 GLU A  74     -27.411 -13.328  12.486  1.00 41.63           H  
ATOM   1090  HG3 GLU A  74     -28.477 -12.946  13.830  1.00 41.63           H  
ATOM   1091  CD  GLU A  74     -27.749 -14.990  13.793  1.00 41.63           C  
ATOM   1092  OE1 GLU A  74     -28.807 -15.502  13.359  1.00 41.63           O  
ATOM   1093  OE2 GLU A  74     -26.835 -15.644  14.347  1.00 41.63           O  
ATOM   1094  N   GLY A  75     -26.480  -9.402  12.768  1.00 38.56           N  
ATOM   1095  H   GLY A  75     -25.631  -9.520  12.235  1.00 38.56           H  
ATOM   1096  CA  GLY A  75     -27.360  -8.294  12.400  1.00 38.56           C  
ATOM   1097  HA2 GLY A  75     -27.995  -8.037  13.248  1.00 38.56           H  
ATOM   1098  HA3 GLY A  75     -26.765  -7.421  12.131  1.00 38.56           H  
ATOM   1099  C   GLY A  75     -28.233  -8.688  11.202  1.00 38.56           C  
ATOM   1100  O   GLY A  75     -27.807  -9.490  10.370  1.00 38.56           O  
ATOM   1101  N   PRO A  76     -29.475  -8.186  11.113  1.00 41.60           N  
ATOM   1102  CA  PRO A  76     -30.582  -8.902  10.497  1.00 41.60           C  
ATOM   1103  HA  PRO A  76     -30.628  -9.903  10.926  1.00 41.60           H  
ATOM   1104  C   PRO A  76     -30.428  -9.025   8.984  1.00 41.60           C  
ATOM   1105  CB  PRO A  76     -31.845  -8.140  10.903  1.00 41.60           C  
ATOM   1106  HB2 PRO A  76     -32.626  -8.193  10.144  1.00 41.60           H  
ATOM   1107  HB3 PRO A  76     -32.210  -8.523  11.856  1.00 41.60           H  
ATOM   1108  O   PRO A  76     -30.113  -8.065   8.282  1.00 41.60           O  
ATOM   1109  CG  PRO A  76     -31.334  -6.712  11.092  1.00 41.60           C  
ATOM   1110  HG2 PRO A  76     -31.282  -6.211  10.125  1.00 41.60           H  
ATOM   1111  HG3 PRO A  76     -31.958  -6.146  11.783  1.00 41.60           H  
ATOM   1112  CD  PRO A  76     -29.922  -6.911  11.639  1.00 41.60           C  
ATOM   1113  HD2 PRO A  76     -29.269  -6.100  11.314  1.00 41.60           H  
ATOM   1114  HD3 PRO A  76     -29.956  -6.956  12.727  1.00 41.60           H  
ATOM   1115  N   GLY A  77     -30.706 -10.238   8.505  1.00 37.47           N  
ATOM   1116  H   GLY A  77     -30.938 -10.951   9.182  1.00 37.47           H  
ATOM   1117  CA  GLY A  77     -30.526 -10.659   7.127  1.00 37.47           C  
ATOM   1118  HA2 GLY A  77     -31.042 -11.605   6.963  1.00 37.47           H  
ATOM   1119  HA3 GLY A  77     -29.461 -10.822   6.960  1.00 37.47           H  
ATOM   1120  C   GLY A  77     -31.046  -9.649   6.110  1.00 37.47           C  
ATOM   1121  O   GLY A  77     -32.245  -9.370   6.020  1.00 37.47           O  
ATOM   1122  N   VAL A  78     -30.124  -9.163   5.284  1.00 39.53           N  
ATOM   1123  H   VAL A  78     -29.153  -9.357   5.485  1.00 39.53           H  
ATOM   1124  CA  VAL A  78     -30.451  -8.506   4.026  1.00 39.53           C  
ATOM   1125  HA  VAL A  78     -31.137  -7.683   4.227  1.00 39.53           H  
ATOM   1126  C   VAL A  78     -31.155  -9.549   3.164  1.00 39.53           C  
ATOM   1127  CB  VAL A  78     -29.193  -7.923   3.361  1.00 39.53           C  
ATOM   1128  HB  VAL A  78     -28.463  -8.717   3.201  1.00 39.53           H  
ATOM   1129  O   VAL A  78     -30.567 -10.537   2.722  1.00 39.53           O  
ATOM   1130  CG1 VAL A  78     -29.523  -7.275   2.011  1.00 39.53           C  
ATOM   1131 HG11 VAL A  78     -30.266  -6.488   2.141  1.00 39.53           H  
ATOM   1132 HG12 VAL A  78     -29.902  -8.022   1.314  1.00 39.53           H  
ATOM   1133 HG13 VAL A  78     -28.619  -6.841   1.585  1.00 39.53           H  
ATOM   1134  CG2 VAL A  78     -28.568  -6.850   4.265  1.00 39.53           C  
ATOM   1135 HG21 VAL A  78     -29.284  -6.052   4.457  1.00 39.53           H  
ATOM   1136 HG22 VAL A  78     -28.257  -7.282   5.216  1.00 39.53           H  
ATOM   1137 HG23 VAL A  78     -27.686  -6.428   3.783  1.00 39.53           H  
ATOM   1138  N   ARG A  79     -32.466  -9.365   3.006  1.00 36.60           N  
ATOM   1139  H   ARG A  79     -32.871  -8.571   3.481  1.00 36.60           H  
ATOM   1140  CA  ARG A  79     -33.328 -10.220   2.194  1.00 36.60           C  
ATOM   1141  HA  ARG A  79     -33.297 -11.235   2.591  1.00 36.60           H  
ATOM   1142  C   ARG A  79     -32.791 -10.254   0.766  1.00 36.60           C  
ATOM   1143  CB  ARG A  79     -34.773  -9.697   2.233  1.00 36.60           C  
ATOM   1144  HB2 ARG A  79     -35.336 -10.177   1.433  1.00 36.60           H  
ATOM   1145  HB3 ARG A  79     -34.775  -8.623   2.049  1.00 36.60           H  
ATOM   1146  O   ARG A  79     -32.875  -9.276   0.032  1.00 36.60           O  
ATOM   1147  CG  ARG A  79     -35.474 -10.002   3.565  1.00 36.60           C  
ATOM   1148  HG2 ARG A  79     -35.526 -11.082   3.703  1.00 36.60           H  
ATOM   1149  HG3 ARG A  79     -34.912  -9.563   4.389  1.00 36.60           H  
ATOM   1150  CD  ARG A  79     -36.890  -9.416   3.547  1.00 36.60           C  
ATOM   1151  HD2 ARG A  79     -37.400  -9.780   2.655  1.00 36.60           H  
ATOM   1152  HD3 ARG A  79     -36.819  -8.330   3.490  1.00 36.60           H  
ATOM   1153  NE  ARG A  79     -37.659  -9.800   4.746  1.00 36.60           N  
ATOM   1154  HE  ARG A  79     -37.126 -10.154   5.528  1.00 36.60           H  
ATOM   1155  NH1 ARG A  79     -39.722  -9.141   3.982  1.00 36.60           N  
ATOM   1156 HH11 ARG A  79     -40.705  -8.977   4.147  1.00 36.60           H  
ATOM   1157 HH12 ARG A  79     -39.281  -8.779   3.149  1.00 36.60           H  
ATOM   1158  NH2 ARG A  79     -39.535 -10.043   6.016  1.00 36.60           N  
ATOM   1159 HH21 ARG A  79     -38.970 -10.393   6.776  1.00 36.60           H  
ATOM   1160 HH22 ARG A  79     -40.520  -9.872   6.165  1.00 36.60           H  
ATOM   1161  CZ  ARG A  79     -38.964  -9.663   4.908  1.00 36.60           C  
ATOM   1162  N   VAL A  80     -32.275 -11.414   0.376  1.00 39.88           N  
ATOM   1163  H   VAL A  80     -32.101 -12.107   1.090  1.00 39.88           H  
ATOM   1164  CA  VAL A  80     -31.951 -11.762  -1.008  1.00 39.88           C  
ATOM   1165  HA  VAL A  80     -31.342 -10.971  -1.445  1.00 39.88           H  
ATOM   1166  C   VAL A  80     -33.272 -11.862  -1.772  1.00 39.88           C  
ATOM   1167  CB  VAL A  80     -31.154 -13.085  -1.056  1.00 39.88           C  
ATOM   1168  HB  VAL A  80     -31.779 -13.901  -0.694  1.00 39.88           H  
ATOM   1169  O   VAL A  80     -33.941 -12.892  -1.748  1.00 39.88           O  
ATOM   1170  CG1 VAL A  80     -30.701 -13.407  -2.485  1.00 39.88           C  
ATOM   1171 HG11 VAL A  80     -30.066 -12.608  -2.867  1.00 39.88           H  
ATOM   1172 HG12 VAL A  80     -30.139 -14.341  -2.491  1.00 39.88           H  
ATOM   1173 HG13 VAL A  80     -31.567 -13.526  -3.138  1.00 39.88           H  
ATOM   1174  CG2 VAL A  80     -29.904 -13.027  -0.168  1.00 39.88           C  
ATOM   1175 HG21 VAL A  80     -30.175 -12.904   0.881  1.00 39.88           H  
ATOM   1176 HG22 VAL A  80     -29.338 -13.954  -0.262  1.00 39.88           H  
ATOM   1177 HG23 VAL A  80     -29.270 -12.193  -0.468  1.00 39.88           H  
ATOM   1178  N   GLY A  81     -33.714 -10.761  -2.373  1.00 38.37           N  
ATOM   1179  H   GLY A  81     -33.236  -9.890  -2.187  1.00 38.37           H  
ATOM   1180  CA  GLY A  81     -34.981 -10.740  -3.095  1.00 38.37           C  
ATOM   1181  HA2 GLY A  81     -34.914 -11.389  -3.968  1.00 38.37           H  
ATOM   1182  HA3 GLY A  81     -35.772 -11.122  -2.450  1.00 38.37           H  
ATOM   1183  C   GLY A  81     -35.385  -9.350  -3.551  1.00 38.37           C  
ATOM   1184  O   GLY A  81     -36.212  -8.714  -2.910  1.00 38.37           O  
ATOM   1185  N   ASN A  82     -34.786  -8.882  -4.644  1.00 36.17           N  
ATOM   1186  H   ASN A  82     -33.857  -9.246  -4.803  1.00 36.17           H  
ATOM   1187  CA  ASN A  82     -35.490  -8.552  -5.888  1.00 36.17           C  
ATOM   1188  HA  ASN A  82     -35.692  -9.485  -6.414  1.00 36.17           H  
ATOM   1189  C   ASN A  82     -34.568  -7.717  -6.788  1.00 36.17           C  
ATOM   1190  CB  ASN A  82     -36.847  -7.846  -5.677  1.00 36.17           C  
ATOM   1191  HB2 ASN A  82     -36.786  -7.132  -4.855  1.00 36.17           H  
ATOM   1192  HB3 ASN A  82     -37.085  -7.281  -6.578  1.00 36.17           H  
ATOM   1193  O   ASN A  82     -34.180  -6.611  -6.441  1.00 36.17           O  
ATOM   1194  CG  ASN A  82     -37.996  -8.820  -5.440  1.00 36.17           C  
ATOM   1195  ND2 ASN A  82     -39.217  -8.354  -5.555  1.00 36.17           N  
ATOM   1196 HD21 ASN A  82     -39.972  -9.010  -5.416  1.00 36.17           H  
ATOM   1197 HD22 ASN A  82     -39.361  -7.374  -5.752  1.00 36.17           H  
ATOM   1198  OD1 ASN A  82     -37.834 -10.012  -5.214  1.00 36.17           O  
ATOM   1199  N   THR A  83     -34.251  -8.296  -7.950  1.00 40.62           N  
ATOM   1200  H   THR A  83     -34.588  -9.242  -8.062  1.00 40.62           H  
ATOM   1201  CA  THR A  83     -33.872  -7.634  -9.212  1.00 40.62           C  
ATOM   1202  HA  THR A  83     -33.531  -8.425  -9.879  1.00 40.62           H  
ATOM   1203  C   THR A  83     -32.765  -6.567  -9.154  1.00 40.62           C  
ATOM   1204  CB  THR A  83     -35.122  -7.066  -9.904  1.00 40.62           C  
ATOM   1205  HB  THR A  83     -34.824  -6.563 -10.825  1.00 40.62           H  
ATOM   1206  O   THR A  83     -33.048  -5.415  -8.827  1.00 40.62           O  
ATOM   1207  CG2 THR A  83     -36.120  -8.178 -10.243  1.00 40.62           C  
ATOM   1208 HG21 THR A  83     -36.947  -7.745 -10.806  1.00 40.62           H  
ATOM   1209 HG22 THR A  83     -35.640  -8.937 -10.861  1.00 40.62           H  
ATOM   1210 HG23 THR A  83     -36.518  -8.632  -9.336  1.00 40.62           H  
ATOM   1211  OG1 THR A  83     -35.796  -6.159  -9.069  1.00 40.62           O  
ATOM   1212  HG1 THR A  83     -35.135  -5.555  -8.722  1.00 40.62           H  
ATOM   1213  N   PRO A  84     -31.522  -6.886  -9.571  1.00 43.47           N  
ATOM   1214  CA  PRO A  84     -30.513  -5.861  -9.809  1.00 43.47           C  
ATOM   1215  HA  PRO A  84     -30.385  -5.239  -8.923  1.00 43.47           H  
ATOM   1216  C   PRO A  84     -30.960  -4.986 -10.985  1.00 43.47           C  
ATOM   1217  CB  PRO A  84     -29.211  -6.620 -10.091  1.00 43.47           C  
ATOM   1218  HB2 PRO A  84     -28.556  -6.078 -10.773  1.00 43.47           H  
ATOM   1219  HB3 PRO A  84     -28.696  -6.813  -9.149  1.00 43.47           H  
ATOM   1220  O   PRO A  84     -30.983  -5.428 -12.134  1.00 43.47           O  
ATOM   1221  CG  PRO A  84     -29.686  -7.944 -10.687  1.00 43.47           C  
ATOM   1222  HG2 PRO A  84     -29.842  -7.829 -11.760  1.00 43.47           H  
ATOM   1223  HG3 PRO A  84     -28.979  -8.751 -10.493  1.00 43.47           H  
ATOM   1224  CD  PRO A  84     -31.027  -8.190  -9.997  1.00 43.47           C  
ATOM   1225  HD2 PRO A  84     -30.882  -8.824  -9.123  1.00 43.47           H  
ATOM   1226  HD3 PRO A  84     -31.699  -8.671 -10.709  1.00 43.47           H  
ATOM   1227  N   THR A  85     -31.327  -3.738 -10.707  1.00 42.58           N  
ATOM   1228  H   THR A  85     -31.400  -3.439  -9.745  1.00 42.58           H  
ATOM   1229  CA  THR A  85     -31.440  -2.707 -11.737  1.00 42.58           C  
ATOM   1230  HA  THR A  85     -32.034  -3.082 -12.571  1.00 42.58           H  
ATOM   1231  C   THR A  85     -30.031  -2.411 -12.234  1.00 42.58           C  
ATOM   1232  CB  THR A  85     -32.122  -1.440 -11.199  1.00 42.58           C  
ATOM   1233  HB  THR A  85     -32.015  -0.634 -11.925  1.00 42.58           H  
ATOM   1234  O   THR A  85     -29.260  -1.706 -11.585  1.00 42.58           O  
ATOM   1235  CG2 THR A  85     -33.610  -1.678 -10.942  1.00 42.58           C  
ATOM   1236 HG21 THR A  85     -34.062  -0.756 -10.574  1.00 42.58           H  
ATOM   1237 HG22 THR A  85     -33.745  -2.460 -10.196  1.00 42.58           H  
ATOM   1238 HG23 THR A  85     -34.106  -1.968 -11.869  1.00 42.58           H  
ATOM   1239  OG1 THR A  85     -31.534  -1.053  -9.979  1.00 42.58           O  
ATOM   1240  HG1 THR A  85     -30.614  -0.850 -10.164  1.00 42.58           H  
ATOM   1241  N   VAL A  86     -29.662  -3.017 -13.362  1.00 46.63           N  
ATOM   1242  H   VAL A  86     -30.305  -3.677 -13.777  1.00 46.63           H  
ATOM   1243  CA  VAL A  86     -28.421  -2.712 -14.074  1.00 46.63           C  
ATOM   1244  HA  VAL A  86     -27.586  -2.741 -13.375  1.00 46.63           H  
ATOM   1245  C   VAL A  86     -28.556  -1.292 -14.616  1.00 46.63           C  
ATOM   1246  CB  VAL A  86     -28.158  -3.738 -15.197  1.00 46.63           C  
ATOM   1247  HB  VAL A  86     -28.995  -3.738 -15.895  1.00 46.63           H  
ATOM   1248  O   VAL A  86     -29.207  -1.070 -15.634  1.00 46.63           O  
ATOM   1249  CG1 VAL A  86     -26.873  -3.418 -15.974  1.00 46.63           C  
ATOM   1250 HG11 VAL A  86     -26.966  -2.453 -16.472  1.00 46.63           H  
ATOM   1251 HG12 VAL A  86     -26.701  -4.179 -16.735  1.00 46.63           H  
ATOM   1252 HG13 VAL A  86     -26.021  -3.386 -15.295  1.00 46.63           H  
ATOM   1253  CG2 VAL A  86     -28.015  -5.155 -14.622  1.00 46.63           C  
ATOM   1254 HG21 VAL A  86     -28.940  -5.459 -14.130  1.00 46.63           H  
ATOM   1255 HG22 VAL A  86     -27.200  -5.185 -13.899  1.00 46.63           H  
ATOM   1256 HG23 VAL A  86     -27.812  -5.862 -15.427  1.00 46.63           H  
ATOM   1257  N   VAL A  87     -27.970  -0.323 -13.916  1.00 44.73           N  
ATOM   1258  H   VAL A  87     -27.548  -0.551 -13.026  1.00 44.73           H  
ATOM   1259  CA  VAL A  87     -27.819   1.041 -14.427  1.00 44.73           C  
ATOM   1260  HA  VAL A  87     -28.767   1.369 -14.855  1.00 44.73           H  
ATOM   1261  C   VAL A  87     -26.777   0.970 -15.538  1.00 44.73           C  
ATOM   1262  CB  VAL A  87     -27.436   2.038 -13.316  1.00 44.73           C  
ATOM   1263  HB  VAL A  87     -26.469   1.764 -12.895  1.00 44.73           H  
ATOM   1264  O   VAL A  87     -25.582   0.829 -15.285  1.00 44.73           O  
ATOM   1265  CG1 VAL A  87     -27.359   3.465 -13.872  1.00 44.73           C  
ATOM   1266 HG11 VAL A  87     -27.106   4.160 -13.071  1.00 44.73           H  
ATOM   1267 HG12 VAL A  87     -26.588   3.536 -14.639  1.00 44.73           H  
ATOM   1268 HG13 VAL A  87     -28.318   3.757 -14.301  1.00 44.73           H  
ATOM   1269  CG2 VAL A  87     -28.478   2.036 -12.187  1.00 44.73           C  
ATOM   1270 HG21 VAL A  87     -28.161   2.722 -11.401  1.00 44.73           H  
ATOM   1271 HG22 VAL A  87     -29.447   2.357 -12.569  1.00 44.73           H  
ATOM   1272 HG23 VAL A  87     -28.574   1.042 -11.751  1.00 44.73           H  
ATOM   1273  N   ARG A  88     -27.249   0.958 -16.785  1.00 40.31           N  
ATOM   1274  H   ARG A  88     -28.250   1.023 -16.907  1.00 40.31           H  
ATOM   1275  CA  ARG A  88     -26.403   0.985 -17.977  1.00 40.31           C  
ATOM   1276  HA  ARG A  88     -25.498   0.414 -17.770  1.00 40.31           H  
ATOM   1277  C   ARG A  88     -26.037   2.454 -18.251  1.00 40.31           C  
ATOM   1278  CB  ARG A  88     -27.155   0.306 -19.138  1.00 40.31           C  
ATOM   1279  HB2 ARG A  88     -27.485  -0.681 -18.815  1.00 40.31           H  
ATOM   1280  HB3 ARG A  88     -28.036   0.896 -19.391  1.00 40.31           H  
ATOM   1281  O   ARG A  88     -26.956   3.237 -18.478  1.00 40.31           O  
ATOM   1282  CG  ARG A  88     -26.276   0.146 -20.386  1.00 40.31           C  
ATOM   1283  HG2 ARG A  88     -25.387  -0.438 -20.148  1.00 40.31           H  
ATOM   1284  HG3 ARG A  88     -25.952   1.137 -20.703  1.00 40.31           H  
ATOM   1285  CD  ARG A  88     -27.025  -0.499 -21.564  1.00 40.31           C  
ATOM   1286  HD2 ARG A  88     -26.534  -0.146 -22.471  1.00 40.31           H  
ATOM   1287  HD3 ARG A  88     -28.052  -0.133 -21.585  1.00 40.31           H  
ATOM   1288  NE  ARG A  88     -27.012  -1.982 -21.531  1.00 40.31           N  
ATOM   1289  HE  ARG A  88     -27.117  -2.414 -20.624  1.00 40.31           H  
ATOM   1290  NH1 ARG A  88     -26.758  -2.326 -23.797  1.00 40.31           N  
ATOM   1291 HH11 ARG A  88     -26.642  -2.945 -24.587  1.00 40.31           H  
ATOM   1292 HH12 ARG A  88     -26.758  -1.328 -23.949  1.00 40.31           H  
ATOM   1293  NH2 ARG A  88     -26.853  -4.079 -22.433  1.00 40.31           N  
ATOM   1294 HH21 ARG A  88     -26.943  -4.490 -21.515  1.00 40.31           H  
ATOM   1295 HH22 ARG A  88     -26.738  -4.667 -23.246  1.00 40.31           H  
ATOM   1296  CZ  ARG A  88     -26.876  -2.783 -22.580  1.00 40.31           C  
ATOM   1297  N   PRO A  89     -24.751   2.848 -18.216  1.00 43.51           N  
ATOM   1298  CA  PRO A  89     -24.354   4.202 -18.581  1.00 43.51           C  
ATOM   1299  HA  PRO A  89     -24.901   4.919 -17.969  1.00 43.51           H  
ATOM   1300  C   PRO A  89     -24.673   4.468 -20.057  1.00 43.51           C  
ATOM   1301  CB  PRO A  89     -22.861   4.314 -18.250  1.00 43.51           C  
ATOM   1302  HB2 PRO A  89     -22.745   4.717 -17.244  1.00 43.51           H  
ATOM   1303  HB3 PRO A  89     -22.324   4.935 -18.968  1.00 43.51           H  
ATOM   1304  O   PRO A  89     -24.365   3.659 -20.933  1.00 43.51           O  
ATOM   1305  CG  PRO A  89     -22.372   2.868 -18.273  1.00 43.51           C  
ATOM   1306  HG2 PRO A  89     -22.107   2.595 -19.294  1.00 43.51           H  
ATOM   1307  HG3 PRO A  89     -21.522   2.716 -17.607  1.00 43.51           H  
ATOM   1308  CD  PRO A  89     -23.591   2.060 -17.834  1.00 43.51           C  
ATOM   1309  HD2 PRO A  89     -23.578   1.089 -18.330  1.00 43.51           H  
ATOM   1310  HD3 PRO A  89     -23.578   1.935 -16.751  1.00 43.51           H  
ATOM   1311  N   SER A  90     -25.320   5.602 -20.313  1.00 45.28           N  
ATOM   1312  H   SER A  90     -25.576   6.198 -19.539  1.00 45.28           H  
ATOM   1313  CA  SER A  90     -25.612   6.144 -21.637  1.00 45.28           C  
ATOM   1314  HA  SER A  90     -25.874   5.335 -22.318  1.00 45.28           H  
ATOM   1315  C   SER A  90     -24.375   6.854 -22.187  1.00 45.28           C  
ATOM   1316  CB  SER A  90     -26.807   7.102 -21.534  1.00 45.28           C  
ATOM   1317  HB2 SER A  90     -26.998   7.563 -22.503  1.00 45.28           H  
ATOM   1318  HB3 SER A  90     -27.692   6.544 -21.229  1.00 45.28           H  
ATOM   1319  O   SER A  90     -24.317   8.078 -22.222  1.00 45.28           O  
ATOM   1320  OG  SER A  90     -26.534   8.102 -20.571  1.00 45.28           O  
ATOM   1321  HG  SER A  90     -25.814   8.631 -20.925  1.00 45.28           H  
ATOM   1322  N   LEU A  91     -23.359   6.091 -22.571  1.00 52.19           N  
ATOM   1323  H   LEU A  91     -23.429   5.090 -22.452  1.00 52.19           H  
ATOM   1324  CA  LEU A  91     -22.261   6.593 -23.390  1.00 52.19           C  
ATOM   1325  HA  LEU A  91     -22.485   7.598 -23.748  1.00 52.19           H  
ATOM   1326  C   LEU A  91     -22.188   5.688 -24.610  1.00 52.19           C  
ATOM   1327  CB  LEU A  91     -20.962   6.664 -22.569  1.00 52.19           C  
ATOM   1328  HB2 LEU A  91     -20.937   5.822 -21.877  1.00 52.19           H  
ATOM   1329  HB3 LEU A  91     -20.104   6.566 -23.233  1.00 52.19           H  
ATOM   1330  O   LEU A  91     -21.967   4.485 -24.487  1.00 52.19           O  
ATOM   1331  CG  LEU A  91     -20.850   7.997 -21.797  1.00 52.19           C  
ATOM   1332  HG  LEU A  91     -21.841   8.341 -21.502  1.00 52.19           H  
ATOM   1333  CD1 LEU A  91     -20.041   7.817 -20.515  1.00 52.19           C  
ATOM   1334 HD11 LEU A  91     -19.985   8.767 -19.984  1.00 52.19           H  
ATOM   1335 HD12 LEU A  91     -19.031   7.485 -20.758  1.00 52.19           H  
ATOM   1336 HD13 LEU A  91     -20.524   7.081 -19.872  1.00 52.19           H  
ATOM   1337  CD2 LEU A  91     -20.183   9.078 -22.650  1.00 52.19           C  
ATOM   1338 HD21 LEU A  91     -20.756   9.243 -23.562  1.00 52.19           H  
ATOM   1339 HD22 LEU A  91     -19.169   8.781 -22.917  1.00 52.19           H  
ATOM   1340 HD23 LEU A  91     -20.142  10.015 -22.094  1.00 52.19           H  
ATOM   1341  N   VAL A  92     -22.492   6.270 -25.766  1.00 49.17           N  
ATOM   1342  H   VAL A  92     -22.623   7.271 -25.769  1.00 49.17           H  
ATOM   1343  CA  VAL A  92     -22.377   5.623 -27.070  1.00 49.17           C  
ATOM   1344  HA  VAL A  92     -22.867   4.650 -27.040  1.00 49.17           H  
ATOM   1345  C   VAL A  92     -20.877   5.469 -27.330  1.00 49.17           C  
ATOM   1346  CB  VAL A  92     -23.051   6.488 -28.160  1.00 49.17           C  
ATOM   1347  HB  VAL A  92     -22.521   7.435 -28.258  1.00 49.17           H  
ATOM   1348  O   VAL A  92     -20.199   6.490 -27.424  1.00 49.17           O  
ATOM   1349  CG1 VAL A  92     -23.046   5.779 -29.519  1.00 49.17           C  
ATOM   1350 HG11 VAL A  92     -23.582   4.832 -29.460  1.00 49.17           H  
ATOM   1351 HG12 VAL A  92     -23.515   6.416 -30.269  1.00 49.17           H  
ATOM   1352 HG13 VAL A  92     -22.020   5.591 -29.836  1.00 49.17           H  
ATOM   1353  CG2 VAL A  92     -24.513   6.804 -27.800  1.00 49.17           C  
ATOM   1354 HG21 VAL A  92     -24.560   7.426 -26.906  1.00 49.17           H  
ATOM   1355 HG22 VAL A  92     -24.976   7.358 -28.616  1.00 49.17           H  
ATOM   1356 HG23 VAL A  92     -25.066   5.879 -27.634  1.00 49.17           H  
ATOM   1357  N   PRO A  93     -20.319   4.246 -27.380  1.00 52.76           N  
ATOM   1358  CA  PRO A  93     -18.950   4.075 -27.829  1.00 52.76           C  
ATOM   1359  HA  PRO A  93     -18.280   4.744 -27.288  1.00 52.76           H  
ATOM   1360  C   PRO A  93     -18.919   4.415 -29.317  1.00 52.76           C  
ATOM   1361  CB  PRO A  93     -18.580   2.626 -27.511  1.00 52.76           C  
ATOM   1362  HB2 PRO A  93     -18.165   2.574 -26.505  1.00 52.76           H  
ATOM   1363  HB3 PRO A  93     -17.876   2.215 -28.234  1.00 52.76           H  
ATOM   1364  O   PRO A  93     -19.531   3.730 -30.137  1.00 52.76           O  
ATOM   1365  CG  PRO A  93     -19.924   1.898 -27.545  1.00 52.76           C  
ATOM   1366  HG2 PRO A  93     -19.932   1.040 -26.873  1.00 52.76           H  
ATOM   1367  HG3 PRO A  93     -20.138   1.580 -28.565  1.00 52.76           H  
ATOM   1368  CD  PRO A  93     -20.940   2.957 -27.120  1.00 52.76           C  
ATOM   1369  HD2 PRO A  93     -21.138   2.849 -26.053  1.00 52.76           H  
ATOM   1370  HD3 PRO A  93     -21.859   2.837 -27.694  1.00 52.76           H  
ATOM   1371  N   GLU A  94     -18.256   5.519 -29.639  1.00 50.12           N  
ATOM   1372  H   GLU A  94     -17.861   6.086 -28.902  1.00 50.12           H  
ATOM   1373  CA  GLU A  94     -17.937   5.906 -31.002  1.00 50.12           C  
ATOM   1374  HA  GLU A  94     -18.868   6.032 -31.555  1.00 50.12           H  
ATOM   1375  C   GLU A  94     -17.123   4.772 -31.630  1.00 50.12           C  
ATOM   1376  CB  GLU A  94     -17.219   7.260 -30.955  1.00 50.12           C  
ATOM   1377  HB2 GLU A  94     -16.214   7.137 -30.550  1.00 50.12           H  
ATOM   1378  HB3 GLU A  94     -17.788   7.888 -30.269  1.00 50.12           H  
ATOM   1379  O   GLU A  94     -16.087   4.344 -31.114  1.00 50.12           O  
ATOM   1380  CG  GLU A  94     -17.153   7.980 -32.308  1.00 50.12           C  
ATOM   1381  HG2 GLU A  94     -16.376   7.519 -32.919  1.00 50.12           H  
ATOM   1382  HG3 GLU A  94     -18.107   7.843 -32.818  1.00 50.12           H  
ATOM   1383  CD  GLU A  94     -16.886   9.491 -32.153  1.00 50.12           C  
ATOM   1384  OE1 GLU A  94     -17.104  10.208 -33.153  1.00 50.12           O  
ATOM   1385  OE2 GLU A  94     -16.521   9.922 -31.035  1.00 50.12           O  
ATOM   1386  N   THR A  95     -17.679   4.187 -32.686  1.00 50.79           N  
ATOM   1387  H   THR A  95     -18.545   4.560 -33.048  1.00 50.79           H  
ATOM   1388  CA  THR A  95     -17.098   3.061 -33.406  1.00 50.79           C  
ATOM   1389  HA  THR A  95     -16.780   2.297 -32.697  1.00 50.79           H  
ATOM   1390  C   THR A  95     -15.877   3.556 -34.162  1.00 50.79           C  
ATOM   1391  CB  THR A  95     -18.128   2.450 -34.371  1.00 50.79           C  
ATOM   1392  HB  THR A  95     -17.626   1.741 -35.030  1.00 50.79           H  
ATOM   1393  O   THR A  95     -15.984   3.970 -35.316  1.00 50.79           O  
ATOM   1394  CG2 THR A  95     -19.249   1.720 -33.633  1.00 50.79           C  
ATOM   1395 HG21 THR A  95     -18.828   0.913 -33.033  1.00 50.79           H  
ATOM   1396 HG22 THR A  95     -19.783   2.412 -32.982  1.00 50.79           H  
ATOM   1397 HG23 THR A  95     -19.945   1.300 -34.360  1.00 50.79           H  
ATOM   1398  OG1 THR A  95     -18.729   3.463 -35.146  1.00 50.79           O  
ATOM   1399  HG1 THR A  95     -18.006   3.931 -35.569  1.00 50.79           H  
ATOM   1400  N   VAL A  96     -14.712   3.523 -33.521  1.00 48.12           N  
ATOM   1401  H   VAL A  96     -14.709   3.359 -32.524  1.00 48.12           H  
ATOM   1402  CA  VAL A  96     -13.440   3.641 -34.231  1.00 48.12           C  
ATOM   1403  HA  VAL A  96     -13.507   4.466 -34.940  1.00 48.12           H  
ATOM   1404  C   VAL A  96     -13.274   2.344 -35.018  1.00 48.12           C  
ATOM   1405  CB  VAL A  96     -12.264   3.956 -33.291  1.00 48.12           C  
ATOM   1406  HB  VAL A  96     -12.124   3.136 -32.587  1.00 48.12           H  
ATOM   1407  O   VAL A  96     -12.903   1.300 -34.481  1.00 48.12           O  
ATOM   1408  CG1 VAL A  96     -10.974   4.162 -34.093  1.00 48.12           C  
ATOM   1409 HG11 VAL A  96     -11.096   4.976 -34.808  1.00 48.12           H  
ATOM   1410 HG12 VAL A  96     -10.152   4.402 -33.419  1.00 48.12           H  
ATOM   1411 HG13 VAL A  96     -10.716   3.251 -34.633  1.00 48.12           H  
ATOM   1412  CG2 VAL A  96     -12.537   5.245 -32.500  1.00 48.12           C  
ATOM   1413 HG21 VAL A  96     -11.675   5.486 -31.878  1.00 48.12           H  
ATOM   1414 HG22 VAL A  96     -13.401   5.119 -31.848  1.00 48.12           H  
ATOM   1415 HG23 VAL A  96     -12.724   6.074 -33.182  1.00 48.12           H  
ATOM   1416  N   GLY A  97     -13.704   2.402 -36.278  1.00 44.06           N  
ATOM   1417  H   GLY A  97     -14.091   3.281 -36.590  1.00 44.06           H  
ATOM   1418  CA  GLY A  97     -13.528   1.346 -37.263  1.00 44.06           C  
ATOM   1419  HA2 GLY A  97     -14.011   0.440 -36.899  1.00 44.06           H  
ATOM   1420  HA3 GLY A  97     -13.988   1.643 -38.205  1.00 44.06           H  
ATOM   1421  C   GLY A  97     -12.046   1.052 -37.514  1.00 44.06           C  
ATOM   1422  O   GLY A  97     -11.178   1.826 -37.102  1.00 44.06           O  
ATOM   1423  N   PRO A  98     -11.749  -0.084 -38.163  1.00 50.06           N  
ATOM   1424  CA  PRO A  98     -10.382  -0.520 -38.400  1.00 50.06           C  
ATOM   1425  HA  PRO A  98      -9.857  -0.650 -37.454  1.00 50.06           H  
ATOM   1426  C   PRO A  98      -9.660   0.533 -39.242  1.00 50.06           C  
ATOM   1427  CB  PRO A  98     -10.509  -1.874 -39.109  1.00 50.06           C  
ATOM   1428  HB2 PRO A  98      -9.698  -2.044 -39.818  1.00 50.06           H  
ATOM   1429  HB3 PRO A  98     -10.533  -2.670 -38.365  1.00 50.06           H  
ATOM   1430  O   PRO A  98     -10.077   0.827 -40.358  1.00 50.06           O  
ATOM   1431  CG  PRO A  98     -11.866  -1.793 -39.810  1.00 50.06           C  
ATOM   1432  HG2 PRO A  98     -11.755  -1.284 -40.767  1.00 50.06           H  
ATOM   1433  HG3 PRO A  98     -12.307  -2.780 -39.954  1.00 50.06           H  
ATOM   1434  CD  PRO A  98     -12.699  -0.932 -38.864  1.00 50.06           C  
ATOM   1435  HD2 PRO A  98     -13.215  -1.568 -38.145  1.00 50.06           H  
ATOM   1436  HD3 PRO A  98     -13.415  -0.344 -39.437  1.00 50.06           H  
ATOM   1437  N   MET A  99      -8.605   1.130 -38.688  1.00 49.88           N  
ATOM   1438  H   MET A  99      -8.336   0.884 -37.747  1.00 49.88           H  
ATOM   1439  CA  MET A  99      -7.706   1.969 -39.471  1.00 49.88           C  
ATOM   1440  HA  MET A  99      -8.295   2.691 -40.037  1.00 49.88           H  
ATOM   1441  C   MET A  99      -6.980   1.069 -40.465  1.00 49.88           C  
ATOM   1442  CB  MET A  99      -6.741   2.744 -38.564  1.00 49.88           C  
ATOM   1443  HB2 MET A  99      -6.332   2.073 -37.809  1.00 49.88           H  
ATOM   1444  HB3 MET A  99      -5.909   3.118 -39.160  1.00 49.88           H  
ATOM   1445  O   MET A  99      -6.284   0.128 -40.078  1.00 49.88           O  
ATOM   1446  CG  MET A  99      -7.444   3.926 -37.875  1.00 49.88           C  
ATOM   1447  HG2 MET A  99      -8.518   3.870 -38.048  1.00 49.88           H  
ATOM   1448  HG3 MET A  99      -7.285   3.831 -36.801  1.00 49.88           H  
ATOM   1449  SD  MET A  99      -6.865   5.578 -38.368  1.00 49.88           S  
ATOM   1450  CE  MET A  99      -7.234   5.572 -40.145  1.00 49.88           C  
ATOM   1451  HE1 MET A  99      -6.981   6.545 -40.568  1.00 49.88           H  
ATOM   1452  HE2 MET A  99      -6.643   4.805 -40.646  1.00 49.88           H  
ATOM   1453  HE3 MET A  99      -8.294   5.374 -40.302  1.00 49.88           H  
ATOM   1454  N   ASP A 100      -7.219   1.354 -41.739  1.00 41.96           N  
ATOM   1455  H   ASP A 100      -7.917   2.054 -41.946  1.00 41.96           H  
ATOM   1456  CA  ASP A 100      -6.604   0.708 -42.883  1.00 41.96           C  
ATOM   1457  HA  ASP A 100      -6.943  -0.327 -42.928  1.00 41.96           H  
ATOM   1458  C   ASP A 100      -5.077   0.725 -42.753  1.00 41.96           C  
ATOM   1459  CB  ASP A 100      -7.056   1.424 -44.167  1.00 41.96           C  
ATOM   1460  HB2 ASP A 100      -6.463   1.049 -45.001  1.00 41.96           H  
ATOM   1461  HB3 ASP A 100      -6.863   2.493 -44.073  1.00 41.96           H  
ATOM   1462  O   ASP A 100      -4.448   1.773 -42.590  1.00 41.96           O  
ATOM   1463  CG  ASP A 100      -8.535   1.185 -44.496  1.00 41.96           C  
ATOM   1464  OD1 ASP A 100      -8.971   0.017 -44.386  1.00 41.96           O  
ATOM   1465  OD2 ASP A 100      -9.211   2.168 -44.874  1.00 41.96           O  
ATOM   1466  N   ILE A 101      -4.486  -0.465 -42.836  1.00 41.16           N  
ATOM   1467  H   ILE A 101      -5.085  -1.271 -42.940  1.00 41.16           H  
ATOM   1468  CA  ILE A 101      -3.052  -0.656 -43.032  1.00 41.16           C  
ATOM   1469  HA  ILE A 101      -2.500  -0.101 -42.274  1.00 41.16           H  
ATOM   1470  C   ILE A 101      -2.737  -0.072 -44.411  1.00 41.16           C  
ATOM   1471  CB  ILE A 101      -2.704  -2.160 -42.917  1.00 41.16           C  
ATOM   1472  HB  ILE A 101      -3.323  -2.706 -43.629  1.00 41.16           H  
ATOM   1473  O   ILE A 101      -3.034  -0.684 -45.438  1.00 41.16           O  
ATOM   1474  CG1 ILE A 101      -3.017  -2.686 -41.493  1.00 41.16           C  
ATOM   1475 HG12 ILE A 101      -3.979  -2.303 -41.155  1.00 41.16           H  
ATOM   1476 HG13 ILE A 101      -2.259  -2.328 -40.797  1.00 41.16           H  
ATOM   1477  CG2 ILE A 101      -1.227  -2.421 -43.267  1.00 41.16           C  
ATOM   1478 HG21 ILE A 101      -0.998  -3.485 -43.198  1.00 41.16           H  
ATOM   1479 HG22 ILE A 101      -1.017  -2.106 -44.289  1.00 41.16           H  
ATOM   1480 HG23 ILE A 101      -0.576  -1.868 -42.590  1.00 41.16           H  
ATOM   1481  CD1 ILE A 101      -3.101  -4.216 -41.409  1.00 41.16           C  
ATOM   1482 HD11 ILE A 101      -3.842  -4.586 -42.118  1.00 41.16           H  
ATOM   1483 HD12 ILE A 101      -3.400  -4.504 -40.401  1.00 41.16           H  
ATOM   1484 HD13 ILE A 101      -2.132  -4.666 -41.626  1.00 41.16           H  
ATOM   1485  N   LEU A 102      -2.199   1.146 -44.435  1.00 47.77           N  
ATOM   1486  H   LEU A 102      -2.088   1.640 -43.561  1.00 47.77           H  
ATOM   1487  CA  LEU A 102      -1.755   1.781 -45.667  1.00 47.77           C  
ATOM   1488  HA  LEU A 102      -2.566   1.659 -46.385  1.00 47.77           H  
ATOM   1489  C   LEU A 102      -0.500   1.060 -46.199  1.00 47.77           C  
ATOM   1490  CB  LEU A 102      -1.520   3.286 -45.455  1.00 47.77           C  
ATOM   1491  HB2 LEU A 102      -0.876   3.414 -44.585  1.00 47.77           H  
ATOM   1492  HB3 LEU A 102      -0.988   3.684 -46.319  1.00 47.77           H  
ATOM   1493  O   LEU A 102       0.399   0.740 -45.418  1.00 47.77           O  
ATOM   1494  CG  LEU A 102      -2.815   4.099 -45.260  1.00 47.77           C  
ATOM   1495  HG  LEU A 102      -3.404   3.666 -44.452  1.00 47.77           H  
ATOM   1496  CD1 LEU A 102      -2.460   5.536 -44.877  1.00 47.77           C  
ATOM   1497 HD11 LEU A 102      -1.897   6.010 -45.681  1.00 47.77           H  
ATOM   1498 HD12 LEU A 102      -3.372   6.101 -44.685  1.00 47.77           H  
ATOM   1499 HD13 LEU A 102      -1.855   5.533 -43.970  1.00 47.77           H  
ATOM   1500  CD2 LEU A 102      -3.669   4.155 -46.532  1.00 47.77           C  
ATOM   1501 HD21 LEU A 102      -4.057   3.163 -46.767  1.00 47.77           H  
ATOM   1502 HD22 LEU A 102      -4.522   4.814 -46.370  1.00 47.77           H  
ATOM   1503 HD23 LEU A 102      -3.076   4.525 -47.368  1.00 47.77           H  
ATOM   1504  N   PRO A 103      -0.444   0.777 -47.510  1.00 44.25           N  
ATOM   1505  CA  PRO A 103       0.627   0.009 -48.127  1.00 44.25           C  
ATOM   1506  HA  PRO A 103       0.802  -0.892 -47.540  1.00 44.25           H  
ATOM   1507  C   PRO A 103       1.933   0.808 -48.197  1.00 44.25           C  
ATOM   1508  CB  PRO A 103       0.097  -0.396 -49.506  1.00 44.25           C  
ATOM   1509  HB2 PRO A 103      -0.432  -1.345 -49.422  1.00 44.25           H  
ATOM   1510  HB3 PRO A 103       0.890  -0.468 -50.250  1.00 44.25           H  
ATOM   1511  O   PRO A 103       1.936   2.002 -48.490  1.00 44.25           O  
ATOM   1512  CG  PRO A 103      -0.900   0.710 -49.846  1.00 44.25           C  
ATOM   1513  HG2 PRO A 103      -0.371   1.552 -50.291  1.00 44.25           H  
ATOM   1514  HG3 PRO A 103      -1.686   0.355 -50.513  1.00 44.25           H  
ATOM   1515  CD  PRO A 103      -1.458   1.122 -48.490  1.00 44.25           C  
ATOM   1516  HD2 PRO A 103      -2.365   0.554 -48.284  1.00 44.25           H  
ATOM   1517  HD3 PRO A 103      -1.668   2.191 -48.482  1.00 44.25           H  
ATOM   1518  N   ILE A 104       3.031   0.102 -47.925  1.00 47.24           N  
ATOM   1519  H   ILE A 104       2.898  -0.872 -47.696  1.00 47.24           H  
ATOM   1520  CA  ILE A 104       4.418   0.576 -47.952  1.00 47.24           C  
ATOM   1521  HA  ILE A 104       4.545   1.342 -47.187  1.00 47.24           H  
ATOM   1522  C   ILE A 104       4.718   1.202 -49.320  1.00 47.24           C  
ATOM   1523  CB  ILE A 104       5.346  -0.618 -47.618  1.00 47.24           C  
ATOM   1524  HB  ILE A 104       5.080  -1.443 -48.279  1.00 47.24           H  
ATOM   1525  O   ILE A 104       4.630   0.536 -50.351  1.00 47.24           O  
ATOM   1526  CG1 ILE A 104       5.123  -1.067 -46.150  1.00 47.24           C  
ATOM   1527 HG12 ILE A 104       4.064  -1.025 -45.896  1.00 47.24           H  
ATOM   1528 HG13 ILE A 104       5.644  -0.384 -45.479  1.00 47.24           H  
ATOM   1529  CG2 ILE A 104       6.833  -0.296 -47.848  1.00 47.24           C  
ATOM   1530 HG21 ILE A 104       7.013  -0.060 -48.897  1.00 47.24           H  
ATOM   1531 HG22 ILE A 104       7.133   0.559 -47.243  1.00 47.24           H  
ATOM   1532 HG23 ILE A 104       7.457  -1.152 -47.591  1.00 47.24           H  
ATOM   1533  CD1 ILE A 104       5.584  -2.502 -45.866  1.00 47.24           C  
ATOM   1534 HD11 ILE A 104       6.660  -2.595 -46.012  1.00 47.24           H  
ATOM   1535 HD12 ILE A 104       5.350  -2.756 -44.832  1.00 47.24           H  
ATOM   1536 HD13 ILE A 104       5.065  -3.196 -46.527  1.00 47.24           H  
ATOM   1537  N   ASP A 105       5.039   2.494 -49.294  1.00 38.19           N  
ATOM   1538  H   ASP A 105       5.060   2.959 -48.398  1.00 38.19           H  
ATOM   1539  CA  ASP A 105       5.339   3.324 -50.455  1.00 38.19           C  
ATOM   1540  HA  ASP A 105       4.555   3.164 -51.195  1.00 38.19           H  
ATOM   1541  C   ASP A 105       6.688   2.927 -51.075  1.00 38.19           C  
ATOM   1542  CB  ASP A 105       5.289   4.801 -50.026  1.00 38.19           C  
ATOM   1543  HB2 ASP A 105       6.136   5.014 -49.374  1.00 38.19           H  
ATOM   1544  HB3 ASP A 105       4.376   4.964 -49.453  1.00 38.19           H  
ATOM   1545  O   ASP A 105       7.720   2.843 -50.408  1.00 38.19           O  
ATOM   1546  CG  ASP A 105       5.288   5.792 -51.194  1.00 38.19           C  
ATOM   1547  OD1 ASP A 105       5.243   5.333 -52.359  1.00 38.19           O  
ATOM   1548  OD2 ASP A 105       5.296   7.008 -50.904  1.00 38.19           O  
ATOM   1549  N   THR A 106       6.653   2.639 -52.372  1.00 43.61           N  
ATOM   1550  H   THR A 106       5.778   2.824 -52.841  1.00 43.61           H  
ATOM   1551  CA  THR A 106       7.719   2.045 -53.186  1.00 43.61           C  
ATOM   1552  HA  THR A 106       8.395   1.504 -52.524  1.00 43.61           H  
ATOM   1553  C   THR A 106       8.564   3.101 -53.902  1.00 43.61           C  
ATOM   1554  CB  THR A 106       7.121   1.041 -54.187  1.00 43.61           C  
ATOM   1555  HB  THR A 106       7.885   0.730 -54.899  1.00 43.61           H  
ATOM   1556  O   THR A 106       8.921   2.936 -55.069  1.00 43.61           O  
ATOM   1557  CG2 THR A 106       6.595  -0.219 -53.504  1.00 43.61           C  
ATOM   1558 HG21 THR A 106       6.207  -0.905 -54.256  1.00 43.61           H  
ATOM   1559 HG22 THR A 106       7.402  -0.704 -52.955  1.00 43.61           H  
ATOM   1560 HG23 THR A 106       5.795   0.039 -52.810  1.00 43.61           H  
ATOM   1561  OG1 THR A 106       6.044   1.633 -54.885  1.00 43.61           O  
ATOM   1562  HG1 THR A 106       6.385   2.434 -55.290  1.00 43.61           H  
ATOM   1563  N   LEU A 107       8.895   4.203 -53.234  1.00 44.76           N  
ATOM   1564  H   LEU A 107       8.552   4.310 -52.291  1.00 44.76           H  
ATOM   1565  CA  LEU A 107       9.736   5.262 -53.797  1.00 44.76           C  
ATOM   1566  HA  LEU A 107       9.789   5.156 -54.881  1.00 44.76           H  
ATOM   1567  C   LEU A 107      11.176   5.119 -53.310  1.00 44.76           C  
ATOM   1568  CB  LEU A 107       9.116   6.638 -53.508  1.00 44.76           C  
ATOM   1569  HB2 LEU A 107       8.939   6.717 -52.435  1.00 44.76           H  
ATOM   1570  HB3 LEU A 107       9.829   7.414 -53.785  1.00 44.76           H  
ATOM   1571  O   LEU A 107      11.639   5.902 -52.492  1.00 44.76           O  
ATOM   1572  CG  LEU A 107       7.795   6.897 -54.254  1.00 44.76           C  
ATOM   1573  HG  LEU A 107       7.086   6.098 -54.040  1.00 44.76           H  
ATOM   1574  CD1 LEU A 107       7.206   8.222 -53.774  1.00 44.76           C  
ATOM   1575 HD11 LEU A 107       7.892   9.044 -53.976  1.00 44.76           H  
ATOM   1576 HD12 LEU A 107       7.017   8.158 -52.702  1.00 44.76           H  
ATOM   1577 HD13 LEU A 107       6.249   8.396 -54.265  1.00 44.76           H  
ATOM   1578  CD2 LEU A 107       7.981   6.985 -55.775  1.00 44.76           C  
ATOM   1579 HD21 LEU A 107       7.034   7.264 -56.237  1.00 44.76           H  
ATOM   1580 HD22 LEU A 107       8.279   6.014 -56.170  1.00 44.76           H  
ATOM   1581 HD23 LEU A 107       8.739   7.731 -56.015  1.00 44.76           H  
ATOM   1582  N   ASN A 108      11.835   4.054 -53.775  1.00 43.68           N  
ATOM   1583  H   ASN A 108      11.246   3.394 -54.262  1.00 43.68           H  
ATOM   1584  CA  ASN A 108      13.265   3.969 -54.109  1.00 43.68           C  
ATOM   1585  HA  ASN A 108      13.428   4.451 -55.073  1.00 43.68           H  
ATOM   1586  C   ASN A 108      13.631   2.484 -54.262  1.00 43.68           C  
ATOM   1587  CB  ASN A 108      14.186   4.674 -53.091  1.00 43.68           C  
ATOM   1588  HB2 ASN A 108      15.198   4.277 -53.178  1.00 43.68           H  
ATOM   1589  HB3 ASN A 108      13.835   4.485 -52.077  1.00 43.68           H  
ATOM   1590  O   ASN A 108      14.033   1.844 -53.287  1.00 43.68           O  
ATOM   1591  CG  ASN A 108      14.282   6.175 -53.344  1.00 43.68           C  
ATOM   1592  ND2 ASN A 108      14.682   6.941 -52.358  1.00 43.68           N  
ATOM   1593 HD21 ASN A 108      14.790   6.549 -51.434  1.00 43.68           H  
ATOM   1594 HD22 ASN A 108      14.656   7.934 -52.537  1.00 43.68           H  
ATOM   1595  OD1 ASN A 108      14.018   6.677 -54.427  1.00 43.68           O  
ATOM   1596  N   PRO A 109      13.462   1.893 -55.459  1.00 46.75           N  
ATOM   1597  CA  PRO A 109      14.003   0.571 -55.730  1.00 46.75           C  
ATOM   1598  HA  PRO A 109      13.614  -0.151 -55.013  1.00 46.75           H  
ATOM   1599  C   PRO A 109      15.528   0.642 -55.601  1.00 46.75           C  
ATOM   1600  CB  PRO A 109      13.513   0.199 -57.134  1.00 46.75           C  
ATOM   1601  HB2 PRO A 109      12.564  -0.331 -57.053  1.00 46.75           H  
ATOM   1602  HB3 PRO A 109      14.237  -0.407 -57.678  1.00 46.75           H  
ATOM   1603  O   PRO A 109      16.218   1.194 -56.453  1.00 46.75           O  
ATOM   1604  CG  PRO A 109      13.278   1.550 -57.808  1.00 46.75           C  
ATOM   1605  HG2 PRO A 109      12.506   1.493 -58.576  1.00 46.75           H  
ATOM   1606  HG3 PRO A 109      14.214   1.907 -58.238  1.00 46.75           H  
ATOM   1607  CD  PRO A 109      12.869   2.467 -56.658  1.00 46.75           C  
ATOM   1608  HD2 PRO A 109      13.234   3.473 -56.860  1.00 46.75           H  
ATOM   1609  HD3 PRO A 109      11.784   2.472 -56.558  1.00 46.75           H  
ATOM   1610  N   VAL A 110      16.046   0.105 -54.497  1.00 48.16           N  
ATOM   1611  H   VAL A 110      15.410  -0.190 -53.770  1.00 48.16           H  
ATOM   1612  CA  VAL A 110      17.467  -0.198 -54.336  1.00 48.16           C  
ATOM   1613  HA  VAL A 110      18.055   0.696 -54.546  1.00 48.16           H  
ATOM   1614  C   VAL A 110      17.792  -1.260 -55.379  1.00 48.16           C  
ATOM   1615  CB  VAL A 110      17.776  -0.663 -52.900  1.00 48.16           C  
ATOM   1616  HB  VAL A 110      17.146  -1.517 -52.651  1.00 48.16           H  
ATOM   1617  O   VAL A 110      17.405  -2.421 -55.252  1.00 48.16           O  
ATOM   1618  CG1 VAL A 110      19.244  -1.076 -52.734  1.00 48.16           C  
ATOM   1619 HG11 VAL A 110      19.432  -1.368 -51.701  1.00 48.16           H  
ATOM   1620 HG12 VAL A 110      19.900  -0.246 -52.997  1.00 48.16           H  
ATOM   1621 HG13 VAL A 110      19.471  -1.927 -53.375  1.00 48.16           H  
ATOM   1622  CG2 VAL A 110      17.485   0.463 -51.897  1.00 48.16           C  
ATOM   1623 HG21 VAL A 110      16.428   0.729 -51.921  1.00 48.16           H  
ATOM   1624 HG22 VAL A 110      18.077   1.345 -52.141  1.00 48.16           H  
ATOM   1625 HG23 VAL A 110      17.732   0.134 -50.887  1.00 48.16           H  
ATOM   1626  N   GLU A 111      18.417  -0.832 -56.469  1.00 48.59           N  
ATOM   1627  H   GLU A 111      18.585   0.159 -56.568  1.00 48.59           H  
ATOM   1628  CA  GLU A 111      18.797  -1.696 -57.575  1.00 48.59           C  
ATOM   1629  HA  GLU A 111      17.906  -2.249 -57.873  1.00 48.59           H  
ATOM   1630  C   GLU A 111      19.898  -2.660 -57.083  1.00 48.59           C  
ATOM   1631  CB  GLU A 111      19.210  -0.807 -58.758  1.00 48.59           C  
ATOM   1632  HB2 GLU A 111      18.524   0.040 -58.785  1.00 48.59           H  
ATOM   1633  HB3 GLU A 111      20.219  -0.422 -58.605  1.00 48.59           H  
ATOM   1634  O   GLU A 111      20.960  -2.209 -56.645  1.00 48.59           O  
ATOM   1635  CG  GLU A 111      19.118  -1.516 -60.116  1.00 48.59           C  
ATOM   1636  HG2 GLU A 111      19.952  -2.210 -60.212  1.00 48.59           H  
ATOM   1637  HG3 GLU A 111      18.196  -2.097 -60.140  1.00 48.59           H  
ATOM   1638  CD  GLU A 111      19.108  -0.524 -61.297  1.00 48.59           C  
ATOM   1639  OE1 GLU A 111      18.612  -0.927 -62.375  1.00 48.59           O  
ATOM   1640  OE2 GLU A 111      19.580   0.623 -61.124  1.00 48.59           O  
ATOM   1641  N   PRO A 112      19.678  -3.990 -57.102  1.00 49.68           N  
ATOM   1642  CA  PRO A 112      20.547  -4.962 -56.429  1.00 49.68           C  
ATOM   1643  HA  PRO A 112      20.809  -4.576 -55.444  1.00 49.68           H  
ATOM   1644  C   PRO A 112      21.872  -5.226 -57.170  1.00 49.68           C  
ATOM   1645  CB  PRO A 112      19.676  -6.210 -56.245  1.00 49.68           C  
ATOM   1646  HB2 PRO A 112      19.093  -6.108 -55.329  1.00 49.68           H  
ATOM   1647  HB3 PRO A 112      20.250  -7.136 -56.221  1.00 49.68           H  
ATOM   1648  O   PRO A 112      22.526  -6.240 -56.941  1.00 49.68           O  
ATOM   1649  CG  PRO A 112      18.739  -6.153 -57.448  1.00 49.68           C  
ATOM   1650  HG2 PRO A 112      19.247  -6.552 -58.326  1.00 49.68           H  
ATOM   1651  HG3 PRO A 112      17.809  -6.690 -57.264  1.00 49.68           H  
ATOM   1652  CD  PRO A 112      18.500  -4.656 -57.634  1.00 49.68           C  
ATOM   1653  HD2 PRO A 112      17.623  -4.357 -57.060  1.00 49.68           H  
ATOM   1654  HD3 PRO A 112      18.359  -4.423 -58.690  1.00 49.68           H  
ATOM   1655  N   THR A 113      22.286  -4.327 -58.064  1.00 53.52           N  
ATOM   1656  H   THR A 113      21.713  -3.508 -58.208  1.00 53.52           H  
ATOM   1657  CA  THR A 113      23.545  -4.410 -58.819  1.00 53.52           C  
ATOM   1658  HA  THR A 113      23.998  -5.386 -58.643  1.00 53.52           H  
ATOM   1659  C   THR A 113      24.596  -3.394 -58.369  1.00 53.52           C  
ATOM   1660  CB  THR A 113      23.290  -4.308 -60.329  1.00 53.52           C  
ATOM   1661  HB  THR A 113      24.239  -4.295 -60.865  1.00 53.52           H  
ATOM   1662  O   THR A 113      25.697  -3.382 -58.918  1.00 53.52           O  
ATOM   1663  CG2 THR A 113      22.465  -5.492 -60.836  1.00 53.52           C  
ATOM   1664 HG21 THR A 113      22.362  -5.419 -61.918  1.00 53.52           H  
ATOM   1665 HG22 THR A 113      22.967  -6.427 -60.586  1.00 53.52           H  
ATOM   1666 HG23 THR A 113      21.472  -5.481 -60.385  1.00 53.52           H  
ATOM   1667  OG1 THR A 113      22.561  -3.144 -60.634  1.00 53.52           O  
ATOM   1668  HG1 THR A 113      23.151  -2.387 -60.654  1.00 53.52           H  
ATOM   1669  N   ALA A 114      24.311  -2.554 -57.369  1.00 46.58           N  
ATOM   1670  H   ALA A 114      23.393  -2.577 -56.949  1.00 46.58           H  
ATOM   1671  CA  ALA A 114      25.304  -1.639 -56.813  1.00 46.58           C  
ATOM   1672  HA  ALA A 114      25.929  -1.261 -57.623  1.00 46.58           H  
ATOM   1673  C   ALA A 114      26.220  -2.372 -55.814  1.00 46.58           C  
ATOM   1674  CB  ALA A 114      24.580  -0.429 -56.213  1.00 46.58           C  
ATOM   1675  HB1 ALA A 114      23.913  -0.753 -55.413  1.00 46.58           H  
ATOM   1676  HB2 ALA A 114      23.995   0.073 -56.983  1.00 46.58           H  
ATOM   1677  HB3 ALA A 114      25.309   0.270 -55.804  1.00 46.58           H  
ATOM   1678  O   ALA A 114      25.840  -2.641 -54.676  1.00 46.58           O  
ATOM   1679  N   SER A 115      27.438  -2.718 -56.244  1.00 41.87           N  
ATOM   1680  H   SER A 115      27.680  -2.514 -57.203  1.00 41.87           H  
ATOM   1681  CA  SER A 115      28.457  -3.311 -55.369  1.00 41.87           C  
ATOM   1682  HA  SER A 115      27.966  -4.073 -54.763  1.00 41.87           H  
ATOM   1683  C   SER A 115      29.024  -2.245 -54.425  1.00 41.87           C  
ATOM   1684  CB  SER A 115      29.546  -4.026 -56.194  1.00 41.87           C  
ATOM   1685  HB2 SER A 115      29.699  -5.019 -55.773  1.00 41.87           H  
ATOM   1686  HB3 SER A 115      29.207  -4.149 -57.222  1.00 41.87           H  
ATOM   1687  O   SER A 115      29.535  -1.222 -54.881  1.00 41.87           O  
ATOM   1688  OG  SER A 115      30.792  -3.357 -56.190  1.00 41.87           O  
ATOM   1689  HG  SER A 115      30.635  -2.409 -56.197  1.00 41.87           H  
ATOM   1690  N   SER A 116      28.968  -2.499 -53.119  1.00 49.02           N  
ATOM   1691  H   SER A 116      28.499  -3.342 -52.818  1.00 49.02           H  
ATOM   1692  CA  SER A 116      29.414  -1.606 -52.042  1.00 49.02           C  
ATOM   1693  HA  SER A 116      29.253  -0.576 -52.360  1.00 49.02           H  
ATOM   1694  C   SER A 116      30.907  -1.740 -51.699  1.00 49.02           C  
ATOM   1695  CB  SER A 116      28.535  -1.858 -50.811  1.00 49.02           C  
ATOM   1696  HB2 SER A 116      27.489  -1.712 -51.081  1.00 49.02           H  
ATOM   1697  HB3 SER A 116      28.790  -1.158 -50.016  1.00 49.02           H  
ATOM   1698  O   SER A 116      31.297  -1.548 -50.548  1.00 49.02           O  
ATOM   1699  OG  SER A 116      28.721  -3.189 -50.363  1.00 49.02           O  
ATOM   1700  HG  SER A 116      29.527  -3.201 -49.841  1.00 49.02           H  
ATOM   1701  N   VAL A 117      31.755  -2.119 -52.659  1.00 44.06           N  
ATOM   1702  H   VAL A 117      31.414  -2.202 -53.606  1.00 44.06           H  
ATOM   1703  CA  VAL A 117      33.191  -2.308 -52.406  1.00 44.06           C  
ATOM   1704  HA  VAL A 117      33.329  -2.566 -51.356  1.00 44.06           H  
ATOM   1705  C   VAL A 117      33.927  -0.994 -52.650  1.00 44.06           C  
ATOM   1706  CB  VAL A 117      33.775  -3.485 -53.206  1.00 44.06           C  
ATOM   1707  HB  VAL A 117      33.688  -3.284 -54.274  1.00 44.06           H  
ATOM   1708  O   VAL A 117      34.107  -0.564 -53.788  1.00 44.06           O  
ATOM   1709  CG1 VAL A 117      35.253  -3.707 -52.855  1.00 44.06           C  
ATOM   1710 HG11 VAL A 117      35.842  -2.833 -53.132  1.00 44.06           H  
ATOM   1711 HG12 VAL A 117      35.640  -4.563 -53.408  1.00 44.06           H  
ATOM   1712 HG13 VAL A 117      35.368  -3.889 -51.787  1.00 44.06           H  
ATOM   1713  CG2 VAL A 117      33.020  -4.785 -52.885  1.00 44.06           C  
ATOM   1714 HG21 VAL A 117      33.478  -5.617 -53.421  1.00 44.06           H  
ATOM   1715 HG22 VAL A 117      31.982  -4.706 -53.208  1.00 44.06           H  
ATOM   1716 HG23 VAL A 117      33.053  -4.986 -51.814  1.00 44.06           H  
ATOM   1717  N   VAL A 118      34.346  -0.355 -51.557  1.00 52.27           N  
ATOM   1718  H   VAL A 118      34.111  -0.756 -50.661  1.00 52.27           H  
ATOM   1719  CA  VAL A 118      35.247   0.803 -51.566  1.00 52.27           C  
ATOM   1720  HA  VAL A 118      34.825   1.562 -52.224  1.00 52.27           H  
ATOM   1721  C   VAL A 118      36.616   0.340 -52.088  1.00 52.27           C  
ATOM   1722  CB  VAL A 118      35.372   1.404 -50.149  1.00 52.27           C  
ATOM   1723  HB  VAL A 118      35.766   0.647 -49.471  1.00 52.27           H  
ATOM   1724  O   VAL A 118      37.192  -0.583 -51.507  1.00 52.27           O  
ATOM   1725  CG1 VAL A 118      36.308   2.618 -50.118  1.00 52.27           C  
ATOM   1726 HG11 VAL A 118      37.318   2.327 -50.407  1.00 52.27           H  
ATOM   1727 HG12 VAL A 118      36.353   3.023 -49.107  1.00 52.27           H  
ATOM   1728 HG13 VAL A 118      35.949   3.392 -50.796  1.00 52.27           H  
ATOM   1729  CG2 VAL A 118      34.001   1.853 -49.621  1.00 52.27           C  
ATOM   1730 HG21 VAL A 118      33.327   1.001 -49.531  1.00 52.27           H  
ATOM   1731 HG22 VAL A 118      34.115   2.298 -48.633  1.00 52.27           H  
ATOM   1732 HG23 VAL A 118      33.561   2.588 -50.295  1.00 52.27           H  
ATOM   1733  N   PRO A 119      37.150   0.922 -53.175  1.00 48.47           N  
ATOM   1734  CA  PRO A 119      38.449   0.526 -53.697  1.00 48.47           C  
ATOM   1735  HA  PRO A 119      38.492  -0.557 -53.814  1.00 48.47           H  
ATOM   1736  C   PRO A 119      39.543   0.974 -52.724  1.00 48.47           C  
ATOM   1737  CB  PRO A 119      38.555   1.184 -55.077  1.00 48.47           C  
ATOM   1738  HB2 PRO A 119      38.135   0.515 -55.827  1.00 48.47           H  
ATOM   1739  HB3 PRO A 119      39.583   1.442 -55.332  1.00 48.47           H  
ATOM   1740  O   PRO A 119      39.666   2.161 -52.419  1.00 48.47           O  
ATOM   1741  CG  PRO A 119      37.670   2.425 -54.954  1.00 48.47           C  
ATOM   1742  HG2 PRO A 119      38.249   3.246 -54.530  1.00 48.47           H  
ATOM   1743  HG3 PRO A 119      37.247   2.716 -55.915  1.00 48.47           H  
ATOM   1744  CD  PRO A 119      36.584   2.005 -53.964  1.00 48.47           C  
ATOM   1745  HD2 PRO A 119      35.713   1.637 -54.506  1.00 48.47           H  
ATOM   1746  HD3 PRO A 119      36.309   2.850 -53.334  1.00 48.47           H  
ATOM   1747  N   LEU A 120      40.345   0.022 -52.243  1.00 43.78           N  
ATOM   1748  H   LEU A 120      40.168  -0.939 -52.496  1.00 43.78           H  
ATOM   1749  CA  LEU A 120      41.576   0.328 -51.524  1.00 43.78           C  
ATOM   1750  HA  LEU A 120      41.368   1.070 -50.753  1.00 43.78           H  
ATOM   1751  C   LEU A 120      42.563   0.941 -52.519  1.00 43.78           C  
ATOM   1752  CB  LEU A 120      42.156  -0.928 -50.845  1.00 43.78           C  
ATOM   1753  HB2 LEU A 120      43.161  -0.671 -50.511  1.00 43.78           H  
ATOM   1754  HB3 LEU A 120      42.263  -1.730 -51.575  1.00 43.78           H  
ATOM   1755  O   LEU A 120      43.109   0.256 -53.381  1.00 43.78           O  
ATOM   1756  CG  LEU A 120      41.338  -1.410 -49.628  1.00 43.78           C  
ATOM   1757  HG  LEU A 120      40.648  -0.627 -49.313  1.00 43.78           H  
ATOM   1758  CD1 LEU A 120      40.534  -2.671 -49.951  1.00 43.78           C  
ATOM   1759 HD11 LEU A 120      41.204  -3.480 -50.241  1.00 43.78           H  
ATOM   1760 HD12 LEU A 120      39.838  -2.463 -50.763  1.00 43.78           H  
ATOM   1761 HD13 LEU A 120      39.961  -2.975 -49.074  1.00 43.78           H  
ATOM   1762  CD2 LEU A 120      42.260  -1.722 -48.447  1.00 43.78           C  
ATOM   1763 HD21 LEU A 120      42.803  -0.822 -48.159  1.00 43.78           H  
ATOM   1764 HD22 LEU A 120      42.973  -2.499 -48.723  1.00 43.78           H  
ATOM   1765 HD23 LEU A 120      41.669  -2.059 -47.596  1.00 43.78           H  
ATOM   1766  N   THR A 121      42.761   2.250 -52.432  1.00 45.33           N  
ATOM   1767  H   THR A 121      42.201   2.792 -51.789  1.00 45.33           H  
ATOM   1768  CA  THR A 121      43.830   2.938 -53.149  1.00 45.33           C  
ATOM   1769  HA  THR A 121      43.878   2.566 -54.172  1.00 45.33           H  
ATOM   1770  C   THR A 121      45.157   2.628 -52.466  1.00 45.33           C  
ATOM   1771  CB  THR A 121      43.579   4.451 -53.206  1.00 45.33           C  
ATOM   1772  HB  THR A 121      44.483   4.951 -53.555  1.00 45.33           H  
ATOM   1773  O   THR A 121      45.431   3.123 -51.373  1.00 45.33           O  
ATOM   1774  CG2 THR A 121      42.433   4.795 -54.158  1.00 45.33           C  
ATOM   1775 HG21 THR A 121      41.512   4.320 -53.821  1.00 45.33           H  
ATOM   1776 HG22 THR A 121      42.290   5.875 -54.174  1.00 45.33           H  
ATOM   1777 HG23 THR A 121      42.671   4.452 -55.165  1.00 45.33           H  
ATOM   1778  OG1 THR A 121      43.239   4.941 -51.930  1.00 45.33           O  
ATOM   1779  HG1 THR A 121      43.937   4.659 -51.335  1.00 45.33           H  
ATOM   1780  N   GLU A 122      45.980   1.815 -53.123  1.00 39.38           N  
ATOM   1781  H   GLU A 122      45.627   1.333 -53.937  1.00 39.38           H  
ATOM   1782  CA  GLU A 122      47.401   1.639 -52.826  1.00 39.38           C  
ATOM   1783  HA  GLU A 122      47.536   1.373 -51.778  1.00 39.38           H  
ATOM   1784  C   GLU A 122      48.137   2.958 -53.097  1.00 39.38           C  
ATOM   1785  CB  GLU A 122      47.982   0.515 -53.703  1.00 39.38           C  
ATOM   1786  HB2 GLU A 122      49.070   0.558 -53.648  1.00 39.38           H  
ATOM   1787  HB3 GLU A 122      47.680   0.693 -54.735  1.00 39.38           H  
ATOM   1788  O   GLU A 122      48.625   3.218 -54.195  1.00 39.38           O  
ATOM   1789  CG  GLU A 122      47.547  -0.893 -53.274  1.00 39.38           C  
ATOM   1790  HG2 GLU A 122      47.897  -1.068 -52.256  1.00 39.38           H  
ATOM   1791  HG3 GLU A 122      46.458  -0.939 -53.267  1.00 39.38           H  
ATOM   1792  CD  GLU A 122      48.085  -1.995 -54.207  1.00 39.38           C  
ATOM   1793  OE1 GLU A 122      48.102  -3.164 -53.764  1.00 39.38           O  
ATOM   1794  OE2 GLU A 122      48.455  -1.677 -55.362  1.00 39.38           O  
ATOM   1795  N   SER A 123      48.205   3.842 -52.104  1.00 37.83           N  
ATOM   1796  H   SER A 123      47.674   3.680 -51.261  1.00 37.83           H  
ATOM   1797  CA  SER A 123      49.131   4.971 -52.151  1.00 37.83           C  
ATOM   1798  HA  SER A 123      49.266   5.282 -53.187  1.00 37.83           H  
ATOM   1799  C   SER A 123      50.489   4.513 -51.628  1.00 37.83           C  
ATOM   1800  CB  SER A 123      48.575   6.193 -51.422  1.00 37.83           C  
ATOM   1801  HB2 SER A 123      49.291   7.012 -51.492  1.00 37.83           H  
ATOM   1802  HB3 SER A 123      47.642   6.500 -51.894  1.00 37.83           H  
ATOM   1803  O   SER A 123      50.779   4.569 -50.435  1.00 37.83           O  
ATOM   1804  OG  SER A 123      48.332   5.899 -50.066  1.00 37.83           O  
ATOM   1805  HG  SER A 123      49.123   5.481 -49.718  1.00 37.83           H  
ATOM   1806  N   SER A 124      51.327   4.045 -52.546  1.00 32.82           N  
ATOM   1807  H   SER A 124      50.976   3.907 -53.483  1.00 32.82           H  
ATOM   1808  CA  SER A 124      52.763   3.894 -52.351  1.00 32.82           C  
ATOM   1809  HA  SER A 124      52.957   3.341 -51.432  1.00 32.82           H  
ATOM   1810  C   SER A 124      53.414   5.281 -52.260  1.00 32.82           C  
ATOM   1811  CB  SER A 124      53.325   3.101 -53.541  1.00 32.82           C  
ATOM   1812  HB2 SER A 124      54.408   3.019 -53.445  1.00 32.82           H  
ATOM   1813  HB3 SER A 124      52.895   2.099 -53.542  1.00 32.82           H  
ATOM   1814  O   SER A 124      53.690   5.893 -53.292  1.00 32.82           O  
ATOM   1815  OG  SER A 124      52.999   3.748 -54.760  1.00 32.82           O  
ATOM   1816  HG  SER A 124      53.234   4.672 -54.643  1.00 32.82           H  
ATOM   1817  N   ALA A 125      53.654   5.807 -51.058  1.00 34.21           N  
ATOM   1818  H   ALA A 125      53.270   5.368 -50.234  1.00 34.21           H  
ATOM   1819  CA  ALA A 125      54.539   6.960 -50.895  1.00 34.21           C  
ATOM   1820  HA  ALA A 125      55.375   6.844 -51.585  1.00 34.21           H  
ATOM   1821  C   ALA A 125      55.118   7.075 -49.477  1.00 34.21           C  
ATOM   1822  CB  ALA A 125      53.817   8.257 -51.294  1.00 34.21           C  
ATOM   1823  HB1 ALA A 125      54.488   9.105 -51.153  1.00 34.21           H  
ATOM   1824  HB2 ALA A 125      53.508   8.227 -52.338  1.00 34.21           H  
ATOM   1825  HB3 ALA A 125      52.938   8.396 -50.665  1.00 34.21           H  
ATOM   1826  O   ALA A 125      54.413   7.385 -48.522  1.00 34.21           O  
ATOM   1827  N   SER A 126      56.442   6.921 -49.431  1.00 36.48           N  
ATOM   1828  H   SER A 126      56.864   6.595 -50.288  1.00 36.48           H  
ATOM   1829  CA  SER A 126      57.377   7.651 -48.569  1.00 36.48           C  
ATOM   1830  HA  SER A 126      58.371   7.343 -48.896  1.00 36.48           H  
ATOM   1831  C   SER A 126      57.381   7.360 -47.070  1.00 36.48           C  
ATOM   1832  CB  SER A 126      57.336   9.141 -48.891  1.00 36.48           C  
ATOM   1833  HB2 SER A 126      56.333   9.532 -48.718  1.00 36.48           H  
ATOM   1834  HB3 SER A 126      58.040   9.667 -48.246  1.00 36.48           H  
ATOM   1835  O   SER A 126      56.927   8.135 -46.236  1.00 36.48           O  
ATOM   1836  OG  SER A 126      57.716   9.323 -50.247  1.00 36.48           O  
ATOM   1837  HG  SER A 126      57.807  10.267 -50.397  1.00 36.48           H  
ATOM   1838  N   ASP A 127      58.055   6.256 -46.769  1.00 30.67           N  
ATOM   1839  H   ASP A 127      58.129   5.596 -47.530  1.00 30.67           H  
ATOM   1840  CA  ASP A 127      59.222   6.187 -45.883  1.00 30.67           C  
ATOM   1841  HA  ASP A 127      58.939   5.718 -44.940  1.00 30.67           H  
ATOM   1842  C   ASP A 127      59.901   7.543 -45.588  1.00 30.67           C  
ATOM   1843  CB  ASP A 127      60.205   5.257 -46.629  1.00 30.67           C  
ATOM   1844  HB2 ASP A 127      59.678   4.339 -46.892  1.00 30.67           H  
ATOM   1845  HB3 ASP A 127      60.516   5.725 -47.563  1.00 30.67           H  
ATOM   1846  O   ASP A 127      60.661   8.045 -46.411  1.00 30.67           O  
ATOM   1847  CG  ASP A 127      61.441   4.853 -45.828  1.00 30.67           C  
ATOM   1848  OD1 ASP A 127      61.380   4.956 -44.583  1.00 30.67           O  
ATOM   1849  OD2 ASP A 127      62.410   4.396 -46.476  1.00 30.67           O  
ATOM   1850  N   LEU A 128      59.628   8.133 -44.421  1.00 37.84           N  
ATOM   1851  H   LEU A 128      58.875   7.732 -43.881  1.00 37.84           H  
ATOM   1852  CA  LEU A 128      60.503   9.090 -43.736  1.00 37.84           C  
ATOM   1853  HA  LEU A 128      61.535   8.748 -43.808  1.00 37.84           H  
ATOM   1854  C   LEU A 128      60.114   9.119 -42.255  1.00 37.84           C  
ATOM   1855  CB  LEU A 128      60.387  10.529 -44.310  1.00 37.84           C  
ATOM   1856  HB2 LEU A 128      59.328  10.768 -44.413  1.00 37.84           H  
ATOM   1857  HB3 LEU A 128      60.797  11.208 -43.563  1.00 37.84           H  
ATOM   1858  O   LEU A 128      59.279   9.928 -41.871  1.00 37.84           O  
ATOM   1859  CG  LEU A 128      61.087  10.872 -45.638  1.00 37.84           C  
ATOM   1860  HG  LEU A 128      60.597  10.374 -46.474  1.00 37.84           H  
ATOM   1861  CD1 LEU A 128      60.930  12.367 -45.917  1.00 37.84           C  
ATOM   1862 HD11 LEU A 128      61.372  12.605 -46.885  1.00 37.84           H  
ATOM   1863 HD12 LEU A 128      61.420  12.949 -45.137  1.00 37.84           H  
ATOM   1864 HD13 LEU A 128      59.870  12.619 -45.944  1.00 37.84           H  
ATOM   1865  CD2 LEU A 128      62.586  10.553 -45.623  1.00 37.84           C  
ATOM   1866 HD21 LEU A 128      63.042  10.884 -46.556  1.00 37.84           H  
ATOM   1867 HD22 LEU A 128      62.725   9.474 -45.551  1.00 37.84           H  
ATOM   1868 HD23 LEU A 128      63.069  11.042 -44.778  1.00 37.84           H  
ATOM   1869  N   LEU A 129      60.708   8.255 -41.430  1.00 39.06           N  
ATOM   1870  H   LEU A 129      61.202   7.486 -41.860  1.00 39.06           H  
ATOM   1871  CA  LEU A 129      61.015   8.530 -40.016  1.00 39.06           C  
ATOM   1872  HA  LEU A 129      61.571   9.466 -39.964  1.00 39.06           H  
ATOM   1873  C   LEU A 129      61.899   7.391 -39.470  1.00 39.06           C  
ATOM   1874  CB  LEU A 129      59.738   8.719 -39.163  1.00 39.06           C  
ATOM   1875  HB2 LEU A 129      58.918   8.191 -39.650  1.00 39.06           H  
ATOM   1876  HB3 LEU A 129      59.872   8.258 -38.185  1.00 39.06           H  
ATOM   1877  O   LEU A 129      61.395   6.315 -39.148  1.00 39.06           O  
ATOM   1878  CG  LEU A 129      59.357  10.206 -38.950  1.00 39.06           C  
ATOM   1879  HG  LEU A 129      59.688  10.830 -39.780  1.00 39.06           H  
ATOM   1880  CD1 LEU A 129      57.842  10.344 -38.811  1.00 39.06           C  
ATOM   1881 HD11 LEU A 129      57.578  11.386 -38.628  1.00 39.06           H  
ATOM   1882 HD12 LEU A 129      57.481   9.723 -37.992  1.00 39.06           H  
ATOM   1883 HD13 LEU A 129      57.370  10.027 -39.741  1.00 39.06           H  
ATOM   1884  CD2 LEU A 129      60.033  10.809 -37.721  1.00 39.06           C  
ATOM   1885 HD21 LEU A 129      59.775  11.865 -37.642  1.00 39.06           H  
ATOM   1886 HD22 LEU A 129      61.115  10.714 -37.815  1.00 39.06           H  
ATOM   1887 HD23 LEU A 129      59.704  10.288 -36.822  1.00 39.06           H  
ATOM   1888  N   PRO A 130      63.223   7.604 -39.366  1.00 39.31           N  
ATOM   1889  CA  PRO A 130      64.134   6.649 -38.759  1.00 39.31           C  
ATOM   1890  HA  PRO A 130      63.859   5.627 -39.021  1.00 39.31           H  
ATOM   1891  C   PRO A 130      64.079   6.823 -37.237  1.00 39.31           C  
ATOM   1892  CB  PRO A 130      65.500   6.974 -39.369  1.00 39.31           C  
ATOM   1893  HB2 PRO A 130      66.322   6.699 -38.708  1.00 39.31           H  
ATOM   1894  HB3 PRO A 130      65.597   6.462 -40.326  1.00 39.31           H  
ATOM   1895  O   PRO A 130      64.612   7.783 -36.685  1.00 39.31           O  
ATOM   1896  CG  PRO A 130      65.438   8.484 -39.607  1.00 39.31           C  
ATOM   1897  HG2 PRO A 130      66.029   8.773 -40.477  1.00 39.31           H  
ATOM   1898  HG3 PRO A 130      65.793   9.012 -38.722  1.00 39.31           H  
ATOM   1899  CD  PRO A 130      63.953   8.779 -39.816  1.00 39.31           C  
ATOM   1900  HD2 PRO A 130      63.667   9.659 -39.239  1.00 39.31           H  
ATOM   1901  HD3 PRO A 130      63.761   8.944 -40.877  1.00 39.31           H  
ATOM   1902  N   GLY A 131      63.397   5.907 -36.558  1.00 40.94           N  
ATOM   1903  H   GLY A 131      62.901   5.199 -37.081  1.00 40.94           H  
ATOM   1904  CA  GLY A 131      63.454   5.756 -35.109  1.00 40.94           C  
ATOM   1905  HA2 GLY A 131      62.464   5.915 -34.681  1.00 40.94           H  
ATOM   1906  HA3 GLY A 131      64.151   6.464 -34.660  1.00 40.94           H  
ATOM   1907  C   GLY A 131      63.895   4.337 -34.796  1.00 40.94           C  
ATOM   1908  O   GLY A 131      63.104   3.408 -34.915  1.00 40.94           O  
ATOM   1909  N   GLU A 132      65.171   4.174 -34.464  1.00 42.43           N  
ATOM   1910  H   GLU A 132      65.760   4.992 -34.415  1.00 42.43           H  
ATOM   1911  CA  GLU A 132      65.778   2.913 -34.043  1.00 42.43           C  
ATOM   1912  HA  GLU A 132      65.664   2.167 -34.829  1.00 42.43           H  
ATOM   1913  C   GLU A 132      65.077   2.413 -32.771  1.00 42.43           C  
ATOM   1914  CB  GLU A 132      67.280   3.148 -33.788  1.00 42.43           C  
ATOM   1915  HB2 GLU A 132      67.718   2.229 -33.398  1.00 42.43           H  
ATOM   1916  HB3 GLU A 132      67.385   3.930 -33.036  1.00 42.43           H  
ATOM   1917  O   GLU A 132      65.175   3.032 -31.712  1.00 42.43           O  
ATOM   1918  CG  GLU A 132      68.049   3.560 -35.059  1.00 42.43           C  
ATOM   1919  HG2 GLU A 132      67.996   2.738 -35.773  1.00 42.43           H  
ATOM   1920  HG3 GLU A 132      67.561   4.423 -35.512  1.00 42.43           H  
ATOM   1921  CD  GLU A 132      69.523   3.931 -34.806  1.00 42.43           C  
ATOM   1922  OE1 GLU A 132      70.287   3.937 -35.799  1.00 42.43           O  
ATOM   1923  OE2 GLU A 132      69.877   4.251 -33.650  1.00 42.43           O  
ATOM   1924  N   ILE A 133      64.338   1.307 -32.867  1.00 45.94           N  
ATOM   1925  H   ILE A 133      64.223   0.874 -33.772  1.00 45.94           H  
ATOM   1926  CA  ILE A 133      63.790   0.615 -31.698  1.00 45.94           C  
ATOM   1927  HA  ILE A 133      63.993   1.208 -30.806  1.00 45.94           H  
ATOM   1928  C   ILE A 133      64.559  -0.697 -31.577  1.00 45.94           C  
ATOM   1929  CB  ILE A 133      62.257   0.418 -31.766  1.00 45.94           C  
ATOM   1930  HB  ILE A 133      62.050  -0.384 -32.475  1.00 45.94           H  
ATOM   1931  O   ILE A 133      64.412  -1.602 -32.397  1.00 45.94           O  
ATOM   1932  CG1 ILE A 133      61.478   1.676 -32.221  1.00 45.94           C  
ATOM   1933 HG12 ILE A 133      62.004   2.180 -33.032  1.00 45.94           H  
ATOM   1934 HG13 ILE A 133      61.394   2.382 -31.395  1.00 45.94           H  
ATOM   1935  CG2 ILE A 133      61.764  -0.002 -30.366  1.00 45.94           C  
ATOM   1936 HG21 ILE A 133      62.276  -0.910 -30.048  1.00 45.94           H  
ATOM   1937 HG22 ILE A 133      61.962   0.789 -29.644  1.00 45.94           H  
ATOM   1938 HG23 ILE A 133      60.693  -0.208 -30.389  1.00 45.94           H  
ATOM   1939  CD1 ILE A 133      60.082   1.344 -32.765  1.00 45.94           C  
ATOM   1940 HD11 ILE A 133      59.471   0.873 -31.995  1.00 45.94           H  
ATOM   1941 HD12 ILE A 133      60.168   0.674 -33.621  1.00 45.94           H  
ATOM   1942 HD13 ILE A 133      59.596   2.264 -33.087  1.00 45.94           H  
ATOM   1943  N   GLU A 134      65.422  -0.773 -30.568  1.00 38.21           N  
ATOM   1944  H   GLU A 134      65.543   0.045 -29.988  1.00 38.21           H  
ATOM   1945  CA  GLU A 134      66.232  -1.943 -30.241  1.00 38.21           C  
ATOM   1946  HA  GLU A 134      66.805  -2.238 -31.120  1.00 38.21           H  
ATOM   1947  C   GLU A 134      65.330  -3.117 -29.820  1.00 38.21           C  
ATOM   1948  CB  GLU A 134      67.221  -1.584 -29.117  1.00 38.21           C  
ATOM   1949  HB2 GLU A 134      67.762  -2.489 -28.837  1.00 38.21           H  
ATOM   1950  HB3 GLU A 134      66.654  -1.239 -28.252  1.00 38.21           H  
ATOM   1951  O   GLU A 134      64.739  -3.130 -28.739  1.00 38.21           O  
ATOM   1952  CG  GLU A 134      68.247  -0.505 -29.511  1.00 38.21           C  
ATOM   1953  HG2 GLU A 134      67.718   0.407 -29.788  1.00 38.21           H  
ATOM   1954  HG3 GLU A 134      68.796  -0.859 -30.384  1.00 38.21           H  
ATOM   1955  CD  GLU A 134      69.236  -0.178 -28.375  1.00 38.21           C  
ATOM   1956  OE1 GLU A 134      70.326   0.350 -28.685  1.00 38.21           O  
ATOM   1957  OE2 GLU A 134      68.914  -0.470 -27.199  1.00 38.21           O  
ATOM   1958  N   THR A 135      65.208  -4.130 -30.679  1.00 47.39           N  
ATOM   1959  H   THR A 135      65.581  -4.021 -31.611  1.00 47.39           H  
ATOM   1960  CA  THR A 135      64.490  -5.371 -30.367  1.00 47.39           C  
ATOM   1961  HA  THR A 135      63.731  -5.163 -29.612  1.00 47.39           H  
ATOM   1962  C   THR A 135      65.453  -6.407 -29.796  1.00 47.39           C  
ATOM   1963  CB  THR A 135      63.753  -5.930 -31.591  1.00 47.39           C  
ATOM   1964  HB  THR A 135      63.340  -6.905 -31.335  1.00 47.39           H  
ATOM   1965  O   THR A 135      66.270  -6.983 -30.515  1.00 47.39           O  
ATOM   1966  CG2 THR A 135      62.606  -5.021 -32.032  1.00 47.39           C  
ATOM   1967 HG21 THR A 135      61.901  -4.886 -31.212  1.00 47.39           H  
ATOM   1968 HG22 THR A 135      62.994  -4.049 -32.336  1.00 47.39           H  
ATOM   1969 HG23 THR A 135      62.090  -5.474 -32.878  1.00 47.39           H  
ATOM   1970  OG1 THR A 135      64.644  -6.081 -32.671  1.00 47.39           O  
ATOM   1971  HG1 THR A 135      65.429  -6.511 -32.325  1.00 47.39           H  
ATOM   1972  N   ILE A 136      65.338  -6.674 -28.496  1.00 40.11           N  
ATOM   1973  H   ILE A 136      64.708  -6.100 -27.955  1.00 40.11           H  
ATOM   1974  CA  ILE A 136      66.019  -7.782 -27.817  1.00 40.11           C  
ATOM   1975  HA  ILE A 136      67.053  -7.825 -28.158  1.00 40.11           H  
ATOM   1976  C   ILE A 136      65.324  -9.092 -28.214  1.00 40.11           C  
ATOM   1977  CB  ILE A 136      66.031  -7.519 -26.295  1.00 40.11           C  
ATOM   1978  HB  ILE A 136      65.010  -7.291 -25.990  1.00 40.11           H  
ATOM   1979  O   ILE A 136      64.179  -9.347 -27.843  1.00 40.11           O  
ATOM   1980  CG1 ILE A 136      66.942  -6.305 -25.978  1.00 40.11           C  
ATOM   1981 HG12 ILE A 136      67.095  -5.692 -26.866  1.00 40.11           H  
ATOM   1982 HG13 ILE A 136      67.925  -6.648 -25.655  1.00 40.11           H  
ATOM   1983  CG2 ILE A 136      66.500  -8.742 -25.487  1.00 40.11           C  
ATOM   1984 HG21 ILE A 136      66.554  -8.486 -24.429  1.00 40.11           H  
ATOM   1985 HG22 ILE A 136      65.794  -9.566 -25.597  1.00 40.11           H  
ATOM   1986 HG23 ILE A 136      67.484  -9.065 -25.825  1.00 40.11           H  
ATOM   1987  CD1 ILE A 136      66.346  -5.394 -24.901  1.00 40.11           C  
ATOM   1988 HD11 ILE A 136      67.032  -4.570 -24.705  1.00 40.11           H  
ATOM   1989 HD12 ILE A 136      66.189  -5.956 -23.980  1.00 40.11           H  
ATOM   1990 HD13 ILE A 136      65.396  -4.987 -25.247  1.00 40.11           H  
ATOM   1991  N   ALA A 137      66.020  -9.904 -29.009  1.00 47.05           N  
ATOM   1992  H   ALA A 137      66.924  -9.588 -29.329  1.00 47.05           H  
ATOM   1993  CA  ALA A 137      65.560 -11.202 -29.483  1.00 47.05           C  
ATOM   1994  HA  ALA A 137      64.481 -11.167 -29.634  1.00 47.05           H  
ATOM   1995  C   ALA A 137      65.867 -12.301 -28.447  1.00 47.05           C  
ATOM   1996  CB  ALA A 137      66.221 -11.468 -30.845  1.00 47.05           C  
ATOM   1997  HB1 ALA A 137      67.305 -11.490 -30.740  1.00 47.05           H  
ATOM   1998  HB2 ALA A 137      65.943 -10.684 -31.550  1.00 47.05           H  
ATOM   1999  HB3 ALA A 137      65.883 -12.429 -31.232  1.00 47.05           H  
ATOM   2000  O   ALA A 137      66.991 -12.792 -28.367  1.00 47.05           O  
ATOM   2001  N   GLU A 138      64.870 -12.716 -27.660  1.00 41.38           N  
ATOM   2002  H   GLU A 138      63.988 -12.226 -27.699  1.00 41.38           H  
ATOM   2003  CA  GLU A 138      64.928 -13.982 -26.914  1.00 41.38           C  
ATOM   2004  HA  GLU A 138      65.966 -14.184 -26.649  1.00 41.38           H  
ATOM   2005  C   GLU A 138      64.464 -15.130 -27.819  1.00 41.38           C  
ATOM   2006  CB  GLU A 138      64.139 -13.920 -25.597  1.00 41.38           C  
ATOM   2007  HB2 GLU A 138      63.360 -13.162 -25.672  1.00 41.38           H  
ATOM   2008  HB3 GLU A 138      63.665 -14.886 -25.419  1.00 41.38           H  
ATOM   2009  O   GLU A 138      63.286 -15.272 -28.158  1.00 41.38           O  
ATOM   2010  CG  GLU A 138      65.066 -13.625 -24.407  1.00 41.38           C  
ATOM   2011  HG2 GLU A 138      65.562 -12.669 -24.578  1.00 41.38           H  
ATOM   2012  HG3 GLU A 138      65.832 -14.400 -24.364  1.00 41.38           H  
ATOM   2013  CD  GLU A 138      64.324 -13.575 -23.060  1.00 41.38           C  
ATOM   2014  OE1 GLU A 138      65.020 -13.629 -22.021  1.00 41.38           O  
ATOM   2015  OE2 GLU A 138      63.073 -13.460 -23.069  1.00 41.38           O  
ATOM   2016  N   ILE A 139      65.441 -15.930 -28.238  1.00 44.51           N  
ATOM   2017  H   ILE A 139      66.371 -15.725 -27.902  1.00 44.51           H  
ATOM   2018  CA  ILE A 139      65.322 -17.023 -29.200  1.00 44.51           C  
ATOM   2019  HA  ILE A 139      64.629 -16.728 -29.988  1.00 44.51           H  
ATOM   2020  C   ILE A 139      64.770 -18.247 -28.457  1.00 44.51           C  
ATOM   2021  CB  ILE A 139      66.714 -17.318 -29.827  1.00 44.51           C  
ATOM   2022  HB  ILE A 139      67.300 -17.865 -29.089  1.00 44.51           H  
ATOM   2023  O   ILE A 139      65.470 -18.838 -27.637  1.00 44.51           O  
ATOM   2024  CG1 ILE A 139      67.537 -16.059 -30.215  1.00 44.51           C  
ATOM   2025 HG12 ILE A 139      67.212 -15.688 -31.187  1.00 44.51           H  
ATOM   2026 HG13 ILE A 139      67.401 -15.248 -29.498  1.00 44.51           H  
ATOM   2027  CG2 ILE A 139      66.540 -18.217 -31.066  1.00 44.51           C  
ATOM   2028 HG21 ILE A 139      65.967 -17.696 -31.832  1.00 44.51           H  
ATOM   2029 HG22 ILE A 139      66.016 -19.133 -30.793  1.00 44.51           H  
ATOM   2030 HG23 ILE A 139      67.513 -18.492 -31.474  1.00 44.51           H  
ATOM   2031  CD1 ILE A 139      69.046 -16.331 -30.243  1.00 44.51           C  
ATOM   2032 HD11 ILE A 139      69.381 -16.669 -29.263  1.00 44.51           H  
ATOM   2033 HD12 ILE A 139      69.283 -17.089 -30.990  1.00 44.51           H  
ATOM   2034 HD13 ILE A 139      69.572 -15.412 -30.499  1.00 44.51           H  
ATOM   2035  N   HIS A 140      63.527 -18.644 -28.730  1.00 51.55           N  
ATOM   2036  H   HIS A 140      62.988 -18.127 -29.410  1.00 51.55           H  
ATOM   2037  CA  HIS A 140      62.999 -19.926 -28.253  1.00 51.55           C  
ATOM   2038  HA  HIS A 140      63.537 -20.196 -27.345  1.00 51.55           H  
ATOM   2039  C   HIS A 140      63.237 -21.011 -29.321  1.00 51.55           C  
ATOM   2040  CB  HIS A 140      61.525 -19.801 -27.853  1.00 51.55           C  
ATOM   2041  HB2 HIS A 140      61.125 -20.799 -27.674  1.00 51.55           H  
ATOM   2042  HB3 HIS A 140      60.960 -19.357 -28.674  1.00 51.55           H  
ATOM   2043  O   HIS A 140      62.961 -20.763 -30.498  1.00 51.55           O  
ATOM   2044  CG  HIS A 140      61.326 -18.980 -26.602  1.00 51.55           C  
ATOM   2045  CD2 HIS A 140      61.274 -19.452 -25.317  1.00 51.55           C  
ATOM   2046  HD2 HIS A 140      61.350 -20.487 -25.018  1.00 51.55           H  
ATOM   2047  ND1 HIS A 140      61.214 -17.609 -26.531  1.00 51.55           N  
ATOM   2048  HD1 HIS A 140      61.393 -16.959 -27.284  1.00 51.55           H  
ATOM   2049  CE1 HIS A 140      61.092 -17.269 -25.237  1.00 51.55           C  
ATOM   2050  HE1 HIS A 140      61.069 -16.257 -24.861  1.00 51.55           H  
ATOM   2051  NE2 HIS A 140      61.108 -18.362 -24.459  1.00 51.55           N  
ATOM   2052  N   PRO A 141      63.764 -22.194 -28.952  1.00 54.37           N  
ATOM   2053  CA  PRO A 141      64.075 -23.264 -29.896  1.00 54.37           C  
ATOM   2054  HA  PRO A 141      64.693 -22.863 -30.699  1.00 54.37           H  
ATOM   2055  C   PRO A 141      62.802 -23.864 -30.511  1.00 54.37           C  
ATOM   2056  CB  PRO A 141      64.899 -24.288 -29.108  1.00 54.37           C  
ATOM   2057  HB2 PRO A 141      64.717 -25.310 -29.441  1.00 54.37           H  
ATOM   2058  HB3 PRO A 141      65.958 -24.044 -29.197  1.00 54.37           H  
ATOM   2059  O   PRO A 141      61.832 -24.162 -29.815  1.00 54.37           O  
ATOM   2060  CG  PRO A 141      64.450 -24.074 -27.663  1.00 54.37           C  
ATOM   2061  HG2 PRO A 141      63.538 -24.641 -27.479  1.00 54.37           H  
ATOM   2062  HG3 PRO A 141      65.226 -24.356 -26.951  1.00 54.37           H  
ATOM   2063  CD  PRO A 141      64.142 -22.581 -27.602  1.00 54.37           C  
ATOM   2064  HD2 PRO A 141      63.332 -22.399 -26.895  1.00 54.37           H  
ATOM   2065  HD3 PRO A 141      65.035 -22.032 -27.305  1.00 54.37           H  
ATOM   2066  N   VAL A 142      62.828 -24.028 -31.835  1.00 52.45           N  
ATOM   2067  H   VAL A 142      63.678 -23.775 -32.318  1.00 52.45           H  
ATOM   2068  CA  VAL A 142      61.726 -24.543 -32.660  1.00 52.45           C  
ATOM   2069  HA  VAL A 142      60.828 -23.982 -32.403  1.00 52.45           H  
ATOM   2070  C   VAL A 142      61.518 -26.045 -32.390  1.00 52.45           C  
ATOM   2071  CB  VAL A 142      62.023 -24.280 -34.152  1.00 52.45           C  
ATOM   2072  HB  VAL A 142      62.979 -24.737 -34.411  1.00 52.45           H  
ATOM   2073  O   VAL A 142      62.498 -26.791 -32.430  1.00 52.45           O  
ATOM   2074  CG1 VAL A 142      60.950 -24.851 -35.086  1.00 52.45           C  
ATOM   2075 HG11 VAL A 142      61.185 -24.599 -36.120  1.00 52.45           H  
ATOM   2076 HG12 VAL A 142      59.971 -24.443 -34.832  1.00 52.45           H  
ATOM   2077 HG13 VAL A 142      60.918 -25.937 -35.008  1.00 52.45           H  
ATOM   2078  CG2 VAL A 142      62.120 -22.770 -34.427  1.00 52.45           C  
ATOM   2079 HG21 VAL A 142      62.319 -22.600 -35.485  1.00 52.45           H  
ATOM   2080 HG22 VAL A 142      61.184 -22.281 -34.158  1.00 52.45           H  
ATOM   2081 HG23 VAL A 142      62.932 -22.325 -33.852  1.00 52.45           H  
ATOM   2082  N   PRO A 143      60.283 -26.521 -32.134  1.00 46.14           N  
ATOM   2083  CA  PRO A 143      59.998 -27.945 -31.963  1.00 46.14           C  
ATOM   2084  HA  PRO A 143      60.706 -28.364 -31.247  1.00 46.14           H  
ATOM   2085  C   PRO A 143      60.110 -28.693 -33.300  1.00 46.14           C  
ATOM   2086  CB  PRO A 143      58.577 -28.035 -31.382  1.00 46.14           C  
ATOM   2087  HB2 PRO A 143      57.879 -28.389 -32.141  1.00 46.14           H  
ATOM   2088  HB3 PRO A 143      58.546 -28.694 -30.514  1.00 46.14           H  
ATOM   2089  O   PRO A 143      59.522 -28.271 -34.295  1.00 46.14           O  
ATOM   2090  CG  PRO A 143      58.214 -26.600 -31.000  1.00 46.14           C  
ATOM   2091  HG2 PRO A 143      58.511 -26.414 -29.968  1.00 46.14           H  
ATOM   2092  HG3 PRO A 143      57.151 -26.400 -31.135  1.00 46.14           H  
ATOM   2093  CD  PRO A 143      59.069 -25.750 -31.929  1.00 46.14           C  
ATOM   2094  HD2 PRO A 143      58.562 -25.610 -32.883  1.00 46.14           H  
ATOM   2095  HD3 PRO A 143      59.258 -24.791 -31.447  1.00 46.14           H  
ATOM   2096  N   GLU A 144      60.831 -29.818 -33.313  1.00 45.90           N  
ATOM   2097  H   GLU A 144      61.333 -30.071 -32.474  1.00 45.90           H  
ATOM   2098  CA  GLU A 144      60.924 -30.763 -34.436  1.00 45.90           C  
ATOM   2099  HA  GLU A 144      61.235 -30.230 -35.335  1.00 45.90           H  
ATOM   2100  C   GLU A 144      59.549 -31.404 -34.722  1.00 45.90           C  
ATOM   2101  CB  GLU A 144      61.980 -31.849 -34.127  1.00 45.90           C  
ATOM   2102  HB2 GLU A 144      61.866 -32.655 -34.852  1.00 45.90           H  
ATOM   2103  HB3 GLU A 144      61.782 -32.252 -33.134  1.00 45.90           H  
ATOM   2104  O   GLU A 144      59.205 -32.463 -34.199  1.00 45.90           O  
ATOM   2105  CG  GLU A 144      63.436 -31.361 -34.207  1.00 45.90           C  
ATOM   2106  HG2 GLU A 144      63.617 -30.977 -35.211  1.00 45.90           H  
ATOM   2107  HG3 GLU A 144      63.571 -30.539 -33.504  1.00 45.90           H  
ATOM   2108  CD  GLU A 144      64.460 -32.468 -33.879  1.00 45.90           C  
ATOM   2109  OE1 GLU A 144      65.583 -32.405 -34.431  1.00 45.90           O  
ATOM   2110  OE2 GLU A 144      64.137 -33.357 -33.058  1.00 45.90           O  
ATOM   2111  N   GLY A 145      58.722 -30.731 -35.523  1.00 46.69           N  
ATOM   2112  H   GLY A 145      59.009 -29.807 -35.813  1.00 46.69           H  
ATOM   2113  CA  GLY A 145      57.493 -31.285 -36.096  1.00 46.69           C  
ATOM   2114  HA2 GLY A 145      56.774 -30.483 -36.264  1.00 46.69           H  
ATOM   2115  HA3 GLY A 145      57.059 -31.995 -35.392  1.00 46.69           H  
ATOM   2116  C   GLY A 145      57.765 -31.980 -37.438  1.00 46.69           C  
ATOM   2117  O   GLY A 145      58.682 -31.579 -38.156  1.00 46.69           O  
ATOM   2118  N   PRO A 146      57.002 -33.029 -37.796  1.00 45.94           N  
ATOM   2119  CA  PRO A 146      57.309 -33.880 -38.938  1.00 45.94           C  
ATOM   2120  HA  PRO A 146      58.350 -34.197 -38.874  1.00 45.94           H  
ATOM   2121  C   PRO A 146      57.097 -33.148 -40.266  1.00 45.94           C  
ATOM   2122  CB  PRO A 146      56.407 -35.108 -38.787  1.00 45.94           C  
ATOM   2123  HB2 PRO A 146      56.144 -35.549 -39.748  1.00 45.94           H  
ATOM   2124  HB3 PRO A 146      56.897 -35.843 -38.148  1.00 45.94           H  
ATOM   2125  O   PRO A 146      56.130 -32.411 -40.448  1.00 45.94           O  
ATOM   2126  CG  PRO A 146      55.184 -34.540 -38.066  1.00 45.94           C  
ATOM   2127  HG2 PRO A 146      54.651 -35.307 -37.504  1.00 45.94           H  
ATOM   2128  HG3 PRO A 146      54.522 -34.068 -38.791  1.00 45.94           H  
ATOM   2129  CD  PRO A 146      55.778 -33.472 -37.149  1.00 45.94           C  
ATOM   2130  HD2 PRO A 146      55.076 -32.648 -37.022  1.00 45.94           H  
ATOM   2131  HD3 PRO A 146      56.022 -33.916 -36.184  1.00 45.94           H  
ATOM   2132  N   VAL A 147      58.023 -33.397 -41.191  1.00 48.64           N  
ATOM   2133  H   VAL A 147      58.781 -34.005 -40.915  1.00 48.64           H  
ATOM   2134  CA  VAL A 147      58.061 -32.902 -42.570  1.00 48.64           C  
ATOM   2135  HA  VAL A 147      58.148 -31.816 -42.562  1.00 48.64           H  
ATOM   2136  C   VAL A 147      56.766 -33.296 -43.285  1.00 48.64           C  
ATOM   2137  CB  VAL A 147      59.296 -33.505 -43.285  1.00 48.64           C  
ATOM   2138  HB  VAL A 147      59.184 -34.587 -43.354  1.00 48.64           H  
ATOM   2139  O   VAL A 147      56.590 -34.453 -43.656  1.00 48.64           O  
ATOM   2140  CG1 VAL A 147      59.477 -32.946 -44.700  1.00 48.64           C  
ATOM   2141 HG11 VAL A 147      58.616 -33.209 -45.315  1.00 48.64           H  
ATOM   2142 HG12 VAL A 147      60.364 -33.379 -45.164  1.00 48.64           H  
ATOM   2143 HG13 VAL A 147      59.575 -31.861 -44.668  1.00 48.64           H  
ATOM   2144  CG2 VAL A 147      60.595 -33.230 -42.505  1.00 48.64           C  
ATOM   2145 HG21 VAL A 147      60.587 -33.740 -41.542  1.00 48.64           H  
ATOM   2146 HG22 VAL A 147      60.710 -32.158 -42.344  1.00 48.64           H  
ATOM   2147 HG23 VAL A 147      61.449 -33.599 -43.072  1.00 48.64           H  
ATOM   2148  N   VAL A 148      55.833 -32.357 -43.439  1.00 47.93           N  
ATOM   2149  H   VAL A 148      55.984 -31.444 -43.035  1.00 47.93           H  
ATOM   2150  CA  VAL A 148      54.651 -32.564 -44.281  1.00 47.93           C  
ATOM   2151  HA  VAL A 148      54.383 -33.620 -44.255  1.00 47.93           H  
ATOM   2152  C   VAL A 148      55.047 -32.216 -45.711  1.00 47.93           C  
ATOM   2153  CB  VAL A 148      53.420 -31.787 -43.780  1.00 47.93           C  
ATOM   2154  HB  VAL A 148      53.638 -30.719 -43.773  1.00 47.93           H  
ATOM   2155  O   VAL A 148      55.417 -31.079 -46.006  1.00 47.93           O  
ATOM   2156  CG1 VAL A 148      52.201 -32.042 -44.677  1.00 47.93           C  
ATOM   2157 HG11 VAL A 148      52.395 -31.674 -45.685  1.00 47.93           H  
ATOM   2158 HG12 VAL A 148      51.979 -33.108 -44.722  1.00 47.93           H  
ATOM   2159 HG13 VAL A 148      51.334 -31.508 -44.286  1.00 47.93           H  
ATOM   2160  CG2 VAL A 148      53.041 -32.227 -42.358  1.00 47.93           C  
ATOM   2161 HG21 VAL A 148      53.843 -31.974 -41.664  1.00 47.93           H  
ATOM   2162 HG22 VAL A 148      52.139 -31.707 -42.038  1.00 47.93           H  
ATOM   2163 HG23 VAL A 148      52.870 -33.303 -42.330  1.00 47.93           H  
ATOM   2164  N   ASP A 149      55.023 -33.237 -46.567  1.00 45.79           N  
ATOM   2165  H   ASP A 149      54.793 -34.149 -46.201  1.00 45.79           H  
ATOM   2166  CA  ASP A 149      55.342 -33.169 -47.989  1.00 45.79           C  
ATOM   2167  HA  ASP A 149      56.410 -32.976 -48.096  1.00 45.79           H  
ATOM   2168  C   ASP A 149      54.578 -32.035 -48.687  1.00 45.79           C  
ATOM   2169  CB  ASP A 149      55.017 -34.518 -48.657  1.00 45.79           C  
ATOM   2170  HB2 ASP A 149      54.930 -34.358 -49.732  1.00 45.79           H  
ATOM   2171  HB3 ASP A 149      54.052 -34.877 -48.301  1.00 45.79           H  
ATOM   2172  O   ASP A 149      53.349 -31.954 -48.652  1.00 45.79           O  
ATOM   2173  CG  ASP A 149      56.090 -35.592 -48.447  1.00 45.79           C  
ATOM   2174  OD1 ASP A 149      57.288 -35.231 -48.476  1.00 45.79           O  
ATOM   2175  OD2 ASP A 149      55.704 -36.776 -48.319  1.00 45.79           O  
ATOM   2176  N   SER A 150      55.329 -31.161 -49.355  1.00 48.18           N  
ATOM   2177  H   SER A 150      56.318 -31.354 -49.420  1.00 48.18           H  
ATOM   2178  CA  SER A 150      54.792 -30.101 -50.206  1.00 48.18           C  
ATOM   2179  HA  SER A 150      53.927 -29.673 -49.701  1.00 48.18           H  
ATOM   2180  C   SER A 150      54.354 -30.701 -51.552  1.00 48.18           C  
ATOM   2181  CB  SER A 150      55.816 -28.970 -50.385  1.00 48.18           C  
ATOM   2182  HB2 SER A 150      55.742 -28.298 -49.530  1.00 48.18           H  
ATOM   2183  HB3 SER A 150      55.575 -28.404 -51.285  1.00 48.18           H  
ATOM   2184  O   SER A 150      55.147 -31.387 -52.205  1.00 48.18           O  
ATOM   2185  OG  SER A 150      57.152 -29.442 -50.464  1.00 48.18           O  
ATOM   2186  HG  SER A 150      57.436 -29.668 -49.575  1.00 48.18           H  
ATOM   2187  N   PRO A 151      53.104 -30.491 -52.005  1.00 48.86           N  
ATOM   2188  CA  PRO A 151      52.613 -31.129 -53.217  1.00 48.86           C  
ATOM   2189  HA  PRO A 151      52.920 -32.175 -53.218  1.00 48.86           H  
ATOM   2190  C   PRO A 151      53.180 -30.447 -54.470  1.00 48.86           C  
ATOM   2191  CB  PRO A 151      51.087 -31.085 -53.119  1.00 48.86           C  
ATOM   2192  HB2 PRO A 151      50.611 -31.022 -54.098  1.00 48.86           H  
ATOM   2193  HB3 PRO A 151      50.734 -31.964 -52.580  1.00 48.86           H  
ATOM   2194  O   PRO A 151      53.065 -29.239 -54.673  1.00 48.86           O  
ATOM   2195  CG  PRO A 151      50.823 -29.838 -52.277  1.00 48.86           C  
ATOM   2196  HG2 PRO A 151      50.808 -28.960 -52.921  1.00 48.86           H  
ATOM   2197  HG3 PRO A 151      49.888 -29.916 -51.721  1.00 48.86           H  
ATOM   2198  CD  PRO A 151      52.031 -29.763 -51.342  1.00 48.86           C  
ATOM   2199  HD2 PRO A 151      52.307 -28.723 -51.167  1.00 48.86           H  
ATOM   2200  HD3 PRO A 151      51.791 -30.253 -50.398  1.00 48.86           H  
ATOM   2201  N   VAL A 152      53.785 -31.260 -55.337  1.00 47.90           N  
ATOM   2202  H   VAL A 152      53.876 -32.227 -55.060  1.00 47.90           H  
ATOM   2203  CA  VAL A 152      54.322 -30.873 -56.647  1.00 47.90           C  
ATOM   2204  HA  VAL A 152      54.964 -30.002 -56.516  1.00 47.90           H  
ATOM   2205  C   VAL A 152      53.170 -30.502 -57.585  1.00 47.90           C  
ATOM   2206  CB  VAL A 152      55.171 -32.027 -57.225  1.00 47.90           C  
ATOM   2207  HB  VAL A 152      54.565 -32.933 -57.247  1.00 47.90           H  
ATOM   2208  O   VAL A 152      52.347 -31.342 -57.952  1.00 47.90           O  
ATOM   2209  CG1 VAL A 152      55.664 -31.749 -58.652  1.00 47.90           C  
ATOM   2210 HG11 VAL A 152      56.290 -32.574 -58.993  1.00 47.90           H  
ATOM   2211 HG12 VAL A 152      56.247 -30.827 -58.671  1.00 47.90           H  
ATOM   2212 HG13 VAL A 152      54.820 -31.653 -59.335  1.00 47.90           H  
ATOM   2213  CG2 VAL A 152      56.410 -32.299 -56.358  1.00 47.90           C  
ATOM   2214 HG21 VAL A 152      56.915 -33.198 -56.711  1.00 47.90           H  
ATOM   2215 HG22 VAL A 152      57.099 -31.456 -56.405  1.00 47.90           H  
ATOM   2216 HG23 VAL A 152      56.127 -32.459 -55.318  1.00 47.90           H  
ATOM   2217  N   VAL A 153      53.127 -29.241 -58.012  1.00 44.81           N  
ATOM   2218  H   VAL A 153      53.779 -28.586 -57.606  1.00 44.81           H  
ATOM   2219  CA  VAL A 153      52.131 -28.725 -58.962  1.00 44.81           C  
ATOM   2220  HA  VAL A 153      51.152 -29.110 -58.676  1.00 44.81           H  
ATOM   2221  C   VAL A 153      52.464 -29.232 -60.369  1.00 44.81           C  
ATOM   2222  CB  VAL A 153      52.065 -27.183 -58.900  1.00 44.81           C  
ATOM   2223  HB  VAL A 153      53.019 -26.764 -59.219  1.00 44.81           H  
ATOM   2224  O   VAL A 153      53.402 -28.757 -61.008  1.00 44.81           O  
ATOM   2225  CG1 VAL A 153      50.960 -26.638 -59.816  1.00 44.81           C  
ATOM   2226 HG11 VAL A 153      50.864 -25.561 -59.680  1.00 44.81           H  
ATOM   2227 HG12 VAL A 153      50.008 -27.111 -59.576  1.00 44.81           H  
ATOM   2228 HG13 VAL A 153      51.210 -26.832 -60.859  1.00 44.81           H  
ATOM   2229  CG2 VAL A 153      51.783 -26.691 -57.472  1.00 44.81           C  
ATOM   2230 HG21 VAL A 153      52.593 -26.972 -56.799  1.00 44.81           H  
ATOM   2231 HG22 VAL A 153      50.853 -27.120 -57.100  1.00 44.81           H  
ATOM   2232 HG23 VAL A 153      51.704 -25.604 -57.460  1.00 44.81           H  
ATOM   2233  N   THR A 154      51.706 -30.209 -60.871  1.00 49.15           N  
ATOM   2234  H   THR A 154      50.962 -30.581 -60.299  1.00 49.15           H  
ATOM   2235  CA  THR A 154      51.822 -30.671 -62.264  1.00 49.15           C  
ATOM   2236  HA  THR A 154      52.837 -30.470 -62.605  1.00 49.15           H  
ATOM   2237  C   THR A 154      50.886 -29.866 -63.163  1.00 49.15           C  
ATOM   2238  CB  THR A 154      51.626 -32.186 -62.425  1.00 49.15           C  
ATOM   2239  HB  THR A 154      51.540 -32.414 -63.488  1.00 49.15           H  
ATOM   2240  O   THR A 154      49.664 -29.897 -63.046  1.00 49.15           O  
ATOM   2241  CG2 THR A 154      52.811 -32.969 -61.861  1.00 49.15           C  
ATOM   2242 HG21 THR A 154      52.926 -32.765 -60.796  1.00 49.15           H  
ATOM   2243 HG22 THR A 154      53.725 -32.680 -62.379  1.00 49.15           H  
ATOM   2244 HG23 THR A 154      52.646 -34.036 -62.007  1.00 49.15           H  
ATOM   2245  OG1 THR A 154      50.477 -32.655 -61.768  1.00 49.15           O  
ATOM   2246  HG1 THR A 154      50.673 -32.708 -60.829  1.00 49.15           H  
ATOM   2247  N   THR A 155      51.477 -29.105 -64.080  1.00 49.23           N  
ATOM   2248  H   THR A 155      52.487 -29.074 -64.111  1.00 49.23           H  
ATOM   2249  CA  THR A 155      50.780 -28.237 -65.030  1.00 49.23           C  
ATOM   2250  HA  THR A 155      49.893 -27.824 -64.551  1.00 49.23           H  
ATOM   2251  C   THR A 155      50.315 -29.046 -66.242  1.00 49.23           C  
ATOM   2252  CB  THR A 155      51.688 -27.059 -65.430  1.00 49.23           C  
ATOM   2253  HB  THR A 155      51.230 -26.506 -66.250  1.00 49.23           H  
ATOM   2254  O   THR A 155      50.963 -29.080 -67.286  1.00 49.23           O  
ATOM   2255  CG2 THR A 155      51.923 -26.103 -64.261  1.00 49.23           C  
ATOM   2256 HG21 THR A 155      52.518 -25.251 -64.590  1.00 49.23           H  
ATOM   2257 HG22 THR A 155      50.967 -25.734 -63.890  1.00 49.23           H  
ATOM   2258 HG23 THR A 155      52.443 -26.610 -63.449  1.00 49.23           H  
ATOM   2259  OG1 THR A 155      52.966 -27.513 -65.817  1.00 49.23           O  
ATOM   2260  HG1 THR A 155      53.542 -26.747 -65.874  1.00 49.23           H  
ATOM   2261  N   SER A 156      49.170 -29.723 -66.133  1.00 56.41           N  
ATOM   2262  H   SER A 156      48.686 -29.712 -65.247  1.00 56.41           H  
ATOM   2263  CA  SER A 156      48.491 -30.282 -67.308  1.00 56.41           C  
ATOM   2264  HA  SER A 156      49.124 -30.112 -68.179  1.00 56.41           H  
ATOM   2265  C   SER A 156      47.194 -29.522 -67.590  1.00 56.41           C  
ATOM   2266  CB  SER A 156      48.369 -31.806 -67.249  1.00 56.41           C  
ATOM   2267  HB2 SER A 156      48.094 -32.175 -68.237  1.00 56.41           H  
ATOM   2268  HB3 SER A 156      49.334 -32.234 -66.979  1.00 56.41           H  
ATOM   2269  O   SER A 156      46.428 -29.179 -66.695  1.00 56.41           O  
ATOM   2270  OG  SER A 156      47.395 -32.234 -66.332  1.00 56.41           O  
ATOM   2271  HG  SER A 156      47.603 -31.909 -65.453  1.00 56.41           H  
ATOM   2272  N   LYS A 157      47.032 -29.152 -68.863  1.00 56.81           N  
ATOM   2273  H   LYS A 157      47.718 -29.512 -69.511  1.00 56.81           H  
ATOM   2274  CA  LYS A 157      46.021 -28.238 -69.408  1.00 56.81           C  
ATOM   2275  HA  LYS A 157      46.257 -27.214 -69.120  1.00 56.81           H  
ATOM   2276  C   LYS A 157      44.605 -28.562 -68.904  1.00 56.81           C  
ATOM   2277  CB  LYS A 157      46.056 -28.373 -70.944  1.00 56.81           C  
ATOM   2278  HB2 LYS A 157      45.905 -29.421 -71.205  1.00 56.81           H  
ATOM   2279  HB3 LYS A 157      45.220 -27.808 -71.358  1.00 56.81           H  
ATOM   2280  O   LYS A 157      43.992 -29.497 -69.408  1.00 56.81           O  
ATOM   2281  CG  LYS A 157      47.348 -27.873 -71.609  1.00 56.81           C  
ATOM   2282  HG2 LYS A 157      48.217 -28.343 -71.147  1.00 56.81           H  
ATOM   2283  HG3 LYS A 157      47.420 -26.793 -71.482  1.00 56.81           H  
ATOM   2284  CD  LYS A 157      47.329 -28.223 -73.104  1.00 56.81           C  
ATOM   2285  HD2 LYS A 157      47.344 -29.308 -73.210  1.00 56.81           H  
ATOM   2286  HD3 LYS A 157      46.414 -27.837 -73.553  1.00 56.81           H  
ATOM   2287  CE  LYS A 157      48.541 -27.613 -73.815  1.00 56.81           C  
ATOM   2288  HE2 LYS A 157      49.444 -27.921 -73.289  1.00 56.81           H  
ATOM   2289  HE3 LYS A 157      48.472 -26.527 -73.745  1.00 56.81           H  
ATOM   2290  NZ  LYS A 157      48.607 -28.033 -75.237  1.00 56.81           N  
ATOM   2291  HZ1 LYS A 157      47.766 -27.756 -75.724  1.00 56.81           H  
ATOM   2292  HZ2 LYS A 157      48.704 -29.036 -75.304  1.00 56.81           H  
ATOM   2293  HZ3 LYS A 157      49.398 -27.602 -75.694  1.00 56.81           H  
ATOM   2294  N   GLY A 158      44.063 -27.744 -68.001  1.00 54.59           N  
ATOM   2295  H   GLY A 158      44.659 -27.076 -67.533  1.00 54.59           H  
ATOM   2296  CA  GLY A 158      42.611 -27.659 -67.796  1.00 54.59           C  
ATOM   2297  HA2 GLY A 158      42.253 -26.746 -68.272  1.00 54.59           H  
ATOM   2298  HA3 GLY A 158      42.118 -28.494 -68.294  1.00 54.59           H  
ATOM   2299  C   GLY A 158      42.084 -27.653 -66.362  1.00 54.59           C  
ATOM   2300  O   GLY A 158      40.896 -27.402 -66.203  1.00 54.59           O  
ATOM   2301  N   SER A 159      42.897 -27.873 -65.324  1.00 56.23           N  
ATOM   2302  H   SER A 159      43.858 -28.145 -65.476  1.00 56.23           H  
ATOM   2303  CA  SER A 159      42.430 -27.754 -63.931  1.00 56.23           C  
ATOM   2304  HA  SER A 159      41.341 -27.718 -63.916  1.00 56.23           H  
ATOM   2305  C   SER A 159      42.928 -26.460 -63.284  1.00 56.23           C  
ATOM   2306  CB  SER A 159      42.805 -28.990 -63.111  1.00 56.23           C  
ATOM   2307  HB2 SER A 159      42.440 -28.872 -62.091  1.00 56.23           H  
ATOM   2308  HB3 SER A 159      42.336 -29.870 -63.550  1.00 56.23           H  
ATOM   2309  O   SER A 159      44.130 -26.196 -63.260  1.00 56.23           O  
ATOM   2310  OG  SER A 159      44.204 -29.173 -63.090  1.00 56.23           O  
ATOM   2311  HG  SER A 159      44.614 -28.366 -62.770  1.00 56.23           H  
ATOM   2312  N   SER A 160      42.003 -25.651 -62.765  1.00 51.75           N  
ATOM   2313  H   SER A 160      41.036 -25.942 -62.788  1.00 51.75           H  
ATOM   2314  CA  SER A 160      42.282 -24.436 -61.993  1.00 51.75           C  
ATOM   2315  HA  SER A 160      42.830 -23.731 -62.618  1.00 51.75           H  
ATOM   2316  C   SER A 160      43.122 -24.760 -60.755  1.00 51.75           C  
ATOM   2317  CB  SER A 160      40.956 -23.791 -61.567  1.00 51.75           C  
ATOM   2318  HB2 SER A 160      41.147 -22.988 -60.856  1.00 51.75           H  
ATOM   2319  HB3 SER A 160      40.462 -23.373 -62.444  1.00 51.75           H  
ATOM   2320  O   SER A 160      42.750 -25.632 -59.970  1.00 51.75           O  
ATOM   2321  OG  SER A 160      40.108 -24.762 -60.982  1.00 51.75           O  
ATOM   2322  HG  SER A 160      40.563 -25.133 -60.223  1.00 51.75           H  
ATOM   2323  N   ALA A 161      44.244 -24.060 -60.587  1.00 59.46           N  
ATOM   2324  H   ALA A 161      44.487 -23.354 -61.267  1.00 59.46           H  
ATOM   2325  CA  ALA A 161      45.100 -24.174 -59.413  1.00 59.46           C  
ATOM   2326  HA  ALA A 161      45.340 -25.224 -59.245  1.00 59.46           H  
ATOM   2327  C   ALA A 161      44.357 -23.634 -58.182  1.00 59.46           C  
ATOM   2328  CB  ALA A 161      46.405 -23.412 -59.689  1.00 59.46           C  
ATOM   2329  HB1 ALA A 161      46.907 -23.834 -60.559  1.00 59.46           H  
ATOM   2330  HB2 ALA A 161      47.063 -23.499 -58.825  1.00 59.46           H  
ATOM   2331  HB3 ALA A 161      46.194 -22.357 -59.863  1.00 59.46           H  
ATOM   2332  O   ALA A 161      44.013 -22.454 -58.131  1.00 59.46           O  
ATOM   2333  N   ILE A 162      44.080 -24.503 -57.213  1.00 52.70           N  
ATOM   2334  H   ILE A 162      44.378 -25.463 -57.316  1.00 52.70           H  
ATOM   2335  CA  ILE A 162      43.522 -24.107 -55.920  1.00 52.70           C  
ATOM   2336  HA  ILE A 162      42.869 -23.244 -56.052  1.00 52.70           H  
ATOM   2337  C   ILE A 162      44.713 -23.689 -55.058  1.00 52.70           C  
ATOM   2338  CB  ILE A 162      42.676 -25.248 -55.309  1.00 52.70           C  
ATOM   2339  HB  ILE A 162      43.313 -26.123 -55.182  1.00 52.70           H  
ATOM   2340  O   ILE A 162      45.533 -24.522 -54.681  1.00 52.70           O  
ATOM   2341  CG1 ILE A 162      41.506 -25.616 -56.257  1.00 52.70           C  
ATOM   2342 HG12 ILE A 162      41.892 -25.804 -57.259  1.00 52.70           H  
ATOM   2343 HG13 ILE A 162      40.812 -24.778 -56.321  1.00 52.70           H  
ATOM   2344  CG2 ILE A 162      42.140 -24.830 -53.926  1.00 52.70           C  
ATOM   2345 HG21 ILE A 162      41.459 -23.984 -54.018  1.00 52.70           H  
ATOM   2346 HG22 ILE A 162      42.960 -24.556 -53.263  1.00 52.70           H  
ATOM   2347 HG23 ILE A 162      41.617 -25.662 -53.454  1.00 52.70           H  
ATOM   2348  CD1 ILE A 162      40.735 -26.876 -55.847  1.00 52.70           C  
ATOM   2349 HD11 ILE A 162      39.998 -27.112 -56.615  1.00 52.70           H  
ATOM   2350 HD12 ILE A 162      41.423 -27.715 -55.744  1.00 52.70           H  
ATOM   2351 HD13 ILE A 162      40.213 -26.714 -54.905  1.00 52.70           H  
ATOM   2352  N   LEU A 163      44.847 -22.383 -54.831  1.00 64.12           N  
ATOM   2353  H   LEU A 163      44.146 -21.758 -55.203  1.00 64.12           H  
ATOM   2354  CA  LEU A 163      45.865 -21.802 -53.964  1.00 64.12           C  
ATOM   2355  HA  LEU A 163      46.764 -22.418 -53.990  1.00 64.12           H  
ATOM   2356  C   LEU A 163      45.314 -21.784 -52.532  1.00 64.12           C  
ATOM   2357  CB  LEU A 163      46.201 -20.390 -54.492  1.00 64.12           C  
ATOM   2358  HB2 LEU A 163      46.379 -20.437 -55.566  1.00 64.12           H  
ATOM   2359  HB3 LEU A 163      45.331 -19.752 -54.335  1.00 64.12           H  
ATOM   2360  O   LEU A 163      44.426 -20.989 -52.228  1.00 64.12           O  
ATOM   2361  CG  LEU A 163      47.424 -19.742 -53.815  1.00 64.12           C  
ATOM   2362  HG  LEU A 163      47.410 -19.951 -52.745  1.00 64.12           H  
ATOM   2363  CD1 LEU A 163      48.728 -20.271 -54.420  1.00 64.12           C  
ATOM   2364 HD11 LEU A 163      49.574 -19.802 -53.917  1.00 64.12           H  
ATOM   2365 HD12 LEU A 163      48.795 -21.348 -54.268  1.00 64.12           H  
ATOM   2366 HD13 LEU A 163      48.771 -20.047 -55.486  1.00 64.12           H  
ATOM   2367  CD2 LEU A 163      47.395 -18.225 -54.010  1.00 64.12           C  
ATOM   2368 HD21 LEU A 163      48.261 -17.777 -53.523  1.00 64.12           H  
ATOM   2369 HD22 LEU A 163      47.404 -17.978 -55.071  1.00 64.12           H  
ATOM   2370 HD23 LEU A 163      46.496 -17.817 -53.549  1.00 64.12           H  
ATOM   2371  N   GLU A 164      45.814 -22.656 -51.659  1.00 57.61           N  
ATOM   2372  H   GLU A 164      46.502 -23.332 -51.957  1.00 57.61           H  
ATOM   2373  CA  GLU A 164      45.561 -22.526 -50.221  1.00 57.61           C  
ATOM   2374  HA  GLU A 164      44.507 -22.304 -50.056  1.00 57.61           H  
ATOM   2375  C   GLU A 164      46.372 -21.343 -49.682  1.00 57.61           C  
ATOM   2376  CB  GLU A 164      45.888 -23.823 -49.459  1.00 57.61           C  
ATOM   2377  HB2 GLU A 164      46.096 -23.567 -48.420  1.00 57.61           H  
ATOM   2378  HB3 GLU A 164      46.776 -24.287 -49.887  1.00 57.61           H  
ATOM   2379  O   GLU A 164      47.594 -21.408 -49.552  1.00 57.61           O  
ATOM   2380  CG  GLU A 164      44.708 -24.808 -49.468  1.00 57.61           C  
ATOM   2381  HG2 GLU A 164      43.820 -24.285 -49.113  1.00 57.61           H  
ATOM   2382  HG3 GLU A 164      44.522 -25.125 -50.494  1.00 57.61           H  
ATOM   2383  CD  GLU A 164      44.950 -26.046 -48.586  1.00 57.61           C  
ATOM   2384  OE1 GLU A 164      43.938 -26.656 -48.171  1.00 57.61           O  
ATOM   2385  OE2 GLU A 164      46.130 -26.395 -48.360  1.00 57.61           O  
ATOM   2386  N   VAL A 165      45.686 -20.238 -49.389  1.00 65.37           N  
ATOM   2387  H   VAL A 165      44.696 -20.220 -49.584  1.00 65.37           H  
ATOM   2388  CA  VAL A 165      46.261 -19.125 -48.630  1.00 65.37           C  
ATOM   2389  HA  VAL A 165      47.307 -18.997 -48.910  1.00 65.37           H  
ATOM   2390  C   VAL A 165      46.201 -19.516 -47.159  1.00 65.37           C  
ATOM   2391  CB  VAL A 165      45.534 -17.795 -48.916  1.00 65.37           C  
ATOM   2392  HB  VAL A 165      44.487 -17.880 -48.625  1.00 65.37           H  
ATOM   2393  O   VAL A 165      45.157 -19.402 -46.518  1.00 65.37           O  
ATOM   2394  CG1 VAL A 165      46.173 -16.633 -48.143  1.00 65.37           C  
ATOM   2395 HG11 VAL A 165      47.227 -16.539 -48.402  1.00 65.37           H  
ATOM   2396 HG12 VAL A 165      45.660 -15.701 -48.380  1.00 65.37           H  
ATOM   2397 HG13 VAL A 165      46.088 -16.802 -47.069  1.00 65.37           H  
ATOM   2398  CG2 VAL A 165      45.589 -17.450 -50.412  1.00 65.37           C  
ATOM   2399 HG21 VAL A 165      45.073 -18.213 -50.995  1.00 65.37           H  
ATOM   2400 HG22 VAL A 165      45.099 -16.493 -50.587  1.00 65.37           H  
ATOM   2401 HG23 VAL A 165      46.627 -17.388 -50.741  1.00 65.37           H  
ATOM   2402  N   ALA A 166      47.310 -20.027 -46.629  1.00 68.26           N  
ATOM   2403  H   ALA A 166      48.115 -20.174 -47.221  1.00 68.26           H  
ATOM   2404  CA  ALA A 166      47.454 -20.180 -45.190  1.00 68.26           C  
ATOM   2405  HA  ALA A 166      46.611 -20.772 -44.832  1.00 68.26           H  
ATOM   2406  C   ALA A 166      47.431 -18.778 -44.544  1.00 68.26           C  
ATOM   2407  CB  ALA A 166      48.744 -20.949 -44.882  1.00 68.26           C  
ATOM   2408  HB1 ALA A 166      48.844 -21.074 -43.804  1.00 68.26           H  
ATOM   2409  HB2 ALA A 166      48.711 -21.930 -45.355  1.00 68.26           H  
ATOM   2410  HB3 ALA A 166      49.604 -20.394 -45.255  1.00 68.26           H  
ATOM   2411  O   ALA A 166      48.148 -17.894 -45.022  1.00 68.26           O  
ATOM   2412  N   PRO A 167      46.616 -18.537 -43.500  1.00 61.68           N  
ATOM   2413  CA  PRO A 167      46.602 -17.252 -42.813  1.00 61.68           C  
ATOM   2414  HA  PRO A 167      46.355 -16.460 -43.521  1.00 61.68           H  
ATOM   2415  C   PRO A 167      47.983 -16.968 -42.214  1.00 61.68           C  
ATOM   2416  CB  PRO A 167      45.494 -17.351 -41.758  1.00 61.68           C  
ATOM   2417  HB2 PRO A 167      45.749 -16.819 -40.842  1.00 61.68           H  
ATOM   2418  HB3 PRO A 167      44.566 -16.960 -42.176  1.00 61.68           H  
ATOM   2419  O   PRO A 167      48.586 -17.842 -41.585  1.00 61.68           O  
ATOM   2420  CG  PRO A 167      45.346 -18.854 -41.519  1.00 61.68           C  
ATOM   2421  HG2 PRO A 167      46.068 -19.173 -40.767  1.00 61.68           H  
ATOM   2422  HG3 PRO A 167      44.334 -19.119 -41.212  1.00 61.68           H  
ATOM   2423  CD  PRO A 167      45.710 -19.476 -42.864  1.00 61.68           C  
ATOM   2424  HD2 PRO A 167      44.816 -19.585 -43.478  1.00 61.68           H  
ATOM   2425  HD3 PRO A 167      46.183 -20.445 -42.704  1.00 61.68           H  
ATOM   2426  N   GLU A 168      48.490 -15.752 -42.427  1.00 64.29           N  
ATOM   2427  H   GLU A 168      47.972 -15.087 -42.983  1.00 64.29           H  
ATOM   2428  CA  GLU A 168      49.765 -15.322 -41.859  1.00 64.29           C  
ATOM   2429  HA  GLU A 168      50.534 -15.986 -42.255  1.00 64.29           H  
ATOM   2430  C   GLU A 168      49.729 -15.435 -40.324  1.00 64.29           C  
ATOM   2431  CB  GLU A 168      50.112 -13.884 -42.278  1.00 64.29           C  
ATOM   2432  HB2 GLU A 168      49.258 -13.237 -42.078  1.00 64.29           H  
ATOM   2433  HB3 GLU A 168      50.952 -13.547 -41.672  1.00 64.29           H  
ATOM   2434  O   GLU A 168      48.731 -15.062 -39.696  1.00 64.29           O  
ATOM   2435  CG  GLU A 168      50.516 -13.782 -43.757  1.00 64.29           C  
ATOM   2436  HG2 GLU A 168      51.319 -14.495 -43.943  1.00 64.29           H  
ATOM   2437  HG3 GLU A 168      49.664 -14.064 -44.376  1.00 64.29           H  
ATOM   2438  CD  GLU A 168      50.986 -12.372 -44.155  1.00 64.29           C  
ATOM   2439  OE1 GLU A 168      51.686 -12.277 -45.188  1.00 64.29           O  
ATOM   2440  OE2 GLU A 168      50.648 -11.407 -43.432  1.00 64.29           O  
ATOM   2441  N   PRO A 169      50.795 -15.956 -39.690  1.00 65.77           N  
ATOM   2442  CA  PRO A 169      50.848 -16.107 -38.244  1.00 65.77           C  
ATOM   2443  HA  PRO A 169      49.980 -16.668 -37.896  1.00 65.77           H  
ATOM   2444  C   PRO A 169      50.853 -14.724 -37.585  1.00 65.77           C  
ATOM   2445  CB  PRO A 169      52.121 -16.919 -37.971  1.00 65.77           C  
ATOM   2446  HB2 PRO A 169      51.877 -17.981 -37.981  1.00 65.77           H  
ATOM   2447  HB3 PRO A 169      52.588 -16.649 -37.024  1.00 65.77           H  
ATOM   2448  O   PRO A 169      51.862 -14.020 -37.593  1.00 65.77           O  
ATOM   2449  CG  PRO A 169      53.022 -16.598 -39.164  1.00 65.77           C  
ATOM   2450  HG2 PRO A 169      53.554 -15.663 -38.983  1.00 65.77           H  
ATOM   2451  HG3 PRO A 169      53.726 -17.404 -39.370  1.00 65.77           H  
ATOM   2452  CD  PRO A 169      52.031 -16.408 -40.307  1.00 65.77           C  
ATOM   2453  HD2 PRO A 169      52.416 -15.672 -41.013  1.00 65.77           H  
ATOM   2454  HD3 PRO A 169      51.856 -17.360 -40.807  1.00 65.77           H  
ATOM   2455  N   SER A 170      49.729 -14.327 -36.988  1.00 68.79           N  
ATOM   2456  H   SER A 170      48.888 -14.872 -37.116  1.00 68.79           H  
ATOM   2457  CA  SER A 170      49.676 -13.120 -36.163  1.00 68.79           C  
ATOM   2458  HA  SER A 170      49.980 -12.285 -36.795  1.00 68.79           H  
ATOM   2459  C   SER A 170      50.644 -13.261 -34.977  1.00 68.79           C  
ATOM   2460  CB  SER A 170      48.253 -12.851 -35.669  1.00 68.79           C  
ATOM   2461  HB2 SER A 170      47.601 -12.665 -36.523  1.00 68.79           H  
ATOM   2462  HB3 SER A 170      48.254 -11.970 -35.028  1.00 68.79           H  
ATOM   2463  O   SER A 170      50.668 -14.324 -34.345  1.00 68.79           O  
ATOM   2464  OG  SER A 170      47.768 -13.963 -34.944  1.00 68.79           O  
ATOM   2465  HG  SER A 170      48.509 -14.352 -34.472  1.00 68.79           H  
ATOM   2466  N   PRO A 171      51.430 -12.221 -34.644  1.00 70.98           N  
ATOM   2467  CA  PRO A 171      52.426 -12.288 -33.580  1.00 70.98           C  
ATOM   2468  HA  PRO A 171      53.154 -13.054 -33.846  1.00 70.98           H  
ATOM   2469  C   PRO A 171      51.780 -12.629 -32.225  1.00 70.98           C  
ATOM   2470  CB  PRO A 171      53.113 -10.917 -33.572  1.00 70.98           C  
ATOM   2471  HB2 PRO A 171      53.381 -10.593 -32.567  1.00 70.98           H  
ATOM   2472  HB3 PRO A 171      53.999 -10.955 -34.206  1.00 70.98           H  
ATOM   2473  O   PRO A 171      50.668 -12.175 -31.943  1.00 70.98           O  
ATOM   2474  CG  PRO A 171      52.078  -9.988 -34.208  1.00 70.98           C  
ATOM   2475  HG2 PRO A 171      51.359  -9.668 -33.453  1.00 70.98           H  
ATOM   2476  HG3 PRO A 171      52.543  -9.126 -34.686  1.00 70.98           H  
ATOM   2477  CD  PRO A 171      51.385 -10.890 -35.223  1.00 70.98           C  
ATOM   2478  HD2 PRO A 171      51.935 -10.885 -36.163  1.00 70.98           H  
ATOM   2479  HD3 PRO A 171      50.361 -10.551 -35.380  1.00 70.98           H  
ATOM   2480  N   PRO A 172      52.459 -13.403 -31.355  1.00 67.49           N  
ATOM   2481  CA  PRO A 172      51.911 -13.801 -30.063  1.00 67.49           C  
ATOM   2482  HA  PRO A 172      50.955 -14.303 -30.207  1.00 67.49           H  
ATOM   2483  C   PRO A 172      51.703 -12.572 -29.172  1.00 67.49           C  
ATOM   2484  CB  PRO A 172      52.923 -14.799 -29.483  1.00 67.49           C  
ATOM   2485  HB2 PRO A 172      52.984 -14.744 -28.396  1.00 67.49           H  
ATOM   2486  HB3 PRO A 172      52.649 -15.808 -29.793  1.00 67.49           H  
ATOM   2487  O   PRO A 172      52.658 -11.981 -28.662  1.00 67.49           O  
ATOM   2488  CG  PRO A 172      54.243 -14.409 -30.150  1.00 67.49           C  
ATOM   2489  HG2 PRO A 172      54.930 -15.253 -30.216  1.00 67.49           H  
ATOM   2490  HG3 PRO A 172      54.702 -13.584 -29.606  1.00 67.49           H  
ATOM   2491  CD  PRO A 172      53.803 -13.930 -31.531  1.00 67.49           C  
ATOM   2492  HD2 PRO A 172      54.488 -13.167 -31.898  1.00 67.49           H  
ATOM   2493  HD3 PRO A 172      53.771 -14.773 -32.222  1.00 67.49           H  
ATOM   2494  N   THR A 173      50.448 -12.183 -28.951  1.00 65.31           N  
ATOM   2495  H   THR A 173      49.693 -12.630 -29.451  1.00 65.31           H  
ATOM   2496  CA  THR A 173      50.109 -11.136 -27.985  1.00 65.31           C  
ATOM   2497  HA  THR A 173      50.880 -10.369 -28.040  1.00 65.31           H  
ATOM   2498  C   THR A 173      50.139 -11.724 -26.573  1.00 65.31           C  
ATOM   2499  CB  THR A 173      48.783 -10.433 -28.318  1.00 65.31           C  
ATOM   2500  HB  THR A 173      48.532  -9.740 -27.516  1.00 65.31           H  
ATOM   2501  O   THR A 173      49.527 -12.749 -26.272  1.00 65.31           O  
ATOM   2502  CG2 THR A 173      48.871  -9.657 -29.630  1.00 65.31           C  
ATOM   2503 HG21 THR A 173      49.057 -10.335 -30.463  1.00 65.31           H  
ATOM   2504 HG22 THR A 173      47.937  -9.123 -29.808  1.00 65.31           H  
ATOM   2505 HG23 THR A 173      49.682  -8.931 -29.577  1.00 65.31           H  
ATOM   2506  OG1 THR A 173      47.740 -11.354 -28.481  1.00 65.31           O  
ATOM   2507  HG1 THR A 173      47.030 -10.912 -28.953  1.00 65.31           H  
ATOM   2508  N   ARG A 174      50.912 -11.093 -25.683  1.00 63.34           N  
ATOM   2509  H   ARG A 174      51.393 -10.259 -25.987  1.00 63.34           H  
ATOM   2510  CA  ARG A 174      51.029 -11.508 -24.279  1.00 63.34           C  
ATOM   2511  HA  ARG A 174      50.960 -12.595 -24.223  1.00 63.34           H  
ATOM   2512  C   ARG A 174      49.863 -10.922 -23.489  1.00 63.34           C  
ATOM   2513  CB  ARG A 174      52.382 -11.067 -23.691  1.00 63.34           C  
ATOM   2514  HB2 ARG A 174      52.479  -9.986 -23.800  1.00 63.34           H  
ATOM   2515  HB3 ARG A 174      52.389 -11.304 -22.628  1.00 63.34           H  
ATOM   2516  O   ARG A 174      49.799  -9.710 -23.311  1.00 63.34           O  
ATOM   2517  CG  ARG A 174      53.588 -11.753 -24.355  1.00 63.34           C  
ATOM   2518  HG2 ARG A 174      53.507 -12.832 -24.223  1.00 63.34           H  
ATOM   2519  HG3 ARG A 174      53.595 -11.529 -25.422  1.00 63.34           H  
ATOM   2520  CD  ARG A 174      54.898 -11.253 -23.728  1.00 63.34           C  
ATOM   2521  HD2 ARG A 174      54.887 -11.485 -22.663  1.00 63.34           H  
ATOM   2522  HD3 ARG A 174      54.947 -10.172 -23.855  1.00 63.34           H  
ATOM   2523  NE  ARG A 174      56.086 -11.873 -24.348  1.00 63.34           N  
ATOM   2524  HE  ARG A 174      55.915 -12.591 -25.037  1.00 63.34           H  
ATOM   2525  NH1 ARG A 174      57.710 -10.602 -23.321  1.00 63.34           N  
ATOM   2526 HH11 ARG A 174      56.995 -10.020 -22.908  1.00 63.34           H  
ATOM   2527 HH12 ARG A 174      58.692 -10.402 -23.196  1.00 63.34           H  
ATOM   2528  NH2 ARG A 174      58.316 -12.235 -24.702  1.00 63.34           N  
ATOM   2529 HH21 ARG A 174      58.111 -13.025 -25.297  1.00 63.34           H  
ATOM   2530 HH22 ARG A 174      59.285 -12.005 -24.533  1.00 63.34           H  
ATOM   2531  CZ  ARG A 174      57.357 -11.568 -24.124  1.00 63.34           C  
ATOM   2532  N   VAL A 175      48.985 -11.774 -22.968  1.00 64.91           N  
ATOM   2533  H   VAL A 175      49.075 -12.755 -23.191  1.00 64.91           H  
ATOM   2534  CA  VAL A 175      47.898 -11.368 -22.068  1.00 64.91           C  
ATOM   2535  HA  VAL A 175      47.754 -10.290 -22.148  1.00 64.91           H  
ATOM   2536  C   VAL A 175      48.300 -11.675 -20.628  1.00 64.91           C  
ATOM   2537  CB  VAL A 175      46.562 -12.020 -22.470  1.00 64.91           C  
ATOM   2538  HB  VAL A 175      46.665 -13.105 -22.452  1.00 64.91           H  
ATOM   2539  O   VAL A 175      48.772 -12.769 -20.323  1.00 64.91           O  
ATOM   2540  CG1 VAL A 175      45.420 -11.616 -21.529  1.00 64.91           C  
ATOM   2541 HG11 VAL A 175      44.487 -12.061 -21.875  1.00 64.91           H  
ATOM   2542 HG12 VAL A 175      45.607 -11.985 -20.521  1.00 64.91           H  
ATOM   2543 HG13 VAL A 175      45.306 -10.532 -21.509  1.00 64.91           H  
ATOM   2544  CG2 VAL A 175      46.176 -11.576 -23.886  1.00 64.91           C  
ATOM   2545 HG21 VAL A 175      46.150 -10.489 -23.951  1.00 64.91           H  
ATOM   2546 HG22 VAL A 175      46.892 -11.959 -24.614  1.00 64.91           H  
ATOM   2547 HG23 VAL A 175      45.187 -11.958 -24.139  1.00 64.91           H  
ATOM   2548  N   ARG A 176      48.144 -10.694 -19.734  1.00 65.79           N  
ATOM   2549  H   ARG A 176      47.709  -9.839 -20.049  1.00 65.79           H  
ATOM   2550  CA  ARG A 176      48.345 -10.859 -18.288  1.00 65.79           C  
ATOM   2551  HA  ARG A 176      48.780 -11.838 -18.084  1.00 65.79           H  
ATOM   2552  C   ARG A 176      46.989 -10.804 -17.598  1.00 65.79           C  
ATOM   2553  CB  ARG A 176      49.284  -9.775 -17.736  1.00 65.79           C  
ATOM   2554  HB2 ARG A 176      49.249  -9.814 -16.647  1.00 65.79           H  
ATOM   2555  HB3 ARG A 176      48.923  -8.795 -18.050  1.00 65.79           H  
ATOM   2556  O   ARG A 176      46.302  -9.795 -17.701  1.00 65.79           O  
ATOM   2557  CG  ARG A 176      50.743  -9.952 -18.179  1.00 65.79           C  
ATOM   2558  HG2 ARG A 176      51.108 -10.921 -17.838  1.00 65.79           H  
ATOM   2559  HG3 ARG A 176      50.806  -9.908 -19.267  1.00 65.79           H  
ATOM   2560  CD  ARG A 176      51.603  -8.835 -17.573  1.00 65.79           C  
ATOM   2561  HD2 ARG A 176      51.489  -8.849 -16.489  1.00 65.79           H  
ATOM   2562  HD3 ARG A 176      51.229  -7.883 -17.950  1.00 65.79           H  
ATOM   2563  NE  ARG A 176      53.032  -8.988 -17.912  1.00 65.79           N  
ATOM   2564  HE  ARG A 176      53.334  -9.913 -18.183  1.00 65.79           H  
ATOM   2565  NH1 ARG A 176      53.662  -6.804 -17.553  1.00 65.79           N  
ATOM   2566 HH11 ARG A 176      54.366  -6.080 -17.572  1.00 65.79           H  
ATOM   2567 HH12 ARG A 176      52.706  -6.570 -17.327  1.00 65.79           H  
ATOM   2568  NH2 ARG A 176      55.189  -8.298 -18.187  1.00 65.79           N  
ATOM   2569 HH21 ARG A 176      55.470  -9.244 -18.402  1.00 65.79           H  
ATOM   2570 HH22 ARG A 176      55.883  -7.566 -18.149  1.00 65.79           H  
ATOM   2571  CZ  ARG A 176      53.949  -8.033 -17.884  1.00 65.79           C  
ATOM   2572  N   VAL A 177      46.644 -11.859 -16.868  1.00 65.00           N  
ATOM   2573  H   VAL A 177      47.262 -12.658 -16.850  1.00 65.00           H  
ATOM   2574  CA  VAL A 177      45.450 -11.920 -16.016  1.00 65.00           C  
ATOM   2575  HA  VAL A 177      44.837 -11.033 -16.175  1.00 65.00           H  
ATOM   2576  C   VAL A 177      45.916 -11.929 -14.561  1.00 65.00           C  
ATOM   2577  CB  VAL A 177      44.582 -13.149 -16.361  1.00 65.00           C  
ATOM   2578  HB  VAL A 177      45.144 -14.059 -16.149  1.00 65.00           H  
ATOM   2579  O   VAL A 177      46.687 -12.804 -14.166  1.00 65.00           O  
ATOM   2580  CG1 VAL A 177      43.292 -13.169 -15.533  1.00 65.00           C  
ATOM   2581 HG11 VAL A 177      43.519 -13.215 -14.468  1.00 65.00           H  
ATOM   2582 HG12 VAL A 177      42.700 -14.046 -15.794  1.00 65.00           H  
ATOM   2583 HG13 VAL A 177      42.700 -12.277 -15.736  1.00 65.00           H  
ATOM   2584  CG2 VAL A 177      44.192 -13.159 -17.847  1.00 65.00           C  
ATOM   2585 HG21 VAL A 177      43.504 -13.979 -18.047  1.00 65.00           H  
ATOM   2586 HG22 VAL A 177      45.074 -13.299 -18.472  1.00 65.00           H  
ATOM   2587 HG23 VAL A 177      43.703 -12.222 -18.114  1.00 65.00           H  
ATOM   2588  N   SER A 178      45.500 -10.943 -13.765  1.00 69.42           N  
ATOM   2589  H   SER A 178      44.856 -10.254 -14.127  1.00 69.42           H  
ATOM   2590  CA  SER A 178      45.735 -10.913 -12.317  1.00 69.42           C  
ATOM   2591  HA  SER A 178      46.593 -11.544 -12.084  1.00 69.42           H  
ATOM   2592  C   SER A 178      44.523 -11.486 -11.579  1.00 69.42           C  
ATOM   2593  CB  SER A 178      46.077  -9.495 -11.838  1.00 69.42           C  
ATOM   2594  HB2 SER A 178      47.040  -9.203 -12.256  1.00 69.42           H  
ATOM   2595  HB3 SER A 178      46.150  -9.491 -10.751  1.00 69.42           H  
ATOM   2596  O   SER A 178      43.382 -11.203 -11.931  1.00 69.42           O  
ATOM   2597  OG  SER A 178      45.097  -8.565 -12.251  1.00 69.42           O  
ATOM   2598  HG  SER A 178      45.229  -7.722 -11.811  1.00 69.42           H  
ATOM   2599  N   ARG A 179      44.760 -12.302 -10.543  1.00 66.85           N  
ATOM   2600  H   ARG A 179      45.718 -12.497 -10.288  1.00 66.85           H  
ATOM   2601  CA  ARG A 179      43.702 -12.862  -9.685  1.00 66.85           C  
ATOM   2602  HA  ARG A 179      42.823 -12.226  -9.782  1.00 66.85           H  
ATOM   2603  C   ARG A 179      44.101 -12.837  -8.214  1.00 66.85           C  
ATOM   2604  CB  ARG A 179      43.292 -14.274 -10.155  1.00 66.85           C  
ATOM   2605  HB2 ARG A 179      43.131 -14.253 -11.233  1.00 66.85           H  
ATOM   2606  HB3 ARG A 179      42.336 -14.514  -9.689  1.00 66.85           H  
ATOM   2607  O   ARG A 179      45.282 -12.967  -7.893  1.00 66.85           O  
ATOM   2608  CG  ARG A 179      44.289 -15.397  -9.810  1.00 66.85           C  
ATOM   2609  HG2 ARG A 179      44.421 -15.447  -8.729  1.00 66.85           H  
ATOM   2610  HG3 ARG A 179      45.252 -15.194 -10.279  1.00 66.85           H  
ATOM   2611  CD  ARG A 179      43.756 -16.752 -10.295  1.00 66.85           C  
ATOM   2612  HD2 ARG A 179      42.732 -16.868  -9.941  1.00 66.85           H  
ATOM   2613  HD3 ARG A 179      43.746 -16.756 -11.385  1.00 66.85           H  
ATOM   2614  NE  ARG A 179      44.564 -17.885  -9.798  1.00 66.85           N  
ATOM   2615  HE  ARG A 179      45.406 -17.670  -9.283  1.00 66.85           H  
ATOM   2616  NH1 ARG A 179      43.213 -19.562 -10.613  1.00 66.85           N  
ATOM   2617 HH11 ARG A 179      42.863 -20.509 -10.565  1.00 66.85           H  
ATOM   2618 HH12 ARG A 179      42.595 -18.878 -11.025  1.00 66.85           H  
ATOM   2619  NH2 ARG A 179      45.013 -20.087  -9.405  1.00 66.85           N  
ATOM   2620 HH21 ARG A 179      44.780 -21.055  -9.572  1.00 66.85           H  
ATOM   2621 HH22 ARG A 179      45.689 -19.839  -8.696  1.00 66.85           H  
ATOM   2622  CZ  ARG A 179      44.266 -19.168  -9.948  1.00 66.85           C  
ATOM   2623  N   THR A 180      43.113 -12.735  -7.331  1.00 72.72           N  
ATOM   2624  H   THR A 180      42.167 -12.618  -7.665  1.00 72.72           H  
ATOM   2625  CA  THR A 180      43.268 -12.860  -5.876  1.00 72.72           C  
ATOM   2626  HA  THR A 180      44.318 -13.020  -5.635  1.00 72.72           H  
ATOM   2627  C   THR A 180      42.488 -14.080  -5.391  1.00 72.72           C  
ATOM   2628  CB  THR A 180      42.818 -11.582  -5.146  1.00 72.72           C  
ATOM   2629  HB  THR A 180      42.820 -11.765  -4.071  1.00 72.72           H  
ATOM   2630  O   THR A 180      41.335 -14.282  -5.758  1.00 72.72           O  
ATOM   2631  CG2 THR A 180      43.744 -10.403  -5.450  1.00 72.72           C  
ATOM   2632 HG21 THR A 180      43.700 -10.152  -6.509  1.00 72.72           H  
ATOM   2633 HG22 THR A 180      43.436  -9.536  -4.865  1.00 72.72           H  
ATOM   2634 HG23 THR A 180      44.769 -10.662  -5.184  1.00 72.72           H  
ATOM   2635  OG1 THR A 180      41.529 -11.196  -5.553  1.00 72.72           O  
ATOM   2636  HG1 THR A 180      41.231 -10.475  -4.994  1.00 72.72           H  
ATOM   2637  N   GLN A 181      43.126 -14.934  -4.590  1.00 69.51           N  
ATOM   2638  H   GLN A 181      44.069 -14.724  -4.296  1.00 69.51           H  
ATOM   2639  CA  GLN A 181      42.494 -16.109  -3.989  1.00 69.51           C  
ATOM   2640  HA  GLN A 181      41.427 -16.114  -4.214  1.00 69.51           H  
ATOM   2641  C   GLN A 181      42.645 -16.027  -2.473  1.00 69.51           C  
ATOM   2642  CB  GLN A 181      43.101 -17.410  -4.545  1.00 69.51           C  
ATOM   2643  HB2 GLN A 181      44.183 -17.388  -4.420  1.00 69.51           H  
ATOM   2644  HB3 GLN A 181      42.706 -18.250  -3.973  1.00 69.51           H  
ATOM   2645  O   GLN A 181      43.740 -15.775  -1.970  1.00 69.51           O  
ATOM   2646  CG  GLN A 181      42.755 -17.629  -6.026  1.00 69.51           C  
ATOM   2647  HG2 GLN A 181      41.672 -17.586  -6.143  1.00 69.51           H  
ATOM   2648  HG3 GLN A 181      43.191 -16.834  -6.632  1.00 69.51           H  
ATOM   2649  CD  GLN A 181      43.257 -18.968  -6.558  1.00 69.51           C  
ATOM   2650  NE2 GLN A 181      42.517 -19.604  -7.438  1.00 69.51           N  
ATOM   2651 HE21 GLN A 181      41.599 -19.264  -7.687  1.00 69.51           H  
ATOM   2652 HE22 GLN A 181      42.773 -20.555  -7.660  1.00 69.51           H  
ATOM   2653  OE1 GLN A 181      44.329 -19.451  -6.229  1.00 69.51           O  
ATOM   2654  N   TYR A 182      41.551 -16.250  -1.748  1.00 71.78           N  
ATOM   2655  H   TYR A 182      40.686 -16.463  -2.224  1.00 71.78           H  
ATOM   2656  CA  TYR A 182      41.557 -16.331  -0.291  1.00 71.78           C  
ATOM   2657  HA  TYR A 182      42.491 -15.921   0.093  1.00 71.78           H  
ATOM   2658  C   TYR A 182      41.475 -17.796   0.125  1.00 71.78           C  
ATOM   2659  CB  TYR A 182      40.419 -15.490   0.298  1.00 71.78           C  
ATOM   2660  HB2 TYR A 182      40.404 -15.630   1.379  1.00 71.78           H  
ATOM   2661  HB3 TYR A 182      39.466 -15.850  -0.091  1.00 71.78           H  
ATOM   2662  O   TYR A 182      40.554 -18.512  -0.265  1.00 71.78           O  
ATOM   2663  CG  TYR A 182      40.557 -14.008   0.007  1.00 71.78           C  
ATOM   2664  CD1 TYR A 182      41.440 -13.220   0.772  1.00 71.78           C  
ATOM   2665  HD1 TYR A 182      42.004 -13.669   1.576  1.00 71.78           H  
ATOM   2666  CD2 TYR A 182      39.827 -13.424  -1.046  1.00 71.78           C  
ATOM   2667  HD2 TYR A 182      39.153 -14.023  -1.640  1.00 71.78           H  
ATOM   2668  CE1 TYR A 182      41.589 -11.848   0.491  1.00 71.78           C  
ATOM   2669  HE1 TYR A 182      42.264 -11.244   1.079  1.00 71.78           H  
ATOM   2670  CE2 TYR A 182      39.976 -12.054  -1.333  1.00 71.78           C  
ATOM   2671  HE2 TYR A 182      39.420 -11.598  -2.139  1.00 71.78           H  
ATOM   2672  OH  TYR A 182      40.995  -9.943  -0.850  1.00 71.78           O  
ATOM   2673  HH  TYR A 182      41.588  -9.499  -0.239  1.00 71.78           H  
ATOM   2674  CZ  TYR A 182      40.855 -11.264  -0.565  1.00 71.78           C  
ATOM   2675  N   HIS A 183      42.447 -18.248   0.914  1.00 71.52           N  
ATOM   2676  H   HIS A 183      43.182 -17.618   1.201  1.00 71.52           H  
ATOM   2677  CA  HIS A 183      42.441 -19.598   1.458  1.00 71.52           C  
ATOM   2678  HA  HIS A 183      42.100 -20.285   0.683  1.00 71.52           H  
ATOM   2679  C   HIS A 183      41.457 -19.663   2.631  1.00 71.52           C  
ATOM   2680  CB  HIS A 183      43.870 -19.996   1.849  1.00 71.52           C  
ATOM   2681  HB2 HIS A 183      44.195 -19.409   2.708  1.00 71.52           H  
ATOM   2682  HB3 HIS A 183      44.540 -19.774   1.017  1.00 71.52           H  
ATOM   2683  O   HIS A 183      41.701 -19.070   3.681  1.00 71.52           O  
ATOM   2684  CG  HIS A 183      44.004 -21.463   2.162  1.00 71.52           C  
ATOM   2685  CD2 HIS A 183      44.460 -22.015   3.328  1.00 71.52           C  
ATOM   2686  HD2 HIS A 183      44.782 -21.472   4.205  1.00 71.52           H  
ATOM   2687  ND1 HIS A 183      43.708 -22.503   1.309  1.00 71.52           N  
ATOM   2688  HD1 HIS A 183      43.353 -22.429   0.367  1.00 71.52           H  
ATOM   2689  CE1 HIS A 183      43.976 -23.654   1.949  1.00 71.52           C  
ATOM   2690  HE1 HIS A 183      43.836 -24.642   1.537  1.00 71.52           H  
ATOM   2691  NE2 HIS A 183      44.442 -23.405   3.182  1.00 71.52           N  
ATOM   2692  N   ASN A 184      40.334 -20.356   2.444  1.00 69.77           N  
ATOM   2693  H   ASN A 184      40.170 -20.797   1.550  1.00 69.77           H  
ATOM   2694  CA  ASN A 184      39.357 -20.604   3.495  1.00 69.77           C  
ATOM   2695  HA  ASN A 184      39.653 -20.052   4.387  1.00 69.77           H  
ATOM   2696  C   ASN A 184      39.331 -22.110   3.808  1.00 69.77           C  
ATOM   2697  CB  ASN A 184      37.991 -20.056   3.052  1.00 69.77           C  
ATOM   2698  HB2 ASN A 184      37.627 -20.630   2.200  1.00 69.77           H  
ATOM   2699  HB3 ASN A 184      38.114 -19.020   2.736  1.00 69.77           H  
ATOM   2700  O   ASN A 184      39.131 -22.902   2.895  1.00 69.77           O  
ATOM   2701  CG  ASN A 184      36.942 -20.106   4.149  1.00 69.77           C  
ATOM   2702  ND2 ASN A 184      35.958 -19.246   4.110  1.00 69.77           N  
ATOM   2703 HD21 ASN A 184      35.232 -19.332   4.807  1.00 69.77           H  
ATOM   2704 HD22 ASN A 184      35.889 -18.608   3.330  1.00 69.77           H  
ATOM   2705  OD1 ASN A 184      36.960 -20.926   5.055  1.00 69.77           O  
ATOM   2706  N   PRO A 185      39.481 -22.539   5.072  1.00 70.75           N  
ATOM   2707  CA  PRO A 185      39.410 -23.958   5.428  1.00 70.75           C  
ATOM   2708  HA  PRO A 185      40.143 -24.516   4.845  1.00 70.75           H  
ATOM   2709  C   PRO A 185      38.034 -24.605   5.179  1.00 70.75           C  
ATOM   2710  CB  PRO A 185      39.801 -24.010   6.908  1.00 70.75           C  
ATOM   2711  HB2 PRO A 185      39.271 -24.793   7.451  1.00 70.75           H  
ATOM   2712  HB3 PRO A 185      40.877 -24.164   6.988  1.00 70.75           H  
ATOM   2713  O   PRO A 185      37.939 -25.827   5.170  1.00 70.75           O  
ATOM   2714  CG  PRO A 185      39.448 -22.619   7.434  1.00 70.75           C  
ATOM   2715  HG2 PRO A 185      38.384 -22.572   7.663  1.00 70.75           H  
ATOM   2716  HG3 PRO A 185      40.043 -22.352   8.308  1.00 70.75           H  
ATOM   2717  CD  PRO A 185      39.756 -21.723   6.244  1.00 70.75           C  
ATOM   2718  HD2 PRO A 185      39.132 -20.829   6.290  1.00 70.75           H  
ATOM   2719  HD3 PRO A 185      40.810 -21.445   6.250  1.00 70.75           H  
ATOM   2720  N   SER A 186      36.967 -23.821   4.991  1.00 67.41           N  
ATOM   2721  H   SER A 186      37.102 -22.821   5.013  1.00 67.41           H  
ATOM   2722  CA  SER A 186      35.619 -24.350   4.727  1.00 67.41           C  
ATOM   2723  HA  SER A 186      35.494 -25.264   5.306  1.00 67.41           H  
ATOM   2724  C   SER A 186      35.369 -24.744   3.267  1.00 67.41           C  
ATOM   2725  CB  SER A 186      34.543 -23.371   5.209  1.00 67.41           C  
ATOM   2726  HB2 SER A 186      34.656 -23.217   6.282  1.00 67.41           H  
ATOM   2727  HB3 SER A 186      33.561 -23.807   5.026  1.00 67.41           H  
ATOM   2728  O   SER A 186      34.469 -25.542   3.004  1.00 67.41           O  
ATOM   2729  OG  SER A 186      34.622 -22.124   4.551  1.00 67.41           O  
ATOM   2730  HG  SER A 186      35.454 -21.711   4.794  1.00 67.41           H  
ATOM   2731  N   PHE A 187      36.149 -24.226   2.314  1.00 65.84           N  
ATOM   2732  H   PHE A 187      36.930 -23.637   2.567  1.00 65.84           H  
ATOM   2733  CA  PHE A 187      35.994 -24.561   0.900  1.00 65.84           C  
ATOM   2734  HA  PHE A 187      35.633 -25.587   0.828  1.00 65.84           H  
ATOM   2735  C   PHE A 187      37.322 -24.509   0.147  1.00 65.84           C  
ATOM   2736  CB  PHE A 187      34.939 -23.657   0.243  1.00 65.84           C  
ATOM   2737  HB2 PHE A 187      33.982 -23.844   0.730  1.00 65.84           H  
ATOM   2738  HB3 PHE A 187      34.828 -23.959  -0.798  1.00 65.84           H  
ATOM   2739  O   PHE A 187      38.145 -23.620   0.345  1.00 65.84           O  
ATOM   2740  CG  PHE A 187      35.221 -22.164   0.290  1.00 65.84           C  
ATOM   2741  CD1 PHE A 187      34.604 -21.362   1.268  1.00 65.84           C  
ATOM   2742  HD1 PHE A 187      33.935 -21.811   1.987  1.00 65.84           H  
ATOM   2743  CD2 PHE A 187      36.071 -21.566  -0.659  1.00 65.84           C  
ATOM   2744  HD2 PHE A 187      36.549 -22.174  -1.412  1.00 65.84           H  
ATOM   2745  CE1 PHE A 187      34.821 -19.974   1.285  1.00 65.84           C  
ATOM   2746  HE1 PHE A 187      34.291 -19.362   2.001  1.00 65.84           H  
ATOM   2747  CE2 PHE A 187      36.323 -20.184  -0.612  1.00 65.84           C  
ATOM   2748  HE2 PHE A 187      37.002 -19.734  -1.322  1.00 65.84           H  
ATOM   2749  CZ  PHE A 187      35.692 -19.383   0.353  1.00 65.84           C  
ATOM   2750  HZ  PHE A 187      35.862 -18.317   0.362  1.00 65.84           H  
ATOM   2751  N   GLN A 188      37.501 -25.451  -0.774  1.00 71.91           N  
ATOM   2752  H   GLN A 188      36.761 -26.120  -0.931  1.00 71.91           H  
ATOM   2753  CA  GLN A 188      38.628 -25.476  -1.696  1.00 71.91           C  
ATOM   2754  HA  GLN A 188      39.381 -24.758  -1.372  1.00 71.91           H  
ATOM   2755  C   GLN A 188      38.142 -25.070  -3.088  1.00 71.91           C  
ATOM   2756  CB  GLN A 188      39.270 -26.868  -1.660  1.00 71.91           C  
ATOM   2757  HB2 GLN A 188      38.550 -27.609  -2.007  1.00 71.91           H  
ATOM   2758  HB3 GLN A 188      39.538 -27.100  -0.630  1.00 71.91           H  
ATOM   2759  O   GLN A 188      37.157 -25.609  -3.587  1.00 71.91           O  
ATOM   2760  CG  GLN A 188      40.534 -26.943  -2.530  1.00 71.91           C  
ATOM   2761  HG2 GLN A 188      41.242 -26.179  -2.209  1.00 71.91           H  
ATOM   2762  HG3 GLN A 188      40.270 -26.754  -3.570  1.00 71.91           H  
ATOM   2763  CD  GLN A 188      41.226 -28.301  -2.455  1.00 71.91           C  
ATOM   2764  NE2 GLN A 188      42.214 -28.538  -3.289  1.00 71.91           N  
ATOM   2765 HE21 GLN A 188      42.458 -27.866  -4.002  1.00 71.91           H  
ATOM   2766 HE22 GLN A 188      42.613 -29.464  -3.240  1.00 71.91           H  
ATOM   2767  OE1 GLN A 188      40.913 -29.168  -1.657  1.00 71.91           O  
ATOM   2768  N   ILE A 189      38.834 -24.122  -3.717  1.00 67.55           N  
ATOM   2769  H   ILE A 189      39.647 -23.729  -3.264  1.00 67.55           H  
ATOM   2770  CA  ILE A 189      38.574 -23.715  -5.102  1.00 67.55           C  
ATOM   2771  HA  ILE A 189      37.570 -24.027  -5.390  1.00 67.55           H  
ATOM   2772  C   ILE A 189      39.576 -24.447  -5.996  1.00 67.55           C  
ATOM   2773  CB  ILE A 189      38.646 -22.179  -5.268  1.00 67.55           C  
ATOM   2774  HB  ILE A 189      39.672 -21.857  -5.094  1.00 67.55           H  
ATOM   2775  O   ILE A 189      40.784 -24.327  -5.780  1.00 67.55           O  
ATOM   2776  CG1 ILE A 189      37.733 -21.466  -4.239  1.00 67.55           C  
ATOM   2777 HG12 ILE A 189      38.049 -21.739  -3.231  1.00 67.55           H  
ATOM   2778 HG13 ILE A 189      36.705 -21.805  -4.368  1.00 67.55           H  
ATOM   2779  CG2 ILE A 189      38.259 -21.811  -6.712  1.00 67.55           C  
ATOM   2780 HG21 ILE A 189      38.907 -22.309  -7.433  1.00 67.55           H  
ATOM   2781 HG22 ILE A 189      37.228 -22.106  -6.910  1.00 67.55           H  
ATOM   2782 HG23 ILE A 189      38.361 -20.740  -6.889  1.00 67.55           H  
ATOM   2783  CD1 ILE A 189      37.771 -19.935  -4.306  1.00 67.55           C  
ATOM   2784 HD11 ILE A 189      37.379 -19.583  -5.261  1.00 67.55           H  
ATOM   2785 HD12 ILE A 189      37.142 -19.520  -3.519  1.00 67.55           H  
ATOM   2786 HD13 ILE A 189      38.793 -19.581  -4.176  1.00 67.55           H  
ATOM   2787  N   ILE A 190      39.083 -25.206  -6.974  1.00 67.90           N  
ATOM   2788  H   ILE A 190      38.082 -25.235  -7.100  1.00 67.90           H  
ATOM   2789  CA  ILE A 190      39.900 -25.820  -8.026  1.00 67.90           C  
ATOM   2790  HA  ILE A 190      40.954 -25.667  -7.794  1.00 67.90           H  
ATOM   2791  C   ILE A 190      39.602 -25.090  -9.338  1.00 67.90           C  
ATOM   2792  CB  ILE A 190      39.673 -27.348  -8.126  1.00 67.90           C  
ATOM   2793  HB  ILE A 190      38.638 -27.531  -8.413  1.00 67.90           H  
ATOM   2794  O   ILE A 190      38.446 -24.982  -9.746  1.00 67.90           O  
ATOM   2795  CG1 ILE A 190      39.929 -28.030  -6.759  1.00 67.90           C  
ATOM   2796 HG12 ILE A 190      40.932 -27.783  -6.411  1.00 67.90           H  
ATOM   2797 HG13 ILE A 190      39.216 -27.637  -6.034  1.00 67.90           H  
ATOM   2798  CG2 ILE A 190      40.591 -27.935  -9.218  1.00 67.90           C  
ATOM   2799 HG21 ILE A 190      40.425 -29.007  -9.327  1.00 67.90           H  
ATOM   2800 HG22 ILE A 190      41.639 -27.752  -8.983  1.00 67.90           H  
ATOM   2801 HG23 ILE A 190      40.357 -27.494 -10.187  1.00 67.90           H  
ATOM   2802  CD1 ILE A 190      39.774 -29.556  -6.771  1.00 67.90           C  
ATOM   2803 HD11 ILE A 190      38.874 -29.838  -7.317  1.00 67.90           H  
ATOM   2804 HD12 ILE A 190      39.711 -29.923  -5.746  1.00 67.90           H  
ATOM   2805 HD13 ILE A 190      40.640 -30.017  -7.247  1.00 67.90           H  
ATOM   2806  N   THR A 191      40.654 -24.591  -9.987  1.00 64.02           N  
ATOM   2807  H   THR A 191      41.574 -24.744  -9.599  1.00 64.02           H  
ATOM   2808  CA  THR A 191      40.586 -23.956 -11.311  1.00 64.02           C  
ATOM   2809  HA  THR A 191      39.549 -23.752 -11.576  1.00 64.02           H  
ATOM   2810  C   THR A 191      41.188 -24.919 -12.331  1.00 64.02           C  
ATOM   2811  CB  THR A 191      41.365 -22.627 -11.348  1.00 64.02           C  
ATOM   2812  HB  THR A 191      42.432 -22.846 -11.305  1.00 64.02           H  
ATOM   2813  O   THR A 191      42.360 -25.271 -12.199  1.00 64.02           O  
ATOM   2814  CG2 THR A 191      41.087 -21.840 -12.626  1.00 64.02           C  
ATOM   2815 HG21 THR A 191      41.612 -20.885 -12.605  1.00 64.02           H  
ATOM   2816 HG22 THR A 191      40.017 -21.654 -12.722  1.00 64.02           H  
ATOM   2817 HG23 THR A 191      41.427 -22.400 -13.497  1.00 64.02           H  
ATOM   2818  OG1 THR A 191      41.075 -21.760 -10.267  1.00 64.02           O  
ATOM   2819  HG1 THR A 191      40.167 -21.472 -10.386  1.00 64.02           H  
ATOM   2820  N   GLU A 192      40.418 -25.342 -13.334  1.00 63.39           N  
ATOM   2821  H   GLU A 192      39.446 -25.069 -13.360  1.00 63.39           H  
ATOM   2822  CA  GLU A 192      40.888 -26.312 -14.340  1.00 63.39           C  
ATOM   2823  HA  GLU A 192      41.792 -26.799 -13.975  1.00 63.39           H  
ATOM   2824  C   GLU A 192      41.303 -25.673 -15.676  1.00 63.39           C  
ATOM   2825  CB  GLU A 192      39.847 -27.429 -14.536  1.00 63.39           C  
ATOM   2826  HB2 GLU A 192      40.133 -28.022 -15.405  1.00 63.39           H  
ATOM   2827  HB3 GLU A 192      38.868 -26.987 -14.721  1.00 63.39           H  
ATOM   2828  O   GLU A 192      42.077 -26.280 -16.415  1.00 63.39           O  
ATOM   2829  CG  GLU A 192      39.787 -28.362 -13.312  1.00 63.39           C  
ATOM   2830  HG2 GLU A 192      39.455 -27.785 -12.449  1.00 63.39           H  
ATOM   2831  HG3 GLU A 192      40.794 -28.722 -13.103  1.00 63.39           H  
ATOM   2832  CD  GLU A 192      38.853 -29.572 -13.485  1.00 63.39           C  
ATOM   2833  OE1 GLU A 192      38.900 -30.451 -12.592  1.00 63.39           O  
ATOM   2834  OE2 GLU A 192      38.105 -29.621 -14.486  1.00 63.39           O  
ATOM   2835  N   SER A 193      40.871 -24.446 -15.994  1.00 59.69           N  
ATOM   2836  H   SER A 193      40.234 -23.962 -15.377  1.00 59.69           H  
ATOM   2837  CA  SER A 193      41.152 -23.818 -17.293  1.00 59.69           C  
ATOM   2838  HA  SER A 193      41.592 -24.573 -17.944  1.00 59.69           H  
ATOM   2839  C   SER A 193      42.172 -22.674 -17.232  1.00 59.69           C  
ATOM   2840  CB  SER A 193      39.855 -23.411 -17.999  1.00 59.69           C  
ATOM   2841  HB2 SER A 193      40.095 -22.859 -18.908  1.00 59.69           H  
ATOM   2842  HB3 SER A 193      39.303 -24.310 -18.272  1.00 59.69           H  
ATOM   2843  O   SER A 193      42.221 -21.870 -16.300  1.00 59.69           O  
ATOM   2844  OG  SER A 193      39.041 -22.616 -17.166  1.00 59.69           O  
ATOM   2845  HG  SER A 193      38.366 -22.205 -17.710  1.00 59.69           H  
ATOM   2846  N   THR A 194      43.009 -22.609 -18.273  1.00 63.43           N  
ATOM   2847  H   THR A 194      42.837 -23.246 -19.038  1.00 63.43           H  
ATOM   2848  CA  THR A 194      43.903 -21.474 -18.547  1.00 63.43           C  
ATOM   2849  HA  THR A 194      44.224 -21.042 -17.600  1.00 63.43           H  
ATOM   2850  C   THR A 194      43.102 -20.454 -19.365  1.00 63.43           C  
ATOM   2851  CB  THR A 194      45.149 -21.920 -19.334  1.00 63.43           C  
ATOM   2852  HB  THR A 194      44.876 -22.125 -20.369  1.00 63.43           H  
ATOM   2853  O   THR A 194      42.533 -20.862 -20.377  1.00 63.43           O  
ATOM   2854  CG2 THR A 194      46.269 -20.882 -19.295  1.00 63.43           C  
ATOM   2855 HG21 THR A 194      47.139 -21.272 -19.823  1.00 63.43           H  
ATOM   2856 HG22 THR A 194      46.541 -20.664 -18.262  1.00 63.43           H  
ATOM   2857 HG23 THR A 194      45.940 -19.969 -19.791  1.00 63.43           H  
ATOM   2858  OG1 THR A 194      45.690 -23.096 -18.776  1.00 63.43           O  
ATOM   2859  HG1 THR A 194      44.963 -23.693 -18.586  1.00 63.43           H  
ATOM   2860  N   PRO A 195      43.014 -19.173 -18.963  1.00 58.77           N  
ATOM   2861  CA  PRO A 195      42.151 -18.200 -19.632  1.00 58.77           C  
ATOM   2862  HA  PRO A 195      41.121 -18.554 -19.621  1.00 58.77           H  
ATOM   2863  C   PRO A 195      42.583 -17.989 -21.088  1.00 58.77           C  
ATOM   2864  CB  PRO A 195      42.242 -16.917 -18.795  1.00 58.77           C  
ATOM   2865  HB2 PRO A 195      41.428 -16.906 -18.070  1.00 58.77           H  
ATOM   2866  HB3 PRO A 195      42.207 -16.019 -19.411  1.00 58.77           H  
ATOM   2867  O   PRO A 195      43.745 -17.673 -21.359  1.00 58.77           O  
ATOM   2868  CG  PRO A 195      43.576 -17.053 -18.058  1.00 58.77           C  
ATOM   2869  HG2 PRO A 195      43.572 -16.513 -17.111  1.00 58.77           H  
ATOM   2870  HG3 PRO A 195      44.383 -16.697 -18.700  1.00 58.77           H  
ATOM   2871  CD  PRO A 195      43.715 -18.559 -17.850  1.00 58.77           C  
ATOM   2872  HD2 PRO A 195      44.769 -18.836 -17.836  1.00 58.77           H  
ATOM   2873  HD3 PRO A 195      43.232 -18.852 -16.918  1.00 58.77           H  
ATOM   2874  N   ALA A 196      41.641 -18.156 -22.017  1.00 62.06           N  
ATOM   2875  H   ALA A 196      40.712 -18.415 -21.717  1.00 62.06           H  
ATOM   2876  CA  ALA A 196      41.814 -17.767 -23.411  1.00 62.06           C  
ATOM   2877  HA  ALA A 196      42.843 -17.975 -23.707  1.00 62.06           H  
ATOM   2878  C   ALA A 196      41.572 -16.256 -23.583  1.00 62.06           C  
ATOM   2879  CB  ALA A 196      40.894 -18.627 -24.287  1.00 62.06           C  
ATOM   2880  HB1 ALA A 196      41.024 -18.370 -25.338  1.00 62.06           H  
ATOM   2881  HB2 ALA A 196      41.128 -19.682 -24.144  1.00 62.06           H  
ATOM   2882  HB3 ALA A 196      39.854 -18.456 -24.007  1.00 62.06           H  
ATOM   2883  O   ALA A 196      40.989 -15.592 -22.722  1.00 62.06           O  
ATOM   2884  N   GLN A 197      42.041 -15.682 -24.696  1.00 61.83           N  
ATOM   2885  H   GLN A 197      42.429 -16.269 -25.421  1.00 61.83           H  
ATOM   2886  CA  GLN A 197      41.814 -14.263 -24.979  1.00 61.83           C  
ATOM   2887  HA  GLN A 197      42.197 -13.684 -24.138  1.00 61.83           H  
ATOM   2888  C   GLN A 197      40.313 -13.969 -25.108  1.00 61.83           C  
ATOM   2889  CB  GLN A 197      42.551 -13.810 -26.248  1.00 61.83           C  
ATOM   2890  HB2 GLN A 197      42.323 -12.753 -26.385  1.00 61.83           H  
ATOM   2891  HB3 GLN A 197      42.178 -14.353 -27.117  1.00 61.83           H  
ATOM   2892  O   GLN A 197      39.627 -14.612 -25.896  1.00 61.83           O  
ATOM   2893  CG  GLN A 197      44.072 -13.992 -26.147  1.00 61.83           C  
ATOM   2894  HG2 GLN A 197      44.384 -13.838 -25.114  1.00 61.83           H  
ATOM   2895  HG3 GLN A 197      44.326 -15.017 -26.418  1.00 61.83           H  
ATOM   2896  CD  GLN A 197      44.874 -13.034 -27.026  1.00 61.83           C  
ATOM   2897  NE2 GLN A 197      46.180 -13.161 -26.997  1.00 61.83           N  
ATOM   2898 HE21 GLN A 197      46.719 -12.535 -27.578  1.00 61.83           H  
ATOM   2899 HE22 GLN A 197      46.632 -13.895 -26.471  1.00 61.83           H  
ATOM   2900  OE1 GLN A 197      44.372 -12.155 -27.707  1.00 61.83           O  
ATOM   2901  N   GLY A 198      39.820 -12.980 -24.356  1.00 63.73           N  
ATOM   2902  H   GLY A 198      40.432 -12.543 -23.681  1.00 63.73           H  
ATOM   2903  CA  GLY A 198      38.429 -12.513 -24.419  1.00 63.73           C  
ATOM   2904  HA2 GLY A 198      38.423 -11.423 -24.386  1.00 63.73           H  
ATOM   2905  HA3 GLY A 198      37.984 -12.818 -25.367  1.00 63.73           H  
ATOM   2906  C   GLY A 198      37.510 -13.014 -23.301  1.00 63.73           C  
ATOM   2907  O   GLY A 198      36.395 -12.513 -23.181  1.00 63.73           O  
ATOM   2908  N   GLU A 199      37.959 -13.935 -22.445  1.00 60.30           N  
ATOM   2909  H   GLU A 199      38.868 -14.351 -22.587  1.00 60.30           H  
ATOM   2910  CA  GLU A 199      37.172 -14.382 -21.290  1.00 60.30           C  
ATOM   2911  HA  GLU A 199      36.115 -14.370 -21.558  1.00 60.30           H  
ATOM   2912  C   GLU A 199      37.364 -13.436 -20.093  1.00 60.30           C  
ATOM   2913  CB  GLU A 199      37.521 -15.833 -20.926  1.00 60.30           C  
ATOM   2914  HB2 GLU A 199      38.594 -15.909 -20.749  1.00 60.30           H  
ATOM   2915  HB3 GLU A 199      36.994 -16.093 -20.008  1.00 60.30           H  
ATOM   2916  O   GLU A 199      38.476 -13.252 -19.599  1.00 60.30           O  
ATOM   2917  CG  GLU A 199      37.105 -16.820 -22.031  1.00 60.30           C  
ATOM   2918  HG2 GLU A 199      37.626 -16.563 -22.953  1.00 60.30           H  
ATOM   2919  HG3 GLU A 199      36.034 -16.711 -22.205  1.00 60.30           H  
ATOM   2920  CD  GLU A 199      37.415 -18.286 -21.688  1.00 60.30           C  
ATOM   2921  OE1 GLU A 199      36.985 -19.158 -22.475  1.00 60.30           O  
ATOM   2922  OE2 GLU A 199      38.105 -18.539 -20.671  1.00 60.30           O  
ATOM   2923  N   SER A 200      36.276 -12.826 -19.610  1.00 59.78           N  
ATOM   2924  H   SER A 200      35.398 -12.933 -20.097  1.00 59.78           H  
ATOM   2925  CA  SER A 200      36.287 -11.970 -18.411  1.00 59.78           C  
ATOM   2926  HA  SER A 200      37.284 -11.548 -18.289  1.00 59.78           H  
ATOM   2927  C   SER A 200      35.972 -12.729 -17.116  1.00 59.78           C  
ATOM   2928  CB  SER A 200      35.321 -10.797 -18.597  1.00 59.78           C  
ATOM   2929  HB2 SER A 200      35.634 -10.213 -19.463  1.00 59.78           H  
ATOM   2930  HB3 SER A 200      35.349 -10.160 -17.713  1.00 59.78           H  
ATOM   2931  O   SER A 200      36.300 -12.248 -16.031  1.00 59.78           O  
ATOM   2932  OG  SER A 200      34.003 -11.270 -18.802  1.00 59.78           O  
ATOM   2933  HG  SER A 200      33.436 -10.530 -19.028  1.00 59.78           H  
ATOM   2934  N   SER A 201      35.372 -13.921 -17.207  1.00 59.82           N  
ATOM   2935  H   SER A 201      35.115 -14.251 -18.126  1.00 59.82           H  
ATOM   2936  CA  SER A 201      34.996 -14.754 -16.060  1.00 59.82           C  
ATOM   2937  HA  SER A 201      35.479 -14.371 -15.161  1.00 59.82           H  
ATOM   2938  C   SER A 201      35.444 -16.204 -16.253  1.00 59.82           C  
ATOM   2939  CB  SER A 201      33.480 -14.679 -15.826  1.00 59.82           C  
ATOM   2940  HB2 SER A 201      33.196 -13.647 -15.621  1.00 59.82           H  
ATOM   2941  HB3 SER A 201      33.223 -15.290 -14.961  1.00 59.82           H  
ATOM   2942  O   SER A 201      34.932 -16.896 -17.131  1.00 59.82           O  
ATOM   2943  OG  SER A 201      32.761 -15.143 -16.953  1.00 59.82           O  
ATOM   2944  HG  SER A 201      33.201 -15.937 -17.267  1.00 59.82           H  
ATOM   2945  N   LEU A 202      36.372 -16.670 -15.412  1.00 62.91           N  
ATOM   2946  H   LEU A 202      36.728 -16.044 -14.704  1.00 62.91           H  
ATOM   2947  CA  LEU A 202      36.779 -18.077 -15.332  1.00 62.91           C  
ATOM   2948  HA  LEU A 202      36.880 -18.468 -16.345  1.00 62.91           H  
ATOM   2949  C   LEU A 202      35.703 -18.912 -14.619  1.00 62.91           C  
ATOM   2950  CB  LEU A 202      38.142 -18.177 -14.609  1.00 62.91           C  
ATOM   2951  HB2 LEU A 202      38.162 -19.075 -13.991  1.00 62.91           H  
ATOM   2952  HB3 LEU A 202      38.246 -17.330 -13.931  1.00 62.91           H  
ATOM   2953  O   LEU A 202      35.122 -18.471 -13.626  1.00 62.91           O  
ATOM   2954  CG  LEU A 202      39.344 -18.222 -15.571  1.00 62.91           C  
ATOM   2955  HG  LEU A 202      39.179 -17.530 -16.397  1.00 62.91           H  
ATOM   2956  CD1 LEU A 202      40.630 -17.806 -14.853  1.00 62.91           C  
ATOM   2957 HD11 LEU A 202      40.812 -18.477 -14.014  1.00 62.91           H  
ATOM   2958 HD12 LEU A 202      41.466 -17.858 -15.552  1.00 62.91           H  
ATOM   2959 HD13 LEU A 202      40.530 -16.781 -14.495  1.00 62.91           H  
ATOM   2960  CD2 LEU A 202      39.547 -19.632 -16.121  1.00 62.91           C  
ATOM   2961 HD21 LEU A 202      40.407 -19.653 -16.791  1.00 62.91           H  
ATOM   2962 HD22 LEU A 202      38.669 -19.932 -16.693  1.00 62.91           H  
ATOM   2963 HD23 LEU A 202      39.710 -20.346 -15.314  1.00 62.91           H  
ATOM   2964  N   ALA A 203      35.463 -20.131 -15.102  1.00 64.43           N  
ATOM   2965  H   ALA A 203      35.972 -20.439 -15.919  1.00 64.43           H  
ATOM   2966  CA  ALA A 203      34.620 -21.108 -14.421  1.00 64.43           C  
ATOM   2967  HA  ALA A 203      33.766 -20.597 -13.977  1.00 64.43           H  
ATOM   2968  C   ALA A 203      35.418 -21.777 -13.286  1.00 64.43           C  
ATOM   2969  CB  ALA A 203      34.082 -22.109 -15.454  1.00 64.43           C  
ATOM   2970  HB1 ALA A 203      33.500 -21.584 -16.211  1.00 64.43           H  
ATOM   2971  HB2 ALA A 203      33.446 -22.840 -14.956  1.00 64.43           H  
ATOM   2972  HB3 ALA A 203      34.909 -22.633 -15.934  1.00 64.43           H  
ATOM   2973  O   ALA A 203      36.172 -22.720 -13.515  1.00 64.43           O  
ATOM   2974  N   ASP A 204      35.277 -21.268 -12.062  1.00 65.83           N  
ATOM   2975  H   ASP A 204      34.716 -20.436 -11.947  1.00 65.83           H  
ATOM   2976  CA  ASP A 204      35.867 -21.879 -10.867  1.00 65.83           C  
ATOM   2977  HA  ASP A 204      36.782 -22.401 -11.148  1.00 65.83           H  
ATOM   2978  C   ASP A 204      34.917 -22.930 -10.267  1.00 65.83           C  
ATOM   2979  CB  ASP A 204      36.239 -20.801  -9.830  1.00 65.83           C  
ATOM   2980  HB2 ASP A 204      36.224 -21.263  -8.843  1.00 65.83           H  
ATOM   2981  HB3 ASP A 204      35.476 -20.022  -9.828  1.00 65.83           H  
ATOM   2982  O   ASP A 204      33.723 -22.682 -10.071  1.00 65.83           O  
ATOM   2983  CG  ASP A 204      37.630 -20.164 -10.006  1.00 65.83           C  
ATOM   2984  OD1 ASP A 204      38.523 -20.772 -10.649  1.00 65.83           O  
ATOM   2985  OD2 ASP A 204      37.859 -19.104  -9.382  1.00 65.83           O  
ATOM   2986  N   HIS A 205      35.455 -24.100  -9.909  1.00 68.91           N  
ATOM   2987  H   HIS A 205      36.435 -24.264 -10.088  1.00 68.91           H  
ATOM   2988  CA  HIS A 205      34.722 -25.117  -9.160  1.00 68.91           C  
ATOM   2989  HA  HIS A 205      33.653 -24.949  -9.287  1.00 68.91           H  
ATOM   2990  C   HIS A 205      35.030 -24.986  -7.665  1.00 68.91           C  
ATOM   2991  CB  HIS A 205      35.021 -26.515  -9.718  1.00 68.91           C  
ATOM   2992  HB2 HIS A 205      34.606 -27.262  -9.042  1.00 68.91           H  
ATOM   2993  HB3 HIS A 205      36.100 -26.666  -9.763  1.00 68.91           H  
ATOM   2994  O   HIS A 205      36.167 -25.163  -7.222  1.00 68.91           O  
ATOM   2995  CG  HIS A 205      34.422 -26.742 -11.086  1.00 68.91           C  
ATOM   2996  CD2 HIS A 205      35.082 -27.120 -12.227  1.00 68.91           C  
ATOM   2997  HD2 HIS A 205      36.139 -27.325 -12.317  1.00 68.91           H  
ATOM   2998  ND1 HIS A 205      33.093 -26.590 -11.423  1.00 68.91           N  
ATOM   2999  HD1 HIS A 205      32.359 -26.249 -10.819  1.00 68.91           H  
ATOM   3000  CE1 HIS A 205      32.960 -26.862 -12.731  1.00 68.91           C  
ATOM   3001  HE1 HIS A 205      32.040 -26.798 -13.293  1.00 68.91           H  
ATOM   3002  NE2 HIS A 205      34.141 -27.195 -13.260  1.00 68.91           N  
ATOM   3003  N   VAL A 206      34.001 -24.677  -6.870  1.00 67.54           N  
ATOM   3004  H   VAL A 206      33.102 -24.511  -7.299  1.00 67.54           H  
ATOM   3005  CA  VAL A 206      34.103 -24.558  -5.409  1.00 67.54           C  
ATOM   3006  HA  VAL A 206      35.150 -24.417  -5.139  1.00 67.54           H  
ATOM   3007  C   VAL A 206      33.619 -25.852  -4.762  1.00 67.54           C  
ATOM   3008  CB  VAL A 206      33.332 -23.336  -4.874  1.00 67.54           C  
ATOM   3009  HB  VAL A 206      32.263 -23.479  -5.031  1.00 67.54           H  
ATOM   3010  O   VAL A 206      32.434 -26.177  -4.801  1.00 67.54           O  
ATOM   3011  CG1 VAL A 206      33.589 -23.156  -3.371  1.00 67.54           C  
ATOM   3012 HG11 VAL A 206      34.656 -23.033  -3.186  1.00 67.54           H  
ATOM   3013 HG12 VAL A 206      33.060 -22.274  -3.009  1.00 67.54           H  
ATOM   3014 HG13 VAL A 206      33.222 -24.022  -2.819  1.00 67.54           H  
ATOM   3015  CG2 VAL A 206      33.750 -22.045  -5.592  1.00 67.54           C  
ATOM   3016 HG21 VAL A 206      34.832 -21.918  -5.553  1.00 67.54           H  
ATOM   3017 HG22 VAL A 206      33.266 -21.184  -5.131  1.00 67.54           H  
ATOM   3018 HG23 VAL A 206      33.445 -22.082  -6.638  1.00 67.54           H  
ATOM   3019  N   LEU A 207      34.537 -26.587  -4.141  1.00 63.35           N  
ATOM   3020  H   LEU A 207      35.491 -26.255  -4.139  1.00 63.35           H  
ATOM   3021  CA  LEU A 207      34.247 -27.800  -3.386  1.00 63.35           C  
ATOM   3022  HA  LEU A 207      33.291 -28.215  -3.704  1.00 63.35           H  
ATOM   3023  C   LEU A 207      34.144 -27.444  -1.899  1.00 63.35           C  
ATOM   3024  CB  LEU A 207      35.340 -28.842  -3.674  1.00 63.35           C  
ATOM   3025  HB2 LEU A 207      36.306 -28.371  -3.496  1.00 63.35           H  
ATOM   3026  HB3 LEU A 207      35.247 -29.670  -2.971  1.00 63.35           H  
ATOM   3027  O   LEU A 207      35.143 -27.159  -1.235  1.00 63.35           O  
ATOM   3028  CG  LEU A 207      35.290 -29.391  -5.114  1.00 63.35           C  
ATOM   3029  HG  LEU A 207      35.008 -28.602  -5.811  1.00 63.35           H  
ATOM   3030  CD1 LEU A 207      36.671 -29.893  -5.511  1.00 63.35           C  
ATOM   3031 HD11 LEU A 207      36.640 -30.277  -6.531  1.00 63.35           H  
ATOM   3032 HD12 LEU A 207      37.001 -30.681  -4.833  1.00 63.35           H  
ATOM   3033 HD13 LEU A 207      37.369 -29.058  -5.471  1.00 63.35           H  
ATOM   3034  CD2 LEU A 207      34.301 -30.550  -5.249  1.00 63.35           C  
ATOM   3035 HD21 LEU A 207      34.291 -30.900  -6.281  1.00 63.35           H  
ATOM   3036 HD22 LEU A 207      33.298 -30.211  -4.989  1.00 63.35           H  
ATOM   3037 HD23 LEU A 207      34.589 -31.373  -4.595  1.00 63.35           H  
ATOM   3038  N   VAL A 208      32.921 -27.456  -1.368  1.00 65.15           N  
ATOM   3039  H   VAL A 208      32.140 -27.659  -1.976  1.00 65.15           H  
ATOM   3040  CA  VAL A 208      32.660 -27.292   0.068  1.00 65.15           C  
ATOM   3041  HA  VAL A 208      33.416 -26.639   0.504  1.00 65.15           H  
ATOM   3042  C   VAL A 208      32.773 -28.665   0.718  1.00 65.15           C  
ATOM   3043  CB  VAL A 208      31.285 -26.646   0.331  1.00 65.15           C  
ATOM   3044  HB  VAL A 208      30.497 -27.301  -0.040  1.00 65.15           H  
ATOM   3045  O   VAL A 208      31.877 -29.499   0.597  1.00 65.15           O  
ATOM   3046  CG1 VAL A 208      31.068 -26.411   1.832  1.00 65.15           C  
ATOM   3047 HG11 VAL A 208      31.853 -25.768   2.229  1.00 65.15           H  
ATOM   3048 HG12 VAL A 208      30.100 -25.936   1.994  1.00 65.15           H  
ATOM   3049 HG13 VAL A 208      31.076 -27.360   2.368  1.00 65.15           H  
ATOM   3050  CG2 VAL A 208      31.154 -25.294  -0.384  1.00 65.15           C  
ATOM   3051 HG21 VAL A 208      30.179 -24.856  -0.168  1.00 65.15           H  
ATOM   3052 HG22 VAL A 208      31.234 -25.423  -1.463  1.00 65.15           H  
ATOM   3053 HG23 VAL A 208      31.933 -24.611  -0.046  1.00 65.15           H  
ATOM   3054  N   THR A 209      33.892 -28.936   1.387  1.00 60.78           N  
ATOM   3055  H   THR A 209      34.610 -28.229   1.459  1.00 60.78           H  
ATOM   3056  CA  THR A 209      34.066 -30.214   2.082  1.00 60.78           C  
ATOM   3057  HA  THR A 209      33.597 -30.992   1.479  1.00 60.78           H  
ATOM   3058  C   THR A 209      33.313 -30.139   3.412  1.00 60.78           C  
ATOM   3059  CB  THR A 209      35.547 -30.642   2.228  1.00 60.78           C  
ATOM   3060  HB  THR A 209      35.569 -31.732   2.248  1.00 60.78           H  
ATOM   3061  O   THR A 209      33.756 -29.459   4.337  1.00 60.78           O  
ATOM   3062  CG2 THR A 209      36.447 -30.176   1.080  1.00 60.78           C  
ATOM   3063 HG21 THR A 209      37.430 -30.636   1.184  1.00 60.78           H  
ATOM   3064 HG22 THR A 209      36.568 -29.093   1.102  1.00 60.78           H  
ATOM   3065 HG23 THR A 209      36.018 -30.475   0.124  1.00 60.78           H  
ATOM   3066  OG1 THR A 209      36.151 -30.196   3.418  1.00 60.78           O  
ATOM   3067  HG1 THR A 209      35.549 -29.583   3.845  1.00 60.78           H  
ATOM   3068  N   SER A 210      32.177 -30.827   3.548  1.00 62.52           N  
ATOM   3069  H   SER A 210      31.768 -31.270   2.737  1.00 62.52           H  
ATOM   3070  CA  SER A 210      31.536 -31.031   4.854  1.00 62.52           C  
ATOM   3071  HA  SER A 210      31.773 -30.178   5.491  1.00 62.52           H  
ATOM   3072  C   SER A 210      32.137 -32.268   5.533  1.00 62.52           C  
ATOM   3073  CB  SER A 210      30.004 -31.054   4.754  1.00 62.52           C  
ATOM   3074  HB2 SER A 210      29.583 -30.948   5.754  1.00 62.52           H  
ATOM   3075  HB3 SER A 210      29.664 -30.216   4.146  1.00 62.52           H  
ATOM   3076  O   SER A 210      31.483 -33.293   5.716  1.00 62.52           O  
ATOM   3077  OG  SER A 210      29.535 -32.262   4.199  1.00 62.52           O  
ATOM   3078  HG  SER A 210      29.955 -32.980   4.679  1.00 62.52           H  
ATOM   3079  N   GLY A 211      33.424 -32.212   5.866  1.00 52.92           N  
ATOM   3080  H   GLY A 211      33.936 -31.365   5.661  1.00 52.92           H  
ATOM   3081  CA  GLY A 211      34.066 -33.229   6.694  1.00 52.92           C  
ATOM   3082  HA2 GLY A 211      35.149 -33.143   6.606  1.00 52.92           H  
ATOM   3083  HA3 GLY A 211      33.765 -34.228   6.378  1.00 52.92           H  
ATOM   3084  C   GLY A 211      33.673 -33.011   8.149  1.00 52.92           C  
ATOM   3085  O   GLY A 211      34.410 -32.378   8.899  1.00 52.92           O  
ATOM   3086  N   ALA A 212      32.485 -33.470   8.542  1.00 54.66           N  
ATOM   3087  H   ALA A 212      31.893 -33.918   7.858  1.00 54.66           H  
ATOM   3088  CA  ALA A 212      32.041 -33.407   9.925  1.00 54.66           C  
ATOM   3089  HA  ALA A 212      32.132 -32.379  10.276  1.00 54.66           H  
ATOM   3090  C   ALA A 212      32.947 -34.296  10.792  1.00 54.66           C  
ATOM   3091  CB  ALA A 212      30.558 -33.804   9.998  1.00 54.66           C  
ATOM   3092  HB1 ALA A 212      30.428 -34.834   9.665  1.00 54.66           H  
ATOM   3093  HB2 ALA A 212      30.205 -33.717  11.026  1.00 54.66           H  
ATOM   3094  HB3 ALA A 212      29.965 -33.146   9.363  1.00 54.66           H  
ATOM   3095  O   ALA A 212      32.693 -35.483  10.966  1.00 54.66           O  
ATOM   3096  N   GLY A 213      33.978 -33.712  11.405  1.00 53.54           N  
ATOM   3097  H   GLY A 213      34.242 -32.789  11.091  1.00 53.54           H  
ATOM   3098  CA  GLY A 213      34.660 -34.279  12.576  1.00 53.54           C  
ATOM   3099  HA2 GLY A 213      34.959 -35.304  12.356  1.00 53.54           H  
ATOM   3100  HA3 GLY A 213      35.552 -33.693  12.798  1.00 53.54           H  
ATOM   3101  C   GLY A 213      33.762 -34.298  13.824  1.00 53.54           C  
ATOM   3102  O   GLY A 213      34.242 -34.093  14.934  1.00 53.54           O  
ATOM   3103  N   GLY A 214      32.449 -34.458  13.639  1.00 52.81           N  
ATOM   3104  H   GLY A 214      32.159 -34.796  12.733  1.00 52.81           H  
ATOM   3105  CA  GLY A 214      31.433 -34.418  14.677  1.00 52.81           C  
ATOM   3106  HA2 GLY A 214      30.562 -33.872  14.314  1.00 52.81           H  
ATOM   3107  HA3 GLY A 214      31.816 -33.905  15.559  1.00 52.81           H  
ATOM   3108  C   GLY A 214      30.990 -35.826  15.051  1.00 52.81           C  
ATOM   3109  O   GLY A 214      30.645 -36.635  14.195  1.00 52.81           O  
ATOM   3110  N   GLN A 215      30.984 -36.113  16.347  1.00 60.40           N  
ATOM   3111  H   GLN A 215      31.285 -35.399  16.995  1.00 60.40           H  
ATOM   3112  CA  GLN A 215      30.410 -37.331  16.906  1.00 60.40           C  
ATOM   3113  HA  GLN A 215      30.766 -38.187  16.332  1.00 60.40           H  
ATOM   3114  C   GLN A 215      28.876 -37.244  16.804  1.00 60.40           C  
ATOM   3115  CB  GLN A 215      30.927 -37.434  18.352  1.00 60.40           C  
ATOM   3116  HB2 GLN A 215      31.990 -37.196  18.353  1.00 60.40           H  
ATOM   3117  HB3 GLN A 215      30.419 -36.694  18.972  1.00 60.40           H  
ATOM   3118  O   GLN A 215      28.285 -36.296  17.322  1.00 60.40           O  
ATOM   3119  CG  GLN A 215      30.775 -38.821  18.985  1.00 60.40           C  
ATOM   3120  HG2 GLN A 215      31.258 -39.559  18.346  1.00 60.40           H  
ATOM   3121  HG3 GLN A 215      29.717 -39.072  19.067  1.00 60.40           H  
ATOM   3122  CD  GLN A 215      31.408 -38.890  20.377  1.00 60.40           C  
ATOM   3123  NE2 GLN A 215      31.548 -40.069  20.943  1.00 60.40           N  
ATOM   3124 HE21 GLN A 215      31.241 -40.908  20.471  1.00 60.40           H  
ATOM   3125 HE22 GLN A 215      31.970 -40.063  21.860  1.00 60.40           H  
ATOM   3126  OE1 GLN A 215      31.788 -37.908  20.991  1.00 60.40           O  
ATOM   3127  N   SER A 216      28.216 -38.198  16.135  1.00 57.06           N  
ATOM   3128  H   SER A 216      28.726 -38.935  15.670  1.00 57.06           H  
ATOM   3129  CA  SER A 216      26.750 -38.209  16.041  1.00 57.06           C  
ATOM   3130  HA  SER A 216      26.418 -37.201  15.792  1.00 57.06           H  
ATOM   3131  C   SER A 216      26.143 -38.592  17.394  1.00 57.06           C  
ATOM   3132  CB  SER A 216      26.246 -39.126  14.916  1.00 57.06           C  
ATOM   3133  HB2 SER A 216      25.174 -38.973  14.789  1.00 57.06           H  
ATOM   3134  HB3 SER A 216      26.744 -38.868  13.981  1.00 57.06           H  
ATOM   3135  O   SER A 216      26.192 -39.751  17.811  1.00 57.06           O  
ATOM   3136  OG  SER A 216      26.476 -40.486  15.214  1.00 57.06           O  
ATOM   3137  HG  SER A 216      26.206 -40.638  16.122  1.00 57.06           H  
ATOM   3138  N   ILE A 217      25.580 -37.616  18.100  1.00 48.60           N  
ATOM   3139  H   ILE A 217      25.644 -36.673  17.743  1.00 48.60           H  
ATOM   3140  CA  ILE A 217      24.826 -37.831  19.336  1.00 48.60           C  
ATOM   3141  HA  ILE A 217      25.096 -38.794  19.770  1.00 48.60           H  
ATOM   3142  C   ILE A 217      23.343 -37.879  18.954  1.00 48.60           C  
ATOM   3143  CB  ILE A 217      25.160 -36.737  20.380  1.00 48.60           C  
ATOM   3144  HB  ILE A 217      24.872 -35.769  19.970  1.00 48.60           H  
ATOM   3145  O   ILE A 217      22.716 -36.841  18.773  1.00 48.60           O  
ATOM   3146  CG1 ILE A 217      26.676 -36.697  20.700  1.00 48.60           C  
ATOM   3147 HG12 ILE A 217      26.972 -37.625  21.188  1.00 48.60           H  
ATOM   3148 HG13 ILE A 217      27.243 -36.615  19.772  1.00 48.60           H  
ATOM   3149  CG2 ILE A 217      24.353 -36.983  21.671  1.00 48.60           C  
ATOM   3150 HG21 ILE A 217      24.638 -37.935  22.118  1.00 48.60           H  
ATOM   3151 HG22 ILE A 217      23.285 -36.987  21.457  1.00 48.60           H  
ATOM   3152 HG23 ILE A 217      24.534 -36.181  22.387  1.00 48.60           H  
ATOM   3153  CD1 ILE A 217      27.103 -35.511  21.576  1.00 48.60           C  
ATOM   3154 HD11 ILE A 217      26.760 -34.576  21.133  1.00 48.60           H  
ATOM   3155 HD12 ILE A 217      28.191 -35.490  21.644  1.00 48.60           H  
ATOM   3156 HD13 ILE A 217      26.699 -35.610  22.584  1.00 48.60           H  
ATOM   3157  N   GLY A 218      22.788 -39.080  18.794  1.00 49.60           N  
ATOM   3158  H   GLY A 218      23.386 -39.894  18.806  1.00 49.60           H  
ATOM   3159  CA  GLY A 218      21.371 -39.266  18.472  1.00 49.60           C  
ATOM   3160  HA2 GLY A 218      20.789 -39.265  19.394  1.00 49.60           H  
ATOM   3161  HA3 GLY A 218      21.012 -38.448  17.847  1.00 49.60           H  
ATOM   3162  C   GLY A 218      21.119 -40.558  17.709  1.00 49.60           C  
ATOM   3163  O   GLY A 218      21.773 -40.837  16.712  1.00 49.60           O  
ATOM   3164  N   SER A 219      20.195 -41.357  18.234  1.00 51.65           N  
ATOM   3165  H   SER A 219      19.685 -41.007  19.033  1.00 51.65           H  
ATOM   3166  CA  SER A 219      19.776 -42.652  17.703  1.00 51.65           C  
ATOM   3167  HA  SER A 219      20.623 -43.337  17.713  1.00 51.65           H  
ATOM   3168  C   SER A 219      19.231 -42.527  16.279  1.00 51.65           C  
ATOM   3169  CB  SER A 219      18.683 -43.194  18.632  1.00 51.65           C  
ATOM   3170  HB2 SER A 219      17.783 -42.587  18.536  1.00 51.65           H  
ATOM   3171  HB3 SER A 219      19.032 -43.128  19.663  1.00 51.65           H  
ATOM   3172  O   SER A 219      18.403 -41.658  16.040  1.00 51.65           O  
ATOM   3173  OG  SER A 219      18.374 -44.542  18.366  1.00 51.65           O  
ATOM   3174  HG  SER A 219      17.968 -44.618  17.499  1.00 51.65           H  
ATOM   3175  N   GLU A 220      19.698 -43.423  15.406  1.00 52.62           N  
ATOM   3176  H   GLU A 220      20.493 -43.944  15.749  1.00 52.62           H  
ATOM   3177  CA  GLU A 220      19.174 -43.995  14.147  1.00 52.62           C  
ATOM   3178  HA  GLU A 220      19.815 -43.644  13.338  1.00 52.62           H  
ATOM   3179  C   GLU A 220      17.725 -43.659  13.713  1.00 52.62           C  
ATOM   3180  CB  GLU A 220      19.390 -45.516  14.286  1.00 52.62           C  
ATOM   3181  HB2 GLU A 220      20.305 -45.679  14.856  1.00 52.62           H  
ATOM   3182  HB3 GLU A 220      18.569 -45.936  14.867  1.00 52.62           H  
ATOM   3183  O   GLU A 220      16.954 -44.534  13.331  1.00 52.62           O  
ATOM   3184  CG  GLU A 220      19.561 -46.295  12.972  1.00 52.62           C  
ATOM   3185  HG2 GLU A 220      20.393 -45.857  12.422  1.00 52.62           H  
ATOM   3186  HG3 GLU A 220      18.665 -46.198  12.359  1.00 52.62           H  
ATOM   3187  CD  GLU A 220      19.848 -47.789  13.225  1.00 52.62           C  
ATOM   3188  OE1 GLU A 220      20.255 -48.466  12.254  1.00 52.62           O  
ATOM   3189  OE2 GLU A 220      19.688 -48.248  14.382  1.00 52.62           O  
ATOM   3190  N   ILE A 221      17.325 -42.391  13.731  1.00 54.50           N  
ATOM   3191  H   ILE A 221      17.920 -41.709  14.179  1.00 54.50           H  
ATOM   3192  CA  ILE A 221      16.193 -41.902  12.951  1.00 54.50           C  
ATOM   3193  HA  ILE A 221      15.520 -42.726  12.713  1.00 54.50           H  
ATOM   3194  C   ILE A 221      16.825 -41.428  11.658  1.00 54.50           C  
ATOM   3195  CB  ILE A 221      15.350 -40.849  13.694  1.00 54.50           C  
ATOM   3196  HB  ILE A 221      15.975 -39.985  13.918  1.00 54.50           H  
ATOM   3197  O   ILE A 221      17.311 -40.306  11.527  1.00 54.50           O  
ATOM   3198  CG1 ILE A 221      14.814 -41.448  15.016  1.00 54.50           C  
ATOM   3199 HG12 ILE A 221      14.126 -42.264  14.794  1.00 54.50           H  
ATOM   3200 HG13 ILE A 221      15.642 -41.857  15.595  1.00 54.50           H  
ATOM   3201  CG2 ILE A 221      14.182 -40.415  12.789  1.00 54.50           C  
ATOM   3202 HG21 ILE A 221      13.605 -39.616  13.255  1.00 54.50           H  
ATOM   3203 HG22 ILE A 221      14.559 -40.010  11.850  1.00 54.50           H  
ATOM   3204 HG23 ILE A 221      13.526 -41.256  12.566  1.00 54.50           H  
ATOM   3205  CD1 ILE A 221      14.110 -40.429  15.917  1.00 54.50           C  
ATOM   3206 HD11 ILE A 221      14.773 -39.584  16.107  1.00 54.50           H  
ATOM   3207 HD12 ILE A 221      13.192 -40.074  15.448  1.00 54.50           H  
ATOM   3208 HD13 ILE A 221      13.856 -40.902  16.865  1.00 54.50           H  
ATOM   3209  N   THR A 222      16.930 -42.374  10.736  1.00 52.47           N  
ATOM   3210  H   THR A 222      16.544 -43.281  10.953  1.00 52.47           H  
ATOM   3211  CA  THR A 222      17.253 -42.136   9.340  1.00 52.47           C  
ATOM   3212  HA  THR A 222      18.152 -41.524   9.265  1.00 52.47           H  
ATOM   3213  C   THR A 222      16.104 -41.342   8.725  1.00 52.47           C  
ATOM   3214  CB  THR A 222      17.494 -43.474   8.615  1.00 52.47           C  
ATOM   3215  HB  THR A 222      17.429 -43.330   7.537  1.00 52.47           H  
ATOM   3216  O   THR A 222      15.298 -41.867   7.964  1.00 52.47           O  
ATOM   3217  CG2 THR A 222      18.868 -44.052   8.951  1.00 52.47           C  
ATOM   3218 HG21 THR A 222      19.643 -43.352   8.639  1.00 52.47           H  
ATOM   3219 HG22 THR A 222      18.957 -44.227  10.023  1.00 52.47           H  
ATOM   3220 HG23 THR A 222      19.013 -44.991   8.415  1.00 52.47           H  
ATOM   3221  OG1 THR A 222      16.568 -44.456   9.028  1.00 52.47           O  
ATOM   3222  HG1 THR A 222      17.061 -45.151   9.469  1.00 52.47           H  
ATOM   3223  N   ASP A 223      16.024 -40.051   9.050  1.00 56.61           N  
ATOM   3224  H   ASP A 223      16.611 -39.701   9.794  1.00 56.61           H  
ATOM   3225  CA  ASP A 223      15.306 -39.083   8.231  1.00 56.61           C  
ATOM   3226  HA  ASP A 223      14.325 -39.482   7.974  1.00 56.61           H  
ATOM   3227  C   ASP A 223      16.109 -38.945   6.931  1.00 56.61           C  
ATOM   3228  CB  ASP A 223      15.093 -37.752   8.975  1.00 56.61           C  
ATOM   3229  HB2 ASP A 223      16.039 -37.427   9.406  1.00 56.61           H  
ATOM   3230  HB3 ASP A 223      14.779 -37.001   8.250  1.00 56.61           H  
ATOM   3231  O   ASP A 223      16.878 -38.008   6.718  1.00 56.61           O  
ATOM   3232  CG  ASP A 223      14.018 -37.808  10.073  1.00 56.61           C  
ATOM   3233  OD1 ASP A 223      13.115 -38.671   9.991  1.00 56.61           O  
ATOM   3234  OD2 ASP A 223      14.080 -36.946  10.979  1.00 56.61           O  
ATOM   3235  N   ILE A 224      15.992 -39.968   6.082  1.00 59.85           N  
ATOM   3236  H   ILE A 224      15.421 -40.742   6.391  1.00 59.85           H  
ATOM   3237  CA  ILE A 224      16.394 -39.936   4.686  1.00 59.85           C  
ATOM   3238  HA  ILE A 224      17.423 -39.586   4.610  1.00 59.85           H  
ATOM   3239  C   ILE A 224      15.497 -38.885   4.049  1.00 59.85           C  
ATOM   3240  CB  ILE A 224      16.309 -41.352   4.063  1.00 59.85           C  
ATOM   3241  HB  ILE A 224      15.446 -41.868   4.484  1.00 59.85           H  
ATOM   3242  O   ILE A 224      14.352 -39.121   3.676  1.00 59.85           O  
ATOM   3243  CG1 ILE A 224      17.598 -42.116   4.451  1.00 59.85           C  
ATOM   3244 HG12 ILE A 224      17.831 -41.909   5.496  1.00 59.85           H  
ATOM   3245 HG13 ILE A 224      18.432 -41.753   3.850  1.00 59.85           H  
ATOM   3246  CG2 ILE A 224      16.150 -41.337   2.530  1.00 59.85           C  
ATOM   3247 HG21 ILE A 224      15.171 -40.950   2.247  1.00 59.85           H  
ATOM   3248 HG22 ILE A 224      16.215 -42.348   2.127  1.00 59.85           H  
ATOM   3249 HG23 ILE A 224      16.924 -40.720   2.074  1.00 59.85           H  
ATOM   3250  CD1 ILE A 224      17.501 -43.639   4.314  1.00 59.85           C  
ATOM   3251 HD11 ILE A 224      18.424 -44.092   4.676  1.00 59.85           H  
ATOM   3252 HD12 ILE A 224      17.359 -43.924   3.271  1.00 59.85           H  
ATOM   3253 HD13 ILE A 224      16.668 -44.011   4.910  1.00 59.85           H  
ATOM   3254  N   ILE A 225      16.016 -37.665   4.005  1.00 61.60           N  
ATOM   3255  H   ILE A 225      16.880 -37.502   4.502  1.00 61.60           H  
ATOM   3256  CA  ILE A 225      15.490 -36.630   3.137  1.00 61.60           C  
ATOM   3257  HA  ILE A 225      14.412 -36.547   3.275  1.00 61.60           H  
ATOM   3258  C   ILE A 225      15.786 -37.131   1.724  1.00 61.60           C  
ATOM   3259  CB  ILE A 225      16.153 -35.273   3.459  1.00 61.60           C  
ATOM   3260  HB  ILE A 225      17.230 -35.372   3.319  1.00 61.60           H  
ATOM   3261  O   ILE A 225      16.953 -37.259   1.352  1.00 61.60           O  
ATOM   3262  CG1 ILE A 225      15.886 -34.860   4.929  1.00 61.60           C  
ATOM   3263 HG12 ILE A 225      16.125 -35.688   5.597  1.00 61.60           H  
ATOM   3264 HG13 ILE A 225      14.828 -34.629   5.056  1.00 61.60           H  
ATOM   3265  CG2 ILE A 225      15.631 -34.197   2.489  1.00 61.60           C  
ATOM   3266 HG21 ILE A 225      16.132 -33.246   2.670  1.00 61.60           H  
ATOM   3267 HG22 ILE A 225      15.839 -34.486   1.458  1.00 61.60           H  
ATOM   3268 HG23 ILE A 225      14.555 -34.071   2.611  1.00 61.60           H  
ATOM   3269  CD1 ILE A 225      16.725 -33.667   5.403  1.00 61.60           C  
ATOM   3270 HD11 ILE A 225      16.551 -33.507   6.467  1.00 61.60           H  
ATOM   3271 HD12 ILE A 225      16.443 -32.762   4.865  1.00 61.60           H  
ATOM   3272 HD13 ILE A 225      17.784 -33.873   5.246  1.00 61.60           H  
ATOM   3273  N   GLU A 226      14.749 -37.478   0.960  1.00 65.53           N  
ATOM   3274  H   GLU A 226      13.820 -37.480   1.356  1.00 65.53           H  
ATOM   3275  CA  GLU A 226      14.915 -37.894  -0.433  1.00 65.53           C  
ATOM   3276  HA  GLU A 226      15.585 -38.754  -0.463  1.00 65.53           H  
ATOM   3277  C   GLU A 226      15.572 -36.751  -1.216  1.00 65.53           C  
ATOM   3278  CB  GLU A 226      13.579 -38.322  -1.068  1.00 65.53           C  
ATOM   3279  HB2 GLU A 226      12.855 -37.511  -0.991  1.00 65.53           H  
ATOM   3280  HB3 GLU A 226      13.771 -38.520  -2.123  1.00 65.53           H  
ATOM   3281  O   GLU A 226      14.976 -35.693  -1.437  1.00 65.53           O  
ATOM   3282  CG  GLU A 226      12.998 -39.594  -0.424  1.00 65.53           C  
ATOM   3283  HG2 GLU A 226      12.640 -39.347   0.576  1.00 65.53           H  
ATOM   3284  HG3 GLU A 226      13.801 -40.324  -0.321  1.00 65.53           H  
ATOM   3285  CD  GLU A 226      11.853 -40.238  -1.232  1.00 65.53           C  
ATOM   3286  OE1 GLU A 226      11.416 -41.340  -0.827  1.00 65.53           O  
ATOM   3287  OE2 GLU A 226      11.408 -39.641  -2.240  1.00 65.53           O  
ATOM   3288  N   LEU A 227      16.839 -36.938  -1.592  1.00 68.29           N  
ATOM   3289  H   LEU A 227      17.307 -37.792  -1.323  1.00 68.29           H  
ATOM   3290  CA  LEU A 227      17.536 -36.002  -2.460  1.00 68.29           C  
ATOM   3291  HA  LEU A 227      17.317 -34.985  -2.134  1.00 68.29           H  
ATOM   3292  C   LEU A 227      16.990 -36.174  -3.876  1.00 68.29           C  
ATOM   3293  CB  LEU A 227      19.060 -36.206  -2.405  1.00 68.29           C  
ATOM   3294  HB2 LEU A 227      19.487 -35.640  -3.233  1.00 68.29           H  
ATOM   3295  HB3 LEU A 227      19.298 -37.255  -2.585  1.00 68.29           H  
ATOM   3296  O   LEU A 227      17.158 -37.219  -4.499  1.00 68.29           O  
ATOM   3297  CG  LEU A 227      19.701 -35.722  -1.087  1.00 68.29           C  
ATOM   3298  HG  LEU A 227      18.987 -35.119  -0.526  1.00 68.29           H  
ATOM   3299  CD1 LEU A 227      20.147 -36.895  -0.213  1.00 68.29           C  
ATOM   3300 HD11 LEU A 227      20.569 -36.521   0.720  1.00 68.29           H  
ATOM   3301 HD12 LEU A 227      19.284 -37.516   0.026  1.00 68.29           H  
ATOM   3302 HD13 LEU A 227      20.891 -37.497  -0.736  1.00 68.29           H  
ATOM   3303  CD2 LEU A 227      20.928 -34.852  -1.372  1.00 68.29           C  
ATOM   3304 HD21 LEU A 227      21.365 -34.515  -0.432  1.00 68.29           H  
ATOM   3305 HD22 LEU A 227      20.630 -33.980  -1.954  1.00 68.29           H  
ATOM   3306 HD23 LEU A 227      21.668 -35.424  -1.931  1.00 68.29           H  
ATOM   3307  N   GLN A 228      16.348 -35.131  -4.392  1.00 70.37           N  
ATOM   3308  H   GLN A 228      16.178 -34.328  -3.803  1.00 70.37           H  
ATOM   3309  CA  GLN A 228      16.013 -35.051  -5.805  1.00 70.37           C  
ATOM   3310  HA  GLN A 228      15.596 -36.007  -6.119  1.00 70.37           H  
ATOM   3311  C   GLN A 228      17.300 -34.790  -6.606  1.00 70.37           C  
ATOM   3312  CB  GLN A 228      14.936 -33.970  -5.993  1.00 70.37           C  
ATOM   3313  HB2 GLN A 228      14.089 -34.212  -5.352  1.00 70.37           H  
ATOM   3314  HB3 GLN A 228      15.333 -32.999  -5.695  1.00 70.37           H  
ATOM   3315  O   GLN A 228      17.972 -33.781  -6.385  1.00 70.37           O  
ATOM   3316  CG  GLN A 228      14.452 -33.893  -7.445  1.00 70.37           C  
ATOM   3317  HG2 GLN A 228      15.281 -33.579  -8.079  1.00 70.37           H  
ATOM   3318  HG3 GLN A 228      14.132 -34.882  -7.772  1.00 70.37           H  
ATOM   3319  CD  GLN A 228      13.288 -32.926  -7.653  1.00 70.37           C  
ATOM   3320  NE2 GLN A 228      13.076 -32.486  -8.873  1.00 70.37           N  
ATOM   3321 HE21 GLN A 228      13.685 -32.788  -9.620  1.00 70.37           H  
ATOM   3322 HE22 GLN A 228      12.276 -31.883  -9.003  1.00 70.37           H  
ATOM   3323  OE1 GLN A 228      12.537 -32.552  -6.764  1.00 70.37           O  
ATOM   3324  N   GLU A 229      17.645 -35.688  -7.533  1.00 72.09           N  
ATOM   3325  H   GLU A 229      17.115 -36.544  -7.611  1.00 72.09           H  
ATOM   3326  CA  GLU A 229      18.766 -35.494  -8.457  1.00 72.09           C  
ATOM   3327  HA  GLU A 229      19.660 -35.259  -7.880  1.00 72.09           H  
ATOM   3328  C   GLU A 229      18.481 -34.312  -9.394  1.00 72.09           C  
ATOM   3329  CB  GLU A 229      19.053 -36.766  -9.277  1.00 72.09           C  
ATOM   3330  HB2 GLU A 229      19.673 -36.490 -10.130  1.00 72.09           H  
ATOM   3331  HB3 GLU A 229      18.112 -37.169  -9.652  1.00 72.09           H  
ATOM   3332  O   GLU A 229      17.500 -34.301 -10.143  1.00 72.09           O  
ATOM   3333  CG  GLU A 229      19.807 -37.840  -8.476  1.00 72.09           C  
ATOM   3334  HG2 GLU A 229      20.718 -37.393  -8.077  1.00 72.09           H  
ATOM   3335  HG3 GLU A 229      19.188 -38.150  -7.634  1.00 72.09           H  
ATOM   3336  CD  GLU A 229      20.171 -39.078  -9.319  1.00 72.09           C  
ATOM   3337  OE1 GLU A 229      21.145 -39.768  -8.939  1.00 72.09           O  
ATOM   3338  OE2 GLU A 229      19.483 -39.332 -10.334  1.00 72.09           O  
ATOM   3339  N   PHE A 230      19.355 -33.307  -9.364  1.00 64.30           N  
ATOM   3340  H   PHE A 230      20.125 -33.354  -8.712  1.00 64.30           H  
ATOM   3341  CA  PHE A 230      19.389 -32.276 -10.393  1.00 64.30           C  
ATOM   3342  HA  PHE A 230      18.363 -32.052 -10.683  1.00 64.30           H  
ATOM   3343  C   PHE A 230      20.167 -32.821 -11.598  1.00 64.30           C  
ATOM   3344  CB  PHE A 230      20.012 -30.986  -9.849  1.00 64.30           C  
ATOM   3345  HB2 PHE A 230      20.132 -30.283 -10.674  1.00 64.30           H  
ATOM   3346  HB3 PHE A 230      21.007 -31.202  -9.459  1.00 64.30           H  
ATOM   3347  O   PHE A 230      21.292 -33.296 -11.420  1.00 64.30           O  
ATOM   3348  CG  PHE A 230      19.176 -30.319  -8.774  1.00 64.30           C  
ATOM   3349  CD1 PHE A 230      18.033 -29.581  -9.132  1.00 64.30           C  
ATOM   3350  HD1 PHE A 230      17.762 -29.480 -10.173  1.00 64.30           H  
ATOM   3351  CD2 PHE A 230      19.523 -30.454  -7.417  1.00 64.30           C  
ATOM   3352  HD2 PHE A 230      20.387 -31.037  -7.134  1.00 64.30           H  
ATOM   3353  CE1 PHE A 230      17.241 -28.978  -8.138  1.00 64.30           C  
ATOM   3354  HE1 PHE A 230      16.362 -28.416  -8.417  1.00 64.30           H  
ATOM   3355  CE2 PHE A 230      18.733 -29.851  -6.424  1.00 64.30           C  
ATOM   3356  HE2 PHE A 230      18.995 -29.974  -5.383  1.00 64.30           H  
ATOM   3357  CZ  PHE A 230      17.592 -29.113  -6.783  1.00 64.30           C  
ATOM   3358  HZ  PHE A 230      16.981 -28.661  -6.016  1.00 64.30           H  
ATOM   3359  N   PRO A 231      19.618 -32.769 -12.824  1.00 63.08           N  
ATOM   3360  CA  PRO A 231      20.346 -33.218 -14.002  1.00 63.08           C  
ATOM   3361  HA  PRO A 231      20.631 -34.262 -13.877  1.00 63.08           H  
ATOM   3362  C   PRO A 231      21.611 -32.368 -14.186  1.00 63.08           C  
ATOM   3363  CB  PRO A 231      19.356 -33.105 -15.167  1.00 63.08           C  
ATOM   3364  HB2 PRO A 231      19.843 -32.813 -16.097  1.00 63.08           H  
ATOM   3365  HB3 PRO A 231      18.840 -34.057 -15.293  1.00 63.08           H  
ATOM   3366  O   PRO A 231      21.547 -31.144 -14.273  1.00 63.08           O  
ATOM   3367  CG  PRO A 231      18.354 -32.048 -14.699  1.00 63.08           C  
ATOM   3368  HG2 PRO A 231      17.372 -32.192 -15.149  1.00 63.08           H  
ATOM   3369  HG3 PRO A 231      18.737 -31.055 -14.932  1.00 63.08           H  
ATOM   3370  CD  PRO A 231      18.316 -32.235 -13.184  1.00 63.08           C  
ATOM   3371  HD2 PRO A 231      18.126 -31.276 -12.702  1.00 63.08           H  
ATOM   3372  HD3 PRO A 231      17.543 -32.956 -12.916  1.00 63.08           H  
ATOM   3373  N   SER A 232      22.770 -33.026 -14.273  1.00 66.27           N  
ATOM   3374  H   SER A 232      22.759 -34.028 -14.145  1.00 66.27           H  
ATOM   3375  CA  SER A 232      24.091 -32.391 -14.422  1.00 66.27           C  
ATOM   3376  HA  SER A 232      24.200 -31.634 -13.645  1.00 66.27           H  
ATOM   3377  C   SER A 232      24.301 -31.687 -15.766  1.00 66.27           C  
ATOM   3378  CB  SER A 232      25.183 -33.446 -14.222  1.00 66.27           C  
ATOM   3379  HB2 SER A 232      25.137 -33.807 -13.195  1.00 66.27           H  
ATOM   3380  HB3 SER A 232      26.163 -32.997 -14.388  1.00 66.27           H  
ATOM   3381  O   SER A 232      25.284 -30.972 -15.947  1.00 66.27           O  
ATOM   3382  OG  SER A 232      24.997 -34.541 -15.108  1.00 66.27           O  
ATOM   3383  HG  SER A 232      25.616 -35.227 -14.848  1.00 66.27           H  
ATOM   3384  N   ARG A 233      23.386 -31.877 -16.720  1.00 55.02           N  
ATOM   3385  H   ARG A 233      22.578 -32.431 -16.475  1.00 55.02           H  
ATOM   3386  CA  ARG A 233      23.423 -31.246 -18.037  1.00 55.02           C  
ATOM   3387  HA  ARG A 233      24.267 -30.559 -18.092  1.00 55.02           H  
ATOM   3388  C   ARG A 233      22.183 -30.387 -18.228  1.00 55.02           C  
ATOM   3389  CB  ARG A 233      23.620 -32.308 -19.133  1.00 55.02           C  
ATOM   3390  HB2 ARG A 233      22.870 -33.094 -19.042  1.00 55.02           H  
ATOM   3391  HB3 ARG A 233      23.502 -31.823 -20.102  1.00 55.02           H  
ATOM   3392  O   ARG A 233      21.167 -30.858 -18.726  1.00 55.02           O  
ATOM   3393  CG  ARG A 233      25.033 -32.906 -19.042  1.00 55.02           C  
ATOM   3394  HG2 ARG A 233      25.129 -33.528 -18.153  1.00 55.02           H  
ATOM   3395  HG3 ARG A 233      25.742 -32.082 -18.949  1.00 55.02           H  
ATOM   3396  CD  ARG A 233      25.428 -33.701 -20.292  1.00 55.02           C  
ATOM   3397  HD2 ARG A 233      24.963 -33.257 -21.172  1.00 55.02           H  
ATOM   3398  HD3 ARG A 233      26.507 -33.591 -20.401  1.00 55.02           H  
ATOM   3399  NE  ARG A 233      25.071 -35.132 -20.198  1.00 55.02           N  
ATOM   3400  HE  ARG A 233      24.169 -35.342 -19.796  1.00 55.02           H  
ATOM   3401  NH1 ARG A 233      27.008 -35.981 -21.110  1.00 55.02           N  
ATOM   3402 HH11 ARG A 233      27.579 -36.768 -21.384  1.00 55.02           H  
ATOM   3403 HH12 ARG A 233      27.345 -35.038 -21.246  1.00 55.02           H  
ATOM   3404  NH2 ARG A 233      25.414 -37.376 -20.422  1.00 55.02           N  
ATOM   3405 HH21 ARG A 233      25.998 -38.148 -20.710  1.00 55.02           H  
ATOM   3406 HH22 ARG A 233      24.511 -37.550 -20.003  1.00 55.02           H  
ATOM   3407  CZ  ARG A 233      25.829 -36.150 -20.576  1.00 55.02           C  
ATOM   3408  N   TYR A 234      22.291 -29.121 -17.842  1.00 55.59           N  
ATOM   3409  H   TYR A 234      23.144 -28.832 -17.384  1.00 55.59           H  
ATOM   3410  CA  TYR A 234      21.458 -28.077 -18.426  1.00 55.59           C  
ATOM   3411  HA  TYR A 234      20.420 -28.405 -18.462  1.00 55.59           H  
ATOM   3412  C   TYR A 234      21.948 -27.868 -19.862  1.00 55.59           C  
ATOM   3413  CB  TYR A 234      21.533 -26.790 -17.580  1.00 55.59           C  
ATOM   3414  HB2 TYR A 234      21.686 -25.936 -18.241  1.00 55.59           H  
ATOM   3415  HB3 TYR A 234      22.394 -26.822 -16.914  1.00 55.59           H  
ATOM   3416  O   TYR A 234      22.998 -27.270 -20.087  1.00 55.59           O  
ATOM   3417  CG  TYR A 234      20.279 -26.524 -16.770  1.00 55.59           C  
ATOM   3418  CD1 TYR A 234      19.276 -25.693 -17.303  1.00 55.59           C  
ATOM   3419  HD1 TYR A 234      19.403 -25.253 -18.281  1.00 55.59           H  
ATOM   3420  CD2 TYR A 234      20.103 -27.115 -15.503  1.00 55.59           C  
ATOM   3421  HD2 TYR A 234      20.866 -27.765 -15.100  1.00 55.59           H  
ATOM   3422  CE1 TYR A 234      18.099 -25.442 -16.573  1.00 55.59           C  
ATOM   3423  HE1 TYR A 234      17.332 -24.812 -16.997  1.00 55.59           H  
ATOM   3424  CE2 TYR A 234      18.929 -26.862 -14.765  1.00 55.59           C  
ATOM   3425  HE2 TYR A 234      18.785 -27.310 -13.793  1.00 55.59           H  
ATOM   3426  OH  TYR A 234      16.787 -25.786 -14.598  1.00 55.59           O  
ATOM   3427  HH  TYR A 234      16.183 -25.254 -15.122  1.00 55.59           H  
ATOM   3428  CZ  TYR A 234      17.926 -26.026 -15.299  1.00 55.59           C  
ATOM   3429  N   SER A 235      21.226 -28.402 -20.846  1.00 52.46           N  
ATOM   3430  H   SER A 235      20.413 -28.960 -20.627  1.00 52.46           H  
ATOM   3431  CA  SER A 235      21.302 -27.856 -22.197  1.00 52.46           C  
ATOM   3432  HA  SER A 235      22.341 -27.660 -22.461  1.00 52.46           H  
ATOM   3433  C   SER A 235      20.542 -26.538 -22.163  1.00 52.46           C  
ATOM   3434  CB  SER A 235      20.733 -28.825 -23.239  1.00 52.46           C  
ATOM   3435  HB2 SER A 235      21.408 -29.675 -23.333  1.00 52.46           H  
ATOM   3436  HB3 SER A 235      20.662 -28.327 -24.206  1.00 52.46           H  
ATOM   3437  O   SER A 235      19.324 -26.521 -21.994  1.00 52.46           O  
ATOM   3438  OG  SER A 235      19.459 -29.301 -22.856  1.00 52.46           O  
ATOM   3439  HG  SER A 235      18.837 -28.572 -22.910  1.00 52.46           H  
ATOM   3440  N   PHE A 236      21.273 -25.432 -22.252  1.00 51.77           N  
ATOM   3441  H   PHE A 236      22.279 -25.513 -22.270  1.00 51.77           H  
ATOM   3442  CA  PHE A 236      20.699 -24.110 -22.463  1.00 51.77           C  
ATOM   3443  HA  PHE A 236      19.871 -23.956 -21.771  1.00 51.77           H  
ATOM   3444  C   PHE A 236      20.150 -24.067 -23.892  1.00 51.77           C  
ATOM   3445  CB  PHE A 236      21.765 -23.028 -22.208  1.00 51.77           C  
ATOM   3446  HB2 PHE A 236      21.279 -22.052 -22.218  1.00 51.77           H  
ATOM   3447  HB3 PHE A 236      22.487 -23.033 -23.025  1.00 51.77           H  
ATOM   3448  O   PHE A 236      20.804 -23.579 -24.807  1.00 51.77           O  
ATOM   3449  CG  PHE A 236      22.540 -23.185 -20.915  1.00 51.77           C  
ATOM   3450  CD1 PHE A 236      22.057 -22.623 -19.719  1.00 51.77           C  
ATOM   3451  HD1 PHE A 236      21.129 -22.071 -19.719  1.00 51.77           H  
ATOM   3452  CD2 PHE A 236      23.754 -23.898 -20.912  1.00 51.77           C  
ATOM   3453  HD2 PHE A 236      24.138 -24.322 -21.828  1.00 51.77           H  
ATOM   3454  CE1 PHE A 236      22.787 -22.775 -18.526  1.00 51.77           C  
ATOM   3455  HE1 PHE A 236      22.419 -22.340 -17.608  1.00 51.77           H  
ATOM   3456  CE2 PHE A 236      24.478 -24.058 -19.719  1.00 51.77           C  
ATOM   3457  HE2 PHE A 236      25.406 -24.610 -19.720  1.00 51.77           H  
ATOM   3458  CZ  PHE A 236      23.995 -23.494 -18.526  1.00 51.77           C  
ATOM   3459  HZ  PHE A 236      24.555 -23.612 -17.610  1.00 51.77           H  
ATOM   3460  N   GLU A 237      18.983 -24.658 -24.120  1.00 51.48           N  
ATOM   3461  H   GLU A 237      18.508 -25.128 -23.362  1.00 51.48           H  
ATOM   3462  CA  GLU A 237      18.217 -24.361 -25.322  1.00 51.48           C  
ATOM   3463  HA  GLU A 237      18.893 -24.320 -26.176  1.00 51.48           H  
ATOM   3464  C   GLU A 237      17.624 -22.966 -25.093  1.00 51.48           C  
ATOM   3465  CB  GLU A 237      17.209 -25.485 -25.594  1.00 51.48           C  
ATOM   3466  HB2 GLU A 237      17.737 -26.430 -25.463  1.00 51.48           H  
ATOM   3467  HB3 GLU A 237      16.396 -25.444 -24.869  1.00 51.48           H  
ATOM   3468  O   GLU A 237      16.775 -22.763 -24.228  1.00 51.48           O  
ATOM   3469  CG  GLU A 237      16.649 -25.450 -27.026  1.00 51.48           C  
ATOM   3470  HG2 GLU A 237      17.465 -25.218 -27.710  1.00 51.48           H  
ATOM   3471  HG3 GLU A 237      15.909 -24.653 -27.097  1.00 51.48           H  
ATOM   3472  CD  GLU A 237      16.025 -26.801 -27.431  1.00 51.48           C  
ATOM   3473  OE1 GLU A 237      16.080 -27.137 -28.635  1.00 51.48           O  
ATOM   3474  OE2 GLU A 237      15.576 -27.545 -26.526  1.00 51.48           O  
ATOM   3475  N   ILE A 238      18.184 -21.971 -25.784  1.00 55.82           N  
ATOM   3476  H   ILE A 238      18.910 -22.221 -26.439  1.00 55.82           H  
ATOM   3477  CA  ILE A 238      17.929 -20.531 -25.581  1.00 55.82           C  
ATOM   3478  HA  ILE A 238      18.027 -20.319 -24.516  1.00 55.82           H  
ATOM   3479  C   ILE A 238      16.479 -20.137 -25.949  1.00 55.82           C  
ATOM   3480  CB  ILE A 238      19.032 -19.727 -26.334  1.00 55.82           C  
ATOM   3481  HB  ILE A 238      19.057 -20.085 -27.363  1.00 55.82           H  
ATOM   3482  O   ILE A 238      16.091 -18.979 -25.826  1.00 55.82           O  
ATOM   3483  CG1 ILE A 238      20.419 -19.992 -25.691  1.00 55.82           C  
ATOM   3484 HG12 ILE A 238      20.528 -21.053 -25.468  1.00 55.82           H  
ATOM   3485 HG13 ILE A 238      20.493 -19.452 -24.747  1.00 55.82           H  
ATOM   3486  CG2 ILE A 238      18.801 -18.203 -26.381  1.00 55.82           C  
ATOM   3487 HG21 ILE A 238      19.665 -17.681 -26.791  1.00 55.82           H  
ATOM   3488 HG22 ILE A 238      18.589 -17.825 -25.380  1.00 55.82           H  
ATOM   3489 HG23 ILE A 238      17.961 -17.975 -27.037  1.00 55.82           H  
ATOM   3490  CD1 ILE A 238      21.611 -19.618 -26.585  1.00 55.82           C  
ATOM   3491 HD11 ILE A 238      22.532 -19.964 -26.114  1.00 55.82           H  
ATOM   3492 HD12 ILE A 238      21.513 -20.100 -27.557  1.00 55.82           H  
ATOM   3493 HD13 ILE A 238      21.679 -18.538 -26.716  1.00 55.82           H  
ATOM   3494  N   GLU A 239      15.637 -21.082 -26.366  1.00 56.00           N  
ATOM   3495  H   GLU A 239      15.951 -22.042 -26.385  1.00 56.00           H  
ATOM   3496  CA  GLU A 239      14.281 -20.797 -26.840  1.00 56.00           C  
ATOM   3497  HA  GLU A 239      14.295 -19.818 -27.319  1.00 56.00           H  
ATOM   3498  C   GLU A 239      13.225 -20.635 -25.746  1.00 56.00           C  
ATOM   3499  CB  GLU A 239      13.888 -21.820 -27.917  1.00 56.00           C  
ATOM   3500  HB2 GLU A 239      14.360 -22.779 -27.703  1.00 56.00           H  
ATOM   3501  HB3 GLU A 239      12.807 -21.954 -27.945  1.00 56.00           H  
ATOM   3502  O   GLU A 239      12.123 -20.173 -26.048  1.00 56.00           O  
ATOM   3503  CG  GLU A 239      14.352 -21.259 -29.270  1.00 56.00           C  
ATOM   3504  HG2 GLU A 239      15.391 -20.943 -29.186  1.00 56.00           H  
ATOM   3505  HG3 GLU A 239      13.757 -20.373 -29.493  1.00 56.00           H  
ATOM   3506  CD  GLU A 239      14.251 -22.238 -30.442  1.00 56.00           C  
ATOM   3507  OE1 GLU A 239      14.201 -21.738 -31.589  1.00 56.00           O  
ATOM   3508  OE2 GLU A 239      14.249 -23.462 -30.201  1.00 56.00           O  
ATOM   3509  N   GLU A 240      13.538 -20.906 -24.475  1.00 52.37           N  
ATOM   3510  H   GLU A 240      14.457 -21.265 -24.259  1.00 52.37           H  
ATOM   3511  CA  GLU A 240      12.584 -20.657 -23.394  1.00 52.37           C  
ATOM   3512  HA  GLU A 240      11.609 -20.547 -23.868  1.00 52.37           H  
ATOM   3513  C   GLU A 240      12.916 -19.338 -22.667  1.00 52.37           C  
ATOM   3514  CB  GLU A 240      12.434 -21.901 -22.502  1.00 52.37           C  
ATOM   3515  HB2 GLU A 240      13.140 -21.869 -21.672  1.00 52.37           H  
ATOM   3516  HB3 GLU A 240      12.655 -22.780 -23.109  1.00 52.37           H  
ATOM   3517  O   GLU A 240      13.970 -19.234 -22.027  1.00 52.37           O  
ATOM   3518  CG  GLU A 240      10.991 -22.042 -21.979  1.00 52.37           C  
ATOM   3519  HG2 GLU A 240      10.291 -21.722 -22.751  1.00 52.37           H  
ATOM   3520  HG3 GLU A 240      10.860 -21.377 -21.126  1.00 52.37           H  
ATOM   3521  CD  GLU A 240      10.617 -23.481 -21.582  1.00 52.37           C  
ATOM   3522  OE1 GLU A 240       9.398 -23.778 -21.594  1.00 52.37           O  
ATOM   3523  OE2 GLU A 240      11.519 -24.256 -21.195  1.00 52.37           O  
ATOM   3524  N   PRO A 241      12.060 -18.294 -22.764  1.00 50.24           N  
ATOM   3525  CA  PRO A 241      12.291 -17.035 -22.068  1.00 50.24           C  
ATOM   3526  HA  PRO A 241      13.195 -16.566 -22.457  1.00 50.24           H  
ATOM   3527  C   PRO A 241      12.461 -17.332 -20.583  1.00 50.24           C  
ATOM   3528  CB  PRO A 241      11.081 -16.142 -22.364  1.00 50.24           C  
ATOM   3529  HB2 PRO A 241      10.804 -15.524 -21.510  1.00 50.24           H  
ATOM   3530  HB3 PRO A 241      11.299 -15.518 -23.231  1.00 50.24           H  
ATOM   3531  O   PRO A 241      11.656 -18.057 -19.998  1.00 50.24           O  
ATOM   3532  CG  PRO A 241       9.982 -17.140 -22.724  1.00 50.24           C  
ATOM   3533  HG2 PRO A 241       9.505 -17.502 -21.813  1.00 50.24           H  
ATOM   3534  HG3 PRO A 241       9.244 -16.706 -23.397  1.00 50.24           H  
ATOM   3535  CD  PRO A 241      10.746 -18.284 -23.385  1.00 50.24           C  
ATOM   3536  HD2 PRO A 241      10.206 -19.215 -23.212  1.00 50.24           H  
ATOM   3537  HD3 PRO A 241      10.853 -18.100 -24.454  1.00 50.24           H  
ATOM   3538  N   THR A 242      13.552 -16.803 -20.025  1.00 51.72           N  
ATOM   3539  H   THR A 242      14.131 -16.245 -20.637  1.00 51.72           H  
ATOM   3540  CA  THR A 242      14.050 -17.022 -18.661  1.00 51.72           C  
ATOM   3541  HA  THR A 242      14.817 -17.793 -18.745  1.00 51.72           H  
ATOM   3542  C   THR A 242      12.960 -17.495 -17.690  1.00 51.72           C  
ATOM   3543  CB  THR A 242      14.698 -15.745 -18.085  1.00 51.72           C  
ATOM   3544  HB  THR A 242      14.431 -15.644 -17.032  1.00 51.72           H  
ATOM   3545  O   THR A 242      11.983 -16.766 -17.480  1.00 51.72           O  
ATOM   3546  CG2 THR A 242      16.219 -15.801 -18.177  1.00 51.72           C  
ATOM   3547 HG21 THR A 242      16.528 -15.919 -19.216  1.00 51.72           H  
ATOM   3548 HG22 THR A 242      16.650 -14.888 -17.768  1.00 51.72           H  
ATOM   3549 HG23 THR A 242      16.589 -16.650 -17.602  1.00 51.72           H  
ATOM   3550  OG1 THR A 242      14.331 -14.561 -18.761  1.00 51.72           O  
ATOM   3551  HG1 THR A 242      15.056 -14.323 -19.343  1.00 51.72           H  
ATOM   3552  N   PRO A 243      13.106 -18.686 -17.069  1.00 54.53           N  
ATOM   3553  CA  PRO A 243      12.092 -19.211 -16.167  1.00 54.53           C  
ATOM   3554  HA  PRO A 243      11.201 -19.434 -16.754  1.00 54.53           H  
ATOM   3555  C   PRO A 243      11.757 -18.168 -15.093  1.00 54.53           C  
ATOM   3556  CB  PRO A 243      12.660 -20.511 -15.585  1.00 54.53           C  
ATOM   3557  HB2 PRO A 243      12.424 -20.630 -14.527  1.00 54.53           H  
ATOM   3558  HB3 PRO A 243      12.274 -21.356 -16.155  1.00 54.53           H  
ATOM   3559  O   PRO A 243      12.649 -17.429 -14.654  1.00 54.53           O  
ATOM   3560  CG  PRO A 243      14.166 -20.395 -15.818  1.00 54.53           C  
ATOM   3561  HG2 PRO A 243      14.620 -19.843 -14.995  1.00 54.53           H  
ATOM   3562  HG3 PRO A 243      14.637 -21.371 -15.933  1.00 54.53           H  
ATOM   3563  CD  PRO A 243      14.260 -19.568 -17.095  1.00 54.53           C  
ATOM   3564  HD2 PRO A 243      15.200 -19.016 -17.097  1.00 54.53           H  
ATOM   3565  HD3 PRO A 243      14.199 -20.218 -17.969  1.00 54.53           H  
ATOM   3566  N   PRO A 244      10.485 -18.079 -14.658  1.00 55.67           N  
ATOM   3567  CA  PRO A 244      10.069 -17.072 -13.692  1.00 55.67           C  
ATOM   3568  HA  PRO A 244      10.132 -16.082 -14.142  1.00 55.67           H  
ATOM   3569  C   PRO A 244      10.991 -17.149 -12.476  1.00 55.67           C  
ATOM   3570  CB  PRO A 244       8.610 -17.403 -13.352  1.00 55.67           C  
ATOM   3571  HB2 PRO A 244       7.952 -16.814 -13.991  1.00 55.67           H  
ATOM   3572  HB3 PRO A 244       8.379 -17.221 -12.302  1.00 55.67           H  
ATOM   3573  O   PRO A 244      11.202 -18.244 -11.951  1.00 55.67           O  
ATOM   3574  CG  PRO A 244       8.472 -18.884 -13.714  1.00 55.67           C  
ATOM   3575  HG2 PRO A 244       7.447 -19.146 -13.976  1.00 55.67           H  
ATOM   3576  HG3 PRO A 244       8.829 -19.501 -12.889  1.00 55.67           H  
ATOM   3577  CD  PRO A 244       9.415 -19.031 -14.906  1.00 55.67           C  
ATOM   3578  HD2 PRO A 244       8.900 -18.762 -15.828  1.00 55.67           H  
ATOM   3579  HD3 PRO A 244       9.786 -20.054 -14.966  1.00 55.67           H  
ATOM   3580  N   ARG A 245      11.556 -16.005 -12.050  1.00 53.51           N  
ATOM   3581  H   ARG A 245      11.386 -15.177 -12.602  1.00 53.51           H  
ATOM   3582  CA  ARG A 245      12.458 -15.913 -10.887  1.00 53.51           C  
ATOM   3583  HA  ARG A 245      13.371 -16.466 -11.106  1.00 53.51           H  
ATOM   3584  C   ARG A 245      11.783 -16.572  -9.686  1.00 53.51           C  
ATOM   3585  CB  ARG A 245      12.824 -14.454 -10.551  1.00 53.51           C  
ATOM   3586  HB2 ARG A 245      11.911 -13.866 -10.458  1.00 53.51           H  
ATOM   3587  HB3 ARG A 245      13.327 -14.447  -9.584  1.00 53.51           H  
ATOM   3588  O   ARG A 245      10.934 -15.981  -9.023  1.00 53.51           O  
ATOM   3589  CG  ARG A 245      13.756 -13.786 -11.570  1.00 53.51           C  
ATOM   3590  HG2 ARG A 245      13.228 -13.697 -12.520  1.00 53.51           H  
ATOM   3591  HG3 ARG A 245      14.648 -14.395 -11.717  1.00 53.51           H  
ATOM   3592  CD  ARG A 245      14.165 -12.390 -11.075  1.00 53.51           C  
ATOM   3593  HD2 ARG A 245      13.286 -11.884 -10.676  1.00 53.51           H  
ATOM   3594  HD3 ARG A 245      14.897 -12.504 -10.275  1.00 53.51           H  
ATOM   3595  NE  ARG A 245      14.719 -11.569 -12.168  1.00 53.51           N  
ATOM   3596  HE  ARG A 245      14.551 -11.895 -13.109  1.00 53.51           H  
ATOM   3597  NH1 ARG A 245      15.685  -9.908 -10.898  1.00 53.51           N  
ATOM   3598 HH11 ARG A 245      16.195  -9.038 -10.851  1.00 53.51           H  
ATOM   3599 HH12 ARG A 245      15.432 -10.403 -10.055  1.00 53.51           H  
ATOM   3600  NH2 ARG A 245      15.723  -9.763 -13.122  1.00 53.51           N  
ATOM   3601 HH21 ARG A 245      16.226  -8.890 -13.045  1.00 53.51           H  
ATOM   3602 HH22 ARG A 245      15.501 -10.114 -14.043  1.00 53.51           H  
ATOM   3603  CZ  ARG A 245      15.371 -10.423 -12.055  1.00 53.51           C  
ATOM   3604  N   ARG A 246      12.126 -17.831  -9.439  1.00 53.00           N  
ATOM   3605  H   ARG A 246      12.727 -18.281 -10.115  1.00 53.00           H  
ATOM   3606  CA  ARG A 246      11.567 -18.629  -8.359  1.00 53.00           C  
ATOM   3607  HA  ARG A 246      10.531 -18.328  -8.204  1.00 53.00           H  
ATOM   3608  C   ARG A 246      12.373 -18.286  -7.118  1.00 53.00           C  
ATOM   3609  CB  ARG A 246      11.602 -20.107  -8.780  1.00 53.00           C  
ATOM   3610  HB2 ARG A 246      12.628 -20.472  -8.746  1.00 53.00           H  
ATOM   3611  HB3 ARG A 246      11.253 -20.180  -9.810  1.00 53.00           H  
ATOM   3612  O   ARG A 246      13.590 -18.444  -7.107  1.00 53.00           O  
ATOM   3613  CG  ARG A 246      10.704 -21.002  -7.917  1.00 53.00           C  
ATOM   3614  HG2 ARG A 246       9.688 -20.606  -7.909  1.00 53.00           H  
ATOM   3615  HG3 ARG A 246      11.092 -21.020  -6.899  1.00 53.00           H  
ATOM   3616  CD  ARG A 246      10.692 -22.425  -8.492  1.00 53.00           C  
ATOM   3617  HD2 ARG A 246      11.723 -22.751  -8.623  1.00 53.00           H  
ATOM   3618  HD3 ARG A 246      10.205 -22.409  -9.467  1.00 53.00           H  
ATOM   3619  NE  ARG A 246       9.996 -23.370  -7.597  1.00 53.00           N  
ATOM   3620  HE  ARG A 246       9.599 -22.984  -6.753  1.00 53.00           H  
ATOM   3621  NH1 ARG A 246      10.459 -25.284  -8.786  1.00 53.00           N  
ATOM   3622 HH11 ARG A 246      10.925 -24.731  -9.491  1.00 53.00           H  
ATOM   3623 HH12 ARG A 246      10.452 -26.290  -8.871  1.00 53.00           H  
ATOM   3624  NH2 ARG A 246       9.371 -25.431  -6.847  1.00 53.00           N  
ATOM   3625 HH21 ARG A 246       9.382 -26.435  -6.957  1.00 53.00           H  
ATOM   3626 HH22 ARG A 246       9.008 -25.020  -5.998  1.00 53.00           H  
ATOM   3627  CZ  ARG A 246       9.943 -24.684  -7.749  1.00 53.00           C  
ATOM   3628  N   THR A 247      11.715 -17.768  -6.086  1.00 53.99           N  
ATOM   3629  H   THR A 247      10.720 -17.609  -6.149  1.00 53.99           H  
ATOM   3630  CA  THR A 247      12.365 -17.555  -4.791  1.00 53.99           C  
ATOM   3631  HA  THR A 247      13.231 -16.910  -4.936  1.00 53.99           H  
ATOM   3632  C   THR A 247      12.857 -18.896  -4.252  1.00 53.99           C  
ATOM   3633  CB  THR A 247      11.417 -16.877  -3.790  1.00 53.99           C  
ATOM   3634  HB  THR A 247      11.840 -16.945  -2.788  1.00 53.99           H  
ATOM   3635  O   THR A 247      12.132 -19.890  -4.302  1.00 53.99           O  
ATOM   3636  CG2 THR A 247      11.222 -15.401  -4.136  1.00 53.99           C  
ATOM   3637 HG21 THR A 247      10.551 -14.945  -3.408  1.00 53.99           H  
ATOM   3638 HG22 THR A 247      10.790 -15.299  -5.132  1.00 53.99           H  
ATOM   3639 HG23 THR A 247      12.181 -14.883  -4.104  1.00 53.99           H  
ATOM   3640  OG1 THR A 247      10.148 -17.494  -3.809  1.00 53.99           O  
ATOM   3641  HG1 THR A 247      10.240 -18.341  -3.366  1.00 53.99           H  
ATOM   3642  N   SER A 248      14.083 -18.918  -3.728  1.00 49.10           N  
ATOM   3643  H   SER A 248      14.635 -18.072  -3.722  1.00 49.10           H  
ATOM   3644  CA  SER A 248      14.731 -20.108  -3.156  1.00 49.10           C  
ATOM   3645  HA  SER A 248      14.693 -20.914  -3.889  1.00 49.10           H  
ATOM   3646  C   SER A 248      14.057 -20.623  -1.882  1.00 49.10           C  
ATOM   3647  CB  SER A 248      16.201 -19.795  -2.865  1.00 49.10           C  
ATOM   3648  HB2 SER A 248      16.723 -19.609  -3.803  1.00 49.10           H  
ATOM   3649  HB3 SER A 248      16.668 -20.646  -2.367  1.00 49.10           H  
ATOM   3650  O   SER A 248      14.416 -21.684  -1.383  1.00 49.10           O  
ATOM   3651  OG  SER A 248      16.290 -18.644  -2.043  1.00 49.10           O  
ATOM   3652  HG  SER A 248      17.204 -18.539  -1.769  1.00 49.10           H  
ATOM   3653  N   THR A 249      13.062 -19.908  -1.355  1.00 57.32           N  
ATOM   3654  H   THR A 249      12.809 -19.031  -1.788  1.00 57.32           H  
ATOM   3655  CA  THR A 249      12.232 -20.367  -0.248  1.00 57.32           C  
ATOM   3656  HA  THR A 249      12.870 -20.917   0.444  1.00 57.32           H  
ATOM   3657  C   THR A 249      11.130 -21.295  -0.770  1.00 57.32           C  
ATOM   3658  CB  THR A 249      11.660 -19.180   0.539  1.00 57.32           C  
ATOM   3659  HB  THR A 249      10.845 -19.523   1.176  1.00 57.32           H  
ATOM   3660  O   THR A 249      10.191 -20.833  -1.432  1.00 57.32           O  
ATOM   3661  CG2 THR A 249      12.740 -18.555   1.422  1.00 57.32           C  
ATOM   3662 HG21 THR A 249      13.120 -19.299   2.122  1.00 57.32           H  
ATOM   3663 HG22 THR A 249      12.321 -17.726   1.993  1.00 57.32           H  
ATOM   3664 HG23 THR A 249      13.565 -18.191   0.811  1.00 57.32           H  
ATOM   3665  OG1 THR A 249      11.197 -18.153  -0.315  1.00 57.32           O  
ATOM   3666  HG1 THR A 249      11.042 -17.378   0.229  1.00 57.32           H  
ATOM   3667  N   PRO A 250      11.186 -22.612  -0.484  1.00 45.72           N  
ATOM   3668  CA  PRO A 250      10.073 -23.499  -0.772  1.00 45.72           C  
ATOM   3669  HA  PRO A 250       9.793 -23.435  -1.824  1.00 45.72           H  
ATOM   3670  C   PRO A 250       8.899 -23.065   0.104  1.00 45.72           C  
ATOM   3671  CB  PRO A 250      10.575 -24.914  -0.461  1.00 45.72           C  
ATOM   3672  HB2 PRO A 250       9.779 -25.571  -0.112  1.00 45.72           H  
ATOM   3673  HB3 PRO A 250      11.046 -25.333  -1.351  1.00 45.72           H  
ATOM   3674  O   PRO A 250       8.855 -23.333   1.303  1.00 45.72           O  
ATOM   3675  CG  PRO A 250      11.639 -24.690   0.611  1.00 45.72           C  
ATOM   3676  HG2 PRO A 250      12.394 -25.476   0.603  1.00 45.72           H  
ATOM   3677  HG3 PRO A 250      11.171 -24.625   1.593  1.00 45.72           H  
ATOM   3678  CD  PRO A 250      12.232 -23.336   0.232  1.00 45.72           C  
ATOM   3679  HD2 PRO A 250      12.549 -22.820   1.138  1.00 45.72           H  
ATOM   3680  HD3 PRO A 250      13.082 -23.499  -0.431  1.00 45.72           H  
ATOM   3681  N   SER A 251       7.927 -22.359  -0.475  1.00 49.88           N  
ATOM   3682  H   SER A 251       8.073 -22.007  -1.410  1.00 49.88           H  
ATOM   3683  CA  SER A 251       6.663 -22.157   0.223  1.00 49.88           C  
ATOM   3684  HA  SER A 251       6.893 -21.881   1.252  1.00 49.88           H  
ATOM   3685  C   SER A 251       5.941 -23.501   0.264  1.00 49.88           C  
ATOM   3686  CB  SER A 251       5.836 -20.988  -0.328  1.00 49.88           C  
ATOM   3687  HB2 SER A 251       4.983 -20.831   0.333  1.00 49.88           H  
ATOM   3688  HB3 SER A 251       6.446 -20.085  -0.311  1.00 49.88           H  
ATOM   3689  O   SER A 251       5.275 -23.916  -0.681  1.00 49.88           O  
ATOM   3690  OG  SER A 251       5.341 -21.189  -1.634  1.00 49.88           O  
ATOM   3691  HG  SER A 251       6.076 -21.385  -2.219  1.00 49.88           H  
ATOM   3692  N   GLN A 252       6.089 -24.210   1.381  1.00 51.17           N  
ATOM   3693  H   GLN A 252       6.810 -23.923   2.028  1.00 51.17           H  
ATOM   3694  CA  GLN A 252       5.295 -25.384   1.719  1.00 51.17           C  
ATOM   3695  HA  GLN A 252       5.224 -26.019   0.836  1.00 51.17           H  
ATOM   3696  C   GLN A 252       3.877 -24.928   2.099  1.00 51.17           C  
ATOM   3697  CB  GLN A 252       6.003 -26.176   2.830  1.00 51.17           C  
ATOM   3698  HB2 GLN A 252       7.070 -26.229   2.615  1.00 51.17           H  
ATOM   3699  HB3 GLN A 252       5.878 -25.647   3.774  1.00 51.17           H  
ATOM   3700  O   GLN A 252       3.392 -25.155   3.203  1.00 51.17           O  
ATOM   3701  CG  GLN A 252       5.473 -27.616   2.946  1.00 51.17           C  
ATOM   3702  HG2 GLN A 252       4.383 -27.613   2.908  1.00 51.17           H  
ATOM   3703  HG3 GLN A 252       5.839 -28.202   2.103  1.00 51.17           H  
ATOM   3704  CD  GLN A 252       5.884 -28.301   4.247  1.00 51.17           C  
ATOM   3705  NE2 GLN A 252       5.543 -29.557   4.431  1.00 51.17           N  
ATOM   3706 HE21 GLN A 252       5.896 -29.973   5.281  1.00 51.17           H  
ATOM   3707 HE22 GLN A 252       5.114 -30.103   3.698  1.00 51.17           H  
ATOM   3708  OE1 GLN A 252       6.490 -27.726   5.133  1.00 51.17           O  
ATOM   3709  N   ARG A 253       3.198 -24.195   1.212  1.00 49.90           N  
ATOM   3710  H   ARG A 253       3.629 -24.041   0.312  1.00 49.90           H  
ATOM   3711  CA  ARG A 253       1.758 -24.010   1.340  1.00 49.90           C  
ATOM   3712  HA  ARG A 253       1.478 -24.174   2.380  1.00 49.90           H  
ATOM   3713  C   ARG A 253       1.124 -25.092   0.486  1.00 49.90           C  
ATOM   3714  CB  ARG A 253       1.313 -22.590   0.990  1.00 49.90           C  
ATOM   3715  HB2 ARG A 253       1.796 -22.252   0.073  1.00 49.90           H  
ATOM   3716  HB3 ARG A 253       0.233 -22.589   0.844  1.00 49.90           H  
ATOM   3717  O   ARG A 253       1.318 -25.064  -0.729  1.00 49.90           O  
ATOM   3718  CG  ARG A 253       1.657 -21.660   2.161  1.00 49.90           C  
ATOM   3719  HG2 ARG A 253       1.269 -22.082   3.088  1.00 49.90           H  
ATOM   3720  HG3 ARG A 253       2.739 -21.563   2.246  1.00 49.90           H  
ATOM   3721  CD  ARG A 253       1.034 -20.279   1.965  1.00 49.90           C  
ATOM   3722  HD2 ARG A 253      -0.042 -20.395   1.837  1.00 49.90           H  
ATOM   3723  HD3 ARG A 253       1.456 -19.830   1.066  1.00 49.90           H  
ATOM   3724  NE  ARG A 253       1.306 -19.419   3.130  1.00 49.90           N  
ATOM   3725  HE  ARG A 253       1.896 -19.810   3.850  1.00 49.90           H  
ATOM   3726  NH1 ARG A 253       0.153 -17.574   2.412  1.00 49.90           N  
ATOM   3727 HH11 ARG A 253      -0.030 -18.053   1.541  1.00 49.90           H  
ATOM   3728 HH12 ARG A 253      -0.092 -16.601   2.524  1.00 49.90           H  
ATOM   3729  NH2 ARG A 253       1.263 -17.501   4.354  1.00 49.90           N  
ATOM   3730 HH21 ARG A 253       1.868 -17.929   5.040  1.00 49.90           H  
ATOM   3731 HH22 ARG A 253       1.049 -16.518   4.441  1.00 49.90           H  
ATOM   3732  CZ  ARG A 253       0.904 -18.173   3.296  1.00 49.90           C  
ATOM   3733  N   PRO A 254       0.396 -26.051   1.087  1.00 42.81           N  
ATOM   3734  CA  PRO A 254      -0.366 -26.997   0.299  1.00 42.81           C  
ATOM   3735  HA  PRO A 254       0.306 -27.646  -0.262  1.00 42.81           H  
ATOM   3736  C   PRO A 254      -1.221 -26.183  -0.664  1.00 42.81           C  
ATOM   3737  CB  PRO A 254      -1.183 -27.832   1.292  1.00 42.81           C  
ATOM   3738  HB2 PRO A 254      -2.178 -28.067   0.914  1.00 42.81           H  
ATOM   3739  HB3 PRO A 254      -0.640 -28.750   1.516  1.00 42.81           H  
ATOM   3740  O   PRO A 254      -1.786 -25.153  -0.277  1.00 42.81           O  
ATOM   3741  CG  PRO A 254      -1.244 -26.966   2.550  1.00 42.81           C  
ATOM   3742  HG2 PRO A 254      -2.098 -26.291   2.490  1.00 42.81           H  
ATOM   3743  HG3 PRO A 254      -1.301 -27.571   3.454  1.00 42.81           H  
ATOM   3744  CD  PRO A 254       0.044 -26.155   2.496  1.00 42.81           C  
ATOM   3745  HD2 PRO A 254      -0.143 -25.185   2.955  1.00 42.81           H  
ATOM   3746  HD3 PRO A 254       0.839 -26.679   3.028  1.00 42.81           H  
ATOM   3747  N   GLN A 255      -1.258 -26.617  -1.921  1.00 48.32           N  
ATOM   3748  H   GLN A 255      -0.697 -27.422  -2.162  1.00 48.32           H  
ATOM   3749  CA  GLN A 255      -2.189 -26.138  -2.927  1.00 48.32           C  
ATOM   3750  HA  GLN A 255      -2.081 -25.061  -3.058  1.00 48.32           H  
ATOM   3751  C   GLN A 255      -3.599 -26.442  -2.419  1.00 48.32           C  
ATOM   3752  CB  GLN A 255      -1.913 -26.848  -4.260  1.00 48.32           C  
ATOM   3753  HB2 GLN A 255      -1.949 -27.924  -4.089  1.00 48.32           H  
ATOM   3754  HB3 GLN A 255      -2.703 -26.589  -4.964  1.00 48.32           H  
ATOM   3755  O   GLN A 255      -4.246 -27.406  -2.814  1.00 48.32           O  
ATOM   3756  CG  GLN A 255      -0.566 -26.486  -4.903  1.00 48.32           C  
ATOM   3757  HG2 GLN A 255      -0.566 -25.426  -5.154  1.00 48.32           H  
ATOM   3758  HG3 GLN A 255       0.251 -26.677  -4.206  1.00 48.32           H  
ATOM   3759  CD  GLN A 255      -0.313 -27.309  -6.165  1.00 48.32           C  
ATOM   3760  NE2 GLN A 255       0.426 -26.800  -7.125  1.00 48.32           N  
ATOM   3761 HE21 GLN A 255       0.579 -27.404  -7.920  1.00 48.32           H  
ATOM   3762 HE22 GLN A 255       0.874 -25.899  -7.031  1.00 48.32           H  
ATOM   3763  OE1 GLN A 255      -0.779 -28.423  -6.317  1.00 48.32           O  
ATOM   3764  N   VAL A 256      -4.081 -25.647  -1.469  1.00 44.45           N  
ATOM   3765  H   VAL A 256      -3.450 -24.974  -1.057  1.00 44.45           H  
ATOM   3766  CA  VAL A 256      -5.471 -25.650  -1.078  1.00 44.45           C  
ATOM   3767  HA  VAL A 256      -5.802 -26.678  -0.929  1.00 44.45           H  
ATOM   3768  C   VAL A 256      -6.166 -25.070  -2.295  1.00 44.45           C  
ATOM   3769  CB  VAL A 256      -5.722 -24.869   0.228  1.00 44.45           C  
ATOM   3770  HB  VAL A 256      -5.396 -23.835   0.111  1.00 44.45           H  
ATOM   3771  O   VAL A 256      -6.274 -23.854  -2.443  1.00 44.45           O  
ATOM   3772  CG1 VAL A 256      -7.214 -24.882   0.589  1.00 44.45           C  
ATOM   3773 HG11 VAL A 256      -7.783 -24.324  -0.155  1.00 44.45           H  
ATOM   3774 HG12 VAL A 256      -7.362 -24.401   1.556  1.00 44.45           H  
ATOM   3775 HG13 VAL A 256      -7.579 -25.908   0.643  1.00 44.45           H  
ATOM   3776  CG2 VAL A 256      -4.959 -25.491   1.403  1.00 44.45           C  
ATOM   3777 HG21 VAL A 256      -5.179 -24.951   2.324  1.00 44.45           H  
ATOM   3778 HG22 VAL A 256      -5.237 -26.538   1.523  1.00 44.45           H  
ATOM   3779 HG23 VAL A 256      -3.886 -25.429   1.223  1.00 44.45           H  
ATOM   3780  N   LEU A 257      -6.634 -25.963  -3.170  1.00 47.01           N  
ATOM   3781  H   LEU A 257      -6.299 -26.909  -3.060  1.00 47.01           H  
ATOM   3782  CA  LEU A 257      -7.488 -25.690  -4.331  1.00 47.01           C  
ATOM   3783  HA  LEU A 257      -6.912 -25.112  -5.054  1.00 47.01           H  
ATOM   3784  C   LEU A 257      -8.737 -24.844  -3.981  1.00 47.01           C  
ATOM   3785  CB  LEU A 257      -7.907 -27.043  -4.960  1.00 47.01           C  
ATOM   3786  HB2 LEU A 257      -8.982 -27.008  -5.136  1.00 47.01           H  
ATOM   3787  HB3 LEU A 257      -7.751 -27.864  -4.261  1.00 47.01           H  
ATOM   3788  O   LEU A 257      -9.501 -24.464  -4.861  1.00 47.01           O  
ATOM   3789  CG  LEU A 257      -7.225 -27.371  -6.305  1.00 47.01           C  
ATOM   3790  HG  LEU A 257      -6.955 -26.447  -6.816  1.00 47.01           H  
ATOM   3791  CD1 LEU A 257      -5.972 -28.225  -6.117  1.00 47.01           C  
ATOM   3792 HD11 LEU A 257      -5.489 -28.391  -7.079  1.00 47.01           H  
ATOM   3793 HD12 LEU A 257      -5.268 -27.713  -5.461  1.00 47.01           H  
ATOM   3794 HD13 LEU A 257      -6.228 -29.190  -5.679  1.00 47.01           H  
ATOM   3795  CD2 LEU A 257      -8.196 -28.134  -7.207  1.00 47.01           C  
ATOM   3796 HD21 LEU A 257      -9.070 -27.517  -7.419  1.00 47.01           H  
ATOM   3797 HD22 LEU A 257      -8.509 -29.061  -6.725  1.00 47.01           H  
ATOM   3798 HD23 LEU A 257      -7.705 -28.374  -8.150  1.00 47.01           H  
ATOM   3799  N   GLY A 258      -8.955 -24.543  -2.698  1.00 44.70           N  
ATOM   3800  H   GLY A 258      -8.281 -24.907  -2.041  1.00 44.70           H  
ATOM   3801  CA  GLY A 258     -10.000 -23.677  -2.166  1.00 44.70           C  
ATOM   3802  HA2 GLY A 258     -10.741 -23.490  -2.943  1.00 44.70           H  
ATOM   3803  HA3 GLY A 258     -10.497 -24.201  -1.350  1.00 44.70           H  
ATOM   3804  C   GLY A 258      -9.538 -22.315  -1.634  1.00 44.70           C  
ATOM   3805  O   GLY A 258     -10.338 -21.669  -0.955  1.00 44.70           O  
ATOM   3806  N   GLN A 259      -8.307 -21.843  -1.898  1.00 45.62           N  
ATOM   3807  H   GLN A 259      -7.658 -22.429  -2.404  1.00 45.62           H  
ATOM   3808  CA  GLN A 259      -7.987 -20.412  -1.752  1.00 45.62           C  
ATOM   3809  HA  GLN A 259      -8.150 -20.108  -0.718  1.00 45.62           H  
ATOM   3810  C   GLN A 259      -8.969 -19.654  -2.644  1.00 45.62           C  
ATOM   3811  CB  GLN A 259      -6.525 -20.105  -2.122  1.00 45.62           C  
ATOM   3812  HB2 GLN A 259      -6.454 -19.094  -2.522  1.00 45.62           H  
ATOM   3813  HB3 GLN A 259      -6.223 -20.779  -2.923  1.00 45.62           H  
ATOM   3814  O   GLN A 259      -8.895 -19.709  -3.867  1.00 45.62           O  
ATOM   3815  CG  GLN A 259      -5.547 -20.273  -0.937  1.00 45.62           C  
ATOM   3816  HG2 GLN A 259      -4.649 -20.766  -1.311  1.00 45.62           H  
ATOM   3817  HG3 GLN A 259      -5.983 -20.935  -0.189  1.00 45.62           H  
ATOM   3818  CD  GLN A 259      -5.095 -18.972  -0.264  1.00 45.62           C  
ATOM   3819  NE2 GLN A 259      -4.448 -19.049   0.878  1.00 45.62           N  
ATOM   3820 HE21 GLN A 259      -4.160 -18.165   1.272  1.00 45.62           H  
ATOM   3821 HE22 GLN A 259      -4.227 -19.946   1.288  1.00 45.62           H  
ATOM   3822  OE1 GLN A 259      -5.306 -17.865  -0.727  1.00 45.62           O  
ATOM   3823  N   ARG A 260      -9.968 -19.072  -1.981  1.00 46.88           N  
ATOM   3824  H   ARG A 260      -9.898 -19.187  -0.980  1.00 46.88           H  
ATOM   3825  CA  ARG A 260     -11.276 -18.627  -2.461  1.00 46.88           C  
ATOM   3826  HA  ARG A 260     -11.861 -19.491  -2.778  1.00 46.88           H  
ATOM   3827  C   ARG A 260     -11.229 -17.650  -3.633  1.00 46.88           C  
ATOM   3828  CB  ARG A 260     -11.976 -17.926  -1.274  1.00 46.88           C  
ATOM   3829  HB2 ARG A 260     -11.353 -17.091  -0.953  1.00 46.88           H  
ATOM   3830  HB3 ARG A 260     -12.926 -17.525  -1.627  1.00 46.88           H  
ATOM   3831  O   ARG A 260     -11.700 -16.544  -3.430  1.00 46.88           O  
ATOM   3832  CG  ARG A 260     -12.314 -18.769  -0.053  1.00 46.88           C  
ATOM   3833  HG2 ARG A 260     -11.419 -19.229   0.367  1.00 46.88           H  
ATOM   3834  HG3 ARG A 260     -13.033 -19.539  -0.330  1.00 46.88           H  
ATOM   3835  CD  ARG A 260     -12.932 -17.801   0.963  1.00 46.88           C  
ATOM   3836  HD2 ARG A 260     -12.157 -17.127   1.326  1.00 46.88           H  
ATOM   3837  HD3 ARG A 260     -13.707 -17.214   0.470  1.00 46.88           H  
ATOM   3838  NE  ARG A 260     -13.533 -18.516   2.094  1.00 46.88           N  
ATOM   3839  HE  ARG A 260     -13.372 -19.511   2.146  1.00 46.88           H  
ATOM   3840  NH1 ARG A 260     -14.508 -16.683   3.082  1.00 46.88           N  
ATOM   3841 HH11 ARG A 260     -15.028 -16.277   3.847  1.00 46.88           H  
ATOM   3842 HH12 ARG A 260     -14.105 -16.090   2.371  1.00 46.88           H  
ATOM   3843  NH2 ARG A 260     -14.784 -18.709   3.980  1.00 46.88           N  
ATOM   3844 HH21 ARG A 260     -14.600 -19.702   4.001  1.00 46.88           H  
ATOM   3845 HH22 ARG A 260     -15.344 -18.291   4.709  1.00 46.88           H  
ATOM   3846  CZ  ARG A 260     -14.270 -17.967   3.043  1.00 46.88           C  
ATOM   3847  N   ARG A 261     -10.665 -17.981  -4.807  1.00 47.67           N  
ATOM   3848  H   ARG A 261     -10.197 -18.876  -4.840  1.00 47.67           H  
ATOM   3849  CA  ARG A 261     -10.431 -17.025  -5.911  1.00 47.67           C  
ATOM   3850  HA  ARG A 261      -9.532 -17.300  -6.463  1.00 47.67           H  
ATOM   3851  C   ARG A 261     -10.184 -15.636  -5.326  1.00 47.67           C  
ATOM   3852  CB  ARG A 261     -11.638 -16.995  -6.865  1.00 47.67           C  
ATOM   3853  HB2 ARG A 261     -12.546 -16.813  -6.291  1.00 47.67           H  
ATOM   3854  HB3 ARG A 261     -11.505 -16.170  -7.565  1.00 47.67           H  
ATOM   3855  O   ARG A 261     -11.016 -14.757  -5.551  1.00 47.67           O  
ATOM   3856  CG  ARG A 261     -11.805 -18.266  -7.689  1.00 47.67           C  
ATOM   3857  HG2 ARG A 261     -10.907 -18.435  -8.284  1.00 47.67           H  
ATOM   3858  HG3 ARG A 261     -11.973 -19.119  -7.032  1.00 47.67           H  
ATOM   3859  CD  ARG A 261     -13.011 -18.076  -8.612  1.00 47.67           C  
ATOM   3860  HD2 ARG A 261     -13.905 -17.958  -7.999  1.00 47.67           H  
ATOM   3861  HD3 ARG A 261     -12.866 -17.173  -9.204  1.00 47.67           H  
ATOM   3862  NE  ARG A 261     -13.171 -19.222  -9.519  1.00 47.67           N  
ATOM   3863  HE  ARG A 261     -12.406 -19.880  -9.561  1.00 47.67           H  
ATOM   3864  NH1 ARG A 261     -15.229 -18.654 -10.366  1.00 47.67           N  
ATOM   3865 HH11 ARG A 261     -15.227 -17.826  -9.788  1.00 47.67           H  
ATOM   3866 HH12 ARG A 261     -15.989 -18.840 -11.005  1.00 47.67           H  
ATOM   3867  NH2 ARG A 261     -14.192 -20.490 -11.106  1.00 47.67           N  
ATOM   3868 HH21 ARG A 261     -13.399 -21.115 -11.118  1.00 47.67           H  
ATOM   3869 HH22 ARG A 261     -14.953 -20.655 -11.749  1.00 47.67           H  
ATOM   3870  CZ  ARG A 261     -14.195 -19.449 -10.322  1.00 47.67           C  
ATOM   3871  N   GLY A 262      -9.230 -15.551  -4.380  1.00 51.43           N  
ATOM   3872  H   GLY A 262      -8.598 -16.330  -4.259  1.00 51.43           H  
ATOM   3873  CA  GLY A 262      -9.107 -14.403  -3.483  1.00 51.43           C  
ATOM   3874  HA2 GLY A 262      -8.156 -14.427  -2.951  1.00 51.43           H  
ATOM   3875  HA3 GLY A 262      -9.937 -14.383  -2.775  1.00 51.43           H  
ATOM   3876  C   GLY A 262      -9.143 -13.192  -4.381  1.00 51.43           C  
ATOM   3877  O   GLY A 262      -8.298 -13.140  -5.270  1.00 51.43           O  
ATOM   3878  N   LEU A 263     -10.233 -12.413  -4.288  1.00 54.93           N  
ATOM   3879  H   LEU A 263     -10.890 -12.622  -3.549  1.00 54.93           H  
ATOM   3880  CA  LEU A 263     -10.666 -11.468  -5.319  1.00 54.93           C  
ATOM   3881  HA  LEU A 263     -11.205 -11.989  -6.111  1.00 54.93           H  
ATOM   3882  C   LEU A 263      -9.425 -10.819  -5.892  1.00 54.93           C  
ATOM   3883  CB  LEU A 263     -11.559 -10.402  -4.665  1.00 54.93           C  
ATOM   3884  HB2 LEU A 263     -11.128 -10.138  -3.699  1.00 54.93           H  
ATOM   3885  HB3 LEU A 263     -11.545  -9.494  -5.268  1.00 54.93           H  
ATOM   3886  O   LEU A 263      -8.754 -10.109  -5.148  1.00 54.93           O  
ATOM   3887  CG  LEU A 263     -13.010 -10.866  -4.481  1.00 54.93           C  
ATOM   3888  HG  LEU A 263     -13.050 -11.952  -4.393  1.00 54.93           H  
ATOM   3889  CD1 LEU A 263     -13.609 -10.264  -3.213  1.00 54.93           C  
ATOM   3890 HD11 LEU A 263     -13.569  -9.176  -3.262  1.00 54.93           H  
ATOM   3891 HD12 LEU A 263     -14.646 -10.581  -3.103  1.00 54.93           H  
ATOM   3892 HD13 LEU A 263     -13.043 -10.599  -2.344  1.00 54.93           H  
ATOM   3893  CD2 LEU A 263     -13.856 -10.425  -5.673  1.00 54.93           C  
ATOM   3894 HD21 LEU A 263     -13.852  -9.336  -5.725  1.00 54.93           H  
ATOM   3895 HD22 LEU A 263     -13.440 -10.837  -6.592  1.00 54.93           H  
ATOM   3896 HD23 LEU A 263     -14.881 -10.777  -5.551  1.00 54.93           H  
ATOM   3897  N   SER A 264      -9.065 -11.180  -7.130  1.00 69.54           N  
ATOM   3898  H   SER A 264      -9.599 -11.895  -7.604  1.00 69.54           H  
ATOM   3899  CA  SER A 264      -7.793 -10.749  -7.700  1.00 69.54           C  
ATOM   3900  HA  SER A 264      -6.973 -11.225  -7.162  1.00 69.54           H  
ATOM   3901  C   SER A 264      -7.739  -9.247  -7.515  1.00 69.54           C  
ATOM   3902  CB  SER A 264      -7.711 -11.115  -9.183  1.00 69.54           C  
ATOM   3903  HB2 SER A 264      -8.439 -10.546  -9.761  1.00 69.54           H  
ATOM   3904  HB3 SER A 264      -7.923 -12.178  -9.294  1.00 69.54           H  
ATOM   3905  O   SER A 264      -8.603  -8.554  -8.055  1.00 69.54           O  
ATOM   3906  OG  SER A 264      -6.411 -10.870  -9.663  1.00 69.54           O  
ATOM   3907  HG  SER A 264      -6.336 -10.010 -10.082  1.00 69.54           H  
ATOM   3908  N   LEU A 265      -6.807  -8.753  -6.693  1.00 76.32           N  
ATOM   3909  H   LEU A 265      -6.216  -9.397  -6.188  1.00 76.32           H  
ATOM   3910  CA  LEU A 265      -6.761  -7.334  -6.325  1.00 76.32           C  
ATOM   3911  HA  LEU A 265      -7.686  -7.059  -5.818  1.00 76.32           H  
ATOM   3912  C   LEU A 265      -6.657  -6.461  -7.588  1.00 76.32           C  
ATOM   3913  CB  LEU A 265      -5.573  -7.077  -5.382  1.00 76.32           C  
ATOM   3914  HB2 LEU A 265      -4.657  -7.485  -5.807  1.00 76.32           H  
ATOM   3915  HB3 LEU A 265      -5.461  -5.994  -5.341  1.00 76.32           H  
ATOM   3916  O   LEU A 265      -7.121  -5.329  -7.635  1.00 76.32           O  
ATOM   3917  CG  LEU A 265      -5.741  -7.566  -3.930  1.00 76.32           C  
ATOM   3918  HG  LEU A 265      -6.741  -7.301  -3.586  1.00 76.32           H  
ATOM   3919  CD1 LEU A 265      -5.562  -9.073  -3.740  1.00 76.32           C  
ATOM   3920 HD11 LEU A 265      -6.367  -9.619  -4.232  1.00 76.32           H  
ATOM   3921 HD12 LEU A 265      -4.595  -9.386  -4.134  1.00 76.32           H  
ATOM   3922 HD13 LEU A 265      -5.595  -9.311  -2.677  1.00 76.32           H  
ATOM   3923  CD2 LEU A 265      -4.707  -6.870  -3.044  1.00 76.32           C  
ATOM   3924 HD21 LEU A 265      -4.832  -7.189  -2.010  1.00 76.32           H  
ATOM   3925 HD22 LEU A 265      -4.839  -5.789  -3.089  1.00 76.32           H  
ATOM   3926 HD23 LEU A 265      -3.698  -7.125  -3.366  1.00 76.32           H  
ATOM   3927  N   THR A 266      -6.136  -7.060  -8.657  1.00 78.86           N  
ATOM   3928  H   THR A 266      -5.786  -7.997  -8.519  1.00 78.86           H  
ATOM   3929  CA  THR A 266      -6.018  -6.524 -10.009  1.00 78.86           C  
ATOM   3930  HA  THR A 266      -5.646  -5.503  -9.924  1.00 78.86           H  
ATOM   3931  C   THR A 266      -7.331  -6.471 -10.811  1.00 78.86           C  
ATOM   3932  CB  THR A 266      -4.975  -7.340 -10.782  1.00 78.86           C  
ATOM   3933  HB  THR A 266      -4.853  -6.921 -11.781  1.00 78.86           H  
ATOM   3934  O   THR A 266      -7.314  -6.098 -11.985  1.00 78.86           O  
ATOM   3935  CG2 THR A 266      -3.613  -7.354 -10.085  1.00 78.86           C  
ATOM   3936 HG21 THR A 266      -3.290  -6.331  -9.890  1.00 78.86           H  
ATOM   3937 HG22 THR A 266      -2.876  -7.830 -10.733  1.00 78.86           H  
ATOM   3938 HG23 THR A 266      -3.658  -7.901  -9.144  1.00 78.86           H  
ATOM   3939  OG1 THR A 266      -5.400  -8.680 -10.881  1.00 78.86           O  
ATOM   3940  HG1 THR A 266      -4.724  -9.140 -11.385  1.00 78.86           H  
ATOM   3941  N   ASN A 267      -8.490  -6.807 -10.239  1.00 85.26           N  
ATOM   3942  H   ASN A 267      -8.488  -7.106  -9.274  1.00 85.26           H  
ATOM   3943  CA  ASN A 267      -9.767  -6.727 -10.947  1.00 85.26           C  
ATOM   3944  HA  ASN A 267      -9.590  -6.976 -11.993  1.00 85.26           H  
ATOM   3945  C   ASN A 267     -10.352  -5.303 -10.914  1.00 85.26           C  
ATOM   3946  CB  ASN A 267     -10.738  -7.789 -10.409  1.00 85.26           C  
ATOM   3947  HB2 ASN A 267     -11.003  -7.556  -9.377  1.00 85.26           H  
ATOM   3948  HB3 ASN A 267     -10.243  -8.760 -10.426  1.00 85.26           H  
ATOM   3949  O   ASN A 267     -11.117  -4.955 -10.010  1.00 85.26           O  
ATOM   3950  CG  ASN A 267     -12.005  -7.880 -11.243  1.00 85.26           C  
ATOM   3951  ND2 ASN A 267     -12.851  -8.840 -10.953  1.00 85.26           N  
ATOM   3952 HD21 ASN A 267     -12.641  -9.475 -10.196  1.00 85.26           H  
ATOM   3953 HD22 ASN A 267     -13.660  -8.922 -11.551  1.00 85.26           H  
ATOM   3954  OD1 ASN A 267     -12.263  -7.120 -12.166  1.00 85.26           O  
ATOM   3955  N   ARG A 268     -10.066  -4.526 -11.970  1.00 85.80           N  
ATOM   3956  H   ARG A 268      -9.386  -4.895 -12.620  1.00 85.80           H  
ATOM   3957  CA  ARG A 268     -10.526  -3.134 -12.170  1.00 85.80           C  
ATOM   3958  HA  ARG A 268     -10.103  -2.503 -11.387  1.00 85.80           H  
ATOM   3959  C   ARG A 268     -12.042  -2.934 -12.067  1.00 85.80           C  
ATOM   3960  CB  ARG A 268     -10.058  -2.611 -13.544  1.00 85.80           C  
ATOM   3961  HB2 ARG A 268     -10.400  -3.287 -14.329  1.00 85.80           H  
ATOM   3962  HB3 ARG A 268     -10.507  -1.633 -13.718  1.00 85.80           H  
ATOM   3963  O   ARG A 268     -12.493  -1.826 -11.812  1.00 85.80           O  
ATOM   3964  CG  ARG A 268      -8.538  -2.451 -13.632  1.00 85.80           C  
ATOM   3965  HG2 ARG A 268      -8.222  -1.791 -12.824  1.00 85.80           H  
ATOM   3966  HG3 ARG A 268      -8.069  -3.428 -13.516  1.00 85.80           H  
ATOM   3967  CD  ARG A 268      -8.075  -1.845 -14.960  1.00 85.80           C  
ATOM   3968  HD2 ARG A 268      -8.361  -2.509 -15.776  1.00 85.80           H  
ATOM   3969  HD3 ARG A 268      -8.563  -0.880 -15.100  1.00 85.80           H  
ATOM   3970  NE  ARG A 268      -6.614  -1.656 -14.960  1.00 85.80           N  
ATOM   3971  HE  ARG A 268      -6.137  -1.767 -14.076  1.00 85.80           H  
ATOM   3972  NH1 ARG A 268      -6.338  -0.968 -17.140  1.00 85.80           N  
ATOM   3973 HH11 ARG A 268      -7.336  -1.003 -17.290  1.00 85.80           H  
ATOM   3974 HH12 ARG A 268      -5.731  -0.585 -17.851  1.00 85.80           H  
ATOM   3975  NH2 ARG A 268      -4.574  -1.130 -15.782  1.00 85.80           N  
ATOM   3976 HH21 ARG A 268      -4.192  -1.260 -14.856  1.00 85.80           H  
ATOM   3977 HH22 ARG A 268      -3.971  -0.805 -16.525  1.00 85.80           H  
ATOM   3978  CZ  ARG A 268      -5.855  -1.255 -15.963  1.00 85.80           C  
ATOM   3979  N   ARG A 269     -12.849  -3.980 -12.288  1.00 88.60           N  
ATOM   3980  H   ARG A 269     -12.417  -4.875 -12.467  1.00 88.60           H  
ATOM   3981  CA  ARG A 269     -14.319  -3.883 -12.235  1.00 88.60           C  
ATOM   3982  HA  ARG A 269     -14.624  -2.958 -12.725  1.00 88.60           H  
ATOM   3983  C   ARG A 269     -14.859  -3.790 -10.808  1.00 88.60           C  
ATOM   3984  CB  ARG A 269     -14.926  -5.078 -12.986  1.00 88.60           C  
ATOM   3985  HB2 ARG A 269     -14.599  -6.003 -12.512  1.00 88.60           H  
ATOM   3986  HB3 ARG A 269     -14.566  -5.065 -14.015  1.00 88.60           H  
ATOM   3987  O   ARG A 269     -15.924  -3.218 -10.604  1.00 88.60           O  
ATOM   3988  CG  ARG A 269     -16.459  -5.041 -12.986  1.00 88.60           C  
ATOM   3989  HG2 ARG A 269     -16.802  -4.095 -13.405  1.00 88.60           H  
ATOM   3990  HG3 ARG A 269     -16.831  -5.138 -11.966  1.00 88.60           H  
ATOM   3991  CD  ARG A 269     -17.038  -6.196 -13.796  1.00 88.60           C  
ATOM   3992  HD2 ARG A 269     -16.722  -6.077 -14.833  1.00 88.60           H  
ATOM   3993  HD3 ARG A 269     -16.639  -7.136 -13.414  1.00 88.60           H  
ATOM   3994  NE  ARG A 269     -18.507  -6.205 -13.681  1.00 88.60           N  
ATOM   3995  HE  ARG A 269     -18.882  -5.898 -12.795  1.00 88.60           H  
ATOM   3996  NH1 ARG A 269     -18.997  -6.856 -15.829  1.00 88.60           N  
ATOM   3997 HH11 ARG A 269     -18.010  -6.879 -16.039  1.00 88.60           H  
ATOM   3998 HH12 ARG A 269     -19.669  -7.052 -16.557  1.00 88.60           H  
ATOM   3999  NH2 ARG A 269     -20.653  -6.423 -14.394  1.00 88.60           N  
ATOM   4000 HH21 ARG A 269     -21.314  -6.611 -15.135  1.00 88.60           H  
ATOM   4001 HH22 ARG A 269     -20.976  -6.095 -13.495  1.00 88.60           H  
ATOM   4002  CZ  ARG A 269     -19.374  -6.495 -14.633  1.00 88.60           C  
ATOM   4003  N   LEU A 270     -14.189  -4.435  -9.855  1.00 87.61           N  
ATOM   4004  H   LEU A 270     -13.280  -4.809 -10.088  1.00 87.61           H  
ATOM   4005  CA  LEU A 270     -14.652  -4.524  -8.467  1.00 87.61           C  
ATOM   4006  HA  LEU A 270     -15.705  -4.250  -8.399  1.00 87.61           H  
ATOM   4007  C   LEU A 270     -13.914  -3.546  -7.559  1.00 87.61           C  
ATOM   4008  CB  LEU A 270     -14.477  -5.965  -7.960  1.00 87.61           C  
ATOM   4009  HB2 LEU A 270     -13.422  -6.232  -8.031  1.00 87.61           H  
ATOM   4010  HB3 LEU A 270     -14.755  -5.994  -6.906  1.00 87.61           H  
ATOM   4011  O   LEU A 270     -14.500  -3.044  -6.604  1.00 87.61           O  
ATOM   4012  CG  LEU A 270     -15.307  -7.014  -8.717  1.00 87.61           C  
ATOM   4013  HG  LEU A 270     -15.010  -7.028  -9.766  1.00 87.61           H  
ATOM   4014  CD1 LEU A 270     -15.044  -8.397  -8.130  1.00 87.61           C  
ATOM   4015 HD11 LEU A 270     -13.973  -8.596  -8.128  1.00 87.61           H  
ATOM   4016 HD12 LEU A 270     -15.549  -9.157  -8.727  1.00 87.61           H  
ATOM   4017 HD13 LEU A 270     -15.423  -8.431  -7.108  1.00 87.61           H  
ATOM   4018  CD2 LEU A 270     -16.813  -6.753  -8.635  1.00 87.61           C  
ATOM   4019 HD21 LEU A 270     -17.058  -5.829  -9.158  1.00 87.61           H  
ATOM   4020 HD22 LEU A 270     -17.360  -7.573  -9.100  1.00 87.61           H  
ATOM   4021 HD23 LEU A 270     -17.116  -6.660  -7.592  1.00 87.61           H  
ATOM   4022  N   VAL A 271     -12.641  -3.300  -7.863  1.00 91.36           N  
ATOM   4023  H   VAL A 271     -12.235  -3.725  -8.685  1.00 91.36           H  
ATOM   4024  CA  VAL A 271     -11.742  -2.497  -7.045  1.00 91.36           C  
ATOM   4025  HA  VAL A 271     -12.316  -1.972  -6.282  1.00 91.36           H  
ATOM   4026  C   VAL A 271     -11.068  -1.459  -7.935  1.00 91.36           C  
ATOM   4027  CB  VAL A 271     -10.716  -3.399  -6.332  1.00 91.36           C  
ATOM   4028  HB  VAL A 271     -10.062  -3.864  -7.070  1.00 91.36           H  
ATOM   4029  O   VAL A 271     -10.555  -1.784  -9.007  1.00 91.36           O  
ATOM   4030  CG1 VAL A 271      -9.867  -2.588  -5.360  1.00 91.36           C  
ATOM   4031 HG11 VAL A 271      -9.280  -1.854  -5.912  1.00 91.36           H  
ATOM   4032 HG12 VAL A 271      -9.191  -3.251  -4.820  1.00 91.36           H  
ATOM   4033 HG13 VAL A 271     -10.506  -2.086  -4.633  1.00 91.36           H  
ATOM   4034  CG2 VAL A 271     -11.389  -4.510  -5.510  1.00 91.36           C  
ATOM   4035 HG21 VAL A 271     -10.636  -5.070  -4.955  1.00 91.36           H  
ATOM   4036 HG22 VAL A 271     -11.907  -5.206  -6.170  1.00 91.36           H  
ATOM   4037 HG23 VAL A 271     -12.103  -4.078  -4.809  1.00 91.36           H  
ATOM   4038  N   GLN A 272     -11.078  -0.205  -7.492  1.00 93.28           N  
ATOM   4039  H   GLN A 272     -11.483  -0.016  -6.587  1.00 93.28           H  
ATOM   4040  CA  GLN A 272     -10.381   0.881  -8.174  1.00 93.28           C  
ATOM   4041  HA  GLN A 272     -10.637   0.863  -9.233  1.00 93.28           H  
ATOM   4042  C   GLN A 272      -8.867   0.698  -8.025  1.00 93.28           C  
ATOM   4043  CB  GLN A 272     -10.856   2.207  -7.572  1.00 93.28           C  
ATOM   4044  HB2 GLN A 272     -11.932   2.296  -7.726  1.00 93.28           H  
ATOM   4045  HB3 GLN A 272     -10.659   2.194  -6.501  1.00 93.28           H  
ATOM   4046  O   GLN A 272      -8.393   0.458  -6.924  1.00 93.28           O  
ATOM   4047  CG  GLN A 272     -10.160   3.429  -8.187  1.00 93.28           C  
ATOM   4048  HG2 GLN A 272      -9.083   3.353  -8.040  1.00 93.28           H  
ATOM   4049  HG3 GLN A 272     -10.357   3.460  -9.259  1.00 93.28           H  
ATOM   4050  CD  GLN A 272     -10.624   4.745  -7.574  1.00 93.28           C  
ATOM   4051  NE2 GLN A 272      -9.931   5.824  -7.862  1.00 93.28           N  
ATOM   4052 HE21 GLN A 272      -9.086   5.767  -8.411  1.00 93.28           H  
ATOM   4053 HE22 GLN A 272     -10.269   6.706  -7.505  1.00 93.28           H  
ATOM   4054  OE1 GLN A 272     -11.613   4.832  -6.855  1.00 93.28           O  
ATOM   4055  N   GLN A 273      -8.107   0.831  -9.108  1.00 92.39           N  
ATOM   4056  H   GLN A 273      -8.538   1.116  -9.976  1.00 92.39           H  
ATOM   4057  CA  GLN A 273      -6.644   0.732  -9.090  1.00 92.39           C  
ATOM   4058  HA  GLN A 273      -6.313   0.156  -8.225  1.00 92.39           H  
ATOM   4059  C   GLN A 273      -6.023   2.120  -8.977  1.00 92.39           C  
ATOM   4060  CB  GLN A 273      -6.186   0.015 -10.367  1.00 92.39           C  
ATOM   4061  HB2 GLN A 273      -5.132   0.215 -10.562  1.00 92.39           H  
ATOM   4062  HB3 GLN A 273      -6.756   0.374 -11.223  1.00 92.39           H  
ATOM   4063  O   GLN A 273      -6.333   2.972  -9.806  1.00 92.39           O  
ATOM   4064  CG  GLN A 273      -6.393  -1.486 -10.191  1.00 92.39           C  
ATOM   4065  HG2 GLN A 273      -5.801  -1.832  -9.344  1.00 92.39           H  
ATOM   4066  HG3 GLN A 273      -7.442  -1.678  -9.966  1.00 92.39           H  
ATOM   4067  CD  GLN A 273      -6.005  -2.313 -11.404  1.00 92.39           C  
ATOM   4068  NE2 GLN A 273      -6.455  -3.537 -11.401  1.00 92.39           N  
ATOM   4069 HE21 GLN A 273      -6.976  -3.845 -10.593  1.00 92.39           H  
ATOM   4070 HE22 GLN A 273      -6.239  -4.152 -12.173  1.00 92.39           H  
ATOM   4071  OE1 GLN A 273      -5.379  -1.910 -12.376  1.00 92.39           O  
ATOM   4072  N   VAL A 274      -5.170   2.329  -7.974  1.00 94.55           N  
ATOM   4073  H   VAL A 274      -4.987   1.590  -7.310  1.00 94.55           H  
ATOM   4074  CA  VAL A 274      -4.460   3.596  -7.751  1.00 94.55           C  
ATOM   4075  HA  VAL A 274      -4.588   4.238  -8.623  1.00 94.55           H  
ATOM   4076  C   VAL A 274      -2.965   3.304  -7.544  1.00 94.55           C  
ATOM   4077  CB  VAL A 274      -5.057   4.370  -6.558  1.00 94.55           C  
ATOM   4078  HB  VAL A 274      -4.973   3.766  -5.655  1.00 94.55           H  
ATOM   4079  O   VAL A 274      -2.622   2.628  -6.566  1.00 94.55           O  
ATOM   4080  CG1 VAL A 274      -4.339   5.701  -6.338  1.00 94.55           C  
ATOM   4081 HG11 VAL A 274      -4.355   6.314  -7.240  1.00 94.55           H  
ATOM   4082 HG12 VAL A 274      -4.818   6.257  -5.532  1.00 94.55           H  
ATOM   4083 HG13 VAL A 274      -3.298   5.543  -6.056  1.00 94.55           H  
ATOM   4084  CG2 VAL A 274      -6.544   4.690  -6.788  1.00 94.55           C  
ATOM   4085 HG21 VAL A 274      -6.925   5.266  -5.945  1.00 94.55           H  
ATOM   4086 HG22 VAL A 274      -7.113   3.764  -6.868  1.00 94.55           H  
ATOM   4087 HG23 VAL A 274      -6.653   5.273  -7.702  1.00 94.55           H  
ATOM   4088  N   PRO A 275      -2.081   3.729  -8.468  1.00 93.17           N  
ATOM   4089  CA  PRO A 275      -0.635   3.670  -8.266  1.00 93.17           C  
ATOM   4090  HA  PRO A 275      -0.338   2.681  -7.916  1.00 93.17           H  
ATOM   4091  C   PRO A 275      -0.196   4.731  -7.246  1.00 93.17           C  
ATOM   4092  CB  PRO A 275      -0.024   3.927  -9.646  1.00 93.17           C  
ATOM   4093  HB2 PRO A 275       0.038   2.990 -10.200  1.00 93.17           H  
ATOM   4094  HB3 PRO A 275       0.959   4.392  -9.580  1.00 93.17           H  
ATOM   4095  O   PRO A 275      -0.753   5.819  -7.234  1.00 93.17           O  
ATOM   4096  CG  PRO A 275      -1.043   4.850 -10.314  1.00 93.17           C  
ATOM   4097  HG2 PRO A 275      -1.025   4.753 -11.399  1.00 93.17           H  
ATOM   4098  HG3 PRO A 275      -0.843   5.881 -10.024  1.00 93.17           H  
ATOM   4099  CD  PRO A 275      -2.383   4.406  -9.727  1.00 93.17           C  
ATOM   4100  HD2 PRO A 275      -2.873   3.710 -10.407  1.00 93.17           H  
ATOM   4101  HD3 PRO A 275      -3.005   5.285  -9.562  1.00 93.17           H  
ATOM   4102  N   VAL A 276       0.775   4.410  -6.387  1.00 92.56           N  
ATOM   4103  H   VAL A 276       1.183   3.488  -6.444  1.00 92.56           H  
ATOM   4104  CA  VAL A 276       1.281   5.322  -5.347  1.00 92.56           C  
ATOM   4105  HA  VAL A 276       0.882   6.321  -5.523  1.00 92.56           H  
ATOM   4106  C   VAL A 276       2.803   5.408  -5.417  1.00 92.56           C  
ATOM   4107  CB  VAL A 276       0.827   4.889  -3.938  1.00 92.56           C  
ATOM   4108  HB  VAL A 276       1.229   3.900  -3.719  1.00 92.56           H  
ATOM   4109  O   VAL A 276       3.506   4.453  -5.075  1.00 92.56           O  
ATOM   4110  CG1 VAL A 276       1.324   5.864  -2.857  1.00 92.56           C  
ATOM   4111 HG11 VAL A 276       2.412   5.852  -2.805  1.00 92.56           H  
ATOM   4112 HG12 VAL A 276       0.982   6.874  -3.083  1.00 92.56           H  
ATOM   4113 HG13 VAL A 276       0.933   5.571  -1.883  1.00 92.56           H  
ATOM   4114  CG2 VAL A 276      -0.702   4.805  -3.833  1.00 92.56           C  
ATOM   4115 HG21 VAL A 276      -0.987   4.470  -2.835  1.00 92.56           H  
ATOM   4116 HG22 VAL A 276      -1.137   5.784  -4.032  1.00 92.56           H  
ATOM   4117 HG23 VAL A 276      -1.092   4.091  -4.559  1.00 92.56           H  
ATOM   4118  N   ASP A 277       3.306   6.586  -5.781  1.00 89.09           N  
ATOM   4119  H   ASP A 277       2.668   7.277  -6.148  1.00 89.09           H  
ATOM   4120  CA  ASP A 277       4.741   6.843  -5.972  1.00 89.09           C  
ATOM   4121  HA  ASP A 277       5.235   5.897  -6.196  1.00 89.09           H  
ATOM   4122  C   ASP A 277       5.433   7.417  -4.729  1.00 89.09           C  
ATOM   4123  CB  ASP A 277       4.950   7.750  -7.188  1.00 89.09           C  
ATOM   4124  HB2 ASP A 277       6.018   7.920  -7.330  1.00 89.09           H  
ATOM   4125  HB3 ASP A 277       4.473   8.712  -7.000  1.00 89.09           H  
ATOM   4126  O   ASP A 277       6.657   7.566  -4.700  1.00 89.09           O  
ATOM   4127  CG  ASP A 277       4.384   7.127  -8.465  1.00 89.09           C  
ATOM   4128  OD1 ASP A 277       4.497   5.886  -8.605  1.00 89.09           O  
ATOM   4129  OD2 ASP A 277       3.793   7.891  -9.253  1.00 89.09           O  
ATOM   4130  N   ASN A 278       4.695   7.661  -3.644  1.00 90.63           N  
ATOM   4131  H   ASN A 278       3.694   7.551  -3.722  1.00 90.63           H  
ATOM   4132  CA  ASN A 278       5.267   8.111  -2.376  1.00 90.63           C  
ATOM   4133  HA  ASN A 278       6.047   8.837  -2.606  1.00 90.63           H  
ATOM   4134  C   ASN A 278       5.925   6.944  -1.606  1.00 90.63           C  
ATOM   4135  CB  ASN A 278       4.182   8.851  -1.580  1.00 90.63           C  
ATOM   4136  HB2 ASN A 278       3.661   9.538  -2.247  1.00 90.63           H  
ATOM   4137  HB3 ASN A 278       3.450   8.147  -1.185  1.00 90.63           H  
ATOM   4138  O   ASN A 278       5.332   5.872  -1.443  1.00 90.63           O  
ATOM   4139  CG  ASN A 278       4.761   9.662  -0.436  1.00 90.63           C  
ATOM   4140  ND2 ASN A 278       4.089  10.710  -0.031  1.00 90.63           N  
ATOM   4141 HD21 ASN A 278       3.223  10.962  -0.486  1.00 90.63           H  
ATOM   4142 HD22 ASN A 278       4.499  11.282   0.693  1.00 90.63           H  
ATOM   4143  OD1 ASN A 278       5.808   9.352   0.114  1.00 90.63           O  
ATOM   4144  N   SER A 279       7.173   7.117  -1.155  1.00 88.59           N  
ATOM   4145  H   SER A 279       7.581   8.039  -1.215  1.00 88.59           H  
ATOM   4146  CA  SER A 279       7.943   6.080  -0.444  1.00 88.59           C  
ATOM   4147  HA  SER A 279       7.916   5.159  -1.027  1.00 88.59           H  
ATOM   4148  C   SER A 279       7.366   5.758   0.937  1.00 88.59           C  
ATOM   4149  CB  SER A 279       9.409   6.506  -0.311  1.00 88.59           C  
ATOM   4150  HB2 SER A 279       9.969   5.729   0.210  1.00 88.59           H  
ATOM   4151  HB3 SER A 279       9.834   6.647  -1.304  1.00 88.59           H  
ATOM   4152  O   SER A 279       7.485   4.618   1.397  1.00 88.59           O  
ATOM   4153  OG  SER A 279       9.491   7.717   0.412  1.00 88.59           O  
ATOM   4154  HG  SER A 279      10.402   8.019   0.434  1.00 88.59           H  
ATOM   4155  N   LEU A 280       6.647   6.711   1.547  1.00 89.42           N  
ATOM   4156  H   LEU A 280       6.612   7.621   1.111  1.00 89.42           H  
ATOM   4157  CA  LEU A 280       5.943   6.528   2.820  1.00 89.42           C  
ATOM   4158  HA  LEU A 280       6.668   6.266   3.590  1.00 89.42           H  
ATOM   4159  C   LEU A 280       4.928   5.379   2.770  1.00 89.42           C  
ATOM   4160  CB  LEU A 280       5.232   7.836   3.212  1.00 89.42           C  
ATOM   4161  HB2 LEU A 280       4.571   8.125   2.396  1.00 89.42           H  
ATOM   4162  HB3 LEU A 280       4.611   7.644   4.087  1.00 89.42           H  
ATOM   4163  O   LEU A 280       4.630   4.784   3.796  1.00 89.42           O  
ATOM   4164  CG  LEU A 280       6.161   9.022   3.534  1.00 89.42           C  
ATOM   4165  HG  LEU A 280       6.800   9.235   2.678  1.00 89.42           H  
ATOM   4166  CD1 LEU A 280       5.312  10.259   3.829  1.00 89.42           C  
ATOM   4167 HD11 LEU A 280       4.678  10.480   2.970  1.00 89.42           H  
ATOM   4168 HD12 LEU A 280       4.682  10.087   4.702  1.00 89.42           H  
ATOM   4169 HD13 LEU A 280       5.961  11.116   4.011  1.00 89.42           H  
ATOM   4170  CD2 LEU A 280       7.044   8.746   4.754  1.00 89.42           C  
ATOM   4171 HD21 LEU A 280       7.611   9.642   5.006  1.00 89.42           H  
ATOM   4172 HD22 LEU A 280       6.430   8.452   5.605  1.00 89.42           H  
ATOM   4173 HD23 LEU A 280       7.755   7.951   4.526  1.00 89.42           H  
ATOM   4174  N   PHE A 281       4.444   4.985   1.589  1.00 92.51           N  
ATOM   4175  H   PHE A 281       4.733   5.486   0.761  1.00 92.51           H  
ATOM   4176  CA  PHE A 281       3.532   3.848   1.441  1.00 92.51           C  
ATOM   4177  HA  PHE A 281       2.631   4.048   2.022  1.00 92.51           H  
ATOM   4178  C   PHE A 281       4.118   2.512   1.945  1.00 92.51           C  
ATOM   4179  CB  PHE A 281       3.163   3.746  -0.043  1.00 92.51           C  
ATOM   4180  HB2 PHE A 281       4.066   3.552  -0.621  1.00 92.51           H  
ATOM   4181  HB3 PHE A 281       2.760   4.700  -0.382  1.00 92.51           H  
ATOM   4182  O   PHE A 281       3.380   1.622   2.396  1.00 92.51           O  
ATOM   4183  CG  PHE A 281       2.141   2.670  -0.336  1.00 92.51           C  
ATOM   4184  CD1 PHE A 281       2.515   1.509  -1.039  1.00 92.51           C  
ATOM   4185  HD1 PHE A 281       3.531   1.392  -1.384  1.00 92.51           H  
ATOM   4186  CD2 PHE A 281       0.815   2.826   0.106  1.00 92.51           C  
ATOM   4187  HD2 PHE A 281       0.525   3.726   0.629  1.00 92.51           H  
ATOM   4188  CE1 PHE A 281       1.561   0.512  -1.308  1.00 92.51           C  
ATOM   4189  HE1 PHE A 281       1.846  -0.363  -1.874  1.00 92.51           H  
ATOM   4190  CE2 PHE A 281      -0.138   1.830  -0.162  1.00 92.51           C  
ATOM   4191  HE2 PHE A 281      -1.163   1.976   0.148  1.00 92.51           H  
ATOM   4192  CZ  PHE A 281       0.235   0.675  -0.871  1.00 92.51           C  
ATOM   4193  HZ  PHE A 281      -0.506  -0.075  -1.108  1.00 92.51           H  
ATOM   4194  N   LEU A 282       5.445   2.364   1.863  1.00 89.60           N  
ATOM   4195  H   LEU A 282       5.991   3.157   1.558  1.00 89.60           H  
ATOM   4196  CA  LEU A 282       6.159   1.157   2.274  1.00 89.60           C  
ATOM   4197  HA  LEU A 282       5.564   0.280   2.021  1.00 89.60           H  
ATOM   4198  C   LEU A 282       6.363   1.115   3.788  1.00 89.60           C  
ATOM   4199  CB  LEU A 282       7.506   1.077   1.532  1.00 89.60           C  
ATOM   4200  HB2 LEU A 282       8.036   0.187   1.871  1.00 89.60           H  
ATOM   4201  HB3 LEU A 282       8.107   1.944   1.807  1.00 89.60           H  
ATOM   4202  O   LEU A 282       6.097   0.084   4.399  1.00 89.60           O  
ATOM   4203  CG  LEU A 282       7.386   1.031  -0.001  1.00 89.60           C  
ATOM   4204  HG  LEU A 282       6.872   1.924  -0.358  1.00 89.60           H  
ATOM   4205  CD1 LEU A 282       8.779   1.011  -0.626  1.00 89.60           C  
ATOM   4206 HD11 LEU A 282       8.700   1.046  -1.713  1.00 89.60           H  
ATOM   4207 HD12 LEU A 282       9.338   1.886  -0.295  1.00 89.60           H  
ATOM   4208 HD13 LEU A 282       9.318   0.113  -0.326  1.00 89.60           H  
ATOM   4209  CD2 LEU A 282       6.611  -0.201  -0.475  1.00 89.60           C  
ATOM   4210 HD21 LEU A 282       7.077  -1.100  -0.070  1.00 89.60           H  
ATOM   4211 HD22 LEU A 282       5.576  -0.139  -0.141  1.00 89.60           H  
ATOM   4212 HD23 LEU A 282       6.612  -0.241  -1.564  1.00 89.60           H  
ATOM   4213  N   THR A 283       6.790   2.234   4.373  1.00 88.47           N  
ATOM   4214  H   THR A 283       6.948   3.053   3.805  1.00 88.47           H  
ATOM   4215  CA  THR A 283       7.162   2.331   5.788  1.00 88.47           C  
ATOM   4216  HA  THR A 283       7.464   1.348   6.151  1.00 88.47           H  
ATOM   4217  C   THR A 283       5.997   2.780   6.668  1.00 88.47           C  
ATOM   4218  CB  THR A 283       8.361   3.279   5.962  1.00 88.47           C  
ATOM   4219  HB  THR A 283       8.556   3.422   7.025  1.00 88.47           H  
ATOM   4220  O   THR A 283       5.645   2.085   7.616  1.00 88.47           O  
ATOM   4221  CG2 THR A 283       9.624   2.737   5.292  1.00 88.47           C  
ATOM   4222 HG21 THR A 283      10.464   3.398   5.507  1.00 88.47           H  
ATOM   4223 HG22 THR A 283       9.487   2.672   4.213  1.00 88.47           H  
ATOM   4224 HG23 THR A 283       9.851   1.748   5.688  1.00 88.47           H  
ATOM   4225  OG1 THR A 283       8.096   4.528   5.357  1.00 88.47           O  
ATOM   4226  HG1 THR A 283       8.833   5.107   5.562  1.00 88.47           H  
ATOM   4227  N   GLN A 284       5.381   3.920   6.344  1.00 89.53           N  
ATOM   4228  H   GLN A 284       5.682   4.385   5.499  1.00 89.53           H  
ATOM   4229  CA  GLN A 284       4.390   4.625   7.163  1.00 89.53           C  
ATOM   4230  HA  GLN A 284       4.038   3.950   7.943  1.00 89.53           H  
ATOM   4231  C   GLN A 284       3.164   5.066   6.334  1.00 89.53           C  
ATOM   4232  CB  GLN A 284       5.057   5.803   7.883  1.00 89.53           C  
ATOM   4233  HB2 GLN A 284       4.288   6.416   8.354  1.00 89.53           H  
ATOM   4234  HB3 GLN A 284       5.600   6.411   7.159  1.00 89.53           H  
ATOM   4235  O   GLN A 284       2.967   6.258   6.072  1.00 89.53           O  
ATOM   4236  CG  GLN A 284       6.008   5.310   8.983  1.00 89.53           C  
ATOM   4237  HG2 GLN A 284       5.435   4.736   9.711  1.00 89.53           H  
ATOM   4238  HG3 GLN A 284       6.772   4.659   8.559  1.00 89.53           H  
ATOM   4239  CD  GLN A 284       6.724   6.441   9.705  1.00 89.53           C  
ATOM   4240  NE2 GLN A 284       7.251   6.171  10.875  1.00 89.53           N  
ATOM   4241 HE21 GLN A 284       7.744   6.864  11.421  1.00 89.53           H  
ATOM   4242 HE22 GLN A 284       7.079   5.289  11.337  1.00 89.53           H  
ATOM   4243  OE1 GLN A 284       6.831   7.563   9.222  1.00 89.53           O  
ATOM   4244  N   PRO A 285       2.314   4.121   5.890  1.00 90.57           N  
ATOM   4245  CA  PRO A 285       1.075   4.409   5.156  1.00 90.57           C  
ATOM   4246  HA  PRO A 285       1.305   4.873   4.196  1.00 90.57           H  
ATOM   4247  C   PRO A 285       0.085   5.302   5.917  1.00 90.57           C  
ATOM   4248  CB  PRO A 285       0.423   3.037   4.950  1.00 90.57           C  
ATOM   4249  HB2 PRO A 285      -0.664   3.090   4.892  1.00 90.57           H  
ATOM   4250  HB3 PRO A 285       0.838   2.550   4.067  1.00 90.57           H  
ATOM   4251  O   PRO A 285      -0.784   5.901   5.288  1.00 90.57           O  
ATOM   4252  CG  PRO A 285       0.894   2.333   6.221  1.00 90.57           C  
ATOM   4253  HG2 PRO A 285       0.739   1.255   6.238  1.00 90.57           H  
ATOM   4254  HG3 PRO A 285       0.404   2.755   7.099  1.00 90.57           H  
ATOM   4255  CD  PRO A 285       2.363   2.707   6.210  1.00 90.57           C  
ATOM   4256  HD2 PRO A 285       2.821   2.482   7.173  1.00 90.57           H  
ATOM   4257  HD3 PRO A 285       2.895   2.178   5.419  1.00 90.57           H  
ATOM   4258  N   SER A 286       0.146   5.364   7.252  1.00 88.79           N  
ATOM   4259  H   SER A 286       0.881   4.872   7.740  1.00 88.79           H  
ATOM   4260  CA  SER A 286      -0.789   6.159   8.051  1.00 88.79           C  
ATOM   4261  HA  SER A 286      -1.804   5.874   7.772  1.00 88.79           H  
ATOM   4262  C   SER A 286      -0.652   7.658   7.763  1.00 88.79           C  
ATOM   4263  CB  SER A 286      -0.601   5.851   9.542  1.00 88.79           C  
ATOM   4264  HB2 SER A 286      -0.524   4.775   9.697  1.00 88.79           H  
ATOM   4265  HB3 SER A 286      -1.475   6.217  10.083  1.00 88.79           H  
ATOM   4266  O   SER A 286      -1.664   8.362   7.717  1.00 88.79           O  
ATOM   4267  OG  SER A 286       0.537   6.499  10.061  1.00 88.79           O  
ATOM   4268  HG  SER A 286       1.243   5.875  10.241  1.00 88.79           H  
ATOM   4269  N   LYS A 287       0.575   8.109   7.459  1.00 89.44           N  
ATOM   4270  H   LYS A 287       1.333   7.445   7.527  1.00 89.44           H  
ATOM   4271  CA  LYS A 287       0.915   9.496   7.111  1.00 89.44           C  
ATOM   4272  HA  LYS A 287       0.452  10.167   7.834  1.00 89.44           H  
ATOM   4273  C   LYS A 287       0.388   9.940   5.749  1.00 89.44           C  
ATOM   4274  CB  LYS A 287       2.438   9.692   7.171  1.00 89.44           C  
ATOM   4275  HB2 LYS A 287       2.680  10.670   6.755  1.00 89.44           H  
ATOM   4276  HB3 LYS A 287       2.933   8.933   6.566  1.00 89.44           H  
ATOM   4277  O   LYS A 287       0.329  11.133   5.492  1.00 89.44           O  
ATOM   4278  CG  LYS A 287       2.966   9.642   8.611  1.00 89.44           C  
ATOM   4279  HG2 LYS A 287       2.438  10.382   9.212  1.00 89.44           H  
ATOM   4280  HG3 LYS A 287       2.787   8.653   9.034  1.00 89.44           H  
ATOM   4281  CD  LYS A 287       4.468   9.943   8.650  1.00 89.44           C  
ATOM   4282  HD2 LYS A 287       4.996   9.172   8.088  1.00 89.44           H  
ATOM   4283  HD3 LYS A 287       4.660  10.914   8.195  1.00 89.44           H  
ATOM   4284  CE  LYS A 287       4.950   9.950  10.106  1.00 89.44           C  
ATOM   4285  HE2 LYS A 287       4.470  10.772  10.637  1.00 89.44           H  
ATOM   4286  HE3 LYS A 287       4.625   9.021  10.574  1.00 89.44           H  
ATOM   4287  NZ  LYS A 287       6.427  10.047  10.195  1.00 89.44           N  
ATOM   4288  HZ1 LYS A 287       6.820   9.238   9.735  1.00 89.44           H  
ATOM   4289  HZ2 LYS A 287       6.783  10.882   9.754  1.00 89.44           H  
ATOM   4290  HZ3 LYS A 287       6.739   9.985  11.154  1.00 89.44           H  
ATOM   4291  N   LEU A 288       0.002   9.008   4.878  1.00 89.01           N  
ATOM   4292  H   LEU A 288       0.076   8.037   5.145  1.00 89.01           H  
ATOM   4293  CA  LEU A 288      -0.615   9.346   3.590  1.00 89.01           C  
ATOM   4294  HA  LEU A 288      -0.118  10.219   3.166  1.00 89.01           H  
ATOM   4295  C   LEU A 288      -2.090   9.736   3.741  1.00 89.01           C  
ATOM   4296  CB  LEU A 288      -0.463   8.166   2.619  1.00 89.01           C  
ATOM   4297  HB2 LEU A 288      -0.979   8.418   1.693  1.00 89.01           H  
ATOM   4298  HB3 LEU A 288      -0.957   7.292   3.044  1.00 89.01           H  
ATOM   4299  O   LEU A 288      -2.628  10.424   2.882  1.00 89.01           O  
ATOM   4300  CG  LEU A 288       0.994   7.815   2.280  1.00 89.01           C  
ATOM   4301  HG  LEU A 288       1.547   7.596   3.193  1.00 89.01           H  
ATOM   4302  CD1 LEU A 288       1.030   6.568   1.400  1.00 89.01           C  
ATOM   4303 HD11 LEU A 288       2.069   6.314   1.193  1.00 89.01           H  
ATOM   4304 HD12 LEU A 288       0.539   5.744   1.918  1.00 89.01           H  
ATOM   4305 HD13 LEU A 288       0.521   6.774   0.459  1.00 89.01           H  
ATOM   4306  CD2 LEU A 288       1.697   8.942   1.526  1.00 89.01           C  
ATOM   4307 HD21 LEU A 288       1.821   9.809   2.175  1.00 89.01           H  
ATOM   4308 HD22 LEU A 288       2.682   8.609   1.202  1.00 89.01           H  
ATOM   4309 HD23 LEU A 288       1.112   9.231   0.653  1.00 89.01           H  
ATOM   4310  N   VAL A 289      -2.737   9.298   4.827  1.00 88.60           N  
ATOM   4311  H   VAL A 289      -2.211   8.776   5.512  1.00 88.60           H  
ATOM   4312  CA  VAL A 289      -4.161   9.558   5.084  1.00 88.60           C  
ATOM   4313  HA  VAL A 289      -4.646   9.841   4.150  1.00 88.60           H  
ATOM   4314  C   VAL A 289      -4.360  10.725   6.049  1.00 88.60           C  
ATOM   4315  CB  VAL A 289      -4.873   8.296   5.610  1.00 88.60           C  
ATOM   4316  HB  VAL A 289      -4.459   8.030   6.582  1.00 88.60           H  
ATOM   4317  O   VAL A 289      -5.256  11.529   5.832  1.00 88.60           O  
ATOM   4318  CG1 VAL A 289      -6.382   8.525   5.766  1.00 88.60           C  
ATOM   4319 HG11 VAL A 289      -6.573   9.281   6.528  1.00 88.60           H  
ATOM   4320 HG12 VAL A 289      -6.807   8.867   4.822  1.00 88.60           H  
ATOM   4321 HG13 VAL A 289      -6.880   7.605   6.070  1.00 88.60           H  
ATOM   4322  CG2 VAL A 289      -4.686   7.100   4.665  1.00 88.60           C  
ATOM   4323 HG21 VAL A 289      -3.633   6.826   4.611  1.00 88.60           H  
ATOM   4324 HG22 VAL A 289      -5.256   6.247   5.033  1.00 88.60           H  
ATOM   4325 HG23 VAL A 289      -5.047   7.358   3.670  1.00 88.60           H  
ATOM   4326  N   ARG A 290      -3.554  10.818   7.113  1.00 85.25           N  
ATOM   4327  H   ARG A 290      -2.792  10.161   7.201  1.00 85.25           H  
ATOM   4328  CA  ARG A 290      -3.679  11.851   8.154  1.00 85.25           C  
ATOM   4329  HA  ARG A 290      -4.156  12.736   7.734  1.00 85.25           H  
ATOM   4330  C   ARG A 290      -2.319  12.300   8.672  1.00 85.25           C  
ATOM   4331  CB  ARG A 290      -4.570  11.348   9.305  1.00 85.25           C  
ATOM   4332  HB2 ARG A 290      -4.696  12.157  10.024  1.00 85.25           H  
ATOM   4333  HB3 ARG A 290      -5.555  11.102   8.909  1.00 85.25           H  
ATOM   4334  O   ARG A 290      -1.348  11.544   8.604  1.00 85.25           O  
ATOM   4335  CG  ARG A 290      -3.987  10.120  10.025  1.00 85.25           C  
ATOM   4336  HG2 ARG A 290      -3.953   9.273   9.339  1.00 85.25           H  
ATOM   4337  HG3 ARG A 290      -2.976  10.342  10.366  1.00 85.25           H  
ATOM   4338  CD  ARG A 290      -4.841   9.756  11.239  1.00 85.25           C  
ATOM   4339  HD2 ARG A 290      -5.852   9.528  10.903  1.00 85.25           H  
ATOM   4340  HD3 ARG A 290      -4.881  10.625  11.896  1.00 85.25           H  
ATOM   4341  NE  ARG A 290      -4.269   8.603  11.962  1.00 85.25           N  
ATOM   4342  HE  ARG A 290      -3.433   8.199  11.564  1.00 85.25           H  
ATOM   4343  NH1 ARG A 290      -5.712   8.666  13.740  1.00 85.25           N  
ATOM   4344 HH11 ARG A 290      -6.141   9.484  13.332  1.00 85.25           H  
ATOM   4345 HH12 ARG A 290      -6.028   8.339  14.642  1.00 85.25           H  
ATOM   4346  NH2 ARG A 290      -4.091   7.122  13.683  1.00 85.25           N  
ATOM   4347 HH21 ARG A 290      -4.418   6.783  14.577  1.00 85.25           H  
ATOM   4348 HH22 ARG A 290      -3.272   6.723  13.249  1.00 85.25           H  
ATOM   4349  CZ  ARG A 290      -4.693   8.135  13.122  1.00 85.25           C  
ATOM   4350  N   PHE A 291      -2.262  13.471   9.287  1.00 78.60           N  
ATOM   4351  H   PHE A 291      -3.104  14.025   9.364  1.00 78.60           H  
ATOM   4352  CA  PHE A 291      -1.098  13.949  10.018  1.00 78.60           C  
ATOM   4353  HA  PHE A 291      -0.204  13.716   9.439  1.00 78.60           H  
ATOM   4354  C   PHE A 291      -0.989  13.209  11.362  1.00 78.60           C  
ATOM   4355  CB  PHE A 291      -1.169  15.479  10.149  1.00 78.60           C  
ATOM   4356  HB2 PHE A 291      -2.074  15.754  10.690  1.00 78.60           H  
ATOM   4357  HB3 PHE A 291      -0.322  15.816  10.747  1.00 78.60           H  
ATOM   4358  O   PHE A 291      -1.444  13.661  12.408  1.00 78.60           O  
ATOM   4359  CG  PHE A 291      -1.131  16.213   8.816  1.00 78.60           C  
ATOM   4360  CD1 PHE A 291       0.081  16.322   8.107  1.00 78.60           C  
ATOM   4361  HD1 PHE A 291       0.984  15.890   8.514  1.00 78.60           H  
ATOM   4362  CD2 PHE A 291      -2.297  16.786   8.273  1.00 78.60           C  
ATOM   4363  HD2 PHE A 291      -3.232  16.740   8.811  1.00 78.60           H  
ATOM   4364  CE1 PHE A 291       0.123  17.001   6.875  1.00 78.60           C  
ATOM   4365  HE1 PHE A 291       1.054  17.084   6.333  1.00 78.60           H  
ATOM   4366  CE2 PHE A 291      -2.265  17.431   7.026  1.00 78.60           C  
ATOM   4367  HE2 PHE A 291      -3.176  17.831   6.606  1.00 78.60           H  
ATOM   4368  CZ  PHE A 291      -1.052  17.550   6.331  1.00 78.60           C  
ATOM   4369  HZ  PHE A 291      -1.031  18.048   5.373  1.00 78.60           H  
ATOM   4370  N   ALA A 292      -0.391  12.015  11.338  1.00 73.24           N  
ATOM   4371  H   ALA A 292      -0.110  11.649  10.439  1.00 73.24           H  
ATOM   4372  CA  ALA A 292      -0.131  11.225  12.538  1.00 73.24           C  
ATOM   4373  HA  ALA A 292      -0.831  11.534  13.315  1.00 73.24           H  
ATOM   4374  C   ALA A 292       1.287  11.453  13.086  1.00 73.24           C  
ATOM   4375  CB  ALA A 292      -0.412   9.746  12.254  1.00 73.24           C  
ATOM   4376  HB1 ALA A 292      -1.454   9.618  11.962  1.00 73.24           H  
ATOM   4377  HB2 ALA A 292       0.233   9.395  11.448  1.00 73.24           H  
ATOM   4378  HB3 ALA A 292      -0.212   9.154  13.147  1.00 73.24           H  
ATOM   4379  O   ALA A 292       2.266  11.527  12.338  1.00 73.24           O  
ATOM   4380  N   PHE A 293       1.397  11.489  14.416  1.00 77.60           N  
ATOM   4381  H   PHE A 293       0.554  11.444  14.970  1.00 77.60           H  
ATOM   4382  CA  PHE A 293       2.679  11.384  15.107  1.00 77.60           C  
ATOM   4383  HA  PHE A 293       3.386  12.059  14.624  1.00 77.60           H  
ATOM   4384  C   PHE A 293       3.233   9.962  14.997  1.00 77.60           C  
ATOM   4385  CB  PHE A 293       2.542  11.806  16.575  1.00 77.60           C  
ATOM   4386  HB2 PHE A 293       3.473  11.576  17.093  1.00 77.60           H  
ATOM   4387  HB3 PHE A 293       1.753  11.221  17.047  1.00 77.60           H  
ATOM   4388  O   PHE A 293       2.489   8.986  15.112  1.00 77.60           O  
ATOM   4389  CG  PHE A 293       2.257  13.283  16.750  1.00 77.60           C  
ATOM   4390  CD1 PHE A 293       3.313  14.212  16.681  1.00 77.60           C  
ATOM   4391  HD1 PHE A 293       4.325  13.871  16.522  1.00 77.60           H  
ATOM   4392  CD2 PHE A 293       0.938  13.736  16.943  1.00 77.60           C  
ATOM   4393  HD2 PHE A 293       0.119  13.034  16.979  1.00 77.60           H  
ATOM   4394  CE1 PHE A 293       3.050  15.588  16.801  1.00 77.60           C  
ATOM   4395  HE1 PHE A 293       3.858  16.302  16.730  1.00 77.60           H  
ATOM   4396  CE2 PHE A 293       0.676  15.112  17.060  1.00 77.60           C  
ATOM   4397  HE2 PHE A 293      -0.339  15.461  17.178  1.00 77.60           H  
ATOM   4398  CZ  PHE A 293       1.732  16.038  16.987  1.00 77.60           C  
ATOM   4399  HZ  PHE A 293       1.524  17.096  17.056  1.00 77.60           H  
ATOM   4400  N   ASP A 294       4.547   9.863  14.807  1.00 77.34           N  
ATOM   4401  H   ASP A 294       5.101  10.707  14.771  1.00 77.34           H  
ATOM   4402  CA  ASP A 294       5.263   8.592  14.762  1.00 77.34           C  
ATOM   4403  HA  ASP A 294       4.739   7.913  14.090  1.00 77.34           H  
ATOM   4404  C   ASP A 294       5.297   7.974  16.163  1.00 77.34           C  
ATOM   4405  CB  ASP A 294       6.669   8.838  14.198  1.00 77.34           C  
ATOM   4406  HB2 ASP A 294       7.287   9.345  14.938  1.00 77.34           H  
ATOM   4407  HB3 ASP A 294       6.582   9.495  13.332  1.00 77.34           H  
ATOM   4408  O   ASP A 294       5.949   8.496  17.072  1.00 77.34           O  
ATOM   4409  CG  ASP A 294       7.360   7.556  13.741  1.00 77.34           C  
ATOM   4410  OD1 ASP A 294       6.874   6.456  14.073  1.00 77.34           O  
ATOM   4411  OD2 ASP A 294       8.314   7.708  12.946  1.00 77.34           O  
ATOM   4412  N   ASN A 295       4.522   6.908  16.364  1.00 81.00           N  
ATOM   4413  H   ASN A 295       4.062   6.499  15.563  1.00 81.00           H  
ATOM   4414  CA  ASN A 295       4.512   6.181  17.621  1.00 81.00           C  
ATOM   4415  HA  ASN A 295       4.910   6.831  18.400  1.00 81.00           H  
ATOM   4416  C   ASN A 295       5.402   4.937  17.486  1.00 81.00           C  
ATOM   4417  CB  ASN A 295       3.075   5.852  18.042  1.00 81.00           C  
ATOM   4418  HB2 ASN A 295       2.490   6.772  18.037  1.00 81.00           H  
ATOM   4419  HB3 ASN A 295       2.631   5.152  17.335  1.00 81.00           H  
ATOM   4420  O   ASN A 295       4.931   3.929  16.960  1.00 81.00           O  
ATOM   4421  CG  ASN A 295       3.031   5.250  19.437  1.00 81.00           C  
ATOM   4422  ND2 ASN A 295       1.863   5.188  20.031  1.00 81.00           N  
ATOM   4423 HD21 ASN A 295       1.863   4.803  20.964  1.00 81.00           H  
ATOM   4424 HD22 ASN A 295       1.040   5.520  19.550  1.00 81.00           H  
ATOM   4425  OD1 ASN A 295       4.016   4.841  20.035  1.00 81.00           O  
ATOM   4426  N   PRO A 296       6.635   4.953  18.025  1.00 81.28           N  
ATOM   4427  CA  PRO A 296       7.598   3.868  17.837  1.00 81.28           C  
ATOM   4428  HA  PRO A 296       7.753   3.697  16.771  1.00 81.28           H  
ATOM   4429  C   PRO A 296       7.164   2.538  18.469  1.00 81.28           C  
ATOM   4430  CB  PRO A 296       8.898   4.385  18.465  1.00 81.28           C  
ATOM   4431  HB2 PRO A 296       9.467   4.930  17.712  1.00 81.28           H  
ATOM   4432  HB3 PRO A 296       9.506   3.585  18.887  1.00 81.28           H  
ATOM   4433  O   PRO A 296       7.787   1.511  18.228  1.00 81.28           O  
ATOM   4434  CG  PRO A 296       8.415   5.359  19.538  1.00 81.28           C  
ATOM   4435  HG2 PRO A 296       8.102   4.808  20.425  1.00 81.28           H  
ATOM   4436  HG3 PRO A 296       9.176   6.099  19.787  1.00 81.28           H  
ATOM   4437  CD  PRO A 296       7.204   5.995  18.870  1.00 81.28           C  
ATOM   4438  HD2 PRO A 296       6.502   6.331  19.634  1.00 81.28           H  
ATOM   4439  HD3 PRO A 296       7.524   6.831  18.247  1.00 81.28           H  
ATOM   4440  N   VAL A 297       6.120   2.535  19.306  1.00 83.99           N  
ATOM   4441  H   VAL A 297       5.622   3.403  19.446  1.00 83.99           H  
ATOM   4442  CA  VAL A 297       5.581   1.313  19.920  1.00 83.99           C  
ATOM   4443  HA  VAL A 297       6.413   0.666  20.198  1.00 83.99           H  
ATOM   4444  C   VAL A 297       4.718   0.514  18.936  1.00 83.99           C  
ATOM   4445  CB  VAL A 297       4.794   1.664  21.200  1.00 83.99           C  
ATOM   4446  HB  VAL A 297       3.952   2.306  20.938  1.00 83.99           H  
ATOM   4447  O   VAL A 297       4.545  -0.689  19.125  1.00 83.99           O  
ATOM   4448  CG1 VAL A 297       4.238   0.433  21.929  1.00 83.99           C  
ATOM   4449 HG11 VAL A 297       3.460  -0.036  21.327  1.00 83.99           H  
ATOM   4450 HG12 VAL A 297       5.037  -0.287  22.105  1.00 83.99           H  
ATOM   4451 HG13 VAL A 297       3.792   0.727  22.880  1.00 83.99           H  
ATOM   4452  CG2 VAL A 297       5.684   2.415  22.205  1.00 83.99           C  
ATOM   4453 HG21 VAL A 297       6.006   3.366  21.782  1.00 83.99           H  
ATOM   4454 HG22 VAL A 297       5.124   2.626  23.116  1.00 83.99           H  
ATOM   4455 HG23 VAL A 297       6.561   1.814  22.444  1.00 83.99           H  
ATOM   4456  N   PHE A 298       4.163   1.155  17.903  1.00 80.43           N  
ATOM   4457  H   PHE A 298       4.463   2.095  17.687  1.00 80.43           H  
ATOM   4458  CA  PHE A 298       3.260   0.508  16.953  1.00 80.43           C  
ATOM   4459  HA  PHE A 298       3.045  -0.505  17.292  1.00 80.43           H  
ATOM   4460  C   PHE A 298       3.890   0.388  15.569  1.00 80.43           C  
ATOM   4461  CB  PHE A 298       1.920   1.246  16.885  1.00 80.43           C  
ATOM   4462  HB2 PHE A 298       1.344   0.841  16.054  1.00 80.43           H  
ATOM   4463  HB3 PHE A 298       2.103   2.299  16.668  1.00 80.43           H  
ATOM   4464  O   PHE A 298       4.271   1.375  14.951  1.00 80.43           O  
ATOM   4465  CG  PHE A 298       1.084   1.117  18.143  1.00 80.43           C  
ATOM   4466  CD1 PHE A 298       0.267  -0.009  18.348  1.00 80.43           C  
ATOM   4467  HD1 PHE A 298       0.240  -0.793  17.606  1.00 80.43           H  
ATOM   4468  CD2 PHE A 298       1.137   2.121  19.118  1.00 80.43           C  
ATOM   4469  HD2 PHE A 298       1.806   2.953  18.955  1.00 80.43           H  
ATOM   4470  CE1 PHE A 298      -0.505  -0.114  19.520  1.00 80.43           C  
ATOM   4471  HE1 PHE A 298      -1.126  -0.983  19.676  1.00 80.43           H  
ATOM   4472  CE2 PHE A 298       0.359   2.029  20.286  1.00 80.43           C  
ATOM   4473  HE2 PHE A 298       0.408   2.807  21.033  1.00 80.43           H  
ATOM   4474  CZ  PHE A 298      -0.466   0.908  20.485  1.00 80.43           C  
ATOM   4475  HZ  PHE A 298      -1.058   0.826  21.385  1.00 80.43           H  
ATOM   4476  N   GLU A 299       3.911  -0.837  15.055  1.00 81.43           N  
ATOM   4477  H   GLU A 299       3.636  -1.619  15.632  1.00 81.43           H  
ATOM   4478  CA  GLU A 299       4.312  -1.125  13.681  1.00 81.43           C  
ATOM   4479  HA  GLU A 299       5.089  -0.423  13.379  1.00 81.43           H  
ATOM   4480  C   GLU A 299       3.120  -0.970  12.718  1.00 81.43           C  
ATOM   4481  CB  GLU A 299       4.900  -2.540  13.604  1.00 81.43           C  
ATOM   4482  HB2 GLU A 299       4.161  -3.238  13.997  1.00 81.43           H  
ATOM   4483  HB3 GLU A 299       5.086  -2.786  12.558  1.00 81.43           H  
ATOM   4484  O   GLU A 299       2.017  -1.466  12.970  1.00 81.43           O  
ATOM   4485  CG  GLU A 299       6.219  -2.683  14.388  1.00 81.43           C  
ATOM   4486  HG2 GLU A 299       6.069  -2.332  15.409  1.00 81.43           H  
ATOM   4487  HG3 GLU A 299       6.971  -2.048  13.920  1.00 81.43           H  
ATOM   4488  CD  GLU A 299       6.732  -4.133  14.449  1.00 81.43           C  
ATOM   4489  OE1 GLU A 299       7.808  -4.338  15.056  1.00 81.43           O  
ATOM   4490  OE2 GLU A 299       6.018  -5.038  13.960  1.00 81.43           O  
ATOM   4491  N   GLU A 300       3.342  -0.326  11.568  1.00 79.35           N  
ATOM   4492  H   GLU A 300       4.253   0.087  11.426  1.00 79.35           H  
ATOM   4493  CA  GLU A 300       2.305  -0.054  10.553  1.00 79.35           C  
ATOM   4494  HA  GLU A 300       1.355   0.045  11.077  1.00 79.35           H  
ATOM   4495  C   GLU A 300       2.093  -1.197   9.532  1.00 79.35           C  
ATOM   4496  CB  GLU A 300       2.558   1.285   9.849  1.00 79.35           C  
ATOM   4497  HB2 GLU A 300       3.506   1.250   9.313  1.00 79.35           H  
ATOM   4498  HB3 GLU A 300       1.753   1.409   9.124  1.00 79.35           H  
ATOM   4499  O   GLU A 300       1.490  -1.022   8.460  1.00 79.35           O  
ATOM   4500  CG  GLU A 300       2.547   2.492  10.803  1.00 79.35           C  
ATOM   4501  HG2 GLU A 300       1.733   2.363  11.517  1.00 79.35           H  
ATOM   4502  HG3 GLU A 300       3.486   2.519  11.355  1.00 79.35           H  
ATOM   4503  CD  GLU A 300       2.332   3.826  10.070  1.00 79.35           C  
ATOM   4504  OE1 GLU A 300       2.479   4.897  10.687  1.00 79.35           O  
ATOM   4505  OE2 GLU A 300       1.872   3.830   8.907  1.00 79.35           O  
ATOM   4506  N   GLU A 301       2.563  -2.403   9.855  1.00 79.60           N  
ATOM   4507  H   GLU A 301       3.102  -2.486  10.705  1.00 79.60           H  
ATOM   4508  CA  GLU A 301       2.321  -3.616   9.059  1.00 79.60           C  
ATOM   4509  HA  GLU A 301       2.401  -3.361   8.002  1.00 79.60           H  
ATOM   4510  C   GLU A 301       0.912  -4.200   9.274  1.00 79.60           C  
ATOM   4511  CB  GLU A 301       3.390  -4.669   9.358  1.00 79.60           C  
ATOM   4512  HB2 GLU A 301       3.159  -5.543   8.749  1.00 79.60           H  
ATOM   4513  HB3 GLU A 301       3.344  -4.951  10.410  1.00 79.60           H  
ATOM   4514  O   GLU A 301       0.472  -5.123   8.578  1.00 79.60           O  
ATOM   4515  CG  GLU A 301       4.805  -4.177   9.012  1.00 79.60           C  
ATOM   4516  HG2 GLU A 301       5.103  -3.414   9.731  1.00 79.60           H  
ATOM   4517  HG3 GLU A 301       4.775  -3.720   8.023  1.00 79.60           H  
ATOM   4518  CD  GLU A 301       5.843  -5.310   8.998  1.00 79.60           C  
ATOM   4519  OE1 GLU A 301       7.005  -5.002   8.657  1.00 79.60           O  
ATOM   4520  OE2 GLU A 301       5.448  -6.483   9.204  1.00 79.60           O  
ATOM   4521  N   VAL A 302       0.167  -3.644  10.229  1.00 85.73           N  
ATOM   4522  H   VAL A 302       0.585  -2.884  10.745  1.00 85.73           H  
ATOM   4523  CA  VAL A 302      -1.205  -4.034  10.554  1.00 85.73           C  
ATOM   4524  HA  VAL A 302      -1.316  -5.088  10.301  1.00 85.73           H  
ATOM   4525  C   VAL A 302      -2.207  -3.259   9.683  1.00 85.73           C  
ATOM   4526  CB  VAL A 302      -1.442  -3.917  12.079  1.00 85.73           C  
ATOM   4527  HB  VAL A 302      -1.364  -2.872  12.381  1.00 85.73           H  
ATOM   4528  O   VAL A 302      -1.878  -2.338   8.940  1.00 85.73           O  
ATOM   4529  CG1 VAL A 302      -2.810  -4.462  12.529  1.00 85.73           C  
ATOM   4530 HG11 VAL A 302      -2.988  -5.451  12.107  1.00 85.73           H  
ATOM   4531 HG12 VAL A 302      -2.833  -4.530  13.617  1.00 85.73           H  
ATOM   4532 HG13 VAL A 302      -3.601  -3.765  12.253  1.00 85.73           H  
ATOM   4533  CG2 VAL A 302      -0.388  -4.735  12.846  1.00 85.73           C  
ATOM   4534 HG21 VAL A 302       0.605  -4.315  12.686  1.00 85.73           H  
ATOM   4535 HG22 VAL A 302      -0.577  -4.686  13.918  1.00 85.73           H  
ATOM   4536 HG23 VAL A 302      -0.391  -5.775  12.519  1.00 85.73           H  
ATOM   4537  N   THR A 303      -3.468  -3.688   9.703  1.00 88.89           N  
ATOM   4538  H   THR A 303      -3.711  -4.395  10.381  1.00 88.89           H  
ATOM   4539  CA  THR A 303      -4.565  -2.945   9.079  1.00 88.89           C  
ATOM   4540  HA  THR A 303      -4.291  -2.699   8.054  1.00 88.89           H  
ATOM   4541  C   THR A 303      -4.818  -1.646   9.844  1.00 88.89           C  
ATOM   4542  CB  THR A 303      -5.853  -3.778   9.073  1.00 88.89           C  
ATOM   4543  HB  THR A 303      -6.677  -3.165   8.706  1.00 88.89           H  
ATOM   4544  O   THR A 303      -5.221  -1.699  11.007  1.00 88.89           O  
ATOM   4545  CG2 THR A 303      -5.752  -5.044   8.218  1.00 88.89           C  
ATOM   4546 HG21 THR A 303      -4.868  -5.617   8.495  1.00 88.89           H  
ATOM   4547 HG22 THR A 303      -5.694  -4.773   7.164  1.00 88.89           H  
ATOM   4548 HG23 THR A 303      -6.642  -5.653   8.375  1.00 88.89           H  
ATOM   4549  OG1 THR A 303      -6.157  -4.230  10.372  1.00 88.89           O  
ATOM   4550  HG1 THR A 303      -6.026  -3.475  10.950  1.00 88.89           H  
ATOM   4551  N   ASN A 304      -4.659  -0.509   9.178  1.00 89.10           N  
ATOM   4552  H   ASN A 304      -4.390  -0.558   8.206  1.00 89.10           H  
ATOM   4553  CA  ASN A 304      -4.913   0.808   9.746  1.00 89.10           C  
ATOM   4554  HA  ASN A 304      -4.723   0.771  10.818  1.00 89.10           H  
ATOM   4555  C   ASN A 304      -6.381   1.184   9.541  1.00 89.10           C  
ATOM   4556  CB  ASN A 304      -3.934   1.821   9.132  1.00 89.10           C  
ATOM   4557  HB2 ASN A 304      -4.041   1.826   8.047  1.00 89.10           H  
ATOM   4558  HB3 ASN A 304      -4.162   2.819   9.506  1.00 89.10           H  
ATOM   4559  O   ASN A 304      -6.924   1.037   8.445  1.00 89.10           O  
ATOM   4560  CG  ASN A 304      -2.493   1.506   9.499  1.00 89.10           C  
ATOM   4561  ND2 ASN A 304      -1.544   1.877   8.674  1.00 89.10           N  
ATOM   4562 HD21 ASN A 304      -0.601   1.718   8.999  1.00 89.10           H  
ATOM   4563 HD22 ASN A 304      -1.733   2.461   7.872  1.00 89.10           H  
ATOM   4564  OD1 ASN A 304      -2.209   0.934  10.534  1.00 89.10           O  
ATOM   4565  N   ILE A 305      -7.032   1.647  10.603  1.00 90.03           N  
ATOM   4566  H   ILE A 305      -6.516   1.800  11.458  1.00 90.03           H  
ATOM   4567  CA  ILE A 305      -8.413   2.132  10.575  1.00 90.03           C  
ATOM   4568  HA  ILE A 305      -8.816   2.047   9.566  1.00 90.03           H  
ATOM   4569  C   ILE A 305      -8.369   3.613  10.933  1.00 90.03           C  
ATOM   4570  CB  ILE A 305      -9.322   1.311  11.517  1.00 90.03           C  
ATOM   4571  HB  ILE A 305      -8.926   1.385  12.529  1.00 90.03           H  
ATOM   4572  O   ILE A 305      -7.759   3.993  11.930  1.00 90.03           O  
ATOM   4573  CG1 ILE A 305      -9.344  -0.180  11.097  1.00 90.03           C  
ATOM   4574 HG12 ILE A 305      -8.324  -0.538  10.952  1.00 90.03           H  
ATOM   4575 HG13 ILE A 305      -9.873  -0.281  10.150  1.00 90.03           H  
ATOM   4576  CG2 ILE A 305     -10.752   1.888  11.504  1.00 90.03           C  
ATOM   4577 HG21 ILE A 305     -10.747   2.912  11.878  1.00 90.03           H  
ATOM   4578 HG22 ILE A 305     -11.403   1.320  12.168  1.00 90.03           H  
ATOM   4579 HG23 ILE A 305     -11.156   1.885  10.492  1.00 90.03           H  
ATOM   4580  CD1 ILE A 305      -9.989  -1.110  12.132  1.00 90.03           C  
ATOM   4581 HD11 ILE A 305      -9.868  -2.145  11.810  1.00 90.03           H  
ATOM   4582 HD12 ILE A 305      -9.503  -0.982  13.099  1.00 90.03           H  
ATOM   4583 HD13 ILE A 305     -11.054  -0.899  12.229  1.00 90.03           H  
ATOM   4584  N   PHE A 306      -9.000   4.427  10.099  1.00 87.28           N  
ATOM   4585  H   PHE A 306      -9.508   4.029   9.321  1.00 87.28           H  
ATOM   4586  CA  PHE A 306      -9.082   5.869  10.239  1.00 87.28           C  
ATOM   4587  HA  PHE A 306      -8.436   6.194  11.055  1.00 87.28           H  
ATOM   4588  C   PHE A 306     -10.520   6.234  10.580  1.00 87.28           C  
ATOM   4589  CB  PHE A 306      -8.591   6.552   8.957  1.00 87.28           C  
ATOM   4590  HB2 PHE A 306      -9.321   6.381   8.166  1.00 87.28           H  
ATOM   4591  HB3 PHE A 306      -8.539   7.627   9.125  1.00 87.28           H  
ATOM   4592  O   PHE A 306     -11.462   5.905   9.853  1.00 87.28           O  
ATOM   4593  CG  PHE A 306      -7.236   6.056   8.497  1.00 87.28           C  
ATOM   4594  CD1 PHE A 306      -6.062   6.490   9.140  1.00 87.28           C  
ATOM   4595  HD1 PHE A 306      -6.126   7.218   9.935  1.00 87.28           H  
ATOM   4596  CD2 PHE A 306      -7.153   5.122   7.450  1.00 87.28           C  
ATOM   4597  HD2 PHE A 306      -8.054   4.800   6.948  1.00 87.28           H  
ATOM   4598  CE1 PHE A 306      -4.809   6.005   8.727  1.00 87.28           C  
ATOM   4599  HE1 PHE A 306      -3.907   6.376   9.191  1.00 87.28           H  
ATOM   4600  CE2 PHE A 306      -5.905   4.616   7.058  1.00 87.28           C  
ATOM   4601  HE2 PHE A 306      -5.856   3.894   6.257  1.00 87.28           H  
ATOM   4602  CZ  PHE A 306      -4.730   5.066   7.685  1.00 87.28           C  
ATOM   4603  HZ  PHE A 306      -3.765   4.709   7.359  1.00 87.28           H  
ATOM   4604  N   GLU A 307     -10.682   6.887  11.721  1.00 79.67           N  
ATOM   4605  H   GLU A 307      -9.869   7.155  12.256  1.00 79.67           H  
ATOM   4606  CA  GLU A 307     -11.947   7.452  12.160  1.00 79.67           C  
ATOM   4607  HA  GLU A 307     -12.768   7.040  11.573  1.00 79.67           H  
ATOM   4608  C   GLU A 307     -11.878   8.955  11.892  1.00 79.67           C  
ATOM   4609  CB  GLU A 307     -12.206   7.098  13.635  1.00 79.67           C  
ATOM   4610  HB2 GLU A 307     -13.130   7.582  13.950  1.00 79.67           H  
ATOM   4611  HB3 GLU A 307     -11.384   7.465  14.249  1.00 79.67           H  
ATOM   4612  O   GLU A 307     -10.973   9.625  12.378  1.00 79.67           O  
ATOM   4613  CG  GLU A 307     -12.347   5.573  13.817  1.00 79.67           C  
ATOM   4614  HG2 GLU A 307     -11.416   5.089  13.521  1.00 79.67           H  
ATOM   4615  HG3 GLU A 307     -13.128   5.220  13.144  1.00 79.67           H  
ATOM   4616  CD  GLU A 307     -12.688   5.123  15.247  1.00 79.67           C  
ATOM   4617  OE1 GLU A 307     -12.947   3.904  15.398  1.00 79.67           O  
ATOM   4618  OE2 GLU A 307     -12.720   5.966  16.166  1.00 79.67           O  
ATOM   4619  N   GLN A 308     -12.788   9.458  11.057  1.00 72.96           N  
ATOM   4620  H   GLN A 308     -13.498   8.847  10.679  1.00 72.96           H  
ATOM   4621  CA  GLN A 308     -12.929  10.890  10.797  1.00 72.96           C  
ATOM   4622  HA  GLN A 308     -11.955  11.378  10.824  1.00 72.96           H  
ATOM   4623  C   GLN A 308     -13.808  11.489  11.895  1.00 72.96           C  
ATOM   4624  CB  GLN A 308     -13.557  11.115   9.411  1.00 72.96           C  
ATOM   4625  HB2 GLN A 308     -14.470  10.523   9.344  1.00 72.96           H  
ATOM   4626  HB3 GLN A 308     -13.830  12.166   9.320  1.00 72.96           H  
ATOM   4627  O   GLN A 308     -14.963  11.063  12.049  1.00 72.96           O  
ATOM   4628  CG  GLN A 308     -12.624  10.760   8.238  1.00 72.96           C  
ATOM   4629  HG2 GLN A 308     -11.772  11.440   8.252  1.00 72.96           H  
ATOM   4630  HG3 GLN A 308     -12.250   9.742   8.352  1.00 72.96           H  
ATOM   4631  CD  GLN A 308     -13.330  10.863   6.883  1.00 72.96           C  
ATOM   4632  NE2 GLN A 308     -12.607  11.095   5.808  1.00 72.96           N  
ATOM   4633 HE21 GLN A 308     -13.107  11.354   4.970  1.00 72.96           H  
ATOM   4634 HE22 GLN A 308     -11.640  11.367   5.910  1.00 72.96           H  
ATOM   4635  OE1 GLN A 308     -14.537  10.694   6.770  1.00 72.96           O  
ATOM   4636  N   ASP A 309     -13.268  12.446  12.648  1.00 69.43           N  
ATOM   4637  H   ASP A 309     -12.333  12.775  12.453  1.00 69.43           H  
ATOM   4638  CA  ASP A 309     -14.063  13.225  13.592  1.00 69.43           C  
ATOM   4639  HA  ASP A 309     -14.717  12.523  14.108  1.00 69.43           H  
ATOM   4640  C   ASP A 309     -14.958  14.217  12.828  1.00 69.43           C  
ATOM   4641  CB  ASP A 309     -13.178  13.892  14.662  1.00 69.43           C  
ATOM   4642  HB2 ASP A 309     -12.336  13.236  14.884  1.00 69.43           H  
ATOM   4643  HB3 ASP A 309     -12.788  14.835  14.280  1.00 69.43           H  
ATOM   4644  O   ASP A 309     -14.640  14.643  11.720  1.00 69.43           O  
ATOM   4645  CG  ASP A 309     -13.946  14.136  15.972  1.00 69.43           C  
ATOM   4646  OD1 ASP A 309     -15.196  13.995  15.953  1.00 69.43           O  
ATOM   4647  OD2 ASP A 309     -13.287  14.393  17.000  1.00 69.43           O  
ATOM   4648  N   ILE A 310     -16.134  14.528  13.371  1.00 66.24           N  
ATOM   4649  H   ILE A 310     -16.250  14.284  14.344  1.00 66.24           H  
ATOM   4650  CA  ILE A 310     -17.124  15.387  12.695  1.00 66.24           C  
ATOM   4651  HA  ILE A 310     -17.139  15.138  11.634  1.00 66.24           H  
ATOM   4652  C   ILE A 310     -16.712  16.858  12.795  1.00 66.24           C  
ATOM   4653  CB  ILE A 310     -18.538  15.156  13.280  1.00 66.24           C  
ATOM   4654  HB  ILE A 310     -18.506  15.395  14.343  1.00 66.24           H  
ATOM   4655  O   ILE A 310     -16.987  17.635  11.880  1.00 66.24           O  
ATOM   4656  CG1 ILE A 310     -18.963  13.675  13.119  1.00 66.24           C  
ATOM   4657 HG12 ILE A 310     -18.166  13.025  13.479  1.00 66.24           H  
ATOM   4658 HG13 ILE A 310     -19.117  13.454  12.063  1.00 66.24           H  
ATOM   4659  CG2 ILE A 310     -19.582  16.075  12.609  1.00 66.24           C  
ATOM   4660 HG21 ILE A 310     -20.581  15.893  13.005  1.00 66.24           H  
ATOM   4661 HG22 ILE A 310     -19.345  17.116  12.831  1.00 66.24           H  
ATOM   4662 HG23 ILE A 310     -19.567  15.935  11.528  1.00 66.24           H  
ATOM   4663  CD1 ILE A 310     -20.223  13.299  13.909  1.00 66.24           C  
ATOM   4664 HD11 ILE A 310     -20.373  12.221  13.850  1.00 66.24           H  
ATOM   4665 HD12 ILE A 310     -20.102  13.582  14.955  1.00 66.24           H  
ATOM   4666 HD13 ILE A 310     -21.103  13.794  13.497  1.00 66.24           H  
ATOM   4667  N   ASP A 311     -16.071  17.221  13.905  1.00 68.23           N  
ATOM   4668  H   ASP A 311     -15.871  16.520  14.604  1.00 68.23           H  
ATOM   4669  CA  ASP A 311     -15.733  18.607  14.222  1.00 68.23           C  
ATOM   4670  HA  ASP A 311     -16.518  19.257  13.837  1.00 68.23           H  
ATOM   4671  C   ASP A 311     -14.430  19.065  13.543  1.00 68.23           C  
ATOM   4672  CB  ASP A 311     -15.699  18.775  15.755  1.00 68.23           C  
ATOM   4673  HB2 ASP A 311     -15.288  19.758  15.985  1.00 68.23           H  
ATOM   4674  HB3 ASP A 311     -15.032  18.026  16.182  1.00 68.23           H  
ATOM   4675  O   ASP A 311     -14.222  20.268  13.373  1.00 68.23           O  
ATOM   4676  CG  ASP A 311     -17.083  18.678  16.428  1.00 68.23           C  
ATOM   4677  OD1 ASP A 311     -18.118  18.836  15.734  1.00 68.23           O  
ATOM   4678  OD2 ASP A 311     -17.123  18.486  17.665  1.00 68.23           O  
ATOM   4679  N   GLU A 312     -13.583  18.131  13.093  1.00 69.18           N  
ATOM   4680  H   GLU A 312     -13.840  17.159  13.197  1.00 69.18           H  
ATOM   4681  CA  GLU A 312     -12.286  18.416  12.477  1.00 69.18           C  
ATOM   4682  HA  GLU A 312     -12.151  19.497  12.437  1.00 69.18           H  
ATOM   4683  C   GLU A 312     -12.236  17.896  11.034  1.00 69.18           C  
ATOM   4684  CB  GLU A 312     -11.161  17.881  13.380  1.00 69.18           C  
ATOM   4685  HB2 GLU A 312     -11.162  16.791  13.374  1.00 69.18           H  
ATOM   4686  HB3 GLU A 312     -11.369  18.219  14.395  1.00 69.18           H  
ATOM   4687  O   GLU A 312     -12.159  16.696  10.769  1.00 69.18           O  
ATOM   4688  CG  GLU A 312      -9.774  18.409  12.973  1.00 69.18           C  
ATOM   4689  HG2 GLU A 312      -9.869  19.466  12.725  1.00 69.18           H  
ATOM   4690  HG3 GLU A 312      -9.446  17.886  12.075  1.00 69.18           H  
ATOM   4691  CD  GLU A 312      -8.716  18.260  14.086  1.00 69.18           C  
ATOM   4692  OE1 GLU A 312      -7.724  19.026  14.039  1.00 69.18           O  
ATOM   4693  OE2 GLU A 312      -8.914  17.439  15.011  1.00 69.18           O  
ATOM   4694  N   PHE A 313     -12.300  18.822  10.073  1.00 69.76           N  
ATOM   4695  H   PHE A 313     -12.353  19.792  10.348  1.00 69.76           H  
ATOM   4696  CA  PHE A 313     -12.028  18.514   8.673  1.00 69.76           C  
ATOM   4697  HA  PHE A 313     -12.396  17.512   8.449  1.00 69.76           H  
ATOM   4698  C   PHE A 313     -10.514  18.524   8.449  1.00 69.76           C  
ATOM   4699  CB  PHE A 313     -12.764  19.497   7.750  1.00 69.76           C  
ATOM   4700  HB2 PHE A 313     -12.455  20.514   7.991  1.00 69.76           H  
ATOM   4701  HB3 PHE A 313     -13.834  19.423   7.943  1.00 69.76           H  
ATOM   4702  O   PHE A 313      -9.902  19.589   8.369  1.00 69.76           O  
ATOM   4703  CG  PHE A 313     -12.513  19.239   6.273  1.00 69.76           C  
ATOM   4704  CD1 PHE A 313     -11.519  19.961   5.584  1.00 69.76           C  
ATOM   4705  HD1 PHE A 313     -10.927  20.697   6.107  1.00 69.76           H  
ATOM   4706  CD2 PHE A 313     -13.242  18.243   5.596  1.00 69.76           C  
ATOM   4707  HD2 PHE A 313     -13.984  17.665   6.128  1.00 69.76           H  
ATOM   4708  CE1 PHE A 313     -11.258  19.692   4.229  1.00 69.76           C  
ATOM   4709  HE1 PHE A 313     -10.471  20.223   3.714  1.00 69.76           H  
ATOM   4710  CE2 PHE A 313     -12.981  17.973   4.240  1.00 69.76           C  
ATOM   4711  HE2 PHE A 313     -13.519  17.186   3.732  1.00 69.76           H  
ATOM   4712  CZ  PHE A 313     -11.989  18.698   3.556  1.00 69.76           C  
ATOM   4713  HZ  PHE A 313     -11.762  18.473   2.525  1.00 69.76           H  
ATOM   4714  N   GLU A 314      -9.925  17.338   8.340  1.00 72.93           N  
ATOM   4715  H   GLU A 314     -10.470  16.508   8.524  1.00 72.93           H  
ATOM   4716  CA  GLU A 314      -8.515  17.153   8.005  1.00 72.93           C  
ATOM   4717  HA  GLU A 314      -7.998  18.111   8.069  1.00 72.93           H  
ATOM   4718  C   GLU A 314      -8.401  16.638   6.565  1.00 72.93           C  
ATOM   4719  CB  GLU A 314      -7.868  16.221   9.041  1.00 72.93           C  
ATOM   4720  HB2 GLU A 314      -8.158  16.556  10.037  1.00 72.93           H  
ATOM   4721  HB3 GLU A 314      -8.243  15.207   8.896  1.00 72.93           H  
ATOM   4722  O   GLU A 314      -8.853  15.533   6.246  1.00 72.93           O  
ATOM   4723  CG  GLU A 314      -6.335  16.226   8.960  1.00 72.93           C  
ATOM   4724  HG2 GLU A 314      -6.036  15.946   7.950  1.00 72.93           H  
ATOM   4725  HG3 GLU A 314      -5.976  17.238   9.148  1.00 72.93           H  
ATOM   4726  CD  GLU A 314      -5.677  15.257   9.960  1.00 72.93           C  
ATOM   4727  OE1 GLU A 314      -4.450  15.050   9.841  1.00 72.93           O  
ATOM   4728  OE2 GLU A 314      -6.373  14.635  10.792  1.00 72.93           O  
ATOM   4729  N   GLU A 315      -7.830  17.453   5.674  1.00 80.73           N  
ATOM   4730  H   GLU A 315      -7.452  18.337   5.984  1.00 80.73           H  
ATOM   4731  CA  GLU A 315      -7.525  17.015   4.312  1.00 80.73           C  
ATOM   4732  HA  GLU A 315      -8.373  16.419   3.974  1.00 80.73           H  
ATOM   4733  C   GLU A 315      -6.246  16.155   4.319  1.00 80.73           C  
ATOM   4734  CB  GLU A 315      -7.432  18.203   3.337  1.00 80.73           C  
ATOM   4735  HB2 GLU A 315      -6.569  18.820   3.587  1.00 80.73           H  
ATOM   4736  HB3 GLU A 315      -8.337  18.802   3.444  1.00 80.73           H  
ATOM   4737  O   GLU A 315      -5.227  16.589   4.865  1.00 80.73           O  
ATOM   4738  CG  GLU A 315      -7.326  17.721   1.875  1.00 80.73           C  
ATOM   4739  HG2 GLU A 315      -8.129  17.007   1.693  1.00 80.73           H  
ATOM   4740  HG3 GLU A 315      -6.380  17.197   1.742  1.00 80.73           H  
ATOM   4741  CD  GLU A 315      -7.426  18.838   0.817  1.00 80.73           C  
ATOM   4742  OE1 GLU A 315      -7.480  18.487  -0.389  1.00 80.73           O  
ATOM   4743  OE2 GLU A 315      -7.509  20.030   1.194  1.00 80.73           O  
ATOM   4744  N   PRO A 316      -6.270  14.950   3.715  1.00 86.84           N  
ATOM   4745  CA  PRO A 316      -5.093  14.100   3.591  1.00 86.84           C  
ATOM   4746  HA  PRO A 316      -4.806  13.803   4.599  1.00 86.84           H  
ATOM   4747  C   PRO A 316      -3.935  14.795   2.861  1.00 86.84           C  
ATOM   4748  CB  PRO A 316      -5.546  12.863   2.812  1.00 86.84           C  
ATOM   4749  HB2 PRO A 316      -5.003  11.967   3.114  1.00 86.84           H  
ATOM   4750  HB3 PRO A 316      -5.439  13.032   1.741  1.00 86.84           H  
ATOM   4751  O   PRO A 316      -4.176  15.513   1.887  1.00 86.84           O  
ATOM   4752  CG  PRO A 316      -7.027  12.779   3.152  1.00 86.84           C  
ATOM   4753  HG2 PRO A 316      -7.159  12.319   4.132  1.00 86.84           H  
ATOM   4754  HG3 PRO A 316      -7.580  12.229   2.391  1.00 86.84           H  
ATOM   4755  CD  PRO A 316      -7.435  14.248   3.215  1.00 86.84           C  
ATOM   4756  HD2 PRO A 316      -7.653  14.633   2.219  1.00 86.84           H  
ATOM   4757  HD3 PRO A 316      -8.295  14.355   3.876  1.00 86.84           H  
ATOM   4758  N   PRO A 317      -2.671  14.519   3.240  1.00 85.50           N  
ATOM   4759  CA  PRO A 317      -1.504  15.077   2.550  1.00 85.50           C  
ATOM   4760  HA  PRO A 317      -1.529  16.163   2.635  1.00 85.50           H  
ATOM   4761  C   PRO A 317      -1.433  14.689   1.072  1.00 85.50           C  
ATOM   4762  CB  PRO A 317      -0.287  14.522   3.298  1.00 85.50           C  
ATOM   4763  HB2 PRO A 317       0.529  15.244   3.329  1.00 85.50           H  
ATOM   4764  HB3 PRO A 317       0.047  13.587   2.846  1.00 85.50           H  
ATOM   4765  O   PRO A 317      -0.911  15.443   0.252  1.00 85.50           O  
ATOM   4766  CG  PRO A 317      -0.837  14.232   4.689  1.00 85.50           C  
ATOM   4767  HG2 PRO A 317      -0.246  13.491   5.228  1.00 85.50           H  
ATOM   4768  HG3 PRO A 317      -0.883  15.159   5.261  1.00 85.50           H  
ATOM   4769  CD  PRO A 317      -2.258  13.763   4.414  1.00 85.50           C  
ATOM   4770  HD2 PRO A 317      -2.878  13.979   5.283  1.00 85.50           H  
ATOM   4771  HD3 PRO A 317      -2.265  12.696   4.190  1.00 85.50           H  
ATOM   4772  N   ASP A 318      -1.943  13.502   0.741  1.00 88.05           N  
ATOM   4773  H   ASP A 318      -2.390  12.955   1.462  1.00 88.05           H  
ATOM   4774  CA  ASP A 318      -1.988  12.978  -0.614  1.00 88.05           C  
ATOM   4775  HA  ASP A 318      -1.503  13.686  -1.287  1.00 88.05           H  
ATOM   4776  C   ASP A 318      -3.444  12.817  -1.079  1.00 88.05           C  
ATOM   4777  CB  ASP A 318      -1.167  11.685  -0.667  1.00 88.05           C  
ATOM   4778  HB2 ASP A 318      -1.659  10.920  -0.068  1.00 88.05           H  
ATOM   4779  HB3 ASP A 318      -0.192  11.877  -0.217  1.00 88.05           H  
ATOM   4780  O   ASP A 318      -4.274  12.169  -0.430  1.00 88.05           O  
ATOM   4781  CG  ASP A 318      -0.933  11.174  -2.089  1.00 88.05           C  
ATOM   4782  OD1 ASP A 318      -1.574  11.717  -3.020  1.00 88.05           O  
ATOM   4783  OD2 ASP A 318      -0.118  10.232  -2.207  1.00 88.05           O  
ATOM   4784  N   ARG A 319      -3.760  13.403  -2.238  1.00 88.34           N  
ATOM   4785  H   ARG A 319      -2.982  13.739  -2.788  1.00 88.34           H  
ATOM   4786  CA  ARG A 319      -5.121  13.466  -2.792  1.00 88.34           C  
ATOM   4787  HA  ARG A 319      -5.787  13.840  -2.015  1.00 88.34           H  
ATOM   4788  C   ARG A 319      -5.658  12.093  -3.191  1.00 88.34           C  
ATOM   4789  CB  ARG A 319      -5.154  14.418  -3.993  1.00 88.34           C  
ATOM   4790  HB2 ARG A 319      -6.161  14.403  -4.410  1.00 88.34           H  
ATOM   4791  HB3 ARG A 319      -4.461  14.063  -4.756  1.00 88.34           H  
ATOM   4792  O   ARG A 319      -6.874  11.899  -3.257  1.00 88.34           O  
ATOM   4793  CG  ARG A 319      -4.790  15.858  -3.598  1.00 88.34           C  
ATOM   4794  HG2 ARG A 319      -5.412  16.182  -2.764  1.00 88.34           H  
ATOM   4795  HG3 ARG A 319      -3.747  15.893  -3.282  1.00 88.34           H  
ATOM   4796  CD  ARG A 319      -4.973  16.821  -4.774  1.00 88.34           C  
ATOM   4797  HD2 ARG A 319      -4.425  16.433  -5.632  1.00 88.34           H  
ATOM   4798  HD3 ARG A 319      -4.548  17.783  -4.489  1.00 88.34           H  
ATOM   4799  NE  ARG A 319      -6.400  17.002  -5.101  1.00 88.34           N  
ATOM   4800  HE  ARG A 319      -7.048  16.709  -4.384  1.00 88.34           H  
ATOM   4801  NH1 ARG A 319      -6.116  18.123  -7.080  1.00 88.34           N  
ATOM   4802 HH11 ARG A 319      -5.118  18.049  -6.939  1.00 88.34           H  
ATOM   4803 HH12 ARG A 319      -6.489  18.598  -7.889  1.00 88.34           H  
ATOM   4804  NH2 ARG A 319      -8.180  17.714  -6.321  1.00 88.34           N  
ATOM   4805 HH21 ARG A 319      -8.782  17.389  -5.578  1.00 88.34           H  
ATOM   4806 HH22 ARG A 319      -8.554  18.221  -7.111  1.00 88.34           H  
ATOM   4807  CZ  ARG A 319      -6.891  17.608  -6.165  1.00 88.34           C  
ATOM   4808  N   ASP A 320      -4.784  11.121  -3.413  1.00 89.89           N  
ATOM   4809  H   ASP A 320      -3.798  11.338  -3.384  1.00 89.89           H  
ATOM   4810  CA  ASP A 320      -5.192   9.752  -3.723  1.00 89.89           C  
ATOM   4811  HA  ASP A 320      -5.950   9.784  -4.506  1.00 89.89           H  
ATOM   4812  C   ASP A 320      -5.850   9.040  -2.529  1.00 89.89           C  
ATOM   4813  CB  ASP A 320      -3.971   8.993  -4.255  1.00 89.89           C  
ATOM   4814  HB2 ASP A 320      -3.104   9.206  -3.630  1.00 89.89           H  
ATOM   4815  HB3 ASP A 320      -4.169   7.923  -4.186  1.00 89.89           H  
ATOM   4816  O   ASP A 320      -6.642   8.100  -2.705  1.00 89.89           O  
ATOM   4817  CG  ASP A 320      -3.662   9.334  -5.720  1.00 89.89           C  
ATOM   4818  OD1 ASP A 320      -4.544   9.933  -6.386  1.00 89.89           O  
ATOM   4819  OD2 ASP A 320      -2.614   8.866  -6.200  1.00 89.89           O  
ATOM   4820  N   PHE A 321      -5.607   9.530  -1.312  1.00 92.06           N  
ATOM   4821  H   PHE A 321      -4.991  10.327  -1.240  1.00 92.06           H  
ATOM   4822  CA  PHE A 321      -6.077   8.945  -0.057  1.00 92.06           C  
ATOM   4823  HA  PHE A 321      -6.416   7.931  -0.268  1.00 92.06           H  
ATOM   4824  C   PHE A 321      -7.296   9.655   0.552  1.00 92.06           C  
ATOM   4825  CB  PHE A 321      -4.892   8.810   0.900  1.00 92.06           C  
ATOM   4826  HB2 PHE A 321      -5.259   8.525   1.886  1.00 92.06           H  
ATOM   4827  HB3 PHE A 321      -4.404   9.779   1.005  1.00 92.06           H  
ATOM   4828  O   PHE A 321      -7.626   9.442   1.721  1.00 92.06           O  
ATOM   4829  CG  PHE A 321      -3.884   7.777   0.438  1.00 92.06           C  
ATOM   4830  CD1 PHE A 321      -4.008   6.431   0.834  1.00 92.06           C  
ATOM   4831  HD1 PHE A 321      -4.816   6.137   1.487  1.00 92.06           H  
ATOM   4832  CD2 PHE A 321      -2.841   8.154  -0.425  1.00 92.06           C  
ATOM   4833  HD2 PHE A 321      -2.760   9.176  -0.765  1.00 92.06           H  
ATOM   4834  CE1 PHE A 321      -3.072   5.477   0.393  1.00 92.06           C  
ATOM   4835  HE1 PHE A 321      -3.161   4.446   0.702  1.00 92.06           H  
ATOM   4836  CE2 PHE A 321      -1.904   7.207  -0.863  1.00 92.06           C  
ATOM   4837  HE2 PHE A 321      -1.109   7.521  -1.523  1.00 92.06           H  
ATOM   4838  CZ  PHE A 321      -2.013   5.870  -0.444  1.00 92.06           C  
ATOM   4839  HZ  PHE A 321      -1.279   5.146  -0.768  1.00 92.06           H  
ATOM   4840  N   LEU A 322      -8.034  10.424  -0.254  1.00 88.59           N  
ATOM   4841  H   LEU A 322      -7.672  10.623  -1.176  1.00 88.59           H  
ATOM   4842  CA  LEU A 322      -9.285  11.059   0.165  1.00 88.59           C  
ATOM   4843  HA  LEU A 322      -9.060  11.705   1.013  1.00 88.59           H  
ATOM   4844  C   LEU A 322     -10.328  10.047   0.666  1.00 88.59           C  
ATOM   4845  CB  LEU A 322      -9.839  11.936  -0.971  1.00 88.59           C  
ATOM   4846  HB2 LEU A 322      -9.862  11.341  -1.885  1.00 88.59           H  
ATOM   4847  HB3 LEU A 322     -10.862  12.224  -0.732  1.00 88.59           H  
ATOM   4848  O   LEU A 322     -10.592   9.016   0.033  1.00 88.59           O  
ATOM   4849  CG  LEU A 322      -9.018  13.218  -1.217  1.00 88.59           C  
ATOM   4850  HG  LEU A 322      -7.958  12.973  -1.278  1.00 88.59           H  
ATOM   4851  CD1 LEU A 322      -9.465  13.876  -2.523  1.00 88.59           C  
ATOM   4852 HD11 LEU A 322     -10.525  14.128  -2.471  1.00 88.59           H  
ATOM   4853 HD12 LEU A 322      -8.882  14.783  -2.679  1.00 88.59           H  
ATOM   4854 HD13 LEU A 322      -9.282  13.193  -3.353  1.00 88.59           H  
ATOM   4855  CD2 LEU A 322      -9.205  14.243  -0.103  1.00 88.59           C  
ATOM   4856 HD21 LEU A 322      -8.979  13.795   0.865  1.00 88.59           H  
ATOM   4857 HD22 LEU A 322     -10.232  14.607  -0.083  1.00 88.59           H  
ATOM   4858 HD23 LEU A 322      -8.531  15.086  -0.257  1.00 88.59           H  
ATOM   4859  N   ASP A 323     -10.927  10.376   1.813  1.00 86.75           N  
ATOM   4860  H   ASP A 323     -10.695  11.273   2.214  1.00 86.75           H  
ATOM   4861  CA  ASP A 323     -11.967   9.611   2.511  1.00 86.75           C  
ATOM   4862  HA  ASP A 323     -12.056  10.052   3.503  1.00 86.75           H  
ATOM   4863  C   ASP A 323     -11.625   8.140   2.768  1.00 86.75           C  
ATOM   4864  CB  ASP A 323     -13.327   9.791   1.821  1.00 86.75           C  
ATOM   4865  HB2 ASP A 323     -13.274   9.398   0.806  1.00 86.75           H  
ATOM   4866  HB3 ASP A 323     -14.086   9.224   2.360  1.00 86.75           H  
ATOM   4867  O   ASP A 323     -12.512   7.281   2.830  1.00 86.75           O  
ATOM   4868  CG  ASP A 323     -13.780  11.246   1.796  1.00 86.75           C  
ATOM   4869  OD1 ASP A 323     -13.503  11.945   2.796  1.00 86.75           O  
ATOM   4870  OD2 ASP A 323     -14.445  11.596   0.794  1.00 86.75           O  
ATOM   4871  N   VAL A 324     -10.340   7.808   2.900  1.00 91.22           N  
ATOM   4872  H   VAL A 324      -9.641   8.532   2.815  1.00 91.22           H  
ATOM   4873  CA  VAL A 324      -9.919   6.441   3.201  1.00 91.22           C  
ATOM   4874  HA  VAL A 324     -10.507   5.765   2.580  1.00 91.22           H  
ATOM   4875  C   VAL A 324     -10.228   6.114   4.660  1.00 91.22           C  
ATOM   4876  CB  VAL A 324      -8.448   6.208   2.834  1.00 91.22           C  
ATOM   4877  HB  VAL A 324      -7.818   6.971   3.292  1.00 91.22           H  
ATOM   4878  O   VAL A 324      -9.666   6.680   5.588  1.00 91.22           O  
ATOM   4879  CG1 VAL A 324      -7.971   4.822   3.283  1.00 91.22           C  
ATOM   4880 HG11 VAL A 324      -7.912   4.786   4.370  1.00 91.22           H  
ATOM   4881 HG12 VAL A 324      -6.971   4.660   2.882  1.00 91.22           H  
ATOM   4882 HG13 VAL A 324      -8.643   4.045   2.916  1.00 91.22           H  
ATOM   4883  CG2 VAL A 324      -8.280   6.246   1.308  1.00 91.22           C  
ATOM   4884 HG21 VAL A 324      -8.656   7.191   0.914  1.00 91.22           H  
ATOM   4885 HG22 VAL A 324      -8.829   5.428   0.842  1.00 91.22           H  
ATOM   4886 HG23 VAL A 324      -7.222   6.168   1.056  1.00 91.22           H  
ATOM   4887  N   ARG A 325     -11.110   5.133   4.859  1.00 89.76           N  
ATOM   4888  H   ARG A 325     -11.532   4.731   4.034  1.00 89.76           H  
ATOM   4889  CA  ARG A 325     -11.547   4.652   6.176  1.00 89.76           C  
ATOM   4890  HA  ARG A 325     -11.506   5.470   6.895  1.00 89.76           H  
ATOM   4891  C   ARG A 325     -10.654   3.546   6.718  1.00 89.76           C  
ATOM   4892  CB  ARG A 325     -12.994   4.167   6.035  1.00 89.76           C  
ATOM   4893  HB2 ARG A 325     -13.039   3.409   5.254  1.00 89.76           H  
ATOM   4894  HB3 ARG A 325     -13.625   5.006   5.739  1.00 89.76           H  
ATOM   4895  O   ARG A 325     -10.431   3.435   7.917  1.00 89.76           O  
ATOM   4896  CG  ARG A 325     -13.530   3.569   7.341  1.00 89.76           C  
ATOM   4897  HG2 ARG A 325     -13.587   4.343   8.106  1.00 89.76           H  
ATOM   4898  HG3 ARG A 325     -12.872   2.774   7.690  1.00 89.76           H  
ATOM   4899  CD  ARG A 325     -14.904   2.948   7.122  1.00 89.76           C  
ATOM   4900  HD2 ARG A 325     -15.624   3.747   6.941  1.00 89.76           H  
ATOM   4901  HD3 ARG A 325     -14.870   2.307   6.241  1.00 89.76           H  
ATOM   4902  NE  ARG A 325     -15.264   2.127   8.290  1.00 89.76           N  
ATOM   4903  HE  ARG A 325     -14.541   1.506   8.625  1.00 89.76           H  
ATOM   4904  NH1 ARG A 325     -17.349   3.005   8.706  1.00 89.76           N  
ATOM   4905 HH11 ARG A 325     -18.118   3.120   9.351  1.00 89.76           H  
ATOM   4906 HH12 ARG A 325     -17.145   3.783   8.095  1.00 89.76           H  
ATOM   4907  NH2 ARG A 325     -16.518   1.429  10.043  1.00 89.76           N  
ATOM   4908 HH21 ARG A 325     -15.723   0.897  10.369  1.00 89.76           H  
ATOM   4909 HH22 ARG A 325     -17.311   1.562  10.655  1.00 89.76           H  
ATOM   4910  CZ  ARG A 325     -16.375   2.189   8.994  1.00 89.76           C  
ATOM   4911  N   GLN A 326     -10.209   2.648   5.853  1.00 92.00           N  
ATOM   4912  H   GLN A 326     -10.392   2.806   4.873  1.00 92.00           H  
ATOM   4913  CA  GLN A 326      -9.414   1.496   6.264  1.00 92.00           C  
ATOM   4914  HA  GLN A 326      -8.909   1.722   7.203  1.00 92.00           H  
ATOM   4915  C   GLN A 326      -8.359   1.233   5.210  1.00 92.00           C  
ATOM   4916  CB  GLN A 326     -10.330   0.277   6.477  1.00 92.00           C  
ATOM   4917  HB2 GLN A 326     -11.111   0.545   7.188  1.00 92.00           H  
ATOM   4918  HB3 GLN A 326     -10.796   0.008   5.529  1.00 92.00           H  
ATOM   4919  O   GLN A 326      -8.704   1.178   4.033  1.00 92.00           O  
ATOM   4920  CG  GLN A 326      -9.576  -0.948   7.013  1.00 92.00           C  
ATOM   4921  HG2 GLN A 326      -8.811  -1.252   6.298  1.00 92.00           H  
ATOM   4922  HG3 GLN A 326      -9.077  -0.678   7.944  1.00 92.00           H  
ATOM   4923  CD  GLN A 326     -10.481  -2.152   7.272  1.00 92.00           C  
ATOM   4924  NE2 GLN A 326      -9.959  -3.195   7.880  1.00 92.00           N  
ATOM   4925 HE21 GLN A 326     -10.604  -3.941   8.097  1.00 92.00           H  
ATOM   4926 HE22 GLN A 326      -9.025  -3.137   8.259  1.00 92.00           H  
ATOM   4927  OE1 GLN A 326     -11.655  -2.202   6.942  1.00 92.00           O  
ATOM   4928  N   LEU A 327      -7.119   1.016   5.639  1.00 92.59           N  
ATOM   4929  H   LEU A 327      -6.948   1.095   6.632  1.00 92.59           H  
ATOM   4930  CA  LEU A 327      -6.025   0.499   4.828  1.00 92.59           C  
ATOM   4931  HA  LEU A 327      -6.370   0.373   3.802  1.00 92.59           H  
ATOM   4932  C   LEU A 327      -5.615  -0.879   5.334  1.00 92.59           C  
ATOM   4933  CB  LEU A 327      -4.829   1.466   4.833  1.00 92.59           C  
ATOM   4934  HB2 LEU A 327      -3.937   0.930   4.510  1.00 92.59           H  
ATOM   4935  HB3 LEU A 327      -4.657   1.803   5.855  1.00 92.59           H  
ATOM   4936  O   LEU A 327      -5.375  -1.105   6.517  1.00 92.59           O  
ATOM   4937  CG  LEU A 327      -5.011   2.687   3.919  1.00 92.59           C  
ATOM   4938  HG  LEU A 327      -5.958   3.169   4.162  1.00 92.59           H
[truncated: 242,037 more chars]
