# Supplementary material for: Widespread Horizontal Gene Transfer Among Animal Viruses
Source: bioRxiv. 2024 Mar 26:2024.03.25.586562. Preprint. [Version 2] doi: 10.1101/2024.03.25.586562 (PMC11071296; doi:10.1101/2024.03.25.586562)
Supplement: Supplement 7 [file media-7.zip › File7_PDB/Adoma5233_Eltwo.pdb]

ATOM      1  N   MET A   1     -14.020  23.697 -25.773  1.00 31.68           N  
ATOM      2  H   MET A   1     -14.516  24.523 -25.470  1.00 31.68           H  
ATOM      3  H2  MET A   1     -14.544  23.269 -26.523  1.00 31.68           H  
ATOM      4  H3  MET A   1     -13.106  23.959 -26.115  1.00 31.68           H  
ATOM      5  CA  MET A   1     -13.901  22.748 -24.645  1.00 31.68           C  
ATOM      6  HA  MET A   1     -14.913  22.515 -24.313  1.00 31.68           H  
ATOM      7  C   MET A   1     -13.275  23.397 -23.416  1.00 31.68           C  
ATOM      8  CB  MET A   1     -13.281  21.399 -25.037  1.00 31.68           C  
ATOM      9  HB2 MET A   1     -13.100  20.827 -24.128  1.00 31.68           H  
ATOM     10  HB3 MET A   1     -12.339  21.534 -25.569  1.00 31.68           H  
ATOM     11  O   MET A   1     -13.986  23.477 -22.431  1.00 31.68           O  
ATOM     12  CG  MET A   1     -14.291  20.629 -25.905  1.00 31.68           C  
ATOM     13  HG2 MET A   1     -15.296  20.899 -25.579  1.00 31.68           H  
ATOM     14  HG3 MET A   1     -14.189  20.926 -26.949  1.00 31.68           H  
ATOM     15  SD  MET A   1     -14.205  18.827 -25.779  1.00 31.68           S  
ATOM     16  CE  MET A   1     -13.047  18.406 -27.105  1.00 31.68           C  
ATOM     17  HE1 MET A   1     -12.910  17.325 -27.130  1.00 31.68           H  
ATOM     18  HE2 MET A   1     -13.446  18.737 -28.064  1.00 31.68           H  
ATOM     19  HE3 MET A   1     -12.084  18.883 -26.921  1.00 31.68           H  
ATOM     20  N   ALA A   2     -12.057  23.957 -23.468  1.00 27.48           N  
ATOM     21  H   ALA A   2     -11.444  23.794 -24.254  1.00 27.48           H  
ATOM     22  CA  ALA A   2     -11.434  24.604 -22.294  1.00 27.48           C  
ATOM     23  HA  ALA A   2     -11.231  23.837 -21.546  1.00 27.48           H  
ATOM     24  C   ALA A   2     -12.301  25.678 -21.587  1.00 27.48           C  
ATOM     25  CB  ALA A   2     -10.089  25.195 -22.736  1.00 27.48           C  
ATOM     26  HB1 ALA A   2      -9.449  24.413 -23.144  1.00 27.48           H  
ATOM     27  HB2 ALA A   2      -9.588  25.628 -21.870  1.00 27.48           H  
ATOM     28  HB3 ALA A   2     -10.238  25.977 -23.480  1.00 27.48           H  
ATOM     29  O   ALA A   2     -12.270  25.770 -20.369  1.00 27.48           O  
ATOM     30  N   LEU A   3     -13.117  26.442 -22.328  1.00 24.48           N  
ATOM     31  H   LEU A   3     -13.048  26.396 -23.334  1.00 24.48           H  
ATOM     32  CA  LEU A   3     -13.990  27.474 -21.743  1.00 24.48           C  
ATOM     33  HA  LEU A   3     -13.412  27.992 -20.978  1.00 24.48           H  
ATOM     34  C   LEU A   3     -15.247  26.942 -21.021  1.00 24.48           C  
ATOM     35  CB  LEU A   3     -14.400  28.495 -22.830  1.00 24.48           C  
ATOM     36  HB2 LEU A   3     -15.457  28.357 -23.055  1.00 24.48           H  
ATOM     37  HB3 LEU A   3     -13.849  28.325 -23.755  1.00 24.48           H  
ATOM     38  O   LEU A   3     -15.881  27.711 -20.317  1.00 24.48           O  
ATOM     39  CG  LEU A   3     -14.172  29.950 -22.371  1.00 24.48           C  
ATOM     40  HG  LEU A   3     -14.358  30.038 -21.300  1.00 24.48           H  
ATOM     41  CD1 LEU A   3     -12.733  30.370 -22.677  1.00 24.48           C  
ATOM     42 HD11 LEU A   3     -12.544  30.351 -23.750  1.00 24.48           H  
ATOM     43 HD12 LEU A   3     -12.038  29.703 -22.166  1.00 24.48           H  
ATOM     44 HD13 LEU A   3     -12.568  31.380 -22.302  1.00 24.48           H  
ATOM     45  CD2 LEU A   3     -15.112  30.909 -23.098  1.00 24.48           C  
ATOM     46 HD21 LEU A   3     -14.967  30.845 -24.177  1.00 24.48           H  
ATOM     47 HD22 LEU A   3     -14.920  31.929 -22.765  1.00 24.48           H  
ATOM     48 HD23 LEU A   3     -16.144  30.661 -22.850  1.00 24.48           H  
ATOM     49  N   LEU A   4     -15.637  25.675 -21.221  1.00 30.39           N  
ATOM     50  H   LEU A   4     -15.011  25.052 -21.711  1.00 30.39           H  
ATOM     51  CA  LEU A   4     -16.841  25.090 -20.600  1.00 30.39           C  
ATOM     52  HA  LEU A   4     -17.554  25.886 -20.384  1.00 30.39           H  
ATOM     53  C   LEU A   4     -16.527  24.462 -19.236  1.00 30.39           C  
ATOM     54  CB  LEU A   4     -17.510  24.100 -21.578  1.00 30.39           C  
ATOM     55  HB2 LEU A   4     -16.752  23.676 -22.237  1.00 30.39           H  
ATOM     56  HB3 LEU A   4     -17.944  23.274 -21.015  1.00 30.39           H  
ATOM     57  O   LEU A   4     -17.254  24.708 -18.283  1.00 30.39           O  
ATOM     58  CG  LEU A   4     -18.627  24.766 -22.408  1.00 30.39           C  
ATOM     59  HG  LEU A   4     -18.347  25.796 -22.631  1.00 30.39           H  
ATOM     60  CD1 LEU A   4     -18.824  24.044 -23.743  1.00 30.39           C  
ATOM     61 HD11 LEU A   4     -19.098  23.005 -23.556  1.00 30.39           H  
ATOM     62 HD12 LEU A   4     -19.627  24.527 -24.299  1.00 30.39           H  
ATOM     63 HD13 LEU A   4     -17.905  24.087 -24.328  1.00 30.39           H  
ATOM     64  CD2 LEU A   4     -19.958  24.754 -21.658  1.00 30.39           C  
ATOM     65 HD21 LEU A   4     -20.279  23.731 -21.462  1.00 30.39           H  
ATOM     66 HD22 LEU A   4     -20.726  25.267 -22.237  1.00 30.39           H  
ATOM     67 HD23 LEU A   4     -19.850  25.265 -20.702  1.00 30.39           H  
ATOM     68  N   GLY A   5     -15.392  23.764 -19.107  1.00 30.48           N  
ATOM     69  H   GLY A   5     -14.822  23.592 -19.923  1.00 30.48           H  
ATOM     70  CA  GLY A   5     -14.947  23.222 -17.812  1.00 30.48           C  
ATOM     71  HA2 GLY A   5     -14.073  22.589 -17.964  1.00 30.48           H  
ATOM     72  HA3 GLY A   5     -15.742  22.609 -17.387  1.00 30.48           H  
ATOM     73  C   GLY A   5     -14.582  24.297 -16.778  1.00 30.48           C  
ATOM     74  O   GLY A   5     -14.570  24.022 -15.586  1.00 30.48           O  
ATOM     75  N   ALA A   6     -14.326  25.534 -17.216  1.00 30.95           N  
ATOM     76  H   ALA A   6     -14.338  25.708 -18.211  1.00 30.95           H  
ATOM     77  CA  ALA A   6     -14.126  26.673 -16.322  1.00 30.95           C  
ATOM     78  HA  ALA A   6     -13.514  26.355 -15.478  1.00 30.95           H  
ATOM     79  C   ALA A   6     -15.439  27.229 -15.732  1.00 30.95           C  
ATOM     80  CB  ALA A   6     -13.355  27.753 -17.092  1.00 30.95           C  
ATOM     81  HB1 ALA A   6     -12.415  27.345 -17.462  1.00 30.95           H  
ATOM     82  HB2 ALA A   6     -13.954  28.114 -17.928  1.00 30.95           H  
ATOM     83  HB3 ALA A   6     -13.141  28.587 -16.423  1.00 30.95           H  
ATOM     84  O   ALA A   6     -15.376  27.965 -14.756  1.00 30.95           O  
ATOM     85  N   VAL A   7     -16.606  26.905 -16.308  1.00 29.78           N  
ATOM     86  H   VAL A   7     -16.609  26.240 -17.067  1.00 29.78           H  
ATOM     87  CA  VAL A   7     -17.913  27.389 -15.824  1.00 29.78           C  
ATOM     88  HA  VAL A   7     -17.774  28.358 -15.343  1.00 29.78           H  
ATOM     89  C   VAL A   7     -18.467  26.461 -14.739  1.00 29.78           C  
ATOM     90  CB  VAL A   7     -18.898  27.603 -16.992  1.00 29.78           C  
ATOM     91  HB  VAL A   7     -19.016  26.668 -17.541  1.00 29.78           H  
ATOM     92  O   VAL A   7     -18.843  26.948 -13.678  1.00 29.78           O  
ATOM     93  CG1 VAL A   7     -20.281  28.068 -16.523  1.00 29.78           C  
ATOM     94 HG11 VAL A   7     -20.193  28.978 -15.929  1.00 29.78           H  
ATOM     95 HG12 VAL A   7     -20.748  27.301 -15.906  1.00 29.78           H  
ATOM     96 HG13 VAL A   7     -20.932  28.252 -17.378  1.00 29.78           H  
ATOM     97  CG2 VAL A   7     -18.367  28.676 -17.957  1.00 29.78           C  
ATOM     98 HG21 VAL A   7     -18.254  29.622 -17.429  1.00 29.78           H  
ATOM     99 HG22 VAL A   7     -17.400  28.373 -18.359  1.00 29.78           H  
ATOM    100 HG23 VAL A   7     -19.065  28.804 -18.785  1.00 29.78           H  
ATOM    101  N   GLU A   8     -18.398  25.138 -14.932  1.00 34.33           N  
ATOM    102  H   GLU A   8     -18.110  24.782 -15.832  1.00 34.33           H  
ATOM    103  CA  GLU A   8     -18.771  24.157 -13.890  1.00 34.33           C  
ATOM    104  HA  GLU A   8     -19.805  24.325 -13.587  1.00 34.33           H  
ATOM    105  C   GLU A   8     -17.912  24.300 -12.616  1.00 34.33           C  
ATOM    106  CB  GLU A   8     -18.652  22.722 -14.447  1.00 34.33           C  
ATOM    107  HB2 GLU A   8     -17.676  22.612 -14.920  1.00 34.33           H  
ATOM    108  HB3 GLU A   8     -18.710  22.017 -13.618  1.00 34.33           H  
ATOM    109  O   GLU A   8     -18.401  24.089 -11.510  1.00 34.33           O  
ATOM    110  CG  GLU A   8     -19.765  22.368 -15.451  1.00 34.33           C  
ATOM    111  HG2 GLU A   8     -19.752  23.098 -16.261  1.00 34.33           H  
ATOM    112  HG3 GLU A   8     -20.727  22.447 -14.945  1.00 34.33           H  
ATOM    113  CD  GLU A   8     -19.609  20.960 -16.061  1.00 34.33           C  
ATOM    114  OE1 GLU A   8     -20.635  20.257 -16.213  1.00 34.33           O  
ATOM    115  OE2 GLU A   8     -18.472  20.615 -16.466  1.00 34.33           O  
ATOM    116  N   LEU A   9     -16.645  24.722 -12.743  1.00 31.72           N  
ATOM    117  H   LEU A   9     -16.284  24.858 -13.676  1.00 31.72           H  
ATOM    118  CA  LEU A   9     -15.764  24.990 -11.597  1.00 31.72           C  
ATOM    119  HA  LEU A   9     -15.863  24.159 -10.898  1.00 31.72           H  
ATOM    120  C   LEU A   9     -16.143  26.243 -10.787  1.00 31.72           C  
ATOM    121  CB  LEU A   9     -14.303  25.071 -12.087  1.00 31.72           C  
ATOM    122  HB2 LEU A   9     -13.741  25.746 -11.441  1.00 31.72           H  
ATOM    123  HB3 LEU A   9     -14.288  25.497 -13.090  1.00 31.72           H  
ATOM    124  O   LEU A   9     -15.777  26.320  -9.615  1.00 31.72           O  
ATOM    125  CG  LEU A   9     -13.590  23.706 -12.087  1.00 31.72           C  
ATOM    126  HG  LEU A   9     -14.236  22.955 -12.542  1.00 31.72           H  
ATOM    127  CD1 LEU A   9     -12.293  23.785 -12.894  1.00 31.72           C  
ATOM    128 HD11 LEU A   9     -11.804  22.811 -12.895  1.00 31.72           H  
ATOM    129 HD12 LEU A   9     -11.626  24.527 -12.454  1.00 31.72           H  
ATOM    130 HD13 LEU A   9     -12.523  24.065 -13.922  1.00 31.72           H  
ATOM    131  CD2 LEU A   9     -13.216  23.265 -10.667  1.00 31.72           C  
ATOM    132 HD21 LEU A   9     -12.568  24.005 -10.199  1.00 31.72           H  
ATOM    133 HD22 LEU A   9     -12.703  22.304 -10.700  1.00 31.72           H  
ATOM    134 HD23 LEU A   9     -14.114  23.151 -10.060  1.00 31.72           H  
ATOM    135  N   VAL A  10     -16.862  27.209 -11.372  1.00 32.41           N  
ATOM    136  H   VAL A  10     -17.204  27.055 -12.310  1.00 32.41           H  
ATOM    137  CA  VAL A  10     -17.345  28.396 -10.643  1.00 32.41           C  
ATOM    138  HA  VAL A  10     -16.585  28.695  -9.920  1.00 32.41           H  
ATOM    139  C   VAL A  10     -18.591  28.045  -9.830  1.00 32.41           C  
ATOM    140  CB  VAL A  10     -17.572  29.595 -11.585  1.00 32.41           C  
ATOM    141  HB  VAL A  10     -18.210  29.291 -12.415  1.00 32.41           H  
ATOM    142  O   VAL A  10     -18.619  28.331  -8.635  1.00 32.41           O  
ATOM    143  CG1 VAL A  10     -18.224  30.792 -10.882  1.00 32.41           C  
ATOM    144 HG11 VAL A  10     -19.233  30.536 -10.560  1.00 32.41           H  
ATOM    145 HG12 VAL A  10     -17.643  31.079 -10.005  1.00 32.41           H  
ATOM    146 HG13 VAL A  10     -18.296  31.639 -11.565  1.00 32.41           H  
ATOM    147  CG2 VAL A  10     -16.230  30.089 -12.147  1.00 32.41           C  
ATOM    148 HG21 VAL A  10     -16.403  30.883 -12.873  1.00 32.41           H  
ATOM    149 HG22 VAL A  10     -15.709  29.269 -12.641  1.00 32.41           H  
ATOM    150 HG23 VAL A  10     -15.605  30.464 -11.336  1.00 32.41           H  
ATOM    151  N   GLU A  11     -19.555  27.333 -10.420  1.00 34.94           N  
ATOM    152  H   GLU A  11     -19.478  27.120 -11.404  1.00 34.94           H  
ATOM    153  CA  GLU A  11     -20.754  26.860  -9.705  1.00 34.94           C  
ATOM    154  HA  GLU A  11     -21.264  27.711  -9.252  1.00 34.94           H  
ATOM    155  C   GLU A  11     -20.393  25.902  -8.551  1.00 34.94           C  
ATOM    156  CB  GLU A  11     -21.726  26.191 -10.698  1.00 34.94           C  
ATOM    157  HB2 GLU A  11     -21.197  25.403 -11.235  1.00 34.94           H  
ATOM    158  HB3 GLU A  11     -22.543  25.741 -10.135  1.00 34.94           H  
ATOM    159  O   GLU A  11     -20.958  25.995  -7.461  1.00 34.94           O  
ATOM    160  CG  GLU A  11     -22.321  27.195 -11.707  1.00 34.94           C  
ATOM    161  HG2 GLU A  11     -22.826  27.984 -11.149  1.00 34.94           H  
ATOM    162  HG3 GLU A  11     -21.507  27.655 -12.268  1.00 34.94           H  
ATOM    163  CD  GLU A  11     -23.315  26.577 -12.711  1.00 34.94           C  
ATOM    164  OE1 GLU A  11     -24.013  27.364 -13.395  1.00 34.94           O  
ATOM    165  OE2 GLU A  11     -23.347  25.332 -12.850  1.00 34.94           O  
ATOM    166  N   LEU A  12     -19.376  25.044  -8.731  1.00 33.09           N  
ATOM    167  H   LEU A  12     -18.980  24.953  -9.656  1.00 33.09           H  
ATOM    168  CA  LEU A  12     -18.868  24.194  -7.646  1.00 33.09           C  
ATOM    169  HA  LEU A  12     -19.720  23.660  -7.227  1.00 33.09           H  
ATOM    170  C   LEU A  12     -18.226  25.003  -6.502  1.00 33.09           C  
ATOM    171  CB  LEU A  12     -17.854  23.177  -8.207  1.00 33.09           C  
ATOM    172  HB2 LEU A  12     -18.047  22.995  -9.264  1.00 33.09           H  
ATOM    173  HB3 LEU A  12     -16.854  23.604  -8.132  1.00 33.09           H  
ATOM    174  O   LEU A  12     -18.198  24.536  -5.365  1.00 33.09           O  
ATOM    175  CG  LEU A  12     -17.919  21.832  -7.456  1.00 33.09           C  
ATOM    176  HG  LEU A  12     -18.288  21.984  -6.442  1.00 33.09           H  
ATOM    177  CD1 LEU A  12     -18.852  20.863  -8.188  1.00 33.09           C  
ATOM    178 HD11 LEU A  12     -18.933  19.933  -7.625  1.00 33.09           H  
ATOM    179 HD12 LEU A  12     -18.473  20.655  -9.188  1.00 33.09           H  
ATOM    180 HD13 LEU A  12     -19.842  21.311  -8.270  1.00 33.09           H  
ATOM    181  CD2 LEU A  12     -16.542  21.178  -7.356  1.00 33.09           C  
ATOM    182 HD21 LEU A  12     -16.625  20.226  -6.831  1.00 33.09           H  
ATOM    183 HD22 LEU A  12     -15.876  21.832  -6.793  1.00 33.09           H  
ATOM    184 HD23 LEU A  12     -16.134  21.015  -8.353  1.00 33.09           H  
ATOM    185  N   SER A  13     -17.688  26.193  -6.791  1.00 36.91           N  
ATOM    186  H   SER A  13     -17.786  26.543  -7.733  1.00 36.91           H  
ATOM    187  CA  SER A  13     -17.046  27.046  -5.784  1.00 36.91           C  
ATOM    188  HA  SER A  13     -16.505  26.392  -5.100  1.00 36.91           H  
ATOM    189  C   SER A  13     -18.054  27.810  -4.923  1.00 36.91           C  
ATOM    190  CB  SER A  13     -15.991  27.964  -6.416  1.00 36.91           C  
ATOM    191  HB2 SER A  13     -15.363  28.364  -5.620  1.00 36.91           H  
ATOM    192  HB3 SER A  13     -15.358  27.369  -7.075  1.00 36.91           H  
ATOM    193  O   SER A  13     -17.848  27.892  -3.716  1.00 36.91           O  
ATOM    194  OG  SER A  13     -16.522  29.053  -7.145  1.00 36.91           O  
ATOM    195  HG  SER A  13     -17.319  28.783  -7.607  1.00 36.91           H  
ATOM    196  N   GLU A  14     -19.172  28.278  -5.492  1.00 34.40           N  
ATOM    197  H   GLU A  14     -19.306  28.174  -6.487  1.00 34.40           H  
ATOM    198  CA  GLU A  14     -20.258  28.890  -4.709  1.00 34.40           C  
ATOM    199  HA  GLU A  14     -19.834  29.645  -4.046  1.00 34.40           H  
ATOM    200  C   GLU A  14     -20.923  27.854  -3.787  1.00 34.40           C  
ATOM    201  CB  GLU A  14     -21.273  29.596  -5.632  1.00 34.40           C  
ATOM    202  HB2 GLU A  14     -22.165  29.837  -5.052  1.00 34.40           H  
ATOM    203  HB3 GLU A  14     -21.555  28.927  -6.444  1.00 34.40           H  
ATOM    204  O   GLU A  14     -21.080  28.114  -2.596  1.00 34.40           O  
ATOM    205  CG  GLU A  14     -20.694  30.909  -6.197  1.00 34.40           C  
ATOM    206  HG2 GLU A  14     -20.369  31.528  -5.360  1.00 34.40           H  
ATOM    207  HG3 GLU A  14     -19.810  30.675  -6.791  1.00 34.40           H  
ATOM    208  CD  GLU A  14     -21.675  31.713  -7.072  1.00 34.40           C  
ATOM    209  OE1 GLU A  14     -21.674  32.963  -6.952  1.00 34.40           O  
ATOM    210  OE2 GLU A  14     -22.363  31.099  -7.918  1.00 34.40           O  
ATOM    211  N   PHE A  15     -21.181  26.634  -4.279  1.00 36.38           N  
ATOM    212  H   PHE A  15     -21.057  26.479  -5.269  1.00 36.38           H  
ATOM    213  CA  PHE A  15     -21.736  25.546  -3.459  1.00 36.38           C  
ATOM    214  HA  PHE A  15     -22.678  25.886  -3.027  1.00 36.38           H  
ATOM    215  C   PHE A  15     -20.821  25.138  -2.287  1.00 36.38           C  
ATOM    216  CB  PHE A  15     -22.017  24.343  -4.371  1.00 36.38           C  
ATOM    217  HB2 PHE A  15     -22.615  24.679  -5.218  1.00 36.38           H  
ATOM    218  HB3 PHE A  15     -21.074  23.965  -4.766  1.00 36.38           H  
ATOM    219  O   PHE A  15     -21.297  24.807  -1.201  1.00 36.38           O  
ATOM    220  CG  PHE A  15     -22.762  23.214  -3.682  1.00 36.38           C  
ATOM    221  CD1 PHE A  15     -22.065  22.114  -3.146  1.00 36.38           C  
ATOM    222  HD1 PHE A  15     -20.988  22.071  -3.226  1.00 36.38           H  
ATOM    223  CD2 PHE A  15     -24.159  23.292  -3.535  1.00 36.38           C  
ATOM    224  HD2 PHE A  15     -24.692  24.157  -3.902  1.00 36.38           H  
ATOM    225  CE1 PHE A  15     -22.763  21.096  -2.469  1.00 36.38           C  
ATOM    226  HE1 PHE A  15     -22.221  20.272  -2.029  1.00 36.38           H  
ATOM    227  CE2 PHE A  15     -24.858  22.273  -2.863  1.00 36.38           C  
ATOM    228  HE2 PHE A  15     -25.924  22.363  -2.720  1.00 36.38           H  
ATOM    229  CZ  PHE A  15     -24.160  21.176  -2.328  1.00 36.38           C  
ATOM    230  HZ  PHE A  15     -24.695  20.416  -1.778  1.00 36.38           H  
ATOM    231  N   LEU A  16     -19.497  25.167  -2.481  1.00 37.09           N  
ATOM    232  H   LEU A  16     -19.151  25.444  -3.388  1.00 37.09           H  
ATOM    233  CA  LEU A  16     -18.540  24.889  -1.404  1.00 37.09           C  
ATOM    234  HA  LEU A  16     -18.893  24.020  -0.849  1.00 37.09           H  
ATOM    235  C   LEU A  16     -18.472  26.021  -0.369  1.00 37.09           C  
ATOM    236  CB  LEU A  16     -17.155  24.577  -1.994  1.00 37.09           C  
ATOM    237  HB2 LEU A  16     -16.921  25.333  -2.744  1.00 37.09           H  
ATOM    238  HB3 LEU A  16     -16.410  24.656  -1.202  1.00 37.09           H  
ATOM    239  O   LEU A  16     -18.288  25.723   0.806  1.00 37.09           O  
ATOM    240  CG  LEU A  16     -17.048  23.174  -2.624  1.00 37.09           C  
ATOM    241  HG  LEU A  16     -17.868  23.013  -3.324  1.00 37.09           H  
ATOM    242  CD1 LEU A  16     -15.723  23.052  -3.382  1.00 37.09           C  
ATOM    243 HD11 LEU A  16     -15.695  23.808  -4.166  1.00 37.09           H  
ATOM    244 HD12 LEU A  16     -15.655  22.068  -3.846  1.00 37.09           H  
ATOM    245 HD13 LEU A  16     -14.888  23.202  -2.698  1.00 37.09           H  
ATOM    246  CD2 LEU A  16     -17.085  22.054  -1.578  1.00 37.09           C  
ATOM    247 HD21 LEU A  16     -16.308  22.215  -0.831  1.00 37.09           H  
ATOM    248 HD22 LEU A  16     -16.938  21.089  -2.064  1.00 37.09           H  
ATOM    249 HD23 LEU A  16     -18.056  22.043  -1.083  1.00 37.09           H  
ATOM    250  N   VAL A  17     -18.661  27.282  -0.772  1.00 36.60           N  
ATOM    251  H   VAL A  17     -18.824  27.458  -1.753  1.00 36.60           H  
ATOM    252  CA  VAL A  17     -18.739  28.421   0.162  1.00 36.60           C  
ATOM    253  HA  VAL A  17     -17.917  28.343   0.873  1.00 36.60           H  
ATOM    254  C   VAL A  17     -20.026  28.369   0.991  1.00 36.60           C  
ATOM    255  CB  VAL A  17     -18.585  29.759  -0.590  1.00 36.60           C  
ATOM    256  HB  VAL A  17     -19.257  29.773  -1.448  1.00 36.60           H  
ATOM    257  O   VAL A  17     -19.968  28.593   2.197  1.00 36.60           O  
ATOM    258  CG1 VAL A  17     -18.891  30.987   0.279  1.00 36.60           C  
ATOM    259 HG11 VAL A  17     -18.678  31.900  -0.276  1.00 36.60           H  
ATOM    260 HG12 VAL A  17     -18.290  30.959   1.188  1.00 36.60           H  
ATOM    261 HG13 VAL A  17     -19.947  30.994   0.550  1.00 36.60           H  
ATOM    262  CG2 VAL A  17     -17.142  29.923  -1.093  1.00 36.60           C  
ATOM    263 HG21 VAL A  17     -16.858  29.068  -1.707  1.00 36.60           H  
ATOM    264 HG22 VAL A  17     -16.460  29.983  -0.245  1.00 36.60           H  
ATOM    265 HG23 VAL A  17     -17.061  30.827  -1.696  1.00 36.60           H  
ATOM    266  N   GLU A  18     -21.170  28.011   0.399  1.00 40.38           N  
ATOM    267  H   GLU A  18     -21.188  27.882  -0.603  1.00 40.38           H  
ATOM    268  CA  GLU A  18     -22.416  27.803   1.156  1.00 40.38           C  
ATOM    269  HA  GLU A  18     -22.628  28.699   1.739  1.00 40.38           H  
ATOM    270  C   GLU A  18     -22.276  26.656   2.176  1.00 40.38           C  
ATOM    271  CB  GLU A  18     -23.603  27.574   0.199  1.00 40.38           C  
ATOM    272  HB2 GLU A  18     -23.351  26.784  -0.509  1.00 40.38           H  
ATOM    273  HB3 GLU A  18     -24.464  27.255   0.785  1.00 40.38           H  
ATOM    274  O   GLU A  18     -22.617  26.828   3.348  1.00 40.38           O  
ATOM    275  CG  GLU A  18     -23.984  28.860  -0.560  1.00 40.38           C  
ATOM    276  HG2 GLU A  18     -24.147  29.650   0.173  1.00 40.38           H  
ATOM    277  HG3 GLU A  18     -23.150  29.166  -1.191  1.00 40.38           H  
ATOM    278  CD  GLU A  18     -25.246  28.722  -1.435  1.00 40.38           C  
ATOM    279  OE1 GLU A  18     -25.920  29.761  -1.636  1.00 40.38           O  
ATOM    280  OE2 GLU A  18     -25.538  27.598  -1.909  1.00 40.38           O  
ATOM    281  N   ALA A  19     -21.676  25.528   1.780  1.00 38.53           N  
ATOM    282  H   ALA A  19     -21.440  25.428   0.803  1.00 38.53           H  
ATOM    283  CA  ALA A  19     -21.409  24.406   2.685  1.00 38.53           C  
ATOM    284  HA  ALA A  19     -22.339  24.149   3.192  1.00 38.53           H  
ATOM    285  C   ALA A  19     -20.367  24.725   3.782  1.00 38.53           C  
ATOM    286  CB  ALA A  19     -20.973  23.208   1.834  1.00 38.53           C  
ATOM    287  HB1 ALA A  19     -21.743  22.983   1.096  1.00 38.53           H  
ATOM    288  HB2 ALA A  19     -20.828  22.340   2.477  1.00 38.53           H  
ATOM    289  HB3 ALA A  19     -20.039  23.440   1.321  1.00 38.53           H  
ATOM    290  O   ALA A  19     -20.442  24.179   4.884  1.00 38.53           O  
ATOM    291  N   GLU A  20     -19.392  25.599   3.506  1.00 38.24           N  
ATOM    292  H   GLU A  20     -19.329  25.969   2.568  1.00 38.24           H  
ATOM    293  CA  GLU A  20     -18.407  26.062   4.493  1.00 38.24           C  
ATOM    294  HA  GLU A  20     -18.058  25.195   5.054  1.00 38.24           H  
ATOM    295  C   GLU A  20     -19.052  27.007   5.524  1.00 38.24           C  
ATOM    296  CB  GLU A  20     -17.185  26.655   3.757  1.00 38.24           C  
ATOM    297  HB2 GLU A  20     -17.479  27.559   3.224  1.00 38.24           H  
ATOM    298  HB3 GLU A  20     -16.859  25.916   3.025  1.00 38.24           H  
ATOM    299  O   GLU A  20     -18.781  26.874   6.716  1.00 38.24           O  
ATOM    300  CG  GLU A  20     -15.979  26.963   4.666  1.00 38.24           C  
ATOM    301  HG2 GLU A  20     -15.898  26.164   5.403  1.00 38.24           H  
ATOM    302  HG3 GLU A  20     -16.167  27.893   5.202  1.00 38.24           H  
ATOM    303  CD  GLU A  20     -14.637  27.062   3.902  1.00 38.24           C  
ATOM    304  OE1 GLU A  20     -13.603  26.644   4.483  1.00 38.24           O  
ATOM    305  OE2 GLU A  20     -14.623  27.511   2.731  1.00 38.24           O  
ATOM    306  N   ILE A  21     -19.993  27.865   5.105  1.00 36.17           N  
ATOM    307  H   ILE A  21     -20.177  27.916   4.113  1.00 36.17           H  
ATOM    308  CA  ILE A  21     -20.795  28.709   6.008  1.00 36.17           C  
ATOM    309  HA  ILE A  21     -20.113  29.246   6.667  1.00 36.17           H  
ATOM    310  C   ILE A  21     -21.695  27.858   6.920  1.00 36.17           C  
ATOM    311  CB  ILE A  21     -21.599  29.755   5.194  1.00 36.17           C  
ATOM    312  HB  ILE A  21     -22.136  29.233   4.401  1.00 36.17           H  
ATOM    313  O   ILE A  21     -21.741  28.105   8.126  1.00 36.17           O  
ATOM    314  CG1 ILE A  21     -20.642  30.789   4.552  1.00 36.17           C  
ATOM    315 HG12 ILE A  21     -20.271  31.467   5.321  1.00 36.17           H  
ATOM    316 HG13 ILE A  21     -19.776  30.278   4.130  1.00 36.17           H  
ATOM    317  CG2 ILE A  21     -22.636  30.492   6.069  1.00 36.17           C  
ATOM    318 HG21 ILE A  21     -22.139  30.963   6.917  1.00 36.17           H  
ATOM    319 HG22 ILE A  21     -23.164  31.246   5.486  1.00 36.17           H  
ATOM    320 HG23 ILE A  21     -23.382  29.789   6.439  1.00 36.17           H  
ATOM    321  CD1 ILE A  21     -21.283  31.608   3.423  1.00 36.17           C  
ATOM    322 HD11 ILE A  21     -21.694  30.939   2.667  1.00 36.17           H  
ATOM    323 HD12 ILE A  21     -22.073  32.250   3.811  1.00 36.17           H  
ATOM    324 HD13 ILE A  21     -20.521  32.235   2.960  1.00 36.17           H  
ATOM    325  N   GLU A  22     -22.380  26.835   6.395  1.00 40.36           N  
ATOM    326  H   GLU A  22     -22.360  26.692   5.396  1.00 40.36           H  
ATOM    327  CA  GLU A  22     -23.191  25.932   7.232  1.00 40.36           C  
ATOM    328  HA  GLU A  22     -23.887  26.532   7.819  1.00 40.36           H  
ATOM    329  C   GLU A  22     -22.335  25.153   8.249  1.00 40.36           C  
ATOM    330  CB  GLU A  22     -24.016  24.961   6.368  1.00 40.36           C  
ATOM    331  HB2 GLU A  22     -24.431  24.197   7.026  1.00 40.36           H  
ATOM    332  HB3 GLU A  22     -23.365  24.474   5.642  1.00 40.36           H  
ATOM    333  O   GLU A  22     -22.743  24.982   9.401  1.00 40.36           O  
ATOM    334  CG  GLU A  22     -25.186  25.653   5.646  1.00 40.36           C  
ATOM    335  HG2 GLU A  22     -24.793  26.327   4.885  1.00 40.36           H  
ATOM    336  HG3 GLU A  22     -25.727  26.255   6.375  1.00 40.36           H  
ATOM    337  CD  GLU A  22     -26.173  24.664   4.993  1.00 40.36           C  
ATOM    338  OE1 GLU A  22     -27.341  25.072   4.788  1.00 40.36           O  
ATOM    339  OE2 GLU A  22     -25.789  23.497   4.739  1.00 40.36           O  
ATOM    340  N   ALA A  23     -21.123  24.734   7.871  1.00 39.39           N  
ATOM    341  H   ALA A  23     -20.833  24.895   6.917  1.00 39.39           H  
ATOM    342  CA  ALA A  23     -20.198  24.060   8.781  1.00 39.39           C  
ATOM    343  HA  ALA A  23     -20.732  23.242   9.264  1.00 39.39           H  
ATOM    344  C   ALA A  23     -19.677  24.981   9.905  1.00 39.39           C  
ATOM    345  CB  ALA A  23     -19.054  23.461   7.955  1.00 39.39           C  
ATOM    346  HB1 ALA A  23     -18.500  24.259   7.460  1.00 39.39           H  
ATOM    347  HB2 ALA A  23     -19.459  22.787   7.200  1.00 39.39           H  
ATOM    348  HB3 ALA A  23     -18.380  22.910   8.611  1.00 39.39           H  
ATOM    349  O   ALA A  23     -19.537  24.529  11.043  1.00 39.39           O  
ATOM    350  N   ASP A  24     -19.434  26.264   9.622  1.00 32.99           N  
ATOM    351  H   ASP A  24     -19.508  26.569   8.662  1.00 32.99           H  
ATOM    352  CA  ASP A  24     -18.950  27.240  10.612  1.00 32.99           C  
ATOM    353  HA  ASP A  24     -18.172  26.751  11.198  1.00 32.99           H  
ATOM    354  C   ASP A  24     -20.061  27.662  11.602  1.00 32.99           C  
ATOM    355  CB  ASP A  24     -18.316  28.437   9.867  1.00 32.99           C  
ATOM    356  HB2 ASP A  24     -19.053  29.235   9.779  1.00 32.99           H  
ATOM    357  HB3 ASP A  24     -18.046  28.132   8.856  1.00 32.99           H  
ATOM    358  O   ASP A  24     -19.816  27.849  12.798  1.00 32.99           O  
ATOM    359  CG  ASP A  24     -17.030  28.974  10.513  1.00 32.99           C  
ATOM    360  OD1 ASP A  24     -16.254  28.161  11.070  1.00 32.99           O  
ATOM    361  OD2 ASP A  24     -16.801  30.201  10.408  1.00 32.99           O  
ATOM    362  N   VAL A  25     -21.324  27.693  11.151  1.00 34.28           N  
ATOM    363  H   VAL A  25     -21.465  27.571  10.158  1.00 34.28           H  
ATOM    364  CA  VAL A  25     -22.513  27.857  12.019  1.00 34.28           C  
ATOM    365  HA  VAL A  25     -22.363  28.730  12.653  1.00 34.28           H  
ATOM    366  C   VAL A  25     -22.703  26.660  12.966  1.00 34.28           C  
ATOM    367  CB  VAL A  25     -23.771  28.106  11.157  1.00 34.28           C  
ATOM    368  HB  VAL A  25     -23.831  27.344  10.380  1.00 34.28           H  
ATOM    369  O   VAL A  25     -23.153  26.829  14.098  1.00 34.28           O  
ATOM    370  CG1 VAL A  25     -25.083  28.079  11.955  1.00 34.28           C  
ATOM    371 HG11 VAL A  25     -25.268  27.075  12.337  1.00 34.28           H  
ATOM    372 HG12 VAL A  25     -25.917  28.352  11.309  1.00 34.28           H  
ATOM    373 HG13 VAL A  25     -25.025  28.776  12.792  1.00 34.28           H  
ATOM    374  CG2 VAL A  25     -23.697  29.487  10.490  1.00 34.28           C  
ATOM    375 HG21 VAL A  25     -24.539  29.614   9.809  1.00 34.28           H  
ATOM    376 HG22 VAL A  25     -22.777  29.580   9.914  1.00 34.28           H  
ATOM    377 HG23 VAL A  25     -23.715  30.271  11.248  1.00 34.28           H  
ATOM    378  N   ILE A  26     -22.317  25.450  12.549  1.00 35.63           N  
ATOM    379  H   ILE A  26     -21.999  25.359  11.595  1.00 35.63           H  
ATOM    380  CA  ILE A  26     -22.339  24.254  13.409  1.00 35.63           C  
ATOM    381  HA  ILE A  26     -23.240  24.284  14.022  1.00 35.63           H  
ATOM    382  C   ILE A  26     -21.152  24.250  14.395  1.00 35.63           C  
ATOM    383  CB  ILE A  26     -22.421  22.986  12.522  1.00 35.63           C  
ATOM    384  HB  ILE A  26     -21.633  23.038  11.771  1.00 35.63           H  
ATOM    385  O   ILE A  26     -21.296  23.795  15.531  1.00 35.63           O  
ATOM    386  CG1 ILE A  26     -23.793  22.936  11.803  1.00 35.63           C  
ATOM    387 HG12 ILE A  26     -24.572  22.686  12.523  1.00 35.63           H  
ATOM    388 HG13 ILE A  26     -24.035  23.918  11.396  1.00 35.63           H  
ATOM    389  CG2 ILE A  26     -22.220  21.694  13.338  1.00 35.63           C  
ATOM    390 HG21 ILE A  26     -21.222  21.679  13.778  1.00 35.63           H  
ATOM    391 HG22 ILE A  26     -22.307  20.818  12.696  1.00 35.63           H  
ATOM    392 HG23 ILE A  26     -22.961  21.637  14.135  1.00 35.63           H  
ATOM    393  CD1 ILE A  26     -23.851  21.942  10.635  1.00 35.63           C  
ATOM    394 HD11 ILE A  26     -24.803  22.053  10.117  1.00 35.63           H  
ATOM    395 HD12 ILE A  26     -23.044  22.148   9.932  1.00 35.63           H  
ATOM    396 HD13 ILE A  26     -23.770  20.916  10.996  1.00 35.63           H  
ATOM    397  N   ALA A  27     -19.994  24.789  14.001  1.00 37.73           N  
ATOM    398  H   ALA A  27     -19.922  25.113  13.047  1.00 37.73           H  
ATOM    399  CA  ALA A  27     -18.779  24.819  14.821  1.00 37.73           C  
ATOM    400  HA  ALA A  27     -18.688  23.859  15.331  1.00 37.73           H  
ATOM    401  C   ALA A  27     -18.761  25.908  15.918  1.00 37.73           C  
ATOM    402  CB  ALA A  27     -17.581  24.962  13.875  1.00 37.73           C  
ATOM    403  HB1 ALA A  27     -17.594  24.166  13.131  1.00 37.73           H  
ATOM    404  HB2 ALA A  27     -16.653  24.905  14.444  1.00 37.73           H  
ATOM    405  HB3 ALA A  27     -17.623  25.925  13.366  1.00 37.73           H  
ATOM    406  O   ALA A  27     -17.982  25.808  16.866  1.00 37.73           O  
ATOM    407  N   THR A  28     -19.616  26.933  15.829  1.00 40.49           N  
ATOM    408  H   THR A  28     -20.215  26.972  15.017  1.00 40.49           H  
ATOM    409  CA  THR A  28     -19.588  28.129  16.702  1.00 40.49           C  
ATOM    410  HA  THR A  28     -18.554  28.254  17.025  1.00 40.49           H  
ATOM    411  C   THR A  28     -20.357  28.012  18.031  1.00 40.49           C  
ATOM    412  CB  THR A  28     -19.937  29.412  15.922  1.00 40.49           C  
ATOM    413  HB  THR A  28     -20.279  30.188  16.606  1.00 40.49           H  
ATOM    414  O   THR A  28     -20.481  28.989  18.767  1.00 40.49           O  
ATOM    415  CG2 THR A  28     -18.719  29.949  15.171  1.00 40.49           C  
ATOM    416 HG21 THR A  28     -17.956  30.262  15.884  1.00 40.49           H  
ATOM    417 HG22 THR A  28     -18.302  29.181  14.520  1.00 40.49           H  
ATOM    418 HG23 THR A  28     -19.011  30.807  14.567  1.00 40.49           H  
ATOM    419  OG1 THR A  28     -20.935  29.180  14.960  1.00 40.49           O  
ATOM    420  HG1 THR A  28     -20.507  28.817  14.182  1.00 40.49           H  
ATOM    421  N   GLY A  29     -20.784  26.807  18.420  1.00 36.38           N  
ATOM    422  H   GLY A  29     -20.664  26.051  17.760  1.00 36.38           H  
ATOM    423  CA  GLY A  29     -20.990  26.459  19.836  1.00 36.38           C  
ATOM    424  HA2 GLY A  29     -20.773  25.397  19.958  1.00 36.38           H  
ATOM    425  HA3 GLY A  29     -20.262  27.007  20.434  1.00 36.38           H  
ATOM    426  C   GLY A  29     -22.367  26.716  20.466  1.00 36.38           C  
ATOM    427  O   GLY A  29     -22.580  26.258  21.585  1.00 36.38           O  
ATOM    428  N   GLU A  30     -23.329  27.348  19.784  1.00 37.64           N  
ATOM    429  H   GLU A  30     -23.083  27.815  18.923  1.00 37.64           H  
ATOM    430  CA  GLU A  30     -24.708  27.482  20.312  1.00 37.64           C  
ATOM    431  HA  GLU A  30     -24.665  27.487  21.401  1.00 37.64           H  
ATOM    432  C   GLU A  30     -25.628  26.289  19.962  1.00 37.64           C  
ATOM    433  CB  GLU A  30     -25.333  28.831  19.903  1.00 37.64           C  
ATOM    434  HB2 GLU A  30     -25.212  28.983  18.830  1.00 37.64           H  
ATOM    435  HB3 GLU A  30     -26.399  28.798  20.129  1.00 37.64           H  
ATOM    436  O   GLU A  30     -26.606  26.032  20.665  1.00 37.64           O  
ATOM    437  CG  GLU A  30     -24.719  30.011  20.683  1.00 37.64           C  
ATOM    438  HG2 GLU A  30     -24.691  29.746  21.740  1.00 37.64           H  
ATOM    439  HG3 GLU A  30     -23.691  30.158  20.351  1.00 37.64           H  
ATOM    440  CD  GLU A  30     -25.502  31.329  20.521  1.00 37.64           C  
ATOM    441  OE1 GLU A  30     -25.614  32.067  21.529  1.00 37.64           O  
ATOM    442  OE2 GLU A  30     -25.987  31.602  19.400  1.00 37.64           O  
ATOM    443  N   VAL A  31     -25.306  25.504  18.924  1.00 37.53           N  
ATOM    444  H   VAL A  31     -24.508  25.775  18.367  1.00 37.53           H  
ATOM    445  CA  VAL A  31     -26.168  24.401  18.434  1.00 37.53           C  
ATOM    446  HA  VAL A  31     -27.199  24.665  18.666  1.00 37.53           H  
ATOM    447  C   VAL A  31     -25.902  23.058  19.143  1.00 37.53           C  
ATOM    448  CB  VAL A  31     -26.091  24.281  16.893  1.00 37.53           C  
ATOM    449  HB  VAL A  31     -25.106  23.908  16.614  1.00 37.53           H  
ATOM    450  O   VAL A  31     -26.755  22.169  19.151  1.00 37.53           O  
ATOM    451  CG1 VAL A  31     -27.159  23.333  16.325  1.00 37.53           C  
ATOM    452 HG11 VAL A  31     -28.148  23.635  16.669  1.00 37.53           H  
ATOM    453 HG12 VAL A  31     -26.963  22.309  16.643  1.00 37.53           H  
ATOM    454 HG13 VAL A  31     -27.133  23.352  15.236  1.00 37.53           H  
ATOM    455  CG2 VAL A  31     -26.307  25.641  16.209  1.00 37.53           C  
ATOM    456 HG21 VAL A  31     -27.258  26.074  16.520  1.00 37.53           H  
ATOM    457 HG22 VAL A  31     -25.499  26.330  16.455  1.00 37.53           H  
ATOM    458 HG23 VAL A  31     -26.304  25.520  15.126  1.00 37.53           H  
ATOM    459  N   ALA A  32     -24.758  22.901  19.818  1.00 34.71           N  
ATOM    460  H   ALA A  32     -24.097  23.665  19.827  1.00 34.71           H  
ATOM    461  CA  ALA A  32     -24.416  21.664  20.535  1.00 34.71           C  
ATOM    462  HA  ALA A  32     -24.410  20.840  19.821  1.00 34.71           H  
ATOM    463  C   ALA A  32     -25.451  21.309  21.626  1.00 34.71           C  
ATOM    464  CB  ALA A  32     -23.001  21.810  21.107  1.00 34.71           C  
ATOM    465  HB1 ALA A  32     -22.721  20.892  21.623  1.00 34.71           H  
ATOM    466  HB2 ALA A  32     -22.290  21.990  20.300  1.00 34.71           H  
ATOM    467  HB3 ALA A  32     -22.962  22.640  21.813  1.00 34.71           H  
ATOM    468  O   ALA A  32     -25.886  20.162  21.722  1.00 34.71           O  
ATOM    469  N   ALA A  33     -25.938  22.315  22.363  1.00 36.36           N  
ATOM    470  H   ALA A  33     -25.561  23.241  22.216  1.00 36.36           H  
ATOM    471  CA  ALA A  33     -26.967  22.147  23.392  1.00 36.36           C  
ATOM    472  HA  ALA A  33     -26.668  21.333  24.052  1.00 36.36           H  
ATOM    473  C   ALA A  33     -28.361  21.786  22.830  1.00 36.36           C  
ATOM    474  CB  ALA A  33     -27.017  23.443  24.211  1.00 36.36           C  
ATOM    475  HB1 ALA A  33     -26.040  23.640  24.652  1.00 36.36           H  
ATOM    476  HB2 ALA A  33     -27.303  24.281  23.575  1.00 36.36           H  
ATOM    477  HB3 ALA A  33     -27.747  23.337  25.014  1.00 36.36           H  
ATOM    478  O   ALA A  33     -29.203  21.259  23.555  1.00 36.36           O  
ATOM    479  N   THR A  34     -28.628  22.052  21.545  1.00 42.86           N  
ATOM    480  H   THR A  34     -27.898  22.441  20.966  1.00 42.86           H  
ATOM    481  CA  THR A  34     -29.896  21.684  20.884  1.00 42.86           C  
ATOM    482  HA  THR A  34     -30.664  21.576  21.650  1.00 42.86           H  
ATOM    483  C   THR A  34     -29.827  20.318  20.200  1.00 42.86           C  
ATOM    484  CB  THR A  34     -30.386  22.759  19.892  1.00 42.86           C  
ATOM    485  HB  THR A  34     -30.740  22.275  18.982  1.00 42.86           H  
ATOM    486  O   THR A  34     -30.832  19.605  20.173  1.00 42.86           O  
ATOM    487  CG2 THR A  34     -31.542  23.565  20.478  1.00 42.86           C  
ATOM    488 HG21 THR A  34     -31.855  24.326  19.763  1.00 42.86           H  
ATOM    489 HG22 THR A  34     -32.384  22.902  20.676  1.00 42.86           H  
ATOM    490 HG23 THR A  34     -31.232  24.043  21.407  1.00 42.86           H  
ATOM    491  OG1 THR A  34     -29.394  23.697  19.541  1.00 42.86           O  
ATOM    492  HG1 THR A  34     -29.204  24.248  20.303  1.00 42.86           H  
ATOM    493  N   ALA A  35     -28.657  19.905  19.706  1.00 38.50           N  
ATOM    494  H   ALA A  35     -27.874  20.544  19.717  1.00 38.50           H  
ATOM    495  CA  ALA A  35     -28.454  18.571  19.139  1.00 38.50           C  
ATOM    496  HA  ALA A  35     -29.211  18.397  18.375  1.00 38.50           H  
ATOM    497  C   ALA A  35     -28.603  17.458  20.196  1.00 38.50           C  
ATOM    498  CB  ALA A  35     -27.077  18.539  18.466  1.00 38.50           C  
ATOM    499  HB1 ALA A  35     -26.296  18.713  19.206  1.00 38.50           H  
ATOM    500  HB2 ALA A  35     -27.021  19.311  17.699  1.00 38.50           H  
ATOM    501  HB3 ALA A  35     -26.919  17.565  18.004  1.00 38.50           H  
ATOM    502  O   ALA A  35     -29.266  16.452  19.942  1.00 38.50           O  
ATOM    503  N   GLU A  36     -28.058  17.663  21.399  1.00 38.09           N  
ATOM    504  H   GLU A  36     -27.484  18.482  21.536  1.00 38.09           H  
ATOM    505  CA  GLU A  36     -28.133  16.699  22.507  1.00 38.09           C  
ATOM    506  HA  GLU A  36     -27.818  15.722  22.138  1.00 38.09           H  
ATOM    507  C   GLU A  36     -29.572  16.545  23.045  1.00 38.09           C  
ATOM    508  CB  GLU A  36     -27.122  17.151  23.573  1.00 38.09           C  
ATOM    509  HB2 GLU A  36     -26.194  17.411  23.062  1.00 38.09           H  
ATOM    510  HB3 GLU A  36     -27.497  18.043  24.074  1.00 38.09           H  
ATOM    511  O   GLU A  36     -30.057  15.428  23.258  1.00 38.09           O  
ATOM    512  CG  GLU A  36     -26.794  16.068  24.609  1.00 38.09           C  
ATOM    513  HG2 GLU A  36     -26.634  15.125  24.085  1.00 38.09           H  
ATOM    514  HG3 GLU A  36     -27.646  15.944  25.276  1.00 38.09           H  
ATOM    515  CD  GLU A  36     -25.534  16.420  25.421  1.00 38.09           C  
ATOM    516  OE1 GLU A  36     -24.783  15.476  25.753  1.00 38.09           O  
ATOM    517  OE2 GLU A  36     -25.325  17.626  25.690  1.00 38.09           O  
ATOM    518  N   ALA A  37     -30.322  17.651  23.133  1.00 40.06           N  
ATOM    519  H   ALA A  37     -29.876  18.543  22.974  1.00 40.06           H  
ATOM    520  CA  ALA A  37     -31.751  17.630  23.453  1.00 40.06           C  
ATOM    521  HA  ALA A  37     -31.885  17.100  24.396  1.00 40.06           H  
ATOM    522  C   ALA A  37     -32.590  16.894  22.384  1.00 40.06           C  
ATOM    523  CB  ALA A  37     -32.220  19.078  23.639  1.00 40.06           C  
ATOM    524  HB1 ALA A  37     -32.099  19.635  22.710  1.00 40.06           H  
ATOM    525  HB2 ALA A  37     -33.271  19.085  23.927  1.00 40.06           H  
ATOM    526  HB3 ALA A  37     -31.634  19.559  24.422  1.00 40.06           H  
ATOM    527  O   ALA A  37     -33.509  16.147  22.721  1.00 40.06           O  
ATOM    528  N   SER A  38     -32.256  17.064  21.099  1.00 44.05           N  
ATOM    529  H   SER A  38     -31.502  17.701  20.887  1.00 44.05           H  
ATOM    530  CA  SER A  38     -32.977  16.441  19.979  1.00 44.05           C  
ATOM    531  HA  SER A  38     -34.047  16.568  20.144  1.00 44.05           H  
ATOM    532  C   SER A  38     -32.710  14.932  19.863  1.00 44.05           C  
ATOM    533  CB  SER A  38     -32.615  17.179  18.688  1.00 44.05           C  
ATOM    534  HB2 SER A  38     -32.648  18.253  18.869  1.00 44.05           H  
ATOM    535  HB3 SER A  38     -31.608  16.904  18.375  1.00 44.05           H  
ATOM    536  O   SER A  38     -33.638  14.149  19.659  1.00 44.05           O  
ATOM    537  OG  SER A  38     -33.542  16.875  17.668  1.00 44.05           O  
ATOM    538  HG  SER A  38     -33.288  17.343  16.869  1.00 44.05           H  
ATOM    539  N   ALA A  39     -31.467  14.488  20.089  1.00 36.48           N  
ATOM    540  H   ALA A  39     -30.729  15.161  20.236  1.00 36.48           H  
ATOM    541  CA  ALA A  39     -31.126  13.062  20.138  1.00 36.48           C  
ATOM    542  HA  ALA A  39     -31.463  12.590  19.215  1.00 36.48           H  
ATOM    543  C   ALA A  39     -31.818  12.336  21.309  1.00 36.48           C  
ATOM    544  CB  ALA A  39     -29.600  12.937  20.221  1.00 36.48           C  
ATOM    545  HB1 ALA A  39     -29.234  13.409  21.133  1.00 36.48           H  
ATOM    546  HB2 ALA A  39     -29.140  13.421  19.360  1.00 36.48           H  
ATOM    547  HB3 ALA A  39     -29.320  11.884  20.229  1.00 36.48           H  
ATOM    548  O   ALA A  39     -32.301  11.209  21.156  1.00 36.48           O  
ATOM    549  N   THR A  40     -31.926  12.999  22.465  1.00 45.54           N  
ATOM    550  H   THR A  40     -31.471  13.897  22.547  1.00 45.54           H  
ATOM    551  CA  THR A  40     -32.604  12.445  23.647  1.00 45.54           C  
ATOM    552  HA  THR A  40     -32.232  11.433  23.809  1.00 45.54           H  
ATOM    553  C   THR A  40     -34.121  12.339  23.430  1.00 45.54           C  
ATOM    554  CB  THR A  40     -32.270  13.262  24.907  1.00 45.54           C  
ATOM    555  HB  THR A  40     -32.775  14.227  24.872  1.00 45.54           H  
ATOM    556  O   THR A  40     -34.722  11.330  23.798  1.00 45.54           O  
ATOM    557  CG2 THR A  40     -32.666  12.516  26.182  1.00 45.54           C  
ATOM    558 HG21 THR A  40     -32.369  13.105  27.049  1.00 45.54           H  
ATOM    559 HG22 THR A  40     -32.165  11.548  26.218  1.00 45.54           H  
ATOM    560 HG23 THR A  40     -33.745  12.363  26.215  1.00 45.54           H  
ATOM    561  OG1 THR A  40     -30.879  13.471  25.012  1.00 45.54           O  
ATOM    562  HG1 THR A  40     -30.601  14.174  24.420  1.00 45.54           H  
ATOM    563  N   ALA A  41     -34.738  13.316  22.752  1.00 41.57           N  
ATOM    564  H   ALA A  41     -34.211  14.137  22.491  1.00 41.57           H  
ATOM    565  CA  ALA A  41     -36.150  13.259  22.363  1.00 41.57           C  
ATOM    566  HA  ALA A  41     -36.747  13.053  23.252  1.00 41.57           H  
ATOM    567  C   ALA A  41     -36.440  12.128  21.353  1.00 41.57           C  
ATOM    568  CB  ALA A  41     -36.562  14.633  21.821  1.00 41.57           C  
ATOM    569  HB1 ALA A  41     -35.979  14.879  20.934  1.00 41.57           H  
ATOM    570  HB2 ALA A  41     -37.619  14.618  21.555  1.00 41.57           H  
ATOM    571  HB3 ALA A  41     -36.397  15.396  22.582  1.00 41.57           H  
ATOM    572  O   ALA A  41     -37.330  11.310  21.584  1.00 41.57           O  
ATOM    573  N   ALA A  42     -35.636  12.013  20.289  1.00 40.12           N  
ATOM    574  H   ALA A  42     -34.937  12.725  20.132  1.00 40.12           H  
ATOM    575  CA  ALA A  42     -35.810  10.979  19.264  1.00 40.12           C  
ATOM    576  HA  ALA A  42     -36.816  11.068  18.853  1.00 40.12           H  
ATOM    577  C   ALA A  42     -35.664   9.544  19.814  1.00 40.12           C  
ATOM    578  CB  ALA A  42     -34.798  11.253  18.144  1.00 40.12           C  
ATOM    579  HB1 ALA A  42     -34.932  10.524  17.346  1.00 40.12           H  
ATOM    580  HB2 ALA A  42     -34.957  12.253  17.742  1.00 40.12           H  
ATOM    581  HB3 ALA A  42     -33.781  11.180  18.531  1.00 40.12           H  
ATOM    582  O   ALA A  42     -36.332   8.620  19.348  1.00 40.12           O  
ATOM    583  N   THR A  43     -34.822   9.351  20.835  1.00 40.21           N  
ATOM    584  H   THR A  43     -34.277  10.140  21.154  1.00 40.21           H  
ATOM    585  CA  THR A  43     -34.621   8.038  21.476  1.00 40.21           C  
ATOM    586  HA  THR A  43     -34.602   7.280  20.693  1.00 40.21           H  
ATOM    587  C   THR A  43     -35.779   7.671  22.421  1.00 40.21           C  
ATOM    588  CB  THR A  43     -33.258   7.984  22.190  1.00 40.21           C  
ATOM    589  HB  THR A  43     -33.290   8.592  23.094  1.00 40.21           H  
ATOM    590  O   THR A  43     -36.129   6.494  22.548  1.00 40.21           O  
ATOM    591  CG2 THR A  43     -32.852   6.553  22.548  1.00 40.21           C  
ATOM    592 HG21 THR A  43     -31.858   6.560  22.995  1.00 40.21           H  
ATOM    593 HG22 THR A  43     -32.839   5.932  21.652  1.00 40.21           H  
ATOM    594 HG23 THR A  43     -33.553   6.131  23.267  1.00 40.21           H  
ATOM    595  OG1 THR A  43     -32.231   8.466  21.347  1.00 40.21           O  
ATOM    596  HG1 THR A  43     -32.286   9.423  21.302  1.00 40.21           H  
ATOM    597  N   ALA A  44     -36.440   8.662  23.031  1.00 40.18           N  
ATOM    598  H   ALA A  44     -36.132   9.614  22.893  1.00 40.18           H  
ATOM    599  CA  ALA A  44     -37.650   8.447  23.827  1.00 40.18           C  
ATOM    600  HA  ALA A  44     -37.488   7.593  24.484  1.00 40.18           H  
ATOM    601  C   ALA A  44     -38.880   8.121  22.952  1.00 40.18           C  
ATOM    602  CB  ALA A  44     -37.874   9.684  24.707  1.00 40.18           C  
ATOM    603  HB1 ALA A  44     -36.994   9.862  25.325  1.00 40.18           H  
ATOM    604  HB2 ALA A  44     -38.055  10.560  24.084  1.00 40.18           H  
ATOM    605  HB3 ALA A  44     -38.737   9.522  25.351  1.00 40.18           H  
ATOM    606  O   ALA A  44     -39.634   7.194  23.258  1.00 40.18           O  
ATOM    607  N   GLU A  45     -39.062   8.818  21.825  1.00 38.24           N  
ATOM    608  H   GLU A  45     -38.454   9.602  21.633  1.00 38.24           H  
ATOM    609  CA  GLU A  45     -40.189   8.572  20.909  1.00 38.24           C  
ATOM    610  HA  GLU A  45     -41.111   8.549  21.490  1.00 38.24           H  
ATOM    611  C   GLU A  45     -40.098   7.203  20.208  1.00 38.24           C  
ATOM    612  CB  GLU A  45     -40.312   9.720  19.893  1.00 38.24           C  
ATOM    613  HB2 GLU A  45     -41.025   9.428  19.122  1.00 38.24           H  
ATOM    614  HB3 GLU A  45     -39.344   9.897  19.426  1.00 38.24           H  
ATOM    615  O   GLU A  45     -41.113   6.525  20.045  1.00 38.24           O  
ATOM    616  CG  GLU A  45     -40.825  11.006  20.567  1.00 38.24           C  
ATOM    617  HG2 GLU A  45     -40.099  11.338  21.309  1.00 38.24           H  
ATOM    618  HG3 GLU A  45     -41.750  10.770  21.093  1.00 38.24           H  
ATOM    619  CD  GLU A  45     -41.087  12.153  19.576  1.00 38.24           C  
ATOM    620  OE1 GLU A  45     -42.028  12.937  19.842  1.00 38.24           O  
ATOM    621  OE2 GLU A  45     -40.349  12.251  18.570  1.00 38.24           O  
ATOM    622  N   ALA A  46     -38.889   6.731  19.879  1.00 38.52           N  
ATOM    623  H   ALA A  46     -38.090   7.339  19.989  1.00 38.52           H  
ATOM    624  CA  ALA A  46     -38.682   5.415  19.265  1.00 38.52           C  
ATOM    625  HA  ALA A  46     -39.352   5.327  18.410  1.00 38.52           H  
ATOM    626  C   ALA A  46     -38.987   4.221  20.197  1.00 38.52           C  
ATOM    627  CB  ALA A  46     -37.239   5.357  18.751  1.00 38.52           C  
ATOM    628  HB1 ALA A  46     -36.544   5.447  19.586  1.00 38.52           H  
ATOM    629  HB2 ALA A  46     -37.068   4.407  18.245  1.00 38.52           H  
ATOM    630  HB3 ALA A  46     -37.063   6.172  18.049  1.00 38.52           H  
ATOM    631  O   ALA A  46     -39.207   3.110  19.716  1.00 38.52           O  
ATOM    632  N   THR A  47     -39.016   4.433  21.518  1.00 36.39           N  
ATOM    633  H   THR A  47     -38.846   5.372  21.848  1.00 36.39           H  
ATOM    634  CA  THR A  47     -39.167   3.356  22.518  1.00 36.39           C  
ATOM    635  HA  THR A  47     -38.889   2.413  22.047  1.00 36.39           H  
ATOM    636  C   THR A  47     -40.623   3.175  22.990  1.00 36.39           C  
ATOM    637  CB  THR A  47     -38.171   3.568  23.681  1.00 36.39           C  
ATOM    638  HB  THR A  47     -38.486   4.419  24.286  1.00 36.39           H  
ATOM    639  O   THR A  47     -40.924   2.234  23.720  1.00 36.39           O  
ATOM    640  CG2 THR A  47     -37.992   2.341  24.579  1.00 36.39           C  
ATOM    641 HG21 THR A  47     -38.887   2.177  25.178  1.00 36.39           H  
ATOM    642 HG22 THR A  47     -37.792   1.459  23.970  1.00 36.39           H  
ATOM    643 HG23 THR A  47     -37.156   2.508  25.258  1.00 36.39           H  
ATOM    644  OG1 THR A  47     -36.873   3.821  23.177  1.00 36.39           O  
ATOM    645  HG1 THR A  47     -36.777   4.755  22.976  1.00 36.39           H  
ATOM    646  N   THR A  48     -41.555   4.034  22.548  1.00 34.73           N  
ATOM    647  H   THR A  48     -41.257   4.757  21.909  1.00 34.73           H  
ATOM    648  CA  THR A  48     -42.908   4.153  23.142  1.00 34.73           C  
ATOM    649  HA  THR A  48     -42.992   3.411  23.937  1.00 34.73           H  
ATOM    650  C   THR A  48     -44.061   3.820  22.169  1.00 34.73           C  
ATOM    651  CB  THR A  48     -43.088   5.530  23.830  1.00 34.73           C  
ATOM    652  HB  THR A  48     -43.374   6.277  23.090  1.00 34.73           H  
ATOM    653  O   THR A  48     -45.217   4.095  22.470  1.00 34.73           O  
ATOM    654  CG2 THR A  48     -44.109   5.515  24.972  1.00 34.73           C  
ATOM    655 HG21 THR A  48     -43.806   4.791  25.729  1.00 34.73           H  
ATOM    656 HG22 THR A  48     -45.104   5.259  24.609  1.00 34.73           H  
ATOM    657 HG23 THR A  48     -44.157   6.505  25.425  1.00 34.73           H  
ATOM    658  OG1 THR A  48     -41.898   5.950  24.473  1.00 34.73           O  
ATOM    659  HG1 THR A  48     -41.295   6.350  23.842  1.00 34.73           H  
ATOM    660  N   SER A  49     -43.788   3.225  20.999  1.00 32.86           N  
ATOM    661  H   SER A  49     -42.821   3.059  20.761  1.00 32.86           H  
ATOM    662  CA  SER A  49     -44.796   2.982  19.938  1.00 32.86           C  
ATOM    663  HA  SER A  49     -45.738   3.439  20.244  1.00 32.86           H  
ATOM    664  C   SER A  49     -45.154   1.509  19.670  1.00 32.86           C  
ATOM    665  CB  SER A  49     -44.381   3.710  18.658  1.00 32.86           C  
ATOM    666  HB2 SER A  49     -45.105   3.521  17.866  1.00 32.86           H  
ATOM    667  HB3 SER A  49     -44.353   4.780  18.859  1.00 32.86           H  
ATOM    668  O   SER A  49     -45.958   1.218  18.786  1.00 32.86           O  
ATOM    669  OG  SER A  49     -43.095   3.283  18.251  1.00 32.86           O  
ATOM    670  HG  SER A  49     -42.643   4.026  17.844  1.00 32.86           H  
ATOM    671  N   PHE A  50     -44.629   0.567  20.459  1.00 31.50           N  
ATOM    672  H   PHE A  50     -43.996   0.864  21.187  1.00 31.50           H  
ATOM    673  CA  PHE A  50     -45.120  -0.816  20.497  1.00 31.50           C  
ATOM    674  HA  PHE A  50     -45.614  -1.062  19.556  1.00 31.50           H  
ATOM    675  C   PHE A  50     -46.163  -0.980  21.613  1.00 31.50           C  
ATOM    676  CB  PHE A  50     -43.949  -1.804  20.681  1.00 31.50           C  
ATOM    677  HB2 PHE A  50     -44.338  -2.733  21.096  1.00 31.50           H  
ATOM    678  HB3 PHE A  50     -43.249  -1.404  21.414  1.00 31.50           H  
ATOM    679  O   PHE A  50     -45.793  -1.432  22.689  1.00 31.50           O  
ATOM    680  CG  PHE A  50     -43.200  -2.176  19.419  1.00 31.50           C  
ATOM    681  CD1 PHE A  50     -43.556  -3.340  18.709  1.00 31.50           C  
ATOM    682  HD1 PHE A  50     -44.384  -3.945  19.047  1.00 31.50           H  
ATOM    683  CD2 PHE A  50     -42.122  -1.389  18.976  1.00 31.50           C  
ATOM    684  HD2 PHE A  50     -41.848  -0.494  19.513  1.00 31.50           H  
ATOM    685  CE1 PHE A  50     -42.836  -3.717  17.561  1.00 31.50           C  
ATOM    686  HE1 PHE A  50     -43.114  -4.606  17.016  1.00 31.50           H  
ATOM    687  CE2 PHE A  50     -41.402  -1.765  17.828  1.00 31.50           C  
ATOM    688  HE2 PHE A  50     -40.580  -1.152  17.489  1.00 31.50           H  
ATOM    689  CZ  PHE A  50     -41.757  -2.929  17.122  1.00 31.50           C  
ATOM    690  HZ  PHE A  50     -41.205  -3.211  16.238  1.00 31.50           H  
ATOM    691  N   ILE A  51     -47.430  -0.611  21.360  1.00 32.23           N  
ATOM    692  H   ILE A  51     -47.570  -0.041  20.538  1.00 32.23           H  
ATOM    693  CA  ILE A  51     -48.680  -1.083  22.014  1.00 32.23           C  
ATOM    694  HA  ILE A  51     -48.835  -2.127  21.739  1.00 32.23           H  
ATOM    695  C   ILE A  51     -49.870  -0.278  21.435  1.00 32.23           C  
ATOM    696  CB  ILE A  51     -48.610  -1.000  23.575  1.00 32.23           C  
ATOM    697  HB  ILE A  51     -47.920  -0.196  23.835  1.00 32.23           H  
ATOM    698  O   ILE A  51     -49.813   0.944  21.410  1.00 32.23           O  
ATOM    699  CG1 ILE A  51     -48.109  -2.335  24.197  1.00 32.23           C  
ATOM    700 HG12 ILE A  51     -48.956  -2.981  24.431  1.00 32.23           H  
ATOM    701 HG13 ILE A  51     -47.506  -2.895  23.482  1.00 32.23           H  
ATOM    702  CG2 ILE A  51     -49.944  -0.690  24.282  1.00 32.23           C  
ATOM    703 HG21 ILE A  51     -50.332   0.278  23.965  1.00 32.23           H  
ATOM    704 HG22 ILE A  51     -49.797  -0.635  25.360  1.00 32.23           H  
ATOM    705 HG23 ILE A  51     -50.682  -1.464  24.069  1.00 32.23           H  
ATOM    706  CD1 ILE A  51     -47.280  -2.127  25.474  1.00 32.23           C  
ATOM    707 HD11 ILE A  51     -47.887  -1.654  26.246  1.00 32.23           H  
ATOM    708 HD12 ILE A  51     -46.415  -1.498  25.264  1.00 32.23           H  
ATOM    709 HD13 ILE A  51     -46.933  -3.093  25.841  1.00 32.23           H  
ATOM    710  N   GLU A  52     -50.938  -0.985  21.029  1.00 34.38           N  
ATOM    711  H   GLU A  52     -50.849  -1.988  21.112  1.00 34.38           H  
ATOM    712  CA  GLU A  52     -52.299  -0.496  20.676  1.00 34.38           C  
ATOM    713  HA  GLU A  52     -52.860  -1.390  20.405  1.00 34.38           H  
ATOM    714  C   GLU A  52     -52.506   0.453  19.463  1.00 34.38           C  
ATOM    715  CB  GLU A  52     -53.004   0.055  21.933  1.00 34.38           C  
ATOM    716  HB2 GLU A  52     -52.341   0.753  22.444  1.00 34.38           H  
ATOM    717  HB3 GLU A  52     -53.904   0.594  21.634  1.00 34.38           H  
ATOM    718  O   GLU A  52     -51.871   1.492  19.330  1.00 34.38           O  
ATOM    719  CG  GLU A  52     -53.424  -1.081  22.882  1.00 34.38           C  
ATOM    720  HG2 GLU A  52     -54.213  -1.651  22.391  1.00 34.38           H  
ATOM    721  HG3 GLU A  52     -52.588  -1.766  23.025  1.00 34.38           H  
ATOM    722  CD  GLU A  52     -53.928  -0.616  24.261  1.00 34.38           C  
ATOM    723  OE1 GLU A  52     -54.405  -1.504  25.005  1.00 34.38           O  
ATOM    724  OE2 GLU A  52     -53.855   0.593  24.573  1.00 34.38           O  
ATOM    725  N   GLY A  53     -53.513   0.139  18.623  1.00 33.39           N  
ATOM    726  H   GLY A  53     -53.981  -0.747  18.746  1.00 33.39           H  
ATOM    727  CA  GLY A  53     -54.139   1.101  17.693  1.00 33.39           C  
ATOM    728  HA2 GLY A  53     -55.044   1.496  18.154  1.00 33.39           H  
ATOM    729  HA3 GLY A  53     -53.467   1.944  17.536  1.00 33.39           H  
ATOM    730  C   GLY A  53     -54.499   0.562  16.299  1.00 33.39           C  
ATOM    731  O   GLY A  53     -53.669   0.588  15.396  1.00 33.39           O  
ATOM    732  N   ASP A  54     -55.747   0.121  16.110  1.00 29.18           N  
ATOM    733  H   ASP A  54     -56.389   0.162  16.889  1.00 29.18           H  
ATOM    734  CA  ASP A  54     -56.340  -0.185  14.794  1.00 29.18           C  
ATOM    735  HA  ASP A  54     -55.632  -0.774  14.211  1.00 29.18           H  
ATOM    736  C   ASP A  54     -56.684   1.085  13.966  1.00 29.18           C  
ATOM    737  CB  ASP A  54     -57.630  -1.020  15.003  1.00 29.18           C  
ATOM    738  HB2 ASP A  54     -58.321  -0.838  14.180  1.00 29.18           H  
ATOM    739  HB3 ASP A  54     -58.134  -0.690  15.912  1.00 29.18           H  
ATOM    740  O   ASP A  54     -56.782   2.189  14.498  1.00 29.18           O  
ATOM    741  CG  ASP A  54     -57.424  -2.536  15.037  1.00 29.18           C  
ATOM    742  OD1 ASP A  54     -56.833  -3.057  14.062  1.00 29.18           O  
ATOM    743  OD2 ASP A  54     -57.929  -3.174  15.989  1.00 29.18           O  
ATOM    744  N   GLU A  55     -57.022   0.848  12.687  1.00 33.27           N  
ATOM    745  H   GLU A  55     -56.849  -0.104  12.395  1.00 33.27           H  
ATOM    746  CA  GLU A  55     -57.855   1.663  11.768  1.00 33.27           C  
ATOM    747  HA  GLU A  55     -58.315   0.897  11.144  1.00 33.27           H  
ATOM    748  C   GLU A  55     -57.200   2.617  10.726  1.00 33.27           C  
ATOM    749  CB  GLU A  55     -59.075   2.330  12.450  1.00 33.27           C  
ATOM    750  HB2 GLU A  55     -58.748   3.177  13.053  1.00 33.27           H  
ATOM    751  HB3 GLU A  55     -59.710   2.719  11.655  1.00 33.27           H  
ATOM    752  O   GLU A  55     -56.225   3.317  10.970  1.00 33.27           O  
ATOM    753  CG  GLU A  55     -59.955   1.397  13.300  1.00 33.27           C  
ATOM    754  HG2 GLU A  55     -59.483   1.226  14.268  1.00 33.27           H  
ATOM    755  HG3 GLU A  55     -60.040   0.440  12.786  1.00 33.27           H  
ATOM    756  CD  GLU A  55     -61.364   1.977  13.524  1.00 33.27           C  
ATOM    757  OE1 GLU A  55     -62.344   1.255  13.218  1.00 33.27           O  
ATOM    758  OE2 GLU A  55     -61.479   3.150  13.948  1.00 33.27           O  
ATOM    759  N   LEU A  56     -57.873   2.681   9.556  1.00 35.22           N  
ATOM    760  H   LEU A  56     -58.677   2.071   9.511  1.00 35.22           H  
ATOM    761  CA  LEU A  56     -57.738   3.625   8.418  1.00 35.22           C  
ATOM    762  HA  LEU A  56     -58.573   3.409   7.752  1.00 35.22           H  
ATOM    763  C   LEU A  56     -56.462   3.478   7.551  1.00 35.22           C  
ATOM    764  CB  LEU A  56     -57.986   5.069   8.904  1.00 35.22           C  
ATOM    765  HB2 LEU A  56     -57.128   5.384   9.498  1.00 35.22           H  
ATOM    766  HB3 LEU A  56     -58.038   5.720   8.030  1.00 35.22           H  
ATOM    767  O   LEU A  56     -55.401   3.987   7.879  1.00 35.22           O  
ATOM    768  CG  LEU A  56     -59.259   5.267   9.755  1.00 35.22           C  
ATOM    769  HG  LEU A  56     -59.188   4.678  10.670  1.00 35.22           H  
ATOM    770  CD1 LEU A  56     -59.390   6.729  10.174  1.00 35.22           C  
ATOM    771 HD11 LEU A  56     -60.259   6.846  10.822  1.00 35.22           H  
ATOM    772 HD12 LEU A  56     -58.502   7.017  10.736  1.00 35.22           H  
ATOM    773 HD13 LEU A  56     -59.488   7.366   9.295  1.00 35.22           H  
ATOM    774  CD2 LEU A  56     -60.537   4.865   9.008  1.00 35.22           C  
ATOM    775 HD21 LEU A  56     -60.606   5.412   8.067  1.00 35.22           H  
ATOM    776 HD22 LEU A  56     -60.532   3.792   8.816  1.00 35.22           H  
ATOM    777 HD23 LEU A  56     -61.403   5.089   9.631  1.00 35.22           H  
ATOM    778  N   VAL A  57     -56.439   2.773   6.408  1.00 31.47           N  
ATOM    779  H   VAL A  57     -55.477   2.555   6.190  1.00 31.47           H  
ATOM    780  CA  VAL A  57     -57.336   2.757   5.222  1.00 31.47           C  
ATOM    781  HA  VAL A  57     -56.823   2.115   4.506  1.00 31.47           H  
ATOM    782  C   VAL A  57     -57.486   4.118   4.524  1.00 31.47           C  
ATOM    783  CB  VAL A  57     -58.723   2.090   5.413  1.00 31.47           C  
ATOM    784  HB  VAL A  57     -59.366   2.712   6.036  1.00 31.47           H  
ATOM    785  O   VAL A  57     -58.270   4.952   4.965  1.00 31.47           O  
ATOM    786  CG1 VAL A  57     -59.447   1.913   4.066  1.00 31.47           C  
ATOM    787 HG11 VAL A  57     -58.837   1.322   3.383  1.00 31.47           H  
ATOM    788 HG12 VAL A  57     -59.663   2.884   3.622  1.00 31.47           H  
ATOM    789 HG13 VAL A  57     -60.397   1.403   4.228  1.00 31.47           H  
ATOM    790  CG2 VAL A  57     -58.615   0.702   6.054  1.00 31.47           C  
ATOM    791 HG21 VAL A  57     -59.607   0.265   6.169  1.00 31.47           H  
ATOM    792 HG22 VAL A  57     -58.166   0.785   7.043  1.00 31.47           H  
ATOM    793 HG23 VAL A  57     -57.998   0.047   5.439  1.00 31.47           H  
ATOM    794  N   GLY A  58     -56.886   4.256   3.330  1.00 30.16           N  
ATOM    795  H   GLY A  58     -56.151   3.606   3.089  1.00 30.16           H  
ATOM    796  CA  GLY A  58     -57.489   5.047   2.246  1.00 30.16           C  
ATOM    797  HA2 GLY A  58     -58.237   5.719   2.668  1.00 30.16           H  
ATOM    798  HA3 GLY A  58     -58.027   4.361   1.592  1.00 30.16           H  
ATOM    799  C   GLY A  58     -56.574   5.933   1.386  1.00 30.16           C  
ATOM    800  O   GLY A  58     -56.012   6.906   1.864  1.00 30.16           O  
ATOM    801  N   MET A  59     -56.614   5.674   0.072  1.00 35.83           N  
ATOM    802  H   MET A  59     -57.049   4.799  -0.184  1.00 35.83           H  
ATOM    803  CA  MET A  59     -56.451   6.641  -1.034  1.00 35.83           C  
ATOM    804  HA  MET A  59     -56.688   6.085  -1.941  1.00 35.83           H  
ATOM    805  C   MET A  59     -55.076   7.287  -1.306  1.00 35.83           C  
ATOM    806  CB  MET A  59     -57.533   7.738  -0.943  1.00 35.83           C  
ATOM    807  HB2 MET A  59     -57.345   8.374  -0.078  1.00 35.83           H  
ATOM    808  HB3 MET A  59     -57.461   8.359  -1.836  1.00 35.83           H  
ATOM    809  O   MET A  59     -54.774   8.360  -0.796  1.00 35.83           O  
ATOM    810  CG  MET A  59     -58.959   7.184  -0.840  1.00 35.83           C  
ATOM    811  HG2 MET A  59     -59.101   6.418  -1.602  1.00 35.83           H  
ATOM    812  HG3 MET A  59     -59.080   6.718   0.138  1.00 35.83           H  
ATOM    813  SD  MET A  59     -60.270   8.423  -1.024  1.00 35.83           S  
ATOM    814  CE  MET A  59     -60.197   8.698  -2.815  1.00 35.83           C  
ATOM    815  HE1 MET A  59     -59.227   9.113  -3.089  1.00 35.83           H  
ATOM    816  HE2 MET A  59     -60.978   9.400  -3.104  1.00 35.83           H  
ATOM    817  HE3 MET A  59     -60.349   7.754  -3.339  1.00 35.83           H  
ATOM    818  N   ALA A  60     -54.364   6.742  -2.305  1.00 34.09           N  
ATOM    819  H   ALA A  60     -54.554   5.774  -2.521  1.00 34.09           H  
ATOM    820  CA  ALA A  60     -53.806   7.525  -3.425  1.00 34.09           C  
ATOM    821  HA  ALA A  60     -54.589   8.177  -3.812  1.00 34.09           H  
ATOM    822  C   ALA A  60     -53.361   6.613  -4.596  1.00 34.09           C  
ATOM    823  CB  ALA A  60     -52.651   8.432  -2.969  1.00 34.09           C  
ATOM    824  HB1 ALA A  60     -53.007   9.209  -2.293  1.00 34.09           H  
ATOM    825  HB2 ALA A  60     -52.204   8.918  -3.837  1.00 34.09           H  
ATOM    826  HB3 ALA A  60     -51.889   7.838  -2.465  1.00 34.09           H  
ATOM    827  O   ALA A  60     -52.182   6.307  -4.759  1.00 34.09           O  
ATOM    828  N   GLU A  61     -54.305   6.197  -5.446  1.00 34.01           N  
ATOM    829  H   GLU A  61     -55.262   6.463  -5.265  1.00 34.01           H  
ATOM    830  CA  GLU A  61     -53.994   5.832  -6.843  1.00 34.01           C  
ATOM    831  HA  GLU A  61     -53.229   5.056  -6.863  1.00 34.01           H  
ATOM    832  C   GLU A  61     -53.438   7.098  -7.547  1.00 34.01           C  
ATOM    833  CB  GLU A  61     -55.276   5.308  -7.525  1.00 34.01           C  
ATOM    834  HB2 GLU A  61     -55.051   5.056  -8.562  1.00 34.01           H  
ATOM    835  HB3 GLU A  61     -56.009   6.114  -7.521  1.00 34.01           H  
ATOM    836  O   GLU A  61     -53.811   8.215  -7.196  1.00 34.01           O  
ATOM    837  CG  GLU A  61     -55.883   4.065  -6.840  1.00 34.01           C  
ATOM    838  HG2 GLU A  61     -55.195   3.230  -6.969  1.00 34.01           H  
ATOM    839  HG3 GLU A  61     -55.984   4.248  -5.770  1.00 34.01           H  
ATOM    840  CD  GLU A  61     -57.274   3.703  -7.388  1.00 34.01           C  
ATOM    841  OE1 GLU A  61     -57.488   2.508  -7.693  1.00 34.01           O  
ATOM    842  OE2 GLU A  61     -58.125   4.618  -7.468  1.00 34.01           O  
ATOM    843  N   THR A  62     -52.593   7.072  -8.581  1.00 35.88           N  
ATOM    844  H   THR A  62     -51.943   7.846  -8.579  1.00 35.88           H  
ATOM    845  CA  THR A  62     -52.866   6.582  -9.949  1.00 35.88           C  
ATOM    846  HA  THR A  62     -53.112   5.520  -9.927  1.00 35.88           H  
ATOM    847  C   THR A  62     -51.606   6.822 -10.822  1.00 35.88           C  
ATOM    848  CB  THR A  62     -54.015   7.394 -10.616  1.00 35.88           C  
ATOM    849  HB  THR A  62     -53.604   8.310 -11.039  1.00 35.88           H  
ATOM    850  O   THR A  62     -50.739   7.594 -10.426  1.00 35.88           O  
ATOM    851  CG2 THR A  62     -54.736   6.615 -11.720  1.00 35.88           C  
ATOM    852 HG21 THR A  62     -54.099   6.489 -12.595  1.00 35.88           H  
ATOM    853 HG22 THR A  62     -55.053   5.642 -11.343  1.00 35.88           H  
ATOM    854 HG23 THR A  62     -55.621   7.169 -12.035  1.00 35.88           H  
ATOM    855  OG1 THR A  62     -55.053   7.776  -9.746  1.00 35.88           O  
ATOM    856  HG1 THR A  62     -54.673   8.145  -8.946  1.00 35.88           H  
ATOM    857  N   TYR A  63     -51.580   6.281 -12.052  1.00 38.00           N  
ATOM    858  H   TYR A  63     -52.366   5.687 -12.276  1.00 38.00           H  
ATOM    859  CA  TYR A  63     -50.566   6.424 -13.127  1.00 38.00           C  
ATOM    860  HA  TYR A  63     -51.081   6.096 -14.029  1.00 38.00           H  
ATOM    861  C   TYR A  63     -49.289   5.558 -12.989  1.00 38.00           C  
ATOM    862  CB  TYR A  63     -50.189   7.892 -13.426  1.00 38.00           C  
ATOM    863  HB2 TYR A  63     -49.704   8.338 -12.558  1.00 38.00           H  
ATOM    864  HB3 TYR A  63     -49.437   7.887 -14.216  1.00 38.00           H  
ATOM    865  O   TYR A  63     -48.466   5.787 -12.116  1.00 38.00           O  
ATOM    866  CG  TYR A  63     -51.324   8.787 -13.886  1.00 38.00           C  
ATOM    867  CD1 TYR A  63     -51.676   8.822 -15.249  1.00 38.00           C  
ATOM    868  HD1 TYR A  63     -51.141   8.211 -15.961  1.00 38.00           H  
ATOM    869  CD2 TYR A  63     -52.005   9.603 -12.962  1.00 38.00           C  
ATOM    870  HD2 TYR A  63     -51.711   9.593 -11.923  1.00 38.00           H  
ATOM    871  CE1 TYR A  63     -52.719   9.661 -15.687  1.00 38.00           C  
ATOM    872  HE1 TYR A  63     -52.998   9.697 -16.730  1.00 38.00           H  
ATOM    873  CE2 TYR A  63     -53.057  10.435 -13.393  1.00 38.00           C  
ATOM    874  HE2 TYR A  63     -53.580  11.050 -12.677  1.00 38.00           H  
ATOM    875  OH  TYR A  63     -54.426  11.264 -15.185  1.00 38.00           O  
ATOM    876  HH  TYR A  63     -54.822  11.738 -14.450  1.00 38.00           H  
ATOM    877  CZ  TYR A  63     -53.414  10.463 -14.759  1.00 38.00           C  
ATOM    878  N   GLY A  64     -49.008   4.590 -13.874  1.00 32.18           N  
ATOM    879  H   GLY A  64     -48.092   4.183 -13.752  1.00 32.18           H  
ATOM    880  CA  GLY A  64     -49.855   4.022 -14.935  1.00 32.18           C  
ATOM    881  HA2 GLY A  64     -50.543   3.300 -14.493  1.00 32.18           H  
ATOM    882  HA3 GLY A  64     -50.444   4.806 -15.410  1.00 32.18           H  
ATOM    883  C   GLY A  64     -49.078   3.348 -16.075  1.00 32.18           C  
ATOM    884  O   GLY A  64     -48.516   4.052 -16.904  1.00 32.18           O  
ATOM    885  N   GLY A  65     -49.161   2.011 -16.159  1.00 32.85           N  
ATOM    886  H   GLY A  65     -49.590   1.535 -15.379  1.00 32.85           H  
ATOM    887  CA  GLY A  65     -48.878   1.184 -17.351  1.00 32.85           C  
ATOM    888  HA2 GLY A  65     -49.507   1.532 -18.170  1.00 32.85           H  
ATOM    889  HA3 GLY A  65     -49.179   0.163 -17.117  1.00 32.85           H  
ATOM    890  C   GLY A  65     -47.430   1.133 -17.882  1.00 32.85           C  
ATOM    891  O   GLY A  65     -46.595   1.966 -17.563  1.00 32.85           O  
ATOM    892  N   SER A  66     -47.050   0.176 -18.733  1.00 34.47           N  
ATOM    893  H   SER A  66     -46.133   0.341 -19.123  1.00 34.47           H  
ATOM    894  CA  SER A  66     -47.668  -1.119 -19.083  1.00 34.47           C  
ATOM    895  HA  SER A  66     -47.832  -1.714 -18.185  1.00 34.47           H  
ATOM    896  C   SER A  66     -46.731  -1.875 -20.039  1.00 34.47           C  
ATOM    897  CB  SER A  66     -49.002  -0.954 -19.839  1.00 34.47           C  
ATOM    898  HB2 SER A  66     -49.778  -0.597 -19.161  1.00 34.47           H  
ATOM    899  HB3 SER A  66     -49.319  -1.921 -20.228  1.00 34.47           H  
ATOM    900  O   SER A  66     -46.420  -1.338 -21.102  1.00 34.47           O  
ATOM    901  OG  SER A  66     -48.868  -0.039 -20.909  1.00 34.47           O  
ATOM    902  HG  SER A  66     -48.070  -0.278 -21.387  1.00 34.47           H  
ATOM    903  N   VAL A  67     -46.356  -3.122 -19.738  1.00 34.68           N  
ATOM    904  H   VAL A  67     -46.580  -3.490 -18.824  1.00 34.68           H  
ATOM    905  CA  VAL A  67     -45.993  -4.127 -20.760  1.00 34.68           C  
ATOM    906  HA  VAL A  67     -46.505  -3.876 -21.688  1.00 34.68           H  
ATOM    907  C   VAL A  67     -46.514  -5.479 -20.276  1.00 34.68           C  
ATOM    908  CB  VAL A  67     -44.479  -4.217 -21.075  1.00 34.68           C  
ATOM    909  HB  VAL A  67     -43.941  -4.553 -20.188  1.00 34.68           H  
ATOM    910  O   VAL A  67     -46.077  -5.980 -19.243  1.00 34.68           O  
ATOM    911  CG1 VAL A  67     -44.233  -5.217 -22.217  1.00 34.68           C  
ATOM    912 HG11 VAL A  67     -44.566  -6.214 -21.929  1.00 34.68           H  
ATOM    913 HG12 VAL A  67     -43.167  -5.274 -22.438  1.00 34.68           H  
ATOM    914 HG13 VAL A  67     -44.770  -4.908 -23.114  1.00 34.68           H  
ATOM    915  CG2 VAL A  67     -43.862  -2.889 -21.534  1.00 34.68           C  
ATOM    916 HG21 VAL A  67     -42.810  -3.032 -21.784  1.00 34.68           H  
ATOM    917 HG22 VAL A  67     -44.393  -2.511 -22.408  1.00 34.68           H  
ATOM    918 HG23 VAL A  67     -43.921  -2.155 -20.730  1.00 34.68           H  
ATOM    919  N   GLU A  68     -47.482  -6.034 -20.997  1.00 38.38           N  
ATOM    920  H   GLU A  68     -47.766  -5.592 -21.860  1.00 38.38           H  
ATOM    921  CA  GLU A  68     -48.162  -7.288 -20.661  1.00 38.38           C  
ATOM    922  HA  GLU A  68     -48.029  -7.499 -19.600  1.00 38.38           H  
ATOM    923  C   GLU A  68     -47.616  -8.490 -21.457  1.00 38.38           C  
ATOM    924  CB  GLU A  68     -49.673  -7.152 -20.935  1.00 38.38           C  
ATOM    925  HB2 GLU A  68     -50.145  -8.125 -20.798  1.00 38.38           H  
ATOM    926  HB3 GLU A  68     -49.808  -6.856 -21.976  1.00 38.38           H  
ATOM    927  O   GLU A  68     -47.108  -8.334 -22.563  1.00 38.38           O  
ATOM    928  CG  GLU A  68     -50.398  -6.157 -20.019  1.00 38.38           C  
ATOM    929  HG2 GLU A  68     -49.922  -5.180 -20.093  1.00 38.38           H  
ATOM    930  HG3 GLU A  68     -50.307  -6.498 -18.988  1.00 38.38           H  
ATOM    931  CD  GLU A  68     -51.878  -6.026 -20.415  1.00 38.38           C  
ATOM    932  OE1 GLU A  68     -52.741  -6.318 -19.559  1.00 38.38           O  
ATOM    933  OE2 GLU A  68     -52.127  -5.620 -21.573  1.00 38.38           O  
ATOM    934  N   ALA A  69     -47.852  -9.680 -20.890  1.00 32.73           N  
ATOM    935  H   ALA A  69     -48.171  -9.629 -19.933  1.00 32.73           H  
ATOM    936  CA  ALA A  69     -48.164 -10.958 -21.549  1.00 32.73           C  
ATOM    937  HA  ALA A  69     -48.279 -11.675 -20.736  1.00 32.73           H  
ATOM    938  C   ALA A  69     -47.177 -11.622 -22.544  1.00 32.73           C  
ATOM    939  CB  ALA A  69     -49.561 -10.827 -22.176  1.00 32.73           C  
ATOM    940  HB1 ALA A  69     -50.284 -10.503 -21.427  1.00 32.73           H  
ATOM    941  HB2 ALA A  69     -49.878 -11.790 -22.578  1.00 32.73           H  
ATOM    942  HB3 ALA A  69     -49.534 -10.100 -22.988  1.00 32.73           H  
ATOM    943  O   ALA A  69     -46.962 -11.141 -23.653  1.00 32.73           O  
ATOM    944  N   ALA A  70     -46.777 -12.868 -22.222  1.00 34.99           N  
ATOM    945  H   ALA A  70     -46.646 -13.047 -21.237  1.00 34.99           H  
ATOM    946  CA  ALA A  70     -47.180 -14.078 -22.976  1.00 34.99           C  
ATOM    947  HA  ALA A  70     -48.269 -14.106 -23.021  1.00 34.99           H  
ATOM    948  C   ALA A  70     -46.697 -15.400 -22.311  1.00 34.99           C  
ATOM    949  CB  ALA A  70     -46.650 -14.034 -24.419  1.00 34.99           C  
ATOM    950  HB1 ALA A  70     -47.140 -13.241 -24.984  1.00 34.99           H  
ATOM    951  HB2 ALA A  70     -46.854 -14.982 -24.917  1.00 34.99           H  
ATOM    952  HB3 ALA A  70     -45.574 -13.861 -24.411  1.00 34.99           H  
ATOM    953  O   ALA A  70     -45.527 -15.502 -21.956  1.00 34.99           O  
ATOM    954  N   GLY A  71     -47.569 -16.425 -22.240  1.00 33.70           N  
ATOM    955  H   GLY A  71     -48.514 -16.254 -22.552  1.00 33.70           H  
ATOM    956  CA  GLY A  71     -47.262 -17.828 -21.857  1.00 33.70           C  
ATOM    957  HA2 GLY A  71     -46.243 -18.067 -22.161  1.00 33.70           H  
ATOM    958  HA3 GLY A  71     -47.926 -18.489 -22.414  1.00 33.70           H  
ATOM    959  C   GLY A  71     -47.367 -18.123 -20.346  1.00 33.70           C  
ATOM    960  O   GLY A  71     -46.567 -17.603 -19.581  1.00 33.70           O  
ATOM    961  N   GLU A  72     -48.345 -18.850 -19.779  1.00 39.05           N  
ATOM    962  H   GLU A  72     -48.360 -18.656 -18.788  1.00 39.05           H  
ATOM    963  CA  GLU A  72     -48.955 -20.167 -20.114  1.00 39.05           C  
ATOM    964  HA  GLU A  72     -49.667 -20.360 -19.312  1.00 39.05           H  
ATOM    965  C   GLU A  72     -47.953 -21.349 -20.070  1.00 39.05           C  
ATOM    966  CB  GLU A  72     -49.783 -20.184 -21.419  1.00 39.05           C  
ATOM    967  HB2 GLU A  72     -49.119 -20.120 -22.281  1.00 39.05           H  
ATOM    968  HB3 GLU A  72     -50.271 -21.156 -21.488  1.00 39.05           H  
ATOM    969  O   GLU A  72     -46.886 -21.246 -20.662  1.00 39.05           O  
ATOM    970  CG  GLU A  72     -50.883 -19.116 -21.518  1.00 39.05           C  
ATOM    971  HG2 GLU A  72     -51.470 -19.141 -20.599  1.00 39.05           H  
ATOM    972  HG3 GLU A  72     -50.418 -18.133 -21.594  1.00 39.05           H  
ATOM    973  CD  GLU A  72     -51.816 -19.333 -22.727  1.00 39.05           C  
ATOM    974  OE1 GLU A  72     -52.960 -18.828 -22.664  1.00 39.05           O  
ATOM    975  OE2 GLU A  72     -51.384 -19.973 -23.713  1.00 39.05           O  
ATOM    976  N   THR A  73     -48.189 -22.518 -19.439  1.00 36.95           N  
ATOM    977  H   THR A  73     -47.440 -23.181 -19.585  1.00 36.95           H  
ATOM    978  CA  THR A  73     -49.262 -23.018 -18.532  1.00 36.95           C  
ATOM    979  HA  THR A  73     -49.455 -22.281 -17.753  1.00 36.95           H  
ATOM    980  C   THR A  73     -48.841 -24.352 -17.859  1.00 36.95           C  
ATOM    981  CB  THR A  73     -50.587 -23.373 -19.261  1.00 36.95           C  
ATOM    982  HB  THR A  73     -50.958 -24.326 -18.884  1.00 36.95           H  
ATOM    983  O   THR A  73     -48.072 -25.109 -18.438  1.00 36.95           O  
ATOM    984  CG2 THR A  73     -51.719 -22.377 -19.014  1.00 36.95           C  
ATOM    985 HG21 THR A  73     -51.870 -22.237 -17.943  1.00 36.95           H  
ATOM    986 HG22 THR A  73     -51.508 -21.417 -19.486  1.00 36.95           H  
ATOM    987 HG23 THR A  73     -52.636 -22.771 -19.451  1.00 36.95           H  
ATOM    988  OG1 THR A  73     -50.420 -23.530 -20.644  1.00 36.95           O  
ATOM    989  HG1 THR A  73     -49.692 -24.138 -20.791  1.00 36.95           H  
ATOM    990  N   SER A  74     -49.470 -24.676 -16.714  1.00 37.80           N  
ATOM    991  H   SER A  74     -49.964 -23.911 -16.278  1.00 37.80           H  
ATOM    992  CA  SER A  74     -49.885 -26.023 -16.224  1.00 37.80           C  
ATOM    993  HA  SER A  74     -50.335 -25.836 -15.249  1.00 37.80           H  
ATOM    994  C   SER A  74     -48.898 -27.196 -16.003  1.00 37.80           C  
ATOM    995  CB  SER A  74     -51.031 -26.562 -17.095  1.00 37.80           C  
ATOM    996  HB2 SER A  74     -51.434 -27.466 -16.639  1.00 37.80           H  
ATOM    997  HB3 SER A  74     -51.829 -25.822 -17.157  1.00 37.80           H  
ATOM    998  O   SER A  74     -48.317 -27.703 -16.958  1.00 37.80           O  
ATOM    999  OG  SER A  74     -50.575 -26.870 -18.397  1.00 37.80           O  
ATOM   1000  HG  SER A  74     -49.653 -27.131 -18.333  1.00 37.80           H  
ATOM   1001  N   ALA A  75     -48.919 -27.737 -14.767  1.00 35.85           N  
ATOM   1002  H   ALA A  75     -49.190 -27.098 -14.034  1.00 35.85           H  
ATOM   1003  CA  ALA A  75     -48.961 -29.163 -14.337  1.00 35.85           C  
ATOM   1004  HA  ALA A  75     -50.002 -29.433 -14.159  1.00 35.85           H  
ATOM   1005  C   ALA A  75     -48.182 -29.352 -13.007  1.00 35.85           C  
ATOM   1006  CB  ALA A  75     -48.400 -30.134 -15.391  1.00 35.85           C  
ATOM   1007  HB1 ALA A  75     -49.009 -30.104 -16.294  1.00 35.85           H  
ATOM   1008  HB2 ALA A  75     -47.372 -29.864 -15.633  1.00 35.85           H  
ATOM   1009  HB3 ALA A  75     -48.414 -31.150 -14.997  1.00 35.85           H  
ATOM   1010  O   ALA A  75     -47.066 -28.862 -12.899  1.00 35.85           O  
ATOM   1011  N   GLY A  76     -48.660 -30.046 -11.965  1.00 33.48           N  
ATOM   1012  H   GLY A  76     -47.992 -30.176 -11.218  1.00 33.48           H  
ATOM   1013  CA  GLY A  76     -49.978 -30.634 -11.707  1.00 33.48           C  
ATOM   1014  HA2 GLY A  76     -50.201 -31.392 -12.458  1.00 33.48           H  
ATOM   1015  HA3 GLY A  76     -50.738 -29.855 -11.756  1.00 33.48           H  
ATOM   1016  C   GLY A  76     -50.038 -31.310 -10.316  1.00 33.48           C  
ATOM   1017  O   GLY A  76     -49.041 -31.855  -9.867  1.00 33.48           O  
ATOM   1018  N   GLU A  77     -51.217 -31.251  -9.687  1.00 36.43           N  
ATOM   1019  H   GLU A  77     -51.901 -30.661 -10.140  1.00 36.43           H  
ATOM   1020  CA  GLU A  77     -51.829 -32.239  -8.764  1.00 36.43           C  
ATOM   1021  HA  GLU A  77     -52.744 -31.759  -8.417  1.00 36.43           H  
ATOM   1022  C   GLU A  77     -51.142 -32.738  -7.457  1.00 36.43           C  
ATOM   1023  CB  GLU A  77     -52.315 -33.441  -9.597  1.00 36.43           C  
ATOM   1024  HB2 GLU A  77     -51.462 -33.917 -10.080  1.00 36.43           H  
ATOM   1025  HB3 GLU A  77     -52.779 -34.160  -8.922  1.00 36.43           H  
ATOM   1026  O   GLU A  77     -50.157 -33.462  -7.491  1.00 36.43           O  
ATOM   1027  CG  GLU A  77     -53.349 -33.023 -10.659  1.00 36.43           C  
ATOM   1028  HG2 GLU A  77     -54.137 -32.459 -10.161  1.00 36.43           H  
ATOM   1029  HG3 GLU A  77     -52.877 -32.362 -11.385  1.00 36.43           H  
ATOM   1030  CD  GLU A  77     -53.981 -34.200 -11.417  1.00 36.43           C  
ATOM   1031  OE1 GLU A  77     -55.086 -33.982 -11.964  1.00 36.43           O  
ATOM   1032  OE2 GLU A  77     -53.376 -35.294 -11.455  1.00 36.43           O  
ATOM   1033  N   MET A  78     -51.880 -32.548  -6.338  1.00 34.07           N  
ATOM   1034  H   MET A  78     -52.569 -31.812  -6.402  1.00 34.07           H  
ATOM   1035  CA  MET A  78     -52.131 -33.516  -5.230  1.00 34.07           C  
ATOM   1036  HA  MET A  78     -52.850 -33.028  -4.571  1.00 34.07           H  
ATOM   1037  C   MET A  78     -50.965 -33.906  -4.272  1.00 34.07           C  
ATOM   1038  CB  MET A  78     -52.863 -34.733  -5.838  1.00 34.07           C  
ATOM   1039  HB2 MET A  78     -52.307 -35.125  -6.689  1.00 34.07           H  
ATOM   1040  HB3 MET A  78     -52.925 -35.535  -5.102  1.00 34.07           H  
ATOM   1041  O   MET A  78     -49.801 -33.866  -4.639  1.00 34.07           O  
ATOM   1042  CG  MET A  78     -54.294 -34.373  -6.271  1.00 34.07           C  
ATOM   1043  HG2 MET A  78     -54.261 -33.637  -7.074  1.00 34.07           H  
ATOM   1044  HG3 MET A  78     -54.793 -33.912  -5.418  1.00 34.07           H  
ATOM   1045  SD  MET A  78     -55.329 -35.771  -6.795  1.00 34.07           S  
ATOM   1046  CE  MET A  78     -55.100 -35.739  -8.595  1.00 34.07           C  
ATOM   1047  HE1 MET A  78     -55.741 -36.486  -9.062  1.00 34.07           H  
ATOM   1048  HE2 MET A  78     -54.064 -35.968  -8.844  1.00 34.07           H  
ATOM   1049  HE3 MET A  78     -55.362 -34.756  -8.989  1.00 34.07           H  
ATOM   1050  N   SER A  79     -51.163 -34.294  -2.996  1.00 36.80           N  
ATOM   1051  H   SER A  79     -50.292 -34.440  -2.506  1.00 36.80           H  
ATOM   1052  CA  SER A  79     -52.359 -34.500  -2.140  1.00 36.80           C  
ATOM   1053  HA  SER A  79     -53.171 -33.841  -2.447  1.00 36.80           H  
ATOM   1054  C   SER A  79     -52.021 -34.244  -0.654  1.00 36.80           C  
ATOM   1055  CB  SER A  79     -52.825 -35.966  -2.211  1.00 36.80           C  
ATOM   1056  HB2 SER A  79     -53.026 -36.252  -3.243  1.00 36.80           H  
ATOM   1057  HB3 SER A  79     -52.031 -36.613  -1.836  1.00 36.80           H  
ATOM   1058  O   SER A  79     -50.863 -34.328  -0.252  1.00 36.80           O  
ATOM   1059  OG  SER A  79     -54.001 -36.200  -1.460  1.00 36.80           O  
ATOM   1060  HG  SER A  79     -53.781 -36.279  -0.529  1.00 36.80           H  
ATOM   1061  N   GLU A  80     -53.048 -34.017   0.166  1.00 32.72           N  
ATOM   1062  H   GLU A  80     -53.971 -34.005  -0.243  1.00 32.72           H  
ATOM   1063  CA  GLU A  80     -53.014 -33.902   1.634  1.00 32.72           C  
ATOM   1064  HA  GLU A  80     -52.343 -33.092   1.923  1.00 32.72           H  
ATOM   1065  C   GLU A  80     -52.594 -35.200   2.359  1.00 32.72           C  
ATOM   1066  CB  GLU A  80     -54.444 -33.585   2.120  1.00 32.72           C  
ATOM   1067  HB2 GLU A  80     -54.437 -33.469   3.204  1.00 32.72           H  
ATOM   1068  HB3 GLU A  80     -55.059 -34.454   1.888  1.00 32.72           H  
ATOM   1069  O   GLU A  80     -52.937 -36.294   1.907  1.00 32.72           O  
ATOM   1070  CG  GLU A  80     -55.085 -32.328   1.502  1.00 32.72           C  
ATOM   1071  HG2 GLU A  80     -54.794 -32.224   0.457  1.00 32.72           H  
ATOM   1072  HG3 GLU A  80     -54.708 -31.452   2.030  1.00 32.72           H  
ATOM   1073  CD  GLU A  80     -56.622 -32.374   1.547  1.00 32.72           C  
ATOM   1074  OE1 GLU A  80     -57.219 -31.360   1.969  1.00 32.72           O  
ATOM   1075  OE2 GLU A  80     -57.185 -33.399   1.101  1.00 32.72           O  
ATOM   1076  N   ILE A  81     -51.988 -35.057   3.550  1.00 33.99           N  
ATOM   1077  H   ILE A  81     -51.635 -34.138   3.775  1.00 33.99           H  
ATOM   1078  CA  ILE A  81     -52.212 -35.926   4.725  1.00 33.99           C  
ATOM   1079  HA  ILE A  81     -53.185 -36.405   4.622  1.00 33.99           H  
ATOM   1080  C   ILE A  81     -52.259 -35.020   5.970  1.00 33.99           C  
ATOM   1081  CB  ILE A  81     -51.142 -37.045   4.886  1.00 33.99           C  
ATOM   1082  HB  ILE A  81     -50.154 -36.585   4.886  1.00 33.99           H  
ATOM   1083  O   ILE A  81     -51.290 -34.316   6.254  1.00 33.99           O  
ATOM   1084  CG1 ILE A  81     -51.212 -38.049   3.711  1.00 33.99           C  
ATOM   1085 HG12 ILE A  81     -50.910 -37.528   2.802  1.00 33.99           H  
ATOM   1086 HG13 ILE A  81     -52.242 -38.384   3.585  1.00 33.99           H  
ATOM   1087  CG2 ILE A  81     -51.319 -37.783   6.232  1.00 33.99           C  
ATOM   1088 HG21 ILE A  81     -51.216 -37.094   7.070  1.00 33.99           H  
ATOM   1089 HG22 ILE A  81     -52.302 -38.253   6.281  1.00 33.99           H  
ATOM   1090 HG23 ILE A  81     -50.545 -38.540   6.365  1.00 33.99           H  
ATOM   1091  CD1 ILE A  81     -50.317 -39.291   3.821  1.00 33.99           C  
ATOM   1092 HD11 ILE A  81     -50.328 -39.825   2.870  1.00 33.99           H  
ATOM   1093 HD12 ILE A  81     -49.294 -38.992   4.047  1.00 33.99           H  
ATOM   1094 HD13 ILE A  81     -50.688 -39.962   4.595  1.00 33.99           H  
ATOM   1095  N   SER A  82     -53.373 -35.046   6.707  1.00 31.94           N  
ATOM   1096  H   SER A  82     -54.133 -35.645   6.419  1.00 31.94           H  
ATOM   1097  CA  SER A  82     -53.524 -34.418   8.029  1.00 31.94           C  
ATOM   1098  HA  SER A  82     -52.712 -33.707   8.180  1.00 31.94           H  
ATOM   1099  C   SER A  82     -53.428 -35.457   9.163  1.00 31.94           C  
ATOM   1100  CB  SER A  82     -54.841 -33.619   8.079  1.00 31.94           C  
ATOM   1101  HB2 SER A  82     -54.851 -32.978   8.961  1.00 31.94           H  
ATOM   1102  HB3 SER A  82     -54.898 -32.979   7.198  1.00 31.94           H  
ATOM   1103  O   SER A  82     -53.140 -36.627   8.926  1.00 31.94           O  
ATOM   1104  OG  SER A  82     -55.975 -34.461   8.113  1.00 31.94           O  
ATOM   1105  HG  SER A  82     -56.253 -34.579   9.024  1.00 31.94           H  
ATOM   1106  N   ASP A  83     -53.712 -35.008  10.389  1.00 29.33           N  
ATOM   1107  H   ASP A  83     -54.064 -34.062  10.427  1.00 29.33           H  
ATOM   1108  CA  ASP A  83     -54.014 -35.811  11.583  1.00 29.33           C  
ATOM   1109  HA  ASP A  83     -54.366 -35.096  12.326  1.00 29.33           H  
ATOM   1110  C   ASP A  83     -52.837 -36.543  12.253  1.00 29.33           C  
ATOM   1111  CB  ASP A  83     -55.225 -36.741  11.350  1.00 29.33           C  
ATOM   1112  HB2 ASP A  83     -54.999 -37.458  10.560  1.00 29.33           H  
ATOM   1113  HB3 ASP A  83     -55.393 -37.309  12.265  1.00 29.33           H  
ATOM   1114  O   ASP A  83     -52.566 -37.719  12.021  1.00 29.33           O  
ATOM   1115  CG  ASP A  83     -56.534 -36.021  11.008  1.00 29.33           C  
ATOM   1116  OD1 ASP A  83     -56.495 -34.803  10.707  1.00 29.33           O  
ATOM   1117  OD2 ASP A  83     -57.581 -36.698  11.077  1.00 29.33           O  
ATOM   1118  N   THR A  84     -52.217 -35.892  13.244  1.00 35.81           N  
ATOM   1119  H   THR A  84     -52.048 -34.915  13.050  1.00 35.81           H  
ATOM   1120  CA  THR A  84     -52.491 -36.158  14.682  1.00 35.81           C  
ATOM   1121  HA  THR A  84     -53.485 -35.775  14.912  1.00 35.81           H  
ATOM   1122  C   THR A  84     -51.490 -35.427  15.589  1.00 35.81           C  
ATOM   1123  CB  THR A  84     -52.448 -37.651  15.105  1.00 35.81           C  
ATOM   1124  HB  THR A  84     -52.166 -37.703  16.157  1.00 35.81           H  
ATOM   1125  O   THR A  84     -50.291 -35.545  15.385  1.00 35.81           O  
ATOM   1126  CG2 THR A  84     -53.815 -38.329  14.993  1.00 35.81           C  
ATOM   1127 HG21 THR A  84     -54.548 -37.793  15.596  1.00 35.81           H  
ATOM   1128 HG22 THR A  84     -54.151 -38.354  13.957  1.00 35.81           H  
ATOM   1129 HG23 THR A  84     -53.738 -39.352  15.359  1.00 35.81           H  
ATOM   1130  OG1 THR A  84     -51.533 -38.429  14.377  1.00 35.81           O  
ATOM   1131  HG1 THR A  84     -51.743 -38.283  13.452  1.00 35.81           H  
ATOM   1132  N   PHE A  85     -51.972 -34.702  16.611  1.00 31.33           N  
ATOM   1133  H   PHE A  85     -52.893 -34.311  16.470  1.00 31.33           H  
ATOM   1134  CA  PHE A  85     -51.647 -34.921  18.039  1.00 31.33           C  
ATOM   1135  HA  PHE A  85     -52.050 -35.901  18.292  1.00 31.33           H  
ATOM   1136  C   PHE A  85     -52.380 -33.903  18.950  1.00 31.33           C  
ATOM   1137  CB  PHE A  85     -50.132 -34.979  18.360  1.00 31.33           C  
ATOM   1138  HB2 PHE A  85     -49.940 -34.417  19.274  1.00 31.33           H  
ATOM   1139  HB3 PHE A  85     -49.551 -34.498  17.574  1.00 31.33           H  
ATOM   1140  O   PHE A  85     -52.275 -32.692  18.784  1.00 31.33           O  
ATOM   1141  CG  PHE A  85     -49.648 -36.410  18.591  1.00 31.33           C  
ATOM   1142  CD1 PHE A  85     -49.980 -37.068  19.792  1.00 31.33           C  
ATOM   1143  HD1 PHE A  85     -50.508 -36.533  20.568  1.00 31.33           H  
ATOM   1144  CD2 PHE A  85     -48.930 -37.114  17.603  1.00 31.33           C  
ATOM   1145  HD2 PHE A  85     -48.634 -36.623  16.688  1.00 31.33           H  
ATOM   1146  CE1 PHE A  85     -49.636 -38.419  19.985  1.00 31.33           C  
ATOM   1147  HE1 PHE A  85     -49.898 -38.915  20.908  1.00 31.33           H  
ATOM   1148  CE2 PHE A  85     -48.602 -38.469  17.786  1.00 31.33           C  
ATOM   1149  HE2 PHE A  85     -48.077 -39.001  17.006  1.00 31.33           H  
ATOM   1150  CZ  PHE A  85     -48.960 -39.126  18.975  1.00 31.33           C  
ATOM   1151  HZ  PHE A  85     -48.705 -40.166  19.115  1.00 31.33           H  
ATOM   1152  N   TYR A  86     -53.141 -34.434  19.913  1.00 35.20           N  
ATOM   1153  H   TYR A  86     -53.113 -35.440  20.002  1.00 35.20           H  
ATOM   1154  CA  TYR A  86     -53.900 -33.735  20.971  1.00 35.20           C  
ATOM   1155  HA  TYR A  86     -54.504 -32.943  20.530  1.00 35.20           H  
ATOM   1156  C   TYR A  86     -52.931 -33.112  22.011  1.00 35.20           C  
ATOM   1157  CB  TYR A  86     -54.815 -34.801  21.605  1.00 35.20           C  
ATOM   1158  HB2 TYR A  86     -54.224 -35.691  21.817  1.00 35.20           H  
ATOM   1159  HB3 TYR A  86     -55.156 -34.446  22.577  1.00 35.20           H  
ATOM   1160  O   TYR A  86     -51.888 -33.701  22.268  1.00 35.20           O  
ATOM   1161  CG  TYR A  86     -56.032 -35.218  20.782  1.00 35.20           C  
ATOM   1162  CD1 TYR A  86     -57.312 -34.755  21.149  1.00 35.20           C  
ATOM   1163  HD1 TYR A  86     -57.424 -34.085  21.989  1.00 35.20           H  
ATOM   1164  CD2 TYR A  86     -55.909 -36.109  19.693  1.00 35.20           C  
ATOM   1165  HD2 TYR A  86     -54.940 -36.491  19.409  1.00 35.20           H  
ATOM   1166  CE1 TYR A  86     -58.457 -35.168  20.444  1.00 35.20           C  
ATOM   1167  HE1 TYR A  86     -59.431 -34.805  20.740  1.00 35.20           H  
ATOM   1168  CE2 TYR A  86     -57.053 -36.524  18.981  1.00 35.20           C  
ATOM   1169  HE2 TYR A  86     -56.968 -37.205  18.147  1.00 35.20           H  
ATOM   1170  OH  TYR A  86     -59.435 -36.475  18.687  1.00 35.20           O  
ATOM   1171  HH  TYR A  86     -60.230 -36.036  18.998  1.00 35.20           H  
ATOM   1172  CZ  TYR A  86     -58.330 -36.058  19.358  1.00 35.20           C  
ATOM   1173  N   SER A  87     -53.089 -31.891  22.548  1.00 30.32           N  
ATOM   1174  H   SER A  87     -52.173 -31.543  22.795  1.00 30.32           H  
ATOM   1175  CA  SER A  87     -54.146 -31.259  23.379  1.00 30.32           C  
ATOM   1176  HA  SER A  87     -53.926 -30.195  23.294  1.00 30.32           H  
ATOM   1177  C   SER A  87     -54.100 -31.558  24.897  1.00 30.32           C  
ATOM   1178  CB  SER A  87     -55.581 -31.368  22.829  1.00 30.32           C  
ATOM   1179  HB2 SER A  87     -56.104 -30.442  23.069  1.00 30.32           H  
ATOM   1180  HB3 SER A  87     -55.568 -31.467  21.743  1.00 30.32           H  
ATOM   1181  O   SER A  87     -54.503 -32.640  25.308  1.00 30.32           O  
ATOM   1182  OG  SER A  87     -56.315 -32.429  23.410  1.00 30.32           O  
ATOM   1183  HG  SER A  87     -55.839 -32.729  24.188  1.00 30.32           H  
ATOM   1184  N   THR A  88     -53.741 -30.544  25.701  1.00 34.52           N  
ATOM   1185  H   THR A  88     -53.201 -29.811  25.265  1.00 34.52           H  
ATOM   1186  CA  THR A  88     -54.227 -30.190  27.070  1.00 34.52           C  
ATOM   1187  HA  THR A  88     -55.307 -30.049  27.039  1.00 34.52           H  
ATOM   1188  C   THR A  88     -53.541 -28.857  27.426  1.00 34.52           C  
ATOM   1189  CB  THR A  88     -53.870 -31.200  28.186  1.00 34.52           C  
ATOM   1190  HB  THR A  88     -53.679 -30.644  29.104  1.00 34.52           H  
ATOM   1191  O   THR A  88     -52.322 -28.798  27.334  1.00 34.52           O  
ATOM   1192  CG2 THR A  88     -55.015 -32.165  28.497  1.00 34.52           C  
ATOM   1193 HG21 THR A  88     -54.719 -32.809  29.325  1.00 34.52           H  
ATOM   1194 HG22 THR A  88     -55.902 -31.604  28.789  1.00 34.52           H  
ATOM   1195 HG23 THR A  88     -55.245 -32.789  27.633  1.00 34.52           H  
ATOM   1196  OG1 THR A  88     -52.715 -31.949  27.888  1.00 34.52           O  
ATOM   1197  HG1 THR A  88     -51.995 -31.322  27.790  1.00 34.52           H  
ATOM   1198  N   GLN A  89     -54.197 -27.702  27.595  1.00 33.01           N  
ATOM   1199  H   GLN A  89     -53.555 -26.949  27.395  1.00 33.01           H  
ATOM   1200  CA  GLN A  89     -55.199 -27.272  28.592  1.00 33.01           C  
ATOM   1201  HA  GLN A  89     -55.376 -26.228  28.337  1.00 33.01           H  
ATOM   1202  C   GLN A  89     -54.711 -27.218  30.056  1.00 33.01           C  
ATOM   1203  CB  GLN A  89     -56.587 -27.941  28.491  1.00 33.01           C  
ATOM   1204  HB2 GLN A  89     -57.116 -27.747  29.424  1.00 33.01           H  
ATOM   1205  HB3 GLN A  89     -56.498 -29.024  28.406  1.00 33.01           H  
ATOM   1206  O   GLN A  89     -54.261 -28.222  30.594  1.00 33.01           O  
ATOM   1207  CG  GLN A  89     -57.462 -27.373  27.361  1.00 33.01           C  
ATOM   1208  HG2 GLN A  89     -57.427 -26.284  27.395  1.00 33.01           H  
ATOM   1209  HG3 GLN A  89     -57.067 -27.697  26.398  1.00 33.01           H  
ATOM   1210  CD  GLN A  89     -58.930 -27.797  27.465  1.00 33.01           C  
ATOM   1211  NE2 GLN A  89     -59.827 -27.139  26.763  1.00 33.01           N  
ATOM   1212 HE21 GLN A  89     -60.780 -27.460  26.860  1.00 33.01           H  
ATOM   1213 HE22 GLN A  89     -59.561 -26.375  26.158  1.00 33.01           H  
ATOM   1214  OE1 GLN A  89     -59.312 -28.712  28.172  1.00 33.01           O  
ATOM   1215  N   GLN A  90     -54.997 -26.059  30.679  1.00 34.66           N  
ATOM   1216  H   GLN A  90     -55.285 -25.304  30.074  1.00 34.66           H  
ATOM   1217  CA  GLN A  90     -55.010 -25.720  32.119  1.00 34.66           C  
ATOM   1218  HA  GLN A  90     -55.562 -24.782  32.163  1.00 34.66           H  
ATOM   1219  C   GLN A  90     -53.670 -25.350  32.794  1.00 34.66           C  
ATOM   1220  CB  GLN A  90     -55.879 -26.717  32.914  1.00 34.66           C  
ATOM   1221  HB2 GLN A  90     -55.509 -27.731  32.764  1.00 34.66           H  
ATOM   1222  HB3 GLN A  90     -55.815 -26.491  33.978  1.00 34.66           H  
ATOM   1223  O   GLN A  90     -52.606 -25.791  32.381  1.00 34.66           O  
ATOM   1224  CG  GLN A  90     -57.356 -26.615  32.484  1.00 34.66           C  
ATOM   1225  HG2 GLN A  90     -57.752 -25.659  32.827  1.00 34.66           H  
ATOM   1226  HG3 GLN A  90     -57.437 -26.635  31.397  1.00 34.66           H  
ATOM   1227  CD  GLN A  90     -58.252 -27.729  33.015  1.00 34.66           C  
ATOM   1228  NE2 GLN A  90     -59.553 -27.570  32.920  1.00 34.66           N  
ATOM   1229 HE21 GLN A  90     -59.949 -26.730  32.523  1.00 34.66           H  
ATOM   1230 HE22 GLN A  90     -60.105 -28.342  33.267  1.00 34.66           H  
ATOM   1231  OE1 GLN A  90     -57.832 -28.762  33.503  1.00 34.66           O  
ATOM   1232  N   ILE A  91     -53.787 -24.514  33.846  1.00 36.14           N  
ATOM   1233  H   ILE A  91     -54.730 -24.309  34.142  1.00 36.14           H  
ATOM   1234  CA  ILE A  91     -52.746 -23.710  34.531  1.00 36.14           C  
ATOM   1235  HA  ILE A  91     -53.219 -23.312  35.429  1.00 36.14           H  
ATOM   1236  C   ILE A  91     -52.284 -22.496  33.686  1.00 36.14           C  
ATOM   1237  CB  ILE A  91     -51.556 -24.564  35.048  1.00 36.14           C  
ATOM   1238  HB  ILE A  91     -50.937 -24.841  34.195  1.00 36.14           H  
ATOM   1239  O   ILE A  91     -51.397 -22.613  32.851  1.00 36.14           O  
ATOM   1240  CG1 ILE A  91     -51.988 -25.866  35.769  1.00 36.14           C  
ATOM   1241 HG12 ILE A  91     -52.421 -25.623  36.739  1.00 36.14           H  
ATOM   1242 HG13 ILE A  91     -52.747 -26.389  35.188  1.00 36.14           H  
ATOM   1243  CG2 ILE A  91     -50.705 -23.706  36.007  1.00 36.14           C  
ATOM   1244 HG21 ILE A  91     -51.290 -23.414  36.879  1.00 36.14           H  
ATOM   1245 HG22 ILE A  91     -50.356 -22.804  35.503  1.00 36.14           H  
ATOM   1246 HG23 ILE A  91     -49.822 -24.255  36.334  1.00 36.14           H  
ATOM   1247  CD1 ILE A  91     -50.835 -26.863  35.957  1.00 36.14           C  
ATOM   1248 HD11 ILE A  91     -50.083 -26.460  36.636  1.00 36.14           H  
ATOM   1249 HD12 ILE A  91     -51.227 -27.787  36.382  1.00 36.14           H  
ATOM   1250 HD13 ILE A  91     -50.377 -27.085  34.993  1.00 36.14           H  
ATOM   1251  N   GLY A  92     -52.848 -21.290  33.813  1.00 29.77           N  
ATOM   1252  H   GLY A  92     -52.439 -20.590  33.210  1.00 29.77           H  
ATOM   1253  CA  GLY A  92     -53.877 -20.832  34.754  1.00 29.77           C  
ATOM   1254  HA2 GLY A  92     -54.376 -19.955  34.343  1.00 29.77           H  
ATOM   1255  HA3 GLY A  92     -54.634 -21.605  34.888  1.00 29.77           H  
ATOM   1256  C   GLY A  92     -53.318 -20.473  36.135  1.00 29.77           C  
ATOM   1257  O   GLY A  92     -53.159 -21.370  36.950  1.00 29.77           O  
ATOM   1258  N   GLU A  93     -53.067 -19.175  36.352  1.00 33.32           N  
ATOM   1259  H   GLU A  93     -53.212 -18.565  35.560  1.00 33.32           H  
ATOM   1260  CA  GLU A  93     -53.037 -18.473  37.656  1.00 33.32           C  
ATOM   1261  HA  GLU A  93     -52.608 -17.485  37.491  1.00 33.32           H  
ATOM   1262  C   GLU A  93     -52.211 -19.117  38.796  1.00 33.32           C  
ATOM   1263  CB  GLU A  93     -54.495 -18.235  38.110  1.00 33.32           C  
ATOM   1264  HB2 GLU A  93     -54.489 -17.733  39.078  1.00 33.32           H  
ATOM   1265  HB3 GLU A  93     -54.980 -19.204  38.232  1.00 33.32           H  
ATOM   1266  O   GLU A  93     -52.708 -20.022  39.456  1.00 33.32           O  
ATOM   1267  CG  GLU A  93     -55.311 -17.377  37.123  1.00 33.32           C  
ATOM   1268  HG2 GLU A  93     -55.186 -17.757  36.109  1.00 33.32           H  
ATOM   1269  HG3 GLU A  93     -54.914 -16.362  37.141  1.00 33.32           H  
ATOM   1270  CD  GLU A  93     -56.818 -17.370  37.434  1.00 33.32           C  
ATOM   1271  OE1 GLU A  93     -57.412 -16.270  37.389  1.00 33.32           O  
ATOM   1272  OE2 GLU A  93     -57.385 -18.470  37.628  1.00 33.32           O  
ATOM   1273  N   ASN A  94     -50.985 -18.616  39.061  1.00 40.58           N  
ATOM   1274  H   ASN A  94     -50.606 -17.977  38.377  1.00 40.58           H  
ATOM   1275  CA  ASN A  94     -50.295 -18.631  40.384  1.00 40.58           C  
ATOM   1276  HA  ASN A  94     -50.831 -17.945  41.040  1.00 40.58           H  
ATOM   1277  C   ASN A  94     -48.846 -18.066  40.326  1.00 40.58           C  
ATOM   1278  CB  ASN A  94     -50.321 -20.040  41.043  1.00 40.58           C  
ATOM   1279  HB2 ASN A  94     -49.455 -20.199  41.685  1.00 40.58           H  
ATOM   1280  HB3 ASN A  94     -50.304 -20.809  40.271  1.00 40.58           H  
ATOM   1281  O   ASN A  94     -47.905 -18.715  40.773  1.00 40.58           O  
ATOM   1282  CG  ASN A  94     -51.506 -20.257  41.971  1.00 40.58           C  
ATOM   1283  ND2 ASN A  94     -51.845 -21.495  42.241  1.00 40.58           N  
ATOM   1284 HD21 ASN A  94     -51.428 -22.240  41.702  1.00 40.58           H  
ATOM   1285 HD22 ASN A  94     -52.696 -21.581  42.779  1.00 40.58           H  
ATOM   1286  OD1 ASN A  94     -52.124 -19.350  42.502  1.00 40.58           O  
ATOM   1287  N   LEU A  95     -48.624 -16.881  39.738  1.00 37.53           N  
ATOM   1288  H   LEU A  95     -49.416 -16.349  39.406  1.00 37.53           H  
ATOM   1289  CA  LEU A  95     -47.292 -16.226  39.711  1.00 37.53           C  
ATOM   1290  HA  LEU A  95     -46.751 -16.571  40.591  1.00 37.53           H  
ATOM   1291  C   LEU A  95     -47.364 -14.698  39.934  1.00 37.53           C  
ATOM   1292  CB  LEU A  95     -46.489 -16.691  38.468  1.00 37.53           C  
ATOM   1293  HB2 LEU A  95     -47.183 -17.102  37.735  1.00 37.53           H  
ATOM   1294  HB3 LEU A  95     -45.989 -15.848  37.991  1.00 37.53           H  
ATOM   1295  O   LEU A  95     -46.563 -13.925  39.418  1.00 37.53           O  
ATOM   1296  CG  LEU A  95     -45.422 -17.757  38.808  1.00 37.53           C  
ATOM   1297  HG  LEU A  95     -45.833 -18.504  39.488  1.00 37.53           H  
ATOM   1298  CD1 LEU A  95     -44.985 -18.499  37.545  1.00 37.53           C  
ATOM   1299 HD11 LEU A  95     -45.846 -18.996  37.099  1.00 37.53           H  
ATOM   1300 HD12 LEU A  95     -44.560 -17.794  36.831  1.00 37.53           H  
ATOM   1301 HD13 LEU A  95     -44.239 -19.251  37.803  1.00 37.53           H  
ATOM   1302  CD2 LEU A  95     -44.179 -17.144  39.457  1.00 37.53           C  
ATOM   1303 HD21 LEU A  95     -43.723 -16.416  38.786  1.00 37.53           H  
ATOM   1304 HD22 LEU A  95     -43.458 -17.927  39.693  1.00 37.53           H  
ATOM   1305 HD23 LEU A  95     -44.456 -16.641  40.384  1.00 37.53           H  
ATOM   1306  N   ALA A  96     -48.342 -14.288  40.740  1.00 31.90           N  
ATOM   1307  H   ALA A  96     -48.908 -15.005  41.172  1.00 31.90           H  
ATOM   1308  CA  ALA A  96     -48.376 -13.024  41.468  1.00 31.90           C  
ATOM   1309  HA  ALA A  96     -47.396 -12.548  41.423  1.00 31.90           H  
ATOM   1310  C   ALA A  96     -48.684 -13.359  42.940  1.00 31.90           C  
ATOM   1311  CB  ALA A  96     -49.414 -12.088  40.836  1.00 31.90           C  
ATOM   1312  HB1 ALA A  96     -49.147 -11.889  39.798  1.00 31.90           H  
ATOM   1313  HB2 ALA A  96     -49.439 -11.147  41.385  1.00 31.90           H  
ATOM   1314  HB3 ALA A  96     -50.401 -12.548  40.878  1.00 31.90           H  
ATOM   1315  O   ALA A  96     -49.315 -14.384  43.194  1.00 31.90           O  
ATOM   1316  N   ASP A  97     -48.233 -12.513  43.868  1.00 34.28           N  
ATOM   1317  H   ASP A  97     -47.850 -11.632  43.554  1.00 34.28           H  
ATOM   1318  CA  ASP A  97     -48.215 -12.731  45.326  1.00 34.28           C  
ATOM   1319  HA  ASP A  97     -47.740 -11.847  45.751  1.00 34.28           H  
ATOM   1320  C   ASP A  97     -47.332 -13.895  45.822  1.00 34.28           C  
ATOM   1321  CB  ASP A  97     -49.634 -12.751  45.936  1.00 34.28           C  
ATOM   1322  HB2 ASP A  97     -49.552 -13.040  46.984  1.00 34.28           H  
ATOM   1323  HB3 ASP A  97     -50.249 -13.500  45.436  1.00 34.28           H  
ATOM   1324  O   ASP A  97     -47.818 -14.941  46.246  1.00 34.28           O  
ATOM   1325  CG  ASP A  97     -50.347 -11.396  45.905  1.00 34.28           C  
ATOM   1326  OD1 ASP A  97     -49.655 -10.361  45.747  1.00 34.28           O  
ATOM   1327  OD2 ASP A  97     -51.585 -11.391  46.094  1.00 34.28           O  
ATOM   1328  N   ASP A  98     -46.021 -13.639  45.916  1.00 38.12           N  
ATOM   1329  H   ASP A  98     -45.649 -12.824  45.450  1.00 38.12           H  
ATOM   1330  CA  ASP A  98     -45.264 -14.099  47.088  1.00 38.12           C  
ATOM   1331  HA  ASP A  98     -45.990 -14.164  47.898  1.00 38.12           H  
ATOM   1332  C   ASP A  98     -44.211 -13.049  47.509  1.00 38.12           C  
ATOM   1333  CB  ASP A  98     -44.669 -15.514  46.882  1.00 38.12           C  
ATOM   1334  HB2 ASP A  98     -45.128 -15.972  46.006  1.00 38.12           H  
ATOM   1335  HB3 ASP A  98     -43.600 -15.434  46.682  1.00 38.12           H  
ATOM   1336  O   ASP A  98     -43.390 -12.627  46.699  1.00 38.12           O  
ATOM   1337  CG  ASP A  98     -44.892 -16.463  48.077  1.00 38.12           C  
ATOM   1338  OD1 ASP A  98     -45.312 -15.988  49.162  1.00 38.12           O  
ATOM   1339  OD2 ASP A  98     -44.619 -17.676  47.909  1.00 38.12           O  
ATOM   1340  N   SER A  99     -44.308 -12.605  48.771  1.00 37.54           N  
ATOM   1341  H   SER A  99     -45.022 -13.091  49.295  1.00 37.54           H  
ATOM   1342  CA  SER A  99     -43.345 -11.837  49.603  1.00 37.54           C  
ATOM   1343  HA  SER A  99     -43.947 -11.222  50.273  1.00 37.54           H  
ATOM   1344  C   SER A  99     -42.323 -10.901  48.906  1.00 37.54           C  
ATOM   1345  CB  SER A  99     -42.594 -12.848  50.476  1.00 37.54           C  
ATOM   1346  HB2 SER A  99     -41.898 -12.325  51.132  1.00 37.54           H  
ATOM   1347  HB3 SER A  99     -43.306 -13.398  51.092  1.00 37.54           H  
ATOM   1348  O   SER A  99     -41.403 -11.366  48.244  1.00 37.54           O  
ATOM   1349  OG  SER A  99     -41.878 -13.762  49.674  1.00 37.54           O  
ATOM   1350  HG  SER A  99     -41.580 -13.281  48.899  1.00 37.54           H  
ATOM   1351  N   ALA A 100     -42.355  -9.567  49.029  1.00 31.23           N  
ATOM   1352  H   ALA A 100     -41.845  -9.161  48.257  1.00 31.23           H  
ATOM   1353  CA  ALA A 100     -42.283  -8.737  50.248  1.00 31.23           C  
ATOM   1354  HA  ALA A 100     -42.155  -7.721  49.874  1.00 31.23           H  
ATOM   1355  C   ALA A 100     -41.051  -9.012  51.149  1.00 31.23           C  
ATOM   1356  CB  ALA A 100     -43.606  -8.714  51.031  1.00 31.23           C  
ATOM   1357  HB1 ALA A 100     -44.447  -8.631  50.342  1.00 31.23           H  
ATOM   1358  HB2 ALA A 100     -43.613  -7.857  51.704  1.00 31.23           H  
ATOM   1359  HB3 ALA A 100     -43.705  -9.618  51.631  1.00 31.23           H  
ATOM   1360  O   ALA A 100     -40.880 -10.131  51.617  1.00 31.23           O  
ATOM   1361  N   MET A 101     -40.292  -7.947  51.480  1.00 41.15           N  
ATOM   1362  H   MET A 101     -40.579  -7.072  51.066  1.00 41.15           H  
ATOM   1363  CA  MET A 101     -38.933  -7.936  52.082  1.00 41.15           C  
ATOM   1364  HA  MET A 101     -38.727  -6.895  52.332  1.00 41.15           H  
ATOM   1365  C   MET A 101     -37.822  -8.377  51.097  1.00 41.15           C  
ATOM   1366  CB  MET A 101     -38.866  -8.726  53.407  1.00 41.15           C  
ATOM   1367  HB2 MET A 101     -39.054  -9.785  53.226  1.00 41.15           H  
ATOM   1368  HB3 MET A 101     -37.852  -8.652  53.801  1.00 41.15           H  
ATOM   1369  O   MET A 101     -37.993  -9.361  50.397  1.00 41.15           O  
ATOM   1370  CG  MET A 101     -39.809  -8.218  54.500  1.00 41.15           C  
ATOM   1371  HG2 MET A 101     -40.838  -8.269  54.146  1.00 41.15           H  
ATOM   1372  HG3 MET A 101     -39.561  -7.177  54.705  1.00 41.15           H  
ATOM   1373  SD  MET A 101     -39.676  -9.171  56.042  1.00 41.15           S  
ATOM   1374  CE  MET A 101     -40.041  -7.880  57.256  1.00 41.15           C  
ATOM   1375  HE1 MET A 101     -41.030  -7.467  57.062  1.00 41.15           H  
ATOM   1376  HE2 MET A 101     -40.013  -8.308  58.258  1.00 41.15           H  
ATOM   1377  HE3 MET A 101     -39.294  -7.089  57.181  1.00 41.15           H  
ATOM   1378  N   THR A 102     -36.668  -7.708  50.973  1.00 38.44           N  
ATOM   1379  H   THR A 102     -36.064  -8.083  50.255  1.00 38.44           H  
ATOM   1380  CA  THR A 102     -36.028  -6.656  51.798  1.00 38.44           C  
ATOM   1381  HA  THR A 102     -36.726  -6.257  52.534  1.00 38.44           H  
ATOM   1382  C   THR A 102     -35.498  -5.483  50.961  1.00 38.44           C  
ATOM   1383  CB  THR A 102     -34.805  -7.224  52.545  1.00 38.44           C  
ATOM   1384  HB  THR A 102     -34.224  -6.404  52.968  1.00 38.44           H  
ATOM   1385  O   THR A 102     -35.091  -5.664  49.818  1.00 38.44           O  
ATOM   1386  CG2 THR A 102     -35.189  -8.164  53.685  1.00 38.44           C  
ATOM   1387 HG21 THR A 102     -35.678  -9.052  53.286  1.00 38.44           H  
ATOM   1388 HG22 THR A 102     -35.841  -7.645  54.388  1.00 38.44           H  
ATOM   1389 HG23 THR A 102     -34.282  -8.470  54.207  1.00 38.44           H  
ATOM   1390  OG1 THR A 102     -33.989  -7.968  51.670  1.00 38.44           O  
ATOM   1391  HG1 THR A 102     -33.539  -7.341  51.099  1.00 38.44           H  
ATOM   1392  N   THR A 103     -35.451  -4.296  51.569  1.00 36.78           N  
ATOM   1393  H   THR A 103     -35.743  -4.224  52.533  1.00 36.78           H  
ATOM   1394  CA  THR A 103     -34.687  -3.127  51.100  1.00 36.78           C  
ATOM   1395  HA  THR A 103     -34.853  -2.980  50.033  1.00 36.78           H  
ATOM   1396  C   THR A 103     -33.169  -3.315  51.309  1.00 36.78           C  
ATOM   1397  CB  THR A 103     -35.186  -1.878  51.862  1.00 36.78           C  
ATOM   1398  HB  THR A 103     -34.549  -1.024  51.633  1.00 36.78           H  
ATOM   1399  O   THR A 103     -32.744  -4.356  51.809  1.00 36.78           O  
ATOM   1400  CG2 THR A 103     -36.616  -1.500  51.471  1.00 36.78           C  
ATOM   1401 HG21 THR A 103     -36.664  -1.320  50.398  1.00 36.78           H  
ATOM   1402 HG22 THR A 103     -36.900  -0.589  51.997  1.00 36.78           H  
ATOM   1403 HG23 THR A 103     -37.308  -2.299  51.739  1.00 36.78           H  
ATOM   1404  OG1 THR A 103     -35.184  -2.108  53.254  1.00 36.78           O  
ATOM   1405  HG1 THR A 103     -34.350  -1.744  53.561  1.00 36.78           H  
ATOM   1406  N   ASP A 104     -32.384  -2.281  50.977  1.00 40.04           N  
ATOM   1407  H   ASP A 104     -32.853  -1.452  50.642  1.00 40.04           H  
ATOM   1408  CA  ASP A 104     -30.981  -2.064  51.393  1.00 40.04           C  
ATOM   1409  HA  ASP A 104     -30.824  -0.994  51.260  1.00 40.04           H  
ATOM   1410  C   ASP A 104     -29.885  -2.705  50.505  1.00 40.04           C  
ATOM   1411  CB  ASP A 104     -30.770  -2.275  52.916  1.00 40.04           C  
ATOM   1412  HB2 ASP A 104     -30.722  -3.345  53.121  1.00 40.04           H  
ATOM   1413  HB3 ASP A 104     -29.801  -1.853  53.185  1.00 40.04           H  
ATOM   1414  O   ASP A 104     -29.004  -3.410  50.994  1.00 40.04           O  
ATOM   1415  CG  ASP A 104     -31.830  -1.653  53.846  1.00 40.04           C  
ATOM   1416  OD1 ASP A 104     -32.656  -0.824  53.389  1.00 40.04           O  
ATOM   1417  OD2 ASP A 104     -31.860  -2.037  55.036  1.00 40.04           O  
ATOM   1418  N   ALA A 105     -29.895  -2.409  49.195  1.00 38.83           N  
ATOM   1419  H   ALA A 105     -30.681  -1.889  48.832  1.00 38.83           H  
ATOM   1420  CA  ALA A 105     -28.757  -2.680  48.292  1.00 38.83           C  
ATOM   1421  HA  ALA A 105     -27.869  -2.854  48.900  1.00 38.83           H  
ATOM   1422  C   ALA A 105     -28.381  -1.516  47.341  1.00 38.83           C  
ATOM   1423  CB  ALA A 105     -29.034  -3.975  47.521  1.00 38.83           C  
ATOM   1424  HB1 ALA A 105     -28.170  -4.221  46.903  1.00 38.83           H  
ATOM   1425  HB2 ALA A 105     -29.905  -3.845  46.878  1.00 38.83           H  
ATOM   1426  HB3 ALA A 105     -29.215  -4.790  48.222  1.00 38.83           H  
ATOM   1427  O   ALA A 105     -27.221  -1.409  46.949  1.00 38.83           O  
ATOM   1428  N   ASP A 106     -29.301  -0.593  47.035  1.00 41.63           N  
ATOM   1429  H   ASP A 106     -30.263  -0.766  47.288  1.00 41.63           H  
ATOM   1430  CA  ASP A 106     -29.062   0.539  46.113  1.00 41.63           C  
ATOM   1431  HA  ASP A 106     -28.335   0.218  45.367  1.00 41.63           H  
ATOM   1432  C   ASP A 106     -28.440   1.788  46.787  1.00 41.63           C  
ATOM   1433  CB  ASP A 106     -30.358   0.868  45.345  1.00 41.63           C  
ATOM   1434  HB2 ASP A 106     -30.193   1.739  44.711  1.00 41.63           H  
ATOM   1435  HB3 ASP A 106     -31.141   1.116  46.062  1.00 41.63           H  
ATOM   1436  O   ASP A 106     -28.547   2.893  46.268  1.00 41.63           O  
ATOM   1437  CG  ASP A 106     -30.827  -0.273  44.435  1.00 41.63           C  
ATOM   1438  OD1 ASP A 106     -29.966  -0.893  43.772  1.00 41.63           O  
ATOM   1439  OD2 ASP A 106     -32.050  -0.541  44.442  1.00 41.63           O  
ATOM   1440  N   ALA A 107     -27.799   1.642  47.956  1.00 45.25           N  
ATOM   1441  H   ALA A 107     -27.724   0.705  48.327  1.00 45.25           H  
ATOM   1442  CA  ALA A 107     -27.279   2.767  48.754  1.00 45.25           C  
ATOM   1443  HA  ALA A 107     -27.510   3.701  48.241  1.00 45.25           H  
ATOM   1444  C   ALA A 107     -25.746   2.784  48.958  1.00 45.25           C  
ATOM   1445  CB  ALA A 107     -28.038   2.796  50.088  1.00 45.25           C  
ATOM   1446  HB1 ALA A 107     -29.110   2.862  49.900  1.00 45.25           H  
ATOM   1447  HB2 ALA A 107     -27.727   3.668  50.663  1.00 45.25           H  
ATOM   1448  HB3 ALA A 107     -27.820   1.894  50.660  1.00 45.25           H  
ATOM   1449  O   ALA A 107     -25.217   3.767  49.472  1.00 45.25           O  
ATOM   1450  N   GLU A 108     -25.012   1.734  48.566  1.00 45.97           N  
ATOM   1451  H   GLU A 108     -25.488   0.932  48.176  1.00 45.97           H  
ATOM   1452  CA  GLU A 108     -23.548   1.650  48.776  1.00 45.97           C  
ATOM   1453  HA  GLU A 108     -23.251   2.404  49.506  1.00 45.97           H  
ATOM   1454  C   GLU A 108     -22.704   1.969  47.524  1.00 45.97           C  
ATOM   1455  CB  GLU A 108     -23.162   0.289  49.387  1.00 45.97           C  
ATOM   1456  HB2 GLU A 108     -22.074   0.218  49.404  1.00 45.97           H  
ATOM   1457  HB3 GLU A 108     -23.549  -0.515  48.760  1.00 45.97           H  
ATOM   1458  O   GLU A 108     -21.484   2.126  47.620  1.00 45.97           O  
ATOM   1459  CG  GLU A 108     -23.669   0.122  50.832  1.00 45.97           C  
ATOM   1460  HG2 GLU A 108     -23.449   1.036  51.382  1.00 45.97           H  
ATOM   1461  HG3 GLU A 108     -24.752  -0.006  50.816  1.00 45.97           H  
ATOM   1462  CD  GLU A 108     -23.022  -1.069  51.568  1.00 45.97           C  
ATOM   1463  OE1 GLU A 108     -22.864  -0.969  52.808  1.00 45.97           O  
ATOM   1464  OE2 GLU A 108     -22.676  -2.073  50.903  1.00 45.97           O  
ATOM   1465  N   VAL A 109     -23.329   2.102  46.346  1.00 40.78           N  
ATOM   1466  H   VAL A 109     -24.331   1.978  46.322  1.00 40.78           H  
ATOM   1467  CA  VAL A 109     -22.615   2.399  45.087  1.00 40.78           C  
ATOM   1468  HA  VAL A 109     -21.602   2.004  45.170  1.00 40.78           H  
ATOM   1469  C   VAL A 109     -22.446   3.908  44.860  1.00 40.78           C  
ATOM   1470  CB  VAL A 109     -23.262   1.672  43.890  1.00 40.78           C  
ATOM   1471  HB  VAL A 109     -24.289   2.018  43.772  1.00 40.78           H  
ATOM   1472  O   VAL A 109     -21.383   4.327  44.411  1.00 40.78           O  
ATOM   1473  CG1 VAL A 109     -22.503   1.917  42.578  1.00 40.78           C  
ATOM   1474 HG11 VAL A 109     -22.964   1.350  41.770  1.00 40.78           H  
ATOM   1475 HG12 VAL A 109     -21.459   1.621  42.686  1.00 40.78           H  
ATOM   1476 HG13 VAL A 109     -22.548   2.974  42.315  1.00 40.78           H  
ATOM   1477  CG2 VAL A 109     -23.272   0.151  44.122  1.00 40.78           C  
ATOM   1478 HG21 VAL A 109     -22.256  -0.211  44.283  1.00 40.78           H  
ATOM   1479 HG22 VAL A 109     -23.884  -0.095  44.989  1.00 40.78           H  
ATOM   1480 HG23 VAL A 109     -23.704  -0.351  43.256  1.00 40.78           H  
ATOM   1481  N   GLU A 110     -23.420   4.738  45.248  1.00 45.46           N  
ATOM   1482  H   GLU A 110     -24.300   4.359  45.568  1.00 45.46           H  
ATOM   1483  CA  GLU A 110     -23.292   6.207  45.174  1.00 45.46           C  
ATOM   1484  HA  GLU A 110     -22.761   6.469  44.259  1.00 45.46           H  
ATOM   1485  C   GLU A 110     -22.437   6.783  46.323  1.00 45.46           C  
ATOM   1486  CB  GLU A 110     -24.685   6.861  45.080  1.00 45.46           C  
ATOM   1487  HB2 GLU A 110     -25.301   6.525  45.914  1.00 45.46           H  
ATOM   1488  HB3 GLU A 110     -24.568   7.943  45.142  1.00 45.46           H  
ATOM   1489  O   GLU A 110     -21.706   7.750  46.129  1.00 45.46           O  
ATOM   1490  CG  GLU A 110     -25.368   6.514  43.741  1.00 45.46           C  
ATOM   1491  HG2 GLU A 110     -24.675   6.752  42.933  1.00 45.46           H  
ATOM   1492  HG3 GLU A 110     -25.556   5.441  43.707  1.00 45.46           H  
ATOM   1493  CD  GLU A 110     -26.695   7.256  43.502  1.00 45.46           C  
ATOM   1494  OE1 GLU A 110     -26.976   7.560  42.319  1.00 45.46           O  
ATOM   1495  OE2 GLU A 110     -27.435   7.482  44.487  1.00 45.46           O  
ATOM   1496  N   ALA A 111     -22.389   6.123  47.488  1.00 44.09           N  
ATOM   1497  H   ALA A 111     -23.002   5.329  47.608  1.00 44.09           H  
ATOM   1498  CA  ALA A 111     -21.591   6.564  48.641  1.00 44.09           C  
ATOM   1499  HA  ALA A 111     -21.809   7.618  48.811  1.00 44.09           H  
ATOM   1500  C   ALA A 111     -20.056   6.461  48.459  1.00 44.09           C  
ATOM   1501  CB  ALA A 111     -22.065   5.777  49.869  1.00 44.09           C  
ATOM   1502  HB1 ALA A 111     -23.138   5.911  50.004  1.00 44.09           H  
ATOM   1503  HB2 ALA A 111     -21.848   4.717  49.739  1.00 44.09           H  
ATOM   1504  HB3 ALA A 111     -21.550   6.142  50.758  1.00 44.09           H  
ATOM   1505  O   ALA A 111     -19.304   6.925  49.315  1.00 44.09           O  
ATOM   1506  N   ASN A 112     -19.574   5.860  47.363  1.00 48.72           N  
ATOM   1507  H   ASN A 112     -20.245   5.529  46.684  1.00 48.72           H  
ATOM   1508  CA  ASN A 112     -18.147   5.801  47.015  1.00 48.72           C  
ATOM   1509  HA  ASN A 112     -17.557   6.023  47.905  1.00 48.72           H  
ATOM   1510  C   ASN A 112     -17.718   6.872  45.989  1.00 48.72           C  
ATOM   1511  CB  ASN A 112     -17.787   4.370  46.575  1.00 48.72           C  
ATOM   1512  HB2 ASN A 112     -18.542   3.990  45.887  1.00 48.72           H  
ATOM   1513  HB3 ASN A 112     -16.831   4.383  46.052  1.00 48.72           H  
ATOM   1514  O   ASN A 112     -16.540   6.920  45.634  1.00 48.72           O  
ATOM   1515  CG  ASN A 112     -17.623   3.432  47.757  1.00 48.72           C  
ATOM   1516  ND2 ASN A 112     -18.509   2.481  47.943  1.00 48.72           N  
ATOM   1517 HD21 ASN A 112     -18.411   1.945  48.794  1.00 48.72           H  
ATOM   1518 HD22 ASN A 112     -19.389   2.482  47.448  1.00 48.72           H  
ATOM   1519  OD1 ASN A 112     -16.683   3.524  48.530  1.00 48.72           O  
ATOM   1520  N   LEU A 113     -18.639   7.725  45.523  1.00 42.55           N  
ATOM   1521  H   LEU A 113     -19.594   7.638  45.840  1.00 42.55           H  
ATOM   1522  CA  LEU A 113     -18.346   8.826  44.593  1.00 42.55           C  
ATOM   1523  HA  LEU A 113     -17.401   8.618  44.090  1.00 42.55           H  
ATOM   1524  C   LEU A 113     -18.108  10.174  45.299  1.00 42.55           C  
ATOM   1525  CB  LEU A 113     -19.447   8.867  43.515  1.00 42.55           C  
ATOM   1526  HB2 LEU A 113     -19.551   9.884  43.136  1.00 42.55           H  
ATOM   1527  HB3 LEU A 113     -20.402   8.592  43.961  1.00 42.55           H  
ATOM   1528  O   LEU A 113     -17.310  10.965  44.805  1.00 42.55           O  
ATOM   1529  CG  LEU A 113     -19.109   7.921  42.345  1.00 42.55           C  
ATOM   1530  HG  LEU A 113     -18.577   7.047  42.722  1.00 42.55           H  
ATOM   1531  CD1 LEU A 113     -20.363   7.417  41.633  1.00 42.55           C  
ATOM   1532 HD11 LEU A 113     -20.089   6.761  40.807  1.00 42.55           H  
ATOM   1533 HD12 LEU A 113     -20.940   8.263  41.257  1.00 42.55           H  
ATOM   1534 HD13 LEU A 113     -20.977   6.858  42.339  1.00 42.55           H  
ATOM   1535  CD2 LEU A 113     -18.226   8.628  41.311  1.00 42.55           C  
ATOM   1536 HD21 LEU A 113     -17.956   7.933  40.516  1.00 42.55           H  
ATOM   1537 HD22 LEU A 113     -17.318   8.992  41.792  1.00 42.55           H  
ATOM   1538 HD23 LEU A 113     -18.761   9.478  40.887  1.00 42.55           H  
ATOM   1539  N   ASP A 114     -18.664  10.381  46.496  1.00 42.48           N  
ATOM   1540  H   ASP A 114     -19.399   9.751  46.783  1.00 42.48           H  
ATOM   1541  CA  ASP A 114     -18.516  11.636  47.263  1.00 42.48           C  
ATOM   1542  HA  ASP A 114     -18.405  12.463  46.561  1.00 42.48           H  
ATOM   1543  C   ASP A 114     -17.274  11.676  48.186  1.00 42.48           C  
ATOM   1544  CB  ASP A 114     -19.804  11.890  48.068  1.00 42.48           C  
ATOM   1545  HB2 ASP A 114     -19.645  12.747  48.724  1.00 42.48           H  
ATOM   1546  HB3 ASP A 114     -19.999  11.023  48.699  1.00 42.48           H  
ATOM   1547  O   ASP A 114     -17.000  12.680  48.838  1.00 42.48           O  
ATOM   1548  CG  ASP A 114     -21.047  12.191  47.218  1.00 42.48           C  
ATOM   1549  OD1 ASP A 114     -20.897  12.543  46.028  1.00 42.48           O  
ATOM   1550  OD2 ASP A 114     -22.153  12.075  47.795  1.00 42.48           O  
ATOM   1551  N   ALA A 115     -16.495  10.589  48.271  1.00 38.74           N  
ATOM   1552  H   ALA A 115     -16.762   9.794  47.708  1.00 38.74           H  
ATOM   1553  CA  ALA A 115     -15.355  10.459  49.195  1.00 38.74           C  
ATOM   1554  HA  ALA A 115     -15.464  11.213  49.974  1.00 38.74           H  
ATOM   1555  C   ALA A 115     -13.972  10.727  48.556  1.00 38.74           C  
ATOM   1556  CB  ALA A 115     -15.445   9.094  49.890  1.00 38.74           C  
ATOM   1557  HB1 ALA A 115     -15.314   8.297  49.158  1.00 38.74           H  
ATOM   1558  HB2 ALA A 115     -16.421   8.988  50.365  1.00 38.74           H  
ATOM   1559  HB3 ALA A 115     -14.670   9.015  50.651  1.00 38.74           H  
ATOM   1560  O   ALA A 115     -12.941  10.446  49.172  1.00 38.74           O  
ATOM   1561  N   ALA A 116     -13.939  11.245  47.323  1.00 41.07           N  
ATOM   1562  H   ALA A 116     -14.823  11.428  46.871  1.00 41.07           H  
ATOM   1563  CA  ALA A 116     -12.713  11.601  46.596  1.00 41.07           C  
ATOM   1564  HA  ALA A 116     -11.850  11.293  47.186  1.00 41.07           H  
ATOM   1565  C   ALA A 116     -12.542  13.120  46.371  1.00 41.07           C  
ATOM   1566  CB  ALA A 116     -12.680  10.801  45.287  1.00 41.07           C  
ATOM   1567  HB1 ALA A 116     -11.749  11.002  44.757  1.00 41.07           H  
ATOM   1568  HB2 ALA A 116     -13.518  11.096  44.656  1.00 41.07           H  
ATOM   1569  HB3 ALA A 116     -12.750   9.735  45.503  1.00 41.07           H  
ATOM   1570  O   ALA A 116     -11.524  13.542  45.819  1.00 41.07           O  
ATOM   1571  N   GLU A 117     -13.501  13.937  46.820  1.00 35.80           N  
ATOM   1572  H   GLU A 117     -14.311  13.533  47.269  1.00 35.80           H  
ATOM   1573  CA  GLU A 117     -13.511  15.396  46.666  1.00 35.80           C  
ATOM   1574  HA  GLU A 117     -12.614  15.709  46.132  1.00 35.80           H  
ATOM   1575  C   GLU A 117     -13.486  16.126  48.023  1.00 35.80           C  
ATOM   1576  CB  GLU A 117     -14.719  15.855  45.819  1.00 35.80           C  
ATOM   1577  HB2 GLU A 117     -15.645  15.530  46.294  1.00 35.80           H  
ATOM   1578  HB3 GLU A 117     -14.703  16.945  45.799  1.00 35.80           H  
ATOM   1579  O   GLU A 117     -14.470  16.739  48.407  1.00 35.80           O  
ATOM   1580  CG  GLU A 117     -14.705  15.367  44.363  1.00 35.80           C  
ATOM   1581  HG2 GLU A 117     -13.694  15.487  43.974  1.00 35.80           H  
ATOM   1582  HG3 GLU A 117     -14.947  14.304  44.339  1.00 35.80           H  
ATOM   1583  CD  GLU A 117     -15.681  16.146  43.455  1.00 35.80           C  
ATOM   1584  OE1 GLU A 117     -15.439  16.131  42.225  1.00 35.80           O  
ATOM   1585  OE2 GLU A 117     -16.609  16.810  43.971  1.00 35.80           O  
ATOM   1586  N   GLU A 118     -12.363  16.100  48.756  1.00 39.75           N  
ATOM   1587  H   GLU A 118     -11.643  15.440  48.498  1.00 39.75           H  
ATOM   1588  CA  GLU A 118     -11.991  17.134  49.749  1.00 39.75           C  
ATOM   1589  HA  GLU A 118     -12.001  18.089  49.224  1.00 39.75           H  
ATOM   1590  C   GLU A 118     -10.543  16.918  50.262  1.00 39.75           C  
ATOM   1591  CB  GLU A 118     -13.008  17.233  50.922  1.00 39.75           C  
ATOM   1592  HB2 GLU A 118     -12.472  17.215  51.871  1.00 39.75           H  
ATOM   1593  HB3 GLU A 118     -13.686  16.379  50.910  1.00 39.75           H  
ATOM   1594  O   GLU A 118     -10.116  15.782  50.428  1.00 39.75           O  
ATOM   1595  CG  GLU A 118     -13.817  18.553  50.847  1.00 39.75           C  
ATOM   1596  HG2 GLU A 118     -14.174  18.721  49.831  1.00 39.75           H  
ATOM   1597  HG3 GLU A 118     -13.128  19.369  51.063  1.00 39.75           H  
ATOM   1598  CD  GLU A 118     -15.011  18.655  51.820  1.00 39.75           C  
ATOM   1599  OE1 GLU A 118     -15.899  19.503  51.556  1.00 39.75           O  
ATOM   1600  OE2 GLU A 118     -14.960  18.030  52.905  1.00 39.75           O  
ATOM   1601  N   GLU A 119      -9.807  18.013  50.535  1.00 40.97           N  
ATOM   1602  H   GLU A 119     -10.318  18.879  50.439  1.00 40.97           H  
ATOM   1603  CA  GLU A 119      -8.356  18.136  50.867  1.00 40.97           C  
ATOM   1604  HA  GLU A 119      -8.281  19.083  51.401  1.00 40.97           H  
ATOM   1605  C   GLU A 119      -7.383  18.261  49.658  1.00 40.97           C  
ATOM   1606  CB  GLU A 119      -7.848  17.097  51.901  1.00 40.97           C  
ATOM   1607  HB2 GLU A 119      -6.773  17.241  52.014  1.00 40.97           H  
ATOM   1608  HB3 GLU A 119      -7.971  16.078  51.534  1.00 40.97           H  
ATOM   1609  O   GLU A 119      -7.078  17.298  48.971  1.00 40.97           O  
ATOM   1610  CG  GLU A 119      -8.498  17.246  53.289  1.00 40.97           C  
ATOM   1611  HG2 GLU A 119      -9.517  16.860  53.253  1.00 40.97           H  
ATOM   1612  HG3 GLU A 119      -8.555  18.309  53.523  1.00 40.97           H  
ATOM   1613  CD  GLU A 119      -7.718  16.543  54.420  1.00 40.97           C  
ATOM   1614  OE1 GLU A 119      -7.804  17.042  55.569  1.00 40.97           O  
ATOM   1615  OE2 GLU A 119      -6.967  15.576  54.153  1.00 40.97           O  
ATOM   1616  N   THR A 120      -6.748  19.407  49.353  1.00 35.71           N  
ATOM   1617  H   THR A 120      -6.238  19.352  48.483  1.00 35.71           H  
ATOM   1618  CA  THR A 120      -6.554  20.661  50.116  1.00 35.71           C  
ATOM   1619  HA  THR A 120      -7.417  20.830  50.760  1.00 35.71           H  
ATOM   1620  C   THR A 120      -6.426  21.906  49.219  1.00 35.71           C  
ATOM   1621  CB  THR A 120      -5.282  20.610  50.993  1.00 35.71           C  
ATOM   1622  HB  THR A 120      -4.851  21.610  51.051  1.00 35.71           H  
ATOM   1623  O   THR A 120      -5.859  21.878  48.130  1.00 35.71           O  
ATOM   1624  CG2 THR A 120      -5.567  20.171  52.425  1.00 35.71           C  
ATOM   1625 HG21 THR A 120      -4.649  20.227  53.011  1.00 35.71           H  
ATOM   1626 HG22 THR A 120      -6.314  20.825  52.875  1.00 35.71           H  
ATOM   1627 HG23 THR A 120      -5.927  19.142  52.448  1.00 35.71           H  
ATOM   1628  OG1 THR A 120      -4.299  19.738  50.480  1.00 35.71           O  
ATOM   1629  HG1 THR A 120      -4.737  18.904  50.290  1.00 35.71           H  
ATOM   1630  N   THR A 121      -6.933  23.029  49.733  1.00 33.61           N  
ATOM   1631  H   THR A 121      -7.348  22.974  50.652  1.00 33.61           H  
ATOM   1632  CA  THR A 121      -6.975  24.378  49.136  1.00 33.61           C  
ATOM   1633  HA  THR A 121      -7.337  24.264  48.114  1.00 33.61           H  
ATOM   1634  C   THR A 121      -5.592  25.069  49.010  1.00 33.61           C  
ATOM   1635  CB  THR A 121      -8.003  25.231  49.920  1.00 33.61           C  
ATOM   1636  HB  THR A 121      -7.661  26.262  50.012  1.00 33.61           H  
ATOM   1637  O   THR A 121      -4.595  24.584  49.550  1.00 33.61           O  
ATOM   1638  CG2 THR A 121      -9.368  25.229  49.235  1.00 33.61           C  
ATOM   1639 HG21 THR A 121     -10.072  25.839  49.800  1.00 33.61           H  
ATOM   1640 HG22 THR A 121      -9.286  25.641  48.229  1.00 33.61           H  
ATOM   1641 HG23 THR A 121      -9.748  24.210  49.164  1.00 33.61           H  
ATOM   1642  OG1 THR A 121      -8.230  24.742  51.226  1.00 33.61           O  
ATOM   1643  HG1 THR A 121      -9.173  24.800  51.396  1.00 33.61           H  
ATOM   1644  N   PRO A 122      -5.473  26.172  48.234  1.00 27.10           N  
ATOM   1645  CA  PRO A 122      -4.321  26.371  47.351  1.00 27.10           C  
ATOM   1646  HA  PRO A 122      -3.963  25.401  47.007  1.00 27.10           H  
ATOM   1647  C   PRO A 122      -3.138  27.133  47.962  1.00 27.10           C  
ATOM   1648  CB  PRO A 122      -4.882  27.143  46.150  1.00 27.10           C  
ATOM   1649  HB2 PRO A 122      -5.359  26.448  45.459  1.00 27.10           H  
ATOM   1650  HB3 PRO A 122      -4.122  27.728  45.632  1.00 27.10           H  
ATOM   1651  O   PRO A 122      -3.294  28.014  48.808  1.00 27.10           O  
ATOM   1652  CG  PRO A 122      -5.939  28.033  46.796  1.00 27.10           C  
ATOM   1653  HG2 PRO A 122      -5.467  28.887  47.282  1.00 27.10           H  
ATOM   1654  HG3 PRO A 122      -6.687  28.363  46.076  1.00 27.10           H  
ATOM   1655  CD  PRO A 122      -6.534  27.097  47.843  1.00 27.10           C  
ATOM   1656  HD2 PRO A 122      -7.359  26.544  47.393  1.00 27.10           H  
ATOM   1657  HD3 PRO A 122      -6.882  27.683  48.694  1.00 27.10           H  
ATOM   1658  N   LYS A 123      -1.947  26.893  47.399  1.00 33.18           N  
ATOM   1659  H   LYS A 123      -1.902  26.159  46.707  1.00 33.18           H  
ATOM   1660  CA  LYS A 123      -0.818  27.832  47.460  1.00 33.18           C  
ATOM   1661  HA  LYS A 123      -1.039  28.618  48.182  1.00 33.18           H  
ATOM   1662  C   LYS A 123      -0.631  28.515  46.112  1.00 33.18           C  
ATOM   1663  CB  LYS A 123       0.473  27.131  47.902  1.00 33.18           C  
ATOM   1664  HB2 LYS A 123       0.584  26.185  47.373  1.00 33.18           H  
ATOM   1665  HB3 LYS A 123       1.320  27.769  47.649  1.00 33.18           H  
ATOM   1666  O   LYS A 123      -0.229  27.879  45.142  1.00 33.18           O  
ATOM   1667  CG  LYS A 123       0.475  26.901  49.417  1.00 33.18           C  
ATOM   1668  HG2 LYS A 123      -0.343  26.233  49.687  1.00 33.18           H  
ATOM   1669  HG3 LYS A 123       0.335  27.856  49.924  1.00 33.18           H  
ATOM   1670  CD  LYS A 123       1.804  26.287  49.860  1.00 33.18           C  
ATOM   1671  HD2 LYS A 123       1.916  25.310  49.388  1.00 33.18           H  
ATOM   1672  HD3 LYS A 123       2.623  26.936  49.550  1.00 33.18           H  
ATOM   1673  CE  LYS A 123       1.800  26.141  51.381  1.00 33.18           C  
ATOM   1674  HE2 LYS A 123       1.699  27.132  51.825  1.00 33.18           H  
ATOM   1675  HE3 LYS A 123       0.926  25.557  51.668  1.00 33.18           H  
ATOM   1676  NZ  LYS A 123       3.038  25.479  51.853  1.00 33.18           N  
ATOM   1677  HZ1 LYS A 123       3.108  24.560  51.441  1.00 33.18           H  
ATOM   1678  HZ2 LYS A 123       3.846  26.019  51.580  1.00 33.18           H  
ATOM   1679  HZ3 LYS A 123       3.021  25.381  52.859  1.00 33.18           H  
ATOM   1680  N   THR A 124      -0.866  29.821  46.086  1.00 26.06           N  
ATOM   1681  H   THR A 124      -1.209  30.277  46.919  1.00 26.06           H  
ATOM   1682  CA  THR A 124      -0.353  30.722  45.053  1.00 26.06           C  
ATOM   1683  HA  THR A 124      -0.774  30.448  44.086  1.00 26.06           H  
ATOM   1684  C   THR A 124       1.168  30.593  44.975  1.00 26.06           C  
ATOM   1685  CB  THR A 124      -0.720  32.188  45.372  1.00 26.06           C  
ATOM   1686  HB  THR A 124       0.095  32.845  45.070  1.00 26.06           H  
ATOM   1687  O   THR A 124       1.879  30.958  45.910  1.00 26.06           O  
ATOM   1688  CG2 THR A 124      -1.979  32.621  44.627  1.00 26.06           C  
ATOM   1689 HG21 THR A 124      -1.817  32.540  43.552  1.00 26.06           H  
ATOM   1690 HG22 THR A 124      -2.207  33.659  44.869  1.00 26.06           H  
ATOM   1691 HG23 THR A 124      -2.819  31.989  44.916  1.00 26.06           H  
ATOM   1692  OG1 THR A 124      -0.988  32.376  46.750  1.00 26.06           O  
ATOM   1693  HG1 THR A 124      -0.578  33.208  46.998  1.00 26.06           H  
ATOM   1694  N   LEU A 125       1.672  30.068  43.858  1.00 28.73           N  
ATOM   1695  H   LEU A 125       1.035  29.721  43.155  1.00 28.73           H  
ATOM   1696  CA  LEU A 125       3.080  30.181  43.491  1.00 28.73           C  
ATOM   1697  HA  LEU A 125       3.688  30.228  44.395  1.00 28.73           H  
ATOM   1698  C   LEU A 125       3.270  31.513  42.766  1.00 28.73           C  
ATOM   1699  CB  LEU A 125       3.519  28.947  42.677  1.00 28.73           C  
ATOM   1700  HB2 LEU A 125       4.257  29.242  41.931  1.00 28.73           H  
ATOM   1701  HB3 LEU A 125       2.659  28.545  42.140  1.00 28.73           H  
ATOM   1702  O   LEU A 125       3.052  31.625  41.562  1.00 28.73           O  
ATOM   1703  CG  LEU A 125       4.136  27.861  43.577  1.00 28.73           C  
ATOM   1704  HG  LEU A 125       3.570  27.790  44.506  1.00 28.73           H  
ATOM   1705  CD1 LEU A 125       4.095  26.494  42.896  1.00 28.73           C  
ATOM   1706 HD11 LEU A 125       4.539  25.740  43.546  1.00 28.73           H  
ATOM   1707 HD12 LEU A 125       3.060  26.219  42.696  1.00 28.73           H  
ATOM   1708 HD13 LEU A 125       4.643  26.532  41.954  1.00 28.73           H  
ATOM   1709  CD2 LEU A 125       5.600  28.178  43.904  1.00 28.73           C  
ATOM   1710 HD21 LEU A 125       5.671  29.141  44.411  1.00 28.73           H  
ATOM   1711 HD22 LEU A 125       6.186  28.223  42.987  1.00 28.73           H  
ATOM   1712 HD23 LEU A 125       6.010  27.407  44.557  1.00 28.73           H  
ATOM   1713  N   GLU A 126       3.638  32.535  43.535  1.00 29.08           N  
ATOM   1714  H   GLU A 126       3.740  32.387  44.529  1.00 29.08           H  
ATOM   1715  CA  GLU A 126       4.150  33.790  42.993  1.00 29.08           C  
ATOM   1716  HA  GLU A 126       3.431  34.200  42.284  1.00 29.08           H  
ATOM   1717  C   GLU A 126       5.462  33.498  42.248  1.00 29.08           C  
ATOM   1718  CB  GLU A 126       4.359  34.817  44.124  1.00 29.08           C  
ATOM   1719  HB2 GLU A 126       5.000  34.376  44.888  1.00 29.08           H  
ATOM   1720  HB3 GLU A 126       4.858  35.695  43.714  1.00 29.08           H  
ATOM   1721  O   GLU A 126       6.436  33.023  42.837  1.00 29.08           O  
ATOM   1722  CG  GLU A 126       3.026  35.259  44.755  1.00 29.08           C  
ATOM   1723  HG2 GLU A 126       2.490  34.381  45.114  1.00 29.08           H  
ATOM   1724  HG3 GLU A 126       2.416  35.720  43.978  1.00 29.08           H  
ATOM   1725  CD  GLU A 126       3.195  36.236  45.932  1.00 29.08           C  
ATOM   1726  OE1 GLU A 126       2.373  37.178  46.018  1.00 29.08           O  
ATOM   1727  OE2 GLU A 126       4.082  35.995  46.781  1.00 29.08           O  
ATOM   1728  N   PHE A 127       5.492  33.762  40.940  1.00 29.17           N  
ATOM   1729  H   PHE A 127       4.652  34.096  40.489  1.00 29.17           H  
ATOM   1730  CA  PHE A 127       6.731  33.742  40.166  1.00 29.17           C  
ATOM   1731  HA  PHE A 127       7.356  32.916  40.506  1.00 29.17           H  
ATOM   1732  C   PHE A 127       7.493  35.041  40.435  1.00 29.17           C  
ATOM   1733  CB  PHE A 127       6.442  33.523  38.674  1.00 29.17           C  
ATOM   1734  HB2 PHE A 127       7.344  33.765  38.113  1.00 29.17           H  
ATOM   1735  HB3 PHE A 127       5.664  34.213  38.348  1.00 29.17           H  
ATOM   1736  O   PHE A 127       7.268  36.054  39.772  1.00 29.17           O  
ATOM   1737  CG  PHE A 127       6.045  32.101  38.324  1.00 29.17           C  
ATOM   1738  CD1 PHE A 127       7.040  31.139  38.061  1.00 29.17           C  
ATOM   1739  HD1 PHE A 127       8.083  31.416  38.112  1.00 29.17           H  
ATOM   1740  CD2 PHE A 127       4.688  31.733  38.263  1.00 29.17           C  
ATOM   1741  HD2 PHE A 127       3.919  32.458  38.484  1.00 29.17           H  
ATOM   1742  CE1 PHE A 127       6.680  29.820  37.729  1.00 29.17           C  
ATOM   1743  HE1 PHE A 127       7.445  29.086  37.525  1.00 29.17           H  
ATOM   1744  CE2 PHE A 127       4.328  30.415  37.929  1.00 29.17           C  
ATOM   1745  HE2 PHE A 127       3.285  30.137  37.891  1.00 29.17           H  
ATOM   1746  CZ  PHE A 127       5.323  29.459  37.659  1.00 29.17           C  
ATOM   1747  HZ  PHE A 127       5.044  28.448  37.405  1.00 29.17           H  
ATOM   1748  N   ASP A 128       8.376  35.010  41.431  1.00 27.22           N  
ATOM   1749  H   ASP A 128       8.416  34.189  42.018  1.00 27.22           H  
ATOM   1750  CA  ASP A 128       9.219  36.149  41.789  1.00 27.22           C  
ATOM   1751  HA  ASP A 128       8.590  37.039  41.784  1.00 27.22           H  
ATOM   1752  C   ASP A 128      10.326  36.346  40.734  1.00 27.22           C  
ATOM   1753  CB  ASP A 128       9.742  35.978  43.229  1.00 27.22           C  
ATOM   1754  HB2 ASP A 128       8.937  35.576  43.844  1.00 27.22           H  
ATOM   1755  HB3 ASP A 128      10.561  35.259  43.244  1.00 27.22           H  
ATOM   1756  O   ASP A 128      11.363  35.679  40.732  1.00 27.22           O  
ATOM   1757  CG  ASP A 128      10.195  37.298  43.870  1.00 27.22           C  
ATOM   1758  OD1 ASP A 128      10.125  38.344  43.181  1.00 27.22           O  
ATOM   1759  OD2 ASP A 128      10.571  37.251  45.063  1.00 27.22           O  
ATOM   1760  N   PHE A 129      10.073  37.238  39.772  1.00 29.00           N  
ATOM   1761  H   PHE A 129       9.174  37.696  39.808  1.00 29.00           H  
ATOM   1762  CA  PHE A 129      11.005  37.612  38.701  1.00 29.00           C  
ATOM   1763  HA  PHE A 129      11.557  36.719  38.410  1.00 29.00           H  
ATOM   1764  C   PHE A 129      12.070  38.619  39.191  1.00 29.00           C  
ATOM   1765  CB  PHE A 129      10.229  38.100  37.457  1.00 29.00           C  
ATOM   1766  HB2 PHE A 129       9.418  38.755  37.775  1.00 29.00           H  
ATOM   1767  HB3 PHE A 129      10.889  38.703  36.834  1.00 29.00           H  
ATOM   1768  O   PHE A 129      12.291  39.657  38.563  1.00 29.00           O  
ATOM   1769  CG  PHE A 129       9.683  37.015  36.546  1.00 29.00           C  
ATOM   1770  CD1 PHE A 129      10.492  36.490  35.518  1.00 29.00           C  
ATOM   1771  HD1 PHE A 129      11.513  36.826  35.414  1.00 29.00           H  
ATOM   1772  CD2 PHE A 129       8.352  36.578  36.672  1.00 29.00           C  
ATOM   1773  HD2 PHE A 129       7.725  36.978  37.455  1.00 29.00           H  
ATOM   1774  CE1 PHE A 129       9.973  35.537  34.623  1.00 29.00           C  
ATOM   1775  HE1 PHE A 129      10.596  35.135  33.837  1.00 29.00           H  
ATOM   1776  CE2 PHE A 129       7.833  35.623  35.780  1.00 29.00           C  
ATOM   1777  HE2 PHE A 129       6.812  35.287  35.888  1.00 29.00           H  
ATOM   1778  CZ  PHE A 129       8.641  35.104  34.753  1.00 29.00           C  
ATOM   1779  HZ  PHE A 129       8.240  34.368  34.072  1.00 29.00           H  
ATOM   1780  N   ALA A 130      12.756  38.319  40.298  1.00 24.53           N  
ATOM   1781  H   ALA A 130      12.500  37.494  40.821  1.00 24.53           H  
ATOM   1782  CA  ALA A 130      13.894  39.101  40.779  1.00 24.53           C  
ATOM   1783  HA  ALA A 130      14.430  39.491  39.913  1.00 24.53           H  
ATOM   1784  C   ALA A 130      14.898  38.271  41.604  1.00 24.53           C  
ATOM   1785  CB  ALA A 130      13.379  40.301  41.586  1.00 24.53           C  
ATOM   1786  HB1 ALA A 130      12.726  40.917  40.968  1.00 24.53           H  
ATOM   1787  HB2 ALA A 130      12.817  39.945  42.449  1.00 24.53           H  
ATOM   1788  HB3 ALA A 130      14.216  40.906  41.934  1.00 24.53           H  
ATOM   1789  O   ALA A 130      14.547  37.333  42.309  1.00 24.53           O  
ATOM   1790  N   ASP A 131      16.168  38.672  41.521  1.00 25.98           N  
ATOM   1791  H   ASP A 131      16.324  39.485  40.943  1.00 25.98           H  
ATOM   1792  CA  ASP A 131      17.202  38.485  42.545  1.00 25.98           C  
ATOM   1793  HA  ASP A 131      18.144  38.740  42.060  1.00 25.98           H  
ATOM   1794  C   ASP A 131      17.449  37.077  43.130  1.00 25.98           C  
ATOM   1795  CB  ASP A 131      17.002  39.560  43.634  1.00 25.98           C  
ATOM   1796  HB2 ASP A 131      17.774  39.437  44.394  1.00 25.98           H  
ATOM   1797  HB3 ASP A 131      16.030  39.424  44.107  1.00 25.98           H  
ATOM   1798  O   ASP A 131      17.142  36.808  44.286  1.00 25.98           O  
ATOM   1799  CG  ASP A 131      17.111  40.988  43.082  1.00 25.98           C  
ATOM   1800  OD1 ASP A 131      17.754  41.156  42.015  1.00 25.98           O  
ATOM   1801  OD2 ASP A 131      16.609  41.918  43.749  1.00 25.98           O  
ATOM   1802  N   ASN A 132      18.209  36.242  42.400  1.00 29.41           N  
ATOM   1803  H   ASN A 132      18.224  36.412  41.404  1.00 29.41           H  
ATOM   1804  CA  ASN A 132      19.363  35.508  42.965  1.00 29.41           C  
ATOM   1805  HA  ASN A 132      19.893  36.211  43.607  1.00 29.41           H  
ATOM   1806  C   ASN A 132      20.358  35.070  41.855  1.00 29.41           C  
ATOM   1807  CB  ASN A 132      18.900  34.334  43.856  1.00 29.41           C  
ATOM   1808  HB2 ASN A 132      19.640  33.535  43.823  1.00 29.41           H  
ATOM   1809  HB3 ASN A 132      17.957  33.936  43.480  1.00 29.41           H  
ATOM   1810  O   ASN A 132      20.077  34.172  41.072  1.00 29.41           O  
ATOM   1811  CG  ASN A 132      18.750  34.747  45.318  1.00 29.41           C  
ATOM   1812  ND2 ASN A 132      17.660  34.412  45.963  1.00 29.41           N  
ATOM   1813 HD21 ASN A 132      17.524  34.916  46.828  1.00 29.41           H  
ATOM   1814 HD22 ASN A 132      16.855  34.175  45.401  1.00 29.41           H  
ATOM   1815  OD1 ASN A 132      19.628  35.360  45.906  1.00 29.41           O  
ATOM   1816  N   LEU A 133      21.459  35.811  41.636  1.00 25.44           N  
ATOM   1817  H   LEU A 133      21.500  36.041  40.654  1.00 25.44           H  
ATOM   1818  CA  LEU A 133      22.820  35.534  42.166  1.00 25.44           C  
ATOM   1819  HA  LEU A 133      23.452  36.370  41.868  1.00 25.44           H  
ATOM   1820  C   LEU A 133      23.479  34.253  41.573  1.00 25.44           C  
ATOM   1821  CB  LEU A 133      22.802  35.497  43.717  1.00 25.44           C  
ATOM   1822  HB2 LEU A 133      22.059  34.766  44.034  1.00 25.44           H  
ATOM   1823  HB3 LEU A 133      23.761  35.112  44.062  1.00 25.44           H  
ATOM   1824  O   LEU A 133      23.007  33.159  41.836  1.00 25.44           O  
ATOM   1825  CG  LEU A 133      22.535  36.814  44.477  1.00 25.44           C  
ATOM   1826  HG  LEU A 133      21.540  37.195  44.248  1.00 25.44           H  
ATOM   1827  CD1 LEU A 133      22.641  36.559  45.982  1.00 25.44           C  
ATOM   1828 HD11 LEU A 133      22.013  35.713  46.261  1.00 25.44           H  
ATOM   1829 HD12 LEU A 133      22.285  37.435  46.525  1.00 25.44           H  
ATOM   1830 HD13 LEU A 133      23.668  36.334  46.269  1.00 25.44           H  
ATOM   1831  CD2 LEU A 133      23.542  37.922  44.156  1.00 25.44           C  
ATOM   1832 HD21 LEU A 133      23.473  38.191  43.102  1.00 25.44           H  
ATOM   1833 HD22 LEU A 133      24.553  37.603  44.408  1.00 25.44           H  
ATOM   1834 HD23 LEU A 133      23.288  38.806  44.741  1.00 25.44           H  
ATOM   1835  N   GLN A 134      24.608  34.263  40.837  1.00 27.00           N  
ATOM   1836  H   GLN A 134      24.831  33.345  40.479  1.00 27.00           H  
ATOM   1837  CA  GLN A 134      25.609  35.302  40.507  1.00 27.00           C  
ATOM   1838  HA  GLN A 134      25.148  36.290  40.527  1.00 27.00           H  
ATOM   1839  C   GLN A 134      26.282  35.058  39.128  1.00 27.00           C  
ATOM   1840  CB  GLN A 134      26.784  35.238  41.503  1.00 27.00           C  
ATOM   1841  HB2 GLN A 134      27.557  35.930  41.169  1.00 27.00           H  
ATOM   1842  HB3 GLN A 134      27.209  34.235  41.479  1.00 27.00           H  
ATOM   1843  O   GLN A 134      26.383  33.910  38.700  1.00 27.00           O  
ATOM   1844  CG  GLN A 134      26.458  35.592  42.952  1.00 27.00           C  
ATOM   1845  HG2 GLN A 134      25.970  36.566  42.975  1.00 27.00           H  
ATOM   1846  HG3 GLN A 134      25.790  34.835  43.362  1.00 27.00           H  
ATOM   1847  CD  GLN A 134      27.706  35.634  43.832  1.00 27.00           C  
ATOM   1848  NE2 GLN A 134      27.649  36.291  44.969  1.00 27.00           N  
ATOM   1849 HE21 GLN A 134      26.779  36.692  45.289  1.00 27.00           H  
ATOM   1850 HE22 GLN A 134      28.479  36.243  45.541  1.00 27.00           H  
ATOM   1851  OE1 GLN A 134      28.756  35.094  43.530  1.00 27.00           O  
ATOM   1852  N   PRO A 135      26.866  36.090  38.478  1.00 23.88           N  
ATOM   1853  CA  PRO A 135      27.700  35.927  37.285  1.00 23.88           C  
ATOM   1854  HA  PRO A 135      27.374  35.058  36.714  1.00 23.88           H  
ATOM   1855  C   PRO A 135      29.210  35.820  37.610  1.00 23.88           C  
ATOM   1856  CB  PRO A 135      27.411  37.186  36.464  1.00 23.88           C  
ATOM   1857  HB2 PRO A 135      28.228  37.436  35.788  1.00 23.88           H  
ATOM   1858  HB3 PRO A 135      26.487  37.045  35.904  1.00 23.88           H  
ATOM   1859  O   PRO A 135      29.762  36.740  38.228  1.00 23.88           O  
ATOM   1860  CG  PRO A 135      27.198  38.267  37.530  1.00 23.88           C  
ATOM   1861  HG2 PRO A 135      26.505  39.033  37.181  1.00 23.88           H  
ATOM   1862  HG3 PRO A 135      28.151  38.721  37.801  1.00 23.88           H  
ATOM   1863  CD  PRO A 135      26.626  37.505  38.731  1.00 23.88           C  
ATOM   1864  HD2 PRO A 135      27.117  37.824  39.650  1.00 23.88           H  
ATOM   1865  HD3 PRO A 135      25.553  37.688  38.793  1.00 23.88           H  
ATOM   1866  N   PRO A 136      29.946  34.808  37.108  1.00 26.48           N  
ATOM   1867  CA  PRO A 136      31.401  34.881  37.024  1.00 26.48           C  
ATOM   1868  HA  PRO A 136      31.815  35.240  37.966  1.00 26.48           H  
ATOM   1869  C   PRO A 136      31.794  35.853  35.900  1.00 26.48           C  
ATOM   1870  CB  PRO A 136      31.880  33.445  36.809  1.00 26.48           C  
ATOM   1871  HB2 PRO A 136      32.801  33.398  36.228  1.00 26.48           H  
ATOM   1872  HB3 PRO A 136      32.018  32.963  37.777  1.00 26.48           H  
ATOM   1873  O   PRO A 136      31.760  35.541  34.712  1.00 26.48           O  
ATOM   1874  CG  PRO A 136      30.711  32.783  36.080  1.00 26.48           C  
ATOM   1875  HG2 PRO A 136      30.643  31.720  36.314  1.00 26.48           H  
ATOM   1876  HG3 PRO A 136      30.827  32.923  35.005  1.00 26.48           H  
ATOM   1877  CD  PRO A 136      29.470  33.545  36.559  1.00 26.48           C  
ATOM   1878  HD2 PRO A 136      28.792  33.707  35.721  1.00 26.48           H  
ATOM   1879  HD3 PRO A 136      28.967  32.978  37.342  1.00 26.48           H  
ATOM   1880  N   ARG A 137      32.138  37.082  36.296  1.00 24.12           N  
ATOM   1881  H   ARG A 137      32.079  37.258  37.289  1.00 24.12           H  
ATOM   1882  CA  ARG A 137      32.715  38.113  35.420  1.00 24.12           C  
ATOM   1883  HA  ARG A 137      32.097  38.199  34.526  1.00 24.12           H  
ATOM   1884  C   ARG A 137      34.138  37.730  34.972  1.00 24.12           C  
ATOM   1885  CB  ARG A 137      32.758  39.451  36.185  1.00 24.12           C  
ATOM   1886  HB2 ARG A 137      33.282  40.184  35.572  1.00 24.12           H  
ATOM   1887  HB3 ARG A 137      33.335  39.305  37.098  1.00 24.12           H  
ATOM   1888  O   ARG A 137      34.801  36.943  35.637  1.00 24.12           O  
ATOM   1889  CG  ARG A 137      31.393  40.052  36.553  1.00 24.12           C  
ATOM   1890  HG2 ARG A 137      30.850  40.290  35.638  1.00 24.12           H  
ATOM   1891  HG3 ARG A 137      30.811  39.345  37.144  1.00 24.12           H  
ATOM   1892  CD  ARG A 137      31.630  41.332  37.370  1.00 24.12           C  
ATOM   1893  HD2 ARG A 137      32.020  41.053  38.349  1.00 24.12           H  
ATOM   1894  HD3 ARG A 137      32.376  41.937  36.855  1.00 24.12           H  
ATOM   1895  NE  ARG A 137      30.402  42.132  37.534  1.00 24.12           N  
ATOM   1896  HE  ARG A 137      29.538  41.704  37.233  1.00 24.12           H  
ATOM   1897  NH1 ARG A 137      31.373  43.984  38.490  1.00 24.12           N  
ATOM   1898 HH11 ARG A 137      31.285  44.914  38.876  1.00 24.12           H  
ATOM   1899 HH12 ARG A 137      32.259  43.499  38.509  1.00 24.12           H  
ATOM   1900  NH2 ARG A 137      29.187  43.989  38.057  1.00 24.12           N  
ATOM   1901 HH21 ARG A 137      29.120  44.918  38.447  1.00 24.12           H  
ATOM   1902 HH22 ARG A 137      28.348  43.542  37.716  1.00 24.12           H  
ATOM   1903  CZ  ARG A 137      30.327  43.359  38.024  1.00 24.12           C  
ATOM   1904  N   THR A 138      34.650  38.480  33.986  1.00 24.54           N  
ATOM   1905  H   THR A 138      33.982  39.051  33.487  1.00 24.54           H  
ATOM   1906  CA  THR A 138      36.077  38.625  33.590  1.00 24.54           C  
ATOM   1907  HA  THR A 138      36.088  39.489  32.924  1.00 24.54           H  
ATOM   1908  C   THR A 138      36.694  37.470  32.774  1.00 24.54           C  
ATOM   1909  CB  THR A 138      36.989  39.007  34.786  1.00 24.54           C  
ATOM   1910  HB  THR A 138      37.955  39.327  34.397  1.00 24.54           H  
ATOM   1911  O   THR A 138      36.412  36.314  33.043  1.00 24.54           O  
ATOM   1912  CG2 THR A 138      36.448  40.161  35.633  1.00 24.54           C  
ATOM   1913 HG21 THR A 138      35.606  39.827  36.239  1.00 24.54           H  
ATOM   1914 HG22 THR A 138      37.238  40.503  36.302  1.00 24.54           H  
ATOM   1915 HG23 THR A 138      36.148  40.987  34.988  1.00 24.54           H  
ATOM   1916  OG1 THR A 138      37.235  37.941  35.666  1.00 24.54           O  
ATOM   1917  HG1 THR A 138      36.458  37.377  35.681  1.00 24.54           H  
ATOM   1918  N   SER A 139      37.564  37.685  31.771  1.00 26.32           N  
ATOM   1919  H   SER A 139      38.001  36.831  31.455  1.00 26.32           H  
ATOM   1920  CA  SER A 139      37.884  38.896  30.977  1.00 26.32           C  
ATOM   1921  HA  SER A 139      36.971  39.310  30.548  1.00 26.32           H  
ATOM   1922  C   SER A 139      38.876  38.575  29.835  1.00 26.32           C  
ATOM   1923  CB  SER A 139      38.585  39.982  31.824  1.00 26.32           C  
ATOM   1924  HB2 SER A 139      37.867  40.482  32.473  1.00 26.32           H  
ATOM   1925  HB3 SER A 139      39.003  40.741  31.163  1.00 26.32           H  
ATOM   1926  O   SER A 139      40.024  38.284  30.153  1.00 26.32           O  
ATOM   1927  OG  SER A 139      39.621  39.433  32.612  1.00 26.32           O  
ATOM   1928  HG  SER A 139      40.150  38.875  32.037  1.00 26.32           H  
ATOM   1929  N   THR A 140      38.507  38.806  28.557  1.00 24.01           N  
ATOM   1930  H   THR A 140      37.521  38.963  28.401  1.00 24.01           H  
ATOM   1931  CA  THR A 140      39.406  39.119  27.393  1.00 24.01           C  
ATOM   1932  HA  THR A 140      38.769  39.149  26.509  1.00 24.01           H  
ATOM   1933  C   THR A 140      40.563  38.145  27.019  1.00 24.01           C  
ATOM   1934  CB  THR A 140      39.997  40.539  27.571  1.00 24.01           C  
ATOM   1935  HB  THR A 140      40.810  40.691  26.862  1.00 24.01           H  
ATOM   1936  O   THR A 140      40.973  37.334  27.837  1.00 24.01           O  
ATOM   1937  CG2 THR A 140      38.957  41.633  27.333  1.00 24.01           C  
ATOM   1938 HG21 THR A 140      38.552  41.548  26.324  1.00 24.01           H  
ATOM   1939 HG22 THR A 140      38.148  41.550  28.059  1.00 24.01           H  
ATOM   1940 HG23 THR A 140      39.431  42.609  27.440  1.00 24.01           H  
ATOM   1941  OG1 THR A 140      40.526  40.751  28.858  1.00 24.01           O  
ATOM   1942  HG1 THR A 140      40.796  39.899  29.209  1.00 24.01           H  
ATOM   1943  N   PRO A 141      41.232  38.277  25.846  1.00 26.43           N  
ATOM   1944  CA  PRO A 141      40.804  38.733  24.512  1.00 26.43           C  
ATOM   1945  HA  PRO A 141      39.732  38.922  24.469  1.00 26.43           H  
ATOM   1946  C   PRO A 141      41.196  37.737  23.375  1.00 26.43           C  
ATOM   1947  CB  PRO A 141      41.592  40.038  24.324  1.00 26.43           C  
ATOM   1948  HB2 PRO A 141      41.755  40.297  23.278  1.00 26.43           H  
ATOM   1949  HB3 PRO A 141      41.071  40.864  24.808  1.00 26.43           H  
ATOM   1950  O   PRO A 141      41.756  36.673  23.616  1.00 26.43           O  
ATOM   1951  CG  PRO A 141      42.923  39.754  25.036  1.00 26.43           C  
ATOM   1952  HG2 PRO A 141      43.215  40.608  25.648  1.00 26.43           H  
ATOM   1953  HG3 PRO A 141      43.702  39.528  24.308  1.00 26.43           H  
ATOM   1954  CD  PRO A 141      42.668  38.519  25.911  1.00 26.43           C  
ATOM   1955  HD2 PRO A 141      42.995  38.714  26.932  1.00 26.43           H  
ATOM   1956  HD3 PRO A 141      43.208  37.658  25.517  1.00 26.43           H  
ATOM   1957  N   ASN A 142      40.950  38.133  22.117  1.00 24.37           N  
ATOM   1958  H   ASN A 142      40.384  38.963  22.012  1.00 24.37           H  
ATOM   1959  CA  ASN A 142      41.508  37.596  20.858  1.00 24.37           C  
ATOM   1960  HA  ASN A 142      40.749  36.996  20.358  1.00 24.37           H  
ATOM   1961  C   ASN A 142      42.813  36.767  20.952  1.00 24.37           C  
ATOM   1962  CB  ASN A 142      41.871  38.813  19.970  1.00 24.37           C  
ATOM   1963  HB2 ASN A 142      42.403  38.462  19.085  1.00 24.37           H  
ATOM   1964  HB3 ASN A 142      42.546  39.467  20.522  1.00 24.37           H  
ATOM   1965  O   ASN A 142      43.864  37.337  21.247  1.00 24.37           O  
ATOM   1966  CG  ASN A 142      40.704  39.633  19.473  1.00 24.37           C  
ATOM   1967  ND2 ASN A 142      40.931  40.873  19.110  1.00 24.37           N  
ATOM   1968 HD21 ASN A 142      40.131  41.374  18.751  1.00 24.37           H  
ATOM   1969 HD22 ASN A 142      41.864  41.260  19.132  1.00 24.37           H  
ATOM   1970  OD1 ASN A 142      39.582  39.179  19.401  1.00 24.37           O  
ATOM   1971  N   VAL A 143      42.800  35.509  20.479  1.00 23.89           N  
ATOM   1972  H   VAL A 143      41.910  35.057  20.330  1.00 23.89           H  
ATOM   1973  CA  VAL A 143      44.002  34.842  19.925  1.00 23.89           C  
ATOM   1974  HA  VAL A 143      44.688  35.621  19.593  1.00 23.89           H  
ATOM   1975  C   VAL A 143      43.655  33.983  18.700  1.00 23.89           C  
ATOM   1976  CB  VAL A 143      44.780  33.996  20.962  1.00 23.89           C  
ATOM   1977  HB  VAL A 143      44.145  33.187  21.322  1.00 23.89           H  
ATOM   1978  O   VAL A 143      43.010  32.944  18.801  1.00 23.89           O  
ATOM   1979  CG1 VAL A 143      46.046  33.391  20.329  1.00 23.89           C  
ATOM   1980 HG11 VAL A 143      45.779  32.673  19.554  1.00 23.89           H  
ATOM   1981 HG12 VAL A 143      46.670  34.175  19.900  1.00 23.89           H  
ATOM   1982 HG13 VAL A 143      46.617  32.854  21.086  1.00 23.89           H  
ATOM   1983  CG2 VAL A 143      45.259  34.811  22.171  1.00 23.89           C  
ATOM   1984 HG21 VAL A 143      45.836  34.178  22.845  1.00 23.89           H  
ATOM   1985 HG22 VAL A 143      45.873  35.650  21.845  1.00 23.89           H  
ATOM   1986 HG23 VAL A 143      44.400  35.187  22.726  1.00 23.89           H  
ATOM   1987  N   LEU A 144      44.165  34.397  17.537  1.00 22.77           N  
ATOM   1988  H   LEU A 144      44.691  35.259  17.552  1.00 22.77           H  
ATOM   1989  CA  LEU A 144      44.335  33.552  16.351  1.00 22.77           C  
ATOM   1990  HA  LEU A 144      43.422  32.996  16.139  1.00 22.77           H  
ATOM   1991  C   LEU A 144      45.512  32.575  16.550  1.00 22.77           C  
ATOM   1992  CB  LEU A 144      44.712  34.457  15.156  1.00 22.77           C  
ATOM   1993  HB2 LEU A 144      45.547  35.089  15.458  1.00 22.77           H  
ATOM   1994  HB3 LEU A 144      45.099  33.818  14.362  1.00 22.77           H  
ATOM   1995  O   LEU A 144      46.621  33.052  16.773  1.00 22.77           O  
ATOM   1996  CG  LEU A 144      43.592  35.340  14.575  1.00 22.77           C  
ATOM   1997  HG  LEU A 144      42.699  35.265  15.195  1.00 22.77           H  
ATOM   1998  CD1 LEU A 144      44.029  36.806  14.510  1.00 22.77           C  
ATOM   1999 HD11 LEU A 144      43.221  37.409  14.096  1.00 22.77           H  
ATOM   2000 HD12 LEU A 144      44.913  36.911  13.881  1.00 22.77           H  
ATOM   2001 HD13 LEU A 144      44.251  37.167  15.514  1.00 22.77           H  
ATOM   2002  CD2 LEU A 144      43.257  34.890  13.152  1.00 22.77           C  
ATOM   2003 HD21 LEU A 144      42.925  33.852  13.164  1.00 22.77           H  
ATOM   2004 HD22 LEU A 144      44.126  34.992  12.502  1.00 22.77           H  
ATOM   2005 HD23 LEU A 144      42.445  35.502  12.759  1.00 22.77           H  
ATOM   2006  N   ALA A 145      45.321  31.262  16.356  1.00 22.17           N  
ATOM   2007  H   ALA A 145      44.367  30.931  16.386  1.00 22.17           H  
ATOM   2008  CA  ALA A 145      46.349  30.301  15.891  1.00 22.17           C  
ATOM   2009  HA  ALA A 145      46.723  30.629  14.921  1.00 22.17           H  
ATOM   2010  C   ALA A 145      45.737  28.889  15.728  1.00 22.17           C  
ATOM   2011  CB  ALA A 145      47.533  30.226  16.870  1.00 22.17           C  
ATOM   2012  HB1 ALA A 145      47.164  30.091  17.887  1.00 22.17           H  
ATOM   2013  HB2 ALA A 145      48.140  31.130  16.823  1.00 22.17           H  
ATOM   2014  HB3 ALA A 145      48.169  29.377  16.618  1.00 22.17           H  
ATOM   2015  O   ALA A 145      45.287  28.287  16.691  1.00 22.17           O  
ATOM   2016  N   ARG A 146      45.587  28.362  14.507  1.00 22.51           N  
ATOM   2017  H   ARG A 146      44.653  27.988  14.426  1.00 22.51           H  
ATOM   2018  CA  ARG A 146      46.580  27.508  13.811  1.00 22.51           C  
ATOM   2019  HA  ARG A 146      46.100  27.168  12.894  1.00 22.51           H  
ATOM   2020  C   ARG A 146      46.979  26.199  14.532  1.00 22.51           C  
ATOM   2021  CB  ARG A 146      47.831  28.292  13.360  1.00 22.51           C  
ATOM   2022  HB2 ARG A 146      48.604  27.570  13.097  1.00 22.51           H  
ATOM   2023  HB3 ARG A 146      48.217  28.895  14.183  1.00 22.51           H  
ATOM   2024  O   ARG A 146      48.037  26.126  15.139  1.00 22.51           O  
ATOM   2025  CG  ARG A 146      47.601  29.169  12.123  1.00 22.51           C  
ATOM   2026  HG2 ARG A 146      47.185  28.554  11.324  1.00 22.51           H  
ATOM   2027  HG3 ARG A 146      46.903  29.972  12.359  1.00 22.51           H  
ATOM   2028  CD  ARG A 146      48.941  29.756  11.660  1.00 22.51           C  
ATOM   2029  HD2 ARG A 146      49.672  28.950  11.599  1.00 22.51           H  
ATOM   2030  HD3 ARG A 146      49.281  30.480  12.402  1.00 22.51           H  
ATOM   2031  NE  ARG A 146      48.833  30.404  10.339  1.00 22.51           N  
ATOM   2032  HE  ARG A 146      47.907  30.484   9.945  1.00 22.51           H  
ATOM   2033  NH1 ARG A 146      51.069  30.850  10.042  1.00 22.51           N  
ATOM   2034 HH11 ARG A 146      51.256  30.475  10.960  1.00 22.51           H  
ATOM   2035 HH12 ARG A 146      51.819  31.220   9.475  1.00 22.51           H  
ATOM   2036  NH2 ARG A 146      49.614  31.387   8.437  1.00 22.51           N  
ATOM   2037 HH21 ARG A 146      48.675  31.430   8.069  1.00 22.51           H  
ATOM   2038 HH22 ARG A 146      50.377  31.753   7.885  1.00 22.51           H  
ATOM   2039  CZ  ARG A 146      49.835  30.876   9.615  1.00 22.51           C  
ATOM   2040  N   GLY A 147      46.222  25.137  14.236  1.00 21.93           N  
ATOM   2041  H   GLY A 147      45.271  25.337  13.959  1.00 21.93           H  
ATOM   2042  CA  GLY A 147      46.770  23.869  13.723  1.00 21.93           C  
ATOM   2043  HA2 GLY A 147      46.027  23.429  13.058  1.00 21.93           H  
ATOM   2044  HA3 GLY A 147      47.638  24.103  13.107  1.00 21.93           H  
ATOM   2045  C   GLY A 147      47.226  22.782  14.707  1.00 21.93           C  
ATOM   2046  O   GLY A 147      48.303  22.879  15.283  1.00 21.93           O  
ATOM   2047  N   TYR A 148      46.502  21.650  14.717  1.00 24.24           N  
ATOM   2048  H   TYR A 148      45.565  21.670  14.341  1.00 24.24           H  
ATOM   2049  CA  TYR A 148      47.098  20.321  14.935  1.00 24.24           C  
ATOM   2050  HA  TYR A 148      48.073  20.329  14.448  1.00 24.24           H  
ATOM   2051  C   TYR A 148      46.270  19.176  14.291  1.00 24.24           C  
ATOM   2052  CB  TYR A 148      47.365  20.068  16.435  1.00 24.24           C  
ATOM   2053  HB2 TYR A 148      47.362  21.017  16.972  1.00 24.24           H  
ATOM   2054  HB3 TYR A 148      46.567  19.467  16.870  1.00 24.24           H  
ATOM   2055  O   TYR A 148      45.215  18.793  14.785  1.00 24.24           O  
ATOM   2056  CG  TYR A 148      48.706  19.399  16.693  1.00 24.24           C  
ATOM   2057  CD1 TYR A 148      48.798  17.999  16.820  1.00 24.24           C  
ATOM   2058  HD1 TYR A 148      47.908  17.390  16.752  1.00 24.24           H  
ATOM   2059  CD2 TYR A 148      49.868  20.190  16.794  1.00 24.24           C  
ATOM   2060  HD2 TYR A 148      49.793  21.262  16.695  1.00 24.24           H  
ATOM   2061  CE1 TYR A 148      50.049  17.393  17.057  1.00 24.24           C  
ATOM   2062  HE1 TYR A 148      50.126  16.322  17.171  1.00 24.24           H  
ATOM   2063  CE2 TYR A 148      51.120  19.589  17.033  1.00 24.24           C  
ATOM   2064  HE2 TYR A 148      52.004  20.204  17.117  1.00 24.24           H  
ATOM   2065  OH  TYR A 148      52.414  17.599  17.402  1.00 24.24           O  
ATOM   2066  HH  TYR A 148      53.113  18.251  17.491  1.00 24.24           H  
ATOM   2067  CZ  TYR A 148      51.210  18.186  17.167  1.00 24.24           C  
ATOM   2068  N   ARG A 149      46.780  18.606  13.189  1.00 31.01           N  
ATOM   2069  H   ARG A 149      47.612  19.049  12.827  1.00 31.01           H  
ATOM   2070  CA  ARG A 149      46.663  17.178  12.789  1.00 31.01           C  
ATOM   2071  HA  ARG A 149      46.103  16.616  13.537  1.00 31.01           H  
ATOM   2072  C   ARG A 149      48.119  16.662  12.787  1.00 31.01           C  
ATOM   2073  CB  ARG A 149      46.015  17.015  11.390  1.00 31.01           C  
ATOM   2074  HB2 ARG A 149      46.473  17.727  10.704  1.00 31.01           H  
ATOM   2075  HB3 ARG A 149      46.267  16.017  11.029  1.00 31.01           H  
ATOM   2076  O   ARG A 149      48.973  17.440  12.357  1.00 31.01           O  
ATOM   2077  CG  ARG A 149      44.479  17.152  11.301  1.00 31.01           C  
ATOM   2078  HG2 ARG A 149      44.020  16.504  12.048  1.00 31.01           H  
ATOM   2079  HG3 ARG A 149      44.192  18.184  11.503  1.00 31.01           H  
ATOM   2080  CD  ARG A 149      43.984  16.731   9.895  1.00 31.01           C  
ATOM   2081  HD2 ARG A 149      44.334  15.717   9.700  1.00 31.01           H  
ATOM   2082  HD3 ARG A 149      44.429  17.398   9.156  1.00 31.01           H  
ATOM   2083  NE  ARG A 149      42.508  16.765   9.748  1.00 31.01           N  
ATOM   2084  HE  ARG A 149      41.988  17.258  10.460  1.00 31.01           H  
ATOM   2085  NH1 ARG A 149      42.304  15.544   7.796  1.00 31.01           N  
ATOM   2086 HH11 ARG A 149      43.307  15.445   7.738  1.00 31.01           H  
ATOM   2087 HH12 ARG A 149      41.696  15.168   7.082  1.00 31.01           H  
ATOM   2088  NH2 ARG A 149      40.476  16.348   8.767  1.00 31.01           N  
ATOM   2089 HH21 ARG A 149      39.982  16.852   9.490  1.00 31.01           H  
ATOM   2090 HH22 ARG A 149      39.905  15.950   8.035  1.00 31.01           H  
ATOM   2091  CZ  ARG A 149      41.775  16.222   8.778  1.00 31.01           C  
ATOM   2092  N   PRO A 150      48.461  15.450  13.279  1.00 27.45           N  
ATOM   2093  CA  PRO A 150      48.072  14.137  12.722  1.00 27.45           C  
ATOM   2094  HA  PRO A 150      47.295  14.240  11.964  1.00 27.45           H  
ATOM   2095  C   PRO A 150      47.532  13.198  13.841  1.00 27.45           C  
ATOM   2096  CB  PRO A 150      49.378  13.695  12.046  1.00 27.45           C  
ATOM   2097  HB2 PRO A 150      49.465  12.616  11.924  1.00 27.45           H  
ATOM   2098  HB3 PRO A 150      49.436  14.165  11.064  1.00 27.45           H  
ATOM   2099  O   PRO A 150      47.106  13.719  14.863  1.00 27.45           O  
ATOM   2100  CG  PRO A 150      50.504  14.262  12.919  1.00 27.45           C  
ATOM   2101  HG2 PRO A 150      51.239  14.774  12.299  1.00 27.45           H  
ATOM   2102  HG3 PRO A 150      50.986  13.482  13.510  1.00 27.45           H  
ATOM   2103  CD  PRO A 150      49.796  15.253  13.838  1.00 27.45           C  
ATOM   2104  HD2 PRO A 150      50.364  16.181  13.908  1.00 27.45           H  
ATOM   2105  HD3 PRO A 150      49.703  14.825  14.836  1.00 27.45           H  
ATOM   2106  N   THR A 151      47.425  11.857  13.795  1.00 23.06           N  
ATOM   2107  H   THR A 151      46.891  11.528  14.587  1.00 23.06           H  
ATOM   2108  CA  THR A 151      47.867  10.724  12.921  1.00 23.06           C  
ATOM   2109  HA  THR A 151      47.851  11.020  11.872  1.00 23.06           H  
ATOM   2110  C   THR A 151      46.834   9.579  13.140  1.00 23.06           C  
ATOM   2111  CB  THR A 151      49.278  10.212  13.337  1.00 23.06           C  
ATOM   2112  HB  THR A 151      49.169   9.303  13.929  1.00 23.06           H  
ATOM   2113  O   THR A 151      46.078   9.659  14.099  1.00 23.06           O  
ATOM   2114  CG2 THR A 151      50.228   9.913  12.166  1.00 23.06           C  
ATOM   2115 HG21 THR A 151      50.269   8.838  11.988  1.00 23.06           H  
ATOM   2116 HG22 THR A 151      49.916  10.429  11.259  1.00 23.06           H  
ATOM   2117 HG23 THR A 151      51.244  10.227  12.409  1.00 23.06           H  
ATOM   2118  OG1 THR A 151      49.966  11.140  14.146  1.00 23.06           O  
ATOM   2119  HG1 THR A 151      49.451  11.279  14.944  1.00 23.06           H  
ATOM   2120  N   GLY A 152      46.663   8.479  12.390  1.00 22.53           N  
ATOM   2121  H   GLY A 152      45.866   7.962  12.734  1.00 22.53           H  
ATOM   2122  CA  GLY A 152      47.457   7.773  11.378  1.00 22.53           C  
ATOM   2123  HA2 GLY A 152      48.437   8.232  11.251  1.00 22.53           H  
ATOM   2124  HA3 GLY A 152      46.932   7.838  10.425  1.00 22.53           H  
ATOM   2125  C   GLY A 152      47.640   6.273  11.717  1.00 22.53           C  
ATOM   2126  O   GLY A 152      48.771   5.837  11.897  1.00 22.53           O  
ATOM   2127  N   VAL A 153      46.550   5.487  11.779  1.00 25.84           N  
ATOM   2128  H   VAL A 153      45.647   5.932  11.701  1.00 25.84           H  
ATOM   2129  CA  VAL A 153      46.514   3.998  11.863  1.00 25.84           C  
ATOM   2130  HA  VAL A 153      47.413   3.583  11.406  1.00 25.84           H  
ATOM   2131  C   VAL A 153      45.258   3.540  11.088  1.00 25.84           C  
ATOM   2132  CB  VAL A 153      46.419   3.507  13.335  1.00 25.84           C  
ATOM   2133  HB  VAL A 153      45.456   3.800  13.753  1.00 25.84           H  
ATOM   2134  O   VAL A 153      44.158   3.851  11.518  1.00 25.84           O  
ATOM   2135  CG1 VAL A 153      46.531   1.977  13.401  1.00 25.84           C  
ATOM   2136 HG11 VAL A 153      45.726   1.512  12.831  1.00 25.84           H  
ATOM   2137 HG12 VAL A 153      47.490   1.648  13.002  1.00 25.84           H  
ATOM   2138 HG13 VAL A 153      46.441   1.645  14.435  1.00 25.84           H  
ATOM   2139  CG2 VAL A 153      47.505   4.079  14.257  1.00 25.84           C  
ATOM   2140 HG21 VAL A 153      48.494   3.852  13.860  1.00 25.84           H  
ATOM   2141 HG22 VAL A 153      47.410   3.649  15.254  1.00 25.84           H  
ATOM   2142 HG23 VAL A 153      47.391   5.159  14.347  1.00 25.84           H  
ATOM   2143  N   ARG A 154      45.282   3.056   9.836  1.00 22.90           N  
ATOM   2144  H   ARG A 154      44.404   3.307   9.404  1.00 22.90           H  
ATOM   2145  CA  ARG A 154      45.873   1.837   9.226  1.00 22.90           C  
ATOM   2146  HA  ARG A 154      45.593   1.899   8.174  1.00 22.90           H  
ATOM   2147  C   ARG A 154      45.232   0.488   9.625  1.00 22.90           C  
ATOM   2148  CB  ARG A 154      47.412   1.796   9.171  1.00 22.90           C  
ATOM   2149  HB2 ARG A 154      47.838   1.870  10.172  1.00 22.90           H  
ATOM   2150  HB3 ARG A 154      47.697   0.824   8.769  1.00 22.90           H  
ATOM   2151  O   ARG A 154      45.816  -0.296  10.357  1.00 22.90           O  
ATOM   2152  CG  ARG A 154      47.999   2.877   8.245  1.00 22.90           C  
ATOM   2153  HG2 ARG A 154      47.989   3.836   8.762  1.00 22.90           H  
ATOM   2154  HG3 ARG A 154      47.388   2.956   7.346  1.00 22.90           H  
ATOM   2155  CD  ARG A 154      49.432   2.523   7.820  1.00 22.90           C  
ATOM   2156  HD2 ARG A 154      49.406   1.563   7.304  1.00 22.90           H  
ATOM   2157  HD3 ARG A 154      50.049   2.424   8.713  1.00 22.90           H  
ATOM   2158  NE  ARG A 154      50.007   3.559   6.936  1.00 22.90           N  
ATOM   2159  HE  ARG A 154      49.605   4.482   7.013  1.00 22.90           H  
ATOM   2160  NH1 ARG A 154      51.607   2.271   5.897  1.00 22.90           N  
ATOM   2161 HH11 ARG A 154      52.364   2.181   5.235  1.00 22.90           H  
ATOM   2162 HH12 ARG A 154      51.293   1.471   6.427  1.00 22.90           H  
ATOM   2163  NH2 ARG A 154      51.430   4.433   5.385  1.00 22.90           N  
ATOM   2164 HH21 ARG A 154      50.989   5.336   5.486  1.00 22.90           H  
ATOM   2165 HH22 ARG A 154      52.185   4.319   4.725  1.00 22.90           H  
ATOM   2166  CZ  ARG A 154      51.007   3.415   6.081  1.00 22.90           C  
ATOM   2167  N   SER A 155      44.086   0.210   8.991  1.00 24.88           N  
ATOM   2168  H   SER A 155      43.603   1.017   8.623  1.00 24.88           H  
ATOM   2169  CA  SER A 155      43.741  -1.058   8.306  1.00 24.88           C  
ATOM   2170  HA  SER A 155      42.681  -0.993   8.060  1.00 24.88           H  
ATOM   2171  C   SER A 155      43.919  -2.410   9.031  1.00 24.88           C  
ATOM   2172  CB  SER A 155      44.486  -1.108   6.956  1.00 24.88           C  
ATOM   2173  HB2 SER A 155      44.197  -2.010   6.416  1.00 24.88           H  
ATOM   2174  HB3 SER A 155      44.209  -0.242   6.355  1.00 24.88           H  
ATOM   2175  O   SER A 155      44.986  -3.018   8.932  1.00 24.88           O  
ATOM   2176  OG  SER A 155      45.890  -1.107   7.154  1.00 24.88           O  
ATOM   2177  HG  SER A 155      46.064  -1.811   7.783  1.00 24.88           H  
ATOM   2178  N   ALA A 156      42.824  -2.974   9.563  1.00 23.22           N  
ATOM   2179  H   ALA A 156      42.009  -2.402   9.730  1.00 23.22           H  
ATOM   2180  CA  ALA A 156      42.626  -4.428   9.687  1.00 23.22           C  
ATOM   2181  HA  ALA A 156      43.022  -4.904   8.790  1.00 23.22           H  
ATOM   2182  C   ALA A 156      41.131  -4.814   9.817  1.00 23.22           C  
ATOM   2183  CB  ALA A 156      43.414  -4.971  10.888  1.00 23.22           C  
ATOM   2184  HB1 ALA A 156      43.066  -4.494  11.804  1.00 23.22           H  
ATOM   2185  HB2 ALA A 156      44.479  -4.776  10.767  1.00 23.22           H  
ATOM   2186  HB3 ALA A 156      43.263  -6.048  10.972  1.00 23.22           H  
ATOM   2187  O   ALA A 156      40.410  -4.240  10.621  1.00 23.22           O  
ATOM   2188  N   ASN A 157      40.711  -5.830   9.054  1.00 23.68           N  
ATOM   2189  H   ASN A 157      41.407  -6.234   8.444  1.00 23.68           H  
ATOM   2190  CA  ASN A 157      39.541  -6.700   9.272  1.00 23.68           C  
ATOM   2191  HA  ASN A 157      39.430  -7.271   8.350  1.00 23.68           H  
ATOM   2192  C   ASN A 157      38.139  -6.074   9.460  1.00 23.68           C  
ATOM   2193  CB  ASN A 157      39.899  -7.742  10.347  1.00 23.68           C  
ATOM   2194  HB2 ASN A 157      39.041  -8.392  10.520  1.00 23.68           H  
ATOM   2195  HB3 ASN A 157      40.125  -7.233  11.284  1.00 23.68           H  
ATOM   2196  O   ASN A 157      37.488  -6.291  10.477  1.00 23.68           O  
ATOM   2197  CG  ASN A 157      41.070  -8.624   9.952  1.00 23.68           C  
ATOM   2198  ND2 ASN A 157      41.558  -9.427  10.863  1.00 23.68           N  
ATOM   2199 HD21 ASN A 157      41.132  -9.466  11.778  1.00 23.68           H  
ATOM   2200 HD22 ASN A 157      42.323 -10.026  10.589  1.00 23.68           H  
ATOM   2201  OD1 ASN A 157      41.564  -8.604   8.832  1.00 23.68           O  
ATOM   2202  N   VAL A 158      37.598  -5.490   8.384  1.00 24.51           N  
ATOM   2203  H   VAL A 158      38.208  -5.249   7.616  1.00 24.51           H  
ATOM   2204  CA  VAL A 158      36.155  -5.603   8.075  1.00 24.51           C  
ATOM   2205  HA  VAL A 158      35.637  -5.996   8.950  1.00 24.51           H  
ATOM   2206  C   VAL A 158      35.987  -6.646   6.962  1.00 24.51           C  
ATOM   2207  CB  VAL A 158      35.486  -4.245   7.774  1.00 24.51           C  
ATOM   2208  HB  VAL A 158      35.925  -3.813   6.874  1.00 24.51           H  
ATOM   2209  O   VAL A 158      35.908  -6.342   5.773  1.00 24.51           O  
ATOM   2210  CG1 VAL A 158      33.971  -4.404   7.573  1.00 24.51           C  
ATOM   2211 HG11 VAL A 158      33.516  -4.846   8.459  1.00 24.51           H  
ATOM   2212 HG12 VAL A 158      33.518  -3.429   7.392  1.00 24.51           H  
ATOM   2213 HG13 VAL A 158      33.764  -5.036   6.709  1.00 24.51           H  
ATOM   2214  CG2 VAL A 158      35.687  -3.266   8.939  1.00 24.51           C  
ATOM   2215 HG21 VAL A 158      35.176  -2.326   8.728  1.00 24.51           H  
ATOM   2216 HG22 VAL A 158      36.747  -3.055   9.079  1.00 24.51           H  
ATOM   2217 HG23 VAL A 158      35.286  -3.690   9.859  1.00 24.51           H  
ATOM   2218  N   ARG A 159      36.024  -7.915   7.373  1.00 22.30           N  
ATOM   2219  H   ARG A 159      36.088  -8.048   8.372  1.00 22.30           H  
ATOM   2220  CA  ARG A 159      35.486  -9.079   6.655  1.00 22.30           C  
ATOM   2221  HA  ARG A 159      34.956  -8.755   5.759  1.00 22.30           H  
ATOM   2222  C   ARG A 159      34.448  -9.707   7.590  1.00 22.30           C  
ATOM   2223  CB  ARG A 159      36.590 -10.091   6.283  1.00 22.30           C  
ATOM   2224  HB2 ARG A 159      37.301 -10.169   7.106  1.00 22.30           H  
ATOM   2225  HB3 ARG A 159      36.128 -11.070   6.156  1.00 22.30           H  
ATOM   2226  O   ARG A 159      34.579  -9.562   8.799  1.00 22.30           O  
ATOM   2227  CG  ARG A 159      37.333  -9.753   4.978  1.00 22.30           C  
ATOM   2228  HG2 ARG A 159      36.610  -9.705   4.164  1.00 22.30           H  
ATOM   2229  HG3 ARG A 159      37.825  -8.785   5.078  1.00 22.30           H  
ATOM   2230  CD  ARG A 159      38.380 -10.838   4.669  1.00 22.30           C  
ATOM   2231  HD2 ARG A 159      39.140 -10.813   5.450  1.00 22.30           H  
ATOM   2232  HD3 ARG A 159      37.887 -11.809   4.698  1.00 22.30           H  
ATOM   2233  NE  ARG A 159      39.013 -10.656   3.342  1.00 22.30           N  
ATOM   2234  HE  ARG A 159      38.642  -9.910   2.771  1.00 22.30           H  
ATOM   2235  NH1 ARG A 159      40.535 -12.367   3.511  1.00 22.30           N  
ATOM   2236 HH11 ARG A 159      41.261 -12.947   3.115  1.00 22.30           H  
ATOM   2237 HH12 ARG A 159      40.177 -12.566   4.435  1.00 22.30           H  
ATOM   2238  NH2 ARG A 159      40.431 -11.183   1.627  1.00 22.30           N  
ATOM   2239 HH21 ARG A 159      41.165 -11.766   1.253  1.00 22.30           H  
ATOM   2240 HH22 ARG A 159      40.035 -10.441   1.067  1.00 22.30           H  
ATOM   2241  CZ  ARG A 159      39.985 -11.398   2.835  1.00 22.30           C  
ATOM   2242  N   ASP A 160      33.459 -10.383   7.018  1.00 22.66           N  
ATOM   2243  H   ASP A 160      33.567 -10.618   6.041  1.00 22.66           H  
ATOM   2244  CA  ASP A 160      32.386 -11.103   7.726  1.00 22.66           C  
ATOM   2245  HA  ASP A 160      31.882 -11.669   6.942  1.00 22.66           H  
ATOM   2246  C   ASP A 160      31.250 -10.238   8.310  1.00 22.66           C  
ATOM   2247  CB  ASP A 160      32.944 -12.204   8.651  1.00 22.66           C  
ATOM   2248  HB2 ASP A 160      32.117 -12.832   8.983  1.00 22.66           H  
ATOM   2249  HB3 ASP A 160      33.394 -11.750   9.534  1.00 22.66           H  
ATOM   2250  O   ASP A 160      30.832 -10.382   9.454  1.00 22.66           O  
ATOM   2251  CG  ASP A 160      33.978 -13.098   7.948  1.00 22.66           C  
ATOM   2252  OD1 ASP A 160      33.947 -13.173   6.693  1.00 22.66           O  
ATOM   2253  OD2 ASP A 160      34.832 -13.675   8.654  1.00 22.66           O  
ATOM   2254  N   ALA A 161      30.643  -9.424   7.441  1.00 22.74           N  
ATOM   2255  H   ALA A 161      31.109  -9.250   6.563  1.00 22.74           H  
ATOM   2256  CA  ALA A 161      29.189  -9.247   7.436  1.00 22.74           C  
ATOM   2257  HA  ALA A 161      28.736  -9.966   8.118  1.00 22.74           H  
ATOM   2258  C   ALA A 161      28.685  -9.552   6.015  1.00 22.74           C  
ATOM   2259  CB  ALA A 161      28.816  -7.849   7.938  1.00 22.74           C  
ATOM   2260  HB1 ALA A 161      29.260  -7.089   7.296  1.00 22.74           H  
ATOM   2261  HB2 ALA A 161      29.181  -7.717   8.956  1.00 22.74           H  
ATOM   2262  HB3 ALA A 161      27.732  -7.732   7.932  1.00 22.74           H  
ATOM   2263  O   ALA A 161      28.929  -8.796   5.074  1.00 22.74           O  
ATOM   2264  N   VAL A 162      28.073 -10.725   5.840  1.00 23.00           N  
ATOM   2265  H   VAL A 162      27.876 -11.286   6.656  1.00 23.00           H  
ATOM   2266  CA  VAL A 162      27.723 -11.287   4.527  1.00 23.00           C  
ATOM   2267  HA  VAL A 162      28.560 -11.131   3.846  1.00 23.00           H  
ATOM   2268  C   VAL A 162      26.507 -10.565   3.940  1.00 23.00           C  
ATOM   2269  CB  VAL A 162      27.485 -12.812   4.634  1.00 23.00           C  
ATOM   2270  HB  VAL A 162      26.690 -13.004   5.355  1.00 23.00           H  
ATOM   2271  O   VAL A 162      25.371 -10.919   4.236  1.00 23.00           O  
ATOM   2272  CG1 VAL A 162      27.092 -13.450   3.292  1.00 23.00           C  
ATOM   2273 HG11 VAL A 162      27.855 -13.247   2.541  1.00 23.00           H  
ATOM   2274 HG12 VAL A 162      26.134 -13.058   2.951  1.00 23.00           H  
ATOM   2275 HG13 VAL A 162      26.984 -14.528   3.414  1.00 23.00           H  
ATOM   2276  CG2 VAL A 162      28.753 -13.532   5.118  1.00 23.00           C  
ATOM   2277 HG21 VAL A 162      29.032 -13.187   6.114  1.00 23.00           H  
ATOM   2278 HG22 VAL A 162      29.579 -13.348   4.431  1.00 23.00           H  
ATOM   2279 HG23 VAL A 162      28.571 -14.605   5.177  1.00 23.00           H  
ATOM   2280  N   PHE A 163      26.749  -9.601   3.051  1.00 23.51           N  
ATOM   2281  H   PHE A 163      27.700  -9.281   2.937  1.00 23.51           H  
ATOM   2282  CA  PHE A 163      25.753  -9.115   2.094  1.00 23.51           C  
ATOM   2283  HA  PHE A 163      24.852  -9.719   2.202  1.00 23.51           H  
ATOM   2284  C   PHE A 163      26.249  -9.347   0.665  1.00 23.51           C  
ATOM   2285  CB  PHE A 163      25.338  -7.670   2.395  1.00 23.51           C  
ATOM   2286  HB2 PHE A 163      24.914  -7.228   1.494  1.00 23.51           H  
ATOM   2287  HB3 PHE A 163      26.212  -7.080   2.674  1.00 23.51           H  
ATOM   2288  O   PHE A 163      27.424  -9.148   0.352  1.00 23.51           O  
ATOM   2289  CG  PHE A 163      24.290  -7.609   3.492  1.00 23.51           C  
ATOM   2290  CD1 PHE A 163      22.930  -7.786   3.168  1.00 23.51           C  
ATOM   2291  HD1 PHE A 163      22.629  -7.915   2.139  1.00 23.51           H  
ATOM   2292  CD2 PHE A 163      24.671  -7.454   4.838  1.00 23.51           C  
ATOM   2293  HD2 PHE A 163      25.713  -7.336   5.094  1.00 23.51           H  
ATOM   2294  CE1 PHE A 163      21.957  -7.809   4.183  1.00 23.51           C  
ATOM   2295  HE1 PHE A 163      20.916  -7.948   3.932  1.00 23.51           H  
ATOM   2296  CE2 PHE A 163      23.696  -7.472   5.853  1.00 23.51           C  
ATOM   2297  HE2 PHE A 163      23.990  -7.355   6.886  1.00 23.51           H  
ATOM   2298  CZ  PHE A 163      22.341  -7.652   5.526  1.00 23.51           C  
ATOM   2299  HZ  PHE A 163      21.594  -7.669   6.306  1.00 23.51           H  
ATOM   2300  N   GLN A 164      25.354  -9.872  -0.174  1.00 24.76           N  
ATOM   2301  H   GLN A 164      24.393  -9.933   0.130  1.00 24.76           H  
ATOM   2302  CA  GLN A 164      25.688 -10.475  -1.464  1.00 24.76           C  
ATOM   2303  HA  GLN A 164      26.439 -11.247  -1.296  1.00 24.76           H  
ATOM   2304  C   GLN A 164      26.285  -9.447  -2.429  1.00 24.76           C  
ATOM   2305  CB  GLN A 164      24.441 -11.152  -2.048  1.00 24.76           C  
ATOM   2306  HB2 GLN A 164      24.630 -11.430  -3.085  1.00 24.76           H  
ATOM   2307  HB3 GLN A 164      23.614 -10.442  -2.027  1.00 24.76           H  
ATOM   2308  O   GLN A 164      25.673  -8.434  -2.760  1.00 24.76           O  
ATOM   2309  CG  GLN A 164      24.072 -12.423  -1.261  1.00 24.76           C  
ATOM   2310  HG2 GLN A 164      24.836 -13.181  -1.436  1.00 24.76           H  
ATOM   2311  HG3 GLN A 164      24.044 -12.210  -0.192  1.00 24.76           H  
ATOM   2312  CD  GLN A 164      22.709 -12.991  -1.646  1.00 24.76           C  
ATOM   2313  NE2 GLN A 164      22.458 -14.257  -1.400  1.00 24.76           N  
ATOM   2314 HE21 GLN A 164      23.153 -14.862  -0.987  1.00 24.76           H  
ATOM   2315 HE22 GLN A 164      21.536 -14.569  -1.668  1.00 24.76           H  
ATOM   2316  OE1 GLN A 164      21.832 -12.312  -2.143  1.00 24.76           O  
ATOM   2317  N   ARG A 165      27.503  -9.735  -2.890  1.00 24.09           N  
ATOM   2318  H   ARG A 165      27.890 -10.636  -2.649  1.00 24.09           H  
ATOM   2319  CA  ARG A 165      28.392  -8.789  -3.580  1.00 24.09           C  
ATOM   2320  HA  ARG A 165      28.167  -7.792  -3.202  1.00 24.09           H  
ATOM   2321  C   ARG A 165      28.165  -8.719  -5.099  1.00 24.09           C  
ATOM   2322  CB  ARG A 165      29.832  -9.164  -3.186  1.00 24.09           C  
ATOM   2323  HB2 ARG A 165      29.818  -9.579  -2.178  1.00 24.09           H  
ATOM   2324  HB3 ARG A 165      30.199  -9.936  -3.862  1.00 24.09           H  
ATOM   2325  O   ARG A 165      28.977  -8.125  -5.802  1.00 24.09           O  
ATOM   2326  CG  ARG A 165      30.802  -7.977  -3.174  1.00 24.09           C  
ATOM   2327  HG2 ARG A 165      30.944  -7.596  -4.185  1.00 24.09           H  
ATOM   2328  HG3 ARG A 165      30.399  -7.187  -2.541  1.00 24.09           H  
ATOM   2329  CD  ARG A 165      32.142  -8.453  -2.605  1.00 24.09           C  
ATOM   2330  HD2 ARG A 165      31.965  -8.882  -1.619  1.00 24.09           H  
ATOM   2331  HD3 ARG A 165      32.541  -9.226  -3.262  1.00 24.09           H  
ATOM   2332  NE  ARG A 165      33.109  -7.348  -2.492  1.00 24.09           N  
ATOM   2333  HE  ARG A 165      32.805  -6.455  -2.854  1.00 24.09           H  
ATOM   2334  NH1 ARG A 165      34.770  -8.532  -1.449  1.00 24.09           N  
ATOM   2335 HH11 ARG A 165      34.168  -9.342  -1.488  1.00 24.09           H  
ATOM   2336 HH12 ARG A 165      35.679  -8.569  -1.012  1.00 24.09           H  
ATOM   2337  NH2 ARG A 165      35.066  -6.358  -1.888  1.00 24.09           N  
ATOM   2338 HH21 ARG A 165      35.972  -6.388  -1.442  1.00 24.09           H  
ATOM   2339 HH22 ARG A 165      34.711  -5.480  -2.240  1.00 24.09           H  
ATOM   2340  CZ  ARG A 165      34.308  -7.417  -1.946  1.00 24.09           C  
ATOM   2341  N   ASP A 166      27.074  -9.318  -5.579  1.00 25.32           N  
ATOM   2342  H   ASP A 166      26.467  -9.757  -4.901  1.00 25.32           H  
ATOM   2343  CA  ASP A 166      26.889  -9.705  -6.985  1.00 25.32           C  
ATOM   2344  HA  ASP A 166      27.751  -9.367  -7.560  1.00 25.32           H  
ATOM   2345  C   ASP A 166      25.659  -9.080  -7.678  1.00 25.32           C  
ATOM   2346  CB  ASP A 166      26.875 -11.245  -7.073  1.00 25.32           C  
ATOM   2347  HB2 ASP A 166      26.695 -11.542  -8.107  1.00 25.32           H  
ATOM   2348  HB3 ASP A 166      26.056 -11.628  -6.465  1.00 25.32           H  
ATOM   2349  O   ASP A 166      25.493  -9.260  -8.878  1.00 25.32           O  
ATOM   2350  CG  ASP A 166      28.201 -11.873  -6.622  1.00 25.32           C  
ATOM   2351  OD1 ASP A 166      29.267 -11.403  -7.084  1.00 25.32           O  
ATOM   2352  OD2 ASP A 166      28.150 -12.786  -5.767  1.00 25.32           O  
ATOM   2353  N   PHE A 167      24.811  -8.306  -6.984  1.00 27.10           N  
ATOM   2354  H   PHE A 167      24.972  -8.176  -5.995  1.00 27.10           H  
ATOM   2355  CA  PHE A 167      23.568  -7.764  -7.579  1.00 27.10           C  
ATOM   2356  HA  PHE A 167      23.234  -8.473  -8.337  1.00 27.10           H  
ATOM   2357  C   PHE A 167      23.711  -6.430  -8.343  1.00 27.10           C  
ATOM   2358  CB  PHE A 167      22.455  -7.698  -6.517  1.00 27.10           C  
ATOM   2359  HB2 PHE A 167      22.023  -6.697  -6.497  1.00 27.10           H  
ATOM   2360  HB3 PHE A 167      22.866  -7.882  -5.525  1.00 27.10           H  
ATOM   2361  O   PHE A 167      22.793  -6.030  -9.054  1.00 27.10           O  
ATOM   2362  CG  PHE A 167      21.344  -8.693  -6.790  1.00 27.10           C  
ATOM   2363  CD1 PHE A 167      20.319  -8.370  -7.699  1.00 27.10           C  
ATOM   2364  HD1 PHE A 167      20.311  -7.404  -8.183  1.00 27.10           H  
ATOM   2365  CD2 PHE A 167      21.365  -9.963  -6.183  1.00 27.10           C  
ATOM   2366  HD2 PHE A 167      22.154 -10.222  -5.493  1.00 27.10           H  
ATOM   2367  CE1 PHE A 167      19.314  -9.309  -7.994  1.00 27.10           C  
ATOM   2368  HE1 PHE A 167      18.530  -9.058  -8.693  1.00 27.10           H  
ATOM   2369  CE2 PHE A 167      20.361 -10.903  -6.479  1.00 27.10           C  
ATOM   2370  HE2 PHE A 167      20.379 -11.875  -6.009  1.00 27.10           H  
ATOM   2371  CZ  PHE A 167      19.335 -10.576  -7.384  1.00 27.10           C  
ATOM   2372  HZ  PHE A 167      18.563 -11.296  -7.612  1.00 27.10           H  
ATOM   2373  N   PHE A 168      24.846  -5.736  -8.220  1.00 28.22           N  
ATOM   2374  H   PHE A 168      25.575  -6.133  -7.644  1.00 28.22           H  
ATOM   2375  CA  PHE A 168      25.037  -4.368  -8.738  1.00 28.22           C  
ATOM   2376  HA  PHE A 168      24.065  -3.965  -9.025  1.00 28.22           H  
ATOM   2377  C   PHE A 168      25.879  -4.278 -10.020  1.00 28.22           C  
ATOM   2378  CB  PHE A 168      25.568  -3.468  -7.610  1.00 28.22           C  
ATOM   2379  HB2 PHE A 168      25.928  -2.527  -8.025  1.00 28.22           H  
ATOM   2380  HB3 PHE A 168      26.413  -3.950  -7.120  1.00 28.22           H  
ATOM   2381  O   PHE A 168      26.370  -3.204 -10.360  1.00 28.22           O  
ATOM   2382  CG  PHE A 168      24.502  -3.123  -6.593  1.00 28.22           C  
ATOM   2383  CD1 PHE A 168      23.591  -2.088  -6.874  1.00 28.22           C  
ATOM   2384  HD1 PHE A 168      23.668  -1.531  -7.796  1.00 28.22           H  
ATOM   2385  CD2 PHE A 168      24.397  -3.846  -5.390  1.00 28.22           C  
ATOM   2386  HD2 PHE A 168      25.091  -4.644  -5.171  1.00 28.22           H  
ATOM   2387  CE1 PHE A 168      22.576  -1.774  -5.954  1.00 28.22           C  
ATOM   2388  HE1 PHE A 168      21.879  -0.977  -6.171  1.00 28.22           H  
ATOM   2389  CE2 PHE A 168      23.381  -3.531  -4.470  1.00 28.22           C  
ATOM   2390  HE2 PHE A 168      23.296  -4.084  -3.547  1.00 28.22           H  
ATOM   2391  CZ  PHE A 168      22.471  -2.496  -4.753  1.00 28.22           C  
ATOM   2392  HZ  PHE A 168      21.690  -2.253  -4.048  1.00 28.22           H  
ATOM   2393  N   LYS A 169      26.093  -5.396 -10.728  1.00 26.21           N  
ATOM   2394  H   LYS A 169      25.655  -6.253 -10.421  1.00 26.21           H  
ATOM   2395  CA  LYS A 169      27.003  -5.429 -11.885  1.00 26.21           C  
ATOM   2396  HA  LYS A 169      27.636  -4.544 -11.828  1.00 26.21           H  
ATOM   2397  C   LYS A 169      26.334  -5.282 -13.256  1.00 26.21           C  
ATOM   2398  CB  LYS A 169      27.914  -6.662 -11.792  1.00 26.21           C  
ATOM   2399  HB2 LYS A 169      27.601  -7.414 -12.517  1.00 26.21           H  
ATOM   2400  HB3 LYS A 169      27.850  -7.099 -10.796  1.00 26.21           H  
ATOM   2401  O   LYS A 169      27.024  -4.897 -14.192  1.00 26.21           O  
ATOM   2402  CG  LYS A 169      29.366  -6.242 -12.052  1.00 26.21           C  
ATOM   2403  HG2 LYS A 169      29.460  -5.867 -13.071  1.00 26.21           H  
ATOM   2404  HG3 LYS A 169      29.641  -5.451 -11.354  1.00 26.21           H  
ATOM   2405  CD  LYS A 169      30.309  -7.424 -11.852  1.00 26.21           C  
ATOM   2406  HD2 LYS A 169      30.063  -8.198 -12.579  1.00 26.21           H  
ATOM   2407  HD3 LYS A 169      30.178  -7.822 -10.846  1.00 26.21           H  
ATOM   2408  CE  LYS A 169      31.748  -6.950 -12.046  1.00 26.21           C  
ATOM   2409  HE2 LYS A 169      31.952  -6.155 -11.328  1.00 26.21           H  
ATOM   2410  HE3 LYS A 169      31.839  -6.533 -13.049  1.00 26.21           H  
ATOM   2411  NZ  LYS A 169      32.684  -8.080 -11.861  1.00 26.21           N  
ATOM   2412  HZ1 LYS A 169      33.639  -7.778 -11.990  1.00 26.21           H  
ATOM   2413  HZ2 LYS A 169      32.465  -8.802 -12.533  1.00 26.21           H  
ATOM   2414  HZ3 LYS A 169      32.564  -8.470 -10.938  1.00 26.21           H  
ATOM   2415  N   ASP A 170      25.023  -5.524 -13.350  1.00 25.71           N  
ATOM   2416  H   ASP A 170      24.558  -5.880 -12.527  1.00 25.71           H  
ATOM   2417  CA  ASP A 170      24.303  -5.624 -14.634  1.00 25.71           C  
ATOM   2418  HA  ASP A 170      24.951  -5.266 -15.434  1.00 25.71           H  
ATOM   2419  C   ASP A 170      23.013  -4.770 -14.731  1.00 25.71           C  
ATOM   2420  CB  ASP A 170      24.023  -7.112 -14.923  1.00 25.71           C  
ATOM   2421  HB2 ASP A 170      23.427  -7.195 -15.832  1.00 25.71           H  
ATOM   2422  HB3 ASP A 170      23.442  -7.533 -14.103  1.00 25.71           H  
ATOM   2423  O   ASP A 170      22.367  -4.737 -15.780  1.00 25.71           O  
ATOM   2424  CG  ASP A 170      25.311  -7.924 -15.127  1.00 25.71           C  
ATOM   2425  OD1 ASP A 170      26.086  -7.574 -16.044  1.00 25.71           O  
ATOM   2426  OD2 ASP A 170      25.527  -8.884 -14.353  1.00 25.71           O  
ATOM   2427  N   SER A 171      22.613  -4.041 -13.679  1.00 25.81           N  
ATOM   2428  H   SER A 171      23.179  -4.025 -12.843  1.00 25.81           H  
ATOM   2429  CA  SER A 171      21.371  -3.245 -13.665  1.00 25.81           C  
ATOM   2430  HA  SER A 171      20.644  -3.759 -14.294  1.00 25.81           H  
ATOM   2431  C   SER A 171      21.541  -1.844 -14.276  1.00 25.81           C  
ATOM   2432  CB  SER A 171      20.744  -3.223 -12.265  1.00 25.81           C  
ATOM   2433  HB2 SER A 171      19.902  -2.530 -12.251  1.00 25.81           H  
ATOM   2434  HB3 SER A 171      20.374  -4.222 -12.036  1.00 25.81           H  
ATOM   2435  O   SER A 171      21.654  -0.828 -13.591  1.00 25.81           O  
ATOM   2436  OG  SER A 171      21.685  -2.855 -11.277  1.00 25.81           O  
ATOM   2437  HG  SER A 171      21.282  -2.956 -10.411  1.00 25.81           H  
ATOM   2438  N   SER A 172      21.464  -1.780 -15.606  1.00 26.81           N  
ATOM   2439  H   SER A 172      21.387  -2.664 -16.090  1.00 26.81           H  
ATOM   2440  CA  SER A 172      21.491  -0.576 -16.464  1.00 26.81           C  
ATOM   2441  HA  SER A 172      22.374   0.003 -16.191  1.00 26.81           H  
ATOM   2442  C   SER A 172      20.285   0.383 -16.315  1.00 26.81           C  
ATOM   2443  CB  SER A 172      21.670  -1.043 -17.916  1.00 26.81           C  
ATOM   2444  HB2 SER A 172      21.604  -0.198 -18.602  1.00 26.81           H  
ATOM   2445  HB3 SER A 172      22.659  -1.490 -18.014  1.00 26.81           H  
ATOM   2446  O   SER A 172      19.898   1.073 -17.257  1.00 26.81           O  
ATOM   2447  OG  SER A 172      20.697  -2.022 -18.246  1.00 26.81           O  
ATOM   2448  HG  SER A 172      21.056  -2.608 -18.916  1.00 26.81           H  
ATOM   2449  N   ILE A 173      19.677   0.429 -15.126  1.00 25.54           N  
ATOM   2450  H   ILE A 173      20.114  -0.100 -14.385  1.00 25.54           H  
ATOM   2451  CA  ILE A 173      18.383   1.068 -14.839  1.00 25.54           C  
ATOM   2452  HA  ILE A 173      17.859   1.240 -15.779  1.00 25.54           H  
ATOM   2453  C   ILE A 173      18.556   2.458 -14.190  1.00 25.54           C  
ATOM   2454  CB  ILE A 173      17.525   0.076 -14.007  1.00 25.54           C  
ATOM   2455  HB  ILE A 173      18.093  -0.205 -13.120  1.00 25.54           H  
ATOM   2456  O   ILE A 173      17.731   3.344 -14.403  1.00 25.54           O  
ATOM   2457  CG1 ILE A 173      17.245  -1.204 -14.842  1.00 25.54           C  
ATOM   2458 HG12 ILE A 173      16.625  -0.944 -15.700  1.00 25.54           H  
ATOM   2459 HG13 ILE A 173      18.182  -1.610 -15.224  1.00 25.54           H  
ATOM   2460  CG2 ILE A 173      16.201   0.705 -13.540  1.00 25.54           C  
ATOM   2461 HG21 ILE A 173      16.391   1.571 -12.907  1.00 25.54           H  
ATOM   2462 HG22 ILE A 173      15.606   1.018 -14.398  1.00 25.54           H  
ATOM   2463 HG23 ILE A 173      15.626  -0.002 -12.942  1.00 25.54           H  
ATOM   2464  CD1 ILE A 173      16.565  -2.345 -14.075  1.00 25.54           C  
ATOM   2465 HD11 ILE A 173      16.524  -3.231 -14.710  1.00 25.54           H  
ATOM   2466 HD12 ILE A 173      15.545  -2.072 -13.801  1.00 25.54           H  
ATOM   2467 HD13 ILE A 173      17.136  -2.580 -13.177  1.00 25.54           H  
ATOM   2468  N   TYR A 174      19.662   2.698 -13.478  1.00 24.94           N  
ATOM   2469  H   TYR A 174      20.317   1.940 -13.349  1.00 24.94           H  
ATOM   2470  CA  TYR A 174      19.906   3.945 -12.731  1.00 24.94           C  
ATOM   2471  HA  TYR A 174      18.996   4.191 -12.185  1.00 24.94           H  
ATOM   2472  C   TYR A 174      20.210   5.189 -13.591  1.00 24.94           C  
ATOM   2473  CB  TYR A 174      21.009   3.690 -11.690  1.00 24.94           C  
ATOM   2474  HB2 TYR A 174      21.401   4.646 -11.343  1.00 24.94           H  
ATOM   2475  HB3 TYR A 174      21.837   3.149 -12.148  1.00 24.94           H  
ATOM   2476  O   TYR A 174      20.219   6.303 -13.078  1.00 24.94           O  
ATOM   2477  CG  TYR A 174      20.500   2.936 -10.476  1.00 24.94           C  
ATOM   2478  CD1 TYR A 174      19.829   3.651  -9.465  1.00 24.94           C  
ATOM   2479  HD1 TYR A 174      19.708   4.721  -9.550  1.00 24.94           H  
ATOM   2480  CD2 TYR A 174      20.654   1.538 -10.368  1.00 24.94           C  
ATOM   2481  HD2 TYR A 174      21.174   0.985 -11.136  1.00 24.94           H  
ATOM   2482  CE1 TYR A 174      19.305   2.977  -8.346  1.00 24.94           C  
ATOM   2483  HE1 TYR A 174      18.786   3.533  -7.579  1.00 24.94           H  
ATOM   2484  CE2 TYR A 174      20.132   0.861  -9.248  1.00 24.94           C  
ATOM   2485  HE2 TYR A 174      20.243  -0.209  -9.150  1.00 24.94           H  
ATOM   2486  OH  TYR A 174      18.947   0.923  -7.162  1.00 24.94           O  
ATOM   2487  HH  TYR A 174      18.476   1.527  -6.584  1.00 24.94           H  
ATOM   2488  CZ  TYR A 174      19.455   1.579  -8.238  1.00 24.94           C  
ATOM   2489  N   THR A 175      20.423   5.044 -14.901  1.00 24.51           N  
ATOM   2490  H   THR A 175      20.387   4.115 -15.296  1.00 24.51           H  
ATOM   2491  CA  THR A 175      20.855   6.134 -15.803  1.00 24.51           C  
ATOM   2492  HA  THR A 175      21.360   6.893 -15.206  1.00 24.51           H  
ATOM   2493  C   THR A 175      19.717   6.880 -16.514  1.00 24.51           C  
ATOM   2494  CB  THR A 175      21.881   5.608 -16.819  1.00 24.51           C  
ATOM   2495  HB  THR A 175      22.035   6.333 -17.618  1.00 24.51           H  
ATOM   2496  O   THR A 175      19.980   7.694 -17.398  1.00 24.51           O  
ATOM   2497  CG2 THR A 175      23.232   5.333 -16.162  1.00 24.51           C  
ATOM   2498 HG21 THR A 175      23.952   5.009 -16.913  1.00 24.51           H  
ATOM   2499 HG22 THR A 175      23.606   6.244 -15.694  1.00 24.51           H  
ATOM   2500 HG23 THR A 175      23.134   4.562 -15.398  1.00 24.51           H  
ATOM   2501  OG1 THR A 175      21.434   4.390 -17.374  1.00 24.51           O  
ATOM   2502  HG1 THR A 175      22.156   4.029 -17.893  1.00 24.51           H  
ATOM   2503  N   ARG A 176      18.446   6.628 -16.160  1.00 24.91           N  
ATOM   2504  H   ARG A 176      18.293   5.928 -15.448  1.00 24.91           H  
ATOM   2505  CA  ARG A 176      17.275   7.287 -16.785  1.00 24.91           C  
ATOM   2506  HA  ARG A 176      17.611   7.848 -17.657  1.00 24.91           H  
ATOM   2507  C   ARG A 176      16.585   8.360 -15.934  1.00 24.91           C  
ATOM   2508  CB  ARG A 176      16.271   6.230 -17.278  1.00 24.91           C  
ATOM   2509  HB2 ARG A 176      15.338   6.729 -17.540  1.00 24.91           H  
ATOM   2510  HB3 ARG A 176      16.063   5.516 -16.481  1.00 24.91           H  
ATOM   2511  O   ARG A 176      15.772   9.095 -16.482  1.00 24.91           O  
ATOM   2512  CG  ARG A 176      16.788   5.495 -18.524  1.00 24.91           C  
ATOM   2513  HG2 ARG A 176      17.653   4.886 -18.260  1.00 24.91           H  
ATOM   2514  HG3 ARG A 176      17.083   6.228 -19.274  1.00 24.91           H  
ATOM   2515  CD  ARG A 176      15.687   4.602 -19.107  1.00 24.91           C  
ATOM   2516  HD2 ARG A 176      14.801   5.215 -19.276  1.00 24.91           H  
ATOM   2517  HD3 ARG A 176      15.443   3.827 -18.380  1.00 24.91           H  
ATOM   2518  NE  ARG A 176      16.108   3.980 -20.378  1.00 24.91           N  
ATOM   2519  HE  ARG A 176      17.098   4.000 -20.578  1.00 24.91           H  
ATOM   2520  NH1 ARG A 176      14.041   3.221 -21.035  1.00 24.91           N  
ATOM   2521 HH11 ARG A 176      13.448   2.730 -21.689  1.00 24.91           H  
ATOM   2522 HH12 ARG A 176      13.650   3.577 -20.174  1.00 24.91           H  
ATOM   2523  NH2 ARG A 176      15.811   2.860 -22.341  1.00 24.91           N  
ATOM   2524 HH21 ARG A 176      15.204   2.368 -22.981  1.00 24.91           H  
ATOM   2525 HH22 ARG A 176      16.804   2.913 -22.518  1.00 24.91           H  
ATOM   2526  CZ  ARG A 176      15.321   3.360 -21.242  1.00 24.91           C  
ATOM   2527  N   ALA A 177      16.909   8.474 -14.645  1.00 26.53           N  
ATOM   2528  H   ALA A 177      17.613   7.855 -14.269  1.00 26.53           H  
ATOM   2529  CA  ALA A 177      16.184   9.327 -13.691  1.00 26.53           C  
ATOM   2530  HA  ALA A 177      15.134   9.346 -13.980  1.00 26.53           H  
ATOM   2531  C   ALA A 177      16.635  10.806 -13.647  1.00 26.53           C  
ATOM   2532  CB  ALA A 177      16.261   8.657 -12.313  1.00 26.53           C  
ATOM   2533  HB1 ALA A 177      15.868   7.642 -12.365  1.00 26.53           H  
ATOM   2534  HB2 ALA A 177      17.293   8.632 -11.963  1.00 26.53           H  
ATOM   2535  HB3 ALA A 177      15.663   9.223 -11.599  1.00 26.53           H  
ATOM   2536  O   ALA A 177      16.065  11.593 -12.900  1.00 26.53           O  
ATOM   2537  N   LEU A 178      17.640  11.197 -14.439  1.00 27.42           N  
ATOM   2538  H   LEU A 178      18.073  10.506 -15.034  1.00 27.42           H  
ATOM   2539  CA  LEU A 178      18.132  12.577 -14.534  1.00 27.42           C  
ATOM   2540  HA  LEU A 178      17.463  13.248 -13.996  1.00 27.42           H  
ATOM   2541  C   LEU A 178      18.124  13.038 -15.997  1.00 27.42           C  
ATOM   2542  CB  LEU A 178      19.531  12.682 -13.895  1.00 27.42           C  
ATOM   2543  HB2 LEU A 178      19.948  13.658 -14.144  1.00 27.42           H  
ATOM   2544  HB3 LEU A 178      20.176  11.926 -14.344  1.00 27.42           H  
ATOM   2545  O   LEU A 178      19.106  12.880 -16.721  1.00 27.42           O  
ATOM   2546  CG  LEU A 178      19.567  12.524 -12.363  1.00 27.42           C  
ATOM   2547  HG  LEU A 178      19.122  11.571 -12.077  1.00 27.42           H  
ATOM   2548  CD1 LEU A 178      21.025  12.534 -11.909  1.00 27.42           C  
ATOM   2549 HD11 LEU A 178      21.546  11.664 -12.308  1.00 27.42           H  
ATOM   2550 HD12 LEU A 178      21.515  13.445 -12.254  1.00 27.42           H  
ATOM   2551 HD13 LEU A 178      21.067  12.508 -10.821  1.00 27.42           H  
ATOM   2552  CD2 LEU A 178      18.843  13.658 -11.633  1.00 27.42           C  
ATOM   2553 HD21 LEU A 178      18.962  13.541 -10.556  1.00 27.42           H  
ATOM   2554 HD22 LEU A 178      19.245  14.624 -11.936  1.00 27.42           H  
ATOM   2555 HD23 LEU A 178      17.776  13.623 -11.852  1.00 27.42           H  
ATOM   2556  N   ARG A 179      16.990  13.594 -16.435  1.00 24.98           N  
ATOM   2557  H   ARG A 179      16.217  13.642 -15.787  1.00 24.98           H  
ATOM   2558  CA  ARG A 179      16.855  14.330 -17.699  1.00 24.98           C  
ATOM   2559  HA  ARG A 179      17.843  14.613 -18.062  1.00 24.98           H  
ATOM   2560  C   ARG A 179      16.079  15.619 -17.458  1.00 24.98           C  
ATOM   2561  CB  ARG A 179      16.159  13.480 -18.774  1.00 24.98           C  
ATOM   2562  HB2 ARG A 179      15.747  14.154 -19.524  1.00 24.98           H  
ATOM   2563  HB3 ARG A 179      15.336  12.917 -18.333  1.00 24.98           H  
ATOM   2564  O   ARG A 179      14.873  15.581 -17.245  1.00 24.98           O  
ATOM   2565  CG  ARG A 179      17.137  12.531 -19.475  1.00 24.98           C  
ATOM   2566  HG2 ARG A 179      17.997  13.103 -19.821  1.00 24.98           H  
ATOM   2567  HG3 ARG A 179      17.475  11.762 -18.780  1.00 24.98           H  
ATOM   2568  CD  ARG A 179      16.449  11.882 -20.680  1.00 24.98           C  
ATOM   2569  HD2 ARG A 179      15.951  12.665 -21.251  1.00 24.98           H  
ATOM   2570  HD3 ARG A 179      15.702  11.173 -20.322  1.00 24.98           H  
ATOM   2571  NE  ARG A 179      17.431  11.199 -21.541  1.00 24.98           N  
ATOM   2572  HE  ARG A 179      18.351  11.079 -21.143  1.00 24.98           H  
ATOM   2573  NH1 ARG A 179      16.121  11.032 -23.418  1.00 24.98           N  
ATOM   2574 HH11 ARG A 179      15.368  11.460 -22.898  1.00 24.98           H  
ATOM   2575 HH12 ARG A 179      16.023  10.852 -24.407  1.00 24.98           H  
ATOM   2576  NH2 ARG A 179      18.257  10.381 -23.493  1.00 24.98           N  
ATOM   2577 HH21 ARG A 179      18.157  10.218 -24.485  1.00 24.98           H  
ATOM   2578 HH22 ARG A 179      19.174  10.360 -23.070  1.00 24.98           H  
ATOM   2579  CZ  ARG A 179      17.263  10.871 -22.808  1.00 24.98           C  
ATOM   2580  N   GLY A 180      16.792  16.736 -17.512  1.00 29.80           N  
ATOM   2581  H   GLY A 180      17.794  16.659 -17.613  1.00 29.80           H  
ATOM   2582  CA  GLY A 180      16.267  18.084 -17.314  1.00 29.80           C  
ATOM   2583  HA2 GLY A 180      15.908  18.459 -18.273  1.00 29.80           H  
ATOM   2584  HA3 GLY A 180      15.437  18.073 -16.608  1.00 29.80           H  
ATOM   2585  C   GLY A 180      17.361  19.006 -16.761  1.00 29.80           C  
ATOM   2586  O   GLY A 180      18.232  18.526 -16.030  1.00 29.80           O  
ATOM   2587  N   PRO A 181      17.359  20.304 -17.107  1.00 27.54           N  
ATOM   2588  CA  PRO A 181      18.289  21.263 -16.526  1.00 27.54           C  
ATOM   2589  HA  PRO A 181      19.313  20.907 -16.637  1.00 27.54           H  
ATOM   2590  C   PRO A 181      17.977  21.460 -15.037  1.00 27.54           C  
ATOM   2591  CB  PRO A 181      18.108  22.548 -17.338  1.00 27.54           C  
ATOM   2592  HB2 PRO A 181      18.762  22.519 -18.210  1.00 27.54           H  
ATOM   2593  HB3 PRO A 181      18.303  23.442 -16.747  1.00 27.54           H  
ATOM   2594  O   PRO A 181      16.825  21.632 -14.649  1.00 27.54           O  
ATOM   2595  CG  PRO A 181      16.650  22.473 -17.793  1.00 27.54           C  
ATOM   2596  HG2 PRO A 181      16.483  23.035 -18.711  1.00 27.54           H  
ATOM   2597  HG3 PRO A 181      15.998  22.837 -16.999  1.00 27.54           H  
ATOM   2598  CD  PRO A 181      16.422  20.975 -17.997  1.00 27.54           C  
ATOM   2599  HD2 PRO A 181      15.390  20.720 -17.756  1.00 27.54           H  
ATOM   2600  HD3 PRO A 181      16.649  20.706 -19.029  1.00 27.54           H  
ATOM   2601  N   GLY A 182      19.012  21.462 -14.203  1.00 30.82           N  
ATOM   2602  H   GLY A 182      19.942  21.341 -14.578  1.00 30.82           H  
ATOM   2603  CA  GLY A 182      18.897  21.666 -12.761  1.00 30.82           C  
ATOM   2604  HA2 GLY A 182      18.203  22.480 -12.557  1.00 30.82           H  
ATOM   2605  HA3 GLY A 182      18.510  20.758 -12.297  1.00 30.82           H  
ATOM   2606  C   GLY A 182      20.251  22.006 -12.143  1.00 30.82           C  
ATOM   2607  O   GLY A 182      21.249  22.143 -12.852  1.00 30.82           O  
ATOM   2608  N   ARG A 183      20.297  22.136 -10.815  1.00 31.61           N  
ATOM   2609  H   ARG A 183      19.441  22.023 -10.292  1.00 31.61           H  
ATOM   2610  CA  ARG A 183      21.543  22.252 -10.042  1.00 31.61           C  
ATOM   2611  HA  ARG A 183      22.365  21.847 -10.631  1.00 31.61           H  
ATOM   2612  C   ARG A 183      21.429  21.421  -8.769  1.00 31.61           C  
ATOM   2613  CB  ARG A 183      21.857  23.720  -9.698  1.00 31.61           C  
ATOM   2614  HB2 ARG A 183      22.724  23.736  -9.038  1.00 31.61           H  
ATOM   2615  HB3 ARG A 183      21.013  24.150  -9.158  1.00 31.61           H  
ATOM   2616  O   ARG A 183      20.374  21.380  -8.150  1.00 31.61           O  
ATOM   2617  CG  ARG A 183      22.170  24.593 -10.925  1.00 31.61           C  
ATOM   2618  HG2 ARG A 183      21.278  24.686 -11.544  1.00 31.61           H  
ATOM   2619  HG3 ARG A 183      22.963  24.125 -11.509  1.00 31.61           H  
ATOM   2620  CD  ARG A 183      22.625  25.990 -10.480  1.00 31.61           C  
ATOM   2621  HD2 ARG A 183      21.846  26.435  -9.860  1.00 31.61           H  
ATOM   2622  HD3 ARG A 183      23.527  25.882  -9.877  1.00 31.61           H  
ATOM   2623  NE  ARG A 183      22.884  26.876 -11.631  1.00 31.61           N  
ATOM   2624  HE  ARG A 183      22.274  26.758 -12.428  1.00 31.61           H  
ATOM   2625  NH1 ARG A 183      24.661  28.074 -10.766  1.00 31.61           N  
ATOM   2626 HH11 ARG A 183      24.562  27.706  -9.831  1.00 31.61           H  
ATOM   2627 HH12 ARG A 183      25.542  28.554 -10.882  1.00 31.61           H  
ATOM   2628  NH2 ARG A 183      23.998  28.450 -12.843  1.00 31.61           N  
ATOM   2629 HH21 ARG A 183      24.714  29.161 -12.861  1.00 31.61           H  
ATOM   2630 HH22 ARG A 183      23.365  28.309 -13.618  1.00 31.61           H  
ATOM   2631  CZ  ARG A 183      23.840  27.787 -11.734  1.00 31.61           C  
ATOM   2632  N   VAL A 184      22.531  20.798  -8.366  1.00 30.07           N  
ATOM   2633  H   VAL A 184      23.367  20.912  -8.921  1.00 30.07           H  
ATOM   2634  CA  VAL A 184      22.661  20.060  -7.101  1.00 30.07           C  
ATOM   2635  HA  VAL A 184      21.717  20.081  -6.558  1.00 30.07           H  
ATOM   2636  C   VAL A 184      23.705  20.783  -6.261  1.00 30.07           C  
ATOM   2637  CB  VAL A 184      23.027  18.580  -7.356  1.00 30.07           C  
ATOM   2638  HB  VAL A 184      23.814  18.534  -8.109  1.00 30.07           H  
ATOM   2639  O   VAL A 184      24.811  21.034  -6.738  1.00 30.07           O  
ATOM   2640  CG1 VAL A 184      23.526  17.850  -6.103  1.00 30.07           C  
ATOM   2641 HG11 VAL A 184      24.475  18.274  -5.773  1.00 30.07           H  
ATOM   2642 HG12 VAL A 184      23.690  16.796  -6.329  1.00 30.07           H  
ATOM   2643 HG13 VAL A 184      22.795  17.932  -5.299  1.00 30.07           H  
ATOM   2644  CG2 VAL A 184      21.805  17.803  -7.867  1.00 30.07           C  
ATOM   2645 HG21 VAL A 184      22.109  16.808  -8.196  1.00 30.07           H  
ATOM   2646 HG22 VAL A 184      21.067  17.704  -7.072  1.00 30.07           H  
ATOM   2647 HG23 VAL A 184      21.328  18.319  -8.701  1.00 30.07           H  
ATOM   2648  N   ARG A 185      23.360  21.119  -5.014  1.00 30.83           N  
ATOM   2649  H   ARG A 185      22.438  20.862  -4.692  1.00 30.83           H  
ATOM   2650  CA  ARG A 185      24.308  21.611  -4.007  1.00 30.83           C  
ATOM   2651  HA  ARG A 185      25.240  21.898  -4.494  1.00 30.83           H  
ATOM   2652  C   ARG A 185      24.628  20.477  -3.039  1.00 30.83           C  
ATOM   2653  CB  ARG A 185      23.742  22.839  -3.272  1.00 30.83           C  
ATOM   2654  HB2 ARG A 185      22.733  22.620  -2.922  1.00 30.83           H  
ATOM   2655  HB3 ARG A 185      24.366  23.038  -2.400  1.00 30.83           H  
ATOM   2656  O   ARG A 185      23.723  19.815  -2.547  1.00 30.83           O  
ATOM   2657  CG  ARG A 185      23.724  24.100  -4.151  1.00 30.83           C  
ATOM   2658  HG2 ARG A 185      24.738  24.313  -4.490  1.00 30.83           H  
ATOM   2659  HG3 ARG A 185      23.085  23.936  -5.019  1.00 30.83           H  
ATOM   2660  CD  ARG A 185      23.195  25.300  -3.352  1.00 30.83           C  
ATOM   2661  HD2 ARG A 185      22.157  25.106  -3.084  1.00 30.83           H  
ATOM   2662  HD3 ARG A 185      23.777  25.399  -2.436  1.00 30.83           H  
ATOM   2663  NE  ARG A 185      23.288  26.559  -4.118  1.00 30.83           N  
ATOM   2664  HE  ARG A 185      23.793  26.531  -4.993  1.00 30.83           H  
ATOM   2665  NH1 ARG A 185      22.112  27.887  -2.650  1.00 30.83           N  
ATOM   2666 HH11 ARG A 185      21.897  27.080  -2.082  1.00 30.83           H  
ATOM   2667 HH12 ARG A 185      21.689  28.772  -2.412  1.00 30.83           H  
ATOM   2668  NH2 ARG A 185      22.946  28.775  -4.520  1.00 30.83           N  
ATOM   2669 HH21 ARG A 185      22.527  29.653  -4.252  1.00 30.83           H  
ATOM   2670 HH22 ARG A 185      23.472  28.709  -5.380  1.00 30.83           H  
ATOM   2671  CZ  ARG A 185      22.784  27.729  -3.758  1.00 30.83           C  
ATOM   2672  N   VAL A 186      25.913  20.270  -2.762  1.00 29.99           N  
ATOM   2673  H   VAL A 186      26.600  20.864  -3.202  1.00 29.99           H  
ATOM   2674  CA  VAL A 186      26.399  19.272  -1.797  1.00 29.99           C  
ATOM   2675  HA  VAL A 186      25.557  18.708  -1.398  1.00 29.99           H  
ATOM   2676  C   VAL A 186      27.072  20.009  -0.644  1.00 29.99           C  
ATOM   2677  CB  VAL A 186      27.361  18.264  -2.463  1.00 29.99           C  
ATOM   2678  HB  VAL A 186      28.250  18.792  -2.809  1.00 29.99           H  
ATOM   2679  O   VAL A 186      27.961  20.827  -0.880  1.00 29.99           O  
ATOM   2680  CG1 VAL A 186      27.796  17.173  -1.476  1.00 29.99           C  
ATOM   2681 HG11 VAL A 186      28.458  16.464  -1.975  1.00 29.99           H  
ATOM   2682 HG12 VAL A 186      28.339  17.609  -0.638  1.00 29.99           H  
ATOM   2683 HG13 VAL A 186      26.927  16.634  -1.099  1.00 29.99           H  
ATOM   2684  CG2 VAL A 186      26.713  17.575  -3.672  1.00 29.99           C  
ATOM   2685 HG21 VAL A 186      26.514  18.305  -4.457  1.00 29.99           H  
ATOM   2686 HG22 VAL A 186      25.778  17.100  -3.375  1.00 29.99           H  
ATOM   2687 HG23 VAL A 186      27.386  16.819  -4.075  1.00 29.99           H  
ATOM   2688  N   VAL A 187      26.655  19.724   0.592  1.00 30.87           N  
ATOM   2689  H   VAL A 187      25.931  19.029   0.708  1.00 30.87           H  
ATOM   2690  CA  VAL A 187      27.241  20.290   1.818  1.00 30.87           C  
ATOM   2691  HA  VAL A 187      27.933  21.088   1.548  1.00 30.87           H  
ATOM   2692  C   VAL A 187      27.992  19.178   2.565  1.00 30.87           C  
ATOM   2693  CB  VAL A 187      26.172  20.944   2.718  1.00 30.87           C  
ATOM   2694  HB  VAL A 187      25.457  20.189   3.044  1.00 30.87           H  
ATOM   2695  O   VAL A 187      27.359  18.197   2.955  1.00 30.87           O  
ATOM   2696  CG1 VAL A 187      26.817  21.587   3.954  1.00 30.87           C  
ATOM   2697 HG11 VAL A 187      26.050  22.069   4.560  1.00 30.87           H  
ATOM   2698 HG12 VAL A 187      27.557  22.330   3.655  1.00 30.87           H  
ATOM   2699 HG13 VAL A 187      27.298  20.827   4.570  1.00 30.87           H  
ATOM   2700  CG2 VAL A 187      25.409  22.047   1.968  1.00 30.87           C  
ATOM   2701 HG21 VAL A 187      24.855  21.619   1.133  1.00 30.87           H  
ATOM   2702 HG22 VAL A 187      26.104  22.798   1.595  1.00 30.87           H  
ATOM   2703 HG23 VAL A 187      24.691  22.519   2.639  1.00 30.87           H  
ATOM   2704  N   PRO A 188      29.321  19.286   2.765  1.00 31.81           N  
ATOM   2705  CA  PRO A 188      30.088  18.302   3.533  1.00 31.81           C  
ATOM   2706  HA  PRO A 188      29.896  17.313   3.117  1.00 31.81           H  
ATOM   2707  C   PRO A 188      29.736  18.299   5.032  1.00 31.81           C  
ATOM   2708  CB  PRO A 188      31.564  18.664   3.312  1.00 31.81           C  
ATOM   2709  HB2 PRO A 188      31.926  19.284   4.132  1.00 31.81           H  
ATOM   2710  HB3 PRO A 188      32.185  17.773   3.211  1.00 31.81           H  
ATOM   2711  O   PRO A 188      29.564  19.364   5.622  1.00 31.81           O  
ATOM   2712  CG  PRO A 188      31.558  19.494   2.028  1.00 31.81           C  
ATOM   2713  HG2 PRO A 188      31.563  18.832   1.162  1.00 31.81           H  
ATOM   2714  HG3 PRO A 188      32.396  20.190   1.988  1.00 31.81           H  
ATOM   2715  CD  PRO A 188      30.221  20.222   2.107  1.00 31.81           C  
ATOM   2716  HD2 PRO A 188      30.319  21.122   2.713  1.00 31.81           H  
ATOM   2717  HD3 PRO A 188      29.890  20.474   1.100  1.00 31.81           H  
ATOM   2718  N   GLU A 189      29.734  17.119   5.668  1.00 32.96           N  
ATOM   2719  H   GLU A 189      29.866  16.281   5.120  1.00 32.96           H  
ATOM   2720  CA  GLU A 189      29.427  16.924   7.107  1.00 32.96           C  
ATOM   2721  HA  GLU A 189      28.447  17.357   7.309  1.00 32.96           H  
ATOM   2722  C   GLU A 189      30.389  17.641   8.087  1.00 32.96           C  
ATOM   2723  CB  GLU A 189      29.367  15.405   7.435  1.00 32.96           C  
ATOM   2724  HB2 GLU A 189      29.754  15.235   8.440  1.00 32.96           H  
ATOM   2725  HB3 GLU A 189      29.998  14.851   6.740  1.00 32.96           H  
ATOM   2726  O   GLU A 189      30.080  17.766   9.268  1.00 32.96           O  
ATOM   2727  CG  GLU A 189      27.931  14.848   7.396  1.00 32.96           C  
ATOM   2728  HG2 GLU A 189      27.545  14.954   6.382  1.00 32.96           H  
ATOM   2729  HG3 GLU A 189      27.311  15.467   8.045  1.00 32.96           H  
ATOM   2730  CD  GLU A 189      27.789  13.374   7.838  1.00 32.96           C  
ATOM   2731  OE1 GLU A 189      26.743  13.037   8.452  1.00 32.96           O  
ATOM   2732  OE2 GLU A 189      28.660  12.531   7.521  1.00 32.96           O  
ATOM   2733  N   ASP A 190      31.538  18.138   7.615  1.00 33.35           N  
ATOM   2734  H   ASP A 190      31.706  18.025   6.625  1.00 33.35           H  
ATOM   2735  CA  ASP A 190      32.636  18.668   8.443  1.00 33.35           C  
ATOM   2736  HA  ASP A 190      32.579  18.201   9.426  1.00 33.35           H  
ATOM   2737  C   ASP A 190      32.589  20.198   8.704  1.00 33.35           C  
ATOM   2738  CB  ASP A 190      33.982  18.256   7.801  1.00 33.35           C  
ATOM   2739  HB2 ASP A 190      34.775  18.903   8.176  1.00 33.35           H  
ATOM   2740  HB3 ASP A 190      33.925  18.418   6.725  1.00 33.35           H  
ATOM   2741  O   ASP A 190      33.542  20.758   9.256  1.00 33.35           O  
ATOM   2742  CG  ASP A 190      34.449  16.818   8.078  1.00 33.35           C  
ATOM   2743  OD1 ASP A 190      34.050  16.230   9.106  1.00 33.35           O  
ATOM   2744  OD2 ASP A 190      35.329  16.358   7.310  1.00 33.35           O  
ATOM   2745  N   LEU A 191      31.533  20.916   8.295  1.00 28.94           N  
ATOM   2746  H   LEU A 191      30.748  20.422   7.895  1.00 28.94           H  
ATOM   2747  CA  LEU A 191      31.468  22.383   8.423  1.00 28.94           C  
ATOM   2748  HA  LEU A 191      32.493  22.749   8.379  1.00 28.94           H  
ATOM   2749  C   LEU A 191      30.860  22.852   9.765  1.00 28.94           C  
ATOM   2750  CB  LEU A 191      30.734  22.994   7.212  1.00 28.94           C  
ATOM   2751  HB2 LEU A 191      30.278  23.940   7.503  1.00 28.94           H  
ATOM   2752  HB3 LEU A 191      29.929  22.322   6.914  1.00 28.94           H  
ATOM   2753  O   LEU A 191      29.660  22.682   9.982  1.00 28.94           O  
ATOM   2754  CG  LEU A 191      31.669  23.252   6.015  1.00 28.94           C  
ATOM   2755  HG  LEU A 191      32.294  22.375   5.844  1.00 28.94           H  
ATOM   2756  CD1 LEU A 191      30.853  23.511   4.750  1.00 28.94           C  
ATOM   2757 HD11 LEU A 191      30.210  22.653   4.555  1.00 28.94           H  
ATOM   2758 HD12 LEU A 191      31.516  23.653   3.896  1.00 28.94           H  
ATOM   2759 HD13 LEU A 191      30.230  24.396   4.881  1.00 28.94           H  
ATOM   2760  CD2 LEU A 191      32.571  24.475   6.240  1.00 28.94           C  
ATOM   2761 HD21 LEU A 191      31.959  25.358   6.425  1.00 28.94           H  
ATOM   2762 HD22 LEU A 191      33.231  24.308   7.091  1.00 28.94           H  
ATOM   2763 HD23 LEU A 191      33.184  24.644   5.354  1.00 28.94           H  
ATOM   2764  N   PRO A 192      31.630  23.516  10.658  1.00 25.87           N  
ATOM   2765  CA  PRO A 192      31.067  24.148  11.848  1.00 25.87           C  
ATOM   2766  HA  PRO A 192      30.492  23.409  12.406  1.00 25.87           H  
ATOM   2767  C   PRO A 192      30.135  25.310  11.466  1.00 25.87           C  
ATOM   2768  CB  PRO A 192      32.262  24.595  12.694  1.00 25.87           C  
ATOM   2769  HB2 PRO A 192      32.554  23.785  13.362  1.00 25.87           H  
ATOM   2770  HB3 PRO A 192      32.051  25.500  13.264  1.00 25.87           H  
ATOM   2771  O   PRO A 192      30.435  26.105  10.573  1.00 25.87           O  
ATOM   2772  CG  PRO A 192      33.361  24.818  11.656  1.00 25.87           C  
ATOM   2773  HG2 PRO A 192      33.252  25.809  11.217  1.00 25.87           H  
ATOM   2774  HG3 PRO A 192      34.355  24.695  12.085  1.00 25.87           H  
ATOM   2775  CD  PRO A 192      33.066  23.757  10.597  1.00 25.87           C  
ATOM   2776  HD2 PRO A 192      33.375  24.129   9.621  1.00 25.87           H  
ATOM   2777  HD3 PRO A 192      33.596  22.835  10.838  1.00 25.87           H  
ATOM   2778  N   SER A 193      29.030  25.433  12.200  1.00 28.37           N  
ATOM   2779  H   SER A 193      28.931  24.801  12.982  1.00 28.37           H  
ATOM   2780  CA  SER A 193      27.794  26.177  11.890  1.00 28.37           C  
ATOM   2781  HA  SER A 193      27.443  25.834  10.917  1.00 28.37           H  
ATOM   2782  C   SER A 193      27.879  27.716  11.785  1.00 28.37           C  
ATOM   2783  CB  SER A 193      26.738  25.760  12.930  1.00 28.37           C  
ATOM   2784  HB2 SER A 193      25.848  26.384  12.845  1.00 28.37           H  
ATOM   2785  HB3 SER A 193      26.444  24.729  12.733  1.00 28.37           H  
ATOM   2786  O   SER A 193      26.861  28.396  11.874  1.00 28.37           O  
ATOM   2787  OG  SER A 193      27.266  25.835  14.248  1.00 28.37           O  
ATOM   2788  HG  SER A 193      26.528  25.744  14.856  1.00 28.37           H  
ATOM   2789  N   VAL A 194      29.071  28.295  11.608  1.00 23.44           N  
ATOM   2790  H   VAL A 194      29.851  27.674  11.446  1.00 23.44           H  
ATOM   2791  CA  VAL A 194      29.330  29.741  11.789  1.00 23.44           C  
ATOM   2792  HA  VAL A 194      28.376  30.240  11.954  1.00 23.44           H  
ATOM   2793  C   VAL A 194      29.914  30.423  10.537  1.00 23.44           C  
ATOM   2794  CB  VAL A 194      30.164  29.967  13.077  1.00 23.44           C  
ATOM   2795  HB  VAL A 194      31.157  29.539  12.936  1.00 23.44           H  
ATOM   2796  O   VAL A 194      30.126  31.632  10.542  1.00 23.44           O  
ATOM   2797  CG1 VAL A 194      30.326  31.441  13.486  1.00 23.44           C  
ATOM   2798 HG11 VAL A 194      29.353  31.932  13.497  1.00 23.44           H  
ATOM   2799 HG12 VAL A 194      30.984  31.959  12.789  1.00 23.44           H  
ATOM   2800 HG13 VAL A 194      30.778  31.516  14.475  1.00 23.44           H  
ATOM   2801  CG2 VAL A 194      29.512  29.275  14.290  1.00 23.44           C  
ATOM   2802 HG21 VAL A 194      28.487  29.628  14.412  1.00 23.44           H  
ATOM   2803 HG22 VAL A 194      30.075  29.485  15.199  1.00 23.44           H  
ATOM   2804 HG23 VAL A 194      29.497  28.193  14.157  1.00 23.44           H  
ATOM   2805  N   ILE A 195      30.148  29.700   9.432  1.00 22.98           N  
ATOM   2806  H   ILE A 195      29.940  28.712   9.448  1.00 22.98           H  
ATOM   2807  CA  ILE A 195      30.637  30.300   8.174  1.00 22.98           C  
ATOM   2808  HA  ILE A 195      30.578  31.385   8.262  1.00 22.98           H  
ATOM   2809  C   ILE A 195      29.710  29.950   7.005  1.00 22.98           C  
ATOM   2810  CB  ILE A 195      32.136  29.998   7.910  1.00 22.98           C  
ATOM   2811  HB  ILE A 195      32.250  28.935   7.694  1.00 22.98           H  
ATOM   2812  O   ILE A 195      29.980  29.055   6.205  1.00 22.98           O  
ATOM   2813  CG1 ILE A 195      32.995  30.344   9.153  1.00 22.98           C  
ATOM   2814 HG12 ILE A 195      32.671  29.726   9.991  1.00 22.98           H  
ATOM   2815 HG13 ILE A 195      32.833  31.388   9.423  1.00 22.98           H  
ATOM   2816  CG2 ILE A 195      32.623  30.813   6.690  1.00 22.98           C  
ATOM   2817 HG21 ILE A 195      32.020  30.591   5.809  1.00 22.98           H  
ATOM   2818 HG22 ILE A 195      33.650  30.551   6.439  1.00 22.98           H  
ATOM   2819 HG23 ILE A 195      32.560  31.881   6.898  1.00 22.98           H  
ATOM   2820  CD1 ILE A 195      34.502  30.109   8.995  1.00 22.98           C  
ATOM   2821 HD11 ILE A 195      34.930  30.828   8.297  1.00 22.98           H  
ATOM   2822 HD12 ILE A 195      34.988  30.238   9.962  1.00 22.98           H  
ATOM   2823 HD13 ILE A 195      34.683  29.095   8.638  1.00 22.98           H  
ATOM   2824  N   ARG A 196      28.631  30.730   6.873  1.00 25.05           N  
ATOM   2825  H   ARG A 196      28.470  31.418   7.595  1.00 25.05           H  
ATOM   2826  CA  ARG A 196      28.010  30.976   5.566  1.00 25.05           C  
ATOM   2827  HA  ARG A 196      27.813  30.036   5.052  1.00 25.05           H  
ATOM   2828  C   ARG A 196      29.004  31.797   4.743  1.00 25.05           C  
ATOM   2829  CB  ARG A 196      26.692  31.767   5.717  1.00 25.05           C  
ATOM   2830  HB2 ARG A 196      26.333  32.024   4.720  1.00 25.05           H  
ATOM   2831  HB3 ARG A 196      26.887  32.696   6.252  1.00 25.05           H  
ATOM   2832  O   ARG A 196      29.216  32.955   5.088  1.00 25.05           O  
ATOM   2833  CG  ARG A 196      25.576  31.009   6.448  1.00 25.05           C  
ATOM   2834  HG2 ARG A 196      25.358  30.083   5.916  1.00 25.05           H  
ATOM   2835  HG3 ARG A 196      25.902  30.771   7.461  1.00 25.05           H  
ATOM   2836  CD  ARG A 196      24.303  31.866   6.518  1.00 25.05           C  
ATOM   2837  HD2 ARG A 196      24.531  32.816   7.004  1.00 25.05           H  
ATOM   2838  HD3 ARG A 196      23.955  32.069   5.505  1.00 25.05           H  
ATOM   2839  NE  ARG A 196      23.239  31.183   7.273  1.00 25.05           N  
ATOM   2840  HE  ARG A 196      23.451  30.282   7.676  1.00 25.05           H  
ATOM   2841  NH1 ARG A 196      21.556  32.699   6.864  1.00 25.05           N  
ATOM   2842 HH11 ARG A 196      20.640  32.968   7.192  1.00 25.05           H  
ATOM   2843 HH12 ARG A 196      21.494  32.612   5.859  1.00 25.05           H  
ATOM   2844  NH2 ARG A 196      21.121  30.885   8.040  1.00 25.05           N  
ATOM   2845 HH21 ARG A 196      20.229  30.844   7.568  1.00 25.05           H  
ATOM   2846 HH22 ARG A 196      21.386  30.000   8.449  1.00 25.05           H  
ATOM   2847  CZ  ARG A 196      21.989  31.597   7.393  1.00 25.05           C  
ATOM   2848  N   ASN A 197      29.656  31.176   3.755  1.00 24.92           N  
ATOM   2849  H   ASN A 197      29.603  30.167   3.766  1.00 24.92           H  
ATOM   2850  CA  ASN A 197      30.144  31.768   2.495  1.00 24.92           C  
ATOM   2851  HA  ASN A 197      29.277  31.922   1.853  1.00 24.92           H  
ATOM   2852  C   ASN A 197      31.074  30.794   1.727  1.00 24.92           C  
ATOM   2853  CB  ASN A 197      30.841  33.140   2.705  1.00 24.92           C  
ATOM   2854  HB2 ASN A 197      31.404  33.133   3.638  1.00 24.92           H  
ATOM   2855  HB3 ASN A 197      31.555  33.323   1.902  1.00 24.92           H  
ATOM   2856  O   ASN A 197      31.838  30.030   2.314  1.00 24.92           O  
ATOM   2857  CG  ASN A 197      29.866  34.317   2.697  1.00 24.92           C  
ATOM   2858  ND2 ASN A 197      30.293  35.482   3.122  1.00 24.92           N  
ATOM   2859 HD21 ASN A 197      31.258  35.592   3.400  1.00 24.92           H  
ATOM   2860 HD22 ASN A 197      29.614  36.229   3.104  1.00 24.92           H  
ATOM   2861  OD1 ASN A 197      28.722  34.221   2.283  1.00 24.92           O  
ATOM   2862  N   GLU A 198      31.029  30.890   0.394  1.00 25.84           N  
ATOM   2863  H   GLU A 198      30.338  31.533   0.034  1.00 25.84           H  
ATOM   2864  CA  GLU A 198      32.076  30.508  -0.583  1.00 25.84           C  
ATOM   2865  HA  GLU A 198      31.721  30.885  -1.542  1.00 25.84           H  
ATOM   2866  C   GLU A 198      32.374  29.025  -0.919  1.00 25.84           C  
ATOM   2867  CB  GLU A 198      33.360  31.321  -0.301  1.00 25.84           C  
ATOM   2868  HB2 GLU A 198      33.649  31.195   0.742  1.00 25.84           H  
ATOM   2869  HB3 GLU A 198      34.174  30.947  -0.923  1.00 25.84           H  
ATOM   2870  O   GLU A 198      32.964  28.795  -1.971  1.00 25.84           O  
ATOM   2871  CG  GLU A 198      33.165  32.817  -0.616  1.00 25.84           C  
ATOM   2872  HG2 GLU A 198      33.168  32.944  -1.699  1.00 25.84           H  
ATOM   2873  HG3 GLU A 198      32.188  33.143  -0.261  1.00 25.84           H  
ATOM   2874  CD  GLU A 198      34.242  33.724   0.003  1.00 25.84           C  
ATOM   2875  OE1 GLU A 198      33.903  34.896   0.287  1.00 25.84           O  
ATOM   2876  OE2 GLU A 198      35.391  33.261   0.191  1.00 25.84           O  
ATOM   2877  N   ASN A 199      31.941  28.008  -0.161  1.00 25.45           N  
ATOM   2878  H   ASN A 199      31.466  28.234   0.701  1.00 25.45           H  
ATOM   2879  CA  ASN A 199      32.325  26.597  -0.428  1.00 25.45           C  
ATOM   2880  HA  ASN A 199      33.093  26.595  -1.202  1.00 25.45           H  
ATOM   2881  C   ASN A 199      31.222  25.697  -1.033  1.00 25.45           C  
ATOM   2882  CB  ASN A 199      33.003  25.995   0.815  1.00 25.45           C  
ATOM   2883  HB2 ASN A 199      33.147  24.924   0.675  1.00 25.45           H  
ATOM   2884  HB3 ASN A 199      32.367  26.141   1.688  1.00 25.45           H  
ATOM   2885  O   ASN A 199      30.994  24.585  -0.556  1.00 25.45           O  
ATOM   2886  CG  ASN A 199      34.382  26.579   1.053  1.00 25.45           C  
ATOM   2887  ND2 ASN A 199      34.652  27.056   2.243  1.00 25.45           N  
ATOM   2888 HD21 ASN A 199      33.905  27.163   2.914  1.00 25.45           H  
ATOM   2889 HD22 ASN A 199      35.531  27.548   2.318  1.00 25.45           H  
ATOM   2890  OD1 ASN A 199      35.247  26.597   0.194  1.00 25.45           O  
ATOM   2891  N   TYR A 200      30.561  26.140  -2.106  1.00 28.50           N  
ATOM   2892  H   TYR A 200      30.827  27.034  -2.492  1.00 28.50           H  
ATOM   2893  CA  TYR A 200      29.649  25.290  -2.891  1.00 28.50           C  
ATOM   2894  HA  TYR A 200      29.372  24.417  -2.300  1.00 28.50           H  
ATOM   2895  C   TYR A 200      30.328  24.799  -4.171  1.00 28.50           C  
ATOM   2896  CB  TYR A 200      28.348  26.034  -3.228  1.00 28.50           C  
ATOM   2897  HB2 TYR A 200      28.567  26.815  -3.955  1.00 28.50           H  
ATOM   2898  HB3 TYR A 200      27.658  25.335  -3.701  1.00 28.50           H  
ATOM   2899  O   TYR A 200      30.895  25.595  -4.919  1.00 28.50           O  
ATOM   2900  CG  TYR A 200      27.662  26.657  -2.029  1.00 28.50           C  
ATOM   2901  CD1 TYR A 200      26.948  25.852  -1.119  1.00 28.50           C  
ATOM   2902  HD1 TYR A 200      26.877  24.786  -1.278  1.00 28.50           H  
ATOM   2903  CD2 TYR A 200      27.780  28.043  -1.806  1.00 28.50           C  
ATOM   2904  HD2 TYR A 200      28.330  28.659  -2.503  1.00 28.50           H  
ATOM   2905  CE1 TYR A 200      26.355  26.433   0.020  1.00 28.50           C  
ATOM   2906  HE1 TYR A 200      25.819  25.816   0.725  1.00 28.50           H  
ATOM   2907  CE2 TYR A 200      27.196  28.624  -0.666  1.00 28.50           C  
ATOM   2908  HE2 TYR A 200      27.280  29.684  -0.481  1.00 28.50           H  
ATOM   2909  OH  TYR A 200      25.940  28.394   1.353  1.00 28.50           O  
ATOM   2910  HH  TYR A 200      25.432  27.771   1.878  1.00 28.50           H  
ATOM   2911  CZ  TYR A 200      26.487  27.821   0.250  1.00 28.50           C  
ATOM   2912  N   VAL A 201      30.221  23.502  -4.472  1.00 28.92           N  
ATOM   2913  H   VAL A 201      29.752  22.885  -3.825  1.00 28.92           H  
ATOM   2914  CA  VAL A 201      30.557  22.986  -5.806  1.00 28.92           C  
ATOM   2915  HA  VAL A 201      31.364  23.583  -6.229  1.00 28.92           H  
ATOM   2916  C   VAL A 201      29.329  23.155  -6.696  1.00 28.92           C  
ATOM   2917  CB  VAL A 201      31.045  21.523  -5.767  1.00 28.92           C  
ATOM   2918  HB  VAL A 201      30.254  20.880  -5.379  1.00 28.92           H  
ATOM   2919  O   VAL A 201      28.371  22.394  -6.585  1.00 28.92           O  
ATOM   2920  CG1 VAL A 201      31.445  21.036  -7.167  1.00 28.92           C  
ATOM   2921 HG11 VAL A 201      30.590  21.088  -7.841  1.00 28.92           H  
ATOM   2922 HG12 VAL A 201      32.247  21.655  -7.570  1.00 28.92           H  
ATOM   2923 HG13 VAL A 201      31.777  19.999  -7.119  1.00 28.92           H  
ATOM   2924  CG2 VAL A 201      32.277  21.376  -4.863  1.00 28.92           C  
ATOM   2925 HG21 VAL A 201      33.071  22.038  -5.207  1.00 28.92           H  
ATOM   2926 HG22 VAL A 201      32.021  21.627  -3.834  1.00 28.92           H  
ATOM   2927 HG23 VAL A 201      32.628  20.344  -4.882  1.00 28.92           H  
ATOM   2928  N   GLU A 202      29.346  24.157  -7.575  1.00 29.13           N  
ATOM   2929  H   GLU A 202      30.127  24.798  -7.581  1.00 29.13           H  
ATOM   2930  CA  GLU A 202      28.362  24.243  -8.653  1.00 29.13           C  
ATOM   2931  HA  GLU A 202      27.377  24.001  -8.253  1.00 29.13           H  
ATOM   2932  C   GLU A 202      28.703  23.215  -9.737  1.00 29.13           C  
ATOM   2933  CB  GLU A 202      28.277  25.650  -9.270  1.00 29.13           C  
ATOM   2934  HB2 GLU A 202      27.523  25.603 -10.056  1.00 29.13           H  
ATOM   2935  HB3 GLU A 202      29.229  25.917  -9.728  1.00 29.13           H  
ATOM   2936  O   GLU A 202      29.723  23.331 -10.417  1.00 29.13           O  
ATOM   2937  CG  GLU A 202      27.880  26.747  -8.271  1.00 29.13           C  
ATOM   2938  HG2 GLU A 202      27.237  26.307  -7.509  1.00 29.13           H  
ATOM   2939  HG3 GLU A 202      28.774  27.125  -7.775  1.00 29.13           H  
ATOM   2940  CD  GLU A 202      27.122  27.901  -8.950  1.00 29.13           C  
ATOM   2941  OE1 GLU A 202      26.099  28.329  -8.369  1.00 29.13           O  
ATOM   2942  OE2 GLU A 202      27.435  28.276 -10.106  1.00 29.13           O  
ATOM   2943  N   LEU A 203      27.837  22.219  -9.918  1.00 27.63           N  
ATOM   2944  H   LEU A 203      27.057  22.131  -9.282  1.00 27.63           H  
ATOM   2945  CA  LEU A 203      27.872  21.336 -11.079  1.00 27.63           C  
ATOM   2946  HA  LEU A 203      28.857  21.376 -11.545  1.00 27.63           H  
ATOM   2947  C   LEU A 203      26.830  21.825 -12.099  1.00 27.63           C  
ATOM   2948  CB  LEU A 203      27.633  19.883 -10.633  1.00 27.63           C  
ATOM   2949  HB2 LEU A 203      26.730  19.860 -10.023  1.00 27.63           H  
ATOM   2950  HB3 LEU A 203      27.464  19.272 -11.520  1.00 27.63           H  
ATOM   2951  O   LEU A 203      25.635  21.693 -11.837  1.00 27.63           O  
ATOM   2952  CG  LEU A 203      28.777  19.254  -9.817  1.00 27.63           C  
ATOM   2953  HG  LEU A 203      28.943  19.840  -8.914  1.00 27.63           H  
ATOM   2954  CD1 LEU A 203      28.378  17.838  -9.400  1.00 27.63           C  
ATOM   2955 HD11 LEU A 203      28.213  17.218 -10.280  1.00 27.63           H  
ATOM   2956 HD12 LEU A 203      29.165  17.397  -8.787  1.00 27.63           H  
ATOM   2957 HD13 LEU A 203      27.462  17.876  -8.810  1.00 27.63           H  
ATOM   2958  CD2 LEU A 203      30.091  19.162 -10.600  1.00 27.63           C  
ATOM   2959 HD21 LEU A 203      29.928  18.649 -11.548  1.00 27.63           H  
ATOM   2960 HD22 LEU A 203      30.830  18.614 -10.015  1.00 27.63           H  
ATOM   2961 HD23 LEU A 203      30.483  20.162 -10.786  1.00 27.63           H  
ATOM   2962  N   PRO A 204      27.240  22.407 -13.241  1.00 29.16           N  
ATOM   2963  CA  PRO A 204      26.335  22.654 -14.355  1.00 29.16           C  
ATOM   2964  HA  PRO A 204      25.382  23.048 -14.001  1.00 29.16           H  
ATOM   2965  C   PRO A 204      26.095  21.345 -15.120  1.00 29.16           C  
ATOM   2966  CB  PRO A 204      27.044  23.707 -15.212  1.00 29.16           C  
ATOM   2967  HB2 PRO A 204      26.812  24.700 -14.826  1.00 29.16           H  
ATOM   2968  HB3 PRO A 204      26.768  23.636 -16.264  1.00 29.16           H  
ATOM   2969  O   PRO A 204      27.054  20.673 -15.502  1.00 29.16           O  
ATOM   2970  CG  PRO A 204      28.529  23.412 -14.991  1.00 29.16           C  
ATOM   2971  HG2 PRO A 204      28.859  22.636 -15.682  1.00 29.16           H  
ATOM   2972  HG3 PRO A 204      29.139  24.307 -15.109  1.00 29.16           H  
ATOM   2973  CD  PRO A 204      28.584  22.880 -13.557  1.00 29.16           C  
ATOM   2974  HD2 PRO A 204      28.852  23.688 -12.877  1.00 29.16           H  
ATOM   2975  HD3 PRO A 204      29.315  22.074 -13.495  1.00 29.16           H  
ATOM   2976  N   PHE A 205      24.835  20.999 -15.389  1.00 30.50           N  
ATOM   2977  H   PHE A 205      24.075  21.541 -15.004  1.00 30.50           H  
ATOM   2978  CA  PHE A 205      24.487  19.867 -16.255  1.00 30.50           C  
ATOM   2979  HA  PHE A 205      25.407  19.402 -16.609  1.00 30.50           H  
ATOM   2980  C   PHE A 205      23.739  20.354 -17.498  1.00 30.50           C  
ATOM   2981  CB  PHE A 205      23.718  18.748 -15.521  1.00 30.50           C  
ATOM   2982  HB2 PHE A 205      24.288  17.826 -15.635  1.00 30.50           H  
ATOM   2983  HB3 PHE A 205      22.771  18.573 -16.031  1.00 30.50           H  
ATOM   2984  O   PHE A 205      22.623  20.862 -17.406  1.00 30.50           O  
ATOM   2985  CG  PHE A 205      23.439  18.926 -14.041  1.00 30.50           C  
ATOM   2986  CD1 PHE A 205      24.500  18.903 -13.116  1.00 30.50           C  
ATOM   2987  HD1 PHE A 205      25.519  18.822 -13.463  1.00 30.50           H  
ATOM   2988  CD2 PHE A 205      22.111  19.017 -13.583  1.00 30.50           C  
ATOM   2989  HD2 PHE A 205      21.292  19.023 -14.287  1.00 30.50           H  
ATOM   2990  CE1 PHE A 205      24.228  18.943 -11.738  1.00 30.50           C  
ATOM   2991  HE1 PHE A 205      25.036  18.892 -11.023  1.00 30.50           H  
ATOM   2992  CE2 PHE A 205      21.842  19.057 -12.204  1.00 30.50           C  
ATOM   2993  HE2 PHE A 205      20.822  19.097 -11.854  1.00 30.50           H  
ATOM   2994  CZ  PHE A 205      22.903  19.015 -11.288  1.00 30.50           C  
ATOM   2995  HZ  PHE A 205      22.701  19.012 -10.227  1.00 30.50           H  
ATOM   2996  N   ASN A 206      24.358  20.149 -18.662  1.00 25.59           N  
ATOM   2997  H   ASN A 206      25.268  19.711 -18.639  1.00 25.59           H  
ATOM   2998  CA  ASN A 206      23.713  20.237 -19.968  1.00 25.59           C  
ATOM   2999  HA  ASN A 206      22.763  20.767 -19.904  1.00 25.59           H  
ATOM   3000  C   ASN A 206      23.460  18.803 -20.451  1.00 25.59           C  
ATOM   3001  CB  ASN A 206      24.646  20.968 -20.956  1.00 25.59           C  
ATOM   3002  HB2 ASN A 206      25.628  20.495 -20.934  1.00 25.59           H  
ATOM   3003  HB3 ASN A 206      24.245  20.844 -21.962  1.00 25.59           H  
ATOM   3004  O   ASN A 206      24.412  18.162 -20.880  1.00 25.59           O  
ATOM   3005  CG  ASN A 206      24.816  22.456 -20.729  1.00 25.59           C  
ATOM   3006  ND2 ASN A 206      25.845  23.033 -21.305  1.00 25.59           N  
ATOM   3007 HD21 ASN A 206      26.487  22.480 -21.854  1.00 25.59           H  
ATOM   3008 HD22 ASN A 206      25.930  24.027 -21.148  1.00 25.59           H  
ATOM   3009  OD1 ASN A 206      24.048  23.137 -20.077  1.00 25.59           O  
ATOM   3010  N   ASP A 207      22.223  18.306 -20.356  1.00 25.74           N  
ATOM   3011  H   ASP A 207      21.513  18.923 -19.986  1.00 25.74           H  
ATOM   3012  CA  ASP A 207      21.697  17.050 -20.942  1.00 25.74           C  
ATOM   3013  HA  ASP A 207      20.754  16.863 -20.428  1.00 25.74           H  
ATOM   3014  C   ASP A 207      22.470  15.718 -20.732  1.00 25.74           C  
ATOM   3015  CB  ASP A 207      21.333  17.297 -22.421  1.00 25.74           C  
ATOM   3016  HB2 ASP A 207      21.039  16.353 -22.882  1.00 25.74           H  
ATOM   3017  HB3 ASP A 207      22.211  17.666 -22.950  1.00 25.74           H  
ATOM   3018  O   ASP A 207      22.014  14.665 -21.189  1.00 25.74           O  
ATOM   3019  CG  ASP A 207      20.164  18.275 -22.604  1.00 25.74           C  
ATOM   3020  OD1 ASP A 207      19.333  18.383 -21.671  1.00 25.74           O  
ATOM   3021  OD2 ASP A 207      20.089  18.880 -23.696  1.00 25.74           O  
ATOM   3022  N   GLU A 208      23.595  15.714 -20.015  1.00 25.87           N  
ATOM   3023  H   GLU A 208      23.972  16.617 -19.765  1.00 25.87           H  
ATOM   3024  CA  GLU A 208      24.470  14.552 -19.825  1.00 25.87           C  
ATOM   3025  HA  GLU A 208      24.161  13.789 -20.540  1.00 25.87           H  
ATOM   3026  C   GLU A 208      24.321  13.912 -18.432  1.00 25.87           C  
ATOM   3027  CB  GLU A 208      25.928  14.896 -20.184  1.00 25.87           C  
ATOM   3028  HB2 GLU A 208      26.559  14.059 -19.885  1.00 25.87           H  
ATOM   3029  HB3 GLU A 208      26.242  15.786 -19.639  1.00 25.87           H  
ATOM   3030  O   GLU A 208      24.239  14.574 -17.397  1.00 25.87           O  
ATOM   3031  CG  GLU A 208      26.091  15.113 -21.703  1.00 25.87           C  
ATOM   3032  HG2 GLU A 208      25.670  14.246 -22.214  1.00 25.87           H  
ATOM   3033  HG3 GLU A 208      25.513  15.985 -22.008  1.00 25.87           H  
ATOM   3034  CD  GLU A 208      27.546  15.290 -22.176  1.00 25.87           C  
ATOM   3035  OE1 GLU A 208      27.754  15.233 -23.412  1.00 25.87           O  
ATOM   3036  OE2 GLU A 208      28.453  15.439 -21.325  1.00 25.87           O  
ATOM   3037  N   VAL A 209      24.262  12.577 -18.426  1.00 27.34           N  
ATOM   3038  H   VAL A 209      24.415  12.110 -19.308  1.00 27.34           H  
ATOM   3039  CA  VAL A 209      23.868  11.742 -17.279  1.00 27.34           C  
ATOM   3040  HA  VAL A 209      22.940  12.142 -16.871  1.00 27.34           H  
ATOM   3041  C   VAL A 209      24.922  11.752 -16.167  1.00 27.34           C  
ATOM   3042  CB  VAL A 209      23.607  10.296 -17.756  1.00 27.34           C  
ATOM   3043  HB  VAL A 209      24.504   9.914 -18.242  1.00 27.34           H  
ATOM   3044  O   VAL A 209      26.058  11.327 -16.377  1.00 27.34           O  
ATOM   3045  CG1 VAL A 209      23.245   9.341 -16.611  1.00 27.34           C  
ATOM   3046 HG11 VAL A 209      22.371   9.713 -16.076  1.00 27.34           H  
ATOM   3047 HG12 VAL A 209      23.025   8.353 -17.014  1.00 27.34           H  
ATOM   3048 HG13 VAL A 209      24.078   9.246 -15.915  1.00 27.34           H  
ATOM   3049  CG2 VAL A 209      22.457  10.243 -18.775  1.00 27.34           C  
ATOM   3050 HG21 VAL A 209      21.549  10.644 -18.325  1.00 27.34           H  
ATOM   3051 HG22 VAL A 209      22.279   9.212 -19.082  1.00 27.34           H  
ATOM   3052 HG23 VAL A 209      22.704  10.831 -19.659  1.00 27.34           H  
ATOM   3053  N   ILE A 210      24.518  12.127 -14.949  1.00 27.33           N  
ATOM   3054  H   ILE A 210      23.584  12.496 -14.845  1.00 27.33           H  
ATOM   3055  CA  ILE A 210      25.365  12.020 -13.751  1.00 27.33           C  
ATOM   3056  HA  ILE A 210      26.384  12.280 -14.038  1.00 27.33           H  
ATOM   3057  C   ILE A 210      25.364  10.577 -13.240  1.00 27.33           C  
ATOM   3058  CB  ILE A 210      24.935  13.006 -12.645  1.00 27.33           C  
ATOM   3059  HB  ILE A 210      23.924  12.745 -12.329  1.00 27.33           H  
ATOM   3060  O   ILE A 210      24.317  10.001 -12.942  1.00 27.33           O  
ATOM   3061  CG1 ILE A 210      24.923  14.453 -13.182  1.00 27.33           C  
ATOM   3062 HG12 ILE A 210      24.280  14.511 -14.061  1.00 27.33           H  
ATOM   3063 HG13 ILE A 210      25.929  14.749 -13.481  1.00 27.33           H  
ATOM   3064  CG2 ILE A 210      25.868  12.890 -11.421  1.00 27.33           C  
ATOM   3065 HG21 ILE A 210      25.530  13.553 -10.624  1.00 27.33           H  
ATOM   3066 HG22 ILE A 210      25.857  11.878 -11.016  1.00 27.33           H  
ATOM   3067 HG23 ILE A 210      26.888  13.158 -11.697  1.00 27.33           H  
ATOM   3068  CD1 ILE A 210      24.379  15.464 -12.171  1.00 27.33           C  
ATOM   3069 HD11 ILE A 210      23.469  15.084 -11.708  1.00 27.33           H  
ATOM   3070 HD12 ILE A 210      25.123  15.683 -11.405  1.00 27.33           H  
ATOM   3071 HD13 ILE A 210      24.133  16.381 -12.707  1.00 27.33           H  
ATOM   3072  N   ASN A 211      26.555  10.001 -13.097  1.00 26.85           N  
ATOM   3073  H   ASN A 211      27.375  10.535 -13.349  1.00 26.85           H  
ATOM   3074  CA  ASN A 211      26.748   8.654 -12.577  1.00 26.85           C  
ATOM   3075  HA  ASN A 211      25.860   8.062 -12.796  1.00 26.85           H  
ATOM   3076  C   ASN A 211      26.926   8.702 -11.047  1.00 26.85           C  
ATOM   3077  CB  ASN A 211      27.937   8.035 -13.339  1.00 26.85           C  
ATOM   3078  HB2 ASN A 211      27.864   8.299 -14.394  1.00 26.85           H  
ATOM   3079  HB3 ASN A 211      28.873   8.436 -12.951  1.00 26.85           H  
ATOM   3080  O   ASN A 211      28.022   8.958 -10.553  1.00 26.85           O  
ATOM   3081  CG  ASN A 211      27.978   6.521 -13.269  1.00 26.85           C  
ATOM   3082  ND2 ASN A 211      29.035   5.923 -13.763  1.00 26.85           N  
ATOM   3083 HD21 ASN A 211      29.835   6.474 -14.038  1.00 26.85           H  
ATOM   3084 HD22 ASN A 211      29.074   4.925 -13.614  1.00 26.85           H  
ATOM   3085  OD1 ASN A 211      27.061   5.851 -12.826  1.00 26.85           O  
ATOM   3086  N   ILE A 212      25.847   8.492 -10.285  1.00 29.53           N  
ATOM   3087  H   ILE A 212      24.967   8.327 -10.753  1.00 29.53           H  
ATOM   3088  CA  ILE A 212      25.836   8.602  -8.809  1.00 29.53           C  
ATOM   3089  HA  ILE A 212      26.521   9.409  -8.551  1.00 29.53           H  
ATOM   3090  C   ILE A 212      26.407   7.329  -8.138  1.00 29.53           C  
ATOM   3091  CB  ILE A 212      24.443   9.018  -8.256  1.00 29.53           C  
ATOM   3092  HB  ILE A 212      23.807   8.133  -8.229  1.00 29.53           H  
ATOM   3093  O   ILE A 212      25.820   6.776  -7.213  1.00 29.53           O  
ATOM   3094  CG1 ILE A 212      23.731  10.081  -9.129  1.00 29.53           C  
ATOM   3095 HG12 ILE A 212      24.362  10.966  -9.219  1.00 29.53           H  
ATOM   3096 HG13 ILE A 212      23.566   9.676 -10.127  1.00 29.53           H  
ATOM   3097  CG2 ILE A 212      24.581   9.572  -6.821  1.00 29.53           C  
ATOM   3098 HG21 ILE A 212      25.213   8.934  -6.203  1.00 29.53           H  
ATOM   3099 HG22 ILE A 212      25.011  10.573  -6.853  1.00 29.53           H  
ATOM   3100 HG23 ILE A 212      23.605   9.618  -6.339  1.00 29.53           H  
ATOM   3101  CD1 ILE A 212      22.358  10.503  -8.587  1.00 29.53           C  
ATOM   3102 HD11 ILE A 212      21.754   9.621  -8.373  1.00 29.53           H  
ATOM   3103 HD12 ILE A 212      21.845  11.103  -9.339  1.00 29.53           H  
ATOM   3104 HD13 ILE A 212      22.466  11.104  -7.685  1.00 29.53           H  
ATOM   3105  N   SER A 213      27.556   6.833  -8.609  1.00 27.38           N  
ATOM   3106  H   SER A 213      28.007   7.304  -9.380  1.00 27.38           H  
ATOM   3107  CA  SER A 213      28.279   5.722  -7.965  1.00 27.38           C  
ATOM   3108  HA  SER A 213      27.550   5.038  -7.529  1.00 27.38           H  
ATOM   3109  C   SER A 213      29.190   6.169  -6.814  1.00 27.38           C  
ATOM   3110  CB  SER A 213      29.079   4.923  -8.999  1.00 27.38           C  
ATOM   3111  HB2 SER A 213      29.594   4.101  -8.503  1.00 27.38           H  
ATOM   3112  HB3 SER A 213      28.385   4.505  -9.729  1.00 27.38           H  
ATOM   3113  O   SER A 213      29.637   5.324  -6.042  1.00 27.38           O  
ATOM   3114  OG  SER A 213      30.025   5.727  -9.681  1.00 27.38           O  
ATOM   3115  HG  SER A 213      30.722   5.989  -9.075  1.00 27.38           H  
ATOM   3116  N   ASP A 214      29.444   7.478  -6.696  1.00 28.79           N  
ATOM   3117  H   ASP A 214      29.067   8.081  -7.413  1.00 28.79           H  
ATOM   3118  CA  ASP A 214      30.496   8.047  -5.837  1.00 28.79           C  
ATOM   3119  HA  ASP A 214      31.058   7.233  -5.379  1.00 28.79           H  
ATOM   3120  C   ASP A 214      29.972   8.905  -4.663  1.00 28.79           C  
ATOM   3121  CB  ASP A 214      31.486   8.841  -6.716  1.00 28.79           C  
ATOM   3122  HB2 ASP A 214      32.190   9.366  -6.070  1.00 28.79           H  
ATOM   3123  HB3 ASP A 214      30.932   9.592  -7.280  1.00 28.79           H  
ATOM   3124  O   ASP A 214      30.766   9.451  -3.898  1.00 28.79           O  
ATOM   3125  CG  ASP A 214      32.314   7.983  -7.686  1.00 28.79           C  
ATOM   3126  OD1 ASP A 214      32.382   6.745  -7.504  1.00 28.79           O  
ATOM   3127  OD2 ASP A 214      32.880   8.571  -8.632  1.00 28.79           O  
ATOM   3128  N   VAL A 215      28.650   9.038  -4.476  1.00 29.65           N  
ATOM   3129  H   VAL A 215      28.028   8.524  -5.084  1.00 29.65           H  
ATOM   3130  CA  VAL A 215      28.077   9.857  -3.385  1.00 29.65           C  
ATOM   3131  HA  VAL A 215      28.795  10.643  -3.152  1.00 29.65           H  
ATOM   3132  C   VAL A 215      27.940   9.031  -2.104  1.00 29.65           C  
ATOM   3133  CB  VAL A 215      26.788  10.600  -3.790  1.00 29.65           C  
ATOM   3134  HB  VAL A 215      25.990   9.884  -3.984  1.00 29.65           H  
ATOM   3135  O   VAL A 215      26.860   8.584  -1.719  1.00 29.65           O  
ATOM   3136  CG1 VAL A 215      26.339  11.586  -2.698  1.00 29.65           C  
ATOM   3137 HG11 VAL A 215      25.452  12.126  -3.026  1.00 29.65           H  
ATOM   3138 HG12 VAL A 215      26.084  11.052  -1.782  1.00 29.65           H  
ATOM   3139 HG13 VAL A 215      27.132  12.302  -2.480  1.00 29.65           H  
ATOM   3140  CG2 VAL A 215      27.029  11.436  -5.057  1.00 29.65           C  
ATOM   3141 HG21 VAL A 215      26.133  12.008  -5.299  1.00 29.65           H  
ATOM   3142 HG22 VAL A 215      27.265  10.787  -5.900  1.00 29.65           H  
ATOM   3143 HG23 VAL A 215      27.857  12.126  -4.897  1.00 29.65           H  
ATOM   3144  N   SER A 216      29.073   8.822  -1.435  1.00 26.96           N  
ATOM   3145  H   SER A 216      29.934   9.153  -1.847  1.00 26.96           H  
ATOM   3146  CA  SER A 216      29.121   8.303  -0.070  1.00 26.96           C  
ATOM   3147  HA  SER A 216      28.399   7.490   0.016  1.00 26.96           H  
ATOM   3148  C   SER A 216      28.759   9.382   0.960  1.00 26.96           C  
ATOM   3149  CB  SER A 216      30.505   7.722   0.240  1.00 26.96           C  
ATOM   3150  HB2 SER A 216      30.686   6.858  -0.401  1.00 26.96           H  
ATOM   3151  HB3 SER A 216      30.540   7.399   1.280  1.00 26.96           H  
ATOM   3152  O   SER A 216      29.320  10.475   0.956  1.00 26.96           O  
ATOM   3153  OG  SER A 216      31.511   8.689   0.010  1.00 26.96           O  
ATOM   3154  HG  SER A 216      31.217   9.507   0.419  1.00 26.96           H  
ATOM   3155  N   ASP A 217      27.897   9.007   1.902  1.00 25.18           N  
ATOM   3156  H   ASP A 217      27.473   8.099   1.770  1.00 25.18           H  
ATOM   3157  CA  ASP A 217      27.740   9.578   3.247  1.00 25.18           C  
ATOM   3158  HA  ASP A 217      27.001   8.923   3.710  1.00 25.18           H  
ATOM   3159  C   ASP A 217      27.094  10.960   3.488  1.00 25.18           C  
ATOM   3160  CB  ASP A 217      29.032   9.365   4.064  1.00 25.18           C  
ATOM   3161  HB2 ASP A 217      29.894   9.754   3.522  1.00 25.18           H  
ATOM   3162  HB3 ASP A 217      28.958   9.908   5.006  1.00 25.18           H  
ATOM   3163  O   ASP A 217      26.649  11.161   4.614  1.00 25.18           O  
ATOM   3164  CG  ASP A 217      29.227   7.885   4.396  1.00 25.18           C  
ATOM   3165  OD1 ASP A 217      28.274   7.325   4.992  1.00 25.18           O  
ATOM   3166  OD2 ASP A 217      30.286   7.319   4.046  1.00 25.18           O  
ATOM   3167  N   ALA A 218      26.903  11.875   2.528  1.00 24.29           N  
ATOM   3168  H   ALA A 218      27.322  11.741   1.619  1.00 24.29           H  
ATOM   3169  CA  ALA A 218      26.210  13.145   2.843  1.00 24.29           C  
ATOM   3170  HA  ALA A 218      25.483  12.963   3.634  1.00 24.29           H  
ATOM   3171  C   ALA A 218      25.430  13.783   1.677  1.00 24.29           C  
ATOM   3172  CB  ALA A 218      27.242  14.134   3.409  1.00 24.29           C  
ATOM   3173  HB1 ALA A 218      28.001  14.352   2.658  1.00 24.29           H  
ATOM   3174  HB2 ALA A 218      27.722  13.707   4.290  1.00 24.29           H  
ATOM   3175  HB3 ALA A 218      26.748  15.063   3.694  1.00 24.29           H  
ATOM   3176  O   ALA A 218      26.027  14.248   0.710  1.00 24.29           O  
ATOM   3177  N   ALA A 219      24.098  13.879   1.809  1.00 26.45           N  
ATOM   3178  H   ALA A 219      23.661  13.433   2.603  1.00 26.45           H  
ATOM   3179  CA  ALA A 219      23.251  14.761   0.998  1.00 26.45           C  
ATOM   3180  HA  ALA A 219      23.766  15.712   0.859  1.00 26.45           H  
ATOM   3181  C   ALA A 219      21.897  15.038   1.686  1.00 26.45           C  
ATOM   3182  CB  ALA A 219      23.029  14.139  -0.390  1.00 26.45           C  
ATOM   3183  HB1 ALA A 219      22.550  13.165  -0.290  1.00 26.45           H  
ATOM   3184  HB2 ALA A 219      23.980  14.019  -0.909  1.00 26.45           H  
ATOM   3185  HB3 ALA A 219      22.387  14.790  -0.983  1.00 26.45           H  
ATOM   3186  O   ALA A 219      21.076  14.135   1.832  1.00 26.45           O  
ATOM   3187  N   VAL A 220      21.660  16.295   2.075  1.00 28.57           N  
ATOM   3188  H   VAL A 220      22.376  16.983   1.889  1.00 28.57           H  
ATOM   3189  CA  VAL A 220      20.323  16.841   2.374  1.00 28.57           C  
ATOM   3190  HA  VAL A 220      19.629  16.026   2.578  1.00 28.57           H  
ATOM   3191  C   VAL A 220      19.850  17.574   1.118  1.00 28.57           C  
ATOM   3192  CB  VAL A 220      20.352  17.771   3.607  1.00 28.57           C  
ATOM   3193  HB  VAL A 220      21.094  18.553   3.445  1.00 28.57           H  
ATOM   3194  O   VAL A 220      20.649  18.252   0.474  1.00 28.57           O  
ATOM   3195  CG1 VAL A 220      18.998  18.437   3.880  1.00 28.57           C  
ATOM   3196 HG11 VAL A 220      18.220  17.684   4.011  1.00 28.57           H  
ATOM   3197 HG12 VAL A 220      19.057  19.045   4.783  1.00 28.57           H  
ATOM   3198 HG13 VAL A 220      18.723  19.097   3.058  1.00 28.57           H  
ATOM   3199  CG2 VAL A 220      20.741  16.985   4.867  1.00 28.57           C  
ATOM   3200 HG21 VAL A 220      20.020  16.188   5.050  1.00 28.57           H  
ATOM   3201 HG22 VAL A 220      21.735  16.552   4.750  1.00 28.57           H  
ATOM   3202 HG23 VAL A 220      20.758  17.653   5.728  1.00 28.57           H  
ATOM   3203  N   ILE A 221      18.582  17.401   0.741  1.00 28.09           N  
ATOM   3204  H   ILE A 221      17.952  16.906   1.356  1.00 28.09           H  
ATOM   3205  CA  ILE A 221      18.019  17.940  -0.504  1.00 28.09           C  
ATOM   3206  HA  ILE A 221      18.830  18.175  -1.193  1.00 28.09           H  
ATOM   3207  C   ILE A 221      17.272  19.240  -0.189  1.00 28.09           C  
ATOM   3208  CB  ILE A 221      17.109  16.892  -1.195  1.00 28.09           C  
ATOM   3209  HB  ILE A 221      16.272  16.675  -0.532  1.00 28.09           H  
ATOM   3210  O   ILE A 221      16.297  19.214   0.554  1.00 28.09           O  
ATOM   3211  CG1 ILE A 221      17.870  15.567  -1.462  1.00 28.09           C  
ATOM   3212 HG12 ILE A 221      18.308  15.206  -0.532  1.00 28.09           H  
ATOM   3213 HG13 ILE A 221      18.683  15.752  -2.164  1.00 28.09           H  
ATOM   3214  CG2 ILE A 221      16.547  17.462  -2.511  1.00 28.09           C  
ATOM   3215 HG21 ILE A 221      15.990  18.378  -2.316  1.00 28.09           H  
ATOM   3216 HG22 ILE A 221      17.355  17.680  -3.209  1.00 28.09           H  
ATOM   3217 HG23 ILE A 221      15.850  16.759  -2.969  1.00 28.09           H  
ATOM   3218  CD1 ILE A 221      16.991  14.430  -2.001  1.00 28.09           C  
ATOM   3219 HD11 ILE A 221      17.571  13.507  -2.021  1.00 28.09           H  
ATOM   3220 HD12 ILE A 221      16.659  14.649  -3.016  1.00 28.09           H  
ATOM   3221 HD13 ILE A 221      16.125  14.289  -1.354  1.00 28.09           H  
ATOM   3222  N   ASP A 222      17.716  20.347  -0.781  1.00 31.81           N  
ATOM   3223  H   ASP A 222      18.525  20.283  -1.383  1.00 31.81           H  
ATOM   3224  CA  ASP A 222      17.027  21.643  -0.773  1.00 31.81           C  
ATOM   3225  HA  ASP A 222      16.096  21.563  -0.213  1.00 31.81           H  
ATOM   3226  C   ASP A 222      16.680  22.034  -2.221  1.00 31.81           C  
ATOM   3227  CB  ASP A 222      17.901  22.693  -0.064  1.00 31.81           C  
ATOM   3228  HB2 ASP A 222      18.870  22.736  -0.561  1.00 31.81           H  
ATOM   3229  HB3 ASP A 222      18.065  22.377   0.967  1.00 31.81           H  
ATOM   3230  O   ASP A 222      17.534  21.966  -3.111  1.00 31.81           O  
ATOM   3231  CG  ASP A 222      17.284  24.097  -0.056  1.00 31.81           C  
ATOM   3232  OD1 ASP A 222      16.048  24.196  -0.224  1.00 31.81           O  
ATOM   3233  OD2 ASP A 222      18.074  25.061   0.062  1.00 31.81           O  
ATOM   3234  N   ILE A 223      15.416  22.394  -2.461  1.00 26.56           N  
ATOM   3235  H   ILE A 223      14.844  22.590  -1.652  1.00 26.56           H  
ATOM   3236  CA  ILE A 223      14.852  22.701  -3.783  1.00 26.56           C  
ATOM   3237  HA  ILE A 223      15.643  22.621  -4.527  1.00 26.56           H  
ATOM   3238  C   ILE A 223      14.386  24.160  -3.773  1.00 26.56           C  
ATOM   3239  CB  ILE A 223      13.740  21.702  -4.200  1.00 26.56           C  
ATOM   3240  HB  ILE A 223      12.891  21.821  -3.526  1.00 26.56           H  
ATOM   3241  O   ILE A 223      13.217  24.475  -3.563  1.00 26.56           O  
ATOM   3242  CG1 ILE A 223      14.231  20.238  -4.104  1.00 26.56           C  
ATOM   3243 HG12 ILE A 223      14.530  20.038  -3.075  1.00 26.56           H  
ATOM   3244 HG13 ILE A 223      15.105  20.104  -4.742  1.00 26.56           H  
ATOM   3245  CG2 ILE A 223      13.275  22.014  -5.638  1.00 26.56           C  
ATOM   3246 HG21 ILE A 223      12.438  21.372  -5.915  1.00 26.56           H  
ATOM   3247 HG22 ILE A 223      14.094  21.866  -6.342  1.00 26.56           H  
ATOM   3248 HG23 ILE A 223      12.920  23.042  -5.715  1.00 26.56           H  
ATOM   3249  CD1 ILE A 223      13.179  19.182  -4.471  1.00 26.56           C  
ATOM   3250 HD11 ILE A 223      12.258  19.370  -3.920  1.00 26.56           H  
ATOM   3251 HD12 ILE A 223      13.555  18.194  -4.206  1.00 26.56           H  
ATOM   3252 HD13 ILE A 223      12.977  19.199  -5.542  1.00 26.56           H  
ATOM   3253  N   SER A 224      15.334  25.064  -4.007  1.00 28.56           N  
ATOM   3254  H   SER A 224      16.281  24.726  -4.100  1.00 28.56           H  
ATOM   3255  CA  SER A 224      15.090  26.502  -4.119  1.00 28.56           C  
ATOM   3256  HA  SER A 224      14.172  26.758  -3.591  1.00 28.56           H  
ATOM   3257  C   SER A 224      14.929  26.902  -5.586  1.00 28.56           C  
ATOM   3258  CB  SER A 224      16.235  27.266  -3.441  1.00 28.56           C  
ATOM   3259  HB2 SER A 224      17.171  26.733  -3.609  1.00 28.56           H  
ATOM   3260  HB3 SER A 224      16.056  27.315  -2.367  1.00 28.56           H  
ATOM   3261  O   SER A 224      15.925  27.039  -6.299  1.00 28.56           O  
ATOM   3262  OG  SER A 224      16.367  28.571  -3.986  1.00 28.56           O  
ATOM   3263  HG  SER A 224      16.528  28.445  -4.924  1.00 28.56           H  
ATOM   3264  N   ASP A 225      13.694  27.171  -6.002  1.00 29.38           N  
ATOM   3265  H   ASP A 225      12.918  26.987  -5.383  1.00 29.38           H  
ATOM   3266  CA  ASP A 225      13.390  27.666  -7.345  1.00 29.38           C  
ATOM   3267  HA  ASP A 225      14.063  27.156  -8.034  1.00 29.38           H  
ATOM   3268  C   ASP A 225      13.644  29.185  -7.484  1.00 29.38           C  
ATOM   3269  CB  ASP A 225      11.955  27.254  -7.722  1.00 29.38           C  
ATOM   3270  HB2 ASP A 225      11.755  26.265  -7.310  1.00 29.38           H  
ATOM   3271  HB3 ASP A 225      11.250  27.953  -7.270  1.00 29.38           H  
ATOM   3272  O   ASP A 225      13.452  29.971  -6.540  1.00 29.38           O  
ATOM   3273  CG  ASP A 225      11.710  27.178  -9.233  1.00 29.38           C  
ATOM   3274  OD1 ASP A 225      12.661  27.465  -9.996  1.00 29.38           O  
ATOM   3275  OD2 ASP A 225      10.567  26.837  -9.599  1.00 29.38           O  
ATOM   3276  N   SER A 226      14.085  29.591  -8.676  1.00 28.34           N  
ATOM   3277  H   SER A 226      14.093  28.890  -9.403  1.00 28.34           H  
ATOM   3278  CA  SER A 226      14.221  30.986  -9.101  1.00 28.34           C  
ATOM   3279  HA  SER A 226      13.431  31.565  -8.624  1.00 28.34           H  
ATOM   3280  C   SER A 226      14.045  31.085 -10.618  1.00 28.34           C  
ATOM   3281  CB  SER A 226      15.566  31.604  -8.677  1.00 28.34           C  
ATOM   3282  HB2 SER A 226      15.577  32.653  -8.974  1.00 28.34           H  
ATOM   3283  HB3 SER A 226      15.663  31.551  -7.593  1.00 28.34           H  
ATOM   3284  O   SER A 226      14.827  30.504 -11.370  1.00 28.34           O  
ATOM   3285  OG  SER A 226      16.666  30.949  -9.280  1.00 28.34           O  
ATOM   3286  HG  SER A 226      16.367  30.681 -10.153  1.00 28.34           H  
ATOM   3287  N   ASP A 227      13.072  31.899 -11.030  1.00 26.18           N  
ATOM   3288  H   ASP A 227      12.589  32.417 -10.311  1.00 26.18           H  
ATOM   3289  CA  ASP A 227      12.780  32.315 -12.409  1.00 26.18           C  
ATOM   3290  HA  ASP A 227      12.037  33.104 -12.291  1.00 26.18           H  
ATOM   3291  C   ASP A 227      12.060  31.310 -13.341  1.00 26.18           C  
ATOM   3292  CB  ASP A 227      13.983  33.040 -13.055  1.00 26.18           C  
ATOM   3293  HB2 ASP A 227      13.671  33.426 -14.026  1.00 26.18           H  
ATOM   3294  HB3 ASP A 227      14.790  32.328 -13.230  1.00 26.18           H  
ATOM   3295  O   ASP A 227      12.423  31.165 -14.506  1.00 26.18           O  
ATOM   3296  CG  ASP A 227      14.515  34.227 -12.241  1.00 26.18           C  
ATOM   3297  OD1 ASP A 227      13.754  34.759 -11.397  1.00 26.18           O  
ATOM   3298  OD2 ASP A 227      15.669  34.634 -12.507  1.00 26.18           O  
ATOM   3299  N   THR A 228      10.930  30.724 -12.915  1.00 25.20           N  
ATOM   3300  H   THR A 228      10.851  30.538 -11.925  1.00 25.20           H  
ATOM   3301  CA  THR A 228       9.647  30.867 -13.660  1.00 25.20           C  
ATOM   3302  HA  THR A 228       9.521  31.937 -13.826  1.00 25.20           H  
ATOM   3303  C   THR A 228       8.417  30.419 -12.856  1.00 25.20           C  
ATOM   3304  CB  THR A 228       9.589  30.191 -15.052  1.00 25.20           C  
ATOM   3305  HB  THR A 228       8.638  29.671 -15.161  1.00 25.20           H  
ATOM   3306  O   THR A 228       8.378  29.363 -12.244  1.00 25.20           O  
ATOM   3307  CG2 THR A 228       9.670  31.234 -16.172  1.00 25.20           C  
ATOM   3308 HG21 THR A 228      10.582  31.823 -16.088  1.00 25.20           H  
ATOM   3309 HG22 THR A 228       8.805  31.896 -16.118  1.00 25.20           H  
ATOM   3310 HG23 THR A 228       9.664  30.725 -17.136  1.00 25.20           H  
ATOM   3311  OG1 THR A 228      10.615  29.267 -15.288  1.00 25.20           O  
ATOM   3312  HG1 THR A 228      11.420  29.688 -14.978  1.00 25.20           H  
ATOM   3313  N   SER A 229       7.370  31.244 -12.857  1.00 23.65           N  
ATOM   3314  H   SER A 229       7.400  32.062 -13.448  1.00 23.65           H  
ATOM   3315  CA  SER A 229       6.219  31.138 -11.952  1.00 23.65           C  
ATOM   3316  HA  SER A 229       6.589  31.046 -10.931  1.00 23.65           H  
ATOM   3317  C   SER A 229       5.251  29.975 -12.222  1.00 23.65           C  
ATOM   3318  CB  SER A 229       5.422  32.444 -12.065  1.00 23.65           C  
ATOM   3319  HB2 SER A 229       4.518  32.381 -11.460  1.00 23.65           H  
ATOM   3320  HB3 SER A 229       6.031  33.272 -11.702  1.00 23.65           H  
ATOM   3321  O   SER A 229       4.634  29.929 -13.285  1.00 23.65           O  
ATOM   3322  OG  SER A 229       5.077  32.672 -13.423  1.00 23.65           O  
ATOM   3323  HG  SER A 229       4.735  31.841 -13.761  1.00 23.65           H  
ATOM   3324  N   THR A 230       4.930  29.198 -11.183  1.00 22.82           N  
ATOM   3325  H   THR A 230       5.573  29.155 -10.405  1.00 22.82           H  
ATOM   3326  CA  THR A 230       3.536  28.810 -10.887  1.00 22.82           C  
ATOM   3327  HA  THR A 230       2.866  29.446 -11.465  1.00 22.82           H  
ATOM   3328  C   THR A 230       3.274  29.060  -9.402  1.00 22.82           C  
ATOM   3329  CB  THR A 230       3.209  27.356 -11.259  1.00 22.82           C  
ATOM   3330  HB  THR A 230       3.747  26.670 -10.605  1.00 22.82           H  
ATOM   3331  O   THR A 230       4.003  28.566  -8.550  1.00 22.82           O  
ATOM   3332  CG2 THR A 230       1.703  27.091 -11.181  1.00 22.82           C  
ATOM   3333 HG21 THR A 230       1.165  27.781 -11.832  1.00 22.82           H  
ATOM   3334 HG22 THR A 230       1.352  27.202 -10.155  1.00 22.82           H  
ATOM   3335 HG23 THR A 230       1.504  26.069 -11.504  1.00 22.82           H  
ATOM   3336  OG1 THR A 230       3.569  27.108 -12.594  1.00 22.82           O  
ATOM   3337  HG1 THR A 230       4.459  27.444 -12.720  1.00 22.82           H  
ATOM   3338  N   VAL A 231       2.275  29.885  -9.087  1.00 22.40           N  
ATOM   3339  H   VAL A 231       1.651  30.196  -9.819  1.00 22.40           H  
ATOM   3340  CA  VAL A 231       2.022  30.384  -7.727  1.00 22.40           C  
ATOM   3341  HA  VAL A 231       2.905  30.227  -7.107  1.00 22.40           H  
ATOM   3342  C   VAL A 231       0.860  29.621  -7.096  1.00 22.40           C  
ATOM   3343  CB  VAL A 231       1.739  31.904  -7.765  1.00 22.40           C  
ATOM   3344  HB  VAL A 231       0.933  32.096  -8.473  1.00 22.40           H  
ATOM   3345  O   VAL A 231      -0.254  29.681  -7.612  1.00 22.40           O  
ATOM   3346  CG1 VAL A 231       1.316  32.460  -6.403  1.00 22.40           C  
ATOM   3347 HG11 VAL A 231       0.356  32.028  -6.121  1.00 22.40           H  
ATOM   3348 HG12 VAL A 231       1.196  33.542  -6.460  1.00 22.40           H  
ATOM   3349 HG13 VAL A 231       2.062  32.220  -5.645  1.00 22.40           H  
ATOM   3350  CG2 VAL A 231       2.973  32.691  -8.225  1.00 22.40           C  
ATOM   3351 HG21 VAL A 231       3.802  32.517  -7.539  1.00 22.40           H  
ATOM   3352 HG22 VAL A 231       3.267  32.380  -9.227  1.00 22.40           H  
ATOM   3353 HG23 VAL A 231       2.746  33.757  -8.248  1.00 22.40           H  
ATOM   3354  N   VAL A 232       1.088  28.994  -5.939  1.00 24.68           N  
ATOM   3355  H   VAL A 232       2.039  28.931  -5.604  1.00 24.68           H  
ATOM   3356  CA  VAL A 232       0.021  28.660  -4.982  1.00 24.68           C  
ATOM   3357  HA  VAL A 232      -0.950  28.856  -5.437  1.00 24.68           H  
ATOM   3358  C   VAL A 232       0.176  29.602  -3.794  1.00 24.68           C  
ATOM   3359  CB  VAL A 232       0.021  27.176  -4.567  1.00 24.68           C  
ATOM   3360  HB  VAL A 232       0.970  26.924  -4.093  1.00 24.68           H  
ATOM   3361  O   VAL A 232       1.022  29.406  -2.928  1.00 24.68           O  
ATOM   3362  CG1 VAL A 232      -1.125  26.883  -3.587  1.00 24.68           C  
ATOM   3363 HG11 VAL A 232      -2.084  27.148  -4.033  1.00 24.68           H  
ATOM   3364 HG12 VAL A 232      -0.986  27.447  -2.665  1.00 24.68           H  
ATOM   3365 HG13 VAL A 232      -1.129  25.823  -3.333  1.00 24.68           H  
ATOM   3366  CG2 VAL A 232      -0.177  26.269  -5.788  1.00 24.68           C  
ATOM   3367 HG21 VAL A 232      -0.208  25.226  -5.473  1.00 24.68           H  
ATOM   3368 HG22 VAL A 232       0.655  26.390  -6.483  1.00 24.68           H  
ATOM   3369 HG23 VAL A 232      -1.108  26.520  -6.298  1.00 24.68           H  
ATOM   3370  N   ASN A 233      -0.608  30.678  -3.801  1.00 23.43           N  
ATOM   3371  H   ASN A 233      -1.302  30.765  -4.529  1.00 23.43           H  
ATOM   3372  CA  ASN A 233      -0.583  31.695  -2.759  1.00 23.43           C  
ATOM   3373  HA  ASN A 233       0.423  31.766  -2.346  1.00 23.43           H  
ATOM   3374  C   ASN A 233      -1.545  31.275  -1.638  1.00 23.43           C  
ATOM   3375  CB  ASN A 233      -0.954  33.048  -3.406  1.00 23.43           C  
ATOM   3376  HB2 ASN A 233      -0.460  33.143  -4.373  1.00 23.43           H  
ATOM   3377  HB3 ASN A 233      -2.031  33.096  -3.573  1.00 23.43           H  
ATOM   3378  O   ASN A 233      -2.756  31.412  -1.800  1.00 23.43           O  
ATOM   3379  CG  ASN A 233      -0.523  34.258  -2.601  1.00 23.43           C  
ATOM   3380  ND2 ASN A 233      -1.036  35.420  -2.927  1.00 23.43           N  
ATOM   3381 HD21 ASN A 233      -1.822  35.461  -3.559  1.00 23.43           H  
ATOM   3382 HD22 ASN A 233      -0.808  36.177  -2.298  1.00 23.43           H  
ATOM   3383  OD1 ASN A 233       0.310  34.198  -1.716  1.00 23.43           O  
ATOM   3384  N   ILE A 234      -1.033  30.760  -0.516  1.00 25.08           N  
ATOM   3385  H   ILE A 234      -0.034  30.624  -0.454  1.00 25.08           H  
ATOM   3386  CA  ILE A 234      -1.834  30.591   0.709  1.00 25.08           C  
ATOM   3387  HA  ILE A 234      -2.890  30.580   0.439  1.00 25.08           H  
ATOM   3388  C   ILE A 234      -1.628  31.842   1.561  1.00 25.08           C  
ATOM   3389  CB  ILE A 234      -1.580  29.249   1.434  1.00 25.08           C  
ATOM   3390  HB  ILE A 234      -0.549  29.219   1.787  1.00 25.08           H  
ATOM   3391  O   ILE A 234      -0.885  31.862   2.538  1.00 25.08           O  
ATOM   3392  CG1 ILE A 234      -1.810  28.076   0.449  1.00 25.08           C  
ATOM   3393 HG12 ILE A 234      -1.088  28.156  -0.364  1.00 25.08           H  
ATOM   3394 HG13 ILE A 234      -2.809  28.153   0.020  1.00 25.08           H  
ATOM   3395  CG2 ILE A 234      -2.532  29.123   2.643  1.00 25.08           C  
ATOM   3396 HG21 ILE A 234      -2.305  28.222   3.212  1.00 25.08           H  
ATOM   3397 HG22 ILE A 234      -3.569  29.092   2.311  1.00 25.08           H  
ATOM   3398 HG23 ILE A 234      -2.406  29.962   3.328  1.00 25.08           H  
ATOM   3399  CD1 ILE A 234      -1.648  26.676   1.053  1.00 25.08           C  
ATOM   3400 HD11 ILE A 234      -1.684  25.934   0.256  1.00 25.08           H  
ATOM   3401 HD12 ILE A 234      -2.454  26.466   1.756  1.00 25.08           H  
ATOM   3402 HD13 ILE A 234      -0.687  26.601   1.563  1.00 25.08           H  
ATOM   3403  N   SER A 235      -2.258  32.926   1.115  1.00 22.41           N  
ATOM   3404  H   SER A 235      -2.819  32.846   0.279  1.00 22.41           H  
ATOM   3405  CA  SER A 235      -2.246  34.217   1.790  1.00 22.41           C  
ATOM   3406  HA  SER A 235      -1.348  34.292   2.403  1.00 22.41           H  
ATOM   3407  C   SER A 235      -3.444  34.347   2.730  1.00 22.41           C  
ATOM   3408  CB  SER A 235      -2.182  35.350   0.756  1.00 22.41           C  
ATOM   3409  HB2 SER A 235      -1.270  35.247   0.168  1.00 22.41           H  
ATOM   3410  HB3 SER A 235      -2.154  36.308   1.276  1.00 22.41           H  
ATOM   3411  O   SER A 235      -4.356  35.116   2.439  1.00 22.41           O  
ATOM   3412  OG  SER A 235      -3.304  35.317  -0.106  1.00 22.41           O  
ATOM   3413  HG  SER A 235      -4.069  35.349   0.475  1.00 22.41           H  
ATOM   3414  N   ASP A 236      -3.435  33.616   3.846  1.00 23.01           N  
ATOM   3415  H   ASP A 236      -2.715  32.919   3.973  1.00 23.01           H  
ATOM   3416  CA  ASP A 236      -4.132  34.079   5.051  1.00 23.01           C  
ATOM   3417  HA  ASP A 236      -3.981  35.159   5.070  1.00 23.01           H  
ATOM   3418  C   ASP A 236      -3.496  33.519   6.334  1.00 23.01           C  
ATOM   3419  CB  ASP A 236      -5.652  33.826   4.996  1.00 23.01           C  
ATOM   3420  HB2 ASP A 236      -5.955  33.587   3.977  1.00 23.01           H  
ATOM   3421  HB3 ASP A 236      -5.912  32.975   5.626  1.00 23.01           H  
ATOM   3422  O   ASP A 236      -3.290  32.316   6.489  1.00 23.01           O  
ATOM   3423  CG  ASP A 236      -6.425  35.067   5.461  1.00 23.01           C  
ATOM   3424  OD1 ASP A 236      -5.867  35.817   6.301  1.00 23.01           O  
ATOM   3425  OD2 ASP A 236      -7.565  35.254   4.988  1.00 23.01           O  
ATOM   3426  N   THR A 237      -3.122  34.412   7.248  1.00 23.64           N  
ATOM   3427  H   THR A 237      -3.414  35.368   7.102  1.00 23.64           H  
ATOM   3428  CA  THR A 237      -2.166  34.145   8.341  1.00 23.64           C  
ATOM   3429  HA  THR A 237      -1.669  33.197   8.136  1.00 23.64           H  
ATOM   3430  C   THR A 237      -2.847  33.958   9.701  1.00 23.64           C  
ATOM   3431  CB  THR A 237      -1.063  35.221   8.386  1.00 23.64           C  
ATOM   3432  HB  THR A 237      -0.463  35.099   9.288  1.00 23.64           H  
ATOM   3433  O   THR A 237      -2.353  34.439  10.719  1.00 23.64           O  
ATOM   3434  CG2 THR A 237      -0.117  35.128   7.191  1.00 23.64           C  
ATOM   3435 HG21 THR A 237      -0.667  35.290   6.264  1.00 23.64           H  
ATOM   3436 HG22 THR A 237       0.349  34.143   7.166  1.00 23.64           H  
ATOM   3437 HG23 THR A 237       0.659  35.888   7.285  1.00 23.64           H  
ATOM   3438  OG1 THR A 237      -1.629  36.514   8.374  1.00 23.64           O  
ATOM   3439  HG1 THR A 237      -2.150  36.594   9.177  1.00 23.64           H  
ATOM   3440  N   SER A 238      -4.010  33.303   9.726  1.00 24.78           N  
ATOM   3441  H   SER A 238      -4.398  33.006   8.842  1.00 24.78           H  
ATOM   3442  CA  SER A 238      -4.891  33.226  10.905  1.00 24.78           C  
ATOM   3443  HA  SER A 238      -4.496  33.867  11.693  1.00 24.78           H  
ATOM   3444  C   SER A 238      -5.036  31.830  11.530  1.00 24.78           C  
ATOM   3445  CB  SER A 238      -6.263  33.788  10.523  1.00 24.78           C  
ATOM   3446  HB2 SER A 238      -6.950  33.708  11.365  1.00 24.78           H  
ATOM   3447  HB3 SER A 238      -6.153  34.838  10.251  1.00 24.78           H  
ATOM   3448  O   SER A 238      -5.463  31.732  12.677  1.00 24.78           O  
ATOM   3449  OG  SER A 238      -6.772  33.073   9.413  1.00 24.78           O  
ATOM   3450  HG  SER A 238      -7.374  33.638   8.922  1.00 24.78           H  
ATOM   3451  N   THR A 239      -4.669  30.754  10.822  1.00 24.99           N  
ATOM   3452  H   THR A 239      -4.380  30.902   9.866  1.00 24.99           H  
ATOM   3453  CA  THR A 239      -5.009  29.365  11.213  1.00 24.99           C  
ATOM   3454  HA  THR A 239      -5.504  29.386  12.184  1.00 24.99           H  
ATOM   3455  C   THR A 239      -3.822  28.418  11.419  1.00 24.99           C  
ATOM   3456  CB  THR A 239      -6.019  28.756  10.227  1.00 24.99           C  
ATOM   3457  HB  THR A 239      -6.063  27.675  10.361  1.00 24.99           H  
ATOM   3458  O   THR A 239      -4.026  27.276  11.824  1.00 24.99           O  
ATOM   3459  CG2 THR A 239      -7.424  29.318  10.435  1.00 24.99           C  
ATOM   3460 HG21 THR A 239      -7.430  30.399  10.299  1.00 24.99           H  
ATOM   3461 HG22 THR A 239      -8.113  28.862   9.723  1.00 24.99           H  
ATOM   3462 HG23 THR A 239      -7.764  29.088  11.445  1.00 24.99           H  
ATOM   3463  OG1 THR A 239      -5.652  29.043   8.897  1.00 24.99           O  
ATOM   3464  HG1 THR A 239      -6.235  29.739   8.584  1.00 24.99           H  
ATOM   3465  N   ILE A 240      -2.577  28.870  11.227  1.00 24.40           N  
ATOM   3466  H   ILE A 240      -2.459  29.824  10.916  1.00 24.40           H  
ATOM   3467  CA  ILE A 240      -1.370  28.080  11.541  1.00 24.40           C  
ATOM   3468  HA  ILE A 240      -1.653  27.028  11.562  1.00 24.40           H  
ATOM   3469  C   ILE A 240      -0.895  28.419  12.960  1.00 24.40           C  
ATOM   3470  CB  ILE A 240      -0.273  28.190  10.453  1.00 24.40           C  
ATOM   3471  HB  ILE A 240       0.154  29.192  10.479  1.00 24.40           H  
ATOM   3472  O   ILE A 240       0.124  29.070  13.173  1.00 24.40           O  
ATOM   3473  CG1 ILE A 240      -0.872  27.945   9.046  1.00 24.40           C  
ATOM   3474 HG12 ILE A 240      -1.342  26.962   9.017  1.00 24.40           H  
ATOM   3475 HG13 ILE A 240      -1.640  28.692   8.847  1.00 24.40           H  
ATOM   3476  CG2 ILE A 240       0.842  27.159  10.738  1.00 24.40           C  
ATOM   3477 HG21 ILE A 240       1.670  27.295  10.042  1.00 24.40           H  
ATOM   3478 HG22 ILE A 240       1.250  27.293  11.740  1.00 24.40           H  
ATOM   3479 HG23 ILE A 240       0.455  26.145  10.641  1.00 24.40           H  
ATOM   3480  CD1 ILE A 240       0.140  28.042   7.897  1.00 24.40           C  
ATOM   3481 HD11 ILE A 240      -0.392  28.006   6.947  1.00 24.40           H  
ATOM   3482 HD12 ILE A 240       0.687  28.982   7.961  1.00 24.40           H  
ATOM   3483 HD13 ILE A 240       0.839  27.206   7.930  1.00 24.40           H  
ATOM   3484  N   ASN A 241      -1.672  27.979  13.945  1.00 23.09           N  
ATOM   3485  H   ASN A 241      -2.513  27.477  13.696  1.00 23.09           H  
ATOM   3486  CA  ASN A 241      -1.276  27.949  15.348  1.00 23.09           C  
ATOM   3487  HA  ASN A 241      -0.198  28.091  15.420  1.00 23.09           H  
ATOM   3488  C   ASN A 241      -1.598  26.558  15.905  1.00 23.09           C  
ATOM   3489  CB  ASN A 241      -1.988  29.077  16.129  1.00 23.09           C  
ATOM   3490  HB2 ASN A 241      -2.865  29.413  15.577  1.00 23.09           H  
ATOM   3491  HB3 ASN A 241      -2.338  28.694  17.087  1.00 23.09           H  
ATOM   3492  O   ASN A 241      -2.737  26.121  15.808  1.00 23.09           O  
ATOM   3493  CG  ASN A 241      -1.083  30.260  16.434  1.00 23.09           C  
ATOM   3494  ND2 ASN A 241      -1.592  31.467  16.360  1.00 23.09           N  
ATOM   3495 HD21 ASN A 241      -0.947  32.228  16.520  1.00 23.09           H  
ATOM   3496 HD22 ASN A 241      -2.532  31.601  16.014  1.00 23.09           H  
ATOM   3497  OD1 ASN A 241       0.070  30.118  16.802  1.00 23.09           O  
ATOM   3498  N   GLN A 242      -0.600  25.930  16.541  1.00 24.45           N  
ATOM   3499  H   GLN A 242       0.290  26.406  16.550  1.00 24.45           H  
ATOM   3500  CA  GLN A 242      -0.688  24.666  17.296  1.00 24.45           C  
ATOM   3501  HA  GLN A 242       0.271  24.550  17.801  1.00 24.45           H  
ATOM   3502  C   GLN A 242      -0.874  23.390  16.436  1.00 24.45           C  
ATOM   3503  CB  GLN A 242      -1.732  24.790  18.430  1.00 24.45           C  
ATOM   3504  HB2 GLN A 242      -2.733  24.822  17.999  1.00 24.45           H  
ATOM   3505  HB3 GLN A 242      -1.673  23.903  19.060  1.00 24.45           H  
ATOM   3506  O   GLN A 242      -1.935  23.131  15.882  1.00 24.45           O  
ATOM   3507  CG  GLN A 242      -1.523  26.040  19.313  1.00 24.45           C  
ATOM   3508  HG2 GLN A 242      -0.588  25.937  19.863  1.00 24.45           H  
ATOM   3509  HG3 GLN A 242      -1.455  26.936  18.696  1.00 24.45           H  
ATOM   3510  CD  GLN A 242      -2.650  26.291  20.311  1.00 24.45           C  
ATOM   3511  NE2 GLN A 242      -2.644  27.424  20.980  1.00 24.45           N  
ATOM   3512 HE21 GLN A 242      -3.421  27.546  21.613  1.00 24.45           H  
ATOM   3513 HE22 GLN A 242      -1.924  28.116  20.830  1.00 24.45           H  
ATOM   3514  OE1 GLN A 242      -3.547  25.500  20.526  1.00 24.45           O  
ATOM   3515  N   GLY A 243       0.172  22.548  16.365  1.00 25.12           N  
ATOM   3516  H   GLY A 243       1.001  22.776  16.895  1.00 25.12           H  
ATOM   3517  CA  GLY A 243       0.072  21.195  15.782  1.00 25.12           C  
ATOM   3518  HA2 GLY A 243      -0.403  20.538  16.512  1.00 25.12           H  
ATOM   3519  HA3 GLY A 243      -0.579  21.239  14.909  1.00 25.12           H  
ATOM   3520  C   GLY A 243       1.380  20.524  15.327  1.00 25.12           C  
ATOM   3521  O   GLY A 243       1.420  19.302  15.216  1.00 25.12           O  
ATOM   3522  N   PHE A 244       2.451  21.288  15.081  1.00 26.34           N  
ATOM   3523  H   PHE A 244       2.345  22.289  15.166  1.00 26.34           H  
ATOM   3524  CA  PHE A 244       3.704  20.800  14.466  1.00 26.34           C  
ATOM   3525  HA  PHE A 244       3.599  19.732  14.276  1.00 26.34           H  
ATOM   3526  C   PHE A 244       4.946  20.889  15.379  1.00 26.34           C  
ATOM   3527  CB  PHE A 244       3.888  21.470  13.084  1.00 26.34           C  
ATOM   3528  HB2 PHE A 244       4.942  21.650  12.870  1.00 26.34           H  
ATOM   3529  HB3 PHE A 244       3.412  22.450  13.081  1.00 26.34           H  
ATOM   3530  O   PHE A 244       6.041  21.188  14.914  1.00 26.34           O  
ATOM   3531  CG  PHE A 244       3.362  20.641  11.931  1.00 26.34           C  
ATOM   3532  CD1 PHE A 244       4.146  19.592  11.412  1.00 26.34           C  
ATOM   3533  HD1 PHE A 244       5.113  19.380  11.844  1.00 26.34           H  
ATOM   3534  CD2 PHE A 244       2.112  20.931  11.354  1.00 26.34           C  
ATOM   3535  HD2 PHE A 244       1.514  21.744  11.740  1.00 26.34           H  
ATOM   3536  CE1 PHE A 244       3.686  18.840  10.317  1.00 26.34           C  
ATOM   3537  HE1 PHE A 244       4.300  18.050   9.911  1.00 26.34           H  
ATOM   3538  CE2 PHE A 244       1.653  20.181  10.257  1.00 26.34           C  
ATOM   3539  HE2 PHE A 244       0.703  20.422   9.803  1.00 26.34           H  
ATOM   3540  CZ  PHE A 244       2.440  19.138   9.737  1.00 26.34           C  
ATOM   3541  HZ  PHE A 244       2.094  18.576   8.882  1.00 26.34           H  
ATOM   3542  N   ILE A 245       4.811  20.641  16.686  1.00 24.03           N  
ATOM   3543  H   ILE A 245       3.910  20.366  17.051  1.00 24.03           H  
ATOM   3544  CA  ILE A 245       5.959  20.646  17.613  1.00 24.03           C  
ATOM   3545  HA  ILE A 245       6.875  20.458  17.054  1.00 24.03           H  
ATOM   3546  C   ILE A 245       5.802  19.519  18.640  1.00 24.03           C  
ATOM   3547  CB  ILE A 245       6.119  22.021  18.325  1.00 24.03           C  
ATOM   3548  HB  ILE A 245       5.286  22.154  19.016  1.00 24.03           H  
ATOM   3549  O   ILE A 245       4.977  19.662  19.531  1.00 24.03           O  
ATOM   3550  CG1 ILE A 245       6.104  23.225  17.349  1.00 24.03           C  
ATOM   3551 HG12 ILE A 245       6.931  23.132  16.646  1.00 24.03           H  
ATOM   3552 HG13 ILE A 245       5.172  23.215  16.783  1.00 24.03           H  
ATOM   3553  CG2 ILE A 245       7.429  22.014  19.140  1.00 24.03           C  
ATOM   3554 HG21 ILE A 245       8.287  21.932  18.472  1.00 24.03           H  
ATOM   3555 HG22 ILE A 245       7.438  21.181  19.843  1.00 24.03           H  
ATOM   3556 HG23 ILE A 245       7.516  22.927  19.729  1.00 24.03           H  
ATOM   3557  CD1 ILE A 245       6.180  24.602  18.022  1.00 24.03           C  
ATOM   3558 HD11 ILE A 245       5.415  24.683  18.793  1.00 24.03           H  
ATOM   3559 HD12 ILE A 245       7.165  24.759  18.462  1.00 24.03           H  
ATOM   3560 HD13 ILE A 245       6.013  25.376  17.273  1.00 24.03           H  
ATOM   3561  N   GLU A 246       6.588  18.437  18.504  1.00 29.09           N  
ATOM   3562  H   GLU A 246       7.148  18.414  17.664  1.00 29.09           H  
ATOM   3563  CA  GLU A 246       7.074  17.594  19.628  1.00 29.09           C  
ATOM   3564  HA  GLU A 246       7.697  18.251  20.234  1.00 29.09           H  
ATOM   3565  C   GLU A 246       8.051  16.448  19.238  1.00 29.09           C  
ATOM   3566  CB  GLU A 246       5.938  17.078  20.556  1.00 29.09           C  
ATOM   3567  HB2 GLU A 246       6.045  16.007  20.732  1.00 29.09           H  
ATOM   3568  HB3 GLU A 246       4.960  17.228  20.099  1.00 29.09           H  
ATOM   3569  O   GLU A 246       8.507  15.725  20.123  1.00 29.09           O  
ATOM   3570  CG  GLU A 246       6.024  17.817  21.912  1.00 29.09           C  
ATOM   3571  HG2 GLU A 246       6.092  18.890  21.732  1.00 29.09           H  
ATOM   3572  HG3 GLU A 246       6.952  17.521  22.402  1.00 29.09           H  
ATOM   3573  CD  GLU A 246       4.854  17.545  22.870  1.00 29.09           C  
ATOM   3574  OE1 GLU A 246       4.493  18.486  23.616  1.00 29.09           O  
ATOM   3575  OE2 GLU A 246       4.379  16.387  22.912  1.00 29.09           O  
ATOM   3576  N   GLU A 247       8.469  16.277  17.969  1.00 34.05           N  
ATOM   3577  H   GLU A 247       8.107  16.855  17.224  1.00 34.05           H  
ATOM   3578  CA  GLU A 247       9.576  15.343  17.662  1.00 34.05           C  
ATOM   3579  HA  GLU A 247       9.436  14.476  18.307  1.00 34.05           H  
ATOM   3580  C   GLU A 247      10.962  15.951  17.982  1.00 34.05           C  
ATOM   3581  CB  GLU A 247       9.569  14.796  16.221  1.00 34.05           C  
ATOM   3582  HB2 GLU A 247      10.585  14.465  16.007  1.00 34.05           H  
ATOM   3583  HB3 GLU A 247       9.320  15.588  15.514  1.00 34.05           H  
ATOM   3584  O   GLU A 247      11.316  17.010  17.452  1.00 34.05           O  
ATOM   3585  CG  GLU A 247       8.632  13.586  16.024  1.00 34.05           C  
ATOM   3586  HG2 GLU A 247       8.523  13.063  16.974  1.00 34.05           H  
ATOM   3587  HG3 GLU A 247       7.645  13.948  15.735  1.00 34.05           H  
ATOM   3588  CD  GLU A 247       9.147  12.571  14.979  1.00 34.05           C  
ATOM   3589  OE1 GLU A 247       8.834  11.367  15.138  1.00 34.05           O  
ATOM   3590  OE2 GLU A 247       9.884  12.970  14.047  1.00 34.05           O  
ATOM   3591  N   PRO A 248      11.804  15.281  18.797  1.00 33.21           N  
ATOM   3592  CA  PRO A 248      13.125  15.787  19.149  1.00 33.21           C  
ATOM   3593  HA  PRO A 248      13.037  16.822  19.480  1.00 33.21           H  
ATOM   3594  C   PRO A 248      14.090  15.726  17.957  1.00 33.21           C  
ATOM   3595  CB  PRO A 248      13.588  14.933  20.335  1.00 33.21           C  
ATOM   3596  HB2 PRO A 248      13.244  15.390  21.262  1.00 33.21           H  
ATOM   3597  HB3 PRO A 248      14.670  14.804  20.356  1.00 33.21           H  
ATOM   3598  O   PRO A 248      14.547  14.655  17.553  1.00 33.21           O  
ATOM   3599  CG  PRO A 248      12.859  13.606  20.126  1.00 33.21           C  
ATOM   3600  HG2 PRO A 248      12.708  13.075  21.066  1.00 33.21           H  
ATOM   3601  HG3 PRO A 248      13.411  12.988  19.419  1.00 33.21           H  
ATOM   3602  CD  PRO A 248      11.533  14.037  19.504  1.00 33.21           C  
ATOM   3603  HD2 PRO A 248      11.175  13.264  18.824  1.00 33.21           H  
ATOM   3604  HD3 PRO A 248      10.799  14.221  20.288  1.00 33.21           H  
ATOM   3605  N   GLY A 249      14.463  16.903  17.452  1.00 33.82           N  
ATOM   3606  H   GLY A 249      13.982  17.727  17.783  1.00 33.82           H  
ATOM   3607  CA  GLY A 249      15.485  17.072  16.418  1.00 33.82           C  
ATOM   3608  HA2 GLY A 249      16.067  16.156  16.312  1.00 33.82           H  
ATOM   3609  HA3 GLY A 249      16.161  17.866  16.734  1.00 33.82           H  
ATOM   3610  C   GLY A 249      14.961  17.454  15.035  1.00 33.82           C  
ATOM   3611  O   GLY A 249      15.766  17.491  14.111  1.00 33.82           O  
ATOM   3612  N   VAL A 250      13.668  17.749  14.873  1.00 31.10           N  
ATOM   3613  H   VAL A 250      13.042  17.665  15.661  1.00 31.10           H  
ATOM   3614  CA  VAL A 250      13.178  18.505  13.709  1.00 31.10           C  
ATOM   3615  HA  VAL A 250      13.860  18.367  12.870  1.00 31.10           H  
ATOM   3616  C   VAL A 250      13.184  19.985  14.082  1.00 31.10           C  
ATOM   3617  CB  VAL A 250      11.790  18.024  13.245  1.00 31.10           C  
ATOM   3618  HB  VAL A 250      11.072  18.132  14.058  1.00 31.10           H  
ATOM   3619  O   VAL A 250      12.411  20.414  14.934  1.00 31.10           O  
ATOM   3620  CG1 VAL A 250      11.296  18.829  12.033  1.00 31.10           C  
ATOM   3621 HG11 VAL A 250      11.161  19.875  12.307  1.00 31.10           H  
ATOM   3622 HG12 VAL A 250      12.016  18.761  11.218  1.00 31.10           H  
ATOM   3623 HG13 VAL A 250      10.334  18.441  11.699  1.00 31.10           H  
ATOM   3624  CG2 VAL A 250      11.843  16.546  12.829  1.00 31.10           C  
ATOM   3625 HG21 VAL A 250      12.114  15.925  13.683  1.00 31.10           H  
ATOM   3626 HG22 VAL A 250      12.572  16.408  12.031  1.00 31.10           H  
ATOM   3627 HG23 VAL A 250      10.861  16.225  12.485  1.00 31.10           H  
ATOM   3628  N   GLU A 251      14.080  20.756  13.471  1.00 33.57           N  
ATOM   3629  H   GLU A 251      14.665  20.344  12.758  1.00 33.57           H  
ATOM   3630  CA  GLU A 251      14.162  22.208  13.659  1.00 33.57           C  
ATOM   3631  HA  GLU A 251      13.541  22.503  14.505  1.00 33.57           H  
ATOM   3632  C   GLU A 251      13.608  22.911  12.419  1.00 33.57           C  
ATOM   3633  CB  GLU A 251      15.602  22.658  13.979  1.00 33.57           C  
ATOM   3634  HB2 GLU A 251      15.633  23.747  13.950  1.00 33.57           H  
ATOM   3635  HB3 GLU A 251      16.281  22.270  13.219  1.00 33.57           H  
ATOM   3636  O   GLU A 251      14.031  22.627  11.295  1.00 33.57           O  
ATOM   3637  CG  GLU A 251      16.062  22.192  15.373  1.00 33.57           C  
ATOM   3638  HG2 GLU A 251      15.352  22.565  16.112  1.00 33.57           H  
ATOM   3639  HG3 GLU A 251      16.033  21.103  15.406  1.00 33.57           H  
ATOM   3640  CD  GLU A 251      17.479  22.658  15.768  1.00 33.57           C  
ATOM   3641  OE1 GLU A 251      17.909  22.286  16.887  1.00 33.57           O  
ATOM   3642  OE2 GLU A 251      18.141  23.361  14.971  1.00 33.57           O  
ATOM   3643  N   THR A 252      12.663  23.828  12.627  1.00 35.74           N  
ATOM   3644  H   THR A 252      12.321  23.989  13.564  1.00 35.74           H  
ATOM   3645  CA  THR A 252      12.165  24.752  11.606  1.00 35.74           C  
ATOM   3646  HA  THR A 252      12.454  24.387  10.621  1.00 35.74           H  
ATOM   3647  C   THR A 252      12.806  26.123  11.805  1.00 35.74           C  
ATOM   3648  CB  THR A 252      10.631  24.862  11.622  1.00 35.74           C  
ATOM   3649  HB  THR A 252      10.325  25.668  10.954  1.00 35.74           H  
ATOM   3650  O   THR A 252      12.845  26.652  12.918  1.00 35.74           O  
ATOM   3651  CG2 THR A 252       9.965  23.566  11.162  1.00 35.74           C  
ATOM   3652 HG21 THR A 252      10.362  23.286  10.186  1.00 35.74           H  
ATOM   3653 HG22 THR A 252       8.891  23.722  11.069  1.00 35.74           H  
ATOM   3654 HG23 THR A 252      10.161  22.765  11.875  1.00 35.74           H  
ATOM   3655  OG1 THR A 252      10.138  25.113  12.919  1.00 35.74           O  
ATOM   3656  HG1 THR A 252       9.193  25.248  12.819  1.00 35.74           H  
ATOM   3657  N   TRP A 253      13.315  26.725  10.732  1.00 40.12           N  
ATOM   3658  H   TRP A 253      13.283  26.246   9.843  1.00 40.12           H  
ATOM   3659  CA  TRP A 253      13.781  28.114  10.749  1.00 40.12           C  
ATOM   3660  HA  TRP A 253      13.320  28.617  11.600  1.00 40.12           H  
ATOM   3661  C   TRP A 253      13.331  28.871   9.507  1.00 40.12           C  
ATOM   3662  CB  TRP A 253      15.304  28.201  10.938  1.00 40.12           C  
ATOM   3663  HB2 TRP A 253      15.578  29.247  11.075  1.00 40.12           H  
ATOM   3664  HB3 TRP A 253      15.563  27.683  11.861  1.00 40.12           H  
ATOM   3665  O   TRP A 253      13.020  28.287   8.473  1.00 40.12           O  
ATOM   3666  CG  TRP A 253      16.143  27.641   9.831  1.00 40.12           C  
ATOM   3667  CD1 TRP A 253      16.492  28.267   8.683  1.00 40.12           C  
ATOM   3668  HD1 TRP A 253      16.188  29.265   8.405  1.00 40.12           H  
ATOM   3669  CD2 TRP A 253      16.756  26.323   9.764  1.00 40.12           C  
ATOM   3670  CE2 TRP A 253      17.436  26.195   8.517  1.00 40.12           C  
ATOM   3671  CE3 TRP A 253      16.821  25.235  10.655  1.00 40.12           C  
ATOM   3672  HE3 TRP A 253      16.329  25.303  11.614  1.00 40.12           H  
ATOM   3673  NE1 TRP A 253      17.265  27.423   7.909  1.00 40.12           N  
ATOM   3674  HE1 TRP A 253      17.609  27.679   6.994  1.00 40.12           H  
ATOM   3675  CH2 TRP A 253      18.164  23.954   9.067  1.00 40.12           C  
ATOM   3676  HH2 TRP A 253      18.700  23.050   8.817  1.00 40.12           H  
ATOM   3677  CZ2 TRP A 253      18.106  25.018   8.148  1.00 40.12           C  
ATOM   3678  HZ2 TRP A 253      18.587  24.944   7.184  1.00 40.12           H  
ATOM   3679  CZ3 TRP A 253      17.547  24.082  10.327  1.00 40.12           C  
ATOM   3680  HZ3 TRP A 253      17.626  23.302  11.070  1.00 40.12           H  
ATOM   3681  N   PHE A 254      13.331  30.198   9.614  1.00 35.77           N  
ATOM   3682  H   PHE A 254      13.642  30.615  10.480  1.00 35.77           H  
ATOM   3683  CA  PHE A 254      13.000  31.095   8.515  1.00 35.77           C  
ATOM   3684  HA  PHE A 254      12.578  30.514   7.695  1.00 35.77           H  
ATOM   3685  C   PHE A 254      14.262  31.784   7.998  1.00 35.77           C  
ATOM   3686  CB  PHE A 254      11.921  32.090   8.961  1.00 35.77           C  
ATOM   3687  HB2 PHE A 254      11.811  32.850   8.188  1.00 35.77           H  
ATOM   3688  HB3 PHE A 254      12.240  32.592   9.874  1.00 35.77           H  
ATOM   3689  O   PHE A 254      15.000  32.402   8.766  1.00 35.77           O  
ATOM   3690  CG  PHE A 254      10.569  31.436   9.186  1.00 35.77           C  
ATOM   3691  CD1 PHE A 254       9.649  31.351   8.123  1.00 35.77           C  
ATOM   3692  HD1 PHE A 254       9.894  31.763   7.155  1.00 35.77           H  
ATOM   3693  CD2 PHE A 254      10.251  30.859  10.432  1.00 35.77           C  
ATOM   3694  HD2 PHE A 254      10.958  30.899  11.247  1.00 35.77           H  
ATOM   3695  CE1 PHE A 254       8.420  30.693   8.305  1.00 35.77           C  
ATOM   3696  HE1 PHE A 254       7.724  30.599   7.485  1.00 35.77           H  
ATOM   3697  CE2 PHE A 254       9.028  30.188  10.607  1.00 35.77           C  
ATOM   3698  HE2 PHE A 254       8.797  29.709  11.547  1.00 35.77           H  
ATOM   3699  CZ  PHE A 254       8.114  30.101   9.542  1.00 35.77           C  
ATOM   3700  HZ  PHE A 254       7.193  29.551   9.662  1.00 35.77           H  
ATOM   3701  N   GLU A 255      14.494  31.706   6.691  1.00 35.16           N  
ATOM   3702  H   GLU A 255      13.848  31.176   6.123  1.00 35.16           H  
ATOM   3703  CA  GLU A 255      15.571  32.406   5.989  1.00 35.16           C  
ATOM   3704  HA  GLU A 255      15.957  33.196   6.633  1.00 35.16           H  
ATOM   3705  C   GLU A 255      14.995  33.070   4.733  1.00 35.16           C  
ATOM   3706  CB  GLU A 255      16.728  31.432   5.706  1.00 35.16           C  
ATOM   3707  HB2 GLU A 255      17.002  30.989   6.664  1.00 35.16           H  
ATOM   3708  HB3 GLU A 255      16.393  30.634   5.042  1.00 35.16           H  
ATOM   3709  O   GLU A 255      14.291  32.433   3.956  1.00 35.16           O  
ATOM   3710  CG  GLU A 255      17.960  32.128   5.096  1.00 35.16           C  
ATOM   3711  HG2 GLU A 255      18.094  33.087   5.597  1.00 35.16           H  
ATOM   3712  HG3 GLU A 255      17.771  32.322   4.040  1.00 35.16           H  
ATOM   3713  CD  GLU A 255      19.268  31.332   5.256  1.00 35.16           C  
ATOM   3714  OE1 GLU A 255      20.314  31.769   4.719  1.00 35.16           O  
ATOM   3715  OE2 GLU A 255      19.334  30.417   6.110  1.00 35.16           O  
ATOM   3716  N   ASP A 256      15.221  34.376   4.570  1.00 31.79           N  
ATOM   3717  H   ASP A 256      15.920  34.817   5.151  1.00 31.79           H  
ATOM   3718  CA  ASP A 256      14.745  35.181   3.432  1.00 31.79           C  
ATOM   3719  HA  ASP A 256      14.850  36.222   3.735  1.00 31.79           H  
ATOM   3720  C   ASP A 256      13.240  35.038   3.103  1.00 31.79           C  
ATOM   3721  CB  ASP A 256      15.694  34.995   2.235  1.00 31.79           C  
ATOM   3722  HB2 ASP A 256      15.683  33.951   1.922  1.00 31.79           H  
ATOM   3723  HB3 ASP A 256      15.342  35.605   1.404  1.00 31.79           H  
ATOM   3724  O   ASP A 256      12.818  35.077   1.947  1.00 31.79           O  
ATOM   3725  CG  ASP A 256      17.133  35.426   2.557  1.00 31.79           C  
ATOM   3726  OD1 ASP A 256      17.312  36.244   3.493  1.00 31.79           O  
ATOM   3727  OD2 ASP A 256      18.046  34.964   1.838  1.00 31.79           O  
ATOM   3728  N   GLY A 257      12.405  34.882   4.139  1.00 31.61           N  
ATOM   3729  H   GLY A 257      12.820  34.798   5.056  1.00 31.61           H  
ATOM   3730  CA  GLY A 257      10.953  34.707   4.001  1.00 31.61           C  
ATOM   3731  HA2 GLY A 257      10.479  34.912   4.961  1.00 31.61           H  
ATOM   3732  HA3 GLY A 257      10.571  35.418   3.269  1.00 31.61           H  
ATOM   3733  C   GLY A 257      10.522  33.303   3.560  1.00 31.61           C  
ATOM   3734  O   GLY A 257       9.354  33.104   3.233  1.00 31.61           O  
ATOM   3735  N   ARG A 258      11.445  32.336   3.555  1.00 29.62           N  
ATOM   3736  H   ARG A 258      12.394  32.584   3.796  1.00 29.62           H  
ATOM   3737  CA  ARG A 258      11.203  30.921   3.265  1.00 29.62           C  
ATOM   3738  HA  ARG A 258      10.179  30.790   2.915  1.00 29.62           H  
ATOM   3739  C   ARG A 258      11.364  30.105   4.546  1.00 29.62           C  
ATOM   3740  CB  ARG A 258      12.169  30.447   2.166  1.00 29.62           C  
ATOM   3741  HB2 ARG A 258      11.976  29.394   1.961  1.00 29.62           H  
ATOM   3742  HB3 ARG A 258      13.194  30.534   2.529  1.00 29.62           H  
ATOM   3743  O   ARG A 258      12.277  30.355   5.331  1.00 29.62           O  
ATOM   3744  CG  ARG A 258      12.025  31.248   0.858  1.00 29.62           C  
ATOM   3745  HG2 ARG A 258      11.024  31.091   0.457  1.00 29.62           H  
ATOM   3746  HG3 ARG A 258      12.170  32.312   1.046  1.00 29.62           H  
ATOM   3747  CD  ARG A 258      13.069  30.792  -0.166  1.00 29.62           C  
ATOM   3748  HD2 ARG A 258      14.058  31.055   0.207  1.00 29.62           H  
ATOM   3749  HD3 ARG A 258      13.005  29.708  -0.255  1.00 29.62           H  
ATOM   3750  NE  ARG A 258      12.858  31.407  -1.497  1.00 29.62           N  
ATOM   3751  HE  ARG A 258      12.203  32.175  -1.542  1.00 29.62           H  
ATOM   3752  NH1 ARG A 258      14.322  30.064  -2.621  1.00 29.62           N  
ATOM   3753 HH11 ARG A 258      14.605  29.668  -1.736  1.00 29.62           H  
ATOM   3754 HH12 ARG A 258      14.806  29.772  -3.458  1.00 29.62           H  
ATOM   3755  NH2 ARG A 258      13.074  31.491  -3.786  1.00 29.62           N  
ATOM   3756 HH21 ARG A 258      12.344  32.186  -3.848  1.00 29.62           H  
ATOM   3757 HH22 ARG A 258      13.394  31.037  -4.630  1.00 29.62           H  
ATOM   3758  CZ  ARG A 258      13.416  30.997  -2.627  1.00 29.62           C  
ATOM   3759  N   GLU A 259      10.475  29.142   4.752  1.00 34.20           N  
ATOM   3760  H   GLU A 259       9.767  28.971   4.053  1.00 34.20           H  
ATOM   3761  CA  GLU A 259      10.576  28.164   5.836  1.00 34.20           C  
ATOM   3762  HA  GLU A 259      11.015  28.640   6.714  1.00 34.20           H  
ATOM   3763  C   GLU A 259      11.486  27.008   5.400  1.00 34.20           C  
ATOM   3764  CB  GLU A 259       9.165  27.693   6.216  1.00 34.20           C  
ATOM   3765  HB2 GLU A 259       8.549  28.576   6.380  1.00 34.20           H  
ATOM   3766  HB3 GLU A 259       8.742  27.125   5.387  1.00 34.20           H  
ATOM   3767  O   GLU A 259      11.354  26.489   4.291  1.00 34.20           O  
ATOM   3768  CG  GLU A 259       9.140  26.837   7.491  1.00 34.20           C  
ATOM   3769  HG2 GLU A 259       9.665  25.901   7.299  1.00 34.20           H  
ATOM   3770  HG3 GLU A 259       9.677  27.370   8.275  1.00 34.20           H  
ATOM   3771  CD  GLU A 259       7.713  26.530   7.981  1.00 34.20           C  
ATOM   3772  OE1 GLU A 259       7.603  26.052   9.133  1.00 34.20           O  
ATOM   3773  OE2 GLU A 259       6.749  26.776   7.220  1.00 34.20           O  
ATOM   3774  N   ALA A 260      12.420  26.616   6.263  1.00 32.08           N  
ATOM   3775  H   ALA A 260      12.489  27.099   7.147  1.00 32.08           H  
ATOM   3776  CA  ALA A 260      13.352  25.520   6.046  1.00 32.08           C  
ATOM   3777  HA  ALA A 260      13.104  25.009   5.115  1.00 32.08           H  
ATOM   3778  C   ALA A 260      13.242  24.505   7.190  1.00 32.08           C  
ATOM   3779  CB  ALA A 260      14.763  26.096   5.911  1.00 32.08           C  
ATOM   3780  HB1 ALA A 260      15.486  25.290   5.785  1.00 32.08           H  
ATOM   3781  HB2 ALA A 260      14.997  26.659   6.814  1.00 32.08           H  
ATOM   3782  HB3 ALA A 260      14.808  26.762   5.049  1.00 32.08           H  
ATOM   3783  O   ALA A 260      13.116  24.881   8.357  1.00 32.08           O  
ATOM   3784  N   VAL A 261      13.299  23.216   6.845  1.00 33.39           N  
ATOM   3785  H   VAL A 261      13.441  22.991   5.871  1.00 33.39           H  
ATOM   3786  CA  VAL A 261      13.079  22.096   7.771  1.00 33.39           C  
ATOM   3787  HA  VAL A 261      12.883  22.486   8.770  1.00 33.39           H  
ATOM   3788  C   VAL A 261      14.325  21.219   7.837  1.00 33.39           C  
ATOM   3789  CB  VAL A 261      11.857  21.250   7.350  1.00 33.39           C  
ATOM   3790  HB  VAL A 261      12.078  20.744   6.410  1.00 33.39           H  
ATOM   3791  O   VAL A 261      14.749  20.646   6.831  1.00 33.39           O  
ATOM   3792  CG1 VAL A 261      11.536  20.183   8.406  1.00 33.39           C  
ATOM   3793 HG11 VAL A 261      10.663  19.607   8.098  1.00 33.39           H  
ATOM   3794 HG12 VAL A 261      11.327  20.661   9.363  1.00 33.39           H  
ATOM   3795 HG13 VAL A 261      12.375  19.496   8.524  1.00 33.39           H  
ATOM   3796  CG2 VAL A 261      10.596  22.098   7.133  1.00 33.39           C  
ATOM   3797 HG21 VAL A 261      10.735  22.781   6.295  1.00 33.39           H  
ATOM   3798 HG22 VAL A 261      10.374  22.683   8.026  1.00 33.39           H  
ATOM   3799 HG23 VAL A 261       9.744  21.456   6.907  1.00 33.39           H  
ATOM   3800  N   PHE A 262      14.893  21.054   9.028  1.00 36.45           N  
ATOM   3801  H   PHE A 262      14.538  21.581   9.813  1.00 36.45           H  
ATOM   3802  CA  PHE A 262      15.965  20.091   9.263  1.00 36.45           C  
ATOM   3803  HA  PHE A 262      16.587  20.041   8.370  1.00 36.45           H  
ATOM   3804  C   PHE A 262      15.405  18.693   9.530  1.00 36.45           C  
ATOM   3805  CB  PHE A 262      16.853  20.593  10.395  1.00 36.45           C  
ATOM   3806  HB2 PHE A 262      16.237  20.833  11.261  1.00 36.45           H  
ATOM   3807  HB3 PHE A 262      17.318  21.512  10.036  1.00 36.45           H  
ATOM   3808  O   PHE A 262      14.652  18.476  10.477  1.00 36.45           O  
ATOM   3809  CG  PHE A 262      17.967  19.660  10.816  1.00 36.45           C  
ATOM   3810  CD1 PHE A 262      17.794  18.840  11.941  1.00 36.45           C  
ATOM   3811  HD1 PHE A 262      16.863  18.880  12.486  1.00 36.45           H  
ATOM   3812  CD2 PHE A 262      19.189  19.644  10.119  1.00 36.45           C  
ATOM   3813  HD2 PHE A 262      19.330  20.290   9.265  1.00 36.45           H  
ATOM   3814  CE1 PHE A 262      18.835  18.003  12.376  1.00 36.45           C  
ATOM   3815  HE1 PHE A 262      18.693  17.404  13.264  1.00 36.45           H  
ATOM   3816  CE2 PHE A 262      20.234  18.808  10.552  1.00 36.45           C  
ATOM   3817  HE2 PHE A 262      21.178  18.812  10.027  1.00 36.45           H  
ATOM   3818  CZ  PHE A 262      20.058  17.989  11.683  1.00 36.45           C  
ATOM   3819  HZ  PHE A 262      20.869  17.367  12.032  1.00 36.45           H  
ATOM   3820  N   ILE A 263      15.814  17.727   8.703  1.00 33.75           N  
ATOM   3821  H   ILE A 263      16.414  17.992   7.934  1.00 33.75           H  
ATOM   3822  CA  ILE A 263      15.432  16.317   8.825  1.00 33.75           C  
ATOM   3823  HA  ILE A 263      14.648  16.228   9.576  1.00 33.75           H  
ATOM   3824  C   ILE A 263      16.662  15.507   9.272  1.00 33.75           C  
ATOM   3825  CB  ILE A 263      14.822  15.790   7.503  1.00 33.75           C  
ATOM   3826  HB  ILE A 263      15.574  15.867   6.718  1.00 33.75           H  
ATOM   3827  O   ILE A 263      17.593  15.322   8.480  1.00 33.75           O  
ATOM   3828  CG1 ILE A 263      13.591  16.633   7.086  1.00 33.75           C  
ATOM   3829 HG12 ILE A 263      12.817  16.551   7.848  1.00 33.75           H  
ATOM   3830 HG13 ILE A 263      13.877  17.682   7.015  1.00 33.75           H  
ATOM   3831  CG2 ILE A 263      14.433  14.304   7.664  1.00 33.75           C  
ATOM   3832 HG21 ILE A 263      15.300  13.710   7.953  1.00 33.75           H  
ATOM   3833 HG22 ILE A 263      13.655  14.207   8.421  1.00 33.75           H  
ATOM   3834 HG23 ILE A 263      14.064  13.907   6.718  1.00 33.75           H  
ATOM   3835  CD1 ILE A 263      12.995  16.249   5.725  1.00 33.75           C  
ATOM   3836 HD11 ILE A 263      12.231  16.977   5.452  1.00 33.75           H  
ATOM   3837 HD12 ILE A 263      13.774  16.252   4.963  1.00 33.75           H  
ATOM   3838 HD13 ILE A 263      12.529  15.265   5.773  1.00 33.75           H  
ATOM   3839  N   PRO A 264      16.689  14.965  10.506  1.00 28.35           N  
ATOM   3840  CA  PRO A 264      17.772  14.112  10.986  1.00 28.35           C  
ATOM   3841  HA  PRO A 264      18.659  14.734  11.108  1.00 28.35           H  
ATOM   3842  C   PRO A 264      18.088  12.935  10.054  1.00 28.35           C  
ATOM   3843  CB  PRO A 264      17.312  13.609  12.359  1.00 28.35           C  
ATOM   3844  HB2 PRO A 264      18.154  13.416  13.023  1.00 28.35           H  
ATOM   3845  HB3 PRO A 264      16.692  12.719  12.251  1.00 28.35           H  
ATOM   3846  O   PRO A 264      17.188  12.250   9.570  1.00 28.35           O  
ATOM   3847  CG  PRO A 264      16.448  14.758  12.865  1.00 28.35           C  
ATOM   3848  HG2 PRO A 264      17.102  15.526  13.279  1.00 28.35           H  
ATOM   3849  HG3 PRO A 264      15.719  14.431  13.607  1.00 28.35           H  
ATOM   3850  CD  PRO A 264      15.776  15.280  11.597  1.00 28.35           C  
ATOM   3851  HD2 PRO A 264      15.615  16.354  11.682  1.00 28.35           H  
ATOM   3852  HD3 PRO A 264      14.822  14.776  11.437  1.00 28.35           H  
ATOM   3853  N   ARG A 265      19.377  12.602   9.888  1.00 29.54           N  
ATOM   3854  H   ARG A 265      20.052  13.245  10.276  1.00 29.54           H  
ATOM   3855  CA  ARG A 265      19.875  11.557   8.959  1.00 29.54           C  
ATOM   3856  HA  ARG A 265      19.629  11.891   7.951  1.00 29.54           H  
ATOM   3857  C   ARG A 265      19.207  10.172   9.128  1.00 29.54           C  
ATOM   3858  CB  ARG A 265      21.420  11.521   9.067  1.00 29.54           C  
ATOM   3859  HB2 ARG A 265      21.782  12.549   9.058  1.00 29.54           H  
ATOM   3860  HB3 ARG A 265      21.704  11.077  10.020  1.00 29.54           H  
ATOM   3861  O   ARG A 265      19.123   9.406   8.171  1.00 29.54           O  
ATOM   3862  CG  ARG A 265      22.144  10.777   7.927  1.00 29.54           C  
ATOM   3863  HG2 ARG A 265      21.917   9.713   8.003  1.00 29.54           H  
ATOM   3864  HG3 ARG A 265      21.781  11.143   6.967  1.00 29.54           H  
ATOM   3865  CD  ARG A 265      23.677  10.973   7.986  1.00 29.54           C  
ATOM   3866  HD2 ARG A 265      24.026  10.783   9.001  1.00 29.54           H  
ATOM   3867  HD3 ARG A 265      23.922  12.004   7.732  1.00 29.54           H  
ATOM   3868  NE  ARG A 265      24.381  10.059   7.061  1.00 29.54           N  
ATOM   3869  HE  ARG A 265      23.817   9.579   6.373  1.00 29.54           H  
ATOM   3870  NH1 ARG A 265      26.572  10.457   7.698  1.00 29.54           N  
ATOM   3871 HH11 ARG A 265      26.343  11.360   8.088  1.00 29.54           H  
ATOM   3872 HH12 ARG A 265      27.533  10.479   7.386  1.00 29.54           H  
ATOM   3873  NH2 ARG A 265      26.108   8.819   6.263  1.00 29.54           N  
ATOM   3874 HH21 ARG A 265      27.095   8.624   6.172  1.00 29.54           H  
ATOM   3875 HH22 ARG A 265      25.491   8.336   5.626  1.00 29.54           H  
ATOM   3876  CZ  ARG A 265      25.685   9.805   7.008  1.00 29.54           C  
ATOM   3877  N   ARG A 266      18.677   9.854  10.320  1.00 27.59           N  
ATOM   3878  H   ARG A 266      18.723  10.573  11.028  1.00 27.59           H  
ATOM   3879  CA  ARG A 266      17.880   8.633  10.588  1.00 27.59           C  
ATOM   3880  HA  ARG A 266      18.372   7.778  10.124  1.00 27.59           H  
ATOM   3881  C   ARG A 266      16.479   8.665   9.964  1.00 27.59           C  
ATOM   3882  CB  ARG A 266      17.761   8.382  12.099  1.00 27.59           C  
ATOM   3883  HB2 ARG A 266      17.013   7.606  12.260  1.00 27.59           H  
ATOM   3884  HB3 ARG A 266      17.419   9.289  12.597  1.00 27.59           H  
ATOM   3885  O   ARG A 266      16.044   7.644   9.444  1.00 27.59           O  
ATOM   3886  CG  ARG A 266      19.081   7.909  12.722  1.00 27.59           C  
ATOM   3887  HG2 ARG A 266      19.429   7.024  12.190  1.00 27.59           H  
ATOM   3888  HG3 ARG A 266      19.832   8.695  12.639  1.00 27.59           H  
ATOM   3889  CD  ARG A 266      18.865   7.559  14.198  1.00 27.59           C  
ATOM   3890  HD2 ARG A 266      18.053   6.834  14.267  1.00 27.59           H  
ATOM   3891  HD3 ARG A 266      18.573   8.462  14.735  1.00 27.59           H  
ATOM   3892  NE  ARG A 266      20.082   6.990  14.806  1.00 27.59           N  
ATOM   3893  HE  ARG A 266      20.926   7.026  14.253  1.00 27.59           H  
ATOM   3894  NH1 ARG A 266      19.145   6.389  16.817  1.00 27.59           N  
ATOM   3895 HH11 ARG A 266      19.225   6.006  17.747  1.00 27.59           H  
ATOM   3896 HH12 ARG A 266      18.269   6.797  16.521  1.00 27.59           H  
ATOM   3897  NH2 ARG A 266      21.303   5.967  16.435  1.00 27.59           N  
ATOM   3898 HH21 ARG A 266      22.128   6.028  15.855  1.00 27.59           H  
ATOM   3899 HH22 ARG A 266      21.364   5.578  17.365  1.00 27.59           H  
ATOM   3900  CZ  ARG A 266      20.169   6.453  16.011  1.00 27.59           C  
ATOM   3901  N   LEU A 267      15.814   9.819   9.985  1.00 28.56           N  
ATOM   3902  H   LEU A 267      16.278  10.636  10.356  1.00 28.56           H  
ATOM   3903  CA  LEU A 267      14.552  10.055   9.279  1.00 28.56           C  
ATOM   3904  HA  LEU A 267      13.894   9.197   9.414  1.00 28.56           H  
ATOM   3905  C   LEU A 267      14.813  10.176   7.772  1.00 28.56           C  
ATOM   3906  CB  LEU A 267      13.867  11.306   9.868  1.00 28.56           C  
ATOM   3907  HB2 LEU A 267      14.595  12.114   9.936  1.00 28.56           H  
ATOM   3908  HB3 LEU A 267      13.080  11.636   9.190  1.00 28.56           H  
ATOM   3909  O   LEU A 267      14.130   9.526   6.986  1.00 28.56           O  
ATOM   3910  CG  LEU A 267      13.242  11.070  11.260  1.00 28.56           C  
ATOM   3911  HG  LEU A 267      13.939  10.507  11.880  1.00 28.56           H  
ATOM   3912  CD1 LEU A 267      12.964  12.399  11.953  1.00 28.56           C  
ATOM   3913 HD11 LEU A 267      12.441  12.230  12.895  1.00 28.56           H  
ATOM   3914 HD12 LEU A 267      12.326  13.028  11.333  1.00 28.56           H  
ATOM   3915 HD13 LEU A 267      13.898  12.918  12.168  1.00 28.56           H  
ATOM   3916  CD2 LEU A 267      11.931  10.288  11.156  1.00 28.56           C  
ATOM   3917 HD21 LEU A 267      11.216  10.842  10.548  1.00 28.56           H  
ATOM   3918 HD22 LEU A 267      11.499  10.172  12.149  1.00 28.56           H  
ATOM   3919 HD23 LEU A 267      12.095   9.301  10.725  1.00 28.56           H  
ATOM   3920  N   ALA A 268      15.880  10.876   7.369  1.00 27.45           N  
ATOM   3921  H   ALA A 268      16.372  11.428   8.057  1.00 27.45           H  
ATOM   3922  CA  ALA A 268      16.287  10.999   5.968  1.00 27.45           C  
ATOM   3923  HA  ALA A 268      15.462  11.449   5.416  1.00 27.45           H  
ATOM   3924  C   ALA A 268      16.599   9.643   5.301  1.00 27.45           C  
ATOM   3925  CB  ALA A 268      17.478  11.957   5.870  1.00 27.45           C  
ATOM   3926  HB1 ALA A 268      18.372  11.481   6.273  1.00 27.45           H  
ATOM   3927  HB2 ALA A 268      17.659  12.201   4.823  1.00 27.45           H  
ATOM   3928  HB3 ALA A 268      17.270  12.880   6.412  1.00 27.45           H  
ATOM   3929  O   ALA A 268      16.272   9.461   4.139  1.00 27.45           O  
ATOM   3930  N   SER A 269      17.136   8.645   6.012  1.00 26.16           N  
ATOM   3931  H   SER A 269      17.471   8.852   6.942  1.00 26.16           H  
ATOM   3932  CA  SER A 269      17.339   7.286   5.463  1.00 26.16           C  
ATOM   3933  HA  SER A 269      18.007   7.349   4.604  1.00 26.16           H  
ATOM   3934  C   SER A 269      16.032   6.613   4.999  1.00 26.16           C  
ATOM   3935  CB  SER A 269      18.008   6.426   6.537  1.00 26.16           C  
ATOM   3936  HB2 SER A 269      18.938   6.901   6.847  1.00 26.16           H  
ATOM   3937  HB3 SER A 269      17.346   6.358   7.400  1.00 26.16           H  
ATOM   3938  O   SER A 269      15.997   5.934   3.969  1.00 26.16           O  
ATOM   3939  OG  SER A 269      18.290   5.123   6.063  1.00 26.16           O  
ATOM   3940  HG  SER A 269      18.439   4.547   6.817  1.00 26.16           H  
ATOM   3941  N   ASN A 270      14.933   6.842   5.727  1.00 24.95           N  
ATOM   3942  H   ASN A 270      15.000   7.465   6.519  1.00 24.95           H  
ATOM   3943  CA  ASN A 270      13.612   6.320   5.376  1.00 24.95           C  
ATOM   3944  HA  ASN A 270      13.732   5.383   4.832  1.00 24.95           H  
ATOM   3945  C   ASN A 270      12.857   7.265   4.422  1.00 24.95           C  
ATOM   3946  CB  ASN A 270      12.840   6.012   6.672  1.00 24.95           C  
ATOM   3947  HB2 ASN A 270      11.798   5.812   6.422  1.00 24.95           H  
ATOM   3948  HB3 ASN A 270      12.866   6.882   7.328  1.00 24.95           H  
ATOM   3949  O   ASN A 270      12.179   6.784   3.520  1.00 24.95           O  
ATOM   3950  CG  ASN A 270      13.371   4.793   7.418  1.00 24.95           C  
ATOM   3951  ND2 ASN A 270      13.048   4.668   8.683  1.00 24.95           N  
ATOM   3952 HD21 ASN A 270      12.466   5.364   9.128  1.00 24.95           H  
ATOM   3953 HD22 ASN A 270      13.375   3.839   9.156  1.00 24.95           H  
ATOM   3954  OD1 ASN A 270      14.052   3.926   6.891  1.00 24.95           O  
ATOM   3955  N   ALA A 271      13.026   8.585   4.552  1.00 26.21           N  
ATOM   3956  H   ALA A 271      13.554   8.922   5.344  1.00 26.21           H  
ATOM   3957  CA  ALA A 271      12.391   9.588   3.693  1.00 26.21           C  
ATOM   3958  HA  ALA A 271      11.362   9.279   3.508  1.00 26.21           H  
ATOM   3959  C   ALA A 271      13.064   9.743   2.311  1.00 26.21           C  
ATOM   3960  CB  ALA A 271      12.341  10.914   4.461  1.00 26.21           C  
ATOM   3961  HB1 ALA A 271      13.351  11.281   4.645  1.00 26.21           H  
ATOM   3962  HB2 ALA A 271      11.800  11.655   3.873  1.00 26.21           H  
ATOM   3963  HB3 ALA A 271      11.827  10.777   5.412  1.00 26.21           H  
ATOM   3964  O   ALA A 271      12.381   9.975   1.322  1.00 26.21           O  
ATOM   3965  N   MET A 272      14.377   9.539   2.170  1.00 26.57           N  
ATOM   3966  H   MET A 272      14.937   9.398   3.000  1.00 26.57           H  
ATOM   3967  CA  MET A 272      15.065   9.546   0.865  1.00 26.57           C  
ATOM   3968  HA  MET A 272      14.716  10.404   0.290  1.00 26.57           H  
ATOM   3969  C   MET A 272      14.738   8.299   0.038  1.00 26.57           C  
ATOM   3970  CB  MET A 272      16.586   9.684   1.020  1.00 26.57           C  
ATOM   3971  HB2 MET A 272      16.954   8.929   1.715  1.00 26.57           H  
ATOM   3972  HB3 MET A 272      17.054   9.505   0.052  1.00 26.57           H  
ATOM   3973  O   MET A 272      14.660   8.377  -1.183  1.00 26.57           O  
ATOM   3974  CG  MET A 272      17.002  11.082   1.494  1.00 26.57           C  
ATOM   3975  HG2 MET A 272      16.775  11.807   0.712  1.00 26.57           H  
ATOM   3976  HG3 MET A 272      16.414  11.345   2.373  1.00 26.57           H  
ATOM   3977  SD  MET A 272      18.755  11.224   1.943  1.00 26.57           S  
ATOM   3978  CE  MET A 272      19.544  11.101   0.314  1.00 26.57           C  
ATOM   3979  HE1 MET A 272      20.619  11.238   0.425  1.00 26.57           H  
ATOM   3980  HE2 MET A 272      19.154  11.883  -0.338  1.00 26.57           H  
ATOM   3981  HE3 MET A 272      19.345  10.124  -0.126  1.00 26.57           H  
ATOM   3982  N   ARG A 273      14.439   7.159   0.680  1.00 24.74           N  
ATOM   3983  H   ARG A 273      14.508   7.148   1.688  1.00 24.74           H  
ATOM   3984  CA  ARG A 273      13.835   6.004  -0.013  1.00 24.74           C  
ATOM   3985  HA  ARG A 273      14.450   5.748  -0.876  1.00 24.74           H  
ATOM   3986  C   ARG A 273      12.456   6.312  -0.610  1.00 24.74           C  
ATOM   3987  CB  ARG A 273      13.749   4.801   0.936  1.00 24.74           C  
ATOM   3988  HB2 ARG A 273      13.488   5.132   1.941  1.00 24.74           H  
ATOM   3989  HB3 ARG A 273      12.967   4.128   0.586  1.00 24.74           H  
ATOM   3990  O   ARG A 273      12.026   5.585  -1.497  1.00 24.74           O  
ATOM   3991  CG  ARG A 273      15.068   4.024   0.962  1.00 24.74           C  
ATOM   3992  HG2 ARG A 273      15.295   3.690  -0.050  1.00 24.74           H  
ATOM   3993  HG3 ARG A 273      15.875   4.664   1.320  1.00 24.74           H  
ATOM   3994  CD  ARG A 273      14.931   2.807   1.879  1.00 24.74           C  
ATOM   3995  HD2 ARG A 273      14.960   3.145   2.915  1.00 24.74           H  
ATOM   3996  HD3 ARG A 273      13.966   2.337   1.689  1.00 24.74           H  
ATOM   3997  NE  ARG A 273      16.004   1.827   1.630  1.00 24.74           N  
ATOM   3998  HE  ARG A 273      16.765   2.140   1.044  1.00 24.74           H  
ATOM   3999  NH1 ARG A 273      15.133   0.133   2.905  1.00 24.74           N  
ATOM   4000 HH11 ARG A 273      15.152  -0.817   3.247  1.00 24.74           H  
ATOM   4001 HH12 ARG A 273      14.411   0.770   3.209  1.00 24.74           H  
ATOM   4002  NH2 ARG A 273      16.996  -0.221   1.723  1.00 24.74           N  
ATOM   4003 HH21 ARG A 273      17.010  -1.170   2.068  1.00 24.74           H  
ATOM   4004 HH22 ARG A 273      17.706   0.107   1.084  1.00 24.74           H  
ATOM   4005  CZ  ARG A 273      16.040   0.589   2.086  1.00 24.74           C  
ATOM   4006  N   VAL A 274      11.803   7.372  -0.134  1.00 26.41           N  
ATOM   4007  H   VAL A 274      12.247   7.898   0.604  1.00 26.41           H  
ATOM   4008  CA  VAL A 274      10.475   7.838  -0.557  1.00 26.41           C  
ATOM   4009  HA  VAL A 274       9.959   7.038  -1.088  1.00 26.41           H  
ATOM   4010  C   VAL A 274      10.579   9.014  -1.543  1.00 26.41           C  
ATOM   4011  CB  VAL A 274       9.651   8.174   0.704  1.00 26.41           C  
ATOM   4012  HB  VAL A 274      10.204   8.886   1.317  1.00 26.41           H  
ATOM   4013  O   VAL A 274       9.774   9.098  -2.458  1.00 26.41           O  
ATOM   4014  CG1 VAL A 274       8.289   8.799   0.412  1.00 26.41           C  
ATOM   4015 HG11 VAL A 274       8.412   9.738  -0.128  1.00 26.41           H  
ATOM   4016 HG12 VAL A 274       7.783   9.019   1.352  1.00 26.41           H  
ATOM   4017 HG13 VAL A 274       7.685   8.122  -0.192  1.00 26.41           H  
ATOM   4018  CG2 VAL A 274       9.421   6.912   1.550  1.00 26.41           C  
ATOM   4019 HG21 VAL A 274      10.362   6.407   1.767  1.00 26.41           H  
ATOM   4020 HG22 VAL A 274       8.766   6.222   1.019  1.00 26.41           H  
ATOM   4021 HG23 VAL A 274       8.973   7.198   2.502  1.00 26.41           H  
ATOM   4022  N   LEU A 275      11.603   9.868  -1.427  1.00 24.63           N  
ATOM   4023  H   LEU A 275      12.167   9.800  -0.593  1.00 24.63           H  
ATOM   4024  CA  LEU A 275      11.847  11.018  -2.319  1.00 24.63           C  
ATOM   4025  HA  LEU A 275      10.886  11.435  -2.622  1.00 24.63           H  
ATOM   4026  C   LEU A 275      12.580  10.670  -3.629  1.00 24.63           C  
ATOM   4027  CB  LEU A 275      12.628  12.088  -1.532  1.00 24.63           C  
ATOM   4028  HB2 LEU A 275      13.474  11.605  -1.043  1.00 24.63           H  
ATOM   4029  HB3 LEU A 275      13.035  12.822  -2.227  1.00 24.63           H  
ATOM   4030  O   LEU A 275      12.603  11.483  -4.549  1.00 24.63           O  
ATOM   4031  CG  LEU A 275      11.778  12.834  -0.486  1.00 24.63           C  
ATOM   4032  HG  LEU A 275      11.129  12.131   0.037  1.00 24.63           H  
ATOM   4033  CD1 LEU A 275      12.684  13.504   0.548  1.00 24.63           C  
ATOM   4034 HD11 LEU A 275      13.349  14.215   0.056  1.00 24.63           H  
ATOM   4035 HD12 LEU A 275      13.274  12.747   1.065  1.00 24.63           H  
ATOM   4036 HD13 LEU A 275      12.074  14.034   1.279  1.00 24.63           H  
ATOM   4037  CD2 LEU A 275      10.918  13.915  -1.143  1.00 24.63           C  
ATOM   4038 HD21 LEU A 275      10.236  13.465  -1.865  1.00 24.63           H  
ATOM   4039 HD22 LEU A 275      10.325  14.427  -0.385  1.00 24.63           H  
ATOM   4040 HD23 LEU A 275      11.547  14.643  -1.655  1.00 24.63           H  
ATOM   4041  N   CYS A 276      13.202   9.491  -3.734  1.00 25.27           N  
ATOM   4042  H   CYS A 276      13.253   8.911  -2.909  1.00 25.27           H  
ATOM   4043  CA  CYS A 276      13.926   9.062  -4.942  1.00 25.27           C  
ATOM   4044  HA  CYS A 276      14.175   9.947  -5.527  1.00 25.27           H  
ATOM   4045  C   CYS A 276      13.101   8.180  -5.904  1.00 25.27           C  
ATOM   4046  CB  CYS A 276      15.255   8.406  -4.539  1.00 25.27           C  
ATOM   4047  HB2 CYS A 276      15.064   7.560  -3.877  1.00 25.27           H  
ATOM   4048  HB3 CYS A 276      15.755   8.046  -5.438  1.00 25.27           H  
ATOM   4049  O   CYS A 276      13.639   7.731  -6.916  1.00 25.27           O  
ATOM   4050  SG  CYS A 276      16.333   9.609  -3.703  1.00 25.27           S  
ATOM   4051  HG  CYS A 276      16.110  10.629  -4.536  1.00 25.27           H  
ATOM   4052  N   TYR A 277      11.820   7.938  -5.607  1.00 24.29           N  
ATOM   4053  H   TYR A 277      11.427   8.381  -4.789  1.00 24.29           H  
ATOM   4054  CA  TYR A 277      10.862   7.292  -6.509  1.00 24.29           C  
ATOM   4055  HA  TYR A 277      11.361   7.002  -7.434  1.00 24.29           H  
ATOM   4056  C   TYR A 277       9.759   8.299  -6.873  1.00 24.29           C  
ATOM   4057  CB  TYR A 277      10.297   6.007  -5.875  1.00 24.29           C  
ATOM   4058  HB2 TYR A 277      10.075   6.193  -4.824  1.00 24.29           H  
ATOM   4059  HB3 TYR A 277       9.348   5.776  -6.359  1.00 24.29           H  
ATOM   4060  O   TYR A 277       8.876   8.570  -6.070  1.00 24.29           O  
ATOM   4061  CG  TYR A 277      11.185   4.777  -6.005  1.00 24.29           C  
ATOM   4062  CD1 TYR A 277      11.038   3.921  -7.116  1.00 24.29           C  
ATOM   4063  HD1 TYR A 277      10.306   4.152  -7.875  1.00 24.29           H  
ATOM   4064  CD2 TYR A 277      12.129   4.468  -5.006  1.00 24.29           C  
ATOM   4065  HD2 TYR A 277      12.223   5.120  -4.150  1.00 24.29           H  
ATOM   4066  CE1 TYR A 277      11.829   2.760  -7.230  1.00 24.29           C  
ATOM   4067  HE1 TYR A 277      11.710   2.099  -8.076  1.00 24.29           H  
ATOM   4068  CE2 TYR A 277      12.925   3.310  -5.116  1.00 24.29           C  
ATOM   4069  HE2 TYR A 277      13.639   3.081  -4.339  1.00 24.29           H  
ATOM   4070  OH  TYR A 277      13.534   1.329  -6.331  1.00 24.29           O  
ATOM   4071  HH  TYR A 277      14.097   1.227  -5.561  1.00 24.29           H  
ATOM   4072  CZ  TYR A 277      12.773   2.453  -6.230  1.00 24.29           C  
ATOM   4073  N   ASP A 278       9.835   8.807  -8.106  1.00 24.64           N  
ATOM   4074  H   ASP A 278      10.612   8.487  -8.667  1.00 24.64           H  
ATOM   4075  CA  ASP A 278       8.933   9.767  -8.766  1.00 24.64           C  
ATOM   4076  HA  ASP A 278       9.367   9.837  -9.764  1.00 24.64           H  
ATOM   4077  C   ASP A 278       8.876  11.220  -8.219  1.00 24.64           C  
ATOM   4078  CB  ASP A 278       7.523   9.172  -8.984  1.00 24.64           C  
ATOM   4079  HB2 ASP A 278       7.368   8.307  -8.339  1.00 24.64           H  
ATOM   4080  HB3 ASP A 278       6.769   9.914  -8.723  1.00 24.64           H  
ATOM   4081  O   ASP A 278       8.284  11.476  -7.169  1.00 24.64           O  
ATOM   4082  CG  ASP A 278       7.297   8.775 -10.444  1.00 24.64           C  
ATOM   4083  OD1 ASP A 278       7.626   9.611 -11.319  1.00 24.64           O  
ATOM   4084  OD2 ASP A 278       6.830   7.640 -10.680  1.00 24.64           O  
ATOM   4085  N   PRO A 279       9.357  12.234  -8.979  1.00 24.17           N  
ATOM   4086  CA  PRO A 279       9.242  13.657  -8.620  1.00 24.17           C  
ATOM   4087  HA  PRO A 279       9.534  13.789  -7.578  1.00 24.17           H  
ATOM   4088  C   PRO A 279       7.813  14.228  -8.769  1.00 24.17           C  
ATOM   4089  CB  PRO A 279      10.260  14.373  -9.516  1.00 24.17           C  
ATOM   4090  HB2 PRO A 279      10.007  15.416  -9.705  1.00 24.17           H  
ATOM   4091  HB3 PRO A 279      11.250  14.304  -9.065  1.00 24.17           H  
ATOM   4092  O   PRO A 279       7.627  15.442  -8.751  1.00 24.17           O  
ATOM   4093  CG  PRO A 279      10.225  13.538 -10.793  1.00 24.17           C  
ATOM   4094  HG2 PRO A 279       9.359  13.822 -11.392  1.00 24.17           H  
ATOM   4095  HG3 PRO A 279      11.143  13.640 -11.371  1.00 24.17           H  
ATOM   4096  CD  PRO A 279      10.041  12.117 -10.264  1.00 24.17           C  
ATOM   4097  HD2 PRO A 279       9.452  11.543 -10.979  1.00 24.17           H  
ATOM   4098  HD3 PRO A 279      11.015  11.650 -10.114  1.00 24.17           H  
ATOM   4099  N   TYR A 280       6.804  13.365  -8.926  1.00 24.44           N  
ATOM   4100  H   TYR A 280       7.036  12.382  -8.911  1.00 24.44           H  
ATOM   4101  CA  TYR A 280       5.391  13.722  -9.077  1.00 24.44           C  
ATOM   4102  HA  TYR A 280       5.317  14.803  -9.197  1.00 24.44           H  
ATOM   4103  C   TYR A 280       4.532  13.402  -7.845  1.00 24.44           C  
ATOM   4104  CB  TYR A 280       4.841  13.091 -10.364  1.00 24.44           C  
ATOM   4105  HB2 TYR A 280       3.754  13.174 -10.369  1.00 24.44           H  
ATOM   4106  HB3 TYR A 280       5.087  12.029 -10.384  1.00 24.44           H  
ATOM   4107  O   TYR A 280       3.344  13.711  -7.848  1.00 24.44           O  
ATOM   4108  CG  TYR A 280       5.360  13.770 -11.616  1.00 24.44           C  
ATOM   4109  CD1 TYR A 280       4.811  15.008 -12.006  1.00 24.44           C  
ATOM   4110  HD1 TYR A 280       4.024  15.453 -11.415  1.00 24.44           H  
ATOM   4111  CD2 TYR A 280       6.400  13.190 -12.368  1.00 24.44           C  
ATOM   4112  HD2 TYR A 280       6.817  12.239 -12.069  1.00 24.44           H  
ATOM   4113  CE1 TYR A 280       5.300  15.673 -13.146  1.00 24.44           C  
ATOM   4114  HE1 TYR A 280       4.883  16.628 -13.431  1.00 24.44           H  
ATOM   4115  CE2 TYR A 280       6.891  13.852 -13.511  1.00 24.44           C  
ATOM   4116  HE2 TYR A 280       7.690  13.416 -14.092  1.00 24.44           H  
ATOM   4117  OH  TYR A 280       6.820  15.734 -15.000  1.00 24.44           O  
ATOM   4118  HH  TYR A 280       6.405  16.594 -15.100  1.00 24.44           H  
ATOM   4119  CZ  TYR A 280       6.344  15.093 -13.899  1.00 24.44           C  
ATOM   4120  N   ILE A 281       5.109  12.867  -6.758  1.00 26.65           N  
ATOM   4121  H   ILE A 281       6.087  12.621  -6.804  1.00 26.65           H  
ATOM   4122  CA  ILE A 281       4.417  12.716  -5.459  1.00 26.65           C  
ATOM   4123  HA  ILE A 281       3.362  12.561  -5.684  1.00 26.65           H  
ATOM   4124  C   ILE A 281       4.473  14.035  -4.658  1.00 26.65           C  
ATOM   4125  CB  ILE A 281       4.866  11.456  -4.672  1.00 26.65           C  
ATOM   4126  HB  ILE A 281       5.819  11.667  -4.188  1.00 26.65           H  
ATOM   4127  O   ILE A 281       4.734  14.073  -3.456  1.00 26.65           O  
ATOM   4128  CG1 ILE A 281       5.055  10.234  -5.606  1.00 26.65           C  
ATOM   4129 HG12 ILE A 281       5.836  10.458  -6.332  1.00 26.65           H  
ATOM   4130 HG13 ILE A 281       4.131  10.044  -6.151  1.00 26.65           H  
ATOM   4131  CG2 ILE A 281       3.813  11.113  -3.592  1.00 26.65           C  
ATOM   4132 HG21 ILE A 281       4.190  10.326  -2.938  1.00 26.65           H  
ATOM   4133 HG22 ILE A 281       2.887  10.781  -4.062  1.00 26.65           H  
ATOM   4134 HG23 ILE A 281       3.595  11.975  -2.962  1.00 26.65           H  
ATOM   4135  CD1 ILE A 281       5.485   8.942  -4.898  1.00 26.65           C  
ATOM   4136 HD11 ILE A 281       4.674   8.549  -4.285  1.00 26.65           H  
ATOM   4137 HD12 ILE A 281       5.745   8.195  -5.647  1.00 26.65           H  
ATOM   4138 HD13 ILE A 281       6.360   9.134  -4.276  1.00 26.65           H  
ATOM   4139  N   LEU A 282       4.212  15.148  -5.343  1.00 25.18           N  
ATOM   4140  H   LEU A 282       3.961  15.026  -6.314  1.00 25.18           H  
ATOM   4141  CA  LEU A 282       3.736  16.371  -4.712  1.00 25.18           C  
ATOM   4142  HA  LEU A 282       4.096  16.435  -3.685  1.00 25.18           H  
ATOM   4143  C   LEU A 282       2.217  16.249  -4.683  1.00 25.18           C  
ATOM   4144  CB  LEU A 282       4.222  17.600  -5.499  1.00 25.18           C  
ATOM   4145  HB2 LEU A 282       4.006  17.442  -6.556  1.00 25.18           H  
ATOM   4146  HB3 LEU A 282       3.659  18.476  -5.174  1.00 25.18           H  
ATOM   4147  O   LEU A 282       1.589  16.188  -5.740  1.00 25.18           O  
ATOM   4148  CG  LEU A 282       5.726  17.881  -5.322  1.00 25.18           C  
ATOM   4149  HG  LEU A 282       6.294  16.967  -5.494  1.00 25.18           H  
ATOM   4150  CD1 LEU A 282       6.182  18.924  -6.341  1.00 25.18           C  
ATOM   4151 HD11 LEU A 282       5.632  19.854  -6.202  1.00 25.18           H  
ATOM   4152 HD12 LEU A 282       6.010  18.547  -7.350  1.00 25.18           H  
ATOM   4153 HD13 LEU A 282       7.249  19.112  -6.223  1.00 25.18           H  
ATOM   4154  CD2 LEU A 282       6.048  18.416  -3.923  1.00 25.18           C  
ATOM   4155 HD21 LEU A 282       5.834  17.656  -3.171  1.00 25.18           H  
ATOM   4156 HD22 LEU A 282       7.108  18.661  -3.862  1.00 25.18           H  
ATOM   4157 HD23 LEU A 282       5.462  19.312  -3.717  1.00 25.18           H  
ATOM   4158  N   TYR A 283       1.647  16.153  -3.478  1.00 28.37           N  
ATOM   4159  H   TYR A 283       2.244  16.149  -2.664  1.00 28.37           H  
ATOM   4160  CA  TYR A 283       0.202  16.054  -3.277  1.00 28.37           C  
ATOM   4161  HA  TYR A 283      -0.134  15.044  -3.512  1.00 28.37           H  
ATOM   4162  C   TYR A 283      -0.525  17.050  -4.184  1.00 28.37           C  
ATOM   4163  CB  TYR A 283      -0.163  16.390  -1.823  1.00 28.37           C  
ATOM   4164  HB2 TYR A 283       0.278  17.351  -1.558  1.00 28.37           H  
ATOM   4165  HB3 TYR A 283      -1.246  16.509  -1.781  1.00 28.37           H  
ATOM   4166  O   TYR A 283      -0.230  18.248  -4.145  1.00 28.37           O  
ATOM   4167  CG  TYR A 283       0.219  15.370  -0.770  1.00 28.37           C  
ATOM   4168  CD1 TYR A 283      -0.746  14.452  -0.313  1.00 28.37           C  
ATOM   4169  HD1 TYR A 283      -1.739  14.455  -0.737  1.00 28.37           H  
ATOM   4170  CD2 TYR A 283       1.510  15.372  -0.205  1.00 28.37           C  
ATOM   4171  HD2 TYR A 283       2.246  16.092  -0.535  1.00 28.37           H  
ATOM   4172  CE1 TYR A 283      -0.421  13.528   0.698  1.00 28.37           C  
ATOM   4173  HE1 TYR A 283      -1.154  12.823   1.060  1.00 28.37           H  
ATOM   4174  CE2 TYR A 283       1.843  14.441   0.797  1.00 28.37           C  
ATOM   4175  HE2 TYR A 283       2.837  14.438   1.220  1.00 28.37           H  
ATOM   4176  OH  TYR A 283       1.193  12.610   2.211  1.00 28.37           O  
ATOM   4177  HH  TYR A 283       2.099  12.719   2.509  1.00 28.37           H  
ATOM   4178  CZ  TYR A 283       0.876  13.515   1.249  1.00 28.37           C  
ATOM   4179  N   ASN A 284      -1.516  16.577  -4.945  1.00 30.19           N  
ATOM   4180  H   ASN A 284      -1.709  15.585  -4.937  1.00 30.19           H  
ATOM   4181  CA  ASN A 284      -2.475  17.501  -5.543  1.00 30.19           C  
ATOM   4182  HA  ASN A 284      -1.937  18.139  -6.244  1.00 30.19           H  
ATOM   4183  C   ASN A 284      -3.039  18.368  -4.386  1.00 30.19           C  
ATOM   4184  CB  ASN A 284      -3.548  16.693  -6.318  1.00 30.19           C  
ATOM   4185  HB2 ASN A 284      -3.066  16.162  -7.139  1.00 30.19           H  
ATOM   4186  HB3 ASN A 284      -3.996  15.960  -5.647  1.00 30.19           H  
ATOM   4187  O   ASN A 284      -3.393  17.790  -3.351  1.00 30.19           O  
ATOM   4188  CG  ASN A 284      -4.673  17.546  -6.894  1.00 30.19           C  
ATOM   4189  ND2 ASN A 284      -5.617  16.987  -7.605  1.00 30.19           N  
ATOM   4190 HD21 ASN A 284      -6.405  17.595  -7.775  1.00 30.19           H  
ATOM   4191 HD22 ASN A 284      -5.636  15.999  -7.816  1.00 30.19           H  
ATOM   4192  OD1 ASN A 284      -4.755  18.733  -6.664  1.00 30.19           O  
ATOM   4193  N   PRO A 285      -3.130  19.709  -4.488  1.00 29.32           N  
ATOM   4194  CA  PRO A 285      -3.814  20.525  -3.481  1.00 29.32           C  
ATOM   4195  HA  PRO A 285      -3.208  20.544  -2.575  1.00 29.32           H  
ATOM   4196  C   PRO A 285      -5.206  19.984  -3.099  1.00 29.32           C  
ATOM   4197  CB  PRO A 285      -3.870  21.944  -4.067  1.00 29.32           C  
ATOM   4198  HB2 PRO A 285      -4.842  22.413  -3.916  1.00 29.32           H  
ATOM   4199  HB3 PRO A 285      -3.089  22.551  -3.608  1.00 29.32           H  
ATOM   4200  O   PRO A 285      -5.595  20.091  -1.935  1.00 29.32           O  
ATOM   4201  CG  PRO A 285      -3.564  21.767  -5.555  1.00 29.32           C  
ATOM   4202  HG2 PRO A 285      -3.082  22.648  -5.980  1.00 29.32           H  
ATOM   4203  HG3 PRO A 285      -4.482  21.533  -6.093  1.00 29.32           H  
ATOM   4204  CD  PRO A 285      -2.641  20.555  -5.567  1.00 29.32           C  
ATOM   4205  HD2 PRO A 285      -1.618  20.862  -5.347  1.00 29.32           H  
ATOM   4206  HD3 PRO A 285      -2.681  20.072  -6.544  1.00 29.32           H  
ATOM   4207  N   ASP A 286      -5.908  19.300  -4.010  1.00 31.05           N  
ATOM   4208  H   ASP A 286      -5.586  19.305  -4.967  1.00 31.05           H  
ATOM   4209  CA  ASP A 286      -7.158  18.585  -3.712  1.00 31.05           C  
ATOM   4210  HA  ASP A 286      -7.860  19.284  -3.258  1.00 31.05           H  
ATOM   4211  C   ASP A 286      -6.966  17.400  -2.750  1.00 31.05           C  
ATOM   4212  CB  ASP A 286      -7.795  18.052  -5.001  1.00 31.05           C  
ATOM   4213  HB2 ASP A 286      -8.756  17.601  -4.751  1.00 31.05           H  
ATOM   4214  HB3 ASP A 286      -7.160  17.263  -5.405  1.00 31.05           H  
ATOM   4215  O   ASP A 286      -7.817  17.150  -1.903  1.00 31.05           O  
ATOM   4216  CG  ASP A 286      -8.033  19.121  -6.067  1.00 31.05           C  
ATOM   4217  OD1 ASP A 286      -8.399  20.254  -5.677  1.00 31.05           O  
ATOM   4218  OD2 ASP A 286      -7.843  18.766  -7.254  1.00 31.05           O  
ATOM   4219  N   GLN A 287      -5.845  16.674  -2.831  1.00 33.11           N  
ATOM   4220  H   GLN A 287      -5.124  17.004  -3.457  1.00 33.11           H  
ATOM   4221  CA  GLN A 287      -5.501  15.597  -1.894  1.00 33.11           C  
ATOM   4222  HA  GLN A 287      -6.379  14.968  -1.748  1.00 33.11           H  
ATOM   4223  C   GLN A 287      -5.113  16.148  -0.517  1.00 33.11           C  
ATOM   4224  CB  GLN A 287      -4.368  14.720  -2.451  1.00 33.11           C  
ATOM   4225  HB2 GLN A 287      -4.015  14.062  -1.657  1.00 33.11           H  
ATOM   4226  HB3 GLN A 287      -3.535  15.355  -2.752  1.00 33.11           H  
ATOM   4227  O   GLN A 287      -5.518  15.567   0.486  1.00 33.11           O  
ATOM   4228  CG  GLN A 287      -4.809  13.839  -3.630  1.00 33.11           C  
ATOM   4229  HG2 GLN A 287      -5.299  14.449  -4.389  1.00 33.11           H  
ATOM   4230  HG3 GLN A 287      -5.529  13.104  -3.270  1.00 33.11           H  
ATOM   4231  CD  GLN A 287      -3.637  13.111  -4.286  1.00 33.11           C  
ATOM   4232  NE2 GLN A 287      -3.883  12.055  -5.029  1.00 33.11           N  
ATOM   4233 HE21 GLN A 287      -3.069  11.608  -5.428  1.00 33.11           H  
ATOM   4234 HE22 GLN A 287      -4.823  11.709  -5.160  1.00 33.11           H  
ATOM   4235  OE1 GLN A 287      -2.483  13.489  -4.175  1.00 33.11           O  
ATOM   4236  N   VAL A 288      -4.409  17.286  -0.438  1.00 30.97           N  
ATOM   4237  H   VAL A 288      -4.093  17.710  -1.299  1.00 30.97           H  
ATOM   4238  CA  VAL A 288      -4.138  17.967   0.848  1.00 30.97           C  
ATOM   4239  HA  VAL A 288      -3.686  17.247   1.530  1.00 30.97           H  
ATOM   4240  C   VAL A 288      -5.444  18.453   1.486  1.00 30.97           C  
ATOM   4241  CB  VAL A 288      -3.165  19.155   0.689  1.00 30.97           C  
ATOM   4242  HB  VAL A 288      -3.645  19.941   0.107  1.00 30.97           H  
ATOM   4243  O   VAL A 288      -5.675  18.248   2.679  1.00 30.97           O  
ATOM   4244  CG1 VAL A 288      -2.767  19.732   2.055  1.00 30.97           C  
ATOM   4245 HG11 VAL A 288      -3.642  20.121   2.576  1.00 30.97           H  
ATOM   4246 HG12 VAL A 288      -2.298  18.960   2.665  1.00 30.97           H  
ATOM   4247 HG13 VAL A 288      -2.064  20.554   1.919  1.00 30.97           H  
ATOM   4248  CG2 VAL A 288      -1.875  18.750  -0.030  1.00 30.97           C  
ATOM   4249 HG21 VAL A 288      -1.419  17.894   0.467  1.00 30.97           H  
ATOM   4250 HG22 VAL A 288      -1.169  19.581  -0.032  1.00 30.97           H  
ATOM   4251 HG23 VAL A 288      -2.096  18.504  -1.069  1.00 30.97           H  
ATOM   4252  N   ARG A 289      -6.346  19.030   0.681  1.00 33.17           N  
ATOM   4253  H   ARG A 289      -6.084  19.205  -0.279  1.00 33.17           H  
ATOM   4254  CA  ARG A 289      -7.705  19.389   1.112  1.00 33.17           C  
ATOM   4255  HA  ARG A 289      -7.643  20.038   1.986  1.00 33.17           H  
ATOM   4256  C   ARG A 289      -8.494  18.164   1.569  1.00 33.17           C  
ATOM   4257  CB  ARG A 289      -8.434  20.139  -0.014  1.00 33.17           C  
ATOM   4258  HB2 ARG A 289      -8.249  19.646  -0.969  1.00 33.17           H  
ATOM   4259  HB3 ARG A 289      -9.506  20.114   0.179  1.00 33.17           H  
ATOM   4260  O   ARG A 289      -9.110  18.222   2.627  1.00 33.17           O  
ATOM   4261  CG  ARG A 289      -7.995  21.608  -0.087  1.00 33.17           C  
ATOM   4262  HG2 ARG A 289      -8.297  22.102   0.837  1.00 33.17           H  
ATOM   4263  HG3 ARG A 289      -6.912  21.678  -0.184  1.00 33.17           H  
ATOM   4264  CD  ARG A 289      -8.654  22.314  -1.278  1.00 33.17           C  
ATOM   4265  HD2 ARG A 289      -8.145  22.014  -2.194  1.00 33.17           H  
ATOM   4266  HD3 ARG A 289      -9.695  21.997  -1.338  1.00 33.17           H  
ATOM   4267  NE  ARG A 289      -8.613  23.782  -1.124  1.00 33.17           N  
ATOM   4268  HE  ARG A 289      -8.113  24.147  -0.325  1.00 33.17           H  
ATOM   4269  NH1 ARG A 289      -9.928  24.306  -2.933  1.00 33.17           N  
ATOM   4270 HH11 ARG A 289     -10.477  24.977  -3.452  1.00 33.17           H  
ATOM   4271 HH12 ARG A 289      -9.872  23.349  -3.250  1.00 33.17           H  
ATOM   4272  NH2 ARG A 289      -9.328  25.912  -1.505  1.00 33.17           N  
ATOM   4273 HH21 ARG A 289      -8.934  26.213  -0.625  1.00 33.17           H  
ATOM   4274 HH22 ARG A 289      -9.920  26.554  -2.012  1.00 33.17           H  
ATOM   4275  CZ  ARG A 289      -9.283  24.657  -1.855  1.00 33.17           C  
ATOM   4276  N   LEU A 290      -8.423  17.044   0.849  1.00 35.91           N  
ATOM   4277  H   LEU A 290      -7.954  17.087  -0.045  1.00 35.91           H  
ATOM   4278  CA  LEU A 290      -9.092  15.796   1.222  1.00 35.91           C  
ATOM   4279  HA  LEU A 290     -10.146  16.027   1.379  1.00 35.91           H  
ATOM   4280  C   LEU A 290      -8.549  15.219   2.540  1.00 35.91           C  
ATOM   4281  CB  LEU A 290      -8.970  14.787   0.064  1.00 35.91           C  
ATOM   4282  HB2 LEU A 290      -7.939  14.434   0.025  1.00 35.91           H  
ATOM   4283  HB3 LEU A 290      -9.189  15.288  -0.879  1.00 35.91           H  
ATOM   4284  O   LEU A 290      -9.346  14.813   3.378  1.00 35.91           O  
ATOM   4285  CG  LEU A 290      -9.915  13.579   0.188  1.00 35.91           C  
ATOM   4286  HG  LEU A 290      -9.872  13.173   1.199  1.00 35.91           H  
ATOM   4287  CD1 LEU A 290     -11.363  13.955  -0.143  1.00 35.91           C  
ATOM   4288 HD11 LEU A 290     -11.999  13.071  -0.092  1.00 35.91           H  
ATOM   4289 HD12 LEU A 290     -11.418  14.380  -1.145  1.00 35.91           H  
ATOM   4290 HD13 LEU A 290     -11.730  14.691   0.573  1.00 35.91           H  
ATOM   4291  CD2 LEU A 290      -9.482  12.478  -0.780  1.00 35.91           C  
ATOM   4292 HD21 LEU A 290     -10.148  11.619  -0.692  1.00 35.91           H  
ATOM   4293 HD22 LEU A 290      -9.507  12.854  -1.803  1.00 35.91           H  
ATOM   4294 HD23 LEU A 290      -8.467  12.161  -0.542  1.00 35.91           H  
ATOM   4295  N   VAL A 291      -7.229  15.227   2.762  1.00 32.98           N  
ATOM   4296  H   VAL A 291      -6.629  15.543   2.014  1.00 32.98           H  
ATOM   4297  CA  VAL A 291      -6.591  14.847   4.042  1.00 32.98           C  
ATOM   4298  HA  VAL A 291      -6.814  13.804   4.268  1.00 32.98           H  
ATOM   4299  C   VAL A 291      -7.132  15.702   5.189  1.00 32.98           C  
ATOM   4300  CB  VAL A 291      -5.057  15.023   3.957  1.00 32.98           C  
ATOM   4301  HB  VAL A 291      -4.851  16.011   3.545  1.00 32.98           H  
ATOM   4302  O   VAL A 291      -7.549  15.167   6.216  1.00 32.98           O  
ATOM   4303  CG1 VAL A 291      -4.352  14.942   5.320  1.00 32.98           C  
ATOM   4304 HG11 VAL A 291      -3.283  15.092   5.173  1.00 32.98           H  
ATOM   4305 HG12 VAL A 291      -4.693  15.735   5.987  1.00 32.98           H  
ATOM   4306 HG13 VAL A 291      -4.522  13.974   5.790  1.00 32.98           H  
ATOM   4307  CG2 VAL A 291      -4.390  13.995   3.038  1.00 32.98           C  
ATOM   4308 HG21 VAL A 291      -3.441  14.398   2.683  1.00 32.98           H  
ATOM   4309 HG22 VAL A 291      -4.175  13.085   3.598  1.00 32.98           H  
ATOM   4310 HG23 VAL A 291      -5.020  13.761   2.180  1.00 32.98           H  
ATOM   4311  N   SER A 292      -7.144  17.026   5.009  1.00 36.73           N  
ATOM   4312  H   SER A 292      -6.772  17.388   4.143  1.00 36.73           H  
ATOM   4313  CA  SER A 292      -7.609  17.986   6.018  1.00 36.73           C  
ATOM   4314  HA  SER A 292      -7.059  17.821   6.945  1.00 36.73           H  
ATOM   4315  C   SER A 292      -9.102  17.814   6.323  1.00 36.73           C  
ATOM   4316  CB  SER A 292      -7.302  19.403   5.525  1.00 36.73           C  
ATOM   4317  HB2 SER A 292      -6.246  19.469   5.263  1.00 36.73           H  
ATOM   4318  HB3 SER A 292      -7.898  19.624   4.640  1.00 36.73           H  
ATOM   4319  O   SER A 292      -9.496  17.716   7.485  1.00 36.73           O  
ATOM   4320  OG  SER A 292      -7.582  20.349   6.535  1.00 36.73           O  
ATOM   4321  HG  SER A 292      -7.338  21.221   6.216  1.00 36.73           H  
ATOM   4322  N   LEU A 293      -9.929  17.661   5.283  1.00 36.90           N  
ATOM   4323  H   LEU A 293      -9.547  17.758   4.354  1.00 36.90           H  
ATOM   4324  CA  LEU A 293     -11.365  17.407   5.402  1.00 36.90           C  
ATOM   4325  HA  LEU A 293     -11.809  18.206   5.997  1.00 36.90           H  
ATOM   4326  C   LEU A 293     -11.641  16.076   6.116  1.00 36.90           C  
ATOM   4327  CB  LEU A 293     -11.985  17.418   3.992  1.00 36.90           C  
ATOM   4328  HB2 LEU A 293     -11.692  16.502   3.479  1.00 36.90           H  
ATOM   4329  HB3 LEU A 293     -11.585  18.255   3.421  1.00 36.90           H  
ATOM   4330  O   LEU A 293     -12.450  16.024   7.034  1.00 36.90           O  
ATOM   4331  CG  LEU A 293     -13.520  17.536   4.015  1.00 36.90           C  
ATOM   4332  HG  LEU A 293     -13.923  17.006   4.878  1.00 36.90           H  
ATOM   4333  CD1 LEU A 293     -13.947  19.002   4.079  1.00 36.90           C  
ATOM   4334 HD11 LEU A 293     -13.597  19.544   3.200  1.00 36.90           H  
ATOM   4335 HD12 LEU A 293     -13.541  19.473   4.974  1.00 36.90           H  
ATOM   4336 HD13 LEU A 293     -15.034  19.070   4.122  1.00 36.90           H  
ATOM   4337  CD2 LEU A 293     -14.122  16.907   2.759  1.00 36.90           C  
ATOM   4338 HD21 LEU A 293     -15.206  17.013   2.786  1.00 36.90           H  
ATOM   4339 HD22 LEU A 293     -13.868  15.848   2.717  1.00 36.90           H  
ATOM   4340 HD23 LEU A 293     -13.739  17.413   1.873  1.00 36.90           H  
ATOM   4341  N   VAL A 294     -10.940  15.001   5.742  1.00 32.24           N  
ATOM   4342  H   VAL A 294     -10.276  15.105   4.988  1.00 32.24           H  
ATOM   4343  CA  VAL A 294     -11.068  13.681   6.382  1.00 32.24           C  
ATOM   4344  HA  VAL A 294     -12.126  13.423   6.427  1.00 32.24           H  
ATOM   4345  C   VAL A 294     -10.585  13.719   7.838  1.00 32.24           C  
ATOM   4346  CB  VAL A 294     -10.356  12.607   5.528  1.00 32.24           C  
ATOM   4347  HB  VAL A 294      -9.343  12.940   5.299  1.00 32.24           H  
ATOM   4348  O   VAL A 294     -11.153  13.021   8.672  1.00 32.24           O  
ATOM   4349  CG1 VAL A 294     -10.267  11.230   6.191  1.00 32.24           C  
ATOM   4350 HG11 VAL A 294      -9.683  11.290   7.110  1.00 32.24           H  
ATOM   4351 HG12 VAL A 294     -11.268  10.873   6.432  1.00 32.24           H  
ATOM   4352 HG13 VAL A 294      -9.774  10.523   5.524  1.00 32.24           H  
ATOM   4353  CG2 VAL A 294     -11.130  12.367   4.217  1.00 32.24           C  
ATOM   4354 HG21 VAL A 294     -10.551  11.712   3.568  1.00 32.24           H  
ATOM   4355 HG22 VAL A 294     -12.098  11.915   4.436  1.00 32.24           H  
ATOM   4356 HG23 VAL A 294     -11.299  13.309   3.695  1.00 32.24           H  
ATOM   4357  N   SER A 295      -9.612  14.572   8.180  1.00 34.86           N  
ATOM   4358  H   SER A 295      -9.155  15.095   7.447  1.00 34.86           H  
ATOM   4359  CA  SER A 295      -9.157  14.775   9.564  1.00 34.86           C  
ATOM   4360  HA  SER A 295      -9.026  13.805  10.043  1.00 34.86           H  
ATOM   4361  C   SER A 295     -10.193  15.501  10.412  1.00 34.86           C  
ATOM   4362  CB  SER A 295      -7.806  15.493   9.569  1.00 34.86           C  
ATOM   4363  HB2 SER A 295      -7.918  16.497   9.158  1.00 34.86           H  
ATOM   4364  HB3 SER A 295      -7.107  14.939   8.943  1.00 34.86           H  
ATOM   4365  O   SER A 295     -10.538  15.012  11.487  1.00 34.86           O  
ATOM   4366  OG  SER A 295      -7.278  15.580  10.875  1.00 34.86           O  
ATOM   4367  HG  SER A 295      -7.419  14.746  11.329  1.00 34.86           H  
ATOM   4368  N   ARG A 296     -10.773  16.591   9.892  1.00 36.81           N  
ATOM   4369  H   ARG A 296     -10.434  16.930   9.003  1.00 36.81           H  
ATOM   4370  CA  ARG A 296     -11.882  17.306  10.543  1.00 36.81           C  
ATOM   4371  HA  ARG A 296     -11.587  17.580  11.556  1.00 36.81           H  
ATOM   4372  C   ARG A 296     -13.122  16.418  10.712  1.00 36.81           C  
ATOM   4373  CB  ARG A 296     -12.220  18.584   9.756  1.00 36.81           C  
ATOM   4374  HB2 ARG A 296     -13.155  18.990  10.143  1.00 36.81           H  
ATOM   4375  HB3 ARG A 296     -12.370  18.333   8.706  1.00 36.81           H  
ATOM   4376  O   ARG A 296     -13.720  16.419  11.778  1.00 36.81           O  
ATOM   4377  CG  ARG A 296     -11.140  19.674   9.876  1.00 36.81           C  
ATOM   4378  HG2 ARG A 296     -10.188  19.299   9.498  1.00 36.81           H  
ATOM   4379  HG3 ARG A 296     -11.021  19.944  10.925  1.00 36.81           H  
ATOM   4380  CD  ARG A 296     -11.550  20.919   9.075  1.00 36.81           C  
ATOM   4381  HD2 ARG A 296     -11.646  20.642   8.025  1.00 36.81           H  
ATOM   4382  HD3 ARG A 296     -12.521  21.257   9.437  1.00 36.81           H  
ATOM   4383  NE  ARG A 296     -10.573  22.019   9.202  1.00 36.81           N  
ATOM   4384  HE  ARG A 296      -9.728  21.821   9.718  1.00 36.81           H  
ATOM   4385  NH1 ARG A 296     -11.760  23.623   8.041  1.00 36.81           N  
ATOM   4386 HH11 ARG A 296     -12.536  22.987   7.918  1.00 36.81           H  
ATOM   4387 HH12 ARG A 296     -11.875  24.572   7.715  1.00 36.81           H  
ATOM   4388  NH2 ARG A 296      -9.792  24.148   8.929  1.00 36.81           N  
ATOM   4389 HH21 ARG A 296      -8.995  23.948   9.516  1.00 36.81           H  
ATOM   4390 HH22 ARG A 296      -9.956  25.090   8.604  1.00 36.81           H  
ATOM   4391  CZ  ARG A 296     -10.714  23.249   8.725  1.00 36.81           C  
ATOM   4392  N   VAL A 297     -13.481  15.632   9.693  1.00 32.78           N  
ATOM   4393  H   VAL A 297     -12.960  15.723   8.833  1.00 32.78           H  
ATOM   4394  CA  VAL A 297     -14.697  14.793   9.689  1.00 32.78           C  
ATOM   4395  HA  VAL A 297     -15.511  15.366  10.134  1.00 32.78           H  
ATOM   4396  C   VAL A 297     -14.566  13.528  10.546  1.00 32.78           C  
ATOM   4397  CB  VAL A 297     -15.102  14.451   8.238  1.00 32.78           C  
ATOM   4398  HB  VAL A 297     -14.228  14.073   7.708  1.00 32.78           H  
ATOM   4399  O   VAL A 297     -15.561  13.083  11.108  1.00 32.78           O  
ATOM   4400  CG1 VAL A 297     -16.209  13.395   8.117  1.00 32.78           C  
ATOM   4401 HG11 VAL A 297     -15.852  12.430   8.478  1.00 32.78           H  
ATOM   4402 HG12 VAL A 297     -16.511  13.283   7.076  1.00 32.78           H  
ATOM   4403 HG13 VAL A 297     -17.072  13.697   8.711  1.00 32.78           H  
ATOM   4404  CG2 VAL A 297     -15.616  15.705   7.516  1.00 32.78           C  
ATOM   4405 HG21 VAL A 297     -15.799  15.486   6.464  1.00 32.78           H  
ATOM   4406 HG22 VAL A 297     -16.542  16.048   7.978  1.00 32.78           H  
ATOM   4407 HG23 VAL A 297     -14.887  16.514   7.577  1.00 32.78           H  
ATOM   4408  N   LEU A 298     -13.377  12.922  10.648  1.00 34.82           N  
ATOM   4409  H   LEU A 298     -12.589  13.302  10.143  1.00 34.82           H  
ATOM   4410  CA  LEU A 298     -13.187  11.684  11.420  1.00 34.82           C  
ATOM   4411  HA  LEU A 298     -14.158  11.220  11.593  1.00 34.82           H  
ATOM   4412  C   LEU A 298     -12.618  11.906  12.831  1.00 34.82           C  
ATOM   4413  CB  LEU A 298     -12.336  10.679  10.617  1.00 34.82           C  
ATOM   4414  HB2 LEU A 298     -12.209   9.785  11.228  1.00 34.82           H  
ATOM   4415  HB3 LEU A 298     -11.348  11.110  10.455  1.00 34.82           H  
ATOM   4416  O   LEU A 298     -12.490  10.939  13.576  1.00 34.82           O  
ATOM   4417  CG  LEU A 298     -12.924  10.235   9.264  1.00 34.82           C  
ATOM   4418  HG  LEU A 298     -13.026  11.093   8.599  1.00 34.82           H  
ATOM   4419  CD1 LEU A 298     -11.983   9.221   8.608  1.00 34.82           C  
ATOM   4420 HD11 LEU A 298     -11.924   8.321   9.220  1.00 34.82           H  
ATOM   4421 HD12 LEU A 298     -12.350   8.960   7.616  1.00 34.82           H  
ATOM   4422 HD13 LEU A 298     -10.987   9.657   8.523  1.00 34.82           H  
ATOM   4423  CD2 LEU A 298     -14.289   9.557   9.402  1.00 34.82           C  
ATOM   4424 HD21 LEU A 298     -15.021  10.276   9.769  1.00 34.82           H  
ATOM   4425 HD22 LEU A 298     -14.626   9.189   8.433  1.00 34.82           H  
ATOM   4426 HD23 LEU A 298     -14.225   8.727  10.107  1.00 34.82           H  
ATOM   4427  N   GLY A 299     -12.209  13.129  13.191  1.00 32.84           N  
ATOM   4428  H   GLY A 299     -12.337  13.896  12.546  1.00 32.84           H  
ATOM   4429  CA  GLY A 299     -11.492  13.403  14.447  1.00 32.84           C  
ATOM   4430  HA2 GLY A 299     -12.098  13.065  15.288  1.00 32.84           H  
ATOM   4431  HA3 GLY A 299     -11.341  14.479  14.536  1.00 32.84           H  
ATOM   4432  C   GLY A 299     -10.118  12.721  14.541  1.00 32.84           C  
ATOM   4433  O   GLY A 299      -9.487  12.708  15.596  1.00 32.84           O  
ATOM   4434  N   ILE A 300      -9.642  12.130  13.441  1.00 34.63           N  
ATOM   4435  H   ILE A 300     -10.191  12.229  12.599  1.00 34.63           H  
ATOM   4436  CA  ILE A 300      -8.362  11.429  13.371  1.00 34.63           C  
ATOM   4437  HA  ILE A 300      -8.191  10.948  14.334  1.00 34.63           H  
ATOM   4438  C   ILE A 300      -7.271  12.475  13.102  1.00 34.63           C  
ATOM   4439  CB  ILE A 300      -8.402  10.317  12.296  1.00 34.63           C  
ATOM   4440  HB  ILE A 300      -8.676  10.774  11.345  1.00 34.63           H  
ATOM   4441  O   ILE A 300      -7.408  13.237  12.140  1.00 34.63           O  
ATOM   4442  CG1 ILE A 300      -9.455   9.239  12.632  1.00 34.63           C  
ATOM   4443 HG12 ILE A 300      -9.171   8.720  13.547  1.00 34.63           H  
ATOM   4444 HG13 ILE A 300     -10.416   9.722  12.811  1.00 34.63           H  
ATOM   4445  CG2 ILE A 300      -7.021   9.659  12.144  1.00 34.63           C  
ATOM   4446 HG21 ILE A 300      -6.297  10.407  11.820  1.00 34.63           H  
ATOM   4447 HG22 ILE A 300      -7.046   8.883  11.379  1.00 34.63           H  
ATOM   4448 HG23 ILE A 300      -6.710   9.219  13.091  1.00 34.63           H  
ATOM   4449  CD1 ILE A 300      -9.673   8.210  11.515  1.00 34.63           C  
ATOM   4450 HD11 ILE A 300      -9.795   8.718  10.558  1.00 34.63           H  
ATOM   4451 HD12 ILE A 300     -10.575   7.637  11.731  1.00 34.63           H  
ATOM   4452 HD13 ILE A 300      -8.831   7.520  11.462  1.00 34.63           H  
ATOM   4453  N   PRO A 301      -6.165  12.504  13.874  1.00 35.39           N  
ATOM   4454  CA  PRO A 301      -5.042  13.399  13.611  1.00 35.39           C  
ATOM   4455  HA  PRO A 301      -5.352  14.419  13.839  1.00 35.39           H  
ATOM   4456  C   PRO A 301      -4.571  13.313  12.155  1.00 35.39           C  
ATOM   4457  CB  PRO A 301      -3.939  12.970  14.587  1.00 35.39           C  
ATOM   4458  HB2 PRO A 301      -3.330  12.179  14.150  1.00 35.39           H  
ATOM   4459  HB3 PRO A 301      -3.315  13.811  14.887  1.00 35.39           H  
ATOM   4460  O   PRO A 301      -4.420  12.213  11.616  1.00 35.39           O  
ATOM   4461  CG  PRO A 301      -4.726  12.402  15.768  1.00 35.39           C  
ATOM   4462  HG2 PRO A 301      -4.140  11.680  16.337  1.00 35.39           H  
ATOM   4463  HG3 PRO A 301      -5.060  13.217  16.410  1.00 35.39           H  
ATOM   4464  CD  PRO A 301      -5.936  11.751  15.098  1.00 35.39           C  
ATOM   4465  HD2 PRO A 301      -5.713  10.713  14.851  1.00 35.39           H  
ATOM   4466  HD3 PRO A 301      -6.796  11.806  15.765  1.00 35.39           H  
ATOM   4467  N   THR A 302      -4.277  14.454  11.527  1.00 33.66           N  
ATOM   4468  H   THR A 302      -4.435  15.333  11.999  1.00 33.66           H  
ATOM   4469  CA  THR A 302      -3.748  14.516  10.149  1.00 33.66           C  
ATOM   4470  HA  THR A 302      -4.517  14.172   9.457  1.00 33.66           H  
ATOM   4471  C   THR A 302      -2.525  13.623   9.957  1.00 33.66           C  
ATOM   4472  CB  THR A 302      -3.338  15.944   9.755  1.00 33.66           C  
ATOM   4473  HB  THR A 302      -2.691  15.903   8.878  1.00 33.66           H  
ATOM   4474  O   THR A 302      -2.375  13.033   8.895  1.00 33.66           O  
ATOM   4475  CG2 THR A 302      -4.525  16.837   9.417  1.00 33.66           C  
ATOM   4476 HG21 THR A 302      -4.170  17.804   9.059  1.00 33.66           H  
ATOM   4477 HG22 THR A 302      -5.123  16.375   8.632  1.00 33.66           H  
ATOM   4478 HG23 THR A 302      -5.143  16.993  10.302  1.00 33.66           H  
ATOM   4479  OG1 THR A 302      -2.638  16.541  10.822  1.00 33.66           O  
ATOM   4480  HG1 THR A 302      -2.568  17.482  10.643  1.00 33.66           H  
ATOM   4481  N   GLN A 303      -1.698  13.441  10.991  1.00 32.50           N  
ATOM   4482  H   GLN A 303      -1.862  14.003  11.814  1.00 32.50           H  
ATOM   4483  CA  GLN A 303      -0.584  12.488  11.009  1.00 32.50           C  
ATOM   4484  HA  GLN A 303       0.135  12.762  10.236  1.00 32.50           H  
ATOM   4485  C   GLN A 303      -1.033  11.043  10.734  1.00 32.50           C  
ATOM   4486  CB  GLN A 303       0.115  12.552  12.373  1.00 32.50           C  
ATOM   4487  HB2 GLN A 303      -0.611  12.328  13.155  1.00 32.50           H  
ATOM   4488  HB3 GLN A 303       0.891  11.787  12.401  1.00 32.50           H  
ATOM   4489  O   GLN A 303      -0.430  10.368   9.907  1.00 32.50           O  
ATOM   4490  CG  GLN A 303       0.768  13.915  12.666  1.00 32.50           C  
ATOM   4491  HG2 GLN A 303       0.020  14.707  12.625  1.00 32.50           H  
ATOM   4492  HG3 GLN A 303       1.529  14.120  11.914  1.00 32.50           H  
ATOM   4493  CD  GLN A 303       1.423  13.957  14.046  1.00 32.50           C  
ATOM   4494  NE2 GLN A 303       2.020  15.062  14.431  1.00 32.50           N  
ATOM   4495 HE21 GLN A 303       2.033  15.897  13.863  1.00 32.50           H  
ATOM   4496 HE22 GLN A 303       2.421  15.044  15.358  1.00 32.50           H  
ATOM   4497  OE1 GLN A 303       1.391  13.007  14.807  1.00 32.50           O  
ATOM   4498  N   ASN A 304      -2.122  10.582  11.355  1.00 32.28           N  
ATOM   4499  H   ASN A 304      -2.649  11.223  11.932  1.00 32.28           H  
ATOM   4500  CA  ASN A 304      -2.660   9.234  11.163  1.00 32.28           C  
ATOM   4501  HA  ASN A 304      -1.837   8.520  11.174  1.00 32.28           H  
ATOM   4502  C   ASN A 304      -3.352   9.076   9.801  1.00 32.28           C  
ATOM   4503  CB  ASN A 304      -3.613   8.902  12.326  1.00 32.28           C  
ATOM   4504  HB2 ASN A 304      -4.283   9.746  12.491  1.00 32.28           H  
ATOM   4505  HB3 ASN A 304      -4.210   8.028  12.067  1.00 32.28           H  
ATOM   4506  O   ASN A 304      -3.270   8.005   9.208  1.00 32.28           O  
ATOM   4507  CG  ASN A 304      -2.899   8.593  13.628  1.00 32.28           C  
ATOM   4508  ND2 ASN A 304      -3.558   8.771  14.748  1.00 32.28           N  
ATOM   4509 HD21 ASN A 304      -4.514   9.099  14.747  1.00 32.28           H  
ATOM   4510 HD22 ASN A 304      -3.041   8.583  15.595  1.00 32.28           H  
ATOM   4511  OD1 ASN A 304      -1.759   8.173  13.665  1.00 32.28           O  
ATOM   4512  N   ILE A 305      -3.984  10.124   9.260  1.00 33.28           N  
ATOM   4513  H   ILE A 305      -4.047  10.975   9.801  1.00 33.28           H  
ATOM   4514  CA  ILE A 305      -4.562  10.086   7.902  1.00 33.28           C  
ATOM   4515  HA  ILE A 305      -5.062   9.128   7.766  1.00 33.28           H  
ATOM   4516  C   ILE A 305      -3.479  10.161   6.831  1.00 33.28           C  
ATOM   4517  CB  ILE A 305      -5.624  11.179   7.720  1.00 33.28           C  
ATOM   4518  HB  ILE A 305      -5.221  12.121   8.093  1.00 33.28           H  
ATOM   4519  O   ILE A 305      -3.552   9.417   5.858  1.00 33.28           O  
ATOM   4520  CG1 ILE A 305      -6.861  10.773   8.538  1.00 33.28           C  
ATOM   4521 HG12 ILE A 305      -7.475  10.074   7.970  1.00 33.28           H  
ATOM   4522 HG13 ILE A 305      -6.569  10.285   9.468  1.00 33.28           H  
ATOM   4523  CG2 ILE A 305      -6.038  11.368   6.245  1.00 33.28           C  
ATOM   4524 HG21 ILE A 305      -6.358  10.419   5.816  1.00 33.28           H  
ATOM   4525 HG22 ILE A 305      -5.197  11.757   5.670  1.00 33.28           H  
ATOM   4526 HG23 ILE A 305      -6.848  12.092   6.157  1.00 33.28           H  
ATOM   4527  CD1 ILE A 305      -7.678  11.998   8.901  1.00 33.28           C  
ATOM   4528 HD11 ILE A 305      -7.115  12.599   9.614  1.00 33.28           H  
ATOM   4529 HD12 ILE A 305      -7.883  12.593   8.011  1.00 33.28           H  
ATOM   4530 HD13 ILE A 305      -8.625  11.686   9.342  1.00 33.28           H  
ATOM   4531  N   ASN A 306      -2.446  10.980   7.030  1.00 32.69           N  
ATOM   4532  H   ASN A 306      -2.466  11.608   7.821  1.00 32.69           H  
ATOM   4533  CA  ASN A 306      -1.248  10.960   6.202  1.00 32.69           C  
ATOM   4534  HA  ASN A 306      -1.534  11.108   5.161  1.00 32.69           H  
ATOM   4535  C   ASN A 306      -0.590   9.586   6.274  1.00 32.69           C  
ATOM   4536  CB  ASN A 306      -0.283  12.083   6.618  1.00 32.69           C  
ATOM   4537  HB2 ASN A 306      -0.201  12.128   7.704  1.00 32.69           H  
ATOM   4538  HB3 ASN A 306       0.707  11.870   6.213  1.00 32.69           H  
ATOM   4539  O   ASN A 306      -0.266   9.050   5.231  1.00 32.69           O  
ATOM   4540  CG  ASN A 306      -0.694  13.437   6.068  1.00 32.69           C  
ATOM   4541  ND2 ASN A 306      -0.270  14.516   6.682  1.00 32.69           N  
ATOM   4542 HD21 ASN A 306      -0.527  15.394   6.254  1.00 32.69           H  
ATOM   4543 HD22 ASN A 306       0.297  14.447   7.514  1.00 32.69           H  
ATOM   4544  OD1 ASN A 306      -1.366  13.549   5.059  1.00 32.69           O  
ATOM   4545  N   LEU A 307      -0.485   8.951   7.446  1.00 35.89           N  
ATOM   4546  H   LEU A 307      -0.703   9.455   8.294  1.00 35.89           H  
ATOM   4547  CA  LEU A 307       0.021   7.581   7.559  1.00 35.89           C  
ATOM   4548  HA  LEU A 307       0.987   7.547   7.055  1.00 35.89           H  
ATOM   4549  C   LEU A 307      -0.895   6.557   6.862  1.00 35.89           C  
ATOM   4550  CB  LEU A 307       0.223   7.225   9.043  1.00 35.89           C  
ATOM   4551  HB2 LEU A 307       0.556   8.102   9.599  1.00 35.89           H  
ATOM   4552  HB3 LEU A 307      -0.734   6.913   9.460  1.00 35.89           H  
ATOM   4553  O   LEU A 307      -0.394   5.622   6.250  1.00 35.89           O  
ATOM   4554  CG  LEU A 307       1.272   6.117   9.245  1.00 35.89           C  
ATOM   4555  HG  LEU A 307       1.189   5.379   8.447  1.00 35.89           H  
ATOM   4556  CD1 LEU A 307       2.690   6.694   9.242  1.00 35.89           C  
ATOM   4557 HD11 LEU A 307       2.886   7.199   8.296  1.00 35.89           H  
ATOM   4558 HD12 LEU A 307       3.416   5.891   9.366  1.00 35.89           H  
ATOM   4559 HD13 LEU A 307       2.806   7.409  10.057  1.00 35.89           H  
ATOM   4560  CD2 LEU A 307       1.046   5.400  10.574  1.00 35.89           C  
ATOM   4561 HD21 LEU A 307       1.803   4.627  10.712  1.00 35.89           H  
ATOM   4562 HD22 LEU A 307       0.059   4.937  10.580  1.00 35.89           H  
ATOM   4563 HD23 LEU A 307       1.108   6.115  11.394  1.00 35.89           H  
ATOM   4564  N   VAL A 308      -2.221   6.716   6.913  1.00 32.72           N  
ATOM   4565  H   VAL A 308      -2.579   7.461   7.493  1.00 32.72           H  
ATOM   4566  CA  VAL A 308      -3.195   5.827   6.247  1.00 32.72           C  
ATOM   4567  HA  VAL A 308      -2.913   4.794   6.451  1.00 32.72           H  
ATOM   4568  C   VAL A 308      -3.161   5.982   4.728  1.00 32.72           C  
ATOM   4569  CB  VAL A 308      -4.612   6.046   6.823  1.00 32.72           C  
ATOM   4570  HB  VAL A 308      -4.762   7.113   6.991  1.00 32.72           H  
ATOM   4571  O   VAL A 308      -3.097   4.972   4.034  1.00 32.72           O  
ATOM   4572  CG1 VAL A 308      -5.761   5.560   5.929  1.00 32.72           C  
ATOM   4573 HG11 VAL A 308      -5.801   6.146   5.010  1.00 32.72           H  
ATOM   4574 HG12 VAL A 308      -5.636   4.506   5.682  1.00 32.72           H  
ATOM   4575 HG13 VAL A 308      -6.711   5.691   6.447  1.00 32.72           H  
ATOM   4576  CG2 VAL A 308      -4.744   5.310   8.162  1.00 32.72           C  
ATOM   4577 HG21 VAL A 308      -4.723   4.231   8.004  1.00 32.72           H  
ATOM   4578 HG22 VAL A 308      -5.685   5.583   8.640  1.00 32.72           H  
ATOM   4579 HG23 VAL A 308      -3.927   5.584   8.829  1.00 32.72           H  
ATOM   4580  N   LEU A 309      -3.152   7.210   4.203  1.00 39.30           N  
ATOM   4581  H   LEU A 309      -3.197   7.994   4.838  1.00 39.30           H  
ATOM   4582  CA  LEU A 309      -3.063   7.499   2.769  1.00 39.30           C  
ATOM   4583  HA  LEU A 309      -3.742   6.836   2.233  1.00 39.30           H  
ATOM   4584  C   LEU A 309      -1.666   7.222   2.221  1.00 39.30           C  
ATOM   4585  CB  LEU A 309      -3.470   8.957   2.502  1.00 39.30           C  
ATOM   4586  HB2 LEU A 309      -3.127   9.251   1.510  1.00 39.30           H  
ATOM   4587  HB3 LEU A 309      -2.968   9.600   3.224  1.00 39.30           H  
ATOM   4588  O   LEU A 309      -1.552   6.675   1.128  1.00 39.30           O  
ATOM   4589  CG  LEU A 309      -4.991   9.173   2.574  1.00 39.30           C  
ATOM   4590  HG  LEU A 309      -5.390   8.713   3.478  1.00 39.30           H  
ATOM   4591  CD1 LEU A 309      -5.288  10.664   2.625  1.00 39.30           C  
ATOM   4592 HD11 LEU A 309      -4.833  11.059   3.533  1.00 39.30           H  
ATOM   4593 HD12 LEU A 309      -6.363  10.837   2.669  1.00 39.30           H  
ATOM   4594 HD13 LEU A 309      -4.867  11.167   1.755  1.00 39.30           H  
ATOM   4595  CD2 LEU A 309      -5.719   8.597   1.357  1.00 39.30           C  
ATOM   4596 HD21 LEU A 309      -5.598   7.514   1.320  1.00 39.30           H  
ATOM   4597 HD22 LEU A 309      -6.783   8.820   1.427  1.00 39.30           H  
ATOM   4598 HD23 LEU A 309      -5.320   9.034   0.442  1.00 39.30           H  
ATOM   4599  N   PHE A 310      -0.615   7.505   2.989  1.00 34.99           N  
ATOM   4600  H   PHE A 310      -0.760   8.010   3.851  1.00 34.99           H  
ATOM   4601  CA  PHE A 310       0.741   7.072   2.680  1.00 34.99           C  
ATOM   4602  HA  PHE A 310       1.002   7.432   1.685  1.00 34.99           H  
ATOM   4603  C   PHE A 310       0.806   5.550   2.652  1.00 34.99           C  
ATOM   4604  CB  PHE A 310       1.746   7.659   3.676  1.00 34.99           C  
ATOM   4605  HB2 PHE A 310       1.647   8.745   3.672  1.00 34.99           H  
ATOM   4606  HB3 PHE A 310       1.519   7.294   4.677  1.00 34.99           H  
ATOM   4607  O   PHE A 310       1.261   5.017   1.658  1.00 34.99           O  
ATOM   4608  CG  PHE A 310       3.184   7.341   3.353  1.00 34.99           C  
ATOM   4609  CD1 PHE A 310       3.868   6.331   4.056  1.00 34.99           C  
ATOM   4610  HD1 PHE A 310       3.366   5.771   4.831  1.00 34.99           H  
ATOM   4611  CD2 PHE A 310       3.833   8.058   2.333  1.00 34.99           C  
ATOM   4612  HD2 PHE A 310       3.306   8.828   1.790  1.00 34.99           H  
ATOM   4613  CE1 PHE A 310       5.206   6.045   3.740  1.00 34.99           C  
ATOM   4614  HE1 PHE A 310       5.731   5.265   4.272  1.00 34.99           H  
ATOM   4615  CE2 PHE A 310       5.165   7.762   2.009  1.00 34.99           C  
ATOM   4616  HE2 PHE A 310       5.646   8.299   1.205  1.00 34.99           H  
ATOM   4617  CZ  PHE A 310       5.851   6.760   2.716  1.00 34.99           C  
ATOM   4618  HZ  PHE A 310       6.870   6.516   2.455  1.00 34.99           H  
ATOM   4619  N   ASN A 311       0.264   4.827   3.637  1.00 33.69           N  
ATOM   4620  H   ASN A 311      -0.083   5.300   4.459  1.00 33.69           H  
ATOM   4621  CA  ASN A 311       0.238   3.361   3.608  1.00 33.69           C  
ATOM   4622  HA  ASN A 311       1.243   3.013   3.370  1.00 33.69           H  
ATOM   4623  C   ASN A 311      -0.665   2.788   2.504  1.00 33.69           C  
ATOM   4624  CB  ASN A 311      -0.141   2.796   4.987  1.00 33.69           C  
ATOM   4625  HB2 ASN A 311      -0.388   1.740   4.879  1.00 33.69           H  
ATOM   4626  HB3 ASN A 311      -1.024   3.310   5.366  1.00 33.69           H  
ATOM   4627  O   ASN A 311      -0.330   1.736   1.984  1.00 33.69           O  
ATOM   4628  CG  ASN A 311       0.993   2.871   5.999  1.00 33.69           C  
ATOM   4629  ND2 ASN A 311       0.682   2.952   7.270  1.00 33.69           N  
ATOM   4630 HD21 ASN A 311      -0.270   3.159   7.537  1.00 33.69           H  
ATOM   4631 HD22 ASN A 311       1.463   3.051   7.902  1.00 33.69           H  
ATOM   4632  OD1 ASN A 311       2.168   2.811   5.680  1.00 33.69           O  
ATOM   4633  N   LEU A 312      -1.755   3.449   2.094  1.00 37.69           N  
ATOM   4634  H   LEU A 312      -2.042   4.264   2.617  1.00 37.69           H  
ATOM   4635  CA  LEU A 312      -2.572   3.036   0.939  1.00 37.69           C  
ATOM   4636  HA  LEU A 312      -2.761   1.964   1.002  1.00 37.69           H  
ATOM   4637  C   LEU A 312      -1.848   3.276  -0.385  1.00 37.69           C  
ATOM   4638  CB  LEU A 312      -3.914   3.794   0.937  1.00 37.69           C  
ATOM   4639  HB2 LEU A 312      -3.735   4.824   1.244  1.00 37.69           H  
ATOM   4640  HB3 LEU A 312      -4.320   3.821  -0.074  1.00 37.69           H  
ATOM   4641  O   LEU A 312      -1.850   2.411  -1.256  1.00 37.69           O  
ATOM   4642  CG  LEU A 312      -4.956   3.148   1.857  1.00 37.69           C  
ATOM   4643  HG  LEU A 312      -4.454   2.848   2.777  1.00 37.69           H  
ATOM   4644  CD1 LEU A 312      -6.064   4.141   2.204  1.00 37.69           C  
ATOM   4645 HD11 LEU A 312      -6.580   4.460   1.298  1.00 37.69           H  
ATOM   4646 HD12 LEU A 312      -5.631   5.009   2.702  1.00 37.69           H  
ATOM   4647 HD13 LEU A 312      -6.773   3.671   2.885  1.00 37.69           H  
ATOM   4648  CD2 LEU A 312      -5.597   1.914   1.215  1.00 37.69           C  
ATOM   4649 HD21 LEU A 312      -6.110   2.192   0.294  1.00 37.69           H  
ATOM   4650 HD22 LEU A 312      -4.836   1.167   0.992  1.00 37.69           H  
ATOM   4651 HD23 LEU A 312      -6.314   1.476   1.909  1.00 37.69           H  
ATOM   4652  N   THR A 313      -1.196   4.428  -0.526  1.00 36.51           N  
ATOM   4653  H   THR A 313      -1.252   5.102   0.224  1.00 36.51           H  
ATOM   4654  CA  THR A 313      -0.422   4.778  -1.722  1.00 36.51           C  
ATOM   4655  HA  THR A 313      -1.030   4.568  -2.602  1.00 36.51           H  
ATOM   4656  C   THR A 313       0.828   3.910  -1.802  1.00 36.51           C  
ATOM   4657  CB  THR A 313      -0.058   6.271  -1.750  1.00 36.51           C  
ATOM   4658  HB  THR A 313       0.683   6.487  -0.980  1.00 36.51           H  
ATOM   4659  O   THR A 313       1.110   3.347  -2.850  1.00 36.51           O  
ATOM   4660  CG2 THR A 313       0.481   6.703  -3.113  1.00 36.51           C  
ATOM   4661 HG21 THR A 313      -0.241   6.465  -3.894  1.00 36.51           H  
ATOM   4662 HG22 THR A 313       1.423   6.196  -3.326  1.00 36.51           H  
ATOM   4663 HG23 THR A 313       0.658   7.778  -3.108  1.00 36.51           H  
ATOM   4664  OG1 THR A 313      -1.207   7.050  -1.511  1.00 36.51           O  
ATOM   4665  HG1 THR A 313      -1.396   6.999  -0.571  1.00 36.51           H  
ATOM   4666  N   LEU A 314       1.522   3.692  -0.684  1.00 35.37           N  
ATOM   4667  H   LEU A 314       1.243   4.190   0.150  1.00 35.37           H  
ATOM   4668  CA  LEU A 314       2.654   2.781  -0.569  1.00 35.37           C  
ATOM   4669  HA  LEU A 314       3.361   3.034  -1.359  1.00 35.37           H  
ATOM   4670  C   LEU A 314       2.213   1.332  -0.776  1.00 35.37           C  
ATOM   4671  CB  LEU A 314       3.357   2.950   0.793  1.00 35.37           C  
ATOM   4672  HB2 LEU A 314       2.792   2.406   1.549  1.00 35.37           H  
ATOM   4673  HB3 LEU A 314       3.367   4.003   1.076  1.00 35.37           H  
ATOM   4674  O   LEU A 314       2.931   0.612  -1.452  1.00 35.37           O  
ATOM   4675  CG  LEU A 314       4.819   2.466   0.765  1.00 35.37           C  
ATOM   4676  HG  LEU A 314       4.949   1.708  -0.007  1.00 35.37           H  
ATOM   4677  CD1 LEU A 314       5.757   3.639   0.473  1.00 35.37           C  
ATOM   4678 HD11 LEU A 314       5.482   4.101  -0.475  1.00 35.37           H  
ATOM   4679 HD12 LEU A 314       5.684   4.384   1.265  1.00 35.37           H  
ATOM   4680 HD13 LEU A 314       6.785   3.282   0.404  1.00 35.37           H  
ATOM   4681  CD2 LEU A 314       5.227   1.848   2.101  1.00 35.37           C  
ATOM   4682 HD21 LEU A 314       4.602   0.978   2.303  1.00 35.37           H  
ATOM   4683 HD22 LEU A 314       6.269   1.532   2.058  1.00 35.37           H  
ATOM   4684 HD23 LEU A 314       5.095   2.576   2.901  1.00 35.37           H  
ATOM   4685  N   ALA A 315       1.049   0.898  -0.279  1.00 32.33           N  
ATOM   4686  H   ALA A 315       0.521   1.501   0.336  1.00 32.33           H  
ATOM   4687  CA  ALA A 315       0.503  -0.433  -0.556  1.00 32.33           C  
ATOM   4688  HA  ALA A 315       1.269  -1.172  -0.324  1.00 32.33           H  
ATOM   4689  C   ALA A 315       0.148  -0.601  -2.037  1.00 32.33           C  
ATOM   4690  CB  ALA A 315      -0.710  -0.730   0.336  1.00 32.33           C  
ATOM   4691  HB1 ALA A 315      -1.116  -1.710   0.086  1.00 32.33           H  
ATOM   4692  HB2 ALA A 315      -0.409  -0.740   1.383  1.00 32.33           H  
ATOM   4693  HB3 ALA A 315      -1.485   0.021   0.184  1.00 32.33           H  
ATOM   4694  O   ALA A 315       0.481  -1.637  -2.594  1.00 32.33           O  
ATOM   4695  N   GLY A 316      -0.443   0.407  -2.690  1.00 34.86           N  
ATOM   4696  H   GLY A 316      -0.739   1.208  -2.149  1.00 34.86           H  
ATOM   4697  CA  GLY A 316      -0.748   0.412  -4.127  1.00 34.86           C  
ATOM   4698  HA2 GLY A 316      -1.349   1.295  -4.348  1.00 34.86           H  
ATOM   4699  HA3 GLY A 316      -1.335  -0.471  -4.381  1.00 34.86           H  
ATOM   4700  C   GLY A 316       0.499   0.459  -5.020  1.00 34.86           C  
ATOM   4701  O   GLY A 316       0.612  -0.293  -5.985  1.00 34.86           O  
ATOM   4702  N   VAL A 317       1.487   1.278  -4.658  1.00 30.16           N  
ATOM   4703  H   VAL A 317       1.317   1.902  -3.882  1.00 30.16           H  
ATOM   4704  CA  VAL A 317       2.790   1.381  -5.338  1.00 30.16           C  
ATOM   4705  HA  VAL A 317       2.622   1.425  -6.415  1.00 30.16           H  
ATOM   4706  C   VAL A 317       3.638   0.132  -5.081  1.00 30.16           C  
ATOM   4707  CB  VAL A 317       3.497   2.689  -4.918  1.00 30.16           C  
ATOM   4708  HB  VAL A 317       3.480   2.772  -3.831  1.00 30.16           H  
ATOM   4709  O   VAL A 317       4.306  -0.358  -5.984  1.00 30.16           O  
ATOM   4710  CG1 VAL A 317       4.959   2.768  -5.362  1.00 30.16           C  
ATOM   4711 HG11 VAL A 317       5.363   3.757  -5.146  1.00 30.16           H  
ATOM   4712 HG12 VAL A 317       5.551   2.036  -4.812  1.00 30.16           H  
ATOM   4713 HG13 VAL A 317       5.038   2.577  -6.433  1.00 30.16           H  
ATOM   4714  CG2 VAL A 317       2.775   3.899  -5.530  1.00 30.16           C  
ATOM   4715 HG21 VAL A 317       1.717   3.893  -5.268  1.00 30.16           H  
ATOM   4716 HG22 VAL A 317       3.216   4.822  -5.154  1.00 30.16           H  
ATOM   4717 HG23 VAL A 317       2.865   3.878  -6.616  1.00 30.16           H  
ATOM   4718  N   THR A 318       3.545  -0.469  -3.894  1.00 30.60           N  
ATOM   4719  H   THR A 318       2.998  -0.016  -3.176  1.00 30.60           H  
ATOM   4720  CA  THR A 318       4.147  -1.774  -3.581  1.00 30.60           C  
ATOM   4721  HA  THR A 318       5.171  -1.771  -3.955  1.00 30.60           H  
ATOM   4722  C   THR A 318       3.416  -2.901  -4.314  1.00 30.60           C  
ATOM   4723  CB  THR A 318       4.195  -2.003  -2.059  1.00 30.60           C  
ATOM   4724  HB  THR A 318       3.195  -1.854  -1.651  1.00 30.60           H  
ATOM   4725  O   THR A 318       4.074  -3.809  -4.806  1.00 30.60           O  
ATOM   4726  CG2 THR A 318       4.672  -3.379  -1.597  1.00 30.60           C  
ATOM   4727 HG21 THR A 318       3.998  -4.144  -1.982  1.00 30.60           H  
ATOM   4728 HG22 THR A 318       5.688  -3.580  -1.936  1.00 30.60           H  
ATOM   4729 HG23 THR A 318       4.644  -3.418  -0.508  1.00 30.60           H  
ATOM   4730  OG1 THR A 318       5.059  -1.048  -1.490  1.00 30.60           O  
ATOM   4731  HG1 THR A 318       4.556  -0.231  -1.482  1.00 30.60           H  
ATOM   4732  N   PHE A 319       2.095  -2.817  -4.501  1.00 29.75           N  
ATOM   4733  H   PHE A 319       1.583  -2.091  -4.021  1.00 29.75           H  
ATOM   4734  CA  PHE A 319       1.330  -3.695  -5.398  1.00 29.75           C  
ATOM   4735  HA  PHE A 319       1.421  -4.725  -5.051  1.00 29.75           H  
ATOM   4736  C   PHE A 319       1.877  -3.639  -6.831  1.00 29.75           C  
ATOM   4737  CB  PHE A 319      -0.159  -3.293  -5.392  1.00 29.75           C  
ATOM   4738  HB2 PHE A 319      -0.322  -2.436  -4.739  1.00 29.75           H  
ATOM   4739  HB3 PHE A 319      -0.451  -2.960  -6.388  1.00 29.75           H  
ATOM   4740  O   PHE A 319       2.081  -4.678  -7.455  1.00 29.75           O  
ATOM   4741  CG  PHE A 319      -1.111  -4.381  -4.955  1.00 29.75           C  
ATOM   4742  CD1 PHE A 319      -1.850  -5.096  -5.916  1.00 29.75           C  
ATOM   4743  HD1 PHE A 319      -1.717  -4.887  -6.967  1.00 29.75           H  
ATOM   4744  CD2 PHE A 319      -1.291  -4.651  -3.586  1.00 29.75           C  
ATOM   4745  HD2 PHE A 319      -0.734  -4.093  -2.849  1.00 29.75           H  
ATOM   4746  CE1 PHE A 319      -2.773  -6.074  -5.509  1.00 29.75           C  
ATOM   4747  HE1 PHE A 319      -3.351  -6.612  -6.247  1.00 29.75           H  
ATOM   4748  CE2 PHE A 319      -2.211  -5.634  -3.180  1.00 29.75           C  
ATOM   4749  HE2 PHE A 319      -2.354  -5.833  -2.129  1.00 29.75           H  
ATOM   4750  CZ  PHE A 319      -2.955  -6.343  -4.141  1.00 29.75           C  
ATOM   4751  HZ  PHE A 319      -3.672  -7.088  -3.829  1.00 29.75           H  
ATOM   4752  N   ALA A 320       2.158  -2.432  -7.331  1.00 27.00           N  
ATOM   4753  H   ALA A 320       1.890  -1.622  -6.791  1.00 27.00           H  
ATOM   4754  CA  ALA A 320       2.684  -2.213  -8.676  1.00 27.00           C  
ATOM   4755  HA  ALA A 320       2.114  -2.830  -9.371  1.00 27.00           H  
ATOM   4756  C   ALA A 320       4.170  -2.608  -8.838  1.00 27.00           C  
ATOM   4757  CB  ALA A 320       2.442  -0.742  -9.037  1.00 27.00           C  
ATOM   4758  HB1 ALA A 320       1.382  -0.505  -8.943  1.00 27.00           H  
ATOM   4759  HB2 ALA A 320       2.754  -0.563 -10.066  1.00 27.00           H  
ATOM   4760  HB3 ALA A 320       3.016  -0.093  -8.376  1.00 27.00           H  
ATOM   4761  O   ALA A 320       4.570  -3.018  -9.927  1.00 27.00           O  
ATOM   4762  N   LEU A 321       4.989  -2.498  -7.781  1.00 29.34           N  
ATOM   4763  H   LEU A 321       4.605  -2.065  -6.954  1.00 29.34           H  
ATOM   4764  CA  LEU A 321       6.447  -2.704  -7.836  1.00 29.34           C  
ATOM   4765  HA  LEU A 321       6.763  -2.690  -8.879  1.00 29.34           H  
ATOM   4766  C   LEU A 321       6.940  -4.059  -7.290  1.00 29.34           C  
ATOM   4767  CB  LEU A 321       7.152  -1.537  -7.112  1.00 29.34           C  
ATOM   4768  HB2 LEU A 321       8.210  -1.778  -7.014  1.00 29.34           H  
ATOM   4769  HB3 LEU A 321       6.744  -1.461  -6.104  1.00 29.34           H  
ATOM   4770  O   LEU A 321       8.022  -4.500  -7.674  1.00 29.34           O  
ATOM   4771  CG  LEU A 321       7.039  -0.164  -7.808  1.00 29.34           C  
ATOM   4772  HG  LEU A 321       5.992   0.082  -7.985  1.00 29.34           H  
ATOM   4773  CD1 LEU A 321       7.651   0.914  -6.913  1.00 29.34           C  
ATOM   4774 HD11 LEU A 321       7.489   1.896  -7.355  1.00 29.34           H  
ATOM   4775 HD12 LEU A 321       7.173   0.887  -5.934  1.00 29.34           H  
ATOM   4776 HD13 LEU A 321       8.721   0.745  -6.791  1.00 29.34           H  
ATOM   4777  CD2 LEU A 321       7.788  -0.126  -9.143  1.00 29.34           C  
ATOM   4778 HD21 LEU A 321       7.312  -0.800  -9.854  1.00 29.34           H  
ATOM   4779 HD22 LEU A 321       7.747   0.883  -9.554  1.00 29.34           H  
ATOM   4780 HD23 LEU A 321       8.829  -0.417  -9.000  1.00 29.34           H  
ATOM   4781  N   TYR A 322       6.185  -4.743  -6.421  1.00 28.51           N  
ATOM   4782  H   TYR A 322       5.310  -4.332  -6.129  1.00 28.51           H  
ATOM   4783  CA  TYR A 322       6.588  -6.006  -5.773  1.00 28.51           C  
ATOM   4784  HA  TYR A 322       7.627  -6.196  -6.045  1.00 28.51           H  
ATOM   4785  C   TYR A 322       5.845  -7.247  -6.295  1.00 28.51           C  
ATOM   4786  CB  TYR A 322       6.592  -5.880  -4.241  1.00 28.51           C  
ATOM   4787  HB2 TYR A 322       5.659  -5.437  -3.892  1.00 28.51           H  
ATOM   4788  HB3 TYR A 322       6.643  -6.873  -3.794  1.00 28.51           H  
ATOM   4789  O   TYR A 322       5.751  -8.267  -5.609  1.00 28.51           O  
ATOM   4790  CG  TYR A 322       7.770  -5.094  -3.705  1.00 28.51           C  
ATOM   4791  CD1 TYR A 322       8.929  -5.777  -3.289  1.00 28.51           C  
ATOM   4792  HD1 TYR A 322       8.971  -6.854  -3.363  1.00 28.51           H  
ATOM   4793  CD2 TYR A 322       7.715  -3.691  -3.622  1.00 28.51           C  
ATOM   4794  HD2 TYR A 322       6.836  -3.169  -3.968  1.00 28.51           H  
ATOM   4795  CE1 TYR A 322      10.021  -5.062  -2.765  1.00 28.51           C  
ATOM   4796  HE1 TYR A 322      10.906  -5.590  -2.442  1.00 28.51           H  
ATOM   4797  CE2 TYR A 322       8.795  -2.970  -3.080  1.00 28.51           C  
ATOM   4798  HE2 TYR A 322       8.749  -1.894  -2.997  1.00 28.51           H  
ATOM   4799  OH  TYR A 322      10.997  -2.971  -2.120  1.00 28.51           O  
ATOM   4800  HH  TYR A 322      11.716  -3.564  -1.891  1.00 28.51           H  
ATOM   4801  CZ  TYR A 322       9.949  -3.656  -2.648  1.00 28.51           C  
ATOM   4802  N   SER A 323       5.435  -7.216  -7.565  1.00 28.52           N  
ATOM   4803  H   SER A 323       5.581  -6.357  -8.075  1.00 28.52           H  
ATOM   4804  CA  SER A 323       4.855  -8.333  -8.338  1.00 28.52           C  
ATOM   4805  HA  SER A 323       3.874  -8.566  -7.923  1.00 28.52           H  
ATOM   4806  C   SER A 323       5.673  -9.644  -8.350  1.00 28.52           C  
ATOM   4807  CB  SER A 323       4.659  -7.852  -9.781  1.00 28.52           C  
ATOM   4808  HB2 SER A 323       4.287  -8.669 -10.398  1.00 28.52           H  
ATOM   4809  HB3 SER A 323       3.932  -7.040  -9.790  1.00 28.52           H  
ATOM   4810  O   SER A 323       5.199 -10.666  -8.846  1.00 28.52           O  
ATOM   4811  OG  SER A 323       5.889  -7.379 -10.302  1.00 28.52           O  
ATOM   4812  HG  SER A 323       5.733  -7.041 -11.186  1.00 28.52           H  
ATOM   4813  N   HIS A 324       6.887  -9.648  -7.786  1.00 30.96           N  
ATOM   4814  H   HIS A 324       7.195  -8.768  -7.398  1.00 30.96           H  
ATOM   4815  CA  HIS A 324       7.822 -10.774  -7.787  1.00 30.96           C  
ATOM   4816  HA  HIS A 324       7.370 -11.595  -8.343  1.00 30.96           H  
ATOM   4817  C   HIS A 324       8.164 -11.380  -6.407  1.00 30.96           C  
ATOM   4818  CB  HIS A 324       9.077 -10.344  -8.563  1.00 30.96           C  
ATOM   4819  HB2 HIS A 324       9.447  -9.397  -8.172  1.00 30.96           H  
ATOM   4820  HB3 HIS A 324       9.861 -11.090  -8.426  1.00 30.96           H  
ATOM   4821  O   HIS A 324       8.867 -12.392  -6.380  1.00 30.96           O  
ATOM   4822  CG  HIS A 324       8.823 -10.220 -10.046  1.00 30.96           C  
ATOM   4823  CD2 HIS A 324       8.801  -9.072 -10.795  1.00 30.96           C  
ATOM   4824  HD2 HIS A 324       8.962  -8.069 -10.429  1.00 30.96           H  
ATOM   4825  ND1 HIS A 324       8.527 -11.261 -10.897  1.00 30.96           N  
ATOM   4826  HD1 HIS A 324       8.377 -12.223 -10.628  1.00 30.96           H  
ATOM   4827  CE1 HIS A 324       8.337 -10.756 -12.126  1.00 30.96           C  
ATOM   4828  HE1 HIS A 324       8.057 -11.326 -13.000  1.00 30.96           H  
ATOM   4829  NE2 HIS A 324       8.515  -9.428 -12.118  1.00 30.96           N  
ATOM   4830  N   TYR A 325       7.690 -10.842  -5.269  1.00 27.07           N  
ATOM   4831  H   TYR A 325       7.060 -10.054  -5.321  1.00 27.07           H  
ATOM   4832  CA  TYR A 325       8.119 -11.318  -3.936  1.00 27.07           C  
ATOM   4833  HA  TYR A 325       8.650 -12.261  -4.066  1.00 27.07           H  
ATOM   4834  C   TYR A 325       6.976 -11.642  -2.952  1.00 27.07           C  
ATOM   4835  CB  TYR A 325       9.166 -10.361  -3.343  1.00 27.07           C  
ATOM   4836  HB2 TYR A 325       9.239 -10.541  -2.270  1.00 27.07           H  
ATOM   4837  HB3 TYR A 325       8.835  -9.331  -3.476  1.00 27.07           H  
ATOM   4838  O   TYR A 325       6.278 -10.773  -2.448  1.00 27.07           O  
ATOM   4839  CG  TYR A 325      10.551 -10.549  -3.948  1.00 27.07           C  
ATOM   4840  CD1 TYR A 325      11.420 -11.526  -3.419  1.00 27.07           C  
ATOM   4841  HD1 TYR A 325      11.112 -12.109  -2.564  1.00 27.07           H  
ATOM   4842  CD2 TYR A 325      10.955  -9.786  -5.061  1.00 27.07           C  
ATOM   4843  HD2 TYR A 325      10.293  -9.038  -5.473  1.00 27.07           H  
ATOM   4844  CE1 TYR A 325      12.684 -11.747  -4.003  1.00 27.07           C  
ATOM   4845  HE1 TYR A 325      13.345 -12.497  -3.594  1.00 27.07           H  
ATOM   4846  CE2 TYR A 325      12.216 -10.006  -5.651  1.00 27.07           C  
ATOM   4847  HE2 TYR A 325      12.528  -9.430  -6.510  1.00 27.07           H  
ATOM   4848  OH  TYR A 325      14.296 -11.201  -5.697  1.00 27.07           O  
ATOM   4849  HH  TYR A 325      14.796 -11.880  -5.238  1.00 27.07           H  
ATOM   4850  CZ  TYR A 325      13.081 -10.989  -5.126  1.00 27.07           C  
ATOM   4851  N   SER A 326       6.847 -12.940  -2.640  1.00 32.34           N  
ATOM   4852  H   SER A 326       7.466 -13.557  -3.147  1.00 32.34           H  
ATOM   4853  CA  SER A 326       6.018 -13.567  -1.589  1.00 32.34           C  
ATOM   4854  HA  SER A 326       5.811 -14.576  -1.944  1.00 32.34           H  
ATOM   4855  C   SER A 326       4.639 -12.946  -1.294  1.00 32.34           C  
ATOM   4856  CB  SER A 326       6.819 -13.754  -0.290  1.00 32.34           C  
ATOM   4857  HB2 SER A 326       7.694 -14.373  -0.490  1.00 32.34           H  
ATOM   4858  HB3 SER A 326       6.197 -14.266   0.444  1.00 32.34           H  
ATOM   4859  O   SER A 326       4.471 -12.212  -0.320  1.00 32.34           O  
ATOM   4860  OG  SER A 326       7.246 -12.525   0.250  1.00 32.34           O  
ATOM   4861  HG  SER A 326       6.574 -11.865   0.066  1.00 32.34           H  
ATOM   4862  N   GLN A 327       3.615 -13.423  -2.014  1.00 30.04           N  
ATOM   4863  H   GLN A 327       3.836 -13.969  -2.835  1.00 30.04           H  
ATOM   4864  CA  GLN A 327       2.178 -13.218  -1.731  1.00 30.04           C  
ATOM   4865  HA  GLN A 327       1.876 -12.221  -2.049  1.00 30.04           H  
ATOM   4866  C   GLN A 327       1.795 -13.384  -0.246  1.00 30.04           C  
ATOM   4867  CB  GLN A 327       1.380 -14.272  -2.517  1.00 30.04           C  
ATOM   4868  HB2 GLN A 327       0.337 -14.238  -2.200  1.00 30.04           H  
ATOM   4869  HB3 GLN A 327       1.773 -15.254  -2.253  1.00 30.04           H  
ATOM   4870  O   GLN A 327       0.870 -12.741   0.233  1.00 30.04           O  
ATOM   4871  CG  GLN A 327       1.410 -14.096  -4.045  1.00 30.04           C  
ATOM   4872  HG2 GLN A 327       2.432 -13.941  -4.392  1.00 30.04           H  
ATOM   4873  HG3 GLN A 327       0.822 -13.218  -4.311  1.00 30.04           H  
ATOM   4874  CD  GLN A 327       0.854 -15.320  -4.774  1.00 30.04           C  
ATOM   4875  NE2 GLN A 327       0.314 -15.167  -5.961  1.00 30.04           N  
ATOM   4876 HE21 GLN A 327      -0.089 -15.998  -6.371  1.00 30.04           H  
ATOM   4877 HE22 GLN A 327       0.177 -14.250  -6.361  1.00 30.04           H  
ATOM   4878  OE1 GLN A 327       0.937 -16.443  -4.303  1.00 30.04           O  
ATOM   4879  N   ARG A 328       2.515 -14.230   0.503  1.00 32.81           N  
ATOM   4880  H   ARG A 328       3.252 -14.742   0.039  1.00 32.81           H  
ATOM   4881  CA  ARG A 328       2.296 -14.444   1.938  1.00 32.81           C  
ATOM   4882  HA  ARG A 328       1.242 -14.677   2.092  1.00 32.81           H  
ATOM   4883  C   ARG A 328       2.561 -13.196   2.788  1.00 32.81           C  
ATOM   4884  CB  ARG A 328       3.135 -15.641   2.394  1.00 32.81           C  
ATOM   4885  HB2 ARG A 328       4.193 -15.435   2.236  1.00 32.81           H  
ATOM   4886  HB3 ARG A 328       2.850 -16.515   1.809  1.00 32.81           H  
ATOM   4887  O   ARG A 328       1.738 -12.885   3.637  1.00 32.81           O  
ATOM   4888  CG  ARG A 328       2.891 -15.927   3.875  1.00 32.81           C  
ATOM   4889  HG2 ARG A 328       1.820 -16.012   4.061  1.00 32.81           H  
ATOM   4890  HG3 ARG A 328       3.287 -15.107   4.475  1.00 32.81           H  
ATOM   4891  CD  ARG A 328       3.576 -17.217   4.306  1.00 32.81           C  
ATOM   4892  HD2 ARG A 328       3.144 -18.052   3.755  1.00 32.81           H  
ATOM   4893  HD3 ARG A 328       4.644 -17.146   4.100  1.00 32.81           H  
ATOM   4894  NE  ARG A 328       3.362 -17.379   5.739  1.00 32.81           N  
ATOM   4895  HE  ARG A 328       3.077 -16.544   6.231  1.00 32.81           H  
ATOM   4896  NH1 ARG A 328       3.779 -19.621   5.987  1.00 32.81           N  
ATOM   4897 HH11 ARG A 328       3.800 -20.431   6.591  1.00 32.81           H  
ATOM   4898 HH12 ARG A 328       4.024 -19.664   5.009  1.00 32.81           H  
ATOM   4899  NH2 ARG A 328       3.082 -18.353   7.719  1.00 32.81           N  
ATOM   4900 HH21 ARG A 328       2.800 -17.428   8.011  1.00 32.81           H  
ATOM   4901 HH22 ARG A 328       3.061 -19.131   8.363  1.00 32.81           H  
ATOM   4902  CZ  ARG A 328       3.414 -18.463   6.470  1.00 32.81           C  
ATOM   4903  N   LEU A 329       3.656 -12.472   2.541  1.00 32.57           N  
ATOM   4904  H   LEU A 329       4.231 -12.712   1.746  1.00 32.57           H  
ATOM   4905  CA  LEU A 329       3.934 -11.211   3.243  1.00 32.57           C  
ATOM   4906  HA  LEU A 329       3.824 -11.384   4.314  1.00 32.57           H  
ATOM   4907  C   LEU A 329       2.919 -10.127   2.847  1.00 32.57           C  
ATOM   4908  CB  LEU A 329       5.371 -10.730   2.934  1.00 32.57           C  
ATOM   4909  HB2 LEU A 329       5.902 -11.471   2.338  1.00 32.57           H  
ATOM   4910  HB3 LEU A 329       5.310  -9.830   2.323  1.00 32.57           H  
ATOM   4911  O   LEU A 329       2.605  -9.250   3.646  1.00 32.57           O  
ATOM   4912  CG  LEU A 329       6.187 -10.420   4.206  1.00 32.57           C  
ATOM   4913  HG  LEU A 329       5.520 -10.154   5.025  1.00 32.57           H  
ATOM   4914  CD1 LEU A 329       7.025 -11.637   4.606  1.00 32.57           C  
ATOM   4915 HD11 LEU A 329       7.574 -11.415   5.521  1.00 32.57           H  
ATOM   4916 HD12 LEU A 329       7.726 -11.895   3.812  1.00 32.57           H  
ATOM   4917 HD13 LEU A 329       6.360 -12.479   4.801  1.00 32.57           H  
ATOM   4918  CD2 LEU A 329       7.135  -9.243   3.979  1.00 32.57           C  
ATOM   4919 HD21 LEU A 329       7.704  -9.049   4.889  1.00 32.57           H  
ATOM   4920 HD22 LEU A 329       7.820  -9.464   3.160  1.00 32.57           H  
ATOM   4921 HD23 LEU A 329       6.557  -8.352   3.736  1.00 32.57           H  
ATOM   4922  N   LEU A 330       2.406 -10.201   1.614  1.00 34.06           N  
ATOM   4923  H   LEU A 330       2.752 -10.925   1.001  1.00 34.06           H  
ATOM   4924  CA  LEU A 330       1.354  -9.326   1.099  1.00 34.06           C  
ATOM   4925  HA  LEU A 330       1.662  -8.291   1.247  1.00 34.06           H  
ATOM   4926  C   LEU A 330       0.036  -9.543   1.866  1.00 34.06           C  
ATOM   4927  CB  LEU A 330       1.183  -9.598  -0.412  1.00 34.06           C  
ATOM   4928  HB2 LEU A 330       0.405 -10.350  -0.546  1.00 34.06           H  
ATOM   4929  HB3 LEU A 330       2.102 -10.011  -0.828  1.00 34.06           H  
ATOM   4930  O   LEU A 330      -0.548  -8.587   2.364  1.00 34.06           O  
ATOM   4931  CG  LEU A 330       0.801  -8.341  -1.212  1.00 34.06           C  
ATOM   4932  HG  LEU A 330       0.266  -7.640  -0.572  1.00 34.06           H  
ATOM   4933  CD1 LEU A 330       2.057  -7.666  -1.772  1.00 34.06           C  
ATOM   4934 HD11 LEU A 330       2.725  -7.394  -0.955  1.00 34.06           H  
ATOM   4935 HD12 LEU A 330       1.774  -6.759  -2.305  1.00 34.06           H  
ATOM   4936 HD13 LEU A 330       2.577  -8.331  -2.461  1.00 34.06           H  
ATOM   4937  CD2 LEU A 330      -0.108  -8.710  -2.382  1.00 34.06           C  
ATOM   4938 HD21 LEU A 330      -0.342  -7.816  -2.960  1.00 34.06           H
[truncated: 172,782 more chars]
