# Supplementary material for: Widespread Horizontal Gene Transfer Among Animal Viruses
Source: bioRxiv. 2024 Mar 26:2024.03.25.586562. Preprint. [Version 2] doi: 10.1101/2024.03.25.586562 (PMC11071296; doi:10.1101/2024.03.25.586562)
Supplement: Supplement 7 [file media-7.zip › File7_PDB/Adabsco18765_Abscondo.pdb]

ATOM      1  N   MET A   1     -46.889  41.074 -60.901  1.00 51.08           N  
ATOM      2  H   MET A   1     -47.266  40.285 -60.396  1.00 51.08           H  
ATOM      3  H2  MET A   1     -45.882  41.032 -60.825  1.00 51.08           H  
ATOM      4  H3  MET A   1     -47.166  41.015 -61.870  1.00 51.08           H  
ATOM      5  CA  MET A   1     -47.402  42.315 -60.274  1.00 51.08           C  
ATOM      6  HA  MET A   1     -46.937  43.196 -60.717  1.00 51.08           H  
ATOM      7  C   MET A   1     -47.038  42.234 -58.796  1.00 51.08           C  
ATOM      8  CB  MET A   1     -48.937  42.403 -60.418  1.00 51.08           C  
ATOM      9  HB2 MET A   1     -49.381  41.541 -59.920  1.00 51.08           H  
ATOM     10  HB3 MET A   1     -49.291  43.300 -59.909  1.00 51.08           H  
ATOM     11  O   MET A   1     -47.270  41.172 -58.242  1.00 51.08           O  
ATOM     12  CG  MET A   1     -49.449  42.428 -61.867  1.00 51.08           C  
ATOM     13  HG2 MET A   1     -48.950  41.654 -62.451  1.00 51.08           H  
ATOM     14  HG3 MET A   1     -49.223  43.398 -62.309  1.00 51.08           H  
ATOM     15  SD  MET A   1     -51.232  42.128 -61.977  1.00 51.08           S  
ATOM     16  CE  MET A   1     -51.514  42.277 -63.763  1.00 51.08           C  
ATOM     17  HE1 MET A   1     -51.223  43.272 -64.100  1.00 51.08           H  
ATOM     18  HE2 MET A   1     -52.572  42.123 -63.974  1.00 51.08           H  
ATOM     19  HE3 MET A   1     -50.931  41.525 -64.294  1.00 51.08           H  
ATOM     20  N   GLY A   2     -46.434  43.218 -58.130  1.00 51.75           N  
ATOM     21  H   GLY A   2     -46.364  43.056 -57.135  1.00 51.75           H  
ATOM     22  CA  GLY A   2     -45.940  44.534 -58.566  1.00 51.75           C  
ATOM     23  HA2 GLY A   2     -46.539  44.923 -59.389  1.00 51.75           H  
ATOM     24  HA3 GLY A   2     -44.901  44.444 -58.886  1.00 51.75           H  
ATOM     25  C   GLY A   2     -46.014  45.545 -57.405  1.00 51.75           C  
ATOM     26  O   GLY A   2     -46.891  45.385 -56.569  1.00 51.75           O  
ATOM     27  N   MET A   3     -45.163  46.587 -57.414  1.00 55.50           N  
ATOM     28  H   MET A   3     -44.450  46.591 -58.129  1.00 55.50           H  
ATOM     29  CA  MET A   3     -45.142  47.731 -56.463  1.00 55.50           C  
ATOM     30  HA  MET A   3     -44.397  48.424 -56.854  1.00 55.50           H  
ATOM     31  C   MET A   3     -44.670  47.450 -55.011  1.00 55.50           C  
ATOM     32  CB  MET A   3     -46.506  48.464 -56.508  1.00 55.50           C  
ATOM     33  HB2 MET A   3     -46.601  49.157 -55.673  1.00 55.50           H  
ATOM     34  HB3 MET A   3     -47.335  47.765 -56.396  1.00 55.50           H  
ATOM     35  O   MET A   3     -44.921  46.373 -54.492  1.00 55.50           O  
ATOM     36  CG  MET A   3     -46.677  49.233 -57.822  1.00 55.50           C  
ATOM     37  HG2 MET A   3     -45.869  49.959 -57.910  1.00 55.50           H  
ATOM     38  HG3 MET A   3     -46.607  48.535 -58.657  1.00 55.50           H  
ATOM     39  SD  MET A   3     -48.245  50.123 -57.957  1.00 55.50           S  
ATOM     40  CE  MET A   3     -47.987  50.958 -59.543  1.00 55.50           C  
ATOM     41  HE1 MET A   3     -47.116  51.611 -59.477  1.00 55.50           H  
ATOM     42  HE2 MET A   3     -48.864  51.558 -59.783  1.00 55.50           H  
ATOM     43  HE3 MET A   3     -47.831  50.218 -60.328  1.00 55.50           H  
ATOM     44  N   PHE A   4     -44.009  48.375 -54.282  1.00 51.70           N  
ATOM     45  H   PHE A   4     -43.893  48.096 -53.319  1.00 51.70           H  
ATOM     46  CA  PHE A   4     -43.152  49.540 -54.645  1.00 51.70           C  
ATOM     47  HA  PHE A   4     -42.415  49.215 -55.380  1.00 51.70           H  
ATOM     48  C   PHE A   4     -42.377  50.045 -53.385  1.00 51.70           C  
ATOM     49  CB  PHE A   4     -43.976  50.710 -55.233  1.00 51.70           C  
ATOM     50  HB2 PHE A   4     -44.290  51.377 -54.430  1.00 51.70           H  
ATOM     51  HB3 PHE A   4     -44.903  50.342 -55.674  1.00 51.70           H  
ATOM     52  O   PHE A   4     -42.481  49.424 -52.334  1.00 51.70           O  
ATOM     53  CG  PHE A   4     -43.290  51.508 -56.332  1.00 51.70           C  
ATOM     54  CD1 PHE A   4     -42.882  52.835 -56.100  1.00 51.70           C  
ATOM     55  HD1 PHE A   4     -43.035  53.289 -55.131  1.00 51.70           H  
ATOM     56  CD2 PHE A   4     -43.123  50.953 -57.619  1.00 51.70           C  
ATOM     57  HD2 PHE A   4     -43.434  49.940 -57.828  1.00 51.70           H  
ATOM     58  CE1 PHE A   4     -42.311  53.593 -57.139  1.00 51.70           C  
ATOM     59  HE1 PHE A   4     -42.010  54.614 -56.957  1.00 51.70           H  
ATOM     60  CE2 PHE A   4     -42.563  51.713 -58.660  1.00 51.70           C  
ATOM     61  HE2 PHE A   4     -42.443  51.283 -59.643  1.00 51.70           H  
ATOM     62  CZ  PHE A   4     -42.156  53.035 -58.420  1.00 51.70           C  
ATOM     63  HZ  PHE A   4     -41.728  53.623 -59.218  1.00 51.70           H  
ATOM     64  N   CYS A   5     -41.691  51.201 -53.484  1.00 59.00           N  
ATOM     65  H   CYS A   5     -41.701  51.634 -54.397  1.00 59.00           H  
ATOM     66  CA  CYS A   5     -41.025  51.987 -52.409  1.00 59.00           C  
ATOM     67  HA  CYS A   5     -40.773  52.942 -52.871  1.00 59.00           H  
ATOM     68  C   CYS A   5     -39.709  51.383 -51.848  1.00 59.00           C  
ATOM     69  CB  CYS A   5     -42.036  52.344 -51.307  1.00 59.00           C  
ATOM     70  HB2 CYS A   5     -41.548  52.963 -50.554  1.00 59.00           H  
ATOM     71  HB3 CYS A   5     -42.381  51.430 -50.825  1.00 59.00           H  
ATOM     72  O   CYS A   5     -39.732  50.287 -51.312  1.00 59.00           O  
ATOM     73  SG  CYS A   5     -43.447  53.248 -52.019  1.00 59.00           S  
ATOM     74  HG  CYS A   5     -44.180  53.284 -50.902  1.00 59.00           H  
ATOM     75  N   VAL A   6     -38.490  51.947 -51.969  1.00 51.39           N  
ATOM     76  H   VAL A   6     -37.808  51.267 -51.663  1.00 51.39           H  
ATOM     77  CA  VAL A   6     -37.913  53.322 -52.087  1.00 51.39           C  
ATOM     78  HA  VAL A   6     -36.936  53.148 -52.538  1.00 51.39           H  
ATOM     79  C   VAL A   6     -37.600  54.004 -50.738  1.00 51.39           C  
ATOM     80  CB  VAL A   6     -38.601  54.294 -53.077  1.00 51.39           C  
ATOM     81  HB  VAL A   6     -39.593  54.555 -52.708  1.00 51.39           H  
ATOM     82  O   VAL A   6     -38.507  54.358 -49.994  1.00 51.39           O  
ATOM     83  CG1 VAL A   6     -37.827  55.614 -53.220  1.00 51.39           C  
ATOM     84 HG11 VAL A   6     -38.310  56.244 -53.967  1.00 51.39           H  
ATOM     85 HG12 VAL A   6     -36.799  55.420 -53.525  1.00 51.39           H  
ATOM     86 HG13 VAL A   6     -37.832  56.158 -52.275  1.00 51.39           H  
ATOM     87  CG2 VAL A   6     -38.706  53.698 -54.490  1.00 51.39           C  
ATOM     88 HG21 VAL A   6     -39.227  52.740 -54.475  1.00 51.39           H  
ATOM     89 HG22 VAL A   6     -37.710  53.536 -54.902  1.00 51.39           H  
ATOM     90 HG23 VAL A   6     -39.257  54.378 -55.139  1.00 51.39           H  
ATOM     91  N   GLY A   7     -36.305  54.272 -50.491  1.00 61.19           N  
ATOM     92  H   GLY A   7     -35.618  53.935 -51.150  1.00 61.19           H  
ATOM     93  CA  GLY A   7     -35.751  55.038 -49.358  1.00 61.19           C  
ATOM     94  HA2 GLY A   7     -35.639  54.381 -48.495  1.00 61.19           H  
ATOM     95  HA3 GLY A   7     -36.443  55.836 -49.091  1.00 61.19           H  
ATOM     96  C   GLY A   7     -34.371  55.653 -49.691  1.00 61.19           C  
ATOM     97  O   GLY A   7     -33.646  55.120 -50.526  1.00 61.19           O  
ATOM     98  N   LEU A   8     -34.046  56.818 -49.110  1.00 55.91           N  
ATOM     99  H   LEU A   8     -34.653  57.132 -48.367  1.00 55.91           H  
ATOM    100  CA  LEU A   8     -32.933  57.731 -49.482  1.00 55.91           C  
ATOM    101  HA  LEU A   8     -32.969  57.878 -50.561  1.00 55.91           H  
ATOM    102  C   LEU A   8     -31.522  57.184 -49.118  1.00 55.91           C  
ATOM    103  CB  LEU A   8     -33.180  59.073 -48.762  1.00 55.91           C  
ATOM    104  HB2 LEU A   8     -32.243  59.630 -48.752  1.00 55.91           H  
ATOM    105  HB3 LEU A   8     -33.429  58.870 -47.721  1.00 55.91           H  
ATOM    106  O   LEU A   8     -31.431  56.380 -48.202  1.00 55.91           O  
ATOM    107  CG  LEU A   8     -34.255  59.998 -49.371  1.00 55.91           C  
ATOM    108  HG  LEU A   8     -33.936  60.291 -50.372  1.00 55.91           H  
ATOM    109  CD1 LEU A   8     -35.661  59.400 -49.473  1.00 55.91           C  
ATOM    110 HD11 LEU A   8     -36.365  60.160 -49.812  1.00 55.91           H  
ATOM    111 HD12 LEU A   8     -35.674  58.586 -50.198  1.00 55.91           H  
ATOM    112 HD13 LEU A   8     -35.984  59.033 -48.499  1.00 55.91           H  
ATOM    113  CD2 LEU A   8     -34.355  61.258 -48.510  1.00 55.91           C  
ATOM    114 HD21 LEU A   8     -35.064  61.957 -48.953  1.00 55.91           H  
ATOM    115 HD22 LEU A   8     -33.380  61.740 -48.442  1.00 55.91           H  
ATOM    116 HD23 LEU A   8     -34.693  60.998 -47.508  1.00 55.91           H  
ATOM    117  N   ARG A   9     -30.359  57.531 -49.722  1.00 51.84           N  
ATOM    118  H   ARG A   9     -29.634  56.943 -49.335  1.00 51.84           H  
ATOM    119  CA  ARG A   9     -29.847  58.599 -50.645  1.00 51.84           C  
ATOM    120  HA  ARG A   9     -29.150  58.076 -51.300  1.00 51.84           H  
ATOM    121  C   ARG A   9     -29.008  59.737 -49.999  1.00 51.84           C  
ATOM    122  CB  ARG A   9     -30.921  59.178 -51.595  1.00 51.84           C  
ATOM    123  HB2 ARG A   9     -31.457  58.359 -52.074  1.00 51.84           H  
ATOM    124  HB3 ARG A   9     -31.627  59.766 -51.008  1.00 51.84           H  
ATOM    125  O   ARG A   9     -29.584  60.735 -49.577  1.00 51.84           O  
ATOM    126  CG  ARG A   9     -30.343  60.084 -52.703  1.00 51.84           C  
ATOM    127  HG2 ARG A   9     -29.862  59.453 -53.451  1.00 51.84           H  
ATOM    128  HG3 ARG A   9     -29.599  60.771 -52.299  1.00 51.84           H  
ATOM    129  CD  ARG A   9     -31.442  60.928 -53.366  1.00 51.84           C  
ATOM    130  HD2 ARG A   9     -31.816  61.642 -52.632  1.00 51.84           H  
ATOM    131  HD3 ARG A   9     -32.260  60.270 -53.660  1.00 51.84           H  
ATOM    132  NE  ARG A   9     -30.937  61.634 -54.564  1.00 51.84           N  
ATOM    133  HE  ARG A   9     -30.137  61.220 -55.020  1.00 51.84           H  
ATOM    134  NH1 ARG A   9     -32.497  63.325 -54.667  1.00 51.84           N  
ATOM    135 HH11 ARG A   9     -32.923  62.978 -53.820  1.00 51.84           H  
ATOM    136 HH12 ARG A   9     -32.902  64.112 -55.154  1.00 51.84           H  
ATOM    137  NH2 ARG A   9     -30.972  63.134 -56.278  1.00 51.84           N  
ATOM    138 HH21 ARG A   9     -30.183  62.670 -56.705  1.00 51.84           H  
ATOM    139 HH22 ARG A   9     -31.388  63.931 -56.739  1.00 51.84           H  
ATOM    140  CZ  ARG A   9     -31.468  62.691 -55.157  1.00 51.84           C  
ATOM    141  N   ARG A  10     -27.665  59.652 -50.111  1.00 54.42           N  
ATOM    142  H   ARG A  10     -27.307  58.712 -50.202  1.00 54.42           H  
ATOM    143  CA  ARG A  10     -26.615  60.713 -50.312  1.00 54.42           C  
ATOM    144  HA  ARG A  10     -26.772  61.214 -51.267  1.00 54.42           H  
ATOM    145  C   ARG A  10     -25.237  59.995 -50.386  1.00 54.42           C  
ATOM    146  CB  ARG A  10     -26.642  61.752 -49.165  1.00 54.42           C  
ATOM    147  HB2 ARG A  10     -27.087  61.304 -48.277  1.00 54.42           H  
ATOM    148  HB3 ARG A  10     -25.624  62.047 -48.909  1.00 54.42           H  
ATOM    149  O   ARG A  10     -25.061  59.057 -49.627  1.00 54.42           O  
ATOM    150  CG  ARG A  10     -27.419  63.025 -49.564  1.00 54.42           C  
ATOM    151  HG2 ARG A  10     -26.800  63.618 -50.238  1.00 54.42           H  
ATOM    152  HG3 ARG A  10     -28.329  62.760 -50.102  1.00 54.42           H  
ATOM    153  CD  ARG A  10     -27.798  63.886 -48.352  1.00 54.42           C  
ATOM    154  HD2 ARG A  10     -26.881  64.192 -47.849  1.00 54.42           H  
ATOM    155  HD3 ARG A  10     -28.394  63.284 -47.666  1.00 54.42           H  
ATOM    156  NE  ARG A  10     -28.577  65.076 -48.762  1.00 54.42           N  
ATOM    157  HE  ARG A  10     -28.941  65.067 -49.704  1.00 54.42           H  
ATOM    158  NH1 ARG A  10     -28.419  66.266 -46.803  1.00 54.42           N  
ATOM    159 HH11 ARG A  10     -27.870  65.518 -46.403  1.00 54.42           H  
ATOM    160 HH12 ARG A  10     -28.620  67.088 -46.252  1.00 54.42           H  
ATOM    161  NH2 ARG A  10     -29.545  67.129 -48.518  1.00 54.42           N  
ATOM    162 HH21 ARG A  10     -29.736  67.938 -47.945  1.00 54.42           H  
ATOM    163 HH22 ARG A  10     -29.866  67.103 -49.475  1.00 54.42           H  
ATOM    164  CZ  ARG A  10     -28.842  66.144 -48.029  1.00 54.42           C  
ATOM    165  N   GLN A  11     -24.332  60.167 -51.369  1.00 50.04           N  
ATOM    166  H   GLN A  11     -23.735  59.352 -51.376  1.00 50.04           H  
ATOM    167  CA  GLN A  11     -23.604  61.354 -51.894  1.00 50.04           C  
ATOM    168  HA  GLN A  11     -22.965  60.981 -52.694  1.00 50.04           H  
ATOM    169  C   GLN A  11     -22.615  61.947 -50.856  1.00 50.04           C  
ATOM    170  CB  GLN A  11     -24.531  62.393 -52.541  1.00 50.04           C  
ATOM    171  HB2 GLN A  11     -23.912  63.226 -52.875  1.00 50.04           H  
ATOM    172  HB3 GLN A  11     -25.237  62.777 -51.804  1.00 50.04           H  
ATOM    173  O   GLN A  11     -23.015  62.098 -49.709  1.00 50.04           O  
ATOM    174  CG  GLN A  11     -25.272  61.887 -53.787  1.00 50.04           C  
ATOM    175  HG2 GLN A  11     -24.547  61.436 -54.465  1.00 50.04           H  
ATOM    176  HG3 GLN A  11     -26.000  61.125 -53.509  1.00 50.04           H  
ATOM    177  CD  GLN A  11     -25.992  63.017 -54.523  1.00 50.04           C  
ATOM    178  NE2 GLN A  11     -26.087  62.963 -55.834  1.00 50.04           N  
ATOM    179 HE21 GLN A  11     -25.604  62.243 -56.352  1.00 50.04           H  
ATOM    180 HE22 GLN A  11     -26.445  63.795 -56.280  1.00 50.04           H  
ATOM    181  OE1 GLN A  11     -26.507  63.958 -53.943  1.00 50.04           O  
ATOM    182  N   LEU A  12     -21.343  62.276 -51.161  1.00 49.51           N  
ATOM    183  H   LEU A  12     -20.741  62.326 -50.351  1.00 49.51           H  
ATOM    184  CA  LEU A  12     -20.775  63.000 -52.327  1.00 49.51           C  
ATOM    185  HA  LEU A  12     -21.338  62.805 -53.240  1.00 49.51           H  
ATOM    186  C   LEU A  12     -19.256  62.721 -52.581  1.00 49.51           C  
ATOM    187  CB  LEU A  12     -20.828  64.502 -51.934  1.00 49.51           C  
ATOM    188  HB2 LEU A  12     -20.496  64.586 -50.900  1.00 49.51           H  
ATOM    189  HB3 LEU A  12     -20.091  65.059 -52.513  1.00 49.51           H  
ATOM    190  O   LEU A  12     -18.543  62.642 -51.594  1.00 49.51           O  
ATOM    191  CG  LEU A  12     -22.165  65.241 -52.070  1.00 49.51           C  
ATOM    192  HG  LEU A  12     -22.953  64.670 -51.579  1.00 49.51           H  
ATOM    193  CD1 LEU A  12     -22.085  66.604 -51.385  1.00 49.51           C  
ATOM    194 HD11 LEU A  12     -23.035  67.129 -51.488  1.00 49.51           H  
ATOM    195 HD12 LEU A  12     -21.291  67.203 -51.831  1.00 49.51           H  
ATOM    196 HD13 LEU A  12     -21.872  66.469 -50.325  1.00 49.51           H  
ATOM    197  CD2 LEU A  12     -22.523  65.478 -53.541  1.00 49.51           C  
ATOM    198 HD21 LEU A  12     -23.515  65.925 -53.606  1.00 49.51           H  
ATOM    199 HD22 LEU A  12     -21.800  66.156 -53.994  1.00 49.51           H  
ATOM    200 HD23 LEU A  12     -22.519  64.541 -54.098  1.00 49.51           H  
ATOM    201  N   LEU A  13     -18.800  62.779 -53.861  1.00 48.85           N  
ATOM    202  H   LEU A  13     -19.517  62.718 -54.570  1.00 48.85           H  
ATOM    203  CA  LEU A  13     -17.480  63.283 -54.387  1.00 48.85           C  
ATOM    204  HA  LEU A  13     -17.465  63.103 -55.462  1.00 48.85           H  
ATOM    205  C   LEU A  13     -16.157  62.620 -53.864  1.00 48.85           C  
ATOM    206  CB  LEU A  13     -17.494  64.819 -54.182  1.00 48.85           C  
ATOM    207  HB2 LEU A  13     -17.529  65.003 -53.108  1.00 48.85           H  
ATOM    208  HB3 LEU A  13     -16.559  65.249 -54.542  1.00 48.85           H  
ATOM    209  O   LEU A  13     -16.150  62.059 -52.783  1.00 48.85           O  
ATOM    210  CG  LEU A  13     -18.658  65.584 -54.855  1.00 48.85           C  
ATOM    211  HG  LEU A  13     -19.608  65.098 -54.631  1.00 48.85           H  
ATOM    212  CD1 LEU A  13     -18.732  67.016 -54.324  1.00 48.85           C  
ATOM    213 HD11 LEU A  13     -18.857  67.007 -53.242  1.00 48.85           H  
ATOM    214 HD12 LEU A  13     -19.575  67.540 -54.775  1.00 48.85           H  
ATOM    215 HD13 LEU A  13     -17.810  67.546 -54.566  1.00 48.85           H  
ATOM    216  CD2 LEU A  13     -18.542  65.649 -56.376  1.00 48.85           C  
ATOM    217 HD21 LEU A  13     -19.403  66.170 -56.794  1.00 48.85           H  
ATOM    218 HD22 LEU A  13     -17.634  66.184 -56.652  1.00 48.85           H  
ATOM    219 HD23 LEU A  13     -18.498  64.643 -56.795  1.00 48.85           H  
ATOM    220  N   SER A  14     -14.958  62.633 -54.485  1.00 50.43           N  
ATOM    221  H   SER A  14     -14.261  62.236 -53.871  1.00 50.43           H  
ATOM    222  CA  SER A  14     -14.362  62.956 -55.818  1.00 50.43           C  
ATOM    223  HA  SER A  14     -14.868  62.417 -56.619  1.00 50.43           H  
ATOM    224  C   SER A  14     -12.859  62.533 -55.782  1.00 50.43           C  
ATOM    225  CB  SER A  14     -14.392  64.466 -56.066  1.00 50.43           C  
ATOM    226  HB2 SER A  14     -13.437  64.807 -56.464  1.00 50.43           H  
ATOM    227  HB3 SER A  14     -14.564  65.005 -55.134  1.00 50.43           H  
ATOM    228  O   SER A  14     -12.358  62.319 -54.685  1.00 50.43           O  
ATOM    229  OG  SER A  14     -15.396  64.748 -57.016  1.00 50.43           O  
ATOM    230  HG  SER A  14     -15.006  64.548 -57.870  1.00 50.43           H  
ATOM    231  N   SER A  15     -12.018  62.431 -56.831  1.00 52.75           N  
ATOM    232  H   SER A  15     -11.090  62.184 -56.518  1.00 52.75           H  
ATOM    233  CA  SER A  15     -12.098  62.450 -58.316  1.00 52.75           C  
ATOM    234  HA  SER A  15     -12.964  61.873 -58.641  1.00 52.75           H  
ATOM    235  C   SER A  15     -10.795  61.811 -58.912  1.00 52.75           C  
ATOM    236  CB  SER A  15     -12.189  63.889 -58.853  1.00 52.75           C  
ATOM    237  HB2 SER A  15     -11.677  63.956 -59.812  1.00 52.75           H  
ATOM    238  HB3 SER A  15     -11.700  64.577 -58.164  1.00 52.75           H  
ATOM    239  O   SER A  15      -9.854  61.613 -58.145  1.00 52.75           O  
ATOM    240  OG  SER A  15     -13.538  64.272 -59.059  1.00 52.75           O  
ATOM    241  HG  SER A  15     -13.522  65.050 -59.622  1.00 52.75           H  
ATOM    242  N   PRO A  16     -10.691  61.488 -60.229  1.00 49.37           N  
ATOM    243  CA  PRO A  16      -9.581  60.698 -60.818  1.00 49.37           C  
ATOM    244  HA  PRO A  16      -8.929  60.303 -60.038  1.00 49.37           H  
ATOM    245  C   PRO A  16      -8.684  61.439 -61.860  1.00 49.37           C  
ATOM    246  CB  PRO A  16     -10.349  59.534 -61.460  1.00 49.37           C  
ATOM    247  HB2 PRO A  16     -10.603  58.812 -60.684  1.00 49.37           H  
ATOM    248  HB3 PRO A  16      -9.796  59.035 -62.256  1.00 49.37           H  
ATOM    249  O   PRO A  16      -8.898  62.624 -62.102  1.00 49.37           O  
ATOM    250  CG  PRO A  16     -11.637  60.175 -61.989  1.00 49.37           C  
ATOM    251  HG2 PRO A  16     -11.543  60.409 -63.049  1.00 49.37           H  
ATOM    252  HG3 PRO A  16     -12.485  59.510 -61.828  1.00 49.37           H  
ATOM    253  CD  PRO A  16     -11.795  61.468 -61.182  1.00 49.37           C  
ATOM    254  HD2 PRO A  16     -12.768  61.465 -60.692  1.00 49.37           H  
ATOM    255  HD3 PRO A  16     -11.720  62.329 -61.846  1.00 49.37           H  
ATOM    256  N   LEU A  17      -7.790  60.687 -62.553  1.00 48.68           N  
ATOM    257  H   LEU A  17      -7.670  59.746 -62.206  1.00 48.68           H  
ATOM    258  CA  LEU A  17      -6.947  61.036 -63.743  1.00 48.68           C  
ATOM    259  HA  LEU A  17      -6.661  60.087 -64.196  1.00 48.68           H  
ATOM    260  C   LEU A  17      -5.601  61.770 -63.443  1.00 48.68           C  
ATOM    261  CB  LEU A  17      -7.805  61.802 -64.788  1.00 48.68           C  
ATOM    262  HB2 LEU A  17      -7.254  61.877 -65.726  1.00 48.68           H  
ATOM    263  HB3 LEU A  17      -7.930  62.823 -64.430  1.00 48.68           H  
ATOM    264  O   LEU A  17      -5.540  62.488 -62.455  1.00 48.68           O  
ATOM    265  CG  LEU A  17      -9.198  61.247 -65.141  1.00 48.68           C  
ATOM    266  HG  LEU A  17      -9.820  61.199 -64.248  1.00 48.68           H  
ATOM    267  CD1 LEU A  17      -9.888  62.184 -66.131  1.00 48.68           C  
ATOM    268 HD11 LEU A  17     -10.859  61.779 -66.417  1.00 48.68           H  
ATOM    269 HD12 LEU A  17     -10.035  63.158 -65.665  1.00 48.68           H  
ATOM    270 HD13 LEU A  17      -9.271  62.307 -67.022  1.00 48.68           H  
ATOM    271  CD2 LEU A  17      -9.148  59.852 -65.765  1.00 48.68           C  
ATOM    272 HD21 LEU A  17      -8.627  59.894 -66.721  1.00 48.68           H  
ATOM    273 HD22 LEU A  17      -8.642  59.158 -65.093  1.00 48.68           H  
ATOM    274 HD23 LEU A  17     -10.163  59.494 -65.932  1.00 48.68           H  
ATOM    275  N   GLN A  18      -4.490  61.700 -64.217  1.00 49.03           N  
ATOM    276  H   GLN A  18      -3.770  62.323 -63.878  1.00 49.03           H  
ATOM    277  CA  GLN A  18      -3.981  60.810 -65.304  1.00 49.03           C  
ATOM    278  HA  GLN A  18      -4.089  59.772 -64.991  1.00 49.03           H  
ATOM    279  C   GLN A  18      -2.452  61.059 -65.565  1.00 49.03           C  
ATOM    280  CB  GLN A  18      -4.749  61.044 -66.629  1.00 49.03           C  
ATOM    281  HB2 GLN A  18      -5.391  61.922 -66.545  1.00 49.03           H  
ATOM    282  HB3 GLN A  18      -4.068  61.287 -67.445  1.00 49.03           H  
ATOM    283  O   GLN A  18      -1.856  61.890 -64.889  1.00 49.03           O  
ATOM    284  CG  GLN A  18      -5.545  59.795 -67.052  1.00 49.03           C  
ATOM    285  HG2 GLN A  18      -4.847  58.977 -67.227  1.00 49.03           H  
ATOM    286  HG3 GLN A  18      -6.217  59.495 -66.248  1.00 49.03           H  
ATOM    287  CD  GLN A  18      -6.374  59.995 -68.319  1.00 49.03           C  
ATOM    288  NE2 GLN A  18      -7.020  58.963 -68.815  1.00 49.03           N  
ATOM    289 HE21 GLN A  18      -7.540  59.144 -69.662  1.00 49.03           H  
ATOM    290 HE22 GLN A  18      -6.958  58.048 -68.393  1.00 49.03           H  
ATOM    291  OE1 GLN A  18      -6.481  61.067 -68.881  1.00 49.03           O  
ATOM    292  N   CYS A  19      -1.876  60.404 -66.599  1.00 46.89           N  
ATOM    293  H   CYS A  19      -2.482  59.766 -67.093  1.00 46.89           H  
ATOM    294  CA  CYS A  19      -0.528  60.577 -67.212  1.00 46.89           C  
ATOM    295  HA  CYS A  19      -0.586  60.021 -68.147  1.00 46.89           H  
ATOM    296  C   CYS A  19       0.664  59.968 -66.429  1.00 46.89           C  
ATOM    297  CB  CYS A  19      -0.296  62.045 -67.607  1.00 46.89           C  
ATOM    298  HB2 CYS A  19      -0.281  62.658 -66.706  1.00 46.89           H  
ATOM    299  HB3 CYS A  19       0.670  62.139 -68.104  1.00 46.89           H  
ATOM    300  O   CYS A  19       0.800  60.215 -65.241  1.00 46.89           O  
ATOM    301  SG  CYS A  19      -1.616  62.615 -68.722  1.00 46.89           S  
ATOM    302  HG  CYS A  19      -1.222  63.890 -68.791  1.00 46.89           H  
ATOM    303  N   LEU A  20       1.518  59.069 -66.958  1.00 51.34           N  
ATOM    304  H   LEU A  20       2.025  58.642 -66.195  1.00 51.34           H  
ATOM    305  CA  LEU A  20       2.234  58.896 -68.253  1.00 51.34           C  
ATOM    306  HA  LEU A  20       2.575  57.861 -68.230  1.00 51.34           H  
ATOM    307  C   LEU A  20       3.536  59.713 -68.389  1.00 51.34           C  
ATOM    308  CB  LEU A  20       1.389  59.011 -69.542  1.00 51.34           C  
ATOM    309  HB2 LEU A  20       2.076  58.989 -70.388  1.00 51.34           H  
ATOM    310  HB3 LEU A  20       0.922  59.995 -69.576  1.00 51.34           H  
ATOM    311  O   LEU A  20       3.498  60.934 -68.492  1.00 51.34           O  
ATOM    312  CG  LEU A  20       0.346  57.907 -69.790  1.00 51.34           C  
ATOM    313  HG  LEU A  20      -0.299  57.809 -68.916  1.00 51.34           H  
ATOM    314  CD1 LEU A  20      -0.514  58.287 -70.997  1.00 51.34           C  
ATOM    315 HD11 LEU A  20      -1.263  57.517 -71.176  1.00 51.34           H  
ATOM    316 HD12 LEU A  20       0.111  58.393 -71.884  1.00 51.34           H  
ATOM    317 HD13 LEU A  20      -1.023  59.232 -70.807  1.00 51.34           H  
ATOM    318  CD2 LEU A  20       0.994  56.553 -70.096  1.00 51.34           C  
ATOM    319 HD21 LEU A  20       1.616  56.623 -70.988  1.00 51.34           H  
ATOM    320 HD22 LEU A  20       1.599  56.218 -69.253  1.00 51.34           H  
ATOM    321 HD23 LEU A  20       0.217  55.808 -70.264  1.00 51.34           H  
ATOM    322  N   GLY A  21       4.670  59.002 -68.491  1.00 54.78           N  
ATOM    323  H   GLY A  21       4.612  58.005 -68.338  1.00 54.78           H  
ATOM    324  CA  GLY A  21       6.007  59.540 -68.793  1.00 54.78           C  
ATOM    325  HA2 GLY A  21       6.198  60.400 -68.152  1.00 54.78           H  
ATOM    326  HA3 GLY A  21       6.036  59.888 -69.826  1.00 54.78           H  
ATOM    327  C   GLY A  21       7.131  58.512 -68.534  1.00 54.78           C  
ATOM    328  O   GLY A  21       7.400  58.231 -67.369  1.00 54.78           O  
ATOM    329  N   PRO A  22       7.770  57.918 -69.566  1.00 53.01           N  
ATOM    330  CA  PRO A  22       8.783  56.866 -69.395  1.00 53.01           C  
ATOM    331  HA  PRO A  22       8.723  56.430 -68.398  1.00 53.01           H  
ATOM    332  C   PRO A  22      10.238  57.325 -69.645  1.00 53.01           C  
ATOM    333  CB  PRO A  22       8.374  55.811 -70.426  1.00 53.01           C  
ATOM    334  HB2 PRO A  22       7.534  55.233 -70.041  1.00 53.01           H  
ATOM    335  HB3 PRO A  22       9.197  55.152 -70.701  1.00 53.01           H  
ATOM    336  O   PRO A  22      10.480  58.229 -70.441  1.00 53.01           O  
ATOM    337  CG  PRO A  22       7.911  56.667 -71.609  1.00 53.01           C  
ATOM    338  HG2 PRO A  22       8.769  56.955 -72.215  1.00 53.01           H  
ATOM    339  HG3 PRO A  22       7.179  56.138 -72.219  1.00 53.01           H  
ATOM    340  CD  PRO A  22       7.306  57.913 -70.951  1.00 53.01           C  
ATOM    341  HD2 PRO A  22       7.640  58.811 -71.471  1.00 53.01           H  
ATOM    342  HD3 PRO A  22       6.219  57.841 -70.978  1.00 53.01           H  
ATOM    343  N   GLY A  23      11.208  56.597 -69.071  1.00 57.03           N  
ATOM    344  H   GLY A  23      10.933  55.920 -68.373  1.00 57.03           H  
ATOM    345  CA  GLY A  23      12.603  56.555 -69.545  1.00 57.03           C  
ATOM    346  HA2 GLY A  23      12.704  57.165 -70.442  1.00 57.03           H  
ATOM    347  HA3 GLY A  23      12.835  55.530 -69.835  1.00 57.03           H  
ATOM    348  C   GLY A  23      13.677  57.038 -68.557  1.00 57.03           C  
ATOM    349  O   GLY A  23      13.767  58.221 -68.250  1.00 57.03           O  
ATOM    350  N   GLY A  24      14.556  56.123 -68.132  1.00 56.70           N  
ATOM    351  H   GLY A  24      14.390  55.153 -68.364  1.00 56.70           H  
ATOM    352  CA  GLY A  24      15.760  56.393 -67.334  1.00 56.70           C  
ATOM    353  HA2 GLY A  24      15.477  56.760 -66.348  1.00 56.70           H  
ATOM    354  HA3 GLY A  24      16.360  57.157 -67.830  1.00 56.70           H  
ATOM    355  C   GLY A  24      16.590  55.113 -67.165  1.00 56.70           C  
ATOM    356  O   GLY A  24      16.015  54.044 -66.978  1.00 56.70           O  
ATOM    357  N   LYS A  25      17.921  55.187 -67.313  1.00 62.91           N  
ATOM    358  H   LYS A  25      18.345  56.103 -67.353  1.00 62.91           H  
ATOM    359  CA  LYS A  25      18.818  54.009 -67.299  1.00 62.91           C  
ATOM    360  HA  LYS A  25      18.292  53.179 -67.771  1.00 62.91           H  
ATOM    361  C   LYS A  25      19.188  53.549 -65.874  1.00 62.91           C  
ATOM    362  CB  LYS A  25      20.107  54.298 -68.086  1.00 62.91           C  
ATOM    363  HB2 LYS A  25      20.868  53.581 -67.779  1.00 62.91           H  
ATOM    364  HB3 LYS A  25      20.476  55.290 -67.827  1.00 62.91           H  
ATOM    365  O   LYS A  25      19.198  54.385 -64.973  1.00 62.91           O  
ATOM    366  CG  LYS A  25      19.937  54.180 -69.607  1.00 62.91           C  
ATOM    367  HG2 LYS A  25      19.541  53.194 -69.849  1.00 62.91           H  
ATOM    368  HG3 LYS A  25      19.248  54.945 -69.966  1.00 62.91           H  
ATOM    369  CD  LYS A  25      21.310  54.356 -70.272  1.00 62.91           C  
ATOM    370  HD2 LYS A  25      22.003  53.637 -69.836  1.00 62.91           H  
ATOM    371  HD3 LYS A  25      21.678  55.361 -70.069  1.00 62.91           H  
ATOM    372  CE  LYS A  25      21.241  54.124 -71.785  1.00 62.91           C  
ATOM    373  HE2 LYS A  25      20.803  53.142 -71.964  1.00 62.91           H  
ATOM    374  HE3 LYS A  25      20.586  54.874 -72.227  1.00 62.91           H  
ATOM    375  NZ  LYS A  25      22.597  54.192 -72.386  1.00 62.91           N  
ATOM    376  HZ1 LYS A  25      23.018  55.095 -72.218  1.00 62.91           H  
ATOM    377  HZ2 LYS A  25      23.195  53.492 -71.971  1.00 62.91           H  
ATOM    378  HZ3 LYS A  25      22.560  54.024 -73.381  1.00 62.91           H  
ATOM    379  N   PRO A  26      19.547  52.264 -65.682  1.00 51.30           N  
ATOM    380  CA  PRO A  26      20.073  51.746 -64.419  1.00 51.30           C  
ATOM    381  HA  PRO A  26      19.593  52.237 -63.573  1.00 51.30           H  
ATOM    382  C   PRO A  26      21.600  51.908 -64.295  1.00 51.30           C  
ATOM    383  CB  PRO A  26      19.691  50.263 -64.436  1.00 51.30           C  
ATOM    384  HB2 PRO A  26      20.341  49.660 -63.803  1.00 51.30           H  
ATOM    385  HB3 PRO A  26      18.651  50.150 -64.129  1.00 51.30           H  
ATOM    386  O   PRO A  26      22.317  51.759 -65.282  1.00 51.30           O  
ATOM    387  CG  PRO A  26      19.833  49.892 -65.915  1.00 51.30           C  
ATOM    388  HG2 PRO A  26      19.196  49.048 -66.180  1.00 51.30           H  
ATOM    389  HG3 PRO A  26      20.875  49.665 -66.141  1.00 51.30           H  
ATOM    390  CD  PRO A  26      19.408  51.170 -66.642  1.00 51.30           C  
ATOM    391  HD2 PRO A  26      20.040  51.329 -67.516  1.00 51.30           H  
ATOM    392  HD3 PRO A  26      18.363  51.080 -66.941  1.00 51.30           H  
ATOM    393  N   GLU A  27      22.081  52.094 -63.064  1.00 55.99           N  
ATOM    394  H   GLU A  27      21.422  52.245 -62.314  1.00 55.99           H  
ATOM    395  CA  GLU A  27      23.435  51.740 -62.599  1.00 55.99           C  
ATOM    396  HA  GLU A  27      23.793  50.922 -63.224  1.00 55.99           H  
ATOM    397  C   GLU A  27      23.352  51.197 -61.149  1.00 55.99           C  
ATOM    398  CB  GLU A  27      24.430  52.914 -62.716  1.00 55.99           C  
ATOM    399  HB2 GLU A  27      23.930  53.856 -62.492  1.00 55.99           H  
ATOM    400  HB3 GLU A  27      25.224  52.772 -61.983  1.00 55.99           H  
ATOM    401  O   GLU A  27      22.324  51.413 -60.496  1.00 55.99           O  
ATOM    402  CG  GLU A  27      25.080  52.968 -64.108  1.00 55.99           C  
ATOM    403  HG2 GLU A  27      24.365  53.378 -64.822  1.00 55.99           H  
ATOM    404  HG3 GLU A  27      25.328  51.954 -64.424  1.00 55.99           H  
ATOM    405  CD  GLU A  27      26.354  53.822 -64.128  1.00 55.99           C  
ATOM    406  OE1 GLU A  27      27.386  53.308 -64.615  1.00 55.99           O  
ATOM    407  OE2 GLU A  27      26.277  54.993 -63.692  1.00 55.99           O  
ATOM    408  N   PRO A  28      24.339  50.412 -60.657  1.00 54.93           N  
ATOM    409  CA  PRO A  28      24.018  49.320 -59.734  1.00 54.93           C  
ATOM    410  HA  PRO A  28      22.955  49.310 -59.491  1.00 54.93           H  
ATOM    411  C   PRO A  28      24.810  49.289 -58.404  1.00 54.93           C  
ATOM    412  CB  PRO A  28      24.331  48.103 -60.610  1.00 54.93           C  
ATOM    413  HB2 PRO A  28      24.407  47.171 -60.049  1.00 54.93           H  
ATOM    414  HB3 PRO A  28      23.561  48.001 -61.374  1.00 54.93           H  
ATOM    415  O   PRO A  28      25.725  50.066 -58.166  1.00 54.93           O  
ATOM    416  CG  PRO A  28      25.653  48.505 -61.274  1.00 54.93           C  
ATOM    417  HG2 PRO A  28      26.497  48.217 -60.647  1.00 54.93           H  
ATOM    418  HG3 PRO A  28      25.745  48.060 -62.265  1.00 54.93           H  
ATOM    419  CD  PRO A  28      25.572  50.034 -61.351  1.00 54.93           C  
ATOM    420  HD2 PRO A  28      26.429  50.474 -60.840  1.00 54.93           H  
ATOM    421  HD3 PRO A  28      25.590  50.344 -62.396  1.00 54.93           H  
ATOM    422  N   VAL A  29      24.469  48.291 -57.577  1.00 54.36           N  
ATOM    423  H   VAL A  29      23.690  47.730 -57.889  1.00 54.36           H  
ATOM    424  CA  VAL A  29      25.203  47.770 -56.400  1.00 54.36           C  
ATOM    425  HA  VAL A  29      24.566  46.978 -56.006  1.00 54.36           H  
ATOM    426  C   VAL A  29      25.450  48.728 -55.220  1.00 54.36           C  
ATOM    427  CB  VAL A  29      26.520  47.051 -56.791  1.00 54.36           C  
ATOM    428  HB  VAL A  29      27.268  47.786 -57.090  1.00 54.36           H  
ATOM    429  O   VAL A  29      26.441  49.445 -55.144  1.00 54.36           O  
ATOM    430  CG1 VAL A  29      27.069  46.236 -55.608  1.00 54.36           C  
ATOM    431 HG11 VAL A  29      27.974  45.710 -55.913  1.00 54.36           H  
ATOM    432 HG12 VAL A  29      26.333  45.505 -55.271  1.00 54.36           H  
ATOM    433 HG13 VAL A  29      27.343  46.896 -54.785  1.00 54.36           H  
ATOM    434  CG2 VAL A  29      26.336  46.060 -57.948  1.00 54.36           C  
ATOM    435 HG21 VAL A  29      26.170  46.606 -58.877  1.00 54.36           H  
ATOM    436 HG22 VAL A  29      27.244  45.473 -58.086  1.00 54.36           H  
ATOM    437 HG23 VAL A  29      25.502  45.387 -57.752  1.00 54.36           H  
ATOM    438  N   SER A  30      24.670  48.527 -54.153  1.00 52.42           N  
ATOM    439  H   SER A  30      23.787  48.059 -54.299  1.00 52.42           H  
ATOM    440  CA  SER A  30      25.245  48.402 -52.805  1.00 52.42           C  
ATOM    441  HA  SER A  30      26.226  47.935 -52.895  1.00 52.42           H  
ATOM    442  C   SER A  30      24.354  47.498 -51.950  1.00 52.42           C  
ATOM    443  CB  SER A  30      25.444  49.764 -52.133  1.00 52.42           C  
ATOM    444  HB2 SER A  30      24.488  50.146 -51.774  1.00 52.42           H  
ATOM    445  HB3 SER A  30      25.861  50.475 -52.846  1.00 52.42           H  
ATOM    446  O   SER A  30      23.202  47.830 -51.675  1.00 52.42           O  
ATOM    447  OG  SER A  30      26.348  49.613 -51.055  1.00 52.42           O  
ATOM    448  HG  SER A  30      27.239  49.662 -51.407  1.00 52.42           H  
ATOM    449  N   GLN A  31      24.855  46.318 -51.579  1.00 53.37           N  
ATOM    450  H   GLN A  31      25.825  46.115 -51.774  1.00 53.37           H  
ATOM    451  CA  GLN A  31      24.115  45.359 -50.757  1.00 53.37           C  
ATOM    452  HA  GLN A  31      23.053  45.422 -50.995  1.00 53.37           H  
ATOM    453  C   GLN A  31      24.297  45.694 -49.269  1.00 53.37           C  
ATOM    454  CB  GLN A  31      24.584  43.924 -51.056  1.00 53.37           C  
ATOM    455  HB2 GLN A  31      24.085  43.249 -50.361  1.00 53.37           H  
ATOM    456  HB3 GLN A  31      25.657  43.861 -50.873  1.00 53.37           H  
ATOM    457  O   GLN A  31      25.424  45.838 -48.800  1.00 53.37           O  
ATOM    458  CG  GLN A  31      24.290  43.443 -52.492  1.00 53.37           C  
ATOM    459  HG2 GLN A  31      24.766  44.112 -53.208  1.00 53.37           H  
ATOM    460  HG3 GLN A  31      23.214  43.459 -52.665  1.00 53.37           H  
ATOM    461  CD  GLN A  31      24.808  42.025 -52.749  1.00 53.37           C  
ATOM    462  NE2 GLN A  31      24.613  41.474 -53.926  1.00 53.37           N  
ATOM    463 HE21 GLN A  31      24.996  40.546 -54.036  1.00 53.37           H  
ATOM    464 HE22 GLN A  31      24.138  41.954 -54.678  1.00 53.37           H  
ATOM    465  OE1 GLN A  31      25.396  41.385 -51.899  1.00 53.37           O  
ATOM    466  N   GLN A  32      23.200  45.768 -48.510  1.00 57.55           N  
ATOM    467  H   GLN A  32      22.302  45.626 -48.949  1.00 57.55           H  
ATOM    468  CA  GLN A  32      23.235  45.755 -47.042  1.00 57.55           C  
ATOM    469  HA  GLN A  32      24.277  45.715 -46.725  1.00 57.55           H  
ATOM    470  C   GLN A  32      22.537  44.491 -46.515  1.00 57.55           C  
ATOM    471  CB  GLN A  32      22.622  47.029 -46.439  1.00 57.55           C  
ATOM    472  HB2 GLN A  32      21.648  47.224 -46.887  1.00 57.55           H  
ATOM    473  HB3 GLN A  32      22.482  46.862 -45.371  1.00 57.55           H  
ATOM    474  O   GLN A  32      21.490  44.115 -47.048  1.00 57.55           O  
ATOM    475  CG  GLN A  32      23.538  48.250 -46.617  1.00 57.55           C  
ATOM    476  HG2 GLN A  32      23.557  48.539 -47.668  1.00 57.55           H  
ATOM    477  HG3 GLN A  32      24.552  47.977 -46.326  1.00 57.55           H  
ATOM    478  CD  GLN A  32      23.116  49.456 -45.778  1.00 57.55           C  
ATOM    479  NE2 GLN A  32      23.952  50.468 -45.696  1.00 57.55           N  
ATOM    480 HE21 GLN A  32      23.651  51.264 -45.153  1.00 57.55           H  
ATOM    481 HE22 GLN A  32      24.819  50.450 -46.214  1.00 57.55           H  
ATOM    482  OE1 GLN A  32      22.059  49.521 -45.167  1.00 57.55           O  
ATOM    483  N   PRO A  33      23.087  43.825 -45.481  1.00 69.05           N  
ATOM    484  CA  PRO A  33      22.579  42.539 -45.012  1.00 69.05           C  
ATOM    485  HA  PRO A  33      22.489  41.876 -45.872  1.00 69.05           H  
ATOM    486  C   PRO A  33      21.205  42.655 -44.322  1.00 69.05           C  
ATOM    487  CB  PRO A  33      23.662  41.986 -44.079  1.00 69.05           C  
ATOM    488  HB2 PRO A  33      24.380  41.406 -44.659  1.00 69.05           H  
ATOM    489  HB3 PRO A  33      23.247  41.380 -43.274  1.00 69.05           H  
ATOM    490  O   PRO A  33      20.883  43.688 -43.723  1.00 69.05           O  
ATOM    491  CG  PRO A  33      24.342  43.246 -43.545  1.00 69.05           C  
ATOM    492  HG2 PRO A  33      25.366  43.053 -43.228  1.00 69.05           H  
ATOM    493  HG3 PRO A  33      23.755  43.660 -42.725  1.00 69.05           H  
ATOM    494  CD  PRO A  33      24.288  44.191 -44.743  1.00 69.05           C  
ATOM    495  HD2 PRO A  33      25.163  44.033 -45.374  1.00 69.05           H  
ATOM    496  HD3 PRO A  33      24.250  45.226 -44.403  1.00 69.05           H  
ATOM    497  N   PRO A  34      20.379  41.592 -44.363  1.00 61.36           N  
ATOM    498  CA  PRO A  34      19.011  41.630 -43.859  1.00 61.36           C  
ATOM    499  HA  PRO A  34      18.493  42.476 -44.309  1.00 61.36           H  
ATOM    500  C   PRO A  34      18.956  41.767 -42.331  1.00 61.36           C  
ATOM    501  CB  PRO A  34      18.355  40.335 -44.352  1.00 61.36           C  
ATOM    502  HB2 PRO A  34      17.609  39.955 -43.655  1.00 61.36           H  
ATOM    503  HB3 PRO A  34      17.904  40.506 -45.330  1.00 61.36           H  
ATOM    504  O   PRO A  34      19.520  40.969 -41.580  1.00 61.36           O  
ATOM    505  CG  PRO A  34      19.534  39.374 -44.504  1.00 61.36           C  
ATOM    506  HG2 PRO A  34      19.328  38.593 -45.236  1.00 61.36           H  
ATOM    507  HG3 PRO A  34      19.788  38.940 -43.537  1.00 61.36           H  
ATOM    508  CD  PRO A  34      20.662  40.295 -44.962  1.00 61.36           C  
ATOM    509  HD2 PRO A  34      20.645  40.386 -46.048  1.00 61.36           H  
ATOM    510  HD3 PRO A  34      21.621  39.899 -44.630  1.00 61.36           H  
ATOM    511  N   LYS A  35      18.196  42.758 -41.853  1.00 58.11           N  
ATOM    512  H   LYS A  35      17.776  43.387 -42.524  1.00 58.11           H  
ATOM    513  CA  LYS A  35      17.924  42.953 -40.421  1.00 58.11           C  
ATOM    514  HA  LYS A  35      18.875  42.971 -39.890  1.00 58.11           H  
ATOM    515  C   LYS A  35      17.105  41.776 -39.878  1.00 58.11           C  
ATOM    516  CB  LYS A  35      17.201  44.293 -40.184  1.00 58.11           C  
ATOM    517  HB2 LYS A  35      16.287  44.322 -40.776  1.00 58.11           H  
ATOM    518  HB3 LYS A  35      16.929  44.360 -39.131  1.00 58.11           H  
ATOM    519  O   LYS A  35      15.925  41.641 -40.208  1.00 58.11           O  
ATOM    520  CG  LYS A  35      18.081  45.502 -40.541  1.00 58.11           C  
ATOM    521  HG2 LYS A  35      18.995  45.464 -39.948  1.00 58.11           H  
ATOM    522  HG3 LYS A  35      18.350  45.455 -41.596  1.00 58.11           H  
ATOM    523  CD  LYS A  35      17.363  46.834 -40.275  1.00 58.11           C  
ATOM    524  HD2 LYS A  35      16.446  46.871 -40.863  1.00 58.11           H  
ATOM    525  HD3 LYS A  35      17.119  46.907 -39.216  1.00 58.11           H  
ATOM    526  CE  LYS A  35      18.290  47.989 -40.681  1.00 58.11           C  
ATOM    527  HE2 LYS A  35      19.208  47.919 -40.097  1.00 58.11           H  
ATOM    528  HE3 LYS A  35      18.563  47.860 -41.728  1.00 58.11           H  
ATOM    529  NZ  LYS A  35      17.659  49.318 -40.484  1.00 58.11           N  
ATOM    530  HZ1 LYS A  35      18.294  50.045 -40.782  1.00 58.11           H  
ATOM    531  HZ2 LYS A  35      17.440  49.469 -39.510  1.00 58.11           H  
ATOM    532  HZ3 LYS A  35      16.815  49.397 -41.033  1.00 58.11           H  
ATOM    533  N   LYS A  36      17.709  40.951 -39.014  1.00 57.86           N  
ATOM    534  H   LYS A  36      18.698  41.086 -38.859  1.00 57.86           H  
ATOM    535  CA  LYS A  36      17.015  39.877 -38.281  1.00 57.86           C  
ATOM    536  HA  LYS A  36      16.614  39.162 -38.999  1.00 57.86           H  
ATOM    537  C   LYS A  36      15.839  40.471 -37.491  1.00 57.86           C  
ATOM    538  CB  LYS A  36      17.992  39.137 -37.338  1.00 57.86           C  
ATOM    539  HB2 LYS A  36      17.409  38.487 -36.685  1.00 57.86           H  
ATOM    540  HB3 LYS A  36      18.508  39.864 -36.711  1.00 57.86           H  
ATOM    541  O   LYS A  36      16.047  41.267 -36.579  1.00 57.86           O  
ATOM    542  CG  LYS A  36      19.030  38.270 -38.077  1.00 57.86           C  
ATOM    543  HG2 LYS A  36      18.505  37.549 -38.704  1.00 57.86           H  
ATOM    544  HG3 LYS A  36      19.644  38.905 -38.716  1.00 57.86           H  
ATOM    545  CD  LYS A  36      19.945  37.506 -37.098  1.00 57.86           C  
ATOM    546  HD2 LYS A  36      20.495  38.225 -36.490  1.00 57.86           H  
ATOM    547  HD3 LYS A  36      19.330  36.888 -36.444  1.00 57.86           H  
ATOM    548  CE  LYS A  36      20.939  36.608 -37.859  1.00 57.86           C  
ATOM    549  HE2 LYS A  36      20.371  35.914 -38.479  1.00 57.86           H  
ATOM    550  HE3 LYS A  36      21.531  37.233 -38.527  1.00 57.86           H  
ATOM    551  NZ  LYS A  36      21.841  35.846 -36.951  1.00 57.86           N  
ATOM    552  HZ1 LYS A  36      22.451  35.241 -37.483  1.00 57.86           H  
ATOM    553  HZ2 LYS A  36      21.317  35.263 -36.314  1.00 57.86           H  
ATOM    554  HZ3 LYS A  36      22.427  36.466 -36.410  1.00 57.86           H  
ATOM    555  N   LYS A  37      14.602  40.088 -37.831  1.00 56.67           N  
ATOM    556  H   LYS A  37      14.501  39.450 -38.607  1.00 56.67           H  
ATOM    557  CA  LYS A  37      13.407  40.466 -37.058  1.00 56.67           C  
ATOM    558  HA  LYS A  37      13.414  41.541 -36.883  1.00 56.67           H  
ATOM    559  C   LYS A  37      13.454  39.767 -35.698  1.00 56.67           C  
ATOM    560  CB  LYS A  37      12.114  40.083 -37.805  1.00 56.67           C  
ATOM    561  HB2 LYS A  37      11.285  40.142 -37.099  1.00 56.67           H  
ATOM    562  HB3 LYS A  37      12.188  39.050 -38.145  1.00 56.67           H  
ATOM    563  O   LYS A  37      13.397  38.542 -35.644  1.00 56.67           O  
ATOM    564  CG  LYS A  37      11.788  40.997 -38.997  1.00 56.67           C  
ATOM    565  HG2 LYS A  37      12.601  40.957 -39.722  1.00 56.67           H  
ATOM    566  HG3 LYS A  37      11.680  42.022 -38.642  1.00 56.67           H  
ATOM    567  CD  LYS A  37      10.479  40.550 -39.673  1.00 56.67           C  
ATOM    568  HD2 LYS A  37      10.615  39.543 -40.067  1.00 56.67           H  
ATOM    569  HD3 LYS A  37       9.682  40.532 -38.930  1.00 56.67           H  
ATOM    570  CE  LYS A  37      10.087  41.501 -40.814  1.00 56.67           C  
ATOM    571  HE2 LYS A  37      10.923  41.567 -41.510  1.00 56.67           H  
ATOM    572  HE3 LYS A  37       9.922  42.494 -40.396  1.00 56.67           H  
ATOM    573  NZ  LYS A  37       8.868  41.034 -41.527  1.00 56.67           N  
ATOM    574  HZ1 LYS A  37       9.021  40.122 -41.934  1.00 56.67           H  
ATOM    575  HZ2 LYS A  37       8.624  41.668 -42.274  1.00 56.67           H  
ATOM    576  HZ3 LYS A  37       8.082  40.971 -40.896  1.00 56.67           H  
ATOM    577  N   GLN A  38      13.511  40.532 -34.609  1.00 56.49           N  
ATOM    578  H   GLN A  38      13.598  41.533 -34.712  1.00 56.49           H  
ATOM    579  CA  GLN A  38      13.287  39.991 -33.268  1.00 56.49           C  
ATOM    580  HA  GLN A  38      13.948  39.140 -33.105  1.00 56.49           H  
ATOM    581  C   GLN A  38      11.834  39.505 -33.164  1.00 56.49           C  
ATOM    582  CB  GLN A  38      13.594  41.057 -32.203  1.00 56.49           C  
ATOM    583  HB2 GLN A  38      13.086  41.984 -32.469  1.00 56.49           H  
ATOM    584  HB3 GLN A  38      13.206  40.720 -31.242  1.00 56.49           H  
ATOM    585  O   GLN A  38      10.899  40.302 -33.241  1.00 56.49           O  
ATOM    586  CG  GLN A  38      15.103  41.311 -32.048  1.00 56.49           C  
ATOM    587  HG2 GLN A  38      15.579  40.406 -31.671  1.00 56.49           H  
ATOM    588  HG3 GLN A  38      15.542  41.550 -33.017  1.00 56.49           H  
ATOM    589  CD  GLN A  38      15.393  42.475 -31.105  1.00 56.49           C  
ATOM    590  NE2 GLN A  38      16.272  42.320 -30.139  1.00 56.49           N  
ATOM    591 HE21 GLN A  38      16.416  43.120 -29.540  1.00 56.49           H  
ATOM    592 HE22 GLN A  38      16.735  41.437 -29.980  1.00 56.49           H  
ATOM    593  OE1 GLN A  38      14.843  43.554 -31.232  1.00 56.49           O  
ATOM    594  N   LYS A  39      11.641  38.191 -33.010  1.00 59.03           N  
ATOM    595  H   LYS A  39      12.452  37.589 -32.986  1.00 59.03           H  
ATOM    596  CA  LYS A  39      10.333  37.591 -32.724  1.00 59.03           C  
ATOM    597  HA  LYS A  39       9.557  38.160 -33.234  1.00 59.03           H  
ATOM    598  C   LYS A  39      10.094  37.697 -31.216  1.00 59.03           C  
ATOM    599  CB  LYS A  39      10.311  36.143 -33.251  1.00 59.03           C  
ATOM    600  HB2 LYS A  39      10.614  36.148 -34.299  1.00 59.03           H  
ATOM    601  HB3 LYS A  39      11.030  35.544 -32.692  1.00 59.03           H  
ATOM    602  O   LYS A  39      10.739  36.998 -30.446  1.00 59.03           O  
ATOM    603  CG  LYS A  39       8.919  35.496 -33.148  1.00 59.03           C  
ATOM    604  HG2 LYS A  39       8.209  36.078 -33.735  1.00 59.03           H  
ATOM    605  HG3 LYS A  39       8.597  35.499 -32.106  1.00 59.03           H  
ATOM    606  CD  LYS A  39       8.933  34.044 -33.659  1.00 59.03           C  
ATOM    607  HD2 LYS A  39       9.248  34.029 -34.702  1.00 59.03           H  
ATOM    608  HD3 LYS A  39       9.646  33.473 -33.064  1.00 59.03           H  
ATOM    609  CE  LYS A  39       7.537  33.416 -33.527  1.00 59.03           C  
ATOM    610  HE2 LYS A  39       6.843  33.957 -34.170  1.00 59.03           H  
ATOM    611  HE3 LYS A  39       7.200  33.546 -32.498  1.00 59.03           H  
ATOM    612  NZ  LYS A  39       7.533  31.967 -33.867  1.00 59.03           N  
ATOM    613  HZ1 LYS A  39       7.823  31.808 -34.821  1.00 59.03           H  
ATOM    614  HZ2 LYS A  39       6.607  31.581 -33.747  1.00 59.03           H  
ATOM    615  HZ3 LYS A  39       8.149  31.457 -33.251  1.00 59.03           H  
ATOM    616  N   THR A  40       9.216  38.605 -30.800  1.00 57.20           N  
ATOM    617  H   THR A  40       8.728  39.171 -31.479  1.00 57.20           H  
ATOM    618  CA  THR A  40       8.927  38.867 -29.383  1.00 57.20           C  
ATOM    619  HA  THR A  40       9.863  39.019 -28.845  1.00 57.20           H  
ATOM    620  C   THR A  40       8.188  37.697 -28.734  1.00 57.20           C  
ATOM    621  CB  THR A  40       8.066  40.133 -29.233  1.00 57.20           C  
ATOM    622  HB  THR A  40       7.716  40.209 -28.204  1.00 57.20           H  
ATOM    623  O   THR A  40       7.066  37.394 -29.139  1.00 57.20           O  
ATOM    624  CG2 THR A  40       8.843  41.401 -29.585  1.00 57.20           C  
ATOM    625 HG21 THR A  40       9.712  41.491 -28.933  1.00 57.20           H  
ATOM    626 HG22 THR A  40       9.173  41.368 -30.623  1.00 57.20           H  
ATOM    627 HG23 THR A  40       8.200  42.270 -29.442  1.00 57.20           H  
ATOM    628  OG1 THR A  40       6.957  40.068 -30.104  1.00 57.20           O  
ATOM    629  HG1 THR A  40       6.507  39.243 -29.906  1.00 57.20           H  
ATOM    630  N   SER A  41       8.777  37.086 -27.708  1.00 56.69           N  
ATOM    631  H   SER A  41       9.713  37.343 -27.429  1.00 56.69           H  
ATOM    632  CA  SER A  41       8.100  36.158 -26.797  1.00 56.69           C  
ATOM    633  HA  SER A  41       7.479  35.473 -27.374  1.00 56.69           H  
ATOM    634  C   SER A  41       7.196  36.928 -25.824  1.00 56.69           C  
ATOM    635  CB  SER A  41       9.138  35.320 -26.033  1.00 56.69           C  
ATOM    636  HB2 SER A  41       8.679  34.893 -25.141  1.00 56.69           H  
ATOM    637  HB3 SER A  41       9.473  34.504 -26.673  1.00 56.69           H  
ATOM    638  O   SER A  41       7.659  37.830 -25.127  1.00 56.69           O  
ATOM    639  OG  SER A  41      10.269  36.101 -25.674  1.00 56.69           O  
ATOM    640  HG  SER A  41      10.610  35.754 -24.846  1.00 56.69           H  
ATOM    641  N   ARG A  42       5.896  36.604 -25.818  1.00 61.88           N  
ATOM    642  H   ARG A  42       5.598  35.871 -26.446  1.00 61.88           H  
ATOM    643  CA  ARG A  42       4.868  37.149 -24.910  1.00 61.88           C  
ATOM    644  HA  ARG A  42       5.266  37.214 -23.897  1.00 61.88           H  
ATOM    645  C   ARG A  42       3.641  36.218 -24.855  1.00 61.88           C  
ATOM    646  CB  ARG A  42       4.390  38.549 -25.374  1.00 61.88           C  
ATOM    647  HB2 ARG A  42       3.455  38.753 -24.852  1.00 61.88           H  
ATOM    648  HB3 ARG A  42       4.170  38.512 -26.441  1.00 61.88           H  
ATOM    649  O   ARG A  42       2.617  36.564 -25.433  1.00 61.88           O  
ATOM    650  CG  ARG A  42       5.280  39.762 -25.088  1.00 61.88           C  
ATOM    651  HG2 ARG A  42       6.173  39.738 -25.712  1.00 61.88           H  
ATOM    652  HG3 ARG A  42       5.558  39.770 -24.034  1.00 61.88           H  
ATOM    653  CD  ARG A  42       4.463  41.016 -25.431  1.00 61.88           C  
ATOM    654  HD2 ARG A  42       3.496  40.956 -24.931  1.00 61.88           H  
ATOM    655  HD3 ARG A  42       4.300  41.032 -26.509  1.00 61.88           H  
ATOM    656  NE  ARG A  42       5.130  42.257 -25.003  1.00 61.88           N  
ATOM    657  HE  ARG A  42       5.932  42.147 -24.398  1.00 61.88           H  
ATOM    658  NH1 ARG A  42       3.693  43.712 -26.041  1.00 61.88           N  
ATOM    659 HH11 ARG A  42       3.194  42.918 -26.416  1.00 61.88           H  
ATOM    660 HH12 ARG A  42       3.365  44.653 -26.209  1.00 61.88           H  
ATOM    661  NH2 ARG A  42       5.332  44.511 -24.755  1.00 61.88           N  
ATOM    662 HH21 ARG A  42       5.000  45.448 -24.932  1.00 61.88           H  
ATOM    663 HH22 ARG A  42       6.105  44.363 -24.122  1.00 61.88           H  
ATOM    664  CZ  ARG A  42       4.719  43.482 -25.268  1.00 61.88           C  
ATOM    665  N   ASP A  43       3.718  35.070 -24.182  1.00 65.47           N  
ATOM    666  H   ASP A  43       4.602  34.762 -23.804  1.00 65.47           H  
ATOM    667  CA  ASP A  43       2.505  34.260 -23.909  1.00 65.47           C  
ATOM    668  HA  ASP A  43       1.682  34.952 -23.730  1.00 65.47           H  
ATOM    669  C   ASP A  43       2.550  33.403 -22.620  1.00 65.47           C  
ATOM    670  CB  ASP A  43       2.121  33.415 -25.148  1.00 65.47           C  
ATOM    671  HB2 ASP A  43       2.974  33.344 -25.822  1.00 65.47           H  
ATOM    672  HB3 ASP A  43       1.879  32.398 -24.841  1.00 65.47           H  
ATOM    673  O   ASP A  43       1.545  32.792 -22.261  1.00 65.47           O  
ATOM    674  CG  ASP A  43       0.902  33.977 -25.908  1.00 65.47           C  
ATOM    675  OD1 ASP A  43      -0.162  34.210 -25.267  1.00 65.47           O  
ATOM    676  OD2 ASP A  43       1.019  34.122 -27.148  1.00 65.47           O  
ATOM    677  N   ASP A  44       3.659  33.393 -21.873  1.00 65.02           N  
ATOM    678  H   ASP A  44       4.497  33.821 -22.239  1.00 65.02           H  
ATOM    679  CA  ASP A  44       3.883  32.441 -20.767  1.00 65.02           C  
ATOM    680  HA  ASP A  44       3.538  31.462 -21.097  1.00 65.02           H  
ATOM    681  C   ASP A  44       3.113  32.751 -19.458  1.00 65.02           C  
ATOM    682  CB  ASP A  44       5.400  32.323 -20.539  1.00 65.02           C  
ATOM    683  HB2 ASP A  44       5.775  33.258 -20.125  1.00 65.02           H  
ATOM    684  HB3 ASP A  44       5.597  31.526 -19.822  1.00 65.02           H  
ATOM    685  O   ASP A  44       3.047  31.921 -18.556  1.00 65.02           O  
ATOM    686  CG  ASP A  44       6.124  32.016 -21.856  1.00 65.02           C  
ATOM    687  OD1 ASP A  44       6.124  30.838 -22.269  1.00 65.02           O  
ATOM    688  OD2 ASP A  44       6.582  32.997 -22.498  1.00 65.02           O  
ATOM    689  N   SER A  45       2.473  33.919 -19.337  1.00 64.16           N  
ATOM    690  H   SER A  45       2.540  34.557 -20.117  1.00 64.16           H  
ATOM    691  CA  SER A  45       1.820  34.401 -18.099  1.00 64.16           C  
ATOM    692  HA  SER A  45       2.405  34.035 -17.256  1.00 64.16           H  
ATOM    693  C   SER A  45       0.389  33.873 -17.870  1.00 64.16           C  
ATOM    694  CB  SER A  45       1.852  35.935 -18.036  1.00 64.16           C  
ATOM    695  HB2 SER A  45       1.535  36.263 -17.046  1.00 64.16           H  
ATOM    696  HB3 SER A  45       1.164  36.342 -18.777  1.00 64.16           H  
ATOM    697  O   SER A  45      -0.485  34.629 -17.444  1.00 64.16           O  
ATOM    698  OG  SER A  45       3.154  36.429 -18.298  1.00 64.16           O  
ATOM    699  HG  SER A  45       3.753  35.993 -17.688  1.00 64.16           H  
ATOM    700  N   LYS A  46       0.114  32.603 -18.200  1.00 67.26           N  
ATOM    701  H   LYS A  46       0.889  32.055 -18.546  1.00 67.26           H  
ATOM    702  CA  LYS A  46      -1.220  31.971 -18.053  1.00 67.26           C  
ATOM    703  HA  LYS A  46      -1.881  32.652 -17.517  1.00 67.26           H  
ATOM    704  C   LYS A  46      -1.253  30.699 -17.197  1.00 67.26           C  
ATOM    705  CB  LYS A  46      -1.836  31.703 -19.438  1.00 67.26           C  
ATOM    706  HB2 LYS A  46      -1.073  31.277 -20.088  1.00 67.26           H  
ATOM    707  HB3 LYS A  46      -2.641  30.974 -19.345  1.00 67.26           H  
ATOM    708  O   LYS A  46      -2.344  30.207 -16.934  1.00 67.26           O  
ATOM    709  CG  LYS A  46      -2.430  32.968 -20.077  1.00 67.26           C  
ATOM    710  HG2 LYS A  46      -1.665  33.743 -20.128  1.00 67.26           H  
ATOM    711  HG3 LYS A  46      -3.266  33.326 -19.476  1.00 67.26           H  
ATOM    712  CD  LYS A  46      -2.909  32.640 -21.495  1.00 67.26           C  
ATOM    713  HD2 LYS A  46      -2.055  32.246 -22.046  1.00 67.26           H  
ATOM    714  HD3 LYS A  46      -3.685  31.875 -21.459  1.00 67.26           H  
ATOM    715  CE  LYS A  46      -3.439  33.889 -22.205  1.00 67.26           C  
ATOM    716  HE2 LYS A  46      -4.490  34.022 -21.949  1.00 67.26           H  
ATOM    717  HE3 LYS A  46      -2.884  34.751 -21.835  1.00 67.26           H  
ATOM    718  NZ  LYS A  46      -3.241  33.778 -23.675  1.00 67.26           N  
ATOM    719  HZ1 LYS A  46      -2.256  33.744 -23.898  1.00 67.26           H  
ATOM    720  HZ2 LYS A  46      -3.609  34.581 -24.166  1.00 67.26           H  
ATOM    721  HZ3 LYS A  46      -3.655  32.932 -24.040  1.00 67.26           H  
ATOM    722  N   GLY A  47      -0.105  30.162 -16.775  1.00 72.29           N  
ATOM    723  H   GLY A  47       0.765  30.624 -16.999  1.00 72.29           H  
ATOM    724  CA  GLY A  47      -0.062  28.951 -15.943  1.00 72.29           C  
ATOM    725  HA2 GLY A  47       0.959  28.572 -15.916  1.00 72.29           H  
ATOM    726  HA3 GLY A  47      -0.706  28.184 -16.374  1.00 72.29           H  
ATOM    727  C   GLY A  47      -0.510  29.197 -14.499  1.00 72.29           C  
ATOM    728  O   GLY A  47      -1.372  28.489 -13.981  1.00 72.29           O  
ATOM    729  N   ASP A  48       0.050  30.233 -13.872  1.00 83.77           N  
ATOM    730  H   ASP A  48       0.829  30.682 -14.332  1.00 83.77           H  
ATOM    731  CA  ASP A  48       0.000  30.439 -12.418  1.00 83.77           C  
ATOM    732  HA  ASP A  48       0.491  29.594 -11.936  1.00 83.77           H  
ATOM    733  C   ASP A  48      -1.432  30.530 -11.858  1.00 83.77           C  
ATOM    734  CB  ASP A  48       0.802  31.710 -12.068  1.00 83.77           C  
ATOM    735  HB2 ASP A  48       0.237  32.579 -12.405  1.00 83.77           H  
ATOM    736  HB3 ASP A  48       0.899  31.773 -10.984  1.00 83.77           H  
ATOM    737  O   ASP A  48      -1.752  29.905 -10.846  1.00 83.77           O  
ATOM    738  CG  ASP A  48       2.205  31.766 -12.694  1.00 83.77           C  
ATOM    739  OD1 ASP A  48       2.772  30.688 -12.979  1.00 83.77           O  
ATOM    740  OD2 ASP A  48       2.664  32.896 -12.973  1.00 83.77           O  
ATOM    741  N   SER A  49      -2.332  31.231 -12.558  1.00 84.54           N  
ATOM    742  H   SER A  49      -2.043  31.649 -13.431  1.00 84.54           H  
ATOM    743  CA  SER A  49      -3.725  31.415 -12.125  1.00 84.54           C  
ATOM    744  HA  SER A  49      -3.716  31.784 -11.099  1.00 84.54           H  
ATOM    745  C   SER A  49      -4.547  30.121 -12.119  1.00 84.54           C  
ATOM    746  CB  SER A  49      -4.418  32.467 -12.994  1.00 84.54           C  
ATOM    747  HB2 SER A  49      -5.464  32.539 -12.697  1.00 84.54           H  
ATOM    748  HB3 SER A  49      -3.944  33.435 -12.828  1.00 84.54           H  
ATOM    749  O   SER A  49      -5.514  30.021 -11.365  1.00 84.54           O  
ATOM    750  OG  SER A  49      -4.334  32.140 -14.372  1.00 84.54           O  
ATOM    751  HG  SER A  49      -5.002  32.640 -14.846  1.00 84.54           H  
ATOM    752  N   GLN A  50      -4.168  29.112 -12.912  1.00 88.94           N  
ATOM    753  H   GLN A  50      -3.341  29.229 -13.480  1.00 88.94           H  
ATOM    754  CA  GLN A  50      -4.825  27.801 -12.887  1.00 88.94           C  
ATOM    755  HA  GLN A  50      -5.890  27.958 -12.721  1.00 88.94           H  
ATOM    756  C   GLN A  50      -4.315  26.934 -11.722  1.00 88.94           C  
ATOM    757  CB  GLN A  50      -4.655  27.124 -14.258  1.00 88.94           C  
ATOM    758  HB2 GLN A  50      -3.618  26.821 -14.401  1.00 88.94           H  
ATOM    759  HB3 GLN A  50      -4.919  27.840 -15.037  1.00 88.94           H  
ATOM    760  O   GLN A  50      -5.078  26.148 -11.158  1.00 88.94           O  
ATOM    761  CG  GLN A  50      -5.577  25.903 -14.391  1.00 88.94           C  
ATOM    762  HG2 GLN A  50      -5.262  25.129 -13.691  1.00 88.94           H  
ATOM    763  HG3 GLN A  50      -6.593  26.201 -14.131  1.00 88.94           H  
ATOM    764  CD  GLN A  50      -5.609  25.297 -15.791  1.00 88.94           C  
ATOM    765  NE2 GLN A  50      -6.478  24.337 -16.020  1.00 88.94           N  
ATOM    766 HE21 GLN A  50      -6.476  23.961 -16.958  1.00 88.94           H  
ATOM    767 HE22 GLN A  50      -7.093  24.023 -15.284  1.00 88.94           H  
ATOM    768  OE1 GLN A  50      -4.886  25.647 -16.707  1.00 88.94           O  
ATOM    769  N   GLN A  51      -3.051  27.105 -11.320  1.00 90.43           N  
ATOM    770  H   GLN A  51      -2.484  27.791 -11.798  1.00 90.43           H  
ATOM    771  CA  GLN A  51      -2.471  26.418 -10.164  1.00 90.43           C  
ATOM    772  HA  GLN A  51      -2.764  25.368 -10.205  1.00 90.43           H  
ATOM    773  C   GLN A  51      -3.000  26.985  -8.835  1.00 90.43           C  
ATOM    774  CB  GLN A  51      -0.939  26.492 -10.273  1.00 90.43           C  
ATOM    775  HB2 GLN A  51      -0.613  27.530 -10.202  1.00 90.43           H  
ATOM    776  HB3 GLN A  51      -0.646  26.103 -11.248  1.00 90.43           H  
ATOM    777  O   GLN A  51      -3.292  26.221  -7.913  1.00 90.43           O  
ATOM    778  CG  GLN A  51      -0.240  25.668  -9.182  1.00 90.43           C  
ATOM    779  HG2 GLN A  51      -0.644  24.655  -9.181  1.00 90.43           H  
ATOM    780  HG3 GLN A  51      -0.442  26.117  -8.210  1.00 90.43           H  
ATOM    781  CD  GLN A  51       1.273  25.575  -9.366  1.00 90.43           C  
ATOM    782  NE2 GLN A  51       1.989  25.051  -8.395  1.00 90.43           N  
ATOM    783 HE21 GLN A  51       1.550  24.769  -7.530  1.00 90.43           H  
ATOM    784 HE22 GLN A  51       2.986  25.049  -8.557  1.00 90.43           H  
ATOM    785  OE1 GLN A  51       1.859  25.934 -10.370  1.00 90.43           O  
ATOM    786  N   GLU A  52      -3.188  28.304  -8.746  1.00 93.98           N  
ATOM    787  H   GLU A  52      -2.860  28.889  -9.501  1.00 93.98           H  
ATOM    788  CA  GLU A  52      -3.774  28.965  -7.571  1.00 93.98           C  
ATOM    789  HA  GLU A  52      -3.208  28.668  -6.688  1.00 93.98           H  
ATOM    790  C   GLU A  52      -5.239  28.536  -7.340  1.00 93.98           C  
ATOM    791  CB  GLU A  52      -3.619  30.486  -7.747  1.00 93.98           C  
ATOM    792  HB2 GLU A  52      -2.594  30.693  -8.055  1.00 93.98           H  
ATOM    793  HB3 GLU A  52      -4.292  30.827  -8.534  1.00 93.98           H  
ATOM    794  O   GLU A  52      -5.642  28.279  -6.203  1.00 93.98           O  
ATOM    795  CG  GLU A  52      -3.891  31.267  -6.452  1.00 93.98           C  
ATOM    796  HG2 GLU A  52      -4.942  31.154  -6.185  1.00 93.98           H  
ATOM    797  HG3 GLU A  52      -3.293  30.827  -5.653  1.00 93.98           H  
ATOM    798  CD  GLU A  52      -3.557  32.767  -6.566  1.00 93.98           C  
ATOM    799  OE1 GLU A  52      -3.286  33.375  -5.505  1.00 93.98           O  
ATOM    800  OE2 GLU A  52      -3.618  33.313  -7.693  1.00 93.98           O  
ATOM    801  N   GLN A  53      -6.018  28.344  -8.414  1.00 94.99           N  
ATOM    802  H   GLN A  53      -5.654  28.595  -9.322  1.00 94.99           H  
ATOM    803  CA  GLN A  53      -7.394  27.842  -8.319  1.00 94.99           C  
ATOM    804  HA  GLN A  53      -7.926  28.482  -7.616  1.00 94.99           H  
ATOM    805  C   GLN A  53      -7.465  26.407  -7.759  1.00 94.99           C  
ATOM    806  CB  GLN A  53      -8.081  27.975  -9.691  1.00 94.99           C  
ATOM    807  HB2 GLN A  53      -7.949  28.996 -10.048  1.00 94.99           H  
ATOM    808  HB3 GLN A  53      -7.619  27.293 -10.405  1.00 94.99           H  
ATOM    809  O   GLN A  53      -8.314  26.130  -6.910  1.00 94.99           O  
ATOM    810  CG  GLN A  53      -9.587  27.678  -9.592  1.00 94.99           C  
ATOM    811  HG2 GLN A  53     -10.015  28.282  -8.792  1.00 94.99           H  
ATOM    812  HG3 GLN A  53      -9.732  26.628  -9.335  1.00 94.99           H  
ATOM    813  CD  GLN A  53     -10.373  27.965 -10.870  1.00 94.99           C  
ATOM    814  NE2 GLN A  53     -11.667  27.728 -10.854  1.00 94.99           N  
ATOM    815 HE21 GLN A  53     -12.155  27.870 -11.727  1.00 94.99           H  
ATOM    816 HE22 GLN A  53     -12.084  27.277 -10.052  1.00 94.99           H  
ATOM    817  OE1 GLN A  53      -9.878  28.397 -11.898  1.00 94.99           O  
ATOM    818  N   GLN A  54      -6.549  25.511  -8.154  1.00 94.98           N  
ATOM    819  H   GLN A  54      -5.861  25.789  -8.839  1.00 94.98           H  
ATOM    820  CA  GLN A  54      -6.507  24.139  -7.618  1.00 94.98           C  
ATOM    821  HA  GLN A  54      -7.499  23.699  -7.722  1.00 94.98           H  
ATOM    822  C   GLN A  54      -6.177  24.089  -6.116  1.00 94.98           C  
ATOM    823  CB  GLN A  54      -5.508  23.277  -8.408  1.00 94.98           C  
ATOM    824  HB2 GLN A  54      -5.316  22.365  -7.844  1.00 94.98           H  
ATOM    825  HB3 GLN A  54      -4.566  23.811  -8.533  1.00 94.98           H  
ATOM    826  O   GLN A  54      -6.702  23.231  -5.404  1.00 94.98           O  
ATOM    827  CG  GLN A  54      -6.070  22.874  -9.778  1.00 94.98           C  
ATOM    828  HG2 GLN A  54      -7.063  22.448  -9.636  1.00 94.98           H  
ATOM    829  HG3 GLN A  54      -6.168  23.758 -10.409  1.00 94.98           H  
ATOM    830  CD  GLN A  54      -5.208  21.847 -10.509  1.00 94.98           C  
ATOM    831  NE2 GLN A  54      -5.772  21.134 -11.460  1.00 94.98           N  
ATOM    832 HE21 GLN A  54      -5.178  20.454 -11.911  1.00 94.98           H  
ATOM    833 HE22 GLN A  54      -6.759  21.243 -11.649  1.00 94.98           H  
ATOM    834  OE1 GLN A  54      -4.031  21.643 -10.260  1.00 94.98           O  
ATOM    835  N   GLN A  55      -5.362  25.018  -5.600  1.00 95.97           N  
ATOM    836  H   GLN A  55      -4.958  25.712  -6.212  1.00 95.97           H  
ATOM    837  CA  GLN A  55      -5.088  25.084  -4.158  1.00 95.97           C  
ATOM    838  HA  GLN A  55      -4.826  24.084  -3.813  1.00 95.97           H  
ATOM    839  C   GLN A  55      -6.324  25.499  -3.342  1.00 95.97           C  
ATOM    840  CB  GLN A  55      -3.895  26.009  -3.868  1.00 95.97           C  
ATOM    841  HB2 GLN A  55      -3.842  26.167  -2.791  1.00 95.97           H  
ATOM    842  HB3 GLN A  55      -4.041  26.975  -4.351  1.00 95.97           H  
ATOM    843  O   GLN A  55      -6.509  25.000  -2.230  1.00 95.97           O  
ATOM    844  CG  GLN A  55      -2.569  25.384  -4.331  1.00 95.97           C  
ATOM    845  HG2 GLN A  55      -2.506  24.365  -3.949  1.00 95.97           H  
ATOM    846  HG3 GLN A  55      -2.548  25.341  -5.420  1.00 95.97           H  
ATOM    847  CD  GLN A  55      -1.335  26.143  -3.849  1.00 95.97           C  
ATOM    848  NE2 GLN A  55      -0.153  25.611  -4.079  1.00 95.97           N  
ATOM    849 HE21 GLN A  55      -0.079  24.717  -4.542  1.00 95.97           H  
ATOM    850 HE22 GLN A  55       0.631  26.152  -3.743  1.00 95.97           H  
ATOM    851  OE1 GLN A  55      -1.379  27.198  -3.245  1.00 95.97           O  
ATOM    852  N   GLN A  56      -7.203  26.351  -3.885  1.00 96.79           N  
ATOM    853  H   GLN A  56      -7.015  26.727  -4.803  1.00 96.79           H  
ATOM    854  CA  GLN A  56      -8.441  26.738  -3.195  1.00 96.79           C  
ATOM    855  HA  GLN A  56      -8.190  26.994  -2.165  1.00 96.79           H  
ATOM    856  C   GLN A  56      -9.460  25.591  -3.111  1.00 96.79           C  
ATOM    857  CB  GLN A  56      -9.071  27.978  -3.845  1.00 96.79           C  
ATOM    858  HB2 GLN A  56     -10.041  28.146  -3.375  1.00 96.79           H  
ATOM    859  HB3 GLN A  56      -9.229  27.806  -4.909  1.00 96.79           H  
ATOM    860  O   GLN A  56     -10.093  25.423  -2.067  1.00 96.79           O  
ATOM    861  CG  GLN A  56      -8.208  29.234  -3.643  1.00 96.79           C  
ATOM    862  HG2 GLN A  56      -7.291  29.137  -4.224  1.00 96.79           H  
ATOM    863  HG3 GLN A  56      -7.935  29.318  -2.591  1.00 96.79           H  
ATOM    864  CD  GLN A  56      -8.910  30.529  -4.049  1.00 96.79           C  
ATOM    865  NE2 GLN A  56      -8.204  31.638  -4.048  1.00 96.79           N  
ATOM    866 HE21 GLN A  56      -8.674  32.467  -4.380  1.00 96.79           H  
ATOM    867 HE22 GLN A  56      -7.206  31.606  -3.896  1.00 96.79           H  
ATOM    868  OE1 GLN A  56     -10.091  30.591  -4.350  1.00 96.79           O  
ATOM    869  N   GLU A  57      -9.604  24.770  -4.157  1.00 97.02           N  
ATOM    870  H   GLU A  57      -9.097  24.963  -5.009  1.00 97.02           H  
ATOM    871  CA  GLU A  57     -10.481  23.587  -4.104  1.00 97.02           C  
ATOM    872  HA  GLU A  57     -11.477  23.895  -3.784  1.00 97.02           H  
ATOM    873  C   GLU A  57      -9.988  22.557  -3.077  1.00 97.02           C  
ATOM    874  CB  GLU A  57     -10.608  22.931  -5.489  1.00 97.02           C  
ATOM    875  HB2 GLU A  57     -11.131  21.982  -5.372  1.00 97.02           H  
ATOM    876  HB3 GLU A  57      -9.614  22.731  -5.891  1.00 97.02           H  
ATOM    877  O   GLU A  57     -10.789  21.987  -2.331  1.00 97.02           O  
ATOM    878  CG  GLU A  57     -11.406  23.799  -6.472  1.00 97.02           C  
ATOM    879  HG2 GLU A  57     -10.839  24.702  -6.700  1.00 97.02           H  
ATOM    880  HG3 GLU A  57     -12.336  24.102  -5.992  1.00 97.02           H  
ATOM    881  CD  GLU A  57     -11.719  23.049  -7.776  1.00 97.02           C  
ATOM    882  OE1 GLU A  57     -12.913  23.022  -8.153  1.00 97.02           O  
ATOM    883  OE2 GLU A  57     -10.766  22.525  -8.397  1.00 97.02           O  
ATOM    884  N   GLN A  58      -8.669  22.359  -2.979  1.00 96.85           N  
ATOM    885  H   GLN A  58      -8.062  22.841  -3.627  1.00 96.85           H  
ATOM    886  CA  GLN A  58      -8.079  21.398  -2.048  1.00 96.85           C  
ATOM    887  HA  GLN A  58      -8.583  20.444  -2.206  1.00 96.85           H  
ATOM    888  C   GLN A  58      -8.323  21.790  -0.576  1.00 96.85           C  
ATOM    889  CB  GLN A  58      -6.596  21.219  -2.417  1.00 96.85           C  
ATOM    890  HB2 GLN A  58      -6.525  21.139  -3.502  1.00 96.85           H  
ATOM    891  HB3 GLN A  58      -6.023  22.091  -2.103  1.00 96.85           H  
ATOM    892  O   GLN A  58      -8.708  20.936   0.225  1.00 96.85           O  
ATOM    893  CG  GLN A  58      -5.980  19.948  -1.817  1.00 96.85           C  
ATOM    894  HG2 GLN A  58      -5.758  20.108  -0.762  1.00 96.85           H  
ATOM    895  HG3 GLN A  58      -6.697  19.130  -1.893  1.00 96.85           H  
ATOM    896  CD  GLN A  58      -4.698  19.550  -2.547  1.00 96.85           C  
ATOM    897  NE2 GLN A  58      -4.651  18.386  -3.160  1.00 96.85           N  
ATOM    898 HE21 GLN A  58      -3.794  18.190  -3.658  1.00 96.85           H  
ATOM    899 HE22 GLN A  58      -5.453  17.772  -3.146  1.00 96.85           H  
ATOM    900  OE1 GLN A  58      -3.718  20.272  -2.611  1.00 96.85           O  
ATOM    901  N   GLN A  59      -8.228  23.082  -0.233  1.00 97.26           N  
ATOM    902  H   GLN A  59      -7.916  23.742  -0.931  1.00 97.26           H  
ATOM    903  CA  GLN A  59      -8.554  23.578   1.116  1.00 97.26           C  
ATOM    904  HA  GLN A  59      -7.999  22.990   1.847  1.00 97.26           H  
ATOM    905  C   GLN A  59     -10.045  23.432   1.476  1.00 97.26           C  
ATOM    906  CB  GLN A  59      -8.131  25.049   1.256  1.00 97.26           C  
ATOM    907  HB2 GLN A  59      -8.546  25.439   2.186  1.00 97.26           H  
ATOM    908  HB3 GLN A  59      -8.540  25.629   0.428  1.00 97.26           H  
ATOM    909  O   GLN A  59     -10.376  23.196   2.640  1.00 97.26           O  
ATOM    910  CG  GLN A  59      -6.605  25.219   1.302  1.00 97.26           C  
ATOM    911  HG2 GLN A  59      -6.203  24.616   2.116  1.00 97.26           H  
ATOM    912  HG3 GLN A  59      -6.170  24.856   0.370  1.00 97.26           H  
ATOM    913  CD  GLN A  59      -6.164  26.665   1.516  1.00 97.26           C  
ATOM    914  NE2 GLN A  59      -4.886  26.948   1.388  1.00 97.26           N  
ATOM    915 HE21 GLN A  59      -4.232  26.229   1.111  1.00 97.26           H  
ATOM    916 HE22 GLN A  59      -4.632  27.919   1.499  1.00 97.26           H  
ATOM    917  OE1 GLN A  59      -6.931  27.567   1.811  1.00 97.26           O  
ATOM    918  N   GLN A  60     -10.963  23.536   0.505  1.00 97.26           N  
ATOM    919  H   GLN A  60     -10.660  23.730  -0.438  1.00 97.26           H  
ATOM    920  CA  GLN A  60     -12.394  23.330   0.772  1.00 97.26           C  
ATOM    921  HA  GLN A  60     -12.663  23.898   1.663  1.00 97.26           H  
ATOM    922  C   GLN A  60     -12.726  21.862   1.089  1.00 97.26           C  
ATOM    923  CB  GLN A  60     -13.255  23.847  -0.392  1.00 97.26           C  
ATOM    924  HB2 GLN A  60     -12.894  23.434  -1.334  1.00 97.26           H  
ATOM    925  HB3 GLN A  60     -14.279  23.508  -0.237  1.00 97.26           H  
ATOM    926  O   GLN A  60     -13.595  21.603   1.925  1.00 97.26           O  
ATOM    927  CG  GLN A  60     -13.258  25.382  -0.462  1.00 97.26           C  
ATOM    928  HG2 GLN A  60     -12.251  25.734  -0.686  1.00 97.26           H  
ATOM    929  HG3 GLN A  60     -13.548  25.789   0.507  1.00 97.26           H  
ATOM    930  CD  GLN A  60     -14.225  25.930  -1.507  1.00 97.26           C  
ATOM    931  NE2 GLN A  60     -13.898  27.032  -2.145  1.00 97.26           N  
ATOM    932 HE21 GLN A  60     -14.532  27.320  -2.876  1.00 97.26           H  
ATOM    933 HE22 GLN A  60     -12.978  27.430  -2.028  1.00 97.26           H  
ATOM    934  OE1 GLN A  60     -15.300  25.409  -1.753  1.00 97.26           O  
ATOM    935  N   GLN A  61     -12.022  20.898   0.482  1.00 96.95           N  
ATOM    936  H   GLN A  61     -11.319  21.159  -0.194  1.00 96.95           H  
ATOM    937  CA  GLN A  61     -12.232  19.476   0.778  1.00 96.95           C  
ATOM    938  HA  GLN A  61     -13.302  19.274   0.737  1.00 96.95           H  
ATOM    939  C   GLN A  61     -11.782  19.098   2.199  1.00 96.95           C  
ATOM    940  CB  GLN A  61     -11.549  18.591  -0.276  1.00 96.95           C  
ATOM    941  HB2 GLN A  61     -10.495  18.857  -0.362  1.00 96.95           H  
ATOM    942  HB3 GLN A  61     -11.618  17.555   0.056  1.00 96.95           H  
ATOM    943  O   GLN A  61     -12.491  18.350   2.877  1.00 96.95           O  
ATOM    944  CG  GLN A  61     -12.233  18.709  -1.649  1.00 96.95           C  
ATOM    945  HG2 GLN A  61     -13.304  18.548  -1.532  1.00 96.95           H  
ATOM    946  HG3 GLN A  61     -12.084  19.715  -2.042  1.00 96.95           H  
ATOM    947  CD  GLN A  61     -11.719  17.705  -2.678  1.00 96.95           C  
ATOM    948  NE2 GLN A  61     -12.143  17.816  -3.918  1.00 96.95           N  
ATOM    949 HE21 GLN A  61     -12.730  18.591  -4.194  1.00 96.95           H  
ATOM    950 HE22 GLN A  61     -11.766  17.154  -4.581  1.00 96.95           H  
ATOM    951  OE1 GLN A  61     -10.954  16.794  -2.405  1.00 96.95           O  
ATOM    952  N   GLU A  62     -10.667  19.646   2.696  1.00 97.17           N  
ATOM    953  H   GLU A  62     -10.093  20.223   2.098  1.00 97.17           H  
ATOM    954  CA  GLU A  62     -10.215  19.390   4.074  1.00 97.17           C  
ATOM    955  HA  GLU A  62     -10.143  18.313   4.226  1.00 97.17           H  
ATOM    956  C   GLU A  62     -11.213  19.912   5.123  1.00 97.17           C  
ATOM    957  CB  GLU A  62      -8.822  19.992   4.321  1.00 97.17           C  
ATOM    958  HB2 GLU A  62      -8.829  21.049   4.054  1.00 97.17           H  
ATOM    959  HB3 GLU A  62      -8.601  19.905   5.384  1.00 97.17           H  
ATOM    960  O   GLU A  62     -11.513  19.209   6.092  1.00 97.17           O  
ATOM    961  CG  GLU A  62      -7.721  19.259   3.539  1.00 97.17           C  
ATOM    962  HG2 GLU A  62      -7.854  18.186   3.677  1.00 97.17           H  
ATOM    963  HG3 GLU A  62      -7.827  19.476   2.476  1.00 97.17           H  
ATOM    964  CD  GLU A  62      -6.317  19.666   4.013  1.00 97.17           C  
ATOM    965  OE1 GLU A  62      -5.489  18.749   4.218  1.00 97.17           O  
ATOM    966  OE2 GLU A  62      -6.088  20.885   4.187  1.00 97.17           O  
ATOM    967  N   GLN A  63     -11.805  21.095   4.909  1.00 97.10           N  
ATOM    968  H   GLN A  63     -11.526  21.637   4.104  1.00 97.10           H  
ATOM    969  CA  GLN A  63     -12.823  21.633   5.824  1.00 97.10           C  
ATOM    970  HA  GLN A  63     -12.406  21.641   6.831  1.00 97.10           H  
ATOM    971  C   GLN A  63     -14.088  20.760   5.887  1.00 97.10           C  
ATOM    972  CB  GLN A  63     -13.192  23.077   5.447  1.00 97.10           C  
ATOM    973  HB2 GLN A  63     -14.054  23.371   6.046  1.00 97.10           H  
ATOM    974  HB3 GLN A  63     -13.468  23.128   4.394  1.00 97.10           H  
ATOM    975  O   GLN A  63     -14.666  20.603   6.966  1.00 97.10           O  
ATOM    976  CG  GLN A  63     -12.046  24.060   5.733  1.00 97.10           C  
ATOM    977  HG2 GLN A  63     -11.696  23.920   6.756  1.00 97.10           H  
ATOM    978  HG3 GLN A  63     -11.214  23.848   5.061  1.00 97.10           H  
ATOM    979  CD  GLN A  63     -12.449  25.524   5.573  1.00 97.10           C  
ATOM    980  NE2 GLN A  63     -11.494  26.427   5.518  1.00 97.10           N  
ATOM    981 HE21 GLN A  63     -11.791  27.381   5.373  1.00 97.10           H  
ATOM    982 HE22 GLN A  63     -10.526  26.140   5.498  1.00 97.10           H  
ATOM    983  OE1 GLN A  63     -13.609  25.901   5.520  1.00 97.10           O  
ATOM    984  N   GLN A  64     -14.506  20.147   4.774  1.00 96.86           N  
ATOM    985  H   GLN A  64     -13.999  20.297   3.913  1.00 96.86           H  
ATOM    986  CA  GLN A  64     -15.650  19.226   4.782  1.00 96.86           C  
ATOM    987  HA  GLN A  64     -16.475  19.707   5.308  1.00 96.86           H  
ATOM    988  C   GLN A  64     -15.352  17.928   5.549  1.00 96.86           C  
ATOM    989  CB  GLN A  64     -16.121  18.915   3.354  1.00 96.86           C  
ATOM    990  HB2 GLN A  64     -16.857  18.114   3.411  1.00 96.86           H  
ATOM    991  HB3 GLN A  64     -15.282  18.570   2.750  1.00 96.86           H  
ATOM    992  O   GLN A  64     -16.219  17.445   6.279  1.00 96.86           O  
ATOM    993  CG  GLN A  64     -16.778  20.132   2.681  1.00 96.86           C  
ATOM    994  HG2 GLN A  64     -17.546  20.538   3.339  1.00 96.86           H  
ATOM    995  HG3 GLN A  64     -16.028  20.906   2.519  1.00 96.86           H  
ATOM    996  CD  GLN A  64     -17.438  19.793   1.346  1.00 96.86           C  
ATOM    997  NE2 GLN A  64     -17.756  20.779   0.536  1.00 96.86           N  
ATOM    998 HE21 GLN A  64     -18.157  20.506  -0.350  1.00 96.86           H  
ATOM    999 HE22 GLN A  64     -17.485  21.729   0.748  1.00 96.86           H  
ATOM   1000  OE1 GLN A  64     -17.708  18.654   1.008  1.00 96.86           O  
ATOM   1001  N   GLN A  65     -14.134  17.382   5.450  1.00 96.27           N  
ATOM   1002  H   GLN A  65     -13.450  17.816   4.846  1.00 96.27           H  
ATOM   1003  CA  GLN A  65     -13.760  16.173   6.199  1.00 96.27           C  
ATOM   1004  HA  GLN A  65     -14.520  15.411   6.024  1.00 96.27           H  
ATOM   1005  C   GLN A  65     -13.736  16.415   7.717  1.00 96.27           C  
ATOM   1006  CB  GLN A  65     -12.415  15.618   5.703  1.00 96.27           C  
ATOM   1007  HB2 GLN A  65     -11.655  16.398   5.736  1.00 96.27           H  
ATOM   1008  HB3 GLN A  65     -12.113  14.813   6.373  1.00 96.27           H  
ATOM   1009  O   GLN A  65     -14.250  15.590   8.475  1.00 96.27           O  
ATOM   1010  CG  GLN A  65     -12.521  15.056   4.276  1.00 96.27           C  
ATOM   1011  HG2 GLN A  65     -12.755  15.867   3.585  1.00 96.27           H  
ATOM   1012  HG3 GLN A  65     -13.333  14.331   4.230  1.00 96.27           H  
ATOM   1013  CD  GLN A  65     -11.245  14.359   3.811  1.00 96.27           C  
ATOM   1014  NE2 GLN A  65     -10.932  14.408   2.535  1.00 96.27           N  
ATOM   1015 HE21 GLN A  65     -10.052  13.981   2.283  1.00 96.27           H  
ATOM   1016 HE22 GLN A  65     -11.475  14.966   1.893  1.00 96.27           H  
ATOM   1017  OE1 GLN A  65     -10.520  13.735   4.566  1.00 96.27           O  
ATOM   1018  N   GLN A  66     -13.235  17.572   8.168  1.00 96.41           N  
ATOM   1019  H   GLN A  66     -12.808  18.205   7.507  1.00 96.41           H  
ATOM   1020  CA  GLN A  66     -13.240  17.929   9.595  1.00 96.41           C  
ATOM   1021  HA  GLN A  66     -12.749  17.133  10.155  1.00 96.41           H  
ATOM   1022  C   GLN A  66     -14.665  18.052  10.166  1.00 96.41           C  
ATOM   1023  CB  GLN A  66     -12.452  19.229   9.819  1.00 96.41           C  
ATOM   1024  HB2 GLN A  66     -12.596  19.543  10.853  1.00 96.41           H  
ATOM   1025  HB3 GLN A  66     -12.838  20.010   9.164  1.00 96.41           H  
ATOM   1026  O   GLN A  66     -14.919  17.604  11.285  1.00 96.41           O  
ATOM   1027  CG  GLN A  66     -10.945  19.045   9.572  1.00 96.41           C  
ATOM   1028  HG2 GLN A  66     -10.565  18.257  10.223  1.00 96.41           H  
ATOM   1029  HG3 GLN A  66     -10.779  18.736   8.540  1.00 96.41           H  
ATOM   1030  CD  GLN A  66     -10.135  20.312   9.838  1.00 96.41           C  
ATOM   1031  NE2 GLN A  66      -8.935  20.409   9.308  1.00 96.41           N  
ATOM   1032 HE21 GLN A  66      -8.435  21.269   9.481  1.00 96.41           H  
ATOM   1033 HE22 GLN A  66      -8.580  19.691   8.693  1.00 96.41           H  
ATOM   1034  OE1 GLN A  66     -10.548  21.231  10.526  1.00 96.41           O  
ATOM   1035  N   GLN A  67     -15.624  18.587   9.397  1.00 95.91           N  
ATOM   1036  H   GLN A  67     -15.373  18.955   8.490  1.00 95.91           H  
ATOM   1037  CA  GLN A  67     -17.028  18.649   9.831  1.00 95.91           C  
ATOM   1038  HA  GLN A  67     -17.062  19.082  10.830  1.00 95.91           H  
ATOM   1039  C   GLN A  67     -17.685  17.262   9.940  1.00 95.91           C  
ATOM   1040  CB  GLN A  67     -17.848  19.546   8.892  1.00 95.91           C  
ATOM   1041  HB2 GLN A  67     -17.698  19.236   7.858  1.00 95.91           H  
ATOM   1042  HB3 GLN A  67     -18.903  19.424   9.138  1.00 95.91           H  
ATOM   1043  O   GLN A  67     -18.533  17.063  10.810  1.00 95.91           O  
ATOM   1044  CG  GLN A  67     -17.486  21.031   9.045  1.00 95.91           C  
ATOM   1045  HG2 GLN A  67     -16.444  21.181   8.760  1.00 95.91           H  
ATOM   1046  HG3 GLN A  67     -17.594  21.324  10.089  1.00 95.91           H  
ATOM   1047  CD  GLN A  67     -18.367  21.948   8.202  1.00 95.91           C  
ATOM   1048  NE2 GLN A  67     -17.911  23.144   7.899  1.00 95.91           N  
ATOM   1049 HE21 GLN A  67     -18.507  23.710   7.312  1.00 95.91           H  
ATOM   1050 HE22 GLN A  67     -16.972  23.412   8.155  1.00 95.91           H  
ATOM   1051  OE1 GLN A  67     -19.480  21.634   7.813  1.00 95.91           O  
ATOM   1052  N   GLN A  68     -17.297  16.294   9.102  1.00 95.04           N  
ATOM   1053  H   GLN A  68     -16.606  16.505   8.396  1.00 95.04           H  
ATOM   1054  CA  GLN A  68     -17.818  14.924   9.198  1.00 95.04           C  
ATOM   1055  HA  GLN A  68     -18.899  14.973   9.328  1.00 95.04           H  
ATOM   1056  C   GLN A  68     -17.274  14.176  10.424  1.00 95.04           C  
ATOM   1057  CB  GLN A  68     -17.536  14.139   7.908  1.00 95.04           C  
ATOM   1058  HB2 GLN A  68     -17.799  13.096   8.081  1.00 95.04           H  
ATOM   1059  HB3 GLN A  68     -16.476  14.193   7.663  1.00 95.04           H  
ATOM   1060  O   GLN A  68     -18.036  13.461  11.073  1.00 95.04           O  
ATOM   1061  CG  GLN A  68     -18.369  14.662   6.726  1.00 95.04           C  
ATOM   1062  HG2 GLN A  68     -18.085  15.693   6.511  1.00 95.04           H  
ATOM   1063  HG3 GLN A  68     -19.425  14.653   6.994  1.00 95.04           H  
ATOM   1064  CD  GLN A  68     -18.197  13.828   5.460  1.00 95.04           C  
ATOM   1065  NE2 GLN A  68     -18.434  14.396   4.298  1.00 95.04           N  
ATOM   1066 HE21 GLN A  68     -18.299  13.815   3.483  1.00 95.04           H  
ATOM   1067 HE22 GLN A  68     -18.663  15.378   4.239  1.00 95.04           H  
ATOM   1068  OE1 GLN A  68     -17.874  12.652   5.480  1.00 95.04           O  
ATOM   1069  N   GLN A  69     -16.001  14.373  10.788  1.00 93.72           N  
ATOM   1070  H   GLN A  69     -15.411  14.955  10.210  1.00 93.72           H  
ATOM   1071  CA  GLN A  69     -15.431  13.776  12.005  1.00 93.72           C  
ATOM   1072  HA  GLN A  69     -15.608  12.700  11.982  1.00 93.72           H  
ATOM   1073  C   GLN A  69     -16.130  14.290  13.272  1.00 93.72           C  
ATOM   1074  CB  GLN A  69     -13.911  14.004  12.054  1.00 93.72           C  
ATOM   1075  HB2 GLN A  69     -13.549  13.765  13.054  1.00 93.72           H  
ATOM   1076  HB3 GLN A  69     -13.686  15.049  11.841  1.00 93.72           H  
ATOM   1077  O   GLN A  69     -16.586  13.483  14.078  1.00 93.72           O  
ATOM   1078  CG  GLN A  69     -13.196  13.088  11.046  1.00 93.72           C  
ATOM   1079  HG2 GLN A  69     -13.564  13.291  10.040  1.00 93.72           H  
ATOM   1080  HG3 GLN A  69     -13.426  12.052  11.290  1.00 93.72           H  
ATOM   1081  CD  GLN A  69     -11.679  13.252  11.032  1.00 93.72           C  
ATOM   1082  NE2 GLN A  69     -10.963  12.337  10.413  1.00 93.72           N  
ATOM   1083 HE21 GLN A  69     -11.409  11.547   9.970  1.00 93.72           H  
ATOM   1084 HE22 GLN A  69      -9.967  12.500  10.405  1.00 93.72           H  
ATOM   1085  OE1 GLN A  69     -11.097  14.197  11.533  1.00 93.72           O  
ATOM   1086  N   GLN A  70     -16.357  15.604  13.390  1.00 93.53           N  
ATOM   1087  H   GLN A  70     -15.965  16.225  12.697  1.00 93.53           H  
ATOM   1088  CA  GLN A  70     -17.064  16.183  14.546  1.00 93.53           C  
ATOM   1089  HA  GLN A  70     -16.518  15.916  15.451  1.00 93.53           H  
ATOM   1090  C   GLN A  70     -18.497  15.639  14.721  1.00 93.53           C  
ATOM   1091  CB  GLN A  70     -17.092  17.715  14.419  1.00 93.53           C  
ATOM   1092  HB2 GLN A  70     -17.746  18.119  15.191  1.00 93.53           H  
ATOM   1093  HB3 GLN A  70     -17.495  17.991  13.445  1.00 93.53           H  
ATOM   1094  O   GLN A  70     -18.967  15.492  15.850  1.00 93.53           O  
ATOM   1095  CG  GLN A  70     -15.696  18.334  14.594  1.00 93.53           C  
ATOM   1096  HG2 GLN A  70     -15.323  18.104  15.592  1.00 93.53           H  
ATOM   1097  HG3 GLN A  70     -15.008  17.894  13.872  1.00 93.53           H  
ATOM   1098  CD  GLN A  70     -15.682  19.849  14.411  1.00 93.53           C  
ATOM   1099  NE2 GLN A  70     -14.534  20.429  14.135  1.00 93.53           N  
ATOM   1100 HE21 GLN A  70     -13.701  19.872  14.011  1.00 93.53           H  
ATOM   1101 HE22 GLN A  70     -14.556  21.430  14.004  1.00 93.53           H  
ATOM   1102  OE1 GLN A  70     -16.677  20.549  14.515  1.00 93.53           O  
ATOM   1103  N   GLN A  71     -19.192  15.303  13.626  1.00 92.58           N  
ATOM   1104  H   GLN A  71     -18.763  15.444  12.723  1.00 92.58           H  
ATOM   1105  CA  GLN A  71     -20.516  14.668  13.690  1.00 92.58           C  
ATOM   1106  HA  GLN A  71     -21.119  15.187  14.435  1.00 92.58           H  
ATOM   1107  C   GLN A  71     -20.445  13.199  14.138  1.00 92.58           C  
ATOM   1108  CB  GLN A  71     -21.224  14.787  12.331  1.00 92.58           C  
ATOM   1109  HB2 GLN A  71     -22.118  14.163  12.344  1.00 92.58           H  
ATOM   1110  HB3 GLN A  71     -20.565  14.427  11.541  1.00 92.58           H  
ATOM   1111  O   GLN A  71     -21.329  12.741  14.866  1.00 92.58           O  
ATOM   1112  CG  GLN A  71     -21.645  16.233  12.033  1.00 92.58           C  
ATOM   1113  HG2 GLN A  71     -22.359  16.565  12.786  1.00 92.58           H  
ATOM   1114  HG3 GLN A  71     -20.773  16.885  12.091  1.00 92.58           H  
ATOM   1115  CD  GLN A  71     -22.290  16.385  10.659  1.00 92.58           C  
ATOM   1116  NE2 GLN A  71     -21.996  17.449   9.945  1.00 92.58           N  
ATOM   1117 HE21 GLN A  71     -22.421  17.505   9.031  1.00 92.58           H  
ATOM   1118 HE22 GLN A  71     -21.278  18.084  10.262  1.00 92.58           H  
ATOM   1119  OE1 GLN A  71     -23.077  15.573  10.202  1.00 92.58           O  
ATOM   1120  N   GLN A  72     -19.397  12.467  13.744  1.00 89.56           N  
ATOM   1121  H   GLN A  72     -18.680  12.905  13.185  1.00 89.56           H  
ATOM   1122  CA  GLN A  72     -19.174  11.092  14.197  1.00 89.56           C  
ATOM   1123  HA  GLN A  72     -20.105  10.535  14.090  1.00 89.56           H  
ATOM   1124  C   GLN A  72     -18.819  11.057  15.688  1.00 89.56           C  
ATOM   1125  CB  GLN A  72     -18.110  10.399  13.328  1.00 89.56           C  
ATOM   1126  HB2 GLN A  72     -17.856   9.440  13.779  1.00 89.56           H  
ATOM   1127  HB3 GLN A  72     -17.208  11.010  13.285  1.00 89.56           H  
ATOM   1128  O   GLN A  72     -19.485  10.342  16.438  1.00 89.56           O  
ATOM   1129  CG  GLN A  72     -18.635  10.149  11.904  1.00 89.56           C  
ATOM   1130  HG2 GLN A  72     -18.961  11.093  11.467  1.00 89.56           H  
ATOM   1131  HG3 GLN A  72     -19.502   9.490  11.952  1.00 89.56           H  
ATOM   1132  CD  GLN A  72     -17.608   9.516  10.970  1.00 89.56           C  
ATOM   1133  NE2 GLN A  72     -17.746   9.707   9.675  1.00 89.56           N  
ATOM   1134 HE21 GLN A  72     -17.023   9.308   9.093  1.00 89.56           H  
ATOM   1135 HE22 GLN A  72     -18.455  10.335   9.324  1.00 89.56           H  
ATOM   1136  OE1 GLN A  72     -16.686   8.818  11.351  1.00 89.56           O  
ATOM   1137  N   ASP A  73     -17.873  11.884  16.141  1.00 89.04           N  
ATOM   1138  H   ASP A  73     -17.344  12.426  15.474  1.00 89.04           H  
ATOM   1139  CA  ASP A  73     -17.450  11.936  17.547  1.00 89.04           C  
ATOM   1140  HA  ASP A  73     -17.060  10.961  17.837  1.00 89.04           H  
ATOM   1141  C   ASP A  73     -18.626  12.254  18.484  1.00 89.04           C  
ATOM   1142  CB  ASP A  73     -16.327  12.974  17.717  1.00 89.04           C  
ATOM   1143  HB2 ASP A  73     -16.649  13.924  17.290  1.00 89.04           H  
ATOM   1144  HB3 ASP A  73     -16.156  13.131  18.783  1.00 89.04           H  
ATOM   1145  O   ASP A  73     -18.871  11.519  19.448  1.00 89.04           O  
ATOM   1146  CG  ASP A  73     -14.995  12.549  17.085  1.00 89.04           C  
ATOM   1147  OD1 ASP A  73     -14.738  11.325  17.017  1.00 89.04           O  
ATOM   1148  OD2 ASP A  73     -14.231  13.465  16.707  1.00 89.04           O  
ATOM   1149  N   ALA A  74     -19.429  13.274  18.148  1.00 89.67           N  
ATOM   1150  H   ALA A  74     -19.188  13.822  17.334  1.00 89.67           H  
ATOM   1151  CA  ALA A  74     -20.622  13.647  18.911  1.00 89.67           C  
ATOM   1152  HA  ALA A  74     -20.310  13.979  19.901  1.00 89.67           H  
ATOM   1153  C   ALA A  74     -21.589  12.461  19.106  1.00 89.67           C  
ATOM   1154  CB  ALA A  74     -21.307  14.818  18.193  1.00 89.67           C  
ATOM   1155  HB1 ALA A  74     -20.633  15.674  18.162  1.00 89.67           H  
ATOM   1156  HB2 ALA A  74     -21.568  14.535  17.174  1.00 89.67           H  
ATOM   1157  HB3 ALA A  74     -22.211  15.101  18.732  1.00 89.67           H  
ATOM   1158  O   ALA A  74     -22.101  12.252  20.210  1.00 89.67           O  
ATOM   1159  N   SER A  75     -21.789  11.646  18.062  1.00 81.20           N  
ATOM   1160  H   SER A  75     -21.299  11.856  17.204  1.00 81.20           H  
ATOM   1161  CA  SER A  75     -22.734  10.519  18.069  1.00 81.20           C  
ATOM   1162  HA  SER A  75     -23.687  10.899  18.437  1.00 81.20           H  
ATOM   1163  C   SER A  75     -22.354   9.347  18.987  1.00 81.20           C  
ATOM   1164  CB  SER A  75     -22.967  10.018  16.638  1.00 81.20           C  
ATOM   1165  HB2 SER A  75     -23.127  10.870  15.976  1.00 81.20           H  
ATOM   1166  HB3 SER A  75     -23.868   9.406  16.630  1.00 81.20           H  
ATOM   1167  O   SER A  75     -23.209   8.520  19.296  1.00 81.20           O  
ATOM   1168  OG  SER A  75     -21.892   9.235  16.148  1.00 81.20           O  
ATOM   1169  HG  SER A  75     -21.060   9.696  16.274  1.00 81.20           H  
ATOM   1170  N   THR A  76     -21.101   9.266  19.450  1.00 77.53           N  
ATOM   1171  H   THR A  76     -20.447   9.985  19.176  1.00 77.53           H  
ATOM   1172  CA  THR A  76     -20.607   8.126  20.254  1.00 77.53           C  
ATOM   1173  HA  THR A  76     -21.234   7.260  20.043  1.00 77.53           H  
ATOM   1174  C   THR A  76     -20.698   8.329  21.770  1.00 77.53           C  
ATOM   1175  CB  THR A  76     -19.178   7.728  19.855  1.00 77.53           C  
ATOM   1176  HB  THR A  76     -18.890   6.854  20.440  1.00 77.53           H  
ATOM   1177  O   THR A  76     -20.416   7.408  22.534  1.00 77.53           O  
ATOM   1178  CG2 THR A  76     -19.071   7.337  18.381  1.00 77.53           C  
ATOM   1179 HG21 THR A  76     -19.741   6.503  18.172  1.00 77.53           H  
ATOM   1180 HG22 THR A  76     -19.340   8.178  17.742  1.00 77.53           H  
ATOM   1181 HG23 THR A  76     -18.046   7.043  18.155  1.00 77.53           H  
ATOM   1182  OG1 THR A  76     -18.254   8.757  20.129  1.00 77.53           O  
ATOM   1183  HG1 THR A  76     -18.512   9.575  19.697  1.00 77.53           H  
ATOM   1184  N   SER A  77     -21.108   9.518  22.222  1.00 72.29           N  
ATOM   1185  H   SER A  77     -21.361  10.215  21.535  1.00 72.29           H  
ATOM   1186  CA  SER A  77     -20.956   9.952  23.619  1.00 72.29           C  
ATOM   1187  HA  SER A  77     -20.082   9.444  24.028  1.00 72.29           H  
ATOM   1188  C   SER A  77     -22.113   9.602  24.578  1.00 72.29           C  
ATOM   1189  CB  SER A  77     -20.628  11.451  23.647  1.00 72.29           C  
ATOM   1190  HB2 SER A  77     -20.470  11.757  24.681  1.00 72.29           H  
ATOM   1191  HB3 SER A  77     -19.706  11.626  23.093  1.00 72.29           H  
ATOM   1192  O   SER A  77     -21.916   9.652  25.790  1.00 72.29           O  
ATOM   1193  OG  SER A  77     -21.663  12.244  23.087  1.00 72.29           O  
ATOM   1194  HG  SER A  77     -21.680  12.175  22.130  1.00 72.29           H  
ATOM   1195  N   ASP A  78     -23.290   9.203  24.077  1.00 72.99           N  
ATOM   1196  H   ASP A  78     -23.378   9.176  23.072  1.00 72.99           H  
ATOM   1197  CA  ASP A  78     -24.543   9.128  24.863  1.00 72.99           C  
ATOM   1198  HA  ASP A  78     -24.343   9.558  25.844  1.00 72.99           H  
ATOM   1199  C   ASP A  78     -25.045   7.689  25.138  1.00 72.99           C  
ATOM   1200  CB  ASP A  78     -25.603  10.039  24.209  1.00 72.99           C  
ATOM   1201  HB2 ASP A  78     -25.949   9.577  23.284  1.00 72.99           H  
ATOM   1202  HB3 ASP A  78     -25.137  10.990  23.954  1.00 72.99           H  
ATOM   1203  O   ASP A  78     -26.220   7.365  24.974  1.00 72.99           O  
ATOM   1204  CG  ASP A  78     -26.804  10.340  25.123  1.00 72.99           C  
ATOM   1205  OD1 ASP A  78     -26.614  10.348  26.364  1.00 72.99           O  
ATOM   1206  OD2 ASP A  78     -27.893  10.623  24.572  1.00 72.99           O  
ATOM   1207  N   SER A  79     -24.152   6.761  25.512  1.00 63.79           N  
ATOM   1208  H   SER A  79     -23.188   7.046  25.610  1.00 63.79           H  
ATOM   1209  CA  SER A  79     -24.546   5.366  25.808  1.00 63.79           C  
ATOM   1210  HA  SER A  79     -25.562   5.389  26.202  1.00 63.79           H  
ATOM   1211  C   SER A  79     -23.713   4.693  26.912  1.00 63.79           C  
ATOM   1212  CB  SER A  79     -24.622   4.535  24.514  1.00 63.79           C  
ATOM   1213  HB2 SER A  79     -24.921   3.516  24.760  1.00 63.79           H  
ATOM   1214  HB3 SER A  79     -25.389   4.965  23.870  1.00 63.79           H  
ATOM   1215  O   SER A  79     -22.964   3.749  26.670  1.00 63.79           O  
ATOM   1216  OG  SER A  79     -23.404   4.499  23.796  1.00 63.79           O  
ATOM   1217  HG  SER A  79     -23.133   5.401  23.610  1.00 63.79           H  
ATOM   1218  N   GLY A  80     -23.842   5.162  28.164  1.00 54.26           N  
ATOM   1219  H   GLY A  80     -24.414   5.981  28.314  1.00 54.26           H  
ATOM   1220  CA  GLY A  80     -22.975   4.659  29.242  1.00 54.26           C  
ATOM   1221  HA2 GLY A  80     -22.934   3.573  29.165  1.00 54.26           H  
ATOM   1222  HA3 GLY A  80     -21.966   5.029  29.060  1.00 54.26           H  
ATOM   1223  C   GLY A  80     -23.320   4.972  30.704  1.00 54.26           C  
ATOM   1224  O   GLY A  80     -22.389   5.118  31.493  1.00 54.26           O  
ATOM   1225  N   SER A  81     -24.592   5.063  31.124  1.00 59.51           N  
ATOM   1226  H   SER A  81     -25.353   4.915  30.477  1.00 59.51           H  
ATOM   1227  CA  SER A  81     -24.900   5.118  32.571  1.00 59.51           C  
ATOM   1228  HA  SER A  81     -24.129   4.540  33.080  1.00 59.51           H  
ATOM   1229  C   SER A  81     -26.235   4.471  32.976  1.00 59.51           C  
ATOM   1230  CB  SER A  81     -24.778   6.552  33.110  1.00 59.51           C  
ATOM   1231  HB2 SER A  81     -23.874   7.018  32.716  1.00 59.51           H  
ATOM   1232  HB3 SER A  81     -24.689   6.510  34.196  1.00 59.51           H  
ATOM   1233  O   SER A  81     -27.223   4.555  32.253  1.00 59.51           O  
ATOM   1234  OG  SER A  81     -25.896   7.351  32.792  1.00 59.51           O  
ATOM   1235  HG  SER A  81     -25.990   7.396  31.838  1.00 59.51           H  
ATOM   1236  N   GLY A  82     -26.247   3.843  34.162  1.00 58.17           N  
ATOM   1237  H   GLY A  82     -25.377   3.820  34.674  1.00 58.17           H  
ATOM   1238  CA  GLY A  82     -27.401   3.149  34.758  1.00 58.17           C  
ATOM   1239  HA2 GLY A  82     -27.301   3.205  35.842  1.00 58.17           H  
ATOM   1240  HA3 GLY A  82     -28.319   3.668  34.481  1.00 58.17           H  
ATOM   1241  C   GLY A  82     -27.554   1.676  34.328  1.00 58.17           C  
ATOM   1242  O   GLY A  82     -27.311   1.336  33.179  1.00 58.17           O  
ATOM   1243  N   THR A  83     -27.928   0.734  35.201  1.00 58.25           N  
ATOM   1244  H   THR A  83     -28.072  -0.175  34.785  1.00 58.25           H  
ATOM   1245  CA  THR A  83     -28.126   0.798  36.667  1.00 58.25           C  
ATOM   1246  HA  THR A  83     -27.362   1.442  37.102  1.00 58.25           H  
ATOM   1247  C   THR A  83     -27.941  -0.599  37.278  1.00 58.25           C  
ATOM   1248  CB  THR A  83     -29.530   1.304  37.090  1.00 58.25           C  
ATOM   1249  HB  THR A  83     -29.996   0.572  37.749  1.00 58.25           H  
ATOM   1250  O   THR A  83     -28.183  -1.609  36.622  1.00 58.25           O  
ATOM   1251  CG2 THR A  83     -29.452   2.630  37.844  1.00 58.25           C  
ATOM   1252 HG21 THR A  83     -28.772   2.536  38.690  1.00 58.25           H  
ATOM   1253 HG22 THR A  83     -29.106   3.424  37.182  1.00 58.25           H  
ATOM   1254 HG23 THR A  83     -30.441   2.890  38.223  1.00 58.25           H  
ATOM   1255  OG1 THR A  83     -30.393   1.518  36.001  1.00 58.25           O  
ATOM   1256  HG1 THR A  83     -31.256   1.770  36.337  1.00 58.25           H  
ATOM   1257  N   ALA A  84     -27.547  -0.672  38.553  1.00 54.06           N  
ATOM   1258  H   ALA A  84     -27.412   0.184  39.072  1.00 54.06           H  
ATOM   1259  CA  ALA A  84     -27.491  -1.922  39.317  1.00 54.06           C  
ATOM   1260  HA  ALA A  84     -27.466  -2.767  38.629  1.00 54.06           H  
ATOM   1261  C   ALA A  84     -28.730  -2.083  40.220  1.00 54.06           C  
ATOM   1262  CB  ALA A  84     -26.188  -1.941  40.129  1.00 54.06           C  
ATOM   1263  HB1 ALA A  84     -26.179  -1.114  40.838  1.00 54.06           H  
ATOM   1264  HB2 ALA A  84     -25.334  -1.849  39.458  1.00 54.06           H  
ATOM   1265  HB3 ALA A  84     -26.107  -2.880  40.677  1.00 54.06           H  
ATOM   1266  O   ALA A  84     -29.228  -1.093  40.753  1.00 54.06           O  
ATOM   1267  N   GLY A  85     -29.189  -3.322  40.442  1.00 56.89           N  
ATOM   1268  H   GLY A  85     -28.790  -4.083  39.911  1.00 56.89           H  
ATOM   1269  CA  GLY A  85     -30.247  -3.632  41.418  1.00 56.89           C  
ATOM   1270  HA2 GLY A  85     -29.805  -3.733  42.409  1.00 56.89           H  
ATOM   1271  HA3 GLY A  85     -30.942  -2.794  41.467  1.00 56.89           H  
ATOM   1272  C   GLY A  85     -31.085  -4.876  41.073  1.00 56.89           C  
ATOM   1273  O   GLY A  85     -31.835  -4.833  40.101  1.00 56.89           O  
ATOM   1274  N   PRO A  86     -30.990  -5.982  41.838  1.00 53.40           N  
ATOM   1275  CA  PRO A  86     -31.822  -7.175  41.656  1.00 53.40           C  
ATOM   1276  HA  PRO A  86     -32.187  -7.239  40.631  1.00 53.40           H  
ATOM   1277  C   PRO A  86     -33.036  -7.224  42.613  1.00 53.40           C  
ATOM   1278  CB  PRO A  86     -30.842  -8.325  41.914  1.00 53.40           C  
ATOM   1279  HB2 PRO A  86     -31.337  -9.258  42.182  1.00 53.40           H  
ATOM   1280  HB3 PRO A  86     -30.213  -8.471  41.036  1.00 53.40           H  
ATOM   1281  O   PRO A  86     -33.161  -6.413  43.529  1.00 53.40           O  
ATOM   1282  CG  PRO A  86     -29.994  -7.780  43.065  1.00 53.40           C  
ATOM   1283  HG2 PRO A  86     -29.008  -8.244  43.092  1.00 53.40           H  
ATOM   1284  HG3 PRO A  86     -30.514  -7.934  44.010  1.00 53.40           H  
ATOM   1285  CD  PRO A  86     -29.905  -6.280  42.768  1.00 53.40           C  
ATOM   1286  HD2 PRO A  86     -30.015  -5.707  43.688  1.00 53.40           H  
ATOM   1287  HD3 PRO A  86     -28.947  -6.059  42.298  1.00 53.40           H  
ATOM   1288  N   SER A  87     -33.842  -8.289  42.471  1.00 53.68           N  
ATOM   1289  H   SER A  87     -33.655  -8.860  41.659  1.00 53.68           H  
ATOM   1290  CA  SER A  87     -35.009  -8.695  43.290  1.00 53.68           C  
ATOM   1291  HA  SER A  87     -35.164  -9.743  43.032  1.00 53.68           H  
ATOM   1292  C   SER A  87     -36.354  -8.014  42.980  1.00 53.68           C  
ATOM   1293  CB  SER A  87     -34.697  -8.711  44.796  1.00 53.68           C  
ATOM   1294  HB2 SER A  87     -35.404  -9.370  45.301  1.00 53.68           H  
ATOM   1295  HB3 SER A  87     -33.690  -9.097  44.958  1.00 53.68           H  
ATOM   1296  O   SER A  87     -36.407  -6.887  42.503  1.00 53.68           O  
ATOM   1297  OG  SER A  87     -34.807  -7.425  45.360  1.00 53.68           O  
ATOM   1298  HG  SER A  87     -34.280  -6.831  44.821  1.00 53.68           H  
ATOM   1299  N   GLY A  88     -37.452  -8.744  43.236  1.00 51.60           N  
ATOM   1300  H   GLY A  88     -37.321  -9.665  43.630  1.00 51.60           H  
ATOM   1301  CA  GLY A  88     -38.833  -8.299  42.995  1.00 51.60           C  
ATOM   1302  HA2 GLY A  88     -39.308  -8.075  43.951  1.00 51.60           H  
ATOM   1303  HA3 GLY A  88     -38.830  -7.383  42.405  1.00 51.60           H  
ATOM   1304  C   GLY A  88     -39.687  -9.330  42.248  1.00 51.60           C  
ATOM   1305  O   GLY A  88     -39.941  -9.181  41.058  1.00 51.60           O  
ATOM   1306  N   ALA A  89     -40.141 -10.386  42.932  1.00 49.83           N  
ATOM   1307  H   ALA A  89     -39.975 -10.432  43.927  1.00 49.83           H  
ATOM   1308  CA  ALA A  89     -41.086 -11.344  42.353  1.00 49.83           C  
ATOM   1309  HA  ALA A  89     -40.830 -11.500  41.304  1.00 49.83           H  
ATOM   1310  C   ALA A  89     -42.526 -10.804  42.417  1.00 49.83           C  
ATOM   1311  CB  ALA A  89     -40.949 -12.692  43.072  1.00 49.83           C  
ATOM   1312  HB1 ALA A  89     -41.650 -13.408  42.642  1.00 49.83           H  
ATOM   1313  HB2 ALA A  89     -41.171 -12.574  44.133  1.00 49.83           H  
ATOM   1314  HB3 ALA A  89     -39.936 -13.074  42.953  1.00 49.83           H  
ATOM   1315  O   ALA A  89     -42.977 -10.379  43.480  1.00 49.83           O  
ATOM   1316  N   ALA A  90     -43.263 -10.876  41.306  1.00 54.14           N  
ATOM   1317  H   ALA A  90     -42.831 -11.199  40.453  1.00 54.14           H  
ATOM   1318  CA  ALA A  90     -44.681 -10.525  41.237  1.00 54.14           C  
ATOM   1319  HA  ALA A  90     -45.102 -10.522  42.243  1.00 54.14           H  
ATOM   1320  C   ALA A  90     -45.445 -11.564  40.402  1.00 54.14           C  
ATOM   1321  CB  ALA A  90     -44.820  -9.107  40.668  1.00 54.14           C  
ATOM   1322  HB1 ALA A  90     -45.872  -8.827  40.630  1.00 54.14           H  
ATOM   1323  HB2 ALA A  90     -44.287  -8.400  41.304  1.00 54.14           H  
ATOM   1324  HB3 ALA A  90     -44.404  -9.067  39.661  1.00 54.14           H  
ATOM   1325  O   ALA A  90     -45.106 -11.817  39.248  1.00 54.14           O  
ATOM   1326  N   VAL A  91     -46.476 -12.173  40.993  1.00 50.34           N  
ATOM   1327  H   VAL A  91     -46.733 -11.881  41.926  1.00 50.34           H  
ATOM   1328  CA  VAL A  91     -47.349 -13.151  40.327  1.00 50.34           C  
ATOM   1329  HA  VAL A  91     -46.814 -13.601  39.491  1.00 50.34           H  
ATOM   1330  C   VAL A  91     -48.577 -12.427  39.774  1.00 50.34           C  
ATOM   1331  CB  VAL A  91     -47.747 -14.286  41.296  1.00 50.34           C  
ATOM   1332  HB  VAL A  91     -48.225 -13.855  42.175  1.00 50.34           H  
ATOM   1333  O   VAL A  91     -49.291 -11.767  40.526  1.00 50.34           O  
ATOM   1334  CG1 VAL A  91     -48.722 -15.286  40.657  1.00 50.34           C  
ATOM   1335 HG11 VAL A  91     -49.653 -14.788  40.385  1.00 50.34           H  
ATOM   1336 HG12 VAL A  91     -48.276 -15.732  39.768  1.00 50.34           H  
ATOM   1337 HG13 VAL A  91     -48.960 -16.074  41.372  1.00 50.34           H  
ATOM   1338  CG2 VAL A  91     -46.512 -15.076  41.755  1.00 50.34           C  
ATOM   1339 HG21 VAL A  91     -45.823 -14.424  42.291  1.00 50.34           H  
ATOM   1340 HG22 VAL A  91     -46.814 -15.880  42.427  1.00 50.34           H  
ATOM   1341 HG23 VAL A  91     -46.000 -15.504  40.893  1.00 50.34           H  
ATOM   1342  N   GLY A  92     -48.842 -12.577  38.475  1.00 53.69           N  
ATOM   1343  H   GLY A  92     -48.207 -13.128  37.916  1.00 53.69           H  
ATOM   1344  CA  GLY A  92     -50.048 -12.085  37.802  1.00 53.69           C  
ATOM   1345  HA2 GLY A  92     -50.772 -11.726  38.534  1.00 53.69           H  
ATOM   1346  HA3 GLY A  92     -49.788 -11.259  37.140  1.00 53.69           H  
ATOM   1347  C   GLY A  92     -50.683 -13.198  36.968  1.00 53.69           C  
ATOM   1348  O   GLY A  92     -49.971 -13.933  36.289  1.00 53.69           O  
ATOM   1349  N   ALA A  93     -52.007 -13.354  37.043  1.00 51.50           N  
ATOM   1350  H   ALA A  93     -52.549 -12.671  37.552  1.00 51.50           H  
ATOM   1351  CA  ALA A  93     -52.734 -14.492  36.471  1.00 51.50           C  
ATOM   1352  HA  ALA A  93     -52.029 -15.166  35.985  1.00 51.50           H  
ATOM   1353  C   ALA A  93     -53.773 -14.071  35.414  1.00 51.50           C  
ATOM   1354  CB  ALA A  93     -53.397 -15.257  37.626  1.00 51.50           C  
ATOM   1355  HB1 ALA A  93     -52.639 -15.576  38.341  1.00 51.50           H  
ATOM   1356  HB2 ALA A  93     -53.909 -16.138  37.240  1.00 51.50           H  
ATOM   1357  HB3 ALA A  93     -54.121 -14.617  38.130  1.00 51.50           H  
ATOM   1358  O   ALA A  93     -54.365 -12.999  35.524  1.00 51.50           O  
ATOM   1359  N   GLY A  94     -54.058 -14.951  34.444  1.00 52.71           N  
ATOM   1360  H   GLY A  94     -53.466 -15.762  34.337  1.00 52.71           H  
ATOM   1361  CA  GLY A  94     -55.211 -14.829  33.538  1.00 52.71           C  
ATOM   1362  HA2 GLY A  94     -56.110 -15.124  34.079  1.00 52.71           H  
ATOM   1363  HA3 GLY A  94     -55.329 -13.786  33.244  1.00 52.71           H  
ATOM   1364  C   GLY A  94     -55.106 -15.662  32.248  1.00 52.71           C  
ATOM   1365  O   GLY A  94     -54.049 -15.695  31.633  1.00 52.71           O  
ATOM   1366  N   GLY A  95     -56.217 -16.289  31.825  1.00 52.30           N  
ATOM   1367  H   GLY A  95     -57.046 -16.204  32.395  1.00 52.30           H  
ATOM   1368  CA  GLY A  95     -56.378 -16.955  30.513  1.00 52.30           C  
ATOM   1369  HA2 GLY A  95     -57.385 -16.751  30.149  1.00 52.30           H  
ATOM   1370  HA3 GLY A  95     -55.690 -16.501  29.800  1.00 52.30           H  
ATOM   1371  C   GLY A  95     -56.106 -18.475  30.498  1.00 52.30           C  
ATOM   1372  O   GLY A  95     -54.993 -18.886  30.209  1.00 52.30           O  
ATOM   1373  N   THR A  96     -56.993 -19.373  30.957  1.00 52.62           N  
ATOM   1374  H   THR A  96     -56.476 -20.108  31.417  1.00 52.62           H  
ATOM   1375  CA  THR A  96     -58.206 -19.925  30.283  1.00 52.62           C  
ATOM   1376  HA  THR A  96     -58.537 -20.747  30.918  1.00 52.62           H  
ATOM   1377  C   THR A  96     -57.963 -20.547  28.892  1.00 52.62           C  
ATOM   1378  CB  THR A  96     -59.416 -18.970  30.215  1.00 52.62           C  
ATOM   1379  HB  THR A  96     -60.270 -19.549  29.865  1.00 52.62           H  
ATOM   1380  O   THR A  96     -57.684 -19.800  27.960  1.00 52.62           O  
ATOM   1381  CG2 THR A  96     -59.786 -18.364  31.568  1.00 52.62           C  
ATOM   1382 HG21 THR A  96     -58.977 -17.732  31.932  1.00 52.62           H  
ATOM   1383 HG22 THR A  96     -59.981 -19.158  32.289  1.00 52.62           H  
ATOM   1384 HG23 THR A  96     -60.685 -17.758  31.455  1.00 52.62           H  
ATOM   1385  OG1 THR A  96     -59.216 -17.917  29.306  1.00 52.62           O  
ATOM   1386  HG1 THR A  96     -58.772 -18.278  28.536  1.00 52.62           H  
ATOM   1387  N   GLY A  97     -58.149 -21.875  28.715  1.00 52.73           N  
ATOM   1388  H   GLY A  97     -58.391 -22.451  29.509  1.00 52.73           H  
ATOM   1389  CA  GLY A  97     -57.852 -22.530  27.418  1.00 52.73           C  
ATOM   1390  HA2 GLY A  97     -58.184 -21.868  26.619  1.00 52.73           H  
ATOM   1391  HA3 GLY A  97     -56.767 -22.596  27.329  1.00 52.73           H  
ATOM   1392  C   GLY A  97     -58.401 -23.936  27.060  1.00 52.73           C  
ATOM   1393  O   GLY A  97     -58.441 -24.217  25.874  1.00 52.73           O  
ATOM   1394  N   GLY A  98     -58.872 -24.782  27.993  1.00 54.44           N  
ATOM   1395  H   GLY A  98     -58.712 -24.543  28.962  1.00 54.44           H  
ATOM   1396  CA  GLY A  98     -59.712 -25.984  27.726  1.00 54.44           C  
ATOM   1397  HA2 GLY A  98     -60.107 -26.324  28.683  1.00 54.44           H  
ATOM   1398  HA3 GLY A  98     -60.566 -25.664  27.129  1.00 54.44           H  
ATOM   1399  C   GLY A  98     -59.122 -27.231  27.005  1.00 54.44           C  
ATOM   1400  O   GLY A  98     -58.198 -27.132  26.210  1.00 54.44           O  
ATOM   1401  N   GLY A  99     -59.747 -28.408  27.231  1.00 55.10           N  
ATOM   1402  H   GLY A  99     -60.416 -28.444  27.986  1.00 55.10           H  
ATOM   1403  CA  GLY A  99     -59.832 -29.492  26.222  1.00 55.10           C  
ATOM   1404  HA2 GLY A  99     -59.279 -29.183  25.335  1.00 55.10           H  
ATOM   1405  HA3 GLY A  99     -60.874 -29.577  25.912  1.00 55.10           H  
ATOM   1406  C   GLY A  99     -59.344 -30.925  26.550  1.00 55.10           C  
ATOM   1407  O   GLY A  99     -58.319 -31.324  26.015  1.00 55.10           O  
ATOM   1408  N   GLY A 100     -60.150 -31.734  27.264  1.00 52.29           N  
ATOM   1409  H   GLY A 100     -60.952 -31.317  27.713  1.00 52.29           H  
ATOM   1410  CA  GLY A 100     -60.120 -33.223  27.232  1.00 52.29           C  
ATOM   1411  HA2 GLY A 100     -61.043 -33.596  27.676  1.00 52.29           H  
ATOM   1412  HA3 GLY A 100     -60.116 -33.536  26.189  1.00 52.29           H  
ATOM   1413  C   GLY A 100     -58.940 -33.952  27.920  1.00 52.29           C  
ATOM   1414  O   GLY A 100     -57.962 -33.322  28.301  1.00 52.29           O  
ATOM   1415  N   ASP A 101     -58.970 -35.280  28.119  1.00 55.34           N  
ATOM   1416  H   ASP A 101     -58.110 -35.673  28.474  1.00 55.34           H  
ATOM   1417  CA  ASP A 101     -60.114 -36.221  28.158  1.00 55.34           C  
ATOM   1418  HA  ASP A 101     -60.937 -35.728  28.675  1.00 55.34           H  
ATOM   1419  C   ASP A 101     -59.757 -37.509  28.958  1.00 55.34           C  
ATOM   1420  CB  ASP A 101     -60.586 -36.606  26.735  1.00 55.34           C  
ATOM   1421  HB2 ASP A 101     -59.889 -37.326  26.308  1.00 55.34           H  
ATOM   1422  HB3 ASP A 101     -60.574 -35.722  26.097  1.00 55.34           H  
ATOM   1423  O   ASP A 101     -58.585 -37.849  29.096  1.00 55.34           O  
ATOM   1424  CG  ASP A 101     -62.013 -37.185  26.691  1.00 55.34           C  
ATOM   1425  OD1 ASP A 101     -62.690 -37.168  27.749  1.00 55.34           O  
ATOM   1426  OD2 ASP A 101     -62.448 -37.569  25.584  1.00 55.34           O  
ATOM   1427  N   SER A 102     -60.782 -38.206  29.464  1.00 58.55           N  
ATOM   1428  H   SER A 102     -61.675 -37.818  29.194  1.00 58.55           H  
ATOM   1429  CA  SER A 102     -60.861 -39.628  29.874  1.00 58.55           C  
ATOM   1430  HA  SER A 102     -61.721 -39.686  30.541  1.00 58.55           H  
ATOM   1431  C   SER A 102     -59.702 -40.349  30.620  1.00 58.55           C  
ATOM   1432  CB  SER A 102     -61.253 -40.459  28.642  1.00 58.55           C  
ATOM   1433  HB2 SER A 102     -61.456 -41.484  28.950  1.00 58.55           H  
ATOM   1434  HB3 SER A 102     -62.155 -40.044  28.191  1.00 58.55           H  
ATOM   1435  O   SER A 102     -58.751 -40.813  29.995  1.00 58.55           O  
ATOM   1436  OG  SER A 102     -60.214 -40.461  27.684  1.00 58.55           O  
ATOM   1437  HG  SER A 102     -59.390 -40.471  28.177  1.00 58.55           H  
ATOM   1438  N   GLY A 103     -59.949 -40.683  31.900  1.00 56.31           N  
ATOM   1439  H   GLY A 103     -60.693 -40.183  32.365  1.00 56.31           H  
ATOM   1440  CA  GLY A 103     -59.517 -41.942  32.555  1.00 56.31           C  
ATOM   1441  HA2 GLY A 103     -60.195 -42.140  33.386  1.00 56.31           H  
ATOM   1442  HA3 GLY A 103     -59.647 -42.751  31.837  1.00 56.31           H  
ATOM   1443  C   GLY A 103     -58.073 -42.050  33.093  1.00 56.31           C  
ATOM   1444  O   GLY A 103     -57.206 -41.262  32.737  1.00 56.31           O  
ATOM   1445  N   ASP A 104     -57.737 -43.027  33.948  1.00 55.43           N  
ATOM   1446  H   ASP A 104     -56.753 -43.072  34.168  1.00 55.43           H  
ATOM   1447  CA  ASP A 104     -58.580 -43.884  34.812  1.00 55.43           C  
ATOM   1448  HA  ASP A 104     -59.313 -43.256  35.319  1.00 55.43           H  
ATOM   1449  C   ASP A 104     -57.706 -44.577  35.897  1.00 55.43           C  
ATOM   1450  CB  ASP A 104     -59.319 -44.969  33.988  1.00 55.43           C  
ATOM   1451  HB2 ASP A 104     -58.701 -45.865  33.927  1.00 55.43           H  
ATOM   1452  HB3 ASP A 104     -59.470 -44.622  32.966  1.00 55.43           H  
ATOM   1453  O   ASP A 104     -56.483 -44.635  35.755  1.00 55.43           O  
ATOM   1454  CG  ASP A 104     -60.694 -45.339  34.568  1.00 55.43           C  
ATOM   1455  OD1 ASP A 104     -60.896 -45.128  35.785  1.00 55.43           O  
ATOM   1456  OD2 ASP A 104     -61.544 -45.804  33.777  1.00 55.43           O  
ATOM   1457  N   SER A 105     -58.336 -45.192  36.905  1.00 59.99           N  
ATOM   1458  H   SER A 105     -59.343 -45.125  36.873  1.00 59.99           H  
ATOM   1459  CA  SER A 105     -57.787 -46.129  37.916  1.00 59.99           C  
ATOM   1460  HA  SER A 105     -58.661 -46.394  38.512  1.00 59.99           H  
ATOM   1461  C   SER A 105     -56.748 -45.651  38.958  1.00 59.99           C  
ATOM   1462  CB  SER A 105     -57.357 -47.454  37.272  1.00 59.99           C  
ATOM   1463  HB2 SER A 105     -58.211 -47.880  36.746  1.00 59.99           H  
ATOM   1464  HB3 SER A 105     -57.050 -48.151  38.052  1.00 59.99           H  
ATOM   1465  O   SER A 105     -55.710 -45.065  38.660  1.00 59.99           O  
ATOM   1466  OG  SER A 105     -56.295 -47.283  36.353  1.00 59.99           O  
ATOM   1467  HG  SER A 105     -56.190 -46.339  36.219  1.00 59.99           H  
ATOM   1468  N   ASP A 106     -57.040 -46.003  40.213  1.00 51.74           N  
ATOM   1469  H   ASP A 106     -57.943 -46.427  40.370  1.00 51.74           H  
ATOM   1470  CA  ASP A 106     -56.319 -45.688  41.453  1.00 51.74           C  
ATOM   1471  HA  ASP A 106     -55.979 -44.654  41.405  1.00 51.74           H  
ATOM   1472  C   ASP A 106     -55.116 -46.614  41.749  1.00 51.74           C  
ATOM   1473  CB  ASP A 106     -57.306 -45.838  42.635  1.00 51.74           C  
ATOM   1474  HB2 ASP A 106     -56.915 -45.283  43.488  1.00 51.74           H  
ATOM   1475  HB3 ASP A 106     -57.352 -46.887  42.925  1.00 51.74           H  
ATOM   1476  O   ASP A 106     -55.145 -47.798  41.410  1.00 51.74           O  
ATOM   1477  CG  ASP A 106     -58.741 -45.384  42.336  1.00 51.74           C  
ATOM   1478  OD1 ASP A 106     -59.106 -44.274  42.780  1.00 51.74           O  
ATOM   1479  OD2 ASP A 106     -59.457 -46.158  41.654  1.00 51.74           O  
ATOM   1480  N   VAL A 107     -54.126 -46.121  42.517  1.00 60.39           N  
ATOM   1481  H   VAL A 107     -54.150 -45.132  42.721  1.00 60.39           H  
ATOM   1482  CA  VAL A 107     -53.271 -46.936  43.418  1.00 60.39           C  
ATOM   1483  HA  VAL A 107     -53.854 -47.802  43.732  1.00 60.39           H  
ATOM   1484  C   VAL A 107     -52.913 -46.127  44.680  1.00 60.39           C  
ATOM   1485  CB  VAL A 107     -51.970 -47.456  42.756  1.00 60.39           C  
ATOM   1486  HB  VAL A 107     -51.355 -46.606  42.462  1.00 60.39           H  
ATOM   1487  O   VAL A 107     -52.534 -44.960  44.589  1.00 60.39           O  
ATOM   1488  CG1 VAL A 107     -51.153 -48.332  43.725  1.00 60.39           C  
ATOM   1489 HG11 VAL A 107     -50.797 -47.735  44.565  1.00 60.39           H  
ATOM   1490 HG12 VAL A 107     -50.277 -48.735  43.217  1.00 60.39           H  
ATOM   1491 HG13 VAL A 107     -51.767 -49.152  44.096  1.00 60.39           H  
ATOM   1492  CG2 VAL A 107     -52.203 -48.328  41.515  1.00 60.39           C  
ATOM   1493 HG21 VAL A 107     -52.662 -47.727  40.730  1.00 60.39           H  
ATOM   1494 HG22 VAL A 107     -52.865 -49.159  41.758  1.00 60.39           H  
ATOM   1495 HG23 VAL A 107     -51.256 -48.709  41.131  1.00 60.39           H  
ATOM   1496  N   ASP A 108     -53.017 -46.756  45.855  1.00 56.72           N  
ATOM   1497  H   ASP A 108     -53.424 -47.680  45.850  1.00 56.72           H  
ATOM   1498  CA  ASP A 108     -52.799 -46.160  47.184  1.00 56.72           C  
ATOM   1499  HA  ASP A 108     -53.287 -45.186  47.211  1.00 56.72           H  
ATOM   1500  C   ASP A 108     -51.326 -45.992  47.634  1.00 56.72           C  
ATOM   1501  CB  ASP A 108     -53.461 -47.071  48.233  1.00 56.72           C  
ATOM   1502  HB2 ASP A 108     -53.358 -46.620  49.219  1.00 56.72           H  
ATOM   1503  HB3 ASP A 108     -52.933 -48.024  48.245  1.00 56.72           H  
ATOM   1504  O   ASP A 108     -50.413 -46.639  47.124  1.00 56.72           O  
ATOM   1505  CG  ASP A 108     -54.940 -47.335  48.006  1.00 56.72           C  
ATOM   1506  OD1 ASP A 108     -55.740 -46.520  48.514  1.00 56.72           O  
ATOM   1507  OD2 ASP A 108     -55.228 -48.390  47.400  1.00 56.72           O  
ATOM   1508  N   ASN A 109     -51.171 -45.287  48.770  1.00 58.22           N  
ATOM   1509  H   ASN A 109     -52.004 -44.812  49.088  1.00 58.22           H  
ATOM   1510  CA  ASN A 109     -50.042 -45.314  49.724  1.00 58.22           C  
ATOM   1511  HA  ASN A 109     -50.375 -44.702  50.562  1.00 58.22           H  
ATOM   1512  C   ASN A 109     -48.713 -44.657  49.262  1.00 58.22           C  
ATOM   1513  CB  ASN A 109     -49.877 -46.746  50.280  1.00 58.22           C  
ATOM   1514  HB2 ASN A 109     -49.043 -46.781  50.981  1.00 58.22           H  
ATOM   1515  HB3 ASN A 109     -49.651 -47.432  49.463  1.00 58.22           H  
ATOM   1516  O   ASN A 109     -48.342 -44.679  48.099  1.00 58.22           O  
ATOM   1517  CG  ASN A 109     -51.100 -47.224  51.039  1.00 58.22           C  
ATOM   1518  ND2 ASN A 109     -51.675 -48.343  50.666  1.00 58.22           N  
ATOM   1519 HD21 ASN A 109     -52.566 -48.539  51.100  1.00 58.22           H  
ATOM   1520 HD22 ASN A 109     -51.414 -48.761  49.784  1.00 58.22           H  
ATOM   1521  OD1 ASN A 109     -51.542 -46.599  51.985  1.00 58.22           O  
ATOM   1522  N   ASN A 110     -47.908 -44.045  50.141  1.00 56.23           N  
ATOM   1523  H   ASN A 110     -47.167 -43.512  49.708  1.00 56.23           H  
ATOM   1524  CA  ASN A 110     -47.812 -44.198  51.600  1.00 56.23           C  
ATOM   1525  HA  ASN A 110     -48.763 -44.536  52.012  1.00 56.23           H  
ATOM   1526  C   ASN A 110     -47.416 -42.881  52.316  1.00 56.23           C  
ATOM   1527  CB  ASN A 110     -46.732 -45.270  51.853  1.00 56.23           C  
ATOM   1528  HB2 ASN A 110     -46.911 -46.146  51.229  1.00 56.23           H  
ATOM   1529  HB3 ASN A 110     -45.762 -44.859  51.572  1.00 56.23           H  
ATOM   1530  O   ASN A 110     -46.841 -41.979  51.710  1.00 56.23           O  
ATOM   1531  CG  ASN A 110     -46.661 -45.739  53.294  1.00 56.23           C  
ATOM   1532  ND2 ASN A 110     -45.553 -46.312  53.697  1.00 56.23           N  
ATOM   1533 HD21 ASN A 110     -44.759 -46.385  53.077  1.00 56.23           H  
ATOM   1534 HD22 ASN A 110     -45.514 -46.538  54.680  1.00 56.23           H  
ATOM   1535  OD1 ASN A 110     -47.587 -45.604  54.073  1.00 56.23           O  
ATOM   1536  N   SER A 111     -47.669 -42.793  53.624  1.00 53.04           N  
ATOM   1537  H   SER A 111     -48.054 -43.609  54.078  1.00 53.04           H  
ATOM   1538  CA  SER A 111     -47.276 -41.667  54.488  1.00 53.04           C  
ATOM   1539  HA  SER A 111     -47.410 -40.739  53.932  1.00 53.04           H  
ATOM   1540  C   SER A 111     -45.812 -41.741  54.954  1.00 53.04           C  
ATOM   1541  CB  SER A 111     -48.176 -41.625  55.730  1.00 53.04           C  
ATOM   1542  HB2 SER A 111     -47.984 -40.704  56.280  1.00 53.04           H  
ATOM   1543  HB3 SER A 111     -47.941 -42.471  56.376  1.00 53.04           H  
ATOM   1544  O   SER A 111     -45.284 -42.825  55.193  1.00 53.04           O  
ATOM   1545  OG  SER A 111     -49.546 -41.684  55.384  1.00 53.04           O  
ATOM   1546  HG  SER A 111     -49.671 -41.300  54.513  1.00 53.04           H  
ATOM   1547  N   GLY A 112     -45.177 -40.584  55.182  1.00 52.71           N  
ATOM   1548  H   GLY A 112     -45.623 -39.720  54.912  1.00 52.71           H  
ATOM   1549  CA  GLY A 112     -43.855 -40.485  55.816  1.00 52.71           C  
ATOM   1550  HA2 GLY A 112     -43.086 -40.752  55.090  1.00 52.71           H  
ATOM   1551  HA3 GLY A 112     -43.796 -41.187  56.648  1.00 52.71           H  
ATOM   1552  C   GLY A 112     -43.565 -39.069  56.323  1.00 52.71           C  
ATOM   1553  O   GLY A 112     -43.576 -38.124  55.541  1.00 52.71           O  
ATOM   1554  N   CYS A 113     -43.336 -38.913  57.630  1.00 52.63           N  
ATOM   1555  H   CYS A 113     -43.310 -39.731  58.223  1.00 52.63           H  
ATOM   1556  CA  CYS A 113     -43.188 -37.619  58.306  1.00 52.63           C  
ATOM   1557  HA  CYS A 113     -43.018 -36.846  57.556  1.00 52.63           H  
ATOM   1558  C   CYS A 113     -41.985 -37.587  59.269  1.00 52.63           C  
ATOM   1559  CB  CYS A 113     -44.499 -37.289  59.042  1.00 52.63           C  
ATOM   1560  HB2 CYS A 113     -45.307 -37.191  58.318  1.00 52.63           H  
ATOM   1561  HB3 CYS A 113     -44.391 -36.344  59.574  1.00 52.63           H  
ATOM   1562  O   CYS A 113     -41.652 -38.602  59.879  1.00 52.63           O  
ATOM   1563  SG  CYS A 113     -44.916 -38.604  60.232  1.00 52.63           S  
ATOM   1564  HG  CYS A 113     -43.711 -38.686  60.804  1.00 52.63           H  
ATOM   1565  N   GLY A 114     -41.383 -36.405  59.429  1.00 49.63           N  
ATOM   1566  H   GLY A 114     -41.703 -35.637  58.856  1.00 49.63           H  
ATOM   1567  CA  GLY A 114     -40.218 -36.119  60.280  1.00 49.63           C  
ATOM   1568  HA2 GLY A 114     -40.556 -35.850  61.281  1.00 49.63           H  
ATOM   1569  HA3 GLY A 114     -39.588 -37.005  60.363  1.00 49.63           H  
ATOM   1570  C   GLY A 114     -39.387 -35.004  59.626  1.00 49.63           C  
ATOM   1571  O   GLY A 114     -38.898 -35.227  58.525  1.00 49.63           O  
ATOM   1572  N   ASP A 115     -39.292 -33.752  60.084  1.00 53.91           N  
ATOM   1573  H   ASP A 115     -38.803 -33.188  59.403  1.00 53.91           H  
ATOM   1574  CA  ASP A 115     -39.368 -33.088  61.407  1.00 53.91           C  
ATOM   1575  HA  ASP A 115     -39.662 -32.073  61.141  1.00 53.91           H  
ATOM   1576  C   ASP A 115     -38.009 -32.915  62.121  1.00 53.91           C  
ATOM   1577  CB  ASP A 115     -40.492 -33.566  62.347  1.00 53.91           C  
ATOM   1578  HB2 ASP A 115     -41.407 -33.711  61.772  1.00 53.91           H  
ATOM   1579  HB3 ASP A 115     -40.194 -34.511  62.799  1.00 53.91           H  
ATOM   1580  O   ASP A 115     -37.204 -33.840  62.199  1.00 53.91           O  
ATOM   1581  CG  ASP A 115     -40.779 -32.572  63.484  1.00 53.91           C  
ATOM   1582  OD1 ASP A 115     -40.497 -31.364  63.292  1.00 53.91           O  
ATOM   1583  OD2 ASP A 115     -41.264 -33.031  64.538  1.00 53.91           O  
ATOM   1584  N   THR A 116     -37.803 -31.711  62.674  1.00 55.39           N  
ATOM   1585  H   THR A 116     -38.638 -31.147  62.741  1.00 55.39           H  
ATOM   1586  CA  THR A 116     -36.585 -31.161  63.318  1.00 55.39           C  
ATOM   1587  HA  THR A 116     -36.844 -30.140  63.597  1.00 55.39           H  
ATOM   1588  C   THR A 116     -35.331 -31.047  62.418  1.00 55.39           C  
ATOM   1589  CB  THR A 116     -36.267 -31.883  64.641  1.00 55.39           C  
ATOM   1590  HB  THR A 116     -35.501 -31.311  65.166  1.00 55.39           H  
ATOM   1591  O   THR A 116     -35.128 -31.832  61.503  1.00 55.39           O  
ATOM   1592  CG2 THR A 116     -37.478 -32.009  65.569  1.00 55.39           C  
ATOM   1593 HG21 THR A 116     -37.938 -31.032  65.721  1.00 55.39           H  
ATOM   1594 HG22 THR A 116     -38.218 -32.686  65.144  1.00 55.39           H  
ATOM   1595 HG23 THR A 116     -37.154 -32.407  66.531  1.00 55.39           H  
ATOM   1596  OG1 THR A 116     -35.770 -33.176  64.413  1.00 55.39           O  
ATOM   1597  HG1 THR A 116     -36.226 -33.521  63.642  1.00 55.39           H  
ATOM   1598  N   GLY A 117     -34.418 -30.081  62.593  1.00 50.03           N  
ATOM   1599  H   GLY A 117     -33.601 -30.209  62.014  1.00 50.03           H  
ATOM   1600  CA  GLY A 117     -34.419 -28.882  63.447  1.00 50.03           C  
ATOM   1601  HA2 GLY A 117     -34.819 -29.124  64.432  1.00 50.03           H  
ATOM   1602  HA3 GLY A 117     -35.051 -28.120  62.990  1.00 50.03           H  
ATOM   1603  C   GLY A 117     -32.996 -28.312  63.638  1.00 50.03           C  
ATOM   1604  O   GLY A 117     -32.065 -29.074  63.880  1.00 50.03           O  
ATOM   1605  N   GLY A 118     -32.801 -26.988  63.549  1.00 48.67           N  
ATOM   1606  H   GLY A 118     -33.569 -26.395  63.270  1.00 48.67           H  
ATOM   1607  CA  GLY A 118     -31.495 -26.334  63.779  1.00 48.67           C  
ATOM   1608  HA2 GLY A 118     -31.196 -26.500  64.814  1.00 48.67           H  
ATOM   1609  HA3 GLY A 118     -30.743 -26.787  63.134  1.00 48.67           H  
ATOM   1610  C   GLY A 118     -31.519 -24.822  63.501  1.00 48.67           C  
ATOM   1611  O   GLY A 118     -32.184 -24.395  62.561  1.00 48.67           O  
ATOM   1612  N   ALA A 119     -30.850 -24.003  64.328  1.00 51.40           N  
ATOM   1613  H   ALA A 119     -30.250 -24.396  65.039  1.00 51.40           H  
ATOM   1614  CA  ALA A 119     -30.993 -22.536  64.317  1.00 51.40           C  
ATOM   1615  HA  ALA A 119     -31.229 -22.216  63.302  1.00 51.40           H  
ATOM   1616  C   ALA A 119     -29.726 -21.758  64.754  1.00 51.40           C  
ATOM   1617  CB  ALA A 119     -32.182 -22.177  65.224  1.00 51.40           C  
ATOM   1618  HB1 ALA A 119     -31.983 -22.505  66.244  1.00 51.40           H  
ATOM   1619  HB2 ALA A 119     -33.086 -22.665  64.859  1.00 51.40           H  
ATOM   1620  HB3 ALA A 119     -32.344 -21.099  65.221  1.00 51.40           H  
ATOM   1621  O   ALA A 119     -28.852 -22.311  65.418  1.00 51.40           O  
ATOM   1622  N   GLY A 120     -29.689 -20.458  64.417  1.00 50.70           N  
ATOM   1623  H   GLY A 120     -30.450 -20.129  63.840  1.00 50.70           H  
ATOM   1624  CA  GLY A 120     -28.596 -19.488  64.653  1.00 50.70           C  
ATOM   1625  HA2 GLY A 120     -27.755 -19.976  65.145  1.00 50.70           H  
ATOM   1626  HA3 GLY A 120     -28.957 -18.692  65.304  1.00 50.70           H  
ATOM   1627  C   GLY A 120     -28.092 -18.887  63.324  1.00 50.70           C  
ATOM   1628  O   GLY A 120     -27.941 -19.628  62.361  1.00 50.70           O  
ATOM   1629  N   GLY A 121     -27.864 -17.579  63.132  1.00 48.13           N  
ATOM   1630  H   GLY A 121     -27.549 -17.387  62.192  1.00 48.13           H  
ATOM   1631  CA  GLY A 121     -27.854 -16.427  64.055  1.00 48.13           C  
ATOM   1632  HA2 GLY A 121     -28.164 -15.538  63.506  1.00 48.13           H  
ATOM   1633  HA3 GLY A 121     -28.563 -16.582  64.868  1.00 48.13           H  
ATOM   1634  C   GLY A 121     -26.463 -16.183  64.667  1.00 48.13           C  
ATOM   1635  O   GLY A 121     -25.910 -17.113  65.239  1.00 48.13           O  
ATOM   1636  N   GLY A 122     -25.848 -14.992  64.611  1.00 47.98           N  
ATOM   1637  H   GLY A 122     -24.946 -14.972  65.066  1.00 47.98           H  
ATOM   1638  CA  GLY A 122     -26.229 -13.711  63.984  1.00 47.98           C  
ATOM   1639  HA2 GLY A 122     -26.281 -13.834  62.902  1.00 47.98           H  
ATOM   1640  HA3 GLY A 122     -27.205 -13.397  64.353  1.00 47.98           H  
ATOM   1641  C   GLY A 122     -25.203 -12.592  64.301  1.00 47.98           C  
ATOM   1642  O   GLY A 122     -24.208 -12.866  64.961  1.00 47.98           O  
ATOM   1643  N   ASN A 123     -25.494 -11.345  63.895  1.00 52.74           N  
ATOM   1644  H   ASN A 123     -26.366 -11.232  63.397  1.00 52.74           H  
ATOM   1645  CA  ASN A 123     -24.785 -10.074  64.191  1.00 52.74           C  
ATOM   1646  HA  ASN A 123     -25.442  -9.296  63.802  1.00 52.74           H  
ATOM   1647  C   ASN A 123     -23.410  -9.779  63.534  1.00 52.74           C  
ATOM   1648  CB  ASN A 123     -24.729  -9.808  65.708  1.00 52.74           C  
ATOM   1649  HB2 ASN A 123     -24.188 -10.615  66.202  1.00 52.74           H  
ATOM   1650  HB3 ASN A 123     -24.163  -8.892  65.879  1.00 52.74           H  
ATOM   1651  O   ASN A 123     -22.373 -10.294  63.930  1.00 52.74           O  
ATOM   1652  CG  ASN A 123     -26.082  -9.634  66.365  1.00 52.74           C  
ATOM   1653  ND2 ASN A 123     -26.101  -9.486  67.668  1.00 52.74           N  
ATOM   1654 HD21 ASN A 123     -27.007  -9.344  68.092  1.00 52.74           H  
ATOM   1655 HD22 ASN A 123     -25.234  -9.498  68.186  1.00 52.74           H  
ATOM   1656  OD1 ASN A 123     -27.131  -9.610  65.744  1.00 52.74           O  
ATOM   1657  N   ASN A 124     -23.445  -8.825  62.595  1.00 48.91           N  
ATOM   1658  H   ASN A 124     -24.340  -8.750  62.134  1.00 48.91           H  
ATOM   1659  CA  ASN A 124     -22.776  -7.506  62.592  1.00 48.91           C  
ATOM   1660  HA  ASN A 124     -22.618  -7.251  61.544  1.00 48.91           H  
ATOM   1661  C   ASN A 124     -21.414  -7.308  63.304  1.00 48.91           C  
ATOM   1662  CB  ASN A 124     -23.760  -6.460  63.171  1.00 48.91           C  
ATOM   1663  HB2 ASN A 124     -23.321  -5.470  63.050  1.00 48.91           H  
ATOM   1664  HB3 ASN A 124     -23.870  -6.638  64.241  1.00 48.91           H  
ATOM   1665  O   ASN A 124     -21.292  -7.526  64.507  1.00 48.91           O  
ATOM   1666  CG  ASN A 124     -25.153  -6.426  62.563  1.00 48.91           C  
ATOM   1667  ND2 ASN A 124     -25.972  -5.493  62.984  1.00 48.91           N  
ATOM   1668 HD21 ASN A 124     -25.647  -4.779  63.620  1.00 48.91           H  
ATOM   1669 HD22 ASN A 124     -26.882  -5.463  62.547  1.00 48.91           H  
ATOM   1670  OD1 ASN A 124     -25.547  -7.240  61.745  1.00 48.91           O  
ATOM   1671  N   GLY A 125     -20.479  -6.658  62.597  1.00 51.98           N  
ATOM   1672  H   GLY A 125     -20.620  -6.531  61.605  1.00 51.98           H  
ATOM   1673  CA  GLY A 125     -19.318  -5.958  63.164  1.00 51.98           C  
ATOM   1674  HA2 GLY A 125     -18.601  -6.685  63.547  1.00 51.98           H  
ATOM   1675  HA3 GLY A 125     -19.644  -5.331  63.994  1.00 51.98           H  
ATOM   1676  C   GLY A 125     -18.609  -5.084  62.117  1.00 51.98           C  
ATOM   1677  O   GLY A 125     -18.241  -5.582  61.057  1.00 51.98           O  
ATOM   1678  N   GLU A 126     -18.447  -3.790  62.400  1.00 47.32           N  
ATOM   1679  H   GLU A 126     -18.775  -3.449  63.292  1.00 47.32           H  
ATOM   1680  CA  GLU A 126     -17.700  -2.814  61.583  1.00 47.32           C  
ATOM   1681  HA  GLU A 126     -17.742  -3.098  60.532  1.00 47.32           H  
ATOM   1682  C   GLU A 126     -16.215  -2.768  62.014  1.00 47.32           C  
ATOM   1683  CB  GLU A 126     -18.352  -1.425  61.749  1.00 47.32           C  
ATOM   1684  HB2 GLU A 126     -18.342  -1.177  62.811  1.00 47.32           H  
ATOM   1685  HB3 GLU A 126     -17.753  -0.679  61.227  1.00 47.32           H  
ATOM   1686  O   GLU A 126     -15.891  -3.190  63.126  1.00 47.32           O  
ATOM   1687  CG  GLU A 126     -19.797  -1.348  61.218  1.00 47.32           C  
ATOM   1688  HG2 GLU A 126     -19.767  -1.196  60.139  1.00 47.32           H  
ATOM   1689  HG3 GLU A 126     -20.312  -2.292  61.394  1.00 47.32           H  
ATOM   1690  CD  GLU A 126     -20.603  -0.234  61.905  1.00 47.32           C  
ATOM   1691  OE1 GLU A 126     -20.966   0.745  61.215  1.00 47.32           O  
ATOM   1692  OE2 GLU A 126     -20.897  -0.407  63.111  1.00 47.32           O  
ATOM   1693  N   GLY A 127     -15.301  -2.245  61.181  1.00 52.12           N  
ATOM   1694  H   GLY A 127     -15.585  -1.897  60.277  1.00 52.12           H  
ATOM   1695  CA  GLY A 127     -13.906  -2.041  61.609  1.00 52.12           C  
ATOM   1696  HA2 GLY A 127     -13.882  -1.224  62.330  1.00 52.12           H  
ATOM   1697  HA3 GLY A 127     -13.562  -2.936  62.126  1.00 52.12           H  
ATOM   1698  C   GLY A 127     -12.885  -1.752  60.502  1.00 52.12           C  
ATOM   1699  O   GLY A 127     -12.489  -2.642  59.756  1.00 52.12           O  
ATOM   1700  N   ASP A 128     -12.422  -0.507  60.460  1.00 52.78           N  
ATOM   1701  H   ASP A 128     -12.817   0.143  61.125  1.00 52.78           H  
ATOM   1702  CA  ASP A 128     -11.394   0.064  59.579  1.00 52.78           C  
ATOM   1703  HA  ASP A 128     -11.787   0.110  58.563  1.00 52.78           H  
ATOM   1704  C   ASP A 128     -10.029  -0.672  59.582  1.00 52.78           C  
ATOM   1705  CB  ASP A 128     -11.136   1.497  60.085  1.00 52.78           C  
ATOM   1706  HB2 ASP A 128     -10.575   2.051  59.332  1.00 52.78           H  
ATOM   1707  HB3 ASP A 128     -10.531   1.450  60.990  1.00 52.78           H  
ATOM   1708  O   ASP A 128      -9.611  -1.190  60.620  1.00 52.78           O  
ATOM   1709  CG  ASP A 128     -12.410   2.260  60.435  1.00 52.78           C  
ATOM   1710  OD1 ASP A 128     -13.099   2.671  59.480  1.00 52.78           O  
ATOM   1711  OD2 ASP A 128     -12.695   2.359  61.650  1.00 52.78           O  
ATOM   1712  N   ASN A 129      -9.234  -0.567  58.497  1.00 58.96           N  
ATOM   1713  H   ASN A 129      -9.733  -0.570  57.619  1.00 58.96           H  
ATOM   1714  CA  ASN A 129      -8.063   0.344  58.480  1.00 58.96           C  
ATOM   1715  HA  ASN A 129      -8.482   1.350  58.481  1.00 58.96           H  
ATOM   1716  C   ASN A 129      -7.142   0.291  57.236  1.00 58.96           C  
ATOM   1717  CB  ASN A 129      -7.170   0.227  59.734  1.00 58.96           C  
ATOM   1718  HB2 ASN A 129      -7.218  -0.774  60.164  1.00 58.96           H  
ATOM   1719  HB3 ASN A 129      -6.126   0.406  59.476  1.00 58.96           H  
ATOM   1720  O   ASN A 129      -6.823  -0.751  56.673  1.00 58.96           O  
ATOM   1721  CG  ASN A 129      -7.547   1.285  60.750  1.00 58.96           C  
ATOM   1722  ND2 ASN A 129      -8.183   0.912  61.830  1.00 58.96           N  
ATOM   1723 HD21 ASN A 129      -8.573   1.653  62.395  1.00 58.96           H  
ATOM   1724 HD22 ASN A 129      -8.604  -0.006  61.814  1.00 58.96           H  
ATOM   1725  OD1 ASN A 129      -7.305   2.463  60.543  1.00 58.96           O  
ATOM   1726  N   ASN A 130      -6.631   1.483  56.924  1.00 51.92           N  
ATOM   1727  H   ASN A 130      -6.954   2.238  57.513  1.00 51.92           H  
ATOM   1728  CA  ASN A 130      -5.614   1.876  55.943  1.00 51.92           C  
ATOM   1729  HA  ASN A 130      -6.080   1.899  54.958  1.00 51.92           H  
ATOM   1730  C   ASN A 130      -4.323   1.025  55.838  1.00 51.92           C  
ATOM   1731  CB  ASN A 130      -5.178   3.305  56.364  1.00 51.92           C  
ATOM   1732  HB2 ASN A 130      -5.458   3.509  57.398  1.00 51.92           H  
ATOM   1733  HB3 ASN A 130      -4.092   3.391  56.326  1.00 51.92           H  
ATOM   1734  O   ASN A 130      -3.631   0.797  56.832  1.00 51.92           O  
ATOM   1735  CG  ASN A 130      -5.703   4.409  55.478  1.00 51.92           C  
ATOM   1736  ND2 ASN A 130      -5.892   5.591  56.016  1.00 51.92           N  
ATOM   1737 HD21 ASN A 130      -6.232   6.309  55.392  1.00 51.92           H  
ATOM   1738 HD22 ASN A 130      -5.735   5.748  57.001  1.00 51.92           H  
ATOM   1739  OD1 ASN A 130      -5.904   4.242  54.292  1.00 51.92           O  
ATOM   1740  N   ARG A 131      -3.895   0.773  54.591  1.00 56.71           N  
ATOM   1741  H   ARG A 131      -4.598   0.823  53.868  1.00 56.71           H  
ATOM   1742  CA  ARG A 131      -2.497   0.801  54.088  1.00 56.71           C  
ATOM   1743  HA  ARG A 131      -2.048   1.756  54.360  1.00 56.71           H  
ATOM   1744  C   ARG A 131      -2.539   0.721  52.549  1.00 56.71           C  
ATOM   1745  CB  ARG A 131      -1.665  -0.365  54.668  1.00 56.71           C  
ATOM   1746  HB2 ARG A 131      -2.323  -1.076  55.167  1.00 56.71           H  
ATOM   1747  HB3 ARG A 131      -1.157  -0.895  53.862  1.00 56.71           H  
ATOM   1748  O   ARG A 131      -3.370  -0.004  52.021  1.00 56.71           O  
ATOM   1749  CG  ARG A 131      -0.600   0.136  55.658  1.00 56.71           C  
ATOM   1750  HG2 ARG A 131      -1.059   0.790  56.400  1.00 56.71           H  
ATOM   1751  HG3 ARG A 131       0.152   0.702  55.109  1.00 56.71           H  
ATOM   1752  CD  ARG A 131       0.068  -1.041  56.377  1.00 56.71           C  
ATOM   1753  HD2 ARG A 131       0.422  -1.751  55.629  1.00 56.71           H  
ATOM   1754  HD3 ARG A 131      -0.682  -1.527  57.002  1.00 56.71           H  
ATOM   1755  NE  ARG A 131       1.211  -0.595  57.199  1.00 56.71           N  
ATOM   1756  HE  ARG A 131       1.586   0.316  56.976  1.00 56.71           H  
ATOM   1757  NH1 ARG A 131       1.410  -2.464  58.512  1.00 56.71           N  
ATOM   1758 HH11 ARG A 131       0.600  -2.847  58.046  1.00 56.71           H  
ATOM   1759 HH12 ARG A 131       1.881  -2.978  59.243  1.00 56.71           H  
ATOM   1760  NH2 ARG A 131       2.854  -0.781  58.763  1.00 56.71           N  
ATOM   1761 HH21 ARG A 131       3.215   0.118  58.478  1.00 56.71           H  
ATOM   1762 HH22 ARG A 131       3.320  -1.301  59.493  1.00 56.71           H  
ATOM   1763  CZ  ARG A 131       1.816  -1.278  58.151  1.00 56.71           C  
ATOM   1764  N   GLY A 132      -1.717   1.416  51.764  1.00 48.26           N  
ATOM   1765  H   GLY A 132      -1.897   1.266  50.782  1.00 48.26           H  
ATOM   1766  CA  GLY A 132      -0.536   2.225  52.082  1.00 48.26           C  
ATOM   1767  HA2 GLY A 132      -0.290   2.172  53.143  1.00 48.26           H  
ATOM   1768  HA3 GLY A 132      -0.720   3.266  51.816  1.00 48.26           H  
ATOM   1769  C   GLY A 132       0.663   1.701  51.290  1.00 48.26           C  
ATOM   1770  O   GLY A 132       1.221   0.674  51.669  1.00 48.26           O  
ATOM   1771  N   GLY A 133       1.021   2.372  50.193  1.00 61.00           N  
ATOM   1772  H   GLY A 133       0.517   3.208  49.933  1.00 61.00           H  
ATOM   1773  CA  GLY A 133       2.121   1.990  49.304  1.00 61.00           C  
ATOM   1774  HA2 GLY A 133       1.850   1.102  48.733  1.00 61.00           H  
ATOM   1775  HA3 GLY A 133       3.004   1.762  49.901  1.00 61.00           H  
ATOM   1776  C   GLY A 133       2.453   3.114  48.322  1.00 61.00           C  
ATOM   1777  O   GLY A 133       1.555   3.649  47.675  1.00 61.00           O  
ATOM   1778  N   GLU A 134       3.728   3.488  48.269  1.00 50.29           N  
ATOM   1779  H   GLU A 134       4.401   3.000  48.843  1.00 50.29           H  
ATOM   1780  CA  GLU A 134       4.256   4.641  47.529  1.00 50.29           C  
ATOM   1781  HA  GLU A 134       3.446   5.338  47.314  1.00 50.29           H  
ATOM   1782  C   GLU A 134       4.870   4.226  46.175  1.00 50.29           C  
ATOM   1783  CB  GLU A 134       5.278   5.363  48.433  1.00 50.29           C  
ATOM   1784  HB2 GLU A 134       5.752   6.166  47.868  1.00 50.29           H  
ATOM   1785  HB3 GLU A 134       6.056   4.649  48.703  1.00 50.29           H  
ATOM   1786  O   GLU A 134       5.079   3.041  45.906  1.00 50.29           O  
ATOM   1787  CG  GLU A 134       4.622   5.981  49.693  1.00 50.29           C  
ATOM   1788  HG2 GLU A 134       3.619   5.577  49.827  1.00 50.29           H  
ATOM   1789  HG3 GLU A 134       4.497   7.049  49.514  1.00 50.29           H  
ATOM   1790  CD  GLU A 134       5.388   5.764  51.014  1.00 50.29           C  
ATOM   1791  OE1 GLU A 134       5.208   6.608  51.922  1.00 50.29           O  
ATOM   1792  OE2 GLU A 134       6.030   4.699  51.171  1.00 50.29           O  
ATOM   1793  N   GLY A 135       5.157   5.205  45.310  1.00 56.97           N  
ATOM   1794  H   GLY A 135       4.979   6.160  45.584  1.00 56.97           H  
ATOM   1795  CA  GLY A 135       5.777   4.992  43.999  1.00 56.97           C  
ATOM   1796  HA2 GLY A 135       5.082   4.459  43.350  1.00 56.97           H  
ATOM   1797  HA3 GLY A 135       6.676   4.388  44.113  1.00 56.97           H  
ATOM   1798  C   GLY A 135       6.138   6.319  43.332  1.00 56.97           C  
ATOM   1799  O   GLY A 135       5.268   6.999  42.794  1.00 56.97           O  
ATOM   1800  N   GLU A 136       7.411   6.696  43.421  1.00 50.62           N  
ATOM   1801  H   GLU A 136       8.063   6.071  43.872  1.00 50.62           H  
ATOM   1802  CA  GLU A 136       7.959   7.994  43.001  1.00 50.62           C  
ATOM   1803  HA  GLU A 136       7.184   8.758  43.071  1.00 50.62           H  
ATOM   1804  C   GLU A 136       8.485   7.974  41.549  1.00 50.62           C  
ATOM   1805  CB  GLU A 136       9.105   8.368  43.963  1.00 50.62           C  
ATOM   1806  HB2 GLU A 136       9.892   7.624  43.840  1.00 50.62           H  
ATOM   1807  HB3 GLU A 136       9.513   9.338  43.680  1.00 50.62           H  
ATOM   1808  O   GLU A 136       8.602   6.911  40.936  1.00 50.62           O  
ATOM   1809  CG  GLU A 136       8.694   8.434  45.446  1.00 50.62           C  
ATOM   1810  HG2 GLU A 136       8.130   7.543  45.721  1.00 50.62           H  
ATOM   1811  HG3 GLU A 136       8.042   9.295  45.588  1.00 50.62           H  
ATOM   1812  CD  GLU A 136       9.917   8.519  46.373  1.00 50.62           C  
ATOM   1813  OE1 GLU A 136       9.946   9.447  47.211  1.00 50.62           O  
ATOM   1814  OE2 GLU A 136      10.785   7.622  46.262  1.00 50.62           O  
ATOM   1815  N   GLY A 137       8.875   9.146  41.027  1.00 56.31           N  
ATOM   1816  H   GLY A 137       8.746   9.976  41.587  1.00 56.31           H  
ATOM   1817  CA  GLY A 137       9.752   9.261  39.852  1.00 56.31           C  
ATOM   1818  HA2 GLY A 137       9.911   8.279  39.407  1.00 56.31           H  
ATOM   1819  HA3 GLY A 137      10.725   9.625  40.180  1.00 56.31           H  
ATOM   1820  C   GLY A 137       9.235  10.181  38.744  1.00 56.31           C  
ATOM   1821  O   GLY A 137       8.502   9.745  37.858  1.00 56.31           O  
ATOM   1822  N   GLY A 138       9.678  11.440  38.750  1.00 44.33           N  
ATOM   1823  H   GLY A 138      10.281  11.744  39.501  1.00 44.33           H  
ATOM   1824  CA  GLY A 138       9.449  12.391  37.661  1.00 44.33           C  
ATOM   1825  HA2 GLY A 138       9.700  11.927  36.707  1.00 44.33           H  
ATOM   1826  HA3 GLY A 138       8.398  12.679  37.642  1.00 44.33           H  
ATOM   1827  C   GLY A 138      10.290  13.649  37.851  1.00 44.33           C  
ATOM   1828  O   GLY A 138       9.982  14.450  38.725  1.00 44.33           O  
ATOM   1829  N   GLU A 139      11.337  13.804  37.042  1.00 51.75           N  
ATOM   1830  H   GLU A 139      11.518  13.129  36.313  1.00 51.75           H  
ATOM   1831  CA  GLU A 139      12.352  14.854  37.182  1.00 51.75           C  
ATOM   1832  HA  GLU A 139      11.891  15.728  37.642  1.00 51.75           H  
ATOM   1833  C   GLU A 139      12.893  15.310  35.813  1.00 51.75           C  
ATOM   1834  CB  GLU A 139      13.489  14.356  38.112  1.00 51.75           C  
ATOM   1835  HB2 GLU A 139      13.408  13.275  38.224  1.00 51.75           H  
ATOM   1836  HB3 GLU A 139      14.462  14.572  37.670  1.00 51.75           H  
ATOM   1837  O   GLU A 139      12.880  14.551  34.844  1.00 51.75           O  
ATOM   1838  CG  GLU A 139      13.411  15.037  39.494  1.00 51.75           C  
ATOM   1839  HG2 GLU A 139      13.743  16.070  39.386  1.00 51.75           H  
ATOM   1840  HG3 GLU A 139      12.367  15.064  39.805  1.00 51.75           H  
ATOM   1841  CD  GLU A 139      14.207  14.348  40.621  1.00 51.75           C  
ATOM   1842  OE1 GLU A 139      14.198  14.915  41.740  1.00 51.75           O  
ATOM   1843  OE2 GLU A 139      14.714  13.220  40.414  1.00 51.75           O  
ATOM   1844  N   GLU A 140      13.368  16.560  35.804  1.00 52.67           N  
ATOM   1845  H   GLU A 140      13.304  17.037  36.691  1.00 52.67           H  
ATOM   1846  CA  GLU A 140      14.339  17.175  34.880  1.00 52.67           C  
ATOM   1847  HA  GLU A 140      14.477  18.183  35.271  1.00 52.67           H  
ATOM   1848  C   GLU A 140      13.933  17.430  33.403  1.00 52.67           C  
ATOM   1849  CB  GLU A 140      15.727  16.541  35.102  1.00 52.67           C  
ATOM   1850  HB2 GLU A 140      16.427  16.927  34.360  1.00 52.67           H  
ATOM   1851  HB3 GLU A 140      15.655  15.459  34.993  1.00 52.67           H  
ATOM   1852  O   GLU A 140      13.915  16.563  32.527  1.00 52.67           O  
ATOM   1853  CG  GLU A 140      16.236  16.915  36.517  1.00 52.67           C  
ATOM   1854  HG2 GLU A 140      15.449  16.739  37.250  1.00 52.67           H  
ATOM   1855  HG3 GLU A 140      16.444  17.985  36.528  1.00 52.67           H  
ATOM   1856  CD  GLU A 140      17.484  16.159  36.998  1.00 52.67           C  
ATOM   1857  OE1 GLU A 140      17.914  16.461  38.136  1.00 52.67           O  
ATOM   1858  OE2 GLU A 140      17.991  15.282  36.260  1.00 52.67           O  
ATOM   1859  N   GLN A 141      13.684  18.719  33.134  1.00 47.85           N  
ATOM   1860  H   GLN A 141      13.769  19.347  33.921  1.00 47.85           H  
ATOM   1861  CA  GLN A 141      13.879  19.407  31.851  1.00 47.85           C  
ATOM   1862  HA  GLN A 141      14.188  18.695  31.085  1.00 47.85           H  
ATOM   1863  C   GLN A 141      15.004  20.456  32.019  1.00 47.85           C  
ATOM   1864  CB  GLN A 141      12.582  20.127  31.413  1.00 47.85           C  
ATOM   1865  HB2 GLN A 141      12.802  20.739  30.538  1.00 47.85           H  
ATOM   1866  HB3 GLN A 141      12.261  20.798  32.210  1.00 47.85           H  
ATOM   1867  O   GLN A 141      15.426  20.712  33.142  1.00 47.85           O  
ATOM   1868  CG  GLN A 141      11.416  19.208  31.035  1.00 47.85           C  
ATOM   1869  HG2 GLN A 141      11.053  18.694  31.924  1.00 47.85           H  
ATOM   1870  HG3 GLN A 141      11.770  18.460  30.325  1.00 47.85           H  
ATOM   1871  CD  GLN A 141      10.265  20.002  30.414  1.00 47.85           C  
ATOM   1872  NE2 GLN A 141       9.932  19.775  29.161  1.00 47.85           N  
ATOM   1873 HE21 GLN A 141      10.479  19.135  28.602  1.00 47.85           H  
ATOM   1874 HE22 GLN A 141       9.220  20.390  28.795  1.00 47.85           H  
ATOM   1875  OE1 GLN A 141       9.631  20.847  31.018  1.00 47.85           O  
ATOM   1876  N   GLU A 142      15.360  21.128  30.916  1.00 49.90           N  
ATOM   1877  H   GLU A 142      14.977  20.794  30.043  1.00 49.90           H  
ATOM   1878  CA  GLU A 142      16.320  22.248  30.801  1.00 49.90           C  
ATOM   1879  HA  GLU A 142      16.127  22.674  29.816  1.00 49.90           H  
ATOM   1880  C   GLU A 142      17.811  21.845  30.698  1.00 49.90           C  
ATOM   1881  CB  GLU A 142      15.997  23.415  31.772  1.00 49.90           C  
ATOM   1882  HB2 GLU A 142      16.612  24.271  31.494  1.00 49.90           H  
ATOM   1883  HB3 GLU A 142      16.247  23.137  32.796  1.00 49.90           H  
ATOM   1884  O   GLU A 142      18.147  20.669  30.796  1.00 49.90           O  
ATOM   1885  CG  GLU A 142      14.514  23.839  31.688  1.00 49.90           C  
ATOM   1886  HG2 GLU A 142      14.244  23.909  30.634  1.00 49.90           H  
ATOM   1887  HG3 GLU A 142      13.889  23.065  32.133  1.00 49.90           H  
ATOM   1888  CD  GLU A 142      14.185  25.181  32.369  1.00 49.90           C  
ATOM   1889  OE1 GLU A 142      13.275  25.870  31.849  1.00 49.90           O  
ATOM   1890  OE2 GLU A 142      14.807  25.516  33.402  1.00 49.90           O  
ATOM   1891  N   GLU A 143      18.657  22.839  30.376  1.00 51.84           N  
ATOM   1892  H   GLU A 143      18.275  23.771  30.447  1.00 51.84           H  
ATOM   1893  CA  GLU A 143      20.043  22.758  29.848  1.00 51.84           C  
ATOM   1894  HA  GLU A 143      20.374  23.794  29.776  1.00 51.84           H  
ATOM   1895  C   GLU A 143      20.209  22.166  28.418  1.00 51.84           C  
ATOM   1896  CB  GLU A 143      21.015  22.092  30.850  1.00 51.84           C  
ATOM   1897  HB2 GLU A 143      21.998  22.045  30.382  1.00 51.84           H  
ATOM   1898  HB3 GLU A 143      20.697  21.069  31.053  1.00 51.84           H  
ATOM   1899  O   GLU A 143      19.601  21.158  28.066  1.00 51.84           O  
ATOM   1900  CG  GLU A 143      21.144  22.864  32.177  1.00 51.84           C  
ATOM   1901  HG2 GLU A 143      21.421  23.893  31.947  1.00 51.84           H  
ATOM   1902  HG3 GLU A 143      20.171  22.886  32.668  1.00 51.84           H  
ATOM   1903  CD  GLU A 143      22.185  22.276  33.154  1.00 51.84           C  
ATOM   1904  OE1 GLU A 143      22.190  22.729  34.324  1.00 51.84           O  
ATOM   1905  OE2 GLU A 143      22.993  21.407  32.745  1.00 51.84           O  
ATOM   1906  N   GLN A 144      21.046  22.715  27.519  1.00 52.52           N  
ATOM   1907  H   GLN A 144      21.187  22.141  26.701  1.00 52.52           H  
ATOM   1908  CA  GLN A 144      21.452  24.122  27.306  1.00 52.52           C  
ATOM   1909  HA  GLN A 144      20.567  24.736  27.469  1.00 52.52           H  
ATOM   1910  C   GLN A 144      21.869  24.324  25.817  1.00 52.52           C  
ATOM   1911  CB  GLN A 144      22.557  24.568  28.298  1.00 52.52           C  
ATOM   1912  HB2 GLN A 144      23.543  24.335  27.898  1.00 52.52           H  
ATOM   1913  HB3 GLN A 144      22.449  24.023  29.236  1.00 52.52           H  
ATOM   1914  O   GLN A 144      21.716  23.409  25.007  1.00 52.52           O  
ATOM   1915  CG  GLN A 144      22.449  26.080  28.600  1.00 52.52           C  
ATOM   1916  HG2 GLN A 144      21.398  26.360  28.674  1.00 52.52           H  
ATOM   1917  HG3 GLN A 144      22.892  26.647  27.781  1.00 52.52           H  
ATOM   1918  CD  GLN A 144      23.117  26.541  29.893  1.00 52.52           C  
ATOM   1919  NE2 GLN A 144      23.061  27.822  30.186  1.00 52.52           N  
ATOM   1920 HE21 GLN A 144      22.674  28.479  29.524  1.00 52.52           H  
ATOM   1921 HE22 GLN A 144      23.540  28.082  31.036  1.00 52.52           H  
ATOM   1922  OE1 GLN A 144      23.677  25.801  30.677  1.00 52.52           O  
ATOM   1923  N   GLU A 145      22.316  25.525  25.436  1.00 49.83           N  
ATOM   1924  H   GLU A 145      22.490  26.214  26.154  1.00 49.83           H  
ATOM   1925  CA  GLU A 145      22.695  25.931  24.065  1.00 49.83           C  
ATOM   1926  HA  GLU A 145      22.119  25.346  23.348  1.00 49.83           H  
ATOM   1927  C   GLU A 145      24.197  25.681  23.742  1.00 49.83           C  
ATOM   1928  CB  GLU A 145      22.317  27.427  23.885  1.00 49.83           C  
ATOM   1929  HB2 GLU A 145      22.888  28.018  24.601  1.00 49.83           H  
ATOM   1930  HB3 GLU A 145      22.590  27.751  22.881  1.00 49.83           H  
ATOM   1931  O   GLU A 145      24.922  25.131  24.564  1.00 49.83           O  
ATOM   1932  CG  GLU A 145      20.816  27.723  24.072  1.00 49.83           C  
ATOM   1933  HG2 GLU A 145      20.499  27.393  25.062  1.00 49.83           H  
ATOM   1934  HG3 GLU A 145      20.256  27.144  23.338  1.00 49.83           H  
ATOM   1935  CD  GLU A 145      20.479  29.220  23.930  1.00 49.83           C  
ATOM   1936  OE1 GLU A 145      19.700  29.560  23.008  1.00 49.83           O  
ATOM   1937  OE2 GLU A 145      20.948  30.011  24.780  1.00 49.83           O  
ATOM   1938  N   GLU A 146      24.648  26.171  22.572  1.00 49.99           N  
ATOM   1939  H   GLU A 146      23.945  26.580  21.973  1.00 49.99           H  
ATOM   1940  CA  GLU A 146      26.051  26.349  22.107  1.00 49.99           C  
ATOM   1941  HA  GLU A 146      25.967  27.088  21.311  1.00 49.99           H  
ATOM   1942  C   GLU A 146      26.761  25.174  21.367  1.00 49.99           C  
ATOM   1943  CB  GLU A 146      26.924  27.077  23.167  1.00 49.99           C  
ATOM   1944  HB2 GLU A 146      27.876  27.343  22.708  1.00 49.99           H  
ATOM   1945  HB3 GLU A 146      27.130  26.412  24.006  1.00 49.99           H  
ATOM   1946  O   GLU A 146      26.203  24.098  21.165  1.00 49.99           O  
ATOM   1947  CG  GLU A 146      26.274  28.383  23.677  1.00 49.99           C  
ATOM   1948  HG2 GLU A 146      25.894  28.927  22.813  1.00 49.99           H  
ATOM   1949  HG3 GLU A 146      25.423  28.138  24.312  1.00 49.99           H  
ATOM   1950  CD  GLU A 146      27.216  29.316  24.465  1.00 49.99           C  
ATOM   1951  OE1 GLU A 146      26.926  30.537  24.482  1.00 49.99           O  
ATOM   1952  OE2 GLU A 146      28.213  28.840  25.053  1.00 49.99           O  
ATOM   1953  N   GLU A 147      27.977  25.474  20.874  1.00 57.36           N  
ATOM   1954  H   GLU A 147      28.343  26.365  21.180  1.00 57.36           H  
ATOM   1955  CA  GLU A 147      28.969  24.647  20.139  1.00 57.36           C  
ATOM   1956  HA  GLU A 147      29.820  25.323  20.053  1.00 57.36           H  
ATOM   1957  C   GLU A 147      28.727  24.287  18.641  1.00 57.36           C  
ATOM   1958  CB  GLU A 147      29.564  23.526  21.017  1.00 57.36           C  
ATOM   1959  HB2 GLU A 147      30.323  23.005  20.432  1.00 57.36           H  
ATOM   1960  HB3 GLU A 147      28.787  22.816  21.300  1.00 57.36           H  
ATOM   1961  O   GLU A 147      28.502  23.146  18.247  1.00 57.36           O  
ATOM   1962  CG  GLU A 147      30.234  24.117  22.282  1.00 57.36           C  
ATOM   1963  HG2 GLU A 147      30.845  24.968  21.982  1.00 57.36           H  
ATOM   1964  HG3 GLU A 147      29.456  24.490  22.948  1.00 57.36           H  
ATOM   1965  CD  GLU A 147      31.134  23.145  23.071  1.00 57.36           C  
ATOM   1966  OE1 GLU A 147      31.834  23.623  23.997  1.00 57.36           O  
ATOM   1967  OE2 GLU A 147      31.143  21.924  22.777  1.00 57.36           O  
ATOM   1968  N   ASP A 148      28.912  25.320  17.805  1.00 53.54           N  
ATOM   1969  H   ASP A 148      28.710  26.202  18.253  1.00 53.54           H  
ATOM   1970  CA  ASP A 148      30.060  25.465  16.874  1.00 53.54           C  
ATOM   1971  HA  ASP A 148      29.934  26.505  16.570  1.00 53.54           H  
ATOM   1972  C   ASP A 148      30.180  24.819  15.466  1.00 53.54           C  
ATOM   1973  CB  ASP A 148      31.402  25.430  17.650  1.00 53.54           C  
ATOM   1974  HB2 ASP A 148      32.218  25.141  16.988  1.00 53.54           H  
ATOM   1975  HB3 ASP A 148      31.369  24.678  18.439  1.00 53.54           H  
ATOM   1976  O   ASP A 148      29.479  23.905  15.039  1.00 53.54           O  
ATOM   1977  CG  ASP A 148      31.755  26.800  18.231  1.00 53.54           C  
ATOM   1978  OD1 ASP A 148      31.619  27.791  17.470  1.00 53.54           O  
ATOM   1979  OD2 ASP A 148      32.167  26.856  19.406  1.00 53.54           O  
ATOM   1980  N   ASN A 149      31.095  25.453  14.712  1.00 54.62           N  
ATOM   1981  H   ASN A 149      31.669  26.103  15.230  1.00 54.62           H  
ATOM   1982  CA  ASN A 149      31.457  25.282  13.301  1.00 54.62           C  
ATOM   1983  HA  ASN A 149      30.552  25.139  12.710  1.00 54.62           H  
ATOM   1984  C   ASN A 149      32.426  24.109  13.055  1.00 54.62           C  
ATOM   1985  CB  ASN A 149      32.219  26.549  12.834  1.00 54.62           C  
ATOM   1986  HB2 ASN A 149      33.183  26.585  13.342  1.00 54.62           H  
ATOM   1987  HB3 ASN A 149      32.423  26.459  11.767  1.00 54.62           H  
ATOM   1988  O   ASN A 149      33.339  23.930  13.847  1.00 54.62           O  
ATOM   1989  CG  ASN A 149      31.529  27.879  13.057  1.00 54.62           C  
ATOM   1990  ND2 ASN A 149      31.688  28.501  14.207  1.00 54.62           N  
ATOM   1991 HD21 ASN A 149      32.154  28.071  14.993  1.00 54.62           H  
ATOM   1992 HD22 ASN A 149      31.141  29.338  14.350  1.00 54.62           H  
ATOM   1993  OD1 ASN A 149      30.857  28.404  12.183  1.00 54.62           O  
ATOM   1994  N   GLU A 150      32.310  23.445  11.896  1.00 59.77           N  
ATOM   1995  H   GLU A 150      31.426  23.524  11.414  1.00 59.77           H  
ATOM   1996  CA  GLU A 150      33.347  22.703  11.131  1.00 59.77           C  
ATOM   1997  HA  GLU A 150      34.115  23.387  10.770  1.00 59.77           H  
ATOM   1998  C   GLU A 150      32.635  22.059   9.906  1.00 59.77           C  
ATOM   1999  CB  GLU A 150      34.019  21.598  11.991  1.00 59.77           C  
ATOM   2000  HB2 GLU A 150      33.368  21.344  12.828  1.00 59.77           H  
ATOM   2001  HB3 GLU A 150      34.131  20.696  11.389  1.00 59.77           H  
ATOM   2002  O   GLU A 150      31.468  21.683  10.020  1.00 59.77           O  
ATOM   2003  CG  GLU A 150      35.423  21.982  12.519  1.00 59.77           C  
ATOM   2004  HG2 GLU A 150      36.118  21.971  11.680  1.00 59.77           H  
ATOM   2005  HG3 GLU A 150      35.412  23.005  12.896  1.00 59.77           H  
ATOM   2006  CD  GLU A 150      35.954  21.034  13.619  1.00 59.77           C  
ATOM   2007  OE1 GLU A 150      36.690  21.511  14.518  1.00 59.77           O  
ATOM   2008  OE2 GLU A 150      35.653  19.814  13.564  1.00 59.77           O  
ATOM   2009  N   GLU A 151      33.197  21.862   8.708  1.00 57.39           N  
ATOM   2010  H   GLU A 151      32.621  21.308   8.091  1.00 57.39           H  
ATOM   2011  CA  GLU A 151      34.321  22.478   7.973  1.00 57.39           C  
ATOM   2012  HA  GLU A 151      34.239  23.562   8.052  1.00 57.39           H  
ATOM   2013  C   GLU A 151      34.151  22.106   6.462  1.00 57.39           C  
ATOM   2014  CB  GLU A 151      35.692  22.024   8.541  1.00 57.39           C  
ATOM   2015  HB2 GLU A 151      35.543  21.460   9.462  1.00 57.39           H  
ATOM   2016  HB3 GLU A 151      36.197  21.372   7.829  1.00 57.39           H  
ATOM   2017  O   GLU A 151      33.202  21.398   6.122  1.00 57.39           O  
ATOM   2018  CG  GLU A 151      36.577  23.251   8.842  1.00 57.39           C  
ATOM   2019  HG2 GLU A 151      36.017  23.923   9.492  1.00 57.39           H  
ATOM   2020  HG3 GLU A 151      36.749  23.780   7.904  1.00 57.39           H  
ATOM   2021  CD  GLU A 151      37.940  22.956   9.507  1.00 57.39           C  
ATOM   2022  OE1 GLU A 151      38.636  23.956   9.812  1.00 57.39           O  
ATOM   2023  OE2 GLU A 151      38.301  21.772   9.686  1.00 57.39           O  
ATOM   2024  N   ASP A 152      35.053  22.563   5.579  1.00 64.36           N  
ATOM   2025  H   ASP A 152      35.849  23.036   5.983  1.00 64.36           H  
ATOM   2026  CA  ASP A 152      35.230  22.178   4.150  1.00 64.36           C  
ATOM   2027  HA  ASP A 152      36.043  22.831   3.831  1.00 64.36           H  
ATOM   2028  C   ASP A 152      34.112  22.481   3.110  1.00 64.36           C  
ATOM   2029  CB  ASP A 152      35.783  20.746   4.068  1.00 64.36           C  
ATOM   2030  HB2 ASP A 152      35.917  20.472   3.022  1.00 64.36           H  
ATOM   2031  HB3 ASP A 152      35.065  20.053   4.507  1.00 64.36           H  
ATOM   2032  O   ASP A 152      32.923  22.342   3.380  1.00 64.36           O  
ATOM   2033  CG  ASP A 152      37.134  20.628   4.782  1.00 64.36           C  
ATOM   2034  OD1 ASP A 152      37.915  21.612   4.675  1.00 64.36           O  
ATOM   2035  OD2 ASP A 152      37.381  19.557   5.381  1.00 64.36           O  
ATOM   2036  N   ASN A 153      34.357  23.018   1.897  1.00 57.29           N  
ATOM   2037  H   ASN A 153      33.469  23.266   1.486  1.00 57.29           H  
ATOM   2038  CA  ASN A 153      35.431  22.931   0.869  1.00 57.29           C  
ATOM   2039  HA  ASN A 153      35.276  23.821   0.259  1.00 57.29           H  
ATOM   2040  C   ASN A 153      35.270  21.778  -0.158  1.00 57.29           C  
ATOM   2041  CB  ASN A 153      36.878  23.084   1.390  1.00 57.29           C  
ATOM   2042  HB2 ASN A 153      37.574  22.975   0.559  1.00 57.29           H  
ATOM   2043  HB3 ASN A 153      37.121  22.273   2.078  1.00 57.29           H  
ATOM   2044  O   ASN A 153      34.547  20.818   0.073  1.00 57.29           O  
ATOM   2045  CG  ASN A 153      37.185  24.432   2.012  1.00 57.29           C  
ATOM   2046  ND2 ASN A 153      37.862  24.435   3.138  1.00 57.29           N  
ATOM   2047 HD21 ASN A 153      38.039  25.325   3.581  1.00 57.29           H  
ATOM   2048 HD22 ASN A 153      38.069  23.560   3.599  1.00 57.29           H  
ATOM   2049  OD1 ASN A 153      36.850  25.483   1.482  1.00 57.29           O  
ATOM   2050  N   GLU A 154      35.957  21.923  -1.305  1.00 59.01           N  
ATOM   2051  H   GLU A 154      36.547  22.741  -1.359  1.00 59.01           H  
ATOM   2052  CA  GLU A 154      36.066  20.985  -2.450  1.00 59.01           C  
ATOM   2053  HA  GLU A 154      36.822  21.423  -3.102  1.00 59.01           H  
ATOM   2054  C   GLU A 154      34.843  20.800  -3.390  1.00 59.01           C  
ATOM   2055  CB  GLU A 154      36.682  19.628  -2.036  1.00 59.01           C  
ATOM   2056  HB2 GLU A 154      36.775  19.029  -2.942  1.00 59.01           H  
ATOM   2057  HB3 GLU A 154      36.010  19.107  -1.354  1.00 59.01           H  
ATOM   2058  O   GLU A 154      34.209  19.750  -3.412  1.00 59.01           O  
ATOM   2059  CG  GLU A 154      38.078  19.729  -1.393  1.00 59.01           C  
ATOM   2060  HG2 GLU A 154      38.708  20.343  -2.037  1.00 59.01           H  
ATOM   2061  HG3 GLU A 154      37.989  20.235  -0.432  1.00 59.01           H  
ATOM   2062  CD  GLU A 154      38.768  18.361  -1.187  1.00 59.01           C  
ATOM   2063  OE1 GLU A 154      39.849  18.350  -0.554  1.00 59.01           O  
ATOM   2064  OE2 GLU A 154      38.264  17.325  -1.689  1.00 59.01           O  
ATOM   2065  N   GLU A 155      34.624  21.749  -4.315  1.00 64.56           N  
ATOM   2066  H   GLU A 155      35.085  22.638  -4.184  1.00 64.56           H  
ATOM   2067  CA  GLU A 155      34.260  21.428  -5.717  1.00 64.56           C  
ATOM   2068  HA  GLU A 155      34.640  20.431  -5.941  1.00 64.56           H  
ATOM   2069  C   GLU A 155      34.995  22.380  -6.690  1.00 64.56           C  
ATOM   2070  CB  GLU A 155      32.732  21.387  -6.004  1.00 64.56           C  
ATOM   2071  HB2 GLU A 155      32.236  22.240  -5.539  1.00 64.56           H  
ATOM   2072  HB3 GLU A 155      32.604  21.473  -7.083  1.00 64.56           H  
ATOM   2073  O   GLU A 155      34.465  23.408  -7.108  1.00 64.56           O  
ATOM   2074  CG  GLU A 155      32.037  20.073  -5.579  1.00 64.56           C  
ATOM   2075  HG2 GLU A 155      32.758  19.260  -5.665  1.00 64.56           H  
ATOM   2076  HG3 GLU A 155      31.742  20.151  -4.532  1.00 64.56           H  
ATOM   2077  CD  GLU A 155      30.802  19.696  -6.429  1.00 64.56           C  
ATOM   2078  OE1 GLU A 155      30.719  18.516  -6.860  1.00 64.56           O  
ATOM   2079  OE2 GLU A 155      29.925  20.561  -6.658  1.00 64.56           O  
ATOM   2080  N   GLU A 156      36.239  22.032  -7.043  1.00 60.20           N  
ATOM   2081  H   GLU A 156      36.634  21.191  -6.647  1.00 60.20           H  
ATOM   2082  CA  GLU A 156      37.000  22.648  -8.145  1.00 60.20           C  
ATOM   2083  HA  GLU A 156      36.618  23.655  -8.317  1.00 60.20           H  
ATOM   2084  C   GLU A 156      36.815  21.882  -9.478  1.00 60.20           C  
ATOM   2085  CB  GLU A 156      38.501  22.788  -7.778  1.00 60.20           C  
ATOM   2086  HB2 GLU A 156      38.841  21.867  -7.305  1.00 60.20           H  
ATOM   2087  HB3 GLU A 156      39.078  22.929  -8.692  1.00 60.20           H  
ATOM   2088  O   GLU A 156      36.399  20.718  -9.519  1.00 60.20           O  
ATOM   2089  CG  GLU A 156      38.791  23.993  -6.862  1.00 60.20           C  
ATOM   2090  HG2 GLU A 156      38.256  23.853  -5.923  1.00 60.20           H  
ATOM   2091  HG3 GLU A 156      38.391  24.889  -7.336  1.00 60.20           H  
ATOM   2092  CD  GLU A 156      40.292  24.204  -6.557  1.00 60.20           C  
ATOM   2093  OE1 GLU A 156      40.716  25.385  -6.501  1.00 60.20           O  
ATOM   2094  OE2 GLU A 156      40.994  23.199  -6.297  1.00 60.20           O  
ATOM   2095  N   ASP A 157      37.158  22.569 -10.570  1.00 56.33           N  
ATOM   2096  H   ASP A 157      37.531  23.492 -10.397  1.00 56.33           H  
ATOM   2097  CA  ASP A 157      37.591  22.055 -11.876  1.00 56.33           C  
ATOM   2098  HA  ASP A 157      37.565  22.916 -12.544  1.00 56.33           H  
ATOM   2099  C   ASP A 157      36.740  20.990 -12.594  1.00 56.33           C  
ATOM   2100  CB  ASP A 157      39.079  21.675 -11.793  1.00 56.33           C  
ATOM   2101  HB2 ASP A 157      39.382  21.246 -12.747  1.00 56.33           H  
ATOM   2102  HB3 ASP A 157      39.218  20.918 -11.021  1.00 56.33           H  
ATOM   2103  O   ASP A 157      37.005  19.781 -12.554  1.00 56.33           O  
ATOM   2104  CG  ASP A 157      39.992  22.877 -11.505  1.00 56.33           C  
ATOM   2105  OD1 ASP A 157      39.471  24.018 -11.443  1.00 56.33           O  
ATOM   2106  OD2 ASP A 157      41.214  22.635 -11.396  1.00 56.33           O  
ATOM   2107  N   LYS A 158      35.804  21.479 -13.424  1.00 60.70           N  
ATOM   2108  H   LYS A 158      35.599  22.464 -13.338  1.00 60.70           H  
ATOM   2109  CA  LYS A 158      35.470  20.889 -14.737  1.00 60.70           C  
ATOM   2110  HA  LYS A 158      36.322  20.292 -15.064  1.00 60.70           H  
ATOM   2111  C   LYS A 158      35.270  21.999 -15.776  1.00 60.70           C  
ATOM   2112  CB  LYS A 158      34.223  19.982 -14.689  1.00 60.70           C  
ATOM   2113  HB2 LYS A 158      34.006  19.620 -15.693  1.00 60.70           H  
ATOM   2114  HB3 LYS A 158      33.369  20.561 -14.338  1.00 60.70           H  
ATOM   2115  O   LYS A 158      34.766  23.059 -15.423  1.00 60.70           O  
ATOM   2116  CG  LYS A 158      34.454  18.784 -13.766  1.00 60.70           C  
ATOM   2117  HG2 LYS A 158      35.351  18.249 -14.080  1.00 60.70           H  
ATOM   2118  HG3 LYS A 158      34.610  19.188 -12.766  1.00 60.70           H  
ATOM   2119  CD  LYS A 158      33.286  17.796 -13.706  1.00 60.70           C  
ATOM   2120  HD2 LYS A 158      33.213  17.268 -14.657  1.00 60.70           H  
ATOM   2121  HD3 LYS A 158      32.358  18.342 -13.535  1.00 60.70           H  
ATOM   2122  CE  LYS A 158      33.523  16.797 -12.561  1.00 60.70           C  
ATOM   2123  HE2 LYS A 158      34.458  16.272 -12.756  1.00 60.70           H  
ATOM   2124  HE3 LYS A 158      32.709  16.072 -12.557  1.00 60.70           H  
ATOM   2125  NZ  LYS A 158      33.601  17.488 -11.241  1.00 60.70           N  
ATOM   2126  HZ1 LYS A 158      33.780  16.860 -10.470  1.00 60.70           H  
ATOM   2127  HZ2 LYS A 158      34.354  18.161 -11.246  1.00 60.70           H  
ATOM   2128  HZ3 LYS A 158      32.766  18.018 -11.037  1.00 60.70           H  
ATOM   2129  N   ASP A 159      35.628  21.676 -17.024  1.00 64.67           N  
ATOM   2130  H   ASP A 159      35.970  20.731 -17.129  1.00 64.67           H  
ATOM   2131  CA  ASP A 159      35.368  22.389 -18.297  1.00 64.67           C  
ATOM   2132  HA  ASP A 159      35.123  21.578 -18.983  1.00 64.67           H  
ATOM   2133  C   ASP A 159      36.584  23.037 -19.018  1.00 64.67           C  
ATOM   2134  CB  ASP A 159      34.063  23.224 -18.308  1.00 64.67           C  
ATOM   2135  HB2 ASP A 159      33.937  23.635 -19.310  1.00 64.67           H  
ATOM   2136  HB3 ASP A 159      34.154  24.071 -17.628  1.00 64.67           H  
ATOM   2137  O   ASP A 159      36.520  24.171 -19.484  1.00 64.67           O  
ATOM   2138  CG  ASP A 159      32.783  22.424 -17.992  1.00 64.67           C  
ATOM   2139  OD1 ASP A 159      32.856  21.172 -17.893  1.00 64.67           O  
ATOM   2140  OD2 ASP A 159      31.706  23.059 -17.910  1.00 64.67           O  
ATOM   2141  N   GLU A 160      37.665  22.265 -19.232  1.00 58.91           N  
ATOM   2142  H   GLU A 160      37.713  21.372 -18.763  1.00 58.91           H  
ATOM   2143  CA  GLU A 160      38.721  22.549 -20.237  1.00 58.91           C  
ATOM   2144  HA  GLU A 160      38.395  23.381 -20.860  1.00 58.91           H  
ATOM   2145  C   GLU A 160      38.971  21.360 -21.209  1.00 58.91           C  
ATOM   2146  CB  GLU A 160      40.068  22.974 -19.591  1.00 58.91           C  
ATOM   2147  HB2 GLU A 160      40.333  22.273 -18.799  1.00 58.91           H  
ATOM   2148  HB3 GLU A 160      40.826  22.898 -20.370  1.00 58.91           H  
ATOM   2149  O   GLU A 160      40.032  20.742 -21.165  1.00 58.91           O  
ATOM   2150  CG  GLU A 160      40.191  24.413 -19.068  1.00 58.91           C  
ATOM   2151  HG2 GLU A 160      39.763  24.472 -18.067  1.00 58.91           H  
ATOM   2152  HG3 GLU A 160      39.618  25.068 -19.725  1.00 58.91           H  
ATOM   2153  CD  GLU A 160      41.667  24.885 -19.054  1.00 58.91           C  
ATOM   2154  OE1 GLU A 160      41.908  26.069 -19.395  1.00 58.91           O  
ATOM   2155  OE2 GLU A 160      42.571  24.063 -18.768  1.00 58.91           O  
ATOM   2156  N   GLU A 161      38.046  21.020 -22.129  1.00 54.01           N  
ATOM   2157  H   GLU A 161      37.145  21.476 -22.111  1.00 54.01           H  
ATOM   2158  CA  GLU A 161      38.414  20.181 -23.303  1.00 54.01           C  
ATOM   2159  HA  GLU A 161      39.377  20.576 -23.626  1.00 54.01           H  
ATOM   2160  C   GLU A 161      37.509  20.318 -24.558  1.00 54.01           C  
ATOM   2161  CB  GLU A 161      38.678  18.689 -22.929  1.00 54.01           C  
ATOM   2162  HB2 GLU A 161      39.028  18.605 -21.901  1.00 54.01           H  
ATOM   2163  HB3 GLU A 161      37.763  18.101 -23.008  1.00 54.01           H  
ATOM   2164  O   GLU A 161      36.987  19.329 -25.072  1.00 54.01           O  
ATOM   2165  CG  GLU A 161      39.775  18.121 -23.862  1.00 54.01           C  
ATOM   2166  HG2 GLU A 161      39.419  18.168 -24.891  1.00 54.01           H  
ATOM   2167  HG3 GLU A 161      40.647  18.773 -23.799  1.00 54.01           H  
ATOM   2168  CD  GLU A 161      40.247  16.680 -23.576  1.00 54.01           C  
ATOM   2169  OE1 GLU A 161      41.146  16.227 -24.331  1.00 54.01           O  
ATOM   2170  OE2 GLU A 161      39.730  16.017 -22.648  1.00 54.01           O  
ATOM   2171  N   GLU A 162      37.365  21.521 -25.137  1.00 57.61           N  
ATOM   2172  H   GLU A 162      37.757  22.335 -24.685  1.00 57.61           H  
ATOM   2173  CA  GLU A 162      36.937  21.649 -26.551  1.00 57.61           C  
ATOM   2174  HA  GLU A 162      36.493  20.705 -26.866  1.00 57.61           H  
ATOM   2175  C   GLU A 162      38.146  21.851 -27.481  1.00 57.61           C  
ATOM   2176  CB  GLU A 162      35.829  22.692 -26.779  1.00 57.61           C  
ATOM   2177  HB2 GLU A 162      36.067  23.620 -26.259  1.00 57.61           H  
ATOM   2178  HB3 GLU A 162      35.794  22.895 -27.849  1.00 57.61           H  
ATOM   2179  O   GLU A 162      38.790  22.902 -27.523  1.00 57.61           O  
ATOM   2180  CG  GLU A 162      34.444  22.169 -26.347  1.00 57.61           C  
ATOM   2181  HG2 GLU A 162      34.401  21.093 -26.518  1.00 57.61           H  
ATOM   2182  HG3 GLU A 162      34.319  22.337 -25.277  1.00 57.61           H  
ATOM   2183  CD  GLU A 162      33.286  22.826 -27.122  1.00 57.61           C  
ATOM   2184  OE1 GLU A 162      32.339  22.089 -27.488  1.00 57.61           O  
ATOM   2185  OE2 GLU A 162      33.355  24.051 -27.375  1.00 57.61           O  
ATOM   2186  N   ALA A 163      38.484  20.800 -28.234  1.00 58.13           N  
ATOM   2187  H   ALA A 163      37.927  19.962 -28.150  1.00 58.13           H  
ATOM   2188  CA  ALA A 163      39.710  20.730 -29.017  1.00 58.13           C  
ATOM   2189  HA  ALA A 163      40.434  21.409 -28.566  1.00 58.13           H  
ATOM   2190  C   ALA A 163      39.536  21.141 -30.493  1.00 58.13           C  
ATOM   2191  CB  ALA A 163      40.294  19.318 -28.880  1.00 58.13           C  
ATOM   2192  HB1 ALA A 163      40.456  19.086 -27.828  1.00 58.13           H  
ATOM   2193  HB2 ALA A 163      41.244  19.255 -29.411  1.00 58.13           H  
ATOM   2194  HB3 ALA A 163      39.602  18.589 -29.300  1.00 58.13           H  
ATOM   2195  O   ALA A 163      38.821  20.500 -31.257  1.00 58.13           O  
ATOM   2196  N   ARG A 164      40.321  22.147 -30.903  1.00 54.29           N  
ATOM   2197  H   ARG A 164      40.670  22.722 -30.149  1.00 54.29           H  
ATOM   2198  CA  ARG A 164      40.955  22.327 -32.231  1.00 54.29           C  
ATOM   2199  HA  ARG A 164      40.924  23.384 -32.492  1.00 54.29           H  
ATOM   2200  C   ARG A 164      40.356  21.541 -33.420  1.00 54.29           C  
ATOM   2201  CB  ARG A 164      42.425  21.872 -32.121  1.00 54.29           C  
ATOM   2202  HB2 ARG A 164      42.877  21.934 -33.111  1.00 54.29           H  
ATOM   2203  HB3 ARG A 164      42.432  20.825 -31.818  1.00 54.29           H  
ATOM   2204  O   ARG A 164      40.716  20.383 -33.629  1.00 54.29           O  
ATOM   2205  CG  ARG A 164      43.322  22.646 -31.153  1.00 54.29           C  
ATOM   2206  HG2 ARG A 164      43.444  23.671 -31.505  1.00 54.29           H  
ATOM   2207  HG3 ARG A 164      42.890  22.649 -30.153  1.00 54.29           H  
ATOM   2208  CD  ARG A 164      44.676  21.925 -31.123  1.00 54.29           C  
ATOM   2209  HD2 ARG A 164      44.509  20.914 -30.750  1.00 54.29           H  
ATOM   2210  HD3 ARG A 164      45.070  21.863 -32.137  1.00 54.29           H  
ATOM   2211  NE  ARG A 164      45.651  22.625 -30.270  1.00 54.29           N  
ATOM   2212  HE  ARG A 164      45.487  23.610 -30.121  1.00 54.29           H  
ATOM   2213  NH1 ARG A 164      46.955  20.811 -29.727  1.00 54.29           N  
ATOM   2214 HH11 ARG A 164      47.689  20.403 -29.166  1.00 54.29           H  
ATOM   2215 HH12 ARG A 164      46.321  20.218 -30.244  1.00 54.29           H  
ATOM   2216  NH2 ARG A 164      47.454  22.823 -28.904  1.00 54.29           N  
ATOM   2217 HH21 ARG A 164      48.191  22.399 -28.359  1.00 54.29           H  
ATOM   2218 HH22 ARG A 164      47.215  23.792 -28.748  1.00 54.29           H  
ATOM   2219  CZ  ARG A 164      46.679  22.083 -29.645  1.00 54.29           C  
ATOM   2220  N   THR A 165      39.673  22.223 -34.343  1.00 53.97           N  
ATOM   2221  H   THR A 165      39.250  23.099 -34.071  1.00 53.97           H  
ATOM   2222  CA  THR A 165      39.852  21.978 -35.797  1.00 53.97           C  
ATOM   2223  HA  THR A 165      40.926  21.951 -35.980  1.00 53.97           H  
ATOM   2224  C   THR A 165      39.326  23.146 -36.643  1.00 53.97           C  
ATOM   2225  CB  THR A 165      39.279  20.629 -36.323  1.00 53.97           C  
ATOM   2226  HB  THR A 165      38.582  20.794 -37.144  1.00 53.97           H  
ATOM   2227  O   THR A 165      38.212  23.120 -37.151  1.00 53.97           O  
ATOM   2228  CG2 THR A 165      40.407  19.748 -36.867  1.00 53.97           C  
ATOM   2229 HG21 THR A 165      41.138  19.534 -36.087  1.00 53.97           H  
ATOM   2230 HG22 THR A 165      39.987  18.810 -37.232  1.00 53.97           H  
ATOM   2231 HG23 THR A 165      40.897  20.256 -37.698  1.00 53.97           H  
ATOM   2232  OG1 THR A 165      38.612  19.865 -35.349  1.00 53.97           O  
ATOM   2233  HG1 THR A 165      39.181  19.836 -34.576  1.00 53.97           H  
ATOM   2234  N   GLU A 166      40.153  24.176 -36.837  1.00 49.44           N  
ATOM   2235  H   GLU A 166      41.066  24.169 -36.404  1.00 49.44           H  
ATOM   2236  CA  GLU A 166      39.969  25.147 -37.925  1.00 49.44           C  
ATOM   2237  HA  GLU A 166      38.965  25.060 -38.339  1.00 49.44           H  
ATOM   2238  C   GLU A 166      40.973  24.858 -39.051  1.00 49.44           C  
ATOM   2239  CB  GLU A 166      40.142  26.595 -37.440  1.00 49.44           C  
ATOM   2240  HB2 GLU A 166      41.092  26.685 -36.913  1.00 49.44           H  
ATOM   2241  HB3 GLU A 166      40.178  27.236 -38.321  1.00 49.44           H  
ATOM   2242  O   GLU A 166      42.151  24.623 -38.778  1.00 49.44           O  
ATOM   2243  CG  GLU A 166      39.002  27.095 -36.541  1.00 49.44           C  
ATOM   2244  HG2 GLU A 166      38.052  26.839 -37.010  1.00 49.44           H  
ATOM   2245  HG3 GLU A 166      39.055  26.585 -35.579  1.00 49.44           H  
ATOM   2246  CD  GLU A 166      39.077  28.619 -36.329  1.00 49.44           C  
ATOM   2247  OE1 GLU A 166      38.000  29.255 -36.299  1.00 49.44           O  
ATOM   2248  OE2 GLU A 166      40.211  29.142 -36.218  1.00 49.44           O  
ATOM   2249  N   GLY A 167      40.516  24.916 -40.308  1.00 53.78           N  
ATOM   2250  H   GLY A 167      39.528  25.080 -40.441  1.00 53.78           H  
ATOM   2251  CA  GLY A 167      41.381  24.917 -41.494  1.00 53.78           C  
ATOM   2252  HA2 GLY A 167      41.253  25.867 -42.013  1.00 53.78           H  
ATOM   2253  HA3 GLY A 167      42.426  24.861 -41.189  1.00 53.78           H  
ATOM   2254  C   GLY A 167      41.144  23.784 -42.499  1.00 53.78           C  
ATOM   2255  O   GLY A 167      41.874  22.798 -42.493  1.00 53.78           O  
ATOM   2256  N   ALA A 168      40.193  23.981 -43.420  1.00 50.42           N  
ATOM   2257  H   ALA A 168      39.568  24.765 -43.306  1.00 50.42           H  
ATOM   2258  CA  ALA A 168      40.167  23.323 -44.733  1.00 50.42           C  
ATOM   2259  HA  ALA A 168      41.187  23.259 -45.111  1.00 50.42           H  
ATOM   2260  C   ALA A 168      39.335  24.144 -45.746  1.00 50.42           C  
ATOM   2261  CB  ALA A 168      39.642  21.887 -44.608  1.00 50.42           C  
ATOM   2262  HB1 ALA A 168      39.612  21.425 -45.595  1.00 50.42           H  
ATOM   2263  HB2 ALA A 168      40.294  21.299 -43.963  1.00 50.42           H  
ATOM   2264  HB3 ALA A 168      38.634  21.894 -44.192  1.00 50.42           H  
ATOM   2265  O   ALA A 168      38.113  24.089 -45.749  1.00 50.42           O  
ATOM   2266  N   GLU A 169      40.055  24.940 -46.536  1.00 56.26           N  
ATOM   2267  H   GLU A 169      41.034  24.960 -46.288  1.00 56.26           H  
ATOM   2268  CA  GLU A 169      39.846  25.326 -47.946  1.00 56.26           C  
ATOM   2269  HA  GLU A 169      40.324  26.302 -48.029  1.00 56.26           H  
ATOM   2270  C   GLU A 169      38.430  25.549 -48.535  1.00 56.26           C  
ATOM   2271  CB  GLU A 169      40.697  24.401 -48.836  1.00 56.26           C  
ATOM   2272  HB2 GLU A 169      40.356  23.371 -48.728  1.00 56.26           H  
ATOM   2273  HB3 GLU A 169      40.590  24.708 -49.876  1.00 56.26           H  
ATOM   2274  O   GLU A 169      37.560  24.684 -48.575  1.00 56.26           O  
ATOM   2275  CG  GLU A 169      42.182  24.518 -48.429  1.00 56.26           C  
ATOM   2276  HG2 GLU A 169      42.312  24.165 -47.406  1.00 56.26           H  
ATOM   2277  HG3 GLU A 169      42.458  25.572 -48.446  1.00 56.26           H  
ATOM   2278  CD  GLU A 169      43.153  23.730 -49.313  1.00 56.26           C  
ATOM   2279  OE1 GLU A 169      44.285  24.239 -49.490  1.00 56.26           O  
ATOM   2280  OE2 GLU A 169      42.799  22.609 -49.740  1.00 56.26           O  
ATOM   2281  N   VAL A 170      38.285  26.737 -49.134  1.00 49.18           N  
ATOM   2282  H   VAL A 170      39.087  27.351 -49.115  1.00 49.18           H  
ATOM   2283  CA  VAL A 170      37.203  27.152 -50.041  1.00 49.18           C  
ATOM   2284  HA  VAL A 170      36.239  26.988 -49.561  1.00 49.18           H  
ATOM   2285  C   VAL A 170      37.254  26.361 -51.353  1.00 49.18           C  
ATOM   2286  CB  VAL A 170      37.377  28.658 -50.367  1.00 49.18           C  
ATOM   2287  HB  VAL A 170      38.378  28.813 -50.769  1.00 49.18           H  
ATOM   2288  O   VAL A 170      38.323  26.238 -51.948  1.00 49.18           O  
ATOM   2289  CG1 VAL A 170      36.376  29.194 -51.398  1.00 49.18           C  
ATOM   2290 HG11 VAL A 170      35.352  29.002 -51.076  1.00 49.18           H  
ATOM   2291 HG12 VAL A 170      36.534  28.729 -52.371  1.00 49.18           H  
ATOM   2292 HG13 VAL A 170      36.506  30.267 -51.535  1.00 49.18           H  
ATOM   2293  CG2 VAL A 170      37.249  29.524 -49.104  1.00 49.18           C  
ATOM   2294 HG21 VAL A 170      36.260  29.387 -48.665  1.00 49.18           H  
ATOM   2295 HG22 VAL A 170      38.008  29.250 -48.372  1.00 49.18           H  
ATOM   2296 HG23 VAL A 170      37.383  30.574 -49.363  1.00 49.18           H  
ATOM   2297  N   MET A 171      36.093  25.944 -51.865  1.00 62.83           N  
ATOM   2298  H   MET A 171      35.259  26.032 -51.302  1.00 62.83           H  
ATOM   2299  CA  MET A 171      35.874  25.721 -53.300  1.00 62.83           C  
ATOM   2300  HA  MET A 171      36.602  26.305 -53.863  1.00 62.83           H  
ATOM   2301  C   MET A 171      34.486  26.229 -53.704  1.00 62.83           C  
ATOM   2302  CB  MET A 171      36.038  24.241 -53.694  1.00 62.83           C  
ATOM   2303  HB2 MET A 171      35.624  23.594 -52.921  1.00 62.83           H  
ATOM   2304  HB3 MET A 171      35.485  24.067 -54.618  1.00 62.83           H  
ATOM   2305  O   MET A 171      33.477  25.796 -53.146  1.00 62.83           O  
ATOM   2306  CG  MET A 171      37.504  23.880 -53.965  1.00 62.83           C  
ATOM   2307  HG2 MET A 171      37.927  24.650 -54.610  1.00 62.83           H  
ATOM   2308  HG3 MET A 171      38.058  23.890 -53.026  1.00 62.83           H  
ATOM   2309  SD  MET A 171      37.764  22.284 -54.795  1.00 62.83           S  
ATOM   2310  CE  MET A 171      37.591  21.166 -53.383  1.00 62.83           C  
ATOM   2311  HE1 MET A 171      37.740  20.138 -53.714  1.00 62.83           H  
ATOM   2312  HE2 MET A 171      38.336  21.416 -52.628  1.00 62.83           H  
ATOM   2313  HE3 MET A 171      36.594  21.270 -52.955  1.00 62.83           H  
ATOM   2314  N   ASP A 172      34.451  27.133 -54.682  1.00 61.31           N  
ATOM   2315  H   ASP A 172      35.319  27.473 -55.071  1.00 61.31           H  
ATOM   2316  CA  ASP A 172      33.230  27.625 -55.319  1.00 61.31           C  
ATOM   2317  HA  ASP A 172      32.450  27.717 -54.563  1.00 61.31           H  
ATOM   2318  C   ASP A 172      32.772  26.669 -56.442  1.00 61.31           C  
ATOM   2319  CB  ASP A 172      33.476  29.026 -55.904  1.00 61.31           C  
ATOM   2320  HB2 ASP A 172      32.574  29.352 -56.423  1.00 61.31           H  
ATOM   2321  HB3 ASP A 172      34.282  28.974 -56.637  1.00 61.31           H  
ATOM   2322  O   ASP A 172      33.612  26.180 -57.203  1.00 61.31           O  
ATOM   2323  CG  ASP A 172      33.822  30.060 -54.830  1.00 61.31           C  
ATOM   2324  OD1 ASP A 172      32.904  30.426 -54.061  1.00 61.31           O  
ATOM   2325  OD2 ASP A 172      35.007  30.462 -54.763  1.00 61.31           O  
ATOM   2326  N   PRO A 173      31.460  26.416 -56.598  1.00 66.86           N  
ATOM   2327  CA  PRO A 173      30.892  25.843 -57.812  1.00 66.86           C  
ATOM   2328  HA  PRO A 173      31.624  25.234 -58.342  1.00 66.86           H  
ATOM   2329  C   PRO A 173      30.396  26.960 -58.747  1.00 66.86           C  
ATOM   2330  CB  PRO A 173      29.765  24.941 -57.307  1.00 66.86           C  
ATOM   2331  HB2 PRO A 173      30.181  23.975 -57.020  1.00 66.86           H  
ATOM   2332  HB3 PRO A 173      28.981  24.809 -58.052  1.00 66.86           H  
ATOM   2333  O   PRO A 173      29.413  27.640 -58.444  1.00 66.86           O  
ATOM   2334  CG  PRO A 173      29.253  25.666 -56.057  1.00 66.86           C  
ATOM   2335  HG2 PRO A 173      28.912  24.956 -55.303  1.00 66.86           H  
ATOM   2336  HG3 PRO A 173      28.442  26.341 -56.329  1.00 66.86           H  
ATOM   2337  CD  PRO A 173      30.449  26.483 -55.554  1.00 66.86           C  
ATOM   2338  HD2 PRO A 173      30.837  26.039 -54.637  1.00 66.86           H  
ATOM   2339  HD3 PRO A 173      30.153  27.517 -55.377  1.00 66.86           H  
ATOM   2340  N   GLU A 174      31.066  27.142 -59.886  1.00 56.84           N  
ATOM   2341  H   GLU A 174      31.879  26.573 -60.073  1.00 56.84           H  
ATOM   2342  CA  GLU A 174      30.580  28.006 -60.971  1.00 56.84           C  
ATOM   2343  HA  GLU A 174      30.162  28.906 -60.521  1.00 56.84           H  
ATOM   2344  C   GLU A 174      29.419  27.361 -61.761  1.00 56.84           C  
ATOM   2345  CB  GLU A 174      31.735  28.461 -61.893  1.00 56.84           C  
ATOM   2346  HB2 GLU A 174      31.320  28.888 -62.806  1.00 56.84           H  
ATOM   2347  HB3 GLU A 174      32.342  27.598 -62.165  1.00 56.84           H  
ATOM   2348  O   GLU A 174      29.110  26.177 -61.634  1.00 56.84           O  
ATOM   2349  CG  GLU A 174      32.615  29.543 -61.237  1.00 56.84           C  
ATOM   2350  HG2 GLU A 174      31.969  30.353 -60.900  1.00 56.84           H  
ATOM   2351  HG3 GLU A 174      33.100  29.118 -60.358  1.00 56.84           H  
ATOM   2352  CD  GLU A 174      33.694  30.110 -62.183  1.00 56.84           C  
ATOM   2353  OE1 GLU A 174      33.884  31.350 -62.181  1.00 56.84           O  
ATOM   2354  OE2 GLU A 174      34.370  29.305 -62.867  1.00 56.84           O  
ATOM   2355  N   GLU A 175      28.768  28.215 -62.545  1.00 50.60           N  
ATOM   2356  H   GLU A 175      29.198  29.124 -62.637  1.00 50.60           H  
ATOM   2357  CA  GLU A 175      27.539  28.060 -63.329  1.00 50.60           C  
ATOM   2358  HA  GLU A 175      26.688  28.127 -62.650  1.00 50.60           H  
ATOM   2359  C   GLU A 175      27.398  26.743 -64.134  1.00 50.60           C  
ATOM   2360  CB  GLU A 175      27.495  29.275 -64.291  1.00 50.60           C  
ATOM   2361  HB2 GLU A 175      26.584  29.225 -64.887  1.00 50.60           H  
ATOM   2362  HB3 GLU A 175      28.347  29.210 -64.969  1.00 50.60           H  
ATOM   2363  O   GLU A 175      28.304  26.341 -64.860  1.00 50.60           O  
ATOM   2364  CG  GLU A 175      27.535  30.642 -63.565  1.00 50.60           C  
ATOM   2365  HG2 GLU A 175      28.340  30.660 -62.830  1.00 50.60           H  
ATOM   2366  HG3 GLU A 175      26.602  30.760 -63.014  1.00 50.60           H  
ATOM   2367  CD  GLU A 175      27.755  31.850 -64.495  1.00 50.60           C  
ATOM   2368  OE1 GLU A 175      26.921  32.786 -64.435  1.00 50.60           O  
ATOM   2369  OE2 GLU A 175      28.790  31.883 -65.198  1.00 50.60           O  
ATOM   2370  N   GLU A 176      26.196  26.143 -64.113  1.00 58.01           N  
ATOM   2371  H   GLU A 176      25.483  26.529 -63.511  1.00 58.01           H  
ATOM   2372  CA  GLU A 176      25.706  25.266 -65.192  1.00 58.01           C  
ATOM   2373  HA  GLU A 176      26.460  25.255 -65.979  1.00 58.01           H  
ATOM   2374  C   GLU A 176      24.447  25.864 -65.844  1.00 58.01           C  
ATOM   2375  CB  GLU A 176      25.470  23.800 -64.758  1.00 58.01           C  
ATOM   2376  HB2 GLU A 176      25.276  23.748 -63.687  1.00 58.01           H  
ATOM   2377  HB3 GLU A 176      24.588  23.429 -65.279  1.00 58.01           H  
ATOM   2378  O   GLU A 176      23.608  26.492 -65.192  1.00 58.01           O  
ATOM   2379  CG  GLU A 176      26.651  22.880 -65.133  1.00 58.01           C  
ATOM   2380  HG2 GLU A 176      27.483  23.082 -64.458  1.00 58.01           H  
ATOM   2381  HG3 GLU A 176      26.974  23.131 -66.143  1.00 58.01           H  
ATOM   2382  CD  GLU A 176      26.320  21.372 -65.106  1.00 58.01           C  
ATOM   2383  OE1 GLU A 176      27.065  20.604 -65.764  1.00 58.01           O  
ATOM   2384  OE2 GLU A 176      25.331  20.968 -64.449  1.00 58.01           O  
ATOM   2385  N   ASP A 177      24.344  25.676 -67.159  1.00 59.18           N  
ATOM   2386  H   ASP A 177      25.041  25.095 -67.603  1.00 59.18           H  
ATOM   2387  CA  ASP A 177      23.491  26.459 -68.050  1.00 59.18           C  
ATOM   2388  HA  ASP A 177      23.375  27.447 -67.604  1.00 59.18           H  
ATOM   2389  C   ASP A 177      22.077  25.883 -68.274  1.00 59.18           C  
ATOM   2390  CB  ASP A 177      24.215  26.633 -69.405  1.00 59.18           C  
ATOM   2391  HB2 ASP A 177      23.519  26.424 -70.218  1.00 59.18           H  
ATOM   2392  HB3 ASP A 177      25.015  25.898 -69.495  1.00 59.18           H  
ATOM   2393  O   ASP A 177      21.881  24.712 -68.594  1.00 59.18           O  
ATOM   2394  CG  ASP A 177      24.784  28.035 -69.646  1.00 59.18           C  
ATOM   2395  OD1 ASP A 177      24.055  29.013 -69.356  1.00 59.18           O  
ATOM   2396  OD2 ASP A 177      25.891  28.108 -70.226  1.00 59.18           O  
ATOM   2397  N   TYR A 178      21.099  26.792 -68.247  1.00 52.88           N  
ATOM   2398  H   TYR A 178      21.387  27.655 -67.808  1.00 52.88           H  
ATOM   2399  CA  TYR A 178      20.107  26.977 -69.316  1.00 52.88           C  
ATOM   2400  HA  TYR A 178      19.333  27.625 -68.905  1.00 52.88           H  
ATOM   2401  C   TYR A 178      19.384  25.740 -69.909  1.00 52.88           C  
ATOM   2402  CB  TYR A 178      20.819  27.786 -70.421  1.00 52.88           C  
ATOM   2403  HB2 TYR A 178      21.493  28.502 -69.950  1.00 52.88           H  
ATOM   2404  HB3 TYR A 178      21.450  27.123 -71.012  1.00 52.88           H  
ATOM   2405  O   TYR A 178      19.816  25.174 -70.912  1.00 52.88           O  
ATOM   2406  CG  TYR A 178      19.923  28.569 -71.358  1.00 52.88           C  
ATOM   2407  CD1 TYR A 178      19.351  27.959 -72.492  1.00 52.88           C  
ATOM   2408  HD1 TYR A 178      19.523  26.910 -72.681  1.00 52.88           H  
ATOM   2409  CD2 TYR A 178      19.733  29.943 -71.124  1.00 52.88           C  
ATOM   2410  HD2 TYR A 178      20.202  30.407 -70.269  1.00 52.88           H  
ATOM   2411  CE1 TYR A 178      18.593  28.729 -73.396  1.00 52.88           C  
ATOM   2412  HE1 TYR A 178      18.159  28.274 -74.274  1.00 52.88           H  
ATOM   2413  CE2 TYR A 178      18.979  30.716 -72.024  1.00 52.88           C  
ATOM   2414  HE2 TYR A 178      18.853  31.774 -71.846  1.00 52.88           H  
ATOM   2415  OH  TYR A 178      17.711  30.861 -74.052  1.00 52.88           O  
ATOM   2416  HH  TYR A 178      17.637  31.768 -73.746  1.00 52.88           H  
ATOM   2417  CZ  TYR A 178      18.415  30.109 -73.167  1.00 52.88           C  
ATOM   2418  N   TYR A 179      18.153  25.464 -69.450  1.00 54.49           N  
ATOM   2419  H   TYR A 179      17.889  25.835 -68.549  1.00 54.49           H  
ATOM   2420  CA  TYR A 179      17.060  25.057 -70.358  1.00 54.49           C  
ATOM   2421  HA  TYR A 179      17.160  25.663 -71.259  1.00 54.49           H  
ATOM   2422  C   TYR A 179      15.669  25.340 -69.759  1.00 54.49           C  
ATOM   2423  CB  TYR A 179      17.176  23.576 -70.788  1.00 54.49           C  
ATOM   2424  HB2 TYR A 179      18.148  23.179 -70.493  1.00 54.49           H  
ATOM   2425  HB3 TYR A 179      16.430  22.974 -70.268  1.00 54.49           H  
ATOM   2426  O   TYR A 179      15.338  24.826 -68.694  1.00 54.49           O  
ATOM   2427  CG  TYR A 179      17.022  23.383 -72.290  1.00 54.49           C  
ATOM   2428  CD1 TYR A 179      15.758  23.135 -72.862  1.00 54.49           C  
ATOM   2429  HD1 TYR A 179      14.887  23.059 -72.229  1.00 54.49           H  
ATOM   2430  CD2 TYR A 179      18.154  23.492 -73.122  1.00 54.49           C  
ATOM   2431  HD2 TYR A 179      19.123  23.677 -72.684  1.00 54.49           H  
ATOM   2432  CE1 TYR A 179      15.630  23.000 -74.261  1.00 54.49           C  
ATOM   2433  HE1 TYR A 179      14.664  22.819 -74.709  1.00 54.49           H  
ATOM   2434  CE2 TYR A 179      18.031  23.370 -74.518  1.00 54.49           C  
ATOM   2435  HE2 TYR A 179      18.909  23.467 -75.140  1.00 54.49           H  
ATOM   2436  OH  TYR A 179      16.648  23.003 -76.439  1.00 54.49           O  
ATOM   2437  HH  TYR A 179      17.497  23.144 -76.865  1.00 54.49           H  
ATOM   2438  CZ  TYR A 179      16.766  23.122 -75.090  1.00 54.49           C  
ATOM   2439  N   ASN A 180      14.829  26.112 -70.462  1.00 48.78           N  
ATOM   2440  H   ASN A 180      15.149  26.506 -71.335  1.00 48.78           H  
ATOM   2441  CA  ASN A 180      13.408  26.304 -70.134  1.00 48.78           C  
ATOM   2442  HA  ASN A 180      13.126  25.610 -69.343  1.00 48.78           H  
ATOM   2443  C   ASN A 180      12.533  26.044 -71.377  1.00 48.78           C  
ATOM   2444  CB  ASN A 180      13.152  27.722 -69.586  1.00 48.78           C  
ATOM   2445  HB2 ASN A 180      13.782  27.900 -68.715  1.00 48.78           H  
ATOM   2446  HB3 ASN A 180      13.381  28.465 -70.350  1.00 48.78           H  
ATOM   2447  O   ASN A 180      12.716  26.739 -72.379  1.00 48.78           O  
ATOM   2448  CG  ASN A 180      11.696  27.862 -69.153  1.00 48.78           C  
ATOM   2449  ND2 ASN A 180      10.947  28.787 -69.703  1.00 48.78           N  
ATOM   2450 HD21 ASN A 180       9.952  28.786 -69.526  1.00 48.78           H  
ATOM   2451 HD22 ASN A 180      11.242  29.372 -70.472  1.00 48.78           H  
ATOM   2452  OD1 ASN A 180      11.225  27.094 -68.332  1.00 48.78           O  
ATOM   2453  N   PRO A 181      11.602  25.072 -71.348  1.00 62.06           N  
ATOM   2454  CA  PRO A 181      10.682  24.809 -72.449  1.00 62.06           C  
ATOM   2455  HA  PRO A 181      11.069  25.204 -73.388  1.00 62.06           H  
ATOM   2456  C   PRO A 181       9.299  25.437 -72.196  1.00 62.06           C  
ATOM   2457  CB  PRO A 181      10.652  23.280 -72.535  1.00 62.06           C  
ATOM   2458  HB2 PRO A 181       9.746  22.905 -73.011  1.00 62.06           H  
ATOM   2459  HB3 PRO A 181      11.532  22.935 -73.079  1.00 62.06           H  
ATOM   2460  O   PRO A 181       8.379  24.767 -71.727  1.00 62.06           O  
ATOM   2461  CG  PRO A 181      10.757  22.846 -71.070  1.00 62.06           C  
ATOM   2462  HG2 PRO A 181       9.763  22.793 -70.626  1.00 62.06           H  
ATOM   2463  HG3 PRO A 181      11.261  21.884 -70.976  1.00 62.06           H  
ATOM   2464  CD  PRO A 181      11.558  23.967 -70.399  1.00 62.06           C  
ATOM   2465  HD2 PRO A 181      11.072  24.277 -69.474  1.00 62.06           H  
ATOM   2466  HD3 PRO A 181      12.567  23.612 -70.192  1.00 62.06           H  
ATOM   2467  N   ASP A 182       9.125  26.709 -72.554  1.00 45.17           N  
ATOM   2468  H   ASP A 182       9.909  27.242 -72.902  1.00 45.17           H  
ATOM   2469  CA  ASP A 182       7.791  27.323 -72.606  1.00 45.17           C  
ATOM   2470  HA  ASP A 182       7.264  27.102 -71.678  1.00 45.17           H  
ATOM   2471  C   ASP A 182       6.985  26.747 -73.786  1.00 45.17           C  
ATOM   2472  CB  ASP A 182       7.885  28.854 -72.739  1.00 45.17           C  
ATOM   2473  HB2 ASP A 182       8.422  29.098 -73.656  1.00 45.17           H  
ATOM   2474  HB3 ASP A 182       6.877  29.258 -72.824  1.00 45.17           H  
ATOM   2475  O   ASP A 182       7.424  26.820 -74.935  1.00 45.17           O  
ATOM   2476  CG  ASP A 182       8.574  29.531 -71.552  1.00 45.17           C  
ATOM   2477  OD1 ASP A 182       8.189  29.244 -70.396  1.00 45.17           O  
ATOM   2478  OD2 ASP A 182       9.521  30.314 -71.794  1.00 45.17           O  
ATOM   2479  N   SER A 183       5.797  26.188 -73.525  1.00 50.81           N  
ATOM   2480  H   SER A 183       5.538  26.063 -72.557  1.00 50.81           H  
ATOM   2481  CA  SER A 183       4.726  26.066 -74.532  1.00 50.81           C  
ATOM   2482  HA  SER A 183       4.655  27.022 -75.050  1.00 50.81           H  
ATOM   2483  C   SER A 183       3.351  25.802 -73.900  1.00 50.81           C  
ATOM   2484  CB  SER A 183       5.033  25.023 -75.622  1.00 50.81           C  
ATOM   2485  HB2 SER A 183       4.114  24.749 -76.141  1.00 50.81           H  
ATOM   2486  HB3 SER A 183       5.706  25.477 -76.349  1.00 50.81           H  
ATOM   2487  O   SER A 183       3.029  24.698 -73.472  1.00 50.81           O  
ATOM   2488  OG  SER A 183       5.660  23.865 -75.109  1.00 50.81           O  
ATOM   2489  HG  SER A 183       6.219  24.172 -74.392  1.00 50.81           H  
ATOM   2490  N   ASP A 184       2.552  26.865 -73.859  1.00 49.33           N  
ATOM   2491  H   ASP A 184       3.006  27.746 -74.054  1.00 49.33           H  
ATOM   2492  CA  ASP A 184       1.138  26.927 -74.241  1.00 49.33           C  
ATOM   2493  HA  ASP A 184       0.713  27.765 -73.689  1.00 49.33           H  
ATOM   2494  C   ASP A 184       0.227  25.706 -73.989  1.00 49.33           C  
ATOM   2495  CB  ASP A 184       1.065  27.315 -75.735  1.00 49.33           C  
ATOM   2496  HB2 ASP A 184       1.324  26.446 -76.339  1.00 49.33           H  
ATOM   2497  HB3 ASP A 184       0.039  27.597 -75.974  1.00 49.33           H  
ATOM   2498  O   ASP A 184       0.220  24.733 -74.744  1.00 49.33           O  
ATOM   2499  CG  ASP A 184       2.000  28.463 -76.137  1.00 49.33           C  
ATOM   2500  OD1 ASP A 184       2.287  29.317 -75.266  1.00 49.33           O  
ATOM   2501  OD2 ASP A 184       2.452  28.454 -77.303  1.00 49.33           O  
ATOM   2502  N   THR A 185      -0.749  25.865 -73.089  1.00 47.42           N  
ATOM   2503  H   THR A 185      -0.544  26.469 -72.306  1.00 47.42           H  
ATOM   2504  CA  THR A 185      -2.161  25.926 -73.533  1.00 47.42           C  
ATOM   2505  HA  THR A 185      -2.183  26.602 -74.388  1.00 47.42           H  
ATOM   2506  C   THR A 185      -3.073  26.554 -72.477  1.00 47.42           C  
ATOM   2507  CB  THR A 185      -2.781  24.581 -73.990  1.00 47.42           C  
ATOM   2508  HB  THR A 185      -3.720  24.409 -73.465  1.00 47.42           H  
ATOM   2509  O   THR A 185      -2.992  26.242 -71.292  1.00 47.42           O  
ATOM   2510  CG2 THR A 185      -3.077  24.625 -75.490  1.00 47.42           C  
ATOM   2511 HG21 THR A 185      -3.504  23.670 -75.797  1.00 47.42           H  
ATOM   2512 HG22 THR A 185      -3.798  25.415 -75.701  1.00 47.42           H  
ATOM   2513 HG23 THR A 185      -2.159  24.806 -76.049  1.00 47.42           H  
ATOM   2514  OG1 THR A 185      -1.950  23.463 -73.788  1.00 47.42           O  
ATOM   2515  HG1 THR A 185      -1.076  23.740 -74.073  1.00 47.42           H  
ATOM   2516  N   GLU A 186      -3.960  27.445 -72.919  1.00 47.15           N  
ATOM   2517  H   GLU A 186      -3.998  27.643 -73.909  1.00 47.15           H  
ATOM   2518  CA  GLU A 186      -5.044  28.015 -72.112  1.00 47.15           C  
ATOM   2519  HA  GLU A 186      -4.721  28.130 -71.077  1.00 47.15           H  
ATOM   2520  C   GLU A 186      -6.287  27.111 -72.170  1.00 47.15           C  
ATOM   2521  CB  GLU A 186      -5.468  29.390 -72.676  1.00 47.15           C  
ATOM   2522  HB2 GLU A 186      -5.962  29.217 -73.632  1.00 47.15           H  
ATOM   2523  HB3 GLU A 186      -6.205  29.823 -72.000  1.00 47.15           H  
ATOM   2524  O   GLU A 186      -6.601  26.596 -73.240  1.00 47.15           O  
ATOM   2525  CG  GLU A 186      -4.355  30.426 -72.906  1.00 47.15           C  
ATOM   2526  HG2 GLU A 186      -3.600  30.012 -73.574  1.00 47.15           H  
ATOM   2527  HG3 GLU A 186      -3.881  30.647 -71.950  1.00 47.15           H  
ATOM   2528  CD  GLU A 186      -4.922  31.714 -73.537  1.00 47.15           C  
ATOM   2529  OE1 GLU A 186      -4.694  32.803 -72.961  1.00 47.15           O  
ATOM   2530  OE2 GLU A 186      -5.603  31.612 -74.585  1.00 47.15           O  
ATOM   2531  N   GLU A 187      -7.086  27.046 -71.098  1.00 49.41           N  
ATOM   2532  H   GLU A 187      -6.717  27.324 -70.200  1.00 49.41           H  
ATOM   2533  CA  GLU A 187      -8.544  27.189 -71.256  1.00 49.41           C  
ATOM   2534  HA  GLU A 187      -8.668  27.997 -71.977  1.00 49.41           H  
ATOM   2535  C   GLU A 187      -9.238  27.669 -69.967  1.00 49.41           C  
ATOM   2536  CB  GLU A 187      -9.237  25.937 -71.850  1.00 49.41           C  
ATOM   2537  HB2 GLU A 187      -8.502  25.201 -72.176  1.00 49.41           H  
ATOM   2538  HB3 GLU A 187      -9.878  25.474 -71.099  1.00 49.41           H  
ATOM   2539  O   GLU A 187      -8.837  27.338 -68.851  1.00 49.41           O  
ATOM   2540  CG  GLU A 187     -10.084  26.388 -73.060  1.00 49.41           C  
ATOM   2541  HG2 GLU A 187     -10.814  27.116 -72.707  1.00 49.41           H  
ATOM   2542  HG3 GLU A 187      -9.433  26.901 -73.767  1.00 49.41           H  
ATOM   2543  CD  GLU A 187     -10.832  25.276 -73.817  1.00 49.41           C  
ATOM   2544  OE1 GLU A 187     -11.461  25.625 -74.845  1.00 49.41           O  
ATOM   2545  OE2 GLU A 187     -10.836  24.110 -73.360  1.00 49.41           O  
ATOM   2546  N   ASN A 188     -10.288  28.483 -70.123  1.00 44.22           N  
ATOM   2547  H   ASN A 188     -10.641  28.606 -71.062  1.00 44.22           H  
ATOM   2548  CA  ASN A 188     -11.071  29.053 -69.022  1.00 44.22           C  
ATOM   2549  HA  ASN A 188     -10.451  29.132 -68.129  1.00 44.22           H  
ATOM   2550  C   ASN A 188     -12.293  28.181 -68.697  1.00 44.22           C  
ATOM   2551  CB  ASN A 188     -11.587  30.456 -69.408  1.00 44.22           C  
ATOM   2552  HB2 ASN A 188     -12.353  30.756 -68.693  1.00 44.22           H  
ATOM   2553  HB3 ASN A 188     -12.056  30.419 -70.391  1.00 44.22           H  
ATOM   2554  O   ASN A 188     -13.066  27.869 -69.602  1.00 44.22           O  
ATOM   2555  CG  ASN A 188     -10.538  31.547 -69.384  1.00 44.22           C  
ATOM   2556  ND2 ASN A 188      -9.965  31.897 -70.512  1.00 44.22           N  
ATOM   2557 HD21 ASN A 188      -9.210  32.564 -70.435  1.00 44.22           H  
ATOM   2558 HD22 ASN A 188     -10.138  31.385 -71.365  1.00 44.22           H  
ATOM   2559  OD1 ASN A 188     -10.240  32.117 -68.353  1.00 44.22           O  
ATOM   2560  N   VAL A 189     -12.584  27.955 -67.410  1.00 45.87           N  
ATOM   2561  H   VAL A 189     -11.897  28.198 -66.711  1.00 45.87           H  
ATOM   2562  CA  VAL A 189     -13.959  27.672 -66.948  1.00 45.87           C  
ATOM   2563  HA  VAL A 189     -14.649  28.042 -67.705  1.00 45.87           H  
ATOM   2564  C   VAL A 189     -14.252  28.430 -65.651  1.00 45.87           C  
ATOM   2565  CB  VAL A 189     -14.259  26.167 -66.774  1.00 45.87           C  
ATOM   2566  HB  VAL A 189     -13.634  25.758 -65.980  1.00 45.87           H  
ATOM   2567  O   VAL A 189     -13.688  28.141 -64.598  1.00 45.87           O  
ATOM   2568  CG1 VAL A 189     -15.738  25.960 -66.401  1.00 45.87           C  
ATOM   2569 HG11 VAL A 189     -15.946  24.894 -66.309  1.00 45.87           H  
ATOM   2570 HG12 VAL A 189     -16.383  26.387 -67.169  1.00 45.87           H  
ATOM   2571 HG13 VAL A 189     -15.957  26.427 -65.441  1.00 45.87           H  
ATOM   2572  CG2 VAL A 189     -14.017  25.353 -68.051  1.00 45.87           C  
ATOM   2573 HG21 VAL A 189     -14.279  24.307 -67.888  1.00 45.87           H  
ATOM   2574 HG22 VAL A 189     -14.607  25.752 -68.876  1.00 45.87           H  
ATOM   2575 HG23 VAL A 189     -12.962  25.393 -68.322  1.00 45.87           H  
ATOM   2576  N   ASP A 190     -15.183  29.380 -65.725  1.00 44.04           N  
ATOM   2577  H   ASP A 190     -15.592  29.584 -66.626  1.00 44.04           H  
ATOM   2578  CA  ASP A 190     -15.652  30.170 -64.585  1.00 44.04           C  
ATOM   2579  HA  ASP A 190     -14.796  30.399 -63.950  1.00 44.04           H  
ATOM   2580  C   ASP A 190     -16.696  29.422 -63.731  1.00 44.04           C  
ATOM   2581  CB  ASP A 190     -16.255  31.501 -65.086  1.00 44.04           C  
ATOM   2582  HB2 ASP A 190     -17.204  31.684 -64.582  1.00 44.04           H  
ATOM   2583  HB3 ASP A 190     -16.475  31.432 -66.151  1.00 44.04           H  
ATOM   2584  O   ASP A 190     -17.802  29.137 -64.192  1.00 44.04           O  
ATOM   2585  CG  ASP A 190     -15.376  32.721 -64.816  1.00 44.04           C  
ATOM   2586  OD1 ASP A 190     -14.895  32.837 -63.666  1.00 44.04           O  
ATOM   2587  OD2 ASP A 190     -15.286  33.567 -65.732  1.00 44.04           O  
ATOM   2588  N   GLY A 191     -16.368  29.227 -62.450  1.00 41.38           N  
ATOM   2589  H   GLY A 191     -15.388  29.368 -62.251  1.00 41.38           H  
ATOM   2590  CA  GLY A 191     -17.277  29.363 -61.303  1.00 41.38           C  
ATOM   2591  HA2 GLY A 191     -16.656  29.366 -60.407  1.00 41.38           H  
ATOM   2592  HA3 GLY A 191     -17.729  30.353 -61.366  1.00 41.38           H  
ATOM   2593  C   GLY A 191     -18.433  28.368 -61.075  1.00 41.38           C  
ATOM   2594  O   GLY A 191     -19.291  28.142 -61.927  1.00 41.38           O  
ATOM   2595  N   ARG A 192     -18.592  27.958 -59.803  1.00 41.68           N  
ATOM   2596  H   ARG A 192     -17.739  27.842 -59.275  1.00 41.68           H  
ATOM   2597  CA  ARG A 192     -19.793  28.262 -58.980  1.00 41.68           C  
ATOM   2598  HA  ARG A 192     -19.897  29.346 -58.933  1.00 41.68           H  
ATOM   2599  C   ARG A 192     -19.675  27.775 -57.529  1.00 41.68           C  
ATOM   2600  CB  ARG A 192     -21.078  27.663 -59.592  1.00 41.68           C  
ATOM   2601  HB2 ARG A 192     -21.747  27.309 -58.808  1.00 41.68           H  
ATOM   2602  HB3 ARG A 192     -20.813  26.802 -60.204  1.00 41.68           H  
ATOM   2603  O   ARG A 192     -19.161  26.701 -57.268  1.00 41.68           O  
ATOM   2604  CG  ARG A 192     -21.838  28.716 -60.419  1.00 41.68           C  
ATOM   2605  HG2 ARG A 192     -21.136  29.395 -60.905  1.00 41.68           H  
ATOM   2606  HG3 ARG A 192     -22.470  29.310 -59.759  1.00 41.68           H  
ATOM   2607  CD  ARG A 192     -22.694  28.042 -61.492  1.00 41.68           C  
ATOM   2608  HD2 ARG A 192     -22.081  27.300 -62.003  1.00 41.68           H  
ATOM   2609  HD3 ARG A 192     -23.536  27.543 -61.013  1.00 41.68           H  
ATOM   2610  NE  ARG A 192     -23.164  29.020 -62.489  1.00 41.68           N  
ATOM   2611  HE  ARG A 192     -22.693  29.914 -62.479  1.00 41.68           H  
ATOM   2612  NH1 ARG A 192     -24.504  27.596 -63.681  1.00 41.68           N  
ATOM   2613 HH11 ARG A 192     -24.242  26.861 -63.039  1.00 41.68           H  
ATOM   2614 HH12 ARG A 192     -25.042  27.386 -64.510  1.00 41.68           H  
ATOM   2615  NH2 ARG A 192     -24.177  29.680 -64.414  1.00 41.68           N  
ATOM   2616 HH21 ARG A 192     -23.671  30.552 -64.362  1.00 41.68           H  
ATOM   2617 HH22 ARG A 192     -24.701  29.454 -65.248  1.00 41.68           H  
ATOM   2618  CZ  ARG A 192     -23.947  28.764 -63.517  1.00 41.68           C  
ATOM   2619  N   ASN A 193     -20.260  28.572 -56.633  1.00 42.35           N  
ATOM   2620  H   ASN A 193     -20.614  29.444 -56.999  1.00 42.35           H  
ATOM   2621  CA  ASN A 193     -20.808  28.236 -55.312  1.00 42.35           C  
ATOM   2622  HA  ASN A 193     -20.816  29.159 -54.732  1.00 42.35           H  
ATOM   2623  C   ASN A 193     -20.063  27.203 -54.441  1.00 42.35           C  
ATOM   2624  CB  ASN A 193     -22.282  27.821 -55.489  1.00 42.35           C  
ATOM   2625  HB2 ASN A 193     -22.333  26.932 -56.118  1.00 42.35           H  
ATOM   2626  HB3 ASN A 193     -22.685  27.556 -54.511  1.00 42.35           H  
ATOM   2627  O   ASN A 193     -20.358  26.011 -54.490  1.00 42.35           O  
ATOM   2628  CG  ASN A 193     -23.178  28.892 -56.081  1.00 42.35           C  
ATOM   2629  ND2 ASN A 193     -24.459  28.627 -56.161  1.00 42.35           N  
ATOM   2630 HD21 ASN A 193     -25.051  29.371 -56.502  1.00 42.35           H  
ATOM   2631 HD22 ASN A 193     -24.816  27.760 -55.785  1.00 42.35           H  
ATOM   2632  OD1 ASN A 193     -22.762  29.960 -56.498  1.00 42.35           O  
ATOM   2633  N   ALA A 194     -19.283  27.697 -53.476  1.00 42.85           N  
ATOM   2634  H   ALA A 194     -19.071  28.684 -53.475  1.00 42.85           H  
ATOM   2635  CA  ALA A 194     -19.138  26.993 -52.204  1.00 42.85           C  
ATOM   2636  HA  ALA A 194     -18.879  25.952 -52.395  1.00 42.85           H  
ATOM   2637  C   ALA A 194     -20.482  27.045 -51.446  1.00 42.85           C  
ATOM   2638  CB  ALA A 194     -17.999  27.635 -51.402  1.00 42.85           C  
ATOM   2639  HB1 ALA A 194     -17.877  27.106 -50.457  1.00 42.85           H  
ATOM   2640  HB2 ALA A 194     -18.225  28.681 -51.195  1.00 42.85           H  
ATOM   2641  HB3 ALA A 194     -17.067  27.568 -51.964  1.00 42.85           H  
ATOM   2642  O   ALA A 194     -21.001  28.130 -51.177  1.00 42.85           O  
ATOM   2643  N   GLY A 195     -21.059  25.883 -51.132  1.00 40.23           N  
ATOM   2644  H   GLY A 195     -20.575  25.031 -51.376  1.00 40.23           H  
ATOM   2645  CA  GLY A 195     -22.229  25.755 -50.259  1.00 40.23           C  
ATOM   2646  HA2 GLY A 195     -22.764  26.702 -50.193  1.00 40.23           H  
ATOM   2647  HA3 GLY A 195     -22.906  25.003 -50.665  1.00 40.23           H  
ATOM   2648  C   GLY A 195     -21.810  25.313 -48.857  1.00 40.23           C  
ATOM   2649  O   GLY A 195     -20.957  24.439 -48.731  1.00 40.23           O  
ATOM   2650  N   SER A 196     -22.402  25.903 -47.814  1.00 39.67           N  
ATOM   2651  H   SER A 196     -23.118  26.595 -47.984  1.00 39.67           H  
ATOM   2652  CA  SER A 196     -22.234  25.404 -46.440  1.00 39.67           C  
ATOM   2653  HA  SER A 196     -21.169  25.307 -46.228  1.00 39.67           H  
ATOM   2654  C   SER A 196     -22.889  24.027 -46.299  1.00 39.67           C  
ATOM   2655  CB  SER A 196     -22.843  26.368 -45.414  1.00 39.67           C  
ATOM   2656  HB2 SER A 196     -23.931  26.322 -45.466  1.00 39.67           H  
ATOM   2657  HB3 SER A 196     -22.513  27.385 -45.623  1.00 39.67           H  
ATOM   2658  O   SER A 196     -23.957  23.803 -46.872  1.00 39.67           O  
ATOM   2659  OG  SER A 196     -22.405  26.000 -44.123  1.00 39.67           O  
ATOM   2660  HG  SER A 196     -23.009  26.331 -43.454  1.00 39.67           H  
ATOM   2661  N   LEU A 197     -22.270  23.122 -45.537  1.00 42.81           N  
ATOM   2662  H   LEU A 197     -21.425  23.397 -45.057  1.00 42.81           H  
ATOM   2663  CA  LEU A 197     -22.784  21.773 -45.290  1.00 42.81           C  
ATOM   2664  HA  LEU A 197     -23.835  21.756 -45.579  1.00 42.81           H  
ATOM   2665  C   LEU A 197     -22.749  21.468 -43.784  1.00 42.81           C  
ATOM   2666  CB  LEU A 197     -22.052  20.775 -46.214  1.00 42.81           C  
ATOM   2667  HB2 LEU A 197     -21.909  21.269 -47.175  1.00 42.81           H  
ATOM   2668  HB3 LEU A 197     -21.065  20.538 -45.817  1.00 42.81           H  
ATOM   2669  O   LEU A 197     -21.793  20.921 -43.239  1.00 42.81           O  
ATOM   2670  CG  LEU A 197     -22.859  19.484 -46.468  1.00 42.81           C  
ATOM   2671  HG  LEU A 197     -23.924  19.714 -46.475  1.00 42.81           H  
ATOM   2672  CD1 LEU A 197     -22.507  18.892 -47.834  1.00 42.81           C  
ATOM   2673 HD11 LEU A 197     -23.075  17.975 -47.992  1.00 42.81           H  
ATOM   2674 HD12 LEU A 197     -21.441  18.668 -47.879  1.00 42.81           H  
ATOM   2675 HD13 LEU A 197     -22.762  19.604 -48.619  1.00 42.81           H  
ATOM   2676  CD2 LEU A 197     -22.592  18.413 -45.413  1.00 42.81           C  
ATOM   2677 HD21 LEU A 197     -23.222  17.544 -45.601  1.00 42.81           H  
ATOM   2678 HD22 LEU A 197     -21.543  18.118 -45.425  1.00 42.81           H  
ATOM   2679 HD23 LEU A 197     -22.844  18.801 -44.426  1.00 42.81           H  
ATOM   2680  N   GLU A 198     -23.815  21.891 -43.108  1.00 50.00           N  
ATOM   2681  H   GLU A 198     -24.553  22.343 -43.629  1.00 50.00           H  
ATOM   2682  CA  GLU A 198     -24.039  21.741 -41.668  1.00 50.00           C  
ATOM   2683  HA  GLU A 198     -23.086  21.759 -41.140  1.00 50.00           H  
ATOM   2684  C   GLU A 198     -24.740  20.402 -41.363  1.00 50.00           C  
ATOM   2685  CB  GLU A 198     -24.901  22.922 -41.165  1.00 50.00           C  
ATOM   2686  HB2 GLU A 198     -25.825  22.942 -41.743  1.00 50.00           H  
ATOM   2687  HB3 GLU A 198     -25.150  22.749 -40.118  1.00 50.00           H  
ATOM   2688  O   GLU A 198     -25.961  20.364 -41.254  1.00 50.00           O  
ATOM   2689  CG  GLU A 198     -24.228  24.299 -41.272  1.00 50.00           C  
ATOM   2690  HG2 GLU A 198     -23.356  24.311 -40.619  1.00 50.00           H  
ATOM   2691  HG3 GLU A 198     -23.880  24.443 -42.296  1.00 50.00           H  
ATOM   2692  CD  GLU A 198     -25.160  25.472 -40.911  1.00 50.00           C  
ATOM   2693  OE1 GLU A 198     -24.658  26.618 -40.976  1.00 50.00           O  
ATOM   2694  OE2 GLU A 198     -26.359  25.249 -40.629  1.00 50.00           O  
ATOM   2695  N   ASP A 199     -23.996  19.297 -41.211  1.00 58.50           N  
ATOM   2696  H   ASP A 199     -23.026  19.341 -41.491  1.00 58.50           H  
ATOM   2697  CA  ASP A 199     -24.608  17.978 -40.912  1.00 58.50           C  
ATOM   2698  HA  ASP A 199     -25.647  18.147 -40.627  1.00 58.50           H  
ATOM   2699  C   ASP A 199     -24.044  17.228 -39.687  1.00 58.50           C  
ATOM   2700  CB  ASP A 199     -24.630  17.091 -42.175  1.00 58.50           C  
ATOM   2701  HB2 ASP A 199     -23.924  17.477 -42.910  1.00 58.50           H  
ATOM   2702  HB3 ASP A 199     -24.298  16.085 -41.918  1.00 58.50           H  
ATOM   2703  O   ASP A 199     -24.626  16.235 -39.247  1.00 58.50           O  
ATOM   2704  CG  ASP A 199     -26.027  16.973 -42.804  1.00 58.50           C  
ATOM   2705  OD1 ASP A 199     -27.010  16.801 -42.041  1.00 58.50           O  
ATOM   2706  OD2 ASP A 199     -26.107  16.968 -44.052  1.00 58.50           O  
ATOM   2707  N   GLY A 200     -22.965  17.712 -39.058  1.00 52.86           N  
ATOM   2708  H   GLY A 200     -22.525  18.538 -39.439  1.00 52.86           H  
ATOM   2709  CA  GLY A 200     -22.357  17.040 -37.894  1.00 52.86           C  
ATOM   2710  HA2 GLY A 200     -21.492  17.616 -37.566  1.00 52.86           H  
ATOM   2711  HA3 GLY A 200     -22.016  16.049 -38.193  1.00 52.86           H  
ATOM   2712  C   GLY A 200     -23.306  16.875 -36.692  1.00 52.86           C  
ATOM   2713  O   GLY A 200     -23.332  15.825 -36.050  1.00 52.86           O  
ATOM   2714  N   GLY A 201     -24.153  17.877 -36.425  1.00 68.14           N  
ATOM   2715  H   GLY A 201     -24.113  18.696 -37.014  1.00 68.14           H  
ATOM   2716  CA  GLY A 201     -25.047  17.895 -35.257  1.00 68.14           C  
ATOM   2717  HA2 GLY A 201     -25.494  18.885 -35.175  1.00 68.14           H  
ATOM   2718  HA3 GLY A 201     -24.458  17.716 -34.357  1.00 68.14           H  
ATOM   2719  C   GLY A 201     -26.187  16.864 -35.286  1.00 68.14           C  
ATOM   2720  O   GLY A 201     -26.795  16.587 -34.249  1.00 68.14           O  
ATOM   2721  N   GLN A 202     -26.480  16.251 -36.441  1.00 67.07           N  
ATOM   2722  H   GLN A 202     -25.920  16.461 -37.255  1.00 67.07           H  
ATOM   2723  CA  GLN A 202     -27.578  15.284 -36.570  1.00 67.07           C  
ATOM   2724  HA  GLN A 202     -28.477  15.725 -36.141  1.00 67.07           H  
ATOM   2725  C   GLN A 202     -27.352  13.965 -35.817  1.00 67.07           C  
ATOM   2726  CB  GLN A 202     -27.839  14.964 -38.051  1.00 67.07           C  
ATOM   2727  HB2 GLN A 202     -26.896  14.820 -38.579  1.00 67.07           H  
ATOM   2728  HB3 GLN A 202     -28.372  14.015 -38.098  1.00 67.07           H  
ATOM   2729  O   GLN A 202     -28.329  13.248 -35.579  1.00 67.07           O  
ATOM   2730  CG  GLN A 202     -28.680  16.027 -38.773  1.00 67.07           C  
ATOM   2731  HG2 GLN A 202     -28.021  16.793 -39.180  1.00 67.07           H  
ATOM   2732  HG3 GLN A 202     -29.366  16.504 -38.073  1.00 67.07           H  
ATOM   2733  CD  GLN A 202     -29.522  15.406 -39.885  1.00 67.07           C  
ATOM   2734  NE2 GLN A 202     -29.382  15.834 -41.114  1.00 67.07           N  
ATOM   2735 HE21 GLN A 202     -28.583  16.399 -41.363  1.00 67.07           H  
ATOM   2736 HE22 GLN A 202     -29.896  15.388 -41.860  1.00 67.07           H  
ATOM   2737  OE1 GLN A 202     -30.317  14.493 -39.645  1.00 67.07           O  
ATOM   2738  N   ILE A 203     -26.106  13.613 -35.486  1.00 67.56           N  
ATOM   2739  H   ILE A 203     -25.353  14.241 -35.728  1.00 67.56           H  
ATOM   2740  CA  ILE A 203     -25.786  12.383 -34.744  1.00 67.56           C  
ATOM   2741  HA  ILE A 203     -26.529  11.623 -34.987  1.00 67.56           H  
ATOM   2742  C   ILE A 203     -25.917  12.638 -33.240  1.00 67.56           C  
ATOM   2743  CB  ILE A 203     -24.408  11.819 -35.169  1.00 67.56           C  
ATOM   2744  HB  ILE A 203     -23.650  12.585 -35.008  1.00 67.56           H  
ATOM   2745  O   ILE A 203     -26.650  11.918 -32.564  1.00 67.56           O  
ATOM   2746  CG1 ILE A 203     -24.443  11.455 -36.675  1.00 67.56           C  
ATOM   2747 HG12 ILE A 203     -24.692  12.346 -37.252  1.00 67.56           H  
ATOM   2748 HG13 ILE A 203     -25.224  10.714 -36.849  1.00 67.56           H  
ATOM   2749  CG2 ILE A 203     -24.044  10.585 -34.320  1.00 67.56           C  
ATOM   2750 HG21 ILE A 203     -24.774   9.790 -34.472  1.00 67.56           H  
ATOM   2751 HG22 ILE A 203     -23.051  10.223 -34.587  1.00 67.56           H  
ATOM   2752 HG23 ILE A 203     -24.012  10.844 -33.261  1.00 67.56           H  
ATOM   2753  CD1 ILE A 203     -23.124  10.914 -37.240  1.00 67.56           C  
ATOM   2754 HD11 ILE A 203     -22.311  11.600 -37.004  1.00 67.56           H  
ATOM   2755 HD12 ILE A 203     -22.905   9.929 -36.829  1.00 67.56           H  
ATOM   2756 HD13 ILE A 203     -23.207  10.824 -38.323  1.00 67.56           H  
ATOM   2757  N   GLU A 204     -25.299  13.704 -32.727  1.00 74.00           N  
ATOM   2758  H   GLU A 204     -24.714  14.270 -33.326  1.00 74.00           H  
ATOM   2759  CA  GLU A 204     -25.365  14.072 -31.305  1.00 74.00           C  
ATOM   2760  HA  GLU A 204     -24.977  13.251 -30.702  1.00 74.00           H  
ATOM   2761  C   GLU A 204     -26.804  14.335 -30.845  1.00 74.00           C  
ATOM   2762  CB  GLU A 204     -24.499  15.310 -31.038  1.00 74.00           C  
ATOM   2763  HB2 GLU A 204     -24.859  16.136 -31.651  1.00 74.00           H  
ATOM   2764  HB3 GLU A 204     -24.603  15.581 -29.987  1.00 74.00           H  
ATOM   2765  O   GLU A 204     -27.237  13.787 -29.831  1.00 74.00           O  
ATOM   2766  CG  GLU A 204     -23.016  15.053 -31.337  1.00 74.00           C  
ATOM   2767  HG2 GLU A 204     -22.886  14.892 -32.408  1.00 74.00           H  
ATOM   2768  HG3 GLU A 204     -22.710  14.144 -30.819  1.00 74.00           H  
ATOM   2769  CD  GLU A 204     -22.134  16.227 -30.892  1.00 74.00           C  
ATOM   2770  OE1 GLU A 204     -21.024  15.945 -30.393  1.00 74.00           O  
ATOM   2771  OE2 GLU A 204     -22.584  17.383 -31.058  1.00 74.00           O  
ATOM   2772  N   SER A 205     -27.584  15.083 -31.637  1.00 77.97           N  
ATOM   2773  H   SER A 205     -27.161  15.521 -32.443  1.00 77.97           H  
ATOM   2774  CA  SER A 205     -28.998  15.355 -31.349  1.00 77.97           C  
ATOM   2775  HA  SER A 205     -29.060  15.906 -30.411  1.00 77.97           H  
ATOM   2776  C   SER A 205     -29.816  14.066 -31.179  1.00 77.97           C  
ATOM   2777  CB  SER A 205     -29.570  16.235 -32.467  1.00 77.97           C  
ATOM   2778  HB2 SER A 205     -29.073  17.205 -32.446  1.00 77.97           H  
ATOM   2779  HB3 SER A 205     -29.375  15.767 -33.432  1.00 77.97           H  
ATOM   2780  O   SER A 205     -30.572  13.942 -30.212  1.00 77.97           O  
ATOM   2781  OG  SER A 205     -30.964  16.416 -32.329  1.00 77.97           O  
ATOM   2782  HG  SER A 205     -31.177  16.604 -31.412  1.00 77.97           H  
ATOM   2783  N   LYS A 206     -29.610  13.068 -32.051  1.00 83.89           N  
ATOM   2784  H   LYS A 206     -28.915  13.206 -32.772  1.00 83.89           H  
ATOM   2785  CA  LYS A 206     -30.305  11.772 -31.976  1.00 83.89           C  
ATOM   2786  HA  LYS A 206     -31.362  11.956 -31.782  1.00 83.89           H  
ATOM   2787  C   LYS A 206     -29.818  10.919 -30.804  1.00 83.89           C  
ATOM   2788  CB  LYS A 206     -30.181  11.024 -33.313  1.00 83.89           C  
ATOM   2789  HB2 LYS A 206     -30.548  10.005 -33.192  1.00 83.89           H  
ATOM   2790  HB3 LYS A 206     -29.133  10.988 -33.612  1.00 83.89           H  
ATOM   2791  O   LYS A 206     -30.624  10.208 -30.212  1.00 83.89           O  
ATOM   2792  CG  LYS A 206     -31.016  11.723 -34.398  1.00 83.89           C  
ATOM   2793  HG2 LYS A 206     -30.732  12.774 -34.443  1.00 83.89           H  
ATOM   2794  HG3 LYS A 206     -32.073  11.667 -34.135  1.00 83.89           H  
ATOM   2795  CD  LYS A 206     -30.802  11.101 -35.783  1.00 83.89           C  
ATOM   2796  HD2 LYS A 206     -29.731  11.017 -35.965  1.00 83.89           H  
ATOM   2797  HD3 LYS A 206     -31.246  10.106 -35.811  1.00 83.89           H  
ATOM   2798  CE  LYS A 206     -31.459  12.006 -36.839  1.00 83.89           C  
ATOM   2799  HE2 LYS A 206     -31.747  12.938 -36.352  1.00 83.89           H  
ATOM   2800  HE3 LYS A 206     -32.370  11.537 -37.211  1.00 83.89           H  
ATOM   2801  NZ  LYS A 206     -30.519  12.316 -37.942  1.00 83.89           N  
ATOM   2802  HZ1 LYS A 206     -29.660  12.666 -37.544  1.00 83.89           H  
ATOM   2803  HZ2 LYS A 206     -30.306  11.508 -38.510  1.00 83.89           H  
ATOM   2804  HZ3 LYS A 206     -30.850  13.057 -38.543  1.00 83.89           H  
ATOM   2805  N   CYS A 207     -28.543  11.004 -30.424  1.00 75.94           N  
ATOM   2806  H   CYS A 207     -27.909  11.565 -30.975  1.00 75.94           H  
ATOM   2807  CA  CYS A 207     -28.026  10.333 -29.226  1.00 75.94           C  
ATOM   2808  HA  CYS A 207     -28.306   9.280 -29.262  1.00 75.94           H  
ATOM   2809  C   CYS A 207     -28.636  10.903 -27.932  1.00 75.94           C  
ATOM   2810  CB  CYS A 207     -26.495  10.422 -29.221  1.00 75.94           C  
ATOM   2811  HB2 CYS A 207     -26.183  11.450 -29.400  1.00 75.94           H  
ATOM   2812  HB3 CYS A 207     -26.114  10.106 -28.249  1.00 75.94           H  
ATOM   2813  O   CYS A 207     -29.024  10.130 -27.054  1.00 75.94           O  
ATOM   2814  SG  CYS A 207     -25.819   9.330 -30.507  1.00 75.94           S  
ATOM   2815  HG  CYS A 207     -24.553   9.746 -30.412  1.00 75.94           H  
ATOM   2816  N   VAL A 208     -28.782  12.229 -27.828  1.00 81.68           N  
ATOM   2817  H   VAL A 208     -28.418  12.810 -28.570  1.00 81.68           H  
ATOM   2818  CA  VAL A 208     -29.425  12.890 -26.675  1.00 81.68           C  
ATOM   2819  HA  VAL A 208     -28.980  12.500 -25.760  1.00 81.68           H  
ATOM   2820  C   VAL A 208     -30.923  12.564 -26.607  1.00 81.68           C  
ATOM   2821  CB  VAL A 208     -29.168  14.412 -26.709  1.00 81.68           C  
ATOM   2822  HB  VAL A 208     -29.486  14.808 -27.673  1.00 81.68           H  
ATOM   2823  O   VAL A 208     -31.429  12.227 -25.534  1.00 81.68           O  
ATOM   2824  CG1 VAL A 208     -29.920  15.164 -25.602  1.00 81.68           C  
ATOM   2825 HG11 VAL A 208     -29.665  14.748 -24.627  1.00 81.68           H  
ATOM   2826 HG12 VAL A 208     -30.996  15.087 -25.757  1.00 81.68           H  
ATOM   2827 HG13 VAL A 208     -29.652  16.220 -25.626  1.00 81.68           H  
ATOM   2828  CG2 VAL A 208     -27.674  14.714 -26.518  1.00 81.68           C  
ATOM   2829 HG21 VAL A 208     -27.338  14.354 -25.545  1.00 81.68           H  
ATOM   2830 HG22 VAL A 208     -27.501  15.788 -26.583  1.00 81.68           H  
ATOM   2831 HG23 VAL A 208     -27.082  14.233 -27.296  1.00 81.68           H  
ATOM   2832  N   GLU A 209     -31.627  12.575 -27.743  1.00 79.82           N  
ATOM   2833  H   GLU A 209     -31.186  12.905 -28.590  1.00 79.82           H  
ATOM   2834  CA  GLU A 209     -33.033  12.147 -27.818  1.00 79.82           C  
ATOM   2835  HA  GLU A 209     -33.617  12.748 -27.121  1.00 79.82           H  
ATOM   2836  C   GLU A 209     -33.201  10.671 -27.403  1.00 79.82           C  
ATOM   2837  CB  GLU A 209     -33.566  12.409 -29.238  1.00 79.82           C  
ATOM   2838  HB2 GLU A 209     -33.350  13.443 -29.507  1.00 79.82           H  
ATOM   2839  HB3 GLU A 209     -33.049  11.751 -29.938  1.00 79.82           H  
ATOM   2840  O   GLU A 209     -34.099  10.338 -26.625  1.00 79.82           O  
ATOM   2841  CG  GLU A 209     -35.084  12.186 -29.343  1.00 79.82           C  
ATOM   2842  HG2 GLU A 209     -35.307  11.151 -29.083  1.00 79.82           H  
ATOM   2843  HG3 GLU A 209     -35.577  12.828 -28.613  1.00 79.82           H  
ATOM   2844  CD  GLU A 209     -35.661  12.470 -30.742  1.00 79.82           C  
ATOM   2845  OE1 GLU A 209     -36.907  12.566 -30.831  1.00 79.82           O  
ATOM   2846  OE2 GLU A 209     -34.880  12.539 -31.720  1.00 79.82           O  
ATOM   2847  N   LEU A 210     -32.292   9.785 -27.833  1.00 76.45           N  
ATOM   2848  H   LEU A 210     -31.593  10.098 -28.491  1.00 76.45           H  
ATOM   2849  CA  LEU A 210     -32.313   8.373 -27.444  1.00 76.45           C  
ATOM   2850  HA  LEU A 210     -33.307   7.988 -27.673  1.00 76.45           H  
ATOM   2851  C   LEU A 210     -32.074   8.177 -25.938  1.00 76.45           C  
ATOM   2852  CB  LEU A 210     -31.272   7.587 -28.261  1.00 76.45           C  
ATOM   2853  HB2 LEU A 210     -30.297   7.705 -27.788  1.00 76.45           H  
ATOM   2854  HB3 LEU A 210     -31.200   7.997 -29.268  1.00 76.45           H  
ATOM   2855  O   LEU A 210     -32.750   7.354 -25.324  1.00 76.45           O  
ATOM   2856  CG  LEU A 210     -31.634   6.096 -28.375  1.00 76.45           C  
ATOM   2857  HG  LEU A 210     -32.170   5.765 -27.485  1.00 76.45           H  
ATOM   2858  CD1 LEU A 210     -32.512   5.848 -29.605  1.00 76.45           C  
ATOM   2859 HD11 LEU A 210     -33.415   6.453 -29.532  1.00 76.45           H  
ATOM   2860 HD12 LEU A 210     -32.794   4.796 -29.653  1.00 76.45           H  
ATOM   2861 HD13 LEU A 210     -31.975   6.127 -30.512  1.00 76.45           H  
ATOM   2862  CD2 LEU A 210     -30.371   5.246 -28.502  1.00 76.45           C  
ATOM   2863 HD21 LEU A 210     -30.633   4.205 -28.690  1.00 76.45           H  
ATOM   2864 HD22 LEU A 210     -29.743   5.636 -29.304  1.00 76.45           H  
ATOM   2865 HD23 LEU A 210     -29.811   5.304 -27.569  1.00 76.45           H  
ATOM   2866  N   ALA A 211     -31.154   8.933 -25.331  1.00 78.61           N  
ATOM   2867  H   ALA A 211     -30.606   9.571 -25.891  1.00 78.61           H  
ATOM   2868  CA  ALA A 211     -30.908   8.888 -23.887  1.00 78.61           C  
ATOM   2869  HA  ALA A 211     -30.693   7.859 -23.599  1.00 78.61           H  
ATOM   2870  C   ALA A 211     -32.142   9.344 -23.085  1.00 78.61           C  
ATOM   2871  CB  ALA A 211     -29.672   9.740 -23.575  1.00 78.61           C  
ATOM   2872  HB1 ALA A 211     -28.815   9.370 -24.138  1.00 78.61           H  
ATOM   2873  HB2 ALA A 211     -29.447   9.683 -22.510  1.00 78.61           H  
ATOM   2874  HB3 ALA A 211     -29.852  10.781 -23.845  1.00 78.61           H  
ATOM   2875  O   ALA A 211     -32.517   8.702 -22.101  1.00 78.61           O  
ATOM   2876  N   SER A 212     -32.832  10.390 -23.554  1.00 78.89           N  
ATOM   2877  H   SER A 212     -32.465  10.878 -24.359  1.00 78.89           H  
ATOM   2878  CA  SER A 212     -34.113  10.832 -22.988  1.00 78.89           C  
ATOM   2879  HA  SER A 212     -33.962  11.067 -21.934  1.00 78.89           H  
ATOM   2880  C   SER A 212     -35.184   9.734 -23.073  1.00 78.89           C  
ATOM   2881  CB  SER A 212     -34.575  12.104 -23.708  1.00 78.89           C  
ATOM   2882  HB2 SER A 212     -33.772  12.841 -23.697  1.00 78.89           H  
ATOM   2883  HB3 SER A 212     -34.822  11.873 -24.744  1.00 78.89           H  
ATOM   2884  O   SER A 212     -35.814   9.403 -22.066  1.00 78.89           O  
ATOM   2885  OG  SER A 212     -35.714  12.645 -23.070  1.00 78.89           O  
ATOM   2886  HG  SER A 212     -35.443  13.050 -22.243  1.00 78.89           H  
ATOM   2887  N   LEU A 213     -35.334   9.092 -24.238  1.00 77.31           N  
ATOM   2888  H   LEU A 213     -34.801   9.422 -25.030  1.00 77.31           H  
ATOM   2889  CA  LEU A 213     -36.278   7.986 -24.446  1.00 77.31           C  
ATOM   2890  HA  LEU A 213     -37.267   8.311 -24.124  1.00 77.31           H  
ATOM   2891  C   LEU A 213     -35.948   6.736 -23.613  1.00 77.31           C  
ATOM   2892  CB  LEU A 213     -36.315   7.635 -25.945  1.00 77.31           C  
ATOM   2893  HB2 LEU A 213     -36.788   6.661 -26.071  1.00 77.31           H  
ATOM   2894  HB3 LEU A 213     -35.289   7.550 -26.305  1.00 77.31           H  
ATOM   2895  O   LEU A 213     -36.864   6.040 -23.173  1.00 77.31           O  
ATOM   2896  CG  LEU A 213     -37.073   8.657 -26.812  1.00 77.31           C  
ATOM   2897  HG  LEU A 213     -36.732   9.668 -26.585  1.00 77.31           H  
ATOM   2898  CD1 LEU A 213     -36.806   8.369 -28.290  1.00 77.31           C  
ATOM   2899 HD11 LEU A 213     -37.325   9.107 -28.903  1.00 77.31           H  
ATOM   2900 HD12 LEU A 213     -37.143   7.367 -28.554  1.00 77.31           H  
ATOM   2901 HD13 LEU A 213     -35.739   8.467 -28.488  1.00 77.31           H  
ATOM   2902  CD2 LEU A 213     -38.586   8.576 -26.583  1.00 77.31           C  
ATOM   2903 HD21 LEU A 213     -38.945   7.567 -26.783  1.00 77.31           H  
ATOM   2904 HD22 LEU A 213     -39.086   9.279 -27.249  1.00 77.31           H  
ATOM   2905 HD23 LEU A 213     -38.824   8.856 -25.557  1.00 77.31           H  
ATOM   2906  N   ILE A 214     -34.665   6.450 -23.374  1.00 82.50           N  
ATOM   2907  H   ILE A 214     -33.962   7.030 -23.809  1.00 82.50           H  
ATOM   2908  CA  ILE A 214     -34.225   5.352 -22.501  1.00 82.50           C  
ATOM   2909  HA  ILE A 214     -34.759   4.448 -22.794  1.00 82.50           H  
ATOM   2910  C   ILE A 214     -34.634   5.633 -21.050  1.00 82.50           C  
ATOM   2911  CB  ILE A 214     -32.708   5.097 -22.687  1.00 82.50           C  
ATOM   2912  HB  ILE A 214     -32.196   6.058 -22.710  1.00 82.50           H  
ATOM   2913  O   ILE A 214     -35.267   4.776 -20.431  1.00 82.50           O  
ATOM   2914  CG1 ILE A 214     -32.479   4.373 -24.037  1.00 82.50           C  
ATOM   2915 HG12 ILE A 214     -32.808   3.337 -23.955  1.00 82.50           H  
ATOM   2916 HG13 ILE A 214     -33.085   4.844 -24.811  1.00 82.50           H  
ATOM   2917  CG2 ILE A 214     -32.105   4.271 -21.533  1.00 82.50           C  
ATOM   2918 HG21 ILE A 214     -32.641   3.330 -21.414  1.00 82.50           H  
ATOM   2919 HG22 ILE A 214     -31.049   4.071 -21.716  1.00 82.50           H  
ATOM   2920 HG23 ILE A 214     -32.160   4.834 -20.602  1.00 82.50           H  
ATOM   2921  CD1 ILE A 214     -31.024   4.391 -24.522  1.00 82.50           C  
ATOM   2922 HD11 ILE A 214     -30.385   3.820 -23.848  1.00 82.50           H  
ATOM   2923 HD12 ILE A 214     -30.666   5.419 -24.582  1.00 82.50           H  
ATOM   2924 HD13 ILE A 214     -30.972   3.941 -25.514  1.00 82.50           H  
ATOM   2925  N   ASN A 215     -34.360   6.839 -20.543  1.00 82.49           N  
ATOM   2926  H   ASN A 215     -33.827   7.486 -21.106  1.00 82.49           H  
ATOM   2927  CA  ASN A 215     -34.688   7.230 -19.168  1.00 82.49           C  
ATOM   2928  HA  ASN A 215     -34.359   6.439 -18.494  1.00 82.49           H  
ATOM   2929  C   ASN A 215     -36.204   7.389 -18.930  1.00 82.49           C  
ATOM   2930  CB  ASN A 215     -33.907   8.513 -18.825  1.00 82.49           C  
ATOM   2931  HB2 ASN A 215     -34.067   9.261 -19.601  1.00 82.49           H  
ATOM   2932  HB3 ASN A 215     -34.281   8.911 -17.881  1.00 82.49           H  
ATOM   2933  O   ASN A 215     -36.679   7.148 -17.822  1.00 82.49           O  
ATOM   2934  CG  ASN A 215     -32.412   8.282 -18.655  1.00 82.49           C  
ATOM   2935  ND2 ASN A 215     -31.650   9.329 -18.442  1.00 82.49           N  
ATOM   2936 HD21 ASN A 215     -32.042  10.258 -18.389  1.00 82.49           H  
ATOM   2937 HD22 ASN A 215     -30.669   9.139 -18.295  1.00 82.49           H  
ATOM   2938  OD1 ASN A 215     -31.905   7.174 -18.682  1.00 82.49           O  
ATOM   2939  N   ALA A 216     -36.982   7.744 -19.957  1.00 86.10           N  
ATOM   2940  H   ALA A 216     -36.531   8.033 -20.813  1.00 86.10           H  
ATOM   2941  CA  ALA A 216     -38.442   7.862 -19.873  1.00 86.10           C  
ATOM   2942  HA  ALA A 216     -38.698   8.290 -18.904  1.00 86.10           H  
ATOM   2943  C   ALA A 216     -39.200   6.517 -19.985  1.00 86.10           C  
ATOM   2944  CB  ALA A 216     -38.887   8.851 -20.959  1.00 86.10           C  
ATOM   2945  HB1 ALA A 216     -39.962   9.016 -20.889  1.00 86.10           H  
ATOM   2946  HB2 ALA A 216     -38.647   8.452 -21.945  1.00 86.10           H  
ATOM   2947  HB3 ALA A 216     -38.373   9.803 -20.826  1.00 86.10           H  
ATOM   2948  O   ALA A 216     -40.408   6.460 -19.737  1.00 86.10           O  
ATOM   2949  N   SER A 217     -38.534   5.428 -20.386  1.00 83.16           N  
ATOM   2950  H   SER A 217     -37.537   5.507 -20.530  1.00 83.16           H  
ATOM   2951  CA  SER A 217     -39.183   4.151 -20.707  1.00 83.16           C  
ATOM   2952  HA  SER A 217     -40.190   4.353 -21.073  1.00 83.16           H  
ATOM   2953  C   SER A 217     -39.296   3.227 -19.490  1.00 83.16           C  
ATOM   2954  CB  SER A 217     -38.435   3.472 -21.854  1.00 83.16           C  
ATOM   2955  HB2 SER A 217     -38.460   4.114 -22.735  1.00 83.16           H  
ATOM   2956  HB3 SER A 217     -37.396   3.327 -21.560  1.00 83.16           H  
ATOM   2957  O   SER A 217     -38.398   2.437 -19.195  1.00 83.16           O  
ATOM   2958  OG  SER A 217     -39.027   2.221 -22.177  1.00 83.16           O  
ATOM   2959  HG  SER A 217     -38.296   1.599 -22.203  1.00 83.16           H  
ATOM   2960  N   SER A 218     -40.465   3.224 -18.843  1.00 87.95           N  
ATOM   2961  H   SER A 218     -41.145   3.923 -19.104  1.00 87.95           H  
ATOM   2962  CA  SER A 218     -40.805   2.337 -17.713  1.00 87.95           C  
ATOM   2963  HA  SER A 218     -40.015   2.431 -16.968  1.00 87.95           H  
ATOM   2964  C   SER A 218     -40.908   0.836 -18.052  1.00 87.95           C  
ATOM   2965  CB  SER A 218     -42.111   2.817 -17.067  1.00 87.95           C  
ATOM   2966  HB2 SER A 218     -42.355   2.184 -16.214  1.00 87.95           H  
ATOM   2967  HB3 SER A 218     -41.973   3.837 -16.710  1.00 87.95           H  
ATOM   2968  O   SER A 218     -41.320   0.038 -17.212  1.00 87.95           O  
ATOM   2969  OG  SER A 218     -43.180   2.790 -18.002  1.00 87.95           O  
ATOM   2970  HG  SER A 218     -43.931   3.217 -17.584  1.00 87.95           H  
ATOM   2971  N   GLN A 219     -40.571   0.418 -19.279  1.00 88.79           N  
ATOM   2972  H   GLN A 219     -40.145   1.096 -19.895  1.00 88.79           H  
ATOM   2973  CA  GLN A 219     -40.686  -0.970 -19.734  1.00 88.79           C  
ATOM   2974  HA  GLN A 219     -40.875  -1.607 -18.870  1.00 88.79           H  
ATOM   2975  C   GLN A 219     -39.383  -1.443 -20.403  1.00 88.79           C  
ATOM   2976  CB  GLN A 219     -41.910  -1.124 -20.654  1.00 88.79           C  
ATOM   2977  HB2 GLN A 219     -41.897  -2.122 -21.091  1.00 88.79           H  
ATOM   2978  HB3 GLN A 219     -41.865  -0.385 -21.454  1.00 88.79           H  
ATOM   2979  O   GLN A 219     -39.168  -1.163 -21.587  1.00 88.79           O  
ATOM   2980  CG  GLN A 219     -43.215  -0.952 -19.854  1.00 88.79           C  
ATOM   2981  HG2 GLN A 219     -43.309   0.083 -19.525  1.00 88.79           H  
ATOM   2982  HG3 GLN A 219     -43.166  -1.579 -18.964  1.00 88.79           H  
ATOM   2983  CD  GLN A 219     -44.478  -1.323 -20.621  1.00 88.79           C  
ATOM   2984  NE2 GLN A 219     -45.569  -1.557 -19.927  1.00 88.79           N  
ATOM   2985 HE21 GLN A 219     -45.539  -1.496 -18.919  1.00 88.79           H  
ATOM   2986 HE22 GLN A 219     -46.404  -1.858 -20.410  1.00 88.79           H  
ATOM   2987  OE1 GLN A 219     -44.534  -1.386 -21.844  1.00 88.79           O  
ATOM   2988  N   PRO A 220     -38.527  -2.224 -19.709  1.00 80.89           N  
ATOM   2989  CA  PRO A 220     -37.191  -2.575 -20.203  1.00 80.89           C  
ATOM   2990  HA  PRO A 220     -36.635  -1.661 -20.408  1.00 80.89           H  
ATOM   2991  C   PRO A 220     -37.209  -3.409 -21.492  1.00 80.89           C  
ATOM   2992  CB  PRO A 220     -36.508  -3.317 -19.046  1.00 80.89           C  
ATOM   2993  HB2 PRO A 220     -35.852  -4.115 -19.394  1.00 80.89           H  
ATOM   2994  HB3 PRO A 220     -35.942  -2.603 -18.448  1.00 80.89           H  
ATOM   2995  O   PRO A 220     -36.261  -3.361 -22.271  1.00 80.89           O  
ATOM   2996  CG  PRO A 220     -37.668  -3.861 -18.215  1.00 80.89           C  
ATOM   2997  HG2 PRO A 220     -37.388  -4.005 -17.171  1.00 80.89           H  
ATOM   2998  HG3 PRO A 220     -38.030  -4.793 -18.650  1.00 80.89           H  
ATOM   2999  CD  PRO A 220     -38.725  -2.772 -18.371  1.00 80.89           C  
ATOM   3000  HD2 PRO A 220     -39.715  -3.212 -18.249  1.00 80.89           H  
ATOM   3001  HD3 PRO A 220     -38.566  -1.989 -17.630  1.00 80.89           H  
ATOM   3002  N   SER A 221     -38.300  -4.127 -21.777  1.00 83.31           N  
ATOM   3003  H   SER A 221     -39.074  -4.101 -21.128  1.00 83.31           H  
ATOM   3004  CA  SER A 221     -38.500  -4.835 -23.049  1.00 83.31           C  
ATOM   3005  HA  SER A 221     -37.633  -5.470 -23.235  1.00 83.31           H  
ATOM   3006  C   SER A 221     -38.633  -3.888 -24.250  1.00 83.31           C  
ATOM   3007  CB  SER A 221     -39.737  -5.731 -22.942  1.00 83.31           C  
ATOM   3008  HB2 SER A 221     -39.543  -6.513 -22.207  1.00 83.31           H  
ATOM   3009  HB3 SER A 221     -39.937  -6.196 -23.907  1.00 83.31           H  
ATOM   3010  O   SER A 221     -38.121  -4.198 -25.326  1.00 83.31           O  
ATOM   3011  OG  SER A 221     -40.861  -4.974 -22.526  1.00 83.31           O  
ATOM   3012  HG  SER A 221     -41.583  -5.572 -22.317  1.00 83.31           H  
ATOM   3013  N   LYS A 222     -39.263  -2.717 -24.071  1.00 85.76           N  
ATOM   3014  H   LYS A 222     -39.594  -2.500 -23.142  1.00 85.76           H  
ATOM   3015  CA  LYS A 222     -39.329  -1.658 -25.092  1.00 85.76           C  
ATOM   3016  HA  LYS A 222     -39.530  -2.104 -26.066  1.00 85.76           H  
ATOM   3017  C   LYS A 222     -37.989  -0.943 -25.226  1.00 85.76           C  
ATOM   3018  CB  LYS A 222     -40.443  -0.652 -24.768  1.00 85.76           C  
ATOM   3019  HB2 LYS A 222     -40.339  -0.302 -23.741  1.00 85.76           H  
ATOM   3020  HB3 LYS A 222     -40.336   0.211 -25.426  1.00 85.76           H  
ATOM   3021  O   LYS A 222     -37.543  -0.727 -26.348  1.00 85.76           O  
ATOM   3022  CG  LYS A 222     -41.841  -1.249 -24.978  1.00 85.76           C  
ATOM   3023  HG2 LYS A 222     -41.959  -1.528 -26.025  1.00 85.76           H  
ATOM   3024  HG3 LYS A 222     -41.961  -2.136 -24.355  1.00 85.76           H  
ATOM   3025  CD  LYS A 222     -42.910  -0.221 -24.597  1.00 85.76           C  
ATOM   3026  HD2 LYS A 222     -42.807   0.002 -23.534  1.00 85.76           H  
ATOM   3027  HD3 LYS A 222     -42.758   0.700 -25.160  1.00 85.76           H  
ATOM   3028  CE  LYS A 222     -44.312  -0.768 -24.880  1.00 85.76           C  
ATOM   3029  HE2 LYS A 222     -44.514  -0.691 -25.948  1.00 85.76           H  
ATOM   3030  HE3 LYS A 222     -44.334  -1.820 -24.595  1.00 85.76           H  
ATOM   3031  NZ  LYS A 222     -45.326  -0.035 -24.087  1.00 85.76           N  
ATOM   3032  HZ1 LYS A 222     -45.236   0.964 -24.205  1.00 85.76           H  
ATOM   3033  HZ2 LYS A 222     -46.263  -0.331 -24.319  1.00 85.76           H  
ATOM   3034  HZ3 LYS A 222     -45.167  -0.258 -23.115  1.00 85.76           H  
ATOM   3035  N   THR A 223     -37.316  -0.667 -24.109  1.00 84.07           N  
ATOM   3036  H   THR A 223     -37.774  -0.810 -23.221  1.00 84.07           H  
ATOM   3037  CA  THR A 223     -35.979  -0.052 -24.090  1.00 84.07           C  
ATOM   3038  HA  THR A 223     -36.028   0.906 -24.608  1.00 84.07           H  
ATOM   3039  C   THR A 223     -34.956  -0.925 -24.828  1.00 84.07           C  
ATOM   3040  CB  THR A 223     -35.538   0.214 -22.640  1.00 84.07           C  
ATOM   3041  HB  THR A 223     -35.253  -0.724 -22.164  1.00 84.07           H  
ATOM   3042  O   THR A 223     -34.230  -0.434 -25.690  1.00 84.07           O  
ATOM   3043  CG2 THR A 223     -34.376   1.196 -22.553  1.00 84.07           C  
ATOM   3044 HG21 THR A 223     -34.678   2.163 -22.956  1.00 84.07           H  
ATOM   3045 HG22 THR A 223     -33.521   0.825 -23.117  1.00 84.07           H  
ATOM   3046 HG23 THR A 223     -34.077   1.322 -21.512  1.00 84.07           H  
ATOM   3047  OG1 THR A 223     -36.617   0.776 -21.922  1.00 84.07           O  
ATOM   3048  HG1 THR A 223     -36.268   1.190 -21.129  1.00 84.07           H  
ATOM   3049  N   LEU A 224     -34.970  -2.245 -24.593  1.00 82.34           N  
ATOM   3050  H   LEU A 224     -35.552  -2.592 -23.845  1.00 82.34           H  
ATOM   3051  CA  LEU A 224     -34.136  -3.209 -25.319  1.00 82.34           C  
ATOM   3052  HA  LEU A 224     -33.097  -2.895 -25.223  1.00 82.34           H  
ATOM   3053  C   LEU A 224     -34.470  -3.254 -26.821  1.00 82.34           C  
ATOM   3054  CB  LEU A 224     -34.311  -4.596 -24.668  1.00 82.34           C  
ATOM   3055  HB2 LEU A 224     -35.342  -4.915 -24.816  1.00 82.34           H  
ATOM   3056  HB3 LEU A 224     -34.140  -4.512 -23.595  1.00 82.34           H  
ATOM   3057  O   LEU A 224     -33.563  -3.271 -27.651  1.00 82.34           O  
ATOM   3058  CG  LEU A 224     -33.366  -5.675 -25.233  1.00 82.34           C  
ATOM   3059  HG  LEU A 224     -33.400  -5.664 -26.322  1.00 82.34           H  
ATOM   3060  CD1 LEU A 224     -31.922  -5.467 -24.776  1.00 82.34           C  
ATOM   3061 HD11 LEU A 224     -31.865  -5.473 -23.687  1.00 82.34           H  
ATOM   3062 HD12 LEU A 224     -31.547  -4.513 -25.147  1.00 82.34           H  
ATOM   3063 HD13 LEU A 224     -31.288  -6.258 -25.176  1.00 82.34           H  
ATOM   3064  CD2 LEU A 224     -33.817  -7.063 -24.774  1.00 82.34           C  
ATOM   3065 HD21 LEU A 224     -33.799  -7.116 -23.686  1.00 82.34           H  
ATOM   3066 HD22 LEU A 224     -34.830  -7.253 -25.129  1.00 82.34           H  
ATOM   3067 HD23 LEU A 224     -33.150  -7.820 -25.185  1.00 82.34           H  
ATOM   3068  N   ALA A 225     -35.757  -3.252 -27.187  1.00 83.91           N  
ATOM   3069  H   ALA A 225     -36.470  -3.251 -26.472  1.00 83.91           H  
ATOM   3070  CA  ALA A 225     -36.173  -3.239 -28.589  1.00 83.91           C  
ATOM   3071  HA  ALA A 225     -35.695  -4.077 -29.097  1.00 83.91           H  
ATOM   3072  C   ALA A 225     -35.724  -1.955 -29.314  1.00 83.91           C  
ATOM   3073  CB  ALA A 225     -37.691  -3.443 -28.659  1.00 83.91           C  
ATOM   3074  HB1 ALA A 225     -37.963  -4.377 -28.167  1.00 83.91           H  
ATOM   3075  HB2 ALA A 225     -38.005  -3.484 -29.702  1.00 83.91           H  
ATOM   3076  HB3 ALA A 225     -38.203  -2.617 -28.166  1.00 83.91           H  
ATOM   3077  O   ALA A 225     -35.201  -2.038 -30.426  1.00 83.91           O  
ATOM   3078  N   ALA A 226     -35.860  -0.790 -28.673  1.00 84.49           N  
ATOM   3079  H   ALA A 226     -36.306  -0.787 -27.767  1.00 84.49           H  
ATOM   3080  CA  ALA A 226     -35.389   0.491 -29.196  1.00 84.49           C  
ATOM   3081  HA  ALA A 226     -35.833   0.654 -30.178  1.00 84.49           H  
ATOM   3082  C   ALA A 226     -33.860   0.511 -29.372  1.00 84.49           C  
ATOM   3083  CB  ALA A 226     -35.872   1.605 -28.259  1.00 84.49           C  
ATOM   3084  HB1 ALA A 226     -35.449   1.474 -27.263  1.00 84.49           H  
ATOM   3085  HB2 ALA A 226     -36.959   1.590 -28.190  1.00 84.49           H  
ATOM   3086  HB3 ALA A 226     -35.557   2.573 -28.650  1.00 84.49           H  
ATOM   3087  O   ALA A 226     -33.375   0.893 -30.437  1.00 84.49           O  
ATOM   3088  N   ALA A 227     -33.103   0.014 -28.387  1.00 82.47           N  
ATOM   3089  H   ALA A 227     -33.546  -0.244 -27.517  1.00 82.47           H  
ATOM   3090  CA  ALA A 227     -31.647  -0.105 -28.478  1.00 82.47           C  
ATOM   3091  HA  ALA A 227     -31.230   0.884 -28.670  1.00 82.47           H  
ATOM   3092  C   ALA A 227     -31.205  -1.025 -29.634  1.00 82.47           C  
ATOM   3093  CB  ALA A 227     -31.118  -0.593 -27.125  1.00 82.47           C  
ATOM   3094  HB1 ALA A 227     -31.430   0.093 -26.337  1.00 82.47           H  
ATOM   3095  HB2 ALA A 227     -31.501  -1.590 -26.905  1.00 82.47           H  
ATOM   3096  HB3 ALA A 227     -30.028  -0.625 -27.150  1.00 82.47           H  
ATOM   3097  O   ALA A 227     -30.292  -0.679 -30.383  1.00 82.47           O  
ATOM   3098  N   ILE A 228     -31.885  -2.161 -29.843  1.00 86.00           N  
ATOM   3099  H   ILE A 228     -32.605  -2.407 -29.178  1.00 86.00           H  
ATOM   3100  CA  ILE A 228     -31.614  -3.077 -30.966  1.00 86.00           C  
ATOM   3101  HA  ILE A 228     -30.546  -3.295 -30.979  1.00 86.00           H  
ATOM   3102  C   ILE A 228     -31.936  -2.425 -32.321  1.00 86.00           C  
ATOM   3103  CB  ILE A 228     -32.371  -4.414 -30.763  1.00 86.00           C  
ATOM   3104  HB  ILE A 228     -33.407  -4.187 -30.509  1.00 86.00           H  
ATOM   3105  O   ILE A 228     -31.196  -2.632 -33.284  1.00 86.00           O  
ATOM   3106  CG1 ILE A 228     -31.732  -5.203 -29.594  1.00 86.00           C  
ATOM   3107 HG12 ILE A 228     -31.580  -4.539 -28.744  1.00 86.00           H  
ATOM   3108 HG13 ILE A 228     -30.751  -5.569 -29.897  1.00 86.00           H  
ATOM   3109  CG2 ILE A 228     -32.372  -5.284 -32.039  1.00 86.00           C  
ATOM   3110 HG21 ILE A 228     -32.911  -4.777 -32.839  1.00 86.00           H  
ATOM   3111 HG22 ILE A 228     -31.346  -5.473 -32.356  1.00 86.00           H  
ATOM   3112 HG23 ILE A 228     -32.878  -6.232 -31.857  1.00 86.00           H  
ATOM   3113  CD1 ILE A 228     -32.577  -6.385 -29.103  1.00 86.00           C  
ATOM   3114 HD11 ILE A 228     -33.583  -6.046 -28.855  1.00 86.00           H  
ATOM   3115 HD12 ILE A 228     -32.630  -7.166 -29.862  1.00 86.00           H  
ATOM   3116 HD13 ILE A 228     -32.116  -6.806 -28.209  1.00 86.00           H  
ATOM   3117  N   VAL A 229     -33.011  -1.636 -32.421  1.00 84.24           N  
ATOM   3118  H   VAL A 229     -33.601  -1.517 -31.610  1.00 84.24           H  
ATOM   3119  CA  VAL A 229     -33.334  -0.881 -33.646  1.00 84.24           C  
ATOM   3120  HA  VAL A 229     -33.281  -1.559 -34.498  1.00 84.24           H  
ATOM   3121  C   VAL A 229     -32.292   0.209 -33.909  1.00 84.24           C  
ATOM   3122  CB  VAL A 229     -34.770  -0.320 -33.589  1.00 84.24           C  
ATOM   3123  HB  VAL A 229     -34.926   0.181 -32.634  1.00 84.24           H  
ATOM   3124  O   VAL A 229     -31.818   0.320 -35.037  1.00 84.24           O  
ATOM   3125  CG1 VAL A 229     -35.078   0.675 -34.716  1.00 84.24           C  
ATOM   3126 HG11 VAL A 229     -36.119   0.994 -34.654  1.00 84.24           H  
ATOM   3127 HG12 VAL A 229     -34.454   1.563 -34.617  1.00 84.24           H  
ATOM   3128 HG13 VAL A 229     -34.895   0.218 -35.688  1.00 84.24           H  
ATOM   3129  CG2 VAL A 229     -35.782  -1.468 -33.723  1.00 84.24           C  
ATOM   3130 HG21 VAL A 229     -36.794  -1.078 -33.611  1.00 84.24           H  
ATOM   3131 HG22 VAL A 229     -35.685  -1.940 -34.701  1.00 84.24           H  
ATOM   3132 HG23 VAL A 229     -35.613  -2.216 -32.948  1.00 84.24           H  
ATOM   3133  N   CYS A 230     -31.864   0.950 -32.883  1.00 81.52           N  
ATOM   3134  H   CYS A 230     -32.296   0.826 -31.978  1.00 81.52           H  
ATOM   3135  CA  CYS A 230     -30.826   1.972 -33.021  1.00 81.52           C  
ATOM   3136  HA  CYS A 230     -31.128   2.666 -33.806  1.00 81.52           H  
ATOM   3137  C   CYS A 230     -29.479   1.366 -33.457  1.00 81.52           C  
ATOM   3138  CB  CYS A 230     -30.729   2.756 -31.707  1.00 81.52           C  
ATOM   3139  HB2 CYS A 230     -31.725   3.048 -31.376  1.00 81.52           H  
ATOM   3140  HB3 CYS A 230     -30.252   2.151 -30.936  1.00 81.52           H  
ATOM   3141  O   CYS A 230     -28.880   1.831 -34.425  1.00 81.52           O  
ATOM   3142  SG  CYS A 230     -29.752   4.249 -32.022  1.00 81.52           S  
ATOM   3143  HG  CYS A 230     -29.855   4.794 -30.806  1.00 81.52           H  
ATOM   3144  N   LEU A 231     -29.060   0.251 -32.844  1.00 78.08           N  
ATOM   3145  H   LEU A 231     -29.574  -0.072 -32.037  1.00 78.08           H  
ATOM   3146  CA  LEU A 231     -27.883  -0.517 -33.273  1.00 78.08           C  
ATOM   3147  HA  LEU A 231     -27.011   0.136 -33.239  1.00 78.08           H  
ATOM   3148  C   LEU A 231     -27.997  -1.007 -34.725  1.00 78.08           C  
ATOM   3149  CB  LEU A 231     -27.671  -1.704 -32.314  1.00 78.08           C  
ATOM   3150  HB2 LEU A 231     -27.087  -2.474 -32.818  1.00 78.08           H  
ATOM   3151  HB3 LEU A 231     -28.642  -2.138 -32.073  1.00 78.08           H  
ATOM   3152  O   LEU A 231     -27.016  -0.943 -35.461  1.00 78.08           O  
ATOM   3153  CG  LEU A 231     -26.939  -1.317 -31.016  1.00 78.08           C  
ATOM   3154  HG  LEU A 231     -27.354  -0.391 -30.618  1.00 78.08           H  
ATOM   3155  CD1 LEU A 231     -27.117  -2.416 -29.967  1.00 78.08           C  
ATOM   3156 HD11 LEU A 231     -26.705  -3.357 -30.333  1.00 78.08           H  
ATOM   3157 HD12 LEU A 231     -28.177  -2.537 -29.746  1.00 78.08           H  
ATOM   3158 HD13 LEU A 231     -26.604  -2.127 -29.050  1.00 78.08           H  
ATOM   3159  CD2 LEU A 231     -25.437  -1.138 -31.261  1.00 78.08           C  
ATOM   3160 HD21 LEU A 231     -24.938  -0.900 -30.322  1.00 78.08           H  
ATOM   3161 HD22 LEU A 231     -25.005  -2.048 -31.676  1.00 78.08           H  
ATOM   3162 HD23 LEU A 231     -25.263  -0.312 -31.951  1.00 78.08           H  
ATOM   3163  N   LYS A 232     -29.178  -1.455 -35.175  1.00 87.13           N  
ATOM   3164  H   LYS A 232     -29.952  -1.492 -34.527  1.00 87.13           H  
ATOM   3165  CA  LYS A 232     -29.398  -1.837 -36.584  1.00 87.13           C  
ATOM   3166  HA  LYS A 232     -28.593  -2.506 -36.887  1.00 87.13           H  
ATOM   3167  C   LYS A 232     -29.291  -0.650 -37.549  1.00 87.13           C  
ATOM   3168  CB  LYS A 232     -30.741  -2.570 -36.750  1.00 87.13           C  
ATOM   3169  HB2 LYS A 232     -31.022  -2.549 -37.803  1.00 87.13           H  
ATOM   3170  HB3 LYS A 232     -31.517  -2.059 -36.180  1.00 87.13           H  
ATOM   3171  O   LYS A 232     -28.824  -0.853 -38.666  1.00 87.13           O  
ATOM   3172  CG  LYS A 232     -30.640  -4.039 -36.310  1.00 87.13           C  
ATOM   3173  HG2 LYS A 232     -30.347  -4.090 -35.261  1.00 87.13           H  
ATOM   3174  HG3 LYS A 232     -29.870  -4.529 -36.905  1.00 87.13           H  
ATOM   3175  CD  LYS A 232     -31.968  -4.787 -36.505  1.00 87.13           C  
ATOM   3176  HD2 LYS A 232     -32.259  -4.726 -37.553  1.00 87.13           H  
ATOM   3177  HD3 LYS A 232     -32.736  -4.320 -35.887  1.00 87.13           H  
ATOM   3178  CE  LYS A 232     -31.785  -6.258 -36.096  1.00 87.13           C  
ATOM   3179  HE2 LYS A 232     -30.931  -6.661 -36.640  1.00 87.13           H  
ATOM   3180  HE3 LYS A 232     -31.539  -6.288 -35.034  1.00 87.13           H  
ATOM   3181  NZ  LYS A 232     -32.990  -7.087 -36.368  1.00 87.13           N  
ATOM   3182  HZ1 LYS A 232     -33.789  -6.735 -35.860  1.00 87.13           H  
ATOM   3183  HZ2 LYS A 232     -33.205  -7.091 -37.355  1.00 87.13           H  
ATOM   3184  HZ3 LYS A 232     -32.835  -8.044 -36.086  1.00 87.13           H  
ATOM   3185  N   SER A 233     -29.673   0.559 -37.136  1.00 80.72           N  
ATOM   3186  H   SER A 233     -30.127   0.642 -36.238  1.00 80.72           H  
ATOM   3187  CA  SER A 233     -29.472   1.779 -37.932  1.00 80.72           C  
ATOM   3188  HA  SER A 233     -29.780   1.585 -38.959  1.00 80.72           H  
ATOM   3189  C   SER A 233     -28.000   2.203 -37.974  1.00 80.72           C  
ATOM   3190  CB  SER A 233     -30.336   2.926 -37.401  1.00 80.72           C  
ATOM   3191  HB2 SER A 233     -30.126   3.089 -36.344  1.00 80.72           H  
ATOM   3192  HB3 SER A 233     -30.103   3.836 -37.952  1.00 80.72           H  
ATOM   3193  O   SER A 233     -27.474   2.433 -39.060  1.00 80.72           O  
ATOM   3194  OG  SER A 233     -31.707   2.618 -37.576  1.00 80.72           O  
ATOM   3195  HG  SER A 233     -32.225   3.300 -37.142  1.00 80.72           H  
ATOM   3196  N   LEU A 234     -27.315   2.234 -36.825  1.00 75.31           N  
ATOM   3197  H   LEU A 234     -27.811   2.030 -35.969  1.00 75.31           H  
ATOM   3198  CA  LEU A 234     -25.896   2.611 -36.716  1.00 75.31           C  
ATOM   3199  HA  LEU A 234     -25.749   3.584 -37.183  1.00 75.31           H  
ATOM   3200  C   LEU A 234     -24.963   1.639 -37.459  1.00 75.31           C  
ATOM   3201  CB  LEU A 234     -25.515   2.697 -35.224  1.00 75.31           C  
ATOM   3202  HB2 LEU A 234     -24.429   2.756 -35.142  1.00 75.31           H  
ATOM   3203  HB3 LEU A 234     -25.830   1.776 -34.735  1.00 75.31           H  
ATOM   3204  O   LEU A 234     -24.009   2.065 -38.097  1.00 75.31           O  
ATOM   3205  CG  LEU A 234     -26.120   3.901 -34.474  1.00 75.31           C  
ATOM   3206  HG  LEU A 234     -27.191   3.955 -34.667  1.00 75.31           H  
ATOM   3207  CD1 LEU A 234     -25.910   3.730 -32.969  1.00 75.31           C  
ATOM   3208 HD11 LEU A 234     -26.407   2.821 -32.629  1.00 75.31           H  
ATOM   3209 HD12 LEU A 234     -24.845   3.671 -32.743  1.00 75.31           H  
ATOM   3210 HD13 LEU A 234     -26.341   4.580 -32.441  1.00 75.31           H  
ATOM   3211  CD2 LEU A 234     -25.477   5.224 -34.896  1.00 75.31           C  
ATOM   3212 HD21 LEU A 234     -24.405   5.201 -34.699  1.00 75.31           H  
ATOM   3213 HD22 LEU A 234     -25.922   6.045 -34.333  1.00 75.31           H  
ATOM   3214 HD23 LEU A 234     -25.641   5.407 -35.958  1.00 75.31           H  
ATOM   3215  N   LEU A 235     -25.265   0.337 -37.444  1.00 84.61           N  
ATOM   3216  H   LEU A 235     -26.023   0.033 -36.850  1.00 84.61           H  
ATOM   3217  CA  LEU A 235     -24.546  -0.681 -38.228  1.00 84.61           C  
ATOM   3218  HA  LEU A 235     -23.493  -0.403 -38.282  1.00 84.61           H  
ATOM   3219  C   LEU A 235     -25.038  -0.779 -39.690  1.00 84.61           C  
ATOM   3220  CB  LEU A 235     -24.664  -2.037 -37.506  1.00 84.61           C  
ATOM   3221  HB2 LEU A 235     -24.181  -2.802 -38.115  1.00 84.61           H  
ATOM   3222  HB3 LEU A 235     -25.721  -2.291 -37.438  1.00 84.61           H  
ATOM   3223  O   LEU A 235     -24.534  -1.598 -40.463  1.00 84.61           O  
ATOM   3224  CG  LEU A 235     -24.042  -2.082 -36.095  1.00 84.61           C  
ATOM   3225  HG  LEU A 235     -24.407  -1.251 -35.491  1.00 84.61           H  
ATOM   3226  CD1 LEU A 235     -24.445  -3.386 -35.403  1.00 84.61           C  
ATOM   3227 HD11 LEU A 235     -24.008  -3.414 -34.405  1.00 84.61           H  
ATOM   3228 HD12 LEU A 235     -25.531  -3.421 -35.310  1.00 84.61           H  
ATOM   3229 HD13 LEU A 235     -24.093  -4.240 -35.982  1.00 84.61           H  
ATOM   3230  CD2 LEU A 235     -22.515  -2.013 -36.137  1.00 84.61           C  
ATOM   3231 HD21 LEU A 235     -22.198  -1.055 -36.548  1.00 84.61           H  
ATOM   3232 HD22 LEU A 235     -22.111  -2.818 -36.751  1.00 84.61           H  
ATOM   3233 HD23 LEU A 235     -22.113  -2.093 -35.127  1.00 84.61           H  
ATOM   3234  N   GLY A 236     -26.057   0.003 -40.060  1.00 77.86           N  
ATOM   3235  H   GLY A 236     -26.406   0.666 -39.384  1.00 77.86           H  
ATOM   3236  CA  GLY A 236     -26.733  -0.040 -41.359  1.00 77.86           C  
ATOM   3237  HA2 GLY A 236     -26.549  -1.000 -41.842  1.00 77.86           H  
ATOM   3238  HA3 GLY A 236     -27.804   0.053 -41.181  1.00 77.86           H  
ATOM   3239  C   GLY A 236     -26.329   1.072 -42.330  1.00 77.86           C  
ATOM   3240  O   GLY A 236     -26.595   0.951 -43.530  1.00 77.86           O  
ATOM   3241  N   THR A 237     -25.685   2.141 -41.853  1.00 49.05           N  
ATOM   3242  H   THR A 237     -25.482   2.199 -40.865  1.00 49.05           H  
ATOM   3243  CA  THR A 237     -25.231   3.258 -42.691  1.00 49.05           C  
ATOM   3244  HA  THR A 237     -26.065   3.593 -43.308  1.00 49.05           H  
ATOM   3245  C   THR A 237     -24.104   2.820 -43.621  1.00 49.05           C  
ATOM   3246  CB  THR A 237     -24.774   4.461 -41.850  1.00 49.05           C  
ATOM   3247  HB  THR A 237     -24.243   5.168 -42.487  1.00 49.05           H  
ATOM   3248  O   THR A 237     -22.963   2.634 -43.201  1.00 49.05           O  
ATOM   3249  CG2 THR A 237     -25.961   5.178 -41.209  1.00 49.05           C  
ATOM   3250 HG21 THR A 237     -26.638   5.541 -41.982  1.00 49.05           H  
ATOM   3251 HG22 THR A 237     -25.595   6.027 -40.633  1.00 49.05           H  
ATOM   3252 HG23 THR A 237     -26.493   4.501 -40.541  1.00 49.05           H  
ATOM   3253  OG1 THR A 237     -23.931   4.045 -40.807  1.00 49.05           O  
ATOM   3254  HG1 THR A 237     -23.151   3.641 -41.195  1.00 49.05           H  
ATOM   3255  N   LYS A 238     -24.418   2.684 -44.912  1.00 46.40           N  
ATOM   3256  H   LYS A 238     -25.381   2.831 -45.179  1.00 46.40           H  
ATOM   3257  CA  LYS A 238     -23.399   2.612 -45.962  1.00 46.40           C  
ATOM   3258  HA  LYS A 238     -22.685   1.820 -45.736  1.00 46.40           H  
ATOM   3259  C   LYS A 238     -22.652   3.944 -46.000  1.00 46.40           C  
ATOM   3260  CB  LYS A 238     -24.039   2.372 -47.336  1.00 46.40           C  
ATOM   3261  HB2 LYS A 238     -24.736   3.183 -47.544  1.00 46.40           H  
ATOM   3262  HB3 LYS A 238     -23.250   2.411 -48.087  1.00 46.40           H  
ATOM   3263  O   LYS A 238     -23.295   4.976 -46.178  1.00 46.40           O  
ATOM   3264  CG  LYS A 238     -24.777   1.034 -47.467  1.00 46.40           C  
ATOM   3265  HG2 LYS A 238     -25.573   0.970 -46.726  1.00 46.40           H  
ATOM   3266  HG3 LYS A 238     -24.075   0.213 -47.321  1.00 46.40           H  
ATOM   3267  CD  LYS A 238     -25.382   0.962 -48.874  1.00 46.40           C  
ATOM   3268  HD2 LYS A 238     -26.069   1.798 -49.004  1.00 46.40           H  
ATOM   3269  HD3 LYS A 238     -24.579   1.055 -49.606  1.00 46.40           H  
ATOM   3270  CE  LYS A 238     -26.128  -0.353 -49.099  1.00 46.40           C  
ATOM   3271  HE2 LYS A 238     -26.918  -0.438 -48.352  1.00 46.40           H  
ATOM   3272  HE3 LYS A 238     -25.428  -1.175 -48.955  1.00 46.40           H  
ATOM   3273  NZ  LYS A 238     -26.695  -0.386 -50.470  1.00 46.40           N  
ATOM   3274  HZ1 LYS A 238     -27.340   0.381 -50.596  1.00 46.40           H  
ATOM   3275  HZ2 LYS A 238     -25.956  -0.273 -51.149  1.00 46.40           H  
ATOM   3276  HZ3 LYS A 238     -27.175  -1.256 -50.647  1.00 46.40           H  
ATOM   3277  N   ALA A 239     -21.327   3.910 -45.898  1.00 36.48           N  
ATOM   3278  H   ALA A 239     -20.859   3.032 -45.722  1.00 36.48           H  
ATOM   3279  CA  ALA A 239     -20.519   5.026 -46.367  1.00 36.48           C  
ATOM   3280  HA  ALA A 239     -20.820   5.930 -45.838  1.00 36.48           H  
ATOM   3281  C   ALA A 239     -20.777   5.225 -47.871  1.00 36.48           C  
ATOM   3282  CB  ALA A 239     -19.042   4.752 -46.060  1.00 36.48           C  
ATOM   3283  HB1 ALA A 239     -18.900   4.622 -44.987  1.00 36.48           H  
ATOM   3284  HB2 ALA A 239     -18.709   3.856 -46.584  1.00 36.48           H  
ATOM   3285  HB3 ALA A 239     -18.439   5.595 -46.395  1.00 36.48           H  
ATOM   3286  O   ALA A 239     -20.922   4.250 -48.614  1.00 36.48           O  
ATOM   3287  N   VAL A 240     -20.870   6.482 -48.300  1.00 44.45           N  
ATOM   3288  H   VAL A 240     -20.694   7.225 -47.640  1.00 44.45           H  
ATOM   3289  CA  VAL A 240     -20.802   6.844 -49.718  1.00 44.45           C  
ATOM   3290  HA  VAL A 240     -21.209   6.038 -50.329  1.00 44.45           H  
ATOM   3291  C   VAL A 240     -19.325   7.001 -50.050  1.00 44.45           C  
ATOM   3292  CB  VAL A 240     -21.605   8.126 -50.010  1.00 44.45           C  
ATOM   3293  HB  VAL A 240     -21.269   8.923 -49.346  1.00 44.45           H  
ATOM   3294  O   VAL A 240     -18.616   7.717 -49.350  1.00 44.45           O  
ATOM   3295  CG1 VAL A 240     -21.445   8.596 -51.460  1.00 44.45           C  
ATOM   3296 HG11 VAL A 240     -20.409   8.876 -51.649  1.00 44.45           H  
ATOM   3297 HG12 VAL A 240     -22.064   9.476 -51.637  1.00 44.45           H  
ATOM   3298 HG13 VAL A 240     -21.729   7.804 -52.152  1.00 44.45           H  
ATOM   3299  CG2 VAL A 240     -23.103   7.881 -49.763  1.00 44.45           C  
ATOM   3300 HG21 VAL A 240     -23.460   7.079 -50.410  1.00 44.45           H  
ATOM   3301 HG22 VAL A 240     -23.269   7.607 -48.721  1.00 44.45           H  
ATOM   3302 HG23 VAL A 240     -23.661   8.793 -49.972  1.00 44.45           H  
ATOM   3303  N   GLU A 241     -18.860   6.301 -51.079  1.00 41.48           N  
ATOM   3304  H   GLU A 241     -19.486   5.717 -51.614  1.00 41.48           H  
ATOM   3305  CA  GLU A 241     -17.482   6.405 -51.559  1.00 41.48           C  
ATOM   3306  HA  GLU A 241     -16.799   6.354 -50.712  1.00 41.48           H  
ATOM   3307  C   GLU A 241     -17.290   7.769 -52.246  1.00 41.48           C  
ATOM   3308  CB  GLU A 241     -17.173   5.218 -52.498  1.00 41.48           C  
ATOM   3309  HB2 GLU A 241     -16.193   5.364 -52.951  1.00 41.48           H  
ATOM   3310  HB3 GLU A 241     -17.922   5.205 -53.290  1.00 41.48           H  
ATOM   3311  O   GLU A 241     -18.035   8.120 -53.163  1.00 41.48           O  
ATOM   3312  CG  GLU A 241     -17.178   3.865 -51.749  1.00 41.48           C  
ATOM   3313  HG2 GLU A 241     -18.068   3.806 -51.122  1.00 41.48           H  
ATOM   3314  HG3 GLU A 241     -16.314   3.839 -51.086  1.00 41.48           H  
ATOM   3315  CD  GLU A 241     -17.179   2.619 -52.660  1.00 41.48           C  
ATOM   3316  OE1 GLU A 241     -16.657   1.570 -52.212  1.00 41.48           O  
ATOM   3317  OE2 GLU A 241     -17.812   2.657 -53.740  1.00 41.48           O  
ATOM   3318  N   SER A 242     -16.304   8.545 -51.789  1.00 46.51           N  
ATOM   3319  H   SER A 242     -15.777   8.236 -50.985  1.00 46.51           H  
ATOM   3320  CA  SER A 242     -15.856   9.786 -52.427  1.00 46.51           C  
ATOM   3321  HA  SER A 242     -16.135   9.766 -53.480  1.00 46.51           H  
ATOM   3322  C   SER A 242     -14.333   9.876 -52.339  1.00 46.51           C  
ATOM   3323  CB  SER A 242     -16.518  11.018 -51.790  1.00 46.51           C  
ATOM   3324  HB2 SER A 242     -17.600  10.942 -51.900  1.00 46.51           H  
ATOM   3325  HB3 SER A 242     -16.178  11.910 -52.317  1.00 46.51           H  
ATOM   3326  O   SER A 242     -13.787  10.024 -51.245  1.00 46.51           O  
ATOM   3327  OG  SER A 242     -16.197  11.147 -50.418  1.00 46.51           O  
ATOM   3328  HG  SER A 242     -15.257  10.969 -50.332  1.00 46.51           H  
ATOM   3329  N   ASP A 243     -13.657   9.761 -53.480  1.00 42.53           N  
ATOM   3330  H   ASP A 243     -14.162   9.583 -54.337  1.00 42.53           H  
ATOM   3331  CA  ASP A 243     -12.197   9.678 -53.558  1.00 42.53           C  
ATOM   3332  HA  ASP A 243     -11.842   8.980 -52.799  1.00 42.53           H  
ATOM   3333  C   ASP A 243     -11.521  11.043 -53.318  1.00 42.53           C  
ATOM   3334  CB  ASP A 243     -11.787   9.112 -54.932  1.00 42.53           C  
ATOM   3335  HB2 ASP A 243     -10.700   9.049 -54.973  1.00 42.53           H  
ATOM   3336  HB3 ASP A 243     -12.111   9.800 -55.712  1.00 42.53           H  
ATOM   3337  O   ASP A 243     -11.473  11.885 -54.216  1.00 42.53           O  
ATOM   3338  CG  ASP A 243     -12.363   7.723 -55.224  1.00 42.53           C  
ATOM   3339  OD1 ASP A 243     -12.060   6.787 -54.453  1.00 42.53           O  
ATOM   3340  OD2 ASP A 243     -13.107   7.608 -56.226  1.00 42.53           O  
ATOM   3341  N   THR A 244     -10.949  11.251 -52.127  1.00 58.48           N  
ATOM   3342  H   THR A 244     -11.123  10.574 -51.398  1.00 58.48           H  
ATOM   3343  CA  THR A 244      -9.956  12.312 -51.858  1.00 58.48           C  
ATOM   3344  HA  THR A 244      -9.411  12.522 -52.778  1.00 58.48           H  
ATOM   3345  C   THR A 244      -8.942  11.859 -50.805  1.00 58.48           C  
ATOM   3346  CB  THR A 244     -10.579  13.639 -51.372  1.00 58.48           C  
ATOM   3347  HB  THR A 244      -9.766  14.281 -51.034  1.00 58.48           H  
ATOM   3348  O   THR A 244      -9.287  11.733 -49.629  1.00 58.48           O  
ATOM   3349  CG2 THR A 244     -11.347  14.409 -52.444  1.00 58.48           C  
ATOM   3350 HG21 THR A 244     -10.724  14.531 -53.330  1.00 58.48           H  
ATOM   3351 HG22 THR A 244     -11.621  15.390 -52.055  1.00 58.48           H  
ATOM   3352 HG23 THR A 244     -12.254  13.867 -52.710  1.00 58.48           H  
ATOM   3353  OG1 THR A 244     -11.456  13.434 -50.288  1.00 58.48           O  
ATOM   3354  HG1 THR A 244     -11.008  12.824 -49.698  1.00 58.48           H  
ATOM   3355  N   ASP A 245      -7.683  11.664 -51.202  1.00 44.41           N  
ATOM   3356  H   ASP A 245      -7.459  11.713 -52.186  1.00 44.41           H  
ATOM   3357  CA  ASP A 245      -6.592  11.286 -50.296  1.00 44.41           C  
ATOM   3358  HA  ASP A 245      -6.904  10.419 -49.714  1.00 44.41           H  
ATOM   3359  C   ASP A 245      -6.227  12.423 -49.320  1.00 44.41           C  
ATOM   3360  CB  ASP A 245      -5.355  10.875 -51.111  1.00 44.41           C  
ATOM   3361  HB2 ASP A 245      -4.532  10.680 -50.423  1.00 44.41           H  
ATOM   3362  HB3 ASP A 245      -5.058  11.698 -51.761  1.00 44.41           H  
ATOM   3363  O   ASP A 245      -5.676  13.452 -49.712  1.00 44.41           O  
ATOM   3364  CG  ASP A 245      -5.589   9.617 -51.949  1.00 44.41           C  
ATOM   3365  OD1 ASP A 245      -5.745   8.538 -51.335  1.00 44.41           O  
ATOM   3366  OD2 ASP A 245      -5.602   9.749 -53.193  1.00 44.41           O  
ATOM   3367  N   SER A 246      -6.508  12.236 -48.028  1.00 55.51           N  
ATOM   3368  H   SER A 246      -7.015  11.404 -47.764  1.00 55.51           H  
ATOM   3369  CA  SER A 246      -5.971  13.056 -46.927  1.00 55.51           C  
ATOM   3370  HA  SER A 246      -4.923  13.266 -47.142  1.00 55.51           H  
ATOM   3371  C   SER A 246      -6.016  12.282 -45.601  1.00 55.51           C  
ATOM   3372  CB  SER A 246      -6.698  14.405 -46.822  1.00 55.51           C  
ATOM   3373  HB2 SER A 246      -6.389  14.919 -45.911  1.00 55.51           H  
ATOM   3374  HB3 SER A 246      -6.418  15.021 -47.676  1.00 55.51           H  
ATOM   3375  O   SER A 246      -6.842  11.385 -45.428  1.00 55.51           O  
ATOM   3376  OG  SER A 246      -8.100  14.247 -46.822  1.00 55.51           O  
ATOM   3377  HG  SER A 246      -8.315  13.615 -47.513  1.00 55.51           H  
ATOM   3378  N   GLU A 247      -5.085  12.562 -44.682  1.00 48.77           N  
ATOM   3379  H   GLU A 247      -4.431  13.313 -44.846  1.00 48.77           H  
ATOM   3380  CA  GLU A 247      -4.869  11.710 -43.502  1.00 48.77           C  
ATOM   3381  HA  GLU A 247      -4.868  10.681 -43.862  1.00 48.77           H  
ATOM   3382  C   GLU A 247      -5.961  11.839 -42.416  1.00 48.77           C  
ATOM   3383  CB  GLU A 247      -3.495  11.962 -42.863  1.00 48.77           C  
ATOM   3384  HB2 GLU A 247      -3.402  13.015 -42.597  1.00 48.77           H  
ATOM   3385  HB3 GLU A 247      -3.441  11.373 -41.947  1.00 48.77           H  
ATOM   3386  O   GLU A 247      -6.400  12.949 -42.098  1.00 48.77           O  
ATOM   3387  CG  GLU A 247      -2.322  11.550 -43.763  1.00 48.77           C  
ATOM   3388  HG2 GLU A 247      -2.564  10.599 -44.238  1.00 48.77           H  
ATOM   3389  HG3 GLU A 247      -2.190  12.296 -44.547  1.00 48.77           H  
ATOM   3390  CD  GLU A 247      -1.026  11.400 -42.951  1.00 48.77           C  
ATOM   3391  OE1 GLU A 247      -0.391  10.327 -43.068  1.00 48.77           O  
ATOM   3392  OE2 GLU A 247      -0.688  12.347 -42.205  1.00 48.77           O  
ATOM   3393  N   PRO A 248      -6.363  10.726 -41.767  1.00 50.80           N  
ATOM   3394  CA  PRO A 248      -7.317  10.749 -40.663  1.00 50.80           C  
ATOM   3395  HA  PRO A 248      -8.143  11.419 -40.903  1.00 50.80           H  
ATOM   3396  C   PRO A 248      -6.660  11.217 -39.353  1.00 50.80           C  
ATOM   3397  CB  PRO A 248      -7.856   9.318 -40.577  1.00 50.80           C  
ATOM   3398  HB2 PRO A 248      -8.685   9.203 -41.275  1.00 50.80           H  
ATOM   3399  HB3 PRO A 248      -8.172   9.055 -39.567  1.00 50.80           H  
ATOM   3400  O   PRO A 248      -5.922  10.477 -38.701  1.00 50.80           O  
ATOM   3401  CG  PRO A 248      -6.676   8.466 -41.047  1.00 50.80           C  
ATOM   3402  HG2 PRO A 248      -5.991   8.288 -40.219  1.00 50.80           H  
ATOM   3403  HG3 PRO A 248      -7.007   7.521 -41.477  1.00 50.80           H  
ATOM   3404  CD  PRO A 248      -5.999   9.352 -42.092  1.00 50.80           C  
ATOM   3405  HD2 PRO A 248      -6.380   9.105 -43.083  1.00 50.80           H  
ATOM   3406  HD3 PRO A 248      -4.918   9.212 -42.058  1.00 50.80           H  
ATOM   3407  N   GLY A 249      -6.983  12.441 -38.929  1.00 40.60           N  
ATOM   3408  H   GLY A 249      -7.522  13.025 -39.552  1.00 40.60           H  
ATOM   3409  CA  GLY A 249      -6.623  12.957 -37.604  1.00 40.60           C  
ATOM   3410  HA2 GLY A 249      -6.925  14.001 -37.526  1.00 40.60           H  
ATOM   3411  HA3 GLY A 249      -5.540  12.905 -37.495  1.00 40.60           H  
ATOM   3412  C   GLY A 249      -7.274  12.174 -36.451  1.00 40.60           C  
ATOM   3413  O   GLY A 249      -8.349  11.590 -36.591  1.00 40.60           O  
ATOM   3414  N   SER A 250      -6.629  12.169 -35.282  1.00 34.54           N  
ATOM   3415  H   SER A 250      -5.766  12.687 -35.198  1.00 34.54           H  
ATOM   3416  CA  SER A 250      -7.075  11.404 -34.111  1.00 34.54           C  
ATOM   3417  HA  SER A 250      -7.267  10.378 -34.427  1.00 34.54           H  
ATOM   3418  C   SER A 250      -8.358  11.962 -33.480  1.00 34.54           C  
ATOM   3419  CB  SER A 250      -5.958  11.367 -33.062  1.00 34.54           C  
ATOM   3420  HB2 SER A 250      -5.093  10.843 -33.470  1.00 34.54           H  
ATOM   3421  HB3 SER A 250      -6.307  10.834 -32.178  1.00 34.54           H  
ATOM   3422  O   SER A 250      -8.341  13.039 -32.881  1.00 34.54           O  
ATOM   3423  OG  SER A 250      -5.580  12.682 -32.705  1.00 34.54           O  
ATOM   3424  HG  SER A 250      -6.388  13.172 -32.537  1.00 34.54           H  
ATOM   3425  N   LEU A 251      -9.448  11.192 -33.528  1.00 30.55           N  
ATOM   3426  H   LEU A 251      -9.413  10.347 -34.080  1.00 30.55           H  
ATOM   3427  CA  LEU A 251     -10.670  11.472 -32.768  1.00 30.55           C  
ATOM   3428  HA  LEU A 251     -10.870  12.542 -32.819  1.00 30.55           H  
ATOM   3429  C   LEU A 251     -10.494  11.107 -31.286  1.00 30.55           C  
ATOM   3430  CB  LEU A 251     -11.857  10.713 -33.392  1.00 30.55           C  
ATOM   3431  HB2 LEU A 251     -12.640  10.594 -32.643  1.00 30.55           H  
ATOM   3432  HB3 LEU A 251     -11.524   9.714 -33.674  1.00 30.55           H  
ATOM   3433  O   LEU A 251     -10.221   9.955 -30.949  1.00 30.55           O  
ATOM   3434  CG  LEU A 251     -12.463  11.423 -34.616  1.00 30.55           C  
ATOM   3435  HG  LEU A 251     -11.666  11.763 -35.278  1.00 30.55           H  
ATOM   3436  CD1 LEU A 251     -13.358  10.456 -35.391  1.00 30.55           C  
ATOM   3437 HD11 LEU A 251     -13.781  10.964 -36.257  1.00 30.55           H  
ATOM   3438 HD12 LEU A 251     -12.766   9.611 -35.742  1.00 30.55           H  
ATOM   3439 HD13 LEU A 251     -14.165  10.097 -34.752  1.00 30.55           H  
ATOM   3440  CD2 LEU A 251     -13.321  12.621 -34.196  1.00 30.55           C  
ATOM   3441 HD21 LEU A 251     -14.121  12.302 -33.528  1.00 30.55           H  
ATOM   3442 HD22 LEU A 251     -13.759  13.084 -35.080  1.00 30.55           H  
ATOM   3443 HD23 LEU A 251     -12.709  13.370 -33.693  1.00 30.55           H  
ATOM   3444  N   VAL A 252     -10.707  12.084 -30.402  1.00 34.53           N  
ATOM   3445  H   VAL A 252     -10.934  13.002 -30.757  1.00 34.53           H  
ATOM   3446  CA  VAL A 252     -10.765  11.893 -28.946  1.00 34.53           C  
ATOM   3447  HA  VAL A 252     -10.315  10.934 -28.689  1.00 34.53           H  
ATOM   3448  C   VAL A 252     -12.230  11.867 -28.512  1.00 34.53           C  
ATOM   3449  CB  VAL A 252      -9.972  12.991 -28.205  1.00 34.53           C  
ATOM   3450  HB  VAL A 252     -10.379  13.968 -28.465  1.00 34.53           H  
ATOM   3451  O   VAL A 252     -12.959  12.830 -28.732  1.00 34.53           O  
ATOM   3452  CG1 VAL A 252     -10.048  12.819 -26.682  1.00 34.53           C  
ATOM   3453 HG11 VAL A 252      -9.677  11.836 -26.392  1.00 34.53           H  
ATOM   3454 HG12 VAL A 252      -9.447  13.586 -26.194  1.00 34.53           H  
ATOM   3455 HG13 VAL A 252     -11.077  12.932 -26.339  1.00 34.53           H  
ATOM   3456  CG2 VAL A 252      -8.489  12.961 -28.603  1.00 34.53           C  
ATOM   3457 HG21 VAL A 252      -8.060  11.983 -28.385  1.00 34.53           H  
ATOM   3458 HG22 VAL A 252      -7.942  13.726 -28.052  1.00 34.53           H  
ATOM   3459 HG23 VAL A 252      -8.381  13.168 -29.668  1.00 34.53           H  
ATOM   3460  N   LEU A 253     -12.663  10.768 -27.889  1.00 29.19           N  
ATOM   3461  H   LEU A 253     -12.003  10.024 -27.717  1.00 29.19           H  
ATOM   3462  CA  LEU A 253     -14.005  10.635 -27.313  1.00 29.19           C  
ATOM   3463  HA  LEU A 253     -14.707  11.181 -27.942  1.00 29.19           H  
ATOM   3464  C   LEU A 253     -14.046  11.220 -25.888  1.00 29.19           C  
ATOM   3465  CB  LEU A 253     -14.419   9.150 -27.312  1.00 29.19           C  
ATOM   3466  HB2 LEU A 253     -13.538   8.537 -27.121  1.00 29.19           H  
ATOM   3467  HB3 LEU A 253     -15.117   8.971 -26.494  1.00 29.19           H  
ATOM   3468  O   LEU A 253     -13.234  10.804 -25.057  1.00 29.19           O  
ATOM   3469  CG  LEU A 253     -15.091   8.710 -28.625  1.00 29.19           C  
ATOM   3470  HG  LEU A 253     -14.544   9.123 -29.473  1.00 29.19           H  
ATOM   3471  CD1 LEU A 253     -15.081   7.186 -28.741  1.00 29.19           C  
ATOM   3472 HD11 LEU A 253     -14.051   6.828 -28.745  1.00 29.19           H  
ATOM   3473 HD12 LEU A 253     -15.615   6.744 -27.900  1.00 29.19           H  
ATOM   3474 HD13 LEU A 253     -15.558   6.887 -29.674  1.00 29.19           H  
ATOM   3475  CD2 LEU A 253     -16.549   9.175 -28.683  1.00 29.19           C  
ATOM   3476 HD21 LEU A 253     -16.601  10.263 -28.646  1.00 29.19           H  
ATOM   3477 HD22 LEU A 253     -17.113   8.764 -27.846  1.00 29.19           H  
ATOM   3478 HD23 LEU A 253     -17.003   8.846 -29.619  1.00 29.19           H  
ATOM   3479  N   PRO A 254     -14.989  12.125 -25.561  1.00 31.44           N  
ATOM   3480  CA  PRO A 254     -15.191  12.588 -24.190  1.00 31.44           C  
ATOM   3481  HA  PRO A 254     -14.227  12.885 -23.777  1.00 31.44           H  
ATOM   3482  C   PRO A 254     -15.820  11.502 -23.305  1.00 31.44           C  
ATOM   3483  CB  PRO A 254     -16.096  13.827 -24.282  1.00 31.44           C  
ATOM   3484  HB2 PRO A 254     -17.129  13.564 -24.054  1.00 31.44           H  
ATOM   3485  HB3 PRO A 254     -15.756  14.621 -23.616  1.00 31.44           H  
ATOM   3486  O   PRO A 254     -16.861  10.936 -23.643  1.00 31.44           O  
ATOM   3487  CG  PRO A 254     -16.004  14.251 -25.747  1.00 31.44           C  
ATOM   3488  HG2 PRO A 254     -16.909  14.758 -26.082  1.00 31.44           H  
ATOM   3489  HG3 PRO A 254     -15.129  14.884 -25.894  1.00 31.44           H  
ATOM   3490  CD  PRO A 254     -15.799  12.923 -26.470  1.00 31.44           C  
ATOM   3491  HD2 PRO A 254     -15.297  13.108 -27.420  1.00 31.44           H  
ATOM   3492  HD3 PRO A 254     -16.758  12.432 -26.633  1.00 31.44           H  
ATOM   3493  N   SER A 255     -15.237  11.258 -22.131  1.00 35.90           N  
ATOM   3494  H   SER A 255     -14.356  11.705 -21.921  1.00 35.90           H  
ATOM   3495  CA  SER A 255     -15.860  10.434 -21.088  1.00 35.90           C  
ATOM   3496  HA  SER A 255     -16.303   9.548 -21.542  1.00 35.90           H  
ATOM   3497  C   SER A 255     -16.956  11.222 -20.368  1.00 35.90           C  
ATOM   3498  CB  SER A 255     -14.820   9.972 -20.061  1.00 35.90           C  
ATOM   3499  HB2 SER A 255     -15.327   9.459 -19.244  1.00 35.90           H  
ATOM   3500  HB3 SER A 255     -14.293  10.837 -19.660  1.00 35.90           H  
ATOM   3501  O   SER A 255     -16.655  12.076 -19.537  1.00 35.90           O  
ATOM   3502  OG  SER A 255     -13.893   9.085 -20.655  1.00 35.90           O  
ATOM   3503  HG  SER A 255     -13.194   8.908 -20.021  1.00 35.90           H  
ATOM   3504  N   LEU A 256     -18.226  10.917 -20.645  1.00 28.06           N  
ATOM   3505  H   LEU A 256     -18.413  10.249 -21.378  1.00 28.06           H  
ATOM   3506  CA  LEU A 256     -19.350  11.417 -19.849  1.00 28.06           C  
ATOM   3507  HA  LEU A 256     -19.097  12.403 -19.458  1.00 28.06           H  
ATOM   3508  C   LEU A 256     -19.590  10.514 -18.633  1.00 28.06           C  
ATOM   3509  CB  LEU A 256     -20.612  11.560 -20.721  1.00 28.06           C  
ATOM   3510  HB2 LEU A 256     -20.715  10.666 -21.336  1.00 28.06           H  
ATOM   3511  HB3 LEU A 256     -21.484  11.611 -20.069  1.00 28.06           H  
ATOM   3512  O   LEU A 256     -20.133   9.416 -18.757  1.00 28.06           O  
ATOM   3513  CG  LEU A 256     -20.612  12.810 -21.620  1.00 28.06           C  
ATOM   3514  HG  LEU A 256     -19.690  12.845 -22.200  1.00 28.06           H  
ATOM   3515  CD1 LEU A 256     -21.793  12.743 -22.589  1.00 28.06           C  
ATOM   3516 HD11 LEU A 256     -22.732  12.735 -22.037  1.00 28.06           H  
ATOM   3517 HD12 LEU A 256     -21.719  11.840 -23.195  1.00 28.06           H  
ATOM   3518 HD13 LEU A 256     -21.772  13.607 -23.253  1.00 28.06           H  
ATOM   3519  CD2 LEU A 256     -20.752  14.106 -20.813  1.00 28.06           C  
ATOM   3520 HD21 LEU A 256     -19.869  14.267 -20.195  1.00 28.06           H  
ATOM   3521 HD22 LEU A 256     -20.843  14.954 -21.491  1.00 28.06           H  
ATOM   3522 HD23 LEU A 256     -21.635  14.061 -20.175  1.00 28.06           H  
ATOM   3523  N   LEU A 257     -19.208  11.005 -17.454  1.00 28.78           N  
ATOM   3524  H   LEU A 257     -18.747  11.903 -17.443  1.00 28.78           H  
ATOM   3525  CA  LEU A 257     -19.675  10.482 -16.172  1.00 28.78           C  
ATOM   3526  HA  LEU A 257     -19.761   9.397 -16.227  1.00 28.78           H  
ATOM   3527  C   LEU A 257     -21.065  11.057 -15.874  1.00 28.78           C  
ATOM   3528  CB  LEU A 257     -18.667  10.852 -15.063  1.00 28.78           C  
ATOM   3529  HB2 LEU A 257     -18.329  11.875 -15.227  1.00 28.78           H  
ATOM   3530  HB3 LEU A 257     -19.173  10.834 -14.098  1.00 28.78           H  
ATOM   3531  O   LEU A 257     -21.212  12.265 -15.707  1.00 28.78           O  
ATOM   3532  CG  LEU A 257     -17.454   9.907 -14.992  1.00 28.78           C  
ATOM   3533  HG  LEU A 257     -17.114   9.674 -16.001  1.00 28.78           H  
ATOM   3534  CD1 LEU A 257     -16.299  10.567 -14.241  1.00 28.78           C  
ATOM   3535 HD11 LEU A 257     -15.448   9.887 -14.197  1.00 28.78           H  
ATOM   3536 HD12 LEU A 257     -16.611  10.814 -13.227  1.00 28.78           H  
ATOM   3537 HD13 LEU A 257     -15.997  11.480 -14.755  1.00 28.78           H  
ATOM   3538  CD2 LEU A 257     -17.807   8.605 -14.268  1.00 28.78           C  
ATOM   3539 HD21 LEU A 257     -18.125   8.816 -13.248  1.00 28.78           H  
ATOM   3540 HD22 LEU A 257     -16.935   7.951 -14.234  1.00 28.78           H  
ATOM   3541 HD23 LEU A 257     -18.613   8.086 -14.787  1.00 28.78           H  
ATOM   3542  N   LEU A 258     -22.068  10.184 -15.777  1.00 33.47           N  
ATOM   3543  H   LEU A 258     -21.868   9.215 -15.979  1.00 33.47           H  
ATOM   3544  CA  LEU A 258     -23.306  10.454 -15.044  1.00 33.47           C  
ATOM   3545  HA  LEU A 258     -23.301  11.477 -14.667  1.00 33.47           H  
ATOM   3546  C   LEU A 258     -23.330   9.530 -13.824  1.00 33.47           C  
ATOM   3547  CB  LEU A 258     -24.561  10.271 -15.929  1.00 33.47           C  
ATOM   3548  HB2 LEU A 258     -24.377   9.519 -16.696  1.00 33.47           H  
ATOM   3549  HB3 LEU A 258     -25.356   9.890 -15.288  1.00 33.47           H  
ATOM   3550  O   LEU A 258     -23.771   8.385 -13.914  1.00 33.47           O  
ATOM   3551  CG  LEU A 258     -25.096  11.567 -16.564  1.00 33.47           C  
ATOM   3552  HG  LEU A 258     -25.118  12.356 -15.812  1.00 33.47           H  
ATOM   3553  CD1 LEU A 258     -24.256  12.031 -17.754  1.00 33.47           C  
ATOM   3554 HD11 LEU A 258     -24.211  11.250 -18.513  1.00 33.47           H  
ATOM   3555 HD12 LEU A 258     -24.687  12.937 -18.179  1.00 33.47           H  
ATOM   3556 HD13 LEU A 258     -23.246  12.261 -17.415  1.00 33.47           H  
ATOM   3557  CD2 LEU A 258     -26.529  11.346 -17.060  1.00 33.47           C  
ATOM   3558 HD21 LEU A 258     -26.542  10.567 -17.823  1.00 33.47           H  
ATOM   3559 HD22 LEU A 258     -27.162  11.047 -16.225  1.00 33.47           H  
ATOM   3560 HD23 LEU A 258     -26.918  12.275 -17.477  1.00 33.47           H  
ATOM   3561  N   GLU A 259     -22.863  10.041 -12.690  1.00 38.32           N  
ATOM   3562  H   GLU A 259     -22.489  10.979 -12.689  1.00 38.32           H  
ATOM   3563  CA  GLU A 259     -23.159   9.475 -11.375  1.00 38.32           C  
ATOM   3564  HA  GLU A 259     -23.653   8.509 -11.481  1.00 38.32           H  
ATOM   3565  C   GLU A 259     -24.132  10.420 -10.670  1.00 38.32           C  
ATOM   3566  CB  GLU A 259     -21.880   9.236 -10.549  1.00 38.32           C  
ATOM   3567  HB2 GLU A 259     -22.180   8.916  -9.552  1.00 38.32           H  
ATOM   3568  HB3 GLU A 259     -21.310  10.162 -10.465  1.00 38.32           H  
ATOM   3569  O   GLU A 259     -23.731  11.483 -10.220  1.00 38.32           O  
ATOM   3570  CG  GLU A 259     -20.997   8.142 -11.171  1.00 38.32           C  
ATOM   3571  HG2 GLU A 259     -21.638   7.311 -11.463  1.00 38.32           H  
ATOM   3572  HG3 GLU A 259     -20.529   8.531 -12.075  1.00 38.32           H  
ATOM   3573  CD  GLU A 259     -19.907   7.610 -10.222  1.00 38.32           C  
ATOM   3574  OE1 GLU A 259     -19.546   6.419 -10.387  1.00 38.32           O  
ATOM   3575  OE2 GLU A 259     -19.421   8.375  -9.361  1.00 38.32           O  
ATOM   3576  N   ASP A 260     -25.419  10.057 -10.669  1.00 32.62           N  
ATOM   3577  H   ASP A 260     -25.661   9.277 -11.263  1.00 32.62           H  
ATOM   3578  CA  ASP A 260     -26.406  10.401  -9.634  1.00 32.62           C  
ATOM   3579  HA  ASP A 260     -26.126   9.877  -8.720  1.00 32.62           H  
ATOM   3580  C   ASP A 260     -27.793   9.886 -10.049  1.00 32.62           C  
ATOM   3581  CB  ASP A 260     -26.512  11.921  -9.348  1.00 32.62           C  
ATOM   3582  HB2 ASP A 260     -27.563  12.186  -9.229  1.00 32.62           H  
ATOM   3583  HB3 ASP A 260     -26.142  12.495 -10.198  1.00 32.62           H  
ATOM   3584  O   ASP A 260     -28.380  10.339 -11.036  1.00 32.62           O  
ATOM   3585  CG  ASP A 260     -25.812  12.364  -8.053  1.00 32.62           C  
ATOM   3586  OD1 ASP A 260     -25.607  11.494  -7.172  1.00 32.62           O  
ATOM   3587  OD2 ASP A 260     -25.648  13.594  -7.888  1.00 32.62           O  
ATOM   3588  N   THR A 261     -28.370   8.941  -9.300  1.00 32.69           N  
ATOM   3589  H   THR A 261     -27.844   8.557  -8.528  1.00 32.69           H  
ATOM   3590  CA  THR A 261     -29.826   8.707  -9.332  1.00 32.69           C  
ATOM   3591  HA  THR A 261     -30.290   9.691  -9.401  1.00 32.69           H  
ATOM   3592  C   THR A 261     -30.315   8.057  -8.036  1.00 32.69           C  
ATOM   3593  CB  THR A 261     -30.325   7.877 -10.536  1.00 32.69           C  
ATOM   3594  HB  THR A 261     -30.372   6.822 -10.266  1.00 32.69           H  
ATOM   3595  O   THR A 261     -29.785   7.046  -7.583  1.00 32.69           O  
ATOM   3596  CG2 THR A 261     -31.715   8.357 -10.962  1.00 32.69           C  
ATOM   3597 HG21 THR A 261     -32.051   7.768 -11.816  1.00 32.69           H  
ATOM   3598 HG22 THR A 261     -32.423   8.221 -10.145  1.00 32.69           H  
ATOM   3599 HG23 THR A 261     -31.678   9.408 -11.249  1.00 32.69           H  
ATOM   3600  OG1 THR A 261     -29.522   8.003 -11.685  1.00 32.69           O  
ATOM   3601  HG1 THR A 261     -29.098   8.863 -11.627  1.00 32.69           H  
ATOM   3602  N   VAL A 262     -31.348   8.654  -7.439  1.00 34.63           N  
ATOM   3603  H   VAL A 262     -31.737   9.469  -7.890  1.00 34.63           H  
ATOM   3604  CA  VAL A 262     -31.887   8.302  -6.114  1.00 34.63           C  
ATOM   3605  HA  VAL A 262     -31.054   8.298  -5.412  1.00 34.63           H  
ATOM   3606  C   VAL A 262     -32.562   6.916  -6.116  1.00 34.63           C  
ATOM   3607  CB  VAL A 262     -32.893   9.387  -5.670  1.00 34.63           C  
ATOM   3608  HB  VAL A 262     -33.693   9.443  -6.408  1.00 34.63           H  
ATOM   3609  O   VAL A 262     -33.343   6.629  -7.027  1.00 34.63           O  
ATOM   3610  CG1 VAL A 262     -33.531   9.114  -4.302  1.00 34.63           C  
ATOM   3611 HG11 VAL A 262     -34.097   8.182  -4.318  1.00 34.63           H  
ATOM   3612 HG12 VAL A 262     -32.763   9.064  -3.530  1.00 34.63           H  
ATOM   3613 HG13 VAL A 262     -34.224   9.918  -4.054  1.00 34.63           H  
ATOM   3614  CG2 VAL A 262     -32.221  10.767  -5.588  1.00 34.63           C  
ATOM   3615 HG21 VAL A 262     -31.396  10.741  -4.876  1.00 34.63           H  
ATOM   3616 HG22 VAL A 262     -32.945  11.515  -5.265  1.00 34.63           H  
ATOM   3617 HG23 VAL A 262     -31.837  11.073  -6.561  1.00 34.63           H  
ATOM   3618  N   PRO A 263     -32.359   6.068  -5.085  1.00 33.49           N  
ATOM   3619  CA  PRO A 263     -33.075   4.802  -4.952  1.00 33.49           C  
ATOM   3620  HA  PRO A 263     -33.054   4.262  -5.899  1.00 33.49           H  
ATOM   3621  C   PRO A 263     -34.541   5.022  -4.539  1.00 33.49           C  
ATOM   3622  CB  PRO A 263     -32.282   4.001  -3.912  1.00 33.49           C  
ATOM   3623  HB2 PRO A 263     -32.910   3.312  -3.348  1.00 33.49           H  
ATOM   3624  HB3 PRO A 263     -31.481   3.456  -4.411  1.00 33.49           H  
ATOM   3625  O   PRO A 263     -34.850   5.244  -3.368  1.00 33.49           O  
ATOM   3626  CG  PRO A 263     -31.675   5.082  -3.018  1.00 33.49           C  
ATOM   3627  HG2 PRO A 263     -30.763   4.738  -2.530  1.00 33.49           H  
ATOM   3628  HG3 PRO A 263     -32.405   5.407  -2.276  1.00 33.49           H  
ATOM   3629  CD  PRO A 263     -31.395   6.219  -4.000  1.00 33.49           C  
ATOM   3630  HD2 PRO A 263     -30.387   6.117  -4.402  1.00 33.49           H  
ATOM   3631  HD3 PRO A 263     -31.499   7.179  -3.494  1.00 33.49           H  
ATOM   3632  N   LEU A 264     -35.468   4.909  -5.494  1.00 32.43           N  
ATOM   3633  H   LEU A 264     -35.160   4.790  -6.448  1.00 32.43           H  
ATOM   3634  CA  LEU A 264     -36.902   4.825  -5.201  1.00 32.43           C  
ATOM   3635  HA  LEU A 264     -37.112   5.470  -4.347  1.00 32.43           H  
ATOM   3636  C   LEU A 264     -37.289   3.398  -4.781  1.00 32.43           C  
ATOM   3637  CB  LEU A 264     -37.733   5.328  -6.396  1.00 32.43           C  
ATOM   3638  HB2 LEU A 264     -37.267   4.983  -7.319  1.00 32.43           H  
ATOM   3639  HB3 LEU A 264     -38.728   4.885  -6.348  1.00 32.43           H  
ATOM   3640  O   LEU A 264     -37.160   2.446  -5.548  1.00 32.43           O  
ATOM   3641  CG  LEU A 264     -37.889   6.860  -6.432  1.00 32.43           C  
ATOM   3642  HG  LEU A 264     -36.913   7.332  -6.316  1.00 32.43           H  
ATOM   3643  CD1 LEU A 264     -38.479   7.291  -7.775  1.00 32.43           C  
ATOM   3644 HD11 LEU A 264     -38.575   8.376  -7.806  1.00 32.43           H  
ATOM   3645 HD12 LEU A 264     -37.814   6.979  -8.581  1.00 32.43           H  
ATOM   3646 HD13 LEU A 264     -39.459   6.834  -7.918  1.00 32.43           H  
ATOM   3647  CD2 LEU A 264     -38.832   7.369  -5.334  1.00 32.43           C  
ATOM   3648 HD21 LEU A 264     -38.406   7.181  -4.348  1.00 32.43           H  
ATOM   3649 HD22 LEU A 264     -39.800   6.874  -5.409  1.00 32.43           H  
ATOM   3650 HD23 LEU A 264     -38.970   8.445  -5.439  1.00 32.43           H  
ATOM   3651  N   HIS A 265     -37.783   3.269  -3.551  1.00 31.31           N  
ATOM   3652  H   HIS A 265     -37.849   4.105  -2.988  1.00 31.31           H  
ATOM   3653  CA  HIS A 265     -38.367   2.041  -3.010  1.00 31.31           C  
ATOM   3654  HA  HIS A 265     -37.781   1.191  -3.359  1.00 31.31           H  
ATOM   3655  C   HIS A 265     -39.820   1.823  -3.484  1.00 31.31           C  
ATOM   3656  CB  HIS A 265     -38.293   2.094  -1.469  1.00 31.31           C  
ATOM   3657  HB2 HIS A 265     -38.258   3.129  -1.130  1.00 31.31           H  
ATOM   3658  HB3 HIS A 265     -39.202   1.666  -1.045  1.00 31.31           H  
ATOM   3659  O   HIS A 265     -40.502   2.768  -3.866  1.00 31.31           O  
ATOM   3660  CG  HIS A 265     -37.126   1.344  -0.880  1.00 31.31           C  
ATOM   3661  CD2 HIS A 265     -35.819   1.752  -0.840  1.00 31.31           C  
ATOM   3662  HD2 HIS A 265     -35.428   2.674  -1.245  1.00 31.31           H  
ATOM   3663  ND1 HIS A 265     -37.190   0.125  -0.240  1.00 31.31           N  
ATOM   3664  HD1 HIS A 265     -38.025  -0.414  -0.061  1.00 31.31           H  
ATOM   3665  CE1 HIS A 265     -35.953  -0.192   0.176  1.00 31.31           C  
ATOM   3666  HE1 HIS A 265     -35.689  -1.083   0.727  1.00 31.31           H  
ATOM   3667  NE2 HIS A 265     -35.083   0.766  -0.171  1.00 31.31           N  
ATOM   3668  N   LEU A 266     -40.298   0.580  -3.315  1.00 27.57           N  
ATOM   3669  H   LEU A 266     -39.623  -0.119  -3.038  1.00 27.57           H  
ATOM   3670  CA  LEU A 266     -41.708   0.144  -3.335  1.00 27.57           C  
ATOM   3671  HA  LEU A 266     -41.705  -0.914  -3.074  1.00 27.57           H  
ATOM   3672  C   LEU A 266     -42.454   0.209  -4.683  1.00 27.57           C  
ATOM   3673  CB  LEU A 266     -42.496   0.853  -2.210  1.00 27.57           C  
ATOM   3674  HB2 LEU A 266     -42.372   1.930  -2.319  1.00 27.57           H  
ATOM   3675  HB3 LEU A 266     -43.560   0.650  -2.335  1.00 27.57           H  
ATOM   3676  O   LEU A 266     -43.201   1.142  -4.954  1.00 27.57           O  
ATOM   3677  CG  LEU A 266     -42.087   0.426  -0.791  1.00 27.57           C  
ATOM   3678  HG  LEU A 266     -41.009   0.269  -0.742  1.00 27.57           H  
ATOM   3679  CD1 LEU A 266     -42.449   1.513   0.220  1.00 27.57           C  
ATOM   3680 HD11 LEU A 266     -43.526   1.679   0.217  1.00 27.57           H  
ATOM   3681 HD12 LEU A 266     -41.943   2.442  -0.042  1.00 27.57           H  
ATOM   3682 HD13 LEU A 266     -42.132   1.209   1.218  1.00 27.57           H  
ATOM   3683  CD2 LEU A 266     -42.786  -0.870  -0.380  1.00 27.57           C  
ATOM   3684 HD21 LEU A 266     -42.529  -1.676  -1.067  1.00 27.57           H  
ATOM   3685 HD22 LEU A 266     -42.475  -1.159   0.624  1.00 27.57           H  
ATOM   3686 HD23 LEU A 266     -43.867  -0.736  -0.390  1.00 27.57           H  
ATOM   3687  N   PHE A 267     -42.386  -0.898  -5.430  1.00 32.34           N  
ATOM   3688  H   PHE A 267     -41.685  -1.585  -5.189  1.00 32.34           H  
ATOM   3689  CA  PHE A 267     -43.519  -1.416  -6.207  1.00 32.34           C  
ATOM   3690  HA  PHE A 267     -44.449  -1.093  -5.740  1.00 32.34           H  
ATOM   3691  C   PHE A 267     -43.500  -2.951  -6.187  1.00 32.34           C  
ATOM   3692  CB  PHE A 267     -43.508  -0.898  -7.657  1.00 32.34           C  
ATOM   3693  HB2 PHE A 267     -42.484  -0.873  -8.028  1.00 32.34           H  
ATOM   3694  HB3 PHE A 267     -44.059  -1.602  -8.281  1.00 32.34           H  
ATOM   3695  O   PHE A 267     -42.624  -3.564  -6.796  1.00 32.34           O  
ATOM   3696  CG  PHE A 267     -44.163   0.458  -7.836  1.00 32.34           C  
ATOM   3697  CD1 PHE A 267     -45.565   0.574  -7.756  1.00 32.34           C  
ATOM   3698  HD1 PHE A 267     -46.167  -0.305  -7.580  1.00 32.34           H  
ATOM   3699  CD2 PHE A 267     -43.380   1.607  -8.052  1.00 32.34           C  
ATOM   3700  HD2 PHE A 267     -42.303   1.528  -8.081  1.00 32.34           H  
ATOM   3701  CE1 PHE A 267     -46.178   1.834  -7.876  1.00 32.34           C  
ATOM   3702  HE1 PHE A 267     -47.251   1.921  -7.792  1.00 32.34           H  
ATOM   3703  CE2 PHE A 267     -43.993   2.867  -8.173  1.00 32.34           C  
ATOM   3704  HE2 PHE A 267     -43.383   3.749  -8.305  1.00 32.34           H  
ATOM   3705  CZ  PHE A 267     -45.391   2.981  -8.082  1.00 32.34           C  
ATOM   3706  HZ  PHE A 267     -45.858   3.953  -8.154  1.00 32.34           H  
ATOM   3707  N   ASP A 268     -44.477  -3.562  -5.515  1.00 30.96           N  
ATOM   3708  H   ASP A 268     -45.145  -3.011  -4.996  1.00 30.96           H  
ATOM   3709  CA  ASP A 268     -44.792  -4.985  -5.670  1.00 30.96           C  
ATOM   3710  HA  ASP A 268     -43.874  -5.558  -5.799  1.00 30.96           H  
ATOM   3711  C   ASP A 268     -45.689  -5.177  -6.899  1.00 30.96           C  
ATOM   3712  CB  ASP A 268     -45.528  -5.524  -4.431  1.00 30.96           C  
ATOM   3713  HB2 ASP A 268     -45.858  -6.542  -4.637  1.00 30.96           H  
ATOM   3714  HB3 ASP A 268     -46.415  -4.917  -4.247  1.00 30.96           H  
ATOM   3715  O   ASP A 268     -46.696  -4.481  -7.031  1.00 30.96           O  
ATOM   3716  CG  ASP A 268     -44.654  -5.551  -3.178  1.00 30.96           C  
ATOM   3717  OD1 ASP A 268     -43.584  -6.197  -3.234  1.00 30.96           O  
ATOM   3718  OD2 ASP A 268     -45.058  -4.912  -2.181  1.00 30.96           O  
ATOM   3719  N   TYR A 269     -45.357  -6.135  -7.767  1.00 37.17           N  
ATOM   3720  H   TYR A 269     -44.482  -6.619  -7.626  1.00 37.17           H  
ATOM   3721  CA  TYR A 269     -46.308  -6.758  -8.695  1.00 37.17           C  
ATOM   3722  HA  TYR A 269     -47.247  -6.901  -8.160  1.00 37.17           H  
ATOM   3723  C   TYR A 269     -45.802  -8.142  -9.120  1.00 37.17           C  
ATOM   3724  CB  TYR A 269     -46.601  -5.871  -9.926  1.00 37.17           C  
ATOM   3725  HB2 TYR A 269     -46.477  -6.458 -10.836  1.00 37.17           H  
ATOM   3726  HB3 TYR A 269     -45.882  -5.053  -9.974  1.00 37.17           H  
ATOM   3727  O   TYR A 269     -44.765  -8.265  -9.776  1.00 37.17           O  
ATOM   3728  CG  TYR A 269     -48.016  -5.311  -9.930  1.00 37.17           C  
ATOM   3729  CD1 TYR A 269     -49.099  -6.141 -10.285  1.00 37.17           C  
ATOM   3730  HD1 TYR A 269     -48.914  -7.158 -10.597  1.00 37.17           H  
ATOM   3731  CD2 TYR A 269     -48.256  -3.987  -9.517  1.00 37.17           C  
ATOM   3732  HD2 TYR A 269     -47.425  -3.368  -9.212  1.00 37.17           H  
ATOM   3733  CE1 TYR A 269     -50.419  -5.654 -10.196  1.00 37.17           C  
ATOM   3734  HE1 TYR A 269     -51.253  -6.295 -10.442  1.00 37.17           H  
ATOM   3735  CE2 TYR A 269     -49.572  -3.499  -9.416  1.00 37.17           C  
ATOM   3736  HE2 TYR A 269     -49.744  -2.496  -9.054  1.00 37.17           H  
ATOM   3737  OH  TYR A 269     -51.930  -3.875  -9.621  1.00 37.17           O  
ATOM   3738  HH  TYR A 269     -51.933  -3.000  -9.225  1.00 37.17           H  
ATOM   3739  CZ  TYR A 269     -50.658  -4.338  -9.747  1.00 37.17           C  
ATOM   3740  N   ASP A 270     -46.564  -9.174  -8.759  1.00 33.14           N  
ATOM   3741  H   ASP A 270     -47.366  -8.993  -8.172  1.00 33.14           H  
ATOM   3742  CA  ASP A 270     -46.482 -10.506  -9.361  1.00 33.14           C  
ATOM   3743  HA  ASP A 270     -45.434 -10.786  -9.466  1.00 33.14           H  
ATOM   3744  C   ASP A 270     -47.091 -10.509 -10.786  1.00 33.14           C  
ATOM   3745  CB  ASP A 270     -47.159 -11.521  -8.414  1.00 33.14           C  
ATOM   3746  HB2 ASP A 270     -47.482 -12.400  -8.973  1.00 33.14           H  
ATOM   3747  HB3 ASP A 270     -48.052 -11.076  -7.973  1.00 33.14           H  
ATOM   3748  O   ASP A 270     -47.498  -9.475 -11.316  1.00 33.14           O  
ATOM   3749  CG  ASP A 270     -46.212 -12.020  -7.318  1.00 33.14           C  
ATOM   3750  OD1 ASP A 270     -45.154 -12.578  -7.696  1.00 33.14           O  
ATOM   3751  OD2 ASP A 270     -46.576 -11.896  -6.129  1.00 33.14           O  
ATOM   3752  N   ASP A 271     -47.156 -11.693 -11.403  1.00 37.76           N  
ATOM   3753  H   ASP A 271     -46.912 -12.492 -10.835  1.00 37.76           H  
ATOM   3754  CA  ASP A 271     -47.719 -11.972 -12.733  1.00 37.76           C  
ATOM   3755  HA  ASP A 271     -47.591 -13.045 -12.881  1.00 37.76           H  
ATOM   3756  C   ASP A 271     -47.004 -11.334 -13.943  1.00 37.76           C  
ATOM   3757  CB  ASP A 271     -49.247 -11.738 -12.770  1.00 37.76           C  
ATOM   3758  HB2 ASP A 271     -49.486 -10.739 -12.405  1.00 37.76           H  
ATOM   3759  HB3 ASP A 271     -49.576 -11.794 -13.807  1.00 37.76           H  
ATOM   3760  O   ASP A 271     -47.440 -10.341 -14.517  1.00 37.76           O  
ATOM   3761  CG  ASP A 271     -50.058 -12.781 -11.997  1.00 37.76           C  
ATOM   3762  OD1 ASP A 271     -49.576 -13.937 -11.908  1.00 37.76           O  
ATOM   3763  OD2 ASP A 271     -51.202 -12.455 -11.610  1.00 37.76           O  
ATOM   3764  N   PHE A 272     -45.999 -12.046 -14.477  1.00 35.91           N  
ATOM   3765  H   PHE A 272     -45.500 -12.620 -13.814  1.00 35.91           H  
ATOM   3766  CA  PHE A 272     -46.138 -12.627 -15.829  1.00 35.91           C  
ATOM   3767  HA  PHE A 272     -47.118 -13.104 -15.854  1.00 35.91           H  
ATOM   3768  C   PHE A 272     -45.091 -13.721 -16.105  1.00 35.91           C  
ATOM   3769  CB  PHE A 272     -46.122 -11.570 -16.957  1.00 35.91           C  
ATOM   3770  HB2 PHE A 272     -45.299 -11.767 -17.644  1.00 35.91           H  
ATOM   3771  HB3 PHE A 272     -45.946 -10.576 -16.548  1.00 35.91           H  
ATOM   3772  O   PHE A 272     -43.890 -13.461 -16.189  1.00 35.91           O  
ATOM   3773  CG  PHE A 272     -47.418 -11.572 -17.754  1.00 35.91           C  
ATOM   3774  CD1 PHE A 272     -47.649 -12.570 -18.723  1.00 35.91           C  
ATOM   3775  HD1 PHE A 272     -46.888 -13.309 -18.925  1.00 35.91           H  
ATOM   3776  CD2 PHE A 272     -48.429 -10.632 -17.477  1.00 35.91           C  
ATOM   3777  HD2 PHE A 272     -48.273  -9.871 -16.727  1.00 35.91           H  
ATOM   3778  CE1 PHE A 272     -48.882 -12.628 -19.400  1.00 35.91           C  
ATOM   3779  HE1 PHE A 272     -49.064 -13.408 -20.125  1.00 35.91           H  
ATOM   3780  CE2 PHE A 272     -49.664 -10.697 -18.143  1.00 35.91           C  
ATOM   3781  HE2 PHE A 272     -50.442  -9.991 -17.893  1.00 35.91           H  
ATOM   3782  CZ  PHE A 272     -49.892 -11.695 -19.106  1.00 35.91           C  
ATOM   3783  HZ  PHE A 272     -50.849 -11.752 -19.603  1.00 35.91           H  
ATOM   3784  N   SER A 273     -45.536 -14.966 -16.302  1.00 36.94           N  
ATOM   3785  H   SER A 273     -46.531 -15.140 -16.280  1.00 36.94           H  
ATOM   3786  CA  SER A 273     -44.644 -16.123 -16.464  1.00 36.94           C  
ATOM   3787  HA  SER A 273     -43.674 -15.849 -16.049  1.00 36.94           H  
ATOM   3788  C   SER A 273     -44.393 -16.533 -17.930  1.00 36.94           C  
ATOM   3789  CB  SER A 273     -45.127 -17.295 -15.599  1.00 36.94           C  
ATOM   3790  HB2 SER A 273     -44.434 -18.131 -15.699  1.00 36.94           H  
ATOM   3791  HB3 SER A 273     -45.142 -16.984 -14.555  1.00 36.94           H  
ATOM   3792  O   SER A 273     -45.272 -16.504 -18.786  1.00 36.94           O  
ATOM   3793  OG  SER A 273     -46.421 -17.720 -15.974  1.00 36.94           O  
ATOM   3794  HG  SER A 273     -47.008 -17.605 -15.223  1.00 36.94           H  
ATOM   3795  N   GLY A 274     -43.151 -16.953 -18.207  1.00 38.95           N  
ATOM   3796  H   GLY A 274     -42.481 -16.825 -17.462  1.00 38.95           H  
ATOM   3797  CA  GLY A 274     -42.748 -17.864 -19.292  1.00 38.95           C  
ATOM   3798  HA2 GLY A 274     -43.064 -18.867 -19.007  1.00 38.95           H  
ATOM   3799  HA3 GLY A 274     -41.659 -17.871 -19.334  1.00 38.95           H  
ATOM   3800  C   GLY A 274     -43.268 -17.623 -20.720  1.00 38.95           C  
ATOM   3801  O   GLY A 274     -44.149 -18.347 -21.185  1.00 38.95           O  
ATOM   3802  N   SER A 275     -42.602 -16.761 -21.501  1.00 56.51           N  
ATOM   3803  H   SER A 275     -41.861 -16.208 -21.095  1.00 56.51           H  
ATOM   3804  CA  SER A 275     -42.865 -16.606 -22.945  1.00 56.51           C  
ATOM   3805  HA  SER A 275     -43.698 -17.258 -23.207  1.00 56.51           H  
ATOM   3806  C   SER A 275     -41.687 -17.044 -23.843  1.00 56.51           C  
ATOM   3807  CB  SER A 275     -43.372 -15.188 -23.242  1.00 56.51           C  
ATOM   3808  HB2 SER A 275     -44.203 -14.956 -22.577  1.00 56.51           H  
ATOM   3809  HB3 SER A 275     -43.736 -15.145 -24.268  1.00 56.51           H  
ATOM   3810  O   SER A 275     -40.512 -16.850 -23.531  1.00 56.51           O  
ATOM   3811  OG  SER A 275     -42.350 -14.229 -23.073  1.00 56.51           O  
ATOM   3812  HG  SER A 275     -42.566 -13.684 -22.312  1.00 56.51           H  
ATOM   3813  N   LYS A 276     -42.000 -17.647 -25.003  1.00 70.63           N  
ATOM   3814  H   LYS A 276     -42.983 -17.766 -25.202  1.00 70.63           H  
ATOM   3815  CA  LYS A 276     -41.018 -18.141 -26.000  1.00 70.63           C  
ATOM   3816  HA  LYS A 276     -40.341 -18.824 -25.487  1.00 70.63           H  
ATOM   3817  C   LYS A 276     -40.084 -17.084 -26.644  1.00 70.63           C  
ATOM   3818  CB  LYS A 276     -41.741 -18.926 -27.113  1.00 70.63           C  
ATOM   3819  HB2 LYS A 276     -41.030 -19.126 -27.914  1.00 70.63           H  
ATOM   3820  HB3 LYS A 276     -42.541 -18.310 -27.524  1.00 70.63           H  
ATOM   3821  O   LYS A 276     -38.998 -17.491 -27.073  1.00 70.63           O  
ATOM   3822  CG  LYS A 276     -42.313 -20.276 -26.646  1.00 70.63           C  
ATOM   3823  HG2 LYS A 276     -43.030 -20.111 -25.842  1.00 70.63           H  
ATOM   3824  HG3 LYS A 276     -41.500 -20.898 -26.272  1.00 70.63           H  
ATOM   3825  CD  LYS A 276     -43.016 -21.001 -27.807  1.00 70.63           C  
ATOM   3826  HD2 LYS A 276     -43.841 -20.382 -28.159  1.00 70.63           H  
ATOM   3827  HD3 LYS A 276     -42.307 -21.138 -28.624  1.00 70.63           H  
ATOM   3828  CE  LYS A 276     -43.553 -22.369 -27.362  1.00 70.63           C  
ATOM   3829  HE2 LYS A 276     -42.710 -22.989 -27.054  1.00 70.63           H  
ATOM   3830  HE3 LYS A 276     -44.196 -22.223 -26.494  1.00 70.63           H  
ATOM   3831  NZ  LYS A 276     -44.315 -23.043 -28.447  1.00 70.63           N  
ATOM   3832  HZ1 LYS A 276     -44.657 -23.942 -28.139  1.00 70.63           H  
ATOM   3833  HZ2 LYS A 276     -43.730 -23.188 -29.258  1.00 70.63           H  
ATOM   3834  HZ3 LYS A 276     -45.110 -22.485 -28.724  1.00 70.63           H  
ATOM   3835  N   PRO A 277     -40.423 -15.777 -26.751  1.00 78.60           N  
ATOM   3836  CA  PRO A 277     -39.559 -14.792 -27.404  1.00 78.60           C  
ATOM   3837  HA  PRO A 277     -39.516 -15.033 -28.466  1.00 78.60           H  
ATOM   3838  C   PRO A 277     -38.124 -14.734 -26.874  1.00 78.60           C  
ATOM   3839  CB  PRO A 277     -40.265 -13.442 -27.247  1.00 78.60           C  
ATOM   3840  HB2 PRO A 277     -40.029 -12.997 -26.281  1.00 78.60           H  
ATOM   3841  HB3 PRO A 277     -40.013 -12.758 -28.058  1.00 78.60           H  
ATOM   3842  O   PRO A 277     -37.217 -14.597 -27.685  1.00 78.60           O  
ATOM   3843  CG  PRO A 277     -41.734 -13.843 -27.280  1.00 78.60           C  
ATOM   3844  HG2 PRO A 277     -42.371 -13.096 -26.808  1.00 78.60           H  
ATOM   3845  HG3 PRO A 277     -42.047 -14.029 -28.308  1.00 78.60           H  
ATOM   3846  CD  PRO A 277     -41.716 -15.151 -26.496  1.00 78.60           C  
ATOM   3847  HD2 PRO A 277     -41.787 -14.913 -25.435  1.00 78.60           H  
ATOM   3848  HD3 PRO A 277     -42.546 -15.784 -26.811  1.00 78.60           H  
ATOM   3849  N   ALA A 278     -37.881 -14.921 -25.571  1.00 57.73           N  
ATOM   3850  H   ALA A 278     -38.659 -15.043 -24.939  1.00 57.73           H  
ATOM   3851  CA  ALA A 278     -36.534 -14.814 -24.995  1.00 57.73           C  
ATOM   3852  HA  ALA A 278     -36.162 -13.806 -25.175  1.00 57.73           H  
ATOM   3853  C   ALA A 278     -35.515 -15.789 -25.629  1.00 57.73           C  
ATOM   3854  CB  ALA A 278     -36.644 -15.016 -23.479  1.00 57.73           C  
ATOM   3855  HB1 ALA A 278     -37.313 -14.270 -23.052  1.00 57.73           H  
ATOM   3856  HB2 ALA A 278     -37.027 -16.012 -23.253  1.00 57.73           H  
ATOM   3857  HB3 ALA A 278     -35.660 -14.901 -23.023  1.00 57.73           H  
ATOM   3858  O   ALA A 278     -34.407 -15.388 -25.983  1.00 57.73           O  
ATOM   3859  N   GLN A 279     -35.899 -17.053 -25.857  1.00 67.57           N  
ATOM   3860  H   GLN A 279     -36.837 -17.328 -25.600  1.00 67.57           H  
ATOM   3861  CA  GLN A 279     -35.032 -18.018 -26.551  1.00 67.57           C  
ATOM   3862  HA  GLN A 279     -34.040 -17.988 -26.101  1.00 67.57           H  
ATOM   3863  C   GLN A 279     -34.853 -17.676 -28.036  1.00 67.57           C  
ATOM   3864  CB  GLN A 279     -35.587 -19.444 -26.419  1.00 67.57           C  
ATOM   3865  HB2 GLN A 279     -36.646 -19.454 -26.679  1.00 67.57           H  
ATOM   3866  HB3 GLN A 279     -35.057 -20.081 -27.126  1.00 67.57           H  
ATOM   3867  O   GLN A 279     -33.771 -17.879 -28.583  1.00 67.57           O  
ATOM   3868  CG  GLN A 279     -35.389 -20.036 -25.015  1.00 67.57           C  
ATOM   3869  HG2 GLN A 279     -34.341 -19.936 -24.731  1.00 67.57           H  
ATOM   3870  HG3 GLN A 279     -35.993 -19.486 -24.294  1.00 67.57           H  
ATOM   3871  CD  GLN A 279     -35.765 -21.517 -24.946  1.00 67.57           C  
ATOM   3872  NE2 GLN A 279     -35.413 -22.206 -23.884  1.00 67.57           N  
ATOM   3873 HE21 GLN A 279     -34.919 -21.775 -23.115  1.00 67.57           H  
ATOM   3874 HE22 GLN A 279     -35.658 -23.186 -23.882  1.00 67.57           H  
ATOM   3875  OE1 GLN A 279     -36.377 -22.085 -25.835  1.00 67.57           O  
ATOM   3876  N   THR A 280     -35.892 -17.137 -28.679  1.00 78.72           N  
ATOM   3877  H   THR A 280     -36.716 -16.917 -28.139  1.00 78.72           H  
ATOM   3878  CA  THR A 280     -35.849 -16.733 -30.095  1.00 78.72           C  
ATOM   3879  HA  THR A 280     -35.469 -17.563 -30.691  1.00 78.72           H  
ATOM   3880  C   THR A 280     -34.893 -15.553 -30.285  1.00 78.72           C  
ATOM   3881  CB  THR A 280     -37.255 -16.379 -30.611  1.00 78.72           C  
ATOM   3882  HB  THR A 280     -37.595 -15.456 -30.142  1.00 78.72           H  
ATOM   3883  O   THR A 280     -34.005 -15.608 -31.128  1.00 78.72           O  
ATOM   3884  CG2 THR A 280     -37.289 -16.205 -32.128  1.00 78.72           C  
ATOM   3885 HG21 THR A 280     -36.642 -15.382 -32.430  1.00 78.72           H  
ATOM   3886 HG22 THR A 280     -38.307 -15.981 -32.445  1.00 78.72           H  
ATOM   3887 HG23 THR A 280     -36.956 -17.121 -32.617  1.00 78.72           H  
ATOM   3888  OG1 THR A 280     -38.169 -17.410 -30.288  1.00 78.72           O  
ATOM   3889  HG1 THR A 280     -38.259 -17.450 -29.333  1.00 78.72           H  
ATOM   3890  N   LEU A 281     -35.001 -14.535 -29.426  1.00 72.91           N  
ATOM   3891  H   LEU A 281     -35.744 -14.577 -28.744  1.00 72.91           H  
ATOM   3892  CA  LEU A 281     -34.169 -13.330 -29.418  1.00 72.91           C  
ATOM   3893  HA  LEU A 281     -34.215 -12.881 -30.410  1.00 72.91           H  
ATOM   3894  C   LEU A 281     -32.695 -13.671 -29.122  1.00 72.91           C  
ATOM   3895  CB  LEU A 281     -34.810 -12.354 -28.404  1.00 72.91           C  
ATOM   3896  HB2 LEU A 281     -34.476 -12.595 -27.395  1.00 72.91           H  
ATOM   3897  HB3 LEU A 281     -35.889 -12.511 -28.433  1.00 72.91           H  
ATOM   3898  O   LEU A 281     -31.790 -13.157 -29.775  1.00 72.91           O  
ATOM   3899  CG  LEU A 281     -34.602 -10.854 -28.685  1.00 72.91           C  
ATOM   3900  HG  LEU A 281     -34.822 -10.650 -29.732  1.00 72.91           H  
ATOM   3901  CD1 LEU A 281     -35.574 -10.042 -27.824  1.00 72.91           C  
ATOM   3902 HD11 LEU A 281     -36.602 -10.317 -28.060  1.00 72.91           H  
ATOM   3903 HD12 LEU A 281     -35.382 -10.224 -26.766  1.00 72.91           H  
ATOM   3904 HD13 LEU A 281     -35.447  -8.980 -28.029  1.00 72.91           H  
ATOM   3905  CD2 LEU A 281     -33.187 -10.375 -28.369  1.00 72.91           C  
ATOM   3906 HD21 LEU A 281     -33.130  -9.293 -28.484  1.00 72.91           H  
ATOM   3907 HD22 LEU A 281     -32.915 -10.638 -27.347  1.00 72.91           H  
ATOM   3908 HD23 LEU A 281     -32.476 -10.822 -29.064  1.00 72.91           H  
ATOM   3909  N   MET A 282     -32.436 -14.626 -28.221  1.00 64.69           N  
ATOM   3910  H   MET A 282     -33.200 -14.982 -27.664  1.00 64.69           H  
ATOM   3911  CA  MET A 282     -31.081 -15.131 -27.968  1.00 64.69           C  
ATOM   3912  HA  MET A 282     -30.432 -14.271 -27.800  1.00 64.69           H  
ATOM   3913  C   MET A 282     -30.490 -15.911 -29.164  1.00 64.69           C  
ATOM   3914  CB  MET A 282     -31.098 -15.965 -26.678  1.00 64.69           C  
ATOM   3915  HB2 MET A 282     -31.556 -15.374 -25.886  1.00 64.69           H  
ATOM   3916  HB3 MET A 282     -31.697 -16.862 -26.836  1.00 64.69           H  
ATOM   3917  O   MET A 282     -29.276 -15.872 -29.375  1.00 64.69           O  
ATOM   3918  CG  MET A 282     -29.685 -16.358 -26.228  1.00 64.69           C  
ATOM   3919  HG2 MET A 282     -29.071 -15.458 -26.203  1.00 64.69           H  
ATOM   3920  HG3 MET A 282     -29.252 -17.036 -26.964  1.00 64.69           H  
ATOM   3921  SD  MET A 282     -29.575 -17.147 -24.597  1.00 64.69           S  
ATOM   3922  CE  MET A 282     -30.569 -18.640 -24.853  1.00 64.69           C  
ATOM   3923  HE1 MET A 282     -30.525 -19.255 -23.955  1.00 64.69           H  
ATOM   3924  HE2 MET A 282     -30.182 -19.206 -25.701  1.00 64.69           H  
ATOM   3925  HE3 MET A 282     -31.607 -18.363 -25.042  1.00 64.69           H  
ATOM   3926  N   GLN A 283     -31.310 -16.592 -29.978  1.00 80.93           N  
ATOM   3927  H   GLN A 283     -32.302 -16.591 -29.785  1.00 80.93           H  
ATOM   3928  CA  GLN A 283     -30.838 -17.200 -31.230  1.00 80.93           C  
ATOM   3929  HA  GLN A 283     -29.856 -17.636 -31.046  1.00 80.93           H  
ATOM   3930  C   GLN A 283     -30.618 -16.162 -32.341  1.00 80.93           C  
ATOM   3931  CB  GLN A 283     -31.753 -18.342 -31.703  1.00 80.93           C  
ATOM   3932  HB2 GLN A 283     -31.435 -18.613 -32.709  1.00 80.93           H  
ATOM   3933  HB3 GLN A 283     -32.789 -18.007 -31.754  1.00 80.93           H  
ATOM   3934  O   GLN A 283     -29.573 -16.212 -32.988  1.00 80.93           O  
ATOM   3935  CG  GLN A 283     -31.648 -19.583 -30.795  1.00 80.93           C  
ATOM   3936  HG2 GLN A 283     -32.288 -19.444 -29.923  1.00 80.93           H  
ATOM   3937  HG3 GLN A 283     -30.623 -19.691 -30.441  1.00 80.93           H  
ATOM   3938  CD  GLN A 283     -32.017 -20.888 -31.497  1.00 80.93           C  
ATOM   3939  NE2 GLN A 283     -32.592 -21.840 -30.796  1.00 80.93           N  
ATOM   3940 HE21 GLN A 283     -32.854 -22.666 -31.315  1.00 80.93           H  
ATOM   3941 HE22 GLN A 283     -32.906 -21.664 -29.853  1.00 80.93           H  
ATOM   3942  OE1 GLN A 283     -31.728 -21.118 -32.659  1.00 80.93           O  
ATOM   3943  N   GLU A 284     -31.525 -15.198 -32.517  1.00 83.44           N  
ATOM   3944  H   GLU A 284     -32.383 -15.245 -31.987  1.00 83.44           H  
ATOM   3945  CA  GLU A 284     -31.360 -14.042 -33.420  1.00 83.44           C  
ATOM   3946  HA  GLU A 284     -31.367 -14.367 -34.460  1.00 83.44           H  
ATOM   3947  C   GLU A 284     -30.030 -13.313 -33.162  1.00 83.44           C  
ATOM   3948  CB  GLU A 284     -32.519 -13.052 -33.198  1.00 83.44           C  
ATOM   3949  HB2 GLU A 284     -32.719 -12.978 -32.129  1.00 83.44           H  
ATOM   3950  HB3 GLU A 284     -32.214 -12.058 -33.526  1.00 83.44           H  
ATOM   3951  O   GLU A 284     -29.247 -13.086 -34.088  1.00 83.44           O  
ATOM   3952  CG  GLU A 284     -33.827 -13.431 -33.903  1.00 83.44           C  
ATOM   3953  HG2 GLU A 284     -33.998 -14.503 -33.805  1.00 83.44           H  
ATOM   3954  HG3 GLU A 284     -34.648 -12.920 -33.400  1.00 83.44           H  
ATOM   3955  CD  GLU A 284     -33.812 -13.007 -35.377  1.00 83.44           C  
ATOM   3956  OE1 GLU A 284     -33.871 -13.916 -36.233  1.00 83.44           O  
ATOM   3957  OE2 GLU A 284     -33.721 -11.780 -35.625  1.00 83.44           O  
ATOM   3958  N   LEU A 285     -29.721 -13.017 -31.893  1.00 70.80           N  
ATOM   3959  H   LEU A 285     -30.424 -13.181 -31.186  1.00 70.80           H  
ATOM   3960  CA  LEU A 285     -28.472 -12.362 -31.494  1.00 70.80           C  
ATOM   3961  HA  LEU A 285     -28.391 -11.426 -32.046  1.00 70.80           H  
ATOM   3962  C   LEU A 285     -27.242 -13.221 -31.843  1.00 70.80           C  
ATOM   3963  CB  LEU A 285     -28.538 -12.061 -29.984  1.00 70.80           C  
ATOM   3964  HB2 LEU A 285     -29.535 -11.703 -29.723  1.00 70.80           H  
ATOM   3965  HB3 LEU A 285     -28.370 -12.988 -29.435  1.00 70.80           H  
ATOM   3966  O   LEU A 285     -26.269 -12.727 -32.412  1.00 70.80           O  
ATOM   3967  CG  LEU A 285     -27.513 -11.003 -29.537  1.00 70.80           C  
ATOM   3968  HG  LEU A 285     -26.563 -11.173 -30.043  1.00 70.80           H  
ATOM   3969  CD1 LEU A 285     -28.008  -9.590 -29.854  1.00 70.80           C  
ATOM   3970 HD11 LEU A 285     -28.158  -9.473 -30.927  1.00 70.80           H  
ATOM   3971 HD12 LEU A 285     -28.946  -9.389 -29.335  1.00 70.80           H  
ATOM   3972 HD13 LEU A 285     -27.264  -8.861 -29.533  1.00 70.80           H  
ATOM   3973  CD2 LEU A 285     -27.272 -11.099 -28.031  1.00 70.80           C  
ATOM   3974 HD21 LEU A 285     -26.874 -12.083 -27.781  1.00 70.80           H  
ATOM   3975 HD22 LEU A 285     -28.203 -10.934 -27.490  1.00 70.80           H  
ATOM   3976 HD23 LEU A 285     -26.546 -10.344 -27.728  1.00 70.80           H  
ATOM   3977  N   LYS A 286     -27.304 -14.530 -31.563  1.00 82.65           N  
ATOM   3978  H   LYS A 286     -28.146 -14.859 -31.113  1.00 82.65           H  
ATOM   3979  CA  LYS A 286     -26.236 -15.501 -31.857  1.00 82.65           C  
ATOM   3980  HA  LYS A 286     -25.309 -15.142 -31.409  1.00 82.65           H  
ATOM   3981  C   LYS A 286     -25.963 -15.654 -33.359  1.00 82.65           C  
ATOM   3982  CB  LYS A 286     -26.633 -16.833 -31.205  1.00 82.65           C  
ATOM   3983  HB2 LYS A 286     -26.764 -16.662 -30.137  1.00 82.65           H  
ATOM   3984  HB3 LYS A 286     -27.592 -17.151 -31.615  1.00 82.65           H  
ATOM   3985  O   LYS A 286     -24.809 -15.848 -33.745  1.00 82.65           O  
ATOM   3986  CG  LYS A 286     -25.620 -17.969 -31.403  1.00 82.65           C  
ATOM   3987  HG2 LYS A 286     -24.657 -17.678 -30.981  1.00 82.65           H  
ATOM   3988  HG3 LYS A 286     -25.502 -18.183 -32.465  1.00 82.65           H  
ATOM   3989  CD  LYS A 286     -26.141 -19.226 -30.695  1.00 82.65           C  
ATOM   3990  HD2 LYS A 286     -26.246 -19.011 -29.632  1.00 82.65           H  
ATOM   3991  HD3 LYS A 286     -27.122 -19.476 -31.100  1.00 82.65           H  
ATOM   3992  CE  LYS A 286     -25.193 -20.412 -30.888  1.00 82.65           C  
ATOM   3993  HE2 LYS A 286     -24.214 -20.140 -30.492  1.00 82.65           H  
ATOM   3994  HE3 LYS A 286     -25.093 -20.602 -31.957  1.00 82.65           H  
ATOM   3995  NZ  LYS A 286     -25.715 -21.617 -30.195  1.00 82.65           N  
ATOM   3996  HZ1 LYS A 286     -25.820 -21.432 -29.207  1.00 82.65           H  
ATOM   3997  HZ2 LYS A 286     -25.096 -22.407 -30.307  1.00 82.65           H  
ATOM   3998  HZ3 LYS A 286     -26.625 -21.864 -30.558  1.00 82.65           H  
ATOM   3999  N   TRP A 287     -26.994 -15.579 -34.202  1.00 81.99           N  
ATOM   4000  H   TRP A 287     -27.923 -15.480 -33.820  1.00 81.99           H  
ATOM   4001  CA  TRP A 287     -26.838 -15.592 -35.659  1.00 81.99           C  
ATOM   4002  HA  TRP A 287     -26.070 -16.318 -35.926  1.00 81.99           H  
ATOM   4003  C   TRP A 287     -26.347 -14.246 -36.197  1.00 81.99           C  
ATOM   4004  CB  TRP A 287     -28.142 -16.039 -36.325  1.00 81.99           C  
ATOM   4005  HB2 TRP A 287     -28.973 -15.460 -35.923  1.00 81.99           H  
ATOM   4006  HB3 TRP A 287     -28.079 -15.822 -37.391  1.00 81.99           H  
ATOM   4007  O   TRP A 287     -25.456 -14.235 -37.043  1.00 81.99           O  
ATOM   4008  CG  TRP A 287     -28.431 -17.505 -36.186  1.00 81.99           C  
ATOM   4009  CD1 TRP A 287     -29.490 -18.043 -35.543  1.00 81.99           C  
ATOM   4010  HD1 TRP A 287     -30.265 -17.469 -35.057  1.00 81.99           H  
ATOM   4011  CD2 TRP A 287     -27.684 -18.634 -36.736  1.00 81.99           C  
ATOM   4012  CE2 TRP A 287     -28.355 -19.841 -36.369  1.00 81.99           C  
ATOM   4013  CE3 TRP A 287     -26.526 -18.759 -37.538  1.00 81.99           C  
ATOM   4014  HE3 TRP A 287     -26.030 -17.861 -37.874  1.00 81.99           H  
ATOM   4015  NE1 TRP A 287     -29.443 -19.421 -35.630  1.00 81.99           N  
ATOM   4016  HE1 TRP A 287     -30.175 -20.016 -35.268  1.00 81.99           H  
ATOM   4017  CH2 TRP A 287     -26.753 -21.193 -37.587  1.00 81.99           C  
ATOM   4018  HH2 TRP A 287     -26.428 -22.154 -37.957  1.00 81.99           H  
ATOM   4019  CZ2 TRP A 287     -27.898 -21.104 -36.776  1.00 81.99           C  
ATOM   4020  HZ2 TRP A 287     -28.456 -21.990 -36.509  1.00 81.99           H  
ATOM   4021  CZ3 TRP A 287     -26.068 -20.022 -37.964  1.00 81.99           C  
ATOM   4022  HZ3 TRP A 287     -25.222 -20.086 -38.633  1.00 81.99           H  
ATOM   4023  N   THR A 288     -26.839 -13.128 -35.655  1.00 81.45           N  
ATOM   4024  H   THR A 288     -27.593 -13.212 -34.988  1.00 81.45           H  
ATOM   4025  CA  THR A 288     -26.406 -11.774 -36.042  1.00 81.45           C  
ATOM   4026  HA  THR A 288     -26.545 -11.659 -37.117  1.00 81.45           H  
ATOM   4027  C   THR A 288     -24.919 -11.560 -35.749  1.00 81.45           C  
ATOM   4028  CB  THR A 288     -27.255 -10.697 -35.347  1.00 81.45           C  
ATOM   4029  HB  THR A 288     -27.120 -10.761 -34.267  1.00 81.45           H  
ATOM   4030  O   THR A 288     -24.174 -11.184 -36.649  1.00 81.45           O  
ATOM   4031  CG2 THR A 288     -26.904  -9.283 -35.812  1.00 81.45           C  
ATOM   4032 HG21 THR A 288     -27.000  -9.211 -36.895  1.00 81.45           H  
ATOM   4033 HG22 THR A 288     -25.883  -9.030 -35.525  1.00 81.45           H  
ATOM   4034 HG23 THR A 288     -27.580  -8.566 -35.346  1.00 81.45           H  
ATOM   4035  OG1 THR A 288     -28.617 -10.891 -35.648  1.00 81.45           O  
ATOM   4036  HG1 THR A 288     -28.929 -11.660 -35.165  1.00 81.45           H  
ATOM   4037  N   LEU A 289     -24.452 -11.900 -34.541  1.00 68.15           N  
ATOM   4038  H   LEU A 289     -25.113 -12.190 -33.835  1.00 68.15           H  
ATOM   4039  CA  LEU A 289     -23.033 -11.797 -34.164  1.00 68.15           C  
ATOM   4040  HA  LEU A 289     -22.705 -10.768 -34.310  1.00 68.15           H  
ATOM   4041  C   LEU A 289     -22.124 -12.666 -35.049  1.00 68.15           C  
ATOM   4042  CB  LEU A 289     -22.878 -12.175 -32.678  1.00 68.15           C  
ATOM   4043  HB2 LEU A 289     -23.406 -13.112 -32.501  1.00 68.15           H  
ATOM   4044  HB3 LEU A 289     -21.822 -12.345 -32.466  1.00 68.15           H  
ATOM   4045  O   LEU A 289     -21.061 -12.215 -35.470  1.00 68.15           O  
ATOM   4046  CG  LEU A 289     -23.398 -11.104 -31.700  1.00 68.15           C  
ATOM   4047  HG  LEU A 289     -24.399 -10.788 -31.994  1.00 68.15           H  
ATOM   4048  CD1 LEU A 289     -23.473 -11.690 -30.289  1.00 68.15           C  
ATOM   4049 HD11 LEU A 289     -23.845 -10.932 -29.600  1.00 68.15           H  
ATOM   4050 HD12 LEU A 289     -24.160 -12.536 -30.280  1.00 68.15           H  
ATOM   4051 HD13 LEU A 289     -22.483 -12.012 -29.965  1.00 68.15           H  
ATOM   4052  CD2 LEU A 289     -22.484  -9.878 -31.657  1.00 68.15           C  
ATOM   4053 HD21 LEU A 289     -22.462  -9.382 -32.627  1.00 68.15           H  
ATOM   4054 HD22 LEU A 289     -21.470 -10.166 -31.381  1.00 68.15           H  
ATOM   4055 HD23 LEU A 289     -22.859  -9.162 -30.925  1.00 68.15           H  
ATOM   4056  N   LYS A 290     -22.560 -13.887 -35.400  1.00 82.57           N  
ATOM   4057  H   LYS A 290     -23.451 -14.192 -35.036  1.00 82.57           H  
ATOM   4058  CA  LYS A 290     -21.865 -14.718 -36.399  1.00 82.57           C  
ATOM   4059  HA  LYS A 290     -20.823 -14.840 -36.102  1.00 82.57           H  
ATOM   4060  C   LYS A 290     -21.819 -14.054 -37.778  1.00 82.57           C  
ATOM   4061  CB  LYS A 290     -22.542 -16.088 -36.532  1.00 82.57           C  
ATOM   4062  HB2 LYS A 290     -22.353 -16.455 -37.541  1.00 82.57           H  
ATOM   4063  HB3 LYS A 290     -23.621 -15.990 -36.414  1.00 82.57           H  
ATOM   4064  O   LYS A 290     -20.795 -14.147 -38.448  1.00 82.57           O  
ATOM   4065  CG  LYS A 290     -22.004 -17.128 -35.544  1.00 82.57           C  
ATOM   4066  HG2 LYS A 290     -22.288 -16.867 -34.525  1.00 82.57           H  
ATOM   4067  HG3 LYS A 290     -20.917 -17.160 -35.621  1.00 82.57           H  
ATOM   4068  CD  LYS A 290     -22.580 -18.496 -35.929  1.00 82.57           C  
ATOM   4069  HD2 LYS A 290     -23.645 -18.519 -35.697  1.00 82.57           H  
ATOM   4070  HD3 LYS A 290     -22.456 -18.633 -37.003  1.00 82.57           H  
ATOM   4071  CE  LYS A 290     -21.852 -19.629 -35.207  1.00 82.57           C  
ATOM   4072  HE2 LYS A 290     -20.782 -19.427 -35.246  1.00 82.57           H  
ATOM   4073  HE3 LYS A 290     -22.159 -19.634 -34.161  1.00 82.57           H  
ATOM   4074  NZ  LYS A 290     -22.144 -20.926 -35.868  1.00 82.57           N  
ATOM   4075  HZ1 LYS A 290     -21.674 -21.690 -35.403  1.00 82.57           H  
ATOM   4076  HZ2 LYS A 290     -23.139 -21.097 -35.892  1.00 82.57           H  
ATOM   4077  HZ3 LYS A 290     -21.819 -20.897 -36.824  1.00 82.57           H  
ATOM   4078  N   GLY A 291     -22.917 -13.430 -38.202  1.00 82.89           N  
ATOM   4079  H   GLY A 291     -23.723 -13.416 -37.594  1.00 82.89           H  
ATOM   4080  CA  GLY A 291     -23.025 -12.736 -39.484  1.00 82.89           C  
ATOM   4081  HA2 GLY A 291     -24.043 -12.365 -39.599  1.00 82.89           H  
ATOM   4082  HA3 GLY A 291     -22.804 -13.426 -40.297  1.00 82.89           H  
ATOM   4083  C   GLY A 291     -22.073 -11.545 -39.583  1.00 82.89           C  
ATOM   4084  O   GLY A 291     -21.335 -11.454 -40.559  1.00 82.89           O  
ATOM   4085  N   CYS A 292     -22.036 -10.686 -38.559  1.00 78.33           N  
ATOM   4086  H   CYS A 292     -22.702 -10.791 -37.807  1.00 78.33           H  
ATOM   4087  CA  CYS A 292     -21.119  -9.545 -38.503  1.00 78.33           C  
ATOM   4088  HA  CYS A 292     -21.270  -8.925 -39.387  1.00 78.33           H  
ATOM   4089  C   CYS A 292     -19.654  -9.999 -38.535  1.00 78.33           C  
ATOM   4090  CB  CYS A 292     -21.420  -8.686 -37.267  1.00 78.33           C  
ATOM   4091  HB2 CYS A 292     -21.325  -9.280 -36.358  1.00 78.33           H  
ATOM   4092  HB3 CYS A 292     -20.698  -7.870 -37.223  1.00 78.33           H  
ATOM   4093  O   CYS A 292     -18.924  -9.589 -39.432  1.00 78.33           O  
ATOM   4094  SG  CYS A 292     -23.096  -7.992 -37.390  1.00 78.33           S  
ATOM   4095  HG  CYS A 292     -22.952  -7.081 -36.424  1.00 78.33           H  
ATOM   4096  N   PHE A 293     -19.261 -10.930 -37.657  1.00 70.52           N  
ATOM   4097  H   PHE A 293     -19.909 -11.233 -36.944  1.00 70.52           H  
ATOM   4098  CA  PHE A 293     -17.886 -11.439 -37.599  1.00 70.52           C  
ATOM   4099  HA  PHE A 293     -17.215 -10.606 -37.389  1.00 70.52           H  
ATOM   4100  C   PHE A 293     -17.435 -12.066 -38.931  1.00 70.52           C  
ATOM   4101  CB  PHE A 293     -17.796 -12.450 -36.446  1.00 70.52           C  
ATOM   4102  HB2 PHE A 293     -18.159 -11.971 -35.537  1.00 70.52           H  
ATOM   4103  HB3 PHE A 293     -18.453 -13.293 -36.655  1.00 70.52           H  
ATOM   4104  O   PHE A 293     -16.355 -11.766 -39.434  1.00 70.52           O  
ATOM   4105  CG  PHE A 293     -16.394 -12.964 -36.179  1.00 70.52           C  
ATOM   4106  CD1 PHE A 293     -15.946 -14.162 -36.771  1.00 70.52           C  
ATOM   4107  HD1 PHE A 293     -16.596 -14.712 -37.435  1.00 70.52           H  
ATOM   4108  CD2 PHE A 293     -15.525 -12.225 -35.355  1.00 70.52           C  
ATOM   4109  HD2 PHE A 293     -15.848 -11.288 -34.927  1.00 70.52           H  
ATOM   4110  CE1 PHE A 293     -14.636 -14.618 -36.535  1.00 70.52           C  
ATOM   4111  HE1 PHE A 293     -14.278 -15.515 -37.019  1.00 70.52           H  
ATOM   4112  CE2 PHE A 293     -14.218 -12.684 -35.117  1.00 70.52           C  
ATOM   4113  HE2 PHE A 293     -13.547 -12.096 -34.508  1.00 70.52           H  
ATOM   4114  CZ  PHE A 293     -13.772 -13.879 -35.707  1.00 70.52           C  
ATOM   4115  HZ  PHE A 293     -12.756 -14.209 -35.549  1.00 70.52           H  
ATOM   4116  N   LEU A 294     -18.280 -12.893 -39.563  1.00 80.09           N  
ATOM   4117  H   LEU A 294     -19.173 -13.096 -39.136  1.00 80.09           H  
ATOM   4118  CA  LEU A 294     -17.971 -13.464 -40.881  1.00 80.09           C  
ATOM   4119  HA  LEU A 294     -16.975 -13.906 -40.839  1.00 80.09           H  
ATOM   4120  C   LEU A 294     -17.904 -12.399 -41.985  1.00 80.09           C  
ATOM   4121  CB  LEU A 294     -19.000 -14.549 -41.242  1.00 80.09           C  
ATOM   4122  HB2 LEU A 294     -19.999 -14.143 -41.085  1.00 80.09           H  
ATOM   4123  HB3 LEU A 294     -18.904 -14.781 -42.303  1.00 80.09           H  
ATOM   4124  O   LEU A 294     -17.094 -12.539 -42.902  1.00 80.09           O  
ATOM   4125  CG  LEU A 294     -18.845 -15.860 -40.450  1.00 80.09           C  
ATOM   4126  HG  LEU A 294     -18.816 -15.651 -39.381  1.00 80.09           H  
ATOM   4127  CD1 LEU A 294     -20.041 -16.772 -40.734  1.00 80.09           C  
ATOM   4128 HD11 LEU A 294     -19.941 -17.699 -40.170  1.00 80.09           H  
ATOM   4129 HD12 LEU A 294     -20.090 -16.995 -41.800  1.00 80.09           H  
ATOM   4130 HD13 LEU A 294     -20.957 -16.265 -40.431  1.00 80.09           H  
ATOM   4131  CD2 LEU A 294     -17.577 -16.628 -40.833  1.00 80.09           C  
ATOM   4132 HD21 LEU A 294     -17.534 -17.572 -40.290  1.00 80.09           H  
ATOM   4133 HD22 LEU A 294     -16.693 -16.046 -40.569  1.00 80.09           H  
ATOM   4134 HD23 LEU A 294     -17.565 -16.825 -41.905  1.00 80.09           H  
ATOM   4135  N   LYS A 295     -18.723 -11.341 -41.911  1.00 77.84           N  
ATOM   4136  H   LYS A 295     -19.357 -11.276 -41.127  1.00 77.84           H  
ATOM   4137  CA  LYS A 295     -18.686 -10.231 -42.870  1.00 77.84           C  
ATOM   4138  HA  LYS A 295     -18.666 -10.651 -43.875  1.00 77.84           H  
ATOM   4139  C   LYS A 295     -17.398  -9.419 -42.723  1.00 77.84           C  
ATOM   4140  CB  LYS A 295     -19.946  -9.361 -42.730  1.00 77.84           C  
ATOM   4141  HB2 LYS A 295     -20.830  -9.998 -42.741  1.00 77.84           H  
ATOM   4142  HB3 LYS A 295     -19.911  -8.830 -41.779  1.00 77.84           H  
ATOM   4143  O   LYS A 295     -16.760  -9.167 -43.737  1.00 77.84           O  
ATOM   4144  CG  LYS A 295     -20.061  -8.349 -43.882  1.00 77.84           C  
ATOM   4145  HG2 LYS A 295     -19.123  -7.801 -43.978  1.00 77.84           H  
ATOM   4146  HG3 LYS A 295     -20.250  -8.880 -44.815  1.00 77.84           H  
ATOM   4147  CD  LYS A 295     -21.179  -7.330 -43.631  1.00 77.84           C  
ATOM   4148  HD2 LYS A 295     -22.147  -7.831 -43.607  1.00 77.84           H  
ATOM   4149  HD3 LYS A 295     -20.996  -6.856 -42.667  1.00 77.84           H  
ATOM   4150  CE  LYS A 295     -21.154  -6.266 -44.739  1.00 77.84           C  
ATOM   4151  HE2 LYS A 295     -21.606  -6.676 -45.642  1.00 77.84           H  
ATOM   4152  HE3 LYS A 295     -20.113  -6.039 -44.966  1.00 77.84           H  
ATOM   4153  NZ  LYS A 295     -21.836  -5.015 -44.317  1.00 77.84           N  
ATOM   4154  HZ1 LYS A 295     -21.762  -4.310 -45.036  1.00 77.84           H  
ATOM   4155  HZ2 LYS A 295     -22.808  -5.171 -44.091  1.00 77.84           H  
ATOM   4156  HZ3 LYS A 295     -21.381  -4.636 -43.499  1.00 77.84           H  
ATOM   4157  N   GLU A 296     -16.983  -9.074 -41.506  1.00 75.37           N  
ATOM   4158  H   GLU A 296     -17.563  -9.301 -40.710  1.00 75.37           H  
ATOM   4159  CA  GLU A 296     -15.728  -8.348 -41.251  1.00 75.37           C  
ATOM   4160  HA  GLU A 296     -15.707  -7.438 -41.850  1.00 75.37           H  
ATOM   4161  C   GLU A 296     -14.502  -9.171 -41.660  1.00 75.37           C  
ATOM   4162  CB  GLU A 296     -15.635  -7.941 -39.775  1.00 75.37           C  
ATOM   4163  HB2 GLU A 296     -14.625  -7.591 -39.565  1.00 75.37           H  
ATOM   4164  HB3 GLU A 296     -15.841  -8.811 -39.152  1.00 75.37           H  
ATOM   4165  O   GLU A 296     -13.660  -8.673 -42.405  1.00 75.37           O  
ATOM   4166  CG  GLU A 296     -16.619  -6.806 -39.455  1.00 75.37           C  
ATOM   4167  HG2 GLU A 296     -17.632  -7.124 -39.701  1.00 75.37           H  
ATOM   4168  HG3 GLU A 296     -16.378  -5.951 -40.085  1.00 75.37           H  
ATOM   4169  CD  GLU A 296     -16.576  -6.398 -37.977  1.00 75.37           C  
ATOM   4170  OE1 GLU A 296     -16.682  -5.181 -37.721  1.00 75.37           O  
ATOM   4171  OE2 GLU A 296     -16.512  -7.314 -37.124  1.00 75.37           O  
ATOM   4172  N   CYS A 297     -14.435 -10.460 -41.299  1.00 67.82           N  
ATOM   4173  H   CYS A 297     -15.114 -10.825 -40.646  1.00 67.82           H  
ATOM   4174  CA  CYS A 297     -13.359 -11.339 -41.770  1.00 67.82           C  
ATOM   4175  HA  CYS A 297     -12.402 -10.916 -41.462  1.00 67.82           H  
ATOM   4176  C   CYS A 297     -13.315 -11.449 -43.307  1.00 67.82           C  
ATOM   4177  CB  CYS A 297     -13.511 -12.734 -41.146  1.00 67.82           C  
ATOM   4178  HB2 CYS A 297     -12.777 -13.399 -41.600  1.00 67.82           H  
ATOM   4179  HB3 CYS A 297     -14.511 -13.120 -41.344  1.00 67.82           H  
ATOM   4180  O   CYS A 297     -12.233 -11.549 -43.885  1.00 67.82           O  
ATOM   4181  SG  CYS A 297     -13.218 -12.697 -39.355  1.00 67.82           S  
ATOM   4182  HG  CYS A 297     -12.352 -11.680 -39.331  1.00 67.82           H  
ATOM   4183  N   HIS A 298     -14.468 -11.415 -43.986  1.00 75.75           N  
ATOM   4184  H   HIS A 298     -15.333 -11.355 -43.468  1.00 75.75           H  
ATOM   4185  CA  HIS A 298     -14.527 -11.454 -45.449  1.00 75.75           C  
ATOM   4186  HA  HIS A 298     -13.779 -12.169 -45.793  1.00 75.75           H  
ATOM   4187  C   HIS A 298     -14.185 -10.103 -46.104  1.00 75.75           C  
ATOM   4188  CB  HIS A 298     -15.900 -11.976 -45.887  1.00 75.75           C  
ATOM   4189  HB2 HIS A 298     -16.661 -11.233 -45.650  1.00 75.75           H  
ATOM   4190  HB3 HIS A 298     -16.127 -12.884 -45.329  1.00 75.75           H  
ATOM   4191  O   HIS A 298     -13.539 -10.092 -47.153  1.00 75.75           O  
ATOM   4192  CG  HIS A 298     -15.965 -12.315 -47.355  1.00 75.75           C  
ATOM   4193  CD2 HIS A 298     -16.757 -11.719 -48.298  1.00 75.75           C  
ATOM   4194  HD2 HIS A 298     -17.450 -10.913 -48.109  1.00 75.75           H  
ATOM   4195  ND1 HIS A 298     -15.231 -13.286 -47.997  1.00 75.75           N  
ATOM   4196  HD1 HIS A 298     -14.496 -13.841 -47.582  1.00 75.75           H  
ATOM   4197  CE1 HIS A 298     -15.579 -13.280 -49.293  1.00 75.75           C  
ATOM   4198  HE1 HIS A 298     -15.147 -13.925 -50.045  1.00 75.75           H  
ATOM   4199  NE2 HIS A 298     -16.505 -12.331 -49.537  1.00 75.75           N  
ATOM   4200  N   GLN A 299     -14.553  -8.981 -45.478  1.00 75.36           N  
ATOM   4201  H   GLN A 299     -15.096  -9.065 -44.630  1.00 75.36           H  
ATOM   4202  CA  GLN A 299     -14.193  -7.623 -45.898  1.00 75.36           C  
ATOM   4203  HA  GLN A 299     -14.491  -7.480 -46.936  1.00 75.36           H  
ATOM   4204  C   GLN A 299     -12.668  -7.426 -45.804  1.00 75.36           C  
ATOM   4205  CB  GLN A 299     -14.972  -6.621 -45.019  1.00 75.36           C  
ATOM   4206  HB2 GLN A 299     -16.014  -6.930 -44.939  1.00 75.36           H  
ATOM   4207  HB3 GLN A 299     -14.554  -6.639 -44.012  1.00 75.36           H  
ATOM   4208  O   GLN A 299     -12.010  -7.180 -46.816  1.00 75.36           O  
ATOM   4209  CG  GLN A 299     -14.923  -5.174 -45.533  1.00 75.36           C  
ATOM   4210  HG2 GLN A 299     -15.130  -4.502 -44.700  1.00 75.36           H  
ATOM   4211  HG3 GLN A 299     -13.912  -4.952 -45.876  1.00 75.36           H  
ATOM   4212  CD  GLN A 299     -15.928  -4.847 -46.639  1.00 75.36           C  
ATOM   4213  NE2 GLN A 299     -15.668  -3.819 -47.407  1.00 75.36           N  
ATOM   4214 HE21 GLN A 299     -14.793  -3.331 -47.282  1.00 75.36           H  
ATOM   4215 HE22 GLN A 299     -16.316  -3.534 -48.127  1.00 75.36           H  
ATOM   4216  OE1 GLN A 299     -16.963  -5.490 -46.815  1.00 75.36           O  
ATOM   4217  N   ALA A 300     -12.089  -7.709 -44.631  1.00 72.98           N  
ATOM   4218  H   ALA A 300     -12.686  -7.917 -43.843  1.00 72.98           H  
ATOM   4219  CA  ALA A 300     -10.650  -7.626 -44.373  1.00 72.98           C  
ATOM   4220  HA  ALA A 300     -10.323  -6.607 -44.577  1.00 72.98           H  
ATOM   4221  C   ALA A 300      -9.810  -8.573 -45.258  1.00 72.98           C  
ATOM   4222  CB  ALA A 300     -10.431  -7.921 -42.883  1.00 72.98           C  
ATOM   4223  HB1 ALA A 300      -9.372  -7.818 -42.643  1.00 72.98           H  
ATOM   4224  HB2 ALA A 300     -10.997  -7.212 -42.279  1.00 72.98           H  
ATOM   4225  HB3 ALA A 300     -10.757  -8.934 -42.648  1.00 72.98           H  
ATOM   4226  O   ALA A 300      -8.648  -8.288 -45.543  1.00 72.98           O  
ATOM   4227  N   SER A 301     -10.389  -9.687 -45.732  1.00 65.07           N  
ATOM   4228  H   SER A 301     -11.307  -9.924 -45.384  1.00 65.07           H  
ATOM   4229  CA  SER A 301      -9.734 -10.580 -46.704  1.00 65.07           C  
ATOM   4230  HA  SER A 301      -8.691 -10.688 -46.404  1.00 65.07           H  
ATOM   4231  C   SER A 301      -9.716 -10.036 -48.140  1.00 65.07           C  
ATOM   4232  CB  SER A 301     -10.357 -11.983 -46.661  1.00 65.07           C  
ATOM   4233  HB2 SER A 301      -9.663 -12.683 -47.128  1.00 65.07           H  
ATOM   4234  HB3 SER A 301     -10.482 -12.286 -45.622  1.00 65.07           H  
ATOM   4235  O   SER A 301      -8.872 -10.451 -48.934  1.00 65.07           O  
ATOM   4236  OG  SER A 301     -11.605 -12.077 -47.337  1.00 65.07           O  
ATOM   4237  HG  SER A 301     -12.113 -11.272 -47.211  1.00 65.07           H  
ATOM   4238  N   LYS A 302     -10.628  -9.115 -48.484  1.00 73.47           N  
ATOM   4239  H   LYS A 302     -11.226  -8.747 -47.758  1.00 73.47           H  
ATOM   4240  CA  LYS A 302     -10.775  -8.551 -49.837  1.00 73.47           C  
ATOM   4241  HA  LYS A 302     -10.384  -9.258 -50.569  1.00 73.47           H  
ATOM   4242  C   LYS A 302      -9.968  -7.278 -50.046  1.00 73.47           C  
ATOM   4243  CB  LYS A 302     -12.257  -8.289 -50.133  1.00 73.47           C  
ATOM   4244  HB2 LYS A 302     -12.334  -7.536 -50.918  1.00 73.47           H  
ATOM   4245  HB3 LYS A 302     -12.761  -7.906 -49.245  1.00 73.47           H  
ATOM   4246  O   LYS A 302      -9.332  -7.137 -51.085  1.00 73.47           O  
ATOM   4247  CG  LYS A 302     -12.943  -9.563 -50.629  1.00 73.47           C  
ATOM   4248  HG2 LYS A 302     -12.824 -10.364 -49.900  1.00 73.47           H  
ATOM   4249  HG3 LYS A 302     -12.474  -9.864 -51.566  1.00 73.47           H  
ATOM   4250  CD  LYS A 302     -14.433  -9.304 -50.861  1.00 73.47           C  
ATOM   4251  HD2 LYS A 302     -14.570  -8.345 -51.360  1.00 73.47           H  
ATOM   4252  HD3 LYS A 302     -14.938  -9.285 -49.896  1.00 73.47           H  
ATOM   4253  CE  LYS A 302     -14.992 -10.418 -51.746  1.00 73.47           C  
ATOM   4254  HE2 LYS A 302     -14.558 -10.315 -52.741  1.00 73.47           H  
ATOM   4255  HE3 LYS A 302     -14.680 -11.377 -51.333  1.00 73.47           H  
ATOM   4256  NZ  LYS A 302     -16.467 -10.356 -51.807  1.00 73.47           N  
ATOM   4257  HZ1 LYS A 302     -16.820 -10.964 -52.532  1.00 73.47           H  
ATOM   4258  HZ2 LYS A 302     -16.826 -10.692 -50.924  1.00 73.47           H  
ATOM   4259  HZ3 LYS A 302     -16.779  -9.409 -51.965  1.00 73.47           H  
ATOM   4260  N   GLU A 303      -9.953  -6.381 -49.065  1.00 64.41           N  
ATOM   4261  H   GLU A 303     -10.528  -6.545 -48.251  1.00 64.41           H  
ATOM   4262  CA  GLU A 303      -9.316  -5.059 -49.193  1.00 64.41           C  
ATOM   4263  HA  GLU A 303      -9.677  -4.581 -50.104  1.00 64.41           H  
ATOM   4264  C   GLU A 303      -7.785  -5.110 -49.346  1.00 64.41           C  
ATOM   4265  CB  GLU A 303      -9.754  -4.184 -48.006  1.00 64.41           C  
ATOM   4266  HB2 GLU A 303      -9.082  -3.333 -47.898  1.00 64.41           H  
ATOM   4267  HB3 GLU A 303      -9.712  -4.785 -47.098  1.00 64.41           H  
ATOM   4268  O   GLU A 303      -7.170  -4.107 -49.695  1.00 64.41           O  
ATOM   4269  CG  GLU A 303     -11.179  -3.657 -48.256  1.00 64.41           C  
ATOM   4270  HG2 GLU A 303     -11.130  -2.857 -48.994  1.00 64.41           H  
ATOM   4271  HG3 GLU A 303     -11.780  -4.459 -48.686  1.00 64.41           H  
ATOM   4272  CD  GLU A 303     -11.906  -3.161 -47.000  1.00 64.41           C  
ATOM   4273  OE1 GLU A 303     -13.120  -2.881 -47.139  1.00 64.41           O  
ATOM   4274  OE2 GLU A 303     -11.309  -3.180 -45.902  1.00 64.41           O  
ATOM   4275  N   LYS A 304      -7.155  -6.280 -49.153  1.00 57.34           N  
ATOM   4276  H   LYS A 304      -7.724  -7.065 -48.871  1.00 57.34           H  
ATOM   4277  CA  LYS A 304      -5.693  -6.444 -49.214  1.00 57.34           C  
ATOM   4278  HA  LYS A 304      -5.281  -5.447 -49.362  1.00 57.34           H  
ATOM   4279  C   LYS A 304      -5.142  -7.204 -50.429  1.00 57.34           C  
ATOM   4280  CB  LYS A 304      -5.179  -6.953 -47.851  1.00 57.34           C  
ATOM   4281  HB2 LYS A 304      -4.865  -7.994 -47.923  1.00 57.34           H  
ATOM   4282  HB3 LYS A 304      -5.979  -6.889 -47.113  1.00 57.34           H  
ATOM   4283  O   LYS A 304      -3.942  -7.458 -50.462  1.00 57.34           O  
ATOM   4284  CG  LYS A 304      -4.013  -6.074 -47.374  1.00 57.34           C  
ATOM   4285  HG2 LYS A 304      -4.293  -5.028 -47.491  1.00 57.34           H  
ATOM   4286  HG3 LYS A 304      -3.134  -6.271 -47.989  1.00 57.34           H  
ATOM   4287  CD  LYS A 304      -3.671  -6.300 -45.898  1.00 57.34           C  
ATOM   4288  HD2 LYS A 304      -4.579  -6.187 -45.305  1.00 57.34           H  
ATOM   4289  HD3 LYS A 304      -3.266  -7.303 -45.759  1.00 57.34           H  
ATOM   4290  CE  LYS A 304      -2.646  -5.238 -45.479  1.00 57.34           C  
ATOM   4291  HE2 LYS A 304      -3.004  -4.267 -45.823  1.00 57.34           H  
ATOM   4292  HE3 LYS A 304      -1.704  -5.440 -45.989  1.00 57.34           H  
ATOM   4293  NZ  LYS A 304      -2.452  -5.200 -44.009  1.00 57.34           N  
ATOM   4294  HZ1 LYS A 304      -2.135  -6.094 -43.664  1.00 57.34           H  
ATOM   4295  HZ2 LYS A 304      -3.322  -4.961 -43.555  1.00 57.34           H  
ATOM   4296  HZ3 LYS A 304      -1.774  -4.492 -43.766  1.00 57.34           H  
ATOM   4297  N   TYR A 305      -5.969  -7.540 -51.428  1.00 42.24           N  
ATOM   4298  H   TYR A 305      -6.945  -7.295 -51.341  1.00 42.24           H  
ATOM   4299  CA  TYR A 305      -5.520  -8.234 -52.649  1.00 42.24           C  
ATOM   4300  HA  TYR A 305      -4.452  -8.063 -52.778  1.00 42.24           H  
ATOM   4301  C   TYR A 305      -6.188  -7.717 -53.940  1.00 42.24           C  
ATOM   4302  CB  TYR A 305      -5.707  -9.758 -52.487  1.00 42.24           C  
ATOM   4303  HB2 TYR A 305      -6.654  -9.960 -51.987  1.00 42.24           H  
ATOM   4304  HB3 TYR A 305      -5.767 -10.212 -53.476  1.00 42.24           H  
ATOM   4305  O   TYR A 305      -7.209  -8.244 -54.384  1.00 42.24           O  
ATOM   4306  CG  TYR A 305      -4.573 -10.449 -51.752  1.00 42.24           C  
ATOM   4307  CD1 TYR A 305      -3.415 -10.828 -52.462  1.00 42.24           C  
ATOM   4308  HD1 TYR A 305      -3.337 -10.623 -53.520  1.00 42.24           H  
ATOM   4309  CD2 TYR A 305      -4.663 -10.704 -50.370  1.00 42.24           C  
ATOM   4310  HD2 TYR A 305      -5.550 -10.411 -49.828  1.00 42.24           H  
ATOM   4311  CE1 TYR A 305      -2.346 -11.452 -51.792  1.00 42.24           C  
ATOM   4312  HE1 TYR A 305      -1.449 -11.733 -52.325  1.00 42.24           H  
ATOM   4313  CE2 TYR A 305      -3.591 -11.321 -49.693  1.00 42.24           C  
ATOM   4314  HE2 TYR A 305      -3.658 -11.503 -48.631  1.00 42.24           H  
ATOM   4315  OH  TYR A 305      -1.389 -12.289 -49.764  1.00 42.24           O  
ATOM   4316  HH  TYR A 305      -1.550 -12.371 -48.821  1.00 42.24           H  
ATOM   4317  CZ  TYR A 305      -2.429 -11.693 -50.406  1.00 42.24           C  
ATOM   4318  N   ARG A 306      -5.541  -6.759 -54.626  1.00 37.24           N  
ATOM   4319  H   ARG A 306      -4.712  -6.367 -54.203  1.00 37.24           H  
ATOM   4320  CA  ARG A 306      -5.704  -6.587 -56.086  1.00 37.24           C  
ATOM   4321  HA  ARG A 306      -6.742  -6.799 -56.340  1.00 37.24           H  
ATOM   4322  C   ARG A 306      -4.795  -7.602 -56.811  1.00 37.24           C  
ATOM   4323  CB  ARG A 306      -5.395  -5.146 -56.545  1.00 37.24           C  
ATOM   4324  HB2 ARG A 306      -4.573  -4.736 -55.958  1.00 37.24           H  
ATOM   4325  HB3 ARG A 306      -5.075  -5.183 -57.586  1.00 37.24           H  
ATOM   4326  O   ARG A 306      -3.600  -7.620 -56.528  1.00 37.24           O  
ATOM   4327  CG  ARG A 306      -6.618  -4.214 -56.467  1.00 37.24           C  
ATOM   4328  HG2 ARG A 306      -7.454  -4.680 -56.988  1.00 37.24           H  
ATOM   4329  HG3 ARG A 306      -6.893  -4.062 -55.423  1.00 37.24           H  
ATOM   4330  CD  ARG A 306      -6.323  -2.855 -57.128  1.00 37.24           C  
ATOM   4331  HD2 ARG A 306      -5.976  -3.028 -58.147  1.00 37.24           H  
ATOM   4332  HD3 ARG A 306      -5.529  -2.362 -56.568  1.00 37.24           H  
ATOM   4333  NE  ARG A 306      -7.517  -1.981 -57.167  1.00 37.24           N  
ATOM   4334  HE  ARG A 306      -8.363  -2.341 -56.749  1.00 37.24           H  
ATOM   4335  NH1 ARG A 306      -6.543  -0.134 -58.140  1.00 37.24           N  
ATOM   4336 HH11 ARG A 306      -6.608   0.835 -58.418  1.00 37.24           H  
ATOM   4337 HH12 ARG A 306      -5.649  -0.603 -58.157  1.00 37.24           H  
ATOM   4338  NH2 ARG A 306      -8.688  -0.059 -57.563  1.00 37.24           N  
ATOM   4339 HH21 ARG A 306      -8.707   0.911 -57.843  1.00 37.24           H  
ATOM   4340 HH22 ARG A 306      -9.503  -0.431 -57.099  1.00 37.24           H  
ATOM   4341  CZ  ARG A 306      -7.577  -0.738 -57.625  1.00 37.24           C  
ATOM   4342  N   PRO A 307      -5.310  -8.449 -57.724  1.00 39.94           N  
ATOM   4343  CA  PRO A 307      -4.543  -9.574 -58.263  1.00 39.94           C  
ATOM   4344  HA  PRO A 307      -3.791  -9.900 -57.545  1.00 39.94           H  
ATOM   4345  C   PRO A 307      -3.830  -9.255 -59.590  1.00 39.94           C  
ATOM   4346  CB  PRO A 307      -5.584 -10.692 -58.407  1.00 39.94           C  
ATOM   4347  HB2 PRO A 307      -5.302 -11.438 -59.149  1.00 39.94           H  
ATOM   4348  HB3 PRO A 307      -5.737 -11.168 -57.438  1.00 39.94           H  
ATOM   4349  O   PRO A 307      -4.377  -9.507 -60.662  1.00 39.94           O  
ATOM   4350  CG  PRO A 307      -6.852  -9.934 -58.804  1.00 39.94           C  
ATOM   4351  HG2 PRO A 307      -7.752 -10.483 -58.525  1.00 39.94           H  
ATOM   4352  HG3 PRO A 307      -6.851  -9.729 -59.875  1.00 39.94           H  
ATOM   4353  CD  PRO A 307      -6.728  -8.625 -58.026  1.00 39.94           C  
ATOM   4354  HD2 PRO A 307      -7.109  -7.793 -58.618  1.00 39.94           H  
ATOM   4355  HD3 PRO A 307      -7.292  -8.719 -57.098  1.00 39.94           H  
ATOM   4356  N   HIS A 308      -2.574  -8.802 -59.539  1.00 36.64           N  
ATOM   4357  H   HIS A 308      -2.163  -8.586 -58.641  1.00 36.64           H  
ATOM   4358  CA  HIS A 308      -1.673  -8.824 -60.702  1.00 36.64           C  
ATOM   4359  HA  HIS A 308      -2.024  -9.602 -61.379  1.00 36.64           H  
ATOM   4360  C   HIS A 308      -0.235  -9.226 -60.330  1.00 36.64           C  
ATOM   4361  CB  HIS A 308      -1.720  -7.490 -61.476  1.00 36.64           C  
ATOM   4362  HB2 HIS A 308      -0.835  -7.414 -62.108  1.00 36.64           H  
ATOM   4363  HB3 HIS A 308      -1.685  -6.662 -60.768  1.00 36.64           H  
ATOM   4364  O   HIS A 308       0.217  -9.004 -59.214  1.00 36.64           O  
ATOM   4365  CG  HIS A 308      -2.927  -7.341 -62.379  1.00 36.64           C  
ATOM   4366  CD2 HIS A 308      -3.771  -6.265 -62.446  1.00 36.64           C  
ATOM   4367  HD2 HIS A 308      -3.688  -5.359 -61.863  1.00 36.64           H  
ATOM   4368  ND1 HIS A 308      -3.394  -8.267 -63.290  1.00 36.64           N  
ATOM   4369  HD1 HIS A 308      -3.056  -9.210 -63.411  1.00 36.64           H  
ATOM   4370  CE1 HIS A 308      -4.500  -7.769 -63.866  1.00 36.64           C  
ATOM   4371  HE1 HIS A 308      -5.110  -8.284 -64.593  1.00 36.64           H  
ATOM   4372  NE2 HIS A 308      -4.766  -6.546 -63.388  1.00 36.64           N  
ATOM   4373  N   THR A 309       0.456  -9.820 -61.313  1.00 36.38           N  
ATOM   4374  H   THR A 309      -0.033  -9.898 -62.193  1.00 36.38           H  
ATOM   4375  CA  THR A 309       1.891 -10.180 -61.352  1.00 36.38           C  
ATOM   4376  HA  THR A 309       2.005 -10.765 -62.264  1.00 36.38           H  
ATOM   4377  C   THR A 309       2.463 -11.081 -60.241  1.00 36.38           C  
ATOM   4378  CB  THR A 309       2.796  -8.953 -61.578  1.00 36.38           C  
ATOM   4379  HB  THR A 309       3.833  -9.228 -61.390  1.00 36.38           H  
ATOM   4380  O   THR A 309       2.835 -10.626 -59.173  1.00 36.38           O  
ATOM   4381  CG2 THR A 309       2.681  -8.453 -63.019  1.00 36.38           C  
ATOM   4382 HG21 THR A 309       1.657  -8.147 -63.233  1.00 36.38           H  
ATOM   4383 HG22 THR A 309       2.989  -9.232 -63.717  1.00 36.38           H  
ATOM   4384 HG23 THR A 309       3.336  -7.592 -63.148  1.00 36.38           H  
ATOM   4385  OG1 THR A 309       2.441  -7.877 -60.750  1.00 36.38           O  
ATOM   4386  HG1 THR A 309       2.303  -8.221 -59.864  1.00 36.38           H  
ATOM   4387  N   HIS A 310       2.671 -12.349 -60.624  1.00 33.30           N  
ATOM   4388  H   HIS A 310       2.233 -12.606 -61.498  1.00 33.30           H  
ATOM   4389  CA  HIS A 310       3.717 -13.291 -60.185  1.00 33.30           C  
ATOM   4390  HA  HIS A 310       3.430 -14.237 -60.644  1.00 33.30           H  
ATOM   4391  C   HIS A 310       3.896 -13.639 -58.692  1.00 33.30           C  
ATOM   4392  CB  HIS A 310       5.051 -12.932 -60.858  1.00 33.30           C  
ATOM   4393  HB2 HIS A 310       5.852 -13.516 -60.403  1.00 33.30           H  
ATOM   4394  HB3 HIS A 310       5.277 -11.877 -60.705  1.00 33.30           H  
ATOM   4395  O   HIS A 310       4.367 -12.862 -57.872  1.00 33.30           O  
ATOM   4396  CG  HIS A 310       5.012 -13.252 -62.330  1.00 33.30           C  
ATOM   4397  CD2 HIS A 310       4.518 -12.455 -63.328  1.00 33.30           C  
ATOM   4398  HD2 HIS A 310       4.161 -11.442 -63.215  1.00 33.30           H  
ATOM   4399  ND1 HIS A 310       5.325 -14.466 -62.898  1.00 33.30           N  
ATOM   4400  HD1 HIS A 310       5.773 -15.241 -62.431  1.00 33.30           H  
ATOM   4401  CE1 HIS A 310       5.017 -14.405 -64.204  1.00 33.30           C  
ATOM   4402  HE1 HIS A 310       5.170 -15.200 -64.919  1.00 33.30           H  
ATOM   4403  NE2 HIS A 310       4.502 -13.204 -64.507  1.00 33.30           N  
ATOM   4404  N   PHE A 311       3.687 -14.929 -58.400  1.00 28.82           N  
ATOM   4405  H   PHE A 311       3.338 -15.528 -59.135  1.00 28.82           H  
ATOM   4406  CA  PHE A 311       4.208 -15.598 -57.208  1.00 28.82           C  
ATOM   4407  HA  PHE A 311       3.776 -15.148 -56.314  1.00 28.82           H  
ATOM   4408  C   PHE A 311       5.739 -15.489 -57.131  1.00 28.82           C  
ATOM   4409  CB  PHE A 311       3.848 -17.098 -57.258  1.00 28.82           C  
ATOM   4410  HB2 PHE A 311       4.617 -17.651 -56.719  1.00 28.82           H  
ATOM   4411  HB3 PHE A 311       3.893 -17.449 -58.289  1.00 28.82           H  
ATOM   4412  O   PHE A 311       6.440 -15.972 -58.021  1.00 28.82           O  
ATOM   4413  CG  PHE A 311       2.514 -17.496 -56.660  1.00 28.82           C  
ATOM   4414  CD1 PHE A 311       2.482 -18.202 -55.442  1.00 28.82           C  
ATOM   4415  HD1 PHE A 311       3.399 -18.429 -54.919  1.00 28.82           H  
ATOM   4416  CD2 PHE A 311       1.310 -17.213 -57.334  1.00 28.82           C  
ATOM   4417  HD2 PHE A 311       1.325 -16.676 -58.270  1.00 28.82           H  
ATOM   4418  CE1 PHE A 311       1.256 -18.623 -54.899  1.00 28.82           C  
ATOM   4419  HE1 PHE A 311       1.235 -19.161 -53.963  1.00 28.82           H  
ATOM   4420  CE2 PHE A 311       0.083 -17.631 -56.788  1.00 28.82           C  
ATOM   4421  HE2 PHE A 311      -0.841 -17.408 -57.301  1.00 28.82           H  
ATOM   4422  CZ  PHE A 311       0.056 -18.337 -55.572  1.00 28.82           C  
ATOM   4423  HZ  PHE A 311      -0.888 -18.654 -55.151  1.00 28.82           H  
ATOM   4424  N   MET A 312       6.246 -14.992 -56.004  1.00 31.82           N  
ATOM   4425  H   MET A 312       5.625 -14.525 -55.359  1.00 31.82           H  
ATOM   4426  CA  MET A 312       7.603 -15.257 -55.531  1.00 31.82           C  
ATOM   4427  HA  MET A 312       7.994 -16.127 -56.058  1.00 31.82           H  
ATOM   4428  C   MET A 312       7.528 -15.587 -54.037  1.00 31.82           C  
ATOM   4429  CB  MET A 312       8.519 -14.063 -55.842  1.00 31.82           C  
ATOM   4430  HB2 MET A 312       8.230 -13.202 -55.239  1.00 31.82           H  
ATOM   4431  HB3 MET A 312       8.407 -13.802 -56.895  1.00 31.82           H  
ATOM   4432  O   MET A 312       6.915 -14.851 -53.266  1.00 31.82           O  
ATOM   4433  CG  MET A 312       9.991 -14.401 -55.586  1.00 31.82           C  
ATOM   4434  HG2 MET A 312      10.230 -15.334 -56.096  1.00 31.82           H  
ATOM   4435  HG3 MET A 312      10.144 -14.542 -54.516  1.00 31.82           H  
ATOM   4436  SD  MET A 312      11.140 -13.130 -56.175  1.00 31.82           S  
ATOM   4437  CE  MET A 312      12.719 -13.903 -55.736  1.00 31.82           C  
ATOM   4438  HE1 MET A 312      12.759 -14.071 -54.660  1.00 31.82           H  
ATOM   4439  HE2 MET A 312      13.537 -13.244 -56.027  1.00 31.82           H  
ATOM   4440  HE3 MET A 312      12.821 -14.855 -56.258  1.00 31.82           H  
ATOM   4441  N   VAL A 313       8.099 -16.722 -53.627  1.00 33.28           N  
ATOM   4442  H   VAL A 313       8.612 -17.283 -54.292  1.00 33.28           H  
ATOM   4443  CA  VAL A 313       8.053 -17.173 -52.228  1.00 33.28           C  
ATOM   4444  HA  VAL A 313       7.066 -16.956 -51.819  1.00 33.28           H  
ATOM   4445  C   VAL A 313       9.076 -16.380 -51.419  1.00 33.28           C  
ATOM   4446  CB  VAL A 313       8.274 -18.696 -52.104  1.00 33.28           C  
ATOM   4447  HB  VAL A 313       9.240 -18.962 -52.532  1.00 33.28           H  
ATOM   4448  O   VAL A 313      10.265 -16.688 -51.435  1.00 33.28           O  
ATOM   4449  CG1 VAL A 313       8.234 -19.158 -50.641  1.00 33.28           C  
ATOM   4450 HG11 VAL A 313       8.315 -20.243 -50.590  1.00 33.28           H  
ATOM   4451 HG12 VAL A 313       9.074 -18.738 -50.088  1.00 33.28           H  
ATOM   4452 HG13 VAL A 313       7.303 -18.846 -50.168  1.00 33.28           H  
ATOM   4453  CG2 VAL A 313       7.182 -19.468 -52.861  1.00 33.28           C  
ATOM   4454 HG21 VAL A 313       6.199 -19.214 -52.464  1.00 33.28           H  
ATOM   4455 HG22 VAL A 313       7.216 -19.228 -53.924  1.00 33.28           H  
ATOM   4456 HG23 VAL A 313       7.348 -20.539 -52.750  1.00 33.28           H  
ATOM   4457  N   ILE A 314       8.615 -15.343 -50.719  1.00 35.10           N  
ATOM   4458  H   ILE A 314       7.645 -15.082 -50.820  1.00 35.10           H  
ATOM   4459  CA  ILE A 314       9.458 -14.572 -49.804  1.00 35.10           C  
ATOM   4460  HA  ILE A 314      10.476 -14.567 -50.194  1.00 35.10           H  
ATOM   4461  C   ILE A 314       9.490 -15.284 -48.449  1.00 35.10           C  
ATOM   4462  CB  ILE A 314       9.019 -13.090 -49.709  1.00 35.10           C  
ATOM   4463  HB  ILE A 314       8.023 -13.042 -49.269  1.00 35.10           H  
ATOM   4464  O   ILE A 314       8.642 -15.054 -47.588  1.00 35.10           O  
ATOM   4465  CG1 ILE A 314       8.970 -12.441 -51.114  1.00 35.10           C  
ATOM   4466 HG12 ILE A 314       9.946 -12.537 -51.592  1.00 35.10           H  
ATOM   4467 HG13 ILE A 314       8.244 -12.974 -51.728  1.00 35.10           H  
ATOM   4468  CG2 ILE A 314      10.001 -12.320 -48.801  1.00 35.10           C  
ATOM   4469 HG21 ILE A 314      10.985 -12.268 -49.267  1.00 35.10           H  
ATOM   4470 HG22 ILE A 314       9.633 -11.310 -48.620  1.00 35.10           H  
ATOM   4471 HG23 ILE A 314      10.092 -12.807 -47.830  1.00 35.10           H  
ATOM   4472  CD1 ILE A 314       8.564 -10.962 -51.124  1.00 35.10           C  
ATOM   4473 HD11 ILE A 314       7.625 -10.830 -50.586  1.00 35.10           H  
ATOM   4474 HD12 ILE A 314       8.430 -10.635 -52.155  1.00 35.10           H  
ATOM   4475 HD13 ILE A 314       9.340 -10.347 -50.668  1.00 35.10           H  
ATOM   4476  N   SER A 315      10.507 -16.123 -48.245  1.00 40.20           N  
ATOM   4477  H   SER A 315      11.086 -16.378 -49.032  1.00 40.20           H  
ATOM   4478  CA  SER A 315      10.909 -16.584 -46.912  1.00 40.20           C  
ATOM   4479  HA  SER A 315      10.032 -16.945 -46.375  1.00 40.20           H  
ATOM   4480  C   SER A 315      11.506 -15.410 -46.130  1.00 40.20           C  
ATOM   4481  CB  SER A 315      11.912 -17.741 -47.008  1.00 40.20           C  
ATOM   4482  HB2 SER A 315      12.212 -18.037 -46.002  1.00 40.20           H  
ATOM   4483  HB3 SER A 315      12.794 -17.424 -47.563  1.00 40.20           H  
ATOM   4484  O   SER A 315      12.722 -15.227 -46.085  1.00 40.20           O  
ATOM   4485  OG  SER A 315      11.315 -18.846 -47.657  1.00 40.20           O  
ATOM   4486  HG  SER A 315      11.879 -19.614 -47.539  1.00 40.20           H  
ATOM   4487  N   SER A 316      10.652 -14.557 -45.559  1.00 43.65           N  
ATOM   4488  H   SER A 316       9.662 -14.702 -45.695  1.00 43.65           H  
ATOM   4489  CA  SER A 316      11.086 -13.362 -44.837  1.00 43.65           C  
ATOM   4490  HA  SER A 316      11.879 -12.885 -45.414  1.00 43.65           H  
ATOM   4491  C   SER A 316      11.663 -13.723 -43.466  1.00 43.65           C  
ATOM   4492  CB  SER A 316       9.945 -12.340 -44.721  1.00 43.65           C  
ATOM   4493  HB2 SER A 316      10.307 -11.458 -44.192  1.00 43.65           H  
ATOM   4494  HB3 SER A 316       9.622 -12.038 -45.717  1.00 43.65           H  
ATOM   4495  O   SER A 316      10.936 -13.787 -42.475  1.00 43.65           O  
ATOM   4496  OG  SER A 316       8.842 -12.877 -44.023  1.00 43.65           O  
ATOM   4497  HG  SER A 316       9.173 -13.244 -43.200  1.00 43.65           H  
ATOM   4498  N   SER A 317      12.988 -13.841 -43.383  1.00 53.79           N  
ATOM   4499  H   SER A 317      13.517 -13.849 -44.243  1.00 53.79           H  
ATOM   4500  CA  SER A 317      13.781 -13.872 -42.139  1.00 53.79           C  
ATOM   4501  HA  SER A 317      13.351 -14.620 -41.474  1.00 53.79           H  
ATOM   4502  C   SER A 317      13.767 -12.530 -41.374  1.00 53.79           C  
ATOM   4503  CB  SER A 317      15.212 -14.307 -42.481  1.00 53.79           C  
ATOM   4504  HB2 SER A 317      15.847 -14.236 -41.597  1.00 53.79           H  
ATOM   4505  HB3 SER A 317      15.197 -15.345 -42.814  1.00 53.79           H  
ATOM   4506  O   SER A 317      14.726 -12.161 -40.699  1.00 53.79           O  
ATOM   4507  OG  SER A 317      15.731 -13.497 -43.524  1.00 53.79           O  
ATOM   4508  HG  SER A 317      16.666 -13.691 -43.621  1.00 53.79           H  
ATOM   4509  N   ASN A 318      12.683 -11.762 -41.501  1.00 73.36           N  
ATOM   4510  H   ASN A 318      11.864 -12.186 -41.914  1.00 73.36           H  
ATOM   4511  CA  ASN A 318      12.574 -10.393 -41.027  1.00 73.36           C  
ATOM   4512  HA  ASN A 318      13.584  -9.992 -40.943  1.00 73.36           H  
ATOM   4513  C   ASN A 318      11.885 -10.356 -39.645  1.00 73.36           C  
ATOM   4514  CB  ASN A 318      11.858  -9.560 -42.107  1.00 73.36           C  
ATOM   4515  HB2 ASN A 318      12.363  -9.714 -43.061  1.00 73.36           H  
ATOM   4516  HB3 ASN A 318      10.823  -9.886 -42.206  1.00 73.36           H  
ATOM   4517  O   ASN A 318      10.697 -10.694 -39.547  1.00 73.36           O  
ATOM   4518  CG  ASN A 318      11.874  -8.074 -41.801  1.00 73.36           C  
ATOM   4519  ND2 ASN A 318      11.608  -7.237 -42.775  1.00 73.36           N  
ATOM   4520 HD21 ASN A 318      11.408  -7.571 -43.707  1.00 73.36           H  
ATOM   4521 HD22 ASN A 318      11.659  -6.253 -42.553  1.00 73.36           H  
ATOM   4522  OD1 ASN A 318      12.118  -7.642 -40.688  1.00 73.36           O  
ATOM   4523  N   PRO A 319      12.569  -9.906 -38.573  1.00 80.86           N  
ATOM   4524  CA  PRO A 319      11.966  -9.813 -37.244  1.00 80.86           C  
ATOM   4525  HA  PRO A 319      11.596 -10.793 -36.943  1.00 80.86           H  
ATOM   4526  C   PRO A 319      10.786  -8.828 -37.188  1.00 80.86           C  
ATOM   4527  CB  PRO A 319      13.109  -9.405 -36.306  1.00 80.86           C  
ATOM   4528  HB2 PRO A 319      13.586 -10.302 -35.910  1.00 80.86           H  
ATOM   4529  HB3 PRO A 319      12.768  -8.769 -35.489  1.00 80.86           H  
ATOM   4530  O   PRO A 319       9.919  -8.976 -36.329  1.00 80.86           O  
ATOM   4531  CG  PRO A 319      14.089  -8.674 -37.222  1.00 80.86           C  
ATOM   4532  HG2 PRO A 319      15.109  -8.713 -36.841  1.00 80.86           H  
ATOM   4533  HG3 PRO A 319      13.767  -7.642 -37.357  1.00 80.86           H  
ATOM   4534  CD  PRO A 319      13.948  -9.432 -38.539  1.00 80.86           C  
ATOM   4535  HD2 PRO A 319      14.170  -8.757 -39.366  1.00 80.86           H  
ATOM   4536  HD3 PRO A 319      14.626 -10.285 -38.554  1.00 80.86           H  
ATOM   4537  N   VAL A 320      10.687  -7.870 -38.119  1.00 84.85           N  
ATOM   4538  H   VAL A 320      11.406  -7.804 -38.826  1.00 84.85           H  
ATOM   4539  CA  VAL A 320       9.568  -6.914 -38.186  1.00 84.85           C  
ATOM   4540  HA  VAL A 320       9.466  -6.440 -37.210  1.00 84.85           H  
ATOM   4541  C   VAL A 320       8.239  -7.621 -38.477  1.00 84.85           C  
ATOM   4542  CB  VAL A 320       9.842  -5.798 -39.217  1.00 84.85           C  
ATOM   4543  HB  VAL A 320       9.938  -6.240 -40.209  1.00 84.85           H  
ATOM   4544  O   VAL A 320       7.246  -7.331 -37.815  1.00 84.85           O  
ATOM   4545  CG1 VAL A 320       8.705  -4.769 -39.263  1.00 84.85           C  
ATOM   4546 HG11 VAL A 320       8.956  -3.970 -39.960  1.00 84.85           H  
ATOM   4547 HG12 VAL A 320       7.781  -5.235 -39.605  1.00 84.85           H  
ATOM   4548 HG13 VAL A 320       8.545  -4.340 -38.274  1.00 84.85           H  
ATOM   4549  CG2 VAL A 320      11.132  -5.035 -38.880  1.00 84.85           C  
ATOM   4550 HG21 VAL A 320      11.056  -4.590 -37.888  1.00 84.85           H  
ATOM   4551 HG22 VAL A 320      11.296  -4.245 -39.613  1.00 84.85           H  
ATOM   4552 HG23 VAL A 320      11.994  -5.701 -38.908  1.00 84.85           H  
ATOM   4553  N   SER A 321       8.199  -8.601 -39.389  1.00 78.45           N  
ATOM   4554  H   SER A 321       9.038  -8.851 -39.892  1.00 78.45           H  
ATOM   4555  CA  SER A 321       6.966  -9.364 -39.661  1.00 78.45           C  
ATOM   4556  HA  SER A 321       6.161  -8.652 -39.838  1.00 78.45           H  
ATOM   4557  C   SER A 321       6.523 -10.215 -38.465  1.00 78.45           C  
ATOM   4558  CB  SER A 321       7.089 -10.225 -40.929  1.00 78.45           C  
ATOM   4559  HB2 SER A 321       6.424 -11.086 -40.857  1.00 78.45           H  
ATOM   4560  HB3 SER A 321       6.763  -9.626 -41.779  1.00 78.45           H  
ATOM   4561  O   SER A 321       5.325 -10.313 -38.196  1.00 78.45           O  
ATOM   4562  OG  SER A 321       8.411 -10.661 -41.196  1.00 78.45           O  
ATOM   4563  HG  SER A 321       8.803 -11.106 -40.441  1.00 78.45           H  
ATOM   4564  N   ALA A 322       7.471 -10.766 -37.699  1.00 76.82           N  
ATOM   4565  H   ALA A 322       8.440 -10.611 -37.935  1.00 76.82           H  
ATOM   4566  CA  ALA A 322       7.167 -11.475 -36.456  1.00 76.82           C  
ATOM   4567  HA  ALA A 322       6.389 -12.211 -36.655  1.00 76.82           H  
ATOM   4568  C   ALA A 322       6.628 -10.520 -35.372  1.00 76.82           C  
ATOM   4569  CB  ALA A 322       8.425 -12.224 -36.000  1.00 76.82           C  
ATOM   4570  HB1 ALA A 322       9.231 -11.521 -35.789  1.00 76.82           H  
ATOM   4571  HB2 ALA A 322       8.204 -12.789 -35.095  1.00 76.82           H  
ATOM   4572  HB3 ALA A 322       8.747 -12.918 -36.777  1.00 76.82           H  
ATOM   4573  O   ALA A 322       5.629 -10.830 -34.724  1.00 76.82           O  
ATOM   4574  N   LEU A 323       7.228  -9.333 -35.221  1.00 82.10           N  
ATOM   4575  H   LEU A 323       8.061  -9.145 -35.760  1.00 82.10           H  
ATOM   4576  CA  LEU A 323       6.756  -8.296 -34.295  1.00 82.10           C  
ATOM   4577  HA  LEU A 323       6.686  -8.728 -33.296  1.00 82.10           H  
ATOM   4578  C   LEU A 323       5.345  -7.799 -34.642  1.00 82.10           C  
ATOM   4579  CB  LEU A 323       7.765  -7.132 -34.274  1.00 82.10           C  
ATOM   4580  HB2 LEU A 323       7.287  -6.254 -33.839  1.00 82.10           H  
ATOM   4581  HB3 LEU A 323       8.030  -6.882 -35.301  1.00 82.10           H  
ATOM   4582  O   LEU A 323       4.519  -7.657 -33.742  1.00 82.10           O  
ATOM   4583  CG  LEU A 323       9.045  -7.434 -33.472  1.00 82.10           C  
ATOM   4584  HG  LEU A 323       9.428  -8.418 -33.740  1.00 82.10           H  
ATOM   4585  CD1 LEU A 323      10.118  -6.393 -33.790  1.00 82.10           C  
ATOM   4586 HD11 LEU A 323      10.359  -6.432 -34.853  1.00 82.10           H  
ATOM   4587 HD12 LEU A 323      11.023  -6.610 -33.222  1.00 82.10           H  
ATOM   4588 HD13 LEU A 323       9.761  -5.394 -33.538  1.00 82.10           H  
ATOM   4589  CD2 LEU A 323       8.786  -7.398 -31.963  1.00 82.10           C  
ATOM   4590 HD21 LEU A 323       8.066  -8.167 -31.685  1.00 82.10           H  
ATOM   4591 HD22 LEU A 323       9.716  -7.592 -31.428  1.00 82.10           H  
ATOM   4592 HD23 LEU A 323       8.401  -6.421 -31.671  1.00 82.10           H  
ATOM   4593  N   VAL A 324       5.029  -7.602 -35.927  1.00 86.16           N  
ATOM   4594  H   VAL A 324       5.764  -7.682 -36.616  1.00 86.16           H  
ATOM   4595  CA  VAL A 324       3.672  -7.234 -36.376  1.00 86.16           C  
ATOM   4596  HA  VAL A 324       3.351  -6.355 -35.817  1.00 86.16           H  
ATOM   4597  C   VAL A 324       2.661  -8.342 -36.060  1.00 86.16           C  
ATOM   4598  CB  VAL A 324       3.667  -6.865 -37.875  1.00 86.16           C  
ATOM   4599  HB  VAL A 324       4.172  -7.649 -38.438  1.00 86.16           H  
ATOM   4600  O   VAL A 324       1.573  -8.043 -35.564  1.00 86.16           O  
ATOM   4601  CG1 VAL A 324       2.253  -6.693 -38.448  1.00 86.16           C  
ATOM   4602 HG11 VAL A 324       1.726  -7.648 -38.451  1.00 86.16           H  
ATOM   4603 HG12 VAL A 324       2.311  -6.336 -39.476  1.00 86.16           H  
ATOM   4604 HG13 VAL A 324       1.691  -5.974 -37.851  1.00 86.16           H  
ATOM   4605  CG2 VAL A 324       4.402  -5.537 -38.102  1.00 86.16           C  
ATOM   4606 HG21 VAL A 324       3.864  -4.722 -37.619  1.00 86.16           H  
ATOM   4607 HG22 VAL A 324       5.410  -5.579 -37.689  1.00 86.16           H  
ATOM   4608 HG23 VAL A 324       4.478  -5.333 -39.170  1.00 86.16           H  
ATOM   4609  N   ALA A 325       3.012  -9.615 -36.273  1.00 81.83           N  
ATOM   4610  H   ALA A 325       3.909  -9.813 -36.694  1.00 81.83           H  
ATOM   4611  CA  ALA A 325       2.142 -10.743 -35.930  1.00 81.83           C  
ATOM   4612  HA  ALA A 325       1.180 -10.596 -36.420  1.00 81.83           H  
ATOM   4613  C   ALA A 325       1.869 -10.834 -34.414  1.00 81.83           C  
ATOM   4614  CB  ALA A 325       2.765 -12.031 -36.482  1.00 81.83           C  
ATOM   4615  HB1 ALA A 325       2.103 -12.873 -36.280  1.00 81.83           H  
ATOM   4616  HB2 ALA A 325       2.908 -11.941 -37.559  1.00 81.83           H  
ATOM   4617  HB3 ALA A 325       3.730 -12.216 -36.010  1.00 81.83           H  
ATOM   4618  O   ALA A 325       0.720 -11.014 -34.006  1.00 81.83           O  
ATOM   4619  N   VAL A 326       2.895 -10.637 -33.575  1.00 86.70           N  
ATOM   4620  H   VAL A 326       3.816 -10.521 -33.973  1.00 86.70           H  
ATOM   4621  CA  VAL A 326       2.752 -10.571 -32.107  1.00 86.70           C  
ATOM   4622  HA  VAL A 326       2.213 -11.456 -31.770  1.00 86.70           H  
ATOM   4623  C   VAL A 326       1.911  -9.361 -31.681  1.00 86.70           C  
ATOM   4624  CB  VAL A 326       4.139 -10.573 -31.429  1.00 86.70           C  
ATOM   4625  HB  VAL A 326       4.763  -9.805 -31.887  1.00 86.70           H  
ATOM   4626  O   VAL A 326       1.047  -9.495 -30.817  1.00 86.70           O  
ATOM   4627  CG1 VAL A 326       4.073 -10.301 -29.920  1.00 86.70           C  
ATOM   4628 HG11 VAL A 326       3.729  -9.283 -29.737  1.00 86.70           H  
ATOM   4629 HG12 VAL A 326       5.065 -10.406 -29.480  1.00 86.70           H  
ATOM   4630 HG13 VAL A 326       3.389 -11.002 -29.442  1.00 86.70           H  
ATOM   4631  CG2 VAL A 326       4.821 -11.937 -31.610  1.00 86.70           C  
ATOM   4632 HG21 VAL A 326       4.904 -12.185 -32.668  1.00 86.70           H  
ATOM   4633 HG22 VAL A 326       5.824 -11.907 -31.186  1.00 86.70           H  
ATOM   4634 HG23 VAL A 326       4.241 -12.714 -31.111  1.00 86.70           H  
ATOM   4635  N   GLY A 327       2.092  -8.200 -32.318  1.00 90.73           N  
ATOM   4636  H   GLY A 327       2.840  -8.133 -32.993  1.00 90.73           H  
ATOM   4637  CA  GLY A 327       1.267  -7.010 -32.084  1.00 90.73           C  
ATOM   4638  HA2 GLY A 327       1.365  -6.695 -31.045  1.00 90.73           H  
ATOM   4639  HA3 GLY A 327       1.620  -6.205 -32.729  1.00 90.73           H  
ATOM   4640  C   GLY A 327      -0.216  -7.250 -32.385  1.00 90.73           C  
ATOM   4641  O   GLY A 327      -1.071  -6.944 -31.554  1.00 90.73           O  
ATOM   4642  N   CYS A 328      -0.524  -7.877 -33.524  1.00 86.91           N  
ATOM   4643  H   CYS A 328       0.223  -8.101 -34.166  1.00 86.91           H  
ATOM   4644  CA  CYS A 328      -1.895  -8.246 -33.890  1.00 86.91           C  
ATOM   4645  HA  CYS A 328      -2.524  -7.356 -33.850  1.00 86.91           H  
ATOM   4646  C   CYS A 328      -2.503  -9.268 -32.914  1.00 86.91           C  
ATOM   4647  CB  CYS A 328      -1.912  -8.794 -35.324  1.00 86.91           C  
ATOM   4648  HB2 CYS A 328      -2.920  -9.135 -35.559  1.00 86.91           H  
ATOM   4649  HB3 CYS A 328      -1.226  -9.637 -35.407  1.00 86.91           H  
ATOM   4650  O   CYS A 328      -3.675  -9.152 -32.560  1.00 86.91           O  
ATOM   4651  SG  CYS A 328      -1.443  -7.500 -36.510  1.00 86.91           S  
ATOM   4652  HG  CYS A 328      -0.174  -7.382 -36.110  1.00 86.91           H  
ATOM   4653  N   LEU A 329      -1.717 -10.245 -32.444  1.00 86.53           N  
ATOM   4654  H   LEU A 329      -0.771 -10.317 -32.791  1.00 86.53           H  
ATOM   4655  CA  LEU A 329      -2.176 -11.228 -31.460  1.00 86.53           C  
ATOM   4656  HA  LEU A 329      -3.108 -11.655 -31.832  1.00 86.53           H  
ATOM   4657  C   LEU A 329      -2.488 -10.574 -30.103  1.00 86.53           C  
ATOM   4658  CB  LEU A 329      -1.127 -12.348 -31.344  1.00 86.53           C  
ATOM   4659  HB2 LEU A 329      -0.917 -12.737 -32.341  1.00 86.53           H  
ATOM   4660  HB3 LEU A 329      -0.205 -11.921 -30.950  1.00 86.53           H  
ATOM   4661  O   LEU A 329      -3.531 -10.859 -29.519  1.00 86.53           O  
ATOM   4662  CG  LEU A 329      -1.553 -13.520 -30.438  1.00 86.53           C  
ATOM   4663  HG  LEU A 329      -1.764 -13.151 -29.434  1.00 86.53           H  
ATOM   4664  CD1 LEU A 329      -2.788 -14.254 -30.969  1.00 86.53           C  
ATOM   4665 HD11 LEU A 329      -2.993 -15.125 -30.346  1.00 86.53           H  
ATOM   4666 HD12 LEU A 329      -2.620 -14.574 -31.998  1.00 86.53           H  
ATOM   4667 HD13 LEU A 329      -3.656 -13.597 -30.925  1.00 86.53           H  
ATOM   4668  CD2 LEU A 329      -0.410 -14.531 -30.342  1.00 86.53           C  
ATOM   4669 HD21 LEU A 329       0.475 -14.041 -29.937  1.00 86.53           H  
ATOM   4670 HD22 LEU A 329      -0.692 -15.345 -29.674  1.00 86.53           H  
ATOM   4671 HD23 LEU A 329      -0.179 -14.933 -31.329  1.00 86.53           H  
ATOM   4672  N   ASN A 330      -1.640  -9.655 -29.636  1.00 84.77           N  
ATOM   4673  H   ASN A 330      -0.784  -9.489 -30.146  1.00 84.77           H  
ATOM   4674  CA  ASN A 330      -1.876  -8.901 -28.402  1.00 84.77           C  
ATOM   4675  HA  ASN A 330      -2.068  -9.602 -27.589  1.00 84.77           H  
ATOM   4676  C   ASN A 330      -3.120  -7.999 -28.502  1.00 84.77           C  
ATOM   4677  CB  ASN A 330      -0.615  -8.088 -28.062  1.00 84.77           C  
ATOM   4678  HB2 ASN A 330      -0.853  -7.385 -27.264  1.00 84.77           H  
ATOM   4679  HB3 ASN A 330      -0.303  -7.517 -28.937  1.00 84.77           H  
ATOM   4680  O   ASN A 330      -3.891  -7.920 -27.547  1.00 84.77           O  
ATOM   4681  CG  ASN A 330       0.544  -8.942 -27.576  1.00 84.77           C  
ATOM   4682  ND2 ASN A 330       1.746  -8.418 -27.617  1.00 84.77           N  
ATOM   4683 HD21 ASN A 330       2.494  -9.011 -27.285  1.00 84.77           H  
ATOM   4684 HD22 ASN A 330       1.887  -7.492 -27.995  1.00 84.77           H  
ATOM   4685  OD1 ASN A 330       0.402 -10.065 -27.124  1.00 84.77           O  
ATOM   4686  N   LEU A 331      -3.361  -7.371 -29.660  1.00 85.28           N  
ATOM   4687  H   LEU A 331      -2.671  -7.432 -30.395  1.00 85.28           H  
ATOM   4688  CA  LEU A 331      -4.568  -6.571 -29.898  1.00 85.28           C  
ATOM   4689  HA  LEU A 331      -4.652  -5.845 -29.089  1.00 85.28           H  
ATOM   4690  C   LEU A 331      -5.844  -7.432 -29.873  1.00 85.28           C  
ATOM   4691  CB  LEU A 331      -4.399  -5.816 -31.230  1.00 85.28           C  
ATOM   4692  HB2 LEU A 331      -3.472  -5.244 -31.192  1.00 85.28           H  
ATOM   4693  HB3 LEU A 331      -4.308  -6.546 -32.034  1.00 85.28           H  
ATOM   4694  O   LEU A 331      -6.841  -7.038 -29.267  1.00 85.28           O  
ATOM   4695  CG  LEU A 331      -5.556  -4.856 -31.570  1.00 85.28           C  
ATOM   4696  HG  LEU A 331      -6.491  -5.413 -31.625  1.00 85.28           H  
ATOM   4697  CD1 LEU A 331      -5.705  -3.734 -30.540  1.00 85.28           C  
ATOM   4698 HD11 LEU A 331      -4.760  -3.203 -30.420  1.00 85.28           H  
ATOM   4699 HD12 LEU A 331      -6.470  -3.031 -30.870  1.00 85.28           H  
ATOM   4700 HD13 LEU A 331      -6.018  -4.146 -29.581  1.00 85.28           H  
ATOM   4701  CD2 LEU A 331      -5.301  -4.219 -32.937  1.00 85.28           C  
ATOM   4702 HD21 LEU A 331      -6.132  -3.563 -33.197  1.00 85.28           H  
ATOM   4703 HD22 LEU A 331      -4.379  -3.638 -32.916  1.00 85.28           H  
ATOM   4704 HD23 LEU A 331      -5.223  -4.997 -33.696  1.00 85.28           H  
ATOM   4705  N   LEU A 332      -5.805  -8.628 -30.471  1.00 88.26           N  
ATOM   4706  H   LEU A 332      -4.968  -8.881 -30.977  1.00 88.26           H  
ATOM   4707  CA  LEU A 332      -6.910  -9.592 -30.413  1.00 88.26           C  
ATOM   4708  HA  LEU A 332      -7.825  -9.095 -30.737  1.00 88.26           H  
ATOM   4709  C   LEU A 332      -7.175 -10.085 -28.982  1.00 88.26           C  
ATOM   4710  CB  LEU A 332      -6.609 -10.777 -31.349  1.00 88.26           C  
ATOM   4711  HB2 LEU A 332      -5.582 -11.101 -31.180  1.00 88.26           H  
ATOM   4712  HB3 LEU A 332      -7.263 -11.609 -31.088  1.00 88.26           H  
ATOM   4713  O   LEU A 332      -8.334 -10.197 -28.585  1.00 88.26           O  
ATOM   4714  CG  LEU A 332      -6.803 -10.460 -32.843  1.00 88.26           C  
ATOM   4715  HG  LEU A 332      -6.298  -9.528 -33.096  1.00 88.26           H  
ATOM   4716  CD1 LEU A 332      -6.200 -11.586 -33.685  1.00 88.26           C  
ATOM   4717 HD11 LEU A 332      -5.135 -11.664 -33.470  1.00 88.26           H  
ATOM   4718 HD12 LEU A 332      -6.691 -12.532 -33.456  1.00 88.26           H  
ATOM   4719 HD13 LEU A 332      -6.323 -11.355 -34.743  1.00 88.26           H  
ATOM   4720  CD2 LEU A 332      -8.285 -10.340 -33.211  1.00 88.26           C  
ATOM   4721 HD21 LEU A 332      -8.822 -11.247 -32.933  1.00 88.26           H  
ATOM   4722 HD22 LEU A 332      -8.385 -10.171 -34.283  1.00 88.26           H  
ATOM   4723 HD23 LEU A 332      -8.731  -9.488 -32.697  1.00 88.26           H  
ATOM   4724  N   LEU A 333      -6.128 -10.344 -28.191  1.00 86.12           N  
ATOM   4725  H   LEU A 333      -5.200 -10.263 -28.580  1.00 86.12           H  
ATOM   4726  CA  LEU A 333      -6.272 -10.712 -26.778  1.00 86.12           C  
ATOM   4727  HA  LEU A 333      -6.963 -11.553 -26.706  1.00 86.12           H  
ATOM   4728  C   LEU A 333      -6.914  -9.577 -25.963  1.00 86.12           C  
ATOM   4729  CB  LEU A 333      -4.908 -11.141 -26.206  1.00 86.12           C  
ATOM   4730  HB2 LEU A 333      -4.984 -11.195 -25.120  1.00 86.12           H  
ATOM   4731  HB3 LEU A 333      -4.174 -10.371 -26.445  1.00 86.12           H  
ATOM   4732  O   LEU A 333      -7.883  -9.826 -25.250  1.00 86.12           O  
ATOM   4733  CG  LEU A 333      -4.407 -12.502 -26.730  1.00 86.12           C  
ATOM   4734  HG  LEU A 333      -4.469 -12.530 -27.818  1.00 86.12           H  
ATOM   4735  CD1 LEU A 333      -2.947 -12.716 -26.327  1.00 86.12           C  
ATOM   4736 HD11 LEU A 333      -2.590 -13.671 -26.711  1.00 86.12           H  
ATOM   4737 HD12 LEU A 333      -2.333 -11.921 -26.750  1.00 86.12           H  
ATOM   4738 HD13 LEU A 333      -2.854 -12.698 -25.241  1.00 86.12           H  
ATOM   4739  CD2 LEU A 333      -5.223 -13.676 -26.179  1.00 86.12           C  
ATOM   4740 HD21 LEU A 333      -4.798 -14.617 -26.529  1.00 86.12           H  
ATOM   4741 HD22 LEU A 333      -5.211 -13.654 -25.089  1.00 86.12           H  
ATOM   4742 HD23 LEU A 333      -6.255 -13.609 -26.526  1.00 86.12           H  
ATOM   4743  N   ALA A 334      -6.477  -8.328 -26.152  1.00 84.22           N  
ATOM   4744  H   ALA A 334      -5.671  -8.180 -26.743  1.00 84.22           H  
ATOM   4745  CA  ALA A 334      -7.074  -7.167 -25.487  1.00 84.22           C  
ATOM   4746  HA  ALA A 334      -7.015  -7.324 -24.410  1.00 84.22           H  
ATOM   4747  C   ALA A 334      -8.566  -6.969 -25.840  1.00 84.22           C  
ATOM   4748  CB  ALA A 334      -6.239  -5.931 -25.842  1.00 84.22           C  
ATOM   4749  HB1 ALA A 334      -6.279  -5.745 -26.916  1.00 84.22           H  
ATOM   4750  HB2 ALA A 334      -5.203  -6.087 -25.543  1.00 84.22           H  
ATOM   4751  HB3 ALA A 334      -6.633  -5.062 -25.314  1.00 84.22           H  
ATOM   4752  O   ALA A 334      -9.369  -6.623 -24.970  1.00 84.22           O  
ATOM   4753  N   GLN A 335      -8.970  -7.239 -27.089  1.00 89.52           N  
ATOM   4754  H   GLN A 335      -8.272  -7.472 -27.781  1.00 89.52           H  
ATOM   4755  CA  GLN A 335     -10.388  -7.241 -27.476  1.00 89.52           C  
ATOM   4756  HA  GLN A 335     -10.844  -6.313 -27.131  1.00 89.52           H  
ATOM   4757  C   GLN A 335     -11.178  -8.384 -26.817  1.00 89.52           C  
ATOM   4758  CB  GLN A 335     -10.532  -7.308 -29.004  1.00 89.52           C  
ATOM   4759  HB2 GLN A 335      -9.903  -8.105 -29.401  1.00 89.52           H  
ATOM   4760  HB3 GLN A 335     -11.570  -7.544 -29.238  1.00 89.52           H  
ATOM   4761  O   GLN A 335     -12.318  -8.172 -26.398  1.00 89.52           O  
ATOM   4762  CG  GLN A 335     -10.184  -5.978 -29.691  1.00 89.52           C  
ATOM   4763  HG2 GLN A 335      -9.128  -5.750 -29.546  1.00 89.52           H  
ATOM   4764  HG3 GLN A 335     -10.770  -5.179 -29.235  1.00 89.52           H  
ATOM   4765  CD  GLN A 335     -10.482  -5.995 -31.189  1.00 89.52           C  
ATOM   4766  NE2 GLN A 335     -10.447  -4.857 -31.848  1.00 89.52           N  
ATOM   4767 HE21 GLN A 335     -10.234  -3.989 -31.378  1.00 89.52           H  
ATOM   4768 HE22 GLN A 335     -10.683  -4.907 -32.828  1.00 89.52           H  
ATOM   4769  OE1 GLN A 335     -10.761  -7.013 -31.800  1.00 89.52           O  
ATOM   4770  N   VAL A 336     -10.589  -9.578 -26.678  1.00 88.47           N  
ATOM   4771  H   VAL A 336      -9.652  -9.694 -27.037  1.00 88.47           H  
ATOM   4772  CA  VAL A 336     -11.217 -10.711 -25.971  1.00 88.47           C  
ATOM   4773  HA  VAL A 336     -12.223 -10.845 -26.369  1.00 88.47           H  
ATOM   4774  C   VAL A 336     -11.389 -10.416 -24.478  1.00 88.47           C  
ATOM   4775  CB  VAL A 336     -10.435 -12.020 -26.217  1.00 88.47           C  
ATOM   4776  HB  VAL A 336      -9.371 -11.849 -26.057  1.00 88.47           H  
ATOM   4777  O   VAL A 336     -12.462 -10.692 -23.939  1.00 88.47           O  
ATOM   4778  CG1 VAL A 336     -10.876 -13.177 -25.307  1.00 88.47           C  
ATOM   4779 HG11 VAL A 336     -10.349 -14.090 -25.587  1.00 88.47           H  
ATOM   4780 HG12 VAL A 336     -11.952 -13.330 -25.386  1.00 88.47           H  
ATOM   4781 HG13 VAL A 336     -10.618 -12.949 -24.273  1.00 88.47           H  
ATOM   4782  CG2 VAL A 336     -10.648 -12.495 -27.662  1.00 88.47           C  
ATOM   4783 HG21 VAL A 336     -10.037 -13.377 -27.854  1.00 88.47           H  
ATOM   4784 HG22 VAL A 336     -11.699 -12.730 -27.830  1.00 88.47           H  
ATOM   4785 HG23 VAL A 336     -10.349 -11.713 -28.360  1.00 88.47           H  
ATOM   4786  N   ASP A 337     -10.398  -9.806 -23.825  1.00 84.11           N  
ATOM   4787  H   ASP A 337      -9.517  -9.669 -24.299  1.00 84.11           H  
ATOM   4788  CA  ASP A 337     -10.486  -9.414 -22.412  1.00 84.11           C  
ATOM   4789  HA  ASP A 337     -10.817 -10.274 -21.829  1.00 84.11           H  
ATOM   4790  C   ASP A 337     -11.523  -8.302 -22.190  1.00 84.11           C  
ATOM   4791  CB  ASP A 337      -9.103  -8.987 -21.892  1.00 84.11           C  
ATOM   4792  HB2 ASP A 337      -8.652  -8.288 -22.595  1.00 84.11           H  
ATOM   4793  HB3 ASP A 337      -9.237  -8.466 -20.944  1.00 84.11           H  
ATOM   4794  O   ASP A 337     -12.337  -8.390 -21.267  1.00 84.11           O  
ATOM   4795  CG  ASP A 337      -8.151 -10.165 -21.641  1.00 84.11           C  
ATOM   4796  OD1 ASP A 337      -8.651 -11.277 -21.343  1.00 84.11           O  
ATOM   4797  OD2 ASP A 337      -6.924  -9.929 -21.691  1.00 84.11           O  
ATOM   4798  N   SER A 338     -11.575  -7.297 -23.072  1.00 83.93           N  
ATOM   4799  H   SER A 338     -10.864  -7.259 -23.788  1.00 83.93           H  
ATOM   4800  CA  SER A 338     -12.609  -6.251 -23.041  1.00 83.93           C  
ATOM   4801  HA  SER A 338     -12.564  -5.748 -22.075  1.00 83.93           H  
ATOM   4802  C   SER A 338     -14.021  -6.838 -23.199  1.00 83.93           C  
ATOM   4803  CB  SER A 338     -12.318  -5.222 -24.137  1.00 83.93           C  
ATOM   4804  HB2 SER A 338     -11.301  -4.846 -24.025  1.00 83.93           H  
ATOM   4805  HB3 SER A 338     -12.408  -5.697 -25.114  1.00 83.93           H  
ATOM   4806  O   SER A 338     -14.914  -6.553 -22.395  1.00 83.93           O  
ATOM   4807  OG  SER A 338     -13.226  -4.142 -24.057  1.00 83.93           O  
ATOM   4808  HG  SER A 338     -12.925  -3.528 -23.383  1.00 83.93           H  
ATOM   4809  N   LEU A 339     -14.212  -7.748 -24.163  1.00 85.58           N  
ATOM   4810  H   LEU A 339     -13.447  -7.942 -24.793  1.00 85.58           H  
ATOM   4811  CA  LEU A 339     -15.476  -8.462 -24.365  1.00 85.58           C  
ATOM   4812  HA  LEU A 339     -16.263  -7.718 -24.482  1.00 85.58           H  
ATOM   4813  C   LEU A 339     -15.843  -9.343 -23.157  1.00 85.58           C  
ATOM   4814  CB  LEU A 339     -15.361  -9.283 -25.663  1.00 85.58           C  
ATOM   4815  HB2 LEU A 339     -15.109  -8.608 -26.481  1.00 85.58           H  
ATOM   4816  HB3 LEU A 339     -14.537  -9.989 -25.552  1.00 85.58           H  
ATOM   4817  O   LEU A 339     -17.012  -9.402 -22.770  1.00 85.58           O  
ATOM   4818  CG  LEU A 339     -16.629 -10.070 -26.043  1.00 85.58           C  
ATOM   4819  HG  LEU A 339     -16.898 -10.748 -25.233  1.00 85.58           H  
ATOM   4820  CD1 LEU A 339     -17.820  -9.155 -26.339  1.00 85.58           C  
ATOM   4821 HD11 LEU A 339     -18.672  -9.748 -26.671  1.00 85.58           H  
ATOM   4822 HD12 LEU A 339     -17.554  -8.436 -27.113  1.00 85.58           H  
ATOM   4823 HD13 LEU A 339     -18.107  -8.617 -25.435  1.00 85.58           H  
ATOM   4824  CD2 LEU A 339     -16.357 -10.917 -27.287  1.00 85.58           C  
ATOM   4825 HD21 LEU A 339     -17.243 -11.498 -27.541  1.00 85.58           H  
ATOM   4826 HD22 LEU A 339     -15.526 -11.594 -27.091  1.00 85.58           H  
ATOM   4827 HD23 LEU A 339     -16.095 -10.268 -28.123  1.00 85.58           H  
ATOM   4828  N   TYR A 340     -14.865 -10.005 -22.533  1.00 88.64           N  
ATOM   4829  H   TYR A 340     -13.929  -9.944 -22.908  1.00 88.64           H  
ATOM   4830  CA  TYR A 340     -15.074 -10.795 -21.320  1.00 88.64           C  
ATOM   4831  HA  TYR A 340     -15.878 -11.508 -21.504  1.00 88.64           H  
ATOM   4832  C   TYR A 340     -15.513  -9.918 -20.138  1.00 88.64           C  
ATOM   4833  CB  TYR A 340     -13.799 -11.588 -21.002  1.00 88.64           C  
ATOM   4834  HB2 TYR A 340     -13.603 -12.282 -21.819  1.00 88.64           H  
ATOM   4835  HB3 TYR A 340     -12.953 -10.902 -20.953  1.00 88.64           H  
ATOM   4836  O   TYR A 340     -16.484 -10.258 -19.459  1.00 88.64           O  
ATOM   4837  CG  TYR A 340     -13.865 -12.372 -19.704  1.00 88.64           C  
ATOM   4838  CD1 TYR A 340     -13.167 -11.912 -18.571  1.00 88.64           C  
ATOM   4839  HD1 TYR A 340     -12.572 -11.013 -18.640  1.00 88.64           H  
ATOM   4840  CD2 TYR A 340     -14.626 -13.555 -19.630  1.00 88.64           C  
ATOM   4841  HD2 TYR A 340     -15.163 -13.898 -20.502  1.00 88.64           H  
ATOM   4842  CE1 TYR A 340     -13.218 -12.638 -17.366  1.00 88.64           C  
ATOM   4843  HE1 TYR A 340     -12.660 -12.287 -16.511  1.00 88.64           H  
ATOM   4844  CE2 TYR A 340     -14.681 -14.286 -18.427  1.00 88.64           C  
ATOM   4845  HE2 TYR A 340     -15.254 -15.198 -18.361  1.00 88.64           H  
ATOM   4846  OH  TYR A 340     -14.012 -14.539 -16.137  1.00 88.64           O  
ATOM   4847  HH  TYR A 340     -13.423 -14.147 -15.488  1.00 88.64           H  
ATOM   4848  CZ  TYR A 340     -13.973 -13.829 -17.296  1.00 88.64           C  
ATOM   4849  N   ILE A 341     -14.872  -8.762 -19.930  1.00 86.27           N  
ATOM   4850  H   ILE A 341     -14.083  -8.542 -20.520  1.00 86.27           H  
ATOM   4851  CA  ILE A 341     -15.262  -7.790 -18.896  1.00 86.27           C  
ATOM   4852  HA  ILE A 341     -15.265  -8.299 -17.932  1.00 86.27           H  
ATOM   4853  C   ILE A 341     -16.693  -7.293 -19.134  1.00 86.27           C  
ATOM   4854  CB  ILE A 341     -14.233  -6.635 -18.819  1.00 86.27           C  
ATOM   4855  HB  ILE A 341     -14.059  -6.257 -19.827  1.00 86.27           H  
ATOM   4856  O   ILE A 341     -17.498  -7.325 -18.201  1.00 86.27           O  
ATOM   4857  CG1 ILE A 341     -12.898  -7.165 -18.242  1.00 86.27           C  
ATOM   4858 HG12 ILE A 341     -13.012  -7.356 -17.175  1.00 86.27           H  
ATOM   4859 HG13 ILE A 341     -12.640  -8.112 -18.715  1.00 86.27           H  
ATOM   4860  CG2 ILE A 341     -14.751  -5.471 -17.948  1.00 86.27           C  
ATOM   4861 HG21 ILE A 341     -15.637  -5.022 -18.397  1.00 86.27           H  
ATOM   4862 HG22 ILE A 341     -14.992  -5.825 -16.946  1.00 86.27           H  
ATOM   4863 HG23 ILE A 341     -14.000  -4.684 -17.882  1.00 86.27           H  
ATOM   4864  CD1 ILE A 341     -11.712  -6.216 -18.456  1.00 86.27           C  
ATOM   4865 HD11 ILE A 341     -11.608  -5.986 -19.517  1.00 86.27           H  
ATOM   4866 HD12 ILE A 341     -11.847  -5.292 -17.893  1.00 86.27           H  
ATOM   4867 HD13 ILE A 341     -10.798  -6.701 -18.112  1.00 86.27           H  
ATOM   4868  N   ALA A 342     -17.046  -6.921 -20.369  1.00 88.20           N  
ATOM   4869  H   ALA A 342     -16.334  -6.889 -21.085  1.00 88.20           H  
ATOM   4870  CA  ALA A 342     -18.397  -6.481 -20.720  1.00 88.20           C  
ATOM   4871  HA  ALA A 342     -18.652  -5.619 -20.103  1.00 88.20           H  
ATOM   4872  C   ALA A 342     -19.455  -7.573 -20.455  1.00 88.20           C  
ATOM   4873  CB  ALA A 342     -18.391  -6.033 -22.186  1.00 88.20           C  
ATOM   4874  HB1 ALA A 342     -19.378  -5.657 -22.460  1.00 88.20           H  
ATOM   4875  HB2 ALA A 342     -18.130  -6.867 -22.837  1.00 88.20           H  
ATOM   4876  HB3 ALA A 342     -17.662  -5.235 -22.324  1.00 88.20           H  
ATOM   4877  O   ALA A 342     -20.478  -7.315 -19.817  1.00 88.20           O  
ATOM   4878  N   VAL A 343     -19.192  -8.824 -20.855  1.00 84.79           N  
ATOM   4879  H   VAL A 343     -18.344  -8.985 -21.379  1.00 84.79           H  
ATOM   4880  CA  VAL A 343     -20.086  -9.964 -20.572  1.00 84.79           C  
ATOM   4881  HA  VAL A 343     -21.084  -9.715 -20.933  1.00 84.79           H  
ATOM   4882  C   VAL A 343     -20.223 -10.211 -19.064  1.00 84.79           C  
ATOM   4883  CB  VAL A 343     -19.608 -11.225 -21.322  1.00 84.79           C  
ATOM   4884  HB  VAL A 343     -18.538 -11.357 -21.160  1.00 84.79           H  
ATOM   4885  O   VAL A 343     -21.330 -10.453 -18.580  1.00 84.79           O  
ATOM   4886  CG1 VAL A 343     -20.320 -12.511 -20.873  1.00 84.79           C  
ATOM   4887 HG11 VAL A 343     -20.013 -13.344 -21.505  1.00 84.79           H  
ATOM   4888 HG12 VAL A 343     -20.044 -12.748 -19.845  1.00 84.79           H  
ATOM   4889 HG13 VAL A 343     -21.400 -12.382 -20.937  1.00 84.79           H  
ATOM   4890  CG2 VAL A 343     -19.870 -11.079 -22.828  1.00 84.79           C  
ATOM   4891 HG21 VAL A 343     -20.942 -11.026 -23.022  1.00 84.79           H  
ATOM   4892 HG22 VAL A 343     -19.405 -10.168 -23.207  1.00 84.79           H  
ATOM   4893 HG23 VAL A 343     -19.441 -11.926 -23.364  1.00 84.79           H  
ATOM   4894  N   VAL A 344     -19.136 -10.106 -18.293  1.00 88.21           N  
ATOM   4895  H   VAL A 344     -18.250  -9.914 -18.739  1.00 88.21           H  
ATOM   4896  CA  VAL A 344     -19.166 -10.254 -16.827  1.00 88.21           C  
ATOM   4897  HA  VAL A 344     -19.737 -11.151 -16.589  1.00 88.21           H  
ATOM   4898  C   VAL A 344     -19.900  -9.091 -16.146  1.00 88.21           C  
ATOM   4899  CB  VAL A 344     -17.738 -10.457 -16.276  1.00 88.21           C  
ATOM   4900  HB  VAL A 344     -17.077  -9.696 -16.690  1.00 88.21           H  
ATOM   4901  O   VAL A 344     -20.578  -9.325 -15.145  1.00 88.21           O  
ATOM   4902  CG1 VAL A 344     -17.660 -10.376 -14.743  1.00 88.21           C  
ATOM   4903 HG11 VAL A 344     -16.650 -10.624 -14.416  1.00 88.21           H  
ATOM   4904 HG12 VAL A 344     -17.885  -9.360 -14.419  1.00 88.21           H  
ATOM   4905 HG13 VAL A 344     -18.372 -11.071 -14.296  1.00 88.21           H  
ATOM   4906  CG2 VAL A 344     -17.215 -11.847 -16.665  1.00 88.21           C  
ATOM   4907 HG21 VAL A 344     -17.256 -11.979 -17.747  1.00 88.21           H  
ATOM   4908 HG22 VAL A 344     -17.812 -12.627 -16.194  1.00 88.21           H  
ATOM   4909 HG23 VAL A 344     -16.173 -11.948 -16.360  1.00 88.21           H  
ATOM   4910  N   GLN A 345     -19.830  -7.865 -16.673  1.00 89.45           N  
ATOM   4911  H   GLN A 345     -19.225  -7.717 -17.469  1.00 89.45           H  
ATOM   4912  CA  GLN A 345     -20.618  -6.724 -16.189  1.00 89.45           C  
ATOM   4913  HA  GLN A 345     -20.514  -6.657 -15.106  1.00 89.45           H  
ATOM   4914  C   GLN A 345     -22.116  -6.901 -16.476  1.00 89.45           C  
ATOM   4915  CB  GLN A 345     -20.095  -5.412 -16.791  1.00 89.45           C  
ATOM   4916  HB2 GLN A 345     -20.855  -4.642 -16.659  1.00 89.45           H  
ATOM   4917  HB3 GLN A 345     -19.929  -5.544 -17.860  1.00 89.45           H  
ATOM   4918  O   GLN A 345     -22.928  -6.735 -15.565  1.00 89.45           O  
ATOM   4919  CG  GLN A 345     -18.802  -4.917 -16.118  1.00 89.45           C  
ATOM   4920  HG2 GLN A 345     -18.018  -5.668 -16.217  1.00 89.45           H  
ATOM   4921  HG3 GLN A 345     -18.993  -4.753 -15.057  1.00 89.45           H  
ATOM   4922  CD  GLN A 345     -18.299  -3.610 -16.730  1.00 89.45           C  
ATOM   4923  NE2 GLN A 345     -17.365  -2.925 -16.107  1.00 89.45           N  
ATOM   4924 HE21 GLN A 345     -16.997  -3.198 -15.207  1.00 89.45           H  
ATOM   4925 HE22 GLN A 345     -17.112  -2.055 -16.553  1.00 89.45           H  
ATOM   4926  OE1 GLN A 345     -18.730  -3.176 -17.779  1.00 89.45           O  
ATOM   4927  N   VAL A 346     -22.505  -7.349 -17.675  1.00 87.67           N  
ATOM   4928  H   VAL A 346     -21.812  -7.428 -18.406  1.00 87.67           H  
ATOM   4929  CA  VAL A 346     -23.913  -7.676 -17.983  1.00 87.67           C  
ATOM   4930  HA  VAL A 346     -24.524  -6.800 -17.768  1.00 87.67           H  
ATOM   4931  C   VAL A 346     -24.426  -8.803 -17.072  1.00 87.67           C  
ATOM   4932  CB  VAL A 346     -24.081  -8.007 -19.481  1.00 87.67           C  
ATOM   4933  HB  VAL A 346     -23.366  -8.782 -19.760  1.00 87.67           H  
ATOM   4934  O   VAL A 346     -25.487  -8.676 -16.464  1.00 87.67           O  
ATOM   4935  CG1 VAL A 346     -25.492  -8.506 -19.818  1.00 87.67           C  
ATOM   4936 HG11 VAL A 346     -25.584  -8.655 -20.894  1.00 87.67           H  
ATOM   4937 HG12 VAL A 346     -26.233  -7.775 -19.495  1.00 87.67           H  
ATOM   4938 HG13 VAL A 346     -25.687  -9.459 -19.324  1.00 87.67           H
[truncated: 382,248 more chars]
