# Supplementary material for: Widespread Horizontal Gene Transfer Among Animal Viruses
Source: bioRxiv. 2024 Mar 26:2024.03.25.586562. Preprint. [Version 2] doi: 10.1101/2024.03.25.586562 (PMC11071296; doi:10.1101/2024.03.25.586562)
Supplement: Supplement 7 [file media-7.zip › File7_PDB/Mega182742_PolN.pdb]

ATOM      1  N   MET A   1      -1.665   3.087   1.426  1.00 78.04           N  
ATOM      2  H   MET A   1      -1.106   2.507   0.818  1.00 78.04           H  
ATOM      3  H2  MET A   1      -1.448   4.056   1.242  1.00 78.04           H  
ATOM      4  H3  MET A   1      -2.640   2.920   1.221  1.00 78.04           H  
ATOM      5  CA  MET A   1      -1.395   2.758   2.846  1.00 78.04           C  
ATOM      6  HA  MET A   1      -0.333   2.882   3.058  1.00 78.04           H  
ATOM      7  C   MET A   1      -1.774   1.304   3.102  1.00 78.04           C  
ATOM      8  CB  MET A   1      -2.190   3.666   3.796  1.00 78.04           C  
ATOM      9  HB2 MET A   1      -2.091   3.290   4.815  1.00 78.04           H  
ATOM     10  HB3 MET A   1      -3.246   3.623   3.528  1.00 78.04           H  
ATOM     11  O   MET A   1      -2.897   0.920   2.783  1.00 78.04           O  
ATOM     12  CG  MET A   1      -1.749   5.132   3.790  1.00 78.04           C  
ATOM     13  HG2 MET A   1      -2.503   5.694   4.341  1.00 78.04           H  
ATOM     14  HG3 MET A   1      -1.726   5.522   2.772  1.00 78.04           H  
ATOM     15  SD  MET A   1      -0.153   5.430   4.587  1.00 78.04           S  
ATOM     16  CE  MET A   1      -0.455   7.115   5.200  1.00 78.04           C  
ATOM     17  HE1 MET A   1      -1.291   7.112   5.899  1.00 78.04           H  
ATOM     18  HE2 MET A   1       0.437   7.480   5.709  1.00 78.04           H  
ATOM     19  HE3 MET A   1      -0.683   7.777   4.365  1.00 78.04           H  
ATOM     20  N   ILE A   2      -0.854   0.502   3.638  1.00 86.63           N  
ATOM     21  H   ILE A   2       0.022   0.887   3.963  1.00 86.63           H  
ATOM     22  CA  ILE A   2      -1.025  -0.946   3.850  1.00 86.63           C  
ATOM     23  HA  ILE A   2      -1.941  -1.285   3.366  1.00 86.63           H  
ATOM     24  C   ILE A   2      -1.173  -1.236   5.352  1.00 86.63           C  
ATOM     25  CB  ILE A   2       0.153  -1.712   3.196  1.00 86.63           C  
ATOM     26  HB  ILE A   2       1.088  -1.310   3.585  1.00 86.63           H  
ATOM     27  O   ILE A   2      -0.547  -0.573   6.177  1.00 86.63           O  
ATOM     28  CG1 ILE A   2       0.134  -1.529   1.659  1.00 86.63           C  
ATOM     29 HG12 ILE A   2       0.112  -0.466   1.421  1.00 86.63           H  
ATOM     30 HG13 ILE A   2      -0.769  -1.982   1.249  1.00 86.63           H  
ATOM     31  CG2 ILE A   2       0.091  -3.199   3.551  1.00 86.63           C  
ATOM     32 HG21 ILE A   2       0.243  -3.333   4.622  1.00 86.63           H  
ATOM     33 HG22 ILE A   2       0.890  -3.755   3.060  1.00 86.63           H  
ATOM     34 HG23 ILE A   2      -0.870  -3.608   3.241  1.00 86.63           H  
ATOM     35  CD1 ILE A   2       1.354  -2.120   0.938  1.00 86.63           C  
ATOM     36 HD11 ILE A   2       1.342  -1.802  -0.105  1.00 86.63           H  
ATOM     37 HD12 ILE A   2       2.273  -1.766   1.405  1.00 86.63           H  
ATOM     38 HD13 ILE A   2       1.327  -3.209   0.960  1.00 86.63           H  
ATOM     39  N   CYS A   3      -2.016  -2.206   5.716  1.00 88.26           N  
ATOM     40  H   CYS A   3      -2.520  -2.702   4.994  1.00 88.26           H  
ATOM     41  CA  CYS A   3      -2.232  -2.618   7.099  1.00 88.26           C  
ATOM     42  HA  CYS A   3      -2.390  -1.718   7.693  1.00 88.26           H  
ATOM     43  C   CYS A   3      -1.019  -3.363   7.676  1.00 88.26           C  
ATOM     44  CB  CYS A   3      -3.502  -3.473   7.175  1.00 88.26           C  
ATOM     45  HB2 CYS A   3      -4.340  -2.921   6.750  1.00 88.26           H  
ATOM     46  HB3 CYS A   3      -3.357  -4.382   6.592  1.00 88.26           H  
ATOM     47  O   CYS A   3      -0.706  -4.438   7.173  1.00 88.26           O  
ATOM     48  SG  CYS A   3      -3.845  -3.895   8.909  1.00 88.26           S  
ATOM     49  HG  CYS A   3      -4.207  -2.660   9.268  1.00 88.26           H  
ATOM     50  N   PRO A   4      -0.410  -2.905   8.788  1.00 88.51           N  
ATOM     51  CA  PRO A   4       0.784  -3.545   9.349  1.00 88.51           C  
ATOM     52  HA  PRO A   4       1.547  -3.648   8.577  1.00 88.51           H  
ATOM     53  C   PRO A   4       0.520  -4.941   9.934  1.00 88.51           C  
ATOM     54  CB  PRO A   4       1.284  -2.574  10.425  1.00 88.51           C  
ATOM     55  HB2 PRO A   4       1.783  -3.085  11.249  1.00 88.51           H  
ATOM     56  HB3 PRO A   4       1.961  -1.850   9.971  1.00 88.51           H  
ATOM     57  O   PRO A   4       1.456  -5.693  10.167  1.00 88.51           O  
ATOM     58  CG  PRO A   4       0.014  -1.860  10.884  1.00 88.51           C  
ATOM     59  HG2 PRO A   4       0.231  -0.881  11.311  1.00 88.51           H  
ATOM     60  HG3 PRO A   4      -0.521  -2.484  11.601  1.00 88.51           H  
ATOM     61  CD  PRO A   4      -0.789  -1.750   9.591  1.00 88.51           C  
ATOM     62  HD2 PRO A   4      -1.854  -1.756   9.823  1.00 88.51           H  
ATOM     63  HD3 PRO A   4      -0.514  -0.837   9.062  1.00 88.51           H  
ATOM     64  N   LYS A   5      -0.747  -5.302  10.193  1.00 87.46           N  
ATOM     65  H   LYS A   5      -1.473  -4.634   9.978  1.00 87.46           H  
ATOM     66  CA  LYS A   5      -1.114  -6.604  10.776  1.00 87.46           C  
ATOM     67  HA  LYS A   5      -0.295  -6.959  11.402  1.00 87.46           H  
ATOM     68  C   LYS A   5      -1.323  -7.712   9.744  1.00 87.46           C  
ATOM     69  CB  LYS A   5      -2.371  -6.466  11.651  1.00 87.46           C  
ATOM     70  HB2 LYS A   5      -2.707  -7.467  11.922  1.00 87.46           H  
ATOM     71  HB3 LYS A   5      -3.165  -5.983  11.081  1.00 87.46           H  
ATOM     72  O   LYS A   5      -1.177  -8.877  10.079  1.00 87.46           O  
ATOM     73  CG  LYS A   5      -2.110  -5.686  12.947  1.00 87.46           C  
ATOM     74  HG2 LYS A   5      -1.276  -6.144  13.478  1.00 87.46           H  
ATOM     75  HG3 LYS A   5      -1.855  -4.653  12.709  1.00 87.46           H  
ATOM     76  CD  LYS A   5      -3.352  -5.711  13.849  1.00 87.46           C  
ATOM     77  HD2 LYS A   5      -4.172  -5.214  13.330  1.00 87.46           H  
ATOM     78  HD3 LYS A   5      -3.637  -6.744  14.050  1.00 87.46           H  
ATOM     79  CE  LYS A   5      -3.068  -4.998  15.178  1.00 87.46           C  
ATOM     80  HE2 LYS A   5      -2.352  -5.594  15.745  1.00 87.46           H  
ATOM     81  HE3 LYS A   5      -2.603  -4.035  14.965  1.00 87.46           H  
ATOM     82  NZ  LYS A   5      -4.303  -4.780  15.973  1.00 87.46           N  
ATOM     83  HZ1 LYS A   5      -4.888  -4.106  15.502  1.00 87.46           H  
ATOM     84  HZ2 LYS A   5      -4.080  -4.388  16.877  1.00 87.46           H  
ATOM     85  HZ3 LYS A   5      -4.818  -5.638  16.110  1.00 87.46           H  
ATOM     86  N   CYS A   6      -1.760  -7.371   8.533  1.00 90.62           N  
ATOM     87  H   CYS A   6      -1.763  -6.392   8.285  1.00 90.62           H  
ATOM     88  CA  CYS A   6      -2.185  -8.370   7.540  1.00 90.62           C  
ATOM     89  HA  CYS A   6      -1.667  -9.310   7.734  1.00 90.62           H  
ATOM     90  C   CYS A   6      -1.836  -8.007   6.095  1.00 90.62           C  
ATOM     91  CB  CYS A   6      -3.693  -8.623   7.688  1.00 90.62           C  
ATOM     92  HB2 CYS A   6      -3.916  -8.924   8.712  1.00 90.62           H  
ATOM     93  HB3 CYS A   6      -3.979  -9.437   7.021  1.00 90.62           H  
ATOM     94  O   CYS A   6      -2.249  -8.702   5.175  1.00 90.62           O  
ATOM     95  SG  CYS A   6      -4.624  -7.130   7.240  1.00 90.62           S  
ATOM     96  HG  CYS A   6      -4.057  -6.320   8.138  1.00 90.62           H  
ATOM     97  N   ASN A   7      -1.131  -6.897   5.880  1.00 87.36           N  
ATOM     98  H   ASN A   7      -0.752  -6.391   6.667  1.00 87.36           H  
ATOM     99  CA  ASN A   7      -0.726  -6.391   4.573  1.00 87.36           C  
ATOM    100  HA  ASN A   7      -0.317  -5.400   4.772  1.00 87.36           H  
ATOM    101  C   ASN A   7      -1.864  -6.128   3.565  1.00 87.36           C  
ATOM    102  CB  ASN A   7       0.449  -7.227   4.041  1.00 87.36           C  
ATOM    103  HB2 ASN A   7       0.142  -8.267   3.931  1.00 87.36           H  
ATOM    104  HB3 ASN A   7       0.750  -6.856   3.061  1.00 87.36           H  
ATOM    105  O   ASN A   7      -1.610  -5.928   2.382  1.00 87.36           O  
ATOM    106  CG  ASN A   7       1.663  -7.140   4.951  1.00 87.36           C  
ATOM    107  ND2 ASN A   7       2.514  -8.137   4.940  1.00 87.36           N  
ATOM    108 HD21 ASN A   7       3.318  -8.047   5.545  1.00 87.36           H  
ATOM    109 HD22 ASN A   7       2.379  -8.928   4.326  1.00 87.36           H  
ATOM    110  OD1 ASN A   7       1.859  -6.184   5.683  1.00 87.36           O  
ATOM    111  N   TYR A   8      -3.115  -6.044   4.026  1.00 90.16           N  
ATOM    112  H   TYR A   8      -3.287  -6.322   4.981  1.00 90.16           H  
ATOM    113  CA  TYR A   8      -4.247  -5.624   3.197  1.00 90.16           C  
ATOM    114  HA  TYR A   8      -4.083  -6.002   2.189  1.00 90.16           H  
ATOM    115  C   TYR A   8      -4.355  -4.091   3.107  1.00 90.16           C  
ATOM    116  CB  TYR A   8      -5.533  -6.268   3.724  1.00 90.16           C  
ATOM    117  HB2 TYR A   8      -5.808  -5.794   4.666  1.00 90.16           H  
ATOM    118  HB3 TYR A   8      -5.346  -7.322   3.926  1.00 90.16           H  
ATOM    119  O   TYR A   8      -3.940  -3.372   4.021  1.00 90.16           O  
ATOM    120  CG  TYR A   8      -6.686  -6.175   2.747  1.00 90.16           C  
ATOM    121  CD1 TYR A   8      -7.664  -5.173   2.890  1.00 90.16           C  
ATOM    122  HD1 TYR A   8      -7.598  -4.472   3.710  1.00 90.16           H  
ATOM    123  CD2 TYR A   8      -6.746  -7.066   1.659  1.00 90.16           C  
ATOM    124  HD2 TYR A   8      -5.996  -7.834   1.548  1.00 90.16           H  
ATOM    125  CE1 TYR A   8      -8.694  -5.055   1.938  1.00 90.16           C  
ATOM    126  HE1 TYR A   8      -9.424  -4.263   2.011  1.00 90.16           H  
ATOM    127  CE2 TYR A   8      -7.785  -6.963   0.715  1.00 90.16           C  
ATOM    128  HE2 TYR A   8      -7.831  -7.654  -0.114  1.00 90.16           H  
ATOM    129  OH  TYR A   8      -9.771  -5.841  -0.048  1.00 90.16           O  
ATOM    130  HH  TYR A   8      -9.702  -6.501  -0.742  1.00 90.16           H  
ATOM    131  CZ  TYR A   8      -8.763  -5.955   0.855  1.00 90.16           C  
ATOM    132  N   PHE A   9      -4.946  -3.570   2.029  1.00 89.31           N  
ATOM    133  H   PHE A   9      -5.292  -4.196   1.316  1.00 89.31           H  
ATOM    134  CA  PHE A   9      -5.143  -2.129   1.848  1.00 89.31           C  
ATOM    135  HA  PHE A   9      -4.184  -1.639   2.018  1.00 89.31           H  
ATOM    136  C   PHE A   9      -6.139  -1.542   2.856  1.00 89.31           C  
ATOM    137  CB  PHE A   9      -5.571  -1.812   0.410  1.00 89.31           C  
ATOM    138  HB2 PHE A   9      -6.381  -2.479   0.114  1.00 89.31           H  
ATOM    139  HB3 PHE A   9      -5.962  -0.795   0.378  1.00 89.31           H  
ATOM    140  O   PHE A   9      -7.244  -2.054   3.068  1.00 89.31           O  
ATOM    141  CG  PHE A   9      -4.435  -1.897  -0.589  1.00 89.31           C  
ATOM    142  CD1 PHE A   9      -3.485  -0.859  -0.654  1.00 89.31           C  
ATOM    143  HD1 PHE A   9      -3.577  -0.005   0.000  1.00 89.31           H  
ATOM    144  CD2 PHE A   9      -4.320  -3.005  -1.448  1.00 89.31           C  
ATOM    145  HD2 PHE A   9      -5.044  -3.806  -1.411  1.00 89.31           H  
ATOM    146  CE1 PHE A   9      -2.423  -0.929  -1.575  1.00 89.31           C  
ATOM    147  HE1 PHE A   9      -1.696  -0.134  -1.640  1.00 89.31           H  
ATOM    148  CE2 PHE A   9      -3.259  -3.074  -2.368  1.00 89.31           C  
ATOM    149  HE2 PHE A   9      -3.169  -3.922  -3.031  1.00 89.31           H  
ATOM    150  CZ  PHE A   9      -2.312  -2.038  -2.431  1.00 89.31           C  
ATOM    151  HZ  PHE A   9      -1.502  -2.094  -3.144  1.00 89.31           H  
ATOM    152  N   PHE A  10      -5.762  -0.414   3.457  1.00 89.62           N  
ATOM    153  H   PHE A  10      -4.861  -0.014   3.233  1.00 89.62           H  
ATOM    154  CA  PHE A  10      -6.681   0.357   4.283  1.00 89.62           C  
ATOM    155  HA  PHE A  10      -7.184  -0.326   4.968  1.00 89.62           H  
ATOM    156  C   PHE A  10      -7.767   1.023   3.433  1.00 89.62           C  
ATOM    157  CB  PHE A  10      -5.915   1.392   5.110  1.00 89.62           C  
ATOM    158  HB2 PHE A  10      -5.184   1.896   4.479  1.00 89.62           H  
ATOM    159  HB3 PHE A  10      -6.626   2.147   5.445  1.00 89.62           H  
ATOM    160  O   PHE A  10      -7.506   1.527   2.346  1.00 89.62           O  
ATOM    161  CG  PHE A  10      -5.241   0.821   6.342  1.00 89.62           C  
ATOM    162  CD1 PHE A  10      -6.027   0.244   7.352  1.00 89.62           C  
ATOM    163  HD1 PHE A  10      -7.099   0.218   7.222  1.00 89.62           H  
ATOM    164  CD2 PHE A  10      -3.856   0.942   6.534  1.00 89.62           C  
ATOM    165  HD2 PHE A  10      -3.239   1.402   5.776  1.00 89.62           H  
ATOM    166  CE1 PHE A  10      -5.452  -0.227   8.541  1.00 89.62           C  
ATOM    167  HE1 PHE A  10      -6.083  -0.627   9.322  1.00 89.62           H  
ATOM    168  CE2 PHE A  10      -3.278   0.507   7.736  1.00 89.62           C  
ATOM    169  HE2 PHE A  10      -2.218   0.640   7.893  1.00 89.62           H  
ATOM    170  CZ  PHE A  10      -4.071  -0.091   8.734  1.00 89.62           C  
ATOM    171  HZ  PHE A  10      -3.622  -0.397   9.668  1.00 89.62           H  
ATOM    172  N   ASN A  11      -8.984   1.047   3.966  1.00 88.77           N  
ATOM    173  H   ASN A  11      -9.101   0.647   4.886  1.00 88.77           H  
ATOM    174  CA  ASN A  11     -10.087   1.872   3.487  1.00 88.77           C  
ATOM    175  HA  ASN A  11      -9.849   2.285   2.506  1.00 88.77           H  
ATOM    176  C   ASN A  11     -10.278   3.054   4.443  1.00 88.77           C  
ATOM    177  CB  ASN A  11     -11.351   1.007   3.362  1.00 88.77           C  
ATOM    178  HB2 ASN A  11     -11.516   0.455   4.287  1.00 88.77           H  
ATOM    179  HB3 ASN A  11     -12.215   1.649   3.189  1.00 88.77           H  
ATOM    180  O   ASN A  11      -9.730   3.056   5.542  1.00 88.77           O  
ATOM    181  CG  ASN A  11     -11.260   0.037   2.202  1.00 88.77           C  
ATOM    182  ND2 ASN A  11     -10.522  -1.037   2.332  1.00 88.77           N  
ATOM    183 HD21 ASN A  11      -9.875  -1.074   3.107  1.00 88.77           H  
ATOM    184 HD22 ASN A  11     -10.301  -1.528   1.477  1.00 88.77           H  
ATOM    185  OD1 ASN A  11     -11.887   0.192   1.169  1.00 88.77           O  
ATOM    186  N   LEU A  12     -11.059   4.047   4.034  1.00 88.95           N  
ATOM    187  H   LEU A  12     -11.525   3.970   3.141  1.00 88.95           H  
ATOM    188  CA  LEU A  12     -11.402   5.202   4.861  1.00 88.95           C  
ATOM    189  HA  LEU A  12     -10.668   5.334   5.656  1.00 88.95           H  
ATOM    190  C   LEU A  12     -12.772   4.968   5.493  1.00 88.95           C  
ATOM    191  CB  LEU A  12     -11.407   6.458   3.981  1.00 88.95           C  
ATOM    192  HB2 LEU A  12     -11.735   7.314   4.571  1.00 88.95           H  
ATOM    193  HB3 LEU A  12     -12.146   6.305   3.195  1.00 88.95           H  
ATOM    194  O   LEU A  12     -13.700   4.552   4.803  1.00 88.95           O  
ATOM    195  CG  LEU A  12     -10.039   6.766   3.349  1.00 88.95           C  
ATOM    196  HG  LEU A  12      -9.533   5.845   3.057  1.00 88.95           H  
ATOM    197  CD1 LEU A  12     -10.255   7.572   2.076  1.00 88.95           C  
ATOM    198 HD11 LEU A  12      -9.310   7.670   1.542  1.00 88.95           H  
ATOM    199 HD12 LEU A  12     -10.941   7.046   1.413  1.00 88.95           H  
ATOM    200 HD13 LEU A  12     -10.676   8.549   2.314  1.00 88.95           H  
ATOM    201  CD2 LEU A  12      -9.137   7.523   4.319  1.00 88.95           C  
ATOM    202 HD21 LEU A  12      -8.931   6.891   5.183  1.00 88.95           H  
ATOM    203 HD22 LEU A  12      -8.195   7.769   3.830  1.00 88.95           H  
ATOM    204 HD23 LEU A  12      -9.620   8.446   4.640  1.00 88.95           H  
ATOM    205  N   THR A  13     -12.905   5.243   6.786  1.00 83.27           N  
ATOM    206  H   THR A  13     -12.099   5.551   7.311  1.00 83.27           H  
ATOM    207  CA  THR A  13     -14.200   5.236   7.474  1.00 83.27           C  
ATOM    208  HA  THR A  13     -14.987   5.395   6.737  1.00 83.27           H  
ATOM    209  C   THR A  13     -14.277   6.379   8.475  1.00 83.27           C  
ATOM    210  CB  THR A  13     -14.490   3.885   8.147  1.00 83.27           C  
ATOM    211  HB  THR A  13     -14.357   3.094   7.408  1.00 83.27           H  
ATOM    212  O   THR A  13     -13.264   6.787   9.044  1.00 83.27           O  
ATOM    213  CG2 THR A  13     -13.613   3.583   9.362  1.00 83.27           C  
ATOM    214 HG21 THR A  13     -12.561   3.665   9.090  1.00 83.27           H  
ATOM    215 HG22 THR A  13     -13.820   2.574   9.720  1.00 83.27           H  
ATOM    216 HG23 THR A  13     -13.826   4.286  10.167  1.00 83.27           H  
ATOM    217  OG1 THR A  13     -15.831   3.873   8.570  1.00 83.27           O  
ATOM    218  HG1 THR A  13     -15.931   3.266   9.308  1.00 83.27           H  
ATOM    219  N   LYS A  14     -15.486   6.896   8.688  1.00 79.00           N  
ATOM    220  H   LYS A  14     -16.257   6.499   8.170  1.00 79.00           H  
ATOM    221  CA  LYS A  14     -15.814   7.752   9.837  1.00 79.00           C  
ATOM    222  HA  LYS A  14     -14.913   8.201  10.256  1.00 79.00           H  
ATOM    223  C   LYS A  14     -16.430   6.938  10.976  1.00 79.00           C  
ATOM    224  CB  LYS A  14     -16.755   8.877   9.395  1.00 79.00           C  
ATOM    225  HB2 LYS A  14     -17.034   9.458  10.274  1.00 79.00           H  
ATOM    226  HB3 LYS A  14     -17.662   8.445   8.972  1.00 79.00           H  
ATOM    227  O   LYS A  14     -16.311   7.310  12.133  1.00 79.00           O  
ATOM    228  CG  LYS A  14     -16.091   9.809   8.370  1.00 79.00           C  
ATOM    229  HG2 LYS A  14     -15.843   9.254   7.466  1.00 79.00           H  
ATOM    230  HG3 LYS A  14     -15.178  10.224   8.797  1.00 79.00           H  
ATOM    231  CD  LYS A  14     -17.048  10.948   8.011  1.00 79.00           C  
ATOM    232  HD2 LYS A  14     -17.281  11.509   8.916  1.00 79.00           H  
ATOM    233  HD3 LYS A  14     -17.971  10.528   7.611  1.00 79.00           H  
ATOM    234  CE  LYS A  14     -16.410  11.880   6.977  1.00 79.00           C  
ATOM    235  HE2 LYS A  14     -16.192  11.308   6.076  1.00 79.00           H  
ATOM    236  HE3 LYS A  14     -15.469  12.251   7.384  1.00 79.00           H  
ATOM    237  NZ  LYS A  14     -17.315  13.014   6.669  1.00 79.00           N  
ATOM    238  HZ1 LYS A  14     -17.513  13.530   7.514  1.00 79.00           H  
ATOM    239  HZ2 LYS A  14     -16.897  13.643   5.999  1.00 79.00           H  
ATOM    240  HZ3 LYS A  14     -18.194  12.677   6.303  1.00 79.00           H  
ATOM    241  N   ASP A  15     -16.996   5.782  10.642  1.00 69.68           N  
ATOM    242  H   ASP A  15     -17.047   5.529   9.666  1.00 69.68           H  
ATOM    243  CA  ASP A  15     -17.679   4.906  11.580  1.00 69.68           C  
ATOM    244  HA  ASP A  15     -18.006   5.484  12.445  1.00 69.68           H  
ATOM    245  C   ASP A  15     -16.710   3.828  12.059  1.00 69.68           C  
ATOM    246  CB  ASP A  15     -18.936   4.325  10.920  1.00 69.68           C  
ATOM    247  HB2 ASP A  15     -19.449   3.685  11.638  1.00 69.68           H  
ATOM    248  HB3 ASP A  15     -18.644   3.714  10.066  1.00 69.68           H  
ATOM    249  O   ASP A  15     -16.613   2.734  11.491  1.00 69.68           O  
ATOM    250  CG  ASP A  15     -19.899   5.418  10.454  1.00 69.68           C  
ATOM    251  OD1 ASP A  15     -20.058   6.411  11.193  1.00 69.68           O  
ATOM    252  OD2 ASP A  15     -20.432   5.257   9.336  1.00 69.68           O  
ATOM    253  N   VAL A  16     -15.951   4.146  13.105  1.00 67.61           N  
ATOM    254  H   VAL A  16     -16.034   5.076  13.490  1.00 67.61           H  
ATOM    255  CA  VAL A  16     -15.245   3.126  13.880  1.00 67.61           C  
ATOM    256  HA  VAL A  16     -15.033   2.270  13.240  1.00 67.61           H  
ATOM    257  C   VAL A  16     -16.192   2.650  14.972  1.00 67.61           C  
ATOM    258  CB  VAL A  16     -13.888   3.617  14.417  1.00 67.61           C  
ATOM    259  HB  VAL A  16     -14.028   4.485  15.062  1.00 67.61           H  
ATOM    260  O   VAL A  16     -16.159   3.134  16.096  1.00 67.61           O  
ATOM    261  CG1 VAL A  16     -13.184   2.503  15.211  1.00 67.61           C  
ATOM    262 HG11 VAL A  16     -13.220   1.559  14.667  1.00 67.61           H  
ATOM    263 HG12 VAL A  16     -13.684   2.373  16.171  1.00 67.61           H  
ATOM    264 HG13 VAL A  16     -12.152   2.788  15.419  1.00 67.61           H  
ATOM    265  CG2 VAL A  16     -12.973   4.017  13.253  1.00 67.61           C  
ATOM    266 HG21 VAL A  16     -13.393   4.881  12.739  1.00 67.61           H  
ATOM    267 HG22 VAL A  16     -11.995   4.298  13.645  1.00 67.61           H  
ATOM    268 HG23 VAL A  16     -12.866   3.191  12.549  1.00 67.61           H  
ATOM    269  N   LYS A  17     -17.043   1.670  14.652  1.00 62.57           N  
ATOM    270  H   LYS A  17     -17.098   1.380  13.686  1.00 62.57           H  
ATOM    271  CA  LYS A  17     -17.725   0.895  15.695  1.00 62.57           C  
ATOM    272  HA  LYS A  17     -18.132   1.577  16.442  1.00 62.57           H  
ATOM    273  C   LYS A  17     -16.657   0.039  16.385  1.00 62.57           C  
ATOM    274  CB  LYS A  17     -18.888   0.051  15.127  1.00 62.57           C  
ATOM    275  HB2 LYS A  17     -18.506  -0.630  14.367  1.00 62.57           H  
ATOM    276  HB3 LYS A  17     -19.276  -0.549  15.951  1.00 62.57           H  
ATOM    277  O   LYS A  17     -16.341  -1.052  15.907  1.00 62.57           O  
ATOM    278  CG  LYS A  17     -20.066   0.853  14.530  1.00 62.57           C  
ATOM    279  HG2 LYS A  17     -20.337   1.652  15.219  1.00 62.57           H  
ATOM    280  HG3 LYS A  17     -19.763   1.295  13.580  1.00 62.57           H  
ATOM    281  CD  LYS A  17     -21.299  -0.057  14.317  1.00 62.57           C  
ATOM    282  HD2 LYS A  17     -21.036  -0.871  13.642  1.00 62.57           H  
ATOM    283  HD3 LYS A  17     -21.570  -0.477  15.285  1.00 62.57           H  
ATOM    284  CE  LYS A  17     -22.534   0.678  13.756  1.00 62.57           C  
ATOM    285  HE2 LYS A  17     -22.383   0.874  12.695  1.00 62.57           H  
ATOM    286  HE3 LYS A  17     -22.608   1.642  14.258  1.00 62.57           H  
ATOM    287  NZ  LYS A  17     -23.819  -0.071  13.977  1.00 62.57           N  
ATOM    288  HZ1 LYS A  17     -24.087  -0.157  14.947  1.00 62.57           H  
ATOM    289  HZ2 LYS A  17     -23.849  -1.025  13.647  1.00 62.57           H  
ATOM    290  HZ3 LYS A  17     -24.621   0.409  13.593  1.00 62.57           H  
ATOM    291  N   SER A  18     -16.035   0.525  17.458  1.00 56.10           N  
ATOM    292  H   SER A  18     -16.245   1.465  17.762  1.00 56.10           H  
ATOM    293  CA  SER A  18     -15.140  -0.286  18.290  1.00 56.10           C  
ATOM    294  HA  SER A  18     -14.445  -0.822  17.644  1.00 56.10           H  
ATOM    295  C   SER A  18     -15.967  -1.326  19.054  1.00 56.10           C  
ATOM    296  CB  SER A  18     -14.297   0.600  19.221  1.00 56.10           C  
ATOM    297  HB2 SER A  18     -13.608   1.192  18.619  1.00 56.10           H  
ATOM    298  HB3 SER A  18     -13.719  -0.026  19.901  1.00 56.10           H  
ATOM    299  O   SER A  18     -16.268  -1.157  20.227  1.00 56.10           O  
ATOM    300  OG  SER A  18     -15.115   1.476  19.961  1.00 56.10           O  
ATOM    301  HG  SER A  18     -15.703   0.961  20.519  1.00 56.10           H  
ATOM    302  N   LYS A  19     -16.360  -2.413  18.377  1.00 56.60           N  
ATOM    303  H   LYS A  19     -16.158  -2.416  17.387  1.00 56.60           H  
ATOM    304  CA  LYS A  19     -17.220  -3.489  18.910  1.00 56.60           C  
ATOM    305  HA  LYS A  19     -18.005  -3.026  19.507  1.00 56.60           H  
ATOM    306  C   LYS A  19     -16.501  -4.450  19.870  1.00 56.60           C  
ATOM    307  CB  LYS A  19     -17.895  -4.278  17.770  1.00 56.60           C  
ATOM    308  HB2 LYS A  19     -18.531  -5.041  18.220  1.00 56.60           H  
ATOM    309  HB3 LYS A  19     -17.132  -4.782  17.178  1.00 56.60           H  
ATOM    310  O   LYS A  19     -16.839  -5.630  19.927  1.00 56.60           O  
ATOM    311  CG  LYS A  19     -18.785  -3.447  16.841  1.00 56.60           C  
ATOM    312  HG2 LYS A  19     -19.448  -2.818  17.435  1.00 56.60           H  
ATOM    313  HG3 LYS A  19     -18.161  -2.818  16.206  1.00 56.60           H  
ATOM    314  CD  LYS A  19     -19.627  -4.380  15.963  1.00 56.60           C  
ATOM    315  HD2 LYS A  19     -18.984  -5.085  15.435  1.00 56.60           H  
ATOM    316  HD3 LYS A  19     -20.302  -4.944  16.607  1.00 56.60           H  
ATOM    317  CE  LYS A  19     -20.443  -3.574  14.952  1.00 56.60           C  
ATOM    318  HE2 LYS A  19     -20.889  -2.724  15.469  1.00 56.60           H  
ATOM    319  HE3 LYS A  19     -19.771  -3.202  14.178  1.00 56.60           H  
ATOM    320  NZ  LYS A  19     -21.516  -4.404  14.361  1.00 56.60           N  
ATOM    321  HZ1 LYS A  19     -21.194  -5.343  14.175  1.00 56.60           H  
ATOM    322  HZ2 LYS A  19     -22.240  -4.562  15.047  1.00 56.60           H  
ATOM    323  HZ3 LYS A  19     -21.954  -4.009  13.542  1.00 56.60           H  
ATOM    324  N   GLN A  20     -15.469  -4.008  20.586  1.00 55.40           N  
ATOM    325  H   GLN A  20     -15.322  -3.009  20.630  1.00 55.40           H  
ATOM    326  CA  GLN A  20     -14.845  -4.854  21.605  1.00 55.40           C  
ATOM    327  HA  GLN A  20     -14.997  -5.904  21.353  1.00 55.40           H  
ATOM    328  C   GLN A  20     -15.563  -4.659  22.934  1.00 55.40           C  
ATOM    329  CB  GLN A  20     -13.325  -4.662  21.676  1.00 55.40           C  
ATOM    330  HB2 GLN A  20     -13.072  -3.602  21.679  1.00 55.40           H  
ATOM    331  HB3 GLN A  20     -12.968  -5.110  22.603  1.00 55.40           H  
ATOM    332  O   GLN A  20     -15.154  -3.874  23.782  1.00 55.40           O  
ATOM    333  CG  GLN A  20     -12.641  -5.378  20.500  1.00 55.40           C  
ATOM    334  HG2 GLN A  20     -13.067  -6.376  20.392  1.00 55.40           H  
ATOM    335  HG3 GLN A  20     -12.824  -4.826  19.578  1.00 55.40           H  
ATOM    336  CD  GLN A  20     -11.137  -5.533  20.695  1.00 55.40           C  
ATOM    337  NE2 GLN A  20     -10.519  -6.508  20.065  1.00 55.40           N  
ATOM    338 HE21 GLN A  20      -9.544  -6.610  20.305  1.00 55.40           H  
ATOM    339 HE22 GLN A  20     -11.043  -7.195  19.541  1.00 55.40           H  
ATOM    340  OE1 GLN A  20     -10.475  -4.796  21.400  1.00 55.40           O  
ATOM    341  N   VAL A  21     -16.652  -5.404  23.097  1.00 59.23           N  
ATOM    342  H   VAL A  21     -16.956  -5.984  22.328  1.00 59.23           H  
ATOM    343  CA  VAL A  21     -17.286  -5.602  24.396  1.00 59.23           C  
ATOM    344  HA  VAL A  21     -17.266  -4.664  24.951  1.00 59.23           H  
ATOM    345  C   VAL A  21     -16.459  -6.645  25.155  1.00 59.23           C  
ATOM    346  CB  VAL A  21     -18.757  -6.014  24.207  1.00 59.23           C  
ATOM    347  HB  VAL A  21     -18.804  -6.944  23.642  1.00 59.23           H  
ATOM    348  O   VAL A  21     -16.185  -7.722  24.623  1.00 59.23           O  
ATOM    349  CG1 VAL A  21     -19.438  -6.223  25.551  1.00 59.23           C  
ATOM    350 HG11 VAL A  21     -20.499  -6.424  25.398  1.00 59.23           H  
ATOM    351 HG12 VAL A  21     -18.997  -7.095  26.034  1.00 59.23           H  
ATOM    352 HG13 VAL A  21     -19.321  -5.333  26.169  1.00 59.23           H  
ATOM    353  CG2 VAL A  21     -19.550  -4.940  23.450  1.00 59.23           C  
ATOM    354 HG21 VAL A  21     -20.590  -5.247  23.348  1.00 59.23           H  
ATOM    355 HG22 VAL A  21     -19.143  -4.794  22.449  1.00 59.23           H  
ATOM    356 HG23 VAL A  21     -19.515  -3.993  23.990  1.00 59.23           H  
ATOM    357  N   GLY A  22     -16.015  -6.321  26.374  1.00 64.12           N  
ATOM    358  H   GLY A  22     -16.237  -5.405  26.738  1.00 64.12           H  
ATOM    359  CA  GLY A  22     -15.233  -7.241  27.208  1.00 64.12           C  
ATOM    360  HA2 GLY A  22     -15.044  -6.785  28.180  1.00 64.12           H  
ATOM    361  HA3 GLY A  22     -14.276  -7.428  26.722  1.00 64.12           H  
ATOM    362  C   GLY A  22     -15.952  -8.579  27.428  1.00 64.12           C  
ATOM    363  O   GLY A  22     -17.182  -8.627  27.447  1.00 64.12           O  
ATOM    364  N   SER A  23     -15.191  -9.667  27.610  1.00 72.22           N  
ATOM    365  H   SER A  23     -14.188  -9.558  27.563  1.00 72.22           H  
ATOM    366  CA  SER A  23     -15.733 -11.035  27.725  1.00 72.22           C  
ATOM    367  HA  SER A  23     -16.133 -11.333  26.755  1.00 72.22           H  
ATOM    368  C   SER A  23     -16.867 -11.142  28.751  1.00 72.22           C  
ATOM    369  CB  SER A  23     -14.615 -12.013  28.106  1.00 72.22           C  
ATOM    370  HB2 SER A  23     -14.271 -11.810  29.120  1.00 72.22           H  
ATOM    371  HB3 SER A  23     -13.777 -11.884  27.421  1.00 72.22           H  
ATOM    372  O   SER A  23     -17.898 -11.741  28.460  1.00 72.22           O  
ATOM    373  OG  SER A  23     -15.060 -13.350  28.017  1.00 72.22           O  
ATOM    374  HG  SER A  23     -15.796 -13.501  28.614  1.00 72.22           H  
ATOM    375  N   THR A  24     -16.708 -10.521  29.922  1.00 79.18           N  
ATOM    376  H   THR A  24     -15.815 -10.107  30.148  1.00 79.18           H  
ATOM    377  CA  THR A  24     -17.707 -10.535  31.004  1.00 79.18           C  
ATOM    378  HA  THR A  24     -17.918 -11.568  31.281  1.00 79.18           H  
ATOM    379  C   THR A  24     -19.023  -9.886  30.582  1.00 79.18           C  
ATOM    380  CB  THR A  24     -17.158  -9.802  32.238  1.00 79.18           C  
ATOM    381  HB  THR A  24     -17.187  -8.726  32.067  1.00 79.18           H  
ATOM    382  O   THR A  24     -20.091 -10.456  30.785  1.00 79.18           O  
ATOM    383  CG2 THR A  24     -17.943 -10.126  33.504  1.00 79.18           C  
ATOM    384 HG21 THR A  24     -17.526  -9.584  34.353  1.00 79.18           H  
ATOM    385 HG22 THR A  24     -17.913 -11.196  33.708  1.00 79.18           H  
ATOM    386 HG23 THR A  24     -18.983  -9.819  33.392  1.00 79.18           H  
ATOM    387  OG1 THR A  24     -15.815 -10.177  32.458  1.00 79.18           O  
ATOM    388  HG1 THR A  24     -15.645 -10.037  33.392  1.00 79.18           H  
ATOM    389  N   ILE A  25     -18.948  -8.731  29.915  1.00 81.58           N  
ATOM    390  H   ILE A  25     -18.035  -8.365  29.685  1.00 81.58           H  
ATOM    391  CA  ILE A  25     -20.129  -7.998  29.447  1.00 81.58           C  
ATOM    392  HA  ILE A  25     -20.828  -7.891  30.277  1.00 81.58           H  
ATOM    393  C   ILE A  25     -20.841  -8.800  28.350  1.00 81.58           C  
ATOM    394  CB  ILE A  25     -19.734  -6.585  28.961  1.00 81.58           C  
ATOM    395  HB  ILE A  25     -19.021  -6.707  28.146  1.00 81.58           H  
ATOM    396  O   ILE A  25     -22.066  -8.853  28.326  1.00 81.58           O  
ATOM    397  CG1 ILE A  25     -19.024  -5.752  30.051  1.00 81.58           C  
ATOM    398 HG12 ILE A  25     -19.733  -5.497  30.839  1.00 81.58           H  
ATOM    399 HG13 ILE A  25     -18.224  -6.340  30.503  1.00 81.58           H  
ATOM    400  CG2 ILE A  25     -20.976  -5.827  28.451  1.00 81.58           C  
ATOM    401 HG21 ILE A  25     -21.476  -6.379  27.655  1.00 81.58           H  
ATOM    402 HG22 ILE A  25     -21.680  -5.688  29.272  1.00 81.58           H  
ATOM    403 HG23 ILE A  25     -20.696  -4.856  28.043  1.00 81.58           H  
ATOM    404  CD1 ILE A  25     -18.380  -4.466  29.511  1.00 81.58           C  
ATOM    405 HD11 ILE A  25     -17.712  -4.701  28.682  1.00 81.58           H  
ATOM    406 HD12 ILE A  25     -19.140  -3.759  29.180  1.00 81.58           H  
ATOM    407 HD13 ILE A  25     -17.802  -3.995  30.307  1.00 81.58           H  
ATOM    408  N   ASN A  26     -20.098  -9.472  27.463  1.00 81.46           N  
ATOM    409  H   ASN A  26     -19.092  -9.404  27.525  1.00 81.46           H  
ATOM    410  CA  ASN A  26     -20.697 -10.307  26.420  1.00 81.46           C  
ATOM    411  HA  ASN A  26     -21.434  -9.707  25.886  1.00 81.46           H  
ATOM    412  C   ASN A  26     -21.452 -11.511  27.013  1.00 81.46           C  
ATOM    413  CB  ASN A  26     -19.603 -10.723  25.424  1.00 81.46           C  
ATOM    414  HB2 ASN A  26     -18.940 -11.460  25.879  1.00 81.46           H  
ATOM    415  HB3 ASN A  26     -19.010  -9.845  25.169  1.00 81.46           H  
ATOM    416  O   ASN A  26     -22.574 -11.800  26.592  1.00 81.46           O  
ATOM    417  CG  ASN A  26     -20.172 -11.311  24.140  1.00 81.46           C  
ATOM    418  ND2 ASN A  26     -19.544 -11.051  23.020  1.00 81.46           N  
ATOM    419 HD21 ASN A  26     -18.721 -10.464  23.017  1.00 81.46           H  
ATOM    420 HD22 ASN A  26     -19.968 -11.423  22.182  1.00 81.46           H  
ATOM    421  OD1 ASN A  26     -21.180 -11.992  24.104  1.00 81.46           O  
ATOM    422  N   VAL A  27     -20.883 -12.174  28.026  1.00 84.68           N  
ATOM    423  H   VAL A  27     -19.963 -11.892  28.333  1.00 84.68           H  
ATOM    424  CA  VAL A  27     -21.559 -13.265  28.750  1.00 84.68           C  
ATOM    425  HA  VAL A  27     -21.844 -14.040  28.038  1.00 84.68           H  
ATOM    426  C   VAL A  27     -22.848 -12.763  29.398  1.00 84.68           C  
ATOM    427  CB  VAL A  27     -20.624 -13.901  29.798  1.00 84.68           C  
ATOM    428  HB  VAL A  27     -20.198 -13.119  30.427  1.00 84.68           H  
ATOM    429  O   VAL A  27     -23.905 -13.353  29.182  1.00 84.68           O  
ATOM    430  CG1 VAL A  27     -21.351 -14.909  30.697  1.00 84.68           C  
ATOM    431 HG11 VAL A  27     -22.085 -14.402  31.322  1.00 84.68           H  
ATOM    432 HG12 VAL A  27     -21.858 -15.660  30.091  1.00 84.68           H  
ATOM    433 HG13 VAL A  27     -20.637 -15.402  31.356  1.00 84.68           H  
ATOM    434  CG2 VAL A  27     -19.479 -14.654  29.107  1.00 84.68           C  
ATOM    435 HG21 VAL A  27     -18.948 -14.002  28.413  1.00 84.68           H  
ATOM    436 HG22 VAL A  27     -18.775 -15.016  29.856  1.00 84.68           H  
ATOM    437 HG23 VAL A  27     -19.877 -15.503  28.551  1.00 84.68           H  
ATOM    438  N   ALA A  28     -22.788 -11.635  30.108  1.00 86.40           N  
ATOM    439  H   ALA A  28     -21.893 -11.197  30.268  1.00 86.40           H  
ATOM    440  CA  ALA A  28     -23.962 -11.045  30.741  1.00 86.40           C  
ATOM    441  HA  ALA A  28     -24.403 -11.783  31.410  1.00 86.40           H  
ATOM    442  C   ALA A  28     -25.043 -10.672  29.703  1.00 86.40           C  
ATOM    443  CB  ALA A  28     -23.485  -9.864  31.596  1.00 86.40           C  
ATOM    444  HB1 ALA A  28     -22.719 -10.199  32.295  1.00 86.40           H  
ATOM    445  HB2 ALA A  28     -23.069  -9.077  30.966  1.00 86.40           H  
ATOM    446  HB3 ALA A  28     -24.319  -9.472  32.177  1.00 86.40           H  
ATOM    447  O   ALA A  28     -26.207 -11.034  29.863  1.00 86.40           O  
ATOM    448  N   LEU A  29     -24.666 -10.038  28.582  1.00 86.85           N  
ATOM    449  H   LEU A  29     -23.706  -9.735  28.506  1.00 86.85           H  
ATOM    450  CA  LEU A  29     -25.599  -9.724  27.492  1.00 86.85           C  
ATOM    451  HA  LEU A  29     -26.418  -9.123  27.887  1.00 86.85           H  
ATOM    452  C   LEU A  29     -26.226 -10.998  26.917  1.00 86.85           C  
ATOM    453  CB  LEU A  29     -24.871  -8.946  26.380  1.00 86.85           C  
ATOM    454  HB2 LEU A  29     -25.486  -8.971  25.480  1.00 86.85           H  
ATOM    455  HB3 LEU A  29     -23.935  -9.458  26.157  1.00 86.85           H  
ATOM    456  O   LEU A  29     -27.428 -11.045  26.679  1.00 86.85           O  
ATOM    457  CG  LEU A  29     -24.578  -7.471  26.700  1.00 86.85           C  
ATOM    458  HG  LEU A  29     -24.127  -7.382  27.689  1.00 86.85           H  
ATOM    459  CD1 LEU A  29     -23.606  -6.914  25.660  1.00 86.85           C  
ATOM    460 HD11 LEU A  29     -23.386  -5.869  25.876  1.00 86.85           H  
ATOM    461 HD12 LEU A  29     -22.679  -7.487  25.678  1.00 86.85           H  
ATOM    462 HD13 LEU A  29     -24.046  -6.973  24.665  1.00 86.85           H  
ATOM    463  CD2 LEU A  29     -25.847  -6.618  26.658  1.00 86.85           C  
ATOM    464 HD21 LEU A  29     -26.289  -6.663  25.663  1.00 86.85           H  
ATOM    465 HD22 LEU A  29     -25.599  -5.582  26.888  1.00 86.85           H  
ATOM    466 HD23 LEU A  29     -26.573  -6.976  27.388  1.00 86.85           H  
ATOM    467  N   THR A  30     -25.430 -12.051  26.730  1.00 86.98           N  
ATOM    468  H   THR A  30     -24.461 -11.963  27.001  1.00 86.98           H  
ATOM    469  CA  THR A  30     -25.912 -13.348  26.237  1.00 86.98           C  
ATOM    470  HA  THR A  30     -26.425 -13.192  25.288  1.00 86.98           H  
ATOM    471  C   THR A  30     -26.954 -13.957  27.164  1.00 86.98           C  
ATOM    472  CB  THR A  30     -24.743 -14.319  26.019  1.00 86.98           C  
ATOM    473  HB  THR A  30     -24.249 -14.542  26.965  1.00 86.98           H  
ATOM    474  O   THR A  30     -27.977 -14.436  26.679  1.00 86.98           O  
ATOM    475  CG2 THR A  30     -25.186 -15.627  25.365  1.00 86.98           C  
ATOM    476 HG21 THR A  30     -25.798 -16.196  26.065  1.00 86.98           H  
ATOM    477 HG22 THR A  30     -24.308 -16.221  25.113  1.00 86.98           H  
ATOM    478 HG23 THR A  30     -25.762 -15.424  24.462  1.00 86.98           H  
ATOM    479  OG1 THR A  30     -23.814 -13.728  25.134  1.00 86.98           O  
ATOM    480  HG1 THR A  30     -23.234 -13.167  25.653  1.00 86.98           H  
ATOM    481  N   ASN A  31     -26.746 -13.873  28.478  1.00 88.47           N  
ATOM    482  H   ASN A  31     -25.876 -13.486  28.815  1.00 88.47           H  
ATOM    483  CA  ASN A  31     -27.728 -14.324  29.459  1.00 88.47           C  
ATOM    484  HA  ASN A  31     -27.976 -15.366  29.257  1.00 88.47           H  
ATOM    485  C   ASN A  31     -29.037 -13.533  29.347  1.00 88.47           C  
ATOM    486  CB  ASN A  31     -27.120 -14.241  30.867  1.00 88.47           C  
ATOM    487  HB2 ASN A  31     -27.898 -14.449  31.602  1.00 88.47           H  
ATOM    488  HB3 ASN A  31     -26.745 -13.235  31.055  1.00 88.47           H  
ATOM    489  O   ASN A  31     -30.100 -14.146  29.307  1.00 88.47           O  
ATOM    490  CG  ASN A  31     -26.001 -15.241  31.094  1.00 88.47           C  
ATOM    491  ND2 ASN A  31     -25.271 -15.090  32.173  1.00 88.47           N  
ATOM    492 HD21 ASN A  31     -24.568 -15.795  32.345  1.00 88.47           H  
ATOM    493 HD22 ASN A  31     -25.499 -14.369  32.842  1.00 88.47           H  
ATOM    494  OD1 ASN A  31     -25.780 -16.172  30.334  1.00 88.47           O  
ATOM    495  N   ILE A  32     -28.976 -12.205  29.192  1.00 89.58           N  
ATOM    496  H   ILE A  32     -28.074 -11.757  29.259  1.00 89.58           H  
ATOM    497  CA  ILE A  32     -30.172 -11.367  28.993  1.00 89.58           C  
ATOM    498  HA  ILE A  32     -30.853 -11.538  29.827  1.00 89.58           H  
ATOM    499  C   ILE A  32     -30.931 -11.763  27.723  1.00 89.58           C  
ATOM    500  CB  ILE A  32     -29.795  -9.868  28.982  1.00 89.58           C  
ATOM    501  HB  ILE A  32     -28.985  -9.708  28.270  1.00 89.58           H  
ATOM    502  O   ILE A  32     -32.146 -11.951  27.774  1.00 89.58           O  
ATOM    503  CG1 ILE A  32     -29.307  -9.471  30.391  1.00 89.58           C  
ATOM    504 HG12 ILE A  32     -30.053  -9.762  31.131  1.00 89.58           H  
ATOM    505 HG13 ILE A  32     -28.384 -10.001  30.625  1.00 89.58           H  
ATOM    506  CG2 ILE A  32     -30.973  -8.964  28.563  1.00 89.58           C  
ATOM    507 HG21 ILE A  32     -30.627  -7.943  28.404  1.00 89.58           H  
ATOM    508 HG22 ILE A  32     -31.423  -9.288  27.624  1.00 89.58           H  
ATOM    509 HG23 ILE A  32     -31.722  -8.966  29.355  1.00 89.58           H  
ATOM    510  CD1 ILE A  32     -29.045  -7.974  30.547  1.00 89.58           C  
ATOM    511 HD11 ILE A  32     -28.586  -7.808  31.522  1.00 89.58           H  
ATOM    512 HD12 ILE A  32     -29.985  -7.422  30.530  1.00 89.58           H  
ATOM    513 HD13 ILE A  32     -28.404  -7.619  29.741  1.00 89.58           H  
ATOM    514  N   PHE A  33     -30.242 -11.916  26.588  1.00 90.20           N  
ATOM    515  H   PHE A  33     -29.250 -11.725  26.595  1.00 90.20           H  
ATOM    516  CA  PHE A  33     -30.895 -12.313  25.334  1.00 90.20           C  
ATOM    517  HA  PHE A  33     -31.716 -11.624  25.138  1.00 90.20           H  
ATOM    518  C   PHE A  33     -31.512 -13.713  25.418  1.00 90.20           C  
ATOM    519  CB  PHE A  33     -29.909 -12.245  24.160  1.00 90.20           C  
ATOM    520  HB2 PHE A  33     -28.976 -12.731  24.444  1.00 90.20           H  
ATOM    521  HB3 PHE A  33     -30.325 -12.810  23.325  1.00 90.20           H  
ATOM    522  O   PHE A  33     -32.595 -13.931  24.875  1.00 90.20           O  
ATOM    523  CG  PHE A  33     -29.636 -10.842  23.658  1.00 90.20           C  
ATOM    524  CD1 PHE A  33     -30.628 -10.131  22.955  1.00 90.20           C  
ATOM    525  HD1 PHE A  33     -31.596 -10.578  22.782  1.00 90.20           H  
ATOM    526  CD2 PHE A  33     -28.382 -10.249  23.876  1.00 90.20           C  
ATOM    527  HD2 PHE A  33     -27.597 -10.807  24.364  1.00 90.20           H  
ATOM    528  CE1 PHE A  33     -30.365  -8.828  22.494  1.00 90.20           C  
ATOM    529  HE1 PHE A  33     -31.129  -8.278  21.964  1.00 90.20           H  
ATOM    530  CE2 PHE A  33     -28.127  -8.940  23.446  1.00 90.20           C  
ATOM    531  HE2 PHE A  33     -27.166  -8.484  23.629  1.00 90.20           H  
ATOM    532  CZ  PHE A  33     -29.118  -8.233  22.756  1.00 90.20           C  
ATOM    533  HZ  PHE A  33     -28.892  -7.230  22.426  1.00 90.20           H  
ATOM    534  N   ASN A  34     -30.855 -14.652  26.103  1.00 89.65           N  
ATOM    535  H   ASN A  34     -29.959 -14.422  26.509  1.00 89.65           H  
ATOM    536  CA  ASN A  34     -31.389 -15.997  26.312  1.00 89.65           C  
ATOM    537  HA  ASN A  34     -31.717 -16.403  25.355  1.00 89.65           H  
ATOM    538  C   ASN A  34     -32.624 -15.975  27.217  1.00 89.65           C  
ATOM    539  CB  ASN A  34     -30.289 -16.905  26.876  1.00 89.65           C  
ATOM    540  HB2 ASN A  34     -29.813 -16.418  27.728  1.00 89.65           H  
ATOM    541  HB3 ASN A  34     -30.743 -17.830  27.232  1.00 89.65           H  
ATOM    542  O   ASN A  34     -33.644 -16.546  26.840  1.00 89.65           O  
ATOM    543  CG  ASN A  34     -29.231 -17.285  25.856  1.00 89.65           C  
ATOM    544  ND2 ASN A  34     -28.100 -17.761  26.319  1.00 89.65           N  
ATOM    545 HD21 ASN A  34     -27.402 -18.026  25.639  1.00 89.65           H  
ATOM    546 HD22 ASN A  34     -27.951 -17.815  27.317  1.00 89.65           H  
ATOM    547  OD1 ASN A  34     -29.401 -17.206  24.646  1.00 89.65           O  
ATOM    548  N   LYS A  35     -32.573 -15.254  28.346  1.00 90.66           N  
ATOM    549  H   LYS A  35     -31.697 -14.823  28.605  1.00 90.66           H  
ATOM    550  CA  LYS A  35     -33.720 -15.076  29.248  1.00 90.66           C  
ATOM    551  HA  LYS A  35     -34.058 -16.055  29.588  1.00 90.66           H  
ATOM    552  C   LYS A  35     -34.911 -14.441  28.529  1.00 90.66           C  
ATOM    553  CB  LYS A  35     -33.311 -14.241  30.476  1.00 90.66           C  
ATOM    554  HB2 LYS A  35     -34.217 -13.877  30.962  1.00 90.66           H  
ATOM    555  HB3 LYS A  35     -32.715 -13.385  30.160  1.00 90.66           H  
ATOM    556  O   LYS A  35     -36.030 -14.924  28.655  1.00 90.66           O  
ATOM    557  CG  LYS A  35     -32.523 -15.059  31.509  1.00 90.66           C  
ATOM    558  HG2 LYS A  35     -31.593 -15.420  31.072  1.00 90.66           H  
ATOM    559  HG3 LYS A  35     -33.129 -15.920  31.792  1.00 90.66           H  
ATOM    560  CD  LYS A  35     -32.215 -14.248  32.779  1.00 90.66           C  
ATOM    561  HD2 LYS A  35     -33.138 -13.805  33.154  1.00 90.66           H  
ATOM    562  HD3 LYS A  35     -31.503 -13.455  32.552  1.00 90.66           H  
ATOM    563  CE  LYS A  35     -31.639 -15.183  33.853  1.00 90.66           C  
ATOM    564  HE2 LYS A  35     -30.702 -15.606  33.493  1.00 90.66           H  
ATOM    565  HE3 LYS A  35     -32.345 -16.002  33.994  1.00 90.66           H  
ATOM    566  NZ  LYS A  35     -31.422 -14.492  35.149  1.00 90.66           N  
ATOM    567  HZ1 LYS A  35     -30.715 -13.772  35.088  1.00 90.66           H  
ATOM    568  HZ2 LYS A  35     -32.239 -13.975  35.440  1.00 90.66           H  
ATOM    569  HZ3 LYS A  35     -31.153 -15.110  35.900  1.00 90.66           H  
ATOM    570  N   PHE A  36     -34.663 -13.428  27.696  1.00 90.41           N  
ATOM    571  H   PHE A  36     -33.728 -13.045  27.676  1.00 90.41           H  
ATOM    572  CA  PHE A  36     -35.704 -12.800  26.882  1.00 90.41           C  
ATOM    573  HA  PHE A  36     -36.509 -12.473  27.541  1.00 90.41           H  
ATOM    574  C   PHE A  36     -36.318 -13.773  25.865  1.00 90.41           C  
ATOM    575  CB  PHE A  36     -35.122 -11.571  26.172  1.00 90.41           C  
ATOM    576  HB2 PHE A  36     -34.709 -10.892  26.918  1.00 90.41           H  
ATOM    577  HB3 PHE A  36     -34.303 -11.883  25.524  1.00 90.41           H  
ATOM    578  O   PHE A  36     -37.530 -13.786  25.673  1.00 90.41           O  
ATOM    579  CG  PHE A  36     -36.151 -10.814  25.355  1.00 90.41           C  
ATOM    580  CD1 PHE A  36     -36.149 -10.904  23.952  1.00 90.41           C  
ATOM    581  HD1 PHE A  36     -35.400 -11.499  23.450  1.00 90.41           H  
ATOM    582  CD2 PHE A  36     -37.150 -10.068  26.006  1.00 90.41           C  
ATOM    583  HD2 PHE A  36     -37.175 -10.031  27.085  1.00 90.41           H  
ATOM    584  CE1 PHE A  36     -37.141 -10.246  23.203  1.00 90.41           C  
ATOM    585  HE1 PHE A  36     -37.143 -10.344  22.128  1.00 90.41           H  
ATOM    586  CE2 PHE A  36     -38.144  -9.413  25.257  1.00 90.41           C  
ATOM    587  HE2 PHE A  36     -38.930  -8.875  25.765  1.00 90.41           H  
ATOM    588  CZ  PHE A  36     -38.139  -9.500  23.854  1.00 90.41           C  
ATOM    589  HZ  PHE A  36     -38.920  -9.022  23.281  1.00 90.41           H  
ATOM    590  N   LYS A  37     -35.497 -14.612  25.222  1.00 89.11           N  
ATOM    591  H   LYS A  37     -34.509 -14.557  25.425  1.00 89.11           H  
ATOM    592  CA  LYS A  37     -35.963 -15.608  24.246  1.00 89.11           C  
ATOM    593  HA  LYS A  37     -36.657 -15.121  23.562  1.00 89.11           H  
ATOM    594  C   LYS A  37     -36.746 -16.757  24.893  1.00 89.11           C  
ATOM    595  CB  LYS A  37     -34.748 -16.123  23.466  1.00 89.11           C  
ATOM    596  HB2 LYS A  37     -34.196 -15.271  23.068  1.00 89.11           H  
ATOM    597  HB3 LYS A  37     -34.095 -16.674  24.143  1.00 89.11           H  
ATOM    598  O   LYS A  37     -37.656 -17.284  24.261  1.00 89.11           O  
ATOM    599  CG  LYS A  37     -35.162 -17.030  22.301  1.00 89.11           C  
ATOM    600  HG2 LYS A  37     -35.712 -17.891  22.681  1.00 89.11           H  
ATOM    601  HG3 LYS A  37     -35.797 -16.473  21.613  1.00 89.11           H  
ATOM    602  CD  LYS A  37     -33.928 -17.543  21.564  1.00 89.11           C  
ATOM    603  HD2 LYS A  37     -33.294 -18.075  22.274  1.00 89.11           H  
ATOM    604  HD3 LYS A  37     -33.375 -16.702  21.143  1.00 89.11           H  
ATOM    605  CE  LYS A  37     -34.383 -18.493  20.457  1.00 89.11           C  
ATOM    606  HE2 LYS A  37     -35.042 -19.238  20.903  1.00 89.11           H  
ATOM    607  HE3 LYS A  37     -34.962 -17.930  19.725  1.00 89.11           H  
ATOM    608  NZ  LYS A  37     -33.221 -19.156  19.823  1.00 89.11           N  
ATOM    609  HZ1 LYS A  37     -32.600 -18.468  19.421  1.00 89.11           H  
ATOM    610  HZ2 LYS A  37     -32.714 -19.674  20.526  1.00 89.11           H  
ATOM    611  HZ3 LYS A  37     -33.530 -19.800  19.110  1.00 89.11           H  
ATOM    612  N   ASN A  38     -36.379 -17.141  26.113  1.00 88.49           N  
ATOM    613  H   ASN A  38     -35.577 -16.692  26.531  1.00 88.49           H  
ATOM    614  CA  ASN A  38     -37.006 -18.227  26.866  1.00 88.49           C  
ATOM    615  HA  ASN A  38     -37.412 -18.961  26.170  1.00 88.49           H  
ATOM    616  C   ASN A  38     -38.186 -17.765  27.743  1.00 88.49           C  
ATOM    617  CB  ASN A  38     -35.932 -18.917  27.722  1.00 88.49           C  
ATOM    618  HB2 ASN A  38     -35.462 -18.176  28.369  1.00 88.49           H  
ATOM    619  HB3 ASN A  38     -36.411 -19.649  28.372  1.00 88.49           H  
ATOM    620  O   ASN A  38     -38.751 -18.589  28.454  1.00 88.49           O  
ATOM    621  CG  ASN A  38     -34.847 -19.655  26.965  1.00 88.49           C  
ATOM    622  ND2 ASN A  38     -33.861 -20.102  27.707  1.00 88.49           N  
ATOM    623 HD21 ASN A  38     -33.154 -20.682  27.277  1.00 88.49           H  
ATOM    624 HD22 ASN A  38     -33.955 -20.015  28.708  1.00 88.49           H  
ATOM    625  OD1 ASN A  38     -34.866 -19.867  25.756  1.00 88.49           O  
ATOM    626  N   GLU A  39     -38.544 -16.474  27.716  1.00 85.17           N  
ATOM    627  H   GLU A  39     -38.038 -15.853  27.100  1.00 85.17           H  
ATOM    628  CA  GLU A  39     -39.570 -15.866  28.584  1.00 85.17           C  
ATOM    629  HA  GLU A  39     -39.504 -14.788  28.432  1.00 85.17           H  
ATOM    630  C   GLU A  39     -39.300 -16.061  30.093  1.00 85.17           C  
ATOM    631  CB  GLU A  39     -40.994 -16.275  28.151  1.00 85.17           C  
ATOM    632  HB2 GLU A  39     -41.122 -17.349  28.289  1.00 85.17           H  
ATOM    633  HB3 GLU A  39     -41.710 -15.757  28.790  1.00 85.17           H  
ATOM    634  O   GLU A  39     -40.214 -16.118  30.916  1.00 85.17           O  
ATOM    635  CG  GLU A  39     -41.309 -15.905  26.690  1.00 85.17           C  
ATOM    636  HG2 GLU A  39     -41.137 -14.836  26.563  1.00 85.17           H  
ATOM    637  HG3 GLU A  39     -40.623 -16.436  26.029  1.00 85.17           H  
ATOM    638  CD  GLU A  39     -42.752 -16.236  26.265  1.00 85.17           C  
ATOM    639  OE1 GLU A  39     -43.123 -15.822  25.140  1.00 85.17           O  
ATOM    640  OE2 GLU A  39     -43.493 -16.881  27.041  1.00 85.17           O  
ATOM    641  N   GLU A  40     -38.024 -16.137  30.474  1.00 87.52           N  
ATOM    642  H   GLU A  40     -37.315 -16.003  29.766  1.00 87.52           H  
ATOM    643  CA  GLU A  40     -37.595 -16.280  31.866  1.00 87.52           C  
ATOM    644  HA  GLU A  40     -38.279 -16.970  32.358  1.00 87.52           H  
ATOM    645  C   GLU A  40     -37.656 -14.932  32.614  1.00 87.52           C  
ATOM    646  CB  GLU A  40     -36.183 -16.887  31.920  1.00 87.52           C  
ATOM    647  HB2 GLU A  40     -35.781 -16.772  32.927  1.00 87.52           H  
ATOM    648  HB3 GLU A  40     -35.540 -16.334  31.236  1.00 87.52           H  
ATOM    649  O   GLU A  40     -37.523 -13.864  32.004  1.00 87.52           O  
ATOM    650  CG  GLU A  40     -36.164 -18.384  31.556  1.00 87.52           C  
ATOM    651  HG2 GLU A  40     -36.700 -18.525  30.617  1.00 87.52           H  
ATOM    652  HG3 GLU A  40     -36.693 -18.939  32.331  1.00 87.52           H  
ATOM    653  CD  GLU A  40     -34.740 -18.950  31.403  1.00 87.52           C  
ATOM    654  OE1 GLU A  40     -34.572 -19.930  30.636  1.00 87.52           O  
ATOM    655  OE2 GLU A  40     -33.799 -18.381  32.002  1.00 87.52           O  
ATOM    656  N   PRO A  41     -37.840 -14.934  33.948  1.00 86.44           N  
ATOM    657  CA  PRO A  41     -37.783 -13.707  34.733  1.00 86.44           C  
ATOM    658  HA  PRO A  41     -38.477 -12.977  34.315  1.00 86.44           H  
ATOM    659  C   PRO A  41     -36.366 -13.112  34.719  1.00 86.44           C  
ATOM    660  CB  PRO A  41     -38.256 -14.094  36.137  1.00 86.44           C  
ATOM    661  HB2 PRO A  41     -37.773 -13.500  36.913  1.00 86.44           H  
ATOM    662  HB3 PRO A  41     -39.339 -13.991  36.196  1.00 86.44           H  
ATOM    663  O   PRO A  41     -35.371 -13.807  34.931  1.00 86.44           O  
ATOM    664  CG  PRO A  41     -37.882 -15.573  36.240  1.00 86.44           C  
ATOM    665  HG2 PRO A  41     -38.521 -16.105  36.944  1.00 86.44           H  
ATOM    666  HG3 PRO A  41     -36.835 -15.664  36.531  1.00 86.44           H  
ATOM    667  CD  PRO A  41     -38.060 -16.086  34.812  1.00 86.44           C  
ATOM    668  HD2 PRO A  41     -39.078 -16.450  34.673  1.00 86.44           H  
ATOM    669  HD3 PRO A  41     -37.345 -16.885  34.612  1.00 86.44           H  
ATOM    670  N   LEU A  42     -36.280 -11.802  34.480  1.00 86.59           N  
ATOM    671  H   LEU A  42     -37.134 -11.289  34.319  1.00 86.59           H  
ATOM    672  CA  LEU A  42     -35.040 -11.037  34.595  1.00 86.59           C  
ATOM    673  HA  LEU A  42     -34.200 -11.675  34.321  1.00 86.59           H  
ATOM    674  C   LEU A  42     -34.849 -10.586  36.040  1.00 86.59           C  
ATOM    675  CB  LEU A  42     -35.094  -9.853  33.622  1.00 86.59           C  
ATOM    676  HB2 LEU A  42     -35.990  -9.266  33.824  1.00 86.59           H  
ATOM    677  HB3 LEU A  42     -35.213 -10.263  32.619  1.00 86.59           H  
ATOM    678  O   LEU A  42     -35.749  -9.988  36.632  1.00 86.59           O  
ATOM    679  CG  LEU A  42     -33.857  -8.943  33.581  1.00 86.59           C  
ATOM    680  HG  LEU A  42     -33.576  -8.636  34.588  1.00 86.59           H  
ATOM    681  CD1 LEU A  42     -32.676  -9.640  32.902  1.00 86.59           C  
ATOM    682 HD11 LEU A  42     -32.927  -9.913  31.877  1.00 86.59           H  
ATOM    683 HD12 LEU A  42     -31.813  -8.974  32.902  1.00 86.59           H  
ATOM    684 HD13 LEU A  42     -32.410 -10.537  33.460  1.00 86.59           H  
ATOM    685  CD2 LEU A  42     -34.189  -7.691  32.767  1.00 86.59           C  
ATOM    686 HD21 LEU A  42     -34.533  -7.978  31.773  1.00 86.59           H  
ATOM    687 HD22 LEU A  42     -34.975  -7.131  33.274  1.00 86.59           H  
ATOM    688 HD23 LEU A  42     -33.299  -7.068  32.680  1.00 86.59           H  
ATOM    689  N   GLU A  43     -33.667 -10.833  36.590  1.00 84.80           N  
ATOM    690  H   GLU A  43     -32.934 -11.259  36.042  1.00 84.80           H  
ATOM    691  CA  GLU A  43     -33.317 -10.426  37.944  1.00 84.80           C  
ATOM    692  HA  GLU A  43     -34.224 -10.183  38.496  1.00 84.80           H  
ATOM    693  C   GLU A  43     -32.453  -9.163  37.904  1.00 84.80           C  
ATOM    694  CB  GLU A  43     -32.633 -11.582  38.686  1.00 84.80           C  
ATOM    695  HB2 GLU A  43     -31.751 -11.892  38.125  1.00 84.80           H  
ATOM    696  HB3 GLU A  43     -32.318 -11.231  39.668  1.00 84.80           H  
ATOM    697  O   GLU A  43     -31.760  -8.877  36.926  1.00 84.80           O  
ATOM    698  CG  GLU A  43     -33.593 -12.774  38.866  1.00 84.80           C  
ATOM    699  HG2 GLU A  43     -33.919 -13.127  37.887  1.00 84.80           H  
ATOM    700  HG3 GLU A  43     -34.472 -12.427  39.409  1.00 84.80           H  
ATOM    701  CD  GLU A  43     -32.965 -13.956  39.616  1.00 84.80           C  
ATOM    702  OE1 GLU A  43     -33.747 -14.812  40.085  1.00 84.80           O  
ATOM    703  OE2 GLU A  43     -31.719 -14.011  39.688  1.00 84.80           O  
ATOM    704  N   LEU A  44     -32.465  -8.386  38.990  1.00 81.63           N  
ATOM    705  H   LEU A  44     -33.038  -8.659  39.776  1.00 81.63           H  
ATOM    706  CA  LEU A  44     -31.654  -7.166  39.084  1.00 81.63           C  
ATOM    707  HA  LEU A  44     -31.924  -6.514  38.253  1.00 81.63           H  
ATOM    708  C   LEU A  44     -30.147  -7.469  38.971  1.00 81.63           C  
ATOM    709  CB  LEU A  44     -31.984  -6.464  40.413  1.00 81.63           C  
ATOM    710  HB2 LEU A  44     -31.491  -7.007  41.219  1.00 81.63           H  
ATOM    711  HB3 LEU A  44     -33.057  -6.526  40.595  1.00 81.63           H  
ATOM    712  O   LEU A  44     -29.362  -6.611  38.576  1.00 81.63           O  
ATOM    713  CG  LEU A  44     -31.554  -4.981  40.425  1.00 81.63           C  
ATOM    714  HG  LEU A  44     -30.923  -4.759  39.564  1.00 81.63           H  
ATOM    715  CD1 LEU A  44     -32.777  -4.064  40.360  1.00 81.63           C  
ATOM    716 HD11 LEU A  44     -33.353  -4.284  39.461  1.00 81.63           H  
ATOM    717 HD12 LEU A  44     -32.453  -3.024  40.326  1.00 81.63           H  
ATOM    718 HD13 LEU A  44     -33.408  -4.214  41.236  1.00 81.63           H  
ATOM    719  CD2 LEU A  44     -30.762  -4.651  41.690  1.00 81.63           C  
ATOM    720 HD21 LEU A  44     -29.853  -5.253  41.713  1.00 81.63           H  
ATOM    721 HD22 LEU A  44     -30.483  -3.598  41.683  1.00 81.63           H  
ATOM    722 HD23 LEU A  44     -31.364  -4.860  42.575  1.00 81.63           H  
ATOM    723  N   GLU A  45     -29.742  -8.693  39.310  1.00 82.89           N  
ATOM    724  H   GLU A  45     -30.444  -9.371  39.572  1.00 82.89           H  
ATOM    725  CA  GLU A  45     -28.353  -9.149  39.271  1.00 82.89           C  
ATOM    726  HA  GLU A  45     -27.732  -8.404  39.767  1.00 82.89           H  
ATOM    727  C   GLU A  45     -27.811  -9.281  37.850  1.00 82.89           C  
ATOM    728  CB  GLU A  45     -28.204 -10.471  40.033  1.00 82.89           C  
ATOM    729  HB2 GLU A  45     -27.139 -10.658  40.171  1.00 82.89           H  
ATOM    730  HB3 GLU A  45     -28.639 -11.288  39.457  1.00 82.89           H  
ATOM    731  O   GLU A  45     -26.654  -8.939  37.616  1.00 82.89           O  
ATOM    732  CG  GLU A  45     -28.895 -10.393  41.400  1.00 82.89           C  
ATOM    733  HG2 GLU A  45     -29.960 -10.596  41.286  1.00 82.89           H  
ATOM    734  HG3 GLU A  45     -28.794  -9.376  41.779  1.00 82.89           H  
ATOM    735  CD  GLU A  45     -28.285 -11.349  42.414  1.00 82.89           C  
ATOM    736  OE1 GLU A  45     -27.939 -10.794  43.486  1.00 82.89           O  
ATOM    737  OE2 GLU A  45     -28.027 -12.518  42.078  1.00 82.89           O  
ATOM    738  N   ASP A  46     -28.665  -9.662  36.895  1.00 82.33           N  
ATOM    739  H   ASP A  46     -29.618  -9.874  37.152  1.00 82.33           H  
ATOM    740  CA  ASP A  46     -28.300  -9.782  35.480  1.00 82.33           C  
ATOM    741  HA  ASP A  46     -27.456 -10.465  35.380  1.00 82.33           H  
ATOM    742  C   ASP A  46     -27.910  -8.429  34.862  1.00 82.33           C  
ATOM    743  CB  ASP A  46     -29.491 -10.337  34.689  1.00 82.33           C  
ATOM    744  HB2 ASP A  46     -30.314  -9.625  34.759  1.00 82.33           H  
ATOM    745  HB3 ASP A  46     -29.209 -10.406  33.639  1.00 82.33           H  
ATOM    746  O   ASP A  46     -27.215  -8.373  33.847  1.00 82.33           O  
ATOM    747  CG  ASP A  46     -29.977 -11.713  35.136  1.00 82.33           C  
ATOM    748  OD1 ASP A  46     -29.188 -12.682  35.148  1.00 82.33           O  
ATOM    749  OD2 ASP A  46     -31.203 -11.866  35.336  1.00 82.33           O  
ATOM    750  N   LEU A  47     -28.367  -7.328  35.466  1.00 83.23           N  
ATOM    751  H   LEU A  47     -28.918  -7.461  36.302  1.00 83.23           H  
ATOM    752  CA  LEU A  47     -28.168  -5.966  34.974  1.00 83.23           C  
ATOM    753  HA  LEU A  47     -27.919  -6.007  33.914  1.00 83.23           H  
ATOM    754  C   LEU A  47     -26.989  -5.240  35.639  1.00 83.23           C  
ATOM    755  CB  LEU A  47     -29.482  -5.181  35.142  1.00 83.23           C  
ATOM    756  HB2 LEU A  47     -29.754  -5.196  36.197  1.00 83.23           H  
ATOM    757  HB3 LEU A  47     -29.309  -4.142  34.861  1.00 83.23           H  
ATOM    758  O   LEU A  47     -26.633  -4.158  35.176  1.00 83.23           O  
ATOM    759  CG  LEU A  47     -30.665  -5.719  34.313  1.00 83.23           C  
ATOM    760  HG  LEU A  47     -30.822  -6.778  34.516  1.00 83.23           H  
ATOM    761  CD1 LEU A  47     -31.929  -4.954  34.696  1.00 83.23           C  
ATOM    762 HD11 LEU A  47     -32.104  -5.057  35.767  1.00 83.23           H  
ATOM    763 HD12 LEU A  47     -32.786  -5.359  34.158  1.00 83.23           H  
ATOM    764 HD13 LEU A  47     -31.783  -3.906  34.436  1.00 83.23           H  
ATOM    765  CD2 LEU A  47     -30.457  -5.510  32.810  1.00 83.23           C  
ATOM    766 HD21 LEU A  47     -31.293  -5.939  32.257  1.00 83.23           H  
ATOM    767 HD22 LEU A  47     -30.374  -4.447  32.584  1.00 83.23           H  
ATOM    768 HD23 LEU A  47     -29.541  -6.011  32.496  1.00 83.23           H  
ATOM    769  N   LYS A  48     -26.370  -5.805  36.689  1.00 79.54           N  
ATOM    770  H   LYS A  48     -26.673  -6.727  36.971  1.00 79.54           H  
ATOM    771  CA  LYS A  48     -25.327  -5.125  37.488  1.00 79.54           C  
ATOM    772  HA  LYS A  48     -25.734  -4.189  37.870  1.00 79.54           H  
ATOM    773  C   LYS A  48     -24.100  -4.717  36.659  1.00 79.54           C  
ATOM    774  CB  LYS A  48     -24.907  -6.007  38.682  1.00 79.54           C  
ATOM    775  HB2 LYS A  48     -23.982  -5.610  39.101  1.00 79.54           H  
ATOM    776  HB3 LYS A  48     -24.703  -7.017  38.326  1.00 79.54           H  
ATOM    777  O   LYS A  48     -23.563  -3.633  36.868  1.00 79.54           O  
ATOM    778  CG  LYS A  48     -25.960  -6.049  39.806  1.00 79.54           C  
ATOM    779  HG2 LYS A  48     -26.074  -5.050  40.227  1.00 79.54           H  
ATOM    780  HG3 LYS A  48     -26.917  -6.355  39.384  1.00 79.54           H  
ATOM    781  CD  LYS A  48     -25.566  -7.033  40.926  1.00 79.54           C  
ATOM    782  HD2 LYS A  48     -24.623  -6.715  41.370  1.00 79.54           H  
ATOM    783  HD3 LYS A  48     -25.422  -8.016  40.476  1.00 79.54           H  
ATOM    784  CE  LYS A  48     -26.650  -7.129  42.018  1.00 79.54           C  
ATOM    785  HE2 LYS A  48     -27.618  -7.226  41.526  1.00 79.54           H  
ATOM    786  HE3 LYS A  48     -26.661  -6.197  42.584  1.00 79.54           H  
ATOM    787  NZ  LYS A  48     -26.450  -8.294  42.931  1.00 79.54           N  
ATOM    788  HZ1 LYS A  48     -27.213  -8.421  43.580  1.00 79.54           H  
ATOM    789  HZ2 LYS A  48     -25.581  -8.248  43.444  1.00 79.54           H  
ATOM    790  HZ3 LYS A  48     -26.465  -9.172  42.432  1.00 79.54           H  
ATOM    791  N   ASP A  49     -23.705  -5.541  35.688  1.00 78.27           N  
ATOM    792  H   ASP A  49     -24.181  -6.429  35.617  1.00 78.27           H  
ATOM    793  CA  ASP A  49     -22.486  -5.335  34.887  1.00 78.27           C  
ATOM    794  HA  ASP A  49     -21.834  -4.638  35.412  1.00 78.27           H  
ATOM    795  C   ASP A  49     -22.746  -4.719  33.501  1.00 78.27           C  
ATOM    796  CB  ASP A  49     -21.729  -6.666  34.768  1.00 78.27           C  
ATOM    797  HB2 ASP A  49     -20.877  -6.536  34.100  1.00 78.27           H  
ATOM    798  HB3 ASP A  49     -22.389  -7.412  34.325  1.00 78.27           H  
ATOM    799  O   ASP A  49     -21.830  -4.564  32.684  1.00 78.27           O  
ATOM    800  CG  ASP A  49     -21.190  -7.178  36.107  1.00 78.27           C  
ATOM    801  OD1 ASP A  49     -20.842  -6.338  36.966  1.00 78.27           O  
ATOM    802  OD2 ASP A  49     -21.082  -8.416  36.229  1.00 78.27           O  
ATOM    803  N   ILE A  50     -23.999  -4.376  33.190  1.00 82.43           N  
ATOM    804  H   ILE A  50     -24.702  -4.422  33.914  1.00 82.43           H  
ATOM    805  CA  ILE A  50     -24.399  -3.927  31.855  1.00 82.43           C  
ATOM    806  HA  ILE A  50     -23.531  -3.957  31.196  1.00 82.43           H  
ATOM    807  C   ILE A  50     -24.855  -2.477  31.916  1.00 82.43           C  
ATOM    808  CB  ILE A  50     -25.442  -4.879  31.239  1.00 82.43           C  
ATOM    809  HB  ILE A  50     -26.284  -4.969  31.926  1.00 82.43           H  
ATOM    810  O   ILE A  50     -25.697  -2.091  32.714  1.00 82.43           O  
ATOM    811  CG1 ILE A  50     -24.785  -6.262  31.043  1.00 82.43           C  
ATOM    812 HG12 ILE A  50     -24.002  -6.196  30.287  1.00 82.43           H  
ATOM    813 HG13 ILE A  50     -24.329  -6.603  31.973  1.00 82.43           H  
ATOM    814  CG2 ILE A  50     -25.957  -4.356  29.881  1.00 82.43           C  
ATOM    815 HG21 ILE A  50     -26.357  -3.348  29.987  1.00 82.43           H  
ATOM    816 HG22 ILE A  50     -25.155  -4.360  29.142  1.00 82.43           H  
ATOM    817 HG23 ILE A  50     -26.779  -4.977  29.524  1.00 82.43           H  
ATOM    818  CD1 ILE A  50     -25.783  -7.329  30.632  1.00 82.43           C  
ATOM    819 HD11 ILE A  50     -25.249  -8.267  30.481  1.00 82.43           H  
ATOM    820 HD12 ILE A  50     -26.273  -7.074  29.692  1.00 82.43           H  
ATOM    821 HD13 ILE A  50     -26.500  -7.462  31.442  1.00 82.43           H  
ATOM    822  N   ARG A  51     -24.329  -1.664  31.000  1.00 81.63           N  
ATOM    823  H   ARG A  51     -23.626  -2.042  30.380  1.00 81.63           H  
ATOM    824  CA  ARG A  51     -24.827  -0.312  30.748  1.00 81.63           C  
ATOM    825  HA  ARG A  51     -25.362   0.035  31.632  1.00 81.63           H  
ATOM    826  C   ARG A  51     -25.822  -0.334  29.592  1.00 81.63           C  
ATOM    827  CB  ARG A  51     -23.650   0.642  30.492  1.00 81.63           C  
ATOM    828  HB2 ARG A  51     -24.044   1.627  30.243  1.00 81.63           H  
ATOM    829  HB3 ARG A  51     -23.069   0.279  29.645  1.00 81.63           H  
ATOM    830  O   ARG A  51     -25.713  -1.154  28.680  1.00 81.63           O  
ATOM    831  CG  ARG A  51     -22.729   0.785  31.719  1.00 81.63           C  
ATOM    832  HG2 ARG A  51     -22.321  -0.187  31.995  1.00 81.63           H  
ATOM    833  HG3 ARG A  51     -23.304   1.176  32.558  1.00 81.63           H  
ATOM    834  CD  ARG A  51     -21.569   1.745  31.412  1.00 81.63           C  
ATOM    835  HD2 ARG A  51     -21.993   2.714  31.148  1.00 81.63           H  
ATOM    836  HD3 ARG A  51     -21.006   1.361  30.561  1.00 81.63           H  
ATOM    837  NE  ARG A  51     -20.660   1.901  32.568  1.00 81.63           N  
ATOM    838  HE  ARG A  51     -20.702   1.184  33.279  1.00 81.63           H  
ATOM    839  NH1 ARG A  51     -19.804   4.000  32.082  1.00 81.63           N  
ATOM    840 HH11 ARG A  51     -19.488   4.850  32.526  1.00 81.63           H  
ATOM    841 HH12 ARG A  51     -20.271   4.025  31.187  1.00 81.63           H  
ATOM    842  NH2 ARG A  51     -19.375   3.122  34.030  1.00 81.63           N  
ATOM    843 HH21 ARG A  51     -19.543   2.463  34.777  1.00 81.63           H  
ATOM    844 HH22 ARG A  51     -19.117   4.066  34.280  1.00 81.63           H  
ATOM    845  CZ  ARG A  51     -19.948   2.980  32.874  1.00 81.63           C  
ATOM    846  N   LYS A  52     -26.715   0.656  29.551  1.00 83.35           N  
ATOM    847  H   LYS A  52     -26.803   1.226  30.380  1.00 83.35           H  
ATOM    848  CA  LYS A  52     -27.660   0.873  28.441  1.00 83.35           C  
ATOM    849  HA  LYS A  52     -28.415   0.087  28.467  1.00 83.35           H  
ATOM    850  C   LYS A  52     -26.999   0.807  27.055  1.00 83.35           C  
ATOM    851  CB  LYS A  52     -28.337   2.230  28.673  1.00 83.35           C  
ATOM    852  HB2 LYS A  52     -28.878   2.195  29.619  1.00 83.35           H  
ATOM    853  HB3 LYS A  52     -27.564   2.995  28.755  1.00 83.35           H  
ATOM    854  O   LYS A  52     -27.564   0.215  26.142  1.00 83.35           O  
ATOM    855  CG  LYS A  52     -29.314   2.631  27.557  1.00 83.35           C  
ATOM    856  HG2 LYS A  52     -30.145   1.927  27.523  1.00 83.35           H  
ATOM    857  HG3 LYS A  52     -28.803   2.635  26.594  1.00 83.35           H  
ATOM    858  CD  LYS A  52     -29.830   4.046  27.828  1.00 83.35           C  
ATOM    859  HD2 LYS A  52     -28.977   4.719  27.922  1.00 83.35           H  
ATOM    860  HD3 LYS A  52     -30.378   4.053  28.770  1.00 83.35           H  
ATOM    861  CE  LYS A  52     -30.730   4.536  26.694  1.00 83.35           C  
ATOM    862  HE2 LYS A  52     -30.176   4.478  25.757  1.00 83.35           H  
ATOM    863  HE3 LYS A  52     -31.595   3.876  26.620  1.00 83.35           H  
ATOM    864  NZ  LYS A  52     -31.154   5.933  26.954  1.00 83.35           N  
ATOM    865  HZ1 LYS A  52     -31.615   6.000  27.851  1.00 83.35           H  
ATOM    866  HZ2 LYS A  52     -31.773   6.273  26.231  1.00 83.35           H  
ATOM    867  HZ3 LYS A  52     -30.346   6.537  26.998  1.00 83.35           H  
ATOM    868  N   LYS A  53     -25.814   1.406  26.888  1.00 79.18           N  
ATOM    869  H   LYS A  53     -25.397   1.854  27.691  1.00 79.18           H  
ATOM    870  CA  LYS A  53     -25.101   1.448  25.596  1.00 79.18           C  
ATOM    871  HA  LYS A  53     -25.770   1.814  24.817  1.00 79.18           H  
ATOM    872  C   LYS A  53     -24.659   0.067  25.130  1.00 79.18           C  
ATOM    873  CB  LYS A  53     -23.891   2.384  25.662  1.00 79.18           C  
ATOM    874  HB2 LYS A  53     -23.358   2.337  24.713  1.00 79.18           H  
ATOM    875  HB3 LYS A  53     -23.215   2.064  26.455  1.00 79.18           H  
ATOM    876  O   LYS A  53     -24.911  -0.278  23.985  1.00 79.18           O  
ATOM    877  CG  LYS A  53     -24.342   3.824  25.904  1.00 79.18           C  
ATOM    878  HG2 LYS A  53     -24.836   3.891  26.873  1.00 79.18           H  
ATOM    879  HG3 LYS A  53     -25.042   4.124  25.125  1.00 79.18           H  
ATOM    880  CD  LYS A  53     -23.141   4.763  25.891  1.00 79.18           C  
ATOM    881  HD2 LYS A  53     -22.716   4.810  24.889  1.00 79.18           H  
ATOM    882  HD3 LYS A  53     -22.386   4.403  26.590  1.00 79.18           H  
ATOM    883  CE  LYS A  53     -23.639   6.137  26.321  1.00 79.18           C  
ATOM    884  HE2 LYS A  53     -24.182   6.045  27.262  1.00 79.18           H  
ATOM    885  HE3 LYS A  53     -24.311   6.523  25.555  1.00 79.18           H  
ATOM    886  NZ  LYS A  53     -22.512   7.056  26.485  1.00 79.18           N  
ATOM    887  HZ1 LYS A  53     -22.800   7.965  26.817  1.00 79.18           H  
ATOM    888  HZ2 LYS A  53     -21.768   6.693  27.065  1.00 79.18           H  
ATOM    889  HZ3 LYS A  53     -22.140   7.242  25.565  1.00 79.18           H  
ATOM    890  N   ASN A  54     -24.132  -0.748  26.046  1.00 82.79           N  
ATOM    891  H   ASN A  54     -23.964  -0.386  26.974  1.00 82.79           H  
ATOM    892  CA  ASN A  54     -23.707  -2.119  25.755  1.00 82.79           C  
ATOM    893  HA  ASN A  54     -22.899  -2.095  25.024  1.00 82.79           H  
ATOM    894  C   ASN A  54     -24.855  -2.945  25.156  1.00 82.79           C  
ATOM    895  CB  ASN A  54     -23.212  -2.798  27.048  1.00 82.79           C  
ATOM    896  HB2 ASN A  54     -22.867  -3.802  26.803  1.00 82.79           H  
ATOM    897  HB3 ASN A  54     -24.046  -2.893  27.743  1.00 82.79           H  
ATOM    898  O   ASN A  54     -24.622  -3.773  24.287  1.00 82.79           O  
ATOM    899  CG  ASN A  54     -22.076  -2.088  27.760  1.00 82.79           C  
ATOM    900  ND2 ASN A  54     -21.810  -2.447  28.995  1.00 82.79           N  
ATOM    901 HD21 ASN A  54     -22.201  -3.297  29.374  1.00 82.79           H  
ATOM    902 HD22 ASN A  54     -21.001  -2.012  29.415  1.00 82.79           H  
ATOM    903  OD1 ASN A  54     -21.428  -1.194  27.252  1.00 82.79           O  
ATOM    904  N   LEU A  55     -26.088  -2.703  25.614  1.00 85.37           N  
ATOM    905  H   LEU A  55     -26.197  -2.023  26.353  1.00 85.37           H  
ATOM    906  CA  LEU A  55     -27.281  -3.367  25.098  1.00 85.37           C  
ATOM    907  HA  LEU A  55     -27.060  -4.427  24.975  1.00 85.37           H  
ATOM    908  C   LEU A  55     -27.714  -2.826  23.729  1.00 85.37           C  
ATOM    909  CB  LEU A  55     -28.398  -3.189  26.133  1.00 85.37           C  
ATOM    910  HB2 LEU A  55     -28.659  -2.131  26.181  1.00 85.37           H  
ATOM    911  HB3 LEU A  55     -28.033  -3.486  27.116  1.00 85.37           H  
ATOM    912  O   LEU A  55     -28.044  -3.606  22.842  1.00 85.37           O  
ATOM    913  CG  LEU A  55     -29.661  -3.998  25.802  1.00 85.37           C  
ATOM    914  HG  LEU A  55     -29.966  -3.836  24.768  1.00 85.37           H  
ATOM    915  CD1 LEU A  55     -29.407  -5.491  26.034  1.00 85.37           C  
ATOM    916 HD11 LEU A  55     -28.742  -5.880  25.264  1.00 85.37           H  
ATOM    917 HD12 LEU A  55     -28.955  -5.650  27.013  1.00 85.37           H  
ATOM    918 HD13 LEU A  55     -30.334  -6.063  25.999  1.00 85.37           H  
ATOM    919  CD2 LEU A  55     -30.784  -3.493  26.701  1.00 85.37           C  
ATOM    920 HD21 LEU A  55     -30.526  -3.670  27.744  1.00 85.37           H  
ATOM    921 HD22 LEU A  55     -30.938  -2.426  26.538  1.00 85.37           H  
ATOM    922 HD23 LEU A  55     -31.707  -4.012  26.446  1.00 85.37           H  
ATOM    923  N   LEU A  56     -27.743  -1.499  23.567  1.00 83.88           N  
ATOM    924  H   LEU A  56     -27.423  -0.919  24.329  1.00 83.88           H  
ATOM    925  CA  LEU A  56     -28.211  -0.854  22.334  1.00 83.88           C  
ATOM    926  HA  LEU A  56     -29.148  -1.322  22.030  1.00 83.88           H  
ATOM    927  C   LEU A  56     -27.247  -1.043  21.154  1.00 83.88           C  
ATOM    928  CB  LEU A  56     -28.450   0.646  22.588  1.00 83.88           C  
ATOM    929  HB2 LEU A  56     -27.528   1.077  22.979  1.00 83.88           H  
ATOM    930  HB3 LEU A  56     -28.652   1.122  21.629  1.00 83.88           H  
ATOM    931  O   LEU A  56     -27.696  -1.061  20.013  1.00 83.88           O  
ATOM    932  CG  LEU A  56     -29.608   0.982  23.545  1.00 83.88           C  
ATOM    933  HG  LEU A  56     -29.433   0.532  24.522  1.00 83.88           H  
ATOM    934  CD1 LEU A  56     -29.698   2.500  23.722  1.00 83.88           C  
ATOM    935 HD11 LEU A  56     -30.506   2.736  24.414  1.00 83.88           H  
ATOM    936 HD12 LEU A  56     -29.889   2.971  22.757  1.00 83.88           H  
ATOM    937 HD13 LEU A  56     -28.752   2.870  24.116  1.00 83.88           H  
ATOM    938  CD2 LEU A  56     -30.967   0.497  23.042  1.00 83.88           C  
ATOM    939 HD21 LEU A  56     -31.761   0.853  23.699  1.00 83.88           H  
ATOM    940 HD22 LEU A  56     -31.136   0.857  22.027  1.00 83.88           H  
ATOM    941 HD23 LEU A  56     -30.983  -0.593  23.050  1.00 83.88           H  
ATOM    942  N   GLU A  57     -25.949  -1.175  21.429  1.00 78.82           N  
ATOM    943  H   GLU A  57     -25.652  -1.074  22.390  1.00 78.82           H  
ATOM    944  CA  GLU A  57     -24.889  -1.364  20.430  1.00 78.82           C  
ATOM    945  HA  GLU A  57     -25.185  -0.889  19.494  1.00 78.82           H  
ATOM    946  C   GLU A  57     -24.620  -2.844  20.100  1.00 78.82           C  
ATOM    947  CB  GLU A  57     -23.600  -0.689  20.929  1.00 78.82           C  
ATOM    948  HB2 GLU A  57     -22.789  -0.924  20.240  1.00 78.82           H  
ATOM    949  HB3 GLU A  57     -23.346  -1.100  21.907  1.00 78.82           H  
ATOM    950  O   GLU A  57     -23.832  -3.144  19.196  1.00 78.82           O  
ATOM    951  CG  GLU A  57     -23.718   0.842  21.022  1.00 78.82           C  
ATOM    952  HG2 GLU A  57     -24.599   1.106  21.607  1.00 78.82           H  
ATOM    953  HG3 GLU A  57     -23.858   1.240  20.016  1.00 78.82           H  
ATOM    954  CD  GLU A  57     -22.488   1.507  21.663  1.00 78.82           C  
ATOM    955  OE1 GLU A  57     -22.600   2.713  21.980  1.00 78.82           O  
ATOM    956  OE2 GLU A  57     -21.454   0.825  21.847  1.00 78.82           O  
ATOM    957  N   ASP A  58     -25.252  -3.782  20.816  1.00 83.53           N  
ATOM    958  H   ASP A  58     -25.909  -3.492  21.526  1.00 83.53           H  
ATOM    959  CA  ASP A  58     -25.095  -5.212  20.556  1.00 83.53           C  
ATOM    960  HA  ASP A  58     -24.027  -5.419  20.495  1.00 83.53           H  
ATOM    961  C   ASP A  58     -25.736  -5.590  19.210  1.00 83.53           C  
ATOM    962  CB  ASP A  58     -25.655  -6.048  21.718  1.00 83.53           C  
ATOM    963  HB2 ASP A  58     -26.741  -5.960  21.739  1.00 83.53           H  
ATOM    964  HB3 ASP A  58     -25.267  -5.659  22.660  1.00 83.53           H  
ATOM    965  O   ASP A  58     -26.882  -5.240  18.915  1.00 83.53           O  
ATOM    966  CG  ASP A  58     -25.265  -7.526  21.604  1.00 83.53           C  
ATOM    967  OD1 ASP A  58     -25.855  -8.246  20.770  1.00 83.53           O  
ATOM    968  OD2 ASP A  58     -24.392  -8.009  22.357  1.00 83.53           O  
ATOM    969  N   GLU A  59     -25.008  -6.356  18.389  1.00 83.10           N  
ATOM    970  H   GLU A  59     -24.091  -6.643  18.698  1.00 83.10           H  
ATOM    971  CA  GLU A  59     -25.473  -6.771  17.060  1.00 83.10           C  
ATOM    972  HA  GLU A  59     -25.661  -5.880  16.461  1.00 83.10           H  
ATOM    973  C   GLU A  59     -26.795  -7.555  17.118  1.00 83.10           C  
ATOM    974  CB  GLU A  59     -24.406  -7.632  16.354  1.00 83.10           C  
ATOM    975  HB2 GLU A  59     -24.827  -7.985  15.413  1.00 83.10           H  
ATOM    976  HB3 GLU A  59     -24.175  -8.499  16.973  1.00 83.10           H  
ATOM    977  O   GLU A  59     -27.610  -7.448  16.203  1.00 83.10           O  
ATOM    978  CG  GLU A  59     -23.107  -6.869  16.040  1.00 83.10           C  
ATOM    979  HG2 GLU A  59     -23.376  -5.949  15.521  1.00 83.10           H  
ATOM    980  HG3 GLU A  59     -22.617  -6.591  16.973  1.00 83.10           H  
ATOM    981  CD  GLU A  59     -22.107  -7.655  15.166  1.00 83.10           C  
ATOM    982  OE1 GLU A  59     -21.176  -6.991  14.634  1.00 83.10           O  
ATOM    983  OE2 GLU A  59     -22.264  -8.876  14.981  1.00 83.10           O  
ATOM    984  N   ARG A  60     -27.045  -8.323  18.189  1.00 85.88           N  
ATOM    985  H   ARG A  60     -26.396  -8.286  18.962  1.00 85.88           H  
ATOM    986  CA  ARG A  60     -28.295  -9.081  18.374  1.00 85.88           C  
ATOM    987  HA  ARG A  60     -28.510  -9.661  17.476  1.00 85.88           H  
ATOM    988  C   ARG A  60     -29.479  -8.151  18.589  1.00 85.88           C  
ATOM    989  CB  ARG A  60     -28.177 -10.022  19.580  1.00 85.88           C  
ATOM    990  HB2 ARG A  60     -29.124 -10.544  19.717  1.00 85.88           H  
ATOM    991  HB3 ARG A  60     -28.005  -9.427  20.478  1.00 85.88           H  
ATOM    992  O   ARG A  60     -30.568  -8.432  18.091  1.00 85.88           O  
ATOM    993  CG  ARG A  60     -27.065 -11.066  19.421  1.00 85.88           C  
ATOM    994  HG2 ARG A  60     -26.135 -10.603  19.090  1.00 85.88           H  
ATOM    995  HG3 ARG A  60     -27.374 -11.794  18.671  1.00 85.88           H  
ATOM    996  CD  ARG A  60     -26.809 -11.786  20.745  1.00 85.88           C  
ATOM    997  HD2 ARG A  60     -27.760 -12.063  21.200  1.00 85.88           H  
ATOM    998  HD3 ARG A  60     -26.244 -12.692  20.526  1.00 85.88           H  
ATOM    999  NE  ARG A  60     -26.036 -10.944  21.674  1.00 85.88           N  
ATOM   1000  HE  ARG A  60     -25.952  -9.962  21.453  1.00 85.88           H  
ATOM   1001  NH1 ARG A  60     -25.404 -12.618  23.082  1.00 85.88           N  
ATOM   1002 HH11 ARG A  60     -25.992 -13.260  22.571  1.00 85.88           H  
ATOM   1003 HH12 ARG A  60     -24.787 -12.951  23.810  1.00 85.88           H  
ATOM   1004  NH2 ARG A  60     -24.629 -10.556  23.419  1.00 85.88           N  
ATOM   1005 HH21 ARG A  60     -24.025 -10.911  24.147  1.00 85.88           H  
ATOM   1006 HH22 ARG A  60     -24.525  -9.607  23.091  1.00 85.88           H  
ATOM   1007  CZ  ARG A  60     -25.368 -11.367  22.726  1.00 85.88           C  
ATOM   1008  N   PHE A  61     -29.262  -7.039  19.290  1.00 88.36           N  
ATOM   1009  H   PHE A  61     -28.320  -6.838  19.593  1.00 88.36           H  
ATOM   1010  CA  PHE A  61     -30.282  -6.014  19.451  1.00 88.36           C  
ATOM   1011  HA  PHE A  61     -31.224  -6.503  19.697  1.00 88.36           H  
ATOM   1012  C   PHE A  61     -30.492  -5.242  18.147  1.00 88.36           C  
ATOM   1013  CB  PHE A  61     -29.931  -5.067  20.598  1.00 88.36           C  
ATOM   1014  HB2 PHE A  61     -29.026  -4.509  20.358  1.00 88.36           H  
ATOM   1015  HB3 PHE A  61     -29.737  -5.638  21.506  1.00 88.36           H  
ATOM   1016  O   PHE A  61     -31.634  -5.161  17.690  1.00 88.36           O  
ATOM   1017  CG  PHE A  61     -31.053  -4.110  20.919  1.00 88.36           C  
ATOM   1018  CD1 PHE A  61     -30.964  -2.763  20.537  1.00 88.36           C  
ATOM   1019  HD1 PHE A  61     -30.088  -2.407  20.017  1.00 88.36           H  
ATOM   1020  CD2 PHE A  61     -32.208  -4.580  21.567  1.00 88.36           C  
ATOM   1021  HD2 PHE A  61     -32.302  -5.632  21.790  1.00 88.36           H  
ATOM   1022  CE1 PHE A  61     -32.017  -1.882  20.835  1.00 88.36           C  
ATOM   1023  HE1 PHE A  61     -31.948  -0.849  20.526  1.00 88.36           H  
ATOM   1024  CE2 PHE A  61     -33.241  -3.689  21.906  1.00 88.36           C  
ATOM   1025  HE2 PHE A  61     -34.122  -4.045  22.420  1.00 88.36           H  
ATOM   1026  CZ  PHE A  61     -33.141  -2.337  21.545  1.00 88.36           C  
ATOM   1027  HZ  PHE A  61     -33.942  -1.654  21.789  1.00 88.36           H  
ATOM   1028  N   GLU A  62     -29.420  -4.744  17.511  1.00 84.72           N  
ATOM   1029  H   GLU A  62     -28.517  -4.845  17.953  1.00 84.72           H  
ATOM   1030  CA  GLU A  62     -29.488  -3.993  16.241  1.00 84.72           C  
ATOM   1031  HA  GLU A  62     -30.070  -3.086  16.401  1.00 84.72           H  
ATOM   1032  C   GLU A  62     -30.210  -4.794  15.138  1.00 84.72           C  
ATOM   1033  CB  GLU A  62     -28.080  -3.576  15.736  1.00 84.72           C  
ATOM   1034  HB2 GLU A  62     -27.426  -4.447  15.744  1.00 84.72           H  
ATOM   1035  HB3 GLU A  62     -28.191  -3.260  14.699  1.00 84.72           H  
ATOM   1036  O   GLU A  62     -31.029  -4.231  14.410  1.00 84.72           O  
ATOM   1037  CG  GLU A  62     -27.387  -2.412  16.487  1.00 84.72           C  
ATOM   1038  HG2 GLU A  62     -28.113  -1.607  16.603  1.00 84.72           H  
ATOM   1039  HG3 GLU A  62     -27.105  -2.756  17.482  1.00 84.72           H  
ATOM   1040  CD  GLU A  62     -26.127  -1.841  15.763  1.00 84.72           C  
ATOM   1041  OE1 GLU A  62     -25.725  -0.674  15.995  1.00 84.72           O  
ATOM   1042  OE2 GLU A  62     -25.515  -2.496  14.880  1.00 84.72           O  
ATOM   1043  N   ASN A  63     -29.964  -6.106  15.045  1.00 85.73           N  
ATOM   1044  H   ASN A  63     -29.251  -6.494  15.646  1.00 85.73           H  
ATOM   1045  CA  ASN A  63     -30.542  -6.978  14.014  1.00 85.73           C  
ATOM   1046  HA  ASN A  63     -30.600  -6.415  13.083  1.00 85.73           H  
ATOM   1047  C   ASN A  63     -31.979  -7.453  14.311  1.00 85.73           C  
ATOM   1048  CB  ASN A  63     -29.598  -8.174  13.797  1.00 85.73           C  
ATOM   1049  HB2 ASN A  63     -30.074  -8.892  13.130  1.00 85.73           H  
ATOM   1050  HB3 ASN A  63     -29.421  -8.670  14.752  1.00 85.73           H  
ATOM   1051  O   ASN A  63     -32.602  -8.088  13.458  1.00 85.73           O  
ATOM   1052  CG  ASN A  63     -28.270  -7.794  13.162  1.00 85.73           C  
ATOM   1053  ND2 ASN A  63     -27.241  -8.577  13.383  1.00 85.73           N  
ATOM   1054 HD21 ASN A  63     -27.305  -9.268  14.118  1.00 85.73           H  
ATOM   1055 HD22 ASN A  63     -26.357  -8.262  13.010  1.00 85.73           H  
ATOM   1056  OD1 ASN A  63     -28.138  -6.832  12.423  1.00 85.73           O  
ATOM   1057  N   SER A  64     -32.517  -7.187  15.504  1.00 84.50           N  
ATOM   1058  H   SER A  64     -31.980  -6.625  16.149  1.00 84.50           H  
ATOM   1059  CA  SER A  64     -33.868  -7.619  15.888  1.00 84.50           C  
ATOM   1060  HA  SER A  64     -34.041  -8.594  15.432  1.00 84.50           H  
ATOM   1061  C   SER A  64     -34.968  -6.682  15.363  1.00 84.50           C  
ATOM   1062  CB  SER A  64     -33.961  -7.835  17.402  1.00 84.50           C  
ATOM   1063  HB2 SER A  64     -34.915  -8.306  17.640  1.00 84.50           H  
ATOM   1064  HB3 SER A  64     -33.161  -8.500  17.726  1.00 84.50           H  
ATOM   1065  O   SER A  64     -34.749  -5.508  15.062  1.00 84.50           O  
ATOM   1066  OG  SER A  64     -33.874  -6.617  18.101  1.00 84.50           O  
ATOM   1067  HG  SER A  64     -33.012  -6.226  17.943  1.00 84.50           H  
ATOM   1068  N   THR A  65     -36.198  -7.189  15.242  1.00 89.81           N  
ATOM   1069  H   THR A  65     -36.341  -8.174  15.413  1.00 89.81           H  
ATOM   1070  CA  THR A  65     -37.340  -6.401  14.755  1.00 89.81           C  
ATOM   1071  HA  THR A  65     -37.062  -5.987  13.785  1.00 89.81           H  
ATOM   1072  C   THR A  65     -37.663  -5.254  15.717  1.00 89.81           C  
ATOM   1073  CB  THR A  65     -38.597  -7.277  14.584  1.00 89.81           C  
ATOM   1074  HB  THR A  65     -39.107  -7.370  15.543  1.00 89.81           H  
ATOM   1075  O   THR A  65     -37.688  -5.456  16.928  1.00 89.81           O  
ATOM   1076  CG2 THR A  65     -39.564  -6.699  13.549  1.00 89.81           C  
ATOM   1077 HG21 THR A  65     -39.062  -6.613  12.585  1.00 89.81           H  
ATOM   1078 HG22 THR A  65     -39.920  -5.718  13.865  1.00 89.81           H  
ATOM   1079 HG23 THR A  65     -40.421  -7.363  13.441  1.00 89.81           H  
ATOM   1080  OG1 THR A  65     -38.254  -8.567  14.147  1.00 89.81           O  
ATOM   1081  HG1 THR A  65     -39.039  -9.119  14.105  1.00 89.81           H  
ATOM   1082  N   LYS A  66     -38.065  -4.079  15.204  1.00 88.79           N  
ATOM   1083  H   LYS A  66     -37.923  -3.944  14.213  1.00 88.79           H  
ATOM   1084  CA  LYS A  66     -38.485  -2.919  16.030  1.00 88.79           C  
ATOM   1085  HA  LYS A  66     -37.610  -2.542  16.560  1.00 88.79           H  
ATOM   1086  C   LYS A  66     -39.526  -3.259  17.110  1.00 88.79           C  
ATOM   1087  CB  LYS A  66     -39.055  -1.799  15.140  1.00 88.79           C  
ATOM   1088  HB2 LYS A  66     -39.463  -1.024  15.790  1.00 88.79           H  
ATOM   1089  HB3 LYS A  66     -39.869  -2.197  14.535  1.00 88.79           H  
ATOM   1090  O   LYS A  66     -39.575  -2.592  18.139  1.00 88.79           O  
ATOM   1091  CG  LYS A  66     -38.010  -1.143  14.227  1.00 88.79           C  
ATOM   1092  HG2 LYS A  66     -37.181  -0.783  14.835  1.00 88.79           H  
ATOM   1093  HG3 LYS A  66     -37.631  -1.881  13.519  1.00 88.79           H  
ATOM   1094  CD  LYS A  66     -38.620   0.037  13.452  1.00 88.79           C  
ATOM   1095  HD2 LYS A  66     -38.992   0.777  14.160  1.00 88.79           H  
ATOM   1096  HD3 LYS A  66     -39.445  -0.325  12.839  1.00 88.79           H  
ATOM   1097  CE  LYS A  66     -37.552   0.676  12.555  1.00 88.79           C  
ATOM   1098  HE2 LYS A  66     -36.726   1.009  13.184  1.00 88.79           H  
ATOM   1099  HE3 LYS A  66     -37.157  -0.090  11.887  1.00 88.79           H  
ATOM   1100  NZ  LYS A  66     -38.081   1.817  11.762  1.00 88.79           N  
ATOM   1101  HZ1 LYS A  66     -38.415   2.554  12.365  1.00 88.79           H  
ATOM   1102  HZ2 LYS A  66     -37.348   2.200  11.183  1.00 88.79           H  
ATOM   1103  HZ3 LYS A  66     -38.829   1.516  11.152  1.00 88.79           H  
ATOM   1104  N   LYS A  67     -40.383  -4.261  16.868  1.00 89.20           N  
ATOM   1105  H   LYS A  67     -40.260  -4.764  16.001  1.00 89.20           H  
ATOM   1106  CA  LYS A  67     -41.349  -4.780  17.852  1.00 89.20           C  
ATOM   1107  HA  LYS A  67     -41.888  -3.946  18.300  1.00 89.20           H  
ATOM   1108  C   LYS A  67     -40.634  -5.477  19.018  1.00 89.20           C  
ATOM   1109  CB  LYS A  67     -42.371  -5.697  17.152  1.00 89.20           C  
ATOM   1110  HB2 LYS A  67     -41.852  -6.538  16.692  1.00 89.20           H  
ATOM   1111  HB3 LYS A  67     -42.880  -5.132  16.371  1.00 89.20           H  
ATOM   1112  O   LYS A  67     -40.819  -5.068  20.157  1.00 89.20           O  
ATOM   1113  CG  LYS A  67     -43.417  -6.235  18.140  1.00 89.20           C  
ATOM   1114  HG2 LYS A  67     -42.905  -6.828  18.897  1.00 89.20           H  
ATOM   1115  HG3 LYS A  67     -43.914  -5.400  18.634  1.00 89.20           H  
ATOM   1116  CD  LYS A  67     -44.475  -7.125  17.470  1.00 89.20           C  
ATOM   1117  HD2 LYS A  67     -43.980  -7.904  16.891  1.00 89.20           H  
ATOM   1118  HD3 LYS A  67     -45.111  -6.523  16.820  1.00 89.20           H  
ATOM   1119  CE  LYS A  67     -45.303  -7.771  18.588  1.00 89.20           C  
ATOM   1120  HE2 LYS A  67     -45.752  -6.996  19.209  1.00 89.20           H  
ATOM   1121  HE3 LYS A  67     -44.611  -8.312  19.233  1.00 89.20           H  
ATOM   1122  NZ  LYS A  67     -46.329  -8.724  18.106  1.00 89.20           N  
ATOM   1123  HZ1 LYS A  67     -46.774  -9.134  18.915  1.00 89.20           H  
ATOM   1124  HZ2 LYS A  67     -47.029  -8.273  17.535  1.00 89.20           H  
ATOM   1125  HZ3 LYS A  67     -45.889  -9.483  17.606  1.00 89.20           H  
ATOM   1126  N   SER A  68     -39.758  -6.432  18.709  1.00 89.17           N  
ATOM   1127  H   SER A  68     -39.584  -6.627  17.733  1.00 89.17           H  
ATOM   1128  CA  SER A  68     -38.963  -7.178  19.690  1.00 89.17           C  
ATOM   1129  HA  SER A  68     -39.638  -7.655  20.401  1.00 89.17           H  
ATOM   1130  C   SER A  68     -38.025  -6.261  20.484  1.00 89.17           C  
ATOM   1131  CB  SER A  68     -38.190  -8.274  18.954  1.00 89.17           C  
ATOM   1132  HB2 SER A  68     -38.901  -8.952  18.482  1.00 89.17           H  
ATOM   1133  HB3 SER A  68     -37.563  -7.829  18.181  1.00 89.17           H  
ATOM   1134  O   SER A  68     -37.967  -6.358  21.705  1.00 89.17           O  
ATOM   1135  OG  SER A  68     -37.373  -9.011  19.827  1.00 89.17           O  
ATOM   1136  HG  SER A  68     -37.915  -9.395  20.520  1.00 89.17           H  
ATOM   1137  N   GLN A  69     -37.402  -5.272  19.831  1.00 89.71           N  
ATOM   1138  H   GLN A  69     -37.405  -5.286  18.821  1.00 89.71           H  
ATOM   1139  CA  GLN A  69     -36.612  -4.244  20.518  1.00 89.71           C  
ATOM   1140  HA  GLN A  69     -35.773  -4.726  21.020  1.00 89.71           H  
ATOM   1141  C   GLN A  69     -37.433  -3.500  21.583  1.00 89.71           C  
ATOM   1142  CB  GLN A  69     -36.076  -3.221  19.505  1.00 89.71           C  
ATOM   1143  HB2 GLN A  69     -36.905  -2.851  18.902  1.00 89.71           H  
ATOM   1144  HB3 GLN A  69     -35.648  -2.379  20.048  1.00 89.71           H  
ATOM   1145  O   GLN A  69     -36.974  -3.313  22.707  1.00 89.71           O  
ATOM   1146  CG  GLN A  69     -34.994  -3.792  18.582  1.00 89.71           C  
ATOM   1147  HG2 GLN A  69     -35.408  -4.632  18.025  1.00 89.71           H  
ATOM   1148  HG3 GLN A  69     -34.155  -4.143  19.183  1.00 89.71           H  
ATOM   1149  CD  GLN A  69     -34.480  -2.782  17.562  1.00 89.71           C  
ATOM   1150  NE2 GLN A  69     -33.349  -3.039  16.949  1.00 89.71           N  
ATOM   1151 HE21 GLN A  69     -32.833  -3.880  17.164  1.00 89.71           H  
ATOM   1152 HE22 GLN A  69     -33.041  -2.430  16.204  1.00 89.71           H  
ATOM   1153  OE1 GLN A  69     -35.107  -1.767  17.274  1.00 89.71           O  
ATOM   1154  N   LYS A  70     -38.662  -3.079  21.249  1.00 90.18           N  
ATOM   1155  H   LYS A  70     -39.005  -3.308  20.327  1.00 90.18           H  
ATOM   1156  CA  LYS A  70     -39.556  -2.384  22.191  1.00 90.18           C  
ATOM   1157  HA  LYS A  70     -39.018  -1.557  22.654  1.00 90.18           H  
ATOM   1158  C   LYS A  70     -39.997  -3.287  23.341  1.00 90.18           C  
ATOM   1159  CB  LYS A  70     -40.791  -1.847  21.460  1.00 90.18           C  
ATOM   1160  HB2 LYS A  70     -41.539  -1.566  22.202  1.00 90.18           H  
ATOM   1161  HB3 LYS A  70     -41.217  -2.635  20.839  1.00 90.18           H  
ATOM   1162  O   LYS A  70     -40.033  -2.822  24.477  1.00 90.18           O  
ATOM   1163  CG  LYS A  70     -40.487  -0.615  20.602  1.00 90.18           C  
ATOM   1164  HG2 LYS A  70     -39.678  -0.825  19.903  1.00 90.18           H  
ATOM   1165  HG3 LYS A  70     -40.182   0.207  21.249  1.00 90.18           H  
ATOM   1166  CD  LYS A  70     -41.755  -0.222  19.836  1.00 90.18           C  
ATOM   1167  HD2 LYS A  70     -42.071  -1.061  19.216  1.00 90.18           H  
ATOM   1168  HD3 LYS A  70     -42.541   0.005  20.556  1.00 90.18           H  
ATOM   1169  CE  LYS A  70     -41.492   0.997  18.952  1.00 90.18           C  
ATOM   1170  HE2 LYS A  70     -40.764   0.720  18.190  1.00 90.18           H  
ATOM   1171  HE3 LYS A  70     -41.051   1.780  19.569  1.00 90.18           H  
ATOM   1172  NZ  LYS A  70     -42.752   1.482  18.333  1.00 90.18           N  
ATOM   1173  HZ1 LYS A  70     -43.171   0.756  17.768  1.00 90.18           H  
ATOM   1174  HZ2 LYS A  70     -43.413   1.737  19.052  1.00 90.18           H  
ATOM   1175  HZ3 LYS A  70     -42.582   2.295  17.759  1.00 90.18           H  
ATOM   1176  N   GLU A  71     -40.320  -4.544  23.051  1.00 91.10           N  
ATOM   1177  H   GLU A  71     -40.285  -4.845  22.087  1.00 91.10           H  
ATOM   1178  CA  GLU A  71     -40.689  -5.545  24.059  1.00 91.10           C  
ATOM   1179  HA  GLU A  71     -41.541  -5.192  24.639  1.00 91.10           H  
ATOM   1180  C   GLU A  71     -39.540  -5.770  25.044  1.00 91.10           C  
ATOM   1181  CB  GLU A  71     -41.085  -6.858  23.365  1.00 91.10           C  
ATOM   1182  HB2 GLU A  71     -40.320  -7.104  22.628  1.00 91.10           H  
ATOM   1183  HB3 GLU A  71     -41.130  -7.660  24.102  1.00 91.10           H  
ATOM   1184  O   GLU A  71     -39.747  -5.673  26.250  1.00 91.10           O  
ATOM   1185  CG  GLU A  71     -42.459  -6.737  22.685  1.00 91.10           C  
ATOM   1186  HG2 GLU A  71     -42.509  -5.794  22.140  1.00 91.10           H  
ATOM   1187  HG3 GLU A  71     -43.224  -6.700  23.460  1.00 91.10           H  
ATOM   1188  CD  GLU A  71     -42.782  -7.869  21.696  1.00 91.10           C  
ATOM   1189  OE1 GLU A  71     -43.932  -7.865  21.191  1.00 91.10           O  
ATOM   1190  OE2 GLU A  71     -41.869  -8.631  21.312  1.00 91.10           O  
ATOM   1191  N   MET A  72     -38.316  -5.940  24.542  1.00 89.06           N  
ATOM   1192  H   MET A  72     -38.216  -6.050  23.543  1.00 89.06           H  
ATOM   1193  CA  MET A  72     -37.127  -6.131  25.372  1.00 89.06           C  
ATOM   1194  HA  MET A  72     -37.307  -6.974  26.038  1.00 89.06           H  
ATOM   1195  C   MET A  72     -36.828  -4.906  26.244  1.00 89.06           C  
ATOM   1196  CB  MET A  72     -35.948  -6.475  24.457  1.00 89.06           C  
ATOM   1197  HB2 MET A  72     -36.275  -7.181  23.695  1.00 89.06           H  
ATOM   1198  HB3 MET A  72     -35.584  -5.576  23.960  1.00 89.06           H  
ATOM   1199  O   MET A  72     -36.577  -5.035  27.440  1.00 89.06           O  
ATOM   1200  CG  MET A  72     -34.817  -7.137  25.241  1.00 89.06           C  
ATOM   1201  HG2 MET A  72     -34.503  -6.496  26.064  1.00 89.06           H  
ATOM   1202  HG3 MET A  72     -35.194  -8.068  25.664  1.00 89.06           H  
ATOM   1203  SD  MET A  72     -33.389  -7.534  24.205  1.00 89.06           S  
ATOM   1204  CE  MET A  72     -32.523  -5.970  24.391  1.00 89.06           C  
ATOM   1205  HE1 MET A  72     -31.567  -6.004  23.867  1.00 89.06           H  
ATOM   1206  HE2 MET A  72     -33.145  -5.150  24.031  1.00 89.06           H  
ATOM   1207  HE3 MET A  72     -32.349  -5.816  25.456  1.00 89.06           H  
ATOM   1208  N   LEU A  73     -36.923  -3.696  25.681  1.00 88.94           N  
ATOM   1209  H   LEU A  73     -37.115  -3.645  24.691  1.00 88.94           H  
ATOM   1210  CA  LEU A  73     -36.769  -2.456  26.450  1.00 88.94           C  
ATOM   1211  HA  LEU A  73     -35.811  -2.480  26.969  1.00 88.94           H  
ATOM   1212  C   LEU A  73     -37.847  -2.319  27.536  1.00 88.94           C  
ATOM   1213  CB  LEU A  73     -36.812  -1.248  25.499  1.00 88.94           C  
ATOM   1214  HB2 LEU A  73     -37.709  -1.329  24.884  1.00 88.94           H  
ATOM   1215  HB3 LEU A  73     -36.901  -0.341  26.097  1.00 88.94           H  
ATOM   1216  O   LEU A  73     -37.549  -1.857  28.635  1.00 88.94           O  
ATOM   1217  CG  LEU A  73     -35.586  -1.099  24.579  1.00 88.94           C  
ATOM   1218  HG  LEU A  73     -35.391  -2.028  24.044  1.00 88.94           H  
ATOM   1219  CD1 LEU A  73     -35.864   0.014  23.564  1.00 88.94           C  
ATOM   1220 HD11 LEU A  73     -34.997   0.144  22.917  1.00 88.94           H  
ATOM   1221 HD12 LEU A  73     -36.717  -0.269  22.948  1.00 88.94           H  
ATOM   1222 HD13 LEU A  73     -36.073   0.950  24.081  1.00 88.94           H  
ATOM   1223  CD2 LEU A  73     -34.317  -0.736  25.347  1.00 88.94           C  
ATOM   1224 HD21 LEU A  73     -34.472   0.183  25.913  1.00 88.94           H  
ATOM   1225 HD22 LEU A  73     -33.492  -0.604  24.647  1.00 88.94           H  
ATOM   1226 HD23 LEU A  73     -34.048  -1.548  26.023  1.00 88.94           H  
ATOM   1227  N   SER A  74     -39.087  -2.726  27.251  1.00 87.54           N  
ATOM   1228  H   SER A  74     -39.271  -3.099  26.331  1.00 87.54           H  
ATOM   1229  CA  SER A  74     -40.173  -2.731  28.236  1.00 87.54           C  
ATOM   1230  HA  SER A  74     -40.227  -1.748  28.702  1.00 87.54           H  
ATOM   1231  C   SER A  74     -39.938  -3.761  29.342  1.00 87.54           C  
ATOM   1232  CB  SER A  74     -41.508  -3.006  27.541  1.00 87.54           C  
ATOM   1233  HB2 SER A  74     -41.618  -2.321  26.700  1.00 87.54           H  
ATOM   1234  HB3 SER A  74     -41.534  -4.029  27.166  1.00 87.54           H  
ATOM   1235  O   SER A  74     -40.154  -3.453  30.512  1.00 87.54           O  
ATOM   1236  OG  SER A  74     -42.578  -2.793  28.442  1.00 87.54           O  
ATOM   1237  HG  SER A  74     -42.580  -3.496  29.096  1.00 87.54           H  
ATOM   1238  N   TRP A  75     -39.468  -4.955  28.980  1.00 88.52           N  
ATOM   1239  H   TRP A  75     -39.352  -5.145  27.995  1.00 88.52           H  
ATOM   1240  CA  TRP A  75     -39.143  -6.044  29.901  1.00 88.52           C  
ATOM   1241  HA  TRP A  75     -40.018  -6.287  30.504  1.00 88.52           H  
ATOM   1242  C   TRP A  75     -38.027  -5.647  30.874  1.00 88.52           C  
ATOM   1243  CB  TRP A  75     -38.791  -7.271  29.055  1.00 88.52           C  
ATOM   1244  HB2 TRP A  75     -39.660  -7.540  28.455  1.00 88.52           H  
ATOM   1245  HB3 TRP A  75     -37.992  -7.008  28.361  1.00 88.52           H  
ATOM   1246  O   TRP A  75     -38.187  -5.781  32.083  1.00 88.52           O  
ATOM   1247  CG  TRP A  75     -38.359  -8.491  29.799  1.00 88.52           C  
ATOM   1248  CD1 TRP A  75     -39.151  -9.310  30.529  1.00 88.52           C  
ATOM   1249  HD1 TRP A  75     -40.211  -9.176  30.687  1.00 88.52           H  
ATOM   1250  CD2 TRP A  75     -37.036  -9.102  29.811  1.00 88.52           C  
ATOM   1251  CE2 TRP A  75     -37.116 -10.335  30.520  1.00 88.52           C  
ATOM   1252  CE3 TRP A  75     -35.799  -8.772  29.221  1.00 88.52           C  
ATOM   1253  HE3 TRP A  75     -35.717  -7.871  28.631  1.00 88.52           H  
ATOM   1254  NE1 TRP A  75     -38.414 -10.394  30.971  1.00 88.52           N  
ATOM   1255  HE1 TRP A  75     -38.804 -11.202  31.436  1.00 88.52           H  
ATOM   1256  CH2 TRP A  75     -34.801 -10.840  30.043  1.00 88.52           C  
ATOM   1257  HH2 TRP A  75     -33.947 -11.496  30.114  1.00 88.52           H  
ATOM   1258  CZ2 TRP A  75     -36.031 -11.215  30.603  1.00 88.52           C  
ATOM   1259  HZ2 TRP A  75     -36.127 -12.158  31.120  1.00 88.52           H  
ATOM   1260  CZ3 TRP A  75     -34.690  -9.624  29.352  1.00 88.52           C  
ATOM   1261  HZ3 TRP A  75     -33.760  -9.371  28.865  1.00 88.52           H  
ATOM   1262  N   ILE A  76     -36.961  -5.010  30.381  1.00 88.80           N  
ATOM   1263  H   ILE A  76     -36.860  -4.963  29.377  1.00 88.80           H  
ATOM   1264  CA  ILE A  76     -35.879  -4.489  31.233  1.00 88.80           C  
ATOM   1265  HA  ILE A  76     -35.553  -5.283  31.904  1.00 88.80           H  
ATOM   1266  C   ILE A  76     -36.376  -3.337  32.117  1.00 88.80           C  
ATOM   1267  CB  ILE A  76     -34.675  -4.075  30.360  1.00 88.80           C  
ATOM   1268  HB  ILE A  76     -35.026  -3.380  29.597  1.00 88.80           H  
ATOM   1269  O   ILE A  76     -36.075  -3.287  33.310  1.00 88.80           O  
ATOM   1270  CG1 ILE A  76     -34.091  -5.328  29.668  1.00 88.80           C  
ATOM   1271 HG12 ILE A  76     -33.622  -5.973  30.411  1.00 88.80           H  
ATOM   1272 HG13 ILE A  76     -34.891  -5.898  29.194  1.00 88.80           H  
ATOM   1273  CG2 ILE A  76     -33.582  -3.376  31.193  1.00 88.80           C  
ATOM   1274 HG21 ILE A  76     -33.958  -2.472  31.671  1.00 88.80           H  
ATOM   1275 HG22 ILE A  76     -33.215  -4.051  31.967  1.00 88.80           H  
ATOM   1276 HG23 ILE A  76     -32.743  -3.083  30.562  1.00 88.80           H  
ATOM   1277  CD1 ILE A  76     -33.073  -5.009  28.578  1.00 88.80           C  
ATOM   1278 HD11 ILE A  76     -32.817  -5.925  28.047  1.00 88.80           H  
ATOM   1279 HD12 ILE A  76     -32.166  -4.604  29.026  1.00 88.80           H  
ATOM   1280 HD13 ILE A  76     -33.503  -4.295  27.875  1.00 88.80           H  
ATOM   1281  N   LYS A  77     -37.183  -2.422  31.560  1.00 87.60           N  
ATOM   1282  H   LYS A  77     -37.403  -2.524  30.580  1.00 87.60           H  
ATOM   1283  CA  LYS A  77     -37.721  -1.264  32.295  1.00 87.60           C  
ATOM   1284  HA  LYS A  77     -36.887  -0.754  32.776  1.00 87.60           H  
ATOM   1285  C   LYS A  77     -38.677  -1.671  33.422  1.00 87.60           C  
ATOM   1286  CB  LYS A  77     -38.393  -0.312  31.295  1.00 87.60           C  
ATOM   1287  HB2 LYS A  77     -37.692  -0.115  30.484  1.00 87.60           H  
ATOM   1288  HB3 LYS A  77     -39.279  -0.790  30.878  1.00 87.60           H  
ATOM   1289  O   LYS A  77     -38.818  -0.918  34.386  1.00 87.60           O  
ATOM   1290  CG  LYS A  77     -38.778   1.036  31.918  1.00 87.60           C  
ATOM   1291  HG2 LYS A  77     -39.549   0.890  32.674  1.00 87.60           H  
ATOM   1292  HG3 LYS A  77     -37.898   1.480  32.383  1.00 87.60           H  
ATOM   1293  CD  LYS A  77     -39.317   1.981  30.841  1.00 87.60           C  
ATOM   1294  HD2 LYS A  77     -40.218   1.550  30.405  1.00 87.60           H  
ATOM   1295  HD3 LYS A  77     -38.562   2.100  30.063  1.00 87.60           H  
ATOM   1296  CE  LYS A  77     -39.631   3.341  31.469  1.00 87.60           C  
ATOM   1297  HE2 LYS A  77     -38.723   3.719  31.939  1.00 87.60           H  
ATOM   1298  HE3 LYS A  77     -40.377   3.196  32.250  1.00 87.60           H  
ATOM   1299  NZ  LYS A  77     -40.122   4.305  30.454  1.00 87.60           N  
ATOM   1300  HZ1 LYS A  77     -40.312   5.200  30.881  1.00 87.60           H  
ATOM   1301  HZ2 LYS A  77     -39.423   4.434  29.737  1.00 87.60           H  
ATOM   1302  HZ3 LYS A  77     -40.968   3.958  30.024  1.00 87.60           H  
ATOM   1303  N   ALA A  78     -39.332  -2.827  33.302  1.00 86.44           N  
ATOM   1304  H   ALA A  78     -39.208  -3.369  32.458  1.00 86.44           H  
ATOM   1305  CA  ALA A  78     -40.179  -3.387  34.351  1.00 86.44           C  
ATOM   1306  HA  ALA A  78     -40.884  -2.623  34.677  1.00 86.44           H  
ATOM   1307  C   ALA A  78     -39.365  -3.810  35.586  1.00 86.44           C  
ATOM   1308  CB  ALA A  78     -40.978  -4.558  33.768  1.00 86.44           C  
ATOM   1309  HB1 ALA A  78     -41.673  -4.933  34.519  1.00 86.44           H  
ATOM   1310  HB2 ALA A  78     -41.541  -4.231  32.894  1.00 86.44           H  
ATOM   1311  HB3 ALA A  78     -40.308  -5.368  33.482  1.00 86.44           H  
ATOM   1312  O   ALA A  78     -39.838  -3.629  36.704  1.00 86.44           O  
ATOM   1313  N   VAL A  79     -38.138  -4.302  35.388  1.00 85.11           N  
ATOM   1314  H   VAL A  79     -37.827  -4.447  34.438  1.00 85.11           H  
ATOM   1315  CA  VAL A  79     -37.239  -4.733  36.472  1.00 85.11           C  
ATOM   1316  HA  VAL A  79     -37.834  -5.156  37.282  1.00 85.11           H  
ATOM   1317  C   VAL A  79     -36.462  -3.562  37.060  1.00 85.11           C  
ATOM   1318  CB  VAL A  79     -36.283  -5.829  35.968  1.00 85.11           C  
ATOM   1319  HB  VAL A  79     -35.698  -5.446  35.132  1.00 85.11           H  
ATOM   1320  O   VAL A  79     -36.349  -3.434  38.275  1.00 85.11           O  
ATOM   1321  CG1 VAL A  79     -35.313  -6.315  37.052  1.00 85.11           C  
ATOM   1322 HG11 VAL A  79     -34.698  -7.126  36.663  1.00 85.11           H  
ATOM   1323 HG12 VAL A  79     -34.649  -5.511  37.369  1.00 85.11           H  
ATOM   1324 HG13 VAL A  79     -35.870  -6.685  37.913  1.00 85.11           H  
ATOM   1325  CG2 VAL A  79     -37.104  -7.027  35.488  1.00 85.11           C  
ATOM   1326 HG21 VAL A  79     -36.427  -7.858  35.288  1.00 85.11           H  
ATOM   1327 HG22 VAL A  79     -37.800  -7.346  36.264  1.00 85.11           H  
ATOM   1328 HG23 VAL A  79     -37.649  -6.791  34.574  1.00 85.11           H  
ATOM   1329  N   SER A  80     -35.949  -2.669  36.213  1.00 83.69           N  
ATOM   1330  H   SER A  80     -36.054  -2.826  35.220  1.00 83.69           H  
ATOM   1331  CA  SER A  80     -35.169  -1.517  36.661  1.00 83.69           C  
ATOM   1332  HA  SER A  80     -35.399  -1.316  37.707  1.00 83.69           H  
ATOM   1333  C   SER A  80     -35.530  -0.262  35.868  1.00 83.69           C  
ATOM   1334  CB  SER A  80     -33.675  -1.836  36.609  1.00 83.69           C  
ATOM   1335  HB2 SER A  80     -33.104  -0.965  36.931  1.00 83.69           H  
ATOM   1336  HB3 SER A  80     -33.452  -2.670  37.275  1.00 83.69           H  
ATOM   1337  O   SER A  80     -35.116  -0.029  34.731  1.00 83.69           O  
ATOM   1338  OG  SER A  80     -33.313  -2.172  35.295  1.00 83.69           O  
ATOM   1339  HG  SER A  80     -33.626  -3.059  35.102  1.00 83.69           H  
ATOM   1340  N   LYS A  81     -36.294   0.626  36.507  1.00 78.43           N  
ATOM   1341  H   LYS A  81     -36.657   0.376  37.416  1.00 78.43           H  
ATOM   1342  CA  LYS A  81     -36.530   1.971  35.958  1.00 78.43           C  
ATOM   1343  HA  LYS A  81     -36.881   1.870  34.931  1.00 78.43           H  
ATOM   1344  C   LYS A  81     -35.230   2.780  35.880  1.00 78.43           C  
ATOM   1345  CB  LYS A  81     -37.593   2.702  36.787  1.00 78.43           C  
ATOM   1346  HB2 LYS A  81     -37.306   2.689  37.839  1.00 78.43           H  
ATOM   1347  HB3 LYS A  81     -37.639   3.741  36.458  1.00 78.43           H  
ATOM   1348  O   LYS A  81     -35.106   3.649  35.022  1.00 78.43           O  
ATOM   1349  CG  LYS A  81     -38.983   2.071  36.614  1.00 78.43           C  
ATOM   1350  HG2 LYS A  81     -38.954   1.031  36.940  1.00 78.43           H  
ATOM   1351  HG3 LYS A  81     -39.267   2.102  35.562  1.00 78.43           H  
ATOM   1352  CD  LYS A  81     -40.024   2.826  37.448  1.00 78.43           C  
ATOM   1353  HD2 LYS A  81     -39.706   2.822  38.490  1.00 78.43           H  
ATOM   1354  HD3 LYS A  81     -40.092   3.857  37.100  1.00 78.43           H  
ATOM   1355  CE  LYS A  81     -41.389   2.140  37.328  1.00 78.43           C  
ATOM   1356  HE2 LYS A  81     -41.260   1.086  37.575  1.00 78.43           H  
ATOM   1357  HE3 LYS A  81     -41.726   2.195  36.293  1.00 78.43           H  
ATOM   1358  NZ  LYS A  81     -42.388   2.749  38.242  1.00 78.43           N  
ATOM   1359  HZ1 LYS A  81     -42.075   2.661  39.198  1.00 78.43           H  
ATOM   1360  HZ2 LYS A  81     -43.273   2.267  38.169  1.00 78.43           H  
ATOM   1361  HZ3 LYS A  81     -42.525   3.729  38.039  1.00 78.43           H  
ATOM   1362  N   GLU A  82     -34.272   2.471  36.753  1.00 77.65           N  
ATOM   1363  H   GLU A  82     -34.468   1.756  37.438  1.00 77.65           H  
ATOM   1364  CA  GLU A  82     -32.998   3.179  36.891  1.00 77.65           C  
ATOM   1365  HA  GLU A  82     -33.183   4.251  36.836  1.00 77.65           H  
ATOM   1366  C   GLU A  82     -31.990   2.849  35.785  1.00 77.65           C  
ATOM   1367  CB  GLU A  82     -32.408   2.894  38.277  1.00 77.65           C  
ATOM   1368  HB2 GLU A  82     -32.303   1.817  38.407  1.00 77.65           H  
ATOM   1369  HB3 GLU A  82     -31.426   3.362  38.344  1.00 77.65           H  
ATOM   1370  O   GLU A  82     -31.223   3.724  35.397  1.00 77.65           O  
ATOM   1371  CG  GLU A  82     -33.317   3.473  39.374  1.00 77.65           C  
ATOM   1372  HG2 GLU A  82     -34.308   3.026  39.292  1.00 77.65           H  
ATOM   1373  HG3 GLU A  82     -33.423   4.544  39.205  1.00 77.65           H  
ATOM   1374  CD  GLU A  82     -32.799   3.233  40.796  1.00 77.65           C  
ATOM   1375  OE1 GLU A  82     -33.499   3.713  41.714  1.00 77.65           O  
ATOM   1376  OE2 GLU A  82     -31.758   2.560  40.944  1.00 77.65           O  
ATOM   1377  N   PHE A  83     -32.058   1.657  35.181  1.00 80.12           N  
ATOM   1378  H   PHE A  83     -32.724   0.975  35.516  1.00 80.12           H  
ATOM   1379  CA  PHE A  83     -31.129   1.228  34.124  1.00 80.12           C  
ATOM   1380  HA  PHE A  83     -30.116   1.204  34.526  1.00 80.12           H  
ATOM   1381  C   PHE A  83     -31.119   2.161  32.906  1.00 80.12           C  
ATOM   1382  CB  PHE A  83     -31.528  -0.189  33.714  1.00 80.12           C  
ATOM   1383  HB2 PHE A  83     -31.428  -0.808  34.606  1.00 80.12           H  
ATOM   1384  HB3 PHE A  83     -32.570  -0.204  33.394  1.00 80.12           H  
ATOM   1385  O   PHE A  83     -30.100   2.342  32.242  1.00 80.12           O  
ATOM   1386  CG  PHE A  83     -30.673  -0.823  32.642  1.00 80.12           C  
ATOM   1387  CD1 PHE A  83     -31.016  -0.709  31.281  1.00 80.12           C  
ATOM   1388  HD1 PHE A  83     -31.896  -0.152  30.994  1.00 80.12           H  
ATOM   1389  CD2 PHE A  83     -29.542  -1.566  33.019  1.00 80.12           C  
ATOM   1390  HD2 PHE A  83     -29.275  -1.674  34.060  1.00 80.12           H  
ATOM   1391  CE1 PHE A  83     -30.222  -1.329  30.299  1.00 80.12           C  
ATOM   1392  HE1 PHE A  83     -30.495  -1.256  29.257  1.00 80.12           H  
ATOM   1393  CE2 PHE A  83     -28.768  -2.206  32.041  1.00 80.12           C  
ATOM   1394  HE2 PHE A  83     -27.938  -2.826  32.347  1.00 80.12           H  
ATOM   1395  CZ  PHE A  83     -29.097  -2.080  30.681  1.00 80.12           C  
ATOM   1396  HZ  PHE A  83     -28.508  -2.590  29.934  1.00 80.12           H  
ATOM   1397  N   PHE A  84     -32.258   2.794  32.615  1.00 78.71           N  
ATOM   1398  H   PHE A  84     -33.055   2.614  33.208  1.00 78.71           H  
ATOM   1399  CA  PHE A  84     -32.371   3.769  31.530  1.00 78.71           C  
ATOM   1400  HA  PHE A  84     -31.574   3.584  30.811  1.00 78.71           H  
ATOM   1401  C   PHE A  84     -32.197   5.225  31.979  1.00 78.71           C  
ATOM   1402  CB  PHE A  84     -33.705   3.565  30.806  1.00 78.71           C  
ATOM   1403  HB2 PHE A  84     -34.518   3.699  31.519  1.00 78.71           H  
ATOM   1404  HB3 PHE A  84     -33.812   4.332  30.039  1.00 78.71           H  
ATOM   1405  O   PHE A  84     -32.080   6.092  31.109  1.00 78.71           O  
ATOM   1406  CG  PHE A  84     -33.827   2.212  30.136  1.00 78.71           C  
ATOM   1407  CD1 PHE A  84     -33.074   1.930  28.980  1.00 78.71           C  
ATOM   1408  HD1 PHE A  84     -32.406   2.677  28.577  1.00 78.71           H  
ATOM   1409  CD2 PHE A  84     -34.662   1.221  30.684  1.00 78.71           C  
ATOM   1410  HD2 PHE A  84     -35.206   1.405  31.599  1.00 78.71           H  
ATOM   1411  CE1 PHE A  84     -33.159   0.668  28.368  1.00 78.71           C  
ATOM   1412  HE1 PHE A  84     -32.557   0.437  27.502  1.00 78.71           H  
ATOM   1413  CE2 PHE A  84     -34.756  -0.034  30.062  1.00 78.71           C  
ATOM   1414  HE2 PHE A  84     -35.375  -0.807  30.493  1.00 78.71           H  
ATOM   1415  CZ  PHE A  84     -34.009  -0.313  28.907  1.00 78.71           C  
ATOM   1416  HZ  PHE A  84     -34.061  -1.295  28.460  1.00 78.71           H  
ATOM   1417  N   ASN A  85     -32.191   5.485  33.291  1.00 69.09           N  
ATOM   1418  H   ASN A  85     -32.168   4.703  33.929  1.00 69.09           H  
ATOM   1419  CA  ASN A  85     -32.044   6.818  33.882  1.00 69.09           C  
ATOM   1420  HA  ASN A  85     -32.409   7.566  33.178  1.00 69.09           H  
ATOM   1421  C   ASN A  85     -30.590   7.190  34.170  1.00 69.09           C  
ATOM   1422  CB  ASN A  85     -32.870   6.913  35.173  1.00 69.09           C  
ATOM   1423  HB2 ASN A  85     -32.559   7.793  35.736  1.00 69.09           H  
ATOM   1424  HB3 ASN A  85     -32.665   6.043  35.797  1.00 69.09           H  
ATOM   1425  O   ASN A  85     -30.345   8.320  34.595  1.00 69.09           O  
ATOM   1426  CG  ASN A  85     -34.358   7.053  34.949  1.00 69.09           C  
ATOM   1427  ND2 ASN A  85     -35.126   6.938  36.006  1.00 69.09           N  
ATOM   1428 HD21 ASN A  85     -36.120   7.044  35.860  1.00 69.09           H  
ATOM   1429 HD22 ASN A  85     -34.712   6.727  36.903  1.00 69.09           H  
ATOM   1430  OD1 ASN A  85     -34.858   7.317  33.864  1.00 69.09           O  
ATOM   1431  N   ASP A  86     -29.651   6.273  33.936  1.00 61.64           N  
ATOM   1432  H   ASP A  86     -29.926   5.329  33.703  1.00 61.64           H  
ATOM   1433  CA  ASP A  86     -28.231   6.538  34.091  1.00 61.64           C  
ATOM   1434  HA  ASP A  86     -28.070   6.842  35.125  1.00 61.64           H  
ATOM   1435  C   ASP A  86     -27.834   7.702  33.168  1.00 61.64           C  
ATOM   1436  CB  ASP A  86     -27.436   5.242  33.850  1.00 61.64           C  
ATOM   1437  HB2 ASP A  86     -27.975   4.411  34.307  1.00 61.64           H  
ATOM   1438  HB3 ASP A  86     -27.366   5.045  32.780  1.00 61.64           H  
ATOM   1439  O   ASP A  86     -27.765   7.578  31.936  1.00 61.64           O  
ATOM   1440  CG  ASP A  86     -26.036   5.275  34.469  1.00 61.64           C  
ATOM   1441  OD1 ASP A  86     -25.780   6.205  35.264  1.00 61.64           O  
ATOM   1442  OD2 ASP A  86     -25.240   4.380  34.104  1.00 61.64           O  
ATOM   1443  N   LYS A  87     -27.666   8.883  33.775  1.00 54.38           N  
ATOM   1444  H   LYS A  87     -27.765   8.878  34.780  1.00 54.38           H  
ATOM   1445  CA  LYS A  87     -27.070  10.062  33.151  1.00 54.38           C  
ATOM   1446  HA  LYS A  87     -27.490  10.223  32.158  1.00 54.38           H  
ATOM   1447  C   LYS A  87     -25.597   9.720  33.000  1.00 54.38           C  
ATOM   1448  CB  LYS A  87     -27.267  11.314  34.022  1.00 54.38           C  
ATOM   1449  HB2 LYS A  87     -26.942  11.101  35.040  1.00 54.38           H  
ATOM   1450  HB3 LYS A  87     -26.626  12.100  33.622  1.00 54.38           H  
ATOM   1451  O   LYS A  87     -24.806  10.049  33.873  1.00 54.38           O  
ATOM   1452  CG  LYS A  87     -28.710  11.830  34.050  1.00 54.38           C  
ATOM   1453  HG2 LYS A  87     -29.064  11.977  33.029  1.00 54.38           H  
ATOM   1454  HG3 LYS A  87     -29.350  11.106  34.553  1.00 54.38           H  
ATOM   1455  CD  LYS A  87     -28.744  13.168  34.800  1.00 54.38           C  
ATOM   1456  HD2 LYS A  87     -28.376  13.010  35.814  1.00 54.38           H  
ATOM   1457  HD3 LYS A  87     -28.087  13.874  34.293  1.00 54.38           H  
ATOM   1458  CE  LYS A  87     -30.164  13.734  34.850  1.00 54.38           C  
ATOM   1459  HE2 LYS A  87     -30.804  13.011  35.356  1.00 54.38           H  
ATOM   1460  HE3 LYS A  87     -30.528  13.852  33.830  1.00 54.38           H  
ATOM   1461  NZ  LYS A  87     -30.185  15.035  35.564  1.00 54.38           N  
ATOM   1462  HZ1 LYS A  87     -31.123  15.407  35.609  1.00 54.38           H  
ATOM   1463  HZ2 LYS A  87     -29.840  14.914  36.506  1.00 54.38           H  
ATOM   1464  HZ3 LYS A  87     -29.587  15.701  35.096  1.00 54.38           H  
ATOM   1465  N   GLY A  88     -25.303   8.957  31.949  1.00 49.98           N  
ATOM   1466  H   GLY A  88     -26.093   8.606  31.426  1.00 49.98           H  
ATOM   1467  CA  GLY A  88     -24.026   8.287  31.778  1.00 49.98           C  
ATOM   1468  HA2 GLY A  88     -23.977   7.455  32.480  1.00 49.98           H  
ATOM   1469  HA3 GLY A  88     -23.938   7.897  30.764  1.00 49.98           H  
ATOM   1470  C   GLY A  88     -22.850   9.217  32.037  1.00 49.98           C  
ATOM   1471  O   GLY A  88     -22.893  10.389  31.649  1.00 49.98           O  
ATOM   1472  N   ASP A  89     -21.813   8.659  32.665  1.00 48.85           N  
ATOM   1473  H   ASP A  89     -21.940   7.760  33.109  1.00 48.85           H  
ATOM   1474  CA  ASP A  89     -20.469   9.236  32.688  1.00 48.85           C  
ATOM   1475  HA  ASP A  89     -20.411   9.956  33.504  1.00 48.85           H  
ATOM   1476  C   ASP A  89     -20.183   9.910  31.337  1.00 48.85           C  
ATOM   1477  CB  ASP A  89     -19.412   8.136  32.893  1.00 48.85           C  
ATOM   1478  HB2 ASP A  89     -19.474   7.431  32.064  1.00 48.85           H  
ATOM   1479  HB3 ASP A  89     -18.424   8.594  32.859  1.00 48.85           H  
ATOM   1480  O   ASP A  89     -20.549   9.326  30.300  1.00 48.85           O  
ATOM   1481  CG  ASP A  89     -19.532   7.372  34.209  1.00 48.85           C  
ATOM   1482  OD1 ASP A  89     -19.691   8.044  35.248  1.00 48.85           O  
ATOM   1483  OD2 ASP A  89     -19.434   6.113  34.133  1.00 48.85           O  
ATOM   1484  N   PRO A  90     -19.563  11.109  31.321  1.00 45.61           N  
ATOM   1485  CA  PRO A  90     -19.251  11.794  30.078  1.00 45.61           C  
ATOM   1486  HA  PRO A  90     -20.170  12.138  29.603  1.00 45.61           H  
ATOM   1487  C   PRO A  90     -18.542  10.798  29.168  1.00 45.61           C  
ATOM   1488  CB  PRO A  90     -18.382  13.001  30.450  1.00 45.61           C  
ATOM   1489  HB2 PRO A  90     -17.598  13.185  29.715  1.00 45.61           H  
ATOM   1490  HB3 PRO A  90     -19.014  13.882  30.556  1.00 45.61           H  
ATOM   1491  O   PRO A  90     -17.529  10.203  29.540  1.00 45.61           O  
ATOM   1492  CG  PRO A  90     -17.802  12.625  31.813  1.00 45.61           C  
ATOM   1493  HG2 PRO A  90     -16.894  12.039  31.672  1.00 45.61           H  
ATOM   1494  HG3 PRO A  90     -17.597  13.505  32.423  1.00 45.61           H  
ATOM   1495  CD  PRO A  90     -18.883  11.744  32.436  1.00 45.61           C  
ATOM   1496  HD2 PRO A  90     -19.594  12.359  32.987  1.00 45.61           H  
ATOM   1497  HD3 PRO A  90     -18.423  11.013  33.100  1.00 45.61           H  
ATOM   1498  N   GLU A  91     -19.147  10.551  28.007  1.00 46.75           N  
ATOM   1499  H   GLU A  91     -19.983  11.070  27.780  1.00 46.75           H  
ATOM   1500  CA  GLU A  91     -18.519   9.760  26.962  1.00 46.75           C  
ATOM   1501  HA  GLU A  91     -18.489   8.715  27.270  1.00 46.75           H  
ATOM   1502  C   GLU A  91     -17.099  10.292  26.769  1.00 46.75           C  
ATOM   1503  CB  GLU A  91     -19.297   9.916  25.639  1.00 46.75           C  
ATOM   1504  HB2 GLU A  91     -19.559  10.963  25.486  1.00 46.75           H  
ATOM   1505  HB3 GLU A  91     -18.668   9.591  24.810  1.00 46.75           H  
ATOM   1506  O   GLU A  91     -16.934  11.509  26.648  1.00 46.75           O  
ATOM   1507  CG  GLU A  91     -20.551   9.054  25.629  1.00 46.75           C  
ATOM   1508  HG2 GLU A  91     -21.179   9.345  26.471  1.00 46.75           H  
ATOM   1509  HG3 GLU A  91     -20.232   8.023  25.783  1.00 46.75           H  
ATOM   1510  CD  GLU A  91     -21.390   9.133  24.342  1.00 46.75           C  
ATOM   1511  OE1 GLU A  91     -22.138   8.148  24.133  1.00 46.75           O  
ATOM   1512  OE2 GLU A  91     -21.382  10.172  23.662  1.00 46.75           O  
ATOM   1513  N   PRO A  92     -16.062   9.444  26.647  1.00 43.93           N  
ATOM   1514  CA  PRO A  92     -15.029   9.847  25.719  1.00 43.93           C  
ATOM   1515  HA  PRO A  92     -14.570  10.791  26.012  1.00 43.93           H  
ATOM   1516  C   PRO A  92     -15.773   9.998  24.392  1.00 43.93           C  
ATOM   1517  CB  PRO A  92     -13.998   8.721  25.731  1.00 43.93           C  
ATOM   1518  HB2 PRO A  92     -13.272   8.914  26.520  1.00 43.93           H  
ATOM   1519  HB3 PRO A  92     -13.494   8.618  24.770  1.00 43.93           H  
ATOM   1520  O   PRO A  92     -16.329   9.012  23.909  1.00 43.93           O  
ATOM   1521  CG  PRO A  92     -14.815   7.477  26.089  1.00 43.93           C  
ATOM   1522  HG2 PRO A  92     -14.223   6.767  26.666  1.00 43.93           H  
ATOM   1523  HG3 PRO A  92     -15.185   7.004  25.180  1.00 43.93           H  
ATOM   1524  CD  PRO A  92     -16.000   8.010  26.904  1.00 43.93           C  
ATOM   1525  HD2 PRO A  92     -15.827   7.845  27.967  1.00 43.93           H  
ATOM   1526  HD3 PRO A  92     -16.911   7.504  26.586  1.00 43.93           H  
ATOM   1527  N   GLU A  93     -15.890  11.228  23.894  1.00 44.41           N  
ATOM   1528  H   GLU A  93     -15.572  11.993  24.472  1.00 44.41           H  
ATOM   1529  CA  GLU A  93     -16.499  11.588  22.614  1.00 44.41           C  
ATOM   1530  HA  GLU A  93     -17.570  11.387  22.651  1.00 44.41           H  
ATOM   1531  C   GLU A  93     -15.872  10.749  21.482  1.00 44.41           C  
ATOM   1532  CB  GLU A  93     -16.288  13.092  22.351  1.00 44.41           C  
ATOM   1533  HB2 GLU A  93     -15.217  13.294  22.359  1.00 44.41           H  
ATOM   1534  HB3 GLU A  93     -16.673  13.314  21.355  1.00 44.41           H  
ATOM   1535  O   GLU A  93     -14.994  11.184  20.744  1.00 44.41           O  
ATOM   1536  CG  GLU A  93     -16.973  14.042  23.349  1.00 44.41           C  
ATOM   1537  HG2 GLU A  93     -18.046  13.846  23.334  1.00 44.41           H  
ATOM   1538  HG3 GLU A  93     -16.601  13.831  24.351  1.00 44.41           H  
ATOM   1539  CD  GLU A  93     -16.715  15.527  23.020  1.00 44.41           C  
ATOM   1540  OE1 GLU A  93     -17.337  16.383  23.688  1.00 44.41           O  
ATOM   1541  OE2 GLU A  93     -15.901  15.810  22.109  1.00 44.41           O  
ATOM   1542  N   ASN A  94     -16.292   9.494  21.353  1.00 47.06           N  
ATOM   1543  H   ASN A  94     -16.880   9.148  22.098  1.00 47.06           H  
ATOM   1544  CA  ASN A  94     -15.809   8.530  20.372  1.00 47.06           C  
ATOM   1545  HA  ASN A  94     -14.924   8.942  19.886  1.00 47.06           H  
ATOM   1546  C   ASN A  94     -16.825   8.379  19.234  1.00 47.06           C  
ATOM   1547  CB  ASN A  94     -15.379   7.223  21.064  1.00 47.06           C  
ATOM   1548  HB2 ASN A  94     -15.398   6.402  20.348  1.00 47.06           H  
ATOM   1549  HB3 ASN A  94     -16.083   6.985  21.862  1.00 47.06           H  
ATOM   1550  O   ASN A  94     -16.884   7.359  18.558  1.00 47.06           O  
ATOM   1551  CG  ASN A  94     -13.963   7.277  21.617  1.00 47.06           C  
ATOM   1552  ND2 ASN A  94     -13.691   6.542  22.668  1.00 47.06           N  
ATOM   1553 HD21 ASN A  94     -14.434   6.037  23.129  1.00 47.06           H  
ATOM   1554 HD22 ASN A  94     -12.748   6.613  23.024  1.00 47.06           H  
ATOM   1555  OD1 ASN A  94     -13.063   7.915  21.095  1.00 47.06           O  
ATOM   1556  N   ILE A  95     -17.578   9.451  18.983  1.00 48.00           N  
ATOM   1557  H   ILE A  95     -17.531  10.197  19.662  1.00 48.00           H  
ATOM   1558  CA  ILE A  95     -18.077   9.808  17.654  1.00 48.00           C  
ATOM   1559  HA  ILE A  95     -17.735   9.054  16.945  1.00 48.00           H  
ATOM   1560  C   ILE A  95     -17.394  11.123  17.272  1.00 48.00           C  
ATOM   1561  CB  ILE A  95     -19.619   9.861  17.568  1.00 48.00           C  
ATOM   1562  HB  ILE A  95     -19.966  10.774  18.052  1.00 48.00           H  
ATOM   1563  O   ILE A  95     -18.022  12.125  16.937  1.00 48.00           O  
ATOM   1564  CG1 ILE A  95     -20.277   8.667  18.295  1.00 48.00           C  
ATOM   1565 HG12 ILE A  95     -19.976   8.673  19.343  1.00 48.00           H  
ATOM   1566 HG13 ILE A  95     -19.938   7.730  17.852  1.00 48.00           H  
ATOM   1567  CG2 ILE A  95     -20.033   9.891  16.080  1.00 48.00           C  
ATOM   1568 HG21 ILE A  95     -19.728   8.968  15.588  1.00 48.00           H  
ATOM   1569 HG22 ILE A  95     -21.113  10.005  15.987  1.00 48.00           H  
ATOM   1570 HG23 ILE A  95     -19.574  10.735  15.563  1.00 48.00           H  
ATOM   1571  CD1 ILE A  95     -21.809   8.710  18.290  1.00 48.00           C  
ATOM   1572 HD11 ILE A  95     -22.193   8.520  17.287  1.00 48.00           H  
ATOM   1573 HD12 ILE A  95     -22.192   7.936  18.955  1.00 48.00           H  
ATOM   1574 HD13 ILE A  95     -22.159   9.681  18.640  1.00 48.00           H  
ATOM   1575  N   SER A  96     -16.066  11.161  17.385  1.00 55.38           N  
ATOM   1576  H   SER A  96     -15.574  10.333  17.691  1.00 55.38           H  
ATOM   1577  CA  SER A  96     -15.326  12.237  16.751  1.00 55.38           C  
ATOM   1578  HA  SER A  96     -15.781  13.181  17.049  1.00 55.38           H  
ATOM   1579  C   SER A  96     -15.512  12.058  15.242  1.00 55.38           C  
ATOM   1580  CB  SER A  96     -13.870  12.278  17.235  1.00 55.38           C  
ATOM   1581  HB2 SER A  96     -13.428  13.225  16.924  1.00 55.38           H  
ATOM   1582  HB3 SER A  96     -13.855  12.254  18.325  1.00 55.38           H  
ATOM   1583  O   SER A  96     -15.318  10.966  14.707  1.00 55.38           O  
ATOM   1584  OG  SER A  96     -13.093  11.209  16.732  1.00 55.38           O  
ATOM   1585  HG  SER A  96     -13.092  10.516  17.396  1.00 55.38           H  
ATOM   1586  N   ASN A  97     -15.891  13.121  14.527  1.00 62.18           N  
ATOM   1587  H   ASN A  97     -16.147  13.949  15.044  1.00 62.18           H  
ATOM   1588  CA  ASN A  97     -15.935  13.177  13.055  1.00 62.18           C  
ATOM   1589  HA  ASN A  97     -16.534  12.337  12.701  1.00 62.18           H  
ATOM   1590  C   ASN A  97     -14.533  13.005  12.413  1.00 62.18           C  
ATOM   1591  CB  ASN A  97     -16.617  14.500  12.636  1.00 62.18           C  
ATOM   1592  HB2 ASN A  97     -16.347  14.753  11.611  1.00 62.18           H  
ATOM   1593  HB3 ASN A  97     -16.272  15.313  13.274  1.00 62.18           H  
ATOM   1594  O   ASN A  97     -14.262  13.498  11.316  1.00 62.18           O  
ATOM   1595  CG  ASN A  97     -18.131  14.427  12.646  1.00 62.18           C  
ATOM   1596  ND2 ASN A  97     -18.801  15.431  13.160  1.00 62.18           N  
ATOM   1597 HD21 ASN A  97     -18.329  16.181  13.644  1.00 62.18           H  
ATOM   1598 HD22 ASN A  97     -19.803  15.309  13.207  1.00 62.18           H  
ATOM   1599  OD1 ASN A  97     -18.730  13.505  12.122  1.00 62.18           O  
ATOM   1600  N   VAL A  98     -13.615  12.343  13.114  1.00 74.45           N  
ATOM   1601  H   VAL A  98     -13.942  11.838  13.925  1.00 74.45           H  
ATOM   1602  CA  VAL A  98     -12.240  12.089  12.734  1.00 74.45           C  
ATOM   1603  HA  VAL A  98     -11.864  12.952  12.185  1.00 74.45           H  
ATOM   1604  C   VAL A  98     -12.235  10.875  11.823  1.00 74.45           C  
ATOM   1605  CB  VAL A  98     -11.355  11.896  13.979  1.00 74.45           C  
ATOM   1606  HB  VAL A  98     -11.728  11.050  14.556  1.00 74.45           H  
ATOM   1607  O   VAL A  98     -12.720   9.792  12.152  1.00 74.45           O  
ATOM   1608  CG1 VAL A  98      -9.897  11.619  13.600  1.00 74.45           C  
ATOM   1609 HG11 VAL A  98      -9.295  11.548  14.506  1.00 74.45           H  
ATOM   1610 HG12 VAL A  98      -9.821  10.666  13.076  1.00 74.45           H  
ATOM   1611 HG13 VAL A  98      -9.504  12.416  12.969  1.00 74.45           H  
ATOM   1612  CG2 VAL A  98     -11.362  13.162  14.848  1.00 74.45           C  
ATOM   1613 HG21 VAL A  98     -10.871  13.983  14.325  1.00 74.45           H  
ATOM   1614 HG22 VAL A  98     -10.839  12.965  15.784  1.00 74.45           H  
ATOM   1615 HG23 VAL A  98     -12.383  13.465  15.081  1.00 74.45           H  
ATOM   1616  N   ALA A  99     -11.693  11.068  10.630  1.00 83.85           N  
ATOM   1617  H   ALA A  99     -11.304  11.975  10.413  1.00 83.85           H  
ATOM   1618  CA  ALA A  99     -11.537   9.990   9.678  1.00 83.85           C  
ATOM   1619  HA  ALA A  99     -12.483   9.453   9.611  1.00 83.85           H  
ATOM   1620  C   ALA A  99     -10.467   9.000  10.168  1.00 83.85           C  
ATOM   1621  CB  ALA A  99     -11.243  10.600   8.306  1.00 83.85           C  
ATOM   1622  HB1 ALA A  99     -12.056  11.266   8.019  1.00 83.85           H  
ATOM   1623  HB2 ALA A  99     -11.162   9.805   7.564  1.00 83.85           H  
ATOM   1624  HB3 ALA A  99     -10.313  11.169   8.345  1.00 83.85           H  
ATOM   1625  O   ALA A  99      -9.419   9.385  10.690  1.00 83.85           O  
ATOM   1626  N   HIS A 100     -10.734   7.714   9.969  1.00 87.75           N  
ATOM   1627  H   HIS A 100     -11.628   7.466   9.570  1.00 87.75           H  
ATOM   1628  CA  HIS A 100      -9.847   6.615  10.319  1.00 87.75           C  
ATOM   1629  HA  HIS A 100      -8.905   7.004  10.704  1.00 87.75           H  
ATOM   1630  C   HIS A 100      -9.542   5.770   9.082  1.00 87.75           C  
ATOM   1631  CB  HIS A 100     -10.480   5.769  11.430  1.00 87.75           C  
ATOM   1632  HB2 HIS A 100      -9.874   4.876  11.583  1.00 87.75           H  
ATOM   1633  HB3 HIS A 100     -11.473   5.449  11.114  1.00 87.75           H  
ATOM   1634  O   HIS A 100     -10.369   5.611   8.180  1.00 87.75           O  
ATOM   1635  CG  HIS A 100     -10.592   6.495  12.748  1.00 87.75           C  
ATOM   1636  CD2 HIS A 100      -9.777   6.331  13.834  1.00 87.75           C  
ATOM   1637  HD2 HIS A 100      -8.933   5.660  13.900  1.00 87.75           H  
ATOM   1638  ND1 HIS A 100     -11.543   7.427  13.104  1.00 87.75           N  
ATOM   1639  HD1 HIS A 100     -12.247   7.858  12.523  1.00 87.75           H  
ATOM   1640  CE1 HIS A 100     -11.296   7.822  14.362  1.00 87.75           C  
ATOM   1641  HE1 HIS A 100     -11.863   8.569  14.897  1.00 87.75           H  
ATOM   1642  NE2 HIS A 100     -10.219   7.183  14.845  1.00 87.75           N  
ATOM   1643  N   PHE A 101      -8.357   5.170   9.064  1.00 88.99           N  
ATOM   1644  H   PHE A 101      -7.734   5.338   9.842  1.00 88.99           H  
ATOM   1645  CA  PHE A 101      -8.053   4.046   8.196  1.00 88.99           C  
ATOM   1646  HA  PHE A 101      -8.540   4.199   7.233  1.00 88.99           H  
ATOM   1647  C   PHE A 101      -8.591   2.762   8.830  1.00 88.99           C  
ATOM   1648  CB  PHE A 101      -6.541   3.961   7.973  1.00 88.99           C  
ATOM   1649  HB2 PHE A 101      -6.311   3.005   7.503  1.00 88.99           H  
ATOM   1650  HB3 PHE A 101      -6.047   3.965   8.945  1.00 88.99           H  
ATOM   1651  O   PHE A 101      -8.275   2.469   9.980  1.00 88.99           O  
ATOM   1652  CG  PHE A 101      -5.957   5.060   7.109  1.00 88.99           C  
ATOM   1653  CD1 PHE A 101      -6.405   5.233   5.785  1.00 88.99           C  
ATOM   1654  HD1 PHE A 101      -7.178   4.594   5.383  1.00 88.99           H  
ATOM   1655  CD2 PHE A 101      -4.956   5.906   7.623  1.00 88.99           C  
ATOM   1656  HD2 PHE A 101      -4.616   5.789   8.641  1.00 88.99           H  
ATOM   1657  CE1 PHE A 101      -5.868   6.257   4.987  1.00 88.99           C  
ATOM   1658  HE1 PHE A 101      -6.224   6.401   3.977  1.00 88.99           H  
ATOM   1659  CE2 PHE A 101      -4.417   6.929   6.822  1.00 88.99           C  
ATOM   1660  HE2 PHE A 101      -3.667   7.593   7.226  1.00 88.99           H  
ATOM   1661  CZ  PHE A 101      -4.882   7.113   5.508  1.00 88.99           C  
ATOM   1662  HZ  PHE A 101      -4.489   7.916   4.903  1.00 88.99           H  
ATOM   1663  N   ILE A 102      -9.365   1.972   8.088  1.00 89.18           N  
ATOM   1664  H   ILE A 102      -9.613   2.300   7.166  1.00 89.18           H  
ATOM   1665  CA  ILE A 102      -9.890   0.669   8.515  1.00 89.18           C  
ATOM   1666  HA  ILE A 102      -9.458   0.436   9.488  1.00 89.18           H  
ATOM   1667  C   ILE A 102      -9.455  -0.435   7.558  1.00 89.18           C  
ATOM   1668  CB  ILE A 102     -11.418   0.704   8.717  1.00 89.18           C  
ATOM   1669  HB  ILE A 102     -11.622   1.477   9.457  1.00 89.18           H  
ATOM   1670  O   ILE A 102      -9.591  -0.336   6.337  1.00 89.18           O  
ATOM   1671  CG1 ILE A 102     -11.898  -0.646   9.300  1.00 89.18           C  
ATOM   1672 HG12 ILE A 102     -11.856  -1.418   8.532  1.00 89.18           H  
ATOM   1673 HG13 ILE A 102     -11.231  -0.940  10.110  1.00 89.18           H  
ATOM   1674  CG2 ILE A 102     -12.181   1.059   7.425  1.00 89.18           C  
ATOM   1675 HG21 ILE A 102     -12.047   0.285   6.670  1.00 89.18           H  
ATOM   1676 HG22 ILE A 102     -11.840   2.018   7.034  1.00 89.18           H  
ATOM   1677 HG23 ILE A 102     -13.247   1.145   7.636  1.00 89.18           H  
ATOM   1678  CD1 ILE A 102     -13.320  -0.600   9.869  1.00 89.18           C  
ATOM   1679 HD11 ILE A 102     -13.396   0.190  10.617  1.00 89.18           H  
ATOM   1680 HD12 ILE A 102     -14.046  -0.423   9.076  1.00 89.18           H  
ATOM   1681 HD13 ILE A 102     -13.547  -1.555  10.342  1.00 89.18           H  
ATOM   1682  N   CYS A 103      -8.889  -1.505   8.105  1.00 89.45           N  
ATOM   1683  H   CYS A 103      -8.763  -1.527   9.106  1.00 89.45           H  
ATOM   1684  CA  CYS A 103      -8.570  -2.690   7.329  1.00 89.45           C  
ATOM   1685  HA  CYS A 103      -8.228  -2.401   6.335  1.00 89.45           H  
ATOM   1686  C   CYS A 103      -9.830  -3.546   7.187  1.00 89.45           C  
ATOM   1687  CB  CYS A 103      -7.438  -3.448   8.013  1.00 89.45           C  
ATOM   1688  HB2 CYS A 103      -7.746  -3.757   9.012  1.00 89.45           H  
ATOM   1689  HB3 CYS A 103      -6.554  -2.814   8.078  1.00 89.45           H  
ATOM   1690  O   CYS A 103     -10.363  -4.018   8.187  1.00 89.45           O  
ATOM   1691  SG  CYS A 103      -7.087  -4.896   6.991  1.00 89.45           S  
ATOM   1692  HG  CYS A 103      -6.072  -5.380   7.711  1.00 89.45           H  
ATOM   1693  N   LYS A 104     -10.290  -3.794   5.956  1.00 86.28           N  
ATOM   1694  H   LYS A 104      -9.819  -3.374   5.168  1.00 86.28           H  
ATOM   1695  CA  LYS A 104     -11.471  -4.645   5.720  1.00 86.28           C  
ATOM   1696  HA  LYS A 104     -12.298  -4.291   6.336  1.00 86.28           H  
ATOM   1697  C   LYS A 104     -11.255  -6.099   6.147  1.00 86.28           C  
ATOM   1698  CB  LYS A 104     -11.892  -4.582   4.245  1.00 86.28           C  
ATOM   1699  HB2 LYS A 104     -12.567  -5.412   4.036  1.00 86.28           H  
ATOM   1700  HB3 LYS A 104     -11.016  -4.691   3.606  1.00 86.28           H  
ATOM   1701  O   LYS A 104     -12.209  -6.749   6.550  1.00 86.28           O  
ATOM   1702  CG  LYS A 104     -12.632  -3.278   3.922  1.00 86.28           C  
ATOM   1703  HG2 LYS A 104     -13.533  -3.229   4.532  1.00 86.28           H  
ATOM   1704  HG3 LYS A 104     -12.002  -2.423   4.167  1.00 86.28           H  
ATOM   1705  CD  LYS A 104     -13.028  -3.221   2.438  1.00 86.28           C  
ATOM   1706  HD2 LYS A 104     -12.125  -3.150   1.831  1.00 86.28           H  
ATOM   1707  HD3 LYS A 104     -13.558  -4.133   2.164  1.00 86.28           H  
ATOM   1708  CE  LYS A 104     -13.944  -2.016   2.185  1.00 86.28           C  
ATOM   1709  HE2 LYS A 104     -14.936  -2.256   2.565  1.00 86.28           H  
ATOM   1710  HE3 LYS A 104     -13.572  -1.162   2.752  1.00 86.28           H  
ATOM   1711  NZ  LYS A 104     -14.020  -1.649   0.749  1.00 86.28           N  
ATOM   1712  HZ1 LYS A 104     -14.767  -0.988   0.588  1.00 86.28           H  
ATOM   1713  HZ2 LYS A 104     -14.163  -2.456   0.158  1.00 86.28           H  
ATOM   1714  HZ3 LYS A 104     -13.169  -1.176   0.482  1.00 86.28           H  
ATOM   1715  N   PHE A 105     -10.017  -6.587   6.079  1.00 87.64           N  
ATOM   1716  H   PHE A 105      -9.282  -5.992   5.724  1.00 87.64           H  
ATOM   1717  CA  PHE A 105      -9.695  -7.976   6.394  1.00 87.64           C  
ATOM   1718  HA  PHE A 105     -10.490  -8.614   6.009  1.00 87.64           H  
ATOM   1719  C   PHE A 105      -9.625  -8.234   7.905  1.00 87.64           C  
ATOM   1720  CB  PHE A 105      -8.401  -8.360   5.667  1.00 87.64           C  
ATOM   1721  HB2 PHE A 105      -8.521  -8.164   4.602  1.00 87.64           H  
ATOM   1722  HB3 PHE A 105      -7.578  -7.741   6.024  1.00 87.64           H  
ATOM   1723  O   PHE A 105     -10.391  -9.030   8.435  1.00 87.64           O  
ATOM   1724  CG  PHE A 105      -8.045  -9.818   5.842  1.00 87.64           C  
ATOM   1725  CD1 PHE A 105      -7.022 -10.201   6.729  1.00 87.64           C  
ATOM   1726  HD1 PHE A 105      -6.470  -9.452   7.279  1.00 87.64           H  
ATOM   1727  CD2 PHE A 105      -8.764 -10.800   5.136  1.00 87.64           C  
ATOM   1728  HD2 PHE A 105      -9.555 -10.516   4.457  1.00 87.64           H  
ATOM   1729  CE1 PHE A 105      -6.712 -11.561   6.902  1.00 87.64           C  
ATOM   1730  HE1 PHE A 105      -5.924 -11.861   7.577  1.00 87.64           H  
ATOM   1731  CE2 PHE A 105      -8.456 -12.160   5.312  1.00 87.64           C  
ATOM   1732  HE2 PHE A 105      -9.006 -12.915   4.769  1.00 87.64           H  
ATOM   1733  CZ  PHE A 105      -7.430 -12.540   6.193  1.00 87.64           C  
ATOM   1734  HZ  PHE A 105      -7.192 -13.585   6.323  1.00 87.64           H  
ATOM   1735  N   CYS A 106      -8.747  -7.529   8.626  1.00 87.60           N  
ATOM   1736  H   CYS A 106      -8.132  -6.887   8.146  1.00 87.60           H  
ATOM   1737  CA  CYS A 106      -8.530  -7.769  10.059  1.00 87.60           C  
ATOM   1738  HA  CYS A 106      -8.933  -8.750  10.310  1.00 87.60           H  
ATOM   1739  C   CYS A 106      -9.259  -6.786  10.988  1.00 87.60           C  
ATOM   1740  CB  CYS A 106      -7.023  -7.835  10.339  1.00 87.60           C  
ATOM   1741  HB2 CYS A 106      -6.874  -8.205  11.353  1.00 87.60           H  
ATOM   1742  HB3 CYS A 106      -6.557  -8.537   9.647  1.00 87.60           H  
ATOM   1743  O   CYS A 106      -9.041  -6.819  12.196  1.00 87.60           O  
ATOM   1744  SG  CYS A 106      -6.260  -6.196  10.181  1.00 87.60           S  
ATOM   1745  HG  CYS A 106      -5.014  -6.609  10.432  1.00 87.60           H  
ATOM   1746  N   LYS A 107     -10.070  -5.870  10.438  1.00 84.37           N  
ATOM   1747  H   LYS A 107     -10.199  -5.900   9.437  1.00 84.37           H  
ATOM   1748  CA  LYS A 107     -10.798  -4.815  11.172  1.00 84.37           C  
ATOM   1749  HA  LYS A 107     -11.240  -4.147  10.434  1.00 84.37           H  
ATOM   1750  C   LYS A 107      -9.914  -3.890  12.021  1.00 84.37           C  
ATOM   1751  CB  LYS A 107     -11.974  -5.417  11.961  1.00 84.37           C  
ATOM   1752  HB2 LYS A 107     -11.595  -6.090  12.730  1.00 84.37           H  
ATOM   1753  HB3 LYS A 107     -12.512  -4.609  12.456  1.00 84.37           H  
ATOM   1754  O   LYS A 107     -10.421  -3.143  12.849  1.00 84.37           O  
ATOM   1755  CG  LYS A 107     -12.966  -6.173  11.061  1.00 84.37           C  
ATOM   1756  HG2 LYS A 107     -13.307  -5.510  10.265  1.00 84.37           H  
ATOM   1757  HG3 LYS A 107     -12.479  -7.040  10.616  1.00 84.37           H  
ATOM   1758  CD  LYS A 107     -14.176  -6.643  11.880  1.00 84.37           C  
ATOM   1759  HD2 LYS A 107     -14.660  -5.777  12.329  1.00 84.37           H  
ATOM   1760  HD3 LYS A 107     -13.829  -7.306  12.673  1.00 84.37           H  
ATOM   1761  CE  LYS A 107     -15.179  -7.389  10.991  1.00 84.37           C  
ATOM   1762  HE2 LYS A 107     -15.490  -6.725  10.184  1.00 84.37           H  
ATOM   1763  HE3 LYS A 107     -14.673  -8.243  10.539  1.00 84.37           H  
ATOM   1764  NZ  LYS A 107     -16.367  -7.850  11.760  1.00 84.37           N  
ATOM   1765  HZ1 LYS A 107     -16.097  -8.484  12.497  1.00 84.37           H  
ATOM   1766  HZ2 LYS A 107     -16.861  -7.076  12.181  1.00 84.37           H  
ATOM   1767  HZ3 LYS A 107     -17.016  -8.343  11.163  1.00 84.37           H  
ATOM   1768  N   ASN A 108      -8.597  -3.894  11.802  1.00 83.97           N  
ATOM   1769  H   ASN A 108      -8.226  -4.586  11.167  1.00 83.97           H  
ATOM   1770  CA  ASN A 108      -7.689  -2.973  12.476  1.00 83.97           C  
ATOM   1771  HA  ASN A 108      -7.876  -3.036  13.548  1.00 83.97           H  
ATOM   1772  C   ASN A 108      -7.951  -1.534  12.030  1.00 83.97           C  
ATOM   1773  CB  ASN A 108      -6.238  -3.378  12.198  1.00 83.97           C  
ATOM   1774  HB2 ASN A 108      -6.007  -3.236  11.142  1.00 83.97           H  
ATOM   1775  HB3 ASN A 108      -6.116  -4.432  12.449  1.00 83.97           H  
ATOM   1776  O   ASN A 108      -8.044  -1.277  10.827  1.00 83.97           O  
ATOM   1777  CG  ASN A 108      -5.276  -2.580  13.055  1.00 83.97           C  
ATOM   1778  ND2 ASN A 108      -4.497  -1.691  12.492  1.00 83.97           N  
ATOM   1779 HD21 ASN A 108      -4.027  -1.074  13.138  1.00 83.97           H  
ATOM   1780 HD22 ASN A 108      -4.671  -1.402  11.540  1.00 83.97           H  
ATOM   1781  OD1 ASN A 108      -5.213  -2.771  14.256  1.00 83.97           O  
ATOM   1782  N   THR A 109      -7.987  -0.611  12.985  1.00 85.77           N  
ATOM   1783  H   THR A 109      -7.936  -0.882  13.957  1.00 85.77           H  
ATOM   1784  CA  THR A 109      -8.199   0.815  12.742  1.00 85.77           C  
ATOM   1785  HA  THR A 109      -8.366   0.954  11.674  1.00 85.77           H  
ATOM   1786  C   THR A 109      -6.966   1.636  13.114  1.00 85.77           C  
ATOM   1787  CB  THR A 109      -9.464   1.321  13.451  1.00 85.77           C  
ATOM   1788  HB  THR A 109      -9.531   2.404  13.347  1.00 85.77           H  
ATOM   1789  O   THR A 109      -6.212   1.276  14.016  1.00 85.77           O  
ATOM   1790  CG2 THR A 109     -10.708   0.680  12.837  1.00 85.77           C  
ATOM   1791 HG21 THR A 109     -10.737  -0.389  13.050  1.00 85.77           H  
ATOM   1792 HG22 THR A 109     -11.601   1.151  13.248  1.00 85.77           H  
ATOM   1793 HG23 THR A 109     -10.708   0.839  11.759  1.00 85.77           H  
ATOM   1794  OG1 THR A 109      -9.432   0.971  14.813  1.00 85.77           O  
ATOM   1795  HG1 THR A 109     -10.176   1.390  15.252  1.00 85.77           H  
ATOM   1796  N   LEU A 110      -6.722   2.719  12.374  1.00 85.60           N  
ATOM   1797  H   LEU A 110      -7.345   2.917  11.605  1.00 85.60           H  
ATOM   1798  CA  LEU A 110      -5.674   3.705  12.649  1.00 85.60           C  
ATOM   1799  HA  LEU A 110      -5.346   3.590  13.683  1.00 85.60           H  
ATOM   1800  C   LEU A 110      -6.246   5.118  12.455  1.00 85.60           C  
ATOM   1801  CB  LEU A 110      -4.469   3.502  11.710  1.00 85.60           C  
ATOM   1802  HB2 LEU A 110      -4.838   3.501  10.684  1.00 85.60           H  
ATOM   1803  HB3 LEU A 110      -3.805   4.360  11.814  1.00 85.60           H  
ATOM   1804  O   LEU A 110      -6.897   5.355  11.436  1.00 85.60           O  
ATOM   1805  CG  LEU A 110      -3.640   2.226  11.927  1.00 85.60           C  
ATOM   1806  HG  LEU A 110      -4.287   1.349  11.889  1.00 85.60           H  
ATOM   1807  CD1 LEU A 110      -2.606   2.104  10.808  1.00 85.60           C  
ATOM   1808 HD11 LEU A 110      -1.880   2.913  10.888  1.00 85.60           H  
ATOM   1809 HD12 LEU A 110      -3.101   2.187   9.841  1.00 85.60           H  
ATOM   1810 HD13 LEU A 110      -2.084   1.150  10.881  1.00 85.60           H  
ATOM   1811  CD2 LEU A 110      -2.875   2.245  13.250  1.00 85.60           C  
ATOM   1812 HD21 LEU A 110      -2.256   3.140  13.317  1.00 85.60           H  
ATOM   1813 HD22 LEU A 110      -2.241   1.363  13.331  1.00 85.60           H  
ATOM   1814 HD23 LEU A 110      -3.579   2.237  14.083  1.00 85.60           H  
ATOM   1815  N   PRO A 111      -6.008   6.067  13.374  1.00 86.07           N  
ATOM   1816  CA  PRO A 111      -6.452   7.448  13.198  1.00 86.07           C  
ATOM   1817  HA  PRO A 111      -7.515   7.477  12.957  1.00 86.07           H  
ATOM   1818  C   PRO A 111      -5.678   8.141  12.067  1.00 86.07           C  
ATOM   1819  CB  PRO A 111      -6.238   8.112  14.561  1.00 86.07           C  
ATOM   1820  HB2 PRO A 111      -7.127   7.967  15.175  1.00 86.07           H  
ATOM   1821  HB3 PRO A 111      -6.012   9.174  14.472  1.00 86.07           H  
ATOM   1822  O   PRO A 111      -4.467   7.946  11.920  1.00 86.07           O  
ATOM   1823  CG  PRO A 111      -5.070   7.327  15.162  1.00 86.07           C  
ATOM   1824  HG2 PRO A 111      -4.129   7.724  14.780  1.00 86.07           H  
ATOM   1825  HG3 PRO A 111      -5.084   7.355  16.251  1.00 86.07           H  
ATOM   1826  CD  PRO A 111      -5.283   5.912  14.629  1.00 86.07           C  
ATOM   1827  HD2 PRO A 111      -4.320   5.424  14.479  1.00 86.07           H  
ATOM   1828  HD3 PRO A 111      -5.892   5.343  15.331  1.00 86.07           H  
ATOM   1829  N   ILE A 112      -6.364   8.957  11.259  1.00 88.02           N  
ATOM   1830  H   ILE A 112      -7.348   9.109  11.426  1.00 88.02           H  
ATOM   1831  CA  ILE A 112      -5.724   9.748  10.197  1.00 88.02           C  
ATOM   1832  HA  ILE A 112      -4.895   9.169   9.791  1.00 88.02           H  
ATOM   1833  C   ILE A 112      -5.153  11.029  10.804  1.00 88.02           C  
ATOM   1834  CB  ILE A 112      -6.692  10.039   9.028  1.00 88.02           C  
ATOM   1835  HB  ILE A 112      -7.538  10.616   9.402  1.00 88.02           H  
ATOM   1836  O   ILE A 112      -5.869  11.802  11.437  1.00 88.02           O  
ATOM   1837  CG1 ILE A 112      -7.205   8.707   8.443  1.00 88.02           C  
ATOM   1838 HG12 ILE A 112      -6.354   8.105   8.124  1.00 88.02           H  
ATOM   1839 HG13 ILE A 112      -7.721   8.146   9.222  1.00 88.02           H  
ATOM   1840  CG2 ILE A 112      -5.995  10.869   7.932  1.00 88.02           C  
ATOM   1841 HG21 ILE A 112      -5.132  10.332   7.539  1.00 88.02           H  
ATOM   1842 HG22 ILE A 112      -5.676  11.832   8.331  1.00 88.02           H  
ATOM   1843 HG23 ILE A 112      -6.686  11.082   7.116  1.00 88.02           H  
ATOM   1844  CD1 ILE A 112      -8.167   8.849   7.266  1.00 88.02           C  
ATOM   1845 HD11 ILE A 112      -8.743   7.929   7.168  1.00 88.02           H  
ATOM   1846 HD12 ILE A 112      -8.847   9.683   7.438  1.00 88.02           H  
ATOM   1847 HD13 ILE A 112      -7.607   9.028   6.348  1.00 88.02           H  
ATOM   1848  N   LYS A 113      -3.855  11.278  10.591  1.00 86.38           N  
ATOM   1849  H   LYS A 113      -3.329  10.627  10.027  1.00 86.38           H  
ATOM   1850  CA  LYS A 113      -3.208  12.517  11.042  1.00 86.38           C  
ATOM   1851  HA  LYS A 113      -3.486  12.668  12.085  1.00 86.38           H  
ATOM   1852  C   LYS A 113      -3.714  13.714  10.218  1.00 86.38           C  
ATOM   1853  CB  LYS A 113      -1.678  12.408  10.959  1.00 86.38           C  
ATOM   1854  HB2 LYS A 113      -1.250  13.378  11.212  1.00 86.38           H  
ATOM   1855  HB3 LYS A 113      -1.388  12.166   9.937  1.00 86.38           H  
ATOM   1856  O   LYS A 113      -3.820  13.580   8.992  1.00 86.38           O  
ATOM   1857  CG  LYS A 113      -1.106  11.352  11.919  1.00 86.38           C  
ATOM   1858  HG2 LYS A 113      -1.498  10.369  11.659  1.00 86.38           H  
ATOM   1859  HG3 LYS A 113      -1.403  11.594  12.939  1.00 86.38           H  
ATOM   1860  CD  LYS A 113       0.425  11.323  11.828  1.00 86.38           C  
ATOM   1861  HD2 LYS A 113       0.717  11.101  10.802  1.00 86.38           H  
ATOM   1862  HD3 LYS A 113       0.815  12.303  12.102  1.00 86.38           H  
ATOM   1863  CE  LYS A 113       1.000  10.257  12.770  1.00 86.38           C  
ATOM   1864  HE2 LYS A 113       0.675  10.483  13.785  1.00 86.38           H  
ATOM   1865  HE3 LYS A 113       0.585   9.288  12.494  1.00 86.38           H  
ATOM   1866  NZ  LYS A 113       2.484  10.220  12.706  1.00 86.38           N  
ATOM   1867  HZ1 LYS A 113       2.852   9.522  13.337  1.00 86.38           H  
ATOM   1868  HZ2 LYS A 113       2.800  10.010  11.770  1.00 86.38           H  
ATOM   1869  HZ3 LYS A 113       2.869  11.114  12.974  1.00 86.38           H  
ATOM   1870  N   PRO A 114      -3.967  14.884  10.832  1.00 84.67           N  
ATOM   1871  CA  PRO A 114      -4.274  16.110  10.097  1.00 84.67           C  
ATOM   1872  HA  PRO A 114      -5.253  16.000   9.631  1.00 84.67           H  
ATOM   1873  C   PRO A 114      -3.215  16.405   9.022  1.00 84.67           C  
ATOM   1874  CB  PRO A 114      -4.337  17.219  11.153  1.00 84.67           C  
ATOM   1875  HB2 PRO A 114      -3.357  17.681  11.272  1.00 84.67           H  
ATOM   1876  HB3 PRO A 114      -5.084  17.973  10.904  1.00 84.67           H  
ATOM   1877  O   PRO A 114      -2.026  16.200   9.255  1.00 84.67           O  
ATOM   1878  CG  PRO A 114      -4.695  16.472  12.437  1.00 84.67           C  
ATOM   1879  HG2 PRO A 114      -5.773  16.311  12.478  1.00 84.67           H  
ATOM   1880  HG3 PRO A 114      -4.352  17.002  13.325  1.00 84.67           H  
ATOM   1881  CD  PRO A 114      -3.986  15.132  12.267  1.00 84.67           C  
ATOM   1882  HD2 PRO A 114      -4.537  14.360  12.804  1.00 84.67           H  
ATOM   1883  HD3 PRO A 114      -2.964  15.203  12.639  1.00 84.67           H  
ATOM   1884  N   GLY A 115      -3.645  16.845   7.837  1.00 85.18           N  
ATOM   1885  H   GLY A 115      -4.633  17.008   7.710  1.00 85.18           H  
ATOM   1886  CA  GLY A 115      -2.752  17.123   6.701  1.00 85.18           C  
ATOM   1887  HA2 GLY A 115      -3.243  17.832   6.033  1.00 85.18           H  
ATOM   1888  HA3 GLY A 115      -1.839  17.591   7.067  1.00 85.18           H  
ATOM   1889  C   GLY A 115      -2.345  15.903   5.862  1.00 85.18           C  
ATOM   1890  O   GLY A 115      -1.624  16.059   4.881  1.00 85.18           O  
ATOM   1891  N   THR A 116      -2.808  14.693   6.194  1.00 87.61           N  
ATOM   1892  H   THR A 116      -3.374  14.598   7.025  1.00 87.61           H  
ATOM   1893  CA  THR A 116      -2.565  13.510   5.349  1.00 87.61           C  
ATOM   1894  HA  THR A 116      -1.496  13.447   5.147  1.00 87.61           H  
ATOM   1895  C   THR A 116      -3.308  13.645   4.015  1.00 87.61           C  
ATOM   1896  CB  THR A 116      -2.996  12.209   6.045  1.00 87.61           C  
ATOM   1897  HB  THR A 116      -4.076  12.219   6.193  1.00 87.61           H  
ATOM   1898  O   THR A 116      -4.525  13.826   4.002  1.00 87.61           O  
ATOM   1899  CG2 THR A 116      -2.616  10.959   5.247  1.00 87.61           C  
ATOM   1900 HG21 THR A 116      -2.870  10.070   5.825  1.00 87.61           H  
ATOM   1901 HG22 THR A 116      -3.169  10.929   4.308  1.00 87.61           H  
ATOM   1902 HG23 THR A 116      -1.547  10.961   5.039  1.00 87.61           H  
ATOM   1903  OG1 THR A 116      -2.369  12.075   7.301  1.00 87.61           O  
ATOM   1904  HG1 THR A 116      -2.814  12.689   7.890  1.00 87.61           H  
ATOM   1905  N   LEU A 117      -2.600  13.500   2.890  1.00 87.10           N  
ATOM   1906  H   LEU A 117      -1.595  13.417   2.955  1.00 87.10           H  
ATOM   1907  CA  LEU A 117      -3.207  13.448   1.559  1.00 87.10           C  
ATOM   1908  HA  LEU A 117      -3.882  14.298   1.462  1.00 87.10           H  
ATOM   1909  C   LEU A 117      -4.011  12.148   1.398  1.00 87.10           C  
ATOM   1910  CB  LEU A 117      -2.099  13.578   0.499  1.00 87.10           C  
ATOM   1911  HB2 LEU A 117      -1.430  12.724   0.602  1.00 87.10           H  
ATOM   1912  HB3 LEU A 117      -1.520  14.480   0.696  1.00 87.10           H  
ATOM   1913  O   LEU A 117      -3.450  11.053   1.389  1.00 87.10           O  
ATOM   1914  CG  LEU A 117      -2.613  13.630  -0.953  1.00 87.10           C  
ATOM   1915  HG  LEU A 117      -3.291  12.797  -1.137  1.00 87.10           H  
ATOM   1916  CD1 LEU A 117      -3.347  14.942  -1.243  1.00 87.10           C  
ATOM   1917 HD11 LEU A 117      -3.656  14.970  -2.288  1.00 87.10           H  
ATOM   1918 HD12 LEU A 117      -4.241  15.030  -0.627  1.00 87.10           H  
ATOM   1919 HD13 LEU A 117      -2.688  15.790  -1.054  1.00 87.10           H  
ATOM   1920  CD2 LEU A 117      -1.418  13.490  -1.892  1.00 87.10           C  
ATOM   1921 HD21 LEU A 117      -1.750  13.453  -2.930  1.00 87.10           H  
ATOM   1922 HD22 LEU A 117      -0.876  12.569  -1.680  1.00 87.10           H  
ATOM   1923 HD23 LEU A 117      -0.744  14.339  -1.777  1.00 87.10           H  
ATOM   1924  N   ILE A 118      -5.334  12.274   1.288  1.00 85.48           N  
ATOM   1925  H   ILE A 118      -5.721  13.200   1.406  1.00 85.48           H  
ATOM   1926  CA  ILE A 118      -6.257  11.133   1.167  1.00 85.48           C  
ATOM   1927  HA  ILE A 118      -5.819  10.262   1.655  1.00 85.48           H  
ATOM   1928  C   ILE A 118      -6.478  10.756  -0.300  1.00 85.48           C  
ATOM   1929  CB  ILE A 118      -7.588  11.468   1.878  1.00 85.48           C  
ATOM   1930  HB  ILE A 118      -7.996  12.384   1.451  1.00 85.48           H  
ATOM   1931  O   ILE A 118      -6.576   9.579  -0.644  1.00 85.48           O  
ATOM   1932  CG1 ILE A 118      -7.354  11.681   3.391  1.00 85.48           C  
ATOM   1933 HG12 ILE A 118      -6.593  12.448   3.532  1.00 85.48           H  
ATOM   1934 HG13 ILE A 118      -6.982  10.759   3.838  1.00 85.48           H  
ATOM   1935  CG2 ILE A 118      -8.603  10.341   1.671  1.00 85.48           C  
ATOM   1936 HG21 ILE A 118      -8.180   9.424   2.083  1.00 85.48           H  
ATOM   1937 HG22 ILE A 118      -9.545  10.579   2.166  1.00 85.48           H  
ATOM   1938 HG23 ILE A 118      -8.828  10.199   0.614  1.00 85.48           H  
ATOM   1939  CD1 ILE A 118      -8.591  12.146   4.170  1.00 85.48           C  
ATOM   1940 HD11 ILE A 118      -9.019  13.028   3.694  1.00 85.48           H  
ATOM   1941 HD12 ILE A 118      -9.337  11.354   4.226  1.00 85.48           H  
ATOM   1942 HD13 ILE A 118      -8.293  12.405   5.186  1.00 85.48           H  
ATOM   1943  N   HIS A 119      -6.573  11.765  -1.159  1.00 84.99           N  
ATOM   1944  H   HIS A 119      -6.456  12.710  -0.823  1.00 84.99           H  
ATOM   1945  CA  HIS A 119      -6.818  11.604  -2.579  1.00 84.99           C  
ATOM   1946  HA  HIS A 119      -6.356  10.680  -2.925  1.00 84.99           H  
ATOM   1947  C   HIS A 119      -6.194  12.778  -3.327  1.00 84.99           C  
ATOM   1948  CB  HIS A 119      -8.331  11.528  -2.818  1.00 84.99           C  
ATOM   1949  HB2 HIS A 119      -8.743  10.699  -2.243  1.00 84.99           H  
ATOM   1950  HB3 HIS A 119      -8.799  12.448  -2.468  1.00 84.99           H  
ATOM   1951  O   HIS A 119      -6.349  13.928  -2.921  1.00 84.99           O  
ATOM   1952  CG  HIS A 119      -8.686  11.318  -4.264  1.00 84.99           C  
ATOM   1953  CD2 HIS A 119      -9.296  12.220  -5.093  1.00 84.99           C  
ATOM   1954  HD2 HIS A 119      -9.618  13.215  -4.827  1.00 84.99           H  
ATOM   1955  ND1 HIS A 119      -8.437  10.184  -5.006  1.00 84.99           N  
ATOM   1956  HD1 HIS A 119      -8.000   9.334  -4.680  1.00 84.99           H  
ATOM   1957  CE1 HIS A 119      -8.887  10.398  -6.253  1.00 84.99           C  
ATOM   1958  HE1 HIS A 119      -8.828   9.693  -7.069  1.00 84.99           H  
ATOM   1959  NE2 HIS A 119      -9.425  11.621  -6.347  1.00 84.99           N  
ATOM   1960  N   GLN A 120      -5.511  12.475  -4.423  1.00 86.64           N  
ATOM   1961  H   GLN A 120      -5.436  11.508  -4.705  1.00 86.64           H  
ATOM   1962  CA  GLN A 120      -5.052  13.452  -5.394  1.00 86.64           C  
ATOM   1963  HA  GLN A 120      -5.527  14.414  -5.204  1.00 86.64           H  
ATOM   1964  C   GLN A 120      -5.482  12.953  -6.763  1.00 86.64           C  
ATOM   1965  CB  GLN A 120      -3.535  13.634  -5.284  1.00 86.64           C  
ATOM   1966  HB2 GLN A 120      -3.325  14.039  -4.294  1.00 86.64           H  
ATOM   1967  HB3 GLN A 120      -3.039  12.669  -5.386  1.00 86.64           H  
ATOM   1968  O   GLN A 120      -5.203  11.812  -7.129  1.00 86.64           O  
ATOM   1969  CG  GLN A 120      -2.968  14.601  -6.334  1.00 86.64           C  
ATOM   1970  HG2 GLN A 120      -3.150  14.198  -7.330  1.00 86.64           H  
ATOM   1971  HG3 GLN A 120      -3.467  15.567  -6.256  1.00 86.64           H  
ATOM   1972  CD  GLN A 120      -1.467  14.820  -6.169  1.00 86.64           C  
ATOM   1973  NE2 GLN A 120      -0.755  15.037  -7.252  1.00 86.64           N  
ATOM   1974 HE21 GLN A 120      -1.184  14.984  -8.164  1.00 86.64           H  
ATOM   1975 HE22 GLN A 120       0.238  15.166  -7.119  1.00 86.64           H  
ATOM   1976  OE1 GLN A 120      -0.916  14.795  -5.081  1.00 86.64           O  
ATOM   1977  N   HIS A 121      -6.163  13.819  -7.498  1.00 84.35           N  
ATOM   1978  H   HIS A 121      -6.358  14.739  -7.128  1.00 84.35           H  
ATOM   1979  CA  HIS A 121      -6.501  13.584  -8.885  1.00 84.35           C  
ATOM   1980  HA  HIS A 121      -6.195  12.581  -9.184  1.00 84.35           H  
ATOM   1981  C   HIS A 121      -5.739  14.597  -9.727  1.00 84.35           C  
ATOM   1982  CB  HIS A 121      -8.016  13.685  -9.070  1.00 84.35           C  
ATOM   1983  HB2 HIS A 121      -8.345  14.718  -8.961  1.00 84.35           H  
ATOM   1984  HB3 HIS A 121      -8.513  13.087  -8.306  1.00 84.35           H  
ATOM   1985  O   HIS A 121      -5.994  15.797  -9.638  1.00 84.35           O  
ATOM   1986  CG  HIS A 121      -8.430  13.161 -10.413  1.00 84.35           C  
ATOM   1987  CD2 HIS A 121      -8.704  11.855 -10.713  1.00 84.35           C  
ATOM   1988  HD2 HIS A 121      -8.699  11.030 -10.016  1.00 84.35           H  
ATOM   1989  ND1 HIS A 121      -8.509  13.874 -11.586  1.00 84.35           N  
ATOM   1990  HD1 HIS A 121      -8.386  14.869 -11.707  1.00 84.35           H  
ATOM   1991  CE1 HIS A 121      -8.819  13.012 -12.567  1.00 84.35           C  
ATOM   1992  HE1 HIS A 121      -8.923  13.261 -13.612  1.00 84.35           H  
ATOM   1993  NE2 HIS A 121      -8.958  11.771 -12.082  1.00 84.35           N  
ATOM   1994  N   THR A 122      -4.792  14.122 -10.527  1.00 79.70           N  
ATOM   1995  H   THR A 122      -4.620  13.127 -10.557  1.00 79.70           H  
ATOM   1996  CA  THR A 122      -4.094  14.963 -11.497  1.00 79.70           C  
ATOM   1997  HA  THR A 122      -4.235  16.014 -11.246  1.00 79.70           H  
ATOM   1998  C   THR A 122      -4.720  14.709 -12.857  1.00 79.70           C  
ATOM   1999  CB  THR A 122      -2.581  14.706 -11.482  1.00 79.70           C  
ATOM   2000  HB  THR A 122      -2.373  13.665 -11.727  1.00 79.70           H  
ATOM   2001  O   THR A 122      -4.645  13.605 -13.387  1.00 79.70           O  
ATOM   2002  CG2 THR A 122      -1.838  15.625 -12.451  1.00 79.70           C  
ATOM   2003 HG21 THR A 122      -0.764  15.462 -12.364  1.00 79.70           H  
ATOM   2004 HG22 THR A 122      -2.127  15.393 -13.476  1.00 79.70           H  
ATOM   2005 HG23 THR A 122      -2.068  16.671 -12.245  1.00 79.70           H  
ATOM   2006  OG1 THR A 122      -2.061  15.006 -10.202  1.00 79.70           O  
ATOM   2007  HG1 THR A 122      -1.462  15.743 -10.343  1.00 79.70           H  
ATOM   2008  N   PHE A 123      -5.359  15.731 -13.422  1.00 75.60           N  
ATOM   2009  H   PHE A 123      -5.388  16.620 -12.944  1.00 75.60           H  
ATOM   2010  CA  PHE A 123      -5.761  15.692 -14.820  1.00 75.60           C  
ATOM   2011  HA  PHE A 123      -6.150  14.704 -15.063  1.00 75.60           H  
ATOM   2012  C   PHE A 123      -4.514  15.950 -15.661  1.00 75.60           C  
ATOM   2013  CB  PHE A 123      -6.864  16.722 -15.093  1.00 75.60           C  
ATOM   2014  HB2 PHE A 123      -7.090  16.714 -16.159  1.00 75.60           H  
ATOM   2015  HB3 PHE A 123      -6.495  17.719 -14.849  1.00 75.60           H  
ATOM   2016  O   PHE A 123      -3.913  17.019 -15.564  1.00 75.60           O  
ATOM   2017  CG  PHE A 123      -8.145  16.463 -14.325  1.00 75.60           C  
ATOM   2018  CD1 PHE A 123      -9.115  15.586 -14.846  1.00 75.60           C  
ATOM   2019  HD1 PHE A 123      -8.952  15.101 -15.797  1.00 75.60           H  
ATOM   2020  CD2 PHE A 123      -8.370  17.096 -13.088  1.00 75.60           C  
ATOM   2021  HD2 PHE A 123      -7.634  17.778 -12.686  1.00 75.60           H  
ATOM   2022  CE1 PHE A 123     -10.307  15.352 -14.137  1.00 75.60           C  
ATOM   2023  HE1 PHE A 123     -11.056  14.687 -14.543  1.00 75.60           H  
ATOM   2024  CE2 PHE A 123      -9.557  16.854 -12.375  1.00 75.60           C  
ATOM   2025  HE2 PHE A 123      -9.731  17.349 -11.430  1.00 75.60           H  
ATOM   2026  CZ  PHE A 123     -10.526  15.981 -12.899  1.00 75.60           C  
ATOM   2027  HZ  PHE A 123     -11.441  15.798 -12.356  1.00 75.60           H  
ATOM   2028  N   VAL A 124      -4.116  14.977 -16.477  1.00 65.80           N  
ATOM   2029  H   VAL A 124      -4.598  14.090 -16.468  1.00 65.80           H  
ATOM   2030  CA  VAL A 124      -3.092  15.200 -17.498  1.00 65.80           C  
ATOM   2031  HA  VAL A 124      -2.263  15.755 -17.058  1.00 65.80           H  
ATOM   2032  C   VAL A 124      -3.731  16.071 -18.578  1.00 65.80           C  
ATOM   2033  CB  VAL A 124      -2.522  13.875 -18.048  1.00 65.80           C  
ATOM   2034  HB  VAL A 124      -3.315  13.308 -18.536  1.00 65.80           H  
ATOM   2035  O   VAL A 124      -4.360  15.582 -19.510  1.00 65.80           O  
ATOM   2036  CG1 VAL A 124      -1.398  14.140 -19.060  1.00 65.80           C  
ATOM   2037 HG11 VAL A 124      -0.601  14.724 -18.600  1.00 65.80           H  
ATOM   2038 HG12 VAL A 124      -1.789  14.671 -19.928  1.00 65.80           H  
ATOM   2039 HG13 VAL A 124      -0.988  13.192 -19.408  1.00 65.80           H  
ATOM   2040  CG2 VAL A 124      -1.941  13.018 -16.915  1.00 65.80           C  
ATOM   2041 HG21 VAL A 124      -2.722  12.726 -16.213  1.00 65.80           H  
ATOM   2042 HG22 VAL A 124      -1.165  13.570 -16.384  1.00 65.80           H  
ATOM   2043 HG23 VAL A 124      -1.504  12.109 -17.329  1.00 65.80           H  
ATOM   2044  N   SER A 125      -3.644  17.393 -18.430  1.00 54.86           N  
ATOM   2045  H   SER A 125      -3.254  17.765 -17.575  1.00 54.86           H  
ATOM   2046  CA  SER A 125      -3.864  18.290 -19.559  1.00 54.86           C  
ATOM   2047  HA  SER A 125      -4.762  17.984 -20.095  1.00 54.86           H  
ATOM   2048  C   SER A 125      -2.657  18.142 -20.480  1.00 54.86           C  
ATOM   2049  CB  SER A 125      -4.063  19.739 -19.102  1.00 54.86           C  
ATOM   2050  HB2 SER A 125      -4.966  19.807 -18.494  1.00 54.86           H  
ATOM   2051  HB3 SER A 125      -4.182  20.377 -19.977  1.00 54.86           H  
ATOM   2052  O   SER A 125      -1.536  18.435 -20.056  1.00 54.86           O  
ATOM   2053  OG  SER A 125      -2.959  20.189 -18.344  1.00 54.86           O  
ATOM   2054  HG  SER A 125      -2.166  19.772 -18.689  1.00 54.86           H  
ATOM   2055  N   ASN A 126      -2.887  17.698 -21.715  1.00 53.24           N  
ATOM   2056  H   ASN A 126      -3.831  17.391 -21.904  1.00 53.24           H  
ATOM   2057  CA  ASN A 126      -1.905  17.409 -22.774  1.00 53.24           C  
ATOM   2058  HA  ASN A 126      -1.235  16.635 -22.401  1.00 53.24           H  
ATOM   2059  C   ASN A 126      -0.972  18.577 -23.189  1.00 53.24           C  
ATOM   2060  CB  ASN A 126      -2.684  16.838 -23.987  1.00 53.24           C  
ATOM   2061  HB2 ASN A 126      -2.089  16.944 -24.895  1.00 53.24           H  
ATOM   2062  HB3 ASN A 126      -3.609  17.394 -24.142  1.00 53.24           H  
ATOM   2063  O   ASN A 126      -0.388  18.536 -24.268  1.00 53.24           O  
ATOM   2064  CG  ASN A 126      -2.993  15.357 -23.881  1.00 53.24           C  
ATOM   2065  ND2 ASN A 126      -3.618  14.788 -24.884  1.00 53.24           N  
ATOM   2066 HD21 ASN A 126      -3.759  13.792 -24.797  1.00 53.24           H  
ATOM   2067 HD22 ASN A 126      -3.854  15.309 -25.716  1.00 53.24           H  
ATOM   2068  OD1 ASN A 126      -2.663  14.688 -22.921  1.00 53.24           O  
ATOM   2069  N   SER A 127      -0.785  19.601 -22.356  1.00 43.87           N  
ATOM   2070  H   SER A 127      -1.249  19.557 -21.460  1.00 43.87           H  
ATOM   2071  CA  SER A 127      -0.131  20.857 -22.731  1.00 43.87           C  
ATOM   2072  HA  SER A 127       0.350  20.731 -23.701  1.00 43.87           H  
ATOM   2073  C   SER A 127       0.980  21.322 -21.779  1.00 43.87           C  
ATOM   2074  CB  SER A 127      -1.188  21.956 -22.908  1.00 43.87           C  
ATOM   2075  HB2 SER A 127      -1.518  22.301 -21.928  1.00 43.87           H  
ATOM   2076  HB3 SER A 127      -0.741  22.796 -23.440  1.00 43.87           H  
ATOM   2077  O   SER A 127       1.583  22.351 -22.057  1.00 43.87           O  
ATOM   2078  OG  SER A 127      -2.316  21.481 -23.630  1.00 43.87           O  
ATOM   2079  HG  SER A 127      -2.750  22.231 -24.045  1.00 43.87           H  
ATOM   2080  N   ALA A 128       1.281  20.613 -20.678  1.00 41.38           N  
ATOM   2081  H   ALA A 128       0.736  19.791 -20.461  1.00 41.38           H  
ATOM   2082  CA  ALA A 128       2.295  21.085 -19.714  1.00 41.38           C  
ATOM   2083  HA  ALA A 128       3.090  21.572 -20.278  1.00 41.38           H  
ATOM   2084  C   ALA A 128       3.012  20.003 -18.873  1.00 41.38           C  
ATOM   2085  CB  ALA A 128       1.655  22.158 -18.819  1.00 41.38           C  
ATOM   2086  HB1 ALA A 128       1.222  22.952 -19.427  1.00 41.38           H  
ATOM   2087  HB2 ALA A 128       2.412  22.602 -18.172  1.00 41.38           H  
ATOM   2088  HB3 ALA A 128       0.877  21.711 -18.199  1.00 41.38           H  
ATOM   2089  O   ALA A 128       3.641  20.334 -17.870  1.00 41.38           O  
ATOM   2090  N   SER A 129       2.975  18.717 -19.245  1.00 39.38           N  
ATOM   2091  H   SER A 129       2.449  18.434 -20.059  1.00 39.38           H  
ATOM   2092  CA  SER A 129       3.850  17.718 -18.611  1.00 39.38           C  
ATOM   2093  HA  SER A 129       3.945  17.953 -17.551  1.00 39.38           H  
ATOM   2094  C   SER A 129       5.258  17.795 -19.211  1.00 39.38           C  
ATOM   2095  CB  SER A 129       3.262  16.303 -18.660  1.00 39.38           C  
ATOM   2096  HB2 SER A 129       4.023  15.599 -18.324  1.00 39.38           H  
ATOM   2097  HB3 SER A 129       2.414  16.246 -17.978  1.00 39.38           H  
ATOM   2098  O   SER A 129       5.570  17.112 -20.187  1.00 39.38           O  
ATOM   2099  OG  SER A 129       2.831  15.933 -19.957  1.00 39.38           O  
ATOM   2100  HG  SER A 129       2.676  14.986 -19.925  1.00 39.38           H  
ATOM   2101  N   ASN A 130       6.083  18.678 -18.646  1.00 44.32           N  
ATOM   2102  H   ASN A 130       5.688  19.326 -17.980  1.00 44.32           H  
ATOM   2103  CA  ASN A 130       7.546  18.568 -18.684  1.00 44.32           C  
ATOM   2104  HA  ASN A 130       7.829  17.935 -19.525  1.00 44.32           H  
ATOM   2105  C   ASN A 130       8.096  17.824 -17.445  1.00 44.32           C  
ATOM   2106  CB  ASN A 130       8.183  19.967 -18.874  1.00 44.32           C  
ATOM   2107  HB2 ASN A 130       8.978  20.092 -18.139  1.00 44.32           H  
ATOM   2108  HB3 ASN A 130       7.448  20.749 -18.687  1.00 44.32           H  
ATOM   2109  O   ASN A 130       9.271  17.491 -17.440  1.00 44.32           O  
ATOM   2110  CG  ASN A 130       8.807  20.201 -20.246  1.00 44.32           C  
ATOM   2111  ND2 ASN A 130       9.357  21.372 -20.470  1.00 44.32           N  
ATOM   2112 HD21 ASN A 130       9.428  22.046 -19.721  1.00 44.32           H  
ATOM   2113 HD22 ASN A 130       9.796  21.492 -21.371  1.00 44.32           H  
ATOM   2114  OD1 ASN A 130       8.799  19.377 -21.146  1.00 44.32           O  
ATOM   2115  N   ASP A 131       7.255  17.506 -16.445  1.00 43.87           N  
ATOM   2116  H   ASP A 131       6.321  17.887 -16.478  1.00 43.87           H  
ATOM   2117  CA  ASP A 131       7.699  16.952 -15.148  1.00 43.87           C  
ATOM   2118  HA  ASP A 131       8.767  16.735 -15.196  1.00 43.87           H  
ATOM   2119  C   ASP A 131       7.053  15.619 -14.731  1.00 43.87           C  
ATOM   2120  CB  ASP A 131       7.489  18.006 -14.050  1.00 43.87           C  
ATOM   2121  HB2 ASP A 131       6.501  18.453 -14.166  1.00 43.87           H  
ATOM   2122  HB3 ASP A 131       7.517  17.527 -13.071  1.00 43.87           H  
ATOM   2123  O   ASP A 131       7.401  15.061 -13.692  1.00 43.87           O  
ATOM   2124  CG  ASP A 131       8.564  19.095 -14.039  1.00 43.87           C  
ATOM   2125  OD1 ASP A 131       9.721  18.798 -14.403  1.00 43.87           O  
ATOM   2126  OD2 ASP A 131       8.206  20.225 -13.643  1.00 43.87           O  
ATOM   2127  N   THR A 132       6.143  15.051 -15.526  1.00 40.94           N  
ATOM   2128  H   THR A 132       5.908  15.506 -16.396  1.00 40.94           H  
ATOM   2129  CA  THR A 132       5.736  13.651 -15.337  1.00 40.94           C  
ATOM   2130  HA  THR A 132       6.118  13.273 -14.389  1.00 40.94           H  
ATOM   2131  C   THR A 132       6.398  12.831 -16.417  1.00 40.94           C  
ATOM   2132  CB  THR A 132       4.223  13.436 -15.265  1.00 40.94           C  
ATOM   2133  HB  THR A 132       4.027  12.369 -15.155  1.00 40.94           H  
ATOM   2134  O   THR A 132       5.879  12.682 -17.523  1.00 40.94           O  
ATOM   2135  CG2 THR A 132       3.621  14.163 -14.062  1.00 40.94           C  
ATOM   2136 HG21 THR A 132       2.555  13.942 -14.005  1.00 40.94           H  
ATOM   2137 HG22 THR A 132       4.106  13.824 -13.146  1.00 40.94           H  
ATOM   2138 HG23 THR A 132       3.760  15.239 -14.165  1.00 40.94           H  
ATOM   2139  OG1 THR A 132       3.593  13.891 -16.438  1.00 40.94           O  
ATOM   2140  HG1 THR A 132       3.959  13.343 -17.136  1.00 40.94           H  
ATOM   2141  N   SER A 133       7.583  12.345 -16.078  1.00 43.32           N  
ATOM   2142  H   SER A 133       7.936  12.572 -15.160  1.00 43.32           H  
ATOM   2143  CA  SER A 133       8.166  11.169 -16.679  1.00 43.32           C  
ATOM   2144  HA  SER A 133       8.487  11.384 -17.698  1.00 43.32           H  
ATOM   2145  C   SER A 133       7.115  10.056 -16.709  1.00 43.32           C  
ATOM   2146  CB  SER A 133       9.382  10.761 -15.837  1.00 43.32           C  
ATOM   2147  HB2 SER A 133      10.189  11.470 -16.018  1.00 43.32           H  
ATOM   2148  HB3 SER A 133       9.715   9.773 -16.155  1.00 43.32           H  
ATOM   2149  O   SER A 133       6.958   9.288 -15.761  1.00 43.32           O  
ATOM   2150  OG  SER A 133       9.076  10.765 -14.447  1.00 43.32           O  
ATOM   2151  HG  SER A 133       9.769  10.296 -13.975  1.00 43.32           H  
ATOM   2152  N   ASP A 134       6.450   9.882 -17.847  1.00 47.77           N  
ATOM   2153  H   ASP A 134       6.455  10.620 -18.537  1.00 47.77           H  
ATOM   2154  CA  ASP A 134       6.396   8.518 -18.341  1.00 47.77           C  
ATOM   2155  HA  ASP A 134       5.902   7.876 -17.612  1.00 47.77           H  
ATOM   2156  C   ASP A 134       7.864   8.116 -18.431  1.00 47.77           C  
ATOM   2157  CB  ASP A 134       5.641   8.413 -19.673  1.00 47.77           C  
ATOM   2158  HB2 ASP A 134       5.893   7.462 -20.143  1.00 47.77           H  
ATOM   2159  HB3 ASP A 134       5.952   9.218 -20.339  1.00 47.77           H  
ATOM   2160  O   ASP A 134       8.616   8.604 -19.278  1.00 47.77           O  
ATOM   2161  CG  ASP A 134       4.125   8.451 -19.453  1.00 47.77           C  
ATOM   2162  OD1 ASP A 134       3.663   7.796 -18.489  1.00 47.77           O  
ATOM   2163  OD2 ASP A 134       3.443   9.159 -20.223  1.00 47.77           O  
ATOM   2164  N   ILE A 135       8.326   7.365 -17.428  1.00 56.39           N  
ATOM   2165  H   ILE A 135       7.680   7.157 -16.680  1.00 56.39           H  
ATOM   2166  CA  ILE A 135       9.657   6.766 -17.395  1.00 56.39           C  
ATOM   2167  HA  ILE A 135      10.392   7.519 -17.678  1.00 56.39           H  
ATOM   2168  C   ILE A 135       9.633   5.695 -18.487  1.00 56.39           C  
ATOM   2169  CB  ILE A 135      10.025   6.219 -15.987  1.00 56.39           C  
ATOM   2170  HB  ILE A 135       9.305   5.444 -15.723  1.00 56.39           H  
ATOM   2171  O   ILE A 135       9.652   4.495 -18.226  1.00 56.39           O  
ATOM   2172  CG1 ILE A 135       9.967   7.323 -14.904  1.00 56.39           C  
ATOM   2173 HG12 ILE A 135       8.996   7.815 -14.952  1.00 56.39           H  
ATOM   2174 HG13 ILE A 135      10.739   8.067 -15.101  1.00 56.39           H  
ATOM   2175  CG2 ILE A 135      11.440   5.599 -15.986  1.00 56.39           C  
ATOM   2176 HG21 ILE A 135      12.185   6.368 -16.188  1.00 56.39           H  
ATOM   2177 HG22 ILE A 135      11.537   4.817 -16.738  1.00 56.39           H  
ATOM   2178 HG23 ILE A 135      11.652   5.135 -15.022  1.00 56.39           H  
ATOM   2179  CD1 ILE A 135      10.126   6.816 -13.464  1.00 56.39           C  
ATOM   2180 HD11 ILE A 135       9.925   7.636 -12.774  1.00 56.39           H  
ATOM   2181 HD12 ILE A 135      11.141   6.461 -13.290  1.00 56.39           H  
ATOM   2182 HD13 ILE A 135       9.415   6.012 -13.273  1.00 56.39           H  
ATOM   2183  N   THR A 136       9.525   6.113 -19.745  1.00 67.35           N  
ATOM   2184  H   THR A 136       9.348   7.093 -19.914  1.00 67.35           H  
ATOM   2185  CA  THR A 136       9.908   5.292 -20.875  1.00 67.35           C  
ATOM   2186  HA  THR A 136       9.419   4.320 -20.808  1.00 67.35           H  
ATOM   2187  C   THR A 136      11.400   5.100 -20.719  1.00 67.35           C  
ATOM   2188  CB  THR A 136       9.545   5.923 -22.226  1.00 67.35           C  
ATOM   2189  HB  THR A 136      10.190   5.501 -22.995  1.00 67.35           H  
ATOM   2190  O   THR A 136      12.202   5.980 -21.033  1.00 67.35           O  
ATOM   2191  CG2 THR A 136       8.099   5.602 -22.592  1.00 67.35           C  
ATOM   2192 HG21 THR A 136       7.960   4.523 -22.667  1.00 67.35           H  
ATOM   2193 HG22 THR A 136       7.860   6.056 -23.553  1.00 67.35           H  
ATOM   2194 HG23 THR A 136       7.425   6.004 -21.836  1.00 67.35           H  
ATOM   2195  OG1 THR A 136       9.703   7.326 -22.206  1.00 67.35           O  
ATOM   2196  HG1 THR A 136      10.548   7.492 -21.781  1.00 67.35           H  
ATOM   2197  N   ASN A 137      11.763   3.975 -20.112  1.00 79.31           N  
ATOM   2198  H   ASN A 137      11.042   3.374 -19.738  1.00 79.31           H  
ATOM   2199  CA  ASN A 137      13.147   3.605 -19.936  1.00 79.31           C  
ATOM   2200  HA  ASN A 137      13.697   4.483 -19.597  1.00 79.31           H  
ATOM   2201  C   ASN A 137      13.714   3.185 -21.300  1.00 79.31           C  
ATOM   2202  CB  ASN A 137      13.286   2.519 -18.849  1.00 79.31           C  
ATOM   2203  HB2 ASN A 137      12.800   1.599 -19.172  1.00 79.31           H  
ATOM   2204  HB3 ASN A 137      12.827   2.862 -17.922  1.00 79.31           H  
ATOM   2205  O   ASN A 137      13.516   2.058 -21.751  1.00 79.31           O  
ATOM   2206  CG  ASN A 137      14.757   2.236 -18.584  1.00 79.31           C  
ATOM   2207  ND2 ASN A 137      15.102   1.334 -17.697  1.00 79.31           N  
ATOM   2208 HD21 ASN A 137      14.419   0.813 -17.168  1.00 79.31           H  
ATOM   2209 HD22 ASN A 137      16.096   1.204 -17.569  1.00 79.31           H  
ATOM   2210  OD1 ASN A 137      15.619   2.850 -19.186  1.00 79.31           O  
ATOM   2211  N   TYR A 138      14.427   4.102 -21.952  1.00 86.83           N  
ATOM   2212  H   TYR A 138      14.437   5.042 -21.581  1.00 86.83           H  
ATOM   2213  CA  TYR A 138      15.090   3.855 -23.234  1.00 86.83           C  
ATOM   2214  HA  TYR A 138      14.426   3.246 -23.847  1.00 86.83           H  
ATOM   2215  C   TYR A 138      16.403   3.069 -23.111  1.00 86.83           C  
ATOM   2216  CB  TYR A 138      15.310   5.186 -23.961  1.00 86.83           C  
ATOM   2217  HB2 TYR A 138      15.864   4.995 -24.880  1.00 86.83           H  
ATOM   2218  HB3 TYR A 138      15.925   5.838 -23.340  1.00 86.83           H  
ATOM   2219  O   TYR A 138      17.045   2.798 -24.125  1.00 86.83           O  
ATOM   2220  CG  TYR A 138      14.024   5.893 -24.332  1.00 86.83           C  
ATOM   2221  CD1 TYR A 138      13.182   5.347 -25.321  1.00 86.83           C  
ATOM   2222  HD1 TYR A 138      13.465   4.438 -25.830  1.00 86.83           H  
ATOM   2223  CD2 TYR A 138      13.647   7.069 -23.658  1.00 86.83           C  
ATOM   2224  HD2 TYR A 138      14.276   7.481 -22.882  1.00 86.83           H  
ATOM   2225  CE1 TYR A 138      11.957   5.970 -25.626  1.00 86.83           C  
ATOM   2226  HE1 TYR A 138      11.283   5.548 -26.357  1.00 86.83           H  
ATOM   2227  CE2 TYR A 138      12.415   7.683 -23.947  1.00 86.83           C  
ATOM   2228  HE2 TYR A 138      12.111   8.564 -23.402  1.00 86.83           H  
ATOM   2229  OH  TYR A 138      10.334   7.657 -25.147  1.00 86.83           O  
ATOM   2230  HH  TYR A 138      10.027   8.147 -24.382  1.00 86.83           H  
ATOM   2231  CZ  TYR A 138      11.563   7.125 -24.923  1.00 86.83           C  
ATOM   2232  N   GLU A 139      16.819   2.674 -21.905  1.00 85.40           N  
ATOM   2233  H   GLU A 139      16.264   2.900 -21.092  1.00 85.40           H  
ATOM   2234  CA  GLU A 139      18.082   1.964 -21.670  1.00 85.40           C  
ATOM   2235  HA  GLU A 139      18.913   2.617 -21.936  1.00 85.40           H  
ATOM   2236  C   GLU A 139      18.210   0.683 -22.507  1.00 85.40           C  
ATOM   2237  CB  GLU A 139      18.169   1.647 -20.175  1.00 85.40           C  
ATOM   2238  HB2 GLU A 139      18.093   2.587 -19.629  1.00 85.40           H  
ATOM   2239  HB3 GLU A 139      17.338   0.994 -19.905  1.00 85.40           H  
ATOM   2240  O   GLU A 139      19.295   0.368 -23.001  1.00 85.40           O  
ATOM   2241  CG  GLU A 139      19.478   0.977 -19.760  1.00 85.40           C  
ATOM   2242  HG2 GLU A 139      19.563   0.011 -20.257  1.00 85.40           H  
ATOM   2243  HG3 GLU A 139      20.309   1.601 -20.088  1.00 85.40           H  
ATOM   2244  CD  GLU A 139      19.566   0.760 -18.243  1.00 85.40           C  
ATOM   2245  OE1 GLU A 139      20.674   0.360 -17.819  1.00 85.40           O  
ATOM   2246  OE2 GLU A 139      18.547   0.962 -17.537  1.00 85.40           O  
ATOM   2247  N   TYR A 140      17.098  -0.024 -22.725  1.00 89.82           N  
ATOM   2248  H   TYR A 140      16.252   0.277 -22.264  1.00 89.82           H  
ATOM   2249  CA  TYR A 140      17.075  -1.265 -23.501  1.00 89.82           C  
ATOM   2250  HA  TYR A 140      18.029  -1.771 -23.352  1.00 89.82           H  
ATOM   2251  C   TYR A 140      16.923  -1.056 -25.009  1.00 89.82           C  
ATOM   2252  CB  TYR A 140      15.976  -2.182 -22.962  1.00 89.82           C  
ATOM   2253  HB2 TYR A 140      15.957  -3.098 -23.552  1.00 89.82           H  
ATOM   2254  HB3 TYR A 140      15.009  -1.692 -23.080  1.00 89.82           H  
ATOM   2255  O   TYR A 140      17.256  -1.952 -25.783  1.00 89.82           O  
ATOM   2256  CG  TYR A 140      16.188  -2.557 -21.511  1.00 89.82           C  
ATOM   2257  CD1 TYR A 140      17.244  -3.424 -21.163  1.00 89.82           C  
ATOM   2258  HD1 TYR A 140      17.876  -3.840 -21.933  1.00 89.82           H  
ATOM   2259  CD2 TYR A 140      15.361  -2.012 -20.511  1.00 89.82           C  
ATOM   2260  HD2 TYR A 140      14.561  -1.336 -20.773  1.00 89.82           H  
ATOM   2261  CE1 TYR A 140      17.477  -3.746 -19.813  1.00 89.82           C  
ATOM   2262  HE1 TYR A 140      18.287  -4.406 -19.543  1.00 89.82           H  
ATOM   2263  CE2 TYR A 140      15.583  -2.345 -19.162  1.00 89.82           C  
ATOM   2264  HE2 TYR A 140      14.962  -1.929 -18.382  1.00 89.82           H  
ATOM   2265  OH  TYR A 140      16.845  -3.521 -17.506  1.00 89.82           O  
ATOM   2266  HH  TYR A 140      17.666  -4.001 -17.375  1.00 89.82           H  
ATOM   2267  CZ  TYR A 140      16.641  -3.207 -18.811  1.00 89.82           C  
ATOM   2268  N   ALA A 141      16.485   0.125 -25.451  1.00 90.56           N  
ATOM   2269  H   ALA A 141      16.325   0.867 -24.785  1.00 90.56           H  
ATOM   2270  CA  ALA A 141      16.253   0.400 -26.868  1.00 90.56           C  
ATOM   2271  HA  ALA A 141      15.586  -0.362 -27.271  1.00 90.56           H  
ATOM   2272  C   ALA A 141      17.548   0.342 -27.698  1.00 90.56           C  
ATOM   2273  CB  ALA A 141      15.548   1.752 -26.974  1.00 90.56           C  
ATOM   2274  HB1 ALA A 141      14.555   1.684 -26.532  1.00 90.56           H  
ATOM   2275  HB2 ALA A 141      16.129   2.500 -26.434  1.00 90.56           H  
ATOM   2276  HB3 ALA A 141      15.454   2.042 -28.021  1.00 90.56           H  
ATOM   2277  O   ALA A 141      17.505   0.037 -28.885  1.00 90.56           O  
ATOM   2278  N   LYS A 142      18.723   0.531 -27.080  1.00 90.30           N  
ATOM   2279  H   LYS A 142      18.707   0.779 -26.102  1.00 90.30           H  
ATOM   2280  CA  LYS A 142      20.018   0.360 -27.765  1.00 90.30           C  
ATOM   2281  HA  LYS A 142      20.002   0.995 -28.650  1.00 90.30           H  
ATOM   2282  C   LYS A 142      20.275  -1.065 -28.273  1.00 90.30           C  
ATOM   2283  CB  LYS A 142      21.160   0.865 -26.878  1.00 90.30           C  
ATOM   2284  HB2 LYS A 142      22.067   0.930 -27.478  1.00 90.30           H  
ATOM   2285  HB3 LYS A 142      20.911   1.868 -26.532  1.00 90.30           H  
ATOM   2286  O   LYS A 142      21.048  -1.237 -29.218  1.00 90.30           O  
ATOM   2287  CG  LYS A 142      21.437  -0.044 -25.674  1.00 90.30           C  
ATOM   2288  HG2 LYS A 142      20.510  -0.231 -25.133  1.00 90.30           H  
ATOM   2289  HG3 LYS A 142      21.844  -0.996 -26.014  1.00 90.30           H  
ATOM   2290  CD  LYS A 142      22.449   0.629 -24.746  1.00 90.30           C  
ATOM   2291  HD2 LYS A 142      23.399   0.755 -25.267  1.00 90.30           H  
ATOM   2292  HD3 LYS A 142      22.070   1.606 -24.447  1.00 90.30           H  
ATOM   2293  CE  LYS A 142      22.645  -0.233 -23.504  1.00 90.30           C  
ATOM   2294  HE2 LYS A 142      23.042  -1.197 -23.820  1.00 90.30           H  
ATOM   2295  HE3 LYS A 142      21.671  -0.387 -23.038  1.00 90.30           H  
ATOM   2296  NZ  LYS A 142      23.573   0.409 -22.548  1.00 90.30           N  
ATOM   2297  HZ1 LYS A 142      23.632  -0.118 -21.689  1.00 90.30           H  
ATOM   2298  HZ2 LYS A 142      23.240   1.335 -22.319  1.00 90.30           H  
ATOM   2299  HZ3 LYS A 142      24.492   0.508 -22.955  1.00 90.30           H  
ATOM   2300  N   TYR A 143      19.641  -2.069 -27.662  1.00 93.12           N  
ATOM   2301  H   TYR A 143      18.986  -1.848 -26.926  1.00 93.12           H  
ATOM   2302  CA  TYR A 143      19.773  -3.478 -28.041  1.00 93.12           C  
ATOM   2303  HA  TYR A 143      20.758  -3.639 -28.480  1.00 93.12           H  
ATOM   2304  C   TYR A 143      18.749  -3.914 -29.092  1.00 93.12           C  
ATOM   2305  CB  TYR A 143      19.658  -4.359 -26.793  1.00 93.12           C  
ATOM   2306  HB2 TYR A 143      19.810  -5.399 -27.084  1.00 93.12           H  
ATOM   2307  HB3 TYR A 143      18.645  -4.278 -26.400  1.00 93.12           H  
ATOM   2308  O   TYR A 143      18.888  -4.994 -29.663  1.00 93.12           O  
ATOM   2309  CG  TYR A 143      20.655  -4.029 -25.700  1.00 93.12           C  
ATOM   2310  CD1 TYR A 143      22.034  -4.197 -25.927  1.00 93.12           C  
ATOM   2311  HD1 TYR A 143      22.384  -4.554 -26.885  1.00 93.12           H  
ATOM   2312  CD2 TYR A 143      20.198  -3.567 -24.453  1.00 93.12           C  
ATOM   2313  HD2 TYR A 143      19.137  -3.444 -24.288  1.00 93.12           H  
ATOM   2314  CE1 TYR A 143      22.956  -3.913 -24.902  1.00 93.12           C  
ATOM   2315  HE1 TYR A 143      24.015  -4.049 -25.063  1.00 93.12           H  
ATOM   2316  CE2 TYR A 143      21.112  -3.296 -23.418  1.00 93.12           C  
ATOM   2317  HE2 TYR A 143      20.752  -2.953 -22.460  1.00 93.12           H  
ATOM   2318  OH  TYR A 143      23.380  -3.219 -22.646  1.00 93.12           O  
ATOM   2319  HH  TYR A 143      22.940  -3.153 -21.795  1.00 93.12           H  
ATOM   2320  CZ  TYR A 143      22.494  -3.485 -23.641  1.00 93.12           C  
ATOM   2321  N   ASP A 144      17.744  -3.084 -29.372  1.00 93.00           N  
ATOM   2322  H   ASP A 144      17.694  -2.182 -28.921  1.00 93.00           H  
ATOM   2323  CA  ASP A 144      16.762  -3.367 -30.408  1.00 93.00           C  
ATOM   2324  HA  ASP A 144      16.470  -4.414 -30.324  1.00 93.00           H  
ATOM   2325  C   ASP A 144      17.387  -3.145 -31.798  1.00 93.00           C  
ATOM   2326  CB  ASP A 144      15.504  -2.528 -30.160  1.00 93.00           C  
ATOM   2327  HB2 ASP A 144      15.226  -2.610 -29.109  1.00 93.00           H  
ATOM   2328  HB3 ASP A 144      15.729  -1.484 -30.377  1.00 93.00           H  
ATOM   2329  O   ASP A 144      17.914  -2.073 -32.118  1.00 93.00           O  
ATOM   2330  CG  ASP A 144      14.312  -2.973 -31.009  1.00 93.00           C  
ATOM   2331  OD1 ASP A 144      14.525  -3.694 -32.016  1.00 93.00           O  
ATOM   2332  OD2 ASP A 144      13.186  -2.571 -30.663  1.00 93.00           O  
ATOM   2333  N   GLN A 145      17.380  -4.194 -32.620  1.00 92.70           N  
ATOM   2334  H   GLN A 145      16.900  -5.025 -32.307  1.00 92.70           H  
ATOM   2335  CA  GLN A 145      17.922  -4.172 -33.983  1.00 92.70           C  
ATOM   2336  HA  GLN A 145      18.767  -3.485 -34.022  1.00 92.70           H  
ATOM   2337  C   GLN A 145      16.904  -3.673 -35.016  1.00 92.70           C  
ATOM   2338  CB  GLN A 145      18.435  -5.568 -34.362  1.00 92.70           C  
ATOM   2339  HB2 GLN A 145      17.621  -6.288 -34.270  1.00 92.70           H  
ATOM   2340  HB3 GLN A 145      18.763  -5.551 -35.401  1.00 92.70           H  
ATOM   2341  O   GLN A 145      17.279  -3.395 -36.151  1.00 92.70           O  
ATOM   2342  CG  GLN A 145      19.615  -6.013 -33.485  1.00 92.70           C  
ATOM   2343  HG2 GLN A 145      19.299  -6.055 -32.443  1.00 92.70           H  
ATOM   2344  HG3 GLN A 145      20.422  -5.284 -33.569  1.00 92.70           H  
ATOM   2345  CD  GLN A 145      20.158  -7.385 -33.871  1.00 92.70           C  
ATOM   2346  NE2 GLN A 145      21.083  -7.924 -33.108  1.00 92.70           N  
ATOM   2347 HE21 GLN A 145      21.393  -7.457 -32.268  1.00 92.70           H  
ATOM   2348 HE22 GLN A 145      21.404  -8.838 -33.394  1.00 92.70           H  
ATOM   2349  OE1 GLN A 145      19.777  -8.008 -34.846  1.00 92.70           O  
ATOM   2350  N   THR A 146      15.628  -3.553 -34.639  1.00 94.61           N  
ATOM   2351  H   THR A 146      15.378  -3.758 -33.682  1.00 94.61           H  
ATOM   2352  CA  THR A 146      14.554  -3.077 -35.521  1.00 94.61           C  
ATOM   2353  HA  THR A 146      14.761  -3.412 -36.538  1.00 94.61           H  
ATOM   2354  C   THR A 146      14.470  -1.550 -35.568  1.00 94.61           C  
ATOM   2355  CB  THR A 146      13.197  -3.669 -35.113  1.00 94.61           C  
ATOM   2356  HB  THR A 146      12.475  -3.412 -35.888  1.00 94.61           H  
ATOM   2357  O   THR A 146      13.904  -0.987 -36.507  1.00 94.61           O  
ATOM   2358  CG2 THR A 146      13.223  -5.194 -34.992  1.00 94.61           C  
ATOM   2359 HG21 THR A 146      13.841  -5.496 -34.146  1.00 94.61           H  
ATOM   2360 HG22 THR A 146      13.617  -5.632 -35.909  1.00 94.61           H  
ATOM   2361 HG23 THR A 146      12.207  -5.555 -34.833  1.00 94.61           H  
ATOM   2362  OG1 THR A 146      12.727  -3.135 -33.900  1.00 94.61           O  
ATOM   2363  HG1 THR A 146      13.287  -3.404 -33.168  1.00 94.61           H  
ATOM   2364  N   LEU A 147      15.060  -0.865 -34.582  1.00 94.46           N  
ATOM   2365  H   LEU A 147      15.506  -1.391 -33.845  1.00 94.46           H  
ATOM   2366  CA  LEU A 147      15.090   0.592 -34.512  1.00 94.46           C  
ATOM   2367  HA  LEU A 147      14.121   0.962 -34.846  1.00 94.46           H  
ATOM   2368  C   LEU A 147      16.138   1.185 -35.460  1.00 94.46           C  
ATOM   2369  CB  LEU A 147      15.308   1.052 -33.062  1.00 94.46           C  
ATOM   2370  HB2 LEU A 147      16.243   0.624 -32.702  1.00 94.46           H  
ATOM   2371  HB3 LEU A 147      15.401   2.138 -33.063  1.00 94.46           H  
ATOM   2372  O   LEU A 147      17.241   0.659 -35.629  1.00 94.46           O  
ATOM   2373  CG  LEU A 147      14.181   0.675 -32.083  1.00 94.46           C  
ATOM   2374  HG  LEU A 147      14.069  -0.409 -32.061  1.00 94.46           H  
ATOM   2375  CD1 LEU A 147      14.524   1.165 -30.677  1.00 94.46           C  
ATOM   2376 HD11 LEU A 147      15.480   0.739 -30.369  1.00 94.46           H  
ATOM   2377 HD12 LEU A 147      13.760   0.819 -29.981  1.00 94.46           H  
ATOM   2378 HD13 LEU A 147      14.580   2.254 -30.659  1.00 94.46           H  
ATOM   2379  CD2 LEU A 147      12.843   1.309 -32.469  1.00 94.46           C  
ATOM   2380 HD21 LEU A 147      12.108   1.101 -31.691  1.00 94.46           H  
ATOM   2381 HD22 LEU A 147      12.955   2.386 -32.593  1.00 94.46           H  
ATOM   2382 HD23 LEU A 147      12.476   0.858 -33.391  1.00 94.46           H  
ATOM   2383  N   ALA A 148      15.799   2.330 -36.053  1.00 94.60           N  
ATOM   2384  H   ALA A 148      14.904   2.739 -35.827  1.00 94.60           H  
ATOM   2385  CA  ALA A 148      16.703   3.053 -36.939  1.00 94.60           C  
ATOM   2386  HA  ALA A 148      17.057   2.354 -37.696  1.00 94.60           H  
ATOM   2387  C   ALA A 148      17.927   3.579 -36.172  1.00 94.60           C  
ATOM   2388  CB  ALA A 148      15.934   4.175 -37.647  1.00 94.60           C  
ATOM   2389  HB1 ALA A 148      15.118   3.749 -38.231  1.00 94.60           H  
ATOM   2390  HB2 ALA A 148      16.605   4.713 -38.317  1.00 94.60           H  
ATOM   2391  HB3 ALA A 148      15.525   4.870 -36.914  1.00 94.60           H  
ATOM   2392  O   ALA A 148      17.830   3.978 -35.011  1.00 94.60           O  
ATOM   2393  N   ARG A 149      19.082   3.615 -36.843  1.00 94.34           N  
ATOM   2394  H   ARG A 149      19.085   3.305 -37.804  1.00 94.34           H  
ATOM   2395  CA  ARG A 149      20.361   4.052 -36.268  1.00 94.34           C  
ATOM   2396  HA  ARG A 149      20.183   4.436 -35.264  1.00 94.34           H  
ATOM   2397  C   ARG A 149      20.956   5.194 -37.077  1.00 94.34           C  
ATOM   2398  CB  ARG A 149      21.331   2.862 -36.150  1.00 94.34           C  
ATOM   2399  HB2 ARG A 149      22.295   3.218 -35.785  1.00 94.34           H  
ATOM   2400  HB3 ARG A 149      21.477   2.407 -37.130  1.00 94.34           H  
ATOM   2401  O   ARG A 149      20.790   5.252 -38.293  1.00 94.34           O  
ATOM   2402  CG  ARG A 149      20.791   1.815 -35.168  1.00 94.34           C  
ATOM   2403  HG2 ARG A 149      19.816   1.462 -35.503  1.00 94.34           H  
ATOM   2404  HG3 ARG A 149      20.673   2.294 -34.196  1.00 94.34           H  
ATOM   2405  CD  ARG A 149      21.709   0.601 -35.019  1.00 94.34           C  
ATOM   2406  HD2 ARG A 149      22.688   0.936 -34.676  1.00 94.34           H  
ATOM   2407  HD3 ARG A 149      21.830   0.114 -35.986  1.00 94.34           H  
ATOM   2408  NE  ARG A 149      21.128  -0.350 -34.056  1.00 94.34           N  
ATOM   2409  HE  ARG A 149      20.250  -0.774 -34.320  1.00 94.34           H  
ATOM   2410  NH1 ARG A 149      22.647  -0.122 -32.314  1.00 94.34           N  
ATOM   2411 HH11 ARG A 149      22.907  -0.368 -31.370  1.00 94.34           H  
ATOM   2412 HH12 ARG A 149      23.352   0.334 -32.876  1.00 94.34           H  
ATOM   2413  NH2 ARG A 149      20.783  -1.296 -32.031  1.00 94.34           N  
ATOM   2414 HH21 ARG A 149      19.842  -1.550 -32.295  1.00 94.34           H  
ATOM   2415 HH22 ARG A 149      21.021  -1.379 -31.053  1.00 94.34           H  
ATOM   2416  CZ  ARG A 149      21.535  -0.583 -32.821  1.00 94.34           C  
ATOM   2417  N   THR A 150      21.661   6.098 -36.408  1.00 93.63           N  
ATOM   2418  H   THR A 150      21.728   5.998 -35.405  1.00 93.63           H  
ATOM   2419  CA  THR A 150      22.401   7.187 -37.052  1.00 93.63           C  
ATOM   2420  HA  THR A 150      22.585   6.911 -38.091  1.00 93.63           H  
ATOM   2421  C   THR A 150      23.758   7.394 -36.392  1.00 93.63           C  
ATOM   2422  CB  THR A 150      21.588   8.490 -37.080  1.00 93.63           C  
ATOM   2423  HB  THR A 150      20.639   8.294 -37.580  1.00 93.63           H  
ATOM   2424  O   THR A 150      23.900   7.263 -35.178  1.00 93.63           O  
ATOM   2425  CG2 THR A 150      21.304   9.093 -35.703  1.00 93.63           C  
ATOM   2426 HG21 THR A 150      20.657   9.963 -35.816  1.00 93.63           H  
ATOM   2427 HG22 THR A 150      20.801   8.360 -35.074  1.00 93.63           H  
ATOM   2428 HG23 THR A 150      22.231   9.401 -35.220  1.00 93.63           H  
ATOM   2429  OG1 THR A 150      22.295   9.459 -37.822  1.00 93.63           O  
ATOM   2430  HG1 THR A 150      21.702  10.199 -37.968  1.00 93.63           H  
ATOM   2431  N   ARG A 151      24.758   7.754 -37.198  1.00 93.35           N  
ATOM   2432  H   ARG A 151      24.558   7.815 -38.186  1.00 93.35           H  
ATOM   2433  CA  ARG A 151      26.068   8.234 -36.724  1.00 93.35           C  
ATOM   2434  HA  ARG A 151      26.193   7.986 -35.670  1.00 93.35           H  
ATOM   2435  C   ARG A 151      26.186   9.760 -36.804  1.00 93.35           C  
ATOM   2436  CB  ARG A 151      27.194   7.528 -37.492  1.00 93.35           C  
ATOM   2437  HB2 ARG A 151      28.144   7.858 -37.072  1.00 93.35           H  
ATOM   2438  HB3 ARG A 151      27.163   7.819 -38.542  1.00 93.35           H  
ATOM   2439  O   ARG A 151      27.134  10.351 -36.294  1.00 93.35           O  
ATOM   2440  CG  ARG A 151      27.110   5.995 -37.384  1.00 93.35           C  
ATOM   2441  HG2 ARG A 151      26.968   5.703 -36.344  1.00 93.35           H  
ATOM   2442  HG3 ARG A 151      26.265   5.627 -37.965  1.00 93.35           H  
ATOM   2443  CD  ARG A 151      28.398   5.361 -37.912  1.00 93.35           C  
ATOM   2444  HD2 ARG A 151      28.507   5.599 -38.970  1.00 93.35           H  
ATOM   2445  HD3 ARG A 151      29.238   5.787 -37.363  1.00 93.35           H  
ATOM   2446  NE  ARG A 151      28.399   3.901 -37.723  1.00 93.35           N  
ATOM   2447  HE  ARG A 151      27.612   3.498 -37.234  1.00 93.35           H  
ATOM   2448  NH1 ARG A 151      30.503   3.511 -38.563  1.00 93.35           N  
ATOM   2449 HH11 ARG A 151      31.309   2.905 -38.626  1.00 93.35           H  
ATOM   2450 HH12 ARG A 151      30.633   4.506 -38.681  1.00 93.35           H  
ATOM   2451  NH2 ARG A 151      29.329   1.827 -37.686  1.00 93.35           N  
ATOM   2452 HH21 ARG A 151      28.533   1.488 -37.165  1.00 93.35           H  
ATOM   2453 HH22 ARG A 151      30.134   1.229 -37.810  1.00 93.35           H  
ATOM   2454  CZ  ARG A 151      29.406   3.089 -37.997  1.00 93.35           C  
ATOM   2455  N   THR A 152      25.203  10.412 -37.424  1.00 90.04           N  
ATOM   2456  H   THR A 152      24.433   9.871 -37.792  1.00 90.04           H  
ATOM   2457  CA  THR A 152      25.192  11.849 -37.710  1.00 90.04           C  
ATOM   2458  HA  THR A 152      26.223  12.196 -37.776  1.00 90.04           H  
ATOM   2459  C   THR A 152      24.526  12.610 -36.565  1.00 90.04           C  
ATOM   2460  CB  THR A 152      24.526  12.133 -39.067  1.00 90.04           C  
ATOM   2461  HB  THR A 152      23.444  12.023 -38.984  1.00 90.04           H  
ATOM   2462  O   THR A 152      23.412  13.114 -36.694  1.00 90.04           O  
ATOM   2463  CG2 THR A 152      24.867  13.525 -39.593  1.00 90.04           C  
ATOM   2464 HG21 THR A 152      25.946  13.641 -39.694  1.00 90.04           H  
ATOM   2465 HG22 THR A 152      24.490  14.283 -38.906  1.00 90.04           H  
ATOM   2466 HG23 THR A 152      24.391  13.678 -40.561  1.00 90.04           H  
ATOM   2467  OG1 THR A 152      24.991  11.216 -40.031  1.00 90.04           O  
ATOM   2468  HG1 THR A 152      25.397  11.721 -40.739  1.00 90.04           H  
ATOM   2469  N   TYR A 153      25.195  12.654 -35.414  1.00 90.00           N  
ATOM   2470  H   TYR A 153      26.082  12.175 -35.352  1.00 90.00           H  
ATOM   2471  CA  TYR A 153      24.775  13.431 -34.247  1.00 90.00           C  
ATOM   2472  HA  TYR A 153      24.303  14.350 -34.596  1.00 90.00           H  
ATOM   2473  C   TYR A 153      25.987  13.821 -33.388  1.00 90.00           C  
ATOM   2474  CB  TYR A 153      23.737  12.642 -33.424  1.00 90.00           C  
ATOM   2475  HB2 TYR A 153      23.226  13.339 -32.760  1.00 90.00           H  
ATOM   2476  HB3 TYR A 153      22.978  12.229 -34.089  1.00 90.00           H  
ATOM   2477  O   TYR A 153      27.092  13.307 -33.571  1.00 90.00           O  
ATOM   2478  CG  TYR A 153      24.325  11.522 -32.589  1.00 90.00           C  
ATOM   2479  CD1 TYR A 153      24.695  10.309 -33.196  1.00 90.00           C  
ATOM   2480  HD1 TYR A 153      24.520  10.149 -34.250  1.00 90.00           H  
ATOM   2481  CD2 TYR A 153      24.559  11.715 -31.214  1.00 90.00           C  
ATOM   2482  HD2 TYR A 153      24.280  12.648 -30.748  1.00 90.00           H  
ATOM   2483  CE1 TYR A 153      25.321   9.307 -32.436  1.00 90.00           C  
ATOM   2484  HE1 TYR A 153      25.633   8.387 -32.908  1.00 90.00           H  
ATOM   2485  CE2 TYR A 153      25.165  10.702 -30.445  1.00 90.00           C  
ATOM   2486  HE2 TYR A 153      25.351  10.845 -29.391  1.00 90.00           H  
ATOM   2487  OH  TYR A 153      26.162   8.522 -30.340  1.00 90.00           O  
ATOM   2488  HH  TYR A 153      26.231   8.701 -29.399  1.00 90.00           H  
ATOM   2489  CZ  TYR A 153      25.551   9.495 -31.058  1.00 90.00           C  
ATOM   2490  N   ILE A 154      25.773  14.721 -32.431  1.00 90.35           N  
ATOM   2491  H   ILE A 154      24.845  15.106 -32.331  1.00 90.35           H  
ATOM   2492  CA  ILE A 154      26.712  15.003 -31.341  1.00 90.35           C  
ATOM   2493  HA  ILE A 154      27.574  14.340 -31.412  1.00 90.35           H  
ATOM   2494  C   ILE A 154      25.974  14.679 -30.044  1.00 90.35           C  
ATOM   2495  CB  ILE A 154      27.225  16.459 -31.410  1.00 90.35           C  
ATOM   2496  HB  ILE A 154      26.367  17.131 -31.384  1.00 90.35           H  
ATOM   2497  O   ILE A 154      24.846  15.135 -29.844  1.00 90.35           O  
ATOM   2498  CG1 ILE A 154      27.997  16.691 -32.732  1.00 90.35           C  
ATOM   2499 HG12 ILE A 154      28.882  16.055 -32.751  1.00 90.35           H  
ATOM   2500 HG13 ILE A 154      27.366  16.411 -33.575  1.00 90.35           H  
ATOM   2501  CG2 ILE A 154      28.118  16.766 -30.195  1.00 90.35           C  
ATOM   2502 HG21 ILE A 154      28.463  17.799 -30.223  1.00 90.35           H  
ATOM   2503 HG22 ILE A 154      27.553  16.656 -29.270  1.00 90.35           H  
ATOM   2504 HG23 ILE A 154      28.985  16.106 -30.177  1.00 90.35           H  
ATOM   2505  CD1 ILE A 154      28.423  18.145 -32.967  1.00 90.35           C  
ATOM   2506 HD11 ILE A 154      29.191  18.441 -32.252  1.00 90.35           H  
ATOM   2507 HD12 ILE A 154      28.836  18.240 -33.971  1.00 90.35           H  
ATOM   2508 HD13 ILE A 154      27.561  18.805 -32.874  1.00 90.35           H  
ATOM   2509  N   CYS A 155      26.560  13.826 -29.202  1.00 91.70           N  
ATOM   2510  H   CYS A 155      27.507  13.526 -29.387  1.00 91.70           H  
ATOM   2511  CA  CYS A 155      25.934  13.423 -27.947  1.00 91.70           C  
ATOM   2512  HA  CYS A 155      24.940  13.029 -28.156  1.00 91.70           H  
ATOM   2513  C   CYS A 155      25.795  14.642 -27.028  1.00 91.70           C  
ATOM   2514  CB  CYS A 155      26.784  12.330 -27.287  1.00 91.70           C  
ATOM   2515  HB2 CYS A 155      27.024  11.544 -28.003  1.00 91.70           H  
ATOM   2516  HB3 CYS A 155      27.716  12.765 -26.925  1.00 91.70           H  
ATOM   2517  O   CYS A 155      26.787  15.311 -26.763  1.00 91.70           O  
ATOM   2518  SG  CYS A 155      25.865  11.624 -25.897  1.00 91.70           S  
ATOM   2519  HG  CYS A 155      26.878  10.876 -25.450  1.00 91.70           H  
ATOM   2520  N   LYS A 156      24.593  14.909 -26.504  1.00 90.86           N  
ATOM   2521  H   LYS A 156      23.806  14.344 -26.791  1.00 90.86           H  
ATOM   2522  CA  LYS A 156      24.371  16.012 -25.548  1.00 90.86           C  
ATOM   2523  HA  LYS A 156      24.876  16.906 -25.914  1.00 90.86           H  
ATOM   2524  C   LYS A 156      24.986  15.765 -24.161  1.00 90.86           C  
ATOM   2525  CB  LYS A 156      22.870  16.309 -25.420  1.00 90.86           C  
ATOM   2526  HB2 LYS A 156      22.340  15.376 -25.229  1.00 90.86           H  
ATOM   2527  HB3 LYS A 156      22.723  16.971 -24.566  1.00 90.86           H  
ATOM   2528  O   LYS A 156      24.983  16.663 -23.331  1.00 90.86           O  
ATOM   2529  CG  LYS A 156      22.259  16.983 -26.656  1.00 90.86           C  
ATOM   2530  HG2 LYS A 156      22.885  17.822 -26.961  1.00 90.86           H  
ATOM   2531  HG3 LYS A 156      22.200  16.263 -27.473  1.00 90.86           H  
ATOM   2532  CD  LYS A 156      20.856  17.503 -26.309  1.00 90.86           C  
ATOM   2533  HD2 LYS A 156      20.254  16.677 -25.932  1.00 90.86           H  
ATOM   2534  HD3 LYS A 156      20.943  18.254 -25.524  1.00 90.86           H  
ATOM   2535  CE  LYS A 156      20.172  18.128 -27.530  1.00 90.86           C  
ATOM   2536  HE2 LYS A 156      20.162  17.392 -28.334  1.00 90.86           H  
ATOM   2537  HE3 LYS A 156      20.771  18.975 -27.862  1.00 90.86           H  
ATOM   2538  NZ  LYS A 156      18.784  18.568 -27.219  1.00 90.86           N  
ATOM   2539  HZ1 LYS A 156      18.197  17.782 -26.977  1.00 90.86           H  
ATOM   2540  HZ2 LYS A 156      18.357  19.021 -28.014  1.00 90.86           H  
ATOM   2541  HZ3 LYS A 156      18.778  19.217 -26.445  1.00 90.86           H  
ATOM   2542  N   ASN A 157      25.469  14.552 -23.892  1.00 91.43           N  
ATOM   2543  H   ASN A 157      25.483  13.876 -24.643  1.00 91.43           H  
ATOM   2544  CA  ASN A 157      26.259  14.259 -22.700  1.00 91.43           C  
ATOM   2545  HA  ASN A 157      25.936  14.897 -21.877  1.00 91.43           H  
ATOM   2546  C   ASN A 157      27.736  14.575 -22.988  1.00 91.43           C  
ATOM   2547  CB  ASN A 157      26.016  12.794 -22.290  1.00 91.43           C  
ATOM   2548  HB2 ASN A 157      24.959  12.663 -22.060  1.00 91.43           H  
ATOM   2549  HB3 ASN A 157      26.291  12.133 -23.112  1.00 91.43           H  
ATOM   2550  O   ASN A 157      28.352  13.880 -23.800  1.00 91.43           O  
ATOM   2551  CG  ASN A 157      26.816  12.388 -21.066  1.00 91.43           C  
ATOM   2552  ND2 ASN A 157      26.767  11.137 -20.673  1.00 91.43           N  
ATOM   2553 HD21 ASN A 157      26.084  10.493 -21.046  1.00 91.43           H  
ATOM   2554 HD22 ASN A 157      27.288  10.958 -19.827  1.00 91.43           H  
ATOM   2555  OD1 ASN A 157      27.495  13.175 -20.442  1.00 91.43           O  
ATOM   2556  N   GLU A 158      28.284  15.595 -22.328  1.00 90.68           N  
ATOM   2557  H   GLU A 158      27.698  16.132 -21.706  1.00 90.68           H  
ATOM   2558  CA  GLU A 158      29.669  16.070 -22.492  1.00 90.68           C  
ATOM   2559  HA  GLU A 158      29.840  16.362 -23.528  1.00 90.68           H  
ATOM   2560  C   GLU A 158      30.717  14.994 -22.147  1.00 90.68           C  
ATOM   2561  CB  GLU A 158      29.881  17.311 -21.604  1.00 90.68           C  
ATOM   2562  HB2 GLU A 158      30.916  17.641 -21.700  1.00 90.68           H  
ATOM   2563  HB3 GLU A 158      29.723  17.028 -20.563  1.00 90.68           H  
ATOM   2564  O   GLU A 158      31.758  14.906 -22.795  1.00 90.68           O  
ATOM   2565  CG  GLU A 158      28.950  18.495 -21.930  1.00 90.68           C  
ATOM   2566  HG2 GLU A 158      29.183  19.311 -21.245  1.00 90.68           H  
ATOM   2567  HG3 GLU A 158      27.920  18.196 -21.734  1.00 90.68           H  
ATOM   2568  CD  GLU A 158      29.080  19.007 -23.375  1.00 90.68           C  
ATOM   2569  OE1 GLU A 158      28.047  19.443 -23.931  1.00 90.68           O  
ATOM   2570  OE2 GLU A 158      30.202  18.947 -23.924  1.00 90.68           O  
ATOM   2571  N   ASP A 159      30.412  14.095 -21.205  1.00 91.49           N  
ATOM   2572  H   ASP A 159      29.545  14.208 -20.700  1.00 91.49           H  
ATOM   2573  CA  ASP A 159      31.330  13.036 -20.757  1.00 91.49           C  
ATOM   2574  HA  ASP A 159      32.346  13.429 -20.786  1.00 91.49           H  
ATOM   2575  C   ASP A 159      31.315  11.790 -21.665  1.00 91.49           C  
ATOM   2576  CB  ASP A 159      31.017  12.666 -19.299  1.00 91.49           C  
ATOM   2577  HB2 ASP A 159      29.976  12.351 -19.227  1.00 91.49           H  
ATOM   2578  HB3 ASP A 159      31.641  11.824 -19.002  1.00 91.49           H  
ATOM   2579  O   ASP A 159      31.929  10.761 -21.368  1.00 91.49           O  
ATOM   2580  CG  ASP A 159      31.287  13.808 -18.316  1.00 91.49           C  
ATOM   2581  OD1 ASP A 159      32.280  14.540 -18.528  1.00 91.49           O  
ATOM   2582  OD2 ASP A 159      30.523  13.897 -17.331  1.00 91.49           O  
ATOM   2583  N   CYS A 160      30.587  11.833 -22.784  1.00 91.38           N  
ATOM   2584  H   CYS A 160      30.138  12.708 -23.016  1.00 91.38           H  
ATOM   2585  CA  CYS A 160      30.430  10.676 -23.653  1.00 91.38           C  
ATOM   2586  HA  CYS A 160      30.199   9.825 -23.012  1.00 91.38           H  
ATOM   2587  C   CYS A 160      31.713  10.341 -24.434  1.00 91.38           C  
ATOM   2588  CB  CYS A 160      29.241  10.907 -24.587  1.00 91.38           C  
ATOM   2589  HB2 CYS A 160      29.505  11.668 -25.320  1.00 91.38           H  
ATOM   2590  HB3 CYS A 160      28.390  11.265 -24.008  1.00 91.38           H  
ATOM   2591  O   CYS A 160      32.308  11.188 -25.102  1.00 91.38           O  
ATOM   2592  SG  CYS A 160      28.826   9.350 -25.423  1.00 91.38           S  
ATOM   2593  HG  CYS A 160      28.357   8.695 -24.357  1.00 91.38           H  
ATOM   2594  N   VAL A 161      32.082   9.056 -24.459  1.00 92.30           N  
ATOM   2595  H   VAL A 161      31.591   8.406 -23.862  1.00 92.30           H  
ATOM   2596  CA  VAL A 161      33.236   8.552 -25.228  1.00 92.30           C  
ATOM   2597  HA  VAL A 161      34.119   9.097 -24.895  1.00 92.30           H  
ATOM   2598  C   VAL A 161      33.127   8.809 -26.738  1.00 92.30           C  
ATOM   2599  CB  VAL A 161      33.492   7.056 -24.956  1.00 92.30           C  
ATOM   2600  HB  VAL A 161      34.339   6.737 -25.563  1.00 92.30           H  
ATOM   2601  O   VAL A 161      34.156   8.960 -27.393  1.00 92.30           O  
ATOM   2602  CG1 VAL A 161      33.856   6.820 -23.485  1.00 92.30           C  
ATOM   2603 HG11 VAL A 161      34.711   7.440 -23.213  1.00 92.30           H  
ATOM   2604 HG12 VAL A 161      34.127   5.774 -23.341  1.00 92.30           H  
ATOM   2605 HG13 VAL A 161      33.018   7.060 -22.831  1.00 92.30           H  
ATOM   2606  CG2 VAL A 161      32.290   6.172 -25.306  1.00 92.30           C  
ATOM   2607 HG21 VAL A 161      31.427   6.436 -24.695  1.00 92.30           H  
ATOM   2608 HG22 VAL A 161      32.543   5.128 -25.122  1.00 92.30           H  
ATOM   2609 HG23 VAL A 161      32.047   6.274 -26.363  1.00 92.30           H  
ATOM   2610  N   SER A 162      31.910   8.966 -27.280  1.00 89.95           N  
ATOM   2611  H   SER A 162      31.103   8.890 -26.677  1.00 89.95           H  
ATOM   2612  CA  SER A 162      31.669   9.258 -28.706  1.00 89.95           C  
ATOM   2613  HA  SER A 162      32.151   8.480 -29.299  1.00 89.95           H  
ATOM   2614  C   SER A 162      32.230  10.608 -29.175  1.00 89.95           C  
ATOM   2615  CB  SER A 162      30.166   9.223 -29.010  1.00 89.95           C  
ATOM   2616  HB2 SER A 162      30.025   9.291 -30.088  1.00 89.95           H  
ATOM   2617  HB3 SER A 162      29.746   8.275 -28.671  1.00 89.95           H  
ATOM   2618  O   SER A 162      32.286  10.884 -30.378  1.00 89.95           O  
ATOM   2619  OG  SER A 162      29.478  10.301 -28.387  1.00 89.95           O  
ATOM   2620  HG  SER A 162      29.953  11.118 -28.552  1.00 89.95           H  
ATOM   2621  N   HIS A 163      32.579  11.495 -28.235  1.00 90.57           N  
ATOM   2622  H   HIS A 163      32.445  11.253 -27.264  1.00 90.57           H  
ATOM   2623  CA  HIS A 163      33.241  12.768 -28.532  1.00 90.57           C  
ATOM   2624  HA  HIS A 163      32.774  13.241 -29.395  1.00 90.57           H  
ATOM   2625  C   HIS A 163      34.721  12.586 -28.866  1.00 90.57           C  
ATOM   2626  CB  HIS A 163      33.083  13.717 -27.342  1.00 90.57           C  
ATOM   2627  HB2 HIS A 163      33.662  14.621 -27.531  1.00 90.57           H  
ATOM   2628  HB3 HIS A 163      33.475  13.251 -26.438  1.00 90.57           H  
ATOM   2629  O   HIS A 163      35.248  13.332 -29.686  1.00 90.57           O  
ATOM   2630  CG  HIS A 163      31.658  14.134 -27.118  1.00 90.57           C  
ATOM   2631  CD2 HIS A 163      30.970  13.999 -25.952  1.00 90.57           C  
ATOM   2632  HD2 HIS A 163      31.352  13.594 -25.027  1.00 90.57           H  
ATOM   2633  ND1 HIS A 163      30.874  14.829 -28.041  1.00 90.57           N  
ATOM   2634  CE1 HIS A 163      29.757  15.159 -27.373  1.00 90.57           C  
ATOM   2635  HE1 HIS A 163      28.974  15.800 -27.751  1.00 90.57           H  
ATOM   2636  NE2 HIS A 163      29.769  14.636 -26.139  1.00 90.57           N  
ATOM   2637  HE2 HIS A 163      29.080  14.811 -25.422  1.00 90.57           H  
ATOM   2638  N   LYS A 164      35.375  11.587 -28.259  1.00 90.59           N  
ATOM   2639  H   LYS A 164      34.835  10.965 -27.674  1.00 90.59           H  
ATOM   2640  CA  LYS A 164      36.797  11.272 -28.473  1.00 90.59           C  
ATOM   2641  HA  LYS A 164      37.322  12.168 -28.804  1.00 90.59           H  
ATOM   2642  C   LYS A 164      36.993  10.240 -29.578  1.00 90.59           C  
ATOM   2643  CB  LYS A 164      37.433  10.774 -27.166  1.00 90.59           C  
ATOM   2644  HB2 LYS A 164      36.904   9.882 -26.828  1.00 90.59           H  
ATOM   2645  HB3 LYS A 164      38.468  10.499 -27.368  1.00 90.59           H  
ATOM   2646  O   LYS A 164      37.922  10.373 -30.365  1.00 90.59           O  
ATOM   2647  CG  LYS A 164      37.411  11.833 -26.055  1.00 90.59           C  
ATOM   2648  HG2 LYS A 164      37.947  12.720 -26.391  1.00 90.59           H  
ATOM   2649  HG3 LYS A 164      36.379  12.108 -25.835  1.00 90.59           H  
ATOM   2650  CD  LYS A 164      38.062  11.296 -24.775  1.00 90.59           C  
ATOM   2651  HD2 LYS A 164      37.554  10.379 -24.476  1.00 90.59           H  
ATOM   2652  HD3 LYS A 164      39.113  11.079 -24.968  1.00 90.59           H  
ATOM   2653  CE  LYS A 164      37.934  12.345 -23.665  1.00 90.59           C  
ATOM   2654  HE2 LYS A 164      36.881  12.605 -23.559  1.00 90.59           H  
ATOM   2655  HE3 LYS A 164      38.464  13.246 -23.972  1.00 90.59           H  
ATOM   2656  NZ  LYS A 164      38.460  11.850 -22.369  1.00 90.59           N  
ATOM   2657  HZ1 LYS A 164      37.944  11.033 -22.074  1.00 90.59           H  
ATOM   2658  HZ2 LYS A 164      38.343  12.558 -21.658  1.00 90.59           H  
ATOM   2659  HZ3 LYS A 164      39.440  11.616 -22.444  1.00 90.59           H  
ATOM   2660  N   ASP A 165      36.121   9.236 -29.626  1.00 89.27           N  
ATOM   2661  H   ASP A 165      35.392   9.190 -28.928  1.00 89.27           H  
ATOM   2662  CA  ASP A 165      36.178   8.142 -30.590  1.00 89.27           C  
ATOM   2663  HA  ASP A 165      37.085   8.233 -31.188  1.00 89.27           H  
ATOM   2664  C   ASP A 165      34.977   8.199 -31.544  1.00 89.27           C  
ATOM   2665  CB  ASP A 165      36.278   6.808 -29.837  1.00 89.27           C  
ATOM   2666  HB2 ASP A 165      37.091   6.872 -29.113  1.00 89.27           H  
ATOM   2667  HB3 ASP A 165      35.351   6.627 -29.293  1.00 89.27           H  
ATOM   2668  O   ASP A 165      33.819   8.073 -31.133  1.00 89.27           O  
ATOM   2669  CG  ASP A 165      36.557   5.627 -30.769  1.00 89.27           C  
ATOM   2670  OD1 ASP A 165      36.578   5.856 -32.000  1.00 89.27           O  
ATOM   2671  OD2 ASP A 165      36.703   4.510 -30.229  1.00 89.27           O  
ATOM   2672  N   ALA A 166      35.257   8.417 -32.829  1.00 88.39           N  
ATOM   2673  H   ALA A 166      36.226   8.367 -33.110  1.00 88.39           H  
ATOM   2674  CA  ALA A 166      34.238   8.486 -33.868  1.00 88.39           C  
ATOM   2675  HA  ALA A 166      33.439   9.143 -33.527  1.00 88.39           H  
ATOM   2676  C   ALA A 166      33.604   7.115 -34.160  1.00 88.39           C  
ATOM   2677  CB  ALA A 166      34.867   9.097 -35.126  1.00 88.39           C  
ATOM   2678  HB1 ALA A 166      35.656   8.443 -35.497  1.00 88.39           H  
ATOM   2679  HB2 ALA A 166      34.105   9.202 -35.899  1.00 88.39           H  
ATOM   2680  HB3 ALA A 166      35.285  10.077 -34.896  1.00 88.39           H  
ATOM   2681  O   ALA A 166      32.449   7.072 -34.587  1.00 88.39           O  
ATOM   2682  N   ASP A 167      34.303   6.011 -33.883  1.00 89.32           N  
ATOM   2683  H   ASP A 167      35.227   6.083 -33.481  1.00 89.32           H  
ATOM   2684  CA  ASP A 167      33.798   4.662 -34.154  1.00 89.32           C  
ATOM   2685  HA  ASP A 167      33.347   4.649 -35.146  1.00 89.32           H  
ATOM   2686  C   ASP A 167      32.695   4.252 -33.168  1.00 89.32           C  
ATOM   2687  CB  ASP A 167      34.962   3.657 -34.151  1.00 89.32           C  
ATOM   2688  HB2 ASP A 167      34.546   2.650 -34.186  1.00 89.32           H  
ATOM   2689  HB3 ASP A 167      35.525   3.748 -33.222  1.00 89.32           H  
ATOM   2690  O   ASP A 167      31.793   3.492 -33.519  1.00 89.32           O  
ATOM   2691  CG  ASP A 167      35.901   3.813 -35.358  1.00 89.32           C  
ATOM   2692  OD1 ASP A 167      35.444   4.361 -36.392  1.00 89.32           O  
ATOM   2693  OD2 ASP A 167      37.041   3.307 -35.279  1.00 89.32           O  
ATOM   2694  N   GLN A 168      32.700   4.828 -31.960  1.00 87.92           N  
ATOM   2695  H   GLN A 168      33.477   5.440 -31.753  1.00 87.92           H  
ATOM   2696  CA  GLN A 168      31.677   4.614 -30.925  1.00 87.92           C  
ATOM   2697  HA  GLN A 168      31.292   3.600 -31.027  1.00 87.92           H  
ATOM   2698  C   GLN A 168      30.461   5.546 -31.070  1.00 87.92           C  
ATOM   2699  CB  GLN A 168      32.314   4.746 -29.530  1.00 87.92           C  
ATOM   2700  HB2 GLN A 168      31.553   4.577 -28.768  1.00 87.92           H  
ATOM   2701  HB3 GLN A 168      32.695   5.760 -29.407  1.00 87.92           H  
ATOM   2702  O   GLN A 168      29.589   5.592 -30.198  1.00 87.92           O  
ATOM   2703  CG  GLN A 168      33.463   3.755 -29.299  1.00 87.92           C  
ATOM   2704  HG2 GLN A 168      34.258   3.961 -30.015  1.00 87.92           H  
ATOM   2705  HG3 GLN A 168      33.873   3.906 -28.301  1.00 87.92           H  
ATOM   2706  CD  GLN A 168      33.047   2.294 -29.429  1.00 87.92           C  
ATOM   2707  NE2 GLN A 168      33.897   1.462 -29.987  1.00 87.92           N  
ATOM   2708 HE21 GLN A 168      34.770   1.821 -30.347  1.00 87.92           H  
ATOM   2709 HE22 GLN A 168      33.593   0.508 -30.112  1.00 87.92           H  
ATOM   2710  OE1 GLN A 168      31.971   1.877 -29.028  1.00 87.92           O  
ATOM   2711  N   ARG A 169      30.394   6.336 -32.147  1.00 91.22           N  
ATOM   2712  H   ARG A 169      31.122   6.244 -32.842  1.00 91.22           H  
ATOM   2713  CA  ARG A 169      29.323   7.309 -32.376  1.00 91.22           C  
ATOM   2714  HA  ARG A 169      28.945   7.643 -31.410  1.00 91.22           H  
ATOM   2715  C   ARG A 169      28.150   6.669 -33.103  1.00 91.22           C  
ATOM   2716  CB  ARG A 169      29.902   8.522 -33.101  1.00 91.22           C  
ATOM   2717  HB2 ARG A 169      30.178   8.248 -34.119  1.00 91.22           H  
ATOM   2718  HB3 ARG A 169      30.803   8.835 -32.573  1.00 91.22           H  
ATOM   2719  O   ARG A 169      28.032   6.746 -34.324  1.00 91.22           O  
ATOM   2720  CG  ARG A 169      28.894   9.678 -33.139  1.00 91.22           C  
ATOM   2721  HG2 ARG A 169      28.009   9.380 -33.702  1.00 91.22           H  
ATOM   2722  HG3 ARG A 169      28.595   9.948 -32.127  1.00 91.22           H  
ATOM   2723  CD  ARG A 169      29.518  10.889 -33.827  1.00 91.22           C  
ATOM   2724  HD2 ARG A 169      29.836  10.600 -34.829  1.00 91.22           H  
ATOM   2725  HD3 ARG A 169      28.750  11.657 -33.921  1.00 91.22           H  
ATOM   2726  NE  ARG A 169      30.672  11.404 -33.066  1.00 91.22           N  
ATOM   2727  HE  ARG A 169      31.118  10.773 -32.415  1.00 91.22           H  
ATOM   2728  NH1 ARG A 169      30.756  13.498 -33.985  1.00 91.22           N  
ATOM   2729 HH11 ARG A 169      29.875  13.304 -34.441  1.00 91.22           H  
ATOM   2730 HH12 ARG A 169      31.202  14.401 -34.055  1.00 91.22           H  
ATOM   2731  NH2 ARG A 169      32.308  12.845 -32.497  1.00 91.22           N  
ATOM   2732 HH21 ARG A 169      32.790  13.730 -32.560  1.00 91.22           H  
ATOM   2733 HH22 ARG A 169      32.624  12.155 -31.830  1.00 91.22           H  
ATOM   2734  CZ  ARG A 169      31.240  12.583 -33.193  1.00 91.22           C  
ATOM   2735  N   GLU A 170      27.244   6.085 -32.333  1.00 93.58           N  
ATOM   2736  H   GLU A 170      27.430   6.010 -31.343  1.00 93.58           H  
ATOM   2737  CA  GLU A 170      25.978   5.562 -32.830  1.00 93.58           C  
ATOM   2738  HA  GLU A 170      25.761   6.015 -33.797  1.00 93.58           H  
ATOM   2739  C   GLU A 170      24.829   5.935 -31.885  1.00 93.58           C  
ATOM   2740  CB  GLU A 170      26.108   4.050 -33.058  1.00 93.58           C  
ATOM   2741  HB2 GLU A 170      26.335   3.550 -32.117  1.00 93.58           H  
ATOM   2742  HB3 GLU A 170      26.932   3.869 -33.748  1.00 93.58           H  
ATOM   2743  O   GLU A 170      24.932   5.827 -30.664  1.00 93.58           O  
ATOM   2744  CG  GLU A 170      24.833   3.457 -33.661  1.00 93.58           C  
ATOM   2745  HG2 GLU A 170      23.997   3.609 -32.978  1.00 93.58           H  
ATOM   2746  HG3 GLU A 170      24.606   3.978 -34.590  1.00 93.58           H  
ATOM   2747  CD  GLU A 170      24.985   1.959 -33.920  1.00 93.58           C  
ATOM   2748  OE1 GLU A 170      24.912   1.566 -35.103  1.00 93.58           O  
ATOM   2749  OE2 GLU A 170      25.052   1.193 -32.935  1.00 93.58           O  
ATOM   2750  N   ALA A 171      23.715   6.383 -32.458  1.00 93.86           N  
ATOM   2751  H   ALA A 171      23.694   6.504 -33.461  1.00 93.86           H  
ATOM   2752  CA  ALA A 171      22.482   6.622 -31.731  1.00 93.86           C  
ATOM   2753  HA  ALA A 171      22.619   6.273 -30.707  1.00 93.86           H  
ATOM   2754  C   ALA A 171      21.335   5.816 -32.336  1.00 93.86           C  
ATOM   2755  CB  ALA A 171      22.168   8.121 -31.674  1.00 93.86           C  
ATOM   2756  HB1 ALA A 171      22.935   8.634 -31.093  1.00 93.86           H  
ATOM   2757  HB2 ALA A 171      21.205   8.274 -31.187  1.00 93.86           H  
ATOM   2758  HB3 ALA A 171      22.133   8.533 -32.682  1.00 93.86           H  
ATOM   2759  O   ALA A 171      21.174   5.768 -33.557  1.00 93.86           O  
ATOM   2760  N   VAL A 172      20.520   5.226 -31.465  1.00 94.94           N  
ATOM   2761  H   VAL A 172      20.720   5.353 -30.484  1.00 94.94           H  
ATOM   2762  CA  VAL A 172      19.233   4.627 -31.818  1.00 94.94           C  
ATOM   2763  HA  VAL A 172      19.298   4.228 -32.830  1.00 94.94           H  
ATOM   2764  C   VAL A 172      18.159   5.707 -31.817  1.00 94.94           C  
ATOM   2765  CB  VAL A 172      18.884   3.459 -30.881  1.00 94.94           C  
ATOM   2766  HB  VAL A 172      18.885   3.790 -29.843  1.00 94.94           H  
ATOM   2767  O   VAL A 172      18.137   6.578 -30.947  1.00 94.94           O  
ATOM   2768  CG1 VAL A 172      17.513   2.879 -31.211  1.00 94.94           C  
ATOM   2769 HG11 VAL A 172      17.485   2.611 -32.267  1.00 94.94           H  
ATOM   2770 HG12 VAL A 172      17.340   1.988 -30.609  1.00 94.94           H  
ATOM   2771 HG13 VAL A 172      16.723   3.596 -30.988  1.00 94.94           H  
ATOM   2772  CG2 VAL A 172      19.913   2.334 -31.050  1.00 94.94           C  
ATOM   2773 HG21 VAL A 172      20.067   2.127 -32.109  1.00 94.94           H  
ATOM   2774 HG22 VAL A 172      19.545   1.414 -30.595  1.00 94.94           H  
ATOM   2775 HG23 VAL A 172      20.860   2.622 -30.594  1.00 94.94           H  
ATOM   2776  N   LEU A 173      17.278   5.652 -32.809  1.00 93.92           N  
ATOM   2777  H   LEU A 173      17.364   4.902 -33.480  1.00 93.92           H  
ATOM   2778  CA  LEU A 173      16.191   6.595 -33.009  1.00 93.92           C  
ATOM   2779  HA  LEU A 173      16.329   7.452 -32.350  1.00 93.92           H  
ATOM   2780  C   LEU A 173      14.855   5.944 -32.661  1.00 93.92           C  
ATOM   2781  CB  LEU A 173      16.206   7.093 -34.461  1.00 93.92           C  
ATOM   2782  HB2 LEU A 173      16.045   6.236 -35.115  1.00 93.92           H  
ATOM   2783  HB3 LEU A 173      15.368   7.777 -34.597  1.00 93.92           H  
ATOM   2784  O   LEU A 173      14.517   4.877 -33.172  1.00 93.92           O  
ATOM   2785  CG  LEU A 173      17.504   7.796 -34.892  1.00 93.92           C  
ATOM   2786  HG  LEU A 173      18.351   7.118 -34.787  1.00 93.92           H  
ATOM   2787  CD1 LEU A 173      17.400   8.194 -36.365  1.00 93.92           C  
ATOM   2788 HD11 LEU A 173      18.324   8.677 -36.682  1.00 93.92           H  
ATOM   2789 HD12 LEU A 173      17.249   7.301 -36.971  1.00 93.92           H  
ATOM   2790 HD13 LEU A 173      16.565   8.879 -36.510  1.00 93.92           H  
ATOM   2791  CD2 LEU A 173      17.775   9.056 -34.071  1.00 93.92           C  
ATOM   2792 HD21 LEU A 173      18.647   9.571 -34.473  1.00 93.92           H  
ATOM   2793 HD22 LEU A 173      16.914   9.723 -34.095  1.00 93.92           H  
ATOM   2794 HD23 LEU A 173      17.987   8.783 -33.037  1.00 93.92           H  
ATOM   2795  N   THR A 174      14.071   6.624 -31.835  1.00 92.17           N  
ATOM   2796  H   THR A 174      14.419   7.495 -31.460  1.00 92.17           H  
ATOM   2797  CA  THR A 174      12.687   6.251 -31.523  1.00 92.17           C  
ATOM   2798  HA  THR A 174      12.291   5.650 -32.342  1.00 92.17           H  
ATOM   2799  C   THR A 174      11.809   7.498 -31.427  1.00 92.17           C  
ATOM   2800  CB  THR A 174      12.635   5.368 -30.267  1.00 92.17           C  
ATOM   2801  HB  THR A 174      13.342   4.548 -30.391  1.00 92.17           H  
ATOM   2802  O   THR A 174      12.284   8.616 -31.635  1.00 92.17           O  
ATOM   2803  CG2 THR A 174      12.962   6.109 -28.975  1.00 92.17           C  
ATOM   2804 HG21 THR A 174      13.050   5.381 -28.168  1.00 92.17           H  
ATOM   2805 HG22 THR A 174      13.911   6.635 -29.075  1.00 92.17           H  
ATOM   2806 HG23 THR A 174      12.172   6.819 -28.728  1.00 92.17           H  
ATOM   2807  OG1 THR A 174      11.343   4.825 -30.141  1.00 92.17           O  
ATOM   2808  HG1 THR A 174      11.356   4.177 -29.433  1.00 92.17           H  
ATOM   2809  N   LYS A 175      10.515   7.332 -31.165  1.00 89.72           N  
ATOM   2810  H   LYS A 175      10.217   6.407 -30.890  1.00 89.72           H  
ATOM   2811  CA  LYS A 175       9.565   8.435 -30.997  1.00 89.72           C  
ATOM   2812  HA  LYS A 175      10.111   9.377 -30.957  1.00 89.72           H  
ATOM   2813  C   LYS A 175       8.832   8.295 -29.670  1.00 89.72           C  
ATOM   2814  CB  LYS A 175       8.579   8.487 -32.171  1.00 89.72           C  
ATOM   2815  HB2 LYS A 175       8.044   7.539 -32.227  1.00 89.72           H  
ATOM   2816  HB3 LYS A 175       7.855   9.277 -31.973  1.00 89.72           H  
ATOM   2817  O   LYS A 175       8.507   7.180 -29.277  1.00 89.72           O  
ATOM   2818  CG  LYS A 175       9.268   8.770 -33.515  1.00 89.72           C  
ATOM   2819  HG2 LYS A 175       9.979   7.974 -33.738  1.00 89.72           H  
ATOM   2820  HG3 LYS A 175       9.804   9.718 -33.453  1.00 89.72           H  
ATOM   2821  CD  LYS A 175       8.232   8.841 -34.641  1.00 89.72           C  
ATOM   2822  HD2 LYS A 175       7.663   7.912 -34.660  1.00 89.72           H  
ATOM   2823  HD3 LYS A 175       7.555   9.673 -34.446  1.00 89.72           H  
ATOM   2824  CE  LYS A 175       8.932   9.047 -35.987  1.00 89.72           C  
ATOM   2825  HE2 LYS A 175       9.626   8.221 -36.146  1.00 89.72           H  
ATOM   2826  HE3 LYS A 175       9.512   9.968 -35.934  1.00 89.72           H  
ATOM   2827  NZ  LYS A 175       7.950   9.120 -37.096  1.00 89.72           N  
ATOM   2828  HZ1 LYS A 175       7.410   8.268 -37.145  1.00 89.72           H  
ATOM   2829  HZ2 LYS A 175       8.421   9.257 -37.979  1.00 89.72           H  
ATOM   2830  HZ3 LYS A 175       7.317   9.893 -36.946  1.00 89.72           H  
ATOM   2831  N   ASN A 176       8.549   9.419 -29.017  1.00 86.47           N  
ATOM   2832  H   ASN A 176       8.835  10.297 -29.426  1.00 86.47           H  
ATOM   2833  CA  ASN A 176       7.595   9.443 -27.906  1.00 86.47           C  
ATOM   2834  HA  ASN A 176       7.701   8.522 -27.332  1.00 86.47           H  
ATOM   2835  C   ASN A 176       6.145   9.474 -28.413  1.00 86.47           C  
ATOM   2836  CB  ASN A 176       7.903  10.618 -26.956  1.00 86.47           C  
ATOM   2837  HB2 ASN A 176       7.239  10.560 -26.093  1.00 86.47           H  
ATOM   2838  HB3 ASN A 176       8.912  10.487 -26.565  1.00 86.47           H  
ATOM   2839  O   ASN A 176       5.886   9.583 -29.615  1.00 86.47           O  
ATOM   2840  CG  ASN A 176       7.768  12.013 -27.550  1.00 86.47           C  
ATOM   2841  ND2 ASN A 176       8.194  13.017 -26.819  1.00 86.47           N  
ATOM   2842 HD21 ASN A 176       8.132  13.955 -27.189  1.00 86.47           H  
ATOM   2843 HD22 ASN A 176       8.598  12.840 -25.911  1.00 86.47           H  
ATOM   2844  OD1 ASN A 176       7.260  12.228 -28.638  1.00 86.47           O  
ATOM   2845  N   ASP A 177       5.204   9.484 -27.473  1.00 84.12           N  
ATOM   2846  H   ASP A 177       5.456   9.211 -26.534  1.00 84.12           H  
ATOM   2847  CA  ASP A 177       3.766   9.590 -27.744  1.00 84.12           C  
ATOM   2848  HA  ASP A 177       3.458   8.748 -28.365  1.00 84.12           H  
ATOM   2849  C   ASP A 177       3.377  10.882 -28.481  1.00 84.12           C  
ATOM   2850  CB  ASP A 177       3.008   9.509 -26.412  1.00 84.12           C  
ATOM   2851  HB2 ASP A 177       1.940   9.595 -26.608  1.00 84.12           H  
ATOM   2852  HB3 ASP A 177       3.307  10.348 -25.784  1.00 84.12           H  
ATOM   2853  O   ASP A 177       2.358  10.934 -29.163  1.00 84.12           O  
ATOM   2854  CG  ASP A 177       3.258   8.196 -25.665  1.00 84.12           C  
ATOM   2855  OD1 ASP A 177       3.601   7.197 -26.334  1.00 84.12           O  
ATOM   2856  OD2 ASP A 177       3.145   8.234 -24.428  1.00 84.12           O  
ATOM   2857  N   ARG A 178       4.213  11.928 -28.402  1.00 83.85           N  
ATOM   2858  H   ARG A 178       5.069  11.783 -27.887  1.00 83.85           H  
ATOM   2859  CA  ARG A 178       4.047  13.190 -29.147  1.00 83.85           C  
ATOM   2860  HA  ARG A 178       2.984  13.331 -29.339  1.00 83.85           H  
ATOM   2861  C   ARG A 178       4.697  13.159 -30.536  1.00 83.85           C  
ATOM   2862  CB  ARG A 178       4.543  14.381 -28.308  1.00 83.85           C  
ATOM   2863  HB2 ARG A 178       5.606  14.260 -28.099  1.00 83.85           H  
ATOM   2864  HB3 ARG A 178       4.413  15.295 -28.887  1.00 83.85           H  
ATOM   2865  O   ARG A 178       4.832  14.203 -31.169  1.00 83.85           O  
ATOM   2866  CG  ARG A 178       3.784  14.547 -26.983  1.00 83.85           C  
ATOM   2867  HG2 ARG A 178       3.970  13.684 -26.343  1.00 83.85           H  
ATOM   2868  HG3 ARG A 178       2.715  14.621 -27.182  1.00 83.85           H  
ATOM   2869  CD  ARG A 178       4.262  15.819 -26.269  1.00 83.85           C  
ATOM   2870  HD2 ARG A 178       5.343  15.748 -26.144  1.00 83.85           H  
ATOM   2871  HD3 ARG A 178       4.038  16.683 -26.893  1.00 83.85           H  
ATOM   2872  NE  ARG A 178       3.615  15.985 -24.951  1.00 83.85           N  
ATOM   2873  HE  ARG A 178       2.755  15.478 -24.801  1.00 83.85           H  
ATOM   2874  NH1 ARG A 178       5.202  17.348 -23.985  1.00 83.85           N  
ATOM   2875 HH11 ARG A 178       5.594  17.744 -23.143  1.00 83.85           H  
ATOM   2876 HH12 ARG A 178       5.714  17.382 -24.855  1.00 83.85           H  
ATOM   2877  NH2 ARG A 178       3.521  16.596 -22.753  1.00 83.85           N  
ATOM   2878 HH21 ARG A 178       2.711  16.011 -22.611  1.00 83.85           H  
ATOM   2879 HH22 ARG A 178       4.026  16.883 -21.926  1.00 83.85           H  
ATOM   2880  CZ  ARG A 178       4.106  16.647 -23.914  1.00 83.85           C  
ATOM   2881  N   HIS A 179       5.134  11.989 -31.005  1.00 86.17           N  
ATOM   2882  H   HIS A 179       5.011  11.184 -30.407  1.00 86.17           H  
ATOM   2883  CA  HIS A 179       5.852  11.781 -32.266  1.00 86.17           C  
ATOM   2884  HA  HIS A 179       6.159  10.736 -32.261  1.00 86.17           H  
ATOM   2885  C   HIS A 179       7.158  12.584 -32.420  1.00 86.17           C  
ATOM   2886  CB  HIS A 179       4.905  11.967 -33.461  1.00 86.17           C  
ATOM   2887  HB2 HIS A 179       5.449  11.766 -34.384  1.00 86.17           H  
ATOM   2888  HB3 HIS A 179       4.567  13.003 -33.500  1.00 86.17           H  
ATOM   2889  O   HIS A 179       7.676  12.710 -33.533  1.00 86.17           O  
ATOM   2890  CG  HIS A 179       3.708  11.057 -33.438  1.00 86.17           C  
ATOM   2891  CD2 HIS A 179       2.395  11.439 -33.468  1.00 86.17           C  
ATOM   2892  HD2 HIS A 179       2.028  12.454 -33.495  1.00 86.17           H  
ATOM   2893  ND1 HIS A 179       3.733   9.680 -33.408  1.00 86.17           N  
ATOM   2894  HD1 HIS A 179       4.527   9.102 -33.171  1.00 86.17           H  
ATOM   2895  CE1 HIS A 179       2.463   9.247 -33.429  1.00 86.17           C  
ATOM   2896  HE1 HIS A 179       2.154   8.216 -33.339  1.00 86.17           H  
ATOM   2897  NE2 HIS A 179       1.615  10.282 -33.489  1.00 86.17           N  
ATOM   2898  N   GLN A 180       7.722  13.095 -31.325  1.00 88.97           N  
ATOM   2899  H   GLN A 180       7.307  12.884 -30.429  1.00 88.97           H  
ATOM   2900  CA  GLN A 180       9.007  13.784 -31.334  1.00 88.97           C  
ATOM   2901  HA  GLN A 180       9.052  14.426 -32.214  1.00 88.97           H  
ATOM   2902  C   GLN A 180      10.137  12.761 -31.416  1.00 88.97           C  
ATOM   2903  CB  GLN A 180       9.177  14.663 -30.093  1.00 88.97           C  
ATOM   2904  HB2 GLN A 180       9.219  14.024 -29.211  1.00 88.97           H  
ATOM   2905  HB3 GLN A 180      10.128  15.190 -30.183  1.00 88.97           H  
ATOM   2906  O   GLN A 180      10.088  11.711 -30.773  1.00 88.97           O  
ATOM   2907  CG  GLN A 180       8.072  15.713 -29.922  1.00 88.97           C  
ATOM   2908  HG2 GLN A 180       7.092  15.236 -29.926  1.00 88.97           H  
ATOM   2909  HG3 GLN A 180       8.113  16.417 -30.753  1.00 88.97           H  
ATOM   2910  CD  GLN A 180       8.215  16.455 -28.600  1.00 88.97           C  
ATOM   2911  NE2 GLN A 180       8.266  17.769 -28.607  1.00 88.97           N  
ATOM   2912 HE21 GLN A 180       8.252  18.282 -29.477  1.00 88.97           H  
ATOM   2913 HE22 GLN A 180       8.438  18.226 -27.723  1.00 88.97           H  
ATOM   2914  OE1 GLN A 180       8.277  15.860 -27.533  1.00 88.97           O  
ATOM   2915  N   LEU A 181      11.162  13.073 -32.208  1.00 90.67           N  
ATOM   2916  H   LEU A 181      11.161  13.967 -32.679  1.00 90.67           H  
ATOM   2917  CA  LEU A 181      12.299  12.183 -32.406  1.00 90.67           C  
ATOM   2918  HA  LEU A 181      11.908  11.176 -32.558  1.00 90.67           H  
ATOM   2919  C   LEU A 181      13.191  12.169 -31.161  1.00 90.67           C  
ATOM   2920  CB  LEU A 181      13.061  12.619 -33.667  1.00 90.67           C  
ATOM   2921  HB2 LEU A 181      13.546  13.573 -33.464  1.00 90.67           H  
ATOM   2922  HB3 LEU A 181      12.348  12.772 -34.478  1.00 90.67           H  
ATOM   2923  O   LEU A 181      13.675  13.218 -30.727  1.00 90.67           O  
ATOM   2924  CG  LEU A 181      14.123  11.609 -34.138  1.00 90.67           C  
ATOM   2925  HG  LEU A 181      14.829  11.405 -33.333  1.00 90.67           H  
ATOM   2926  CD1 LEU A 181      13.493  10.300 -34.618  1.00 90.67           C  
ATOM   2927 HD11 LEU A 181      13.094   9.744 -33.769  1.00 90.67           H  
ATOM   2928 HD12 LEU A 181      14.255   9.684 -35.096  1.00 90.67           H  
ATOM   2929 HD13 LEU A 181      12.696  10.502 -35.334  1.00 90.67           H  
ATOM   2930  CD2 LEU A 181      14.883  12.202 -35.322  1.00 90.67           C  
ATOM   2931 HD21 LEU A 181      15.716  11.552 -35.589  1.00 90.67           H  
ATOM   2932 HD22 LEU A 181      15.278  13.181 -35.053  1.00 90.67           H  
ATOM   2933 HD23 LEU A 181      14.221  12.316 -36.180  1.00 90.67           H  
ATOM   2934  N   ILE A 182      13.424  10.975 -30.629  1.00 91.92           N  
ATOM   2935  H   ILE A 182      12.983  10.172 -31.054  1.00 91.92           H  
ATOM   2936  CA  ILE A 182      14.311  10.708 -29.502  1.00 91.92           C  
ATOM   2937  HA  ILE A 182      14.604  11.653 -29.045  1.00 91.92           H  
ATOM   2938  C   ILE A 182      15.564  10.026 -30.029  1.00 91.92           C  
ATOM   2939  CB  ILE A 182      13.601   9.871 -28.420  1.00 91.92           C  
ATOM   2940  HB  ILE A 182      13.210   8.962 -28.878  1.00 91.92           H  
ATOM   2941  O   ILE A 182      15.494   9.017 -30.729  1.00 91.92           O  
ATOM   2942  CG1 ILE A 182      12.427  10.699 -27.861  1.00 91.92           C  
ATOM   2943 HG12 ILE A 182      11.741  10.967 -28.665  1.00 91.92           H  
ATOM   2944 HG13 ILE A 182      12.819  11.621 -27.433  1.00 91.92           H  
ATOM   2945  CG2 ILE A 182      14.581   9.480 -27.292  1.00 91.92           C  
ATOM   2946 HG21 ILE A 182      14.112   8.781 -26.599  1.00 91.92           H  
ATOM   2947 HG22 ILE A 182      15.453   8.966 -27.696  1.00 91.92           H  
ATOM   2948 HG23 ILE A 182      14.910  10.367 -26.751  1.00 91.92           H  
ATOM   2949  CD1 ILE A 182      11.609   9.986 -26.793  1.00 91.92           C  
ATOM   2950 HD11 ILE A 182      11.051   9.162 -27.238  1.00 91.92           H  
ATOM   2951 HD12 ILE A 182      10.937  10.721 -26.349  1.00 91.92           H  
ATOM   2952 HD13 ILE A 182      12.244   9.629 -25.982  1.00 91.92           H  
ATOM   2953  N   TYR A 183      16.706  10.584 -29.652  1.00 92.93           N  
ATOM   2954  H   TYR A 183      16.656  11.385 -29.039  1.00 92.93           H  
ATOM   2955  CA  TYR A 183      18.028  10.037 -29.903  1.00 92.93           C  
ATOM   2956  HA  TYR A 183      17.995   9.313 -30.718  1.00 92.93           H  
ATOM   2957  C   TYR A 183      18.513   9.353 -28.638  1.00 92.93           C  
ATOM   2958  CB  TYR A 183      18.989  11.169 -30.262  1.00 92.93           C  
ATOM   2959  HB2 TYR A 183      20.002  10.769 -30.293  1.00 92.93           H  
ATOM   2960  HB3 TYR A 183      18.950  11.912 -29.465  1.00 92.93           H  
ATOM   2961  O   TYR A 183      18.419   9.937 -27.564  1.00 92.93           O  
ATOM   2962  CG  TYR A 183      18.695  11.859 -31.574  1.00 92.93           C  
ATOM   2963  CD1 TYR A 183      19.501  11.594 -32.697  1.00 92.93           C  
ATOM   2964  HD1 TYR A 183      20.327  10.902 -32.618  1.00 92.93           H  
ATOM   2965  CD2 TYR A 183      17.622  12.767 -31.671  1.00 92.93           C  
ATOM   2966  HD2 TYR A 183      17.005  12.977 -30.810  1.00 92.93           H  
ATOM   2967  CE1 TYR A 183      19.229  12.225 -33.926  1.00 92.93           C  
ATOM   2968  HE1 TYR A 183      19.853  12.029 -34.785  1.00 92.93           H  
ATOM   2969  CE2 TYR A 183      17.338  13.378 -32.903  1.00 92.93           C  
ATOM   2970  HE2 TYR A 183      16.502  14.054 -33.007  1.00 92.93           H  
ATOM   2971  OH  TYR A 183      17.857  13.716 -35.212  1.00 92.93           O  
ATOM   2972  HH  TYR A 183      18.488  13.487 -35.898  1.00 92.93           H  
ATOM   2973  CZ  TYR A 183      18.136  13.109 -34.031  1.00 92.93           C  
ATOM   2974  N   ILE A 184      19.053   8.146 -28.764  1.00 93.22           N  
ATOM   2975  H   ILE A 184      18.978   7.686 -29.660  1.00 93.22           H  
ATOM   2976  CA  ILE A 184      19.579   7.356 -27.651  1.00 93.22           C  
ATOM   2977  HA  ILE A 184      19.588   7.945 -26.734  1.00 93.22           H  
ATOM   2978  C   ILE A 184      21.009   6.973 -28.002  1.00 93.22           C  
ATOM   2979  CB  ILE A 184      18.706   6.105 -27.422  1.00 93.22           C  
ATOM   2980  HB  ILE A 184      18.759   5.492 -28.321  1.00 93.22           H  
ATOM   2981  O   ILE A 184      21.226   6.140 -28.878  1.00 93.22           O  
ATOM   2982  CG1 ILE A 184      17.222   6.461 -27.177  1.00 93.22           C  
ATOM   2983 HG12 ILE A 184      17.064   6.706 -26.127  1.00 93.22           H  
ATOM   2984 HG13 ILE A 184      16.918   7.322 -27.772  1.00 93.22           H  
ATOM   2985  CG2 ILE A 184      19.258   5.286 -26.237  1.00 93.22           C  
ATOM   2986 HG21 ILE A 184      18.631   4.414 -26.053  1.00 93.22           H  
ATOM   2987 HG22 ILE A 184      20.265   4.931 -26.452  1.00 93.22           H  
ATOM   2988 HG23 ILE A 184      19.279   5.896 -25.334  1.00 93.22           H  
ATOM   2989  CD1 ILE A 184      16.296   5.320 -27.585  1.00 93.22           C  
ATOM   2990 HD11 ILE A 184      16.623   4.400 -27.100  1.00 93.22           H  
ATOM   2991 HD12 ILE A 184      16.324   5.185 -28.666  1.00 93.22           H  
ATOM   2992 HD13 ILE A 184      15.277   5.554 -27.277  1.00 93.22           H  
ATOM   2993  N   CYS A 185      21.993   7.578 -27.341  1.00 93.61           N  
ATOM   2994  H   CYS A 185      21.752   8.216 -26.596  1.00 93.61           H  
ATOM   2995  CA  CYS A 185      23.400   7.267 -27.577  1.00 93.61           C  
ATOM   2996  HA  CYS A 185      23.617   7.349 -28.642  1.00 93.61           H  
ATOM   2997  C   CYS A 185      23.708   5.829 -27.134  1.00 93.61           C  
ATOM   2998  CB  CYS A 185      24.244   8.297 -26.816  1.00 93.61           C  
ATOM   2999  HB2 CYS A 185      24.030   8.223 -25.750  1.00 93.61           H  
ATOM   3000  HB3 CYS A 185      23.987   9.298 -27.160  1.00 93.61           H  
ATOM   3001  O   CYS A 185      23.490   5.487 -25.972  1.00 93.61           O  
ATOM   3002  SG  CYS A 185      26.005   7.992 -27.118  1.00 93.61           S  
ATOM   3003  HG  CYS A 185      26.493   8.993 -26.380  1.00 93.61           H  
ATOM   3004  N   THR A 186      24.252   4.988 -28.012  1.00 93.18           N  
ATOM   3005  H   THR A 186      24.467   5.298 -28.949  1.00 93.18           H  
ATOM   3006  CA  THR A 186      24.597   3.598 -27.664  1.00 93.18           C  
ATOM   3007  HA  THR A 186      23.743   3.142 -27.161  1.00 93.18           H  
ATOM   3008  C   THR A 186      25.775   3.523 -26.691  1.00 93.18           C  
ATOM   3009  CB  THR A 186      24.905   2.761 -28.912  1.00 93.18           C  
ATOM   3010  HB  THR A 186      25.168   1.749 -28.604  1.00 93.18           H  
ATOM   3011  O   THR A 186      25.825   2.610 -25.868  1.00 93.18           O  
ATOM   3012  CG2 THR A 186      23.711   2.683 -29.863  1.00 93.18           C  
ATOM   3013 HG21 THR A 186      22.855   2.255 -29.340  1.00 93.18           H  
ATOM   3014 HG22 THR A 186      23.447   3.672 -30.237  1.00 93.18           H  
ATOM   3015 HG23 THR A 186      23.963   2.042 -30.708  1.00 93.18           H  
ATOM   3016  OG1 THR A 186      25.989   3.322 -29.599  1.00 93.18           O  
ATOM   3017  HG1 THR A 186      26.119   2.826 -30.410  1.00 93.18           H  
ATOM   3018  N   ALA A 187      26.672   4.517 -26.723  1.00 91.74           N  
ATOM   3019  H   ALA A 187      26.600   5.168 -27.491  1.00 91.74           H  
ATOM   3020  CA  ALA A 187      27.886   4.546 -25.914  1.00 91.74           C  
ATOM   3021  HA  ALA A 187      28.328   3.550 -25.929  1.00 91.74           H  
ATOM   3022  C   ALA A 187      27.646   4.913 -24.437  1.00 91.74           C  
ATOM   3023  CB  ALA A 187      28.874   5.503 -26.586  1.00 91.74           C  
ATOM   3024  HB1 ALA A 187      29.033   5.200 -27.621  1.00 91.74           H  
ATOM   3025  HB2 ALA A 187      28.503   6.528 -26.563  1.00 91.74           H  
ATOM   3026  HB3 ALA A 187      29.827   5.445 -26.061  1.00 91.74           H  
ATOM   3027  O   ALA A 187      28.190   4.262 -23.550  1.00 91.74           O  
ATOM   3028  N   CYS A 188      26.831   5.936 -24.146  1.00 91.39           N  
ATOM   3029  H   CYS A 188      26.417   6.447 -24.913  1.00 91.39           H  
ATOM   3030  CA  CYS A 188      26.546   6.362 -22.763  1.00 91.39           C  
ATOM   3031  HA  CYS A 188      27.131   5.749 -22.077  1.00 91.39           H  
ATOM   3032  C   CYS A 188      25.093   6.150 -22.319  1.00 91.39           C  
ATOM   3033  CB  CYS A 188      27.008   7.808 -22.540  1.00 91.39           C  
ATOM   3034  HB2 CYS A 188      28.063   7.895 -22.802  1.00 91.39           H  
ATOM   3035  HB3 CYS A 188      26.903   8.046 -21.482  1.00 91.39           H  
ATOM   3036  O   CYS A 188      24.767   6.435 -21.173  1.00 91.39           O  
ATOM   3037  SG  CYS A 188      26.004   8.962 -23.514  1.00 91.39           S  
ATOM   3038  HG  CYS A 188      26.631  10.077 -23.129  1.00 91.39           H  
ATOM   3039  N   SER A 189      24.212   5.658 -23.197  1.00 90.44           N  
ATOM   3040  H   SER A 189      24.523   5.445 -24.134  1.00 90.44           H  
ATOM   3041  CA  SER A 189      22.768   5.481 -22.940  1.00 90.44           C  
ATOM   3042  HA  SER A 189      22.323   5.122 -23.868  1.00 90.44           H  
ATOM   3043  C   SER A 189      22.008   6.778 -22.615  1.00 90.44           C  
ATOM   3044  CB  SER A 189      22.513   4.372 -21.907  1.00 90.44           C  
ATOM   3045  HB2 SER A 189      22.728   4.748 -20.906  1.00 90.44           H  
ATOM   3046  HB3 SER A 189      21.467   4.070 -21.947  1.00 90.44           H  
ATOM   3047  O   SER A 189      20.836   6.733 -22.242  1.00 90.44           O  
ATOM   3048  OG  SER A 189      23.348   3.253 -22.178  1.00 90.44           O  
ATOM   3049  HG  SER A 189      24.241   3.598 -22.100  1.00 90.44           H  
ATOM   3050  N   PHE A 190      22.641   7.944 -22.787  1.00 91.11           N  
ATOM   3051  H   PHE A 190      23.609   7.928 -23.076  1.00 91.11           H  
ATOM   3052  CA  PHE A 190      21.972   9.234 -22.661  1.00 91.11           C  
ATOM   3053  HA  PHE A 190      21.404   9.233 -21.732  1.00 91.11           H  
ATOM   3054  C   PHE A 190      21.002   9.421 -23.825  1.00 91.11           C  
ATOM   3055  CB  PHE A 190      22.996  10.373 -22.597  1.00 91.11           C  
ATOM   3056  HB2 PHE A 190      23.482  10.477 -23.566  1.00 91.11           H  
ATOM   3057  HB3 PHE A 190      23.758  10.117 -21.861  1.00 91.11           H  
ATOM   3058  O   PHE A 190      21.363   9.179 -24.982  1.00 91.11           O  
ATOM   3059  CG  PHE A 190      22.386  11.699 -22.193  1.00 91.11           C  
ATOM   3060  CD1 PHE A 190      22.116  12.690 -23.155  1.00 91.11           C  
ATOM   3061  HD1 PHE A 190      22.373  12.521 -24.190  1.00 91.11           H  
ATOM   3062  CD2 PHE A 190      22.078  11.937 -20.841  1.00 91.11           C  
ATOM   3063  HD2 PHE A 190      22.287  11.185 -20.094  1.00 91.11           H  
ATOM   3064  CE1 PHE A 190      21.511  13.900 -22.766  1.00 91.11           C  
ATOM   3065  HE1 PHE A 190      21.267  14.655 -23.498  1.00 91.11           H  
ATOM   3066  CE2 PHE A 190      21.496  13.155 -20.452  1.00 91.11           C  
ATOM   3067  HE2 PHE A 190      21.262  13.336 -19.413  1.00 91.11           H  
ATOM   3068  CZ  PHE A 190      21.207  14.134 -21.415  1.00 91.11           C  
ATOM   3069  HZ  PHE A 190      20.749  15.065 -21.115  1.00 91.11           H  
ATOM   3070  N   HIS A 191      19.786   9.862 -23.516  1.00 91.31           N  
ATOM   3071  H   HIS A 191      19.569  10.110 -22.562  1.00 91.31           H  
ATOM   3072  CA  HIS A 191      18.755  10.108 -24.510  1.00 91.31           C  
ATOM   3073  HA  HIS A 191      19.220   9.976 -25.487  1.00 91.31           H  
ATOM   3074  C   HIS A 191      18.264  11.550 -24.451  1.00 91.31           C  
ATOM   3075  CB  HIS A 191      17.619   9.085 -24.389  1.00 91.31           C  
ATOM   3076  HB2 HIS A 191      16.925   9.225 -25.218  1.00 91.31           H  
ATOM   3077  HB3 HIS A 191      18.040   8.083 -24.472  1.00 91.31           H  
ATOM   3078  O   HIS A 191      18.228  12.169 -23.390  1.00 91.31           O  
ATOM   3079  CG  HIS A 191      16.857   9.183 -23.094  1.00 91.31           C  
ATOM   3080  CD2 HIS A 191      15.732   9.927 -22.858  1.00 91.31           C  
ATOM   3081  HD2 HIS A 191      15.216  10.547 -23.576  1.00 91.31           H  
ATOM   3082  ND1 HIS A 191      17.191   8.560 -21.912  1.00 91.31           N  
ATOM   3083  HD1 HIS A 191      17.968   7.932 -21.766  1.00 91.31           H  
ATOM   3084  CE1 HIS A 191      16.288   8.923 -20.985  1.00 91.31           C  
ATOM   3085  HE1 HIS A 191      16.282   8.592 -19.957  1.00 91.31           H  
ATOM   3086  NE2 HIS A 191      15.375   9.748 -21.519  1.00 91.31           N  
ATOM   3087  N   TRP A 192      17.898  12.097 -25.604  1.00 90.44           N  
ATOM   3088  H   TRP A 192      17.964  11.542 -26.445  1.00 90.44           H  
ATOM   3089  CA  TRP A 192      17.337  13.439 -25.700  1.00 90.44           C  
ATOM   3090  HA  TRP A 192      16.782  13.649 -24.785  1.00 90.44           H  
ATOM   3091  C   TRP A 192      16.370  13.538 -26.868  1.00 90.44           C  
ATOM   3092  CB  TRP A 192      18.446  14.491 -25.846  1.00 90.44           C  
ATOM   3093  HB2 TRP A 192      19.132  14.393 -25.004  1.00 90.44           H  
ATOM   3094  HB3 TRP A 192      17.992  15.479 -25.777  1.00 90.44           H  
ATOM   3095  O   TRP A 192      16.503  12.852 -27.882  1.00 90.44           O  
ATOM   3096  CG  TRP A 192      19.238  14.421 -27.118  1.00 90.44           C  
ATOM   3097  CD1 TRP A 192      18.964  15.070 -28.274  1.00 90.44           C  
ATOM   3098  HD1 TRP A 192      18.113  15.715 -28.433  1.00 90.44           H  
ATOM   3099  CD2 TRP A 192      20.365  13.549 -27.414  1.00 90.44           C  
ATOM   3100  CE2 TRP A 192      20.751  13.749 -28.772  1.00 90.44           C  
ATOM   3101  CE3 TRP A 192      21.044  12.554 -26.685  1.00 90.44           C  
ATOM   3102  HE3 TRP A 192      20.737  12.349 -25.670  1.00 90.44           H  
ATOM   3103  NE1 TRP A 192      19.879  14.706 -29.243  1.00 90.44           N  
ATOM   3104  HE1 TRP A 192      19.796  14.964 -30.216  1.00 90.44           H  
ATOM   3105  CH2 TRP A 192      22.379  11.972 -28.632  1.00 90.44           C  
ATOM   3106  HH2 TRP A 192      23.088  11.303 -29.097  1.00 90.44           H  
ATOM   3107  CZ2 TRP A 192      21.750  12.982 -29.382  1.00 90.44           C  
ATOM   3108  HZ2 TRP A 192      21.978  13.121 -30.429  1.00 90.44           H  
ATOM   3109  CZ3 TRP A 192      22.044  11.773 -27.285  1.00 90.44           C  
ATOM   3110  HZ3 TRP A 192      22.510  10.980 -26.718  1.00 90.44           H  
ATOM   3111  N   THR A 193      15.425  14.458 -26.745  1.00 88.65           N  
ATOM   3112  H   THR A 193      15.293  14.917 -25.855  1.00 88.65           H  
ATOM   3113  CA  THR A 193      14.510  14.807 -27.828  1.00 88.65           C  
ATOM   3114  HA  THR A 193      14.319  13.912 -28.421  1.00 88.65           H  
ATOM   3115  C   THR A 193      15.150  15.864 -28.731  1.00 88.65           C  
ATOM   3116  CB  THR A 193      13.163  15.265 -27.255  1.00 88.65           C  
ATOM   3117  HB  THR A 193      13.265  16.259 -26.820  1.00 88.65           H  
ATOM   3118  O   THR A 193      15.876  16.750 -28.256  1.00 88.65           O  
ATOM   3119  CG2 THR A 193      12.057  15.268 -28.298  1.00 88.65           C  
ATOM   3120 HG21 THR A 193      12.282  15.992 -29.081  1.00 88.65           H  
ATOM   3121 HG22 THR A 193      11.959  14.275 -28.738  1.00 88.65           H  
ATOM   3122 HG23 THR A 193      11.114  15.553 -27.831  1.00 88.65           H  
ATOM   3123  OG1 THR A 193      12.749  14.362 -26.253  1.00 88.65           O  
ATOM   3124  HG1 THR A 193      11.901  14.664 -25.918  1.00 88.65           H  
ATOM   3125  N   SER A 194      14.905  15.781 -30.041  1.00 80.00           N  
ATOM   3126  H   SER A 194      14.355  15.003 -30.379  1.00 80.00           H  
ATOM   3127  CA  SER A 194      15.180  16.901 -30.945  1.00 80.00           C  
ATOM   3128  HA  SER A 194      16.231  17.178 -30.869  1.00 80.00           H  
ATOM   3129  C   SER A 194      14.304  18.083 -30.537  1.00 80.00           C  
ATOM   3130  CB  SER A 194      14.874  16.542 -32.401  1.00 80.00           C  
ATOM   3131  HB2 SER A 194      15.163  15.509 -32.596  1.00 80.00           H  
ATOM   3132  HB3 SER A 194      13.806  16.638 -32.600  1.00 80.00           H  
ATOM   3133  O   SER A 194      13.079  17.958 -30.539  1.00 80.00           O  
ATOM   3134  OG  SER A 194      15.602  17.403 -33.248  1.00 80.00           O  
ATOM   3135  HG  SER A 194      15.005  17.815 -33.878  1.00 80.00           H  
ATOM   3136  N   ASN A 195      14.911  19.217 -30.188  1.00 64.49           N  
ATOM   3137  H   ASN A 195      15.914  19.279 -30.285  1.00 64.49           H  
ATOM   3138  CA  ASN A 195      14.156  20.464 -30.105  1.00 64.49           C  
ATOM   3139  HA  ASN A 195      13.204  20.300 -29.602  1.00 64.49           H  
ATOM   3140  C   ASN A 195      13.878  20.880 -31.551  1.00 64.49           C  
ATOM   3141  CB  ASN A 195      14.946  21.532 -29.326  1.00 64.49           C  
ATOM   3142  HB2 ASN A 195      14.420  22.481 -29.426  1.00 64.49           H  
ATOM   3143  HB3 ASN A 195      15.933  21.654 -29.772  1.00 64.49           H  
ATOM   3144  O   ASN A 195      14.816  21.232 -32.266  1.00 64.49           O  
ATOM   3145  CG  ASN A 195      15.085  21.245 -27.841  1.00 64.49           C  
ATOM   3146  ND2 ASN A 195      16.027  21.877 -27.181  1.00 64.49           N  
ATOM   3147 HD21 ASN A 195      16.494  22.652 -27.632  1.00 64.49           H  
ATOM   3148 HD22 ASN A 195      15.958  21.800 -26.177  1.00 64.49           H  
ATOM   3149  OD1 ASN A 195      14.383  20.455 -27.238  1.00 64.49           O  
ATOM   3150  N   VAL A 196      12.626  20.743 -31.988  1.00 44.31           N  
ATOM   3151  H   VAL A 196      11.932  20.454 -31.313  1.00 44.31           H  
ATOM   3152  CA  VAL A 196      12.118  21.507 -33.135  1.00 44.31           C  
ATOM   3153  HA  VAL A 196      12.904  21.631 -33.880  1.00 44.31           H  
ATOM   3154  C   VAL A 196      11.794  22.906 -32.640  1.00 44.31           C  
ATOM   3155  CB  VAL A 196      10.901  20.846 -33.794  1.00 44.31           C  
ATOM   3156  HB  VAL A 196      10.074  20.819 -33.083  1.00 44.31           H  
ATOM   3157  O   VAL A 196      11.204  22.990 -31.538  1.00 44.31           O  
ATOM   3158  CG1 VAL A 196      10.465  21.629 -35.039  1.00 44.31           C  
ATOM   3159 HG11 VAL A 196      11.297  21.713 -35.737  1.00 44.31           H  
ATOM   3160 HG12 VAL A 196       9.625  21.131 -35.523  1.00 44.31           H  
ATOM   3161 HG13 VAL A 196      10.151  22.633 -34.752  1.00 44.31           H  
ATOM   3162  CG2 VAL A 196      11.227  19.413 -34.237  1.00 44.31           C  
ATOM   3163 HG21 VAL A 196      10.365  18.978 -34.743  1.00 44.31           H  
ATOM   3164 HG22 VAL A 196      11.467  18.801 -33.367  1.00 44.31           H  
ATOM   3165 HG23 VAL A 196      12.080  19.426 -34.915  1.00 44.31           H  
ATOM   3166  OXT VAL A 196      12.183  23.840 -33.364  1.00 44.31           O  
TER    3167      VAL A 196                                                       
END   
