# Supplementary material for: Widespread Horizontal Gene Transfer Among Animal Viruses
Source: bioRxiv. 2024 Mar 26:2024.03.25.586562. Preprint. [Version 2] doi: 10.1101/2024.03.25.586562 (PMC11071296; doi:10.1101/2024.03.25.586562)
Supplement: Supplement 7 [file media-7.zip › File7_PDB/Pox37252_Leurr1.pdb]

ATOM      1  N   MET A   1     -10.405  -5.366  68.109  1.00 40.55           N  
ATOM      2  H   MET A   1     -11.393  -5.393  68.318  1.00 40.55           H  
ATOM      3  H2  MET A   1      -9.935  -4.892  68.867  1.00 40.55           H  
ATOM      4  H3  MET A   1     -10.056  -6.312  68.044  1.00 40.55           H  
ATOM      5  CA  MET A   1     -10.179  -4.642  66.837  1.00 40.55           C  
ATOM      6  HA  MET A   1     -10.707  -5.172  66.044  1.00 40.55           H  
ATOM      7  C   MET A   1      -8.718  -4.669  66.397  1.00 40.55           C  
ATOM      8  CB  MET A   1     -10.746  -3.219  66.864  1.00 40.55           C  
ATOM      9  HB2 MET A   1     -10.189  -2.603  66.158  1.00 40.55           H  
ATOM     10  HB3 MET A   1     -10.655  -2.778  67.857  1.00 40.55           H  
ATOM     11  O   MET A   1      -8.492  -4.934  65.225  1.00 40.55           O  
ATOM     12  CG  MET A   1     -12.211  -3.234  66.411  1.00 40.55           C  
ATOM     13  HG2 MET A   1     -12.834  -3.700  67.174  1.00 40.55           H  
ATOM     14  HG3 MET A   1     -12.280  -3.831  65.501  1.00 40.55           H  
ATOM     15  SD  MET A   1     -12.869  -1.598  66.014  1.00 40.55           S  
ATOM     16  CE  MET A   1     -13.372  -1.004  67.651  1.00 40.55           C  
ATOM     17  HE1 MET A   1     -12.508  -0.953  68.312  1.00 40.55           H  
ATOM     18  HE2 MET A   1     -14.123  -1.671  68.074  1.00 40.55           H  
ATOM     19  HE3 MET A   1     -13.800  -0.006  67.553  1.00 40.55           H  
ATOM     20  N   GLU A   2      -7.735  -4.506  67.293  1.00 37.13           N  
ATOM     21  H   GLU A   2      -7.920  -4.144  68.217  1.00 37.13           H  
ATOM     22  CA  GLU A   2      -6.299  -4.547  66.933  1.00 37.13           C  
ATOM     23  HA  GLU A   2      -6.059  -3.706  66.282  1.00 37.13           H  
ATOM     24  C   GLU A   2      -5.864  -5.818  66.180  1.00 37.13           C  
ATOM     25  CB  GLU A   2      -5.454  -4.417  68.204  1.00 37.13           C  
ATOM     26  HB2 GLU A   2      -4.421  -4.674  67.971  1.00 37.13           H  
ATOM     27  HB3 GLU A   2      -5.831  -5.125  68.942  1.00 37.13           H  
ATOM     28  O   GLU A   2      -5.168  -5.722  65.174  1.00 37.13           O  
ATOM     29  CG  GLU A   2      -5.479  -2.988  68.759  1.00 37.13           C  
ATOM     30  HG2 GLU A   2      -6.512  -2.706  68.964  1.00 37.13           H  
ATOM     31  HG3 GLU A   2      -5.086  -2.311  68.001  1.00 37.13           H  
ATOM     32  CD  GLU A   2      -4.664  -2.878  70.051  1.00 37.13           C  
ATOM     33  OE1 GLU A   2      -4.008  -1.833  70.227  1.00 37.13           O  
ATOM     34  OE2 GLU A   2      -4.749  -3.846  70.841  1.00 37.13           O  
ATOM     35  N   ARG A   3      -6.348  -7.005  66.585  1.00 36.03           N  
ATOM     36  H   ARG A   3      -6.812  -7.036  67.481  1.00 36.03           H  
ATOM     37  CA  ARG A   3      -6.026  -8.271  65.893  1.00 36.03           C  
ATOM     38  HA  ARG A   3      -4.941  -8.360  65.834  1.00 36.03           H  
ATOM     39  C   ARG A   3      -6.487  -8.323  64.429  1.00 36.03           C  
ATOM     40  CB  ARG A   3      -6.581  -9.485  66.663  1.00 36.03           C  
ATOM     41  HB2 ARG A   3      -6.628 -10.330  65.976  1.00 36.03           H  
ATOM     42  HB3 ARG A   3      -7.593  -9.276  67.008  1.00 36.03           H  
ATOM     43  O   ARG A   3      -5.834  -8.978  63.631  1.00 36.03           O  
ATOM     44  CG  ARG A   3      -5.696  -9.907  67.846  1.00 36.03           C  
ATOM     45  HG2 ARG A   3      -4.676 -10.062  67.493  1.00 36.03           H  
ATOM     46  HG3 ARG A   3      -5.692  -9.121  68.601  1.00 36.03           H  
ATOM     47  CD  ARG A   3      -6.217 -11.216  68.461  1.00 36.03           C  
ATOM     48  HD2 ARG A   3      -7.230 -11.054  68.828  1.00 36.03           H  
ATOM     49  HD3 ARG A   3      -6.242 -11.979  67.683  1.00 36.03           H  
ATOM     50  NE  ARG A   3      -5.362 -11.685  69.569  1.00 36.03           N  
ATOM     51  HE  ARG A   3      -4.554 -11.122  69.789  1.00 36.03           H  
ATOM     52  NH1 ARG A   3      -6.519 -13.612  70.072  1.00 36.03           N  
ATOM     53 HH11 ARG A   3      -6.614 -14.447  70.632  1.00 36.03           H  
ATOM     54 HH12 ARG A   3      -7.177 -13.413  69.332  1.00 36.03           H  
ATOM     55  NH2 ARG A   3      -4.689 -13.091  71.233  1.00 36.03           N  
ATOM     56 HH21 ARG A   3      -4.807 -13.934  71.775  1.00 36.03           H  
ATOM     57 HH22 ARG A   3      -3.910 -12.482  71.441  1.00 36.03           H  
ATOM     58  CZ  ARG A   3      -5.528 -12.789  70.282  1.00 36.03           C  
ATOM     59  N   LEU A   4      -7.590  -7.660  64.065  1.00 42.41           N  
ATOM     60  H   LEU A   4      -7.988  -7.007  64.725  1.00 42.41           H  
ATOM     61  CA  LEU A   4      -8.093  -7.647  62.681  1.00 42.41           C  
ATOM     62  HA  LEU A   4      -7.978  -8.640  62.246  1.00 42.41           H  
ATOM     63  C   LEU A   4      -7.256  -6.712  61.795  1.00 42.41           C  
ATOM     64  CB  LEU A   4      -9.592  -7.284  62.672  1.00 42.41           C  
ATOM     65  HB2 LEU A   4      -9.786  -6.557  63.460  1.00 42.41           H  
ATOM     66  HB3 LEU A   4      -9.839  -6.800  61.727  1.00 42.41           H  
ATOM     67  O   LEU A   4      -6.858  -7.116  60.708  1.00 42.41           O  
ATOM     68  CG  LEU A   4     -10.501  -8.518  62.845  1.00 42.41           C  
ATOM     69  HG  LEU A   4      -9.991  -9.263  63.455  1.00 42.41           H  
ATOM     70  CD1 LEU A   4     -11.800  -8.145  63.560  1.00 42.41           C  
ATOM     71 HD11 LEU A   4     -12.430  -9.028  63.659  1.00 42.41           H  
ATOM     72 HD12 LEU A   4     -12.335  -7.391  62.983  1.00 42.41           H  
ATOM     73 HD13 LEU A   4     -11.579  -7.755  64.554  1.00 42.41           H  
ATOM     74  CD2 LEU A   4     -10.857  -9.136  61.492  1.00 42.41           C  
ATOM     75 HD21 LEU A   4     -11.460 -10.033  61.638  1.00 42.41           H  
ATOM     76 HD22 LEU A   4     -11.416  -8.423  60.886  1.00 42.41           H  
ATOM     77 HD23 LEU A   4      -9.945  -9.405  60.958  1.00 42.41           H  
ATOM     78  N   PHE A   5      -6.901  -5.524  62.299  1.00 40.55           N  
ATOM     79  H   PHE A   5      -7.241  -5.257  63.212  1.00 40.55           H  
ATOM     80  CA  PHE A   5      -6.013  -4.589  61.593  1.00 40.55           C  
ATOM     81  HA  PHE A   5      -6.427  -4.386  60.606  1.00 40.55           H  
ATOM     82  C   PHE A   5      -4.612  -5.167  61.359  1.00 40.55           C  
ATOM     83  CB  PHE A   5      -5.925  -3.267  62.372  1.00 40.55           C  
ATOM     84  HB2 PHE A   5      -4.937  -2.833  62.218  1.00 40.55           H  
ATOM     85  HB3 PHE A   5      -6.025  -3.451  63.442  1.00 40.55           H  
ATOM     86  O   PHE A   5      -4.050  -4.994  60.280  1.00 40.55           O  
ATOM     87  CG  PHE A   5      -6.940  -2.236  61.922  1.00 40.55           C  
ATOM     88  CD1 PHE A   5      -6.684  -1.480  60.762  1.00 40.55           C  
ATOM     89  HD1 PHE A   5      -5.776  -1.640  60.200  1.00 40.55           H  
ATOM     90  CD2 PHE A   5      -8.130  -2.030  62.644  1.00 40.55           C  
ATOM     91  HD2 PHE A   5      -8.330  -2.609  63.533  1.00 40.55           H  
ATOM     92  CE1 PHE A   5      -7.610  -0.516  60.329  1.00 40.55           C  
ATOM     93  HE1 PHE A   5      -7.409   0.061  59.439  1.00 40.55           H  
ATOM     94  CE2 PHE A   5      -9.057  -1.064  62.209  1.00 40.55           C  
ATOM     95  HE2 PHE A   5      -9.969  -0.897  62.763  1.00 40.55           H  
ATOM     96  CZ  PHE A   5      -8.796  -0.307  61.053  1.00 40.55           C  
ATOM     97  HZ  PHE A   5      -9.506   0.436  60.720  1.00 40.55           H  
ATOM     98  N   GLN A   6      -4.059  -5.898  62.333  1.00 41.31           N  
ATOM     99  H   GLN A   6      -4.525  -5.957  63.227  1.00 41.31           H  
ATOM    100  CA  GLN A   6      -2.765  -6.566  62.165  1.00 41.31           C  
ATOM    101  HA  GLN A   6      -2.026  -5.831  61.846  1.00 41.31           H  
ATOM    102  C   GLN A   6      -2.805  -7.645  61.072  1.00 41.31           C  
ATOM    103  CB  GLN A   6      -2.313  -7.166  63.505  1.00 41.31           C  
ATOM    104  HB2 GLN A   6      -1.508  -7.877  63.319  1.00 41.31           H  
ATOM    105  HB3 GLN A   6      -3.146  -7.703  63.960  1.00 41.31           H  
ATOM    106  O   GLN A   6      -1.851  -7.772  60.310  1.00 41.31           O  
ATOM    107  CG  GLN A   6      -1.785  -6.093  64.471  1.00 41.31           C  
ATOM    108  HG2 GLN A   6      -2.549  -5.334  64.637  1.00 41.31           H  
ATOM    109  HG3 GLN A   6      -0.918  -5.608  64.021  1.00 41.31           H  
ATOM    110  CD  GLN A   6      -1.373  -6.664  65.827  1.00 41.31           C  
ATOM    111  NE2 GLN A   6      -0.718  -5.884  66.658  1.00 41.31           N  
ATOM    112 HE21 GLN A   6      -0.495  -4.929  66.415  1.00 41.31           H  
ATOM    113 HE22 GLN A   6      -0.470  -6.280  67.553  1.00 41.31           H  
ATOM    114  OE1 GLN A   6      -1.648  -7.803  66.175  1.00 41.31           O  
ATOM    115  N   ILE A   7      -3.909  -8.395  60.951  1.00 52.69           N  
ATOM    116  H   ILE A   7      -4.680  -8.222  61.581  1.00 52.69           H  
ATOM    117  CA  ILE A   7      -4.054  -9.450  59.936  1.00 52.69           C  
ATOM    118  HA  ILE A   7      -3.158 -10.070  59.961  1.00 52.69           H  
ATOM    119  C   ILE A   7      -4.122  -8.865  58.518  1.00 52.69           C  
ATOM    120  CB  ILE A   7      -5.267 -10.352  60.267  1.00 52.69           C  
ATOM    121  HB  ILE A   7      -6.123  -9.715  60.488  1.00 52.69           H  
ATOM    122  O   ILE A   7      -3.495  -9.422  57.616  1.00 52.69           O  
ATOM    123  CG1 ILE A   7      -4.953 -11.223  61.506  1.00 52.69           C  
ATOM    124 HG12 ILE A   7      -4.496 -10.608  62.281  1.00 52.69           H  
ATOM    125 HG13 ILE A   7      -4.223 -11.986  61.237  1.00 52.69           H  
ATOM    126  CG2 ILE A   7      -5.643 -11.268  59.086  1.00 52.69           C  
ATOM    127 HG21 ILE A   7      -6.470 -11.924  59.359  1.00 52.69           H  
ATOM    128 HG22 ILE A   7      -5.977 -10.658  58.247  1.00 52.69           H  
ATOM    129 HG23 ILE A   7      -4.778 -11.859  58.786  1.00 52.69           H  
ATOM    130  CD1 ILE A   7      -6.186 -11.906  62.115  1.00 52.69           C  
ATOM    131 HD11 ILE A   7      -6.564 -12.684  61.452  1.00 52.69           H  
ATOM    132 HD12 ILE A   7      -5.907 -12.367  63.063  1.00 52.69           H  
ATOM    133 HD13 ILE A   7      -6.969 -11.170  62.298  1.00 52.69           H  
ATOM    134  N   ASP A   8      -4.839  -7.758  58.310  1.00 54.08           N  
ATOM    135  H   ASP A   8      -5.370  -7.358  59.071  1.00 54.08           H  
ATOM    136  CA  ASP A   8      -4.923  -7.120  56.989  1.00 54.08           C  
ATOM    137  HA  ASP A   8      -5.133  -7.885  56.241  1.00 54.08           H  
ATOM    138  C   ASP A   8      -3.580  -6.494  56.575  1.00 54.08           C  
ATOM    139  CB  ASP A   8      -6.086  -6.113  56.957  1.00 54.08           C  
ATOM    140  HB2 ASP A   8      -6.023  -5.463  57.830  1.00 54.08           H  
ATOM    141  HB3 ASP A   8      -5.979  -5.492  56.068  1.00 54.08           H  
ATOM    142  O   ASP A   8      -3.130  -6.720  55.452  1.00 54.08           O  
ATOM    143  CG  ASP A   8      -7.473  -6.777  56.898  1.00 54.08           C  
ATOM    144  OD1 ASP A   8      -7.574  -7.947  56.445  1.00 54.08           O  
ATOM    145  OD2 ASP A   8      -8.457  -6.094  57.257  1.00 54.08           O  
ATOM    146  N   LEU A   9      -2.863  -5.836  57.500  1.00 51.05           N  
ATOM    147  H   LEU A   9      -3.279  -5.679  58.407  1.00 51.05           H  
ATOM    148  CA  LEU A   9      -1.529  -5.278  57.230  1.00 51.05           C  
ATOM    149  HA  LEU A   9      -1.617  -4.592  56.388  1.00 51.05           H  
ATOM    150  C   LEU A   9      -0.511  -6.369  56.840  1.00 51.05           C  
ATOM    151  CB  LEU A   9      -1.047  -4.504  58.473  1.00 51.05           C  
ATOM    152  HB2 LEU A   9      -1.883  -3.967  58.921  1.00 51.05           H  
ATOM    153  HB3 LEU A   9      -0.690  -5.224  59.210  1.00 51.05           H  
ATOM    154  O   LEU A   9       0.284  -6.189  55.918  1.00 51.05           O  
ATOM    155  CG  LEU A   9       0.070  -3.493  58.148  1.00 51.05           C  
ATOM    156  HG  LEU A   9       0.716  -3.887  57.363  1.00 51.05           H  
ATOM    157  CD1 LEU A   9      -0.524  -2.159  57.689  1.00 51.05           C  
ATOM    158 HD11 LEU A   9      -1.148  -2.319  56.809  1.00 51.05           H  
ATOM    159 HD12 LEU A   9      -1.127  -1.718  58.482  1.00 51.05           H  
ATOM    160 HD13 LEU A   9       0.279  -1.473  57.421  1.00 51.05           H  
ATOM    161  CD2 LEU A   9       0.938  -3.228  59.378  1.00 51.05           C  
ATOM    162 HD21 LEU A   9       1.715  -2.505  59.129  1.00 51.05           H  
ATOM    163 HD22 LEU A   9       1.412  -4.155  59.699  1.00 51.05           H  
ATOM    164 HD23 LEU A   9       0.326  -2.834  60.189  1.00 51.05           H  
ATOM    165  N   ILE A  10      -0.550  -7.526  57.514  1.00 50.05           N  
ATOM    166  H   ILE A  10      -1.203  -7.605  58.281  1.00 50.05           H  
ATOM    167  CA  ILE A  10       0.308  -8.675  57.187  1.00 50.05           C  
ATOM    168  HA  ILE A  10       1.343  -8.334  57.148  1.00 50.05           H  
ATOM    169  C   ILE A  10      -0.025  -9.218  55.788  1.00 50.05           C  
ATOM    170  CB  ILE A  10       0.201  -9.760  58.288  1.00 50.05           C  
ATOM    171  HB  ILE A  10      -0.854  -9.963  58.468  1.00 50.05           H  
ATOM    172  O   ILE A  10       0.883  -9.542  55.025  1.00 50.05           O  
ATOM    173  CG1 ILE A  10       0.849  -9.267  59.604  1.00 50.05           C  
ATOM    174 HG12 ILE A  10       0.557  -8.235  59.798  1.00 50.05           H  
ATOM    175 HG13 ILE A  10       1.934  -9.272  59.498  1.00 50.05           H  
ATOM    176  CG2 ILE A  10       0.879 -11.077  57.857  1.00 50.05           C  
ATOM    177 HG21 ILE A  10       0.370 -11.503  56.993  1.00 50.05           H  
ATOM    178 HG22 ILE A  10       1.923 -10.895  57.601  1.00 50.05           H  
ATOM    179 HG23 ILE A  10       0.833 -11.816  58.657  1.00 50.05           H  
ATOM    180  CD1 ILE A  10       0.465 -10.102  60.835  1.00 50.05           C  
ATOM    181 HD11 ILE A  10      -0.620 -10.170  60.916  1.00 50.05           H  
ATOM    182 HD12 ILE A  10       0.855  -9.618  61.730  1.00 50.05           H  
ATOM    183 HD13 ILE A  10       0.889 -11.103  60.770  1.00 50.05           H  
ATOM    184  N   ARG A  11      -1.310  -9.302  55.419  1.00 60.05           N  
ATOM    185  H   ARG A  11      -2.009  -8.952  56.060  1.00 60.05           H  
ATOM    186  CA  ARG A  11      -1.747  -9.835  54.116  1.00 60.05           C  
ATOM    187  HA  ARG A  11      -1.207 -10.758  53.908  1.00 60.05           H  
ATOM    188  C   ARG A  11      -1.420  -8.906  52.947  1.00 60.05           C  
ATOM    189  CB  ARG A  11      -3.247 -10.128  54.153  1.00 60.05           C  
ATOM    190  HB2 ARG A  11      -3.775  -9.253  54.531  1.00 60.05           H  
ATOM    191  HB3 ARG A  11      -3.586 -10.324  53.136  1.00 60.05           H  
ATOM    192  O   ARG A  11      -0.997  -9.405  51.903  1.00 60.05           O  
ATOM    193  CG  ARG A  11      -3.580 -11.359  55.001  1.00 60.05           C  
ATOM    194  HG2 ARG A  11      -3.234 -12.254  54.485  1.00 60.05           H  
ATOM    195  HG3 ARG A  11      -3.091 -11.301  55.973  1.00 60.05           H  
ATOM    196  CD  ARG A  11      -5.094 -11.422  55.189  1.00 60.05           C  
ATOM    197  HD2 ARG A  11      -5.410 -10.530  55.730  1.00 60.05           H  
ATOM    198  HD3 ARG A  11      -5.571 -11.420  54.209  1.00 60.05           H  
ATOM    199  NE  ARG A  11      -5.498 -12.630  55.927  1.00 60.05           N  
ATOM    200  HE  ARG A  11      -4.760 -13.267  56.189  1.00 60.05           H  
ATOM    201  NH1 ARG A  11      -7.711 -12.068  56.086  1.00 60.05           N  
ATOM    202 HH11 ARG A  11      -8.625 -12.188  56.500  1.00 60.05           H  
ATOM    203 HH12 ARG A  11      -7.485 -11.169  55.684  1.00 60.05           H  
ATOM    204  NH2 ARG A  11      -6.979 -13.976  57.006  1.00 60.05           N  
ATOM    205 HH21 ARG A  11      -6.217 -14.580  57.279  1.00 60.05           H  
ATOM    206 HH22 ARG A  11      -7.915 -14.142  57.349  1.00 60.05           H  
ATOM    207  CZ  ARG A  11      -6.726 -12.888  56.331  1.00 60.05           C  
ATOM    208  N   ASP A  12      -1.567  -7.596  53.123  1.00 60.77           N  
ATOM    209  H   ASP A  12      -2.004  -7.261  53.970  1.00 60.77           H  
ATOM    210  CA  ASP A  12      -1.166  -6.606  52.118  1.00 60.77           C  
ATOM    211  HA  ASP A  12      -1.600  -6.880  51.156  1.00 60.77           H  
ATOM    212  C   ASP A  12       0.359  -6.602  51.918  1.00 60.77           C  
ATOM    213  CB  ASP A  12      -1.694  -5.213  52.507  1.00 60.77           C  
ATOM    214  HB2 ASP A  12      -1.494  -5.030  53.563  1.00 60.77           H  
ATOM    215  HB3 ASP A  12      -1.148  -4.466  51.931  1.00 60.77           H  
ATOM    216  O   ASP A  12       0.828  -6.583  50.777  1.00 60.77           O  
ATOM    217  CG  ASP A  12      -3.191  -5.014  52.216  1.00 60.77           C  
ATOM    218  OD1 ASP A  12      -3.744  -5.788  51.398  1.00 60.77           O  
ATOM    219  OD2 ASP A  12      -3.758  -4.029  52.739  1.00 60.77           O  
ATOM    220  N   ASN A  13       1.136  -6.742  53.001  1.00 54.31           N  
ATOM    221  H   ASN A  13       0.705  -6.690  53.913  1.00 54.31           H  
ATOM    222  CA  ASN A  13       2.590  -6.901  52.918  1.00 54.31           C  
ATOM    223  HA  ASN A  13       2.993  -6.074  52.334  1.00 54.31           H  
ATOM    224  C   ASN A  13       2.990  -8.179  52.166  1.00 54.31           C  
ATOM    225  CB  ASN A  13       3.205  -6.851  54.329  1.00 54.31           C  
ATOM    226  HB2 ASN A  13       4.206  -7.282  54.295  1.00 54.31           H  
ATOM    227  HB3 ASN A  13       2.603  -7.443  55.018  1.00 54.31           H  
ATOM    228  O   ASN A  13       3.850  -8.109  51.294  1.00 54.31           O  
ATOM    229  CG  ASN A  13       3.357  -5.438  54.869  1.00 54.31           C  
ATOM    230  ND2 ASN A  13       3.539  -5.291  56.160  1.00 54.31           N  
ATOM    231 HD21 ASN A  13       3.627  -4.336  56.478  1.00 54.31           H  
ATOM    232 HD22 ASN A  13       3.488  -6.087  56.779  1.00 54.31           H  
ATOM    233  OD1 ASN A  13       3.369  -4.453  54.153  1.00 54.31           O  
ATOM    234  N   ILE A  14       2.344  -9.328  52.421  1.00 54.76           N  
ATOM    235  H   ILE A  14       1.665  -9.336  53.169  1.00 54.76           H  
ATOM    236  CA  ILE A  14       2.606 -10.577  51.675  1.00 54.76           C  
ATOM    237  HA  ILE A  14       3.652 -10.852  51.815  1.00 54.76           H  
ATOM    238  C   ILE A  14       2.414 -10.354  50.169  1.00 54.76           C  
ATOM    239  CB  ILE A  14       1.728 -11.739  52.205  1.00 54.76           C  
ATOM    240  HB  ILE A  14       0.697 -11.392  52.269  1.00 54.76           H  
ATOM    241  O   ILE A  14       3.288 -10.705  49.378  1.00 54.76           O  
ATOM    242  CG1 ILE A  14       2.198 -12.174  53.613  1.00 54.76           C  
ATOM    243 HG12 ILE A  14       3.119 -12.750  53.523  1.00 54.76           H  
ATOM    244 HG13 ILE A  14       2.436 -11.297  54.215  1.00 54.76           H  
ATOM    245  CG2 ILE A  14       1.765 -12.963  51.264  1.00 54.76           C  
ATOM    246 HG21 ILE A  14       2.795 -13.287  51.112  1.00 54.76           H  
ATOM    247 HG22 ILE A  14       1.188 -13.791  51.675  1.00 54.76           H  
ATOM    248 HG23 ILE A  14       1.331 -12.716  50.295  1.00 54.76           H  
ATOM    249  CD1 ILE A  14       1.163 -13.007  54.382  1.00 54.76           C  
ATOM    250 HD11 ILE A  14       0.986 -13.961  53.885  1.00 54.76           H  
ATOM    251 HD12 ILE A  14       0.226 -12.457  54.463  1.00 54.76           H  
ATOM    252 HD13 ILE A  14       1.541 -13.206  55.385  1.00 54.76           H  
ATOM    253  N   LEU A  15       1.316  -9.705  49.760  1.00 59.53           N  
ATOM    254  H   LEU A  15       0.658  -9.386  50.456  1.00 59.53           H  
ATOM    255  CA  LEU A  15       1.073  -9.400  48.348  1.00 59.53           C  
ATOM    256  HA  LEU A  15       1.149 -10.329  47.782  1.00 59.53           H  
ATOM    257  C   LEU A  15       2.116  -8.446  47.751  1.00 59.53           C  
ATOM    258  CB  LEU A  15      -0.328  -8.798  48.172  1.00 59.53           C  
ATOM    259  HB2 LEU A  15      -0.391  -8.353  47.179  1.00 59.53           H  
ATOM    260  HB3 LEU A  15      -0.446  -7.993  48.897  1.00 59.53           H  
ATOM    261  O   LEU A  15       2.386  -8.545  46.556  1.00 59.53           O  
ATOM    262  CG  LEU A  15      -1.492  -9.787  48.328  1.00 59.53           C  
ATOM    263  HG  LEU A  15      -1.418 -10.309  49.282  1.00 59.53           H  
ATOM    264  CD1 LEU A  15      -2.780  -8.968  48.285  1.00 59.53           C  
ATOM    265 HD11 LEU A  15      -3.664  -9.604  48.309  1.00 59.53           H  
ATOM    266 HD12 LEU A  15      -2.811  -8.301  49.147  1.00 59.53           H  
ATOM    267 HD13 LEU A  15      -2.793  -8.374  47.371  1.00 59.53           H  
ATOM    268  CD2 LEU A  15      -1.550 -10.804  47.182  1.00 59.53           C  
ATOM    269 HD21 LEU A  15      -0.635 -11.396  47.162  1.00 59.53           H  
ATOM    270 HD22 LEU A  15      -1.682 -10.281  46.235  1.00 59.53           H  
ATOM    271 HD23 LEU A  15      -2.385 -11.490  47.323  1.00 59.53           H  
ATOM    272  N   ALA A  16       2.703  -7.530  48.522  1.00 62.44           N  
ATOM    273  H   ALA A  16       2.436  -7.456  49.493  1.00 62.44           H  
ATOM    274  CA  ALA A  16       3.744  -6.633  48.017  1.00 62.44           C  
ATOM    275  HA  ALA A  16       3.365  -6.133  47.126  1.00 62.44           H  
ATOM    276  C   ALA A  16       5.025  -7.386  47.602  1.00 62.44           C  
ATOM    277  CB  ALA A  16       4.026  -5.553  49.067  1.00 62.44           C  
ATOM    278  HB1 ALA A  16       4.480  -5.997  49.953  1.00 62.44           H  
ATOM    279  HB2 ALA A  16       3.100  -5.055  49.352  1.00 62.44           H  
ATOM    280  HB3 ALA A  16       4.716  -4.816  48.656  1.00 62.44           H  
ATOM    281  O   ALA A  16       5.645  -7.007  46.610  1.00 62.44           O  
ATOM    282  N   TYR A  17       5.374  -8.475  48.300  1.00 56.34           N  
ATOM    283  H   TYR A  17       4.832  -8.704  49.121  1.00 56.34           H  
ATOM    284  CA  TYR A  17       6.552  -9.306  48.002  1.00 56.34           C  
ATOM    285  HA  TYR A  17       7.328  -8.670  47.575  1.00 56.34           H  
ATOM    286  C   TYR A  17       6.294 -10.416  46.974  1.00 56.34           C  
ATOM    287  CB  TYR A  17       7.100  -9.899  49.306  1.00 56.34           C  
ATOM    288  HB2 TYR A  17       7.915 -10.583  49.068  1.00 56.34           H  
ATOM    289  HB3 TYR A  17       6.317 -10.481  49.792  1.00 56.34           H  
ATOM    290  O   TYR A  17       7.236 -10.970  46.412  1.00 56.34           O  
ATOM    291  CG  TYR A  17       7.633  -8.853  50.262  1.00 56.34           C  
ATOM    292  CD1 TYR A  17       8.863  -8.222  49.999  1.00 56.34           C  
ATOM    293  HD1 TYR A  17       9.436  -8.504  49.128  1.00 56.34           H  
ATOM    294  CD2 TYR A  17       6.895  -8.497  51.403  1.00 56.34           C  
ATOM    295  HD2 TYR A  17       5.980  -9.024  51.632  1.00 56.34           H  
ATOM    296  CE1 TYR A  17       9.343  -7.221  50.866  1.00 56.34           C  
ATOM    297  HE1 TYR A  17      10.288  -6.739  50.663  1.00 56.34           H  
ATOM    298  CE2 TYR A  17       7.349  -7.475  52.255  1.00 56.34           C  
ATOM    299  HE2 TYR A  17       6.776  -7.181  53.122  1.00 56.34           H  
ATOM    300  OH  TYR A  17       9.025  -5.867  52.827  1.00 56.34           O  
ATOM    301  HH  TYR A  17       9.876  -5.519  52.550  1.00 56.34           H  
ATOM    302  CZ  TYR A  17       8.577  -6.838  51.989  1.00 56.34           C  
ATOM    303  N   CYS A  18       5.029 -10.746  46.714  1.00 54.06           N  
ATOM    304  H   CYS A  18       4.308 -10.326  47.284  1.00 54.06           H  
ATOM    305  CA  CYS A  18       4.643 -11.767  45.748  1.00 54.06           C  
ATOM    306  HA  CYS A  18       5.271 -12.646  45.892  1.00 54.06           H  
ATOM    307  C   CYS A  18       4.831 -11.305  44.296  1.00 54.06           C  
ATOM    308  CB  CYS A  18       3.186 -12.150  46.025  1.00 54.06           C  
ATOM    309  HB2 CYS A  18       2.762 -12.672  45.167  1.00 54.06           H  
ATOM    310  HB3 CYS A  18       2.598 -11.249  46.198  1.00 54.06           H  
ATOM    311  O   CYS A  18       4.398 -10.209  43.904  1.00 54.06           O  
ATOM    312  SG  CYS A  18       3.109 -13.225  47.480  1.00 54.06           S  
ATOM    313  HG  CYS A  18       3.989 -14.138  47.061  1.00 54.06           H  
ATOM    314  N   THR A  19       5.362 -12.199  43.457  1.00 56.20           N  
ATOM    315  H   THR A  19       5.642 -13.101  43.815  1.00 56.20           H  
ATOM    316  CA  THR A  19       5.278 -12.046  42.000  1.00 56.20           C  
ATOM    317  HA  THR A  19       5.724 -11.088  41.731  1.00 56.20           H  
ATOM    318  C   THR A  19       3.808 -12.033  41.558  1.00 56.20           C  
ATOM    319  CB  THR A  19       6.042 -13.149  41.250  1.00 56.20           C  
ATOM    320  HB  THR A  19       6.021 -12.905  40.188  1.00 56.20           H  
ATOM    321  O   THR A  19       2.901 -12.403  42.307  1.00 56.20           O  
ATOM    322  CG2 THR A  19       7.504 -13.278  41.670  1.00 56.20           C  
ATOM    323 HG21 THR A  19       7.576 -13.581  42.715  1.00 56.20           H  
ATOM    324 HG22 THR A  19       8.017 -12.326  41.534  1.00 56.20           H  
ATOM    325 HG23 THR A  19       7.988 -14.036  41.055  1.00 56.20           H  
ATOM    326  OG1 THR A  19       5.392 -14.379  41.416  1.00 56.20           O  
ATOM    327  HG1 THR A  19       5.659 -14.736  42.266  1.00 56.20           H  
ATOM    328  N   PHE A  20       3.514 -11.586  40.334  1.00 52.58           N  
ATOM    329  H   PHE A  20       4.258 -11.311  39.709  1.00 52.58           H  
ATOM    330  CA  PHE A  20       2.130 -11.635  39.846  1.00 52.58           C  
ATOM    331  HA  PHE A  20       1.494 -11.139  40.578  1.00 52.58           H  
ATOM    332  C   PHE A  20       1.595 -13.076  39.733  1.00 52.58           C  
ATOM    333  CB  PHE A  20       2.002 -10.859  38.533  1.00 52.58           C  
ATOM    334  HB2 PHE A  20       2.559 -11.376  37.752  1.00 52.58           H  
ATOM    335  HB3 PHE A  20       2.442  -9.870  38.657  1.00 52.58           H  
ATOM    336  O   PHE A  20       0.406 -13.307  39.948  1.00 52.58           O  
ATOM    337  CG  PHE A  20       0.558 -10.698  38.101  1.00 52.58           C  
ATOM    338  CD1 PHE A  20      -0.039 -11.669  37.279  1.00 52.58           C  
ATOM    339  HD1 PHE A  20       0.537 -12.516  36.935  1.00 52.58           H  
ATOM    340  CD2 PHE A  20      -0.210  -9.615  38.570  1.00 52.58           C  
ATOM    341  HD2 PHE A  20       0.245  -8.865  39.201  1.00 52.58           H  
ATOM    342  CE1 PHE A  20      -1.396 -11.562  36.935  1.00 52.58           C  
ATOM    343  HE1 PHE A  20      -1.850 -12.326  36.322  1.00 52.58           H  
ATOM    344  CE2 PHE A  20      -1.564  -9.496  38.207  1.00 52.58           C  
ATOM    345  HE2 PHE A  20      -2.145  -8.653  38.550  1.00 52.58           H  
ATOM    346  CZ  PHE A  20      -2.157 -10.471  37.386  1.00 52.58           C  
ATOM    347  HZ  PHE A  20      -3.195 -10.382  37.101  1.00 52.58           H  
ATOM    348  N   GLU A  21       2.466 -14.048  39.461  1.00 48.10           N  
ATOM    349  H   GLU A  21       3.447 -13.826  39.367  1.00 48.10           H  
ATOM    350  CA  GLU A  21       2.120 -15.471  39.449  1.00 48.10           C  
ATOM    351  HA  GLU A  21       1.248 -15.620  38.812  1.00 48.10           H  
ATOM    352  C   GLU A  21       1.749 -15.974  40.851  1.00 48.10           C  
ATOM    353  CB  GLU A  21       3.292 -16.247  38.839  1.00 48.10           C  
ATOM    354  HB2 GLU A  21       3.514 -15.802  37.869  1.00 48.10           H  
ATOM    355  HB3 GLU A  21       4.169 -16.155  39.478  1.00 48.10           H  
ATOM    356  O   GLU A  21       0.686 -16.576  41.018  1.00 48.10           O  
ATOM    357  CG  GLU A  21       2.951 -17.729  38.637  1.00 48.10           C  
ATOM    358  HG2 GLU A  21       1.973 -17.794  38.161  1.00 48.10           H  
ATOM    359  HG3 GLU A  21       2.883 -18.216  39.610  1.00 48.10           H  
ATOM    360  CD  GLU A  21       3.975 -18.470  37.764  1.00 48.10           C  
ATOM    361  OE1 GLU A  21       3.614 -19.586  37.321  1.00 48.10           O  
ATOM    362  OE2 GLU A  21       5.056 -17.901  37.491  1.00 48.10           O  
ATOM    363  N   ASP A  22       2.539 -15.609  41.868  1.00 55.33           N  
ATOM    364  H   ASP A  22       3.436 -15.197  41.656  1.00 55.33           H  
ATOM    365  CA  ASP A  22       2.226 -15.890  43.274  1.00 55.33           C  
ATOM    366  HA  ASP A  22       2.172 -16.968  43.427  1.00 55.33           H  
ATOM    367  C   ASP A  22       0.896 -15.261  43.674  1.00 55.33           C  
ATOM    368  CB  ASP A  22       3.291 -15.309  44.206  1.00 55.33           C  
ATOM    369  HB2 ASP A  22       2.984 -15.462  45.241  1.00 55.33           H  
ATOM    370  HB3 ASP A  22       3.359 -14.238  44.018  1.00 55.33           H  
ATOM    371  O   ASP A  22       0.067 -15.909  44.304  1.00 55.33           O  
ATOM    372  CG  ASP A  22       4.672 -15.904  44.018  1.00 55.33           C  
ATOM    373  OD1 ASP A  22       4.759 -17.138  43.887  1.00 55.33           O  
ATOM    374  OD2 ASP A  22       5.613 -15.076  43.974  1.00 55.33           O  
ATOM    375  N   LYS A  23       0.646 -14.011  43.259  1.00 58.42           N  
ATOM    376  H   LYS A  23       1.387 -13.539  42.759  1.00 58.42           H  
ATOM    377  CA  LYS A  23      -0.645 -13.347  43.462  1.00 58.42           C  
ATOM    378  HA  LYS A  23      -0.840 -13.291  44.533  1.00 58.42           H  
ATOM    379  C   LYS A  23      -1.755 -14.218  42.868  1.00 58.42           C  
ATOM    380  CB  LYS A  23      -0.615 -11.919  42.879  1.00 58.42           C  
ATOM    381  HB2 LYS A  23      -1.626 -11.513  42.846  1.00 58.42           H  
ATOM    382  HB3 LYS A  23      -0.236 -11.944  41.857  1.00 58.42           H  
ATOM    383  O   LYS A  23      -2.685 -14.604  43.577  1.00 58.42           O  
ATOM    384  CG  LYS A  23       0.258 -10.980  43.719  1.00 58.42           C  
ATOM    385  HG2 LYS A  23      -0.223 -10.831  44.686  1.00 58.42           H  
ATOM    386  HG3 LYS A  23       1.221 -11.455  43.905  1.00 58.42           H  
ATOM    387  CD  LYS A  23       0.510  -9.616  43.058  1.00 58.42           C  
ATOM    388  HD2 LYS A  23       1.046  -9.759  42.120  1.00 58.42           H  
ATOM    389  HD3 LYS A  23      -0.428  -9.089  42.885  1.00 58.42           H  
ATOM    390  CE  LYS A  23       1.389  -8.853  44.044  1.00 58.42           C  
ATOM    391  HE2 LYS A  23       0.774  -8.504  44.874  1.00 58.42           H  
ATOM    392  HE3 LYS A  23       2.101  -9.561  44.468  1.00 58.42           H  
ATOM    393  NZ  LYS A  23       2.176  -7.734  43.484  1.00 58.42           N  
ATOM    394  HZ1 LYS A  23       2.858  -8.099  42.834  1.00 58.42           H  
ATOM    395  HZ2 LYS A  23       2.720  -7.348  44.242  1.00 58.42           H  
ATOM    396  HZ3 LYS A  23       1.604  -7.014  43.068  1.00 58.42           H  
ATOM    397  N   LEU A  24      -1.660 -14.603  41.598  1.00 53.75           N  
ATOM    398  H   LEU A  24      -0.837 -14.340  41.074  1.00 53.75           H  
ATOM    399  CA  LEU A  24      -2.689 -15.422  40.957  1.00 53.75           C  
ATOM    400  HA  LEU A  24      -3.624 -14.866  41.029  1.00 53.75           H  
ATOM    401  C   LEU A  24      -2.899 -16.774  41.667  1.00 53.75           C  
ATOM    402  CB  LEU A  24      -2.343 -15.618  39.473  1.00 53.75           C  
ATOM    403  HB2 LEU A  24      -1.713 -14.801  39.121  1.00 53.75           H  
ATOM    404  HB3 LEU A  24      -1.760 -16.533  39.366  1.00 53.75           H  
ATOM    405  O   LEU A  24      -4.045 -17.194  41.828  1.00 53.75           O  
ATOM    406  CG  LEU A  24      -3.618 -15.680  38.610  1.00 53.75           C  
ATOM    407  HG  LEU A  24      -4.484 -15.913  39.229  1.00 53.75           H  
ATOM    408  CD1 LEU A  24      -3.861 -14.346  37.904  1.00 53.75           C  
ATOM    409 HD11 LEU A  24      -3.917 -13.547  38.643  1.00 53.75           H  
ATOM    410 HD12 LEU A  24      -4.794 -14.387  37.343  1.00 53.75           H  
ATOM    411 HD13 LEU A  24      -3.038 -14.140  37.219  1.00 53.75           H  
ATOM    412  CD2 LEU A  24      -3.508 -16.764  37.551  1.00 53.75           C  
ATOM    413 HD21 LEU A  24      -4.415 -16.798  36.947  1.00 53.75           H  
ATOM    414 HD22 LEU A  24      -3.374 -17.722  38.053  1.00 53.75           H  
ATOM    415 HD23 LEU A  24      -2.644 -16.569  36.916  1.00 53.75           H  
ATOM    416  N   HIS A  25      -1.837 -17.420  42.150  1.00 54.68           N  
ATOM    417  H   HIS A  25      -0.920 -17.043  41.958  1.00 54.68           H  
ATOM    418  CA  HIS A  25      -1.912 -18.620  42.991  1.00 54.68           C  
ATOM    419  HA  HIS A  25      -2.515 -19.373  42.483  1.00 54.68           H  
ATOM    420  C   HIS A  25      -2.587 -18.355  44.345  1.00 54.68           C  
ATOM    421  CB  HIS A  25      -0.496 -19.182  43.188  1.00 54.68           C  
ATOM    422  HB2 HIS A  25       0.250 -18.392  43.099  1.00 54.68           H  
ATOM    423  HB3 HIS A  25      -0.413 -19.587  44.197  1.00 54.68           H  
ATOM    424  O   HIS A  25      -3.480 -19.094  44.755  1.00 54.68           O  
ATOM    425  CG  HIS A  25      -0.160 -20.289  42.228  1.00 54.68           C  
ATOM    426  CD2 HIS A  25       0.445 -21.469  42.563  1.00 54.68           C  
ATOM    427  HD2 HIS A  25       0.799 -21.744  43.546  1.00 54.68           H  
ATOM    428  ND1 HIS A  25      -0.460 -20.353  40.884  1.00 54.68           N  
ATOM    429  HD1 HIS A  25      -0.762 -19.588  40.299  1.00 54.68           H  
ATOM    430  CE1 HIS A  25      -0.068 -21.563  40.447  1.00 54.68           C  
ATOM    431  HE1 HIS A  25      -0.167 -21.955  39.445  1.00 54.68           H  
ATOM    432  NE2 HIS A  25       0.472 -22.281  41.432  1.00 54.68           N  
ATOM    433  N   LEU A  26      -2.249 -17.255  45.016  1.00 56.37           N  
ATOM    434  H   LEU A  26      -1.487 -16.699  44.655  1.00 56.37           H  
ATOM    435  CA  LEU A  26      -2.869 -16.835  46.271  1.00 56.37           C  
ATOM    436  HA  LEU A  26      -2.760 -17.640  46.998  1.00 56.37           H  
ATOM    437  C   LEU A  26      -4.375 -16.581  46.106  1.00 56.37           C  
ATOM    438  CB  LEU A  26      -2.131 -15.597  46.806  1.00 56.37           C  
ATOM    439  HB2 LEU A  26      -2.747 -15.133  47.576  1.00 56.37           H  
ATOM    440  HB3 LEU A  26      -2.019 -14.870  46.002  1.00 56.37           H  
ATOM    441  O   LEU A  26      -5.163 -16.909  46.996  1.00 56.37           O  
ATOM    442  CG  LEU A  26      -0.749 -15.877  47.424  1.00 56.37           C  
ATOM    443  HG  LEU A  26      -0.108 -16.400  46.714  1.00 56.37           H  
ATOM    444  CD1 LEU A  26      -0.111 -14.538  47.783  1.00 56.37           C  
ATOM    445 HD11 LEU A  26      -0.753 -13.974  48.460  1.00 56.37           H  
ATOM    446 HD12 LEU A  26       0.847 -14.717  48.271  1.00 56.37           H  
ATOM    447 HD13 LEU A  26       0.070 -13.963  46.875  1.00 56.37           H  
ATOM    448  CD2 LEU A  26      -0.828 -16.725  48.695  1.00 56.37           C  
ATOM    449 HD21 LEU A  26      -1.479 -16.248  49.428  1.00 56.37           H  
ATOM    450 HD22 LEU A  26       0.171 -16.826  49.119  1.00 56.37           H  
ATOM    451 HD23 LEU A  26      -1.193 -17.726  48.464  1.00 56.37           H  
ATOM    452  N   SER A  27      -4.800 -16.089  44.934  1.00 58.35           N  
ATOM    453  H   SER A  27      -4.089 -15.806  44.275  1.00 58.35           H  
ATOM    454  CA  SER A  27      -6.220 -15.941  44.576  1.00 58.35           C  
ATOM    455  HA  SER A  27      -6.679 -15.305  45.332  1.00 58.35           H  
ATOM    456  C   SER A  27      -7.003 -17.263  44.574  1.00 58.35           C  
ATOM    457  CB  SER A  27      -6.363 -15.244  43.214  1.00 58.35           C  
ATOM    458  HB2 SER A  27      -7.310 -14.703  43.196  1.00 58.35           H  
ATOM    459  HB3 SER A  27      -5.550 -14.532  43.072  1.00 58.35           H  
ATOM    460  O   SER A  27      -8.230 -17.249  44.702  1.00 58.35           O  
ATOM    461  OG  SER A  27      -6.388 -16.129  42.116  1.00 58.35           O  
ATOM    462  HG  SER A  27      -5.526 -16.546  42.041  1.00 58.35           H  
ATOM    463  N   LEU A  28      -6.310 -18.400  44.427  1.00 46.59           N  
ATOM    464  H   LEU A  28      -5.305 -18.340  44.353  1.00 46.59           H  
ATOM    465  CA  LEU A  28      -6.902 -19.740  44.412  1.00 46.59           C  
ATOM    466  HA  LEU A  28      -7.868 -19.702  43.909  1.00 46.59           H  
ATOM    467  C   LEU A  28      -7.151 -20.289  45.815  1.00 46.59           C  
ATOM    468  CB  LEU A  28      -5.986 -20.725  43.665  1.00 46.59           C  
ATOM    469  HB2 LEU A  28      -6.447 -21.711  43.710  1.00 46.59           H  
ATOM    470  HB3 LEU A  28      -5.041 -20.818  44.200  1.00 46.59           H  
ATOM    471  O   LEU A  28      -8.127 -21.006  46.016  1.00 46.59           O  
ATOM    472  CG  LEU A  28      -5.710 -20.393  42.193  1.00 46.59           C  
ATOM    473  HG  LEU A  28      -5.315 -19.383  42.093  1.00 46.59           H  
ATOM    474  CD1 LEU A  28      -4.669 -21.378  41.660  1.00 46.59           C  
ATOM    475 HD11 LEU A  28      -5.056 -22.396  41.707  1.00 46.59           H  
ATOM    476 HD12 LEU A  28      -3.765 -21.323  42.266  1.00 46.59           H  
ATOM    477 HD13 LEU A  28      -4.396 -21.146  40.631  1.00 46.59           H  
ATOM    478  CD2 LEU A  28      -7.015 -20.509  41.395  1.00 46.59           C  
ATOM    479 HD21 LEU A  28      -6.813 -20.531  40.324  1.00 46.59           H  
ATOM    480 HD22 LEU A  28      -7.526 -21.436  41.655  1.00 46.59           H  
ATOM    481 HD23 LEU A  28      -7.658 -19.658  41.622  1.00 46.59           H  
ATOM    482  N   VAL A  29      -6.283 -19.965  46.774  1.00 53.86           N  
ATOM    483  H   VAL A  29      -5.491 -19.391  46.523  1.00 53.86           H  
ATOM    484  CA  VAL A  29      -6.337 -20.531  48.132  1.00 53.86           C  
ATOM    485  HA  VAL A  29      -6.865 -21.483  48.092  1.00 53.86           H  
ATOM    486  C   VAL A  29      -7.126 -19.663  49.109  1.00 53.86           C  
ATOM    487  CB  VAL A  29      -4.926 -20.836  48.673  1.00 53.86           C  
ATOM    488  HB  VAL A  29      -5.020 -21.230  49.684  1.00 53.86           H  
ATOM    489  O   VAL A  29      -7.518 -20.141  50.171  1.00 53.86           O  
ATOM    490  CG1 VAL A  29      -4.232 -21.900  47.813  1.00 53.86           C  
ATOM    491 HG11 VAL A  29      -4.058 -21.530  46.803  1.00 53.86           H  
ATOM    492 HG12 VAL A  29      -3.273 -22.164  48.259  1.00 53.86           H  
ATOM    493 HG13 VAL A  29      -4.851 -22.797  47.765  1.00 53.86           H  
ATOM    494  CG2 VAL A  29      -4.029 -19.595  48.719  1.00 53.86           C  
ATOM    495 HG21 VAL A  29      -4.510 -18.786  49.269  1.00 53.86           H  
ATOM    496 HG22 VAL A  29      -3.813 -19.274  47.700  1.00 53.86           H  
ATOM    497 HG23 VAL A  29      -3.090 -19.845  49.212  1.00 53.86           H  
ATOM    498  N   ASN A  30      -7.377 -18.389  48.780  1.00 51.50           N  
ATOM    499  H   ASN A  30      -6.987 -18.026  47.921  1.00 51.50           H  
ATOM    500  CA  ASN A  30      -8.034 -17.467  49.702  1.00 51.50           C  
ATOM    501  HA  ASN A  30      -8.658 -18.048  50.382  1.00 51.50           H  
ATOM    502  C   ASN A  30      -8.943 -16.440  49.002  1.00 51.50           C  
ATOM    503  CB  ASN A  30      -6.943 -16.779  50.532  1.00 51.50           C  
ATOM    504  HB2 ASN A  30      -6.533 -15.955  49.947  1.00 51.50           H  
ATOM    505  HB3 ASN A  30      -6.146 -17.483  50.770  1.00 51.50           H  
ATOM    506  O   ASN A  30      -8.512 -15.690  48.122  1.00 51.50           O  
ATOM    507  CG  ASN A  30      -7.491 -16.201  51.813  1.00 51.50           C  
ATOM    508  ND2 ASN A  30      -7.032 -16.651  52.954  1.00 51.50           N  
ATOM    509 HD21 ASN A  30      -6.335 -17.382  52.966  1.00 51.50           H  
ATOM    510 HD22 ASN A  30      -7.447 -16.280  53.797  1.00 51.50           H  
ATOM    511  OD1 ASN A  30      -8.376 -15.364  51.797  1.00 51.50           O  
ATOM    512  N   TYR A  31     -10.195 -16.336  49.464  1.00 52.65           N  
ATOM    513  H   TYR A  31     -10.479 -16.957  50.208  1.00 52.65           H  
ATOM    514  CA  TYR A  31     -11.168 -15.345  48.985  1.00 52.65           C  
ATOM    515  HA  TYR A  31     -11.340 -15.514  47.922  1.00 52.65           H  
ATOM    516  C   TYR A  31     -10.684 -13.890  49.130  1.00 52.65           C  
ATOM    517  CB  TYR A  31     -12.502 -15.531  49.727  1.00 52.65           C  
ATOM    518  HB2 TYR A  31     -13.064 -14.598  49.672  1.00 52.65           H  
ATOM    519  HB3 TYR A  31     -12.312 -15.718  50.784  1.00 52.65           H  
ATOM    520  O   TYR A  31     -11.035 -13.057  48.295  1.00 52.65           O  
ATOM    521  CG  TYR A  31     -13.389 -16.626  49.163  1.00 52.65           C  
ATOM    522  CD1 TYR A  31     -14.268 -16.328  48.101  1.00 52.65           C  
ATOM    523  HD1 TYR A  31     -14.305 -15.322  47.710  1.00 52.65           H  
ATOM    524  CD2 TYR A  31     -13.368 -17.922  49.713  1.00 52.65           C  
ATOM    525  HD2 TYR A  31     -12.711 -18.157  50.537  1.00 52.65           H  
ATOM    526  CE1 TYR A  31     -15.135 -17.318  47.598  1.00 52.65           C  
ATOM    527  HE1 TYR A  31     -15.845 -17.077  46.821  1.00 52.65           H  
ATOM    528  CE2 TYR A  31     -14.220 -18.919  49.200  1.00 52.65           C  
ATOM    529  HE2 TYR A  31     -14.215 -19.914  49.620  1.00 52.65           H  
ATOM    530  OH  TYR A  31     -15.949 -19.579  47.681  1.00 52.65           O  
ATOM    531  HH  TYR A  31     -16.646 -19.235  47.118  1.00 52.65           H  
ATOM    532  CZ  TYR A  31     -15.110 -18.619  48.150  1.00 52.65           C  
ATOM    533  N   TYR A  32      -9.858 -13.584  50.135  1.00 51.48           N  
ATOM    534  H   TYR A  32      -9.575 -14.316  50.771  1.00 51.48           H  
ATOM    535  CA  TYR A  32      -9.269 -12.259  50.340  1.00 51.48           C  
ATOM    536  HA  TYR A  32     -10.062 -11.510  50.328  1.00 51.48           H  
ATOM    537  C   TYR A  32      -8.274 -11.900  49.228  1.00 51.48           C  
ATOM    538  CB  TYR A  32      -8.599 -12.225  51.718  1.00 51.48           C  
ATOM    539  HB2 TYR A  32      -9.324 -12.530  52.473  1.00 51.48           H  
ATOM    540  HB3 TYR A  32      -7.780 -12.943  51.739  1.00 51.48           H  
ATOM    541  O   TYR A  32      -8.421 -10.867  48.578  1.00 51.48           O  
ATOM    542  CG  TYR A  32      -8.038 -10.878  52.104  1.00 51.48           C  
ATOM    543  CD1 TYR A  32      -6.686 -10.582  51.838  1.00 51.48           C  
ATOM    544  HD1 TYR A  32      -6.052 -11.289  51.324  1.00 51.48           H  
ATOM    545  CD2 TYR A  32      -8.855  -9.941  52.765  1.00 51.48           C  
ATOM    546  HD2 TYR A  32      -9.889 -10.166  52.979  1.00 51.48           H  
ATOM    547  CE1 TYR A  32      -6.151  -9.354  52.262  1.00 51.48           C  
ATOM    548  HE1 TYR A  32      -5.124  -9.084  52.065  1.00 51.48           H  
ATOM    549  CE2 TYR A  32      -8.313  -8.714  53.193  1.00 51.48           C  
ATOM    550  HE2 TYR A  32      -8.911  -8.004  53.746  1.00 51.48           H  
ATOM    551  OH  TYR A  32      -6.411  -7.259  53.360  1.00 51.48           O  
ATOM    552  HH  TYR A  32      -6.960  -6.768  53.976  1.00 51.48           H  
ATOM    553  CZ  TYR A  32      -6.957  -8.424  52.946  1.00 51.48           C  
ATOM    554  N   PHE A  33      -7.318 -12.787  48.926  1.00 54.98           N  
ATOM    555  H   PHE A  33      -7.249 -13.634  49.473  1.00 54.98           H  
ATOM    556  CA  PHE A  33      -6.359 -12.579  47.834  1.00 54.98           C  
ATOM    557  HA  PHE A  33      -5.872 -11.614  47.972  1.00 54.98           H  
ATOM    558  C   PHE A  33      -7.061 -12.520  46.474  1.00 54.98           C  
ATOM    559  CB  PHE A  33      -5.296 -13.686  47.862  1.00 54.98           C  
ATOM    560  HB2 PHE A  33      -5.812 -14.644  47.807  1.00 54.98           H  
ATOM    561  HB3 PHE A  33      -4.670 -13.588  46.976  1.00 54.98           H  
ATOM    562  O   PHE A  33      -6.733 -11.673  45.644  1.00 54.98           O  
ATOM    563  CG  PHE A  33      -4.383 -13.680  49.079  1.00 54.98           C  
ATOM    564  CD1 PHE A  33      -3.740 -12.495  49.477  1.00 54.98           C  
ATOM    565  HD1 PHE A  33      -3.928 -11.574  48.945  1.00 54.98           H  
ATOM    566  CD2 PHE A  33      -4.116 -14.866  49.789  1.00 54.98           C  
ATOM    567  HD2 PHE A  33      -4.505 -15.809  49.434  1.00 54.98           H  
ATOM    568  CE1 PHE A  33      -2.853 -12.485  50.565  1.00 54.98           C  
ATOM    569  HE1 PHE A  33      -2.360 -11.571  50.861  1.00 54.98           H  
ATOM    570  CE2 PHE A  33      -3.263 -14.852  50.906  1.00 54.98           C  
ATOM    571  HE2 PHE A  33      -3.046 -15.769  51.433  1.00 54.98           H  
ATOM    572  CZ  PHE A  33      -2.619 -13.664  51.286  1.00 54.98           C  
ATOM    573  HZ  PHE A  33      -1.927 -13.658  52.115  1.00 54.98           H  
ATOM    574  N   LYS A  34      -8.106 -13.339  46.281  1.00 55.29           N  
ATOM    575  H   LYS A  34      -8.286 -14.037  46.988  1.00 55.29           H  
ATOM    576  CA  LYS A  34      -8.998 -13.263  45.119  1.00 55.29           C  
ATOM    577  HA  LYS A  34      -8.411 -13.429  44.216  1.00 55.29           H  
ATOM    578  C   LYS A  34      -9.602 -11.871  44.963  1.00 55.29           C  
ATOM    579  CB  LYS A  34     -10.066 -14.356  45.253  1.00 55.29           C  
ATOM    580  HB2 LYS A  34      -9.573 -15.297  45.498  1.00 55.29           H  
ATOM    581  HB3 LYS A  34     -10.744 -14.112  46.070  1.00 55.29           H  
ATOM    582  O   LYS A  34      -9.495 -11.277  43.894  1.00 55.29           O  
ATOM    583  CG  LYS A  34     -10.882 -14.539  43.976  1.00 55.29           C  
ATOM    584  HG2 LYS A  34     -10.196 -14.748  43.155  1.00 55.29           H  
ATOM    585  HG3 LYS A  34     -11.451 -13.631  43.776  1.00 55.29           H  
ATOM    586  CD  LYS A  34     -11.843 -15.716  44.143  1.00 55.29           C  
ATOM    587  HD2 LYS A  34     -12.518 -15.516  44.974  1.00 55.29           H  
ATOM    588  HD3 LYS A  34     -11.251 -16.600  44.379  1.00 55.29           H  
ATOM    589  CE  LYS A  34     -12.643 -15.967  42.865  1.00 55.29           C  
ATOM    590  HE2 LYS A  34     -13.319 -15.128  42.697  1.00 55.29           H  
ATOM    591  HE3 LYS A  34     -11.942 -16.022  42.033  1.00 55.29           H  
ATOM    592  NZ  LYS A  34     -13.382 -17.246  42.991  1.00 55.29           N  
ATOM    593  HZ1 LYS A  34     -12.719 -17.984  43.180  1.00 55.29           H  
ATOM    594  HZ2 LYS A  34     -13.877 -17.484  42.144  1.00 55.29           H  
ATOM    595  HZ3 LYS A  34     -14.013 -17.220  43.779  1.00 55.29           H  
ATOM    596  N   TYR A  35     -10.202 -11.341  46.024  1.00 49.89           N  
ATOM    597  H   TYR A  35     -10.228 -11.874  46.881  1.00 49.89           H  
ATOM    598  CA  TYR A  35     -10.783 -10.002  46.029  1.00 49.89           C  
ATOM    599  HA  TYR A  35     -11.532  -9.943  45.239  1.00 49.89           H  
ATOM    600  C   TYR A  35      -9.741  -8.913  45.735  1.00 49.89           C  
ATOM    601  CB  TYR A  35     -11.490  -9.778  47.369  1.00 49.89           C  
ATOM    602  HB2 TYR A  35     -12.305 -10.495  47.464  1.00 49.89           H  
ATOM    603  HB3 TYR A  35     -10.793  -9.972  48.184  1.00 49.89           H  
ATOM    604  O   TYR A  35      -9.987  -8.075  44.870  1.00 49.89           O  
ATOM    605  CG  TYR A  35     -12.052  -8.383  47.535  1.00 49.89           C  
ATOM    606  CD1 TYR A  35     -11.395  -7.460  48.371  1.00 49.89           C  
ATOM    607  HD1 TYR A  35     -10.497  -7.748  48.897  1.00 49.89           H  
ATOM    608  CD2 TYR A  35     -13.225  -8.009  46.851  1.00 49.89           C  
ATOM    609  HD2 TYR A  35     -13.727  -8.717  46.208  1.00 49.89           H  
ATOM    610  CE1 TYR A  35     -11.928  -6.170  48.551  1.00 49.89           C  
ATOM    611  HE1 TYR A  35     -11.439  -5.482  49.225  1.00 49.89           H  
ATOM    612  CE2 TYR A  35     -13.748  -6.712  47.012  1.00 49.89           C  
ATOM    613  HE2 TYR A  35     -14.653  -6.413  46.503  1.00 49.89           H  
ATOM    614  OH  TYR A  35     -13.643  -4.564  48.061  1.00 49.89           O  
ATOM    615  HH  TYR A  35     -13.291  -4.143  48.848  1.00 49.89           H  
ATOM    616  CZ  TYR A  35     -13.108  -5.797  47.872  1.00 49.89           C  
ATOM    617  N   ILE A  36      -8.563  -8.950  46.372  1.00 49.48           N  
ATOM    618  H   ILE A  36      -8.420  -9.650  47.085  1.00 49.48           H  
ATOM    619  CA  ILE A  36      -7.524  -7.927  46.174  1.00 49.48           C  
ATOM    620  HA  ILE A  36      -7.998  -6.951  46.280  1.00 49.48           H  
ATOM    621  C   ILE A  36      -6.941  -7.956  44.766  1.00 49.48           C  
ATOM    622  CB  ILE A  36      -6.415  -8.010  47.243  1.00 49.48           C  
ATOM    623  HB  ILE A  36      -6.024  -9.026  47.296  1.00 49.48           H  
ATOM    624  O   ILE A  36      -6.752  -6.900  44.177  1.00 49.48           O  
ATOM    625  CG1 ILE A  36      -7.036  -7.625  48.598  1.00 49.48           C  
ATOM    626 HG12 ILE A  36      -7.781  -8.369  48.883  1.00 49.48           H  
ATOM    627 HG13 ILE A  36      -7.538  -6.662  48.509  1.00 49.48           H  
ATOM    628  CG2 ILE A  36      -5.264  -7.051  46.876  1.00 49.48           C  
ATOM    629 HG21 ILE A  36      -4.743  -7.392  45.982  1.00 49.48           H  
ATOM    630 HG22 ILE A  36      -5.660  -6.048  46.717  1.00 49.48           H  
ATOM    631 HG23 ILE A  36      -4.519  -6.991  47.669  1.00 49.48           H  
ATOM    632  CD1 ILE A  36      -6.028  -7.520  49.735  1.00 49.48           C  
ATOM    633 HD11 ILE A  36      -5.454  -8.443  49.819  1.00 49.48           H  
ATOM    634 HD12 ILE A  36      -5.358  -6.673  49.586  1.00 49.48           H  
ATOM    635 HD13 ILE A  36      -6.580  -7.311  50.651  1.00 49.48           H  
ATOM    636  N   ILE A  37      -6.693  -9.123  44.175  1.00 54.88           N  
ATOM    637  H   ILE A  37      -6.819  -9.977  44.700  1.00 54.88           H  
ATOM    638  CA  ILE A  37      -6.150  -9.190  42.811  1.00 54.88           C  
ATOM    639  HA  ILE A  37      -5.295  -8.518  42.741  1.00 54.88           H  
ATOM    640  C   ILE A  37      -7.172  -8.692  41.803  1.00 54.88           C  
ATOM    641  CB  ILE A  37      -5.663 -10.607  42.504  1.00 54.88           C  
ATOM    642  HB  ILE A  37      -6.448 -11.311  42.782  1.00 54.88           H  
ATOM    643  O   ILE A  37      -6.802  -7.926  40.918  1.00 54.88           O  
ATOM    644  CG1 ILE A  37      -4.423 -10.816  43.386  1.00 54.88           C  
ATOM    645 HG12 ILE A  37      -4.539 -10.365  44.371  1.00 54.88           H  
ATOM    646 HG13 ILE A  37      -3.553 -10.358  42.915  1.00 54.88           H  
ATOM    647  CG2 ILE A  37      -5.311 -10.820  41.017  1.00 54.88           C  
ATOM    648 HG21 ILE A  37      -6.201 -10.726  40.394  1.00 54.88           H  
ATOM    649 HG22 ILE A  37      -4.906 -11.820  40.860  1.00 54.88           H  
ATOM    650 HG23 ILE A  37      -4.570 -10.089  40.695  1.00 54.88           H  
ATOM    651  CD1 ILE A  37      -4.185 -12.284  43.615  1.00 54.88           C  
ATOM    652 HD11 ILE A  37      -3.330 -12.375  44.285  1.00 54.88           H  
ATOM    653 HD12 ILE A  37      -4.006 -12.773  42.657  1.00 54.88           H  
ATOM    654 HD13 ILE A  37      -5.047 -12.734  44.108  1.00 54.88           H  
ATOM    655  N   TYR A  38      -8.458  -9.018  41.969  1.00 51.49           N  
ATOM    656  H   TYR A  38      -8.712  -9.658  42.707  1.00 51.49           H  
ATOM    657  CA  TYR A  38      -9.516  -8.412  41.155  1.00 51.49           C  
ATOM    658  HA  TYR A  38      -9.234  -8.506  40.107  1.00 51.49           H  
ATOM    659  C   TYR A  38      -9.674  -6.905  41.408  1.00 51.49           C  
ATOM    660  CB  TYR A  38     -10.851  -9.147  41.356  1.00 51.49           C  
ATOM    661  HB2 TYR A  38     -11.642  -8.549  40.902  1.00 51.49           H  
ATOM    662  HB3 TYR A  38     -11.065  -9.218  42.422  1.00 51.49           H  
ATOM    663  O   TYR A  38     -10.000  -6.182  40.472  1.00 51.49           O  
ATOM    664  CG  TYR A  38     -10.905 -10.522  40.714  1.00 51.49           C  
ATOM    665  CD1 TYR A  38     -10.675 -10.664  39.331  1.00 51.49           C  
ATOM    666  HD1 TYR A  38     -10.486  -9.790  38.725  1.00 51.49           H  
ATOM    667  CD2 TYR A  38     -11.187 -11.660  41.489  1.00 51.49           C  
ATOM    668  HD2 TYR A  38     -11.425 -11.546  42.536  1.00 51.49           H  
ATOM    669  CE1 TYR A  38     -10.623 -11.944  38.746  1.00 51.49           C  
ATOM    670  HE1 TYR A  38     -10.383 -12.048  37.698  1.00 51.49           H  
ATOM    671  CE2 TYR A  38     -11.137 -12.938  40.908  1.00 51.49           C  
ATOM    672  HE2 TYR A  38     -11.306 -13.830  41.493  1.00 51.49           H  
ATOM    673  OH  TYR A  38     -10.693 -14.333  39.037  1.00 51.49           O  
ATOM    674  HH  TYR A  38     -10.281 -14.304  38.170  1.00 51.49           H  
ATOM    675  CZ  TYR A  38     -10.817 -13.085  39.550  1.00 51.49           C  
ATOM    676  N   LYS A  39      -9.411  -6.420  42.631  1.00 46.05           N  
ATOM    677  H   LYS A  39      -9.237  -7.083  43.373  1.00 46.05           H  
ATOM    678  CA  LYS A  39      -9.422  -4.991  42.982  1.00 46.05           C  
ATOM    679  HA  LYS A  39     -10.269  -4.526  42.477  1.00 46.05           H  
ATOM    680  C   LYS A  39      -8.174  -4.240  42.497  1.00 46.05           C  
ATOM    681  CB  LYS A  39      -9.635  -4.837  44.499  1.00 46.05           C  
ATOM    682  HB2 LYS A  39     -10.483  -5.450  44.804  1.00 46.05           H  
ATOM    683  HB3 LYS A  39      -8.746  -5.195  45.020  1.00 46.05           H  
ATOM    684  O   LYS A  39      -8.308  -3.076  42.159  1.00 46.05           O  
ATOM    685  CG  LYS A  39      -9.917  -3.384  44.918  1.00 46.05           C  
ATOM    686  HG2 LYS A  39      -9.095  -2.746  44.592  1.00 46.05           H  
ATOM    687  HG3 LYS A  39     -10.838  -3.043  44.445  1.00 46.05           H  
ATOM    688  CD  LYS A  39     -10.045  -3.249  46.441  1.00 46.05           C  
ATOM    689  HD2 LYS A  39      -9.149  -3.663  46.904  1.00 46.05           H  
ATOM    690  HD3 LYS A  39     -10.916  -3.806  46.785  1.00 46.05           H  
ATOM    691  CE  LYS A  39     -10.177  -1.767  46.822  1.00 46.05           C  
ATOM    692  HE2 LYS A  39     -11.132  -1.390  46.457  1.00 46.05           H  
ATOM    693  HE3 LYS A  39      -9.386  -1.217  46.311  1.00 46.05           H  
ATOM    694  NZ  LYS A  39     -10.051  -1.554  48.288  1.00 46.05           N  
ATOM    695  HZ1 LYS A  39      -9.155  -1.886  48.613  1.00 46.05           H  
ATOM    696  HZ2 LYS A  39     -10.774  -2.042  48.798  1.00 46.05           H  
ATOM    697  HZ3 LYS A  39     -10.102  -0.571  48.512  1.00 46.05           H  
ATOM    698  N   ASN A  40      -7.000  -4.862  42.396  1.00 44.81           N  
ATOM    699  H   ASN A  40      -6.946  -5.790  42.791  1.00 44.81           H  
ATOM    700  CA  ASN A  40      -5.735  -4.218  42.002  1.00 44.81           C  
ATOM    701  HA  ASN A  40      -5.813  -3.143  42.166  1.00 44.81           H  
ATOM    702  C   ASN A  40      -5.410  -4.383  40.509  1.00 44.81           C  
ATOM    703  CB  ASN A  40      -4.594  -4.736  42.895  1.00 44.81           C  
ATOM    704  HB2 ASN A  40      -3.641  -4.428  42.465  1.00 44.81           H  
ATOM    705  HB3 ASN A  40      -4.614  -5.825  42.935  1.00 44.81           H  
ATOM    706  O   ASN A  40      -4.793  -3.505  39.923  1.00 44.81           O  
ATOM    707  CG  ASN A  40      -4.640  -4.175  44.308  1.00 44.81           C  
ATOM    708  ND2 ASN A  40      -3.847  -4.709  45.204  1.00 44.81           N  
ATOM    709 HD21 ASN A  40      -3.216  -5.462  44.970  1.00 44.81           H  
ATOM    710 HD22 ASN A  40      -3.871  -4.297  46.126  1.00 44.81           H  
ATOM    711  OD1 ASN A  40      -5.369  -3.252  44.628  1.00 44.81           O  
ATOM    712  N   THR A  41      -5.921  -5.422  39.838  1.00 47.67           N  
ATOM    713  H   THR A  41      -6.399  -6.143  40.359  1.00 47.67           H  
ATOM    714  CA  THR A  41      -5.954  -5.488  38.356  1.00 47.67           C  
ATOM    715  HA  THR A  41      -4.957  -5.253  37.984  1.00 47.67           H  
ATOM    716  C   THR A  41      -6.884  -4.435  37.736  1.00 47.67           C  
ATOM    717  CB  THR A  41      -6.326  -6.888  37.831  1.00 47.67           C  
ATOM    718  HB  THR A  41      -6.503  -6.832  36.757  1.00 47.67           H  
ATOM    719  O   THR A  41      -7.014  -4.349  36.515  1.00 47.67           O  
ATOM    720  CG2 THR A  41      -5.214  -7.909  38.067  1.00 47.67           C  
ATOM    721 HG21 THR A  41      -5.545  -8.893  37.736  1.00 47.67           H  
ATOM    722 HG22 THR A  41      -4.334  -7.622  37.491  1.00 47.67           H  
ATOM    723 HG23 THR A  41      -4.944  -7.952  39.122  1.00 47.67           H  
ATOM    724  OG1 THR A  41      -7.491  -7.382  38.447  1.00 47.67           O  
ATOM    725  HG1 THR A  41      -7.231  -7.651  39.332  1.00 47.67           H  
ATOM    726  N   THR A  42      -7.521  -3.595  38.562  1.00 37.28           N  
ATOM    727  H   THR A  42      -7.348  -3.684  39.553  1.00 37.28           H  
ATOM    728  CA  THR A  42      -8.292  -2.432  38.122  1.00 37.28           C  
ATOM    729  HA  THR A  42      -8.903  -2.757  37.280  1.00 37.28           H  
ATOM    730  C   THR A  42      -7.427  -1.287  37.591  1.00 37.28           C  
ATOM    731  CB  THR A  42      -9.205  -1.885  39.227  1.00 37.28           C  
ATOM    732  HB  THR A  42      -9.772  -1.050  38.815  1.00 37.28           H  
ATOM    733  O   THR A  42      -7.928  -0.523  36.767  1.00 37.28           O  
ATOM    734  CG2 THR A  42     -10.200  -2.912  39.770  1.00 37.28           C  
ATOM    735 HG21 THR A  42     -10.790  -2.464  40.570  1.00 37.28           H  
ATOM    736 HG22 THR A  42      -9.659  -3.774  40.160  1.00 37.28           H  
ATOM    737 HG23 THR A  42     -10.870  -3.270  38.988  1.00 37.28           H  
ATOM    738  OG1 THR A  42      -8.421  -1.381  40.271  1.00 37.28           O  
ATOM    739  HG1 THR A  42      -8.410  -2.005  41.000  1.00 37.28           H  
ATOM    740  N   SER A  43      -6.139  -1.196  37.952  1.00 39.19           N  
ATOM    741  H   SER A  43      -5.766  -1.818  38.655  1.00 39.19           H  
ATOM    742  CA  SER A  43      -5.180  -0.361  37.220  1.00 39.19           C  
ATOM    743  HA  SER A  43      -5.656   0.581  36.945  1.00 39.19           H  
ATOM    744  C   SER A  43      -4.797  -1.107  35.941  1.00 39.19           C  
ATOM    745  CB  SER A  43      -3.958  -0.014  38.082  1.00 39.19           C  
ATOM    746  HB2 SER A  43      -3.255   0.571  37.490  1.00 39.19           H  
ATOM    747  HB3 SER A  43      -4.274   0.584  38.938  1.00 39.19           H  
ATOM    748  O   SER A  43      -3.931  -1.980  35.959  1.00 39.19           O  
ATOM    749  OG  SER A  43      -3.310  -1.177  38.544  1.00 39.19           O  
ATOM    750  HG  SER A  43      -3.144  -1.744  37.787  1.00 39.19           H  
ATOM    751  N   GLY A  44      -5.525  -0.844  34.853  1.00 39.28           N  
ATOM    752  H   GLY A  44      -6.243  -0.142  34.967  1.00 39.28           H  
ATOM    753  CA  GLY A  44      -5.581  -1.648  33.625  1.00 39.28           C  
ATOM    754  HA2 GLY A  44      -6.387  -1.269  32.996  1.00 39.28           H  
ATOM    755  HA3 GLY A  44      -5.839  -2.666  33.914  1.00 39.28           H  
ATOM    756  C   GLY A  44      -4.312  -1.742  32.763  1.00 39.28           C  
ATOM    757  O   GLY A  44      -4.429  -1.726  31.540  1.00 39.28           O  
ATOM    758  N   GLU A  45      -3.126  -1.863  33.358  1.00 38.67           N  
ATOM    759  H   GLU A  45      -3.101  -1.839  34.367  1.00 38.67           H  
ATOM    760  CA  GLU A  45      -1.845  -1.972  32.646  1.00 38.67           C  
ATOM    761  HA  GLU A  45      -2.006  -1.765  31.588  1.00 38.67           H  
ATOM    762  C   GLU A  45      -1.215  -3.375  32.664  1.00 38.67           C  
ATOM    763  CB  GLU A  45      -0.867  -0.900  33.150  1.00 38.67           C  
ATOM    764  HB2 GLU A  45      -0.789  -0.949  34.236  1.00 38.67           H  
ATOM    765  HB3 GLU A  45       0.114  -1.089  32.715  1.00 38.67           H  
ATOM    766  O   GLU A  45      -0.320  -3.639  31.870  1.00 38.67           O  
ATOM    767  CG  GLU A  45      -1.336   0.495  32.707  1.00 38.67           C  
ATOM    768  HG2 GLU A  45      -1.607   0.451  31.652  1.00 38.67           H  
ATOM    769  HG3 GLU A  45      -2.232   0.764  33.267  1.00 38.67           H  
ATOM    770  CD  GLU A  45      -0.275   1.585  32.897  1.00 38.67           C  
ATOM    771  OE1 GLU A  45      -0.349   2.573  32.130  1.00 38.67           O  
ATOM    772  OE2 GLU A  45       0.574   1.430  33.800  1.00 38.67           O  
ATOM    773  N   LEU A  46      -1.694  -4.318  33.482  1.00 38.20           N  
ATOM    774  H   LEU A  46      -2.437  -4.060  34.116  1.00 38.20           H  
ATOM    775  CA  LEU A  46      -1.019  -5.613  33.673  1.00 38.20           C  
ATOM    776  HA  LEU A  46      -0.227  -5.718  32.932  1.00 38.20           H  
ATOM    777  C   LEU A  46      -1.925  -6.823  33.410  1.00 38.20           C  
ATOM    778  CB  LEU A  46      -0.334  -5.628  35.054  1.00 38.20           C  
ATOM    779  HB2 LEU A  46      -0.092  -6.651  35.345  1.00 38.20           H  
ATOM    780  HB3 LEU A  46      -1.039  -5.239  35.789  1.00 38.20           H  
ATOM    781  O   LEU A  46      -2.010  -7.737  34.217  1.00 38.20           O  
ATOM    782  CG  LEU A  46       0.971  -4.810  35.100  1.00 38.20           C  
ATOM    783  HG  LEU A  46       0.848  -3.873  34.557  1.00 38.20           H  
ATOM    784  CD1 LEU A  46       1.302  -4.473  36.552  1.00 38.20           C  
ATOM    785 HD11 LEU A  46       1.425  -5.387  37.132  1.00 38.20           H  
ATOM    786 HD12 LEU A  46       2.225  -3.895  36.588  1.00 38.20           H  
ATOM    787 HD13 LEU A  46       0.503  -3.868  36.981  1.00 38.20           H  
ATOM    788  CD2 LEU A  46       2.148  -5.592  34.507  1.00 38.20           C  
ATOM    789 HD21 LEU A  46       3.054  -4.989  34.577  1.00 38.20           H  
ATOM    790 HD22 LEU A  46       1.963  -5.803  33.454  1.00 38.20           H  
ATOM    791 HD23 LEU A  46       2.297  -6.526  35.048  1.00 38.20           H  
ATOM    792  N   ILE A  47      -2.581  -6.871  32.252  1.00 45.88           N  
ATOM    793  H   ILE A  47      -2.517  -6.053  31.664  1.00 45.88           H  
ATOM    794  CA  ILE A  47      -2.789  -8.162  31.577  1.00 45.88           C  
ATOM    795  HA  ILE A  47      -2.347  -8.961  32.171  1.00 45.88           H  
ATOM    796  C   ILE A  47      -1.962  -8.078  30.298  1.00 45.88           C  
ATOM    797  CB  ILE A  47      -4.279  -8.544  31.392  1.00 45.88           C  
ATOM    798  HB  ILE A  47      -4.781  -7.761  30.824  1.00 45.88           H  
ATOM    799  O   ILE A  47      -2.471  -7.745  29.230  1.00 45.88           O  
ATOM    800  CG1 ILE A  47      -4.953  -8.683  32.780  1.00 45.88           C  
ATOM    801 HG12 ILE A  47      -4.779  -7.778  33.362  1.00 45.88           H  
ATOM    802 HG13 ILE A  47      -4.483  -9.508  33.314  1.00 45.88           H  
ATOM    803  CG2 ILE A  47      -4.395  -9.884  30.629  1.00 45.88           C  
ATOM    804 HG21 ILE A  47      -3.939 -10.690  31.205  1.00 45.88           H  
ATOM    805 HG22 ILE A  47      -3.887  -9.822  29.666  1.00 45.88           H  
ATOM    806 HG23 ILE A  47      -5.438 -10.124  30.422  1.00 45.88           H  
ATOM    807  CD1 ILE A  47      -6.467  -8.920  32.768  1.00 45.88           C  
ATOM    808 HD11 ILE A  47      -6.798  -9.128  33.785  1.00 45.88           H  
ATOM    809 HD12 ILE A  47      -6.981  -8.023  32.422  1.00 45.88           H  
ATOM    810 HD13 ILE A  47      -6.729  -9.771  32.139  1.00 45.88           H  
ATOM    811  N   ASN A  48      -0.651  -8.286  30.445  1.00 42.32           N  
ATOM    812  H   ASN A  48      -0.299  -8.513  31.364  1.00 42.32           H  
ATOM    813  CA  ASN A  48       0.204  -8.585  29.303  1.00 42.32           C  
ATOM    814  HA  ASN A  48       0.051  -7.818  28.544  1.00 42.32           H  
ATOM    815  C   ASN A  48      -0.226  -9.937  28.703  1.00 42.32           C  
ATOM    816  CB  ASN A  48       1.687  -8.569  29.735  1.00 42.32           C  
ATOM    817  HB2 ASN A  48       1.894  -9.433  30.366  1.00 42.32           H  
ATOM    818  HB3 ASN A  48       1.896  -7.664  30.305  1.00 42.32           H  
ATOM    819  O   ASN A  48      -0.887 -10.731  29.383  1.00 42.32           O  
ATOM    820  CG  ASN A  48       2.640  -8.585  28.547  1.00 42.32           C  
ATOM    821  ND2 ASN A  48       3.872  -8.986  28.727  1.00 42.32           N  
ATOM    822 HD21 ASN A  48       4.423  -9.102  27.888  1.00 42.32           H  
ATOM    823 HD22 ASN A  48       4.118  -9.568  29.515  1.00 42.32           H  
ATOM    824  OD1 ASN A  48       2.274  -8.249  27.432  1.00 42.32           O  
ATOM    825  N   ASP A  49       0.160 -10.195  27.453  1.00 44.21           N  
ATOM    826  H   ASP A  49       0.748  -9.514  26.996  1.00 44.21           H  
ATOM    827  CA  ASP A  49      -0.153 -11.422  26.708  1.00 44.21           C  
ATOM    828  HA  ASP A  49      -1.213 -11.415  26.454  1.00 44.21           H  
ATOM    829  C   ASP A  49       0.093 -12.696  27.568  1.00 44.21           C  
ATOM    830  CB  ASP A  49       0.654 -11.412  25.384  1.00 44.21           C  
ATOM    831  HB2 ASP A  49       1.710 -11.273  25.615  1.00 44.21           H  
ATOM    832  HB3 ASP A  49       0.547 -12.392  24.918  1.00 44.21           H  
ATOM    833  O   ASP A  49      -0.707 -13.632  27.533  1.00 44.21           O  
ATOM    834  CG  ASP A  49       0.210 -10.349  24.342  1.00 44.21           C  
ATOM    835  OD1 ASP A  49      -0.997 -10.013  24.270  1.00 44.21           O  
ATOM    836  OD2 ASP A  49       1.053  -9.876  23.542  1.00 44.21           O  
ATOM    837  N   ASP A  50       1.099 -12.686  28.454  1.00 39.70           N  
ATOM    838  H   ASP A  50       1.755 -11.921  28.389  1.00 39.70           H  
ATOM    839  CA  ASP A  50       1.463 -13.786  29.369  1.00 39.70           C  
ATOM    840  HA  ASP A  50       1.672 -14.675  28.774  1.00 39.70           H  
ATOM    841  C   ASP A  50       0.382 -14.155  30.401  1.00 39.70           C  
ATOM    842  CB  ASP A  50       2.751 -13.407  30.118  1.00 39.70           C  
ATOM    843  HB2 ASP A  50       3.071 -14.252  30.727  1.00 39.70           H  
ATOM    844  HB3 ASP A  50       2.544 -12.567  30.781  1.00 39.70           H  
ATOM    845  O   ASP A  50       0.080 -15.331  30.616  1.00 39.70           O  
ATOM    846  CG  ASP A  50       3.879 -13.031  29.159  1.00 39.70           C  
ATOM    847  OD1 ASP A  50       4.049 -13.769  28.164  1.00 39.70           O  
ATOM    848  OD2 ASP A  50       4.467 -11.947  29.379  1.00 39.70           O  
ATOM    849  N   ILE A  51      -0.257 -13.157  31.017  1.00 47.54           N  
ATOM    850  H   ILE A  51      -0.045 -12.217  30.711  1.00 47.54           H  
ATOM    851  CA  ILE A  51      -1.280 -13.360  32.057  1.00 47.54           C  
ATOM    852  HA  ILE A  51      -0.902 -14.070  32.793  1.00 47.54           H  
ATOM    853  C   ILE A  51      -2.534 -13.978  31.439  1.00 47.54           C  
ATOM    854  CB  ILE A  51      -1.570 -12.018  32.766  1.00 47.54           C  
ATOM    855  HB  ILE A  51      -1.755 -11.259  32.005  1.00 47.54           H  
ATOM    856  O   ILE A  51      -3.212 -14.810  32.049  1.00 47.54           O  
ATOM    857  CG1 ILE A  51      -0.318 -11.608  33.571  1.00 47.54           C  
ATOM    858 HG12 ILE A  51       0.574 -11.718  32.955  1.00 47.54           H  
ATOM    859 HG13 ILE A  51      -0.204 -12.277  34.424  1.00 47.54           H  
ATOM    860  CG2 ILE A  51      -2.815 -12.106  33.671  1.00 47.54           C  
ATOM    861 HG21 ILE A  51      -2.922 -11.205  34.274  1.00 47.54           H  
ATOM    862 HG22 ILE A  51      -3.712 -12.198  33.060  1.00 47.54           H  
ATOM    863 HG23 ILE A  51      -2.738 -12.975  34.325  1.00 47.54           H  
ATOM    864  CD1 ILE A  51      -0.326 -10.161  34.060  1.00 47.54           C  
ATOM    865 HD11 ILE A  51       0.596  -9.961  34.606  1.00 47.54           H  
ATOM    866 HD12 ILE A  51      -1.165  -9.990  34.733  1.00 47.54           H  
ATOM    867 HD13 ILE A  51      -0.375  -9.489  33.203  1.00 47.54           H  
ATOM    868  N   PHE A  52      -2.836 -13.601  30.196  1.00 48.43           N  
ATOM    869  H   PHE A  52      -2.202 -12.979  29.714  1.00 48.43           H  
ATOM    870  CA  PHE A  52      -3.946 -14.187  29.469  1.00 48.43           C  
ATOM    871  HA  PHE A  52      -4.786 -14.272  30.158  1.00 48.43           H  
ATOM    872  C   PHE A  52      -3.643 -15.605  28.971  1.00 48.43           C  
ATOM    873  CB  PHE A  52      -4.365 -13.263  28.331  1.00 48.43           C  
ATOM    874  HB2 PHE A  52      -4.456 -12.240  28.695  1.00 48.43           H  
ATOM    875  HB3 PHE A  52      -3.623 -13.285  27.532  1.00 48.43           H  
ATOM    876  O   PHE A  52      -4.506 -16.483  29.082  1.00 48.43           O  
ATOM    877  CG  PHE A  52      -5.697 -13.734  27.831  1.00 48.43           C  
ATOM    878  CD1 PHE A  52      -5.763 -14.710  26.829  1.00 48.43           C  
ATOM    879  HD1 PHE A  52      -4.863 -15.018  26.316  1.00 48.43           H  
ATOM    880  CD2 PHE A  52      -6.845 -13.390  28.554  1.00 48.43           C  
ATOM    881  HD2 PHE A  52      -6.774 -12.705  29.387  1.00 48.43           H  
ATOM    882  CE1 PHE A  52      -6.994 -15.296  26.501  1.00 48.43           C  
ATOM    883  HE1 PHE A  52      -7.032 -16.003  25.686  1.00 48.43           H  
ATOM    884  CE2 PHE A  52      -8.061 -14.002  28.244  1.00 48.43           C  
ATOM    885  HE2 PHE A  52      -8.900 -13.828  28.903  1.00 48.43           H  
ATOM    886  CZ  PHE A  52      -8.158 -14.905  27.177  1.00 48.43           C  
ATOM    887  HZ  PHE A  52      -9.114 -15.317  26.887  1.00 48.43           H  
ATOM    888  N   ASN A  53      -2.420 -15.851  28.489  1.00 43.97           N  
ATOM    889  H   ASN A  53      -1.779 -15.081  28.364  1.00 43.97           H  
ATOM    890  CA  ASN A  53      -1.960 -17.192  28.129  1.00 43.97           C  
ATOM    891  HA  ASN A  53      -2.572 -17.570  27.309  1.00 43.97           H  
ATOM    892  C   ASN A  53      -2.142 -18.154  29.315  1.00 43.97           C  
ATOM    893  CB  ASN A  53      -0.494 -17.118  27.658  1.00 43.97           C  
ATOM    894  HB2 ASN A  53      -0.106 -18.128  27.529  1.00 43.97           H  
ATOM    895  HB3 ASN A  53       0.114 -16.621  28.413  1.00 43.97           H  
ATOM    896  O   ASN A  53      -2.730 -19.228  29.160  1.00 43.97           O  
ATOM    897  CG  ASN A  53      -0.323 -16.393  26.333  1.00 43.97           C  
ATOM    898  ND2 ASN A  53       0.871 -15.947  26.021  1.00 43.97           N  
ATOM    899 HD21 ASN A  53       0.933 -15.374  25.191  1.00 43.97           H  
ATOM    900 HD22 ASN A  53       1.624 -15.966  26.693  1.00 43.97           H  
ATOM    901  OD1 ASN A  53      -1.249 -16.250  25.550  1.00 43.97           O  
ATOM    902  N   TYR A  54      -1.768 -17.716  30.521  1.00 45.43           N  
ATOM    903  H   TYR A  54      -1.253 -16.848  30.572  1.00 45.43           H  
ATOM    904  CA  TYR A  54      -1.963 -18.467  31.760  1.00 45.43           C  
ATOM    905  HA  TYR A  54      -1.466 -19.431  31.661  1.00 45.43           H  
ATOM    906  C   TYR A  54      -3.447 -18.735  32.079  1.00 45.43           C  
ATOM    907  CB  TYR A  54      -1.281 -17.694  32.893  1.00 45.43           C  
ATOM    908  HB2 TYR A  54      -1.854 -16.798  33.134  1.00 45.43           H  
ATOM    909  HB3 TYR A  54      -0.294 -17.370  32.562  1.00 45.43           H  
ATOM    910  O   TYR A  54      -3.839 -19.867  32.379  1.00 45.43           O  
ATOM    911  CG  TYR A  54      -1.113 -18.527  34.137  1.00 45.43           C  
ATOM    912  CD1 TYR A  54      -2.164 -18.632  35.069  1.00 45.43           C  
ATOM    913  HD1 TYR A  54      -3.093 -18.107  34.906  1.00 45.43           H  
ATOM    914  CD2 TYR A  54       0.096 -19.216  34.341  1.00 45.43           C  
ATOM    915  HD2 TYR A  54       0.911 -19.117  33.640  1.00 45.43           H  
ATOM    916  CE1 TYR A  54      -1.997 -19.432  36.213  1.00 45.43           C  
ATOM    917  HE1 TYR A  54      -2.784 -19.541  36.945  1.00 45.43           H  
ATOM    918  CE2 TYR A  54       0.277 -19.985  35.499  1.00 45.43           C  
ATOM    919  HE2 TYR A  54       1.230 -20.454  35.694  1.00 45.43           H  
ATOM    920  OH  TYR A  54      -0.589 -20.809  37.549  1.00 45.43           O  
ATOM    921  HH  TYR A  54       0.339 -21.041  37.623  1.00 45.43           H  
ATOM    922  CZ  TYR A  54      -0.771 -20.086  36.430  1.00 45.43           C  
ATOM    923  N   MET A  55      -4.312 -17.720  31.941  1.00 48.25           N  
ATOM    924  H   MET A  55      -3.940 -16.811  31.705  1.00 48.25           H  
ATOM    925  CA  MET A  55      -5.761 -17.867  32.146  1.00 48.25           C  
ATOM    926  HA  MET A  55      -5.901 -18.319  33.128  1.00 48.25           H  
ATOM    927  C   MET A  55      -6.443 -18.817  31.133  1.00 48.25           C  
ATOM    928  CB  MET A  55      -6.453 -16.489  32.161  1.00 48.25           C  
ATOM    929  HB2 MET A  55      -7.529 -16.638  32.074  1.00 48.25           H  
ATOM    930  HB3 MET A  55      -6.123 -15.897  31.307  1.00 48.25           H  
ATOM    931  O   MET A  55      -7.525 -19.329  31.412  1.00 48.25           O  
ATOM    932  CG  MET A  55      -6.200 -15.717  33.464  1.00 48.25           C  
ATOM    933  HG2 MET A  55      -6.417 -16.385  34.297  1.00 48.25           H  
ATOM    934  HG3 MET A  55      -5.146 -15.448  33.530  1.00 48.25           H  
ATOM    935  SD  MET A  55      -7.216 -14.223  33.696  1.00 48.25           S  
ATOM    936  CE  MET A  55      -6.398 -13.076  32.559  1.00 48.25           C  
ATOM    937  HE1 MET A  55      -6.918 -13.086  31.601  1.00 48.25           H  
ATOM    938  HE2 MET A  55      -5.365 -13.390  32.405  1.00 48.25           H  
ATOM    939  HE3 MET A  55      -6.415 -12.070  32.978  1.00 48.25           H  
ATOM    940  N   GLN A  56      -5.857 -19.095  29.963  1.00 47.02           N  
ATOM    941  H   GLN A  56      -4.994 -18.624  29.732  1.00 47.02           H  
ATOM    942  CA  GLN A  56      -6.445 -20.033  28.989  1.00 47.02           C  
ATOM    943  HA  GLN A  56      -7.515 -20.113  29.178  1.00 47.02           H  
ATOM    944  C   GLN A  56      -5.922 -21.466  29.076  1.00 47.02           C  
ATOM    945  CB  GLN A  56      -6.254 -19.517  27.562  1.00 47.02           C  
ATOM    946  HB2 GLN A  56      -6.363 -20.338  26.853  1.00 47.02           H  
ATOM    947  HB3 GLN A  56      -5.248 -19.113  27.451  1.00 47.02           H  
ATOM    948  O   GLN A  56      -6.697 -22.396  28.798  1.00 47.02           O  
ATOM    949  CG  GLN A  56      -7.276 -18.442  27.201  1.00 47.02           C  
ATOM    950  HG2 GLN A  56      -7.204 -17.627  27.920  1.00 47.02           H  
ATOM    951  HG3 GLN A  56      -7.004 -18.072  26.213  1.00 47.02           H  
ATOM    952  CD  GLN A  56      -8.726 -18.920  27.124  1.00 47.02           C  
ATOM    953  NE2 GLN A  56      -9.656 -18.020  26.900  1.00 47.02           N  
ATOM    954 HE21 GLN A  56      -9.385 -17.049  26.842  1.00 47.02           H  
ATOM    955 HE22 GLN A  56     -10.612 -18.347  26.895  1.00 47.02           H  
ATOM    956  OE1 GLN A  56      -9.073 -20.086  27.237  1.00 47.02           O  
ATOM    957  N   ILE A  57      -4.651 -21.655  29.461  1.00 45.05           N  
ATOM    958  H   ILE A  57      -4.059 -20.850  29.609  1.00 45.05           H  
ATOM    959  CA  ILE A  57      -4.097 -22.993  29.730  1.00 45.05           C  
ATOM    960  HA  ILE A  57      -4.145 -23.590  28.820  1.00 45.05           H  
ATOM    961  C   ILE A  57      -4.971 -23.688  30.776  1.00 45.05           C  
ATOM    962  CB  ILE A  57      -2.616 -22.910  30.181  1.00 45.05           C  
ATOM    963  HB  ILE A  57      -2.538 -22.178  30.985  1.00 45.05           H  
ATOM    964  O   ILE A  57      -5.338 -24.853  30.619  1.00 45.05           O  
ATOM    965  CG1 ILE A  57      -1.726 -22.459  29.000  1.00 45.05           C  
ATOM    966 HG12 ILE A  57      -2.179 -21.601  28.504  1.00 45.05           H  
ATOM    967 HG13 ILE A  57      -1.666 -23.261  28.264  1.00 45.05           H  
ATOM    968  CG2 ILE A  57      -2.115 -24.271  30.707  1.00 45.05           C  
ATOM    969 HG21 ILE A  57      -2.218 -25.038  29.939  1.00 45.05           H  
ATOM    970 HG22 ILE A  57      -1.068 -24.203  31.001  1.00 45.05           H  
ATOM    971 HG23 ILE A  57      -2.669 -24.574  31.596  1.00 45.05           H  
ATOM    972  CD1 ILE A  57      -0.302 -22.056  29.408  1.00 45.05           C  
ATOM    973 HD11 ILE A  57       0.261 -22.919  29.763  1.00 45.05           H  
ATOM    974 HD12 ILE A  57       0.215 -21.642  28.542  1.00 45.05           H  
ATOM    975 HD13 ILE A  57      -0.340 -21.296  30.189  1.00 45.05           H  
ATOM    976  N   ASN A  58      -5.401 -22.950  31.799  1.00 47.81           N  
ATOM    977  H   ASN A  58      -5.079 -21.996  31.883  1.00 47.81           H  
ATOM    978  CA  ASN A  58      -6.231 -23.514  32.845  1.00 47.81           C  
ATOM    979  HA  ASN A  58      -6.021 -24.582  32.901  1.00 47.81           H  
ATOM    980  C   ASN A  58      -7.731 -23.343  32.539  1.00 47.81           C  
ATOM    981  CB  ASN A  58      -5.787 -22.922  34.182  1.00 47.81           C  
ATOM    982  HB2 ASN A  58      -4.725 -22.676  34.161  1.00 47.81           H  
ATOM    983  HB3 ASN A  58      -6.370 -22.021  34.371  1.00 47.81           H  
ATOM    984  O   ASN A  58      -8.281 -22.239  32.565  1.00 47.81           O  
ATOM    985  CG  ASN A  58      -6.057 -23.858  35.331  1.00 47.81           C  
ATOM    986  ND2 ASN A  58      -5.150 -23.944  36.275  1.00 47.81           N  
ATOM    987 HD21 ASN A  58      -4.295 -23.409  36.228  1.00 47.81           H  
ATOM    988 HD22 ASN A  58      -5.325 -24.577  37.042  1.00 47.81           H  
ATOM    989  OD1 ASN A  58      -7.090 -24.514  35.371  1.00 47.81           O  
ATOM    990  N   LYS A  59      -8.427 -24.465  32.306  1.00 51.38           N  
ATOM    991  H   LYS A  59      -7.892 -25.322  32.290  1.00 51.38           H  
ATOM    992  CA  LYS A  59      -9.886 -24.533  32.081  1.00 51.38           C  
ATOM    993  HA  LYS A  59     -10.105 -24.085  31.112  1.00 51.38           H  
ATOM    994  C   LYS A  59     -10.693 -23.745  33.131  1.00 51.38           C  
ATOM    995  CB  LYS A  59     -10.288 -26.019  32.047  1.00 51.38           C  
ATOM    996  HB2 LYS A  59     -10.071 -26.457  33.021  1.00 51.38           H  
ATOM    997  HB3 LYS A  59      -9.671 -26.527  31.306  1.00 51.38           H  
ATOM    998  O   LYS A  59     -11.767 -23.246  32.802  1.00 51.38           O  
ATOM    999  CG  LYS A  59     -11.767 -26.278  31.704  1.00 51.38           C  
ATOM   1000  HG2 LYS A  59     -11.990 -25.879  30.714  1.00 51.38           H  
ATOM   1001  HG3 LYS A  59     -12.405 -25.787  32.439  1.00 51.38           H  
ATOM   1002  CD  LYS A  59     -12.061 -27.786  31.736  1.00 51.38           C  
ATOM   1003  HD2 LYS A  59     -11.483 -28.282  30.956  1.00 51.38           H  
ATOM   1004  HD3 LYS A  59     -11.750 -28.179  32.704  1.00 51.38           H  
ATOM   1005  CE  LYS A  59     -13.555 -28.072  31.539  1.00 51.38           C  
ATOM   1006  HE2 LYS A  59     -13.851 -27.739  30.544  1.00 51.38           H  
ATOM   1007  HE3 LYS A  59     -14.115 -27.485  32.267  1.00 51.38           H  
ATOM   1008  NZ  LYS A  59     -13.856 -29.518  31.719  1.00 51.38           N  
ATOM   1009  HZ1 LYS A  59     -13.342 -30.082  31.057  1.00 51.38           H  
ATOM   1010  HZ2 LYS A  59     -14.842 -29.703  31.607  1.00 51.38           H  
ATOM   1011  HZ3 LYS A  59     -13.591 -29.819  32.647  1.00 51.38           H  
ATOM   1012  N   TYR A  60     -10.174 -23.601  34.357  1.00 46.62           N  
ATOM   1013  H   TYR A  60      -9.272 -24.016  34.544  1.00 46.62           H  
ATOM   1014  CA  TYR A  60     -10.809 -22.850  35.444  1.00 46.62           C  
ATOM   1015  HA  TYR A  60     -11.825 -23.225  35.569  1.00 46.62           H  
ATOM   1016  C   TYR A  60     -10.945 -21.341  35.188  1.00 46.62           C  
ATOM   1017  CB  TYR A  60     -10.052 -23.100  36.759  1.00 46.62           C  
ATOM   1018  HB2 TYR A  60     -10.100 -22.201  37.373  1.00 46.62           H  
ATOM   1019  HB3 TYR A  60      -8.995 -23.279  36.565  1.00 46.62           H  
ATOM   1020  O   TYR A  60     -11.982 -20.771  35.531  1.00 46.62           O  
ATOM   1021  CG  TYR A  60     -10.636 -24.235  37.576  1.00 46.62           C  
ATOM   1022  CD1 TYR A  60     -11.724 -23.969  38.429  1.00 46.62           C  
ATOM   1023  HD1 TYR A  60     -12.121 -22.968  38.503  1.00 46.62           H  
ATOM   1024  CD2 TYR A  60     -10.109 -25.539  37.489  1.00 46.62           C  
ATOM   1025  HD2 TYR A  60      -9.256 -25.734  36.856  1.00 46.62           H  
ATOM   1026  CE1 TYR A  60     -12.286 -25.003  39.199  1.00 46.62           C  
ATOM   1027  HE1 TYR A  60     -13.112 -24.813  39.868  1.00 46.62           H  
ATOM   1028  CE2 TYR A  60     -10.668 -26.576  38.264  1.00 46.62           C  
ATOM   1029  HE2 TYR A  60     -10.247 -27.570  38.221  1.00 46.62           H  
ATOM   1030  OH  TYR A  60     -12.305 -27.289  39.884  1.00 46.62           O  
ATOM   1031  HH  TYR A  60     -11.802 -28.106  39.860  1.00 46.62           H  
ATOM   1032  CZ  TYR A  60     -11.756 -26.307  39.124  1.00 46.62           C  
ATOM   1033  N   TYR A  61      -9.960 -20.673  34.572  1.00 48.86           N  
ATOM   1034  H   TYR A  61      -9.135 -21.164  34.261  1.00 48.86           H  
ATOM   1035  CA  TYR A  61     -10.028 -19.213  34.387  1.00 48.86           C  
ATOM   1036  HA  TYR A  61     -10.588 -18.794  35.223  1.00 48.86           H  
ATOM   1037  C   TYR A  61     -10.778 -18.791  33.112  1.00 48.86           C  
ATOM   1038  CB  TYR A  61      -8.646 -18.558  34.450  1.00 48.86           C  
ATOM   1039  HB2 TYR A  61      -8.106 -18.827  33.543  1.00 48.86           H  
ATOM   1040  HB3 TYR A  61      -8.773 -17.475  34.435  1.00 48.86           H  
ATOM   1041  O   TYR A  61     -11.179 -17.629  33.004  1.00 48.86           O  
ATOM   1042  CG  TYR A  61      -7.766 -18.914  35.625  1.00 48.86           C  
ATOM   1043  CD1 TYR A  61      -8.003 -18.353  36.892  1.00 48.86           C  
ATOM   1044  HD1 TYR A  61      -8.839 -17.686  37.041  1.00 48.86           H  
ATOM   1045  CD2 TYR A  61      -6.641 -19.725  35.417  1.00 48.86           C  
ATOM   1046  HD2 TYR A  61      -6.389 -20.028  34.412  1.00 48.86           H  
ATOM   1047  CE1 TYR A  61      -7.119 -18.622  37.955  1.00 48.86           C  
ATOM   1048  HE1 TYR A  61      -7.268 -18.165  38.922  1.00 48.86           H  
ATOM   1049  CE2 TYR A  61      -5.787 -20.047  36.485  1.00 48.86           C  
ATOM   1050  HE2 TYR A  61      -4.901 -20.645  36.328  1.00 48.86           H  
ATOM   1051  OH  TYR A  61      -5.115 -19.695  38.736  1.00 48.86           O  
ATOM   1052  HH  TYR A  61      -5.285 -19.193  39.536  1.00 48.86           H  
ATOM   1053  CZ  TYR A  61      -6.014 -19.476  37.750  1.00 48.86           C  
ATOM   1054  N   ARG A  62     -11.067 -19.725  32.185  1.00 50.87           N  
ATOM   1055  H   ARG A  62     -10.666 -20.641  32.327  1.00 50.87           H  
ATOM   1056  CA  ARG A  62     -11.793 -19.452  30.922  1.00 50.87           C  
ATOM   1057  HA  ARG A  62     -11.176 -18.801  30.302  1.00 50.87           H  
ATOM   1058  C   ARG A  62     -13.118 -18.718  31.126  1.00 50.87           C  
ATOM   1059  CB  ARG A  62     -12.076 -20.754  30.155  1.00 50.87           C  
ATOM   1060  HB2 ARG A  62     -12.659 -21.436  30.774  1.00 50.87           H  
ATOM   1061  HB3 ARG A  62     -12.668 -20.504  29.274  1.00 50.87           H  
ATOM   1062  O   ARG A  62     -13.480 -17.859  30.326  1.00 50.87           O  
ATOM   1063  CG  ARG A  62     -10.793 -21.449  29.700  1.00 50.87           C  
ATOM   1064  HG2 ARG A  62     -10.103 -20.701  29.309  1.00 50.87           H  
ATOM   1065  HG3 ARG A  62     -10.316 -21.927  30.555  1.00 50.87           H  
ATOM   1066  CD  ARG A  62     -11.104 -22.493  28.623  1.00 50.87           C  
ATOM   1067  HD2 ARG A  62     -11.587 -21.998  27.781  1.00 50.87           H  
ATOM   1068  HD3 ARG A  62     -11.782 -23.236  29.043  1.00 50.87           H  
ATOM   1069  NE  ARG A  62      -9.866 -23.128  28.154  1.00 50.87           N  
ATOM   1070  HE  ARG A  62      -9.013 -22.606  28.297  1.00 50.87           H  
ATOM   1071  NH1 ARG A  62     -10.794 -24.988  27.179  1.00 50.87           N  
ATOM   1072 HH11 ARG A  62     -10.671 -25.827  26.630  1.00 50.87           H  
ATOM   1073 HH12 ARG A  62     -11.709 -24.603  27.363  1.00 50.87           H  
ATOM   1074  NH2 ARG A  62      -8.562 -24.703  27.210  1.00 50.87           N  
ATOM   1075 HH21 ARG A  62      -8.405 -25.584  26.742  1.00 50.87           H  
ATOM   1076 HH22 ARG A  62      -7.772 -24.156  27.522  1.00 50.87           H  
ATOM   1077  CZ  ARG A  62      -9.752 -24.271  27.510  1.00 50.87           C  
ATOM   1078  N   ASN A  63     -13.812 -19.026  32.221  1.00 50.69           N  
ATOM   1079  H   ASN A  63     -13.418 -19.730  32.830  1.00 50.69           H  
ATOM   1080  CA  ASN A  63     -15.115 -18.458  32.554  1.00 50.69           C  
ATOM   1081  HA  ASN A  63     -15.599 -18.132  31.633  1.00 50.69           H  
ATOM   1082  C   ASN A  63     -15.036 -17.205  33.436  1.00 50.69           C  
ATOM   1083  CB  ASN A  63     -15.997 -19.555  33.181  1.00 50.69           C  
ATOM   1084  HB2 ASN A  63     -15.459 -20.033  34.000  1.00 50.69           H  
ATOM   1085  HB3 ASN A  63     -16.906 -19.111  33.586  1.00 50.69           H  
ATOM   1086  O   ASN A  63     -16.073 -16.744  33.883  1.00 50.69           O  
ATOM   1087  CG  ASN A  63     -16.440 -20.606  32.182  1.00 50.69           C  
ATOM   1088  ND2 ASN A  63     -16.855 -21.757  32.652  1.00 50.69           N  
ATOM   1089 HD21 ASN A  63     -16.868 -21.938  33.645  1.00 50.69           H  
ATOM   1090 HD22 ASN A  63     -17.133 -22.438  31.959  1.00 50.69           H  
ATOM   1091  OD1 ASN A  63     -16.435 -20.417  30.979  1.00 50.69           O  
ATOM   1092  N   VAL A  64     -13.861 -16.638  33.728  1.00 57.08           N  
ATOM   1093  H   VAL A  64     -13.009 -17.064  33.391  1.00 57.08           H  
ATOM   1094  CA  VAL A  64     -13.761 -15.442  34.597  1.00 57.08           C  
ATOM   1095  HA  VAL A  64     -14.739 -15.273  35.048  1.00 57.08           H  
ATOM   1096  C   VAL A  64     -13.479 -14.157  33.814  1.00 57.08           C  
ATOM   1097  CB  VAL A  64     -12.790 -15.665  35.772  1.00 57.08           C  
ATOM   1098  HB  VAL A  64     -11.758 -15.584  35.431  1.00 57.08           H  
ATOM   1099  O   VAL A  64     -13.641 -13.057  34.336  1.00 57.08           O  
ATOM   1100  CG1 VAL A  64     -13.062 -14.617  36.858  1.00 57.08           C  
ATOM   1101 HG11 VAL A  64     -12.573 -13.678  36.602  1.00 57.08           H  
ATOM   1102 HG12 VAL A  64     -12.690 -14.965  37.822  1.00 57.08           H  
ATOM   1103 HG13 VAL A  64     -14.136 -14.455  36.952  1.00 57.08           H  
ATOM   1104  CG2 VAL A  64     -12.984 -17.044  36.427  1.00 57.08           C  
ATOM   1105 HG21 VAL A  64     -12.729 -17.837  35.725  1.00 57.08           H  
ATOM   1106 HG22 VAL A  64     -14.017 -17.171  36.749  1.00 57.08           H  
ATOM   1107 HG23 VAL A  64     -12.316 -17.148  37.282  1.00 57.08           H  
ATOM   1108  N   LEU A  65     -13.170 -14.296  32.524  1.00 60.37           N  
ATOM   1109  H   LEU A  65     -13.043 -15.241  32.190  1.00 60.37           H  
ATOM   1110  CA  LEU A  65     -12.945 -13.220  31.558  1.00 60.37           C  
ATOM   1111  HA  LEU A  65     -11.962 -12.785  31.736  1.00 60.37           H  
ATOM   1112  C   LEU A  65     -13.957 -12.077  31.644  1.00 60.37           C  
ATOM   1113  CB  LEU A  65     -13.000 -13.868  30.165  1.00 60.37           C  
ATOM   1114  HB2 LEU A  65     -13.536 -14.816  30.221  1.00 60.37           H  
ATOM   1115  HB3 LEU A  65     -13.563 -13.248  29.468  1.00 60.37           H  
ATOM   1116  O   LEU A  65     -13.568 -10.919  31.737  1.00 60.37           O  
ATOM   1117  CG  LEU A  65     -11.589 -14.096  29.623  1.00 60.37           C  
ATOM   1118  HG  LEU A  65     -10.942 -14.463  30.420  1.00 60.37           H  
ATOM   1119  CD1 LEU A  65     -11.638 -15.167  28.536  1.00 60.37           C  
ATOM   1120 HD11 LEU A  65     -12.109 -14.774  27.635  1.00 60.37           H  
ATOM   1121 HD12 LEU A  65     -10.621 -15.502  28.328  1.00 60.37           H  
ATOM   1122 HD13 LEU A  65     -12.193 -16.036  28.890  1.00 60.37           H  
ATOM   1123  CD2 LEU A  65     -11.050 -12.756  29.094  1.00 60.37           C  
ATOM   1124 HD21 LEU A  65     -10.322 -12.353  29.797  1.00 60.37           H  
ATOM   1125 HD22 LEU A  65     -10.596 -12.876  28.110  1.00 60.37           H  
ATOM   1126 HD23 LEU A  65     -11.843 -12.015  28.983  1.00 60.37           H  
ATOM   1127  N   TYR A  66     -15.252 -12.390  31.672  1.00 61.07           N  
ATOM   1128  H   TYR A  66     -15.513 -13.361  31.575  1.00 61.07           H  
ATOM   1129  CA  TYR A  66     -16.312 -11.380  31.689  1.00 61.07           C  
ATOM   1130  HA  TYR A  66     -16.167 -10.727  30.828  1.00 61.07           H  
ATOM   1131  C   TYR A  66     -16.311 -10.489  32.940  1.00 61.07           C  
ATOM   1132  CB  TYR A  66     -17.664 -12.074  31.531  1.00 61.07           C  
ATOM   1133  HB2 TYR A  66     -17.597 -12.735  30.666  1.00 61.07           H  
ATOM   1134  HB3 TYR A  66     -18.415 -11.318  31.305  1.00 61.07           H  
ATOM   1135  O   TYR A  66     -16.904  -9.413  32.910  1.00 61.07           O  
ATOM   1136  CG  TYR A  66     -18.131 -12.878  32.729  1.00 61.07           C  
ATOM   1137  CD1 TYR A  66     -17.875 -14.260  32.816  1.00 61.07           C  
ATOM   1138  HD1 TYR A  66     -17.351 -14.775  32.024  1.00 61.07           H  
ATOM   1139  CD2 TYR A  66     -18.870 -12.240  33.744  1.00 61.07           C  
ATOM   1140  HD2 TYR A  66     -19.084 -11.184  33.666  1.00 61.07           H  
ATOM   1141  CE1 TYR A  66     -18.362 -14.988  33.919  1.00 61.07           C  
ATOM   1142  HE1 TYR A  66     -18.263 -16.063  33.964  1.00 61.07           H  
ATOM   1143  CE2 TYR A  66     -19.333 -12.967  34.856  1.00 61.07           C  
ATOM   1144  HE2 TYR A  66     -19.903 -12.465  35.623  1.00 61.07           H  
ATOM   1145  OH  TYR A  66     -19.500 -15.056  36.024  1.00 61.07           O  
ATOM   1146  HH  TYR A  66     -20.240 -14.612  36.445  1.00 61.07           H  
ATOM   1147  CZ  TYR A  66     -19.060 -14.345  34.952  1.00 61.07           C  
ATOM   1148  N   LYS A  67     -15.653 -10.916  34.029  1.00 62.90           N  
ATOM   1149  H   LYS A  67     -15.145 -11.786  33.965  1.00 62.90           H  
ATOM   1150  CA  LYS A  67     -15.533 -10.140  35.274  1.00 62.90           C  
ATOM   1151  HA  LYS A  67     -16.457  -9.583  35.429  1.00 62.90           H  
ATOM   1152  C   LYS A  67     -14.428  -9.085  35.216  1.00 62.90           C  
ATOM   1153  CB  LYS A  67     -15.321 -11.066  36.483  1.00 62.90           C  
ATOM   1154  HB2 LYS A  67     -15.282 -10.448  37.380  1.00 62.90           H  
ATOM   1155  HB3 LYS A  67     -14.365 -11.581  36.391  1.00 62.90           H  
ATOM   1156  O   LYS A  67     -14.383  -8.218  36.083  1.00 62.90           O  
ATOM   1157  CG  LYS A  67     -16.446 -12.094  36.644  1.00 62.90           C  
ATOM   1158  HG2 LYS A  67     -17.410 -11.593  36.550  1.00 62.90           H  
ATOM   1159  HG3 LYS A  67     -16.358 -12.845  35.858  1.00 62.90           H  
ATOM   1160  CD  LYS A  67     -16.376 -12.779  38.013  1.00 62.90           C  
ATOM   1161  HD2 LYS A  67     -15.373 -13.170  38.182  1.00 62.90           H  
ATOM   1162  HD3 LYS A  67     -16.596 -12.045  38.789  1.00 62.90           H  
ATOM   1163  CE  LYS A  67     -17.407 -13.908  38.055  1.00 62.90           C  
ATOM   1164  HE2 LYS A  67     -18.396 -13.479  37.896  1.00 62.90           H  
ATOM   1165  HE3 LYS A  67     -17.212 -14.586  37.223  1.00 62.90           H  
ATOM   1166  NZ  LYS A  67     -17.370 -14.650  39.336  1.00 62.90           N  
ATOM   1167  HZ1 LYS A  67     -16.456 -15.060  39.470  1.00 62.90           H  
ATOM   1168  HZ2 LYS A  67     -17.576 -14.028  40.104  1.00 62.90           H  
ATOM   1169  HZ3 LYS A  67     -18.061 -15.387  39.324  1.00 62.90           H  
ATOM   1170  N   LEU A  68     -13.557  -9.123  34.206  1.00 64.91           N  
ATOM   1171  H   LEU A  68     -13.662  -9.849  33.512  1.00 64.91           H  
ATOM   1172  CA  LEU A  68     -12.460  -8.169  34.026  1.00 64.91           C  
ATOM   1173  HA  LEU A  68     -12.049  -7.918  35.003  1.00 64.91           H  
ATOM   1174  C   LEU A  68     -12.976  -6.854  33.418  1.00 64.91           C  
ATOM   1175  CB  LEU A  68     -11.340  -8.817  33.192  1.00 64.91           C  
ATOM   1176  HB2 LEU A  68     -11.732  -9.040  32.199  1.00 64.91           H  
ATOM   1177  HB3 LEU A  68     -10.535  -8.092  33.072  1.00 64.91           H  
ATOM   1178  O   LEU A  68     -12.639  -6.492  32.293  1.00 64.91           O  
ATOM   1179  CG  LEU A  68     -10.746 -10.107  33.787  1.00 64.91           C  
ATOM   1180  HG  LEU A  68     -11.536 -10.836  33.963  1.00 64.91           H  
ATOM   1181  CD1 LEU A  68      -9.770 -10.708  32.777  1.00 64.91           C  
ATOM   1182 HD11 LEU A  68      -9.302 -11.599  33.195  1.00 64.91           H  
ATOM   1183 HD12 LEU A  68     -10.307 -10.980  31.869  1.00 64.91           H  
ATOM   1184 HD13 LEU A  68      -9.000  -9.977  32.530  1.00 64.91           H  
ATOM   1185  CD2 LEU A  68     -10.009  -9.851  35.104  1.00 64.91           C  
ATOM   1186 HD21 LEU A  68      -9.553 -10.777  35.454  1.00 64.91           H  
ATOM   1187 HD22 LEU A  68     -10.705  -9.501  35.866  1.00 64.91           H  
ATOM   1188 HD23 LEU A  68      -9.226  -9.107  34.960  1.00 64.91           H  
ATOM   1189  N   LEU A  69     -13.827  -6.137  34.158  1.00 66.13           N  
ATOM   1190  H   LEU A  69     -14.072  -6.510  35.064  1.00 66.13           H  
ATOM   1191  CA  LEU A  69     -14.560  -4.960  33.672  1.00 66.13           C  
ATOM   1192  HA  LEU A  69     -15.122  -5.247  32.784  1.00 66.13           H  
ATOM   1193  C   LEU A  69     -13.661  -3.790  33.239  1.00 66.13           C  
ATOM   1194  CB  LEU A  69     -15.545  -4.488  34.757  1.00 66.13           C  
ATOM   1195  HB2 LEU A  69     -16.003  -3.555  34.429  1.00 66.13           H  
ATOM   1196  HB3 LEU A  69     -14.980  -4.273  35.664  1.00 66.13           H  
ATOM   1197  O   LEU A  69     -14.111  -2.948  32.467  1.00 66.13           O  
ATOM   1198  CG  LEU A  69     -16.672  -5.481  35.097  1.00 66.13           C  
ATOM   1199  HG  LEU A  69     -16.243  -6.428  35.423  1.00 66.13           H  
ATOM   1200  CD1 LEU A  69     -17.513  -4.920  36.243  1.00 66.13           C  
ATOM   1201 HD11 LEU A  69     -16.880  -4.750  37.113  1.00 66.13           H  
ATOM   1202 HD12 LEU A  69     -18.291  -5.633  36.515  1.00 66.13           H  
ATOM   1203 HD13 LEU A  69     -17.974  -3.977  35.948  1.00 66.13           H  
ATOM   1204  CD2 LEU A  69     -17.594  -5.747  33.903  1.00 66.13           C  
ATOM   1205 HD21 LEU A  69     -17.972  -4.806  33.504  1.00 66.13           H  
ATOM   1206 HD22 LEU A  69     -18.432  -6.369  34.221  1.00 66.13           H  
ATOM   1207 HD23 LEU A  69     -17.052  -6.287  33.127  1.00 66.13           H  
ATOM   1208  N   ASN A  70     -12.405  -3.740  33.684  1.00 65.66           N  
ATOM   1209  H   ASN A  70     -12.099  -4.454  34.329  1.00 65.66           H  
ATOM   1210  CA  ASN A  70     -11.455  -2.686  33.306  1.00 65.66           C  
ATOM   1211  HA  ASN A  70     -12.014  -1.800  33.003  1.00 65.66           H  
ATOM   1212  C   ASN A  70     -10.596  -3.042  32.087  1.00 65.66           C  
ATOM   1213  CB  ASN A  70     -10.637  -2.301  34.546  1.00 65.66           C  
ATOM   1214  HB2 ASN A  70      -9.869  -1.576  34.276  1.00 65.66           H  
ATOM   1215  HB3 ASN A  70     -10.145  -3.180  34.961  1.00 65.66           H  
ATOM   1216  O   ASN A  70      -9.816  -2.215  31.614  1.00 65.66           O  
ATOM   1217  CG  ASN A  70     -11.531  -1.653  35.586  1.00 65.66           C  
ATOM   1218  ND2 ASN A  70     -11.312  -1.912  36.844  1.00 65.66           N  
ATOM   1219 HD21 ASN A  70     -10.530  -2.489  37.118  1.00 65.66           H  
ATOM   1220 HD22 ASN A  70     -11.887  -1.410  37.505  1.00 65.66           H  
ATOM   1221  OD1 ASN A  70     -12.482  -0.953  35.289  1.00 65.66           O  
ATOM   1222  N   LEU A  71     -10.752  -4.251  31.538  1.00 69.25           N  
ATOM   1223  H   LEU A  71     -11.438  -4.886  31.919  1.00 69.25           H  
ATOM   1224  CA  LEU A  71      -9.995  -4.674  30.371  1.00 69.25           C  
ATOM   1225  HA  LEU A  71      -8.959  -4.378  30.539  1.00 69.25           H  
ATOM   1226  C   LEU A  71     -10.506  -3.965  29.111  1.00 69.25           C  
ATOM   1227  CB  LEU A  71     -10.048  -6.202  30.259  1.00 69.25           C  
ATOM   1228  HB2 LEU A  71     -11.059  -6.498  29.980  1.00 69.25           H  
ATOM   1229  HB3 LEU A  71      -9.829  -6.635  31.236  1.00 69.25           H  
ATOM   1230  O   LEU A  71     -11.633  -4.177  28.659  1.00 69.25           O  
ATOM   1231  CG  LEU A  71      -9.047  -6.770  29.240  1.00 69.25           C  
ATOM   1232  HG  LEU A  71      -9.213  -6.313  28.265  1.00 69.25           H  
ATOM   1233  CD1 LEU A  71      -7.599  -6.526  29.669  1.00 69.25           C  
ATOM   1234 HD11 LEU A  71      -7.446  -6.845  30.700  1.00 69.25           H  
ATOM   1235 HD12 LEU A  71      -6.916  -7.076  29.022  1.00 69.25           H  
ATOM   1236 HD13 LEU A  71      -7.343  -5.470  29.581  1.00 69.25           H  
ATOM   1237  CD2 LEU A  71      -9.272  -8.273  29.114  1.00 69.25           C  
ATOM   1238 HD21 LEU A  71      -9.256  -8.741  30.098  1.00 69.25           H  
ATOM   1239 HD22 LEU A  71      -8.468  -8.699  28.513  1.00 69.25           H  
ATOM   1240 HD23 LEU A  71     -10.222  -8.471  28.618  1.00 69.25           H  
ATOM   1241  N   ASN A  72      -9.654  -3.125  28.525  1.00 81.93           N  
ATOM   1242  H   ASN A  72      -8.773  -2.959  28.990  1.00 81.93           H  
ATOM   1243  CA  ASN A  72      -9.964  -2.341  27.329  1.00 81.93           C  
ATOM   1244  HA  ASN A  72     -11.046  -2.316  27.201  1.00 81.93           H  
ATOM   1245  C   ASN A  72      -9.385  -2.954  26.040  1.00 81.93           C  
ATOM   1246  CB  ASN A  72      -9.504  -0.890  27.568  1.00 81.93           C  
ATOM   1247  HB2 ASN A  72      -9.783  -0.277  26.711  1.00 81.93           H  
ATOM   1248  HB3 ASN A  72     -10.022  -0.505  28.446  1.00 81.93           H  
ATOM   1249  O   ASN A  72      -9.904  -2.684  24.956  1.00 81.93           O  
ATOM   1250  CG  ASN A  72      -8.006  -0.736  27.796  1.00 81.93           C  
ATOM   1251  ND2 ASN A  72      -7.562   0.395  28.281  1.00 81.93           N  
ATOM   1252 HD21 ASN A  72      -6.598   0.376  28.581  1.00 81.93           H  
ATOM   1253 HD22 ASN A  72      -8.200   1.078  28.664  1.00 81.93           H  
ATOM   1254  OD1 ASN A  72      -7.210  -1.614  27.529  1.00 81.93           O  
ATOM   1255  N   LYS A  73      -8.351  -3.791  26.137  1.00 83.33           N  
ATOM   1256  H   LYS A  73      -7.949  -3.936  27.053  1.00 83.33           H  
ATOM   1257  CA  LYS A  73      -7.676  -4.442  25.013  1.00 83.33           C  
ATOM   1258  HA  LYS A  73      -8.317  -4.407  24.133  1.00 83.33           H  
ATOM   1259  C   LYS A  73      -7.412  -5.900  25.355  1.00 83.33           C  
ATOM   1260  CB  LYS A  73      -6.351  -3.739  24.690  1.00 83.33           C  
ATOM   1261  HB2 LYS A  73      -5.700  -3.793  25.563  1.00 83.33           H  
ATOM   1262  HB3 LYS A  73      -5.868  -4.275  23.873  1.00 83.33           H  
ATOM   1263  O   LYS A  73      -7.029  -6.208  26.476  1.00 83.33           O  
ATOM   1264  CG  LYS A  73      -6.517  -2.268  24.283  1.00 83.33           C  
ATOM   1265  HG2 LYS A  73      -7.210  -2.176  23.447  1.00 83.33           H  
ATOM   1266  HG3 LYS A  73      -6.925  -1.691  25.113  1.00 83.33           H  
ATOM   1267  CD  LYS A  73      -5.164  -1.674  23.893  1.00 83.33           C  
ATOM   1268  HD2 LYS A  73      -4.465  -1.840  24.712  1.00 83.33           H  
ATOM   1269  HD3 LYS A  73      -4.794  -2.168  22.995  1.00 83.33           H  
ATOM   1270  CE  LYS A  73      -5.312  -0.174  23.641  1.00 83.33           C  
ATOM   1271  HE2 LYS A  73      -5.898  -0.018  22.735  1.00 83.33           H  
ATOM   1272  HE3 LYS A  73      -5.857   0.260  24.480  1.00 83.33           H  
ATOM   1273  NZ  LYS A  73      -3.982   0.466  23.524  1.00 83.33           N  
ATOM   1274  HZ1 LYS A  73      -3.469   0.070  22.749  1.00 83.33           H  
ATOM   1275  HZ2 LYS A  73      -4.071   1.465  23.406  1.00 83.33           H  
ATOM   1276  HZ3 LYS A  73      -3.452   0.302  24.369  1.00 83.33           H  
ATOM   1277  N   LEU A  74      -7.610  -6.784  24.386  1.00 81.76           N  
ATOM   1278  H   LEU A  74      -8.017  -6.466  23.518  1.00 81.76           H  
ATOM   1279  CA  LEU A  74      -7.395  -8.215  24.552  1.00 81.76           C  
ATOM   1280  HA  LEU A  74      -6.633  -8.374  25.316  1.00 81.76           H  
ATOM   1281  C   LEU A  74      -6.895  -8.826  23.241  1.00 81.76           C  
ATOM   1282  CB  LEU A  74      -8.723  -8.827  25.031  1.00 81.76           C  
ATOM   1283  HB2 LEU A  74      -9.486  -8.628  24.279  1.00 81.76           H  
ATOM   1284  HB3 LEU A  74      -9.017  -8.334  25.958  1.00 81.76           H  
ATOM   1285  O   LEU A  74      -7.487  -8.592  22.187  1.00 81.76           O  
ATOM   1286  CG  LEU A  74      -8.675 -10.334  25.289  1.00 81.76           C  
ATOM   1287  HG  LEU A  74      -8.481 -10.836  24.341  1.00 81.76           H  
ATOM   1288  CD1 LEU A  74      -7.592 -10.683  26.312  1.00 81.76           C  
ATOM   1289 HD11 LEU A  74      -7.550  -9.945  27.113  1.00 81.76           H  
ATOM   1290 HD12 LEU A  74      -7.790 -11.657  26.761  1.00 81.76           H  
ATOM   1291 HD13 LEU A  74      -6.612 -10.722  25.837  1.00 81.76           H  
ATOM   1292  CD2 LEU A  74     -10.034 -10.821  25.791  1.00 81.76           C  
ATOM   1293 HD21 LEU A  74     -10.249 -10.379  26.764  1.00 81.76           H  
ATOM   1294 HD22 LEU A  74     -10.015 -11.907  25.883  1.00 81.76           H  
ATOM   1295 HD23 LEU A  74     -10.805 -10.534  25.076  1.00 81.76           H  
ATOM   1296  N   LYS A  75      -5.819  -9.613  23.300  1.00 81.02           N  
ATOM   1297  H   LYS A  75      -5.361  -9.758  24.189  1.00 81.02           H  
ATOM   1298  CA  LYS A  75      -5.289 -10.368  22.160  1.00 81.02           C  
ATOM   1299  HA  LYS A  75      -5.954 -10.273  21.302  1.00 81.02           H  
ATOM   1300  C   LYS A  75      -5.180 -11.842  22.518  1.00 81.02           C  
ATOM   1301  CB  LYS A  75      -3.902  -9.866  21.764  1.00 81.02           C  
ATOM   1302  HB2 LYS A  75      -3.226 -10.017  22.605  1.00 81.02           H  
ATOM   1303  HB3 LYS A  75      -3.547 -10.486  20.940  1.00 81.02           H  
ATOM   1304  O   LYS A  75      -4.511 -12.191  23.480  1.00 81.02           O  
ATOM   1305  CG  LYS A  75      -3.838  -8.395  21.340  1.00 81.02           C  
ATOM   1306  HG2 LYS A  75      -4.520  -8.187  20.515  1.00 81.02           H  
ATOM   1307  HG3 LYS A  75      -4.083  -7.754  22.187  1.00 81.02           H  
ATOM   1308  CD  LYS A  75      -2.395  -8.150  20.908  1.00 81.02           C  
ATOM   1309  HD2 LYS A  75      -2.160  -8.772  20.044  1.00 81.02           H  
ATOM   1310  HD3 LYS A  75      -1.748  -8.458  21.730  1.00 81.02           H  
ATOM   1311  CE  LYS A  75      -2.113  -6.690  20.579  1.00 81.02           C  
ATOM   1312  HE2 LYS A  75      -2.580  -6.073  21.346  1.00 81.02           H  
ATOM   1313  HE3 LYS A  75      -2.542  -6.445  19.607  1.00 81.02           H  
ATOM   1314  NZ  LYS A  75      -0.644  -6.495  20.604  1.00 81.02           N  
ATOM   1315  HZ1 LYS A  75      -0.180  -7.093  19.935  1.00 81.02           H  
ATOM   1316  HZ2 LYS A  75      -0.367  -5.532  20.480  1.00 81.02           H  
ATOM   1317  HZ3 LYS A  75      -0.294  -6.801  21.501  1.00 81.02           H  
ATOM   1318  N   LEU A  76      -5.861 -12.695  21.764  1.00 74.95           N  
ATOM   1319  H   LEU A  76      -6.395 -12.320  20.993  1.00 74.95           H  
ATOM   1320  CA  LEU A  76      -5.806 -14.149  21.885  1.00 74.95           C  
ATOM   1321  HA  LEU A  76      -5.042 -14.437  22.607  1.00 74.95           H  
ATOM   1322  C   LEU A  76      -5.404 -14.639  20.509  1.00 74.95           C  
ATOM   1323  CB  LEU A  76      -7.166 -14.761  22.313  1.00 74.95           C  
ATOM   1324  HB2 LEU A  76      -7.773 -14.968  21.432  1.00 74.95           H  
ATOM   1325  HB3 LEU A  76      -6.952 -15.723  22.779  1.00 74.95           H  
ATOM   1326  O   LEU A  76      -6.200 -14.510  19.590  1.00 74.95           O  
ATOM   1327  CG  LEU A  76      -8.046 -13.937  23.263  1.00 74.95           C  
ATOM   1328  HG  LEU A  76      -8.474 -13.096  22.717  1.00 74.95           H  
ATOM   1329  CD1 LEU A  76      -9.213 -14.771  23.797  1.00 74.95           C  
ATOM   1330 HD11 LEU A  76      -8.834 -15.645  24.328  1.00 74.95           H  
ATOM   1331 HD12 LEU A  76      -9.823 -15.111  22.960  1.00 74.95           H  
ATOM   1332 HD13 LEU A  76      -9.825 -14.169  24.467  1.00 74.95           H  
ATOM   1333  CD2 LEU A  76      -7.251 -13.354  24.402  1.00 74.95           C  
ATOM   1334 HD21 LEU A  76      -6.322 -13.906  24.547  1.00 74.95           H  
ATOM   1335 HD22 LEU A  76      -6.969 -12.330  24.156  1.00 74.95           H  
ATOM   1336 HD23 LEU A  76      -7.865 -13.275  25.299  1.00 74.95           H  
ATOM   1337  N   ILE A  77      -4.192 -15.147  20.318  1.00 75.48           N  
ATOM   1338  H   ILE A  77      -3.560 -15.265  21.097  1.00 75.48           H  
ATOM   1339  CA  ILE A  77      -3.734 -15.564  18.988  1.00 75.48           C  
ATOM   1340  HA  ILE A  77      -4.558 -15.463  18.282  1.00 75.48           H  
ATOM   1341  C   ILE A  77      -3.362 -17.038  19.026  1.00 75.48           C  
ATOM   1342  CB  ILE A  77      -2.603 -14.657  18.459  1.00 75.48           C  
ATOM   1343  HB  ILE A  77      -1.752 -14.733  19.136  1.00 75.48           H  
ATOM   1344  O   ILE A  77      -2.565 -17.438  19.864  1.00 75.48           O  
ATOM   1345  CG1 ILE A  77      -3.072 -13.180  18.405  1.00 75.48           C  
ATOM   1346 HG12 ILE A  77      -3.480 -12.884  19.372  1.00 75.48           H  
ATOM   1347 HG13 ILE A  77      -3.865 -13.077  17.664  1.00 75.48           H  
ATOM   1348  CG2 ILE A  77      -2.167 -15.131  17.057  1.00 75.48           C  
ATOM   1349 HG21 ILE A  77      -2.992 -15.057  16.349  1.00 75.48           H  
ATOM   1350 HG22 ILE A  77      -1.828 -16.166  17.090  1.00 75.48           H  
ATOM   1351 HG23 ILE A  77      -1.324 -14.545  16.691  1.00 75.48           H  
ATOM   1352  CD1 ILE A  77      -1.950 -12.187  18.091  1.00 75.48           C  
ATOM   1353 HD11 ILE A  77      -2.355 -11.175  18.094  1.00 75.48           H  
ATOM   1354 HD12 ILE A  77      -1.517 -12.398  17.113  1.00 75.48           H  
ATOM   1355 HD13 ILE A  77      -1.172 -12.260  18.851  1.00 75.48           H  
ATOM   1356  N   GLY A  78      -3.930 -17.841  18.125  1.00 71.75           N  
ATOM   1357  H   GLY A  78      -4.539 -17.435  17.429  1.00 71.75           H  
ATOM   1358  CA  GLY A  78      -3.564 -19.258  18.019  1.00 71.75           C  
ATOM   1359  HA2 GLY A  78      -3.837 -19.628  17.031  1.00 71.75           H  
ATOM   1360  HA3 GLY A  78      -2.482 -19.352  18.112  1.00 71.75           H  
ATOM   1361  C   GLY A  78      -4.194 -20.183  19.068  1.00 71.75           C  
ATOM   1362  O   GLY A  78      -3.695 -21.287  19.273  1.00 71.75           O  
ATOM   1363  N   PHE A  79      -5.282 -19.778  19.734  1.00 67.71           N  
ATOM   1364  H   PHE A  79      -5.686 -18.879  19.512  1.00 67.71           H  
ATOM   1365  CA  PHE A  79      -5.925 -20.569  20.790  1.00 67.71           C  
ATOM   1366  HA  PHE A  79      -5.244 -21.372  21.070  1.00 67.71           H  
ATOM   1367  C   PHE A  79      -7.229 -21.263  20.344  1.00 67.71           C  
ATOM   1368  CB  PHE A  79      -6.106 -19.718  22.064  1.00 67.71           C  
ATOM   1369  HB2 PHE A  79      -6.740 -18.856  21.856  1.00 67.71           H  
ATOM   1370  HB3 PHE A  79      -6.622 -20.312  22.819  1.00 67.71           H  
ATOM   1371  O   PHE A  79      -7.843 -20.985  19.307  1.00 67.71           O  
ATOM   1372  CG  PHE A  79      -4.802 -19.240  22.670  1.00 67.71           C  
ATOM   1373  CD1 PHE A  79      -4.037 -20.112  23.466  1.00 67.71           C  
ATOM   1374  HD1 PHE A  79      -4.382 -21.115  23.669  1.00 67.71           H  
ATOM   1375  CD2 PHE A  79      -4.337 -17.938  22.413  1.00 67.71           C  
ATOM   1376  HD2 PHE A  79      -4.920 -17.273  21.795  1.00 67.71           H  
ATOM   1377  CE1 PHE A  79      -2.793 -19.698  23.970  1.00 67.71           C  
ATOM   1378  HE1 PHE A  79      -2.186 -20.373  24.556  1.00 67.71           H  
ATOM   1379  CE2 PHE A  79      -3.092 -17.523  22.919  1.00 67.71           C  
ATOM   1380  HE2 PHE A  79      -2.703 -16.538  22.706  1.00 67.71           H  
ATOM   1381  CZ  PHE A  79      -2.313 -18.414  23.676  1.00 67.71           C  
ATOM   1382  HZ  PHE A  79      -1.334 -18.116  24.021  1.00 67.71           H  
ATOM   1383  N   SER A  80      -7.679 -22.213  21.169  1.00 67.49           N  
ATOM   1384  H   SER A  80      -7.142 -22.393  22.005  1.00 67.49           H  
ATOM   1385  CA  SER A  80      -9.031 -22.771  21.095  1.00 67.49           C  
ATOM   1386  HA  SER A  80      -9.425 -22.653  20.085  1.00 67.49           H  
ATOM   1387  C   SER A  80      -9.929 -22.009  22.063  1.00 67.49           C  
ATOM   1388  CB  SER A  80      -9.015 -24.267  21.401  1.00 67.49           C  
ATOM   1389  HB2 SER A  80      -8.739 -24.430  22.443  1.00 67.49           H  
ATOM   1390  HB3 SER A  80      -8.281 -24.755  20.760  1.00 67.49           H  
ATOM   1391  O   SER A  80      -9.777 -22.119  23.280  1.00 67.49           O  
ATOM   1392  OG  SER A  80     -10.291 -24.823  21.145  1.00 67.49           O  
ATOM   1393  HG  SER A  80     -10.230 -25.772  21.278  1.00 67.49           H  
ATOM   1394  N   ILE A  81     -10.848 -21.204  21.530  1.00 68.86           N  
ATOM   1395  H   ILE A  81     -10.929 -21.162  20.524  1.00 68.86           H  
ATOM   1396  CA  ILE A  81     -11.750 -20.390  22.344  1.00 68.86           C  
ATOM   1397  HA  ILE A  81     -11.223 -20.096  23.252  1.00 68.86           H  
ATOM   1398  C   ILE A  81     -12.961 -21.234  22.752  1.00 68.86           C  
ATOM   1399  CB  ILE A  81     -12.146 -19.093  21.607  1.00 68.86           C  
ATOM   1400  HB  ILE A  81     -12.724 -19.356  20.721  1.00 68.86           H  
ATOM   1401  O   ILE A  81     -13.629 -21.822  21.896  1.00 68.86           O  
ATOM   1402  CG1 ILE A  81     -10.895 -18.302  21.161  1.00 68.86           C  
ATOM   1403 HG12 ILE A  81     -10.237 -18.138  22.014  1.00 68.86           H  
ATOM   1404 HG13 ILE A  81     -10.350 -18.898  20.428  1.00 68.86           H  
ATOM   1405  CG2 ILE A  81     -13.013 -18.213  22.516  1.00 68.86           C  
ATOM   1406 HG21 ILE A  81     -12.415 -17.824  23.340  1.00 68.86           H  
ATOM   1407 HG22 ILE A  81     -13.853 -18.774  22.926  1.00 68.86           H  
ATOM   1408 HG23 ILE A  81     -13.421 -17.385  21.937  1.00 68.86           H  
ATOM   1409  CD1 ILE A  81     -11.203 -16.948  20.513  1.00 68.86           C  
ATOM   1410 HD11 ILE A  81     -11.468 -16.219  21.279  1.00 68.86           H  
ATOM   1411 HD12 ILE A  81     -10.318 -16.596  19.982  1.00 68.86           H  
ATOM   1412 HD13 ILE A  81     -12.029 -17.046  19.810  1.00 68.86           H  
ATOM   1413  N   ASP A  82     -13.284 -21.254  24.049  1.00 69.65           N  
ATOM   1414  H   ASP A  82     -12.686 -20.770  24.703  1.00 69.65           H  
ATOM   1415  CA  ASP A  82     -14.480 -21.931  24.563  1.00 69.65           C  
ATOM   1416  HA  ASP A  82     -14.407 -22.983  24.285  1.00 69.65           H  
ATOM   1417  C   ASP A  82     -15.759 -21.351  23.938  1.00 69.65           C  
ATOM   1418  CB  ASP A  82     -14.543 -21.856  26.097  1.00 69.65           C  
ATOM   1419  HB2 ASP A  82     -13.554 -22.074  26.500  1.00 69.65           H  
ATOM   1420  HB3 ASP A  82     -14.822 -20.849  26.407  1.00 69.65           H  
ATOM   1421  O   ASP A  82     -15.927 -20.131  23.841  1.00 69.65           O  
ATOM   1422  CG  ASP A  82     -15.547 -22.870  26.665  1.00 69.65           C  
ATOM   1423  OD1 ASP A  82     -16.730 -22.832  26.247  1.00 69.65           O  
ATOM   1424  OD2 ASP A  82     -15.101 -23.744  27.436  1.00 69.65           O  
ATOM   1425  N   LYS A  83     -16.687 -22.227  23.536  1.00 69.18           N  
ATOM   1426  H   LYS A  83     -16.541 -23.184  23.823  1.00 69.18           H  
ATOM   1427  CA  LYS A  83     -17.986 -21.860  22.952  1.00 69.18           C  
ATOM   1428  HA  LYS A  83     -17.799 -21.317  22.025  1.00 69.18           H  
ATOM   1429  C   LYS A  83     -18.810 -20.908  23.831  1.00 69.18           C  
ATOM   1430  CB  LYS A  83     -18.783 -23.129  22.606  1.00 69.18           C  
ATOM   1431  HB2 LYS A  83     -19.720 -22.828  22.138  1.00 69.18           H  
ATOM   1432  HB3 LYS A  83     -18.215 -23.716  21.884  1.00 69.18           H  
ATOM   1433  O   LYS A  83     -19.612 -20.161  23.284  1.00 69.18           O  
ATOM   1434  CG  LYS A  83     -19.096 -24.008  23.831  1.00 69.18           C  
ATOM   1435  HG2 LYS A  83     -19.605 -23.407  24.586  1.00 69.18           H  
ATOM   1436  HG3 LYS A  83     -18.166 -24.382  24.259  1.00 69.18           H  
ATOM   1437  CD  LYS A  83     -19.996 -25.199  23.482  1.00 69.18           C  
ATOM   1438  HD2 LYS A  83     -19.478 -25.851  22.779  1.00 69.18           H  
ATOM   1439  HD3 LYS A  83     -20.921 -24.831  23.037  1.00 69.18           H  
ATOM   1440  CE  LYS A  83     -20.314 -25.962  24.774  1.00 69.18           C  
ATOM   1441  HE2 LYS A  83     -20.793 -25.268  25.464  1.00 69.18           H  
ATOM   1442  HE3 LYS A  83     -19.377 -26.274  25.235  1.00 69.18           H  
ATOM   1443  NZ  LYS A  83     -21.194 -27.139  24.545  1.00 69.18           N  
ATOM   1444  HZ1 LYS A  83     -22.076 -26.854  24.145  1.00 69.18           H  
ATOM   1445  HZ2 LYS A  83     -21.398 -27.592  25.424  1.00 69.18           H  
ATOM   1446  HZ3 LYS A  83     -20.753 -27.821  23.944  1.00 69.18           H  
ATOM   1447  N   ASN A  84     -18.591 -20.929  25.146  1.00 67.33           N  
ATOM   1448  H   ASN A  84     -17.907 -21.583  25.497  1.00 67.33           H  
ATOM   1449  CA  ASN A  84     -19.312 -20.130  26.134  1.00 67.33           C  
ATOM   1450  HA  ASN A  84     -20.221 -19.732  25.684  1.00 67.33           H  
ATOM   1451  C   ASN A  84     -18.511 -18.916  26.629  1.00 67.33           C  
ATOM   1452  CB  ASN A  84     -19.713 -21.051  27.296  1.00 67.33           C  
ATOM   1453  HB2 ASN A  84     -20.178 -20.459  28.085  1.00 67.33           H  
ATOM   1454  HB3 ASN A  84     -18.815 -21.511  27.709  1.00 67.33           H  
ATOM   1455  O   ASN A  84     -18.887 -18.318  27.635  1.00 67.33           O  
ATOM   1456  CG  ASN A  84     -20.700 -22.137  26.918  1.00 67.33           C  
ATOM   1457  ND2 ASN A  84     -20.793 -23.163  27.730  1.00 67.33           N  
ATOM   1458 HD21 ASN A  84     -20.228 -23.165  28.567  1.00 67.33           H  
ATOM   1459 HD22 ASN A  84     -21.599 -23.760  27.610  1.00 67.33           H  
ATOM   1460  OD1 ASN A  84     -21.409 -22.102  25.924  1.00 67.33           O  
ATOM   1461  N   VAL A  85     -17.404 -18.553  25.967  1.00 73.74           N  
ATOM   1462  H   VAL A  85     -17.103 -19.086  25.164  1.00 73.74           H  
ATOM   1463  CA  VAL A  85     -16.629 -17.377  26.373  1.00 73.74           C  
ATOM   1464  HA  VAL A  85     -16.324 -17.549  27.405  1.00 73.74           H  
ATOM   1465  C   VAL A  85     -17.512 -16.127  26.348  1.00 73.74           C  
ATOM   1466  CB  VAL A  85     -15.342 -17.198  25.544  1.00 73.74           C  
ATOM   1467  HB  VAL A  85     -14.836 -18.161  25.485  1.00 73.74           H  
ATOM   1468  O   VAL A  85     -18.203 -15.842  25.367  1.00 73.74           O  
ATOM   1469  CG1 VAL A  85     -15.588 -16.695  24.114  1.00 73.74           C  
ATOM   1470 HG11 VAL A  85     -16.190 -17.415  23.561  1.00 73.74           H  
ATOM   1471 HG12 VAL A  85     -14.632 -16.538  23.614  1.00 73.74           H  
ATOM   1472 HG13 VAL A  85     -16.091 -15.728  24.122  1.00 73.74           H  
ATOM   1473  CG2 VAL A  85     -14.383 -16.224  26.238  1.00 73.74           C  
ATOM   1474 HG21 VAL A  85     -14.809 -15.222  26.270  1.00 73.74           H  
ATOM   1475 HG22 VAL A  85     -13.439 -16.187  25.693  1.00 73.74           H  
ATOM   1476 HG23 VAL A  85     -14.183 -16.565  27.254  1.00 73.74           H  
ATOM   1477  N   ILE A  86     -17.469 -15.365  27.435  1.00 77.02           N  
ATOM   1478  H   ILE A  86     -16.912 -15.676  28.219  1.00 77.02           H  
ATOM   1479  CA  ILE A  86     -18.095 -14.051  27.525  1.00 77.02           C  
ATOM   1480  HA  ILE A  86     -18.626 -13.833  26.598  1.00 77.02           H  
ATOM   1481  C   ILE A  86     -16.963 -13.040  27.670  1.00 77.02           C  
ATOM   1482  CB  ILE A  86     -19.134 -13.994  28.664  1.00 77.02           C  
ATOM   1483  HB  ILE A  86     -18.630 -14.233  29.600  1.00 77.02           H  
ATOM   1484  O   ILE A  86     -16.165 -13.106  28.606  1.00 77.02           O  
ATOM   1485  CG1 ILE A  86     -20.251 -15.043  28.467  1.00 77.02           C  
ATOM   1486 HG12 ILE A  86     -20.821 -14.811  27.567  1.00 77.02           H  
ATOM   1487 HG13 ILE A  86     -19.803 -16.028  28.335  1.00 77.02           H  
ATOM   1488  CG2 ILE A  86     -19.741 -12.578  28.743  1.00 77.02           C  
ATOM   1489 HG21 ILE A  86     -20.326 -12.370  27.847  1.00 77.02           H  
ATOM   1490 HG22 ILE A  86     -20.386 -12.493  29.618  1.00 77.02           H  
ATOM   1491 HG23 ILE A  86     -18.965 -11.819  28.840  1.00 77.02           H  
ATOM   1492  CD1 ILE A  86     -21.208 -15.152  29.660  1.00 77.02           C  
ATOM   1493 HD11 ILE A  86     -20.643 -15.319  30.577  1.00 77.02           H  
ATOM   1494 HD12 ILE A  86     -21.807 -14.247  29.758  1.00 77.02           H  
ATOM   1495 HD13 ILE A  86     -21.881 -15.995  29.502  1.00 77.02           H  
ATOM   1496  N   PHE A  87     -16.874 -12.124  26.710  1.00 82.75           N  
ATOM   1497  H   PHE A  87     -17.577 -12.111  25.986  1.00 82.75           H  
ATOM   1498  CA  PHE A  87     -15.870 -11.066  26.722  1.00 82.75           C  
ATOM   1499  HA  PHE A  87     -14.944 -11.495  27.106  1.00 82.75           H  
ATOM   1500  C   PHE A  87     -16.302  -9.913  27.643  1.00 82.75           C  
ATOM   1501  CB  PHE A  87     -15.605 -10.590  25.290  1.00 82.75           C  
ATOM   1502  HB2 PHE A  87     -16.550 -10.291  24.838  1.00 82.75           H  
ATOM   1503  HB3 PHE A  87     -14.962  -9.710  25.322  1.00 82.75           H  
ATOM   1504  O   PHE A  87     -17.503  -9.647  27.751  1.00 82.75           O  
ATOM   1505  CG  PHE A  87     -14.939 -11.637  24.420  1.00 82.75           C  
ATOM   1506  CD1 PHE A  87     -13.550 -11.841  24.511  1.00 82.75           C  
ATOM   1507  HD1 PHE A  87     -12.964 -11.252  25.201  1.00 82.75           H  
ATOM   1508  CD2 PHE A  87     -15.704 -12.427  23.542  1.00 82.75           C  
ATOM   1509  HD2 PHE A  87     -16.775 -12.299  23.487  1.00 82.75           H  
ATOM   1510  CE1 PHE A  87     -12.925 -12.816  23.715  1.00 82.75           C  
ATOM   1511  HE1 PHE A  87     -11.858 -12.970  23.790  1.00 82.75           H  
ATOM   1512  CE2 PHE A  87     -15.077 -13.396  22.737  1.00 82.75           C  
ATOM   1513  HE2 PHE A  87     -15.668 -14.003  22.068  1.00 82.75           H  
ATOM   1514  CZ  PHE A  87     -13.687 -13.591  22.824  1.00 82.75           C  
ATOM   1515  HZ  PHE A  87     -13.207 -14.344  22.217  1.00 82.75           H  
ATOM   1516  N   PRO A  88     -15.353  -9.202  28.281  1.00 81.26           N  
ATOM   1517  CA  PRO A  88     -15.662  -8.043  29.114  1.00 81.26           C  
ATOM   1518  HA  PRO A  88     -16.196  -8.384  30.002  1.00 81.26           H  
ATOM   1519  C   PRO A  88     -16.495  -6.991  28.379  1.00 81.26           C  
ATOM   1520  CB  PRO A  88     -14.323  -7.439  29.534  1.00 81.26           C  
ATOM   1521  HB2 PRO A  88     -14.059  -6.599  28.891  1.00 81.26           H  
ATOM   1522  HB3 PRO A  88     -14.360  -7.114  30.574  1.00 81.26           H  
ATOM   1523  O   PRO A  88     -16.204  -6.635  27.237  1.00 81.26           O  
ATOM   1524  CG  PRO A  88     -13.306  -8.552  29.326  1.00 81.26           C  
ATOM   1525  HG2 PRO A  88     -13.159  -9.087  30.265  1.00 81.26           H  
ATOM   1526  HG3 PRO A  88     -12.358  -8.145  28.977  1.00 81.26           H  
ATOM   1527  CD  PRO A  88     -13.922  -9.470  28.275  1.00 81.26           C  
ATOM   1528  HD2 PRO A  88     -13.509  -9.231  27.295  1.00 81.26           H  
ATOM   1529  HD3 PRO A  88     -13.711 -10.507  28.535  1.00 81.26           H  
ATOM   1530  N   SER A  89     -17.496  -6.427  29.052  1.00 87.46           N  
ATOM   1531  H   SER A  89     -17.666  -6.706  30.008  1.00 87.46           H  
ATOM   1532  CA  SER A  89     -18.429  -5.463  28.454  1.00 87.46           C  
ATOM   1533  HA  SER A  89     -18.858  -5.914  27.559  1.00 87.46           H  
ATOM   1534  C   SER A  89     -17.779  -4.140  28.024  1.00 87.46           C  
ATOM   1535  CB  SER A  89     -19.572  -5.184  29.432  1.00 87.46           C  
ATOM   1536  HB2 SER A  89     -20.152  -6.096  29.579  1.00 87.46           H  
ATOM   1537  HB3 SER A  89     -20.222  -4.408  29.028  1.00 87.46           H  
ATOM   1538  O   SER A  89     -18.285  -3.497  27.105  1.00 87.46           O  
ATOM   1539  OG  SER A  89     -19.036  -4.769  30.672  1.00 87.46           O  
ATOM   1540  HG  SER A  89     -19.748  -4.500  31.258  1.00 87.46           H  
ATOM   1541  N   ASN A  90     -16.648  -3.743  28.618  1.00 86.65           N  
ATOM   1542  H   ASN A  90     -16.313  -4.297  29.393  1.00 86.65           H  
ATOM   1543  CA  ASN A  90     -15.940  -2.490  28.311  1.00 86.65           C  
ATOM   1544  HA  ASN A  90     -16.657  -1.775  27.907  1.00 86.65           H  
ATOM   1545  C   ASN A  90     -14.847  -2.618  27.239  1.00 86.65           C  
ATOM   1546  CB  ASN A  90     -15.388  -1.910  29.619  1.00 86.65           C  
ATOM   1547  HB2 ASN A  90     -14.846  -2.691  30.153  1.00 86.65           H  
ATOM   1548  HB3 ASN A  90     -14.685  -1.104  29.409  1.00 86.65           H  
ATOM   1549  O   ASN A  90     -14.219  -1.616  26.882  1.00 86.65           O  
ATOM   1550  CG  ASN A  90     -16.481  -1.327  30.495  1.00 86.65           C  
ATOM   1551  ND2 ASN A  90     -16.315  -1.364  31.792  1.00 86.65           N  
ATOM   1552 HD21 ASN A  90     -15.481  -1.784  32.177  1.00 86.65           H  
ATOM   1553 HD22 ASN A  90     -17.015  -0.925  32.374  1.00 86.65           H  
ATOM   1554  OD1 ASN A  90     -17.476  -0.811  30.012  1.00 86.65           O  
ATOM   1555  N   LEU A  91     -14.644  -3.822  26.700  1.00 87.29           N  
ATOM   1556  H   LEU A  91     -15.213  -4.596  27.010  1.00 87.29           H  
ATOM   1557  CA  LEU A  91     -13.558  -4.113  25.776  1.00 87.29           C  
ATOM   1558  HA  LEU A  91     -12.632  -3.872  26.298  1.00 87.29           H  
ATOM   1559  C   LEU A  91     -13.631  -3.254  24.500  1.00 87.29           C  
ATOM   1560  CB  LEU A  91     -13.589  -5.617  25.477  1.00 87.29           C  
ATOM   1561  HB2 LEU A  91     -14.442  -5.822  24.829  1.00 87.29           H  
ATOM   1562  HB3 LEU A  91     -13.726  -6.170  26.406  1.00 87.29           H  
ATOM   1563  O   LEU A  91     -14.620  -3.259  23.772  1.00 87.29           O  
ATOM   1564  CG  LEU A  91     -12.309  -6.122  24.808  1.00 87.29           C  
ATOM   1565  HG  LEU A  91     -12.061  -5.485  23.959  1.00 87.29           H  
ATOM   1566  CD1 LEU A  91     -11.133  -6.156  25.783  1.00 87.29           C  
ATOM   1567 HD11 LEU A  91     -11.321  -6.867  26.587  1.00 87.29           H  
ATOM   1568 HD12 LEU A  91     -10.960  -5.174  26.223  1.00 87.29           H  
ATOM   1569 HD13 LEU A  91     -10.232  -6.445  25.241  1.00 87.29           H  
ATOM   1570  CD2 LEU A  91     -12.527  -7.542  24.308  1.00 87.29           C  
ATOM   1571 HD21 LEU A  91     -11.608  -7.854  23.813  1.00 87.29           H  
ATOM   1572 HD22 LEU A  91     -13.353  -7.567  23.596  1.00 87.29           H  
ATOM   1573 HD23 LEU A  91     -12.740  -8.210  25.142  1.00 87.29           H  
ATOM   1574  N   LYS A  92     -12.557  -2.519  24.201  1.00 93.90           N  
ATOM   1575  H   LYS A  92     -11.760  -2.588  24.817  1.00 93.90           H  
ATOM   1576  CA  LYS A  92     -12.447  -1.619  23.042  1.00 93.90           C  
ATOM   1577  HA  LYS A  92     -13.444  -1.405  22.658  1.00 93.90           H  
ATOM   1578  C   LYS A  92     -11.675  -2.241  21.889  1.00 93.90           C  
ATOM   1579  CB  LYS A  92     -11.775  -0.297  23.455  1.00 93.90           C  
ATOM   1580  HB2 LYS A  92     -10.748  -0.496  23.762  1.00 93.90           H  
ATOM   1581  HB3 LYS A  92     -11.733   0.354  22.582  1.00 93.90           H  
ATOM   1582  O   LYS A  92     -11.993  -1.962  20.734  1.00 93.90           O  
ATOM   1583  CG  LYS A  92     -12.475   0.464  24.590  1.00 93.90           C  
ATOM   1584  HG2 LYS A  92     -12.416  -0.118  25.510  1.00 93.90           H  
ATOM   1585  HG3 LYS A  92     -11.942   1.401  24.751  1.00 93.90           H  
ATOM   1586  CD  LYS A  92     -13.940   0.771  24.269  1.00 93.90           C  
ATOM   1587  HD2 LYS A  92     -14.004   1.297  23.317  1.00 93.90           H  
ATOM   1588  HD3 LYS A  92     -14.485  -0.171  24.210  1.00 93.90           H  
ATOM   1589  CE  LYS A  92     -14.556   1.615  25.381  1.00 93.90           C  
ATOM   1590  HE2 LYS A  92     -13.971   2.526  25.508  1.00 93.90           H  
ATOM   1591  HE3 LYS A  92     -14.489   1.045  26.308  1.00 93.90           H  
ATOM   1592  NZ  LYS A  92     -15.970   1.938  25.085  1.00 93.90           N  
ATOM   1593  HZ1 LYS A  92     -16.376   2.445  25.859  1.00 93.90           H  
ATOM   1594  HZ2 LYS A  92     -16.041   2.490  24.241  1.00 93.90           H  
ATOM   1595  HZ3 LYS A  92     -16.485   1.078  24.960  1.00 93.90           H  
ATOM   1596  N   GLU A  93     -10.672  -3.062  22.169  1.00 94.40           N  
ATOM   1597  H   GLU A  93     -10.438  -3.226  23.138  1.00 94.40           H  
ATOM   1598  CA  GLU A  93      -9.861  -3.714  21.143  1.00 94.40           C  
ATOM   1599  HA  GLU A  93     -10.339  -3.575  20.173  1.00 94.40           H  
ATOM   1600  C   GLU A  93      -9.796  -5.214  21.398  1.00 94.40           C  
ATOM   1601  CB  GLU A  93      -8.453  -3.103  21.034  1.00 94.40           C  
ATOM   1602  HB2 GLU A  93      -7.844  -3.447  21.869  1.00 94.40           H  
ATOM   1603  HB3 GLU A  93      -8.001  -3.480  20.117  1.00 94.40           H  
ATOM   1604  O   GLU A  93      -9.473  -5.647  22.502  1.00 94.40           O  
ATOM   1605  CG  GLU A  93      -8.466  -1.561  20.987  1.00 94.40           C  
ATOM   1606  HG2 GLU A  93      -8.829  -1.174  21.939  1.00 94.40           H  
ATOM   1607  HG3 GLU A  93      -9.167  -1.245  20.214  1.00 94.40           H  
ATOM   1608  CD  GLU A  93      -7.104  -0.914  20.696  1.00 94.40           C  
ATOM   1609  OE1 GLU A  93      -7.031   0.337  20.684  1.00 94.40           O  
ATOM   1610  OE2 GLU A  93      -6.123  -1.590  20.331  1.00 94.40           O  
ATOM   1611  N   LEU A  94     -10.097  -5.998  20.368  1.00 91.70           N  
ATOM   1612  H   LEU A  94     -10.413  -5.580  19.505  1.00 91.70           H  
ATOM   1613  CA  LEU A  94     -10.060  -7.449  20.437  1.00 91.70           C  
ATOM   1614  HA  LEU A  94      -9.491  -7.746  21.319  1.00 91.70           H  
ATOM   1615  C   LEU A  94      -9.364  -8.025  19.204  1.00 91.70           C  
ATOM   1616  CB  LEU A  94     -11.493  -7.956  20.622  1.00 91.70           C  
ATOM   1617  HB2 LEU A  94     -11.894  -7.506  21.530  1.00 91.70           H  
ATOM   1618  HB3 LEU A  94     -12.095  -7.621  19.777  1.00 91.70           H  
ATOM   1619  O   LEU A  94      -9.804  -7.804  18.074  1.00 91.70           O  
ATOM   1620  CG  LEU A  94     -11.609  -9.479  20.737  1.00 91.70           C  
ATOM   1621  HG  LEU A  94     -11.265  -9.912  19.798  1.00 91.70           H  
ATOM   1622  CD1 LEU A  94     -10.820 -10.084  21.897  1.00 91.70           C  
ATOM   1623 HD11 LEU A  94     -11.122  -9.638  22.845  1.00 91.70           H  
ATOM   1624 HD12 LEU A  94      -9.749  -9.951  21.746  1.00 91.70           H  
ATOM   1625 HD13 LEU A  94     -11.020 -11.153  21.964  1.00 91.70           H  
ATOM   1626  CD2 LEU A  94     -13.080  -9.830  20.919  1.00 91.70           C  
ATOM   1627 HD21 LEU A  94     -13.192 -10.900  21.099  1.00 91.70           H  
ATOM   1628 HD22 LEU A  94     -13.490  -9.298  21.777  1.00 91.70           H  
ATOM   1629 HD23 LEU A  94     -13.619  -9.555  20.013  1.00 91.70           H  
ATOM   1630  N   ASP A  95      -8.288  -8.770  19.425  1.00 89.21           N  
ATOM   1631  H   ASP A  95      -7.979  -8.889  20.379  1.00 89.21           H  
ATOM   1632  CA  ASP A  95      -7.604  -9.555  18.401  1.00 89.21           C  
ATOM   1633  HA  ASP A  95      -8.077  -9.375  17.436  1.00 89.21           H  
ATOM   1634  C   ASP A  95      -7.774 -11.038  18.718  1.00 89.21           C  
ATOM   1635  CB  ASP A  95      -6.125  -9.133  18.300  1.00 89.21           C  
ATOM   1636  HB2 ASP A  95      -5.574  -9.548  19.145  1.00 89.21           H  
ATOM   1637  HB3 ASP A  95      -6.063  -8.046  18.345  1.00 89.21           H  
ATOM   1638  O   ASP A  95      -7.355 -11.488  19.776  1.00 89.21           O  
ATOM   1639  CG  ASP A  95      -5.452  -9.604  17.006  1.00 89.21           C  
ATOM   1640  OD1 ASP A  95      -5.788 -10.692  16.506  1.00 89.21           O  
ATOM   1641  OD2 ASP A  95      -4.658  -8.838  16.406  1.00 89.21           O  
ATOM   1642  N   LEU A  96      -8.424 -11.777  17.825  1.00 88.57           N  
ATOM   1643  H   LEU A  96      -8.740 -11.325  16.980  1.00 88.57           H  
ATOM   1644  CA  LEU A  96      -8.648 -13.216  17.929  1.00 88.57           C  
ATOM   1645  HA  LEU A  96      -8.165 -13.582  18.835  1.00 88.57           H  
ATOM   1646  C   LEU A  96      -8.011 -13.970  16.759  1.00 88.57           C  
ATOM   1647  CB  LEU A  96     -10.142 -13.546  18.052  1.00 88.57           C  
ATOM   1648  HB2 LEU A  96     -10.636 -13.286  17.116  1.00 88.57           H  
ATOM   1649  HB3 LEU A  96     -10.203 -14.624  18.203  1.00 88.57           H  
ATOM   1650  O   LEU A  96      -8.537 -15.001  16.332  1.00 88.57           O  
ATOM   1651  CG  LEU A  96     -10.889 -12.910  19.222  1.00 88.57           C  
ATOM   1652  HG  LEU A  96     -10.822 -11.826  19.130  1.00 88.57           H  
ATOM   1653  CD1 LEU A  96     -12.366 -13.303  19.191  1.00 88.57           C  
ATOM   1654 HD11 LEU A  96     -12.784 -13.120  18.201  1.00 88.57           H  
ATOM   1655 HD12 LEU A  96     -12.466 -14.355  19.458  1.00 88.57           H  
ATOM   1656 HD13 LEU A  96     -12.918 -12.716  19.925  1.00 88.57           H  
ATOM   1657  CD2 LEU A  96     -10.292 -13.362  20.551  1.00 88.57           C  
ATOM   1658 HD21 LEU A  96     -11.001 -13.223  21.367  1.00 88.57           H  
ATOM   1659 HD22 LEU A  96     -10.008 -14.413  20.508  1.00 88.57           H  
ATOM   1660 HD23 LEU A  96      -9.396 -12.772  20.742  1.00 88.57           H  
ATOM   1661  N   ARG A  97      -6.925 -13.460  16.172  1.00 89.13           N  
ATOM   1662  H   ARG A  97      -6.510 -12.620  16.548  1.00 89.13           H  
ATOM   1663  CA  ARG A  97      -6.326 -14.109  15.002  1.00 89.13           C  
ATOM   1664  HA  ARG A  97      -7.085 -14.127  14.220  1.00 89.13           H  
ATOM   1665  C   ARG A  97      -5.941 -15.561  15.236  1.00 89.13           C  
ATOM   1666  CB  ARG A  97      -5.102 -13.351  14.520  1.00 89.13           C  
ATOM   1667  HB2 ARG A  97      -4.502 -14.005  13.888  1.00 89.13           H  
ATOM   1668  HB3 ARG A  97      -4.498 -13.041  15.373  1.00 89.13           H  
ATOM   1669  O   ARG A  97      -5.597 -15.952  16.342  1.00 89.13           O  
ATOM   1670  CG  ARG A  97      -5.537 -12.161  13.680  1.00 89.13           C  
ATOM   1671  HG2 ARG A  97      -6.202 -12.526  12.897  1.00 89.13           H  
ATOM   1672  HG3 ARG A  97      -6.098 -11.448  14.285  1.00 89.13           H  
ATOM   1673  CD  ARG A  97      -4.298 -11.523  13.058  1.00 89.13           C  
ATOM   1674  HD2 ARG A  97      -3.788 -12.302  12.491  1.00 89.13           H  
ATOM   1675  HD3 ARG A  97      -4.594 -10.744  12.355  1.00 89.13           H  
ATOM   1676  NE  ARG A  97      -3.402 -10.988  14.100  1.00 89.13           N  
ATOM   1677  HE  ARG A  97      -3.819 -10.828  15.006  1.00 89.13           H  
ATOM   1678  NH1 ARG A  97      -1.457 -11.136  12.896  1.00 89.13           N  
ATOM   1679 HH11 ARG A  97      -0.458 -11.279  12.928  1.00 89.13           H  
ATOM   1680 HH12 ARG A  97      -1.973 -11.594  12.159  1.00 89.13           H  
ATOM   1681  NH2 ARG A  97      -1.360 -10.730  15.076  1.00 89.13           N  
ATOM   1682 HH21 ARG A  97      -1.826 -10.697  15.972  1.00 89.13           H  
ATOM   1683 HH22 ARG A  97      -0.358 -10.857  15.051  1.00 89.13           H  
ATOM   1684  CZ  ARG A  97      -2.084 -10.950  14.022  1.00 89.13           C  
ATOM   1685  N   ASP A  98      -6.004 -16.353  14.174  1.00 86.37           N  
ATOM   1686  H   ASP A  98      -6.258 -15.944  13.286  1.00 86.37           H  
ATOM   1687  CA  ASP A  98      -5.503 -17.731  14.167  1.00 86.37           C  
ATOM   1688  HA  ASP A  98      -5.750 -18.146  13.190  1.00 86.37           H  
ATOM   1689  C   ASP A  98      -6.197 -18.658  15.194  1.00 86.37           C  
ATOM   1690  CB  ASP A  98      -3.960 -17.718  14.250  1.00 86.37           C  
ATOM   1691  HB2 ASP A  98      -3.585 -18.727  14.077  1.00 86.37           H  
ATOM   1692  HB3 ASP A  98      -3.647 -17.411  15.248  1.00 86.37           H  
ATOM   1693  O   ASP A  98      -5.699 -19.733  15.517  1.00 86.37           O  
ATOM   1694  CG  ASP A  98      -3.344 -16.775  13.204  1.00 86.37           C  
ATOM   1695  OD1 ASP A  98      -3.609 -16.999  12.002  1.00 86.37           O  
ATOM   1696  OD2 ASP A  98      -2.715 -15.762  13.593  1.00 86.37           O  
ATOM   1697  N   ASN A  99      -7.375 -18.276  15.705  1.00 81.88           N  
ATOM   1698  H   ASN A  99      -7.739 -17.376  15.425  1.00 81.88           H  
ATOM   1699  CA  ASN A  99      -8.187 -19.126  16.580  1.00 81.88           C  
ATOM   1700  HA  ASN A  99      -7.527 -19.806  17.119  1.00 81.88           H  
ATOM   1701  C   ASN A  99      -9.177 -19.981  15.783  1.00 81.88           C  
ATOM   1702  CB  ASN A  99      -8.939 -18.285  17.619  1.00 81.88           C  
ATOM   1703  HB2 ASN A  99      -9.657 -18.912  18.146  1.00 81.88           H  
ATOM   1704  HB3 ASN A  99      -9.484 -17.486  17.115  1.00 81.88           H  
ATOM   1705  O   ASN A  99      -9.539 -19.677  14.653  1.00 81.88           O  
ATOM   1706  CG  ASN A  99      -8.032 -17.688  18.667  1.00 81.88           C  
ATOM   1707  ND2 ASN A  99      -7.570 -16.506  18.438  1.00 81.88           N  
ATOM   1708 HD21 ASN A  99      -6.956 -16.062  19.105  1.00 81.88           H  
ATOM   1709 HD22 ASN A  99      -7.693 -16.092  17.525  1.00 81.88           H  
ATOM   1710  OD1 ASN A  99      -7.770 -18.236  19.714  1.00 81.88           O  
ATOM   1711  N   SER A 100      -9.721 -21.026  16.404  1.00 81.77           N  
ATOM   1712  H   SER A 100      -9.421 -21.215  17.350  1.00 81.77           H  
ATOM   1713  CA  SER A 100     -10.916 -21.700  15.872  1.00 81.77           C  
ATOM   1714  HA  SER A 100     -10.997 -21.533  14.798  1.00 81.77           H  
ATOM   1715  C   SER A 100     -12.166 -21.117  16.529  1.00 81.77           C  
ATOM   1716  CB  SER A 100     -10.811 -23.211  16.075  1.00 81.77           C  
ATOM   1717  HB2 SER A 100     -11.702 -23.697  15.676  1.00 81.77           H  
ATOM   1718  HB3 SER A 100     -10.725 -23.438  17.137  1.00 81.77           H  
ATOM   1719  O   SER A 100     -12.450 -21.432  17.682  1.00 81.77           O  
ATOM   1720  OG  SER A 100      -9.664 -23.686  15.390  1.00 81.77           O  
ATOM   1721  HG  SER A 100      -8.922 -23.199  15.757  1.00 81.77           H  
ATOM   1722  N   ILE A 101     -12.911 -20.263  15.816  1.00 80.22           N  
ATOM   1723  H   ILE A 101     -12.627 -20.039  14.873  1.00 80.22           H  
ATOM   1724  CA  ILE A 101     -14.080 -19.563  16.376  1.00 80.22           C  
ATOM   1725  HA  ILE A 101     -14.191 -19.852  17.421  1.00 80.22           H  
ATOM   1726  C   ILE A 101     -15.356 -19.982  15.655  1.00 80.22           C  
ATOM   1727  CB  ILE A 101     -13.911 -18.030  16.363  1.00 80.22           C  
ATOM   1728  HB  ILE A 101     -13.994 -17.677  15.335  1.00 80.22           H  
ATOM   1729  O   ILE A 101     -15.426 -20.022  14.429  1.00 80.22           O  
ATOM   1730  CG1 ILE A 101     -12.521 -17.638  16.891  1.00 80.22           C  
ATOM   1731 HG12 ILE A 101     -11.763 -18.011  16.203  1.00 80.22           H  
ATOM   1732 HG13 ILE A 101     -12.350 -18.093  17.867  1.00 80.22           H  
ATOM   1733  CG2 ILE A 101     -15.026 -17.368  17.197  1.00 80.22           C  
ATOM   1734 HG21 ILE A 101     -14.979 -17.721  18.227  1.00 80.22           H  
ATOM   1735 HG22 ILE A 101     -14.929 -16.282  17.190  1.00 80.22           H  
ATOM   1736 HG23 ILE A 101     -16.002 -17.602  16.772  1.00 80.22           H  
ATOM   1737  CD1 ILE A 101     -12.327 -16.131  16.980  1.00 80.22           C  
ATOM   1738 HD11 ILE A 101     -12.733 -15.641  16.095  1.00 80.22           H  
ATOM   1739 HD12 ILE A 101     -12.825 -15.749  17.871  1.00 80.22           H  
ATOM   1740 HD13 ILE A 101     -11.255 -15.938  17.026  1.00 80.22           H  
ATOM   1741  N   LYS A 102     -16.406 -20.256  16.426  1.00 81.37           N  
ATOM   1742  H   LYS A 102     -16.268 -20.191  17.424  1.00 81.37           H  
ATOM   1743  CA  LYS A 102     -17.766 -20.488  15.940  1.00 81.37           C  
ATOM   1744  HA  LYS A 102     -17.702 -20.874  14.923  1.00 81.37           H  
ATOM   1745  C   LYS A 102     -18.550 -19.180  15.884  1.00 81.37           C  
ATOM   1746  CB  LYS A 102     -18.477 -21.533  16.814  1.00 81.37           C  
ATOM   1747  HB2 LYS A 102     -18.537 -21.169  17.840  1.00 81.37           H  
ATOM   1748  HB3 LYS A 102     -19.491 -21.668  16.440  1.00 81.37           H  
ATOM   1749  O   LYS A 102     -18.371 -18.273  16.694  1.00 81.37           O  
ATOM   1750  CG  LYS A 102     -17.757 -22.890  16.792  1.00 81.37           C  
ATOM   1751  HG2 LYS A 102     -16.771 -22.790  17.245  1.00 81.37           H  
ATOM   1752  HG3 LYS A 102     -17.637 -23.213  15.758  1.00 81.37           H  
ATOM   1753  CD  LYS A 102     -18.551 -23.953  17.562  1.00 81.37           C  
ATOM   1754  HD2 LYS A 102     -19.539 -24.059  17.113  1.00 81.37           H  
ATOM   1755  HD3 LYS A 102     -18.658 -23.637  18.600  1.00 81.37           H  
ATOM   1756  CE  LYS A 102     -17.805 -25.292  17.500  1.00 81.37           C  
ATOM   1757  HE2 LYS A 102     -17.633 -25.546  16.454  1.00 81.37           H  
ATOM   1758  HE3 LYS A 102     -16.829 -25.162  17.968  1.00 81.37           H  
ATOM   1759  NZ  LYS A 102     -18.551 -26.386  18.171  1.00 81.37           N  
ATOM   1760  HZ1 LYS A 102     -19.448 -26.535  17.732  1.00 81.37           H  
ATOM   1761  HZ2 LYS A 102     -18.029 -27.249  18.111  1.00 81.37           H  
ATOM   1762  HZ3 LYS A 102     -18.690 -26.173  19.148  1.00 81.37           H  
ATOM   1763  N   SER A 103     -19.512 -19.115  14.969  1.00 77.08           N  
ATOM   1764  H   SER A 103     -19.676 -19.917  14.379  1.00 77.08           H  
ATOM   1765  CA  SER A 103     -20.377 -17.945  14.781  1.00 77.08           C  
ATOM   1766  HA  SER A 103     -19.749 -17.114  14.460  1.00 77.08           H  
ATOM   1767  C   SER A 103     -21.104 -17.488  16.052  1.00 77.08           C  
ATOM   1768  CB  SER A 103     -21.413 -18.255  13.695  1.00 77.08           C  
ATOM   1769  HB2 SER A 103     -22.159 -17.461  13.667  1.00 77.08           H  
ATOM   1770  HB3 SER A 103     -20.917 -18.317  12.726  1.00 77.08           H  
ATOM   1771  O   SER A 103     -21.230 -16.285  16.270  1.00 77.08           O  
ATOM   1772  OG  SER A 103     -22.050 -19.489  13.974  1.00 77.08           O  
ATOM   1773  HG  SER A 103     -22.848 -19.566  13.445  1.00 77.08           H  
ATOM   1774  N   ALA A 104     -21.526 -18.430  16.901  1.00 79.58           N  
ATOM   1775  H   ALA A 104     -21.446 -19.393  16.607  1.00 79.58           H  
ATOM   1776  CA  ALA A 104     -22.205 -18.159  18.169  1.00 79.58           C  
ATOM   1777  HA  ALA A 104     -23.091 -17.555  17.970  1.00 79.58           H  
ATOM   1778  C   ALA A 104     -21.336 -17.386  19.184  1.00 79.58           C  
ATOM   1779  CB  ALA A 104     -22.663 -19.501  18.753  1.00 79.58           C  
ATOM   1780  HB1 ALA A 104     -23.323 -20.009  18.051  1.00 79.58           H  
ATOM   1781  HB2 ALA A 104     -21.802 -20.132  18.972  1.00 79.58           H  
ATOM   1782  HB3 ALA A 104     -23.211 -19.322  19.678  1.00 79.58           H  
ATOM   1783  O   ALA A 104     -21.847 -16.562  19.940  1.00 79.58           O  
ATOM   1784  N   GLN A 105     -20.015 -17.584  19.174  1.00 79.26           N  
ATOM   1785  H   GLN A 105     -19.610 -18.213  18.495  1.00 79.26           H  
ATOM   1786  CA  GLN A 105     -19.107 -16.838  20.056  1.00 79.26           C  
ATOM   1787  HA  GLN A 105     -19.489 -16.854  21.077  1.00 79.26           H  
ATOM   1788  C   GLN A 105     -19.012 -15.374  19.615  1.00 79.26           C  
ATOM   1789  CB  GLN A 105     -17.721 -17.495  20.038  1.00 79.26           C  
ATOM   1790  HB2 GLN A 105     -17.017 -16.870  20.586  1.00 79.26           H  
ATOM   1791  HB3 GLN A 105     -17.377 -17.568  19.006  1.00 79.26           H  
ATOM   1792  O   GLN A 105     -19.025 -14.459  20.434  1.00 79.26           O  
ATOM   1793  CG  GLN A 105     -17.736 -18.889  20.678  1.00 79.26           C  
ATOM   1794  HG2 GLN A 105     -18.617 -19.449  20.365  1.00 79.26           H  
ATOM   1795  HG3 GLN A 105     -17.772 -18.779  21.762  1.00 79.26           H  
ATOM   1796  CD  GLN A 105     -16.514 -19.697  20.277  1.00 79.26           C  
ATOM   1797  NE2 GLN A 105     -15.566 -19.901  21.146  1.00 79.26           N  
ATOM   1798 HE21 GLN A 105     -15.686 -19.625  22.110  1.00 79.26           H  
ATOM   1799 HE22 GLN A 105     -14.822 -20.545  20.916  1.00 79.26           H  
ATOM   1800  OE1 GLN A 105     -16.411 -20.186  19.167  1.00 79.26           O  
ATOM   1801  N   LEU A 106     -18.996 -15.136  18.300  1.00 85.93           N  
ATOM   1802  H   LEU A 106     -19.016 -15.928  17.674  1.00 85.93           H  
ATOM   1803  CA  LEU A 106     -18.927 -13.786  17.738  1.00 85.93           C  
ATOM   1804  HA  LEU A 106     -18.122 -13.251  18.241  1.00 85.93           H  
ATOM   1805  C   LEU A 106     -20.209 -12.977  17.982  1.00 85.93           C  
ATOM   1806  CB  LEU A 106     -18.598 -13.865  16.241  1.00 85.93           C  
ATOM   1807  HB2 LEU A 106     -18.604 -12.852  15.838  1.00 85.93           H  
ATOM   1808  HB3 LEU A 106     -19.384 -14.435  15.745  1.00 85.93           H  
ATOM   1809  O   LEU A 106     -20.149 -11.753  18.091  1.00 85.93           O  
ATOM   1810  CG  LEU A 106     -17.236 -14.504  15.926  1.00 85.93           C  
ATOM   1811  HG  LEU A 106     -17.191 -15.503  16.359  1.00 85.93           H  
ATOM   1812  CD1 LEU A 106     -17.073 -14.637  14.416  1.00 85.93           C  
ATOM   1813 HD11 LEU A 106     -17.856 -15.279  14.013  1.00 85.93           H  
ATOM   1814 HD12 LEU A 106     -17.101 -13.656  13.942  1.00 85.93           H  
ATOM   1815 HD13 LEU A 106     -16.110 -15.108  14.221  1.00 85.93           H  
ATOM   1816  CD2 LEU A 106     -16.065 -13.673  16.452  1.00 85.93           C  
ATOM   1817 HD21 LEU A 106     -16.129 -12.654  16.070  1.00 85.93           H  
ATOM   1818 HD22 LEU A 106     -16.072 -13.656  17.542  1.00 85.93           H  
ATOM   1819 HD23 LEU A 106     -15.121 -14.114  16.133  1.00 85.93           H  
ATOM   1820  N   SER A 107     -21.371 -13.628  18.123  1.00 85.71           N  
ATOM   1821  H   SER A 107     -21.396 -14.630  17.999  1.00 85.71           H  
ATOM   1822  CA  SER A 107     -22.610 -12.930  18.497  1.00 85.71           C  
ATOM   1823  HA  SER A 107     -22.725 -12.078  17.826  1.00 85.71           H  
ATOM   1824  C   SER A 107     -22.585 -12.326  19.900  1.00 85.71           C  
ATOM   1825  CB  SER A 107     -23.863 -13.792  18.314  1.00 85.71           C  
ATOM   1826  HB2 SER A 107     -24.684 -13.374  18.897  1.00 85.71           H  
ATOM   1827  HB3 SER A 107     -24.152 -13.751  17.264  1.00 85.71           H  
ATOM   1828  O   SER A 107     -23.331 -11.376  20.134  1.00 85.71           O  
ATOM   1829  OG  SER A 107     -23.696 -15.148  18.652  1.00 85.71           O  
ATOM   1830  HG  SER A 107     -23.231 -15.272  19.483  1.00 85.71           H  
ATOM   1831  N   LEU A 108     -21.714 -12.810  20.792  1.00 85.96           N  
ATOM   1832  H   LEU A 108     -21.104 -13.566  20.514  1.00 85.96           H  
ATOM   1833  CA  LEU A 108     -21.565 -12.322  22.169  1.00 85.96           C  
ATOM   1834  HA  LEU A 108     -22.516 -11.907  22.502  1.00 85.96           H  
ATOM   1835  C   LEU A 108     -20.547 -11.182  22.306  1.00 85.96           C  
ATOM   1836  CB  LEU A 108     -21.206 -13.500  23.093  1.00 85.96           C  
ATOM   1837  HB2 LEU A 108     -21.065 -13.123  24.106  1.00 85.96           H  
ATOM   1838  HB3 LEU A 108     -20.254 -13.921  22.768  1.00 85.96           H  
ATOM   1839  O   LEU A 108     -20.321 -10.691  23.409  1.00 85.96           O  
ATOM   1840  CG  LEU A 108     -22.255 -14.624  23.144  1.00 85.96           C  
ATOM   1841  HG  LEU A 108     -22.420 -15.019  22.141  1.00 85.96           H  
ATOM   1842  CD1 LEU A 108     -21.737 -15.760  24.022  1.00 85.96           C  
ATOM   1843 HD11 LEU A 108     -20.789 -16.130  23.632  1.00 85.96           H  
ATOM   1844 HD12 LEU A 108     -22.453 -16.582  24.031  1.00 85.96           H  
ATOM   1845 HD13 LEU A 108     -21.581 -15.410  25.043  1.00 85.96           H  
ATOM   1846  CD2 LEU A 108     -23.595 -14.139  23.705  1.00 85.96           C  
ATOM   1847 HD21 LEU A 108     -24.274 -14.985  23.808  1.00 85.96           H  
ATOM   1848 HD22 LEU A 108     -23.447 -13.686  24.686  1.00 85.96           H  
ATOM   1849 HD23 LEU A 108     -24.052 -13.415  23.030  1.00 85.96           H  
ATOM   1850  N   LEU A 109     -19.945 -10.726  21.202  1.00 91.78           N  
ATOM   1851  H   LEU A 109     -20.140 -11.171  20.317  1.00 91.78           H  
ATOM   1852  CA  LEU A 109     -18.994  -9.621  21.248  1.00 91.78           C  
ATOM   1853  HA  LEU A 109     -18.215  -9.918  21.950  1.00 91.78           H  
ATOM   1854  C   LEU A 109     -19.641  -8.330  21.791  1.00 91.78           C  
ATOM   1855  CB  LEU A 109     -18.361  -9.402  19.866  1.00 91.78           C  
ATOM   1856  HB2 LEU A 109     -17.812  -8.460  19.887  1.00 91.78           H  
ATOM   1857  HB3 LEU A 109     -19.154  -9.308  19.124  1.00 91.78           H  
ATOM   1858  O   LEU A 109     -20.800  -8.031  21.459  1.00 91.78           O  
ATOM   1859  CG  LEU A 109     -17.391 -10.516  19.438  1.00 91.78           C  
ATOM   1860  HG  LEU A 109     -17.923 -11.467  19.391  1.00 91.78           H  
ATOM   1861  CD1 LEU A 109     -16.828 -10.190  18.057  1.00 91.78           C  
ATOM   1862 HD11 LEU A 109     -16.322  -9.225  18.079  1.00 91.78           H  
ATOM   1863 HD12 LEU A 109     -16.117 -10.961  17.757  1.00 91.78           H  
ATOM   1864 HD13 LEU A 109     -17.648 -10.169  17.339  1.00 91.78           H  
ATOM   1865  CD2 LEU A 109     -16.226 -10.676  20.405  1.00 91.78           C  
ATOM   1866 HD21 LEU A 109     -16.575 -11.145  21.325  1.00 91.78           H  
ATOM   1867 HD22 LEU A 109     -15.464 -11.326  19.976  1.00 91.78           H  
ATOM   1868 HD23 LEU A 109     -15.801  -9.699  20.639  1.00 91.78           H  
ATOM   1869  N   PRO A 110     -18.912  -7.557  22.619  1.00 92.12           N  
ATOM   1870  CA  PRO A 110     -19.454  -6.379  23.278  1.00 92.12           C  
ATOM   1871  HA  PRO A 110     -20.456  -6.601  23.646  1.00 92.12           H  
ATOM   1872  C   PRO A 110     -19.538  -5.182  22.316  1.00 92.12           C  
ATOM   1873  CB  PRO A 110     -18.541  -6.143  24.485  1.00 92.12           C  
ATOM   1874  HB2 PRO A 110     -18.508  -5.095  24.783  1.00 92.12           H  
ATOM   1875  HB3 PRO A 110     -18.879  -6.759  25.319  1.00 92.12           H  
ATOM   1876  O   PRO A 110     -18.656  -4.944  21.492  1.00 92.12           O  
ATOM   1877  CG  PRO A 110     -17.185  -6.654  24.006  1.00 92.12           C  
ATOM   1878  HG2 PRO A 110     -16.684  -5.874  23.435  1.00 92.12           H  
ATOM   1879  HG3 PRO A 110     -16.553  -6.989  24.829  1.00 92.12           H  
ATOM   1880  CD  PRO A 110     -17.563  -7.827  23.106  1.00 92.12           C  
ATOM   1881  HD2 PRO A 110     -16.850  -7.921  22.287  1.00 92.12           H  
ATOM   1882  HD3 PRO A 110     -17.580  -8.740  23.702  1.00 92.12           H  
ATOM   1883  N   ILE A 111     -20.607  -4.389  22.442  1.00 95.45           N  
ATOM   1884  H   ILE A 111     -21.283  -4.627  23.153  1.00 95.45           H  
ATOM   1885  CA  ILE A 111     -20.886  -3.199  21.605  1.00 95.45           C  
ATOM   1886  HA  ILE A 111     -20.833  -3.507  20.561  1.00 95.45           H  
ATOM   1887  C   ILE A 111     -19.869  -2.058  21.788  1.00 95.45           C  
ATOM   1888  CB  ILE A 111     -22.324  -2.713  21.894  1.00 95.45           C  
ATOM   1889  HB  ILE A 111     -22.981  -3.573  21.762  1.00 95.45           H  
ATOM   1890  O   ILE A 111     -19.806  -1.114  20.994  1.00 95.45           O  
ATOM   1891  CG1 ILE A 111     -22.774  -1.618  20.906  1.00 95.45           C  
ATOM   1892 HG12 ILE A 111     -22.427  -0.642  21.246  1.00 95.45           H  
ATOM   1893 HG13 ILE A 111     -22.319  -1.801  19.932  1.00 95.45           H  
ATOM   1894  CG2 ILE A 111     -22.483  -2.206  23.342  1.00 95.45           C  
ATOM   1895 HG21 ILE A 111     -21.884  -1.310  23.508  1.00 95.45           H  
ATOM   1896 HG22 ILE A 111     -23.526  -1.959  23.538  1.00 95.45           H  
ATOM   1897 HG23 ILE A 111     -22.184  -2.969  24.061  1.00 95.45           H  
ATOM   1898  CD1 ILE A 111     -24.297  -1.567  20.738  1.00 95.45           C  
ATOM   1899 HD11 ILE A 111     -24.666  -2.531  20.388  1.00 95.45           H  
ATOM   1900 HD12 ILE A 111     -24.776  -1.318  21.685  1.00 95.45           H  
ATOM   1901 HD13 ILE A 111     -24.562  -0.805  20.004  1.00 95.45           H  
ATOM   1902  N   SER A 112     -19.073  -2.136  22.851  1.00 95.59           N  
ATOM   1903  H   SER A 112     -19.132  -2.958  23.434  1.00 95.59           H  
ATOM   1904  CA  SER A 112     -17.998  -1.206  23.177  1.00 95.59           C  
ATOM   1905  HA  SER A 112     -18.381  -0.188  23.104  1.00 95.59           H  
ATOM   1906  C   SER A 112     -16.801  -1.311  22.229  1.00 95.59           C  
ATOM   1907  CB  SER A 112     -17.563  -1.460  24.622  1.00 95.59           C  
ATOM   1908  HB2 SER A 112     -18.366  -1.161  25.297  1.00 95.59           H  
ATOM   1909  HB3 SER A 112     -16.662  -0.895  24.859  1.00 95.59           H  
ATOM   1910  O   SER A 112     -16.008  -0.366  22.194  1.00 95.59           O  
ATOM   1911  OG  SER A 112     -17.318  -2.832  24.788  1.00 95.59           O  
ATOM   1912  HG  SER A 112     -17.570  -3.087  25.679  1.00 95.59           H  
ATOM   1913  N   LEU A 113     -16.695  -2.388  21.436  1.00 97.23           N  
ATOM   1914  H   LEU A 113     -17.360  -3.137  21.559  1.00 97.23           H  
ATOM   1915  CA  LEU A 113     -15.585  -2.605  20.512  1.00 97.23           C  
ATOM   1916  HA  LEU A 113     -14.674  -2.624  21.109  1.00 97.23           H  
ATOM   1917  C   LEU A 113     -15.437  -1.476  19.488  1.00 97.23           C  
ATOM   1918  CB  LEU A 113     -15.719  -3.954  19.783  1.00 97.23           C  
ATOM   1919  HB2 LEU A 113     -15.060  -3.954  18.915  1.00 97.23           H  
ATOM   1920  HB3 LEU A 113     -16.743  -4.048  19.420  1.00 97.23           H  
ATOM   1921  O   LEU A 113     -16.371  -1.076  18.792  1.00 97.23           O  
ATOM   1922  CG  LEU A 113     -15.366  -5.180  20.639  1.00 97.23           C  
ATOM   1923  HG  LEU A 113     -15.952  -5.155  21.558  1.00 97.23           H  
ATOM   1924  CD1 LEU A 113     -15.717  -6.447  19.859  1.00 97.23           C  
ATOM   1925 HD11 LEU A 113     -16.785  -6.443  19.642  1.00 97.23           H  
ATOM   1926 HD12 LEU A 113     -15.477  -7.323  20.460  1.00 97.23           H  
ATOM   1927 HD13 LEU A 113     -15.154  -6.482  18.927  1.00 97.23           H  
ATOM   1928  CD2 LEU A 113     -13.880  -5.252  20.994  1.00 97.23           C  
ATOM   1929 HD21 LEU A 113     -13.267  -5.270  20.093  1.00 97.23           H  
ATOM   1930 HD22 LEU A 113     -13.595  -4.402  21.615  1.00 97.23           H  
ATOM   1931 HD23 LEU A 113     -13.701  -6.153  21.580  1.00 97.23           H  
ATOM   1932  N   VAL A 114     -14.193  -1.028  19.365  1.00 98.29           N  
ATOM   1933  H   VAL A 114     -13.521  -1.415  20.010  1.00 98.29           H  
ATOM   1934  CA  VAL A 114     -13.700  -0.036  18.408  1.00 98.29           C  
ATOM   1935  HA  VAL A 114     -14.542   0.390  17.861  1.00 98.29           H  
ATOM   1936  C   VAL A 114     -12.761  -0.692  17.397  1.00 98.29           C  
ATOM   1937  CB  VAL A 114     -12.985   1.103  19.159  1.00 98.29           C  
ATOM   1938  HB  VAL A 114     -12.151   0.693  19.729  1.00 98.29           H  
ATOM   1939  O   VAL A 114     -12.755  -0.299  16.230  1.00 98.29           O  
ATOM   1940  CG1 VAL A 114     -12.436   2.163  18.198  1.00 98.29           C  
ATOM   1941 HG11 VAL A 114     -11.654   1.736  17.569  1.00 98.29           H  
ATOM   1942 HG12 VAL A 114     -13.249   2.536  17.575  1.00 98.29           H  
ATOM   1943 HG13 VAL A 114     -12.002   2.985  18.767  1.00 98.29           H  
ATOM   1944  CG2 VAL A 114     -13.938   1.815  20.126  1.00 98.29           C  
ATOM   1945 HG21 VAL A 114     -14.804   2.197  19.584  1.00 98.29           H  
ATOM   1946 HG22 VAL A 114     -13.423   2.636  20.626  1.00 98.29           H  
ATOM   1947 HG23 VAL A 114     -14.282   1.117  20.889  1.00 98.29           H  
ATOM   1948  N   LYS A 115     -11.992  -1.707  17.808  1.00 98.22           N  
ATOM   1949  H   LYS A 115     -12.042  -1.983  18.779  1.00 98.22           H  
ATOM   1950  CA  LYS A 115     -11.115  -2.482  16.924  1.00 98.22           C  
ATOM   1951  HA  LYS A 115     -11.332  -2.214  15.890  1.00 98.22           H  
ATOM   1952  C   LYS A 115     -11.379  -3.973  17.078  1.00 98.22           C  
ATOM   1953  CB  LYS A 115      -9.636  -2.170  17.184  1.00 98.22           C  
ATOM   1954  HB2 LYS A 115      -9.343  -2.603  18.141  1.00 98.22           H  
ATOM   1955  HB3 LYS A 115      -9.050  -2.657  16.405  1.00 98.22           H  
ATOM   1956  O   LYS A 115     -11.383  -4.480  18.196  1.00 98.22           O  
ATOM   1957  CG  LYS A 115      -9.302  -0.670  17.202  1.00 98.22           C  
ATOM   1958  HG2 LYS A 115      -9.724  -0.221  18.101  1.00 98.22           H  
ATOM   1959  HG3 LYS A 115      -9.723  -0.163  16.334  1.00 98.22           H  
ATOM   1960  CD  LYS A 115      -7.782  -0.498  17.221  1.00 98.22           C  
ATOM   1961  HD2 LYS A 115      -7.356  -0.850  16.282  1.00 98.22           H  
ATOM   1962  HD3 LYS A 115      -7.382  -1.115  18.026  1.00 98.22           H  
ATOM   1963  CE  LYS A 115      -7.392   0.965  17.442  1.00 98.22           C  
ATOM   1964  HE2 LYS A 115      -8.185   1.453  18.008  1.00 98.22           H  
ATOM   1965  HE3 LYS A 115      -7.293   1.456  16.474  1.00 98.22           H  
ATOM   1966  NZ  LYS A 115      -6.136   1.046  18.225  1.00 98.22           N  
ATOM   1967  HZ1 LYS A 115      -5.407   0.455  17.851  1.00 98.22           H  
ATOM   1968  HZ2 LYS A 115      -6.321   0.686  19.150  1.00 98.22           H  
ATOM   1969  HZ3 LYS A 115      -5.818   1.995  18.366  1.00 98.22           H  
ATOM   1970  N   LEU A 116     -11.561  -4.668  15.960  1.00 96.65           N  
ATOM   1971  H   LEU A 116     -11.570  -4.172  15.081  1.00 96.65           H  
ATOM   1972  CA  LEU A 116     -11.766  -6.113  15.939  1.00 96.65           C  
ATOM   1973  HA  LEU A 116     -11.450  -6.527  16.897  1.00 96.65           H  
ATOM   1974  C   LEU A 116     -10.921  -6.759  14.845  1.00 96.65           C  
ATOM   1975  CB  LEU A 116     -13.263  -6.420  15.774  1.00 96.65           C  
ATOM   1976  HB2 LEU A 116     -13.804  -5.984  16.614  1.00 96.65           H  
ATOM   1977  HB3 LEU A 116     -13.616  -5.940  14.861  1.00 96.65           H  
ATOM   1978  O   LEU A 116     -10.976  -6.355  13.683  1.00 96.65           O  
ATOM   1979  CG  LEU A 116     -13.594  -7.922  15.695  1.00 96.65           C  
ATOM   1980  HG  LEU A 116     -13.056  -8.378  14.864  1.00 96.65           H  
ATOM   1981  CD1 LEU A 116     -13.247  -8.659  16.990  1.00 96.65           C  
ATOM   1982 HD11 LEU A 116     -12.167  -8.701  17.130  1.00 96.65           H  
ATOM   1983 HD12 LEU A 116     -13.620  -9.683  16.954  1.00 96.65           H  
ATOM   1984 HD13 LEU A 116     -13.698  -8.154  17.844  1.00 96.65           H  
ATOM   1985  CD2 LEU A 116     -15.087  -8.093  15.434  1.00 96.65           C  
ATOM   1986 HD21 LEU A 116     -15.313  -9.154  15.328  1.00 96.65           H  
ATOM   1987 HD22 LEU A 116     -15.370  -7.573  14.519  1.00 96.65           H  
ATOM   1988 HD23 LEU A 116     -15.652  -7.686  16.272  1.00 96.65           H  
ATOM   1989  N   ASN A 117     -10.181  -7.795  15.213  1.00 94.65           N  
ATOM   1990  H   ASN A 117     -10.144  -8.037  16.193  1.00 94.65           H  
ATOM   1991  CA  ASN A 117      -9.427  -8.624  14.291  1.00 94.65           C  
ATOM   1992  HA  ASN A 117      -9.671  -8.352  13.264  1.00 94.65           H  
ATOM   1993  C   ASN A 117      -9.813 -10.089  14.488  1.00 94.65           C  
ATOM   1994  CB  ASN A 117      -7.940  -8.343  14.527  1.00 94.65           C  
ATOM   1995  HB2 ASN A 117      -7.760  -7.271  14.448  1.00 94.65           H  
ATOM   1996  HB3 ASN A 117      -7.664  -8.655  15.535  1.00 94.65           H  
ATOM   1997  O   ASN A 117      -9.576 -10.653  15.547  1.00 94.65           O  
ATOM   1998  CG  ASN A 117      -7.019  -9.043  13.559  1.00 94.65           C  
ATOM   1999  ND2 ASN A 117      -5.739  -8.812  13.721  1.00 94.65           N  
ATOM   2000 HD21 ASN A 117      -5.124  -9.418  13.198  1.00 94.65           H  
ATOM   2001 HD22 ASN A 117      -5.438  -8.585  14.658  1.00 94.65           H  
ATOM   2002  OD1 ASN A 117      -7.417  -9.730  12.627  1.00 94.65           O  
ATOM   2003  N   ILE A 118     -10.417 -10.690  13.468  1.00 92.98           N  
ATOM   2004  H   ILE A 118     -10.571 -10.150  12.629  1.00 92.98           H  
ATOM   2005  CA  ILE A 118     -10.824 -12.105  13.448  1.00 92.98           C  
ATOM   2006  HA  ILE A 118     -10.361 -12.612  14.294  1.00 92.98           H  
ATOM   2007  C   ILE A 118     -10.252 -12.804  12.210  1.00 92.98           C  
ATOM   2008  CB  ILE A 118     -12.353 -12.263  13.602  1.00 92.98           C  
ATOM   2009  HB  ILE A 118     -12.602 -13.318  13.479  1.00 92.98           H  
ATOM   2010  O   ILE A 118     -10.906 -13.619  11.558  1.00 92.98           O  
ATOM   2011  CG1 ILE A 118     -13.127 -11.447  12.545  1.00 92.98           C  
ATOM   2012 HG12 ILE A 118     -13.041 -10.385  12.778  1.00 92.98           H  
ATOM   2013 HG13 ILE A 118     -12.686 -11.610  11.561  1.00 92.98           H  
ATOM   2014  CG2 ILE A 118     -12.771 -11.857  15.025  1.00 92.98           C  
ATOM   2015 HG21 ILE A 118     -12.189 -12.427  15.748  1.00 92.98           H  
ATOM   2016 HG22 ILE A 118     -13.825 -12.074  15.203  1.00 92.98           H  
ATOM   2017 HG23 ILE A 118     -12.581 -10.795  15.185  1.00 92.98           H  
ATOM   2018  CD1 ILE A 118     -14.610 -11.827  12.470  1.00 92.98           C  
ATOM   2019 HD11 ILE A 118     -15.087 -11.723  13.445  1.00 92.98           H  
ATOM   2020 HD12 ILE A 118     -14.709 -12.858  12.129  1.00 92.98           H  
ATOM   2021 HD13 ILE A 118     -15.128 -11.169  11.773  1.00 92.98           H  
ATOM   2022  N   SER A 119      -9.033 -12.417  11.831  1.00 93.88           N  
ATOM   2023  H   SER A 119      -8.537 -11.761  12.417  1.00 93.88           H  
ATOM   2024  CA  SER A 119      -8.342 -12.997  10.678  1.00 93.88           C  
ATOM   2025  HA  SER A 119      -9.047 -13.019   9.847  1.00 93.88           H  
ATOM   2026  C   SER A 119      -7.954 -14.453  10.958  1.00 93.88           C  
ATOM   2027  CB  SER A 119      -7.146 -12.136  10.242  1.00 93.88           C  
ATOM   2028  HB2 SER A 119      -6.302 -12.261  10.920  1.00 93.88           H  
ATOM   2029  HB3 SER A 119      -6.799 -12.455   9.259  1.00 93.88           H  
ATOM   2030  O   SER A 119      -7.627 -14.796  12.091  1.00 93.88           O  
ATOM   2031  OG  SER A 119      -7.491 -10.762  10.160  1.00 93.88           O  
ATOM   2032  HG  SER A 119      -7.542 -10.420  11.055  1.00 93.88           H  
ATOM   2033  N   GLN A 120      -8.036 -15.318   9.948  1.00 91.14           N  
ATOM   2034  H   GLN A 120      -8.326 -14.981   9.041  1.00 91.14           H  
ATOM   2035  CA  GLN A 120      -7.735 -16.752  10.052  1.00 91.14           C  
ATOM   2036  HA  GLN A 120      -8.113 -17.204   9.135  1.00 91.14           H  
ATOM   2037  C   GLN A 120      -8.495 -17.498  11.164  1.00 91.14           C  
ATOM   2038  CB  GLN A 120      -6.214 -16.995  10.102  1.00 91.14           C  
ATOM   2039  HB2 GLN A 120      -5.830 -16.542  11.016  1.00 91.14           H  
ATOM   2040  HB3 GLN A 120      -6.025 -18.067  10.157  1.00 91.14           H  
ATOM   2041  O   GLN A 120      -8.019 -18.487  11.710  1.00 91.14           O  
ATOM   2042  CG  GLN A 120      -5.414 -16.446   8.910  1.00 91.14           C  
ATOM   2043  HG2 GLN A 120      -4.370 -16.729   9.039  1.00 91.14           H  
ATOM   2044  HG3 GLN A 120      -5.455 -15.356   8.923  1.00 91.14           H  
ATOM   2045  CD  GLN A 120      -5.887 -16.970   7.553  1.00 91.14           C  
ATOM   2046  NE2 GLN A 120      -5.501 -16.341   6.462  1.00 91.14           N  
ATOM   2047 HE21 GLN A 120      -4.652 -15.796   6.507  1.00 91.14           H  
ATOM   2048 HE22 GLN A 120      -5.707 -16.852   5.615  1.00 91.14           H  
ATOM   2049  OE1 GLN A 120      -6.663 -17.900   7.429  1.00 91.14           O  
ATOM   2050  N   CYS A 121      -9.727 -17.078  11.470  1.00 88.21           N  
ATOM   2051  H   CYS A 121     -10.056 -16.222  11.047  1.00 88.21           H  
ATOM   2052  CA  CYS A 121     -10.537 -17.704  12.523  1.00 88.21           C  
ATOM   2053  HA  CYS A 121      -9.841 -17.939  13.329  1.00 88.21           H  
ATOM   2054  C   CYS A 121     -11.231 -19.029  12.123  1.00 88.21           C  
ATOM   2055  CB  CYS A 121     -11.516 -16.676  13.091  1.00 88.21           C  
ATOM   2056  HB2 CYS A 121     -12.014 -16.138  12.285  1.00 88.21           H  
ATOM   2057  HB3 CYS A 121     -12.260 -17.171  13.716  1.00 88.21           H  
ATOM   2058  O   CYS A 121     -12.172 -19.468  12.790  1.00 88.21           O  
ATOM   2059  SG  CYS A 121     -10.585 -15.526  14.125  1.00 88.21           S  
ATOM   2060  HG  CYS A 121      -9.468 -15.481  13.393  1.00 88.21           H  
ATOM   2061  N   LYS A 122     -10.846 -19.622  10.979  1.00 84.40           N  
ATOM   2062  H   LYS A 122      -9.986 -19.276  10.580  1.00 84.40           H  
ATOM   2063  CA  LYS A 122     -11.489 -20.794  10.337  1.00 84.40           C  
ATOM   2064  HA  LYS A 122     -11.073 -20.877   9.332  1.00 84.40           H  
ATOM   2065  C   LYS A 122     -13.008 -20.657  10.119  1.00 84.40           C  
ATOM   2066  CB  LYS A 122     -11.115 -22.086  11.085  1.00 84.40           C  
ATOM   2067  HB2 LYS A 122     -11.492 -22.034  12.106  1.00 84.40           H  
ATOM   2068  HB3 LYS A 122     -11.589 -22.934  10.589  1.00 84.40           H  
ATOM   2069  O   LYS A 122     -13.741 -21.644  10.046  1.00 84.40           O  
ATOM   2070  CG  LYS A 122      -9.601 -22.337  11.114  1.00 84.40           C  
ATOM   2071  HG2 LYS A 122      -9.218 -22.368  10.094  1.00 84.40           H  
ATOM   2072  HG3 LYS A 122      -9.105 -21.531  11.655  1.00 84.40           H  
ATOM   2073  CD  LYS A 122      -9.292 -23.668  11.809  1.00 84.40           C  
ATOM   2074  HD2 LYS A 122      -9.709 -24.489  11.226  1.00 84.40           H  
ATOM   2075  HD3 LYS A 122      -9.749 -23.662  12.799  1.00 84.40           H  
ATOM   2076  CE  LYS A 122      -7.776 -23.841  11.946  1.00 84.40           C  
ATOM   2077  HE2 LYS A 122      -7.378 -22.969  12.465  1.00 84.40           H  
ATOM   2078  HE3 LYS A 122      -7.327 -23.861  10.952  1.00 84.40           H  
ATOM   2079  NZ  LYS A 122      -7.423 -25.073  12.695  1.00 84.40           N  
ATOM   2080  HZ1 LYS A 122      -7.709 -25.902  12.194  1.00 84.40           H  
ATOM   2081  HZ2 LYS A 122      -6.424 -25.119  12.832  1.00 84.40           H  
ATOM   2082  HZ3 LYS A 122      -7.860 -25.065  13.606  1.00 84.40           H  
ATOM   2083  N   LEU A 123     -13.498 -19.424  10.000  1.00 83.21           N  
ATOM   2084  H   LEU A 123     -12.844 -18.657  10.059  1.00 83.21           H  
ATOM   2085  CA  LEU A 123     -14.909 -19.139   9.754  1.00 83.21           C  
ATOM   2086  HA  LEU A 123     -15.506 -19.739  10.441  1.00 83.21           H  
ATOM   2087  C   LEU A 123     -15.293 -19.528   8.321  1.00 83.21           C  
ATOM   2088  CB  LEU A 123     -15.187 -17.648  10.010  1.00 83.21           C  
ATOM   2089  HB2 LEU A 123     -16.192 -17.403   9.668  1.00 83.21           H  
ATOM   2090  HB3 LEU A 123     -14.480 -17.075   9.410  1.00 83.21           H  
ATOM   2091  O   LEU A 123     -14.606 -19.174   7.367  1.00 83.21           O  
ATOM   2092  CG  LEU A 123     -15.043 -17.211  11.476  1.00 83.21           C  
ATOM   2093  HG  LEU A 123     -14.095 -17.572  11.876  1.00 83.21           H  
ATOM   2094  CD1 LEU A 123     -15.037 -15.684  11.539  1.00 83.21           C  
ATOM   2095 HD11 LEU A 123     -14.758 -15.370  12.545  1.00 83.21           H  
ATOM   2096 HD12 LEU A 123     -16.015 -15.283  11.274  1.00 83.21           H  
ATOM   2097 HD13 LEU A 123     -14.284 -15.287  10.859  1.00 83.21           H  
ATOM   2098  CD2 LEU A 123     -16.191 -17.733  12.340  1.00 83.21           C  
ATOM   2099 HD21 LEU A 123     -16.205 -18.823  12.317  1.00 83.21           H  
ATOM   2100 HD22 LEU A 123     -17.145 -17.345  11.982  1.00 83.21           H  
ATOM   2101 HD23 LEU A 123     -16.032 -17.425  13.374  1.00 83.21           H  
ATOM   2102  N   LYS A 124     -16.441 -20.196   8.163  1.00 82.87           N  
ATOM   2103  H   LYS A 124     -16.902 -20.537   8.994  1.00 82.87           H  
ATOM   2104  CA  LYS A 124     -17.030 -20.464   6.839  1.00 82.87           C  
ATOM   2105  HA  LYS A 124     -16.229 -20.591   6.111  1.00 82.87           H  
ATOM   2106  C   LYS A 124     -17.867 -19.294   6.317  1.00 82.87           C  
ATOM   2107  CB  LYS A 124     -17.860 -21.760   6.867  1.00 82.87           C  
ATOM   2108  HB2 LYS A 124     -18.370 -21.856   5.909  1.00 82.87           H  
ATOM   2109  HB3 LYS A 124     -18.616 -21.694   7.649  1.00 82.87           H  
ATOM   2110  O   LYS A 124     -17.954 -19.092   5.112  1.00 82.87           O  
ATOM   2111  CG  LYS A 124     -17.001 -23.018   7.082  1.00 82.87           C  
ATOM   2112  HG2 LYS A 124     -16.540 -22.982   8.069  1.00 82.87           H  
ATOM   2113  HG3 LYS A 124     -16.213 -23.042   6.329  1.00 82.87           H  
ATOM   2114  CD  LYS A 124     -17.847 -24.297   6.963  1.00 82.87           C  
ATOM   2115  HD2 LYS A 124     -18.329 -24.315   5.986  1.00 82.87           H  
ATOM   2116  HD3 LYS A 124     -18.614 -24.293   7.738  1.00 82.87           H  
ATOM   2117  CE  LYS A 124     -16.964 -25.545   7.117  1.00 82.87           C  
ATOM   2118  HE2 LYS A 124     -16.483 -25.516   8.094  1.00 82.87           H  
ATOM   2119  HE3 LYS A 124     -16.175 -25.503   6.365  1.00 82.87           H  
ATOM   2120  NZ  LYS A 124     -17.733 -26.811   6.963  1.00 82.87           N  
ATOM   2121  HZ1 LYS A 124     -18.149 -26.875   6.045  1.00 82.87           H  
ATOM   2122  HZ2 LYS A 124     -17.122 -27.610   7.066  1.00 82.87           H  
ATOM   2123  HZ3 LYS A 124     -18.463 -26.889   7.656  1.00 82.87           H  
ATOM   2124  N   ILE A 125     -18.514 -18.535   7.204  1.00 80.72           N  
ATOM   2125  H   ILE A 125     -18.349 -18.709   8.185  1.00 80.72           H  
ATOM   2126  CA  ILE A 125     -19.413 -17.417   6.869  1.00 80.72           C  
ATOM   2127  HA  ILE A 125     -19.138 -17.021   5.891  1.00 80.72           H  
ATOM   2128  C   ILE A 125     -19.228 -16.313   7.914  1.00 80.72           C  
ATOM   2129  CB  ILE A 125     -20.895 -17.887   6.818  1.00 80.72           C  
ATOM   2130  HB  ILE A 125     -21.161 -18.274   7.801  1.00 80.72           H  
ATOM   2131  O   ILE A 125     -19.083 -16.636   9.092  1.00 80.72           O  
ATOM   2132  CG1 ILE A 125     -21.130 -19.016   5.783  1.00 80.72           C  
ATOM   2133 HG12 ILE A 125     -20.427 -19.830   5.963  1.00 80.72           H  
ATOM   2134 HG13 ILE A 125     -20.959 -18.634   4.777  1.00 80.72           H  
ATOM   2135  CG2 ILE A 125     -21.831 -16.703   6.501  1.00 80.72           C  
ATOM   2136 HG21 ILE A 125     -22.867 -17.033   6.430  1.00 80.72           H  
ATOM   2137 HG22 ILE A 125     -21.532 -16.230   5.565  1.00 80.72           H  
ATOM   2138 HG23 ILE A 125     -21.801 -15.973   7.310  1.00 80.72           H  
ATOM   2139  CD1 ILE A 125     -22.523 -19.654   5.818  1.00 80.72           C  
ATOM   2140 HD11 ILE A 125     -22.760 -19.974   6.833  1.00 80.72           H  
ATOM   2141 HD12 ILE A 125     -23.282 -18.956   5.464  1.00 80.72           H  
ATOM   2142 HD13 ILE A 125     -22.532 -20.524   5.163  1.00 80.72           H  
ATOM   2143  N   ILE A 126     -19.291 -15.032   7.522  1.00 77.30           N  
ATOM   2144  H   ILE A 126     -19.363 -14.835   6.533  1.00 77.30           H  
ATOM   2145  CA  ILE A 126     -19.417 -13.924   8.487  1.00 77.30           C  
ATOM   2146  HA  ILE A 126     -18.659 -14.079   9.254  1.00 77.30           H  
ATOM   2147  C   ILE A 126     -20.821 -13.924   9.132  1.00 77.30           C  
ATOM   2148  CB  ILE A 126     -19.107 -12.550   7.861  1.00 77.30           C  
ATOM   2149  HB  ILE A 126     -19.636 -12.491   6.910  1.00 77.30           H  
ATOM   2150  O   ILE A 126     -21.827 -13.736   8.434  1.00 77.30           O  
ATOM   2151  CG1 ILE A 126     -17.599 -12.423   7.583  1.00 77.30           C  
ATOM   2152 HG12 ILE A 126     -17.313 -13.180   6.852  1.00 77.30           H  
ATOM   2153 HG13 ILE A 126     -17.040 -12.599   8.502  1.00 77.30           H  
ATOM   2154  CG2 ILE A 126     -19.577 -11.381   8.758  1.00 77.30           C  
ATOM   2155 HG21 ILE A 126     -19.455 -10.435   8.231  1.00 77.30           H  
ATOM   2156 HG22 ILE A 126     -20.648 -11.433   8.954  1.00 77.30           H  
ATOM   2157 HG23 ILE A 126     -19.029 -11.364   9.700  1.00 77.30           H  
ATOM   2158  CD1 ILE A 126     -17.231 -11.038   7.041  1.00 77.30           C  
ATOM   2159 HD11 ILE A 126     -16.177 -11.002   6.768  1.00 77.30           H  
ATOM   2160 HD12 ILE A 126     -17.844 -10.814   6.168  1.00 77.30           H  
ATOM   2161 HD13 ILE A 126     -17.361 -10.271   7.804  1.00 77.30           H  
ATOM   2162  N   PRO A 127     -20.915 -14.063  10.467  1.00 71.84           N  
ATOM   2163  CA  PRO A 127     -22.180 -13.959  11.183  1.00 71.84           C  
ATOM   2164  HA  PRO A 127     -22.914 -14.577  10.665  1.00 71.84           H  
ATOM   2165  C   PRO A 127     -22.740 -12.526  11.244  1.00 71.84           C  
ATOM   2166  CB  PRO A 127     -21.946 -14.569  12.569  1.00 71.84           C  
ATOM   2167  HB2 PRO A 127     -22.495 -15.508  12.637  1.00 71.84           H  
ATOM   2168  HB3 PRO A 127     -22.286 -13.911  13.369  1.00 71.84           H  
ATOM   2169  O   PRO A 127     -22.027 -11.537  11.100  1.00 71.84           O  
ATOM   2170  CG  PRO A 127     -20.445 -14.845  12.676  1.00 71.84           C  
ATOM   2171  HG2 PRO A 127     -20.278 -15.914  12.812  1.00 71.84           H  
ATOM   2172  HG3 PRO A 127     -19.997 -14.289  13.500  1.00 71.84           H  
ATOM   2173  CD  PRO A 127     -19.827 -14.437  11.351  1.00 71.84           C  
ATOM   2174  HD2 PRO A 127     -19.138 -13.600  11.463  1.00 71.84           H  
ATOM   2175  HD3 PRO A 127     -19.267 -15.290  10.965  1.00 71.84           H  
ATOM   2176  N   LEU A 128     -24.042 -12.416  11.530  1.00 85.15           N  
ATOM   2177  H   LEU A 128     -24.563 -13.272  11.655  1.00 85.15           H  
ATOM   2178  CA  LEU A 128     -24.811 -11.159  11.586  1.00 85.15           C  
ATOM   2179  HA  LEU A 128     -24.695 -10.637  10.636  1.00 85.15           H  
ATOM   2180  C   LEU A 128     -24.361 -10.164  12.678  1.00 85.15           C  
ATOM   2181  CB  LEU A 128     -26.298 -11.524  11.791  1.00 85.15           C  
ATOM   2182  HB2 LEU A 128     -26.371 -12.196  12.645  1.00 85.15           H  
ATOM   2183  HB3 LEU A 128     -26.859 -10.624  12.045  1.00 85.15           H  
ATOM   2184  O   LEU A 128     -24.821  -9.021  12.693  1.00 85.15           O  
ATOM   2185  CG  LEU A 128     -26.975 -12.177  10.571  1.00 85.15           C  
ATOM   2186  HG  LEU A 128     -26.329 -12.956  10.166  1.00 85.15           H  
ATOM   2187  CD1 LEU A 128     -28.295 -12.820  10.989  1.00 85.15           C  
ATOM   2188 HD11 LEU A 128     -28.965 -12.072  11.410  1.00 85.15           H  
ATOM   2189 HD12 LEU A 128     -28.777 -13.275  10.123  1.00 85.15           H  
ATOM   2190 HD13 LEU A 128     -28.117 -13.598  11.732  1.00 85.15           H  
ATOM   2191  CD2 LEU A 128     -27.263 -11.146   9.478  1.00 85.15           C  
ATOM   2192 HD21 LEU A 128     -27.727 -11.639   8.624  1.00 85.15           H  
ATOM   2193 HD22 LEU A 128     -26.339 -10.675   9.142  1.00 85.15           H  
ATOM   2194 HD23 LEU A 128     -27.943 -10.382   9.853  1.00 85.15           H  
ATOM   2195  N   PHE A 129     -23.461 -10.574  13.579  1.00 87.71           N  
ATOM   2196  H   PHE A 129     -23.072 -11.498  13.457  1.00 87.71           H  
ATOM   2197  CA  PHE A 129     -23.054  -9.816  14.767  1.00 87.71           C  
ATOM   2198  HA  PHE A 129     -23.932  -9.682  15.400  1.00 87.71           H  
ATOM   2199  C   PHE A 129     -22.499  -8.419  14.461  1.00 87.71           C  
ATOM   2200  CB  PHE A 129     -22.017 -10.630  15.553  1.00 87.71           C  
ATOM   2201  HB2 PHE A 129     -22.350 -11.665  15.631  1.00 87.71           H  
ATOM   2202  HB3 PHE A 129     -21.969 -10.227  16.565  1.00 87.71           H  
ATOM   2203  O   PHE A 129     -22.623  -7.526  15.297  1.00 87.71           O  
ATOM   2204  CG  PHE A 129     -20.618 -10.600  14.966  1.00 87.71           C  
ATOM   2205  CD1 PHE A 129     -20.246 -11.500  13.955  1.00 87.71           C  
ATOM   2206  HD1 PHE A 129     -20.960 -12.223  13.592  1.00 87.71           H  
ATOM   2207  CD2 PHE A 129     -19.694  -9.632  15.398  1.00 87.71           C  
ATOM   2208  HD2 PHE A 129     -19.967  -8.934  16.175  1.00 87.71           H  
ATOM   2209  CE1 PHE A 129     -18.956 -11.447  13.399  1.00 87.71           C  
ATOM   2210  HE1 PHE A 129     -18.648 -12.126  12.617  1.00 87.71           H  
ATOM   2211  CE2 PHE A 129     -18.413  -9.574  14.826  1.00 87.71           C  
ATOM   2212  HE2 PHE A 129     -17.706  -8.829  15.160  1.00 87.71           H  
ATOM   2213  CZ  PHE A 129     -18.038 -10.486  13.833  1.00 87.71           C  
ATOM   2214  HZ  PHE A 129     -17.050 -10.436  13.399  1.00 87.71           H  
ATOM   2215  N   LEU A 130     -21.938  -8.205  13.262  1.00 91.26           N  
ATOM   2216  H   LEU A 130     -21.844  -8.995  12.639  1.00 91.26           H  
ATOM   2217  CA  LEU A 130     -21.377  -6.915  12.847  1.00 91.26           C  
ATOM   2218  HA  LEU A 130     -20.540  -6.672  13.502  1.00 91.26           H  
ATOM   2219  C   LEU A 130     -22.378  -5.761  12.993  1.00 91.26           C  
ATOM   2220  CB  LEU A 130     -20.879  -7.005  11.394  1.00 91.26           C  
ATOM   2221  HB2 LEU A 130     -21.700  -7.353  10.766  1.00 91.26           H  
ATOM   2222  HB3 LEU A 130     -20.614  -6.002  11.061  1.00 91.26           H  
ATOM   2223  O   LEU A 130     -21.970  -4.668  13.373  1.00 91.26           O  
ATOM   2224  CG  LEU A 130     -19.660  -7.920  11.179  1.00 91.26           C  
ATOM   2225  HG  LEU A 130     -19.891  -8.927  11.526  1.00 91.26           H  
ATOM   2226  CD1 LEU A 130     -19.356  -7.983   9.683  1.00 91.26           C  
ATOM   2227 HD11 LEU A 130     -20.206  -8.422   9.159  1.00 91.26           H  
ATOM   2228 HD12 LEU A 130     -18.470  -8.593   9.511  1.00 91.26           H  
ATOM   2229 HD13 LEU A 130     -19.188  -6.980   9.291  1.00 91.26           H  
ATOM   2230  CD2 LEU A 130     -18.412  -7.417  11.909  1.00 91.26           C  
ATOM   2231 HD21 LEU A 130     -18.174  -6.398  11.604  1.00 91.26           H  
ATOM   2232 HD22 LEU A 130     -17.566  -8.065  11.678  1.00 91.26           H  
ATOM   2233 HD23 LEU A 130     -18.570  -7.443  12.987  1.00 91.26           H  
ATOM   2234  N   LYS A 131     -23.685  -6.020  12.813  1.00 92.95           N  
ATOM   2235  H   LYS A 131     -23.949  -6.966  12.579  1.00 92.95           H  
ATOM   2236  CA  LYS A 131     -24.748  -5.010  12.973  1.00 92.95           C  
ATOM   2237  HA  LYS A 131     -24.535  -4.183  12.296  1.00 92.95           H  
ATOM   2238  C   LYS A 131     -24.785  -4.408  14.385  1.00 92.95           C  
ATOM   2239  CB  LYS A 131     -26.104  -5.641  12.596  1.00 92.95           C  
ATOM   2240  HB2 LYS A 131     -26.367  -6.399  13.334  1.00 92.95           H  
ATOM   2241  HB3 LYS A 131     -26.013  -6.134  11.628  1.00 92.95           H  
ATOM   2242  O   LYS A 131     -25.184  -3.260  14.547  1.00 92.95           O  
ATOM   2243  CG  LYS A 131     -27.238  -4.603  12.506  1.00 92.95           C  
ATOM   2244  HG2 LYS A 131     -26.946  -3.817  11.810  1.00 92.95           H  
ATOM   2245  HG3 LYS A 131     -27.401  -4.159  13.489  1.00 92.95           H  
ATOM   2246  CD  LYS A 131     -28.560  -5.226  12.033  1.00 92.95           C  
ATOM   2247  HD2 LYS A 131     -28.424  -5.630  11.029  1.00 92.95           H  
ATOM   2248  HD3 LYS A 131     -28.838  -6.033  12.710  1.00 92.95           H  
ATOM   2249  CE  LYS A 131     -29.664  -4.157  12.019  1.00 92.95           C  
ATOM   2250  HE2 LYS A 131     -29.360  -3.355  11.346  1.00 92.95           H  
ATOM   2251  HE3 LYS A 131     -29.746  -3.732  13.019  1.00 92.95           H  
ATOM   2252  NZ  LYS A 131     -30.981  -4.704  11.595  1.00 92.95           N  
ATOM   2253  HZ1 LYS A 131     -31.288  -5.437  12.217  1.00 92.95           H  
ATOM   2254  HZ2 LYS A 131     -30.935  -5.074  10.656  1.00 92.95           H  
ATOM   2255  HZ3 LYS A 131     -31.685  -3.980  11.608  1.00 92.95           H  
ATOM   2256  N   ARG A 132     -24.371  -5.169  15.408  1.00 94.72           N  
ATOM   2257  H   ARG A 132     -23.983  -6.074  15.185  1.00 94.72           H  
ATOM   2258  CA  ARG A 132     -24.323  -4.718  16.811  1.00 94.72           C  
ATOM   2259  HA  ARG A 132     -25.181  -4.079  17.017  1.00 94.72           H  
ATOM   2260  C   ARG A 132     -23.093  -3.863  17.102  1.00 94.72           C  
ATOM   2261  CB  ARG A 132     -24.355  -5.922  17.773  1.00 94.72           C  
ATOM   2262  HB2 ARG A 132     -23.513  -6.580  17.557  1.00 94.72           H  
ATOM   2263  HB3 ARG A 132     -24.229  -5.550  18.790  1.00 94.72           H  
ATOM   2264  O   ARG A 132     -23.139  -3.046  18.011  1.00 94.72           O  
ATOM   2265  CG  ARG A 132     -25.664  -6.729  17.713  1.00 94.72           C  
ATOM   2266  HG2 ARG A 132     -25.838  -7.056  16.688  1.00 94.72           H  
ATOM   2267  HG3 ARG A 132     -26.495  -6.093  18.017  1.00 94.72           H  
ATOM   2268  CD  ARG A 132     -25.622  -7.980  18.609  1.00 94.72           C  
ATOM   2269  HD2 ARG A 132     -26.535  -8.552  18.443  1.00 94.72           H  
ATOM   2270  HD3 ARG A 132     -24.783  -8.603  18.300  1.00 94.72           H  
ATOM   2271  NE  ARG A 132     -25.530  -7.653  20.049  1.00 94.72           N  
ATOM   2272  HE  ARG A 132     -26.306  -7.142  20.446  1.00 94.72           H  
ATOM   2273  NH1 ARG A 132     -23.488  -8.628  20.537  1.00 94.72           N  
ATOM   2274 HH11 ARG A 132     -22.639  -8.597  21.084  1.00 94.72           H  
ATOM   2275 HH12 ARG A 132     -23.593  -9.395  19.888  1.00 94.72           H  
ATOM   2276  NH2 ARG A 132     -24.505  -7.419  22.073  1.00 94.72           N  
ATOM   2277 HH21 ARG A 132     -25.293  -6.900  22.434  1.00 94.72           H  
ATOM   2278 HH22 ARG A 132     -23.753  -7.694  22.690  1.00 94.72           H  
ATOM   2279  CZ  ARG A 132     -24.518  -7.906  20.867  1.00 94.72           C  
ATOM   2280  N   LEU A 133     -21.999  -4.025  16.355  1.00 96.13           N  
ATOM   2281  H   LEU A 133     -22.058  -4.630  15.548  1.00 96.13           H  
ATOM   2282  CA  LEU A 133     -20.722  -3.349  16.614  1.00 96.13           C  
ATOM   2283  HA  LEU A 133     -20.623  -3.208  17.690  1.00 96.13           H  
ATOM   2284  C   LEU A 133     -20.701  -1.936  16.012  1.00 96.13           C  
ATOM   2285  CB  LEU A 133     -19.541  -4.227  16.164  1.00 96.13           C  
ATOM   2286  HB2 LEU A 133     -18.623  -3.711  16.444  1.00 96.13           H  
ATOM   2287  HB3 LEU A 133     -19.559  -4.313  15.077  1.00 96.13           H  
ATOM   2288  O   LEU A 133     -19.845  -1.581  15.203  1.00 96.13           O  
ATOM   2289  CG  LEU A 133     -19.500  -5.644  16.765  1.00 96.13           C  
ATOM   2290  HG  LEU A 133     -20.311  -6.239  16.345  1.00 96.13           H  
ATOM   2291  CD1 LEU A 133     -18.173  -6.299  16.387  1.00 96.13           C  
ATOM   2292 HD11 LEU A 133     -18.090  -6.366  15.302  1.00 96.13           H  
ATOM   2293 HD12 LEU A 133     -18.127  -7.299  16.819  1.00 96.13           H  
ATOM   2294 HD13 LEU A 133     -17.342  -5.713  16.779  1.00 96.13           H  
ATOM   2295  CD2 LEU A 133     -19.618  -5.664  18.291  1.00 96.13           C  
ATOM   2296 HD21 LEU A 133     -19.498  -6.681  18.663  1.00 96.13           H  
ATOM   2297 HD22 LEU A 133     -18.850  -5.032  18.738  1.00 96.13           H  
ATOM   2298 HD23 LEU A 133     -20.600  -5.310  18.603  1.00 96.13           H  
ATOM   2299  N   ILE A 134     -21.657  -1.103  16.421  1.00 96.06           N  
ATOM   2300  H   ILE A 134     -22.336  -1.468  17.074  1.00 96.06           H  
ATOM   2301  CA  ILE A 134     -21.888   0.238  15.862  1.00 96.06           C  
ATOM   2302  HA  ILE A 134     -22.008   0.133  14.784  1.00 96.06           H  
ATOM   2303  C   ILE A 134     -20.716   1.209  16.078  1.00 96.06           C  
ATOM   2304  CB  ILE A 134     -23.200   0.829  16.423  1.00 96.06           C  
ATOM   2305  HB  ILE A 134     -23.343   1.806  15.961  1.00 96.06           H  
ATOM   2306  O   ILE A 134     -20.586   2.190  15.347  1.00 96.06           O  
ATOM   2307  CG1 ILE A 134     -23.126   1.028  17.955  1.00 96.06           C  
ATOM   2308 HG12 ILE A 134     -22.257   1.641  18.198  1.00 96.06           H  
ATOM   2309 HG13 ILE A 134     -23.006   0.063  18.447  1.00 96.06           H  
ATOM   2310  CG2 ILE A 134     -24.393  -0.054  16.012  1.00 96.06           C  
ATOM   2311 HG21 ILE A 134     -24.352  -0.273  14.945  1.00 96.06           H  
ATOM   2312 HG22 ILE A 134     -24.392  -0.994  16.564  1.00 96.06           H  
ATOM   2313 HG23 ILE A 134     -25.331   0.465  16.212  1.00 96.06           H  
ATOM   2314  CD1 ILE A 134     -24.345   1.736  18.553  1.00 96.06           C  
ATOM   2315 HD11 ILE A 134     -24.504   2.692  18.052  1.00 96.06           H  
ATOM   2316 HD12 ILE A 134     -24.172   1.916  19.614  1.00 96.06           H  
ATOM   2317 HD13 ILE A 134     -25.236   1.117  18.448  1.00 96.06           H  
ATOM   2318  N   ASN A 135     -19.843   0.943  17.054  1.00 97.61           N  
ATOM   2319  H   ASN A 135     -19.992   0.109  17.604  1.00 97.61           H  
ATOM   2320  CA  ASN A 135     -18.690   1.786  17.388  1.00 97.61           C  
ATOM   2321  HA  ASN A 135     -18.881   2.799  17.034  1.00 97.61           H  
ATOM   2322  C   ASN A 135     -17.387   1.362  16.701  1.00 97.61           C  
ATOM   2323  CB  ASN A 135     -18.553   1.850  18.913  1.00 97.61           C  
ATOM   2324  HB2 ASN A 135     -17.655   2.405  19.185  1.00 97.61           H  
ATOM   2325  HB3 ASN A 135     -18.458   0.842  19.317  1.00 97.61           H  
ATOM   2326  O   ASN A 135     -16.354   2.002  16.911  1.00 97.61           O  
ATOM   2327  CG  ASN A 135     -19.737   2.562  19.531  1.00 97.61           C  
ATOM   2328  ND2 ASN A 135     -20.377   1.940  20.495  1.00 97.61           N  
ATOM   2329 HD21 ASN A 135     -21.175   2.401  20.907  1.00 97.61           H  
ATOM   2330 HD22 ASN A 135     -20.111   1.000  20.755  1.00 97.61           H  
ATOM   2331  OD1 ASN A 135     -20.107   3.660  19.119  1.00 97.61           O  
ATOM   2332  N   LEU A 136     -17.432   0.320  15.868  1.00 97.99           N  
ATOM   2333  H   LEU A 136     -18.307  -0.166  15.733  1.00 97.99           H  
ATOM   2334  CA  LEU A 136     -16.251  -0.220  15.217  1.00 97.99           C  
ATOM   2335  HA  LEU A 136     -15.526  -0.420  16.006  1.00 97.99           H  
ATOM   2336  C   LEU A 136     -15.638   0.806  14.249  1.00 97.99           C  
ATOM   2337  CB  LEU A 136     -16.631  -1.548  14.538  1.00 97.99           C  
ATOM   2338  HB2 LEU A 136     -17.111  -1.330  13.584  1.00 97.99           H  
ATOM   2339  HB3 LEU A 136     -17.354  -2.071  15.164  1.00 97.99           H  
ATOM   2340  O   LEU A 136     -16.306   1.310  13.347  1.00 97.99           O  
ATOM   2341  CG  LEU A 136     -15.455  -2.509  14.319  1.00 97.99           C  
ATOM   2342  HG  LEU A 136     -14.639  -1.988  13.818  1.00 97.99           H  
ATOM   2343  CD1 LEU A 136     -14.959  -3.099  15.642  1.00 97.99           C  
ATOM   2344 HD11 LEU A 136     -15.736  -3.710  16.102  1.00 97.99           H  
ATOM   2345 HD12 LEU A 136     -14.078  -3.711  15.448  1.00 97.99           H  
ATOM   2346 HD13 LEU A 136     -14.676  -2.313  16.343  1.00 97.99           H  
ATOM   2347  CD2 LEU A 136     -15.919  -3.679  13.452  1.00 97.99           C  
ATOM   2348 HD21 LEU A 136     -16.213  -3.316  12.467  1.00 97.99           H  
ATOM   2349 HD22 LEU A 136     -16.771  -4.175  13.916  1.00 97.99           H  
ATOM   2350 HD23 LEU A 136     -15.109  -4.400  13.344  1.00 97.99           H  
ATOM   2351  N   LYS A 137     -14.349   1.098  14.441  1.00 98.65           N  
ATOM   2352  H   LYS A 137     -13.904   0.655  15.233  1.00 98.65           H  
ATOM   2353  CA  LYS A 137     -13.525   1.985  13.604  1.00 98.65           C  
ATOM   2354  HA  LYS A 137     -14.163   2.489  12.879  1.00 98.65           H  
ATOM   2355  C   LYS A 137     -12.455   1.225  12.818  1.00 98.65           C  
ATOM   2356  CB  LYS A 137     -12.864   3.070  14.466  1.00 98.65           C  
ATOM   2357  HB2 LYS A 137     -12.186   3.641  13.832  1.00 98.65           H  
ATOM   2358  HB3 LYS A 137     -12.276   2.597  15.253  1.00 98.65           H  
ATOM   2359  O   LYS A 137     -12.028   1.700  11.768  1.00 98.65           O  
ATOM   2360  CG  LYS A 137     -13.873   4.048  15.087  1.00 98.65           C  
ATOM   2361  HG2 LYS A 137     -14.478   4.491  14.296  1.00 98.65           H  
ATOM   2362  HG3 LYS A 137     -14.530   3.515  15.775  1.00 98.65           H  
ATOM   2363  CD  LYS A 137     -13.142   5.165  15.846  1.00 98.65           C  
ATOM   2364  HD2 LYS A 137     -12.531   4.725  16.634  1.00 98.65           H  
ATOM   2365  HD3 LYS A 137     -12.493   5.697  15.151  1.00 98.65           H  
ATOM   2366  CE  LYS A 137     -14.144   6.148  16.460  1.00 98.65           C  
ATOM   2367  HE2 LYS A 137     -14.775   5.605  17.164  1.00 98.65           H  
ATOM   2368  HE3 LYS A 137     -14.783   6.526  15.662  1.00 98.65           H  
ATOM   2369  NZ  LYS A 137     -13.462   7.281  17.142  1.00 98.65           N  
ATOM   2370  HZ1 LYS A 137     -12.873   6.953  17.895  1.00 98.65           H  
ATOM   2371  HZ2 LYS A 137     -14.133   7.927  17.532  1.00 98.65           H  
ATOM   2372  HZ3 LYS A 137     -12.887   7.798  16.492  1.00 98.65           H  
ATOM   2373  N   GLU A 138     -12.028   0.061  13.305  1.00 98.70           N  
ATOM   2374  H   GLU A 138     -12.410  -0.258  14.184  1.00 98.70           H  
ATOM   2375  CA  GLU A 138     -11.051  -0.807  12.642  1.00 98.70           C  
ATOM   2376  HA  GLU A 138     -10.938  -0.479  11.608  1.00 98.70           H  
ATOM   2377  C   GLU A 138     -11.547  -2.256  12.625  1.00 98.70           C  
ATOM   2378  CB  GLU A 138      -9.676  -0.648  13.319  1.00 98.70           C  
ATOM   2379  HB2 GLU A 138      -9.750  -0.993  14.350  1.00 98.70           H  
ATOM   2380  HB3 GLU A 138      -9.431   0.414  13.322  1.00 98.70           H  
ATOM   2381  O   GLU A 138     -11.830  -2.830  13.676  1.00 98.70           O  
ATOM   2382  CG  GLU A 138      -8.531  -1.424  12.642  1.00 98.70           C  
ATOM   2383  HG2 GLU A 138      -8.592  -1.285  11.562  1.00 98.70           H  
ATOM   2384  HG3 GLU A 138      -8.674  -2.487  12.835  1.00 98.70           H  
ATOM   2385  CD  GLU A 138      -7.117  -1.004  13.111  1.00 98.70           C  
ATOM   2386  OE1 GLU A 138      -6.199  -1.854  13.006  1.00 98.70           O  
ATOM   2387  OE2 GLU A 138      -6.881   0.182  13.469  1.00 98.70           O  
ATOM   2388  N   PHE A 139     -11.635  -2.854  11.436  1.00 97.57           N  
ATOM   2389  H   PHE A 139     -11.425  -2.322  10.604  1.00 97.57           H  
ATOM   2390  CA  PHE A 139     -12.015  -4.257  11.271  1.00 97.57           C  
ATOM   2391  HA  PHE A 139     -12.002  -4.738  12.250  1.00 97.57           H  
ATOM   2392  C   PHE A 139     -11.025  -4.999  10.378  1.00 97.57           C  
ATOM   2393  CB  PHE A 139     -13.442  -4.362  10.726  1.00 97.57           C  
ATOM   2394  HB2 PHE A 139     -13.474  -3.888   9.745  1.00 97.57           H  
ATOM   2395  HB3 PHE A 139     -14.107  -3.796  11.379  1.00 97.57           H  
ATOM   2396  O   PHE A 139     -10.667  -4.511   9.302  1.00 97.57           O  
ATOM   2397  CG  PHE A 139     -13.970  -5.783  10.618  1.00 97.57           C  
ATOM   2398  CD1 PHE A 139     -14.513  -6.243   9.404  1.00 97.57           C  
ATOM   2399  HD1 PHE A 139     -14.557  -5.587   8.547  1.00 97.57           H  
ATOM   2400  CD2 PHE A 139     -13.926  -6.654  11.725  1.00 97.57           C  
ATOM   2401  HD2 PHE A 139     -13.509  -6.321  12.664  1.00 97.57           H  
ATOM   2402  CE1 PHE A 139     -15.014  -7.551   9.296  1.00 97.57           C  
ATOM   2403  HE1 PHE A 139     -15.434  -7.894   8.362  1.00 97.57           H  
ATOM   2404  CE2 PHE A 139     -14.426  -7.963  11.619  1.00 97.57           C  
ATOM   2405  HE2 PHE A 139     -14.397  -8.621  12.474  1.00 97.57           H  
ATOM   2406  CZ  PHE A 139     -14.972  -8.410  10.405  1.00 97.57           C  
ATOM   2407  HZ  PHE A 139     -15.368  -9.412  10.321  1.00 97.57           H  
ATOM   2408  N   LYS A 140     -10.584  -6.177  10.824  1.00 96.55           N  
ATOM   2409  H   LYS A 140     -10.906  -6.493  11.727  1.00 96.55           H  
ATOM   2410  CA  LYS A 140      -9.667  -7.050  10.085  1.00 96.55           C  
ATOM   2411  HA  LYS A 140      -9.579  -6.686   9.062  1.00 96.55           H  
ATOM   2412  C   LYS A 140     -10.206  -8.471  10.028  1.00 96.55           C  
ATOM   2413  CB  LYS A 140      -8.268  -7.046  10.708  1.00 96.55           C  
ATOM   2414  HB2 LYS A 140      -8.330  -7.484  11.704  1.00 96.55           H  
ATOM   2415  HB3 LYS A 140      -7.613  -7.668  10.097  1.00 96.55           H  
ATOM   2416  O   LYS A 140     -10.596  -9.027  11.056  1.00 96.55           O  
ATOM   2417  CG  LYS A 140      -7.664  -5.647  10.843  1.00 96.55           C  
ATOM   2418  HG2 LYS A 140      -8.260  -5.066  11.547  1.00 96.55           H  
ATOM   2419  HG3 LYS A 140      -7.674  -5.131   9.883  1.00 96.55           H  
ATOM   2420  CD  LYS A 140      -6.231  -5.727  11.372  1.00 96.55           C  
ATOM   2421  HD2 LYS A 140      -6.254  -6.169  12.369  1.00 96.55           H  
ATOM   2422  HD3 LYS A 140      -5.608  -6.336  10.717  1.00 96.55           H  
ATOM   2423  CE  LYS A 140      -5.702  -4.296  11.431  1.00 96.55           C  
ATOM   2424  HE2 LYS A 140      -5.298  -4.001  10.463  1.00 96.55           H  
ATOM   2425  HE3 LYS A 140      -6.553  -3.647  11.638  1.00 96.55           H  
ATOM   2426  NZ  LYS A 140      -4.718  -4.091  12.515  1.00 96.55           N  
ATOM   2427  HZ1 LYS A 140      -3.767  -4.293  12.241  1.00 96.55           H  
ATOM   2428  HZ2 LYS A 140      -4.969  -4.640  13.325  1.00 96.55           H  
ATOM   2429  HZ3 LYS A 140      -4.821  -3.131  12.811  1.00 96.55           H  
ATOM   2430  N   ILE A 141     -10.192  -9.053   8.836  1.00 93.84           N  
ATOM   2431  H   ILE A 141      -9.892  -8.519   8.032  1.00 93.84           H  
ATOM   2432  CA  ILE A 141     -10.604 -10.433   8.608  1.00 93.84           C  
ATOM   2433  HA  ILE A 141     -10.337 -11.005   9.497  1.00 93.84           H  
ATOM   2434  C   ILE A 141      -9.850 -11.059   7.430  1.00 93.84           C  
ATOM   2435  CB  ILE A 141     -12.137 -10.487   8.450  1.00 93.84           C  
ATOM   2436  HB  ILE A 141     -12.563  -9.955   9.301  1.00 93.84           H  
ATOM   2437  O   ILE A 141      -9.499 -10.381   6.466  1.00 93.84           O  
ATOM   2438  CG1 ILE A 141     -12.613 -11.946   8.545  1.00 93.84           C  
ATOM   2439 HG12 ILE A 141     -12.392 -12.473   7.616  1.00 93.84           H  
ATOM   2440 HG13 ILE A 141     -12.085 -12.447   9.356  1.00 93.84           H  
ATOM   2441  CG2 ILE A 141     -12.635  -9.782   7.174  1.00 93.84           C  
ATOM   2442 HG21 ILE A 141     -12.261  -8.758   7.155  1.00 93.84           H  
ATOM   2443 HG22 ILE A 141     -13.724  -9.748   7.160  1.00 93.84           H  
ATOM   2444 HG23 ILE A 141     -12.282 -10.309   6.287  1.00 93.84           H  
ATOM   2445  CD1 ILE A 141     -14.106 -12.039   8.843  1.00 93.84           C  
ATOM   2446 HD11 ILE A 141     -14.662 -11.701   7.969  1.00 93.84           H  
ATOM   2447 HD12 ILE A 141     -14.359 -11.404   9.692  1.00 93.84           H  
ATOM   2448 HD13 ILE A 141     -14.373 -13.070   9.078  1.00 93.84           H  
ATOM   2449  N   SER A 142      -9.622 -12.368   7.503  1.00 93.52           N  
ATOM   2450  H   SER A 142      -9.956 -12.880   8.307  1.00 93.52           H  
ATOM   2451  CA  SER A 142      -9.063 -13.179   6.422  1.00 93.52           C  
ATOM   2452  HA  SER A 142      -9.458 -12.789   5.483  1.00 93.52           H  
ATOM   2453  C   SER A 142      -9.509 -14.633   6.538  1.00 93.52           C  
ATOM   2454  CB  SER A 142      -7.528 -13.104   6.410  1.00 93.52           C  
ATOM   2455  HB2 SER A 142      -7.149 -13.492   5.465  1.00 93.52           H  
ATOM   2456  HB3 SER A 142      -7.219 -12.065   6.522  1.00 93.52           H  
ATOM   2457  O   SER A 142      -9.822 -15.079   7.647  1.00 93.52           O  
ATOM   2458  OG  SER A 142      -6.949 -13.876   7.436  1.00 93.52           O  
ATOM   2459  HG  SER A 142      -6.599 -14.677   7.040  1.00 93.52           H  
ATOM   2460  N   GLY A 143      -9.511 -15.371   5.426  1.00 89.04           N  
ATOM   2461  H   GLY A 143      -9.314 -14.940   4.534  1.00 89.04           H  
ATOM   2462  CA  GLY A 143      -9.688 -16.823   5.432  1.00 89.04           C  
ATOM   2463  HA2 GLY A 143      -8.753 -17.288   5.746  1.00 89.04           H  
ATOM   2464  HA3 GLY A 143     -10.460 -17.101   6.149  1.00 89.04           H  
ATOM   2465  C   GLY A 143     -10.089 -17.388   4.069  1.00 89.04           C  
ATOM   2466  O   GLY A 143     -11.122 -16.999   3.522  1.00 89.04           O  
ATOM   2467  N   ASP A 144      -9.324 -18.364   3.573  1.00 78.51           N  
ATOM   2468  H   ASP A 144      -8.466 -18.574   4.061  1.00 78.51           H  
ATOM   2469  CA  ASP A 144      -9.364 -18.837   2.174  1.00 78.51           C  
ATOM   2470  HA  ASP A 144      -9.058 -18.018   1.523  1.00 78.51           H  
ATOM   2471  C   ASP A 144     -10.748 -19.320   1.699  1.00 78.51           C  
ATOM   2472  CB  ASP A 144      -8.342 -19.978   2.016  1.00 78.51           C  
ATOM   2473  HB2 ASP A 144      -8.336 -20.303   0.975  1.00 78.51           H  
ATOM   2474  HB3 ASP A 144      -8.660 -20.821   2.629  1.00 78.51           H  
ATOM   2475  O   ASP A 144     -11.093 -19.235   0.518  1.00 78.51           O  
ATOM   2476  CG  ASP A 144      -6.919 -19.567   2.406  1.00 78.51           C  
ATOM   2477  OD1 ASP A 144      -6.554 -18.405   2.130  1.00 78.51           O  
ATOM   2478  OD2 ASP A 144      -6.254 -20.393   3.061  1.00 78.51           O  
ATOM   2479  N   ASN A 145     -11.577 -19.791   2.635  1.00 73.43           N  
ATOM   2480  H   ASN A 145     -11.220 -19.786   3.579  1.00 73.43           H  
ATOM   2481  CA  ASN A 145     -12.922 -20.318   2.384  1.00 73.43           C  
ATOM   2482  HA  ASN A 145     -13.123 -20.265   1.314  1.00 73.43           H  
ATOM   2483  C   ASN A 145     -14.042 -19.495   3.037  1.00 73.43           C  
ATOM   2484  CB  ASN A 145     -12.942 -21.798   2.792  1.00 73.43           C  
ATOM   2485  HB2 ASN A 145     -13.963 -22.180   2.763  1.00 73.43           H  
ATOM   2486  HB3 ASN A 145     -12.560 -21.907   3.807  1.00 73.43           H  
ATOM   2487  O   ASN A 145     -15.183 -19.956   3.135  1.00 73.43           O  
ATOM   2488  CG  ASN A 145     -12.130 -22.644   1.830  1.00 73.43           C  
ATOM   2489  ND2 ASN A 145     -11.355 -23.579   2.326  1.00 73.43           N  
ATOM   2490 HD21 ASN A 145     -11.193 -23.659   3.319  1.00 73.43           H  
ATOM   2491 HD22 ASN A 145     -10.781 -24.072   1.657  1.00 73.43           H  
ATOM   2492  OD1 ASN A 145     -12.219 -22.499   0.622  1.00 73.43           O  
ATOM   2493  N   LEU A 146     -13.738 -18.283   3.497  1.00 79.72           N  
ATOM   2494  H   LEU A 146     -12.801 -17.927   3.368  1.00 79.72           H  
ATOM   2495  CA  LEU A 146     -14.715 -17.433   4.155  1.00 79.72           C  
ATOM   2496  HA  LEU A 146     -15.277 -18.053   4.853  1.00 79.72           H  
ATOM   2497  C   LEU A 146     -15.690 -16.836   3.134  1.00 79.72           C  
ATOM   2498  CB  LEU A 146     -13.977 -16.361   4.964  1.00 79.72           C  
ATOM   2499  HB2 LEU A 146     -13.346 -15.785   4.287  1.00 79.72           H  
ATOM   2500  HB3 LEU A 146     -13.333 -16.849   5.696  1.00 79.72           H  
ATOM   2501  O   LEU A 146     -15.337 -15.980   2.321  1.00 79.72           O  
ATOM   2502  CG  LEU A 146     -14.922 -15.392   5.685  1.00 79.72           C  
ATOM   2503  HG  LEU A 146     -15.528 -14.859   4.953  1.00 79.72           H  
ATOM   2504  CD1 LEU A 146     -15.856 -16.080   6.680  1.00 79.72           C  
ATOM   2505 HD11 LEU A 146     -16.581 -16.688   6.139  1.00 79.72           H  
ATOM   2506 HD12 LEU A 146     -15.262 -16.717   7.336  1.00 79.72           H  
ATOM   2507 HD13 LEU A 146     -16.384 -15.337   7.277  1.00 79.72           H  
ATOM   2508  CD2 LEU A 146     -14.094 -14.374   6.447  1.00 79.72           C  
ATOM   2509 HD21 LEU A 146     -13.372 -13.910   5.774  1.00 79.72           H  
ATOM   2510 HD22 LEU A 146     -13.555 -14.857   7.262  1.00 79.72           H  
ATOM   2511 HD23 LEU A 146     -14.769 -13.610   6.832  1.00 79.72           H  
ATOM   2512  N   GLN A 147     -16.960 -17.227   3.226  1.00 77.98           N  
ATOM   2513  H   GLN A 147     -17.187 -17.982   3.859  1.00 77.98           H  
ATOM   2514  CA  GLN A 147     -18.039 -16.535   2.536  1.00 77.98           C  
ATOM   2515  HA  GLN A 147     -17.705 -16.293   1.527  1.00 77.98           H  
ATOM   2516  C   GLN A 147     -18.359 -15.232   3.265  1.00 77.98           C  
ATOM   2517  CB  GLN A 147     -19.292 -17.402   2.412  1.00 77.98           C  
ATOM   2518  HB2 GLN A 147     -19.627 -17.686   3.410  1.00 77.98           H  
ATOM   2519  HB3 GLN A 147     -20.071 -16.802   1.942  1.00 77.98           H  
ATOM   2520  O   GLN A 147     -18.951 -15.202   4.350  1.00 77.98           O  
ATOM   2521  CG  GLN A 147     -19.066 -18.665   1.574  1.00 77.98           C  
ATOM   2522  HG2 GLN A 147     -18.371 -19.323   2.096  1.00 77.98           H  
ATOM   2523  HG3 GLN A 147     -18.622 -18.391   0.617  1.00 77.98           H  
ATOM   2524  CD  GLN A 147     -20.358 -19.433   1.301  1.00 77.98           C  
ATOM   2525  NE2 GLN A 147     -20.251 -20.632   0.775  1.00 77.98           N  
ATOM   2526 HE21 GLN A 147     -21.096 -21.160   0.606  1.00 77.98           H  
ATOM   2527 HE22 GLN A 147     -19.340 -21.037   0.615  1.00 77.98           H  
ATOM   2528  OE1 GLN A 147     -21.477 -18.966   1.510  1.00 77.98           O  
ATOM   2529  N   LEU A 148     -18.006 -14.128   2.624  1.00 74.31           N  
ATOM   2530  H   LEU A 148     -17.452 -14.226   1.785  1.00 74.31           H  
ATOM   2531  CA  LEU A 148     -18.259 -12.787   3.124  1.00 74.31           C  
ATOM   2532  HA  LEU A 148     -18.135 -12.779   4.207  1.00 74.31           H  
ATOM   2533  C   LEU A 148     -19.712 -12.375   2.857  1.00 74.31           C  
ATOM   2534  CB  LEU A 148     -17.209 -11.854   2.515  1.00 74.31           C  
ATOM   2535  HB2 LEU A 148     -17.461 -10.829   2.787  1.00 74.31           H  
ATOM   2536  HB3 LEU A 148     -17.260 -11.934   1.429  1.00 74.31           H  
ATOM   2537  O   LEU A 148     -20.014 -11.566   1.983  1.00 74.31           O  
ATOM   2538  CG  LEU A 148     -15.769 -12.166   2.972  1.00 74.31           C  
ATOM   2539  HG  LEU A 148     -15.517 -13.205   2.759  1.00 74.31           H  
ATOM   2540  CD1 LEU A 148     -14.781 -11.278   2.250  1.00 74.31           C  
ATOM   2541 HD11 LEU A 148     -13.779 -11.430   2.652  1.00 74.31           H  
ATOM   2542 HD12 LEU A 148     -15.042 -10.228   2.383  1.00 74.31           H  
ATOM   2543 HD13 LEU A 148     -14.776 -11.566   1.199  1.00 74.31           H  
ATOM   2544  CD2 LEU A 148     -15.539 -11.889   4.444  1.00 74.31           C  
ATOM   2545 HD21 LEU A 148     -14.497 -12.079   4.700  1.00 74.31           H  
ATOM   2546 HD22 LEU A 148     -15.772 -10.844   4.651  1.00 74.31           H  
ATOM   2547 HD23 LEU A 148     -16.157 -12.565   5.035  1.00 74.31           H  
ATOM   2548  N   ARG A 149     -20.637 -12.960   3.622  1.00 79.17           N  
ATOM   2549  H   ARG A 149     -20.307 -13.648   4.283  1.00 79.17           H  
ATOM   2550  CA  ARG A 149     -22.021 -12.477   3.727  1.00 79.17           C  
ATOM   2551  HA  ARG A 149     -22.313 -12.055   2.765  1.00 79.17           H  
ATOM   2552  C   ARG A 149     -22.080 -11.337   4.747  1.00 79.17           C  
ATOM   2553  CB  ARG A 149     -22.982 -13.635   4.053  1.00 79.17           C  
ATOM   2554  HB2 ARG A 149     -22.733 -14.050   5.030  1.00 79.17           H  
ATOM   2555  HB3 ARG A 149     -23.999 -13.245   4.095  1.00 79.17           H  
ATOM   2556  O   ARG A 149     -21.198 -11.201   5.586  1.00 79.17           O  
ATOM   2557  CG  ARG A 149     -22.919 -14.749   2.990  1.00 79.17           C  
ATOM   2558  HG2 ARG A 149     -21.947 -15.240   3.043  1.00 79.17           H  
ATOM   2559  HG3 ARG A 149     -23.036 -14.312   1.998  1.00 79.17           H  
ATOM   2560  CD  ARG A 149     -24.015 -15.801   3.199  1.00 79.17           C  
ATOM   2561  HD2 ARG A 149     -23.975 -16.153   4.230  1.00 79.17           H  
ATOM   2562  HD3 ARG A 149     -24.985 -15.335   3.024  1.00 79.17           H  
ATOM   2563  NE  ARG A 149     -23.838 -16.951   2.292  1.00 79.17           N  
ATOM   2564  HE  ARG A 149     -22.936 -17.070   1.855  1.00 79.17           H  
ATOM   2565  NH1 ARG A 149     -25.863 -17.994   2.642  1.00 79.17           N  
ATOM   2566 HH11 ARG A 149     -26.156 -17.252   3.262  1.00 79.17           H  
ATOM   2567 HH12 ARG A 149     -26.499 -18.749   2.428  1.00 79.17           H  
ATOM   2568  NH2 ARG A 149     -24.365 -18.890   1.254  1.00 79.17           N  
ATOM   2569 HH21 ARG A 149     -25.010 -19.639   1.049  1.00 79.17           H  
ATOM   2570 HH22 ARG A 149     -23.392 -18.976   0.996  1.00 79.17           H  
ATOM   2571  CZ  ARG A 149     -24.696 -17.931   2.066  1.00 79.17           C  
ATOM   2572  N   ASN A 150     -23.123 -10.515   4.698  1.00 83.00           N  
ATOM   2573  H   ASN A 150     -23.847 -10.712   4.021  1.00 83.00           H  
ATOM   2574  CA  ASN A 150     -23.425  -9.532   5.751  1.00 83.00           C  
ATOM   2575  HA  ASN A 150     -24.343  -9.025   5.453  1.00 83.00           H  
ATOM   2576  C   ASN A 150     -22.405  -8.396   5.963  1.00 83.00           C  
ATOM   2577  CB  ASN A 150     -23.764 -10.274   7.057  1.00 83.00           C  
ATOM   2578  HB2 ASN A 150     -22.857 -10.700   7.487  1.00 83.00           H  
ATOM   2579  HB3 ASN A 150     -24.173  -9.570   7.782  1.00 83.00           H  
ATOM   2580  O   ASN A 150     -22.538  -7.650   6.929  1.00 83.00           O  
ATOM   2581  CG  ASN A 150     -24.787 -11.367   6.844  1.00 83.00           C  
ATOM   2582  ND2 ASN A 150     -24.565 -12.540   7.390  1.00 83.00           N  
ATOM   2583 HD21 ASN A 150     -23.694 -12.738   7.862  1.00 83.00           H  
ATOM   2584 HD22 ASN A 150     -25.281 -13.239   7.256  1.00 83.00           H  
ATOM   2585  OD1 ASN A 150     -25.767 -11.192   6.143  1.00 83.00           O  
ATOM   2586  N   LEU A 151     -21.438  -8.184   5.061  1.00 89.73           N  
ATOM   2587  H   LEU A 151     -21.285  -8.871   4.336  1.00 89.73           H  
ATOM   2588  CA  LEU A 151     -20.527  -7.028   5.146  1.00 89.73           C  
ATOM   2589  HA  LEU A 151     -20.064  -7.025   6.133  1.00 89.73           H  
ATOM   2590  C   LEU A 151     -21.251  -5.675   5.033  1.00 89.73           C  
ATOM   2591  CB  LEU A 151     -19.429  -7.138   4.077  1.00 89.73           C  
ATOM   2592  HB2 LEU A 151     -18.906  -6.183   4.035  1.00 89.73           H  
ATOM   2593  HB3 LEU A 151     -19.889  -7.304   3.103  1.00 89.73           H  
ATOM   2594  O   LEU A 151     -20.737  -4.660   5.492  1.00 89.73           O  
ATOM   2595  CG  LEU A 151     -18.375  -8.229   4.331  1.00 89.73           C  
ATOM   2596  HG  LEU A 151     -18.845  -9.212   4.333  1.00 89.73           H  
ATOM   2597  CD1 LEU A 151     -17.334  -8.171   3.221  1.00 89.73           C  
ATOM   2598 HD11 LEU A 151     -16.864  -7.187   3.213  1.00 89.73           H  
ATOM   2599 HD12 LEU A 151     -17.800  -8.364   2.255  1.00 89.73           H  
ATOM   2600 HD13 LEU A 151     -16.554  -8.910   3.402  1.00 89.73           H  
ATOM   2601  CD2 LEU A 151     -17.629  -8.015   5.649  1.00 89.73           C  
ATOM   2602 HD21 LEU A 151     -17.265  -6.989   5.701  1.00 89.73           H  
ATOM   2603 HD22 LEU A 151     -16.770  -8.684   5.705  1.00 89.73           H  
ATOM   2604 HD23 LEU A 151     -18.285  -8.217   6.496  1.00 89.73           H  
ATOM   2605  N   HIS A 152     -22.481  -5.659   4.511  1.00 90.35           N  
ATOM   2606  H   HIS A 152     -22.864  -6.530   4.174  1.00 90.35           H  
ATOM   2607  CA  HIS A 152     -23.362  -4.487   4.538  1.00 90.35           C  
ATOM   2608  HA  HIS A 152     -22.834  -3.646   4.090  1.00 90.35           H  
ATOM   2609  C   HIS A 152     -23.760  -4.038   5.960  1.00 90.35           C  
ATOM   2610  CB  HIS A 152     -24.603  -4.785   3.683  1.00 90.35           C  
ATOM   2611  HB2 HIS A 152     -24.286  -5.001   2.663  1.00 90.35           H  
ATOM   2612  HB3 HIS A 152     -25.229  -3.894   3.649  1.00 90.35           H  
ATOM   2613  O   HIS A 152     -24.303  -2.945   6.101  1.00 90.35           O  
ATOM   2614  CG  HIS A 152     -25.435  -5.938   4.195  1.00 90.35           C  
ATOM   2615  CD2 HIS A 152     -26.319  -5.907   5.241  1.00 90.35           C  
ATOM   2616  HD2 HIS A 152     -26.543  -5.053   5.863  1.00 90.35           H  
ATOM   2617  ND1 HIS A 152     -25.462  -7.217   3.680  1.00 90.35           N  
ATOM   2618  HD1 HIS A 152     -25.062  -7.511   2.801  1.00 90.35           H  
ATOM   2619  CE1 HIS A 152     -26.350  -7.932   4.395  1.00 90.35           C  
ATOM   2620  HE1 HIS A 152     -26.640  -8.954   4.200  1.00 90.35           H  
ATOM   2621  NE2 HIS A 152     -26.869  -7.183   5.374  1.00 90.35           N  
ATOM   2622  N   ASN A 153     -23.504  -4.861   6.988  1.00 93.16           N  
ATOM   2623  H   ASN A 153     -23.086  -5.758   6.787  1.00 93.16           H  
ATOM   2624  CA  ASN A 153     -23.740  -4.548   8.401  1.00 93.16           C  
ATOM   2625  HA  ASN A 153     -24.529  -3.799   8.474  1.00 93.16           H  
ATOM   2626  C   ASN A 153     -22.519  -3.942   9.110  1.00 93.16           C  
ATOM   2627  CB  ASN A 153     -24.202  -5.820   9.134  1.00 93.16           C  
ATOM   2628  HB2 ASN A 153     -24.248  -5.612  10.203  1.00 93.16           H  
ATOM   2629  HB3 ASN A 153     -23.476  -6.620   8.987  1.00 93.16           H  
ATOM   2630  O   ASN A 153     -22.581  -3.705  10.315  1.00 93.16           O  
ATOM   2631  CG  ASN A 153     -25.584  -6.281   8.727  1.00 93.16           C  
ATOM   2632  ND2 ASN A 153     -25.845  -7.564   8.785  1.00 93.16           N  
ATOM   2633 HD21 ASN A 153     -26.723  -7.840   8.368  1.00 93.16           H  
ATOM   2634 HD22 ASN A 153     -25.122  -8.218   9.047  1.00 93.16           H  
ATOM   2635  OD1 ASN A 153     -26.458  -5.500   8.398  1.00 93.16           O  
ATOM   2636  N   LEU A 154     -21.402  -3.729   8.410  1.00 95.41           N  
ATOM   2637  H   LEU A 154     -21.396  -3.922   7.419  1.00 95.41           H  
ATOM   2638  CA  LEU A 154     -20.263  -3.013   8.978  1.00 95.41           C  
ATOM   2639  HA  LEU A 154     -19.944  -3.529   9.884  1.00 95.41           H  
ATOM   2640  C   LEU A 154     -20.660  -1.587   9.388  1.00 95.41           C  
ATOM   2641  CB  LEU A 154     -19.113  -2.977   7.962  1.00 95.41           C  
ATOM   2642  HB2 LEU A 154     -18.396  -2.227   8.295  1.00 95.41           H  
ATOM   2643  HB3 LEU A 154     -19.510  -2.642   7.004  1.00 95.41           H  
ATOM   2644  O   LEU A 154     -21.453  -0.930   8.712  1.00 95.41           O  
ATOM   2645  CG  LEU A 154     -18.365  -4.305   7.759  1.00 95.41           C  
ATOM   2646  HG  LEU A 154     -19.075  -5.092   7.506  1.00 95.41           H  
ATOM   2647  CD1 LEU A 154     -17.372  -4.143   6.607  1.00 95.41           C  
ATOM   2648 HD11 LEU A 154     -17.921  -4.012   5.674  1.00 95.41           H  
ATOM   2649 HD12 LEU A 154     -16.740  -3.271   6.777  1.00 95.41           H  
ATOM   2650 HD13 LEU A 154     -16.735  -5.024   6.528  1.00 95.41           H  
ATOM   2651  CD2 LEU A 154     -17.575  -4.753   8.993  1.00 95.41           C  
ATOM   2652 HD21 LEU A 154     -18.212  -4.774   9.877  1.00 95.41           H  
ATOM   2653 HD22 LEU A 154     -16.721  -4.100   9.174  1.00 95.41           H  
ATOM   2654 HD23 LEU A 154     -17.204  -5.763   8.821  1.00 95.41           H  
ATOM   2655  N   SER A 155     -20.078  -1.097  10.485  1.00 95.83           N  
ATOM   2656  H   SER A 155     -19.440  -1.682  11.007  1.00 95.83           H  
ATOM   2657  CA  SER A 155     -20.354   0.256  10.967  1.00 95.83           C  
ATOM   2658  HA  SER A 155     -21.433   0.350  11.088  1.00 95.83           H  
ATOM   2659  C   SER A 155     -19.891   1.318   9.966  1.00 95.83           C  
ATOM   2660  CB  SER A 155     -19.714   0.513  12.334  1.00 95.83           C  
ATOM   2661  HB2 SER A 155     -18.634   0.385  12.274  1.00 95.83           H  
ATOM   2662  HB3 SER A 155     -20.125  -0.188  13.061  1.00 95.83           H  
ATOM   2663  O   SER A 155     -18.754   1.305   9.497  1.00 95.83           O  
ATOM   2664  OG  SER A 155     -20.018   1.842  12.723  1.00 95.83           O  
ATOM   2665  HG  SER A 155     -20.082   1.887  13.680  1.00 95.83           H  
ATOM   2666  N   VAL A 156     -20.744   2.314   9.724  1.00 96.45           N  
ATOM   2667  H   VAL A 156     -21.671   2.244  10.120  1.00 96.45           H  
ATOM   2668  CA  VAL A 156     -20.419   3.519   8.938  1.00 96.45           C  
ATOM   2669  HA  VAL A 156     -20.013   3.201   7.977  1.00 96.45           H  
ATOM   2670  C   VAL A 156     -19.344   4.399   9.598  1.00 96.45           C  
ATOM   2671  CB  VAL A 156     -21.688   4.347   8.658  1.00 96.45           C  
ATOM   2672  HB  VAL A 156     -21.409   5.214   8.060  1.00 96.45           H  
ATOM   2673  O   VAL A 156     -18.815   5.316   8.966  1.00 96.45           O  
ATOM   2674  CG1 VAL A 156     -22.714   3.538   7.852  1.00 96.45           C  
ATOM   2675 HG11 VAL A 156     -23.572   4.168   7.616  1.00 96.45           H  
ATOM   2676 HG12 VAL A 156     -23.055   2.667   8.411  1.00 96.45           H  
ATOM   2677 HG13 VAL A 156     -22.260   3.210   6.917  1.00 96.45           H  
ATOM   2678  CG2 VAL A 156     -22.354   4.852   9.949  1.00 96.45           C  
ATOM   2679 HG21 VAL A 156     -23.231   5.447   9.690  1.00 96.45           H  
ATOM   2680 HG22 VAL A 156     -21.667   5.491  10.503  1.00 96.45           H  
ATOM   2681 HG23 VAL A 156     -22.670   4.020  10.578  1.00 96.45           H  
ATOM   2682  N   LYS A 157     -19.001   4.127  10.868  1.00 97.84           N  
ATOM   2683  H   LYS A 157     -19.472   3.357  11.321  1.00 97.84           H  
ATOM   2684  CA  LYS A 157     -17.887   4.761  11.591  1.00 97.84           C  
ATOM   2685  HA  LYS A 157     -17.813   5.803  11.278  1.00 97.84           H  
ATOM   2686  C   LYS A 157     -16.523   4.138  11.263  1.00 97.84           C  
ATOM   2687  CB  LYS A 157     -18.130   4.726  13.112  1.00 97.84           C  
ATOM   2688  HB2 LYS A 157     -18.188   3.689  13.442  1.00 97.84           H  
ATOM   2689  HB3 LYS A 157     -17.269   5.179  13.604  1.00 97.84           H  
ATOM   2690  O   LYS A 157     -15.518   4.604  11.799  1.00 97.84           O  
ATOM   2691  CG  LYS A 157     -19.387   5.483  13.571  1.00 97.84           C  
ATOM   2692  HG2 LYS A 157     -20.276   4.970  13.203  1.00 97.84           H  
ATOM   2693  HG3 LYS A 157     -19.369   6.497  13.171  1.00 97.84           H  
ATOM   2694  CD  LYS A 157     -19.431   5.543  15.108  1.00 97.84           C  
ATOM   2695  HD2 LYS A 157     -19.378   4.526  15.497  1.00 97.84           H  
ATOM   2696  HD3 LYS A 157     -18.567   6.101  15.469  1.00 97.84           H  
ATOM   2697  CE  LYS A 157     -20.717   6.207  15.617  1.00 97.84           C  
ATOM   2698  HE2 LYS A 157     -21.565   5.669  15.194  1.00 97.84           H  
ATOM   2699  HE3 LYS A 157     -20.760   7.233  15.249  1.00 97.84           H  
ATOM   2700  NZ  LYS A 157     -20.806   6.186  17.104  1.00 97.84           N  
ATOM   2701  HZ1 LYS A 157     -20.730   5.248  17.471  1.00 97.84           H  
ATOM   2702  HZ2 LYS A 157     -20.079   6.745  17.528  1.00 97.84           H  
ATOM   2703  HZ3 LYS A 157     -21.695   6.555  17.412  1.00 97.84           H  
ATOM   2704  N   LEU A 158     -16.465   3.100  10.421  1.00 98.28           N  
ATOM   2705  H   LEU A 158     -17.323   2.727  10.039  1.00 98.28           H  
ATOM   2706  CA  LEU A 158     -15.201   2.489  10.017  1.00 98.28           C  
ATOM   2707  HA  LEU A 158     -14.695   2.145  10.919  1.00 98.28           H  
ATOM   2708  C   LEU A 158     -14.279   3.500   9.334  1.00 98.28           C  
ATOM   2709  CB  LEU A 158     -15.425   1.283   9.096  1.00 98.28           C  
ATOM   2710  HB2 LEU A 158     -16.213   1.528   8.385  1.00 98.28           H  
ATOM   2711  HB3 LEU A 158     -14.513   1.114   8.522  1.00 98.28           H  
ATOM   2712  O   LEU A 158     -14.657   4.174   8.380  1.00 98.28           O  
ATOM   2713  CG  LEU A 158     -15.764  -0.028   9.820  1.00 98.28           C  
ATOM   2714  HG  LEU A 158     -16.670   0.087  10.416  1.00 98.28           H  
ATOM   2715  CD1 LEU A 158     -15.991  -1.096   8.761  1.00 98.28           C  
ATOM   2716 HD11 LEU A 158     -15.072  -1.287   8.208  1.00 98.28           H  
ATOM   2717 HD12 LEU A 158     -16.762  -0.757   8.069  1.00 98.28           H  
ATOM   2718 HD13 LEU A 158     -16.320  -2.010   9.256  1.00 98.28           H  
ATOM   2719  CD2 LEU A 158     -14.637  -0.533  10.725  1.00 98.28           C  
ATOM   2720 HD21 LEU A 158     -14.582   0.098  11.612  1.00 98.28           H  
ATOM   2721 HD22 LEU A 158     -13.685  -0.519  10.193  1.00 98.28           H  
ATOM   2722 HD23 LEU A 158     -14.855  -1.548  11.056  1.00 98.28           H  
ATOM   2723  N   ILE A 159     -13.038   3.523   9.813  1.00 98.72           N  
ATOM   2724  H   ILE A 159     -12.852   2.948  10.623  1.00 98.72           H  
ATOM   2725  CA  ILE A 159     -11.922   4.306   9.276  1.00 98.72           C  
ATOM   2726  HA  ILE A 159     -12.288   5.015   8.533  1.00 98.72           H  
ATOM   2727  C   ILE A 159     -10.925   3.368   8.589  1.00 98.72           C  
ATOM   2728  CB  ILE A 159     -11.257   5.106  10.420  1.00 98.72           C  
ATOM   2729  HB  ILE A 159     -10.917   4.401  11.179  1.00 98.72           H  
ATOM   2730  O   ILE A 159     -10.314   3.727   7.582  1.00 98.72           O  
ATOM   2731  CG1 ILE A 159     -12.274   6.074  11.071  1.00 98.72           C  
ATOM   2732 HG12 ILE A 159     -12.589   6.818  10.339  1.00 98.72           H  
ATOM   2733 HG13 ILE A 159     -13.158   5.519  11.384  1.00 98.72           H  
ATOM   2734  CG2 ILE A 159     -10.035   5.890   9.910  1.00 98.72           C  
ATOM   2735 HG21 ILE A 159      -9.296   5.236   9.446  1.00 98.72           H  
ATOM   2736 HG22 ILE A 159      -9.539   6.420  10.723  1.00 98.72           H  
ATOM   2737 HG23 ILE A 159     -10.360   6.629   9.178  1.00 98.72           H  
ATOM   2738  CD1 ILE A 159     -11.748   6.790  12.320  1.00 98.72           C  
ATOM   2739 HD11 ILE A 159     -10.982   7.517  12.049  1.00 98.72           H  
ATOM   2740 HD12 ILE A 159     -11.334   6.062  13.018  1.00 98.72           H  
ATOM   2741 HD13 ILE A 159     -12.570   7.321  12.800  1.00 98.72           H  
ATOM   2742  N   LYS A 160     -10.773   2.143   9.110  1.00 98.81           N  
ATOM   2743  H   LYS A 160     -11.320   1.903   9.925  1.00 98.81           H  
ATOM   2744  CA  LYS A 160      -9.845   1.141   8.585  1.00 98.81           C  
ATOM   2745  HA  LYS A 160      -9.487   1.477   7.612  1.00 98.81           H  
ATOM   2746  C   LYS A 160     -10.522  -0.211   8.389  1.00 98.81           C  
ATOM   2747  CB  LYS A 160      -8.635   1.000   9.505  1.00 98.81           C  
ATOM   2748  HB2 LYS A 160      -8.979   0.574  10.447  1.00 98.81           H  
ATOM   2749  HB3 LYS A 160      -7.934   0.305   9.042  1.00 98.81           H  
ATOM   2750  O   LYS A 160     -11.107  -0.758   9.323  1.00 98.81           O  
ATOM   2751  CG  LYS A 160      -7.913   2.318   9.822  1.00 98.81           C  
ATOM   2752  HG2 LYS A 160      -8.557   2.935  10.448  1.00 98.81           H  
ATOM   2753  HG3 LYS A 160      -7.667   2.867   8.913  1.00 98.81           H  
ATOM   2754  CD  LYS A 160      -6.640   1.970  10.591  1.00 98.81           C  
ATOM   2755  HD2 LYS A 160      -6.887   1.150  11.266  1.00 98.81           H  
ATOM   2756  HD3 LYS A 160      -5.873   1.607   9.907  1.00 98.81           H  
ATOM   2757  CE  LYS A 160      -6.118   3.139  11.423  1.00 98.81           C  
ATOM   2758  HE2 LYS A 160      -6.975   3.701  11.792  1.00 98.81           H  
ATOM   2759  HE3 LYS A 160      -5.518   3.808  10.805  1.00 98.81           H  
ATOM   2760  NZ  LYS A 160      -5.356   2.601  12.578  1.00 98.81           N  
ATOM   2761  HZ1 LYS A 160      -5.146   3.319  13.256  1.00 98.81           H  
ATOM   2762  HZ2 LYS A 160      -4.507   2.133  12.294  1.00 98.81           H  
ATOM   2763  HZ3 LYS A 160      -5.912   1.891  13.033  1.00 98.81           H  
ATOM   2764  N   LEU A 161     -10.375  -0.778   7.200  1.00 98.04           N  
ATOM   2765  H   LEU A 161      -9.882  -0.266   6.482  1.00 98.04           H  
ATOM   2766  CA  LEU A 161     -10.890  -2.099   6.859  1.00 98.04           C  
ATOM   2767  HA  LEU A 161     -11.186  -2.620   7.769  1.00 98.04           H  
ATOM   2768  C   LEU A 161      -9.794  -2.913   6.175  1.00 98.04           C  
ATOM   2769  CB  LEU A 161     -12.137  -1.932   5.974  1.00 98.04           C  
ATOM   2770  HB2 LEU A 161     -12.893  -1.379   6.532  1.00 98.04           H  
ATOM   2771  HB3 LEU A 161     -11.861  -1.340   5.101  1.00 98.04           H  
ATOM   2772  O   LEU A 161      -9.195  -2.450   5.206  1.00 98.04           O  
ATOM   2773  CG  LEU A 161     -12.747  -3.255   5.485  1.00 98.04           C  
ATOM   2774  HG  LEU A 161     -12.009  -3.808   4.904  1.00 98.04           H  
ATOM   2775  CD1 LEU A 161     -13.238  -4.132   6.637  1.00 98.04           C  
ATOM   2776 HD11 LEU A 161     -12.398  -4.477   7.240  1.00 98.04           H  
ATOM   2777 HD12 LEU A 161     -13.746  -5.010   6.238  1.00 98.04           H  
ATOM   2778 HD13 LEU A 161     -13.931  -3.569   7.263  1.00 98.04           H  
ATOM   2779  CD2 LEU A 161     -13.940  -2.960   4.583  1.00 98.04           C  
ATOM   2780 HD21 LEU A 161     -13.629  -2.320   3.756  1.00 98.04           H  
ATOM   2781 HD22 LEU A 161     -14.729  -2.463   5.146  1.00 98.04           H  
ATOM   2782 HD23 LEU A 161     -14.313  -3.898   4.173  1.00 98.04           H  
ATOM   2783  N   LYS A 162      -9.551  -4.128   6.667  1.00 97.35           N  
ATOM   2784  H   LYS A 162     -10.058  -4.417   7.491  1.00 97.35           H  
ATOM   2785  CA  LYS A 162      -8.670  -5.107   6.028  1.00 97.35           C  
ATOM   2786  HA  LYS A 162      -8.388  -4.738   5.042  1.00 97.35           H  
ATOM   2787  C   LYS A 162      -9.419  -6.417   5.820  1.00 97.35           C  
ATOM   2788  CB  LYS A 162      -7.383  -5.272   6.849  1.00 97.35           C  
ATOM   2789  HB2 LYS A 162      -7.645  -5.638   7.842  1.00 97.35           H  
ATOM   2790  HB3 LYS A 162      -6.898  -4.300   6.937  1.00 97.35           H  
ATOM   2791  O   LYS A 162      -9.852  -7.041   6.783  1.00 97.35           O  
ATOM   2792  CG  LYS A 162      -6.407  -6.274   6.216  1.00 97.35           C  
ATOM   2793  HG2 LYS A 162      -6.310  -6.060   5.152  1.00 97.35           H  
ATOM   2794  HG3 LYS A 162      -6.818  -7.278   6.322  1.00 97.35           H  
ATOM   2795  CD  LYS A 162      -5.013  -6.237   6.859  1.00 97.35           C  
ATOM   2796  HD2 LYS A 162      -4.600  -5.232   6.771  1.00 97.35           H  
ATOM   2797  HD3 LYS A 162      -5.090  -6.519   7.909  1.00 97.35           H  
ATOM   2798  CE  LYS A 162      -4.119  -7.234   6.108  1.00 97.35           C  
ATOM   2799  HE2 LYS A 162      -4.581  -8.220   6.158  1.00 97.35           H  
ATOM   2800  HE3 LYS A 162      -4.101  -6.953   5.054  1.00 97.35           H  
ATOM   2801  NZ  LYS A 162      -2.728  -7.305   6.628  1.00 97.35           N  
ATOM   2802  HZ1 LYS A 162      -2.212  -7.986   6.091  1.00 97.35           H  
ATOM   2803  HZ2 LYS A 162      -2.251  -6.420   6.528  1.00 97.35           H  
ATOM   2804  HZ3 LYS A 162      -2.711  -7.614   7.589  1.00 97.35           H  
ATOM   2805  N   ILE A 163      -9.543  -6.822   4.568  1.00 94.38           N  
ATOM   2806  H   ILE A 163      -9.177  -6.230   3.836  1.00 94.38           H  
ATOM   2807  CA  ILE A 163     -10.079  -8.107   4.132  1.00 94.38           C  
ATOM   2808  HA  ILE A 163     -10.268  -8.749   4.993  1.00 94.38           H  
ATOM   2809  C   ILE A 163      -8.996  -8.733   3.258  1.00 94.38           C  
ATOM   2810  CB  ILE A 163     -11.407  -7.915   3.370  1.00 94.38           C  
ATOM   2811  HB  ILE A 163     -11.214  -7.311   2.483  1.00 94.38           H  
ATOM   2812  O   ILE A 163      -8.578  -8.119   2.287  1.00 94.38           O  
ATOM   2813  CG1 ILE A 163     -12.457  -7.184   4.243  1.00 94.38           C  
ATOM   2814 HG12 ILE A 163     -12.044  -6.239   4.596  1.00 94.38           H  
ATOM   2815 HG13 ILE A 163     -12.693  -7.795   5.114  1.00 94.38           H  
ATOM   2816  CG2 ILE A 163     -11.934  -9.288   2.920  1.00 94.38           C  
ATOM   2817 HG21 ILE A 163     -11.192  -9.801   2.308  1.00 94.38           H  
ATOM   2818 HG22 ILE A 163     -12.819  -9.163   2.297  1.00 94.38           H  
ATOM   2819 HG23 ILE A 163     -12.174  -9.901   3.788  1.00 94.38           H  
ATOM   2820  CD1 ILE A 163     -13.764  -6.848   3.516  1.00 94.38           C  
ATOM   2821 HD11 ILE A 163     -14.284  -7.758   3.218  1.00 94.38           H  
ATOM   2822 HD12 ILE A 163     -14.416  -6.288   4.186  1.00 94.38           H  
ATOM   2823 HD13 ILE A 163     -13.550  -6.242   2.635  1.00 94.38           H  
ATOM   2824  N   THR A 164      -8.487  -9.909   3.596  1.00 94.28           N  
ATOM   2825  H   THR A 164      -8.816 -10.382   4.426  1.00 94.28           H  
ATOM   2826  CA  THR A 164      -7.428 -10.547   2.791  1.00 94.28           C  
ATOM   2827  HA  THR A 164      -7.437 -10.124   1.786  1.00 94.28           H  
ATOM   2828  C   THR A 164      -7.680 -12.031   2.635  1.00 94.28           C  
ATOM   2829  CB  THR A 164      -6.028 -10.312   3.378  1.00 94.28           C  
ATOM   2830  HB  THR A 164      -5.292 -10.822   2.756  1.00 94.28           H  
ATOM   2831  O   THR A 164      -8.250 -12.619   3.545  1.00 94.28           O  
ATOM   2832  CG2 THR A 164      -5.671  -8.831   3.445  1.00 94.28           C  
ATOM   2833 HG21 THR A 164      -6.253  -8.344   4.227  1.00 94.28           H  
ATOM   2834 HG22 THR A 164      -5.906  -8.363   2.489  1.00 94.28           H  
ATOM   2835 HG23 THR A 164      -4.603  -8.730   3.637  1.00 94.28           H  
ATOM   2836  OG1 THR A 164      -5.939 -10.781   4.706  1.00 94.28           O  
ATOM   2837  HG1 THR A 164      -6.291 -11.675   4.705  1.00 94.28           H  
ATOM   2838  N   HIS A 165      -7.218 -12.649   1.549  1.00 90.91           N  
ATOM   2839  H   HIS A 165      -6.802 -12.104   0.807  1.00 90.91           H  
ATOM   2840  CA  HIS A 165      -7.369 -14.095   1.332  1.00 90.91           C  
ATOM   2841  HA  HIS A 165      -7.063 -14.318   0.310  1.00 90.91           H  
ATOM   2842  C   HIS A 165      -8.831 -14.542   1.459  1.00 90.91           C  
ATOM   2843  CB  HIS A 165      -6.442 -14.890   2.270  1.00 90.91           C  
ATOM   2844  HB2 HIS A 165      -6.745 -14.753   3.308  1.00 90.91           H  
ATOM   2845  HB3 HIS A 165      -6.552 -15.949   2.037  1.00 90.91           H  
ATOM   2846  O   HIS A 165      -9.140 -15.451   2.216  1.00 90.91           O  
ATOM   2847  CG  HIS A 165      -4.991 -14.544   2.133  1.00 90.91           C  
ATOM   2848  CD2 HIS A 165      -4.300 -13.611   2.853  1.00 90.91           C  
ATOM   2849  HD2 HIS A 165      -4.703 -12.993   3.641  1.00 90.91           H  
ATOM   2850  ND1 HIS A 165      -4.105 -15.126   1.262  1.00 90.91           N  
ATOM   2851  HD1 HIS A 165      -4.290 -15.924   0.671  1.00 90.91           H  
ATOM   2852  CE1 HIS A 165      -2.910 -14.537   1.433  1.00 90.91           C  
ATOM   2853  HE1 HIS A 165      -2.012 -14.790   0.890  1.00 90.91           H  
ATOM   2854  NE2 HIS A 165      -2.983 -13.598   2.397  1.00 90.91           N  
ATOM   2855  N   CYS A 166      -9.754 -13.840   0.802  1.00 85.76           N  
ATOM   2856  H   CYS A 166      -9.446 -13.152   0.130  1.00 85.76           H  
ATOM   2857  CA  CYS A 166     -11.182 -14.140   0.864  1.00 85.76           C  
ATOM   2858  HA  CYS A 166     -11.345 -15.108   1.338  1.00 85.76           H  
ATOM   2859  C   CYS A 166     -11.760 -14.198  -0.550  1.00 85.76           C  
ATOM   2860  CB  CYS A 166     -11.911 -13.061   1.673  1.00 85.76           C  
ATOM   2861  HB2 CYS A 166     -12.983 -13.205   1.542  1.00 85.76           H  
ATOM   2862  HB3 CYS A 166     -11.629 -12.085   1.278  1.00 85.76           H  
ATOM   2863  O   CYS A 166     -11.319 -13.486  -1.445  1.00 85.76           O  
ATOM   2864  SG  CYS A 166     -11.533 -13.141   3.450  1.00 85.76           S  
ATOM   2865  HG  CYS A 166     -11.879 -11.883   3.738  1.00 85.76           H  
ATOM   2866  N   LYS A 167     -12.830 -14.969  -0.753  1.00 79.66           N  
ATOM   2867  H   LYS A 167     -13.162 -15.544   0.009  1.00 79.66           H  
ATOM   2868  CA  LYS A 167     -13.597 -14.917  -2.006  1.00 79.66           C  
ATOM   2869  HA  LYS A 167     -12.935 -14.624  -2.821  1.00 79.66           H  
ATOM   2870  C   LYS A 167     -14.672 -13.830  -1.904  1.00 79.66           C  
ATOM   2871  CB  LYS A 167     -14.148 -16.312  -2.355  1.00 79.66           C  
ATOM   2872  HB2 LYS A 167     -14.742 -16.689  -1.523  1.00 79.66           H  
ATOM   2873  HB3 LYS A 167     -14.791 -16.223  -3.231  1.00 79.66           H  
ATOM   2874  O   LYS A 167     -15.766 -14.082  -1.396  1.00 79.66           O  
ATOM   2875  CG  LYS A 167     -13.014 -17.304  -2.673  1.00 79.66           C  
ATOM   2876  HG2 LYS A 167     -12.375 -17.411  -1.797  1.00 79.66           H  
ATOM   2877  HG3 LYS A 167     -12.414 -16.906  -3.491  1.00 79.66           H  
ATOM   2878  CD  LYS A 167     -13.534 -18.695  -3.068  1.00 79.66           C  
ATOM   2879  HD2 LYS A 167     -14.133 -19.097  -2.250  1.00 79.66           H  
ATOM   2880  HD3 LYS A 167     -14.143 -18.617  -3.968  1.00 79.66           H  
ATOM   2881  CE  LYS A 167     -12.330 -19.613  -3.325  1.00 79.66           C  
ATOM   2882  HE2 LYS A 167     -11.740 -19.196  -4.141  1.00 79.66           H  
ATOM   2883  HE3 LYS A 167     -11.698 -19.604  -2.437  1.00 79.66           H  
ATOM   2884  NZ  LYS A 167     -12.715 -21.013  -3.642  1.00 79.66           N  
ATOM   2885  HZ1 LYS A 167     -11.881 -21.555  -3.813  1.00 79.66           H  
ATOM   2886  HZ2 LYS A 167     -13.178 -21.440  -2.852  1.00 79.66           H  
ATOM   2887  HZ3 LYS A 167     -13.294 -21.066  -4.468  1.00 79.66           H  
ATOM   2888  N   LEU A 168     -14.378 -12.614  -2.373  1.00 80.44           N  
ATOM   2889  H   LEU A 168     -13.455 -12.458  -2.752  1.00 80.44           H  
ATOM   2890  CA  LEU A 168     -15.396 -11.575  -2.577  1.00 80.44           C  
ATOM   2891  HA  LEU A 168     -16.189 -11.700  -1.841  1.00 80.44           H  
ATOM   2892  C   LEU A 168     -16.017 -11.730  -3.964  1.00 80.44           C  
ATOM   2893  CB  LEU A 168     -14.816 -10.156  -2.424  1.00 80.44           C  
ATOM   2894  HB2 LEU A 168     -15.536  -9.438  -2.817  1.00 80.44           H  
ATOM   2895  HB3 LEU A 168     -13.938 -10.064  -3.062  1.00 80.44           H  
ATOM   2896  O   LEU A 168     -15.314 -11.735  -4.961  1.00 80.44           O  
ATOM   2897  CG  LEU A 168     -14.480  -9.764  -0.977  1.00 80.44           C  
ATOM   2898  HG  LEU A 168     -13.930 -10.572  -0.493  1.00 80.44           H  
ATOM   2899  CD1 LEU A 168     -13.617  -8.510  -0.918  1.00 80.44           C  
ATOM   2900 HD11 LEU A 168     -13.370  -8.264   0.115  1.00 80.44           H  
ATOM   2901 HD12 LEU A 168     -12.690  -8.687  -1.463  1.00 80.44           H  
ATOM   2902 HD13 LEU A 168     -14.134  -7.672  -1.386  1.00 80.44           H  
ATOM   2903  CD2 LEU A 168     -15.778  -9.453  -0.223  1.00 80.44           C  
ATOM   2904 HD21 LEU A 168     -15.555  -8.973   0.730  1.00 80.44           H  
ATOM   2905 HD22 LEU A 168     -16.383  -8.756  -0.804  1.00 80.44           H  
ATOM   2906 HD23 LEU A 168     -16.353 -10.364  -0.059  1.00 80.44           H  
ATOM   2907  N   LYS A 169     -17.349 -11.814  -4.029  1.00 76.02           N  
ATOM   2908  H   LYS A 169     -17.862 -11.882  -3.162  1.00 76.02           H  
ATOM   2909  CA  LYS A 169     -18.089 -11.704  -5.301  1.00 76.02           C  
ATOM   2910  HA  LYS A 169     -17.433 -11.967  -6.130  1.00 76.02           H  
ATOM   2911  C   LYS A 169     -18.547 -10.274  -5.597  1.00 76.02           C  
ATOM   2912  CB  LYS A 169     -19.289 -12.662  -5.311  1.00 76.02           C  
ATOM   2913  HB2 LYS A 169     -19.928 -12.460  -4.451  1.00 76.02           H  
ATOM   2914  HB3 LYS A 169     -19.867 -12.468  -6.215  1.00 76.02           H  
ATOM   2915  O   LYS A 169     -18.906  -9.963  -6.724  1.00 76.02           O  
ATOM   2916  CG  LYS A 169     -18.874 -14.141  -5.313  1.00 76.02           C  
ATOM   2917  HG2 LYS A 169     -18.408 -14.396  -4.362  1.00 76.02           H  
ATOM   2918  HG3 LYS A 169     -18.157 -14.308  -6.117  1.00 76.02           H  
ATOM   2919  CD  LYS A 169     -20.102 -15.033  -5.544  1.00 76.02           C  
ATOM   2920  HD2 LYS A 169     -20.561 -14.750  -6.491  1.00 76.02           H  
ATOM   2921  HD3 LYS A 169     -20.822 -14.878  -4.741  1.00 76.02           H  
ATOM   2922  CE  LYS A 169     -19.697 -16.511  -5.604  1.00 76.02           C  
ATOM   2923  HE2 LYS A 169     -18.871 -16.608  -6.309  1.00 76.02           H  
ATOM   2924  HE3 LYS A 169     -19.334 -16.819  -4.623  1.00 76.02           H  
ATOM   2925  NZ  LYS A 169     -20.826 -17.374  -6.042  1.00 76.02           N  
ATOM   2926  HZ1 LYS A 169     -20.536 -18.338  -6.114  1.00 76.02           H  
ATOM   2927  HZ2 LYS A 169     -21.614 -17.311  -5.414  1.00 76.02           H  
ATOM   2928  HZ3 LYS A 169     -21.136 -17.097  -6.963  1.00 76.02           H  
ATOM   2929  N   ASN A 170     -18.627  -9.432  -4.568  1.00 81.16           N  
ATOM   2930  H   ASN A 170     -18.263  -9.730  -3.675  1.00 81.16           H  
ATOM   2931  CA  ASN A 170     -19.122  -8.066  -4.664  1.00 81.16           C  
ATOM   2932  HA  ASN A 170     -18.770  -7.631  -5.600  1.00 81.16           H  
ATOM   2933  C   ASN A 170     -18.577  -7.233  -3.498  1.00 81.16           C  
ATOM   2934  CB  ASN A 170     -20.665  -8.100  -4.667  1.00 81.16           C  
ATOM   2935  HB2 ASN A 170     -21.019  -8.475  -3.707  1.00 81.16           H  
ATOM   2936  HB3 ASN A 170     -21.004  -8.781  -5.448  1.00 81.16           H  
ATOM   2937  O   ASN A 170     -18.447  -7.722  -2.374  1.00 81.16           O  
ATOM   2938  CG  ASN A 170     -21.324  -6.757  -4.932  1.00 81.16           C  
ATOM   2939  ND2 ASN A 170     -22.633  -6.714  -4.934  1.00 81.16           N  
ATOM   2940 HD21 ASN A 170     -23.044  -5.841  -5.233  1.00 81.16           H  
ATOM   2941 HD22 ASN A 170     -23.169  -7.567  -4.864  1.00 81.16           H  
ATOM   2942  OD1 ASN A 170     -20.698  -5.732  -5.139  1.00 81.16           O  
ATOM   2943  N   ILE A 171     -18.321  -5.959  -3.767  1.00 88.33           N  
ATOM   2944  H   ILE A 171     -18.503  -5.654  -4.712  1.00 88.33           H  
ATOM   2945  CA  ILE A 171     -17.825  -4.953  -2.826  1.00 88.33           C  
ATOM   2946  HA  ILE A 171     -17.728  -5.415  -1.843  1.00 88.33           H  
ATOM   2947  C   ILE A 171     -18.796  -3.778  -2.634  1.00 88.33           C  
ATOM   2948  CB  ILE A 171     -16.425  -4.485  -3.247  1.00 88.33           C  
ATOM   2949  HB  ILE A 171     -16.107  -3.711  -2.548  1.00 88.33           H  
ATOM   2950  O   ILE A 171     -18.422  -2.746  -2.086  1.00 88.33           O  
ATOM   2951  CG1 ILE A 171     -16.497  -3.877  -4.660  1.00 88.33           C  
ATOM   2952 HG12 ILE A 171     -17.245  -3.085  -4.682  1.00 88.33           H  
ATOM   2953 HG13 ILE A 171     -16.787  -4.638  -5.385  1.00 88.33           H  
ATOM   2954  CG2 ILE A 171     -15.414  -5.636  -3.126  1.00 88.33           C  
ATOM   2955 HG21 ILE A 171     -14.397  -5.253  -3.207  1.00 88.33           H  
ATOM   2956 HG22 ILE A 171     -15.574  -6.374  -3.912  1.00 88.33           H  
ATOM   2957 HG23 ILE A 171     -15.526  -6.115  -2.153  1.00 88.33           H  
ATOM   2958  CD1 ILE A 171     -15.179  -3.268  -5.095  1.00 88.33           C  
ATOM   2959 HD11 ILE A 171     -14.846  -2.553  -4.342  1.00 88.33           H  
ATOM   2960 HD12 ILE A 171     -15.331  -2.757  -6.046  1.00 88.33           H  
ATOM   2961 HD13 ILE A 171     -14.431  -4.049  -5.227  1.00 88.33           H  
ATOM   2962  N   SER A 172     -20.058  -3.915  -3.048  1.00 89.51           N  
ATOM   2963  H   SER A 172     -20.305  -4.749  -3.561  1.00 89.51           H  
ATOM   2964  CA  SER A 172     -21.079  -2.863  -2.939  1.00 89.51           C  
ATOM   2965  HA  SER A 172     -20.755  -2.009  -3.533  1.00 89.51           H  
ATOM   2966  C   SER A 172     -21.307  -2.363  -1.510  1.00 89.51           C  
ATOM   2967  CB  SER A 172     -22.414  -3.358  -3.500  1.00 89.51           C  
ATOM   2968  HB2 SER A 172     -22.280  -3.668  -4.536  1.00 89.51           H  
ATOM   2969  HB3 SER A 172     -23.136  -2.542  -3.472  1.00 89.51           H  
ATOM   2970  O   SER A 172     -21.746  -1.237  -1.322  1.00 89.51           O  
ATOM   2971  OG  SER A 172     -22.905  -4.445  -2.733  1.00 89.51           O  
ATOM   2972  HG  SER A 172     -23.790  -4.656  -3.038  1.00 89.51           H  
ATOM   2973  N   PHE A 173     -20.973  -3.148  -0.483  1.00 91.42           N  
ATOM   2974  H   PHE A 173     -20.597  -4.062  -0.693  1.00 91.42           H  
ATOM   2975  CA  PHE A 173     -21.039  -2.702   0.911  1.00 91.42           C  
ATOM   2976  HA  PHE A 173     -22.052  -2.351   1.111  1.00 91.42           H  
ATOM   2977  C   PHE A 173     -20.095  -1.523   1.210  1.00 91.42           C  
ATOM   2978  CB  PHE A 173     -20.745  -3.887   1.838  1.00 91.42           C  
ATOM   2979  HB2 PHE A 173     -21.437  -4.700   1.618  1.00 91.42           H  
ATOM   2980  HB3 PHE A 173     -20.929  -3.566   2.864  1.00 91.42           H  
ATOM   2981  O   PHE A 173     -20.360  -0.756   2.135  1.00 91.42           O  
ATOM   2982  CG  PHE A 173     -19.321  -4.399   1.751  1.00 91.42           C  
ATOM   2983  CD1 PHE A 173     -18.976  -5.409   0.833  1.00 91.42           C  
ATOM   2984  HD1 PHE A 173     -19.729  -5.863   0.205  1.00 91.42           H  
ATOM   2985  CD2 PHE A 173     -18.331  -3.838   2.578  1.00 91.42           C  
ATOM   2986  HD2 PHE A 173     -18.589  -3.068   3.290  1.00 91.42           H  
ATOM   2987  CE1 PHE A 173     -17.640  -5.830   0.721  1.00 91.42           C  
ATOM   2988  HE1 PHE A 173     -17.374  -6.605   0.017  1.00 91.42           H  
ATOM   2989  CE2 PHE A 173     -16.998  -4.264   2.465  1.00 91.42           C  
ATOM   2990  HE2 PHE A 173     -16.240  -3.821   3.094  1.00 91.42           H  
ATOM   2991  CZ  PHE A 173     -16.646  -5.240   1.518  1.00 91.42           C  
ATOM   2992  HZ  PHE A 173     -15.617  -5.552   1.416  1.00 91.42           H  
ATOM   2993  N   LEU A 174     -19.021  -1.350   0.427  1.00 94.13           N  
ATOM   2994  H   LEU A 174     -18.865  -1.991  -0.338  1.00 94.13           H  
ATOM   2995  CA  LEU A 174     -18.078  -0.243   0.589  1.00 94.13           C  
ATOM   2996  HA  LEU A 174     -17.727  -0.227   1.621  1.00 94.13           H  
ATOM   2997  C   LEU A 174     -18.727   1.122   0.332  1.00 94.13           C  
ATOM   2998  CB  LEU A 174     -16.872  -0.425  -0.349  1.00 94.13           C  
ATOM   2999  HB2 LEU A 174     -17.239  -0.478  -1.374  1.00 94.13           H  
ATOM   3000  HB3 LEU A 174     -16.245   0.463  -0.277  1.00 94.13           H  
ATOM   3001  O   LEU A 174     -18.264   2.104   0.903  1.00 94.13           O  
ATOM   3002  CG  LEU A 174     -15.991  -1.654  -0.068  1.00 94.13           C  
ATOM   3003  HG  LEU A 174     -16.588  -2.563  -0.133  1.00 94.13           H  
ATOM   3004  CD1 LEU A 174     -14.884  -1.717  -1.116  1.00 94.13           C  
ATOM   3005 HD11 LEU A 174     -15.305  -1.582  -2.112  1.00 94.13           H  
ATOM   3006 HD12 LEU A 174     -14.151  -0.931  -0.933  1.00 94.13           H  
ATOM   3007 HD13 LEU A 174     -14.396  -2.691  -1.078  1.00 94.13           H  
ATOM   3008  CD2 LEU A 174     -15.321  -1.590   1.307  1.00 94.13           C  
ATOM   3009 HD21 LEU A 174     -14.762  -0.660   1.411  1.00 94.13           H  
ATOM   3010 HD22 LEU A 174     -16.082  -1.650   2.084  1.00 94.13           H  
ATOM   3011 HD23 LEU A 174     -14.642  -2.435   1.417  1.00 94.13           H  
ATOM   3012  N   THR A 175     -19.822   1.192  -0.439  1.00 92.34           N  
ATOM   3013  H   THR A 175     -20.212   0.345  -0.825  1.00 92.34           H  
ATOM   3014  CA  THR A 175     -20.497   2.466  -0.760  1.00 92.34           C  
ATOM   3015  HA  THR A 175     -19.759   3.153  -1.175  1.00 92.34           H  
ATOM   3016  C   THR A 175     -21.111   3.161   0.452  1.00 92.34           C  
ATOM   3017  CB  THR A 175     -21.620   2.294  -1.792  1.00 92.34           C  
ATOM   3018  HB  THR A 175     -21.964   3.288  -2.076  1.00 92.34           H  
ATOM   3019  O   THR A 175     -21.446   4.337   0.378  1.00 92.34           O  
ATOM   3020  CG2 THR A 175     -21.180   1.562  -3.059  1.00 92.34           C  
ATOM   3021 HG21 THR A 175     -21.672   2.021  -3.916  1.00 92.34           H  
ATOM   3022 HG22 THR A 175     -20.097   1.626  -3.160  1.00 92.34           H  
ATOM   3023 HG23 THR A 175     -21.455   0.508  -3.020  1.00 92.34           H  
ATOM   3024  OG1 THR A 175     -22.709   1.580  -1.249  1.00 92.34           O  
ATOM   3025  HG1 THR A 175     -23.460   1.739  -1.824  1.00 92.34           H  
ATOM   3026  N   LYS A 176     -21.288   2.443   1.569  1.00 94.22           N  
ATOM   3027  H   LYS A 176     -21.029   1.468   1.535  1.00 94.22           H  
ATOM   3028  CA  LYS A 176     -21.779   3.006   2.834  1.00 94.22           C  
ATOM   3029  HA  LYS A 176     -22.365   3.901   2.624  1.00 94.22           H  
ATOM   3030  C   LYS A 176     -20.645   3.461   3.755  1.00 94.22           C  
ATOM   3031  CB  LYS A 176     -22.681   1.982   3.539  1.00 94.22           C  
ATOM   3032  HB2 LYS A 176     -22.988   2.399   4.498  1.00 94.22           H  
ATOM   3033  HB3 LYS A 176     -22.115   1.070   3.727  1.00 94.22           H  
ATOM   3034  O   LYS A 176     -20.889   4.185   4.718  1.00 94.22           O  
ATOM   3035  CG  LYS A 176     -23.941   1.648   2.725  1.00 94.22           C  
ATOM   3036  HG2 LYS A 176     -23.661   1.151   1.796  1.00 94.22           H  
ATOM   3037  HG3 LYS A 176     -24.471   2.570   2.489  1.00 94.22           H  
ATOM   3038  CD  LYS A 176     -24.865   0.725   3.529  1.00 94.22           C  
ATOM   3039  HD2 LYS A 176     -25.134   1.221   4.462  1.00 94.22           H  
ATOM   3040  HD3 LYS A 176     -24.337  -0.200   3.758  1.00 94.22           H  
ATOM   3041  CE  LYS A 176     -26.131   0.419   2.723  1.00 94.22           C  
ATOM   3042  HE2 LYS A 176     -25.842  -0.103   1.810  1.00 94.22           H  
ATOM   3043  HE3 LYS A 176     -26.594   1.362   2.432  1.00 94.22           H  
ATOM   3044  NZ  LYS A 176     -27.091  -0.398   3.508  1.00 94.22           N  
ATOM   3045  HZ1 LYS A 176     -26.660  -1.257   3.818  1.00 94.22           H  
ATOM   3046  HZ2 LYS A 176     -27.397   0.114   4.322  1.00 94.22           H  
ATOM   3047  HZ3 LYS A 176     -27.906  -0.615   2.953  1.00 94.22           H  
ATOM   3048  N   LEU A 177     -19.408   3.034   3.495  1.00 96.16           N  
ATOM   3049  H   LEU A 177     -19.245   2.565   2.616  1.00 96.16           H  
ATOM   3050  CA  LEU A 177     -18.250   3.290   4.354  1.00 96.16           C  
ATOM   3051  HA  LEU A 177     -18.603   3.426   5.376  1.00 96.16           H  
ATOM   3052  C   LEU A 177     -17.563   4.612   3.975  1.00 96.16           C  
ATOM   3053  CB  LEU A 177     -17.303   2.072   4.363  1.00 96.16           C  
ATOM   3054  HB2 LEU A 177     -16.855   1.975   3.374  1.00 96.16           H  
ATOM   3055  HB3 LEU A 177     -16.502   2.279   5.072  1.00 96.16           H  
ATOM   3056  O   LEU A 177     -16.365   4.662   3.709  1.00 96.16           O  
ATOM   3057  CG  LEU A 177     -17.946   0.723   4.739  1.00 96.16           C  
ATOM   3058  HG  LEU A 177     -18.635   0.421   3.950  1.00 96.16           H  
ATOM   3059  CD1 LEU A 177     -16.850  -0.338   4.855  1.00 96.16           C  
ATOM   3060 HD11 LEU A 177     -17.304  -1.317   5.012  1.00 96.16           H  
ATOM   3061 HD12 LEU A 177     -16.190  -0.103   5.690  1.00 96.16           H  
ATOM   3062 HD13 LEU A 177     -16.265  -0.357   3.936  1.00 96.16           H  
ATOM   3063  CD2 LEU A 177     -18.707   0.762   6.066  1.00 96.16           C  
ATOM   3064 HD21 LEU A 177     -19.576   1.413   5.981  1.00 96.16           H  
ATOM   3065 HD22 LEU A 177     -19.063  -0.237   6.321  1.00 96.16           H  
ATOM   3066 HD23 LEU A 177     -18.060   1.128   6.863  1.00 96.16           H  
ATOM   3067  N   ASN A 178     -18.323   5.709   3.976  1.00 95.05           N  
ATOM   3068  H   ASN A 178     -19.307   5.579   4.160  1.00 95.05           H  
ATOM   3069  CA  ASN A 178     -17.881   7.030   3.493  1.00 95.05           C  
ATOM   3070  HA  ASN A 178     -17.438   6.903   2.506  1.00 95.05           H  
ATOM   3071  C   ASN A 178     -16.808   7.703   4.371  1.00 95.05           C  
ATOM   3072  CB  ASN A 178     -19.122   7.935   3.361  1.00 95.05           C  
ATOM   3073  HB2 ASN A 178     -18.811   8.924   3.025  1.00 95.05           H  
ATOM   3074  HB3 ASN A 178     -19.609   8.037   4.331  1.00 95.05           H  
ATOM   3075  O   ASN A 178     -16.257   8.742   4.007  1.00 95.05           O  
ATOM   3076  CG  ASN A 178     -20.126   7.412   2.352  1.00 95.05           C  
ATOM   3077  ND2 ASN A 178     -21.348   7.885   2.379  1.00 95.05           N  
ATOM   3078 HD21 ASN A 178     -21.956   7.527   1.656  1.00 95.05           H  
ATOM   3079 HD22 ASN A 178     -21.629   8.611   3.023  1.00 95.05           H  
ATOM   3080  OD1 ASN A 178     -19.826   6.566   1.535  1.00 95.05           O  
ATOM   3081  N   ASN A 179     -16.528   7.135   5.546  1.00 97.54           N  
ATOM   3082  H   ASN A 179     -17.021   6.285   5.779  1.00 97.54           H  
ATOM   3083  CA  ASN A 179     -15.475   7.584   6.459  1.00 97.54           C  
ATOM   3084  HA  ASN A 179     -15.192   8.605   6.205  1.00 97.54           H  
ATOM   3085  C   ASN A 179     -14.185   6.768   6.342  1.00 97.54           C  
ATOM   3086  CB  ASN A 179     -16.025   7.605   7.889  1.00 97.54           C  
ATOM   3087  HB2 ASN A 179     -15.226   7.851   8.588  1.00 97.54           H  
ATOM   3088  HB3 ASN A 179     -16.408   6.618   8.150  1.00 97.54           H  
ATOM   3089  O   ASN A 179     -13.242   7.016   7.087  1.00 97.54           O  
ATOM   3090  CG  ASN A 179     -17.103   8.655   8.041  1.00 97.54           C  
ATOM   3091  ND2 ASN A 179     -18.243   8.278   8.573  1.00 97.54           N  
ATOM   3092 HD21 ASN A 179     -18.973   8.971   8.651  1.00 97.54           H  
ATOM   3093 HD22 ASN A 179     -18.398   7.303   8.787  1.00 97.54           H  
ATOM   3094  OD1 ASN A 179     -16.937   9.811   7.658  1.00 97.54           O  
ATOM   3095  N   LEU A 180     -14.132   5.805   5.420  1.00 98.24           N  
ATOM   3096  H   LEU A 180     -14.929   5.638   4.822  1.00 98.24           H  
ATOM   3097  CA  LEU A 180     -12.980   4.936   5.287  1.00 98.24           C  
ATOM   3098  HA  LEU A 180     -12.738   4.581   6.289  1.00 98.24           H  
ATOM   3099  C   LEU A 180     -11.771   5.716   4.754  1.00 98.24           C  
ATOM   3100  CB  LEU A 180     -13.365   3.737   4.408  1.00 98.24           C  
ATOM   3101  HB2 LEU A 180     -13.315   4.036   3.361  1.00 98.24           H  
ATOM   3102  HB3 LEU A 180     -14.390   3.439   4.627  1.00 98.24           H  
ATOM   3103  O   LEU A 180     -11.853   6.360   3.707  1.00 98.24           O  
ATOM   3104  CG  LEU A 180     -12.479   2.514   4.647  1.00 98.24           C  
ATOM   3105  HG  LEU A 180     -11.429   2.805   4.641  1.00 98.24           H  
ATOM   3106  CD1 LEU A 180     -12.820   1.821   5.970  1.00 98.24           C  
ATOM   3107 HD11 LEU A 180     -12.755   2.525   6.800  1.00 98.24           H  
ATOM   3108 HD12 LEU A 180     -12.115   1.008   6.141  1.00 98.24           H  
ATOM   3109 HD13 LEU A 180     -13.836   1.426   5.937  1.00 98.24           H  
ATOM   3110  CD2 LEU A 180     -12.719   1.489   3.549  1.00 98.24           C  
ATOM   3111 HD21 LEU A 180     -13.755   1.149   3.560  1.00 98.24           H  
ATOM   3112 HD22 LEU A 180     -12.500   1.928   2.575  1.00 98.24           H  
ATOM   3113 HD23 LEU A 180     -12.049   0.649   3.734  1.00 98.24           H  
ATOM   3114  N   GLU A 181     -10.654   5.617   5.472  1.00 98.76           N  
ATOM   3115  H   GLU A 181     -10.716   5.135   6.357  1.00 98.76           H  
ATOM   3116  CA  GLU A 181      -9.370   6.250   5.147  1.00 98.76           C  
ATOM   3117  HA  GLU A 181      -9.491   6.958   4.326  1.00 98.76           H  
ATOM   3118  C   GLU A 181      -8.306   5.219   4.753  1.00 98.76           C  
ATOM   3119  CB  GLU A 181      -8.840   7.017   6.359  1.00 98.76           C  
ATOM   3120  HB2 GLU A 181      -7.830   7.357   6.130  1.00 98.76           H  
ATOM   3121  HB3 GLU A 181      -8.785   6.331   7.204  1.00 98.76           H  
ATOM   3122  O   GLU A 181      -7.402   5.524   3.973  1.00 98.76           O  
ATOM   3123  CG  GLU A 181      -9.682   8.240   6.744  1.00 98.76           C  
ATOM   3124  HG2 GLU A 181     -10.711   7.925   6.918  1.00 98.76           H  
ATOM   3125  HG3 GLU A 181      -9.678   8.948   5.915  1.00 98.76           H  
ATOM   3126  CD  GLU A 181      -9.147   8.925   8.010  1.00 98.76           C  
ATOM   3127  OE1 GLU A 181      -9.871   9.804   8.526  1.00 98.76           O  
ATOM   3128  OE2 GLU A 181      -8.048   8.536   8.479  1.00 98.76           O  
ATOM   3129  N   LYS A 182      -8.393   3.992   5.285  1.00 98.85           N  
ATOM   3130  H   LYS A 182      -9.156   3.811   5.922  1.00 98.85           H  
ATOM   3131  CA  LYS A 182      -7.467   2.899   4.960  1.00 98.85           C  
ATOM   3132  HA  LYS A 182      -6.886   3.196   4.088  1.00 98.85           H  
ATOM   3133  C   LYS A 182      -8.242   1.647   4.571  1.00 98.85           C  
ATOM   3134  CB  LYS A 182      -6.465   2.632   6.099  1.00 98.85           C  
ATOM   3135  HB2 LYS A 182      -5.700   1.952   5.724  1.00 98.85           H  
ATOM   3136  HB3 LYS A 182      -6.978   2.141   6.927  1.00 98.85           H  
ATOM   3137  O   LYS A 182      -8.952   1.076   5.399  1.00 98.85           O  
ATOM   3138  CG  LYS A 182      -5.792   3.920   6.605  1.00 98.85           C  
ATOM   3139  HG2 LYS A 182      -6.534   4.520   7.132  1.00 98.85           H  
ATOM   3140  HG3 LYS A 182      -5.434   4.495   5.751  1.00 98.85           H  
ATOM   3141  CD  LYS A 182      -4.610   3.672   7.553  1.00 98.85           C  
ATOM   3142  HD2 LYS A 182      -3.816   3.163   7.006  1.00 98.85           H  
ATOM   3143  HD3 LYS A 182      -4.932   3.058   8.394  1.00 98.85           H  
ATOM   3144  CE  LYS A 182      -4.122   5.042   8.051  1.00 98.85           C  
ATOM   3145  HE2 LYS A 182      -3.992   5.689   7.183  1.00 98.85           H  
ATOM   3146  HE3 LYS A 182      -4.909   5.496   8.653  1.00 98.85           H  
ATOM   3147  NZ  LYS A 182      -2.848   4.987   8.814  1.00 98.85           N  
ATOM   3148  HZ1 LYS A 182      -2.902   4.388   9.625  1.00 98.85           H  
ATOM   3149  HZ2 LYS A 182      -2.604   5.918   9.120  1.00 98.85           H  
ATOM   3150  HZ3 LYS A 182      -2.091   4.686   8.217  1.00 98.85           H  
ATOM   3151  N   LEU A 183      -8.069   1.203   3.333  1.00 98.32           N  
ATOM   3152  H   LEU A 183      -7.468   1.728   2.713  1.00 98.32           H  
ATOM   3153  CA  LEU A 183      -8.678  -0.017   2.818  1.00 98.32           C  
ATOM   3154  HA  LEU A 183      -9.247  -0.497   3.614  1.00 98.32           H  
ATOM   3155  C   LEU A 183      -7.600  -0.991   2.360  1.00 98.32           C  
ATOM   3156  CB  LEU A 183      -9.660   0.338   1.693  1.00 98.32           C  
ATOM   3157  HB2 LEU A 183      -9.112   0.867   0.913  1.00 98.32           H  
ATOM   3158  HB3 LEU A 183     -10.409   1.022   2.093  1.00 98.32           H  
ATOM   3159  O   LEU A 183      -6.678  -0.632   1.633  1.00 98.32           O  
ATOM   3160  CG  LEU A 183     -10.381  -0.866   1.055  1.00 98.32           C  
ATOM   3161  HG  LEU A 183      -9.646  -1.528   0.597  1.00 98.32           H  
ATOM   3162  CD1 LEU A 183     -11.219  -1.671   2.055  1.00 98.32           C  
ATOM   3163 HD11 LEU A 183     -11.731  -2.481   1.536  1.00 98.32           H  
ATOM   3164 HD12 LEU A 183     -10.592  -2.108   2.831  1.00 98.32           H  
ATOM   3165 HD13 LEU A 183     -11.993  -1.041   2.496  1.00 98.32           H  
ATOM   3166  CD2 LEU A 183     -11.326  -0.365  -0.033  1.00 98.32           C  
ATOM   3167 HD21 LEU A 183     -11.784  -1.216  -0.537  1.00 98.32           H  
ATOM   3168 HD22 LEU A 183     -10.767   0.205  -0.776  1.00 98.32           H  
ATOM   3169 HD23 LEU A 183     -12.103   0.267   0.397  1.00 98.32           H  
ATOM   3170  N   THR A 184      -7.730  -2.240   2.775  1.00 98.03           N  
ATOM   3171  H   THR A 184      -8.460  -2.452   3.441  1.00 98.03           H  
ATOM   3172  CA  THR A 184      -6.985  -3.360   2.214  1.00 98.03           C  
ATOM   3173  HA  THR A 184      -6.448  -3.038   1.322  1.00 98.03           H  
ATOM   3174  C   THR A 184      -7.980  -4.432   1.808  1.00 98.03           C  
ATOM   3175  CB  THR A 184      -5.952  -3.889   3.209  1.00 98.03           C  
ATOM   3176  HB  THR A 184      -6.462  -4.183   4.126  1.00 98.03           H  
ATOM   3177  O   THR A 184      -8.695  -4.948   2.665  1.00 98.03           O  
ATOM   3178  CG2 THR A 184      -5.163  -5.081   2.668  1.00 98.03           C  
ATOM   3179 HG21 THR A 184      -4.758  -4.858   1.681  1.00 98.03           H  
ATOM   3180 HG22 THR A 184      -4.344  -5.326   3.344  1.00 98.03           H  
ATOM   3181 HG23 THR A 184      -5.818  -5.948   2.576  1.00 98.03           H  
ATOM   3182  OG1 THR A 184      -5.040  -2.861   3.534  1.00 98.03           O  
ATOM   3183  HG1 THR A 184      -5.181  -2.171   2.882  1.00 98.03           H  
ATOM   3184  N   ILE A 185      -8.027  -4.743   0.519  1.00 94.82           N  
ATOM   3185  H   ILE A 185      -7.412  -4.256  -0.116  1.00 94.82           H  
ATOM   3186  CA  ILE A 185      -8.692  -5.918  -0.036  1.00 94.82           C  
ATOM   3187  HA  ILE A 185      -8.992  -6.596   0.762  1.00 94.82           H  
ATOM   3188  C   ILE A 185      -7.656  -6.596  -0.911  1.00 94.82           C  
ATOM   3189  CB  ILE A 185      -9.971  -5.574  -0.825  1.00 94.82           C  
ATOM   3190  HB  ILE A 185      -9.727  -4.912  -1.656  1.00 94.82           H  
ATOM   3191  O   ILE A 185      -7.492  -6.163  -2.035  1.00 94.82           O  
ATOM   3192  CG1 ILE A 185     -10.981  -4.859   0.091  1.00 94.82           C  
ATOM   3193 HG12 ILE A 185     -10.504  -3.964   0.489  1.00 94.82           H  
ATOM   3194 HG13 ILE A 185     -11.240  -5.509   0.927  1.00 94.82           H  
ATOM   3195  CG2 ILE A 185     -10.572  -6.879  -1.377  1.00 94.82           C  
ATOM   3196 HG21 ILE A 185      -9.877  -7.360  -2.065  1.00 94.82           H  
ATOM   3197 HG22 ILE A 185     -10.790  -7.569  -0.562  1.00 94.82           H  
ATOM   3198 HG23 ILE A 185     -11.480  -6.672  -1.943  1.00 94.82           H  
ATOM   3199  CD1 ILE A 185     -12.268  -4.417  -0.611  1.00 94.82           C  
ATOM   3200 HD11 ILE A 185     -12.851  -5.279  -0.936  1.00 94.82           H  
ATOM   3201 HD12 ILE A 185     -12.029  -3.787  -1.468  1.00 94.82           H  
ATOM   3202 HD13 ILE A 185     -12.875  -3.853   0.097  1.00 94.82           H  
ATOM   3203  N   SER A 186      -6.930  -7.588  -0.407  1.00 95.61           N  
ATOM   3204  H   SER A 186      -7.145  -7.944   0.514  1.00 95.61           H  
ATOM   3205  CA  SER A 186      -5.879  -8.255  -1.188  1.00 95.61           C  
ATOM   3206  HA  SER A 186      -5.941  -7.912  -2.221  1.00 95.61           H  
ATOM   3207  C   SER A 186      -6.074  -9.761  -1.253  1.00 95.61           C  
ATOM   3208  CB  SER A 186      -4.478  -7.867  -0.706  1.00 95.61           C  
ATOM   3209  HB2 SER A 186      -4.372  -6.784  -0.779  1.00 95.61           H  
ATOM   3210  HB3 SER A 186      -3.738  -8.320  -1.367  1.00 95.61           H  
ATOM   3211  O   SER A 186      -6.816 -10.335  -0.446  1.00 95.61           O  
ATOM   3212  OG  SER A 186      -4.203  -8.277   0.622  1.00 95.61           O  
ATOM   3213  HG  SER A 186      -3.257  -8.147   0.722  1.00 95.61           H  
ATOM   3214  N   TRP A 187      -5.426 -10.408  -2.223  1.00 93.52           N  
ATOM   3215  H   TRP A 187      -4.889  -9.866  -2.885  1.00 93.52           H  
ATOM   3216  CA  TRP A 187      -5.554 -11.854  -2.450  1.00 93.52           C  
ATOM   3217  HA  TRP A 187      -5.059 -12.094  -3.391  1.00 93.52           H  
ATOM   3218  C   TRP A 187      -7.022 -12.267  -2.615  1.00 93.52           C  
ATOM   3219  CB  TRP A 187      -4.825 -12.623  -1.341  1.00 93.52           C  
ATOM   3220  HB2 TRP A 187      -5.273 -12.403  -0.372  1.00 93.52           H  
ATOM   3221  HB3 TRP A 187      -4.951 -13.691  -1.519  1.00 93.52           H  
ATOM   3222  O   TRP A 187      -7.538 -13.131  -1.906  1.00 93.52           O  
ATOM   3223  CG  TRP A 187      -3.365 -12.343  -1.261  1.00 93.52           C  
ATOM   3224  CD1 TRP A 187      -2.767 -11.396  -0.506  1.00 93.52           C  
ATOM   3225  HD1 TRP A 187      -3.292 -10.721   0.155  1.00 93.52           H  
ATOM   3226  CD2 TRP A 187      -2.300 -13.032  -1.970  1.00 93.52           C  
ATOM   3227  CE2 TRP A 187      -1.057 -12.448  -1.589  1.00 93.52           C  
ATOM   3228  CE3 TRP A 187      -2.265 -14.098  -2.892  1.00 93.52           C  
ATOM   3229  HE3 TRP A 187      -3.188 -14.557  -3.214  1.00 93.52           H  
ATOM   3230  NE1 TRP A 187      -1.400 -11.448  -0.704  1.00 93.52           N  
ATOM   3231  HE1 TRP A 187      -0.732 -10.853  -0.236  1.00 93.52           H  
ATOM   3232  CH2 TRP A 187       0.170 -13.968  -3.008  1.00 93.52           C  
ATOM   3233  HH2 TRP A 187       1.102 -14.323  -3.424  1.00 93.52           H  
ATOM   3234  CZ2 TRP A 187       0.168 -12.904  -2.091  1.00 93.52           C  
ATOM   3235  HZ2 TRP A 187       1.097 -12.440  -1.795  1.00 93.52           H  
ATOM   3236  CZ3 TRP A 187      -1.041 -14.561  -3.406  1.00 93.52           C  
ATOM   3237  HZ3 TRP A 187      -1.026 -15.367  -4.125  1.00 93.52           H  
ATOM   3238  N   THR A 188      -7.735 -11.541  -3.474  1.00 89.71           N  
ATOM   3239  H   THR A 188      -7.230 -10.893  -4.060  1.00 89.71           H  
ATOM   3240  CA  THR A 188      -9.179 -11.684  -3.689  1.00 89.71           C  
ATOM   3241  HA  THR A 188      -9.493 -12.707  -3.482  1.00 89.71           H  
ATOM   3242  C   THR A 188      -9.514 -11.323  -5.129  1.00 89.71           C  
ATOM   3243  CB  THR A 188      -9.959 -10.718  -2.783  1.00 89.71           C  
ATOM   3244  HB  THR A 188      -9.664  -9.694  -3.011  1.00 89.71           H  
ATOM   3245  O   THR A 188      -9.178 -10.223  -5.534  1.00 89.71           O  
ATOM   3246  CG2 THR A 188     -11.460 -10.855  -3.022  1.00 89.71           C  
ATOM   3247 HG21 THR A 188     -11.705 -11.855  -3.382  1.00 89.71           H  
ATOM   3248 HG22 THR A 188     -11.986 -10.685  -2.082  1.00 89.71           H  
ATOM   3249 HG23 THR A 188     -11.768 -10.126  -3.772  1.00 89.71           H  
ATOM   3250  OG1 THR A 188      -9.707 -10.930  -1.407  1.00 89.71           O  
ATOM   3251  HG1 THR A 188      -8.754 -10.978  -1.308  1.00 89.71           H  
ATOM   3252  N   ASN A 189     -10.228 -12.159  -5.887  1.00 87.02           N  
ATOM   3253  H   ASN A 189     -10.506 -13.059  -5.525  1.00 87.02           H  
ATOM   3254  CA  ASN A 189     -10.628 -11.787  -7.250  1.00 87.02           C  
ATOM   3255  HA  ASN A 189      -9.742 -11.448  -7.787  1.00 87.02           H  
ATOM   3256  C   ASN A 189     -11.626 -10.607  -7.230  1.00 87.02           C  
ATOM   3257  CB  ASN A 189     -11.161 -13.030  -7.994  1.00 87.02           C  
ATOM   3258  HB2 ASN A 189     -10.410 -13.818  -7.950  1.00 87.02           H  
ATOM   3259  HB3 ASN A 189     -12.080 -13.381  -7.523  1.00 87.02           H  
ATOM   3260  O   ASN A 189     -12.733 -10.737  -6.705  1.00 87.02           O  
ATOM   3261  CG  ASN A 189     -11.457 -12.740  -9.462  1.00 87.02           C  
ATOM   3262  ND2 ASN A 189     -11.424 -13.721 -10.327  1.00 87.02           N  
ATOM   3263 HD21 ASN A 189     -11.380 -13.398 -11.283  1.00 87.02           H  
ATOM   3264 HD22 ASN A 189     -10.996 -14.606 -10.097  1.00 87.02           H  
ATOM   3265  OD1 ASN A 189     -11.741 -11.622  -9.847  1.00 87.02           O  
ATOM   3266  N   LEU A 190     -11.228  -9.465  -7.800  1.00 85.38           N  
ATOM   3267  H   LEU A 190     -10.297  -9.434  -8.191  1.00 85.38           H  
ATOM   3268  CA  LEU A 190     -12.043  -8.260  -7.957  1.00 85.38           C  
ATOM   3269  HA  LEU A 190     -13.031  -8.444  -7.533  1.00 85.38           H  
ATOM   3270  C   LEU A 190     -12.297  -7.892  -9.428  1.00 85.38           C  
ATOM   3271  CB  LEU A 190     -11.399  -7.076  -7.206  1.00 85.38           C  
ATOM   3272  HB2 LEU A 190     -10.403  -6.915  -7.619  1.00 85.38           H  
ATOM   3273  HB3 LEU A 190     -11.981  -6.178  -7.410  1.00 85.38           H  
ATOM   3274  O   LEU A 190     -12.867  -6.829  -9.670  1.00 85.38           O  
ATOM   3275  CG  LEU A 190     -11.289  -7.216  -5.680  1.00 85.38           C  
ATOM   3276  HG  LEU A 190     -10.630  -8.046  -5.425  1.00 85.38           H  
ATOM   3277  CD1 LEU A 190     -10.692  -5.924  -5.115  1.00 85.38           C  
ATOM   3278 HD11 LEU A 190      -9.729  -5.735  -5.589  1.00 85.38           H  
ATOM   3279 HD12 LEU A 190     -11.357  -5.081  -5.307  1.00 85.38           H  
ATOM   3280 HD13 LEU A 190     -10.519  -6.030  -4.044  1.00 85.38           H  
ATOM   3281  CD2 LEU A 190     -12.650  -7.436  -5.010  1.00 85.38           C  
ATOM   3282 HD21 LEU A 190     -13.049  -8.406  -5.308  1.00 85.38           H  
ATOM   3283 HD22 LEU A 190     -12.530  -7.435  -3.926  1.00 85.38           H  
ATOM   3284 HD23 LEU A 190     -13.342  -6.650  -5.311  1.00 85.38           H  
ATOM   3285  N   GLN A 191     -11.939  -8.740 -10.395  1.00 79.68           N  
ATOM   3286  H   GLN A 191     -11.512  -9.620 -10.141  1.00 79.68           H  
ATOM   3287  CA  GLN A 191     -11.989  -8.428 -11.830  1.00 79.68           C  
ATOM   3288  HA  GLN A 191     -11.242  -7.664 -12.045  1.00 79.68           H  
ATOM   3289  C   GLN A 191     -13.368  -7.903 -12.280  1.00 79.68           C  
ATOM   3290  CB  GLN A 191     -11.612  -9.704 -12.600  1.00 79.68           C  
ATOM   3291  HB2 GLN A 191     -12.428 -10.421 -12.514  1.00 79.68           H  
ATOM   3292  HB3 GLN A 191     -10.723 -10.147 -12.152  1.00 79.68           H  
ATOM   3293  O   GLN A 191     -13.468  -6.926 -13.018  1.00 79.68           O  
ATOM   3294  CG  GLN A 191     -11.310  -9.441 -14.085  1.00 79.68           C  
ATOM   3295  HG2 GLN A 191     -12.133  -8.893 -14.543  1.00 79.68           H  
ATOM   3296  HG3 GLN A 191     -10.408  -8.835 -14.166  1.00 79.68           H  
ATOM   3297  CD  GLN A 191     -11.105 -10.727 -14.882  1.00 79.68           C  
ATOM   3298  NE2 GLN A 191     -10.783 -10.634 -16.151  1.00 79.68           N  
ATOM   3299 HE21 GLN A 191     -10.505 -11.509 -16.573  1.00 79.68           H  
ATOM   3300 HE22 GLN A 191     -10.414  -9.771 -16.523  1.00 79.68           H  
ATOM   3301  OE1 GLN A 191     -11.326 -11.832 -14.416  1.00 79.68           O  
ATOM   3302  N   LEU A 192     -14.454  -8.499 -11.769  1.00 74.81           N  
ATOM   3303  H   LEU A 192     -14.287  -9.310 -11.191  1.00 74.81           H  
ATOM   3304  CA  LEU A 192     -15.840  -8.127 -12.103  1.00 74.81           C  
ATOM   3305  HA  LEU A 192     -15.843  -7.657 -13.086  1.00 74.81           H  
ATOM   3306  C   LEU A 192     -16.461  -7.088 -11.150  1.00 74.81           C  
ATOM   3307  CB  LEU A 192     -16.697  -9.405 -12.180  1.00 74.81           C  
ATOM   3308  HB2 LEU A 192     -16.707  -9.874 -11.196  1.00 74.81           H  
ATOM   3309  HB3 LEU A 192     -17.721  -9.121 -12.425  1.00 74.81           H  
ATOM   3310  O   LEU A 192     -17.638  -6.737 -11.273  1.00 74.81           O  
ATOM   3311  CG  LEU A 192     -16.226 -10.441 -13.218  1.00 74.81           C  
ATOM   3312  HG  LEU A 192     -15.219 -10.777 -12.972  1.00 74.81           H  
ATOM   3313  CD1 LEU A 192     -17.158 -11.651 -13.165  1.00 74.81           C  
ATOM   3314 HD11 LEU A 192     -17.143 -12.086 -12.165  1.00 74.81           H  
ATOM   3315 HD12 LEU A 192     -16.811 -12.402 -13.874  1.00 74.81           H  
ATOM   3316 HD13 LEU A 192     -18.174 -11.357 -13.427  1.00 74.81           H  
ATOM   3317  CD2 LEU A 192     -16.232  -9.884 -14.643  1.00 74.81           C  
ATOM   3318 HD21 LEU A 192     -15.966 -10.674 -15.344  1.00 74.81           H  
ATOM   3319 HD22 LEU A 192     -15.484  -9.098 -14.742  1.00 74.81           H  
ATOM   3320 HD23 LEU A 192     -17.217  -9.492 -14.899  1.00 74.81           H  
ATOM   3321  N   CYS A 193     -15.713  -6.606 -10.158  1.00 79.41           N  
ATOM   3322  H   CYS A 193     -14.722  -6.803 -10.166  1.00 79.41           H  
ATOM   3323  CA  CYS A 193     -16.234  -5.688  -9.154  1.00 79.41           C  
ATOM   3324  HA  CYS A 193     -17.275  -5.947  -8.956  1.00 79.41           H  
ATOM   3325  C   CYS A 193     -16.201  -4.233  -9.641  1.00 79.41           C  
ATOM   3326  CB  CYS A 193     -15.461  -5.858  -7.841  1.00 79.41           C  
ATOM   3327  HB2 CYS A 193     -14.390  -5.866  -8.042  1.00 79.41           H  
ATOM   3328  HB3 CYS A 193     -15.669  -5.004  -7.196  1.00 79.41           H  
ATOM   3329  O   CYS A 193     -15.158  -3.692  -9.998  1.00 79.41           O  
ATOM   3330  SG  CYS A 193     -15.960  -7.389  -6.998  1.00 79.41           S  
ATOM   3331  HG  CYS A 193     -15.473  -8.233  -7.912  1.00 79.41           H  
ATOM   3332  N   LYS A 194     -17.337  -3.530  -9.543  1.00 81.82           N  
ATOM   3333  H   LYS A 194     -18.177  -4.022  -9.273  1.00 81.82           H  
ATOM   3334  CA  LYS A 194     -17.384  -2.075  -9.758  1.00 81.82           C  
ATOM   3335  HA  LYS A 194     -16.794  -1.843 -10.644  1.00 81.82           H  
ATOM   3336  C   LYS A 194     -16.734  -1.343  -8.575  1.00 81.82           C  
ATOM   3337  CB  LYS A 194     -18.828  -1.599 -10.009  1.00 81.82           C  
ATOM   3338  HB2 LYS A 194     -19.463  -1.909  -9.179  1.00 81.82           H  
ATOM   3339  HB3 LYS A 194     -18.827  -0.510 -10.050  1.00 81.82           H  
ATOM   3340  O   LYS A 194     -17.351  -1.190  -7.523  1.00 81.82           O  
ATOM   3341  CG  LYS A 194     -19.408  -2.137 -11.328  1.00 81.82           C  
ATOM   3342  HG2 LYS A 194     -19.474  -3.223 -11.278  1.00 81.82           H  
ATOM   3343  HG3 LYS A 194     -18.740  -1.866 -12.146  1.00 81.82           H  
ATOM   3344  CD  LYS A 194     -20.805  -1.561 -11.614  1.00 81.82           C  
ATOM   3345  HD2 LYS A 194     -20.739  -0.475 -11.681  1.00 81.82           H  
ATOM   3346  HD3 LYS A 194     -21.479  -1.832 -10.801  1.00 81.82           H  
ATOM   3347  CE  LYS A 194     -21.339  -2.128 -12.939  1.00 81.82           C  
ATOM   3348  HE2 LYS A 194     -20.622  -1.897 -13.727  1.00 81.82           H  
ATOM   3349  HE3 LYS A 194     -21.385  -3.214 -12.859  1.00 81.82           H  
ATOM   3350  NZ  LYS A 194     -22.677  -1.589 -13.303  1.00 81.82           N  
ATOM   3351  HZ1 LYS A 194     -22.980  -1.988 -14.180  1.00 81.82           H  
ATOM   3352  HZ2 LYS A 194     -22.646  -0.587 -13.426  1.00 81.82           H  
ATOM   3353  HZ3 LYS A 194     -23.370  -1.820 -12.607  1.00 81.82           H  
ATOM   3354  N   LEU A 195     -15.512  -0.846  -8.768  1.00 85.47           N  
ATOM   3355  H   LEU A 195     -15.038  -1.128  -9.614  1.00 85.47           H  
ATOM   3356  CA  LEU A 195     -14.719  -0.112  -7.765  1.00 85.47           C  
ATOM   3357  HA  LEU A 195     -14.998  -0.472  -6.774  1.00 85.47           H  
ATOM   3358  C   LEU A 195     -14.992   1.411  -7.735  1.00 85.47           C  
ATOM   3359  CB  LEU A 195     -13.230  -0.454  -7.990  1.00 85.47           C  
ATOM   3360  HB2 LEU A 195     -12.603   0.265  -7.463  1.00 85.47           H  
ATOM   3361  HB3 LEU A 195     -13.011  -0.360  -9.054  1.00 85.47           H  
ATOM   3362  O   LEU A 195     -14.364   2.149  -6.983  1.00 85.47           O  
ATOM   3363  CG  LEU A 195     -12.848  -1.871  -7.514  1.00 85.47           C  
ATOM   3364  HG  LEU A 195     -13.667  -2.560  -7.720  1.00 85.47           H  
ATOM   3365  CD1 LEU A 195     -11.593  -2.410  -8.191  1.00 85.47           C  
ATOM   3366 HD11 LEU A 195     -10.716  -1.827  -7.910  1.00 85.47           H  
ATOM   3367 HD12 LEU A 195     -11.714  -2.385  -9.274  1.00 85.47           H  
ATOM   3368 HD13 LEU A 195     -11.432  -3.447  -7.895  1.00 85.47           H  
ATOM   3369  CD2 LEU A 195     -12.554  -1.858  -6.013  1.00 85.47           C  
ATOM   3370 HD21 LEU A 195     -12.437  -2.879  -5.652  1.00 85.47           H  
ATOM   3371 HD22 LEU A 195     -11.622  -1.322  -5.830  1.00 85.47           H  
ATOM   3372 HD23 LEU A 195     -13.344  -1.340  -5.471  1.00 85.47           H  
ATOM   3373  N   ASN A 196     -15.970   1.899  -8.503  1.00 86.48           N  
ATOM   3374  H   ASN A 196     -16.402   1.251  -9.147  1.00 86.48           H  
ATOM   3375  CA  ASN A 196     -16.233   3.336  -8.702  1.00 86.48           C  
ATOM   3376  HA  ASN A 196     -15.301   3.814  -9.003  1.00 86.48           H  
ATOM   3377  C   ASN A 196     -16.718   4.103  -7.459  1.00 86.48           C  
ATOM   3378  CB  ASN A 196     -17.254   3.490  -9.847  1.00 86.48           C  
ATOM   3379  HB2 ASN A 196     -17.542   4.538  -9.933  1.00 86.48           H  
ATOM   3380  HB3 ASN A 196     -18.152   2.914  -9.619  1.00 86.48           H  
ATOM   3381  O   ASN A 196     -16.758   5.332  -7.493  1.00 86.48           O  
ATOM   3382  CG  ASN A 196     -16.710   3.056 -11.195  1.00 86.48           C  
ATOM   3383  ND2 ASN A 196     -17.523   3.036 -12.222  1.00 86.48           N  
ATOM   3384 HD21 ASN A 196     -18.481   3.348 -12.155  1.00 86.48           H  
ATOM   3385 HD22 ASN A 196     -17.096   2.778 -13.101  1.00 86.48           H  
ATOM   3386  OD1 ASN A 196     -15.554   2.721 -11.346  1.00 86.48           O  
ATOM   3387  N   ASN A 197     -17.102   3.391  -6.397  1.00 87.06           N  
ATOM   3388  H   ASN A 197     -16.957   2.392  -6.439  1.00 87.06           H  
ATOM   3389  CA  ASN A 197     -17.770   3.941  -5.215  1.00 87.06           C  
ATOM   3390  HA  ASN A 197     -17.910   5.013  -5.349  1.00 87.06           H  
ATOM   3391  C   ASN A 197     -16.932   3.785  -3.934  1.00 87.06           C  
ATOM   3392  CB  ASN A 197     -19.157   3.296  -5.091  1.00 87.06           C  
ATOM   3393  HB2 ASN A 197     -19.638   3.673  -4.188  1.00 87.06           H  
ATOM   3394  HB3 ASN A 197     -19.028   2.216  -5.012  1.00 87.06           H  
ATOM   3395  O   ASN A 197     -17.476   3.655  -2.837  1.00 87.06           O  
ATOM   3396  CG  ASN A 197     -20.096   3.599  -6.240  1.00 87.06           C  
ATOM   3397  ND2 ASN A 197     -21.049   2.732  -6.494  1.00 87.06           N  
ATOM   3398 HD21 ASN A 197     -21.159   1.906  -5.924  1.00 87.06           H  
ATOM   3399 HD22 ASN A 197     -21.700   3.004  -7.217  1.00 87.06           H  
ATOM   3400  OD1 ASN A 197     -20.006   4.598  -6.927  1.00 87.06           O  
ATOM   3401  N   LEU A 198     -15.606   3.742  -4.070  1.00 94.83           N  
ATOM   3402  H   LEU A 198     -15.214   3.839  -4.996  1.00 94.83           H  
ATOM   3403  CA  LEU A 198     -14.704   3.827  -2.926  1.00 94.83           C  
ATOM   3404  HA  LEU A 198     -15.023   3.103  -2.175  1.00 94.83           H  
ATOM   3405  C   LEU A 198     -14.786   5.216  -2.269  1.00 94.83           C  
ATOM   3406  CB  LEU A 198     -13.270   3.496  -3.372  1.00 94.83           C  
ATOM   3407  HB2 LEU A 198     -13.010   4.150  -4.204  1.00 94.83           H  
ATOM   3408  HB3 LEU A 198     -12.594   3.719  -2.547  1.00 94.83           H  
ATOM   3409  O   LEU A 198     -15.025   6.224  -2.933  1.00 94.83           O  
ATOM   3410  CG  LEU A 198     -13.030   2.040  -3.811  1.00 94.83           C  
ATOM   3411  HG  LEU A 198     -13.662   1.802  -4.666  1.00 94.83           H  
ATOM   3412  CD1 LEU A 198     -11.566   1.866  -4.214  1.00 94.83           C  
ATOM   3413 HD11 LEU A 198     -11.400   0.849  -4.570  1.00 94.83           H  
ATOM   3414 HD12 LEU A 198     -11.331   2.551  -5.028  1.00 94.83           H  
ATOM   3415 HD13 LEU A 198     -10.909   2.066  -3.368  1.00 94.83           H  
ATOM   3416  CD2 LEU A 198     -13.351   1.038  -2.704  1.00 94.83           C  
ATOM   3417 HD21 LEU A 198     -12.826   1.316  -1.790  1.00 94.83           H  
ATOM   3418 HD22 LEU A 198     -14.426   1.017  -2.524  1.00 94.83           H  
ATOM   3419 HD23 LEU A 198     -13.039   0.041  -3.015  1.00 94.83           H  
ATOM   3420  N   SER A 199     -14.559   5.266  -0.954  1.00 96.12           N  
ATOM   3421  H   SER A 199     -14.383   4.399  -0.468  1.00 96.12           H  
ATOM   3422  CA  SER A 199     -14.548   6.515  -0.185  1.00 96.12           C  
ATOM   3423  HA  SER A 199     -15.530   6.982  -0.260  1.00 96.12           H  
ATOM   3424  C   SER A 199     -13.495   7.491  -0.723  1.00 96.12           C  
ATOM   3425  CB  SER A 199     -14.275   6.204   1.291  1.00 96.12           C  
ATOM   3426  HB2 SER A 199     -13.410   5.544   1.360  1.00 96.12           H  
ATOM   3427  HB3 SER A 199     -15.137   5.690   1.717  1.00 96.12           H  
ATOM   3428  O   SER A 199     -12.303   7.187  -0.745  1.00 96.12           O  
ATOM   3429  OG  SER A 199     -14.002   7.374   2.037  1.00 96.12           O  
ATOM   3430  HG  SER A 199     -13.378   7.125   2.722  1.00 96.12           H  
ATOM   3431  N   VAL A 200     -13.914   8.713  -1.061  1.00 96.60           N  
ATOM   3432  H   VAL A 200     -14.909   8.880  -1.096  1.00 96.60           H  
ATOM   3433  CA  VAL A 200     -13.009   9.810  -1.465  1.00 96.60           C  
ATOM   3434  HA  VAL A 200     -12.356   9.437  -2.254  1.00 96.60           H  
ATOM   3435  C   VAL A 200     -12.088  10.283  -0.330  1.00 96.60           C  
ATOM   3436  CB  VAL A 200     -13.795  11.004  -2.041  1.00 96.60           C  
ATOM   3437  HB  VAL A 200     -13.086  11.784  -2.318  1.00 96.60           H  
ATOM   3438  O   VAL A 200     -11.158  11.054  -0.563  1.00 96.60           O  
ATOM   3439  CG1 VAL A 200     -14.556  10.602  -3.310  1.00 96.60           C  
ATOM   3440 HG11 VAL A 200     -15.314   9.850  -3.092  1.00 96.60           H  
ATOM   3441 HG12 VAL A 200     -13.855  10.200  -4.043  1.00 96.60           H  
ATOM   3442 HG13 VAL A 200     -15.037  11.479  -3.743  1.00 96.60           H  
ATOM   3443  CG2 VAL A 200     -14.786  11.599  -1.028  1.00 96.60           C  
ATOM   3444 HG21 VAL A 200     -15.279  12.462  -1.475  1.00 96.60           H  
ATOM   3445 HG22 VAL A 200     -14.260  11.932  -0.134  1.00 96.60           H  
ATOM   3446 HG23 VAL A 200     -15.547  10.868  -0.755  1.00 96.60           H  
ATOM   3447  N   LYS A 201     -12.325   9.826   0.910  1.00 98.11           N  
ATOM   3448  H   LYS A 201     -13.089   9.177   1.030  1.00 98.11           H  
ATOM   3449  CA  LYS A 201     -11.447  10.072   2.062  1.00 98.11           C  
ATOM   3450  HA  LYS A 201     -10.983  11.051   1.943  1.00 98.11           H  
ATOM   3451  C   LYS A 201     -10.276   9.088   2.151  1.00 98.11           C  
ATOM   3452  CB  LYS A 201     -12.242  10.076   3.379  1.00 98.11           C  
ATOM   3453  HB2 LYS A 201     -11.548  10.270   4.196  1.00 98.11           H  
ATOM   3454  HB3 LYS A 201     -12.673   9.089   3.545  1.00 98.11           H  
ATOM   3455  O   LYS A 201      -9.452   9.243   3.047  1.00 98.11           O  
ATOM   3456  CG  LYS A 201     -13.356  11.132   3.436  1.00 98.11           C  
ATOM   3457  HG2 LYS A 201     -12.950  12.113   3.191  1.00 98.11           H  
ATOM   3458  HG3 LYS A 201     -14.138  10.876   2.721  1.00 98.11           H  
ATOM   3459  CD  LYS A 201     -13.948  11.161   4.851  1.00 98.11           C  
ATOM   3460  HD2 LYS A 201     -13.184  11.492   5.555  1.00 98.11           H  
ATOM   3461  HD3 LYS A 201     -14.243  10.146   5.117  1.00 98.11           H  
ATOM   3462  CE  LYS A 201     -15.172  12.078   4.943  1.00 98.11           C  
ATOM   3463  HE2 LYS A 201     -14.876  13.094   4.682  1.00 98.11           H  
ATOM   3464  HE3 LYS A 201     -15.905  11.739   4.212  1.00 98.11           H  
ATOM   3465  NZ  LYS A 201     -15.773  12.048   6.303  1.00 98.11           N  
ATOM   3466  HZ1 LYS A 201     -16.564  12.671   6.367  1.00 98.11           H  
ATOM   3467  HZ2 LYS A 201     -15.098  12.303   7.010  1.00 98.11           H  
ATOM   3468  HZ3 LYS A 201     -16.112  11.126   6.538  1.00 98.11           H  
ATOM   3469  N   LEU A 202     -10.186   8.093   1.262  1.00 98.62           N  
ATOM   3470  H   LEU A 202     -10.892   8.005   0.546  1.00 98.62           H  
ATOM   3471  CA  LEU A 202      -9.084   7.134   1.277  1.00 98.62           C  
ATOM   3472  HA  LEU A 202      -9.094   6.634   2.246  1.00 98.62           H  
ATOM   3473  C   LEU A 202      -7.728   7.835   1.145  1.00 98.62           C  
ATOM   3474  CB  LEU A 202      -9.253   6.069   0.182  1.00 98.62           C  
ATOM   3475  HB2 LEU A 202      -9.532   6.567  -0.746  1.00 98.62           H  
ATOM   3476  HB3 LEU A 202      -8.292   5.583   0.016  1.00 98.62           H  
ATOM   3477  O   LEU A 202      -7.471   8.574   0.199  1.00 98.62           O  
ATOM   3478  CG  LEU A 202     -10.283   4.974   0.510  1.00 98.62           C  
ATOM   3479  HG  LEU A 202     -11.241   5.426   0.763  1.00 98.62           H  
ATOM   3480  CD1 LEU A 202     -10.466   4.080  -0.715  1.00 98.62           C  
ATOM   3481 HD11 LEU A 202     -11.225   3.323  -0.515  1.00 98.62           H  
ATOM   3482 HD12 LEU A 202     -10.788   4.695  -1.555  1.00 98.62           H  
ATOM   3483 HD13 LEU A 202      -9.524   3.596  -0.972  1.00 98.62           H  
ATOM   3484  CD2 LEU A 202      -9.852   4.079   1.674  1.00 98.62           C  
ATOM   3485 HD21 LEU A 202      -9.852   4.657   2.599  1.00 98.62           H  
ATOM   3486 HD22 LEU A 202     -10.574   3.270   1.790  1.00 98.62           H  
ATOM   3487 HD23 LEU A 202      -8.859   3.669   1.490  1.00 98.62           H  
ATOM   3488  N   VAL A 203      -6.855   7.535   2.101  1.00 98.86           N  
ATOM   3489  H   VAL A 203      -7.199   6.969   2.863  1.00 98.86           H  
ATOM   3490  CA  VAL A 203      -5.447   7.943   2.153  1.00 98.86           C  
ATOM   3491  HA  VAL A 203      -5.263   8.721   1.412  1.00 98.86           H  
ATOM   3492  C   VAL A 203      -4.543   6.754   1.824  1.00 98.86           C  
ATOM   3493  CB  VAL A 203      -5.123   8.522   3.544  1.00 98.86           C  
ATOM   3494  HB  VAL A 203      -5.339   7.769   4.301  1.00 98.86           H  
ATOM   3495  O   VAL A 203      -3.487   6.938   1.220  1.00 98.86           O  
ATOM   3496  CG1 VAL A 203      -3.652   8.929   3.683  1.00 98.86           C  
ATOM   3497 HG11 VAL A 203      -2.996   8.065   3.575  1.00 98.86           H  
ATOM   3498 HG12 VAL A 203      -3.481   9.366   4.667  1.00 98.86           H  
ATOM   3499 HG13 VAL A 203      -3.407   9.670   2.923  1.00 98.86           H  
ATOM   3500  CG2 VAL A 203      -5.972   9.766   3.837  1.00 98.86           C  
ATOM   3501 HG21 VAL A 203      -7.028   9.500   3.885  1.00 98.86           H  
ATOM   3502 HG22 VAL A 203      -5.827  10.510   3.054  1.00 98.86           H  
ATOM   3503 HG23 VAL A 203      -5.693  10.195   4.800  1.00 98.86           H  
ATOM   3504  N   LYS A 204      -4.965   5.529   2.167  1.00 98.89           N  
ATOM   3505  H   LYS A 204      -5.860   5.454   2.628  1.00 98.89           H  
ATOM   3506  CA  LYS A 204      -4.240   4.289   1.861  1.00 98.89           C  
ATOM   3507  HA  LYS A 204      -3.471   4.510   1.121  1.00 98.89           H  
ATOM   3508  C   LYS A 204      -5.161   3.238   1.251  1.00 98.89           C  
ATOM   3509  CB  LYS A 204      -3.536   3.788   3.128  1.00 98.89           C  
ATOM   3510  HB2 LYS A 204      -4.276   3.594   3.905  1.00 98.89           H  
ATOM   3511  HB3 LYS A 204      -2.865   4.575   3.472  1.00 98.89           H  
ATOM   3512  O   LYS A 204      -6.178   2.889   1.853  1.00 98.89           O  
ATOM   3513  CG  LYS A 204      -2.723   2.508   2.878  1.00 98.89           C  
ATOM   3514  HG2 LYS A 204      -2.125   2.633   1.975  1.00 98.89           H  
ATOM   3515  HG3 LYS A 204      -3.398   1.664   2.731  1.00 98.89           H  
ATOM   3516  CD  LYS A 204      -1.792   2.216   4.059  1.00 98.89           C  
ATOM   3517  HD2 LYS A 204      -2.374   1.974   4.948  1.00 98.89           H  
ATOM   3518  HD3 LYS A 204      -1.203   3.113   4.253  1.00 98.89           H  
ATOM   3519  CE  LYS A 204      -0.857   1.052   3.707  1.00 98.89           C  
ATOM   3520  HE2 LYS A 204      -1.324   0.102   3.967  1.00 98.89           H  
ATOM   3521  HE3 LYS A 204      -0.702   1.066   2.628  1.00 98.89           H  
ATOM   3522  NZ  LYS A 204       0.465   1.209   4.356  1.00 98.89           N  
ATOM   3523  HZ1 LYS A 204       0.429   1.239   5.365  1.00 98.89           H  
ATOM   3524  HZ2 LYS A 204       1.125   0.517   4.031  1.00 98.89           H  
ATOM   3525  HZ3 LYS A 204       0.843   2.091   4.040  1.00 98.89           H  
ATOM   3526  N   LEU A 205      -4.764   2.689   0.109  1.00 98.68           N  
ATOM   3527  H   LEU A 205      -3.917   3.034  -0.320  1.00 98.68           H  
ATOM   3528  CA  LEU A 205      -5.467   1.615  -0.583  1.00 98.68           C  
ATOM   3529  HA  LEU A 205      -6.236   1.210   0.075  1.00 98.68           H  
ATOM   3530  C   LEU A 205      -4.486   0.493  -0.923  1.00 98.68           C  
ATOM   3531  CB  LEU A 205      -6.162   2.188  -1.830  1.00 98.68           C  
ATOM   3532  HB2 LEU A 205      -5.401   2.627  -2.475  1.00 98.68           H  
ATOM   3533  HB3 LEU A 205      -6.842   2.982  -1.518  1.00 98.68           H  
ATOM   3534  O   LEU A 205      -3.458   0.725  -1.546  1.00 98.68           O  
ATOM   3535  CG  LEU A 205      -6.953   1.158  -2.655  1.00 98.68           C  
ATOM   3536  HG  LEU A 205      -6.275   0.380  -3.006  1.00 98.68           H  
ATOM   3537  CD1 LEU A 205      -8.078   0.513  -1.844  1.00 98.68           C  
ATOM   3538 HD11 LEU A 205      -8.698   1.290  -1.397  1.00 98.68           H  
ATOM   3539 HD12 LEU A 205      -8.697  -0.098  -2.501  1.00 98.68           H  
ATOM   3540 HD13 LEU A 205      -7.665  -0.133  -1.069  1.00 98.68           H  
ATOM   3541  CD2 LEU A 205      -7.581   1.847  -3.865  1.00 98.68           C  
ATOM   3542 HD21 LEU A 205      -8.110   1.114  -4.474  1.00 98.68           H  
ATOM   3543 HD22 LEU A 205      -8.278   2.622  -3.545  1.00 98.68           H  
ATOM   3544 HD23 LEU A 205      -6.799   2.299  -4.476  1.00 98.68           H  
ATOM   3545  N   ASN A 206      -4.811  -0.727  -0.519  1.00 98.62           N  
ATOM   3546  H   ASN A 206      -5.660  -0.846   0.016  1.00 98.62           H  
ATOM   3547  CA  ASN A 206      -4.120  -1.927  -0.963  1.00 98.62           C  
ATOM   3548  HA  ASN A 206      -3.395  -1.672  -1.736  1.00 98.62           H  
ATOM   3549  C   ASN A 206      -5.145  -2.859  -1.604  1.00 98.62           C  
ATOM   3550  CB  ASN A 206      -3.346  -2.539   0.216  1.00 98.62           C  
ATOM   3551  HB2 ASN A 206      -4.036  -2.800   1.018  1.00 98.62           H  
ATOM   3552  HB3 ASN A 206      -2.639  -1.796   0.585  1.00 98.62           H  
ATOM   3553  O   ASN A 206      -6.084  -3.296  -0.940  1.00 98.62           O  
ATOM   3554  CG  ASN A 206      -2.579  -3.790  -0.186  1.00 98.62           C  
ATOM   3555  ND2 ASN A 206      -1.393  -3.979   0.334  1.00 98.62           N  
ATOM   3556 HD21 ASN A 206      -0.803  -4.565  -0.239  1.00 98.62           H  
ATOM   3557 HD22 ASN A 206      -0.921  -3.212   0.792  1.00 98.62           H  
ATOM   3558  OD1 ASN A 206      -3.032  -4.598  -0.969  1.00 98.62           O  
ATOM   3559  N   ILE A 207      -4.954  -3.103  -2.891  1.00 96.94           N  
ATOM   3560  H   ILE A 207      -4.131  -2.713  -3.328  1.00 96.94           H  
ATOM   3561  CA  ILE A 207      -5.750  -3.989  -3.734  1.00 96.94           C  
ATOM   3562  HA  ILE A 207      -6.306  -4.658  -3.077  1.00 96.94           H  
ATOM   3563  C   ILE A 207      -4.824  -4.918  -4.522  1.00 96.94           C  
ATOM   3564  CB  ILE A 207      -6.782  -3.211  -4.584  1.00 96.94           C  
ATOM   3565  HB  ILE A 207      -7.149  -3.870  -5.371  1.00 96.94           H  
ATOM   3566  O   ILE A 207      -5.011  -5.139  -5.716  1.00 96.94           O  
ATOM   3567  CG1 ILE A 207      -6.136  -1.962  -5.224  1.00 96.94           C  
ATOM   3568 HG12 ILE A 207      -5.209  -2.263  -5.712  1.00 96.94           H  
ATOM   3569 HG13 ILE A 207      -5.868  -1.256  -4.439  1.00 96.94           H  
ATOM   3570  CG2 ILE A 207      -7.993  -2.848  -3.706  1.00 96.94           C  
ATOM   3571 HG21 ILE A 207      -8.394  -3.760  -3.263  1.00 96.94           H  
ATOM   3572 HG22 ILE A 207      -8.780  -2.394  -4.308  1.00 96.94           H  
ATOM   3573 HG23 ILE A 207      -7.688  -2.170  -2.909  1.00 96.94           H  
ATOM   3574  CD1 ILE A 207      -6.998  -1.203  -6.239  1.00 96.94           C  
ATOM   3575 HD11 ILE A 207      -6.522  -0.248  -6.459  1.00 96.94           H  
ATOM   3576 HD12 ILE A 207      -7.066  -1.768  -7.169  1.00 96.94           H  
ATOM   3577 HD13 ILE A 207      -7.995  -1.007  -5.846  1.00 96.94           H  
ATOM   3578  N   SER A 208      -3.768  -5.403  -3.862  1.00 98.04           N  
ATOM   3579  H   SER A 208      -3.653  -5.190  -2.881  1.00 98.04           H  
ATOM   3580  CA  SER A 208      -2.789  -6.300  -4.469  1.00 98.04           C  
ATOM   3581  HA  SER A 208      -2.560  -5.914  -5.463  1.00 98.04           H  
ATOM   3582  C   SER A 208      -3.337  -7.716  -4.643  1.00 98.04           C  
ATOM   3583  CB  SER A 208      -1.474  -6.301  -3.683  1.00 98.04           C  
ATOM   3584  HB2 SER A 208      -0.734  -6.889  -4.225  1.00 98.04           H  
ATOM   3585  HB3 SER A 208      -1.109  -5.276  -3.615  1.00 98.04           H  
ATOM   3586  O   SER A 208      -4.133  -8.197  -3.833  1.00 98.04           O  
ATOM   3587  OG  SER A 208      -1.590  -6.841  -2.378  1.00 98.04           O  
ATOM   3588  HG  SER A 208      -0.738  -6.672  -1.970  1.00 98.04           H  
ATOM   3589  N   ASN A 209      -2.871  -8.410  -5.682  1.00 96.72           N  
ATOM   3590  H   ASN A 209      -2.163  -7.978  -6.257  1.00 96.72           H  
ATOM   3591  CA  ASN A 209      -3.288  -9.773  -6.023  1.00 96.72           C  
ATOM   3592  HA  ASN A 209      -2.892 -10.000  -7.013  1.00 96.72           H  
ATOM   3593  C   ASN A 209      -4.817  -9.886  -6.145  1.00 96.72           C  
ATOM   3594  CB  ASN A 209      -2.652 -10.779  -5.046  1.00 96.72           C  
ATOM   3595  HB2 ASN A 209      -3.002 -10.606  -4.028  1.00 96.72           H  
ATOM   3596  HB3 ASN A 209      -2.941 -11.788  -5.340  1.00 96.72           H  
ATOM   3597  O   ASN A 209      -5.453 -10.726  -5.497  1.00 96.72           O  
ATOM   3598  CG  ASN A 209      -1.141 -10.715  -5.080  1.00 96.72           C  
ATOM   3599  ND2 ASN A 209      -0.523  -9.917  -4.239  1.00 96.72           N  
ATOM   3600 HD21 ASN A 209      -1.051  -9.330  -3.609  1.00 96.72           H  
ATOM   3601 HD22 ASN A 209       0.476  -9.852  -4.370  1.00 96.72           H  
ATOM   3602  OD1 ASN A 209      -0.497 -11.348  -5.891  1.00 96.72           O  
ATOM   3603  N   CYS A 210      -5.409  -8.979  -6.930  1.00 94.83           N  
ATOM   3604  H   CYS A 210      -4.836  -8.309  -7.424  1.00 94.83           H  
ATOM   3605  CA  CYS A 210      -6.855  -8.848  -7.073  1.00 94.83           C  
ATOM   3606  HA  CYS A 210      -7.295  -9.683  -6.527  1.00 94.83           H  
ATOM   3607  C   CYS A 210      -7.396  -9.036  -8.488  1.00 94.83           C  
ATOM   3608  CB  CYS A 210      -7.325  -7.532  -6.443  1.00 94.83           C  
ATOM   3609  HB2 CYS A 210      -8.315  -7.281  -6.825  1.00 94.83           H  
ATOM   3610  HB3 CYS A 210      -6.635  -6.729  -6.702  1.00 94.83           H  
ATOM   3611  O   CYS A 210      -8.596  -8.848  -8.694  1.00 94.83           O  
ATOM   3612  SG  CYS A 210      -7.440  -7.734  -4.654  1.00 94.83           S  
ATOM   3613  HG  CYS A 210      -8.282  -8.769  -4.731  1.00 94.83           H  
ATOM   3614  N   ASP A 211      -6.547  -9.431  -9.436  1.00 92.98           N  
ATOM   3615  H   ASP A 211      -5.576  -9.561  -9.191  1.00 92.98           H  
ATOM   3616  CA  ASP A 211      -6.925  -9.617 -10.839  1.00 92.98           C  
ATOM   3617  HA  ASP A 211      -6.000  -9.812 -11.382  1.00 92.98           H  
ATOM   3618  C   ASP A 211      -7.519  -8.339 -11.468  1.00 92.98           C  
ATOM   3619  CB  ASP A 211      -7.804 -10.871 -10.949  1.00 92.98           C  
ATOM   3620  HB2 ASP A 211      -7.444 -11.617 -10.241  1.00 92.98           H  
ATOM   3621  HB3 ASP A 211      -8.831 -10.629 -10.674  1.00 92.98           H  
ATOM   3622  O   ASP A 211      -8.518  -8.342 -12.184  1.00 92.98           O  
ATOM   3623  CG  ASP A 211      -7.775 -11.514 -12.331  1.00 92.98           C  
ATOM   3624  OD1 ASP A 211      -6.761 -11.323 -13.040  1.00 92.98           O  
ATOM   3625  OD2 ASP A 211      -8.718 -12.296 -12.578  1.00 92.98           O  
ATOM   3626  N   ILE A 212      -6.937  -7.192 -11.106  1.00 94.00           N  
ATOM   3627  H   ILE A 212      -6.159  -7.245 -10.464  1.00 94.00           H  
ATOM   3628  CA  ILE A 212      -7.362  -5.875 -11.584  1.00 94.00           C  
ATOM   3629  HA  ILE A 212      -8.436  -5.908 -11.769  1.00 94.00           H  
ATOM   3630  C   ILE A 212      -6.670  -5.567 -12.908  1.00 94.00           C  
ATOM   3631  CB  ILE A 212      -7.105  -4.784 -10.522  1.00 94.00           C  
ATOM   3632  HB  ILE A 212      -6.045  -4.784 -10.266  1.00 94.00           H  
ATOM   3633  O   ILE A 212      -5.444  -5.589 -12.992  1.00 94.00           O  
ATOM   3634  CG1 ILE A 212      -7.924  -5.128  -9.258  1.00 94.00           C  
ATOM   3635 HG12 ILE A 212      -7.627  -6.112  -8.896  1.00 94.00           H  
ATOM   3636 HG13 ILE A 212      -8.983  -5.172  -9.513  1.00 94.00           H  
ATOM   3637  CG2 ILE A 212      -7.457  -3.380 -11.056  1.00 94.00           C  
ATOM   3638 HG21 ILE A 212      -8.514  -3.332 -11.318  1.00 94.00           H  
ATOM   3639 HG22 ILE A 212      -6.858  -3.145 -11.935  1.00 94.00           H  
ATOM   3640 HG23 ILE A 212      -7.234  -2.621 -10.306  1.00 94.00           H  
ATOM   3641  CD1 ILE A 212      -7.741  -4.156  -8.098  1.00 94.00           C  
ATOM   3642 HD11 ILE A 212      -8.235  -4.570  -7.219  1.00 94.00           H  
ATOM   3643 HD12 ILE A 212      -6.680  -4.018  -7.891  1.00 94.00           H  
ATOM   3644 HD13 ILE A 212      -8.218  -3.207  -8.342  1.00 94.00           H  
ATOM   3645  N   GLU A 213      -7.464  -5.194 -13.909  1.00 93.47           N  
ATOM   3646  H   GLU A 213      -8.446  -5.409 -13.813  1.00 93.47           H  
ATOM   3647  CA  GLU A 213      -6.979  -4.804 -15.243  1.00 93.47           C  
ATOM   3648  HA  GLU A 213      -5.904  -4.971 -15.313  1.00 93.47           H  
ATOM   3649  C   GLU A 213      -7.211  -3.321 -15.555  1.00 93.47           C  
ATOM   3650  CB  GLU A 213      -7.665  -5.684 -16.292  1.00 93.47           C  
ATOM   3651  HB2 GLU A 213      -7.396  -5.328 -17.287  1.00 93.47           H  
ATOM   3652  HB3 GLU A 213      -8.745  -5.610 -16.167  1.00 93.47           H  
ATOM   3653  O   GLU A 213      -6.490  -2.698 -16.336  1.00 93.47           O  
ATOM   3654  CG  GLU A 213      -7.212  -7.142 -16.147  1.00 93.47           C  
ATOM   3655  HG2 GLU A 213      -7.424  -7.501 -15.141  1.00 93.47           H  
ATOM   3656  HG3 GLU A 213      -6.133  -7.154 -16.304  1.00 93.47           H  
ATOM   3657  CD  GLU A 213      -7.855  -8.094 -17.154  1.00 93.47           C  
ATOM   3658  OE1 GLU A 213      -7.281  -9.194 -17.314  1.00 93.47           O  
ATOM   3659  OE2 GLU A 213      -8.895  -7.728 -17.747  1.00 93.47           O  
ATOM   3660  N   ASN A 214      -8.206  -2.713 -14.907  1.00 92.73           N  
ATOM   3661  H   ASN A 214      -8.721  -3.256 -14.228  1.00 92.73           H  
ATOM   3662  CA  ASN A 214      -8.587  -1.324 -15.123  1.00 92.73           C  
ATOM   3663  HA  ASN A 214      -7.882  -0.861 -15.814  1.00 92.73           H  
ATOM   3664  C   ASN A 214      -8.547  -0.542 -13.814  1.00 92.73           C  
ATOM   3665  CB  ASN A 214      -9.979  -1.278 -15.768  1.00 92.73           C  
ATOM   3666  HB2 ASN A 214     -10.727  -1.639 -15.062  1.00 92.73           H  
ATOM   3667  HB3 ASN A 214      -9.992  -1.927 -16.643  1.00 92.73           H  
ATOM   3668  O   ASN A 214      -9.146  -0.954 -12.826  1.00 92.73           O  
ATOM   3669  CG  ASN A 214     -10.347   0.132 -16.184  1.00 92.73           C  
ATOM   3670  ND2 ASN A 214     -10.237   0.445 -17.452  1.00 92.73           N  
ATOM   3671 HD21 ASN A 214      -9.985  -0.270 -18.118  1.00 92.73           H  
ATOM   3672 HD22 ASN A 214     -10.528   1.365 -17.751  1.00 92.73           H  
ATOM   3673  OD1 ASN A 214     -10.680   0.986 -15.374  1.00 92.73           O  
ATOM   3674  N   ILE A 215      -7.895   0.621 -13.833  1.00 95.23           N  
ATOM   3675  H   ILE A 215      -7.356   0.847 -14.656  1.00 95.23           H  
ATOM   3676  CA  ILE A 215      -7.756   1.491 -12.659  1.00 95.23           C  
ATOM   3677  HA  ILE A 215      -8.283   1.024 -11.827  1.00 95.23           H  
ATOM   3678  C   ILE A 215      -8.434   2.862 -12.822  1.00 95.23           C  
ATOM   3679  CB  ILE A 215      -6.281   1.585 -12.218  1.00 95.23           C  
ATOM   3680  HB  ILE A 215      -6.291   2.082 -11.248  1.00 95.23           H  
ATOM   3681  O   ILE A 215      -8.148   3.782 -12.060  1.00 95.23           O  
ATOM   3682  CG1 ILE A 215      -5.457   2.468 -13.183  1.00 95.23           C  
ATOM   3683 HG12 ILE A 215      -5.813   3.494 -13.091  1.00 95.23           H  
ATOM   3684 HG13 ILE A 215      -5.624   2.164 -14.216  1.00 95.23           H  
ATOM   3685  CG2 ILE A 215      -5.678   0.191 -11.959  1.00 95.23           C  
ATOM   3686 HG21 ILE A 215      -5.541  -0.350 -12.895  1.00 95.23           H  
ATOM   3687 HG22 ILE A 215      -6.338  -0.387 -11.311  1.00 95.23           H  
ATOM   3688 HG23 ILE A 215      -4.711   0.282 -11.465  1.00 95.23           H  
ATOM   3689  CD1 ILE A 215      -3.954   2.504 -12.906  1.00 95.23           C  
ATOM   3690 HD11 ILE A 215      -3.494   3.260 -13.542  1.00 95.23           H  
ATOM   3691 HD12 ILE A 215      -3.774   2.760 -11.862  1.00 95.23           H  
ATOM   3692 HD13 ILE A 215      -3.504   1.536 -13.128  1.00 95.23           H  
ATOM   3693  N   SER A 216      -9.344   3.029 -13.790  1.00 94.39           N  
ATOM   3694  H   SER A 216      -9.601   2.228 -14.350  1.00 94.39           H  
ATOM   3695  CA  SER A 216     -10.009   4.321 -14.069  1.00 94.39           C  
ATOM   3696  HA  SER A 216      -9.250   5.044 -14.369  1.00 94.39           H  
ATOM   3697  C   SER A 216     -10.730   4.917 -12.853  1.00 94.39           C  
ATOM   3698  CB  SER A 216     -11.001   4.184 -15.228  1.00 94.39           C  
ATOM   3699  HB2 SER A 216     -10.476   3.855 -16.125  1.00 94.39           H  
ATOM   3700  HB3 SER A 216     -11.452   5.156 -15.430  1.00 94.39           H  
ATOM   3701  O   SER A 216     -10.799   6.135 -12.694  1.00 94.39           O  
ATOM   3702  OG  SER A 216     -12.016   3.252 -14.906  1.00 94.39           O  
ATOM   3703  HG  SER A 216     -11.668   2.372 -15.067  1.00 94.39           H  
ATOM   3704  N   PHE A 217     -11.203   4.069 -11.938  1.00 93.94           N  
ATOM   3705  H   PHE A 217     -11.127   3.081 -12.135  1.00 93.94           H  
ATOM   3706  CA  PHE A 217     -11.854   4.486 -10.697  1.00 93.94           C  
ATOM   3707  HA  PHE A 217     -12.667   5.165 -10.955  1.00 93.94           H  
ATOM   3708  C   PHE A 217     -10.928   5.243  -9.730  1.00 93.94           C  
ATOM   3709  CB  PHE A 217     -12.454   3.248 -10.019  1.00 93.94           C  
ATOM   3710  HB2 PHE A 217     -13.135   2.762 -10.718  1.00 93.94           H  
ATOM   3711  HB3 PHE A 217     -13.041   3.576  -9.160  1.00 93.94           H  
ATOM   3712  O   PHE A 217     -11.420   6.004  -8.892  1.00 93.94           O  
ATOM   3713  CG  PHE A 217     -11.438   2.225  -9.551  1.00 93.94           C  
ATOM   3714  CD1 PHE A 217     -11.051   1.168 -10.397  1.00 93.94           C  
ATOM   3715  HD1 PHE A 217     -11.487   1.057 -11.379  1.00 93.94           H  
ATOM   3716  CD2 PHE A 217     -10.887   2.322  -8.258  1.00 93.94           C  
ATOM   3717  HD2 PHE A 217     -11.197   3.118  -7.598  1.00 93.94           H  
ATOM   3718  CE1 PHE A 217     -10.103   0.231  -9.954  1.00 93.94           C  
ATOM   3719  HE1 PHE A 217      -9.823  -0.602 -10.582  1.00 93.94           H  
ATOM   3720  CE2 PHE A 217      -9.938   1.381  -7.823  1.00 93.94           C  
ATOM   3721  HE2 PHE A 217      -9.521   1.447  -6.828  1.00 93.94           H  
ATOM   3722  CZ  PHE A 217      -9.525   0.353  -8.683  1.00 93.94           C  
ATOM   3723  HZ  PHE A 217      -8.789  -0.369  -8.361  1.00 93.94           H  
ATOM   3724  N   LEU A 218      -9.604   5.067  -9.830  1.00 96.82           N  
ATOM   3725  H   LEU A 218      -9.245   4.477 -10.567  1.00 96.82           H  
ATOM   3726  CA  LEU A 218      -8.642   5.693  -8.921  1.00 96.82           C  
ATOM   3727  HA  LEU A 218      -8.962   5.516  -7.895  1.00 96.82           H  
ATOM   3728  C   LEU A 218      -8.556   7.213  -9.081  1.00 96.82           C  
ATOM   3729  CB  LEU A 218      -7.248   5.089  -9.126  1.00 96.82           C  
ATOM   3730  HB2 LEU A 218      -6.544   5.668  -8.528  1.00 96.82           H  
ATOM   3731  HB3 LEU A 218      -6.965   5.210 -10.172  1.00 96.82           H  
ATOM   3732  O   LEU A 218      -8.234   7.891  -8.105  1.00 96.82           O  
ATOM   3733  CG  LEU A 218      -7.093   3.618  -8.725  1.00 96.82           C  
ATOM   3734  HG  LEU A 218      -7.741   2.987  -9.333  1.00 96.82           H  
ATOM   3735  CD1 LEU A 218      -5.637   3.233  -8.953  1.00 96.82           C  
ATOM   3736 HD11 LEU A 218      -5.508   2.165  -8.782  1.00 96.82           H  
ATOM   3737 HD12 LEU A 218      -5.335   3.484  -9.970  1.00 96.82           H  
ATOM   3738 HD13 LEU A 218      -5.006   3.807  -8.274  1.00 96.82           H  
ATOM   3739  CD2 LEU A 218      -7.376   3.381  -7.239  1.00 96.82           C  
ATOM   3740 HD21 LEU A 218      -6.739   4.021  -6.628  1.00 96.82           H  
ATOM   3741 HD22 LEU A 218      -8.423   3.592  -7.021  1.00 96.82           H  
ATOM   3742 HD23 LEU A 218      -7.173   2.337  -6.999  1.00 96.82           H  
ATOM   3743  N   GLY A 219      -8.908   7.758 -10.250  1.00 94.16           N  
ATOM   3744  H   GLY A 219      -9.133   7.142 -11.018  1.00 94.16           H  
ATOM   3745  CA  GLY A 219      -8.839   9.200 -10.516  1.00 94.16           C  
ATOM   3746  HA2 GLY A 219      -9.170   9.386 -11.538  1.00 94.16           H  
ATOM   3747  HA3 GLY A 219      -7.804   9.530 -10.426  1.00 94.16           H  
ATOM   3748  C   GLY A 219      -9.703  10.045  -9.569  1.00 94.16           C  
ATOM   3749  O   GLY A 219      -9.430  11.222  -9.358  1.00 94.16           O  
ATOM   3750  N   LYS A 220     -10.713   9.439  -8.930  1.00 95.17           N  
ATOM   3751  H   LYS A 220     -10.856   8.458  -9.125  1.00 95.17           H  
ATOM   3752  CA  LYS A 220     -11.581  10.097  -7.938  1.00 95.17           C  
ATOM   3753  HA  LYS A 220     -11.737  11.133  -8.241  1.00 95.17           H  
ATOM   3754  C   LYS A 220     -10.975  10.159  -6.531  1.00 95.17           C  
ATOM   3755  CB  LYS A 220     -12.941   9.385  -7.900  1.00 95.17           C  
ATOM   3756  HB2 LYS A 220     -13.568   9.875  -7.155  1.00 95.17           H  
ATOM   3757  HB3 LYS A 220     -12.794   8.349  -7.596  1.00 95.17           H  
ATOM   3758  O   LYS A 220     -11.473  10.895  -5.680  1.00 95.17           O  
ATOM   3759  CG  LYS A 220     -13.664   9.422  -9.254  1.00 95.17           C  
ATOM   3760  HG2 LYS A 220     -13.083   8.880 -10.000  1.00 95.17           H  
ATOM   3761  HG3 LYS A 220     -13.779  10.457  -9.575  1.00 95.17           H  
ATOM   3762  CD  LYS A 220     -15.044   8.770  -9.132  1.00 95.17           C  
ATOM   3763  HD2 LYS A 220     -15.641   9.331  -8.413  1.00 95.17           H  
ATOM   3764  HD3 LYS A 220     -14.925   7.747  -8.775  1.00 95.17           H  
ATOM   3765  CE  LYS A 220     -15.740   8.762 -10.494  1.00 95.17           C  
ATOM   3766  HE2 LYS A 220     -15.797   9.784 -10.869  1.00 95.17           H  
ATOM   3767  HE3 LYS A 220     -15.131   8.187 -11.191  1.00 95.17           H  
ATOM   3768  NZ  LYS A 220     -17.098   8.176 -10.388  1.00 95.17           N  
ATOM   3769  HZ1 LYS A 220     -17.525   8.111 -11.301  1.00 95.17           H  
ATOM   3770  HZ2 LYS A 220     -17.682   8.755  -9.802  1.00 95.17           H  
ATOM   3771  HZ3 LYS A 220     -17.049   7.258  -9.968  1.00 95.17           H  
ATOM   3772  N   LEU A 221      -9.926   9.385  -6.250  1.00 97.43           N  
ATOM   3773  H   LEU A 221      -9.497   8.872  -7.007  1.00 97.43           H  
ATOM   3774  CA  LEU A 221      -9.329   9.260  -4.918  1.00 97.43           C  
ATOM   3775  HA  LEU A 221     -10.105   9.441  -4.174  1.00 97.43           H  
ATOM   3776  C   LEU A 221      -8.268  10.343  -4.682  1.00 97.43           C  
ATOM   3777  CB  LEU A 221      -8.809   7.828  -4.692  1.00 97.43           C  
ATOM   3778  HB2 LEU A 221      -8.455   7.764  -3.663  1.00 97.43           H  
ATOM   3779  HB3 LEU A 221      -7.961   7.653  -5.356  1.00 97.43           H  
ATOM   3780  O   LEU A 221      -7.100  10.058  -4.437  1.00 97.43           O  
ATOM   3781  CG  LEU A 221      -9.838   6.706  -4.908  1.00 97.43           C  
ATOM   3782  HG  LEU A 221     -10.130   6.671  -5.958  1.00 97.43           H  
ATOM   3783  CD1 LEU A 221      -9.201   5.367  -4.537  1.00 97.43           C  
ATOM   3784 HD11 LEU A 221      -8.313   5.210  -5.149  1.00 97.43           H  
ATOM   3785 HD12 LEU A 221      -8.920   5.360  -3.483  1.00 97.43           H  
ATOM   3786 HD13 LEU A 221      -9.906   4.559  -4.734  1.00 97.43           H  
ATOM   3787  CD2 LEU A 221     -11.092   6.891  -4.051  1.00 97.43           C  
ATOM   3788 HD21 LEU A 221     -10.822   6.975  -2.998  1.00 97.43           H  
ATOM   3789 HD22 LEU A 221     -11.759   6.040  -4.187  1.00 97.43           H  
ATOM   3790 HD23 LEU A 221     -11.632   7.785  -4.361  1.00 97.43           H  
ATOM   3791  N   ILE A 222      -8.690  11.607  -4.725  1.00 97.07           N  
ATOM   3792  H   ILE A 222      -9.661  11.752  -4.966  1.00 97.07           H  
ATOM   3793  CA  ILE A 222      -7.815  12.794  -4.689  1.00 97.07           C  
ATOM   3794  HA  ILE A 222      -7.080  12.691  -5.487  1.00 97.07           H  
ATOM   3795  C   ILE A 222      -7.006  12.972  -3.389  1.00 97.07           C  
ATOM   3796  CB  ILE A 222      -8.648  14.064  -4.973  1.00 97.07           C  
ATOM   3797  HB  ILE A 222      -7.967  14.915  -4.959  1.00 97.07           H  
ATOM   3798  O   ILE A 222      -6.106  13.806  -3.325  1.00 97.07           O  
ATOM   3799  CG1 ILE A 222      -9.731  14.289  -3.890  1.00 97.07           C  
ATOM   3800 HG12 ILE A 222     -10.495  13.515  -3.961  1.00 97.07           H  
ATOM   3801 HG13 ILE A 222      -9.275  14.225  -2.902  1.00 97.07           H  
ATOM   3802  CG2 ILE A 222      -9.267  13.990  -6.381  1.00 97.07           C  
ATOM   3803 HG21 ILE A 222     -10.075  13.260  -6.419  1.00 97.07           H  
ATOM   3804 HG22 ILE A 222      -8.507  13.711  -7.110  1.00 97.07           H  
ATOM   3805 HG23 ILE A 222      -9.661  14.965  -6.668  1.00 97.07           H  
ATOM   3806  CD1 ILE A 222     -10.412  15.658  -3.976  1.00 97.07           C  
ATOM   3807 HD11 ILE A 222     -11.105  15.770  -3.142  1.00 97.07           H  
ATOM   3808 HD12 ILE A 222     -10.971  15.747  -4.907  1.00 97.07           H  
ATOM   3809 HD13 ILE A 222      -9.664  16.449  -3.924  1.00 97.07           H  
ATOM   3810  N   LYS A 223      -7.334  12.221  -2.330  1.00 98.46           N  
ATOM   3811  H   LYS A 223      -8.089  11.561  -2.455  1.00 98.46           H  
ATOM   3812  CA  LYS A 223      -6.601  12.216  -1.052  1.00 98.46           C  
ATOM   3813  HA  LYS A 223      -5.970  13.104  -1.005  1.00 98.46           H  
ATOM   3814  C   LYS A 223      -5.633  11.039  -0.918  1.00 98.46           C  
ATOM   3815  CB  LYS A 223      -7.584  12.273   0.130  1.00 98.46           C  
ATOM   3816  HB2 LYS A 223      -8.282  11.438   0.071  1.00 98.46           H  
ATOM   3817  HB3 LYS A 223      -7.020  12.180   1.058  1.00 98.46           H  
ATOM   3818  O   LYS A 223      -4.914  10.969   0.079  1.00 98.46           O  
ATOM   3819  CG  LYS A 223      -8.356  13.599   0.158  1.00 98.46           C  
ATOM   3820  HG2 LYS A 223      -7.651  14.425   0.058  1.00 98.46           H  
ATOM   3821  HG3 LYS A 223      -9.056  13.628  -0.678  1.00 98.46           H  
ATOM   3822  CD  LYS A 223      -9.135  13.769   1.465  1.00 98.46           C  
ATOM   3823  HD2 LYS A 223      -9.871  12.969   1.551  1.00 98.46           H  
ATOM   3824  HD3 LYS A 223      -8.442  13.716   2.304  1.00 98.46           H  
ATOM   3825  CE  LYS A 223      -9.839  15.130   1.452  1.00 98.46           C  
ATOM   3826  HE2 LYS A 223     -10.566  15.135   0.639  1.00 98.46           H  
ATOM   3827  HE3 LYS A 223      -9.099  15.899   1.233  1.00 98.46           H  
ATOM   3828  NZ  LYS A 223     -10.505  15.425   2.745  1.00 98.46           N  
ATOM   3829  HZ1 LYS A 223     -11.202  14.725   2.953  1.00 98.46           H  
ATOM   3830  HZ2 LYS A 223      -9.824  15.449   3.491  1.00 98.46           H  
ATOM   3831  HZ3 LYS A 223     -10.950  16.331   2.703  1.00 98.46           H  
ATOM   3832  N   LEU A 224      -5.590  10.133  -1.896  1.00 98.75           N  
ATOM   3833  H   LEU A 224      -6.137  10.289  -2.731  1.00 98.75           H  
ATOM   3834  CA  LEU A 224      -4.830   8.894  -1.806  1.00 98.75           C  
ATOM   3835  HA  LEU A 224      -5.086   8.430  -0.853  1.00 98.75           H  
ATOM   3836  C   LEU A 224      -3.326   9.176  -1.819  1.00 98.75           C  
ATOM   3837  CB  LEU A 224      -5.263   7.960  -2.946  1.00 98.75           C  
ATOM   3838  HB2 LEU A 224      -6.352   7.951  -2.993  1.00 98.75           H  
ATOM   3839  HB3 LEU A 224      -4.888   8.364  -3.886  1.00 98.75           H  
ATOM   3840  O   LEU A 224      -2.809   9.800  -2.744  1.00 98.75           O  
ATOM   3841  CG  LEU A 224      -4.786   6.510  -2.791  1.00 98.75           C  
ATOM   3842  HG  LEU A 224      -3.713   6.490  -2.601  1.00 98.75           H  
ATOM   3843  CD1 LEU A 224      -5.514   5.798  -1.650  1.00 98.75           C  
ATOM   3844 HD11 LEU A 224      -5.371   6.332  -0.710  1.00 98.75           H  
ATOM   3845 HD12 LEU A 224      -5.091   4.799  -1.544  1.00 98.75           H  
ATOM   3846 HD13 LEU A 224      -6.580   5.731  -1.868  1.00 98.75           H  
ATOM   3847  CD2 LEU A 224      -5.078   5.730  -4.071  1.00 98.75           C  
ATOM   3848 HD21 LEU A 224      -6.141   5.774  -4.306  1.00 98.75           H  
ATOM   3849 HD22 LEU A 224      -4.777   4.691  -3.939  1.00 98.75           H  
ATOM   3850 HD23 LEU A 224      -4.512   6.157  -4.899  1.00 98.75           H  
ATOM   3851  N   LYS A 225      -2.624   8.718  -0.783  1.00 98.88           N  
ATOM   3852  H   LYS A 225      -3.128   8.225  -0.060  1.00 98.88           H  
ATOM   3853  CA  LYS A 225      -1.179   8.907  -0.596  1.00 98.88           C  
ATOM   3854  HA  LYS A 225      -0.795   9.594  -1.350  1.00 98.88           H  
ATOM   3855  C   LYS A 225      -0.392   7.620  -0.794  1.00 98.88           C  
ATOM   3856  CB  LYS A 225      -0.907   9.493   0.803  1.00 98.88           C  
ATOM   3857  HB2 LYS A 225      -1.259   8.792   1.560  1.00 98.88           H  
ATOM   3858  HB3 LYS A 225       0.172   9.589   0.927  1.00 98.88           H  
ATOM   3859  O   LYS A 225       0.726   7.676  -1.293  1.00 98.88           O  
ATOM   3860  CG  LYS A 225      -1.544  10.868   1.076  1.00 98.88           C  
ATOM   3861  HG2 LYS A 225      -2.627  10.768   1.146  1.00 98.88           H  
ATOM   3862  HG3 LYS A 225      -1.168  11.242   2.029  1.00 98.88           H  
ATOM   3863  CD  LYS A 225      -1.211  11.868  -0.029  1.00 98.88           C  
ATOM   3864  HD2 LYS A 225      -1.736  11.555  -0.931  1.00 98.88           H  
ATOM   3865  HD3 LYS A 225      -0.137  11.836  -0.215  1.00 98.88           H  
ATOM   3866  CE  LYS A 225      -1.632  13.304   0.264  1.00 98.88           C  
ATOM   3867  HE2 LYS A 225      -1.268  13.601   1.248  1.00 98.88           H  
ATOM   3868  HE3 LYS A 225      -2.721  13.346   0.266  1.00 98.88           H  
ATOM   3869  NZ  LYS A 225      -1.073  14.192  -0.787  1.00 98.88           N  
ATOM   3870  HZ1 LYS A 225      -1.513  15.102  -0.791  1.00 98.88           H  
ATOM   3871  HZ2 LYS A 225      -0.079  14.312  -0.657  1.00 98.88           H  
ATOM   3872  HZ3 LYS A 225      -1.175  13.753  -1.691  1.00 98.88           H  
ATOM   3873  N   GLU A 226      -0.969   6.483  -0.423  1.00 98.92           N  
ATOM   3874  H   GLU A 226      -1.894   6.524  -0.019  1.00 98.92           H  
ATOM   3875  CA  GLU A 226      -0.331   5.172  -0.538  1.00 98.92           C  
ATOM   3876  HA  GLU A 226       0.614   5.262  -1.074  1.00 98.92           H  
ATOM   3877  C   GLU A 226      -1.226   4.213  -1.320  1.00 98.92           C  
ATOM   3878  CB  GLU A 226      -0.026   4.597   0.853  1.00 98.92           C  
ATOM   3879  HB2 GLU A 226      -0.962   4.487   1.401  1.00 98.92           H  
ATOM   3880  HB3 GLU A 226       0.416   3.610   0.715  1.00 98.92           H  
ATOM   3881  O   GLU A 226      -2.377   3.982  -0.932  1.00 98.92           O  
ATOM   3882  CG  GLU A 226       0.923   5.458   1.700  1.00 98.92           C  
ATOM   3883  HG2 GLU A 226       1.839   5.645   1.138  1.00 98.92           H  
ATOM   3884  HG3 GLU A 226       0.447   6.419   1.894  1.00 98.92           H  
ATOM   3885  CD  GLU A 226       1.278   4.800   3.045  1.00 98.92           C  
ATOM   3886  OE1 GLU A 226       1.738   5.521   3.952  1.00 98.92           O  
ATOM   3887  OE2 GLU A 226       1.072   3.571   3.220  1.00 98.92           O  
ATOM   3888  N   LEU A 227      -0.686   3.635  -2.392  1.00 98.85           N  
ATOM   3889  H   LEU A 227       0.250   3.896  -2.670  1.00 98.85           H  
ATOM   3890  CA  LEU A 227      -1.380   2.671  -3.234  1.00 98.85           C  
ATOM   3891  HA  LEU A 227      -2.298   2.361  -2.735  1.00 98.85           H  
ATOM   3892  C   LEU A 227      -0.524   1.430  -3.475  1.00 98.85           C  
ATOM   3893  CB  LEU A 227      -1.784   3.355  -4.542  1.00 98.85           C  
ATOM   3894  HB2 LEU A 227      -2.460   4.174  -4.296  1.00 98.85           H  
ATOM   3895  HB3 LEU A 227      -0.888   3.773  -5.001  1.00 98.85           H  
ATOM   3896  O   LEU A 227       0.616   1.531  -3.921  1.00 98.85           O  
ATOM   3897  CG  LEU A 227      -2.474   2.437  -5.563  1.00 98.85           C  
ATOM   3898  HG  LEU A 227      -1.797   1.636  -5.862  1.00 98.85           H  
ATOM   3899  CD1 LEU A 227      -3.783   1.830  -5.048  1.00 98.85           C  
ATOM   3900 HD11 LEU A 227      -4.448   2.619  -4.698  1.00 98.85           H  
ATOM   3901 HD12 LEU A 227      -3.581   1.128  -4.239  1.00 98.85           H  
ATOM   3902 HD13 LEU A 227      -4.276   1.284  -5.851  1.00 98.85           H  
ATOM   3903  CD2 LEU A 227      -2.794   3.283  -6.787  1.00 98.85           C  
ATOM   3904 HD21 LEU A 227      -1.874   3.714  -7.183  1.00 98.85           H  
ATOM   3905 HD22 LEU A 227      -3.485   4.084  -6.526  1.00 98.85           H  
ATOM   3906 HD23 LEU A 227      -3.231   2.647  -7.556  1.00 98.85           H  
ATOM   3907  N   ASP A 228      -1.108   0.266  -3.217  1.00 98.87           N  
ATOM   3908  H   ASP A 228      -2.040   0.277  -2.830  1.00 98.87           H  
ATOM   3909  CA  ASP A 228      -0.540  -1.030  -3.568  1.00 98.87           C  
ATOM   3910  HA  ASP A 228       0.409  -0.882  -4.085  1.00 98.87           H  
ATOM   3911  C   ASP A 228      -1.477  -1.767  -4.529  1.00 98.87           C  
ATOM   3912  CB  ASP A 228      -0.244  -1.818  -2.289  1.00 98.87           C  
ATOM   3913  HB2 ASP A 228       0.361  -1.195  -1.630  1.00 98.87           H  
ATOM   3914  HB3 ASP A 228      -1.182  -2.029  -1.776  1.00 98.87           H  
ATOM   3915  O   ASP A 228      -2.606  -2.116  -4.179  1.00 98.87           O  
ATOM   3916  CG  ASP A 228       0.508  -3.130  -2.523  1.00 98.87           C  
ATOM   3917  OD1 ASP A 228       0.823  -3.461  -3.688  1.00 98.87           O  
ATOM   3918  OD2 ASP A 228       0.792  -3.793  -1.502  1.00 98.87           O  
ATOM   3919  N   LEU A 229      -0.985  -1.950  -5.747  1.00 98.53           N  
ATOM   3920  H   LEU A 229      -0.044  -1.622  -5.908  1.00 98.53           H  
ATOM   3921  CA  LEU A 229      -1.597  -2.639  -6.875  1.00 98.53           C  
ATOM   3922  HA  LEU A 229      -2.587  -3.005  -6.601  1.00 98.53           H  
ATOM   3923  C   LEU A 229      -0.763  -3.860  -7.292  1.00 98.53           C  
ATOM   3924  CB  LEU A 229      -1.696  -1.639  -8.043  1.00 98.53           C  
ATOM   3925  HB2 LEU A 229      -0.777  -1.052  -8.043  1.00 98.53           H  
ATOM   3926  HB3 LEU A 229      -1.738  -2.178  -8.990  1.00 98.53           H  
ATOM   3927  O   LEU A 229      -1.024  -4.409  -8.358  1.00 98.53           O  
ATOM   3928  CG  LEU A 229      -2.885  -0.677  -8.020  1.00 98.53           C  
ATOM   3929  HG  LEU A 229      -2.970  -0.217  -7.036  1.00 98.53           H  
ATOM   3930  CD1 LEU A 229      -2.652   0.408  -9.076  1.00 98.53           C  
ATOM   3931 HD11 LEU A 229      -2.475  -0.051 -10.049  1.00 98.53           H  
ATOM   3932 HD12 LEU A 229      -1.781   1.004  -8.804  1.00 98.53           H  
ATOM   3933 HD13 LEU A 229      -3.525   1.055  -9.152  1.00 98.53           H  
ATOM   3934  CD2 LEU A 229      -4.194  -1.380  -8.375  1.00 98.53           C  
ATOM   3935 HD21 LEU A 229      -4.145  -1.763  -9.395  1.00 98.53           H  
ATOM   3936 HD22 LEU A 229      -4.366  -2.227  -7.711  1.00 98.53           H  
ATOM   3937 HD23 LEU A 229      -5.024  -0.677  -8.302  1.00 98.53           H  
ATOM   3938  N   SER A 230       0.231  -4.276  -6.504  1.00 98.62           N  
ATOM   3939  H   SER A 230       0.386  -3.819  -5.617  1.00 98.62           H  
ATOM   3940  CA  SER A 230       1.134  -5.367  -6.888  1.00 98.62           C  
ATOM   3941  HA  SER A 230       1.646  -5.046  -7.795  1.00 98.62           H  
ATOM   3942  C   SER A 230       0.400  -6.673  -7.220  1.00 98.62           C  
ATOM   3943  CB  SER A 230       2.203  -5.605  -5.818  1.00 98.62           C  
ATOM   3944  HB2 SER A 230       2.859  -4.735  -5.785  1.00 98.62           H  
ATOM   3945  HB3 SER A 230       2.800  -6.474  -6.095  1.00 98.62           H  
ATOM   3946  O   SER A 230      -0.656  -6.965  -6.656  1.00 98.62           O  
ATOM   3947  OG  SER A 230       1.638  -5.808  -4.532  1.00 98.62           O  
ATOM   3948  HG  SER A 230       1.349  -4.953  -4.204  1.00 98.62           H  
ATOM   3949  N   GLY A 231       0.938  -7.462  -8.150  1.00 98.05           N  
ATOM   3950  H   GLY A 231       1.786  -7.157  -8.607  1.00 98.05           H  
ATOM   3951  CA  GLY A 231       0.363  -8.761  -8.531  1.00 98.05           C  
ATOM   3952  HA2 GLY A 231       1.072  -9.283  -9.174  1.00 98.05           H  
ATOM   3953  HA3 GLY A 231       0.213  -9.366  -7.637  1.00 98.05           H  
ATOM   3954  C   GLY A 231      -0.974  -8.681  -9.283  1.00 98.05           C  
ATOM   3955  O   GLY A 231      -1.758  -9.626  -9.240  1.00 98.05           O  
ATOM   3956  N   ASN A 232      -1.283  -7.548  -9.918  1.00 97.25           N  
ATOM   3957  H   ASN A 232      -0.578  -6.825  -9.939  1.00 97.25           H  
ATOM   3958  CA  ASN A 232      -2.449  -7.389 -10.798  1.00 97.25           C  
ATOM   3959  HA  ASN A 232      -3.152  -8.206 -10.633  1.00 97.25           H  
ATOM   3960  C   ASN A 232      -2.049  -7.481 -12.285  1.00 97.25           C  
ATOM   3961  CB  ASN A 232      -3.155  -6.078 -10.427  1.00 97.25           C  
ATOM   3962  HB2 ASN A 232      -2.426  -5.270 -10.363  1.00 97.25           H  
ATOM   3963  HB3 ASN A 232      -3.869  -5.804 -11.204  1.00 97.25           H  
ATOM   3964  O   ASN A 232      -0.884  -7.690 -12.601  1.00 97.25           O  
ATOM   3965  CG  ASN A 232      -3.943  -6.198  -9.139  1.00 97.25           C  
ATOM   3966  ND2 ASN A 232      -3.608  -5.427  -8.143  1.00 97.25           N  
ATOM   3967 HD21 ASN A 232      -2.725  -4.941  -8.211  1.00 97.25           H  
ATOM   3968 HD22 ASN A 232      -4.163  -5.459  -7.300  1.00 97.25           H  
ATOM   3969  OD1 ASN A 232      -4.882  -6.967  -9.019  1.00 97.25           O  
ATOM   3970  N   ASN A 233      -2.990  -7.339 -13.222  1.00 95.52           N  
ATOM   3971  H   ASN A 233      -3.934  -7.099 -12.952  1.00 95.52           H  
ATOM   3972  CA  ASN A 233      -2.712  -7.425 -14.659  1.00 95.52           C  
ATOM   3973  HA  ASN A 233      -1.686  -7.756 -14.818  1.00 95.52           H  
ATOM   3974  C   ASN A 233      -2.827  -6.044 -15.326  1.00 95.52           C  
ATOM   3975  CB  ASN A 233      -3.631  -8.491 -15.281  1.00 95.52           C  
ATOM   3976  HB2 ASN A 233      -4.673  -8.201 -15.148  1.00 95.52           H  
ATOM   3977  HB3 ASN A 233      -3.491  -9.445 -14.773  1.00 95.52           H  
ATOM   3978  O   ASN A 233      -3.831  -5.717 -15.946  1.00 95.52           O  
ATOM   3979  CG  ASN A 233      -3.336  -8.693 -16.758  1.00 95.52           C  
ATOM   3980  ND2 ASN A 233      -4.277  -9.176 -17.534  1.00 95.52           N  
ATOM   3981 HD21 ASN A 233      -5.231  -9.284 -17.219  1.00 95.52           H  
ATOM   3982 HD22 ASN A 233      -4.083  -9.257 -18.522  1.00 95.52           H  
ATOM   3983  OD1 ASN A 233      -2.216  -8.483 -17.205  1.00 95.52           O  
ATOM   3984  N   LEU A 234      -1.800  -5.202 -15.189  1.00 95.60           N  
ATOM   3985  H   LEU A 234      -0.946  -5.547 -14.773  1.00 95.60           H  
ATOM   3986  CA  LEU A 234      -1.848  -3.801 -15.628  1.00 95.60           C  
ATOM   3987  HA  LEU A 234      -2.894  -3.535 -15.777  1.00 95.60           H  
ATOM   3988  C   LEU A 234      -1.182  -3.548 -16.988  1.00 95.60           C  
ATOM   3989  CB  LEU A 234      -1.298  -2.869 -14.535  1.00 95.60           C  
ATOM   3990  HB2 LEU A 234      -0.226  -3.046 -14.446  1.00 95.60           H  
ATOM   3991  HB3 LEU A 234      -1.431  -1.838 -14.864  1.00 95.60           H  
ATOM   3992  O   LEU A 234      -0.963  -2.389 -17.337  1.00 95.60           O  
ATOM   3993  CG  LEU A 234      -1.947  -3.012 -13.149  1.00 95.60           C  
ATOM   3994  HG  LEU A 234      -1.743  -4.004 -12.745  1.00 95.60           H  
ATOM   3995  CD1 LEU A 234      -1.333  -1.971 -12.212  1.00 95.60           C  
ATOM   3996 HD11 LEU A 234      -0.250  -2.097 -12.183  1.00 95.60           H  
ATOM   3997 HD12 LEU A 234      -1.732  -2.120 -11.209  1.00 95.60           H  
ATOM   3998 HD13 LEU A 234      -1.570  -0.965 -12.558  1.00 95.60           H  
ATOM   3999  CD2 LEU A 234      -3.460  -2.783 -13.178  1.00 95.60           C  
ATOM   4000 HD21 LEU A 234      -3.684  -1.808 -13.610  1.00 95.60           H  
ATOM   4001 HD22 LEU A 234      -3.864  -2.846 -12.168  1.00 95.60           H  
ATOM   4002 HD23 LEU A 234      -3.939  -3.558 -13.776  1.00 95.60           H  
ATOM   4003  N   GLN A 235      -0.877  -4.590 -17.767  1.00 95.00           N  
ATOM   4004  H   GLN A 235      -1.084  -5.515 -17.419  1.00 95.00           H  
ATOM   4005  CA  GLN A 235      -0.124  -4.484 -19.026  1.00 95.00           C  
ATOM   4006  HA  GLN A 235       0.898  -4.188 -18.790  1.00 95.00           H  
ATOM   4007  C   GLN A 235      -0.699  -3.440 -20.000  1.00 95.00           C  
ATOM   4008  CB  GLN A 235      -0.087  -5.871 -19.685  1.00 95.00           C  
ATOM   4009  HB2 GLN A 235      -1.099  -6.178 -19.947  1.00 95.00           H  
ATOM   4010  HB3 GLN A 235       0.311  -6.590 -18.969  1.00 95.00           H  
ATOM   4011  O   GLN A 235       0.049  -2.644 -20.565  1.00 95.00           O  
ATOM   4012  CG  GLN A 235       0.791  -5.893 -20.948  1.00 95.00           C  
ATOM   4013  HG2 GLN A 235       0.373  -5.222 -21.699  1.00 95.00           H  
ATOM   4014  HG3 GLN A 235       1.795  -5.547 -20.702  1.00 95.00           H  
ATOM   4015  CD  GLN A 235       0.900  -7.281 -21.572  1.00 95.00           C  
ATOM   4016  NE2 GLN A 235       1.542  -7.398 -22.713  1.00 95.00           N  
ATOM   4017 HE21 GLN A 235       1.990  -6.602 -23.142  1.00 95.00           H  
ATOM   4018 HE22 GLN A 235       1.580  -8.329 -23.103  1.00 95.00           H  
ATOM   4019  OE1 GLN A 235       0.412  -8.277 -21.066  1.00 95.00           O  
ATOM   4020  N   MET A 236      -2.025  -3.419 -20.170  1.00 91.38           N  
ATOM   4021  H   MET A 236      -2.567  -4.114 -19.677  1.00 91.38           H  
ATOM   4022  CA  MET A 236      -2.741  -2.478 -21.048  1.00 91.38           C  
ATOM   4023  HA  MET A 236      -2.033  -2.043 -21.754  1.00 91.38           H  
ATOM   4024  C   MET A 236      -3.364  -1.300 -20.286  1.00 91.38           C  
ATOM   4025  CB  MET A 236      -3.806  -3.230 -21.860  1.00 91.38           C  
ATOM   4026  HB2 MET A 236      -4.522  -3.696 -21.183  1.00 91.38           H  
ATOM   4027  HB3 MET A 236      -4.339  -2.513 -22.485  1.00 91.38           H  
ATOM   4028  O   MET A 236      -4.173  -0.546 -20.831  1.00 91.38           O  
ATOM   4029  CG  MET A 236      -3.198  -4.302 -22.768  1.00 91.38           C  
ATOM   4030  HG2 MET A 236      -2.424  -3.851 -23.389  1.00 91.38           H  
ATOM   4031  HG3 MET A 236      -2.732  -5.068 -22.149  1.00 91.38           H  
ATOM   4032  SD  MET A 236      -4.400  -5.120 -23.850  1.00 91.38           S  
ATOM   4033  CE  MET A 236      -4.815  -3.772 -24.991  1.00 91.38           C  
ATOM   4034  HE1 MET A 236      -3.903  -3.363 -25.425  1.00 91.38           H  
ATOM   4035  HE2 MET A 236      -5.358  -2.988 -24.462  1.00 91.38           H  
ATOM   4036  HE3 MET A 236      -5.445  -4.164 -25.789  1.00 91.38           H  
ATOM   4037  N   CYS A 237      -3.044  -1.147 -19.002  1.00 91.61           N  
ATOM   4038  H   CYS A 237      -2.297  -1.701 -18.609  1.00 91.61           H  
ATOM   4039  CA  CYS A 237      -3.729  -0.190 -18.154  1.00 91.61           C  
ATOM   4040  HA  CYS A 237      -4.791  -0.254 -18.388  1.00 91.61           H  
ATOM   4041  C   CYS A 237      -3.255   1.241 -18.426  1.00 91.61           C  
ATOM   4042  CB  CYS A 237      -3.544  -0.585 -16.690  1.00 91.61           C  
ATOM   4043  HB2 CYS A 237      -2.590  -0.209 -16.320  1.00 91.61           H  
ATOM   4044  HB3 CYS A 237      -3.561  -1.671 -16.602  1.00 91.61           H  
ATOM   4045  O   CYS A 237      -2.058   1.532 -18.446  1.00 91.61           O  
ATOM   4046  SG  CYS A 237      -4.930   0.080 -15.745  1.00 91.61           S  
ATOM   4047  HG  CYS A 237      -5.695  -0.991 -15.974  1.00 91.61           H  
ATOM   4048  N   ASN A 238      -4.197   2.177 -18.561  1.00 93.15           N  
ATOM   4049  H   ASN A 238      -5.167   1.893 -18.567  1.00 93.15           H  
ATOM   4050  CA  ASN A 238      -3.855   3.590 -18.647  1.00 93.15           C  
ATOM   4051  HA  ASN A 238      -2.973   3.684 -19.280  1.00 93.15           H  
ATOM   4052  C   ASN A 238      -3.485   4.144 -17.257  1.00 93.15           C  
ATOM   4053  CB  ASN A 238      -4.979   4.374 -19.343  1.00 93.15           C  
ATOM   4054  HB2 ASN A 238      -5.166   3.946 -20.327  1.00 93.15           H  
ATOM   4055  HB3 ASN A 238      -5.894   4.324 -18.752  1.00 93.15           H  
ATOM   4056  O   ASN A 238      -4.358   4.504 -16.457  1.00 93.15           O  
ATOM   4057  CG  ASN A 238      -4.588   5.831 -19.522  1.00 93.15           C  
ATOM   4058  ND2 ASN A 238      -5.452   6.652 -20.063  1.00 93.15           N  
ATOM   4059 HD21 ASN A 238      -5.175   7.623 -20.055  1.00 93.15           H  
ATOM   4060 HD22 ASN A 238      -6.333   6.332 -20.437  1.00 93.15           H  
ATOM   4061  OD1 ASN A 238      -3.502   6.250 -19.161  1.00 93.15           O  
ATOM   4062  N   LEU A 239      -2.177   4.252 -17.000  1.00 96.32           N  
ATOM   4063  H   LEU A 239      -1.547   3.841 -17.674  1.00 96.32           H  
ATOM   4064  CA  LEU A 239      -1.617   4.761 -15.746  1.00 96.32           C  
ATOM   4065  HA  LEU A 239      -2.122   4.252 -14.925  1.00 96.32           H  
ATOM   4066  C   LEU A 239      -1.869   6.263 -15.507  1.00 96.32           C  
ATOM   4067  CB  LEU A 239      -0.116   4.418 -15.658  1.00 96.32           C  
ATOM   4068  HB2 LEU A 239       0.399   4.919 -16.478  1.00 96.32           H  
ATOM   4069  HB3 LEU A 239       0.273   4.826 -14.725  1.00 96.32           H  
ATOM   4070  O   LEU A 239      -1.628   6.731 -14.396  1.00 96.32           O  
ATOM   4071  CG  LEU A 239       0.253   2.923 -15.717  1.00 96.32           C  
ATOM   4072  HG  LEU A 239      -0.023   2.524 -16.693  1.00 96.32           H  
ATOM   4073  CD1 LEU A 239       1.767   2.780 -15.547  1.00 96.32           C  
ATOM   4074 HD11 LEU A 239       2.044   1.730 -15.630  1.00 96.32           H  
ATOM   4075 HD12 LEU A 239       2.078   3.153 -14.571  1.00 96.32           H  
ATOM   4076 HD13 LEU A 239       2.283   3.327 -16.337  1.00 96.32           H  
ATOM   4077  CD2 LEU A 239      -0.438   2.094 -14.633  1.00 96.32           C  
ATOM   4078 HD21 LEU A 239      -0.086   1.064 -14.688  1.00 96.32           H  
ATOM   4079 HD22 LEU A 239      -0.217   2.498 -13.645  1.00 96.32           H  
ATOM   4080 HD23 LEU A 239      -1.515   2.085 -14.803  1.00 96.32           H  
ATOM   4081  N   SER A 240      -2.410   7.025 -16.472  1.00 95.49           N  
ATOM   4082  H   SER A 240      -2.644   6.612 -17.364  1.00 95.49           H  
ATOM   4083  CA  SER A 240      -2.796   8.430 -16.239  1.00 95.49           C  
ATOM   4084  HA  SER A 240      -1.929   8.951 -15.832  1.00 95.49           H  
ATOM   4085  C   SER A 240      -3.930   8.589 -15.221  1.00 95.49           C  
ATOM   4086  CB  SER A 240      -3.196   9.138 -17.541  1.00 95.49           C  
ATOM   4087  HB2 SER A 240      -3.216  10.214 -17.365  1.00 95.49           H  
ATOM   4088  HB3 SER A 240      -2.453   8.939 -18.313  1.00 95.49           H  
ATOM   4089  O   SER A 240      -4.154   9.691 -14.732  1.00 95.49           O  
ATOM   4090  OG  SER A 240      -4.474   8.735 -17.998  1.00 95.49           O  
ATOM   4091  HG  SER A 240      -5.146   9.177 -17.474  1.00 95.49           H  
ATOM   4092  N   ASN A 241      -4.650   7.508 -14.908  1.00 95.98           N  
ATOM   4093  H   ASN A 241      -4.433   6.647 -15.390  1.00 95.98           H  
ATOM   4094  CA  ASN A 241      -5.716   7.493 -13.903  1.00 95.98           C  
ATOM   4095  HA  ASN A 241      -6.283   8.420 -13.972  1.00 95.98           H  
ATOM   4096  C   ASN A 241      -5.197   7.407 -12.458  1.00 95.98           C  
ATOM   4097  CB  ASN A 241      -6.651   6.319 -14.212  1.00 95.98           C  
ATOM   4098  HB2 ASN A 241      -6.071   5.398 -14.265  1.00 95.98           H  
ATOM   4099  HB3 ASN A 241      -7.384   6.218 -13.412  1.00 95.98           H  
ATOM   4100  O   ASN A 241      -5.989   7.482 -11.517  1.00 95.98           O  
ATOM   4101  CG  ASN A 241      -7.413   6.522 -15.502  1.00 95.98           C  
ATOM   4102  ND2 ASN A 241      -7.363   5.569 -16.400  1.00 95.98           N  
ATOM   4103 HD21 ASN A 241      -6.659   4.851 -16.307  1.00 95.98           H  
ATOM   4104 HD22 ASN A 241      -7.819   5.779 -17.276  1.00 95.98           H  
ATOM   4105  OD1 ASN A 241      -8.065   7.525 -15.720  1.00 95.98           O  
ATOM   4106  N   LEU A 242      -3.888   7.221 -12.262  1.00 98.14           N  
ATOM   4107  H   LEU A 242      -3.270   7.205 -13.060  1.00 98.14           H  
ATOM   4108  CA  LEU A 242      -3.289   7.258 -10.933  1.00 98.14           C  
ATOM   4109  HA  LEU A 242      -3.849   6.568 -10.300  1.00 98.14           H  
ATOM   4110  C   LEU A 242      -3.396   8.681 -10.350  1.00 98.14           C  
ATOM   4111  CB  LEU A 242      -1.828   6.791 -11.008  1.00 98.14           C  
ATOM   4112  HB2 LEU A 242      -1.336   7.016 -10.062  1.00 98.14           H  
ATOM   4113  HB3 LEU A 242      -1.327   7.366 -11.787  1.00 98.14           H  
ATOM   4114  O   LEU A 242      -3.047   9.647 -11.031  1.00 98.14           O  
ATOM   4115  CG  LEU A 242      -1.656   5.292 -11.300  1.00 98.14           C  
ATOM   4116  HG  LEU A 242      -2.258   5.004 -12.162  1.00 98.14           H  
ATOM   4117  CD1 LEU A 242      -0.192   4.997 -11.606  1.00 98.14           C  
ATOM   4118 HD11 LEU A 242      -0.067   3.940 -11.844  1.00 98.14           H  
ATOM   4119 HD12 LEU A 242       0.129   5.593 -12.460  1.00 98.14           H  
ATOM   4120 HD13 LEU A 242       0.425   5.242 -10.741  1.00 98.14           H  
ATOM   4121  CD2 LEU A 242      -2.052   4.437 -10.094  1.00 98.14           C  
ATOM   4122 HD21 LEU A 242      -1.870   3.386 -10.315  1.00 98.14           H  
ATOM   4123 HD22 LEU A 242      -3.112   4.564  -9.872  1.00 98.14           H  
ATOM   4124 HD23 LEU A 242      -1.456   4.728  -9.228  1.00 98.14           H  
ATOM   4125  N   PRO A 243      -3.860   8.843  -9.098  1.00 97.64           N  
ATOM   4126  CA  PRO A 243      -4.085  10.166  -8.536  1.00 97.64           C  
ATOM   4127  HA  PRO A 243      -4.662  10.758  -9.247  1.00 97.64           H  
ATOM   4128  C   PRO A 243      -2.762  10.892  -8.260  1.00 97.64           C  
ATOM   4129  CB  PRO A 243      -4.942   9.948  -7.284  1.00 97.64           C  
ATOM   4130  HB2 PRO A 243      -4.692  10.645  -6.484  1.00 97.64           H  
ATOM   4131  HB3 PRO A 243      -5.994  10.050  -7.549  1.00 97.64           H  
ATOM   4132  O   PRO A 243      -1.853  10.351  -7.630  1.00 97.64           O  
ATOM   4133  CG  PRO A 243      -4.670   8.500  -6.880  1.00 97.64           C  
ATOM   4134  HG2 PRO A 243      -3.809   8.459  -6.213  1.00 97.64           H  
ATOM   4135  HG3 PRO A 243      -5.540   8.052  -6.399  1.00 97.64           H  
ATOM   4136  CD  PRO A 243      -4.351   7.809  -8.204  1.00 97.64           C  
ATOM   4137  HD2 PRO A 243      -3.616   7.018  -8.058  1.00 97.64           H  
ATOM   4138  HD3 PRO A 243      -5.271   7.403  -8.626  1.00 97.64           H  
ATOM   4139  N   ILE A 244      -2.686  12.166  -8.658  1.00 98.02           N  
ATOM   4140  H   ILE A 244      -3.444  12.523  -9.222  1.00 98.02           H  
ATOM   4141  CA  ILE A 244      -1.504  13.033  -8.476  1.00 98.02           C  
ATOM   4142  HA  ILE A 244      -0.665  12.546  -8.973  1.00 98.02           H  
ATOM   4143  C   ILE A 244      -1.102  13.227  -7.003  1.00 98.02           C  
ATOM   4144  CB  ILE A 244      -1.759  14.389  -9.174  1.00 98.02           C  
ATOM   4145  HB  ILE A 244      -2.132  14.167 -10.174  1.00 98.02           H  
ATOM   4146  O   ILE A 244       0.010  13.655  -6.696  1.00 98.02           O  
ATOM   4147  CG1 ILE A 244      -0.448  15.187  -9.340  1.00 98.02           C  
ATOM   4148 HG12 ILE A 244      -0.138  15.607  -8.383  1.00 98.02           H  
ATOM   4149 HG13 ILE A 244       0.335  14.512  -9.684  1.00 98.02           H  
ATOM   4150  CG2 ILE A 244      -2.834  15.219  -8.441  1.00 98.02           C  
ATOM   4151 HG21 ILE A 244      -3.738  14.630  -8.287  1.00 98.02           H  
ATOM   4152 HG22 ILE A 244      -2.461  15.571  -7.479  1.00 98.02           H  
ATOM   4153 HG23 ILE A 244      -3.104  16.086  -9.044  1.00 98.02           H  
ATOM   4154  CD1 ILE A 244      -0.562  16.329 -10.357  1.00 98.02           C  
ATOM   4155 HD11 ILE A 244      -0.904  15.940 -11.316  1.00 98.02           H  
ATOM   4156 HD12 ILE A 244      -1.257  17.090 -10.002  1.00 98.02           H  
ATOM   4157 HD13 ILE A 244       0.416  16.791 -10.499  1.00 98.02           H  
ATOM   4158  N   SER A 245      -2.002  12.910  -6.070  1.00 98.58           N  
ATOM   4159  H   SER A 245      -2.885  12.527  -6.374  1.00 98.58           H  
ATOM   4160  CA  SER A 245      -1.768  12.989  -4.632  1.00 98.58           C  
ATOM   4161  HA  SER A 245      -1.316  13.957  -4.416  1.00 98.58           H  
ATOM   4162  C   SER A 245      -0.818  11.916  -4.093  1.00 98.58           C  
ATOM   4163  CB  SER A 245      -3.116  12.915  -3.907  1.00 98.58           C  
ATOM   4164  HB2 SER A 245      -2.968  12.958  -2.828  1.00 98.58           H  
ATOM   4165  HB3 SER A 245      -3.716  13.773  -4.210  1.00 98.58           H  
ATOM   4166  O   SER A 245      -0.389  12.065  -2.945  1.00 98.58           O  
ATOM   4167  OG  SER A 245      -3.810  11.732  -4.244  1.00 98.58           O  
ATOM   4168  HG  SER A 245      -3.416  10.987  -3.783  1.00 98.58           H  
ATOM   4169  N   LEU A 246      -0.515  10.866  -4.870  1.00 98.83           N  
ATOM   4170  H   LEU A 246      -0.896  10.837  -5.805  1.00 98.83           H  
ATOM   4171  CA  LEU A 246       0.296   9.727  -4.440  1.00 98.83           C  
ATOM   4172  HA  LEU A 246      -0.193   9.285  -3.571  1.00 98.83           H  
ATOM   4173  C   LEU A 246       1.705  10.133  -4.005  1.00 98.83           C  
ATOM   4174  CB  LEU A 246       0.389   8.665  -5.553  1.00 98.83           C  
ATOM   4175  HB2 LEU A 246       1.204   7.978  -5.324  1.00 98.83           H  
ATOM   4176  HB3 LEU A 246       0.637   9.167  -6.489  1.00 98.83           H  
ATOM   4177  O   LEU A 246       2.388  10.911  -4.662  1.00 98.83           O  
ATOM   4178  CG  LEU A 246      -0.888   7.837  -5.741  1.00 98.83           C  
ATOM   4179  HG  LEU A 246      -1.733   8.517  -5.846  1.00 98.83           H  
ATOM   4180  CD1 LEU A 246      -0.770   6.985  -7.004  1.00 98.83           C  
ATOM   4181 HD11 LEU A 246      -1.658   6.364  -7.125  1.00 98.83           H  
ATOM   4182 HD12 LEU A 246      -0.679   7.644  -7.868  1.00 98.83           H  
ATOM   4183 HD13 LEU A 246       0.113   6.348  -6.946  1.00 98.83           H  
ATOM   4184  CD2 LEU A 246      -1.164   6.907  -4.557  1.00 98.83           C  
ATOM   4185 HD21 LEU A 246      -0.320   6.234  -4.403  1.00 98.83           H  
ATOM   4186 HD22 LEU A 246      -2.062   6.327  -4.769  1.00 98.83           H  
ATOM   4187 HD23 LEU A 246      -1.343   7.486  -3.652  1.00 98.83           H  
ATOM   4188  N   ILE A 247       2.136   9.527  -2.901  1.00 98.91           N  
ATOM   4189  H   ILE A 247       1.488   8.904  -2.441  1.00 98.91           H  
ATOM   4190  CA  ILE A 247       3.484   9.625  -2.331  1.00 98.91           C  
ATOM   4191  HA  ILE A 247       4.073  10.343  -2.901  1.00 98.91           H  
ATOM   4192  C   ILE A 247       4.185   8.267  -2.431  1.00 98.91           C  
ATOM   4193  CB  ILE A 247       3.400  10.122  -0.869  1.00 98.91           C  
ATOM   4194  HB  ILE A 247       2.742   9.453  -0.315  1.00 98.91           H  
ATOM   4195  O   ILE A 247       5.387   8.221  -2.687  1.00 98.91           O  
ATOM   4196  CG1 ILE A 247       2.804  11.549  -0.823  1.00 98.91           C  
ATOM   4197 HG12 ILE A 247       1.857  11.565  -1.361  1.00 98.91           H  
ATOM   4198 HG13 ILE A 247       3.480  12.239  -1.329  1.00 98.91           H  
ATOM   4199  CG2 ILE A 247       4.782  10.102  -0.188  1.00 98.91           C  
ATOM   4200 HG21 ILE A 247       5.460  10.772  -0.718  1.00 98.91           H  
ATOM   4201 HG22 ILE A 247       4.705  10.421   0.851  1.00 98.91           H  
ATOM   4202 HG23 ILE A 247       5.205   9.098  -0.185  1.00 98.91           H  
ATOM   4203  CD1 ILE A 247       2.530  12.070   0.595  1.00 98.91           C  
ATOM   4204 HD11 ILE A 247       1.975  13.006   0.532  1.00 98.91           H  
ATOM   4205 HD12 ILE A 247       3.466  12.265   1.118  1.00 98.91           H  
ATOM   4206 HD13 ILE A 247       1.942  11.343   1.155  1.00 98.91           H  
ATOM   4207  N   LYS A 248       3.442   7.165  -2.259  1.00 98.94           N  
ATOM   4208  H   LYS A 248       2.458   7.279  -2.060  1.00 98.94           H  
ATOM   4209  CA  LYS A 248       3.954   5.794  -2.355  1.00 98.94           C  
ATOM   4210  HA  LYS A 248       4.970   5.823  -2.749  1.00 98.94           H  
ATOM   4211  C   LYS A 248       3.113   4.961  -3.311  1.00 98.94           C  
ATOM   4212  CB  LYS A 248       4.004   5.119  -0.981  1.00 98.94           C  
ATOM   4213  HB2 LYS A 248       2.991   4.889  -0.649  1.00 98.94           H  
ATOM   4214  HB3 LYS A 248       4.542   4.178  -1.099  1.00 98.94           H  
ATOM   4215  O   LYS A 248       1.890   4.903  -3.155  1.00 98.94           O  
ATOM   4216  CG  LYS A 248       4.701   5.973   0.085  1.00 98.94           C  
ATOM   4217  HG2 LYS A 248       4.070   6.818   0.360  1.00 98.94           H  
ATOM   4218  HG3 LYS A 248       5.642   6.356  -0.311  1.00 98.94           H  
ATOM   4219  CD  LYS A 248       4.977   5.128   1.325  1.00 98.94           C  
ATOM   4220  HD2 LYS A 248       5.460   4.203   1.009  1.00 98.94           H  
ATOM   4221  HD3 LYS A 248       4.047   4.884   1.838  1.00 98.94           H  
ATOM   4222  CE  LYS A 248       5.910   5.892   2.261  1.00 98.94           C  
ATOM   4223  HE2 LYS A 248       6.615   6.453   1.647  1.00 98.94           H  
ATOM   4224  HE3 LYS A 248       5.336   6.592   2.869  1.00 98.94           H  
ATOM   4225  NZ  LYS A 248       6.675   4.934   3.079  1.00 98.94           N  
ATOM   4226  HZ1 LYS A 248       6.067   4.296   3.572  1.00 98.94           H  
ATOM   4227  HZ2 LYS A 248       7.308   5.406   3.709  1.00 98.94           H  
ATOM   4228  HZ3 LYS A 248       7.242   4.406   2.431  1.00 98.94           H  
ATOM   4229  N   LEU A 249       3.770   4.293  -4.252  1.00 98.89           N  
ATOM   4230  H   LEU A 249       4.771   4.412  -4.317  1.00 98.89           H  
ATOM   4231  CA  LEU A 249       3.131   3.437  -5.243  1.00 98.89           C  
ATOM   4232  HA  LEU A 249       2.106   3.235  -4.933  1.00 98.89           H  
ATOM   4233  C   LEU A 249       3.867   2.104  -5.358  1.00 98.89           C  
ATOM   4234  CB  LEU A 249       3.093   4.182  -6.587  1.00 98.89           C  
ATOM   4235  HB2 LEU A 249       4.116   4.417  -6.879  1.00 98.89           H  
ATOM   4236  HB3 LEU A 249       2.554   5.119  -6.449  1.00 98.89           H  
ATOM   4237  O   LEU A 249       5.069   2.076  -5.609  1.00 98.89           O  
ATOM   4238  CG  LEU A 249       2.433   3.397  -7.734  1.00 98.89           C  
ATOM   4239  HG  LEU A 249       2.982   2.475  -7.925  1.00 98.89           H  
ATOM   4240  CD1 LEU A 249       0.972   3.061  -7.426  1.00 98.89           C  
ATOM   4241 HD11 LEU A 249       0.485   2.665  -8.317  1.00 98.89           H  
ATOM   4242 HD12 LEU A 249       0.916   2.303  -6.644  1.00 98.89           H  
ATOM   4243 HD13 LEU A 249       0.449   3.961  -7.105  1.00 98.89           H  
ATOM   4244  CD2 LEU A 249       2.469   4.255  -8.996  1.00 98.89           C  
ATOM   4245 HD21 LEU A 249       1.949   5.198  -8.825  1.00 98.89           H  
ATOM   4246 HD22 LEU A 249       3.502   4.458  -9.276  1.00 98.89           H  
ATOM   4247 HD23 LEU A 249       1.989   3.721  -9.816  1.00 98.89           H  
ATOM   4248  N   ASN A 250       3.124   1.009  -5.226  1.00 98.90           N  
ATOM   4249  H   ASN A 250       2.152   1.112  -4.971  1.00 98.90           H  
ATOM   4250  CA  ASN A 250       3.591  -0.326  -5.567  1.00 98.90           C  
ATOM   4251  HA  ASN A 250       4.623  -0.269  -5.913  1.00 98.90           H  
ATOM   4252  C   ASN A 250       2.760  -0.892  -6.724  1.00 98.90           C  
ATOM   4253  CB  ASN A 250       3.565  -1.215  -4.313  1.00 98.90           C  
ATOM   4254  HB2 ASN A 250       4.120  -0.730  -3.510  1.00 98.90           H  
ATOM   4255  HB3 ASN A 250       2.536  -1.373  -3.988  1.00 98.90           H  
ATOM   4256  O   ASN A 250       1.555  -1.091  -6.584  1.00 98.90           O  
ATOM   4257  CG  ASN A 250       4.204  -2.565  -4.574  1.00 98.90           C  
ATOM   4258  ND2 ASN A 250       4.148  -3.477  -3.636  1.00 98.90           N  
ATOM   4259 HD21 ASN A 250       4.517  -4.376  -3.910  1.00 98.90           H  
ATOM   4260 HD22 ASN A 250       3.431  -3.414  -2.927  1.00 98.90           H  
ATOM   4261  OD1 ASN A 250       4.780  -2.806  -5.616  1.00 98.90           O  
ATOM   4262  N   ILE A 251       3.412  -1.130  -7.856  1.00 98.55           N  
ATOM   4263  H   ILE A 251       4.408  -0.963  -7.850  1.00 98.55           H  
ATOM   4264  CA  ILE A 251       2.869  -1.742  -9.079  1.00 98.55           C  
ATOM   4265  HA  ILE A 251       1.942  -2.255  -8.826  1.00 98.55           H  
ATOM   4266  C   ILE A 251       3.824  -2.846  -9.568  1.00 98.55           C  
ATOM   4267  CB  ILE A 251       2.548  -0.681 -10.166  1.00 98.55           C  
ATOM   4268  HB  ILE A 251       2.311  -1.208 -11.091  1.00 98.55           H  
ATOM   4269  O   ILE A 251       4.022  -3.044 -10.768  1.00 98.55           O  
ATOM   4270  CG1 ILE A 251       3.762   0.229 -10.441  1.00 98.55           C  
ATOM   4271 HG12 ILE A 251       4.561  -0.416 -10.807  1.00 98.55           H  
ATOM   4272 HG13 ILE A 251       4.089   0.708  -9.518  1.00 98.55           H  
ATOM   4273  CG2 ILE A 251       1.282   0.103  -9.797  1.00 98.55           C  
ATOM   4274 HG21 ILE A 251       0.446  -0.596  -9.756  1.00 98.55           H  
ATOM   4275 HG22 ILE A 251       1.046   0.844 -10.560  1.00 98.55           H  
ATOM   4276 HG23 ILE A 251       1.408   0.587  -8.829  1.00 98.55           H  
ATOM   4277  CD1 ILE A 251       3.560   1.335 -11.481  1.00 98.55           C  
ATOM   4278 HD11 ILE A 251       4.510   1.844 -11.645  1.00 98.55           H  
ATOM   4279 HD12 ILE A 251       2.840   2.070 -11.122  1.00 98.55           H  
ATOM   4280 HD13 ILE A 251       3.208   0.920 -12.426  1.00 98.55           H  
ATOM   4281  N   SER A 252       4.462  -3.541  -8.625  1.00 98.63           N  
ATOM   4282  H   SER A 252       4.309  -3.321  -7.651  1.00 98.63           H  
ATOM   4283  CA  SER A 252       5.322  -4.685  -8.906  1.00 98.63           C  
ATOM   4284  HA  SER A 252       6.026  -4.405  -9.690  1.00 98.63           H  
ATOM   4285  C   SER A 252       4.533  -5.900  -9.385  1.00 98.63           C  
ATOM   4286  CB  SER A 252       6.129  -5.044  -7.662  1.00 98.63           C  
ATOM   4287  HB2 SER A 252       6.683  -4.162  -7.340  1.00 98.63           H  
ATOM   4288  HB3 SER A 252       6.838  -5.835  -7.905  1.00 98.63           H  
ATOM   4289  O   SER A 252       3.365  -6.077  -9.036  1.00 98.63           O  
ATOM   4290  OG  SER A 252       5.297  -5.495  -6.610  1.00 98.63           O  
ATOM   4291  HG  SER A 252       5.870  -5.638  -5.853  1.00 98.63           H  
ATOM   4292  N   SER A 253       5.179  -6.769 -10.167  1.00 98.25           N  
ATOM   4293  H   SER A 253       6.142  -6.577 -10.404  1.00 98.25           H  
ATOM   4294  CA  SER A 253       4.555  -7.998 -10.687  1.00 98.25           C  
ATOM   4295  HA  SER A 253       5.234  -8.437 -11.418  1.00 98.25           H  
ATOM   4296  C   SER A 253       3.230  -7.731 -11.419  1.00 98.25           C  
ATOM   4297  CB  SER A 253       4.367  -9.030  -9.563  1.00 98.25           C  
ATOM   4298  HB2 SER A 253       3.585  -8.689  -8.885  1.00 98.25           H  
ATOM   4299  HB3 SER A 253       4.065  -9.987  -9.988  1.00 98.25           H  
ATOM   4300  O   SER A 253       2.267  -8.478 -11.262  1.00 98.25           O  
ATOM   4301  OG  SER A 253       5.559  -9.201  -8.827  1.00 98.25           O  
ATOM   4302  HG  SER A 253       6.046  -8.375  -8.868  1.00 98.25           H  
ATOM   4303  N   CYS A 254       3.161  -6.635 -12.182  1.00 98.00           N  
ATOM   4304  H   CYS A 254       3.996  -6.079 -12.298  1.00 98.00           H  
ATOM   4305  CA  CYS A 254       1.929  -6.165 -12.820  1.00 98.00           C  
ATOM   4306  HA  CYS A 254       1.103  -6.732 -12.390  1.00 98.00           H  
ATOM   4307  C   CYS A 254       1.872  -6.417 -14.333  1.00 98.00           C  
ATOM   4308  CB  CYS A 254       1.682  -4.696 -12.465  1.00 98.00           C  
ATOM   4309  HB2 CYS A 254       2.612  -4.134 -12.548  1.00 98.00           H  
ATOM   4310  HB3 CYS A 254       0.951  -4.278 -13.156  1.00 98.00           H  
ATOM   4311  O   CYS A 254       0.965  -5.915 -15.002  1.00 98.00           O  
ATOM   4312  SG  CYS A 254       1.003  -4.576 -10.791  1.00 98.00           S  
ATOM   4313  HG  CYS A 254       0.967  -3.242 -10.737  1.00 98.00           H  
ATOM   4314  N   ARG A 255       2.856  -7.144 -14.885  1.00 96.48           N  
ATOM   4315  H   ARG A 255       3.571  -7.477 -14.254  1.00 96.48           H  
ATOM   4316  CA  ARG A 255       3.074  -7.316 -16.335  1.00 96.48           C  
ATOM   4317  HA  ARG A 255       4.041  -7.800 -16.472  1.00 96.48           H  
ATOM   4318  C   ARG A 255       3.192  -5.983 -17.086  1.00 96.48           C  
ATOM   4319  CB  ARG A 255       2.000  -8.230 -16.953  1.00 96.48           C  
ATOM   4320  HB2 ARG A 255       1.028  -7.739 -16.903  1.00 96.48           H  
ATOM   4321  HB3 ARG A 255       2.242  -8.386 -18.004  1.00 96.48           H  
ATOM   4322  O   ARG A 255       2.813  -5.878 -18.248  1.00 96.48           O  
ATOM   4323  CG  ARG A 255       1.900  -9.599 -16.275  1.00 96.48           C  
ATOM   4324  HG2 ARG A 255       1.547  -9.484 -15.250  1.00 96.48           H  
ATOM   4325  HG3 ARG A 255       2.881 -10.076 -16.270  1.00 96.48           H  
ATOM   4326  CD  ARG A 255       0.912 -10.471 -17.054  1.00 96.48           C  
ATOM   4327  HD2 ARG A 255       1.257 -10.564 -18.083  1.00 96.48           H  
ATOM   4328  HD3 ARG A 255      -0.056  -9.970 -17.079  1.00 96.48           H  
ATOM   4329  NE  ARG A 255       0.813 -11.818 -16.460  1.00 96.48           N  
ATOM   4330  HE  ARG A 255       1.645 -12.389 -16.508  1.00 96.48           H  
ATOM   4331  NH1 ARG A 255      -1.387 -11.726 -15.793  1.00 96.48           N  
ATOM   4332 HH11 ARG A 255      -2.202 -12.158 -15.383  1.00 96.48           H  
ATOM   4333 HH12 ARG A 255      -1.468 -10.814 -16.218  1.00 96.48           H  
ATOM   4334  NH2 ARG A 255      -0.182 -13.568 -15.407  1.00 96.48           N  
ATOM   4335 HH21 ARG A 255       0.676 -14.097 -15.472  1.00 96.48           H  
ATOM   4336 HH22 ARG A 255      -0.998 -13.973 -14.971  1.00 96.48           H  
ATOM   4337  CZ  ARG A 255      -0.249 -12.358 -15.890  1.00 96.48           C  
ATOM   4338  N   LEU A 256       3.687  -4.943 -16.419  1.00 96.22           N  
ATOM   4339  H   LEU A 256       4.061  -5.104 -15.495  1.00 96.22           H  
ATOM   4340  CA  LEU A 256       3.869  -3.635 -17.033  1.00 96.22           C  
ATOM   4341  HA  LEU A 256       2.959  -3.386 -17.580  1.00 96.22           H  
ATOM   4342  C   LEU A 256       5.011  -3.672 -18.044  1.00 96.22           C  
ATOM   4343  CB  LEU A 256       4.125  -2.564 -15.961  1.00 96.22           C  
ATOM   4344  HB2 LEU A 256       4.497  -1.660 -16.443  1.00 96.22           H  
ATOM   4345  HB3 LEU A 256       4.909  -2.919 -15.292  1.00 96.22           H  
ATOM   4346  O   LEU A 256       6.071  -4.240 -17.785  1.00 96.22           O  
ATOM   4347  CG  LEU A 256       2.875  -2.203 -15.147  1.00 96.22           C  
ATOM   4348  HG  LEU A 256       2.382  -3.108 -14.794  1.00 96.22           H  
ATOM   4349  CD1 LEU A 256       3.280  -1.363 -13.941  1.00 96.22           C  
ATOM   4350 HD11 LEU A 256       2.385  -1.079 -13.387  1.00 96.22           H  
ATOM   4351 HD12 LEU A 256       3.932  -1.946 -13.291  1.00 96.22           H  
ATOM   4352 HD13 LEU A 256       3.811  -0.471 -14.272  1.00 96.22           H  
ATOM   4353  CD2 LEU A 256       1.889  -1.378 -15.977  1.00 96.22           C  
ATOM   4354 HD21 LEU A 256       2.367  -0.468 -16.340  1.00 96.22           H  
ATOM   4355 HD22 LEU A 256       1.019  -1.116 -15.374  1.00 96.22           H  
ATOM   4356 HD23 LEU A 256       1.540  -1.955 -16.833  1.00 96.22           H  
ATOM   4357  N   CYS A 257       4.800  -2.992 -19.168  1.00 94.70           N  
ATOM   4358  H   CYS A 257       3.861  -2.674 -19.361  1.00 94.70           H  
ATOM   4359  CA  CYS A 257       5.859  -2.695 -20.128  1.00 94.70           C  
ATOM   4360  HA  CYS A 257       6.799  -3.122 -19.777  1.00 94.70           H  
ATOM   4361  C   CYS A 257       6.095  -1.181 -20.237  1.00 94.70           C  
ATOM   4362  CB  CYS A 257       5.538  -3.345 -21.483  1.00 94.70           C  
ATOM   4363  HB2 CYS A 257       6.422  -3.261 -22.115  1.00 94.70           H  
ATOM   4364  HB3 CYS A 257       4.703  -2.835 -21.963  1.00 94.70           H  
ATOM   4365  O   CYS A 257       7.230  -0.734 -20.274  1.00 94.70           O  
ATOM   4366  SG  CYS A 257       5.138  -5.108 -21.301  1.00 94.70           S  
ATOM   4367  HG  CYS A 257       6.158  -5.401 -20.490  1.00 94.70           H  
ATOM   4368  N   ASN A 258       5.043  -0.357 -20.210  1.00 95.31           N  
ATOM   4369  H   ASN A 258       4.117  -0.750 -20.122  1.00 95.31           H  
ATOM   4370  CA  ASN A 258       5.163   1.092 -20.379  1.00 95.31           C  
ATOM   4371  HA  ASN A 258       6.160   1.332 -20.748  1.00 95.31           H  
ATOM   4372  C   ASN A 258       4.936   1.857 -19.071  1.00 95.31           C  
ATOM   4373  CB  ASN A 258       4.150   1.534 -21.441  1.00 95.31           C  
ATOM   4374  HB2 ASN A 258       4.202   0.853 -22.290  1.00 95.31           H  
ATOM   4375  HB3 ASN A 258       3.141   1.465 -21.034  1.00 95.31           H  
ATOM   4376  O   ASN A 258       3.853   1.783 -18.491  1.00 95.31           O  
ATOM   4377  CG  ASN A 258       4.377   2.951 -21.932  1.00 95.31           C  
ATOM   4378  ND2 ASN A 258       3.621   3.372 -22.917  1.00 95.31           N  
ATOM   4379 HD21 ASN A 258       2.923   2.753 -23.303  1.00 95.31           H  
ATOM   4380 HD22 ASN A 258       3.764   4.312 -23.259  1.00 95.31           H  
ATOM   4381  OD1 ASN A 258       5.216   3.707 -21.456  1.00 95.31           O  
ATOM   4382  N   VAL A 259       5.906   2.676 -18.663  1.00 95.90           N  
ATOM   4383  H   VAL A 259       6.796   2.629 -19.139  1.00 95.90           H  
ATOM   4384  CA  VAL A 259       5.788   3.549 -17.478  1.00 95.90           C  
ATOM   4385  HA  VAL A 259       4.814   3.374 -17.020  1.00 95.90           H  
ATOM   4386  C   VAL A 259       5.782   5.047 -17.802  1.00 95.90           C  
ATOM   4387  CB  VAL A 259       6.817   3.176 -16.398  1.00 95.90           C  
ATOM   4388  HB  VAL A 259       6.728   3.886 -15.576  1.00 95.90           H  
ATOM   4389  O   VAL A 259       5.877   5.878 -16.900  1.00 95.90           O  
ATOM   4390  CG1 VAL A 259       6.517   1.785 -15.828  1.00 95.90           C  
ATOM   4391 HG11 VAL A 259       7.260   1.525 -15.074  1.00 95.90           H  
ATOM   4392 HG12 VAL A 259       6.535   1.039 -16.623  1.00 95.90           H  
ATOM   4393 HG13 VAL A 259       5.530   1.779 -15.367  1.00 95.90           H  
ATOM   4394  CG2 VAL A 259       8.259   3.236 -16.901  1.00 95.90           C  
ATOM   4395 HG21 VAL A 259       8.452   2.431 -17.609  1.00 95.90           H  
ATOM   4396 HG22 VAL A 259       8.932   3.121 -16.052  1.00 95.90           H  
ATOM   4397 HG23 VAL A 259       8.452   4.200 -17.371  1.00 95.90           H  
ATOM   4398  N   ALA A 260       5.603   5.430 -19.073  1.00 96.32           N  
ATOM   4399  H   ALA A 260       5.519   4.709 -19.776  1.00 96.32           H  
ATOM   4400  CA  ALA A 260       5.685   6.825 -19.524  1.00 96.32           C  
ATOM   4401  HA  ALA A 260       6.717   7.157 -19.407  1.00 96.32           H  
ATOM   4402  C   ALA A 260       4.781   7.802 -18.753  1.00 96.32           C  
ATOM   4403  CB  ALA A 260       5.336   6.890 -21.013  1.00 96.32           C  
ATOM   4404  HB1 ALA A 260       6.048   6.292 -21.582  1.00 96.32           H  
ATOM   4405  HB2 ALA A 260       4.330   6.507 -21.182  1.00 96.32           H  
ATOM   4406  HB3 ALA A 260       5.393   7.921 -21.362  1.00 96.32           H  
ATOM   4407  O   ALA A 260       5.140   8.959 -18.530  1.00 96.32           O  
ATOM   4408  N   LEU A 261       3.592   7.339 -18.366  1.00 96.60           N  
ATOM   4409  H   LEU A 261       3.381   6.373 -18.569  1.00 96.60           H  
ATOM   4410  CA  LEU A 261       2.570   8.157 -17.713  1.00 96.60           C  
ATOM   4411  HA  LEU A 261       2.609   9.164 -18.128  1.00 96.60           H  
ATOM   4412  C   LEU A 261       2.805   8.335 -16.209  1.00 96.60           C  
ATOM   4413  CB  LEU A 261       1.189   7.560 -18.019  1.00 96.60           C  
ATOM   4414  HB2 LEU A 261       1.184   6.528 -17.669  1.00 96.60           H  
ATOM   4415  HB3 LEU A 261       0.430   8.110 -17.463  1.00 96.60           H  
ATOM   4416  O   LEU A 261       2.158   9.186 -15.600  1.00 96.60           O  
ATOM   4417  CG  LEU A 261       0.820   7.575 -19.514  1.00 96.60           C  
ATOM   4418  HG  LEU A 261       1.587   7.060 -20.092  1.00 96.60           H  
ATOM   4419  CD1 LEU A 261      -0.492   6.830 -19.709  1.00 96.60           C  
ATOM   4420 HD11 LEU A 261      -0.402   5.804 -19.352  1.00 96.60           H  
ATOM   4421 HD12 LEU A 261      -0.757   6.806 -20.766  1.00 96.60           H  
ATOM   4422 HD13 LEU A 261      -1.285   7.336 -19.158  1.00 96.60           H  
ATOM   4423  CD2 LEU A 261       0.661   8.997 -20.058  1.00 96.60           C  
ATOM   4424 HD21 LEU A 261       1.620   9.515 -20.048  1.00 96.60           H  
ATOM   4425 HD22 LEU A 261       0.307   8.952 -21.088  1.00 96.60           H  
ATOM   4426 HD23 LEU A 261      -0.064   9.547 -19.458  1.00 96.60           H  
ATOM   4427  N   LEU A 262       3.771   7.618 -15.617  1.00 97.76           N  
ATOM   4428  H   LEU A 262       4.319   6.971 -16.165  1.00 97.76           H  
ATOM   4429  CA  LEU A 262       4.159   7.847 -14.225  1.00 97.76           C  
ATOM   4430  HA  LEU A 262       3.263   7.805 -13.606  1.00 97.76           H  
ATOM   4431  C   LEU A 262       4.734   9.250 -14.017  1.00 97.76           C  
ATOM   4432  CB  LEU A 262       5.147   6.775 -13.733  1.00 97.76           C  
ATOM   4433  HB2 LEU A 262       5.469   7.052 -12.729  1.00 97.76           H  
ATOM   4434  HB3 LEU A 262       6.030   6.783 -14.372  1.00 97.76           H  
ATOM   4435  O   LEU A 262       4.605   9.765 -12.913  1.00 97.76           O  
ATOM   4436  CG  LEU A 262       4.585   5.344 -13.670  1.00 97.76           C  
ATOM   4437  HG  LEU A 262       4.377   4.989 -14.680  1.00 97.76           H  
ATOM   4438  CD1 LEU A 262       5.617   4.422 -13.023  1.00 97.76           C  
ATOM   4439 HD11 LEU A 262       6.592   4.560 -13.490  1.00 97.76           H  
ATOM   4440 HD12 LEU A 262       5.708   4.640 -11.959  1.00 97.76           H  
ATOM   4441 HD13 LEU A 262       5.315   3.384 -13.158  1.00 97.76           H  
ATOM   4442  CD2 LEU A 262       3.305   5.244 -12.834  1.00 97.76           C  
ATOM   4443 HD21 LEU A 262       2.485   5.753 -13.341  1.00 97.76           H  
ATOM   4444 HD22 LEU A 262       3.031   4.197 -12.705  1.00 97.76           H  
ATOM   4445 HD23 LEU A 262       3.465   5.687 -11.851  1.00 97.76           H  
ATOM   4446  N   LYS A 263       5.267   9.907 -15.064  1.00 97.28           N  
ATOM   4447  H   LYS A 263       5.379   9.390 -15.925  1.00 97.28           H  
ATOM   4448  CA  LYS A 263       5.783  11.291 -15.021  1.00 97.28           C  
ATOM   4449  HA  LYS A 263       6.682  11.292 -14.405  1.00 97.28           H  
ATOM   4450  C   LYS A 263       4.816  12.300 -14.389  1.00 97.28           C  
ATOM   4451  CB  LYS A 263       6.180  11.752 -16.440  1.00 97.28           C  
ATOM   4452  HB2 LYS A 263       6.753  10.968 -16.936  1.00 97.28           H  
ATOM   4453  HB3 LYS A 263       6.820  12.629 -16.347  1.00 97.28           H  
ATOM   4454  O   LYS A 263       5.256  13.310 -13.851  1.00 97.28           O  
ATOM   4455  CG  LYS A 263       4.993  12.107 -17.346  1.00 97.28           C  
ATOM   4456  HG2 LYS A 263       4.302  11.265 -17.394  1.00 97.28           H  
ATOM   4457  HG3 LYS A 263       4.476  12.969 -16.925  1.00 97.28           H  
ATOM   4458  CD  LYS A 263       5.446  12.481 -18.761  1.00 97.28           C  
ATOM   4459  HD2 LYS A 263       6.116  13.339 -18.704  1.00 97.28           H  
ATOM   4460  HD3 LYS A 263       5.961  11.635 -19.216  1.00 97.28           H  
ATOM   4461  CE  LYS A 263       4.197  12.837 -19.575  1.00 97.28           C  
ATOM   4462  HE2 LYS A 263       3.606  11.931 -19.711  1.00 97.28           H  
ATOM   4463  HE3 LYS A 263       3.593  13.529 -18.988  1.00 97.28           H  
ATOM   4464  NZ  LYS A 263       4.530  13.446 -20.888  1.00 97.28           N  
ATOM   4465  HZ1 LYS A 263       5.019  14.320 -20.754  1.00 97.28           H  
ATOM   4466  HZ2 LYS A 263       5.093  12.820 -21.445  1.00 97.28           H  
ATOM   4467  HZ3 LYS A 263       3.682  13.650 -21.397  1.00 97.28           H  
ATOM   4468  N   ASN A 264       3.510  12.031 -14.458  1.00 96.80           N  
ATOM   4469  H   ASN A 264       3.232  11.167 -14.902  1.00 96.80           H  
ATOM   4470  CA  ASN A 264       2.463  12.908 -13.938  1.00 96.80           C  
ATOM   4471  HA  ASN A 264       2.689  13.937 -14.219  1.00 96.80           H  
ATOM   4472  C   ASN A 264       2.368  12.875 -12.400  1.00 96.80           C  
ATOM   4473  CB  ASN A 264       1.126  12.501 -14.583  1.00 96.80           C  
ATOM   4474  HB2 ASN A 264       0.922  11.455 -14.355  1.00 96.80           H  
ATOM   4475  HB3 ASN A 264       0.330  13.099 -14.140  1.00 96.80           H  
ATOM   4476  O   ASN A 264       1.764  13.763 -11.801  1.00 96.80           O  
ATOM   4477  CG  ASN A 264       1.053  12.693 -16.092  1.00 96.80           C  
ATOM   4478  ND2 ASN A 264      -0.015  12.232 -16.697  1.00 96.80           N  
ATOM   4479 HD21 ASN A 264      -0.103  12.428 -17.684  1.00 96.80           H  
ATOM   4480 HD22 ASN A 264      -0.751  11.803 -16.154  1.00 96.80           H  
ATOM   4481  OD1 ASN A 264       1.921  13.246 -16.752  1.00 96.80           O  
ATOM   4482  N   LEU A 265       2.956  11.872 -11.739  1.00 98.22           N  
ATOM   4483  H   LEU A 265       3.479  11.190 -12.270  1.00 98.22           H  
ATOM   4484  CA  LEU A 265       2.926  11.706 -10.285  1.00 98.22           C  
ATOM   4485  HA  LEU A 265       1.973  12.082  -9.911  1.00 98.22           H  
ATOM   4486  C   LEU A 265       4.013  12.554  -9.611  1.00 98.22           C  
ATOM   4487  CB  LEU A 265       3.015  10.214  -9.921  1.00 98.22           C  
ATOM   4488  HB2 LEU A 265       2.906  10.128  -8.839  1.00 98.22           H  
ATOM   4489  HB3 LEU A 265       4.002   9.843 -10.197  1.00 98.22           H  
ATOM   4490  O   LEU A 265       4.933  12.038  -8.983  1.00 98.22           O  
ATOM   4491  CG  LEU A 265       1.956   9.312 -10.572  1.00 98.22           C  
ATOM   4492  HG  LEU A 265       2.061   9.337 -11.657  1.00 98.22           H  
ATOM   4493  CD1 LEU A 265       2.175   7.877 -10.102  1.00 98.22           C  
ATOM   4494 HD11 LEU A 265       3.181   7.556 -10.372  1.00 98.22           H  
ATOM   4495 HD12 LEU A 265       1.456   7.228 -10.602  1.00 98.22           H  
ATOM   4496 HD13 LEU A 265       2.045   7.807  -9.022  1.00 98.22           H  
ATOM   4497  CD2 LEU A 265       0.535   9.740 -10.200  1.00 98.22           C  
ATOM   4498 HD21 LEU A 265       0.407   9.742  -9.118  1.00 98.22           H  
ATOM   4499 HD22 LEU A 265       0.325  10.734 -10.595  1.00 98.22           H  
ATOM   4500 HD23 LEU A 265      -0.184   9.056 -10.650  1.00 98.22           H  
ATOM   4501  N   ILE A 266       3.904  13.876  -9.738  1.00 97.72           N  
ATOM   4502  H   ILE A 266       3.153  14.219 -10.319  1.00 97.72           H  
ATOM   4503  CA  ILE A 266       4.919  14.844  -9.283  1.00 97.72           C  
ATOM   4504  HA  ILE A 266       5.856  14.607  -9.787  1.00 97.72           H  
ATOM   4505  C   ILE A 266       5.221  14.788  -7.774  1.00 97.72           C  
ATOM   4506  CB  ILE A 266       4.510  16.274  -9.701  1.00 97.72           C  
ATOM   4507  HB  ILE A 266       5.299  16.951  -9.373  1.00 97.72           H  
ATOM   4508  O   ILE A 266       6.299  15.189  -7.343  1.00 97.72           O  
ATOM   4509  CG1 ILE A 266       3.189  16.713  -9.025  1.00 97.72           C  
ATOM   4510 HG12 ILE A 266       2.376  16.065  -9.351  1.00 97.72           H  
ATOM   4511 HG13 ILE A 266       3.287  16.615  -7.944  1.00 97.72           H  
ATOM   4512  CG2 ILE A 266       4.427  16.369 -11.237  1.00 97.72           C  
ATOM   4513 HG21 ILE A 266       5.323  15.941 -11.687  1.00 97.72           H  
ATOM   4514 HG22 ILE A 266       3.552  15.838 -11.613  1.00 97.72           H  
ATOM   4515 HG23 ILE A 266       4.362  17.413 -11.544  1.00 97.72           H  
ATOM   4516  CD1 ILE A 266       2.797  18.168  -9.300  1.00 97.72           C  
ATOM   4517 HD11 ILE A 266       1.913  18.420  -8.715  1.00 97.72           H  
ATOM   4518 HD12 ILE A 266       2.567  18.307 -10.357  1.00 97.72           H  
ATOM   4519 HD13 ILE A 266       3.613  18.832  -9.014  1.00 97.72           H  
ATOM   4520  N   ASN A 267       4.287  14.271  -6.968  1.00 98.54           N  
ATOM   4521  H   ASN A 267       3.436  13.936  -7.396  1.00 98.54           H  
ATOM   4522  CA  ASN A 267       4.435  14.129  -5.516  1.00 98.54           C  
ATOM   4523  HA  ASN A 267       5.120  14.896  -5.154  1.00 98.54           H  
ATOM   4524  C   ASN A 267       5.030  12.777  -5.089  1.00 98.54           C  
ATOM   4525  CB  ASN A 267       3.068  14.362  -4.856  1.00 98.54           C  
ATOM   4526  HB2 ASN A 267       3.152  14.194  -3.782  1.00 98.54           H  
ATOM   4527  HB3 ASN A 267       2.347  13.648  -5.252  1.00 98.54           H  
ATOM   4528  O   ASN A 267       5.252  12.563  -3.894  1.00 98.54           O  
ATOM   4529  CG  ASN A 267       2.573  15.778  -5.056  1.00 98.54           C  
ATOM   4530  ND2 ASN A 267       1.396  15.950  -5.609  1.00 98.54           N  
ATOM   4531 HD21 ASN A 267       1.146  16.907  -5.814  1.00 98.54           H  
ATOM   4532 HD22 ASN A 267       0.905  15.158  -5.997  1.00 98.54           H  
ATOM   4533  OD1 ASN A 267       3.228  16.742  -4.710  1.00 98.54           O  
ATOM   4534  N   LEU A 268       5.271  11.862  -6.033  1.00 98.77           N  
ATOM   4535  H   LEU A 268       5.139  12.109  -7.003  1.00 98.77           H  
ATOM   4536  CA  LEU A 268       5.698  10.502  -5.736  1.00 98.77           C  
ATOM   4537  HA  LEU A 268       5.020  10.115  -4.976  1.00 98.77           H  
ATOM   4538  C   LEU A 268       7.123  10.482  -5.173  1.00 98.77           C  
ATOM   4539  CB  LEU A 268       5.568   9.646  -7.005  1.00 98.77           C  
ATOM   4540  HB2 LEU A 268       4.612   9.867  -7.480  1.00 98.77           H  
ATOM   4541  HB3 LEU A 268       6.362   9.929  -7.696  1.00 98.77           H  
ATOM   4542  O   LEU A 268       8.042  11.055  -5.756  1.00 98.77           O  
ATOM   4543  CG  LEU A 268       5.630   8.135  -6.747  1.00 98.77           C  
ATOM   4544  HG  LEU A 268       6.485   7.899  -6.114  1.00 98.77           H  
ATOM   4545  CD1 LEU A 268       4.348   7.624  -6.082  1.00 98.77           C  
ATOM   4546 HD11 LEU A 268       4.487   6.575  -5.820  1.00 98.77           H  
ATOM   4547 HD12 LEU A 268       3.504   7.728  -6.763  1.00 98.77           H  
ATOM   4548 HD13 LEU A 268       4.140   8.181  -5.168  1.00 98.77           H  
ATOM   4549  CD2 LEU A 268       5.784   7.400  -8.075  1.00 98.77           C  
ATOM   4550 HD21 LEU A 268       6.741   7.661  -8.528  1.00 98.77           H  
ATOM   4551 HD22 LEU A 268       5.760   6.327  -7.889  1.00 98.77           H  
ATOM   4552 HD23 LEU A 268       4.977   7.671  -8.755  1.00 98.77           H  
ATOM   4553  N   LYS A 269       7.295   9.803  -4.037  1.00 98.88           N  
ATOM   4554  H   LYS A 269       6.479   9.369  -3.631  1.00 98.88           H  
ATOM   4555  CA  LYS A 269       8.570   9.668  -3.317  1.00 98.88           C  
ATOM   4556  HA  LYS A 269       9.350  10.209  -3.852  1.00 98.88           H  
ATOM   4557  C   LYS A 269       9.069   8.231  -3.256  1.00 98.88           C  
ATOM   4558  CB  LYS A 269       8.435  10.253  -1.897  1.00 98.88           C  
ATOM   4559  HB2 LYS A 269       7.695   9.676  -1.342  1.00 98.88           H  
ATOM   4560  HB3 LYS A 269       9.392  10.137  -1.387  1.00 98.88           H  
ATOM   4561  O   LYS A 269      10.277   8.028  -3.254  1.00 98.88           O  
ATOM   4562  CG  LYS A 269       8.039  11.740  -1.839  1.00 98.88           C  
ATOM   4563  HG2 LYS A 269       7.021  11.862  -2.209  1.00 98.88           H  
ATOM   4564  HG3 LYS A 269       8.066  12.070  -0.800  1.00 98.88           H  
ATOM   4565  CD  LYS A 269       8.989  12.610  -2.668  1.00 98.88           C  
ATOM   4566  HD2 LYS A 269      10.010  12.453  -2.321  1.00 98.88           H  
ATOM   4567  HD3 LYS A 269       8.930  12.301  -3.712  1.00 98.88           H  
ATOM   4568  CE  LYS A 269       8.661  14.098  -2.630  1.00 98.88           C  
ATOM   4569  HE2 LYS A 269       8.704  14.461  -1.603  1.00 98.88           H  
ATOM   4570  HE3 LYS A 269       7.649  14.234  -3.011  1.00 98.88           H  
ATOM   4571  NZ  LYS A 269       9.635  14.818  -3.487  1.00 98.88           N  
ATOM   4572  HZ1 LYS A 269       9.720  14.338  -4.372  1.00 98.88           H  
ATOM   4573  HZ2 LYS A 269      10.558  14.798  -3.078  1.00 98.88           H  
ATOM   4574  HZ3 LYS A 269       9.360  15.776  -3.651  1.00 98.88           H  
ATOM   4575  N   GLU A 270       8.169   7.254  -3.215  1.00 98.90           N  
ATOM   4576  H   GLU A 270       7.190   7.501  -3.230  1.00 98.90           H  
ATOM   4577  CA  GLU A 270       8.503   5.828  -3.171  1.00 98.90           C  
ATOM   4578  HA  GLU A 270       9.575   5.696  -3.316  1.00 98.90           H  
ATOM   4579  C   GLU A 270       7.782   5.101  -4.307  1.00 98.90           C  
ATOM   4580  CB  GLU A 270       8.147   5.271  -1.779  1.00 98.90           C  
ATOM   4581  HB2 GLU A 270       7.071   5.370  -1.634  1.00 98.90           H  
ATOM   4582  HB3 GLU A 270       8.652   5.883  -1.032  1.00 98.90           H  
ATOM   4583  O   GLU A 270       6.551   5.145  -4.394  1.00 98.90           O  
ATOM   4584  CG  GLU A 270       8.527   3.798  -1.548  1.00 98.90           C  
ATOM   4585  HG2 GLU A 270       7.986   3.186  -2.269  1.00 98.90           H  
ATOM   4586  HG3 GLU A 270       9.594   3.665  -1.729  1.00 98.90           H  
ATOM   4587  CD  GLU A 270       8.203   3.291  -0.124  1.00 98.90           C  
ATOM   4588  OE1 GLU A 270       8.031   2.061   0.035  1.00 98.90           O  
ATOM   4589  OE2 GLU A 270       8.079   4.106   0.833  1.00 98.90           O  
ATOM   4590  N   LEU A 271       8.549   4.441  -5.173  1.00 98.86           N  
ATOM   4591  H   LEU A 271       9.552   4.457  -5.052  1.00 98.86           H  
ATOM   4592  CA  LEU A 271       8.038   3.676  -6.302  1.00 98.86           C  
ATOM   4593  HA  LEU A 271       6.955   3.590  -6.212  1.00 98.86           H  
ATOM   4594  C   LEU A 271       8.631   2.268  -6.302  1.00 98.86           C  
ATOM   4595  CB  LEU A 271       8.352   4.428  -7.605  1.00 98.86           C  
ATOM   4596  HB2 LEU A 271       7.878   5.409  -7.575  1.00 98.86           H  
ATOM   4597  HB3 LEU A 271       9.430   4.578  -7.665  1.00 98.86           H  
ATOM   4598  O   LEU A 271       9.847   2.102  -6.335  1.00 98.86           O  
ATOM   4599  CG  LEU A 271       7.896   3.671  -8.863  1.00 98.86           C  
ATOM   4600  HG  LEU A 271       8.431   2.722  -8.904  1.00 98.86           H  
ATOM   4601  CD1 LEU A 271       6.385   3.404  -8.900  1.00 98.86           C  
ATOM   4602 HD11 LEU A 271       6.102   2.697  -8.120  1.00 98.86           H  
ATOM   4603 HD12 LEU A 271       5.836   4.337  -8.769  1.00 98.86           H  
ATOM   4604 HD13 LEU A 271       6.107   2.972  -9.861  1.00 98.86           H  
ATOM   4605  CD2 LEU A 271       8.258   4.471 -10.109  1.00 98.86           C  
ATOM   4606 HD21 LEU A 271       9.334   4.646 -10.126  1.00 98.86           H  
ATOM   4607 HD22 LEU A 271       7.992   3.900 -10.998  1.00 98.86           H  
ATOM   4608 HD23 LEU A 271       7.732   5.426 -10.112  1.00 98.86           H  
ATOM   4609  N   LYS A 272       7.753   1.266  -6.325  1.00 98.87           N  
ATOM   4610  H   LYS A 272       6.772   1.497  -6.255  1.00 98.87           H  
ATOM   4611  CA  LYS A 272       8.113  -0.142  -6.484  1.00 98.87           C  
ATOM   4612  HA  LYS A 272       9.195  -0.238  -6.577  1.00 98.87           H  
ATOM   4613  C   LYS A 272       7.499  -0.694  -7.761  1.00 98.87           C  
ATOM   4614  CB  LYS A 272       7.667  -0.943  -5.258  1.00 98.87           C  
ATOM   4615  HB2 LYS A 272       6.579  -0.945  -5.196  1.00 98.87           H  
ATOM   4616  HB3 LYS A 272       8.010  -1.969  -5.393  1.00 98.87           H  
ATOM   4617  O   LYS A 272       6.272  -0.735  -7.882  1.00 98.87           O  
ATOM   4618  CG  LYS A 272       8.227  -0.390  -3.943  1.00 98.87           C  
ATOM   4619  HG2 LYS A 272       7.766   0.572  -3.719  1.00 98.87           H  
ATOM   4620  HG3 LYS A 272       9.305  -0.255  -4.032  1.00 98.87           H  
ATOM   4621  CD  LYS A 272       7.937  -1.366  -2.806  1.00 98.87           C  
ATOM   4622  HD2 LYS A 272       6.862  -1.503  -2.691  1.00 98.87           H  
ATOM   4623  HD3 LYS A 272       8.409  -2.319  -3.043  1.00 98.87           H  
ATOM   4624  CE  LYS A 272       8.549  -0.808  -1.525  1.00 98.87           C  
ATOM   4625  HE2 LYS A 272       9.567  -0.489  -1.751  1.00 98.87           H  
ATOM   4626  HE3 LYS A 272       7.993   0.071  -1.201  1.00 98.87           H  
ATOM   4627  NZ  LYS A 272       8.583  -1.846  -0.477  1.00 98.87           N  
ATOM   4628  HZ1 LYS A 272       7.655  -2.194  -0.285  1.00 98.87           H  
ATOM   4629  HZ2 LYS A 272       9.007  -1.464   0.357  1.00 98.87           H  
ATOM   4630  HZ3 LYS A 272       9.162  -2.606  -0.805  1.00 98.87           H  
ATOM   4631  N   ILE A 273       8.347  -1.090  -8.706  1.00 98.24           N  
ATOM   4632  H   ILE A 273       9.336  -0.993  -8.527  1.00 98.24           H  
ATOM   4633  CA  ILE A 273       7.952  -1.648 -10.010  1.00 98.24           C  
ATOM   4634  HA  ILE A 273       6.902  -1.934  -9.953  1.00 98.24           H  
ATOM   4635  C   ILE A 273       8.695  -2.949 -10.346  1.00 98.24           C  
ATOM   4636  CB  ILE A 273       8.073  -0.609 -11.152  1.00 98.24           C  
ATOM   4637  HB  ILE A 273       7.695  -1.076 -12.062  1.00 98.24           H  
ATOM   4638  O   ILE A 273       8.669  -3.367 -11.499  1.00 98.24           O  
ATOM   4639  CG1 ILE A 273       9.530  -0.180 -11.401  1.00 98.24           C  
ATOM   4640 HG12 ILE A 273       9.930   0.264 -10.489  1.00 98.24           H  
ATOM   4641 HG13 ILE A 273      10.124  -1.060 -11.650  1.00 98.24           H  
ATOM   4642  CG2 ILE A 273       7.210   0.632 -10.899  1.00 98.24           C  
ATOM   4643 HG21 ILE A 273       6.418   0.414 -10.182  1.00 98.24           H  
ATOM   4644 HG22 ILE A 273       7.831   1.424 -10.479  1.00 98.24           H  
ATOM   4645 HG23 ILE A 273       6.782   0.979 -11.839  1.00 98.24           H  
ATOM   4646  CD1 ILE A 273       9.689   0.833 -12.544  1.00 98.24           C  
ATOM   4647 HD11 ILE A 273       9.333   1.816 -12.236  1.00 98.24           H  
ATOM   4648 HD12 ILE A 273       9.120   0.504 -13.414  1.00 98.24           H  
ATOM   4649 HD13 ILE A 273      10.740   0.917 -12.818  1.00 98.24           H  
ATOM   4650  N   TYR A 274       9.322  -3.589  -9.360  1.00 98.33           N  
ATOM   4651  H   TYR A 274       9.380  -3.148  -8.453  1.00 98.33           H  
ATOM   4652  CA  TYR A 274      10.046  -4.852  -9.507  1.00 98.33           C  
ATOM   4653  HA  TYR A 274      10.876  -4.677 -10.192  1.00 98.33           H  
ATOM   4654  C   TYR A 274       9.192  -5.991 -10.108  1.00 98.33           C  
ATOM   4655  CB  TYR A 274      10.655  -5.210  -8.144  1.00 98.33           C  
ATOM   4656  HB2 TYR A 274      11.289  -6.091  -8.250  1.00 98.33           H  
ATOM   4657  HB3 TYR A 274      11.307  -4.389  -7.845  1.00 98.33           H  
ATOM   4658  O   TYR A 274       7.956  -5.951 -10.070  1.00 98.33           O  
ATOM   4659  CG  TYR A 274       9.660  -5.483  -7.033  1.00 98.33           C  
ATOM   4660  CD1 TYR A 274       9.198  -4.465  -6.183  1.00 98.33           C  
ATOM   4661  HD1 TYR A 274       9.614  -3.472  -6.276  1.00 98.33           H  
ATOM   4662  CD2 TYR A 274       9.233  -6.798  -6.830  1.00 98.33           C  
ATOM   4663  HD2 TYR A 274       9.703  -7.557  -7.437  1.00 98.33           H  
ATOM   4664  CE1 TYR A 274       8.262  -4.765  -5.173  1.00 98.33           C  
ATOM   4665  HE1 TYR A 274       7.907  -3.994  -4.506  1.00 98.33           H  
ATOM   4666  CE2 TYR A 274       8.293  -7.114  -5.832  1.00 98.33           C  
ATOM   4667  HE2 TYR A 274       7.976  -8.137  -5.690  1.00 98.33           H  
ATOM   4668  OH  TYR A 274       6.840  -6.355  -4.082  1.00 98.33           O  
ATOM   4669  HH  TYR A 274       6.690  -7.302  -4.033  1.00 98.33           H  
ATOM   4670  CZ  TYR A 274       7.804  -6.086  -5.002  1.00 98.33           C  
ATOM   4671  N   TYR A 275       9.840  -7.012 -10.679  1.00 97.96           N  
ATOM   4672  H   TYR A 275      10.849  -6.991 -10.647  1.00 97.96           H  
ATOM   4673  CA  TYR A 275       9.193  -8.115 -11.419  1.00 97.96           C  
ATOM   4674  HA  TYR A 275       9.998  -8.681 -11.890  1.00 97.96           H  
ATOM   4675  C   TYR A 275       8.297  -7.659 -12.590  1.00 97.96           C  
ATOM   4676  CB  TYR A 275       8.459  -9.083 -10.471  1.00 97.96           C  
ATOM   4677  HB2 TYR A 275       7.936  -9.835 -11.062  1.00 97.96           H  
ATOM   4678  HB3 TYR A 275       7.707  -8.513  -9.924  1.00 97.96           H  
ATOM   4679  O   TYR A 275       7.254  -8.254 -12.875  1.00 97.96           O  
ATOM   4680  CG  TYR A 275       9.326  -9.840  -9.490  1.00 97.96           C  
ATOM   4681  CD1 TYR A 275      10.348 -10.676  -9.963  1.00 97.96           C  
ATOM   4682  HD1 TYR A 275      10.522 -10.764 -11.025  1.00 97.96           H  
ATOM   4683  CD2 TYR A 275       9.086  -9.753  -8.110  1.00 97.96           C  
ATOM   4684  HD2 TYR A 275       8.237  -9.188  -7.755  1.00 97.96           H  
ATOM   4685  CE1 TYR A 275      11.174 -11.366  -9.058  1.00 97.96           C  
ATOM   4686  HE1 TYR A 275      11.987 -11.984  -9.411  1.00 97.96           H  
ATOM   4687  CE2 TYR A 275       9.963 -10.367  -7.193  1.00 97.96           C  
ATOM   4688  HE2 TYR A 275       9.819 -10.248  -6.130  1.00 97.96           H  
ATOM   4689  OH  TYR A 275      11.849 -11.804  -6.806  1.00 97.96           O  
ATOM   4690  HH  TYR A 275      11.770 -11.463  -5.912  1.00 97.96           H  
ATOM   4691  CZ  TYR A 275      11.011 -11.179  -7.673  1.00 97.96           C  
ATOM   4692  N   ASN A 276       8.684  -6.590 -13.287  1.00 97.80           N  
ATOM   4693  H   ASN A 276       9.536  -6.126 -13.005  1.00 97.80           H  
ATOM   4694  CA  ASN A 276       8.116  -6.226 -14.584  1.00 97.80           C  
ATOM   4695  HA  ASN A 276       7.338  -6.933 -14.871  1.00 97.80           H  
ATOM   4696  C   ASN A 276       9.235  -6.322 -15.639  1.00 97.80           C  
ATOM   4697  CB  ASN A 276       7.466  -4.836 -14.487  1.00 97.80           C  
ATOM   4698  HB2 ASN A 276       8.197  -4.141 -14.073  1.00 97.80           H  
ATOM   4699  HB3 ASN A 276       7.214  -4.493 -15.491  1.00 97.80           H  
ATOM   4700  O   ASN A 276      10.052  -5.421 -15.770  1.00 97.80           O  
ATOM   4701  CG  ASN A 276       6.193  -4.787 -13.653  1.00 97.80           C  
ATOM   4702  ND2 ASN A 276       6.202  -4.070 -12.557  1.00 97.80           N  
ATOM   4703 HD21 ASN A 276       7.099  -3.742 -12.230  1.00 97.80           H  
ATOM   4704 HD22 ASN A 276       5.351  -3.925 -12.033  1.00 97.80           H  
ATOM   4705  OD1 ASN A 276       5.156  -5.339 -13.995  1.00 97.80           O  
ATOM   4706  N   TYR A 277       9.301  -7.439 -16.367  1.00 93.10           N  
ATOM   4707  H   TYR A 277       8.639  -8.171 -16.154  1.00 93.10           H  
ATOM   4708  CA  TYR A 277      10.492  -7.848 -17.135  1.00 93.10           C  
ATOM   4709  HA  TYR A 277      11.375  -7.653 -16.527  1.00 93.10           H  
ATOM   4710  C   TYR A 277      10.738  -7.128 -18.477  1.00 93.10           C  
ATOM   4711  CB  TYR A 277      10.411  -9.364 -17.372  1.00 93.10           C  
ATOM   4712  HB2 TYR A 277      11.256  -9.669 -17.988  1.00 93.10           H  
ATOM   4713  HB3 TYR A 277       9.506  -9.589 -17.936  1.00 93.10           H  
ATOM   4714  O   TYR A 277      11.768  -7.356 -19.097  1.00 93.10           O  
ATOM   4715  CG  TYR A 277      10.440 -10.201 -16.107  1.00 93.10           C  
ATOM   4716  CD1 TYR A 277      11.678 -10.494 -15.504  1.00 93.10           C  
ATOM   4717  HD1 TYR A 277      12.592 -10.103 -15.927  1.00 93.10           H  
ATOM   4718  CD2 TYR A 277       9.247 -10.697 -15.543  1.00 93.10           C  
ATOM   4719  HD2 TYR A 277       8.295 -10.485 -16.007  1.00 93.10           H  
ATOM   4720  CE1 TYR A 277      11.733 -11.298 -14.351  1.00 93.10           C  
ATOM   4721  HE1 TYR A 277      12.686 -11.518 -13.895  1.00 93.10           H  
ATOM   4722  CE2 TYR A 277       9.298 -11.494 -14.384  1.00 93.10           C  
ATOM   4723  HE2 TYR A 277       8.395 -11.889 -13.941  1.00 93.10           H  
ATOM   4724  OH  TYR A 277      10.584 -12.613 -12.704  1.00 93.10           O  
ATOM   4725  HH  TYR A 277      11.485 -12.760 -12.407  1.00 93.10           H  
ATOM   4726  CZ  TYR A 277      10.541 -11.808 -13.796  1.00 93.10           C  
ATOM   4727  N   ASN A 278       9.807  -6.301 -18.965  1.00 87.94           N  
ATOM   4728  H   ASN A 278       9.013  -6.091 -18.377  1.00 87.94           H  
ATOM   4729  CA  ASN A 278       9.900  -5.654 -20.288  1.00 87.94           C  
ATOM   4730  HA  ASN A 278      10.918  -5.748 -20.665  1.00 87.94           H  
ATOM   4731  C   ASN A 278       9.639  -4.143 -20.197  1.00 87.94           C  
ATOM   4732  CB  ASN A 278       8.960  -6.362 -21.284  1.00 87.94           C  
ATOM   4733  HB2 ASN A 278       8.916  -5.791 -22.212  1.00 87.94           H  
ATOM   4734  HB3 ASN A 278       7.956  -6.410 -20.864  1.00 87.94           H  
ATOM   4735  O   ASN A 278       8.890  -3.578 -20.997  1.00 87.94           O  
ATOM   4736  CG  ASN A 278       9.427  -7.753 -21.668  1.00 87.94           C  
ATOM   4737  ND2 ASN A 278       8.519  -8.689 -21.809  1.00 87.94           N  
ATOM   4738 HD21 ASN A 278       8.879  -9.587 -22.100  1.00 87.94           H  
ATOM   4739 HD22 ASN A 278       7.536  -8.486 -21.698  1.00 87.94           H  
ATOM   4740  OD1 ASN A 278      10.591  -8.020 -21.888  1.00 87.94           O  
ATOM   4741  N   LEU A 279      10.185  -3.496 -19.166  1.00 93.39           N  
ATOM   4742  H   LEU A 279      10.825  -3.993 -18.563  1.00 93.39           H  
ATOM   4743  CA  LEU A 279       9.952  -2.075 -18.931  1.00 93.39           C  
ATOM   4744  HA  LEU A 279       8.884  -1.892 -19.048  1.00 93.39           H  
ATOM   4745  C   LEU A 279      10.680  -1.196 -19.955  1.00 93.39           C  
ATOM   4746  CB  LEU A 279      10.343  -1.692 -17.498  1.00 93.39           C  
ATOM   4747  HB2 LEU A 279      11.350  -2.062 -17.307  1.00 93.39           H  
ATOM   4748  HB3 LEU A 279      10.371  -0.605 -17.421  1.00 93.39           H  
ATOM   4749  O   LEU A 279      11.879  -1.320 -20.174  1.00 93.39           O  
ATOM   4750  CG  LEU A 279       9.390  -2.231 -16.418  1.00 93.39           C  
ATOM   4751  HG  LEU A 279       9.265  -3.307 -16.540  1.00 93.39           H  
ATOM   4752  CD1 LEU A 279       9.997  -1.922 -15.051  1.00 93.39           C  
ATOM   4753 HD11 LEU A 279      10.159  -0.849 -14.945  1.00 93.39           H  
ATOM   4754 HD12 LEU A 279      10.954  -2.436 -14.967  1.00 93.39           H  
ATOM   4755 HD13 LEU A 279       9.348  -2.271 -14.248  1.00 93.39           H  
ATOM   4756  CD2 LEU A 279       8.003  -1.590 -16.472  1.00 93.39           C  
ATOM   4757 HD21 LEU A 279       8.116  -0.506 -16.436  1.00 93.39           H  
ATOM   4758 HD22 LEU A 279       7.493  -1.881 -17.390  1.00 93.39           H  
ATOM   4759 HD23 LEU A 279       7.409  -1.929 -15.623  1.00 93.39           H  
ATOM   4760  N   TYR A 280       9.957  -0.229 -20.511  1.00 93.23           N  
ATOM   4761  H   TYR A 280       8.963  -0.233 -20.331  1.00 93.23           H  
ATOM   4762  CA  TYR A 280      10.480   0.858 -21.331  1.00 93.23           C  
ATOM   4763  HA  TYR A 280      11.559   0.910 -21.185  1.00 93.23           H  
ATOM   4764  C   TYR A 280       9.891   2.203 -20.877  1.00 93.23           C  
ATOM   4765  CB  TYR A 280      10.235   0.557 -22.818  1.00 93.23           C  
ATOM   4766  HB2 TYR A 280      10.750   1.310 -23.415  1.00 93.23           H  
ATOM   4767  HB3 TYR A 280      10.701  -0.399 -23.056  1.00 93.23           H  
ATOM   4768  O   TYR A 280       8.924   2.263 -20.111  1.00 93.23           O  
ATOM   4769  CG  TYR A 280       8.778   0.507 -23.246  1.00 93.23           C  
ATOM   4770  CD1 TYR A 280       8.064  -0.705 -23.191  1.00 93.23           C  
ATOM   4771  HD1 TYR A 280       8.546  -1.595 -22.814  1.00 93.23           H  
ATOM   4772  CD2 TYR A 280       8.156   1.661 -23.757  1.00 93.23           C  
ATOM   4773  HD2 TYR A 280       8.730   2.571 -23.851  1.00 93.23           H  
ATOM   4774  CE1 TYR A 280       6.731  -0.760 -23.639  1.00 93.23           C  
ATOM   4775  HE1 TYR A 280       6.191  -1.695 -23.649  1.00 93.23           H  
ATOM   4776  CE2 TYR A 280       6.821   1.612 -24.202  1.00 93.23           C  
ATOM   4777  HE2 TYR A 280       6.355   2.488 -24.629  1.00 93.23           H  
ATOM   4778  OH  TYR A 280       4.838   0.328 -24.620  1.00 93.23           O  
ATOM   4779  HH  TYR A 280       4.622   1.082 -25.173  1.00 93.23           H  
ATOM   4780  CZ  TYR A 280       6.111   0.395 -24.149  1.00 93.23           C  
ATOM   4781  N   ASN A 281      10.482   3.310 -21.341  1.00 95.08           N  
ATOM   4782  H   ASN A 281      11.228   3.190 -22.011  1.00 95.08           H  
ATOM   4783  CA  ASN A 281      10.197   4.675 -20.869  1.00 95.08           C  
ATOM   4784  HA  ASN A 281      10.861   5.335 -21.428  1.00 95.08           H  
ATOM   4785  C   ASN A 281      10.556   4.933 -19.391  1.00 95.08           C  
ATOM   4786  CB  ASN A 281       8.756   5.102 -21.224  1.00 95.08           C  
ATOM   4787  HB2 ASN A 281       8.577   6.109 -20.847  1.00 95.08           H  
ATOM   4788  HB3 ASN A 281       8.031   4.443 -20.746  1.00 95.08           H  
ATOM   4789  O   ASN A 281       9.959   5.800 -18.749  1.00 95.08           O  
ATOM   4790  CG  ASN A 281       8.500   5.154 -22.710  1.00 95.08           C  
ATOM   4791  ND2 ASN A 281       7.352   4.712 -23.161  1.00 95.08           N  
ATOM   4792 HD21 ASN A 281       7.248   4.711 -24.165  1.00 95.08           H  
ATOM   4793 HD22 ASN A 281       6.709   4.246 -22.536  1.00 95.08           H  
ATOM   4794  OD1 ASN A 281       9.299   5.648 -23.482  1.00 95.08           O  
ATOM   4795  N   LEU A 282      11.559   4.238 -18.843  1.00 96.24           N  
ATOM   4796  H   LEU A 282      11.987   3.498 -19.381  1.00 96.24           H  
ATOM   4797  CA  LEU A 282      12.083   4.500 -17.490  1.00 96.24           C  
ATOM   4798  HA  LEU A 282      11.268   4.406 -16.772  1.00 96.24           H  
ATOM   4799  C   LEU A 282      12.641   5.930 -17.342  1.00 96.24           C  
ATOM   4800  CB  LEU A 282      13.161   3.455 -17.161  1.00 96.24           C  
ATOM   4801  HB2 LEU A 282      13.660   3.740 -16.235  1.00 96.24           H  
ATOM   4802  HB3 LEU A 282      13.909   3.459 -17.953  1.00 96.24           H  
ATOM   4803  O   LEU A 282      12.551   6.545 -16.282  1.00 96.24           O  
ATOM   4804  CG  LEU A 282      12.609   2.030 -16.981  1.00 96.24           C  
ATOM   4805  HG  LEU A 282      11.911   1.801 -17.786  1.00 96.24           H  
ATOM   4806  CD1 LEU A 282      13.742   1.016 -17.034  1.00 96.24           C  
ATOM   4807 HD11 LEU A 282      14.419   1.152 -16.191  1.00 96.24           H  
ATOM   4808 HD12 LEU A 282      13.325   0.010 -17.007  1.00 96.24           H  
ATOM   4809 HD13 LEU A 282      14.305   1.121 -17.961  1.00 96.24           H  
ATOM   4810  CD2 LEU A 282      11.895   1.873 -15.637  1.00 96.24           C  
ATOM   4811 HD21 LEU A 282      12.593   2.067 -14.823  1.00 96.24           H  
ATOM   4812 HD22 LEU A 282      11.531   0.850 -15.545  1.00 96.24           H  
ATOM   4813 HD23 LEU A 282      11.052   2.561 -15.562  1.00 96.24           H  
ATOM   4814  N   ASN A 283      13.084   6.543 -18.442  1.00 95.92           N  
ATOM   4815  H   ASN A 283      13.128   6.002 -19.294  1.00 95.92           H  
ATOM   4816  CA  ASN A 283      13.417   7.969 -18.512  1.00 95.92           C  
ATOM   4817  HA  ASN A 283      14.126   8.185 -17.712  1.00 95.92           H  
ATOM   4818  C   ASN A 283      12.214   8.915 -18.291  1.00 95.92           C  
ATOM   4819  CB  ASN A 283      14.120   8.252 -19.851  1.00 95.92           C  
ATOM   4820  HB2 ASN A 283      14.949   7.557 -19.986  1.00 95.92           H  
ATOM   4821  HB3 ASN A 283      14.537   9.258 -19.822  1.00 95.92           H  
ATOM   4822  O   ASN A 283      12.371  10.134 -18.326  1.00 95.92           O  
ATOM   4823  CG  ASN A 283      13.200   8.150 -21.058  1.00 95.92           C  
ATOM   4824  ND2 ASN A 283      13.595   8.706 -22.177  1.00 95.92           N  
ATOM   4825 HD21 ASN A 283      14.549   9.033 -22.239  1.00 95.92           H  
ATOM   4826 HD22 ASN A 283      13.113   8.401 -23.010  1.00 95.92           H  
ATOM   4827  OD1 ASN A 283      12.117   7.590 -21.023  1.00 95.92           O  
ATOM   4828  N   LYS A 284      11.000   8.404 -18.072  1.00 97.11           N  
ATOM   4829  H   LYS A 284      10.892   7.402 -18.149  1.00 97.11           H  
ATOM   4830  CA  LYS A 284       9.812   9.192 -17.713  1.00 97.11           C  
ATOM   4831  HA  LYS A 284      10.031  10.254 -17.817  1.00 97.11           H  
ATOM   4832  C   LYS A 284       9.401   9.025 -16.251  1.00 97.11           C  
ATOM   4833  CB  LYS A 284       8.650   8.846 -18.650  1.00 97.11           C  
ATOM   4834  HB2 LYS A 284       8.370   7.814 -18.435  1.00 97.11           H  
ATOM   4835  HB3 LYS A 284       7.797   9.481 -18.409  1.00 97.11           H  
ATOM   4836  O   LYS A 284       8.380   9.581 -15.857  1.00 97.11           O  
ATOM   4837  CG  LYS A 284       8.937   8.982 -20.154  1.00 97.11           C  
ATOM   4838  HG2 LYS A 284       8.020   8.755 -20.697  1.00 97.11           H  
ATOM   4839  HG3 LYS A 284       9.683   8.243 -20.442  1.00 97.11           H  
ATOM   4840  CD  LYS A 284       9.422  10.379 -20.569  1.00 97.11           C  
ATOM   4841  HD2 LYS A 284       8.672  11.124 -20.302  1.00 97.11           H  
ATOM   4842  HD3 LYS A 284      10.357  10.602 -20.054  1.00 97.11           H  
ATOM   4843  CE  LYS A 284       9.675  10.392 -22.081  1.00 97.11           C  
ATOM   4844  HE2 LYS A 284      10.319   9.544 -22.316  1.00 97.11           H  
ATOM   4845  HE3 LYS A 284       8.732  10.236 -22.604  1.00 97.11           H  
ATOM   4846  NZ  LYS A 284      10.329  11.648 -22.533  1.00 97.11           N  
ATOM   4847  HZ1 LYS A 284      10.501  11.611 -23.527  1.00 97.11           H  
ATOM   4848  HZ2 LYS A 284       9.770  12.464 -22.329  1.00 97.11           H  
ATOM   4849  HZ3 LYS A 284      11.229  11.744 -22.085  1.00 97.11           H  
ATOM   4850  N   LEU A 285      10.168   8.310 -15.430  1.00 98.08           N  
ATOM   4851  H   LEU A 285      10.990   7.843 -15.785  1.00 98.08           H  
ATOM   4852  CA  LEU A 285       9.908   8.283 -13.991  1.00 98.08           C  
ATOM   4853  HA  LEU A 285       8.901   7.891 -13.852  1.00 98.08           H  
ATOM   4854  C   LEU A 285       9.957   9.709 -13.388  1.00 98.08           C  
ATOM   4855  CB  LEU A 285      10.899   7.333 -13.299  1.00 98.08           C  
ATOM   4856  HB2 LEU A 285      10.778   7.442 -12.221  1.00 98.08           H  
ATOM   4857  HB3 LEU A 285      11.915   7.639 -13.547  1.00 98.08           H  
ATOM   4858  O   LEU A 285      10.755  10.537 -13.849  1.00 98.08           O  
ATOM   4859  CG  LEU A 285      10.726   5.840 -13.651  1.00 98.08           C  
ATOM   4860  HG  LEU A 285      10.923   5.675 -14.710  1.00 98.08           H  
ATOM   4861  CD1 LEU A 285      11.721   5.013 -12.840  1.00 98.08           C  
ATOM   4862 HD11 LEU A 285      11.532   5.124 -11.772  1.00 98.08           H  
ATOM   4863 HD12 LEU A 285      11.638   3.960 -13.112  1.00 98.08           H  
ATOM   4864 HD13 LEU A 285      12.736   5.341 -13.062  1.00 98.08           H  
ATOM   4865  CD2 LEU A 285       9.310   5.338 -13.377  1.00 98.08           C  
ATOM   4866 HD21 LEU A 285       8.634   5.715 -14.145  1.00 98.08           H  
ATOM   4867 HD22 LEU A 285       9.291   4.249 -13.415  1.00 98.08           H  
ATOM   4868 HD23 LEU A 285       8.982   5.679 -12.395  1.00 98.08           H  
ATOM   4869  N   PRO A 286       9.110  10.027 -12.386  1.00 97.89           N  
ATOM   4870  CA  PRO A 286       9.147  11.310 -11.686  1.00 97.89           C  
ATOM   4871  HA  PRO A 286       8.874  12.090 -12.396  1.00 97.89           H  
ATOM   4872  C   PRO A 286      10.517  11.622 -11.079  1.00 97.89           C  
ATOM   4873  CB  PRO A 286       8.076  11.238 -10.592  1.00 97.89           C  
ATOM   4874  HB2 PRO A 286       7.624  12.212 -10.403  1.00 97.89           H  
ATOM   4875  HB3 PRO A 286       8.480  10.823  -9.669  1.00 97.89           H  
ATOM   4876  O   PRO A 286      11.052  10.857 -10.283  1.00 97.89           O  
ATOM   4877  CG  PRO A 286       7.073  10.263 -11.178  1.00 97.89           C  
ATOM   4878  HG2 PRO A 286       6.483   9.767 -10.407  1.00 97.89           H  
ATOM   4879  HG3 PRO A 286       6.439  10.837 -11.854  1.00 97.89           H  
ATOM   4880  CD  PRO A 286       7.931   9.278 -11.972  1.00 97.89           C  
ATOM   4881  HD2 PRO A 286       8.223   8.437 -11.345  1.00 97.89           H  
ATOM   4882  HD3 PRO A 286       7.363   8.924 -12.833  1.00 97.89           H  
ATOM   4883  N   VAL A 287      11.037  12.810 -11.386  1.00 97.51           N  
ATOM   4884  H   VAL A 287      10.545  13.369 -12.068  1.00 97.51           H  
ATOM   4885  CA  VAL A 287      12.350  13.309 -10.925  1.00 97.51           C  
ATOM   4886  HA  VAL A 287      13.125  12.602 -11.222  1.00 97.51           H  
ATOM   4887  C   VAL A 287      12.422  13.450  -9.392  1.00 97.51           C  
ATOM   4888  CB  VAL A 287      12.627  14.664 -11.616  1.00 97.51           C  
ATOM   4889  HB  VAL A 287      11.896  15.389 -11.258  1.00 97.51           H  
ATOM   4890  O   VAL A 287      13.495  13.439  -8.794  1.00 97.51           O  
ATOM   4891  CG1 VAL A 287      14.021  15.225 -11.342  1.00 97.51           C  
ATOM   4892 HG11 VAL A 287      14.128  16.206 -11.805  1.00 97.51           H  
ATOM   4893 HG12 VAL A 287      14.769  14.556 -11.769  1.00 97.51           H  
ATOM   4894 HG13 VAL A 287      14.206  15.339 -10.274  1.00 97.51           H  
ATOM   4895  CG2 VAL A 287      12.486  14.561 -13.148  1.00 97.51           C  
ATOM   4896 HG21 VAL A 287      11.456  14.348 -13.433  1.00 97.51           H  
ATOM   4897 HG22 VAL A 287      12.771  15.508 -13.606  1.00 97.51           H  
ATOM   4898 HG23 VAL A 287      13.142  13.774 -13.523  1.00 97.51           H  
ATOM   4899  N   GLY A 288      11.265  13.575  -8.734  1.00 98.20           N  
ATOM   4900  H   GLY A 288      10.416  13.537  -9.279  1.00 98.20           H  
ATOM   4901  CA  GLY A 288      11.145  13.743  -7.285  1.00 98.20           C  
ATOM   4902  HA2 GLY A 288      11.942  14.400  -6.938  1.00 98.20           H  
ATOM   4903  HA3 GLY A 288      10.190  14.225  -7.076  1.00 98.20           H  
ATOM   4904  C   GLY A 288      11.208  12.457  -6.451  1.00 98.20           C  
ATOM   4905  O   GLY A 288      11.016  12.563  -5.235  1.00 98.20           O  
ATOM   4906  N   ILE A 289      11.425  11.286  -7.068  1.00 98.66           N  
ATOM   4907  H   ILE A 289      11.601  11.291  -8.063  1.00 98.66           H  
ATOM   4908  CA  ILE A 289      11.527   9.993  -6.371  1.00 98.66           C  
ATOM   4909  HA  ILE A 289      10.638   9.880  -5.751  1.00 98.66           H  
ATOM   4910  C   ILE A 289      12.745   9.979  -5.439  1.00 98.66           C  
ATOM   4911  CB  ILE A 289      11.551   8.811  -7.375  1.00 98.66           C  
ATOM   4912  HB  ILE A 289      12.282   9.029  -8.154  1.00 98.66           H  
ATOM   4913  O   ILE A 289      13.830  10.421  -5.803  1.00 98.66           O  
ATOM   4914  CG1 ILE A 289      10.156   8.634  -8.016  1.00 98.66           C  
ATOM   4915 HG12 ILE A 289       9.458   8.262  -7.265  1.00 98.66           H  
ATOM   4916 HG13 ILE A 289       9.789   9.605  -8.348  1.00 98.66           H  
ATOM   4917  CG2 ILE A 289      11.944   7.486  -6.693  1.00 98.66           C  
ATOM   4918 HG21 ILE A 289      11.251   7.254  -5.885  1.00 98.66           H  
ATOM   4919 HG22 ILE A 289      11.940   6.664  -7.409  1.00 98.66           H  
ATOM   4920 HG23 ILE A 289      12.960   7.543  -6.301  1.00 98.66           H  
ATOM   4921  CD1 ILE A 289      10.138   7.686  -9.223  1.00 98.66           C  
ATOM   4922 HD11 ILE A 289       9.123   7.643  -9.619  1.00 98.66           H  
ATOM   4923 HD12 ILE A 289      10.818   8.056  -9.990  1.00 98.66           H  
ATOM   4924 HD13 ILE A 289      10.422   6.674  -8.937  1.00 98.66           H  
ATOM   4925  N   ILE A 290      12.545   9.433  -4.238  1.00 98.88           N  
ATOM   4926  H   ILE A 290      11.621   9.075  -4.042  1.00 98.88           H  
ATOM   4927  CA  ILE A 290      13.567   9.242  -3.199  1.00 98.88           C  
ATOM   4928  HA  ILE A 290      14.482   9.762  -3.482  1.00 98.88           H  
ATOM   4929  C   ILE A 290      13.913   7.757  -3.050  1.00 98.88           C  
ATOM   4930  CB  ILE A 290      13.069   9.838  -1.861  1.00 98.88           C  
ATOM   4931  HB  ILE A 290      12.116   9.372  -1.608  1.00 98.88           H  
ATOM   4932  O   ILE A 290      15.060   7.415  -2.776  1.00 98.88           O  
ATOM   4933  CG1 ILE A 290      12.847  11.362  -2.005  1.00 98.88           C  
ATOM   4934 HG12 ILE A 290      12.170  11.553  -2.837  1.00 98.88           H  
ATOM   4935 HG13 ILE A 290      13.797  11.844  -2.236  1.00 98.88           H  
ATOM   4936  CG2 ILE A 290      14.055   9.550  -0.713  1.00 98.88           C  
ATOM   4937 HG21 ILE A 290      13.692   9.953   0.233  1.00 98.88           H  
ATOM   4938 HG22 ILE A 290      14.199   8.480  -0.568  1.00 98.88           H
[truncated: 104,661 more chars]
