# Supplementary material for: Widespread Horizontal Gene Transfer Among Animal Viruses
Source: bioRxiv. 2024 Mar 26:2024.03.25.586562. Preprint. [Version 2] doi: 10.1101/2024.03.25.586562 (PMC11071296; doi:10.1101/2024.03.25.586562)
Supplement: Supplement 7 [file media-7.zip › File7_PDB/Irido37137_PacK.pdb]

ATOM      1  N   MET A   1      17.792  20.213 -26.023  1.00 32.39           N  
ATOM      2  H   MET A   1      17.020  19.576 -26.157  1.00 32.39           H  
ATOM      3  H2  MET A   1      17.499  21.135 -26.312  1.00 32.39           H  
ATOM      4  H3  MET A   1      18.571  19.922 -26.596  1.00 32.39           H  
ATOM      5  CA  MET A   1      18.185  20.257 -24.601  1.00 32.39           C  
ATOM      6  HA  MET A   1      18.475  19.266 -24.253  1.00 32.39           H  
ATOM      7  C   MET A   1      16.967  20.698 -23.805  1.00 32.39           C  
ATOM      8  CB  MET A   1      19.371  21.220 -24.387  1.00 32.39           C  
ATOM      9  HB2 MET A   1      19.152  22.187 -24.839  1.00 32.39           H  
ATOM     10  HB3 MET A   1      19.512  21.367 -23.316  1.00 32.39           H  
ATOM     11  O   MET A   1      16.744  21.892 -23.677  1.00 32.39           O  
ATOM     12  CG  MET A   1      20.683  20.680 -24.967  1.00 32.39           C  
ATOM     13  HG2 MET A   1      20.579  20.526 -26.041  1.00 32.39           H  
ATOM     14  HG3 MET A   1      20.893  19.716 -24.502  1.00 32.39           H  
ATOM     15  SD  MET A   1      22.103  21.762 -24.662  1.00 32.39           S  
ATOM     16  CE  MET A   1      22.412  22.441 -26.317  1.00 32.39           C  
ATOM     17  HE1 MET A   1      22.639  21.634 -27.013  1.00 32.39           H  
ATOM     18  HE2 MET A   1      23.264  23.119 -26.272  1.00 32.39           H  
ATOM     19  HE3 MET A   1      21.537  22.992 -26.662  1.00 32.39           H  
ATOM     20  N   ALA A   2      16.112  19.759 -23.386  1.00 39.28           N  
ATOM     21  H   ALA A   2      16.346  18.778 -23.450  1.00 39.28           H  
ATOM     22  CA  ALA A   2      15.037  20.091 -22.454  1.00 39.28           C  
ATOM     23  HA  ALA A   2      14.502  20.974 -22.802  1.00 39.28           H  
ATOM     24  C   ALA A   2      15.706  20.412 -21.115  1.00 39.28           C  
ATOM     25  CB  ALA A   2      14.045  18.926 -22.367  1.00 39.28           C  
ATOM     26  HB1 ALA A   2      14.549  18.026 -22.014  1.00 39.28           H  
ATOM     27  HB2 ALA A   2      13.598  18.738 -23.343  1.00 39.28           H  
ATOM     28  HB3 ALA A   2      13.253  19.178 -21.661  1.00 39.28           H  
ATOM     29  O   ALA A   2      16.523  19.625 -20.636  1.00 39.28           O  
ATOM     30  N   SER A   3      15.465  21.611 -20.594  1.00 41.14           N  
ATOM     31  H   SER A   3      14.734  22.186 -20.988  1.00 41.14           H  
ATOM     32  CA  SER A   3      16.021  22.052 -19.326  1.00 41.14           C  
ATOM     33  HA  SER A   3      17.107  22.092 -19.414  1.00 41.14           H  
ATOM     34  C   SER A   3      15.649  21.039 -18.245  1.00 41.14           C  
ATOM     35  CB  SER A   3      15.512  23.460 -18.982  1.00 41.14           C  
ATOM     36  HB2 SER A   3      15.951  24.180 -19.672  1.00 41.14           H  
ATOM     37  HB3 SER A   3      15.820  23.713 -17.967  1.00 41.14           H  
ATOM     38  O   SER A   3      14.482  20.707 -18.059  1.00 41.14           O  
ATOM     39  OG  SER A   3      14.104  23.530 -19.081  1.00 41.14           O  
ATOM     40  HG  SER A   3      13.772  24.312 -18.632  1.00 41.14           H  
ATOM     41  N   ASN A   4      16.659  20.555 -17.525  1.00 46.27           N  
ATOM     42  H   ASN A   4      17.596  20.802 -17.810  1.00 46.27           H  
ATOM     43  CA  ASN A   4      16.530  19.767 -16.300  1.00 46.27           C  
ATOM     44  HA  ASN A   4      15.786  18.988 -16.468  1.00 46.27           H  
ATOM     45  C   ASN A   4      15.973  20.645 -15.160  1.00 46.27           C  
ATOM     46  CB  ASN A   4      17.910  19.121 -15.982  1.00 46.27           C  
ATOM     47  HB2 ASN A   4      18.177  19.266 -14.935  1.00 46.27           H  
ATOM     48  HB3 ASN A   4      18.696  19.595 -16.570  1.00 46.27           H  
ATOM     49  O   ASN A   4      16.536  20.705 -14.068  1.00 46.27           O  
ATOM     50  CG  ASN A   4      17.985  17.623 -16.211  1.00 46.27           C  
ATOM     51  ND2 ASN A   4      19.144  17.041 -16.022  1.00 46.27           N  
ATOM     52 HD21 ASN A   4      19.940  17.556 -15.673  1.00 46.27           H  
ATOM     53 HD22 ASN A   4      19.137  16.036 -16.127  1.00 46.27           H  
ATOM     54  OD1 ASN A   4      17.030  16.953 -16.548  1.00 46.27           O  
ATOM     55  N   GLN A   5      14.879  21.377 -15.401  1.00 50.36           N  
ATOM     56  H   GLN A   5      14.432  21.261 -16.299  1.00 50.36           H  
ATOM     57  CA  GLN A   5      14.034  21.831 -14.309  1.00 50.36           C  
ATOM     58  HA  GLN A   5      14.637  22.313 -13.539  1.00 50.36           H  
ATOM     59  C   GLN A   5      13.438  20.561 -13.718  1.00 50.36           C  
ATOM     60  CB  GLN A   5      12.961  22.822 -14.784  1.00 50.36           C  
ATOM     61  HB2 GLN A   5      12.487  22.458 -15.696  1.00 50.36           H  
ATOM     62  HB3 GLN A   5      12.201  22.895 -14.006  1.00 50.36           H  
ATOM     63  O   GLN A   5      12.433  20.048 -14.201  1.00 50.36           O  
ATOM     64  CG  GLN A   5      13.546  24.224 -15.015  1.00 50.36           C  
ATOM     65  HG2 GLN A   5      14.213  24.201 -15.877  1.00 50.36           H  
ATOM     66  HG3 GLN A   5      14.126  24.514 -14.139  1.00 50.36           H  
ATOM     67  CD  GLN A   5      12.475  25.288 -15.244  1.00 50.36           C  
ATOM     68  NE2 GLN A   5      12.836  26.551 -15.243  1.00 50.36           N  
ATOM     69 HE21 GLN A   5      12.079  27.208 -15.367  1.00 50.36           H  
ATOM     70 HE22 GLN A   5      13.783  26.831 -15.031  1.00 50.36           H  
ATOM     71  OE1 GLN A   5      11.304  25.024 -15.437  1.00 50.36           O  
ATOM     72  N   LEU A   6      14.152  19.993 -12.744  1.00 56.80           N  
ATOM     73  H   LEU A   6      15.044  20.403 -12.508  1.00 56.80           H  
ATOM     74  CA  LEU A   6      13.683  18.863 -11.969  1.00 56.80           C  
ATOM     75  HA  LEU A   6      13.633  17.979 -12.605  1.00 56.80           H  
ATOM     76  C   LEU A   6      12.273  19.193 -11.499  1.00 56.80           C  
ATOM     77  CB  LEU A   6      14.637  18.610 -10.793  1.00 56.80           C  
ATOM     78  HB2 LEU A   6      15.051  19.554 -10.438  1.00 56.80           H  
ATOM     79  HB3 LEU A   6      14.054  18.201  -9.967  1.00 56.80           H  
ATOM     80  O   LEU A   6      12.062  20.174 -10.785  1.00 56.80           O  
ATOM     81  CG  LEU A   6      15.760  17.622 -11.167  1.00 56.80           C  
ATOM     82  HG  LEU A   6      15.662  17.296 -12.203  1.00 56.80           H  
ATOM     83  CD1 LEU A   6      17.148  18.236 -10.985  1.00 56.80           C  
ATOM     84 HD11 LEU A   6      17.288  18.547  -9.949  1.00 56.80           H  
ATOM     85 HD12 LEU A   6      17.251  19.100 -11.641  1.00 56.80           H  
ATOM     86 HD13 LEU A   6      17.909  17.500 -11.244  1.00 56.80           H  
ATOM     87  CD2 LEU A   6      15.674  16.408 -10.264  1.00 56.80           C  
ATOM     88 HD21 LEU A   6      14.692  15.942 -10.340  1.00 56.80           H  
ATOM     89 HD22 LEU A   6      16.438  15.679 -10.538  1.00 56.80           H  
ATOM     90 HD23 LEU A   6      15.859  16.756  -9.248  1.00 56.80           H  
ATOM     91  N   LEU A   7      11.323  18.405 -11.996  1.00 69.08           N  
ATOM     92  H   LEU A   7      11.601  17.689 -12.652  1.00 69.08           H  
ATOM     93  CA  LEU A   7       9.907  18.558 -11.730  1.00 69.08           C  
ATOM     94  HA  LEU A   7       9.544  19.448 -12.245  1.00 69.08           H  
ATOM     95  C   LEU A   7       9.718  18.714 -10.215  1.00 69.08           C  
ATOM     96  CB  LEU A   7       9.205  17.301 -12.281  1.00 69.08           C  
ATOM     97  HB2 LEU A   7       9.640  17.019 -13.240  1.00 69.08           H  
ATOM     98  HB3 LEU A   7       9.386  16.477 -11.591  1.00 69.08           H  
ATOM     99  O   LEU A   7      10.104  17.823  -9.454  1.00 69.08           O  
ATOM    100  CG  LEU A   7       7.694  17.501 -12.470  1.00 69.08           C  
ATOM    101  HG  LEU A   7       7.322  18.196 -11.718  1.00 69.08           H  
ATOM    102  CD1 LEU A   7       7.400  18.053 -13.863  1.00 69.08           C  
ATOM    103 HD11 LEU A   7       8.013  18.933 -14.058  1.00 69.08           H  
ATOM    104 HD12 LEU A   7       6.353  18.348 -13.917  1.00 69.08           H  
ATOM    105 HD13 LEU A   7       7.602  17.302 -14.627  1.00 69.08           H  
ATOM    106  CD2 LEU A   7       6.959  16.178 -12.310  1.00 69.08           C  
ATOM    107 HD21 LEU A   7       7.216  15.751 -11.340  1.00 69.08           H  
ATOM    108 HD22 LEU A   7       7.237  15.483 -13.103  1.00 69.08           H  
ATOM    109 HD23 LEU A   7       5.884  16.353 -12.341  1.00 69.08           H  
ATOM    110  N   GLN A   8       9.168  19.845  -9.764  1.00 83.27           N  
ATOM    111  H   GLN A   8       8.910  20.570 -10.418  1.00 83.27           H  
ATOM    112  CA  GLN A   8       8.838  20.012  -8.350  1.00 83.27           C  
ATOM    113  HA  GLN A   8       9.690  19.697  -7.749  1.00 83.27           H  
ATOM    114  C   GLN A   8       7.673  19.085  -8.015  1.00 83.27           C  
ATOM    115  CB  GLN A   8       8.518  21.468  -7.988  1.00 83.27           C  
ATOM    116  HB2 GLN A   8       7.932  21.936  -8.779  1.00 83.27           H  
ATOM    117  HB3 GLN A   8       7.919  21.464  -7.077  1.00 83.27           H  
ATOM    118  O   GLN A   8       6.508  19.393  -8.256  1.00 83.27           O  
ATOM    119  CG  GLN A   8       9.785  22.289  -7.706  1.00 83.27           C  
ATOM    120  HG2 GLN A   8      10.346  22.417  -8.632  1.00 83.27           H  
ATOM    121  HG3 GLN A   8      10.413  21.750  -6.996  1.00 83.27           H  
ATOM    122  CD  GLN A   8       9.475  23.663  -7.115  1.00 83.27           C  
ATOM    123  NE2 GLN A   8      10.480  24.434  -6.768  1.00 83.27           N  
ATOM    124 HE21 GLN A   8      11.435  24.138  -6.912  1.00 83.27           H  
ATOM    125 HE22 GLN A   8      10.224  25.334  -6.388  1.00 83.27           H  
ATOM    126  OE1 GLN A   8       8.343  24.076  -6.937  1.00 83.27           O  
ATOM    127  N   LEU A   9       8.010  17.915  -7.483  1.00 91.53           N  
ATOM    128  H   LEU A   9       8.992  17.682  -7.446  1.00 91.53           H  
ATOM    129  CA  LEU A   9       7.033  16.933  -7.054  1.00 91.53           C  
ATOM    130  HA  LEU A   9       6.246  16.886  -7.806  1.00 91.53           H  
ATOM    131  C   LEU A   9       6.370  17.366  -5.753  1.00 91.53           C  
ATOM    132  CB  LEU A   9       7.707  15.560  -6.923  1.00 91.53           C  
ATOM    133  HB2 LEU A   9       7.038  14.883  -6.391  1.00 91.53           H  
ATOM    134  HB3 LEU A   9       8.622  15.670  -6.342  1.00 91.53           H  
ATOM    135  O   LEU A   9       7.029  17.783  -4.797  1.00 91.53           O  
ATOM    136  CG  LEU A   9       8.052  14.941  -8.280  1.00 91.53           C  
ATOM    137  HG  LEU A   9       8.644  15.630  -8.882  1.00 91.53           H  
ATOM    138  CD1 LEU A   9       8.843  13.656  -8.074  1.00 91.53           C  
ATOM    139 HD11 LEU A   9       8.303  12.972  -7.420  1.00 91.53           H  
ATOM    140 HD12 LEU A   9       9.002  13.184  -9.044  1.00 91.53           H  
ATOM    141 HD13 LEU A   9       9.812  13.904  -7.641  1.00 91.53           H  
ATOM    142  CD2 LEU A   9       6.791  14.563  -9.029  1.00 91.53           C  
ATOM    143 HD21 LEU A   9       6.188  15.434  -9.282  1.00 91.53           H  
ATOM    144 HD22 LEU A   9       6.196  13.873  -8.431  1.00 91.53           H  
ATOM    145 HD23 LEU A   9       7.091  14.084  -9.961  1.00 91.53           H  
ATOM    146  N   ASN A  10       5.056  17.184  -5.689  1.00 94.61           N  
ATOM    147  H   ASN A  10       4.579  16.829  -6.505  1.00 94.61           H  
ATOM    148  CA  ASN A  10       4.309  17.388  -4.459  1.00 94.61           C  
ATOM    149  HA  ASN A  10       4.635  18.327  -4.012  1.00 94.61           H  
ATOM    150  C   ASN A  10       4.611  16.267  -3.454  1.00 94.61           C  
ATOM    151  CB  ASN A  10       2.815  17.506  -4.795  1.00 94.61           C  
ATOM    152  HB2 ASN A  10       2.515  16.671  -5.429  1.00 94.61           H  
ATOM    153  HB3 ASN A  10       2.229  17.474  -3.877  1.00 94.61           H  
ATOM    154  O   ASN A  10       4.767  15.100  -3.829  1.00 94.61           O  
ATOM    155  CG  ASN A  10       2.507  18.821  -5.486  1.00 94.61           C  
ATOM    156  ND2 ASN A  10       1.778  18.807  -6.577  1.00 94.61           N  
ATOM    157 HD21 ASN A  10       1.545  17.941  -7.041  1.00 94.61           H  
ATOM    158 HD22 ASN A  10       1.679  19.699  -7.040  1.00 94.61           H  
ATOM    159  OD1 ASN A  10       2.905  19.877  -5.034  1.00 94.61           O  
ATOM    160  N   LYS A  11       4.638  16.606  -2.159  1.00 96.46           N  
ATOM    161  H   LYS A  11       4.496  17.576  -1.915  1.00 96.46           H  
ATOM    162  CA  LYS A  11       4.672  15.599  -1.091  1.00 96.46           C  
ATOM    163  HA  LYS A  11       5.474  14.898  -1.321  1.00 96.46           H  
ATOM    164  C   LYS A  11       3.343  14.844  -1.089  1.00 96.46           C  
ATOM    165  CB  LYS A  11       4.963  16.243   0.280  1.00 96.46           C  
ATOM    166  HB2 LYS A  11       5.820  16.908   0.184  1.00 96.46           H  
ATOM    167  HB3 LYS A  11       4.105  16.843   0.584  1.00 96.46           H  
ATOM    168  O   LYS A  11       2.276  15.460  -1.098  1.00 96.46           O  
ATOM    169  CG  LYS A  11       5.263  15.192   1.372  1.00 96.46           C  
ATOM    170  HG2 LYS A  11       6.111  14.587   1.051  1.00 96.46           H  
ATOM    171  HG3 LYS A  11       4.400  14.537   1.489  1.00 96.46           H  
ATOM    172  CD  LYS A  11       5.587  15.821   2.743  1.00 96.46           C  
ATOM    173  HD2 LYS A  11       6.440  16.491   2.632  1.00 96.46           H  
ATOM    174  HD3 LYS A  11       4.728  16.399   3.082  1.00 96.46           H  
ATOM    175  CE  LYS A  11       5.919  14.728   3.781  1.00 96.46           C  
ATOM    176  HE2 LYS A  11       6.723  14.114   3.375  1.00 96.46           H  
ATOM    177  HE3 LYS A  11       5.047  14.085   3.898  1.00 96.46           H  
ATOM    178  NZ  LYS A  11       6.337  15.265   5.112  1.00 96.46           N  
ATOM    179  HZ1 LYS A  11       6.600  14.524   5.747  1.00 96.46           H  
ATOM    180  HZ2 LYS A  11       7.149  15.860   5.035  1.00 96.46           H  
ATOM    181  HZ3 LYS A  11       5.597  15.789   5.558  1.00 96.46           H  
ATOM    182  N   LEU A  12       3.385  13.517  -1.030  1.00 97.26           N  
ATOM    183  H   LEU A  12       4.286  13.065  -1.085  1.00 97.26           H  
ATOM    184  CA  LEU A  12       2.184  12.712  -0.841  1.00 97.26           C  
ATOM    185  HA  LEU A  12       1.470  12.981  -1.619  1.00 97.26           H  
ATOM    186  C   LEU A  12       1.566  13.021   0.531  1.00 97.26           C  
ATOM    187  CB  LEU A  12       2.522  11.218  -0.986  1.00 97.26           C  
ATOM    188  HB2 LEU A  12       2.864  11.018  -2.002  1.00 97.26           H  
ATOM    189  HB3 LEU A  12       3.350  10.984  -0.318  1.00 97.26           H  
ATOM    190  O   LEU A  12       2.214  12.871   1.567  1.00 97.26           O  
ATOM    191  CG  LEU A  12       1.353  10.272  -0.656  1.00 97.26           C  
ATOM    192  HG  LEU A  12       0.950  10.500   0.331  1.00 97.26           H  
ATOM    193  CD1 LEU A  12       0.228  10.399  -1.677  1.00 97.26           C  
ATOM    194 HD11 LEU A  12      -0.514   9.617  -1.517  1.00 97.26           H  
ATOM    195 HD12 LEU A  12      -0.252  11.370  -1.551  1.00 97.26           H  
ATOM    196 HD13 LEU A  12       0.625  10.318  -2.689  1.00 97.26           H  
ATOM    197  CD2 LEU A  12       1.852   8.839  -0.599  1.00 97.26           C  
ATOM    198 HD21 LEU A  12       1.012   8.154  -0.481  1.00 97.26           H  
ATOM    199 HD22 LEU A  12       2.387   8.592  -1.516  1.00 97.26           H  
ATOM    200 HD23 LEU A  12       2.523   8.734   0.254  1.00 97.26           H  
ATOM    201  N   SER A  13       0.278  13.359   0.540  1.00 96.07           N  
ATOM    202  H   SER A  13      -0.179  13.506  -0.349  1.00 96.07           H  
ATOM    203  CA  SER A  13      -0.547  13.234   1.740  1.00 96.07           C  
ATOM    204  HA  SER A  13       0.067  13.398   2.626  1.00 96.07           H  
ATOM    205  C   SER A  13      -1.145  11.832   1.802  1.00 96.07           C  
ATOM    206  CB  SER A  13      -1.667  14.271   1.763  1.00 96.07           C  
ATOM    207  HB2 SER A  13      -2.309  14.143   0.892  1.00 96.07           H  
ATOM    208  HB3 SER A  13      -1.247  15.277   1.767  1.00 96.07           H  
ATOM    209  O   SER A  13      -1.836  11.415   0.870  1.00 96.07           O  
ATOM    210  OG  SER A  13      -2.411  14.051   2.945  1.00 96.07           O  
ATOM    211  HG  SER A  13      -3.341  14.213   2.770  1.00 96.07           H  
ATOM    212  N   LEU A  14      -0.962  11.123   2.921  1.00 96.38           N  
ATOM    213  H   LEU A  14      -0.395  11.523   3.655  1.00 96.38           H  
ATOM    214  CA  LEU A  14      -1.579   9.806   3.134  1.00 96.38           C  
ATOM    215  HA  LEU A  14      -1.316   9.165   2.293  1.00 96.38           H  
ATOM    216  C   LEU A  14      -3.118   9.852   3.155  1.00 96.38           C  
ATOM    217  CB  LEU A  14      -1.054   9.164   4.430  1.00 96.38           C  
ATOM    218  HB2 LEU A  14      -1.632   8.257   4.605  1.00 96.38           H  
ATOM    219  HB3 LEU A  14      -1.251   9.839   5.263  1.00 96.38           H  
ATOM    220  O   LEU A  14      -3.758   8.803   3.050  1.00 96.38           O  
ATOM    221  CG  LEU A  14       0.436   8.777   4.448  1.00 96.38           C  
ATOM    222  HG  LEU A  14       1.044   9.682   4.420  1.00 96.38           H  
ATOM    223  CD1 LEU A  14       0.707   8.029   5.754  1.00 96.38           C  
ATOM    224 HD11 LEU A  14       0.602   8.707   6.601  1.00 96.38           H  
ATOM    225 HD12 LEU A  14       1.715   7.615   5.754  1.00 96.38           H  
ATOM    226 HD13 LEU A  14       0.003   7.204   5.866  1.00 96.38           H  
ATOM    227  CD2 LEU A  14       0.836   7.876   3.279  1.00 96.38           C  
ATOM    228 HD21 LEU A  14       1.868   7.551   3.404  1.00 96.38           H  
ATOM    229 HD22 LEU A  14       0.774   8.425   2.339  1.00 96.38           H  
ATOM    230 HD23 LEU A  14       0.188   7.000   3.243  1.00 96.38           H  
ATOM    231  N   SER A  15      -3.731  11.040   3.239  1.00 93.82           N  
ATOM    232  H   SER A  15      -3.170  11.876   3.318  1.00 93.82           H  
ATOM    233  CA  SER A  15      -5.176  11.202   3.043  1.00 93.82           C  
ATOM    234  HA  SER A  15      -5.688  10.497   3.699  1.00 93.82           H  
ATOM    235  C   SER A  15      -5.626  10.877   1.613  1.00 93.82           C  
ATOM    236  CB  SER A  15      -5.645  12.605   3.447  1.00 93.82           C  
ATOM    237  HB2 SER A  15      -6.733  12.638   3.390  1.00 93.82           H  
ATOM    238  HB3 SER A  15      -5.350  12.805   4.477  1.00 93.82           H  
ATOM    239  O   SER A  15      -6.788  10.542   1.418  1.00 93.82           O  
ATOM    240  OG  SER A  15      -5.110  13.606   2.597  1.00 93.82           O  
ATOM    241  HG  SER A  15      -5.698  14.362   2.664  1.00 93.82           H  
ATOM    242  N   LYS A  16      -4.729  10.872   0.613  1.00 93.60           N  
ATOM    243  H   LYS A  16      -3.781  11.159   0.813  1.00 93.60           H  
ATOM    244  CA  LYS A  16      -5.052  10.405  -0.751  1.00 93.60           C  
ATOM    245  HA  LYS A  16      -5.964  10.896  -1.091  1.00 93.60           H  
ATOM    246  C   LYS A  16      -5.352   8.904  -0.815  1.00 93.60           C  
ATOM    247  CB  LYS A  16      -3.911  10.750  -1.720  1.00 93.60           C  
ATOM    248  HB2 LYS A  16      -4.087  10.225  -2.659  1.00 93.60           H  
ATOM    249  HB3 LYS A  16      -2.959  10.406  -1.316  1.00 93.60           H  
ATOM    250  O   LYS A  16      -6.095   8.456  -1.682  1.00 93.60           O  
ATOM    251  CG  LYS A  16      -3.850  12.254  -2.018  1.00 93.60           C  
ATOM    252  HG2 LYS A  16      -3.610  12.805  -1.109  1.00 93.60           H  
ATOM    253  HG3 LYS A  16      -4.827  12.576  -2.380  1.00 93.60           H  
ATOM    254  CD  LYS A  16      -2.787  12.545  -3.087  1.00 93.60           C  
ATOM    255  HD2 LYS A  16      -1.800  12.368  -2.660  1.00 93.60           H  
ATOM    256  HD3 LYS A  16      -2.907  11.869  -3.934  1.00 93.60           H  
ATOM    257  CE  LYS A  16      -2.841  13.993  -3.576  1.00 93.60           C  
ATOM    258  HE2 LYS A  16      -2.881  14.665  -2.719  1.00 93.60           H  
ATOM    259  HE3 LYS A  16      -1.919  14.196  -4.120  1.00 93.60           H  
ATOM    260  NZ  LYS A  16      -4.000  14.206  -4.475  1.00 93.60           N  
ATOM    261  HZ1 LYS A  16      -3.993  15.147  -4.842  1.00 93.60           H  
ATOM    262  HZ2 LYS A  16      -4.866  14.035  -3.983  1.00 93.60           H  
ATOM    263  HZ3 LYS A  16      -3.937  13.555  -5.244  1.00 93.60           H  
ATOM    264  N   ILE A  17      -4.810   8.131   0.121  1.00 96.38           N  
ATOM    265  H   ILE A  17      -4.266   8.578   0.845  1.00 96.38           H  
ATOM    266  CA  ILE A  17      -5.033   6.689   0.218  1.00 96.38           C  
ATOM    267  HA  ILE A  17      -5.148   6.271  -0.782  1.00 96.38           H  
ATOM    268  C   ILE A  17      -6.324   6.453   0.999  1.00 96.38           C  
ATOM    269  CB  ILE A  17      -3.814   6.021   0.880  1.00 96.38           C  
ATOM    270  HB  ILE A  17      -3.632   6.516   1.834  1.00 96.38           H  
ATOM    271  O   ILE A  17      -6.445   6.908   2.136  1.00 96.38           O  
ATOM    272  CG1 ILE A  17      -2.563   6.215  -0.012  1.00 96.38           C  
ATOM    273 HG12 ILE A  17      -2.480   7.263  -0.301  1.00 96.38           H  
ATOM    274 HG13 ILE A  17      -2.660   5.632  -0.928  1.00 96.38           H  
ATOM    275  CG2 ILE A  17      -4.103   4.541   1.182  1.00 96.38           C  
ATOM    276 HG21 ILE A  17      -3.223   4.073   1.623  1.00 96.38           H  
ATOM    277 HG22 ILE A  17      -4.912   4.443   1.906  1.00 96.38           H  
ATOM    278 HG23 ILE A  17      -4.391   4.019   0.270  1.00 96.38           H  
ATOM    279  CD1 ILE A  17      -1.248   5.862   0.687  1.00 96.38           C  
ATOM    280 HD11 ILE A  17      -1.339   5.993   1.765  1.00 96.38           H  
ATOM    281 HD12 ILE A  17      -0.468   6.526   0.317  1.00 96.38           H  
ATOM    282 HD13 ILE A  17      -0.959   4.833   0.470  1.00 96.38           H  
ATOM    283  N   ARG A  18      -7.278   5.726   0.416  1.00 96.31           N  
ATOM    284  H   ARG A  18      -7.086   5.350  -0.502  1.00 96.31           H  
ATOM    285  CA  ARG A  18      -8.553   5.396   1.073  1.00 96.31           C  
ATOM    286  HA  ARG A  18      -8.870   6.283   1.621  1.00 96.31           H  
ATOM    287  C   ARG A  18      -8.371   4.247   2.089  1.00 96.31           C  
ATOM    288  CB  ARG A  18      -9.631   5.089   0.020  1.00 96.31           C  
ATOM    289  HB2 ARG A  18      -9.277   4.298  -0.642  1.00 96.31           H  
ATOM    290  HB3 ARG A  18     -10.533   4.736   0.520  1.00 96.31           H  
ATOM    291  O   ARG A  18      -7.549   3.365   1.842  1.00 96.31           O  
ATOM    292  CG  ARG A  18      -9.994   6.336  -0.804  1.00 96.31           C  
ATOM    293  HG2 ARG A  18     -10.514   7.036  -0.150  1.00 96.31           H  
ATOM    294  HG3 ARG A  18      -9.097   6.828  -1.179  1.00 96.31           H  
ATOM    295  CD  ARG A  18     -10.912   6.013  -1.991  1.00 96.31           C  
ATOM    296  HD2 ARG A  18     -11.327   6.956  -2.347  1.00 96.31           H  
ATOM    297  HD3 ARG A  18     -11.732   5.386  -1.641  1.00 96.31           H  
ATOM    298  NE  ARG A  18     -10.191   5.396  -3.124  1.00 96.31           N  
ATOM    299  HE  ARG A  18      -9.322   5.843  -3.382  1.00 96.31           H  
ATOM    300  NH1 ARG A  18     -11.711   3.787  -3.699  1.00 96.31           N  
ATOM    301 HH11 ARG A  18     -12.110   3.913  -2.779  1.00 96.31           H  
ATOM    302 HH12 ARG A  18     -11.840   2.879  -4.123  1.00 96.31           H  
ATOM    303  NH2 ARG A  18      -9.827   3.941  -4.849  1.00 96.31           N  
ATOM    304 HH21 ARG A  18      -8.924   4.355  -5.030  1.00 96.31           H  
ATOM    305 HH22 ARG A  18     -10.023   3.063  -5.308  1.00 96.31           H  
ATOM    306  CZ  ARG A  18     -10.586   4.394  -3.890  1.00 96.31           C  
ATOM    307  N   PRO A  19      -9.123   4.220   3.206  1.00 97.42           N  
ATOM    308  CA  PRO A  19     -10.082   5.236   3.642  1.00 97.42           C  
ATOM    309  HA  PRO A  19     -10.758   5.509   2.832  1.00 97.42           H  
ATOM    310  C   PRO A  19      -9.386   6.500   4.158  1.00 97.42           C  
ATOM    311  CB  PRO A  19     -10.892   4.580   4.757  1.00 97.42           C  
ATOM    312  HB2 PRO A  19     -11.730   4.036   4.322  1.00 97.42           H  
ATOM    313  HB3 PRO A  19     -11.262   5.300   5.487  1.00 97.42           H  
ATOM    314  O   PRO A  19      -8.209   6.486   4.525  1.00 97.42           O  
ATOM    315  CG  PRO A  19      -9.908   3.596   5.382  1.00 97.42           C  
ATOM    316  HG2 PRO A  19      -9.336   4.099   6.161  1.00 97.42           H  
ATOM    317  HG3 PRO A  19     -10.427   2.730   5.793  1.00 97.42           H  
ATOM    318  CD  PRO A  19      -8.971   3.204   4.238  1.00 97.42           C  
ATOM    319  HD2 PRO A  19      -7.941   3.183   4.596  1.00 97.42           H  
ATOM    320  HD3 PRO A  19      -9.239   2.223   3.846  1.00 97.42           H  
ATOM    321  N   ASN A  20     -10.127   7.597   4.180  1.00 95.33           N  
ATOM    322  H   ASN A  20     -11.097   7.533   3.907  1.00 95.33           H  
ATOM    323  CA  ASN A  20      -9.708   8.911   4.662  1.00 95.33           C  
ATOM    324  HA  ASN A  20      -9.000   8.801   5.483  1.00 95.33           H  
ATOM    325  C   ASN A  20     -10.931   9.663   5.226  1.00 95.33           C  
ATOM    326  CB  ASN A  20      -9.007   9.647   3.500  1.00 95.33           C  
ATOM    327  HB2 ASN A  20      -8.752  10.664   3.796  1.00 95.33           H  
ATOM    328  HB3 ASN A  20      -8.085   9.116   3.263  1.00 95.33           H  
ATOM    329  O   ASN A  20     -12.054   9.166   5.150  1.00 95.33           O  
ATOM    330  CG  ASN A  20      -9.865   9.716   2.247  1.00 95.33           C  
ATOM    331  ND2 ASN A  20      -9.323   9.439   1.089  1.00 95.33           N  
ATOM    332 HD21 ASN A  20      -9.944   9.525   0.297  1.00 95.33           H  
ATOM    333 HD22 ASN A  20      -8.318   9.492   1.014  1.00 95.33           H  
ATOM    334  OD1 ASN A  20     -11.042   9.987   2.293  1.00 95.33           O  
ATOM    335  N   ASP A  21     -10.715  10.852   5.782  1.00 91.87           N  
ATOM    336  H   ASP A  21      -9.772  11.183   5.926  1.00 91.87           H  
ATOM    337  CA  ASP A  21     -11.788  11.650   6.396  1.00 91.87           C  
ATOM    338  HA  ASP A  21     -12.377  11.000   7.043  1.00 91.87           H  
ATOM    339  C   ASP A  21     -12.765  12.264   5.371  1.00 91.87           C  
ATOM    340  CB  ASP A  21     -11.159  12.734   7.286  1.00 91.87           C  
ATOM    341  HB2 ASP A  21     -11.949  13.266   7.817  1.00 91.87           H  
ATOM    342  HB3 ASP A  21     -10.633  13.448   6.654  1.00 91.87           H  
ATOM    343  O   ASP A  21     -13.814  12.782   5.745  1.00 91.87           O  
ATOM    344  CG  ASP A  21     -10.188  12.140   8.311  1.00 91.87           C  
ATOM    345  OD1 ASP A  21     -10.581  11.187   9.016  1.00 91.87           O  
ATOM    346  OD2 ASP A  21      -9.012  12.570   8.302  1.00 91.87           O  
ATOM    347  N   ASP A  22     -12.457  12.186   4.070  1.00 93.42           N  
ATOM    348  H   ASP A  22     -11.653  11.638   3.802  1.00 93.42           H  
ATOM    349  CA  ASP A  22     -13.383  12.571   3.005  1.00 93.42           C  
ATOM    350  HA  ASP A  22     -13.970  13.427   3.336  1.00 93.42           H  
ATOM    351  C   ASP A  22     -14.360  11.419   2.725  1.00 93.42           C  
ATOM    352  CB  ASP A  22     -12.604  13.030   1.761  1.00 93.42           C  
ATOM    353  HB2 ASP A  22     -11.867  12.272   1.496  1.00 93.42           H  
ATOM    354  HB3 ASP A  22     -12.064  13.943   2.007  1.00 93.42           H  
ATOM    355  O   ASP A  22     -14.026  10.397   2.117  1.00 93.42           O  
ATOM    356  CG  ASP A  22     -13.484  13.296   0.530  1.00 93.42           C  
ATOM    357  OD1 ASP A  22     -14.734  13.269   0.630  1.00 93.42           O  
ATOM    358  OD2 ASP A  22     -12.894  13.444  -0.561  1.00 93.42           O  
ATOM    359  N   GLU A  23     -15.607  11.596   3.160  1.00 89.47           N  
ATOM    360  H   GLU A  23     -15.799  12.429   3.697  1.00 89.47           H  
ATOM    361  CA  GLU A  23     -16.666  10.601   3.012  1.00 89.47           C  
ATOM    362  HA  GLU A  23     -16.359   9.700   3.543  1.00 89.47           H  
ATOM    363  C   GLU A  23     -16.924  10.225   1.542  1.00 89.47           C  
ATOM    364  CB  GLU A  23     -17.949  11.142   3.664  1.00 89.47           C  
ATOM    365  HB2 GLU A  23     -17.700  11.643   4.599  1.00 89.47           H  
ATOM    366  HB3 GLU A  23     -18.410  11.865   2.990  1.00 89.47           H  
ATOM    367  O   GLU A  23     -17.172   9.055   1.237  1.00 89.47           O  
ATOM    368  CG  GLU A  23     -18.938  10.008   3.973  1.00 89.47           C  
ATOM    369  HG2 GLU A  23     -19.035   9.377   3.089  1.00 89.47           H  
ATOM    370  HG3 GLU A  23     -18.530   9.390   4.773  1.00 89.47           H  
ATOM    371  CD  GLU A  23     -20.339  10.497   4.365  1.00 89.47           C  
ATOM    372  OE1 GLU A  23     -21.274   9.668   4.228  1.00 89.47           O  
ATOM    373  OE2 GLU A  23     -20.523  11.697   4.631  1.00 89.47           O  
ATOM    374  N   ASN A  24     -16.826  11.181   0.610  1.00 90.79           N  
ATOM    375  H   ASN A  24     -16.439  12.074   0.881  1.00 90.79           H  
ATOM    376  CA  ASN A  24     -17.057  10.926  -0.813  1.00 90.79           C  
ATOM    377  HA  ASN A  24     -17.985  10.366  -0.930  1.00 90.79           H  
ATOM    378  C   ASN A  24     -15.939  10.065  -1.401  1.00 90.79           C  
ATOM    379  CB  ASN A  24     -17.186  12.258  -1.566  1.00 90.79           C  
ATOM    380  HB2 ASN A  24     -17.203  12.069  -2.639  1.00 90.79           H  
ATOM    381  HB3 ASN A  24     -16.323  12.887  -1.348  1.00 90.79           H  
ATOM    382  O   ASN A  24     -16.210   9.089  -2.105  1.00 90.79           O  
ATOM    383  CG  ASN A  24     -18.461  12.996  -1.217  1.00 90.79           C  
ATOM    384  ND2 ASN A  24     -18.402  14.303  -1.134  1.00 90.79           N  
ATOM    385 HD21 ASN A  24     -17.503  14.761  -1.174  1.00 90.79           H  
ATOM    386 HD22 ASN A  24     -19.242  14.783  -0.845  1.00 90.79           H  
ATOM    387  OD1 ASN A  24     -19.519  12.409  -1.038  1.00 90.79           O  
ATOM    388  N   SER A  25     -14.689  10.377  -1.056  1.00 90.05           N  
ATOM    389  H   SER A  25     -14.546  11.195  -0.481  1.00 90.05           H  
ATOM    390  CA  SER A  25     -13.537   9.552  -1.419  1.00 90.05           C  
ATOM    391  HA  SER A  25     -13.515   9.443  -2.503  1.00 90.05           H  
ATOM    392  C   SER A  25     -13.652   8.156  -0.802  1.00 90.05           C  
ATOM    393  CB  SER A  25     -12.253  10.259  -0.983  1.00 90.05           C  
ATOM    394  HB2 SER A  25     -12.240  11.255  -1.426  1.00 90.05           H  
ATOM    395  HB3 SER A  25     -12.234  10.357   0.102  1.00 90.05           H  
ATOM    396  O   SER A  25     -13.590   7.150  -1.509  1.00 90.05           O  
ATOM    397  OG  SER A  25     -11.103   9.560  -1.431  1.00 90.05           O  
ATOM    398  HG  SER A  25     -10.542  10.226  -1.835  1.00 90.05           H  
ATOM    399  N   THR A  26     -13.925   8.056   0.498  1.00 91.28           N  
ATOM    400  H   THR A  26     -13.951   8.908   1.040  1.00 91.28           H  
ATOM    401  CA  THR A  26     -14.057   6.778   1.215  1.00 91.28           C  
ATOM    402  HA  THR A  26     -13.135   6.215   1.072  1.00 91.28           H  
ATOM    403  C   THR A  26     -15.193   5.901   0.672  1.00 91.28           C  
ATOM    404  CB  THR A  26     -14.187   7.066   2.717  1.00 91.28           C  
ATOM    405  HB  THR A  26     -14.929   7.845   2.892  1.00 91.28           H  
ATOM    406  O   THR A  26     -15.040   4.677   0.590  1.00 91.28           O  
ATOM    407  CG2 THR A  26     -14.507   5.847   3.580  1.00 91.28           C  
ATOM    408 HG21 THR A  26     -14.546   6.158   4.624  1.00 91.28           H  
ATOM    409 HG22 THR A  26     -15.477   5.432   3.307  1.00 91.28           H  
ATOM    410 HG23 THR A  26     -13.721   5.100   3.464  1.00 91.28           H  
ATOM    411  OG1 THR A  26     -12.917   7.487   3.144  1.00 91.28           O  
ATOM    412  HG1 THR A  26     -12.992   8.384   3.478  1.00 91.28           H  
ATOM    413  N   LYS A  27     -16.301   6.486   0.195  1.00 91.72           N  
ATOM    414  H   LYS A  27     -16.397   7.484   0.319  1.00 91.72           H  
ATOM    415  CA  LYS A  27     -17.404   5.755  -0.464  1.00 91.72           C  
ATOM    416  HA  LYS A  27     -17.751   4.969   0.206  1.00 91.72           H  
ATOM    417  C   LYS A  27     -16.991   5.044  -1.755  1.00 91.72           C  
ATOM    418  CB  LYS A  27     -18.572   6.717  -0.738  1.00 91.72           C  
ATOM    419  HB2 LYS A  27     -19.200   6.314  -1.533  1.00 91.72           H  
ATOM    420  HB3 LYS A  27     -18.183   7.678  -1.073  1.00 91.72           H  
ATOM    421  O   LYS A  27     -17.611   4.038  -2.099  1.00 91.72           O  
ATOM    422  CG  LYS A  27     -19.453   6.911   0.504  1.00 91.72           C  
ATOM    423  HG2 LYS A  27     -20.001   5.989   0.698  1.00 91.72           H  
ATOM    424  HG3 LYS A  27     -18.829   7.125   1.372  1.00 91.72           H  
ATOM    425  CD  LYS A  27     -20.449   8.062   0.304  1.00 91.72           C  
ATOM    426  HD2 LYS A  27     -19.887   8.977   0.118  1.00 91.72           H  
ATOM    427  HD3 LYS A  27     -21.101   7.861  -0.546  1.00 91.72           H  
ATOM    428  CE  LYS A  27     -21.278   8.229   1.580  1.00 91.72           C  
ATOM    429  HE2 LYS A  27     -21.985   7.406   1.684  1.00 91.72           H  
ATOM    430  HE3 LYS A  27     -20.597   8.177   2.430  1.00 91.72           H  
ATOM    431  NZ  LYS A  27     -21.981   9.533   1.656  1.00 91.72           N  
ATOM    432  HZ1 LYS A  27     -22.138   9.718   2.636  1.00 91.72           H  
ATOM    433  HZ2 LYS A  27     -22.854   9.569   1.150  1.00 91.72           H  
ATOM    434  HZ3 LYS A  27     -21.372  10.291   1.382  1.00 91.72           H  
ATOM    435  N   LEU A  28     -15.918   5.477  -2.429  1.00 92.55           N  
ATOM    436  H   LEU A  28     -15.452   6.309  -2.097  1.00 92.55           H  
ATOM    437  CA  LEU A  28     -15.376   4.783  -3.609  1.00 92.55           C  
ATOM    438  HA  LEU A  28     -16.190   4.636  -4.318  1.00 92.55           H  
ATOM    439  C   LEU A  28     -14.827   3.383  -3.281  1.00 92.55           C  
ATOM    440  CB  LEU A  28     -14.276   5.633  -4.271  1.00 92.55           C  
ATOM    441  HB2 LEU A  28     -13.476   5.785  -3.546  1.00 92.55           H  
ATOM    442  HB3 LEU A  28     -13.854   5.072  -5.104  1.00 92.55           H  
ATOM    443  O   LEU A  28     -14.557   2.602  -4.202  1.00 92.55           O  
ATOM    444  CG  LEU A  28     -14.717   7.007  -4.797  1.00 92.55           C  
ATOM    445  HG  LEU A  28     -15.173   7.585  -3.993  1.00 92.55           H  
ATOM    446  CD1 LEU A  28     -13.487   7.757  -5.306  1.00 92.55           C  
ATOM    447 HD11 LEU A  28     -13.786   8.745  -5.657  1.00 92.55           H  
ATOM    448 HD12 LEU A  28     -13.006   7.215  -6.120  1.00 92.55           H  
ATOM    449 HD13 LEU A  28     -12.780   7.894  -4.487  1.00 92.55           H  
ATOM    450  CD2 LEU A  28     -15.714   6.868  -5.950  1.00 92.55           C  
ATOM    451 HD21 LEU A  28     -15.286   6.292  -6.770  1.00 92.55           H  
ATOM    452 HD22 LEU A  28     -15.971   7.862  -6.313  1.00 92.55           H  
ATOM    453 HD23 LEU A  28     -16.635   6.403  -5.597  1.00 92.55           H  
ATOM    454  N   GLY A  29     -14.653   3.072  -1.993  1.00 94.84           N  
ATOM    455  H   GLY A  29     -14.845   3.786  -1.305  1.00 94.84           H  
ATOM    456  CA  GLY A  29     -14.317   1.748  -1.491  1.00 94.84           C  
ATOM    457  HA2 GLY A  29     -14.731   1.008  -2.177  1.00 94.84           H  
ATOM    458  HA3 GLY A  29     -14.787   1.605  -0.518  1.00 94.84           H  
ATOM    459  C   GLY A  29     -12.819   1.510  -1.334  1.00 94.84           C  
ATOM    460  O   GLY A  29     -12.039   2.459  -1.270  1.00 94.84           O  
ATOM    461  N   GLY A  30     -12.443   0.233  -1.261  1.00 96.86           N  
ATOM    462  H   GLY A  30     -13.168  -0.458  -1.389  1.00 96.86           H  
ATOM    463  CA  GLY A  30     -11.091  -0.253  -0.984  1.00 96.86           C  
ATOM    464  HA2 GLY A  30     -10.825   0.016   0.038  1.00 96.86           H  
ATOM    465  HA3 GLY A  30     -11.085  -1.341  -1.046  1.00 96.86           H  
ATOM    466  C   GLY A  30      -9.992   0.273  -1.912  1.00 96.86           C  
ATOM    467  O   GLY A  30     -10.258   0.813  -2.990  1.00 96.86           O  
ATOM    468  N   PHE A  31      -8.752   0.085  -1.465  1.00 97.49           N  
ATOM    469  H   PHE A  31      -8.633  -0.480  -0.636  1.00 97.49           H  
ATOM    470  CA  PHE A  31      -7.535   0.618  -2.070  1.00 97.49           C  
ATOM    471  HA  PHE A  31      -7.716   0.820  -3.126  1.00 97.49           H  
ATOM    472  C   PHE A  31      -6.408  -0.416  -1.945  1.00 97.49           C  
ATOM    473  CB  PHE A  31      -7.177   1.937  -1.365  1.00 97.49           C  
ATOM    474  HB2 PHE A  31      -6.639   1.721  -0.442  1.00 97.49           H  
ATOM    475  HB3 PHE A  31      -8.100   2.440  -1.078  1.00 97.49           H  
ATOM    476  O   PHE A  31      -6.257  -1.048  -0.901  1.00 97.49           O  
ATOM    477  CG  PHE A  31      -6.364   2.899  -2.205  1.00 97.49           C  
ATOM    478  CD1 PHE A  31      -4.985   2.711  -2.359  1.00 97.49           C  
ATOM    479  HD1 PHE A  31      -4.522   1.875  -1.856  1.00 97.49           H  
ATOM    480  CD2 PHE A  31      -6.988   3.988  -2.832  1.00 97.49           C  
ATOM    481  HD2 PHE A  31      -8.048   4.135  -2.688  1.00 97.49           H  
ATOM    482  CE1 PHE A  31      -4.232   3.589  -3.160  1.00 97.49           C  
ATOM    483  HE1 PHE A  31      -3.171   3.440  -3.300  1.00 97.49           H  
ATOM    484  CE2 PHE A  31      -6.244   4.873  -3.633  1.00 97.49           C  
ATOM    485  HE2 PHE A  31      -6.708   5.717  -4.121  1.00 97.49           H  
ATOM    486  CZ  PHE A  31      -4.865   4.665  -3.807  1.00 97.49           C  
ATOM    487  HZ  PHE A  31      -4.296   5.325  -4.445  1.00 97.49           H  
ATOM    488  N   LYS A  32      -5.631  -0.626  -3.004  1.00 96.82           N  
ATOM    489  H   LYS A  32      -5.852  -0.129  -3.855  1.00 96.82           H  
ATOM    490  CA  LYS A  32      -4.594  -1.664  -3.070  1.00 96.82           C  
ATOM    491  HA  LYS A  32      -4.491  -2.147  -2.099  1.00 96.82           H  
ATOM    492  C   LYS A  32      -3.260  -1.020  -3.400  1.00 96.82           C  
ATOM    493  CB  LYS A  32      -4.988  -2.740  -4.089  1.00 96.82           C  
ATOM    494  HB2 LYS A  32      -5.094  -2.263  -5.064  1.00 96.82           H  
ATOM    495  HB3 LYS A  32      -4.194  -3.484  -4.152  1.00 96.82           H  
ATOM    496  O   LYS A  32      -3.090  -0.459  -4.481  1.00 96.82           O  
ATOM    497  CG  LYS A  32      -6.300  -3.436  -3.675  1.00 96.82           C  
ATOM    498  HG2 LYS A  32      -6.137  -3.988  -2.750  1.00 96.82           H  
ATOM    499  HG3 LYS A  32      -7.074  -2.694  -3.479  1.00 96.82           H  
ATOM    500  CD  LYS A  32      -6.856  -4.404  -4.721  1.00 96.82           C  
ATOM    501  HD2 LYS A  32      -6.177  -5.252  -4.807  1.00 96.82           H  
ATOM    502  HD3 LYS A  32      -7.823  -4.777  -4.381  1.00 96.82           H  
ATOM    503  CE  LYS A  32      -7.019  -3.766  -6.099  1.00 96.82           C  
ATOM    504  HE2 LYS A  32      -6.013  -3.589  -6.480  1.00 96.82           H  
ATOM    505  HE3 LYS A  32      -7.491  -4.478  -6.776  1.00 96.82           H  
ATOM    506  NZ  LYS A  32      -7.768  -2.481  -6.121  1.00 96.82           N  
ATOM    507  HZ1 LYS A  32      -7.665  -2.079  -7.042  1.00 96.82           H  
ATOM    508  HZ2 LYS A  32      -7.333  -1.763  -5.560  1.00 96.82           H  
ATOM    509  HZ3 LYS A  32      -8.745  -2.570  -5.879  1.00 96.82           H  
ATOM    510  N   ILE A  33      -2.335  -1.110  -2.456  1.00 96.73           N  
ATOM    511  H   ILE A  33      -2.556  -1.632  -1.621  1.00 96.73           H  
ATOM    512  CA  ILE A  33      -1.006  -0.514  -2.533  1.00 96.73           C  
ATOM    513  HA  ILE A  33      -0.937   0.098  -3.433  1.00 96.73           H  
ATOM    514  C   ILE A  33       0.026  -1.609  -2.615  1.00 96.73           C  
ATOM    515  CB  ILE A  33      -0.738   0.390  -1.319  1.00 96.73           C  
ATOM    516  HB  ILE A  33      -1.014  -0.152  -0.415  1.00 96.73           H  
ATOM    517  O   ILE A  33      -0.052  -2.596  -1.887  1.00 96.73           O  
ATOM    518  CG1 ILE A  33      -1.600   1.646  -1.457  1.00 96.73           C  
ATOM    519 HG12 ILE A  33      -2.563   1.375  -1.889  1.00 96.73           H  
ATOM    520 HG13 ILE A  33      -1.123   2.353  -2.137  1.00 96.73           H  
ATOM    521  CG2 ILE A  33       0.734   0.822  -1.204  1.00 96.73           C  
ATOM    522 HG21 ILE A  33       0.870   1.471  -0.339  1.00 96.73           H  
ATOM    523 HG22 ILE A  33       1.045   1.341  -2.111  1.00 96.73           H  
ATOM    524 HG23 ILE A  33       1.378  -0.041  -1.039  1.00 96.73           H  
ATOM    525  CD1 ILE A  33      -1.855   2.318  -0.119  1.00 96.73           C  
ATOM    526 HD11 ILE A  33      -2.405   3.235  -0.329  1.00 96.73           H  
ATOM    527 HD12 ILE A  33      -0.919   2.564   0.384  1.00 96.73           H  
ATOM    528 HD13 ILE A  33      -2.445   1.660   0.520  1.00 96.73           H  
ATOM    529  N   THR A  34       1.052  -1.380  -3.420  1.00 95.97           N  
ATOM    530  H   THR A  34       1.049  -0.545  -3.988  1.00 95.97           H  
ATOM    531  CA  THR A  34       2.281  -2.152  -3.312  1.00 95.97           C  
ATOM    532  HA  THR A  34       2.167  -2.862  -2.492  1.00 95.97           H  
ATOM    533  C   THR A  34       3.463  -1.262  -2.941  1.00 95.97           C  
ATOM    534  CB  THR A  34       2.482  -2.995  -4.565  1.00 95.97           C  
ATOM    535  HB  THR A  34       1.518  -3.410  -4.860  1.00 95.97           H  
ATOM    536  O   THR A  34       3.524  -0.102  -3.339  1.00 95.97           O  
ATOM    537  CG2 THR A  34       3.056  -2.240  -5.754  1.00 95.97           C  
ATOM    538 HG21 THR A  34       3.008  -2.873  -6.640  1.00 95.97           H  
ATOM    539 HG22 THR A  34       2.473  -1.336  -5.930  1.00 95.97           H  
ATOM    540 HG23 THR A  34       4.100  -1.992  -5.561  1.00 95.97           H  
ATOM    541  OG1 THR A  34       3.320  -4.069  -4.250  1.00 95.97           O  
ATOM    542  HG1 THR A  34       4.020  -3.782  -3.659  1.00 95.97           H  
ATOM    543  N   ILE A  35       4.403  -1.786  -2.160  1.00 96.73           N  
ATOM    544  H   ILE A  35       4.265  -2.718  -1.795  1.00 96.73           H  
ATOM    545  CA  ILE A  35       5.640  -1.094  -1.789  1.00 96.73           C  
ATOM    546  HA  ILE A  35       5.689  -0.133  -2.301  1.00 96.73           H  
ATOM    547  C   ILE A  35       6.809  -1.950  -2.266  1.00 96.73           C  
ATOM    548  CB  ILE A  35       5.715  -0.823  -0.271  1.00 96.73           C  
ATOM    549  HB  ILE A  35       5.803  -1.793   0.218  1.00 96.73           H  
ATOM    550  O   ILE A  35       6.923  -3.122  -1.904  1.00 96.73           O  
ATOM    551  CG1 ILE A  35       4.457  -0.113   0.289  1.00 96.73           C  
ATOM    552 HG12 ILE A  35       4.436   0.923  -0.051  1.00 96.73           H  
ATOM    553 HG13 ILE A  35       3.558  -0.606  -0.079  1.00 96.73           H  
ATOM    554  CG2 ILE A  35       7.002  -0.064   0.085  1.00 96.73           C  
ATOM    555 HG21 ILE A  35       7.879  -0.606  -0.270  1.00 96.73           H  
ATOM    556 HG22 ILE A  35       6.990   0.927  -0.368  1.00 96.73           H  
ATOM    557 HG23 ILE A  35       7.091   0.028   1.167  1.00 96.73           H  
ATOM    558  CD1 ILE A  35       4.356  -0.129   1.818  1.00 96.73           C  
ATOM    559 HD11 ILE A  35       5.182   0.419   2.273  1.00 96.73           H  
ATOM    560 HD12 ILE A  35       3.420   0.340   2.122  1.00 96.73           H  
ATOM    561 HD13 ILE A  35       4.364  -1.159   2.173  1.00 96.73           H  
ATOM    562  N   VAL A  36       7.688  -1.358  -3.069  1.00 94.87           N  
ATOM    563  H   VAL A  36       7.522  -0.397  -3.332  1.00 94.87           H  
ATOM    564  CA  VAL A  36       8.848  -2.027  -3.658  1.00 94.87           C  
ATOM    565  HA  VAL A  36       8.876  -3.056  -3.301  1.00 94.87           H  
ATOM    566  C   VAL A  36      10.125  -1.338  -3.198  1.00 94.87           C  
ATOM    567  CB  VAL A  36       8.753  -2.085  -5.193  1.00 94.87           C  
ATOM    568  HB  VAL A  36       8.813  -1.078  -5.607  1.00 94.87           H  
ATOM    569  O   VAL A  36      10.241  -0.115  -3.225  1.00 94.87           O  
ATOM    570  CG1 VAL A  36       9.906  -2.928  -5.754  1.00 94.87           C  
ATOM    571 HG11 VAL A  36       9.758  -3.084  -6.822  1.00 94.87           H  
ATOM    572 HG12 VAL A  36       9.934  -3.903  -5.268  1.00 94.87           H  
ATOM    573 HG13 VAL A  36      10.857  -2.414  -5.612  1.00 94.87           H  
ATOM    574  CG2 VAL A  36       7.437  -2.728  -5.655  1.00 94.87           C  
ATOM    575 HG21 VAL A  36       6.592  -2.108  -5.356  1.00 94.87           H  
ATOM    576 HG22 VAL A  36       7.326  -3.720  -5.216  1.00 94.87           H  
ATOM    577 HG23 VAL A  36       7.423  -2.813  -6.742  1.00 94.87           H  
ATOM    578  N   GLY A  37      11.095  -2.135  -2.762  1.00 92.93           N  
ATOM    579  H   GLY A  37      10.933  -3.132  -2.747  1.00 92.93           H  
ATOM    580  CA  GLY A  37      12.388  -1.649  -2.300  1.00 92.93           C  
ATOM    581  HA2 GLY A  37      12.232  -0.874  -1.549  1.00 92.93           H  
ATOM    582  HA3 GLY A  37      12.939  -1.225  -3.139  1.00 92.93           H  
ATOM    583  C   GLY A  37      13.209  -2.748  -1.648  1.00 92.93           C  
ATOM    584  O   GLY A  37      12.660  -3.727  -1.135  1.00 92.93           O  
ATOM    585  N   LYS A  38      14.529  -2.574  -1.608  1.00 90.22           N  
ATOM    586  H   LYS A  38      14.920  -1.752  -2.046  1.00 90.22           H  
ATOM    587  CA  LYS A  38      15.426  -3.474  -0.871  1.00 90.22           C  
ATOM    588  HA  LYS A  38      15.207  -4.492  -1.191  1.00 90.22           H  
ATOM    589  C   LYS A  38      15.175  -3.407   0.647  1.00 90.22           C  
ATOM    590  CB  LYS A  38      16.887  -3.163  -1.235  1.00 90.22           C  
ATOM    591  HB2 LYS A  38      17.559  -3.690  -0.558  1.00 90.22           H  
ATOM    592  HB3 LYS A  38      17.073  -2.094  -1.132  1.00 90.22           H  
ATOM    593  O   LYS A  38      14.535  -2.467   1.137  1.00 90.22           O  
ATOM    594  CG  LYS A  38      17.179  -3.618  -2.671  1.00 90.22           C  
ATOM    595  HG2 LYS A  38      17.090  -4.704  -2.722  1.00 90.22           H  
ATOM    596  HG3 LYS A  38      16.450  -3.179  -3.351  1.00 90.22           H  
ATOM    597  CD  LYS A  38      18.577  -3.205  -3.134  1.00 90.22           C  
ATOM    598  HD2 LYS A  38      18.642  -2.117  -3.118  1.00 90.22           H  
ATOM    599  HD3 LYS A  38      19.339  -3.630  -2.481  1.00 90.22           H  
ATOM    600  CE  LYS A  38      18.751  -3.719  -4.565  1.00 90.22           C  
ATOM    601  HE2 LYS A  38      17.830  -3.509  -5.109  1.00 90.22           H  
ATOM    602  HE3 LYS A  38      18.880  -4.801  -4.555  1.00 90.22           H  
ATOM    603  NZ  LYS A  38      19.867  -3.056  -5.272  1.00 90.22           N  
ATOM    604  HZ1 LYS A  38      20.644  -3.682  -5.423  1.00 90.22           H  
ATOM    605  HZ2 LYS A  38      19.491  -2.750  -6.158  1.00 90.22           H  
ATOM    606  HZ3 LYS A  38      20.167  -2.229  -4.776  1.00 90.22           H  
ATOM    607  N   PRO A  39      15.580  -4.430   1.417  1.00 88.52           N  
ATOM    608  CA  PRO A  39      15.595  -4.356   2.878  1.00 88.52           C  
ATOM    609  HA  PRO A  39      14.570  -4.313   3.245  1.00 88.52           H  
ATOM    610  C   PRO A  39      16.368  -3.124   3.379  1.00 88.52           C  
ATOM    611  CB  PRO A  39      16.233  -5.668   3.346  1.00 88.52           C  
ATOM    612  HB2 PRO A  39      15.804  -6.015   4.286  1.00 88.52           H  
ATOM    613  HB3 PRO A  39      17.312  -5.548   3.443  1.00 88.52           H  
ATOM    614  O   PRO A  39      17.292  -2.661   2.717  1.00 88.52           O  
ATOM    615  CG  PRO A  39      15.936  -6.635   2.199  1.00 88.52           C  
ATOM    616  HG2 PRO A  39      14.918  -7.014   2.290  1.00 88.52           H  
ATOM    617  HG3 PRO A  39      16.651  -7.457   2.166  1.00 88.52           H  
ATOM    618  CD  PRO A  39      16.046  -5.736   0.970  1.00 88.52           C  
ATOM    619  HD2 PRO A  39      15.432  -6.140   0.165  1.00 88.52           H  
ATOM    620  HD3 PRO A  39      17.088  -5.669   0.659  1.00 88.52           H  
ATOM    621  N   GLY A  40      15.966  -2.568   4.525  1.00 88.67           N  
ATOM    622  H   GLY A  40      15.247  -3.032   5.062  1.00 88.67           H  
ATOM    623  CA  GLY A  40      16.652  -1.429   5.155  1.00 88.67           C  
ATOM    624  HA2 GLY A  40      16.408  -1.414   6.217  1.00 88.67           H  
ATOM    625  HA3 GLY A  40      17.729  -1.577   5.071  1.00 88.67           H  
ATOM    626  C   GLY A  40      16.339  -0.037   4.587  1.00 88.67           C  
ATOM    627  O   GLY A  40      16.751   0.951   5.178  1.00 88.67           O  
ATOM    628  N   LEU A  41      15.570   0.082   3.497  1.00 92.49           N  
ATOM    629  H   LEU A  41      15.345  -0.756   2.981  1.00 92.49           H  
ATOM    630  CA  LEU A  41      15.260   1.390   2.889  1.00 92.49           C  
ATOM    631  HA  LEU A  41      16.123   2.043   3.021  1.00 92.49           H  
ATOM    632  C   LEU A  41      14.095   2.154   3.542  1.00 92.49           C  
ATOM    633  CB  LEU A  41      15.021   1.223   1.377  1.00 92.49           C  
ATOM    634  HB2 LEU A  41      14.758   2.197   0.965  1.00 92.49           H  
ATOM    635  HB3 LEU A  41      14.171   0.558   1.227  1.00 92.49           H  
ATOM    636  O   LEU A  41      13.823   3.283   3.148  1.00 92.49           O  
ATOM    637  CG  LEU A  41      16.224   0.686   0.582  1.00 92.49           C  
ATOM    638  HG  LEU A  41      16.441  -0.336   0.893  1.00 92.49           H  
ATOM    639  CD1 LEU A  41      15.865   0.675  -0.902  1.00 92.49           C  
ATOM    640 HD11 LEU A  41      16.661   0.199  -1.476  1.00 92.49           H  
ATOM    641 HD12 LEU A  41      15.753   1.697  -1.264  1.00 92.49           H  
ATOM    642 HD13 LEU A  41      14.930   0.137  -1.058  1.00 92.49           H  
ATOM    643  CD2 LEU A  41      17.483   1.538   0.754  1.00 92.49           C  
ATOM    644 HD21 LEU A  41      17.860   1.448   1.773  1.00 92.49           H  
ATOM    645 HD22 LEU A  41      18.263   1.188   0.078  1.00 92.49           H  
ATOM    646 HD23 LEU A  41      17.264   2.584   0.541  1.00 92.49           H  
ATOM    647  N   GLY A  42      13.396   1.556   4.514  1.00 92.86           N  
ATOM    648  H   GLY A  42      13.772   0.697   4.891  1.00 92.86           H  
ATOM    649  CA  GLY A  42      12.263   2.200   5.191  1.00 92.86           C  
ATOM    650  HA2 GLY A  42      12.428   2.168   6.268  1.00 92.86           H  
ATOM    651  HA3 GLY A  42      12.200   3.243   4.879  1.00 92.86           H  
ATOM    652  C   GLY A  42      10.880   1.629   4.909  1.00 92.86           C  
ATOM    653  O   GLY A  42       9.894   2.250   5.298  1.00 92.86           O  
ATOM    654  N   LYS A  43      10.775   0.459   4.263  1.00 94.06           N  
ATOM    655  H   LYS A  43      11.623   0.042   3.907  1.00 94.06           H  
ATOM    656  CA  LYS A  43       9.476  -0.175   3.972  1.00 94.06           C  
ATOM    657  HA  LYS A  43       8.906   0.483   3.317  1.00 94.06           H  
ATOM    658  C   LYS A  43       8.622  -0.353   5.231  1.00 94.06           C  
ATOM    659  CB  LYS A  43       9.649  -1.531   3.276  1.00 94.06           C  
ATOM    660  HB2 LYS A  43      10.213  -2.198   3.928  1.00 94.06           H  
ATOM    661  HB3 LYS A  43       8.655  -1.958   3.139  1.00 94.06           H  
ATOM    662  O   LYS A  43       7.488   0.104   5.254  1.00 94.06           O  
ATOM    663  CG  LYS A  43      10.339  -1.449   1.905  1.00 94.06           C  
ATOM    664  HG2 LYS A  43       9.903  -0.630   1.333  1.00 94.06           H  
ATOM    665  HG3 LYS A  43      11.404  -1.256   2.034  1.00 94.06           H  
ATOM    666  CD  LYS A  43      10.134  -2.751   1.115  1.00 94.06           C  
ATOM    667  HD2 LYS A  43      10.560  -2.642   0.117  1.00 94.06           H  
ATOM    668  HD3 LYS A  43       9.063  -2.901   0.984  1.00 94.06           H  
ATOM    669  CE  LYS A  43      10.703  -4.005   1.799  1.00 94.06           C  
ATOM    670  HE2 LYS A  43      10.152  -4.869   1.428  1.00 94.06           H  
ATOM    671  HE3 LYS A  43      10.518  -3.967   2.872  1.00 94.06           H  
ATOM    672  NZ  LYS A  43      12.140  -4.208   1.512  1.00 94.06           N  
ATOM    673  HZ1 LYS A  43      12.703  -3.424   1.809  1.00 94.06           H  
ATOM    674  HZ2 LYS A  43      12.445  -5.068   1.946  1.00 94.06           H  
ATOM    675  HZ3 LYS A  43      12.261  -4.305   0.514  1.00 94.06           H  
ATOM    676  N   SER A  44       9.176  -0.945   6.291  1.00 93.97           N  
ATOM    677  H   SER A  44      10.078  -1.390   6.200  1.00 93.97           H  
ATOM    678  CA  SER A  44       8.450  -1.168   7.550  1.00 93.97           C  
ATOM    679  HA  SER A  44       7.539  -1.726   7.336  1.00 93.97           H  
ATOM    680  C   SER A  44       8.040   0.147   8.218  1.00 93.97           C  
ATOM    681  CB  SER A  44       9.294  -2.015   8.508  1.00 93.97           C  
ATOM    682  HB2 SER A  44      10.120  -1.416   8.892  1.00 93.97           H  
ATOM    683  HB3 SER A  44       8.683  -2.353   9.346  1.00 93.97           H  
ATOM    684  O   SER A  44       6.920   0.260   8.704  1.00 93.97           O  
ATOM    685  OG  SER A  44       9.825  -3.130   7.814  1.00 93.97           O  
ATOM    686  HG  SER A  44       9.242  -3.882   7.944  1.00 93.97           H  
ATOM    687  N   THR A  45       8.890   1.179   8.167  1.00 95.60           N  
ATOM    688  H   THR A  45       9.818   1.041   7.792  1.00 95.60           H  
ATOM    689  CA  THR A  45       8.551   2.530   8.648  1.00 95.60           C  
ATOM    690  HA  THR A  45       8.276   2.469   9.701  1.00 95.60           H  
ATOM    691  C   THR A  45       7.356   3.103   7.887  1.00 95.60           C  
ATOM    692  CB  THR A  45       9.748   3.486   8.517  1.00 95.60           C  
ATOM    693  HB  THR A  45       9.933   3.704   7.465  1.00 95.60           H  
ATOM    694  O   THR A  45       6.395   3.554   8.506  1.00 95.60           O  
ATOM    695  CG2 THR A  45       9.530   4.802   9.261  1.00 95.60           C  
ATOM    696 HG21 THR A  45      10.387   5.459   9.113  1.00 95.60           H  
ATOM    697 HG22 THR A  45       9.395   4.616  10.326  1.00 95.60           H  
ATOM    698 HG23 THR A  45       8.644   5.311   8.880  1.00 95.60           H  
ATOM    699  OG1 THR A  45      10.900   2.883   9.061  1.00 95.60           O  
ATOM    700  HG1 THR A  45      11.521   3.587   9.265  1.00 95.60           H  
ATOM    701  N   LEU A  46       7.367   3.012   6.552  1.00 97.62           N  
ATOM    702  H   LEU A  46       8.183   2.623   6.102  1.00 97.62           H  
ATOM    703  CA  LEU A  46       6.255   3.442   5.703  1.00 97.62           C  
ATOM    704  HA  LEU A  46       6.058   4.495   5.905  1.00 97.62           H  
ATOM    705  C   LEU A  46       4.970   2.666   6.017  1.00 97.62           C  
ATOM    706  CB  LEU A  46       6.669   3.284   4.229  1.00 97.62           C  
ATOM    707  HB2 LEU A  46       7.509   3.948   4.028  1.00 97.62           H  
ATOM    708  HB3 LEU A  46       7.007   2.261   4.062  1.00 97.62           H  
ATOM    709  O   LEU A  46       3.912   3.273   6.168  1.00 97.62           O  
ATOM    710  CG  LEU A  46       5.542   3.580   3.226  1.00 97.62           C  
ATOM    711  HG  LEU A  46       4.708   2.899   3.394  1.00 97.62           H  
ATOM    712  CD1 LEU A  46       5.048   5.019   3.330  1.00 97.62           C  
ATOM    713 HD11 LEU A  46       5.898   5.695   3.240  1.00 97.62           H  
ATOM    714 HD12 LEU A  46       4.334   5.226   2.533  1.00 97.62           H  
ATOM    715 HD13 LEU A  46       4.551   5.182   4.287  1.00 97.62           H  
ATOM    716  CD2 LEU A  46       6.051   3.348   1.809  1.00 97.62           C  
ATOM    717 HD21 LEU A  46       6.824   4.074   1.557  1.00 97.62           H  
ATOM    718 HD22 LEU A  46       5.213   3.454   1.120  1.00 97.62           H  
ATOM    719 HD23 LEU A  46       6.452   2.339   1.719  1.00 97.62           H  
ATOM    720  N   ILE A  47       5.056   1.340   6.162  1.00 97.15           N  
ATOM    721  H   ILE A  47       5.951   0.901   6.002  1.00 97.15           H  
ATOM    722  CA  ILE A  47       3.917   0.496   6.543  1.00 97.15           C  
ATOM    723  HA  ILE A  47       3.123   0.635   5.808  1.00 97.15           H  
ATOM    724  C   ILE A  47       3.358   0.953   7.897  1.00 97.15           C  
ATOM    725  CB  ILE A  47       4.311  -0.999   6.543  1.00 97.15           C  
ATOM    726  HB  ILE A  47       5.199  -1.114   7.166  1.00 97.15           H  
ATOM    727  O   ILE A  47       2.163   1.235   7.979  1.00 97.15           O  
ATOM    728  CG1 ILE A  47       4.638  -1.501   5.121  1.00 97.15           C  
ATOM    729 HG12 ILE A  47       5.274  -0.779   4.610  1.00 97.15           H  
ATOM    730 HG13 ILE A  47       3.720  -1.596   4.541  1.00 97.15           H  
ATOM    731  CG2 ILE A  47       3.197  -1.870   7.142  1.00 97.15           C  
ATOM    732 HG21 ILE A  47       3.426  -2.929   7.017  1.00 97.15           H  
ATOM    733 HG22 ILE A  47       3.134  -1.690   8.216  1.00 97.15           H  
ATOM    734 HG23 ILE A  47       2.241  -1.656   6.664  1.00 97.15           H  
ATOM    735  CD1 ILE A  47       5.373  -2.849   5.134  1.00 97.15           C  
ATOM    736 HD11 ILE A  47       5.935  -2.966   4.208  1.00 97.15           H  
ATOM    737 HD12 ILE A  47       6.084  -2.891   5.959  1.00 97.15           H  
ATOM    738 HD13 ILE A  47       4.663  -3.671   5.230  1.00 97.15           H  
ATOM    739  N   LYS A  48       4.198   1.119   8.935  1.00 97.49           N  
ATOM    740  H   LYS A  48       5.173   0.895   8.794  1.00 97.49           H  
ATOM    741  CA  LYS A  48       3.768   1.601  10.266  1.00 97.49           C  
ATOM    742  HA  LYS A  48       3.039   0.892  10.658  1.00 97.49           H  
ATOM    743  C   LYS A  48       3.064   2.953  10.162  1.00 97.49           C  
ATOM    744  CB  LYS A  48       4.954   1.698  11.259  1.00 97.49           C  
ATOM    745  HB2 LYS A  48       5.631   0.856  11.116  1.00 97.49           H  
ATOM    746  HB3 LYS A  48       5.524   2.606  11.062  1.00 97.49           H  
ATOM    747  O   LYS A  48       2.028   3.147  10.791  1.00 97.49           O  
ATOM    748  CG  LYS A  48       4.487   1.694  12.734  1.00 97.49           C  
ATOM    749  HG2 LYS A  48       3.873   0.809  12.899  1.00 97.49           H  
ATOM    750  HG3 LYS A  48       3.856   2.568  12.899  1.00 97.49           H  
ATOM    751  CD  LYS A  48       5.629   1.697  13.782  1.00 97.49           C  
ATOM    752  HD2 LYS A  48       6.231   0.798  13.649  1.00 97.49           H  
ATOM    753  HD3 LYS A  48       6.259   2.570  13.615  1.00 97.49           H  
ATOM    754  CE  LYS A  48       5.084   1.733  15.237  1.00 97.49           C  
ATOM    755  HE2 LYS A  48       4.439   2.605  15.344  1.00 97.49           H  
ATOM    756  HE3 LYS A  48       4.463   0.851  15.395  1.00 97.49           H  
ATOM    757  NZ  LYS A  48       6.137   1.788  16.305  1.00 97.49           N  
ATOM    758  HZ1 LYS A  48       6.739   0.976  16.309  1.00 97.49           H  
ATOM    759  HZ2 LYS A  48       5.754   1.824  17.239  1.00 97.49           H  
ATOM    760  HZ3 LYS A  48       6.691   2.631  16.258  1.00 97.49           H  
ATOM    761  N   GLN A  49       3.587   3.869   9.348  1.00 97.35           N  
ATOM    762  H   GLN A  49       4.460   3.656   8.888  1.00 97.35           H  
ATOM    763  CA  GLN A  49       3.023   5.206   9.176  1.00 97.35           C  
ATOM    764  HA  GLN A  49       2.846   5.624  10.168  1.00 97.35           H  
ATOM    765  C   GLN A  49       1.680   5.189   8.434  1.00 97.35           C  
ATOM    766  CB  GLN A  49       4.058   6.083   8.469  1.00 97.35           C  
ATOM    767  HB2 GLN A  49       4.141   5.790   7.423  1.00 97.35           H  
ATOM    768  HB3 GLN A  49       5.025   5.932   8.949  1.00 97.35           H  
ATOM    769  O   GLN A  49       0.745   5.880   8.845  1.00 97.35           O  
ATOM    770  CG  GLN A  49       3.713   7.576   8.567  1.00 97.35           C  
ATOM    771  HG2 GLN A  49       2.797   7.785   8.014  1.00 97.35           H  
ATOM    772  HG3 GLN A  49       3.556   7.841   9.613  1.00 97.35           H  
ATOM    773  CD  GLN A  49       4.830   8.451   8.013  1.00 97.35           C  
ATOM    774  NE2 GLN A  49       4.809   9.743   8.259  1.00 97.35           N  
ATOM    775 HE21 GLN A  49       4.169  10.136   8.934  1.00 97.35           H  
ATOM    776 HE22 GLN A  49       5.618  10.263   7.949  1.00 97.35           H  
ATOM    777  OE1 GLN A  49       5.742   7.991   7.348  1.00 97.35           O  
ATOM    778  N   ILE A  50       1.538   4.356   7.396  1.00 98.19           N  
ATOM    779  H   ILE A  50       2.345   3.834   7.085  1.00 98.19           H  
ATOM    780  CA  ILE A  50       0.249   4.126   6.733  1.00 98.19           C  
ATOM    781  HA  ILE A  50      -0.145   5.089   6.408  1.00 98.19           H  
ATOM    782  C   ILE A  50      -0.745   3.561   7.747  1.00 98.19           C  
ATOM    783  CB  ILE A  50       0.388   3.233   5.478  1.00 98.19           C  
ATOM    784  HB  ILE A  50       0.919   2.321   5.751  1.00 98.19           H  
ATOM    785  O   ILE A  50      -1.807   4.149   7.929  1.00 98.19           O  
ATOM    786  CG1 ILE A  50       1.185   3.973   4.379  1.00 98.19           C  
ATOM    787 HG12 ILE A  50       0.579   4.786   3.978  1.00 98.19           H  
ATOM    788 HG13 ILE A  50       2.081   4.420   4.809  1.00 98.19           H  
ATOM    789  CG2 ILE A  50      -1.005   2.851   4.931  1.00 98.19           C  
ATOM    790 HG21 ILE A  50      -0.909   2.257   4.023  1.00 98.19           H  
ATOM    791 HG22 ILE A  50      -1.549   2.243   5.654  1.00 98.19           H  
ATOM    792 HG23 ILE A  50      -1.581   3.750   4.709  1.00 98.19           H  
ATOM    793  CD1 ILE A  50       1.630   3.068   3.222  1.00 98.19           C  
ATOM    794 HD11 ILE A  50       2.186   2.216   3.612  1.00 98.19           H  
ATOM    795 HD12 ILE A  50       0.771   2.715   2.651  1.00 98.19           H  
ATOM    796 HD13 ILE A  50       2.277   3.634   2.553  1.00 98.19           H  
ATOM    797  N   ILE A  51      -0.393   2.495   8.469  1.00 98.29           N  
ATOM    798  H   ILE A  51       0.511   2.080   8.295  1.00 98.29           H  
ATOM    799  CA  ILE A  51      -1.254   1.880   9.492  1.00 98.29           C  
ATOM    800  HA  ILE A  51      -2.160   1.506   9.014  1.00 98.29           H  
ATOM    801  C   ILE A  51      -1.682   2.915  10.539  1.00 98.29           C  
ATOM    802  CB  ILE A  51      -0.521   0.690  10.151  1.00 98.29           C  
ATOM    803  HB  ILE A  51       0.435   1.039  10.541  1.00 98.29           H  
ATOM    804  O   ILE A  51      -2.872   3.056  10.825  1.00 98.29           O  
ATOM    805  CG1 ILE A  51      -0.270  -0.437   9.130  1.00 98.29           C  
ATOM    806 HG12 ILE A  51      -1.220  -0.923   8.907  1.00 98.29           H  
ATOM    807 HG13 ILE A  51       0.095  -0.035   8.184  1.00 98.29           H  
ATOM    808  CG2 ILE A  51      -1.348   0.118  11.315  1.00 98.29           C  
ATOM    809 HG21 ILE A  51      -0.793  -0.667  11.830  1.00 98.29           H  
ATOM    810 HG22 ILE A  51      -2.282  -0.300  10.940  1.00 98.29           H  
ATOM    811 HG23 ILE A  51      -1.572   0.888  12.053  1.00 98.29           H  
ATOM    812  CD1 ILE A  51       0.736  -1.485   9.614  1.00 98.29           C  
ATOM    813 HD11 ILE A  51       0.410  -1.958  10.541  1.00 98.29           H  
ATOM    814 HD12 ILE A  51       0.849  -2.257   8.853  1.00 98.29           H  
ATOM    815 HD13 ILE A  51       1.699  -1.008   9.798  1.00 98.29           H  
ATOM    816  N   TYR A  52      -0.733   3.692  11.063  1.00 98.00           N  
ATOM    817  H   TYR A  52       0.227   3.517  10.804  1.00 98.00           H  
ATOM    818  CA  TYR A  52      -0.996   4.743  12.041  1.00 98.00           C  
ATOM    819  HA  TYR A  52      -1.441   4.292  12.928  1.00 98.00           H  
ATOM    820  C   TYR A  52      -1.971   5.792  11.502  1.00 98.00           C  
ATOM    821  CB  TYR A  52       0.329   5.392  12.443  1.00 98.00           C  
ATOM    822  HB2 TYR A  52       0.812   5.815  11.562  1.00 98.00           H  
ATOM    823  HB3 TYR A  52       0.980   4.612  12.839  1.00 98.00           H  
ATOM    824  O   TYR A  52      -2.900   6.186  12.207  1.00 98.00           O  
ATOM    825  CG  TYR A  52       0.181   6.467  13.497  1.00 98.00           C  
ATOM    826  CD1 TYR A  52       0.179   7.830  13.140  1.00 98.00           C  
ATOM    827  HD1 TYR A  52       0.299   8.117  12.106  1.00 98.00           H  
ATOM    828  CD2 TYR A  52       0.051   6.095  14.847  1.00 98.00           C  
ATOM    829  HD2 TYR A  52       0.067   5.051  15.123  1.00 98.00           H  
ATOM    830  CE1 TYR A  52       0.064   8.820  14.137  1.00 98.00           C  
ATOM    831  HE1 TYR A  52       0.095   9.865  13.868  1.00 98.00           H  
ATOM    832  CE2 TYR A  52      -0.073   7.077  15.845  1.00 98.00           C  
ATOM    833  HE2 TYR A  52      -0.140   6.794  16.885  1.00 98.00           H  
ATOM    834  OH  TYR A  52      -0.178   9.385  16.461  1.00 98.00           O  
ATOM    835  HH  TYR A  52       0.037  10.267  16.149  1.00 98.00           H  
ATOM    836  CZ  TYR A  52      -0.060   8.441  15.493  1.00 98.00           C  
ATOM    837  N   SER A  53      -1.825   6.200  10.237  1.00 97.23           N  
ATOM    838  H   SER A  53      -1.032   5.861   9.712  1.00 97.23           H  
ATOM    839  CA  SER A  53      -2.742   7.153   9.595  1.00 97.23           C  
ATOM    840  HA  SER A  53      -2.799   8.039  10.227  1.00 97.23           H  
ATOM    841  C   SER A  53      -4.172   6.619   9.446  1.00 97.23           C  
ATOM    842  CB  SER A  53      -2.197   7.596   8.231  1.00 97.23           C  
ATOM    843  HB2 SER A  53      -2.698   8.520   7.942  1.00 97.23           H  
ATOM    844  HB3 SER A  53      -1.129   7.799   8.312  1.00 97.23           H  
ATOM    845  O   SER A  53      -5.105   7.407   9.337  1.00 97.23           O  
ATOM    846  OG  SER A  53      -2.427   6.635   7.216  1.00 97.23           O  
ATOM    847  HG  SER A  53      -2.104   5.786   7.524  1.00 97.23           H  
ATOM    848  N   LYS A  54      -4.363   5.292   9.454  1.00 97.64           N  
ATOM    849  H   LYS A  54      -3.547   4.702   9.530  1.00 97.64           H  
ATOM    850  CA  LYS A  54      -5.671   4.635   9.290  1.00 97.64           C  
ATOM    851  HA  LYS A  54      -6.401   5.377   8.965  1.00 97.64           H  
ATOM    852  C   LYS A  54      -6.258   4.089  10.592  1.00 97.64           C  
ATOM    853  CB  LYS A  54      -5.586   3.546   8.203  1.00 97.64           C  
ATOM    854  HB2 LYS A  54      -6.591   3.164   8.023  1.00 97.64           H  
ATOM    855  HB3 LYS A  54      -4.977   2.722   8.575  1.00 97.64           H  
ATOM    856  O   LYS A  54      -7.372   3.571  10.570  1.00 97.64           O  
ATOM    857  CG  LYS A  54      -5.002   4.007   6.856  1.00 97.64           C  
ATOM    858  HG2 LYS A  54      -5.096   3.191   6.140  1.00 97.64           H  
ATOM    859  HG3 LYS A  54      -3.939   4.216   6.976  1.00 97.64           H  
ATOM    860  CD  LYS A  54      -5.666   5.256   6.274  1.00 97.64           C  
ATOM    861  HD2 LYS A  54      -5.698   6.048   7.023  1.00 97.64           H  
ATOM    862  HD3 LYS A  54      -6.685   5.013   5.973  1.00 97.64           H  
ATOM    863  CE  LYS A  54      -4.868   5.784   5.082  1.00 97.64           C  
ATOM    864  HE2 LYS A  54      -3.831   5.923   5.388  1.00 97.64           H  
ATOM    865  HE3 LYS A  54      -4.902   5.057   4.271  1.00 97.64           H  
ATOM    866  NZ  LYS A  54      -5.430   7.078   4.636  1.00 97.64           N  
ATOM    867  HZ1 LYS A  54      -5.481   7.738   5.399  1.00 97.64           H  
ATOM    868  HZ2 LYS A  54      -4.899   7.482   3.878  1.00 97.64           H  
ATOM    869  HZ3 LYS A  54      -6.364   6.938   4.277  1.00 97.64           H  
ATOM    870  N   ARG A  55      -5.556   4.232  11.723  1.00 96.61           N  
ATOM    871  H   ARG A  55      -4.638   4.645  11.634  1.00 96.61           H  
ATOM    872  CA  ARG A  55      -5.904   3.601  13.012  1.00 96.61           C  
ATOM    873  HA  ARG A  55      -5.944   2.522  12.858  1.00 96.61           H  
ATOM    874  C   ARG A  55      -7.286   3.966  13.563  1.00 96.61           C  
ATOM    875  CB  ARG A  55      -4.797   3.885  14.043  1.00 96.61           C  
ATOM    876  HB2 ARG A  55      -3.828   3.710  13.576  1.00 96.61           H  
ATOM    877  HB3 ARG A  55      -4.899   3.180  14.867  1.00 96.61           H  
ATOM    878  O   ARG A  55      -7.864   3.171  14.289  1.00 96.61           O  
ATOM    879  CG  ARG A  55      -4.845   5.312  14.620  1.00 96.61           C  
ATOM    880  HG2 ARG A  55      -4.957   6.035  13.811  1.00 96.61           H  
ATOM    881  HG3 ARG A  55      -5.703   5.404  15.287  1.00 96.61           H  
ATOM    882  CD  ARG A  55      -3.570   5.619  15.413  1.00 96.61           C  
ATOM    883  HD2 ARG A  55      -2.703   5.528  14.759  1.00 96.61           H  
ATOM    884  HD3 ARG A  55      -3.467   4.880  16.208  1.00 96.61           H  
ATOM    885  NE  ARG A  55      -3.601   6.964  16.017  1.00 96.61           N  
ATOM    886  HE  ARG A  55      -3.774   7.003  17.011  1.00 96.61           H  
ATOM    887  NH1 ARG A  55      -3.248   8.215  14.113  1.00 96.61           N  
ATOM    888 HH11 ARG A  55      -3.107   9.111  13.668  1.00 96.61           H  
ATOM    889 HH12 ARG A  55      -3.213   7.369  13.561  1.00 96.61           H  
ATOM    890  NH2 ARG A  55      -3.353   9.224  16.088  1.00 96.61           N  
ATOM    891 HH21 ARG A  55      -3.373   9.183  17.097  1.00 96.61           H  
ATOM    892 HH22 ARG A  55      -3.185  10.106  15.626  1.00 96.61           H  
ATOM    893  CZ  ARG A  55      -3.405   8.118  15.402  1.00 96.61           C  
ATOM    894  N   PHE A  56      -7.809   5.141  13.215  1.00 95.61           N  
ATOM    895  H   PHE A  56      -7.253   5.762  12.644  1.00 95.61           H  
ATOM    896  CA  PHE A  56      -9.147   5.588  13.624  1.00 95.61           C  
ATOM    897  HA  PHE A  56      -9.459   5.038  14.512  1.00 95.61           H  
ATOM    898  C   PHE A  56     -10.231   5.322  12.574  1.00 95.61           C  
ATOM    899  CB  PHE A  56      -9.091   7.077  13.981  1.00 95.61           C  
ATOM    900  HB2 PHE A  56      -8.792   7.639  13.096  1.00 95.61           H  
ATOM    901  HB3 PHE A  56     -10.093   7.409  14.252  1.00 95.61           H  
ATOM    902  O   PHE A  56     -11.413   5.491  12.849  1.00 95.61           O  
ATOM    903  CG  PHE A  56      -8.171   7.416  15.138  1.00 95.61           C  
ATOM    904  CD1 PHE A  56      -8.300   6.746  16.370  1.00 95.61           C  
ATOM    905  HD1 PHE A  56      -9.037   5.966  16.494  1.00 95.61           H  
ATOM    906  CD2 PHE A  56      -7.240   8.460  15.009  1.00 95.61           C  
ATOM    907  HD2 PHE A  56      -7.177   9.017  14.086  1.00 95.61           H  
ATOM    908  CE1 PHE A  56      -7.494   7.108  17.462  1.00 95.61           C  
ATOM    909  HE1 PHE A  56      -7.614   6.602  18.409  1.00 95.61           H  
ATOM    910  CE2 PHE A  56      -6.470   8.851  16.115  1.00 95.61           C  
ATOM    911  HE2 PHE A  56      -5.847   9.731  16.040  1.00 95.61           H  
ATOM    912  CZ  PHE A  56      -6.580   8.166  17.338  1.00 95.61           C  
ATOM    913  HZ  PHE A  56      -6.014   8.488  18.199  1.00 95.61           H  
ATOM    914  N   LEU A  57      -9.837   4.901  11.371  1.00 96.81           N  
ATOM    915  H   LEU A  57      -8.856   4.707  11.233  1.00 96.81           H  
ATOM    916  CA  LEU A  57     -10.738   4.704  10.235  1.00 96.81           C  
ATOM    917  HA  LEU A  57     -11.678   5.226  10.410  1.00 96.81           H  
ATOM    918  C   LEU A  57     -11.086   3.232  10.026  1.00 96.81           C  
ATOM    919  CB  LEU A  57     -10.072   5.284   8.976  1.00 96.81           C  
ATOM    920  HB2 LEU A  57      -9.151   4.736   8.783  1.00 96.81           H  
ATOM    921  HB3 LEU A  57     -10.742   5.126   8.131  1.00 96.81           H  
ATOM    922  O   LEU A  57     -12.152   2.911   9.504  1.00 96.81           O  
ATOM    923  CG  LEU A  57      -9.743   6.785   9.068  1.00 96.81           C  
ATOM    924  HG  LEU A  57      -9.066   6.967   9.903  1.00 96.81           H  
ATOM    925  CD1 LEU A  57      -9.038   7.215   7.786  1.00 96.81           C  
ATOM    926 HD11 LEU A  57      -9.709   7.062   6.941  1.00 96.81           H  
ATOM    927 HD12 LEU A  57      -8.121   6.641   7.649  1.00 96.81           H  
ATOM    928 HD13 LEU A  57      -8.789   8.273   7.863  1.00 96.81           H  
ATOM    929  CD2 LEU A  57     -11.001   7.630   9.244  1.00 96.81           C  
ATOM    930 HD21 LEU A  57     -11.712   7.443   8.439  1.00 96.81           H  
ATOM    931 HD22 LEU A  57     -10.735   8.687   9.232  1.00 96.81           H  
ATOM    932 HD23 LEU A  57     -11.471   7.428  10.206  1.00 96.81           H  
ATOM    933  N   ILE A  58     -10.185   2.332  10.421  1.00 98.00           N  
ATOM    934  H   ILE A  58      -9.340   2.664  10.863  1.00 98.00           H  
ATOM    935  CA  ILE A  58     -10.296   0.900  10.166  1.00 98.00           C  
ATOM    936  HA  ILE A  58     -11.206   0.714   9.596  1.00 98.00           H  
ATOM    937  C   ILE A  58     -10.350   0.150  11.508  1.00 98.00           C  
ATOM    938  CB  ILE A  58      -9.125   0.437   9.287  1.00 98.00           C  
ATOM    939  HB  ILE A  58      -8.210   0.655   9.839  1.00 98.00           H  
ATOM    940  O   ILE A  58      -9.419   0.263  12.304  1.00 98.00           O  
ATOM    941  CG1 ILE A  58      -9.053   1.208   7.950  1.00 98.00           C  
ATOM    942 HG12 ILE A  58      -9.995   1.094   7.415  1.00 98.00           H  
ATOM    943 HG13 ILE A  58      -8.910   2.268   8.157  1.00 98.00           H  
ATOM    944  CG2 ILE A  58      -9.242  -1.075   9.042  1.00 98.00           C  
ATOM    945 HG21 ILE A  58      -9.262  -1.611   9.991  1.00 98.00           H  
ATOM    946 HG22 ILE A  58     -10.146  -1.301   8.477  1.00 98.00           H  
ATOM    947 HG23 ILE A  58      -8.367  -1.436   8.502  1.00 98.00           H  
ATOM    948  CD1 ILE A  58      -7.904   0.766   7.034  1.00 98.00           C  
ATOM    949 HD11 ILE A  58      -6.970   0.733   7.594  1.00 98.00           H  
ATOM    950 HD12 ILE A  58      -7.800   1.478   6.215  1.00 98.00           H  
ATOM    951 HD13 ILE A  58      -8.112  -0.215   6.608  1.00 98.00           H  
ATOM    952  N   PRO A  59     -11.403  -0.646  11.766  1.00 97.22           N  
ATOM    953  CA  PRO A  59     -11.611  -1.284  13.063  1.00 97.22           C  
ATOM    954  HA  PRO A  59     -11.325  -0.605  13.866  1.00 97.22           H  
ATOM    955  C   PRO A  59     -10.827  -2.588  13.244  1.00 97.22           C  
ATOM    956  CB  PRO A  59     -13.121  -1.531  13.128  1.00 97.22           C  
ATOM    957  HB2 PRO A  59     -13.377  -2.381  13.761  1.00 97.22           H  
ATOM    958  HB3 PRO A  59     -13.619  -0.630  13.488  1.00 97.22           H  
ATOM    959  O   PRO A  59     -10.650  -3.024  14.376  1.00 97.22           O  
ATOM    960  CG  PRO A  59     -13.504  -1.772  11.667  1.00 97.22           C  
ATOM    961  HG2 PRO A  59     -13.294  -2.806  11.394  1.00 97.22           H  
ATOM    962  HG3 PRO A  59     -14.550  -1.531  11.479  1.00 97.22           H  
ATOM    963  CD  PRO A  59     -12.566  -0.836  10.913  1.00 97.22           C  
ATOM    964  HD2 PRO A  59     -13.052   0.127  10.759  1.00 97.22           H  
ATOM    965  HD3 PRO A  59     -12.281  -1.266   9.952  1.00 97.22           H  
ATOM    966  N   VAL A  60     -10.388  -3.237  12.162  1.00 97.58           N  
ATOM    967  H   VAL A  60     -10.532  -2.817  11.255  1.00 97.58           H  
ATOM    968  CA  VAL A  60      -9.743  -4.559  12.205  1.00 97.58           C  
ATOM    969  HA  VAL A  60      -9.258  -4.685  13.173  1.00 97.58           H  
ATOM    970  C   VAL A  60      -8.657  -4.684  11.143  1.00 97.58           C  
ATOM    971  CB  VAL A  60     -10.764  -5.706  12.044  1.00 97.58           C  
ATOM    972  HB  VAL A  60     -10.217  -6.649  12.070  1.00 97.58           H  
ATOM    973  O   VAL A  60      -8.746  -4.069  10.076  1.00 97.58           O  
ATOM    974  CG1 VAL A  60     -11.790  -5.738  13.178  1.00 97.58           C  
ATOM    975 HG11 VAL A  60     -11.260  -5.704  14.130  1.00 97.58           H  
ATOM    976 HG12 VAL A  60     -12.464  -4.884  13.120  1.00 97.58           H  
ATOM    977 HG13 VAL A  60     -12.366  -6.662  13.134  1.00 97.58           H  
ATOM    978  CG2 VAL A  60     -11.557  -5.655  10.731  1.00 97.58           C  
ATOM    979 HG21 VAL A  60     -12.150  -4.742  10.676  1.00 97.58           H  
ATOM    980 HG22 VAL A  60     -10.876  -5.683   9.882  1.00 97.58           H  
ATOM    981 HG23 VAL A  60     -12.214  -6.523  10.674  1.00 97.58           H  
ATOM    982  N   ALA A  61      -7.649  -5.507  11.414  1.00 98.38           N  
ATOM    983  H   ALA A  61      -7.640  -6.027  12.279  1.00 98.38           H  
ATOM    984  CA  ALA A  61      -6.611  -5.840  10.452  1.00 98.38           C  
ATOM    985  HA  ALA A  61      -6.968  -5.572   9.457  1.00 98.38           H  
ATOM    986  C   ALA A  61      -6.316  -7.341  10.443  1.00 98.38           C  
ATOM    987  CB  ALA A  61      -5.351  -5.027  10.754  1.00 98.38           C  
ATOM    988  HB1 ALA A  61      -4.965  -5.315  11.732  1.00 98.38           H  
ATOM    989  HB2 ALA A  61      -5.581  -3.962  10.750  1.00 98.38           H  
ATOM    990  HB3 ALA A  61      -4.590  -5.228  10.001  1.00 98.38           H  
ATOM    991  O   ALA A  61      -6.640  -8.049  11.390  1.00 98.38           O  
ATOM    992  N   VAL A  62      -5.691  -7.812   9.368  1.00 98.30           N  
ATOM    993  H   VAL A  62      -5.516  -7.175   8.604  1.00 98.30           H  
ATOM    994  CA  VAL A  62      -5.010  -9.107   9.325  1.00 98.30           C  
ATOM    995  HA  VAL A  62      -4.816  -9.434  10.347  1.00 98.30           H  
ATOM    996  C   VAL A  62      -3.668  -8.923   8.637  1.00 98.30           C  
ATOM    997  CB  VAL A  62      -5.837 -10.202   8.629  1.00 98.30           C  
ATOM    998  HB  VAL A  62      -6.022  -9.921   7.592  1.00 98.30           H  
ATOM    999  O   VAL A  62      -3.571  -8.234   7.618  1.00 98.30           O  
ATOM   1000  CG1 VAL A  62      -5.072 -11.531   8.647  1.00 98.30           C  
ATOM   1001 HG11 VAL A  62      -4.758 -11.766   9.664  1.00 98.30           H  
ATOM   1002 HG12 VAL A  62      -5.690 -12.353   8.286  1.00 98.30           H  
ATOM   1003 HG13 VAL A  62      -4.192 -11.481   8.006  1.00 98.30           H  
ATOM   1004  CG2 VAL A  62      -7.182 -10.405   9.333  1.00 98.30           C  
ATOM   1005 HG21 VAL A  62      -7.003 -10.573  10.395  1.00 98.30           H  
ATOM   1006 HG22 VAL A  62      -7.803  -9.517   9.217  1.00 98.30           H  
ATOM   1007 HG23 VAL A  62      -7.709 -11.265   8.919  1.00 98.30           H  
ATOM   1008  N   VAL A  63      -2.637  -9.545   9.196  1.00 98.24           N  
ATOM   1009  H   VAL A  63      -2.799 -10.120  10.010  1.00 98.24           H  
ATOM   1010  CA  VAL A  63      -1.275  -9.491   8.677  1.00 98.24           C  
ATOM   1011  HA  VAL A  63      -1.246  -8.865   7.785  1.00 98.24           H  
ATOM   1012  C   VAL A  63      -0.829 -10.891   8.282  1.00 98.24           C  
ATOM   1013  CB  VAL A  63      -0.320  -8.870   9.709  1.00 98.24           C  
ATOM   1014  HB  VAL A  63      -0.291  -9.502  10.596  1.00 98.24           H  
ATOM   1015  O   VAL A  63      -0.945 -11.828   9.061  1.00 98.24           O  
ATOM   1016  CG1 VAL A  63       1.094  -8.773   9.132  1.00 98.24           C  
ATOM   1017 HG11 VAL A  63       1.742  -8.276   9.853  1.00 98.24           H  
ATOM   1018 HG12 VAL A  63       1.101  -8.212   8.198  1.00 98.24           H  
ATOM   1019 HG13 VAL A  63       1.500  -9.770   8.961  1.00 98.24           H  
ATOM   1020  CG2 VAL A  63      -0.775  -7.466  10.141  1.00 98.24           C  
ATOM   1021 HG21 VAL A  63      -0.902  -6.820   9.272  1.00 98.24           H  
ATOM   1022 HG22 VAL A  63      -1.717  -7.530  10.684  1.00 98.24           H  
ATOM   1023 HG23 VAL A  63      -0.028  -7.034  10.807  1.00 98.24           H  
ATOM   1024  N   PHE A  64      -0.278 -11.015   7.085  1.00 97.18           N  
ATOM   1025  H   PHE A  64      -0.256 -10.200   6.490  1.00 97.18           H  
ATOM   1026  CA  PHE A  64       0.477 -12.171   6.625  1.00 97.18           C  
ATOM   1027  HA  PHE A  64       0.427 -12.983   7.351  1.00 97.18           H  
ATOM   1028  C   PHE A  64       1.923 -11.706   6.476  1.00 97.18           C  
ATOM   1029  CB  PHE A  64      -0.104 -12.661   5.292  1.00 97.18           C  
ATOM   1030  HB2 PHE A  64       0.003 -11.876   4.543  1.00 97.18           H  
ATOM   1031  HB3 PHE A  64       0.476 -13.522   4.960  1.00 97.18           H  
ATOM   1032  O   PHE A  64       2.205 -10.933   5.561  1.00 97.18           O  
ATOM   1033  CG  PHE A  64      -1.565 -13.051   5.343  1.00 97.18           C  
ATOM   1034  CD1 PHE A  64      -1.923 -14.378   5.624  1.00 97.18           C  
ATOM   1035  HD1 PHE A  64      -1.160 -15.111   5.840  1.00 97.18           H  
ATOM   1036  CD2 PHE A  64      -2.570 -12.092   5.114  1.00 97.18           C  
ATOM   1037  HD2 PHE A  64      -2.298 -11.067   4.908  1.00 97.18           H  
ATOM   1038  CE1 PHE A  64      -3.272 -14.754   5.670  1.00 97.18           C  
ATOM   1039  HE1 PHE A  64      -3.533 -15.774   5.910  1.00 97.18           H  
ATOM   1040  CE2 PHE A  64      -3.926 -12.466   5.165  1.00 97.18           C  
ATOM   1041  HE2 PHE A  64      -4.695 -11.725   5.007  1.00 97.18           H  
ATOM   1042  CZ  PHE A  64      -4.276 -13.800   5.439  1.00 97.18           C  
ATOM   1043  HZ  PHE A  64      -5.313 -14.097   5.492  1.00 97.18           H  
ATOM   1044  N   SER A  65       2.822 -12.121   7.364  1.00 95.37           N  
ATOM   1045  H   SER A  65       2.544 -12.805   8.054  1.00 95.37           H  
ATOM   1046  CA  SER A  65       4.211 -11.657   7.399  1.00 95.37           C  
ATOM   1047  HA  SER A  65       4.417 -11.084   6.496  1.00 95.37           H  
ATOM   1048  C   SER A  65       5.192 -12.821   7.481  1.00 95.37           C  
ATOM   1049  CB  SER A  65       4.432 -10.703   8.569  1.00 95.37           C  
ATOM   1050  HB2 SER A  65       4.101 -11.193   9.485  1.00 95.37           H  
ATOM   1051  HB3 SER A  65       3.839  -9.801   8.417  1.00 95.37           H  
ATOM   1052  O   SER A  65       5.257 -13.499   8.500  1.00 95.37           O  
ATOM   1053  OG  SER A  65       5.806 -10.357   8.665  1.00 95.37           O  
ATOM   1054  HG  SER A  65       5.955  -9.955   9.524  1.00 95.37           H  
ATOM   1055  N   GLY A  66       6.018 -12.986   6.445  1.00 89.67           N  
ATOM   1056  H   GLY A  66       5.963 -12.315   5.692  1.00 89.67           H  
ATOM   1057  CA  GLY A  66       7.060 -14.020   6.376  1.00 89.67           C  
ATOM   1058  HA2 GLY A  66       7.495 -14.007   5.376  1.00 89.67           H  
ATOM   1059  HA3 GLY A  66       6.624 -15.006   6.533  1.00 89.67           H  
ATOM   1060  C   GLY A  66       8.206 -13.842   7.375  1.00 89.67           C  
ATOM   1061  O   GLY A  66       9.045 -14.724   7.520  1.00 89.67           O  
ATOM   1062  N   SER A  67       8.281 -12.685   8.040  1.00 88.58           N  
ATOM   1063  H   SER A  67       7.523 -12.030   7.919  1.00 88.58           H  
ATOM   1064  CA  SER A  67       9.390 -12.319   8.930  1.00 88.58           C  
ATOM   1065  HA  SER A  67      10.074 -13.164   9.012  1.00 88.58           H  
ATOM   1066  C   SER A  67       8.961 -11.999  10.361  1.00 88.58           C  
ATOM   1067  CB  SER A  67      10.184 -11.159   8.321  1.00 88.58           C  
ATOM   1068  HB2 SER A  67      10.515 -11.434   7.320  1.00 88.58           H  
ATOM   1069  HB3 SER A  67      11.065 -10.973   8.936  1.00 88.58           H  
ATOM   1070  O   SER A  67       9.816 -11.671  11.187  1.00 88.58           O  
ATOM   1071  OG  SER A  67       9.413  -9.969   8.253  1.00 88.58           O  
ATOM   1072  HG  SER A  67       8.740 -10.070   7.576  1.00 88.58           H  
ATOM   1073  N   GLU A  68       7.663 -12.098  10.673  1.00 89.14           N  
ATOM   1074  H   GLU A  68       7.014 -12.452   9.984  1.00 89.14           H  
ATOM   1075  CA  GLU A  68       7.141 -11.693  11.983  1.00 89.14           C  
ATOM   1076  HA  GLU A  68       7.403 -10.648  12.149  1.00 89.14           H  
ATOM   1077  C   GLU A  68       7.760 -12.491  13.128  1.00 89.14           C  
ATOM   1078  CB  GLU A  68       5.613 -11.837  12.027  1.00 89.14           C  
ATOM   1079  HB2 GLU A  68       5.339 -12.862  11.774  1.00 89.14           H  
ATOM   1080  HB3 GLU A  68       5.173 -11.168  11.288  1.00 89.14           H  
ATOM   1081  O   GLU A  68       8.097 -11.918  14.161  1.00 89.14           O  
ATOM   1082  CG  GLU A  68       5.028 -11.492  13.410  1.00 89.14           C  
ATOM   1083  HG2 GLU A  68       3.958 -11.698  13.397  1.00 89.14           H  
ATOM   1084  HG3 GLU A  68       5.436 -12.160  14.169  1.00 89.14           H  
ATOM   1085  CD  GLU A  68       5.260 -10.033  13.834  1.00 89.14           C  
ATOM   1086  OE1 GLU A  68       4.995  -9.693  15.011  1.00 89.14           O  
ATOM   1087  OE2 GLU A  68       5.656  -9.197  12.992  1.00 89.14           O  
ATOM   1088  N   GLU A  69       7.950 -13.796  12.948  1.00 82.41           N  
ATOM   1089  H   GLU A  69       7.604 -14.229  12.103  1.00 82.41           H  
ATOM   1090  CA  GLU A  69       8.539 -14.651  13.978  1.00 82.41           C  
ATOM   1091  HA  GLU A  69       7.912 -14.613  14.869  1.00 82.41           H  
ATOM   1092  C   GLU A  69       9.946 -14.181  14.384  1.00 82.41           C  
ATOM   1093  CB  GLU A  69       8.542 -16.088  13.447  1.00 82.41           C  
ATOM   1094  HB2 GLU A  69       7.535 -16.315  13.097  1.00 82.41           H  
ATOM   1095  HB3 GLU A  69       9.232 -16.166  12.607  1.00 82.41           H  
ATOM   1096  O   GLU A  69      10.305 -14.217  15.561  1.00 82.41           O  
ATOM   1097  CG  GLU A  69       8.926 -17.105  14.530  1.00 82.41           C  
ATOM   1098  HG2 GLU A  69       8.301 -16.930  15.406  1.00 82.41           H  
ATOM   1099  HG3 GLU A  69       9.965 -16.943  14.814  1.00 82.41           H  
ATOM   1100  CD  GLU A  69       8.748 -18.562  14.076  1.00 82.41           C  
ATOM   1101  OE1 GLU A  69       9.037 -19.447  14.911  1.00 82.41           O  
ATOM   1102  OE2 GLU A  69       8.297 -18.783  12.929  1.00 82.41           O  
ATOM   1103  N   ALA A  70      10.714 -13.656  13.425  1.00 82.85           N  
ATOM   1104  H   ALA A  70      10.319 -13.571  12.499  1.00 82.85           H  
ATOM   1105  CA  ALA A  70      12.075 -13.188  13.650  1.00 82.85           C  
ATOM   1106  HA  ALA A  70      12.556 -13.850  14.369  1.00 82.85           H  
ATOM   1107  C   ALA A  70      12.144 -11.764  14.229  1.00 82.85           C  
ATOM   1108  CB  ALA A  70      12.837 -13.292  12.323  1.00 82.85           C  
ATOM   1109  HB1 ALA A  70      12.384 -12.640  11.577  1.00 82.85           H  
ATOM   1110  HB2 ALA A  70      13.875 -12.996  12.477  1.00 82.85           H  
ATOM   1111  HB3 ALA A  70      12.813 -14.322  11.966  1.00 82.85           H  
ATOM   1112  O   ALA A  70      13.020 -11.485  15.047  1.00 82.85           O  
ATOM   1113  N   ASN A  71      11.267 -10.846  13.801  1.00 87.24           N  
ATOM   1114  H   ASN A  71      10.554 -11.137  13.148  1.00 87.24           H  
ATOM   1115  CA  ASN A  71      11.380  -9.422  14.153  1.00 87.24           C  
ATOM   1116  HA  ASN A  71      12.330  -9.268  14.663  1.00 87.24           H  
ATOM   1117  C   ASN A  71      10.327  -8.918  15.154  1.00 87.24           C  
ATOM   1118  CB  ASN A  71      11.455  -8.584  12.862  1.00 87.24           C  
ATOM   1119  HB2 ASN A  71      12.281  -8.960  12.257  1.00 87.24           H  
ATOM   1120  HB3 ASN A  71      11.673  -7.550  13.127  1.00 87.24           H  
ATOM   1121  O   ASN A  71      10.573  -7.919  15.831  1.00 87.24           O  
ATOM   1122  CG  ASN A  71      10.189  -8.587  12.020  1.00 87.24           C  
ATOM   1123  ND2 ASN A  71      10.318  -8.385  10.732  1.00 87.24           N  
ATOM   1124 HD21 ASN A  71      11.235  -8.377  10.308  1.00 87.24           H  
ATOM   1125 HD22 ASN A  71       9.502  -8.588  10.172  1.00 87.24           H  
ATOM   1126  OD1 ASN A  71       9.081  -8.732  12.498  1.00 87.24           O  
ATOM   1127  N   GLY A  72       9.179  -9.587  15.283  1.00 87.54           N  
ATOM   1128  H   GLY A  72       9.016 -10.391  14.694  1.00 87.54           H  
ATOM   1129  CA  GLY A  72       8.092  -9.174  16.166  1.00 87.54           C  
ATOM   1130  HA2 GLY A  72       7.276  -9.890  16.069  1.00 87.54           H  
ATOM   1131  HA3 GLY A  72       8.465  -9.183  17.190  1.00 87.54           H  
ATOM   1132  C   GLY A  72       7.542  -7.773  15.883  1.00 87.54           C  
ATOM   1133  O   GLY A  72       7.132  -7.082  16.821  1.00 87.54           O  
ATOM   1134  N   PHE A  73       7.604  -7.307  14.635  1.00 93.18           N  
ATOM   1135  H   PHE A  73       7.897  -7.941  13.906  1.00 93.18           H  
ATOM   1136  CA  PHE A  73       7.207  -5.951  14.265  1.00 93.18           C  
ATOM   1137  HA  PHE A  73       7.715  -5.244  14.921  1.00 93.18           H  
ATOM   1138  C   PHE A  73       5.697  -5.741  14.445  1.00 93.18           C  
ATOM   1139  CB  PHE A  73       7.664  -5.695  12.822  1.00 93.18           C  
ATOM   1140  HB2 PHE A  73       7.305  -6.509  12.193  1.00 93.18           H  
ATOM   1141  HB3 PHE A  73       8.753  -5.721  12.791  1.00 93.18           H  
ATOM   1142  O   PHE A  73       5.267  -4.751  15.046  1.00 93.18           O  
ATOM   1143  CG  PHE A  73       7.193  -4.381  12.230  1.00 93.18           C  
ATOM   1144  CD1 PHE A  73       6.155  -4.385  11.284  1.00 93.18           C  
ATOM   1145  HD1 PHE A  73       5.703  -5.323  10.997  1.00 93.18           H  
ATOM   1146  CD2 PHE A  73       7.790  -3.163  12.607  1.00 93.18           C  
ATOM   1147  HD2 PHE A  73       8.586  -3.160  13.337  1.00 93.18           H  
ATOM   1148  CE1 PHE A  73       5.721  -3.187  10.699  1.00 93.18           C  
ATOM   1149  HE1 PHE A  73       4.944  -3.205   9.950  1.00 93.18           H  
ATOM   1150  CE2 PHE A  73       7.353  -1.957  12.025  1.00 93.18           C  
ATOM   1151  HE2 PHE A  73       7.821  -1.024  12.302  1.00 93.18           H  
ATOM   1152  CZ  PHE A  73       6.323  -1.978  11.067  1.00 93.18           C  
ATOM   1153  HZ  PHE A  73       5.996  -1.072  10.579  1.00 93.18           H  
ATOM   1154  N   TYR A  74       4.885  -6.690  13.984  1.00 96.48           N  
ATOM   1155  H   TYR A  74       5.297  -7.529  13.601  1.00 96.48           H  
ATOM   1156  CA  TYR A  74       3.433  -6.570  13.926  1.00 96.48           C  
ATOM   1157  HA  TYR A  74       3.193  -5.531  13.705  1.00 96.48           H  
ATOM   1158  C   TYR A  74       2.738  -6.892  15.253  1.00 96.48           C  
ATOM   1159  CB  TYR A  74       2.905  -7.422  12.764  1.00 96.48           C  
ATOM   1160  HB2 TYR A  74       1.815  -7.422  12.793  1.00 96.48           H  
ATOM   1161  HB3 TYR A  74       3.217  -8.458  12.891  1.00 96.48           H  
ATOM   1162  O   TYR A  74       1.738  -6.244  15.559  1.00 96.48           O  
ATOM   1163  CG  TYR A  74       3.334  -6.919  11.396  1.00 96.48           C  
ATOM   1164  CD1 TYR A  74       2.801  -5.712  10.918  1.00 96.48           C  
ATOM   1165  HD1 TYR A  74       2.153  -5.142  11.567  1.00 96.48           H  
ATOM   1166  CD2 TYR A  74       4.238  -7.642  10.593  1.00 96.48           C  
ATOM   1167  HD2 TYR A  74       4.656  -8.570  10.955  1.00 96.48           H  
ATOM   1168  CE1 TYR A  74       3.134  -5.237   9.638  1.00 96.48           C  
ATOM   1169  HE1 TYR A  74       2.727  -4.308   9.266  1.00 96.48           H  
ATOM   1170  CE2 TYR A  74       4.618  -7.149   9.327  1.00 96.48           C  
ATOM   1171  HE2 TYR A  74       5.341  -7.677   8.724  1.00 96.48           H  
ATOM   1172  OH  TYR A  74       4.460  -5.412   7.666  1.00 96.48           O  
ATOM   1173  HH  TYR A  74       5.196  -5.900   7.289  1.00 96.48           H  
ATOM   1174  CZ  TYR A  74       4.063  -5.944   8.849  1.00 96.48           C  
ATOM   1175  N   ARG A  75       3.268  -7.791  16.096  1.00 94.76           N  
ATOM   1176  H   ARG A  75       4.029  -8.354  15.742  1.00 94.76           H  
ATOM   1177  CA  ARG A  75       2.685  -8.142  17.415  1.00 94.76           C  
ATOM   1178  HA  ARG A  75       1.654  -8.458  17.258  1.00 94.76           H  
ATOM   1179  C   ARG A  75       2.608  -6.968  18.392  1.00 94.76           C  
ATOM   1180  CB  ARG A  75       3.455  -9.326  18.033  1.00 94.76           C  
ATOM   1181  HB2 ARG A  75       3.477 -10.145  17.314  1.00 94.76           H  
ATOM   1182  HB3 ARG A  75       2.922  -9.667  18.920  1.00 94.76           H  
ATOM   1183  O   ARG A  75       1.795  -6.972  19.318  1.00 94.76           O  
ATOM   1184  CG  ARG A  75       4.895  -8.957  18.424  1.00 94.76           C  
ATOM   1185  HG2 ARG A  75       5.401  -8.592  17.531  1.00 94.76           H  
ATOM   1186  HG3 ARG A  75       4.885  -8.175  19.183  1.00 94.76           H  
ATOM   1187  CD  ARG A  75       5.685 -10.151  18.960  1.00 94.76           C  
ATOM   1188  HD2 ARG A  75       5.750 -10.892  18.164  1.00 94.76           H  
ATOM   1189  HD3 ARG A  75       5.153 -10.585  19.807  1.00 94.76           H  
ATOM   1190  NE  ARG A  75       7.039  -9.739  19.387  1.00 94.76           N  
ATOM   1191  HE  ARG A  75       7.178  -8.751  19.546  1.00 94.76           H  
ATOM   1192  NH1 ARG A  75       8.072 -11.778  19.145  1.00 94.76           N  
ATOM   1193 HH11 ARG A  75       7.211 -12.166  18.787  1.00 94.76           H  
ATOM   1194 HH12 ARG A  75       8.919 -12.322  19.067  1.00 94.76           H  
ATOM   1195  NH2 ARG A  75       9.264 -10.015  19.799  1.00 94.76           N  
ATOM   1196 HH21 ARG A  75       9.361  -9.023  19.963  1.00 94.76           H  
ATOM   1197 HH22 ARG A  75      10.083 -10.605  19.782  1.00 94.76           H  
ATOM   1198  CZ  ARG A  75       8.111 -10.512  19.452  1.00 94.76           C  
ATOM   1199  N   SER A  76       3.449  -5.950  18.193  1.00 93.33           N  
ATOM   1200  H   SER A  76       4.109  -6.028  17.432  1.00 93.33           H  
ATOM   1201  CA  SER A  76       3.380  -4.708  18.970  1.00 93.33           C  
ATOM   1202  HA  SER A  76       3.294  -4.969  20.025  1.00 93.33           H  
ATOM   1203  C   SER A  76       2.137  -3.878  18.613  1.00 93.33           C  
ATOM   1204  CB  SER A  76       4.676  -3.901  18.813  1.00 93.33           C  
ATOM   1205  HB2 SER A  76       5.533  -4.532  19.050  1.00 93.33           H  
ATOM   1206  HB3 SER A  76       4.654  -3.076  19.525  1.00 93.33           H  
ATOM   1207  O   SER A  76       1.520  -3.283  19.496  1.00 93.33           O  
ATOM   1208  OG  SER A  76       4.830  -3.359  17.514  1.00 93.33           O  
ATOM   1209  HG  SER A  76       5.129  -4.019  16.884  1.00 93.33           H  
ATOM   1210  N   ILE A  77       1.707  -3.925  17.348  1.00 96.91           N  
ATOM   1211  H   ILE A  77       2.221  -4.515  16.710  1.00 96.91           H  
ATOM   1212  CA  ILE A  77       0.630  -3.104  16.775  1.00 96.91           C  
ATOM   1213  HA  ILE A  77       0.516  -2.199  17.373  1.00 96.91           H  
ATOM   1214  C   ILE A  77      -0.717  -3.843  16.790  1.00 96.91           C  
ATOM   1215  CB  ILE A  77       1.020  -2.689  15.333  1.00 96.91           C  
ATOM   1216  HB  ILE A  77       1.119  -3.595  14.736  1.00 96.91           H  
ATOM   1217  O   ILE A  77      -1.758  -3.237  17.051  1.00 96.91           O  
ATOM   1218  CG1 ILE A  77       2.371  -1.934  15.284  1.00 96.91           C  
ATOM   1219 HG12 ILE A  77       2.258  -0.950  15.739  1.00 96.91           H  
ATOM   1220 HG13 ILE A  77       3.120  -2.481  15.857  1.00 96.91           H  
ATOM   1221  CG2 ILE A  77      -0.081  -1.816  14.706  1.00 96.91           C  
ATOM   1222 HG21 ILE A  77      -1.006  -2.385  14.611  1.00 96.91           H  
ATOM   1223 HG22 ILE A  77       0.208  -1.501  13.703  1.00 96.91           H  
ATOM   1224 HG23 ILE A  77      -0.257  -0.939  15.329  1.00 96.91           H  
ATOM   1225  CD1 ILE A  77       2.953  -1.783  13.873  1.00 96.91           C  
ATOM   1226 HD11 ILE A  77       3.964  -1.381  13.946  1.00 96.91           H  
ATOM   1227 HD12 ILE A  77       3.002  -2.758  13.388  1.00 96.91           H  
ATOM   1228 HD13 ILE A  77       2.347  -1.105  13.273  1.00 96.91           H  
ATOM   1229  N   PHE A  78      -0.704  -5.147  16.515  1.00 97.45           N  
ATOM   1230  H   PHE A  78       0.190  -5.586  16.349  1.00 97.45           H  
ATOM   1231  CA  PHE A  78      -1.886  -5.985  16.315  1.00 97.45           C  
ATOM   1232  HA  PHE A  78      -2.774  -5.368  16.453  1.00 97.45           H  
ATOM   1233  C   PHE A  78      -1.930  -7.149  17.323  1.00 97.45           C  
ATOM   1234  CB  PHE A  78      -1.889  -6.512  14.872  1.00 97.45           C  
ATOM   1235  HB2 PHE A  78      -1.053  -7.202  14.755  1.00 97.45           H  
ATOM   1236  HB3 PHE A  78      -2.798  -7.090  14.705  1.00 97.45           H  
ATOM   1237  O   PHE A  78      -0.884  -7.566  17.826  1.00 97.45           O  
ATOM   1238  CG  PHE A  78      -1.789  -5.446  13.795  1.00 97.45           C  
ATOM   1239  CD1 PHE A  78      -2.895  -4.628  13.501  1.00 97.45           C  
ATOM   1240  HD1 PHE A  78      -3.812  -4.732  14.062  1.00 97.45           H  
ATOM   1241  CD2 PHE A  78      -0.596  -5.279  13.068  1.00 97.45           C  
ATOM   1242  HD2 PHE A  78       0.261  -5.895  13.297  1.00 97.45           H  
ATOM   1243  CE1 PHE A  78      -2.817  -3.686  12.462  1.00 97.45           C  
ATOM   1244  HE1 PHE A  78      -3.678  -3.091  12.194  1.00 97.45           H  
ATOM   1245  CE2 PHE A  78      -0.524  -4.324  12.037  1.00 97.45           C  
ATOM   1246  HE2 PHE A  78       0.374  -4.199  11.449  1.00 97.45           H  
ATOM   1247  CZ  PHE A  78      -1.639  -3.538  11.725  1.00 97.45           C  
ATOM   1248  HZ  PHE A  78      -1.605  -2.838  10.904  1.00 97.45           H  
ATOM   1249  N   PRO A  79      -3.117  -7.703  17.627  1.00 96.13           N  
ATOM   1250  CA  PRO A  79      -3.229  -8.953  18.373  1.00 96.13           C  
ATOM   1251  HA  PRO A  79      -2.701  -8.852  19.321  1.00 96.13           H  
ATOM   1252  C   PRO A  79      -2.638 -10.125  17.582  1.00 96.13           C  
ATOM   1253  CB  PRO A  79      -4.719  -9.170  18.651  1.00 96.13           C  
ATOM   1254  HB2 PRO A  79      -4.885  -9.364  19.711  1.00 96.13           H  
ATOM   1255  HB3 PRO A  79      -5.107  -9.999  18.060  1.00 96.13           H  
ATOM   1256  O   PRO A  79      -2.829 -10.223  16.369  1.00 96.13           O  
ATOM   1257  CG  PRO A  79      -5.395  -7.867  18.233  1.00 96.13           C  
ATOM   1258  HG2 PRO A  79      -6.359  -8.057  17.762  1.00 96.13           H  
ATOM   1259  HG3 PRO A  79      -5.501  -7.223  19.106  1.00 96.13           H  
ATOM   1260  CD  PRO A  79      -4.432  -7.232  17.243  1.00 96.13           C  
ATOM   1261  HD2 PRO A  79      -4.517  -6.147  17.298  1.00 96.13           H  
ATOM   1262  HD3 PRO A  79      -4.655  -7.597  16.241  1.00 96.13           H  
ATOM   1263  N   SER A  80      -1.944 -11.028  18.276  1.00 94.16           N  
ATOM   1264  H   SER A  80      -1.834 -10.908  19.272  1.00 94.16           H  
ATOM   1265  CA  SER A  80      -1.183 -12.115  17.650  1.00 94.16           C  
ATOM   1266  HA  SER A  80      -0.474 -11.679  16.945  1.00 94.16           H  
ATOM   1267  C   SER A  80      -2.042 -13.095  16.849  1.00 94.16           C  
ATOM   1268  CB  SER A  80      -0.387 -12.867  18.719  1.00 94.16           C  
ATOM   1269  HB2 SER A  80       0.154 -13.694  18.259  1.00 94.16           H  
ATOM   1270  HB3 SER A  80      -1.069 -13.264  19.471  1.00 94.16           H  
ATOM   1271  O   SER A  80      -1.581 -13.581  15.823  1.00 94.16           O  
ATOM   1272  OG  SER A  80       0.535 -11.979  19.329  1.00 94.16           O  
ATOM   1273  HG  SER A  80       1.245 -11.828  18.701  1.00 94.16           H  
ATOM   1274  N   CYS A  81      -3.299 -13.334  17.234  1.00 94.66           N  
ATOM   1275  H   CYS A  81      -3.641 -12.946  18.102  1.00 94.66           H  
ATOM   1276  CA  CYS A  81      -4.212 -14.218  16.500  1.00 94.66           C  
ATOM   1277  HA  CYS A  81      -3.715 -15.177  16.352  1.00 94.66           H  
ATOM   1278  C   CYS A  81      -4.614 -13.721  15.099  1.00 94.66           C  
ATOM   1279  CB  CYS A  81      -5.445 -14.454  17.371  1.00 94.66           C  
ATOM   1280  HB2 CYS A  81      -6.120 -15.154  16.879  1.00 94.66           H  
ATOM   1281  HB3 CYS A  81      -5.130 -14.899  18.315  1.00 94.66           H  
ATOM   1282  O   CYS A  81      -5.158 -14.487  14.303  1.00 94.66           O  
ATOM   1283  SG  CYS A  81      -6.328 -12.903  17.712  1.00 94.66           S  
ATOM   1284  HG  CYS A  81      -6.877 -13.407  18.820  1.00 94.66           H  
ATOM   1285  N   PHE A  82      -4.332 -12.456  14.774  1.00 96.95           N  
ATOM   1286  H   PHE A  82      -3.898 -11.874  15.475  1.00 96.95           H  
ATOM   1287  CA  PHE A  82      -4.549 -11.880  13.445  1.00 96.95           C  
ATOM   1288  HA  PHE A  82      -5.187 -12.552  12.871  1.00 96.95           H  
ATOM   1289  C   PHE A  82      -3.257 -11.749  12.632  1.00 96.95           C  
ATOM   1290  CB  PHE A  82      -5.295 -10.550  13.578  1.00 96.95           C  
ATOM   1291  HB2 PHE A  82      -5.379 -10.085  12.596  1.00 96.95           H  
ATOM   1292  HB3 PHE A  82      -4.718  -9.875  14.210  1.00 96.95           H  
ATOM   1293  O   PHE A  82      -3.249 -11.071  11.601  1.00 96.95           O  
ATOM   1294  CG  PHE A  82      -6.694 -10.703  14.131  1.00 96.95           C  
ATOM   1295  CD1 PHE A  82      -7.735 -11.169  13.308  1.00 96.95           C  
ATOM   1296  HD1 PHE A  82      -7.523 -11.460  12.289  1.00 96.95           H  
ATOM   1297  CD2 PHE A  82      -6.962 -10.370  15.467  1.00 96.95           C  
ATOM   1298  HD2 PHE A  82      -6.164 -10.019  16.105  1.00 96.95           H  
ATOM   1299  CE1 PHE A  82      -9.042 -11.287  13.812  1.00 96.95           C  
ATOM   1300  HE1 PHE A  82      -9.834 -11.664  13.182  1.00 96.95           H  
ATOM   1301  CE2 PHE A  82      -8.267 -10.483  15.969  1.00 96.95           C  
ATOM   1302  HE2 PHE A  82      -8.472 -10.206  16.992  1.00 96.95           H  
ATOM   1303  CZ  PHE A  82      -9.308 -10.945  15.148  1.00 96.95           C  
ATOM   1304  HZ  PHE A  82     -10.304 -11.045  15.554  1.00 96.95           H  
ATOM   1305  N   ILE A  83      -2.172 -12.383  13.083  1.00 96.77           N  
ATOM   1306  H   ILE A  83      -2.238 -12.941  13.922  1.00 96.77           H  
ATOM   1307  CA  ILE A  83      -0.888 -12.391  12.391  1.00 96.77           C  
ATOM   1308  HA  ILE A  83      -0.989 -11.802  11.479  1.00 96.77           H  
ATOM   1309  C   ILE A  83      -0.544 -13.824  11.987  1.00 96.77           C  
ATOM   1310  CB  ILE A  83       0.228 -11.731  13.227  1.00 96.77           C  
ATOM   1311  HB  ILE A  83       0.476 -12.386  14.062  1.00 96.77           H  
ATOM   1312  O   ILE A  83      -0.470 -14.723  12.818  1.00 96.77           O  
ATOM   1313  CG1 ILE A  83      -0.182 -10.351  13.797  1.00 96.77           C  
ATOM   1314 HG12 ILE A  83      -1.151 -10.427  14.292  1.00 96.77           H  
ATOM   1315 HG13 ILE A  83      -0.275  -9.626  12.988  1.00 96.77           H  
ATOM   1316  CG2 ILE A  83       1.457 -11.594  12.307  1.00 96.77           C  
ATOM   1317 HG21 ILE A  83       2.165 -10.870  12.710  1.00 96.77           H  
ATOM   1318 HG22 ILE A  83       1.954 -12.559  12.207  1.00 96.77           H  
ATOM   1319 HG23 ILE A  83       1.166 -11.245  11.316  1.00 96.77           H  
ATOM   1320  CD1 ILE A  83       0.793  -9.817  14.852  1.00 96.77           C  
ATOM   1321 HD11 ILE A  83       1.756  -9.571  14.404  1.00 96.77           H  
ATOM   1322 HD12 ILE A  83       0.949 -10.564  15.631  1.00 96.77           H  
ATOM   1323 HD13 ILE A  83       0.377  -8.918  15.307  1.00 96.77           H  
ATOM   1324  N   TYR A  84      -0.334 -14.023  10.691  1.00 96.54           N  
ATOM   1325  H   TYR A  84      -0.419 -13.226  10.076  1.00 96.54           H  
ATOM   1326  CA  TYR A  84       0.035 -15.289  10.074  1.00 96.54           C  
ATOM   1327  HA  TYR A  84      -0.041 -16.095  10.805  1.00 96.54           H  
ATOM   1328  C   TYR A  84       1.484 -15.195   9.591  1.00 96.54           C  
ATOM   1329  CB  TYR A  84      -0.932 -15.591   8.917  1.00 96.54           C  
ATOM   1330  HB2 TYR A  84      -0.887 -14.767   8.204  1.00 96.54           H  
ATOM   1331  HB3 TYR A  84      -0.585 -16.486   8.400  1.00 96.54           H  
ATOM   1332  O   TYR A  84       1.846 -14.214   8.940  1.00 96.54           O  
ATOM   1333  CG  TYR A  84      -2.382 -15.794   9.327  1.00 96.54           C  
ATOM   1334  CD1 TYR A  84      -2.904 -17.097   9.444  1.00 96.54           C  
ATOM   1335  HD1 TYR A  84      -2.281 -17.952   9.224  1.00 96.54           H  
ATOM   1336  CD2 TYR A  84      -3.211 -14.686   9.598  1.00 96.54           C  
ATOM   1337  HD2 TYR A  84      -2.812 -13.687   9.507  1.00 96.54           H  
ATOM   1338  CE1 TYR A  84      -4.239 -17.296   9.843  1.00 96.54           C  
ATOM   1339  HE1 TYR A  84      -4.628 -18.300   9.928  1.00 96.54           H  
ATOM   1340  CE2 TYR A  84      -4.539 -14.880  10.028  1.00 96.54           C  
ATOM   1341  HE2 TYR A  84      -5.154 -14.028  10.275  1.00 96.54           H  
ATOM   1342  OH  TYR A  84      -6.341 -16.373  10.560  1.00 96.54           O  
ATOM   1343  HH  TYR A  84      -6.646 -15.578  11.003  1.00 96.54           H  
ATOM   1344  CZ  TYR A  84      -5.055 -16.189  10.150  1.00 96.54           C  
ATOM   1345  N   ASN A  85       2.301 -16.213   9.871  1.00 94.46           N  
ATOM   1346  H   ASN A  85       1.956 -16.971  10.442  1.00 94.46           H  
ATOM   1347  CA  ASN A  85       3.724 -16.231   9.493  1.00 94.46           C  
ATOM   1348  HA  ASN A  85       4.145 -15.244   9.685  1.00 94.46           H  
ATOM   1349  C   ASN A  85       3.963 -16.518   8.000  1.00 94.46           C  
ATOM   1350  CB  ASN A  85       4.476 -17.239  10.380  1.00 94.46           C  
ATOM   1351  HB2 ASN A  85       3.973 -18.205  10.353  1.00 94.46           H  
ATOM   1352  HB3 ASN A  85       5.483 -17.378   9.985  1.00 94.46           H  
ATOM   1353  O   ASN A  85       5.079 -16.415   7.509  1.00 94.46           O  
ATOM   1354  CG  ASN A  85       4.630 -16.784  11.820  1.00 94.46           C  
ATOM   1355  ND2 ASN A  85       4.961 -17.688  12.707  1.00 94.46           N  
ATOM   1356 HD21 ASN A  85       5.342 -18.571  12.398  1.00 94.46           H  
ATOM   1357 HD22 ASN A  85       5.177 -17.349  13.634  1.00 94.46           H  
ATOM   1358  OD1 ASN A  85       4.472 -15.626  12.171  1.00 94.46           O  
ATOM   1359  N   GLU A  86       2.923 -16.880   7.256  1.00 93.04           N  
ATOM   1360  H   GLU A  86       2.017 -16.961   7.696  1.00 93.04           H  
ATOM   1361  CA  GLU A  86       2.984 -17.160   5.825  1.00 93.04           C  
ATOM   1362  HA  GLU A  86       3.739 -16.521   5.367  1.00 93.04           H  
ATOM   1363  C   GLU A  86       1.640 -16.843   5.172  1.00 93.04           C  
ATOM   1364  CB  GLU A  86       3.407 -18.618   5.579  1.00 93.04           C  
ATOM   1365  HB2 GLU A  86       4.393 -18.768   6.019  1.00 93.04           H  
ATOM   1366  HB3 GLU A  86       3.493 -18.772   4.503  1.00 93.04           H  
ATOM   1367  O   GLU A  86       0.642 -16.604   5.856  1.00 93.04           O  
ATOM   1368  CG  GLU A  86       2.437 -19.662   6.160  1.00 93.04           C  
ATOM   1369  HG2 GLU A  86       1.457 -19.521   5.703  1.00 93.04           H  
ATOM   1370  HG3 GLU A  86       2.334 -19.498   7.232  1.00 93.04           H  
ATOM   1371  CD  GLU A  86       2.896 -21.109   5.918  1.00 93.04           C  
ATOM   1372  OE1 GLU A  86       2.162 -22.017   6.368  1.00 93.04           O  
ATOM   1373  OE2 GLU A  86       3.944 -21.312   5.264  1.00 93.04           O  
ATOM   1374  N   TYR A  87       1.596 -16.810   3.841  1.00 93.87           N  
ATOM   1375  H   TYR A  87       2.439 -17.000   3.318  1.00 93.87           H  
ATOM   1376  CA  TYR A  87       0.333 -16.677   3.123  1.00 93.87           C  
ATOM   1377  HA  TYR A  87      -0.207 -15.827   3.540  1.00 93.87           H  
ATOM   1378  C   TYR A  87      -0.546 -17.925   3.295  1.00 93.87           C  
ATOM   1379  CB  TYR A  87       0.599 -16.381   1.642  1.00 93.87           C  
ATOM   1380  HB2 TYR A  87       1.316 -17.109   1.261  1.00 93.87           H  
ATOM   1381  HB3 TYR A  87       1.052 -15.393   1.562  1.00 93.87           H  
ATOM   1382  O   TYR A  87      -0.272 -18.969   2.704  1.00 93.87           O  
ATOM   1383  CG  TYR A  87      -0.656 -16.419   0.786  1.00 93.87           C  
ATOM   1384  CD1 TYR A  87      -0.801 -17.391  -0.222  1.00 93.87           C  
ATOM   1385  HD1 TYR A  87      -0.015 -18.118  -0.363  1.00 93.87           H  
ATOM   1386  CD2 TYR A  87      -1.714 -15.532   1.054  1.00 93.87           C  
ATOM   1387  HD2 TYR A  87      -1.628 -14.824   1.864  1.00 93.87           H  
ATOM   1388  CE1 TYR A  87      -1.975 -17.454  -0.998  1.00 93.87           C  
ATOM   1389  HE1 TYR A  87      -2.081 -18.210  -1.761  1.00 93.87           H  
ATOM   1390  CE2 TYR A  87      -2.902 -15.610   0.305  1.00 93.87           C  
ATOM   1391  HE2 TYR A  87      -3.732 -14.961   0.543  1.00 93.87           H  
ATOM   1392  OH  TYR A  87      -4.166 -16.584  -1.487  1.00 93.87           O  
ATOM   1393  HH  TYR A  87      -4.118 -17.239  -2.187  1.00 93.87           H  
ATOM   1394  CZ  TYR A  87      -3.030 -16.554  -0.736  1.00 93.87           C  
ATOM   1395  N   ASP A  88      -1.656 -17.767   4.021  1.00 94.74           N  
ATOM   1396  H   ASP A  88      -1.745 -16.923   4.567  1.00 94.74           H  
ATOM   1397  CA  ASP A  88      -2.699 -18.784   4.180  1.00 94.74           C  
ATOM   1398  HA  ASP A  88      -2.284 -19.747   3.884  1.00 94.74           H  
ATOM   1399  C   ASP A  88      -3.923 -18.445   3.287  1.00 94.74           C  
ATOM   1400  CB  ASP A  88      -3.033 -18.949   5.676  1.00 94.74           C  
ATOM   1401  HB2 ASP A  88      -2.141 -19.308   6.189  1.00 94.74           H  
ATOM   1402  HB3 ASP A  88      -3.282 -17.976   6.099  1.00 94.74           H  
ATOM   1403  O   ASP A  88      -4.649 -17.471   3.548  1.00 94.74           O  
ATOM   1404  CG  ASP A  88      -4.187 -19.923   5.970  1.00 94.74           C  
ATOM   1405  OD1 ASP A  88      -4.866 -20.358   5.012  1.00 94.74           O  
ATOM   1406  OD2 ASP A  88      -4.516 -20.119   7.160  1.00 94.74           O  
ATOM   1407  N   PRO A  89      -4.186 -19.227   2.219  1.00 93.90           N  
ATOM   1408  CA  PRO A  89      -5.314 -18.994   1.320  1.00 93.90           C  
ATOM   1409  HA  PRO A  89      -5.289 -17.964   0.965  1.00 93.90           H  
ATOM   1410  C   PRO A  89      -6.683 -19.241   1.972  1.00 93.90           C  
ATOM   1411  CB  PRO A  89      -5.082 -19.944   0.140  1.00 93.90           C  
ATOM   1412  HB2 PRO A  89      -6.015 -20.285  -0.307  1.00 93.90           H  
ATOM   1413  HB3 PRO A  89      -4.464 -19.446  -0.607  1.00 93.90           H  
ATOM   1414  O   PRO A  89      -7.661 -18.601   1.570  1.00 93.90           O  
ATOM   1415  CG  PRO A  89      -4.295 -21.100   0.755  1.00 93.90           C  
ATOM   1416  HG2 PRO A  89      -4.980 -21.793   1.243  1.00 93.90           H  
ATOM   1417  HG3 PRO A  89      -3.686 -21.620   0.014  1.00 93.90           H  
ATOM   1418  CD  PRO A  89      -3.435 -20.407   1.805  1.00 93.90           C  
ATOM   1419  HD2 PRO A  89      -3.271 -21.089   2.639  1.00 93.90           H  
ATOM   1420  HD3 PRO A  89      -2.483 -20.100   1.373  1.00 93.90           H  
ATOM   1421  N   ASP A  90      -6.774 -20.124   2.969  1.00 96.13           N  
ATOM   1422  H   ASP A  90      -5.926 -20.505   3.364  1.00 96.13           H  
ATOM   1423  CA  ASP A  90      -8.013 -20.409   3.693  1.00 96.13           C  
ATOM   1424  HA  ASP A  90      -8.837 -20.458   2.982  1.00 96.13           H  
ATOM   1425  C   ASP A  90      -8.331 -19.290   4.683  1.00 96.13           C  
ATOM   1426  CB  ASP A  90      -7.924 -21.762   4.419  1.00 96.13           C  
ATOM   1427  HB2 ASP A  90      -7.022 -21.802   5.030  1.00 96.13           H  
ATOM   1428  HB3 ASP A  90      -8.781 -21.848   5.087  1.00 96.13           H  
ATOM   1429  O   ASP A  90      -9.486 -18.867   4.790  1.00 96.13           O  
ATOM   1430  CG  ASP A  90      -7.969 -22.952   3.460  1.00 96.13           C  
ATOM   1431  OD1 ASP A  90      -8.733 -22.858   2.467  1.00 96.13           O  
ATOM   1432  OD2 ASP A  90      -7.316 -23.969   3.765  1.00 96.13           O  
ATOM   1433  N   ALA A  91      -7.316 -18.738   5.354  1.00 96.92           N  
ATOM   1434  H   ALA A  91      -6.402 -19.158   5.260  1.00 96.92           H  
ATOM   1435  CA  ALA A  91      -7.469 -17.515   6.139  1.00 96.92           C  
ATOM   1436  HA  ALA A  91      -8.237 -17.672   6.896  1.00 96.92           H  
ATOM   1437  C   ALA A  91      -7.943 -16.353   5.267  1.00 96.92           C  
ATOM   1438  CB  ALA A  91      -6.155 -17.178   6.841  1.00 96.92           C  
ATOM   1439  HB1 ALA A  91      -5.367 -17.046   6.100  1.00 96.92           H  
ATOM   1440  HB2 ALA A  91      -5.874 -17.984   7.520  1.00 96.92           H  
ATOM   1441  HB3 ALA A  91      -6.263 -16.258   7.415  1.00 96.92           H  
ATOM   1442  O   ALA A  91      -8.930 -15.696   5.609  1.00 96.92           O  
ATOM   1443  N   LEU A  92      -7.316 -16.137   4.103  1.00 97.57           N  
ATOM   1444  H   LEU A  92      -6.496 -16.686   3.886  1.00 97.57           H  
ATOM   1445  CA  LEU A  92      -7.763 -15.098   3.179  1.00 97.57           C  
ATOM   1446  HA  LEU A  92      -7.757 -14.157   3.730  1.00 97.57           H  
ATOM   1447  C   LEU A  92      -9.207 -15.330   2.715  1.00 97.57           C  
ATOM   1448  CB  LEU A  92      -6.783 -14.964   2.002  1.00 97.57           C  
ATOM   1449  HB2 LEU A  92      -5.782 -14.782   2.394  1.00 97.57           H  
ATOM   1450  HB3 LEU A  92      -6.763 -15.901   1.445  1.00 97.57           H  
ATOM   1451  O   LEU A  92      -9.982 -14.378   2.628  1.00 97.57           O  
ATOM   1452  CG  LEU A  92      -7.172 -13.812   1.052  1.00 97.57           C  
ATOM   1453  HG  LEU A  92      -8.164 -14.003   0.643  1.00 97.57           H  
ATOM   1454  CD1 LEU A  92      -7.230 -12.457   1.758  1.00 97.57           C  
ATOM   1455 HD11 LEU A  92      -8.090 -12.420   2.427  1.00 97.57           H  
ATOM   1456 HD12 LEU A  92      -7.351 -11.660   1.024  1.00 97.57           H  
ATOM   1457 HD13 LEU A  92      -6.322 -12.303   2.341  1.00 97.57           H  
ATOM   1458  CD2 LEU A  92      -6.198 -13.712  -0.120  1.00 97.57           C  
ATOM   1459 HD21 LEU A  92      -5.235 -13.348   0.236  1.00 97.57           H  
ATOM   1460 HD22 LEU A  92      -6.587 -13.014  -0.862  1.00 97.57           H  
ATOM   1461 HD23 LEU A  92      -6.072 -14.690  -0.584  1.00 97.57           H  
ATOM   1462  N   LYS A  93      -9.608 -16.579   2.467  1.00 97.32           N  
ATOM   1463  H   LYS A  93      -8.928 -17.322   2.532  1.00 97.32           H  
ATOM   1464  CA  LYS A  93     -10.991 -16.909   2.102  1.00 97.32           C  
ATOM   1465  HA  LYS A  93     -11.272 -16.316   1.232  1.00 97.32           H  
ATOM   1466  C   LYS A  93     -11.974 -16.529   3.214  1.00 97.32           C  
ATOM   1467  CB  LYS A  93     -11.064 -18.390   1.726  1.00 97.32           C  
ATOM   1468  HB2 LYS A  93     -10.352 -18.589   0.925  1.00 97.32           H  
ATOM   1469  HB3 LYS A  93     -10.788 -18.998   2.588  1.00 97.32           H  
ATOM   1470  O   LYS A  93     -12.924 -15.801   2.938  1.00 97.32           O  
ATOM   1471  CG  LYS A  93     -12.466 -18.794   1.256  1.00 97.32           C  
ATOM   1472  HG2 LYS A  93     -13.191 -18.600   2.046  1.00 97.32           H  
ATOM   1473  HG3 LYS A  93     -12.738 -18.225   0.368  1.00 97.32           H  
ATOM   1474  CD  LYS A  93     -12.472 -20.290   0.938  1.00 97.32           C  
ATOM   1475  HD2 LYS A  93     -12.114 -20.837   1.810  1.00 97.32           H  
ATOM   1476  HD3 LYS A  93     -11.802 -20.488   0.101  1.00 97.32           H  
ATOM   1477  CE  LYS A  93     -13.890 -20.749   0.599  1.00 97.32           C  
ATOM   1478  HE2 LYS A  93     -14.222 -20.244  -0.308  1.00 97.32           H  
ATOM   1479  HE3 LYS A  93     -14.551 -20.444   1.409  1.00 97.32           H  
ATOM   1480  NZ  LYS A  93     -13.923 -22.223   0.431  1.00 97.32           N  
ATOM   1481  HZ1 LYS A  93     -13.308 -22.513  -0.315  1.00 97.32           H  
ATOM   1482  HZ2 LYS A  93     -13.596 -22.667   1.277  1.00 97.32           H  
ATOM   1483  HZ3 LYS A  93     -14.862 -22.546   0.244  1.00 97.32           H  
ATOM   1484  N   ARG A  94     -11.708 -16.918   4.469  1.00 97.35           N  
ATOM   1485  H   ARG A  94     -10.889 -17.491   4.614  1.00 97.35           H  
ATOM   1486  CA  ARG A  94     -12.543 -16.544   5.631  1.00 97.35           C  
ATOM   1487  HA  ARG A  94     -13.554 -16.921   5.477  1.00 97.35           H  
ATOM   1488  C   ARG A  94     -12.674 -15.026   5.780  1.00 97.35           C  
ATOM   1489  CB  ARG A  94     -11.964 -17.141   6.927  1.00 97.35           C  
ATOM   1490  HB2 ARG A  94     -10.915 -16.857   7.020  1.00 97.35           H  
ATOM   1491  HB3 ARG A  94     -12.505 -16.713   7.771  1.00 97.35           H  
ATOM   1492  O   ARG A  94     -13.758 -14.516   6.057  1.00 97.35           O  
ATOM   1493  CG  ARG A  94     -12.090 -18.670   7.010  1.00 97.35           C  
ATOM   1494  HG2 ARG A  94     -11.491 -19.141   6.231  1.00 97.35           H  
ATOM   1495  HG3 ARG A  94     -13.132 -18.943   6.839  1.00 97.35           H  
ATOM   1496  CD  ARG A  94     -11.670 -19.225   8.384  1.00 97.35           C  
ATOM   1497  HD2 ARG A  94     -12.318 -18.790   9.145  1.00 97.35           H  
ATOM   1498  HD3 ARG A  94     -11.844 -20.301   8.393  1.00 97.35           H  
ATOM   1499  NE  ARG A  94     -10.258 -18.947   8.744  1.00 97.35           N  
ATOM   1500  HE  ARG A  94     -10.089 -18.164   9.360  1.00 97.35           H  
ATOM   1501  NH1 ARG A  94      -9.241 -20.708   7.658  1.00 97.35           N  
ATOM   1502 HH11 ARG A  94      -8.388 -21.198   7.427  1.00 97.35           H  
ATOM   1503 HH12 ARG A  94     -10.104 -20.953   7.194  1.00 97.35           H  
ATOM   1504  NH2 ARG A  94      -8.005 -19.343   8.891  1.00 97.35           N  
ATOM   1505 HH21 ARG A  94      -7.187 -19.844   8.574  1.00 97.35           H  
ATOM   1506 HH22 ARG A  94      -7.852 -18.558   9.509  1.00 97.35           H  
ATOM   1507  CZ  ARG A  94      -9.185 -19.665   8.434  1.00 97.35           C  
ATOM   1508  N   ILE A  95     -11.583 -14.295   5.559  1.00 97.57           N  
ATOM   1509  H   ILE A  95     -10.719 -14.788   5.382  1.00 97.57           H  
ATOM   1510  CA  ILE A  95     -11.562 -12.827   5.587  1.00 97.57           C  
ATOM   1511  HA  ILE A  95     -11.957 -12.481   6.542  1.00 97.57           H  
ATOM   1512  C   ILE A  95     -12.452 -12.245   4.487  1.00 97.57           C  
ATOM   1513  CB  ILE A  95     -10.108 -12.341   5.446  1.00 97.57           C  
ATOM   1514  HB  ILE A  95      -9.656 -12.853   4.597  1.00 97.57           H  
ATOM   1515  O   ILE A  95     -13.242 -11.338   4.747  1.00 97.57           O  
ATOM   1516  CG1 ILE A  95      -9.310 -12.691   6.717  1.00 97.57           C  
ATOM   1517 HG12 ILE A  95      -9.575 -12.008   7.524  1.00 97.57           H  
ATOM   1518 HG13 ILE A  95      -9.562 -13.697   7.053  1.00 97.57           H  
ATOM   1519  CG2 ILE A  95     -10.022 -10.834   5.177  1.00 97.57           C  
ATOM   1520 HG21 ILE A  95      -8.970 -10.562   5.083  1.00 97.57           H  
ATOM   1521 HG22 ILE A  95     -10.507 -10.570   4.238  1.00 97.57           H  
ATOM   1522 HG23 ILE A  95     -10.484 -10.291   6.001  1.00 97.57           H  
ATOM   1523  CD1 ILE A  95      -7.800 -12.653   6.488  1.00 97.57           C  
ATOM   1524 HD11 ILE A  95      -7.325 -13.218   7.290  1.00 97.57           H  
ATOM   1525 HD12 ILE A  95      -7.540 -13.133   5.544  1.00 97.57           H  
ATOM   1526 HD13 ILE A  95      -7.436 -11.625   6.480  1.00 97.57           H  
ATOM   1527  N   MET A  96     -12.355 -12.769   3.265  1.00 97.47           N  
ATOM   1528  H   MET A  96     -11.690 -13.514   3.109  1.00 97.47           H  
ATOM   1529  CA  MET A  96     -13.189 -12.327   2.148  1.00 97.47           C  
ATOM   1530  HA  MET A  96     -13.081 -11.249   2.037  1.00 97.47           H  
ATOM   1531  C   MET A  96     -14.675 -12.595   2.419  1.00 97.47           C  
ATOM   1532  CB  MET A  96     -12.725 -13.002   0.848  1.00 97.47           C  
ATOM   1533  HB2 MET A  96     -13.467 -12.826   0.069  1.00 97.47           H  
ATOM   1534  HB3 MET A  96     -12.656 -14.079   1.001  1.00 97.47           H  
ATOM   1535  O   MET A  96     -15.495 -11.700   2.214  1.00 97.47           O  
ATOM   1536  CG  MET A  96     -11.363 -12.478   0.368  1.00 97.47           C  
ATOM   1537  HG2 MET A  96     -10.629 -12.619   1.162  1.00 97.47           H  
ATOM   1538  HG3 MET A  96     -11.042 -13.080  -0.482  1.00 97.47           H  
ATOM   1539  SD  MET A  96     -11.294 -10.727  -0.112  1.00 97.47           S  
ATOM   1540  CE  MET A  96     -12.377 -10.740  -1.560  1.00 97.47           C  
ATOM   1541  HE1 MET A  96     -13.402 -10.942  -1.249  1.00 97.47           H  
ATOM   1542  HE2 MET A  96     -12.042 -11.511  -2.253  1.00 97.47           H  
ATOM   1543  HE3 MET A  96     -12.332  -9.768  -2.052  1.00 97.47           H  
ATOM   1544  N   ASP A  97     -15.020 -13.765   2.956  1.00 96.66           N  
ATOM   1545  H   ASP A  97     -14.315 -14.482   3.049  1.00 96.66           H  
ATOM   1546  CA  ASP A  97     -16.398 -14.112   3.324  1.00 96.66           C  
ATOM   1547  HA  ASP A  97     -17.036 -13.987   2.449  1.00 96.66           H  
ATOM   1548  C   ASP A  97     -16.939 -13.177   4.423  1.00 96.66           C  
ATOM   1549  CB  ASP A  97     -16.463 -15.591   3.751  1.00 96.66           C  
ATOM   1550  HB2 ASP A  97     -15.756 -15.761   4.563  1.00 96.66           H  
ATOM   1551  HB3 ASP A  97     -17.464 -15.795   4.131  1.00 96.66           H  
ATOM   1552  O   ASP A  97     -18.061 -12.669   4.321  1.00 96.66           O  
ATOM   1553  CG  ASP A  97     -16.178 -16.583   2.608  1.00 96.66           C  
ATOM   1554  OD1 ASP A  97     -16.352 -16.201   1.426  1.00 96.66           O  
ATOM   1555  OD2 ASP A  97     -15.807 -17.738   2.919  1.00 96.66           O  
ATOM   1556  N   ARG A  98     -16.111 -12.839   5.424  1.00 96.28           N  
ATOM   1557  H   ARG A  98     -15.224 -13.319   5.472  1.00 96.28           H  
ATOM   1558  CA  ARG A  98     -16.426 -11.816   6.438  1.00 96.28           C  
ATOM   1559  HA  ARG A  98     -17.327 -12.123   6.969  1.00 96.28           H  
ATOM   1560  C   ARG A  98     -16.706 -10.456   5.804  1.00 96.28           C  
ATOM   1561  CB  ARG A  98     -15.260 -11.693   7.432  1.00 96.28           C  
ATOM   1562  HB2 ARG A  98     -14.990 -12.683   7.799  1.00 96.28           H  
ATOM   1563  HB3 ARG A  98     -14.395 -11.288   6.907  1.00 96.28           H  
ATOM   1564  O   ARG A  98     -17.647  -9.784   6.218  1.00 96.28           O  
ATOM   1565  CG  ARG A  98     -15.573 -10.793   8.643  1.00 96.28           C  
ATOM   1566  HG2 ARG A  98     -16.349 -10.062   8.419  1.00 96.28           H  
ATOM   1567  HG3 ARG A  98     -15.944 -11.429   9.447  1.00 96.28           H  
ATOM   1568  CD  ARG A  98     -14.317 -10.053   9.131  1.00 96.28           C  
ATOM   1569  HD2 ARG A  98     -13.442 -10.683   8.974  1.00 96.28           H  
ATOM   1570  HD3 ARG A  98     -14.402  -9.900  10.207  1.00 96.28           H  
ATOM   1571  NE  ARG A  98     -14.117  -8.745   8.456  1.00 96.28           N  
ATOM   1572  HE  ARG A  98     -13.599  -8.730   7.589  1.00 96.28           H  
ATOM   1573  NH1 ARG A  98     -15.219  -7.420   9.974  1.00 96.28           N  
ATOM   1574 HH11 ARG A  98     -15.534  -8.250  10.456  1.00 96.28           H  
ATOM   1575 HH12 ARG A  98     -15.425  -6.497  10.330  1.00 96.28           H  
ATOM   1576  NH2 ARG A  98     -14.057  -6.448   8.386  1.00 96.28           N  
ATOM   1577 HH21 ARG A  98     -13.553  -6.525   7.514  1.00 96.28           H  
ATOM   1578 HH22 ARG A  98     -14.221  -5.536   8.787  1.00 96.28           H  
ATOM   1579  CZ  ARG A  98     -14.463  -7.555   8.928  1.00 96.28           C  
ATOM   1580  N   GLN A  99     -15.921 -10.027   4.812  1.00 96.87           N  
ATOM   1581  H   GLN A  99     -15.149 -10.610   4.523  1.00 96.87           H  
ATOM   1582  CA  GLN A  99     -16.163  -8.746   4.141  1.00 96.87           C  
ATOM   1583  HA  GLN A  99     -16.246  -7.965   4.896  1.00 96.87           H  
ATOM   1584  C   GLN A  99     -17.472  -8.735   3.350  1.00 96.87           C  
ATOM   1585  CB  GLN A  99     -15.041  -8.380   3.167  1.00 96.87           C  
ATOM   1586  HB2 GLN A  99     -15.393  -7.479   2.665  1.00 96.87           H  
ATOM   1587  HB3 GLN A  99     -14.913  -9.164   2.420  1.00 96.87           H  
ATOM   1588  O   GLN A  99     -18.198  -7.738   3.377  1.00 96.87           O  
ATOM   1589  CG  GLN A  99     -13.686  -8.040   3.779  1.00 96.87           C  
ATOM   1590  HG2 GLN A  99     -13.045  -7.619   3.004  1.00 96.87           H  
ATOM   1591  HG3 GLN A  99     -13.210  -8.943   4.161  1.00 96.87           H  
ATOM   1592  CD  GLN A  99     -13.812  -7.036   4.898  1.00 96.87           C  
ATOM   1593  NE2 GLN A  99     -14.292  -5.837   4.653  1.00 96.87           N  
ATOM   1594 HE21 GLN A  99     -14.398  -5.160   5.394  1.00 96.87           H  
ATOM   1595 HE22 GLN A  99     -14.442  -5.527   3.703  1.00 96.87           H  
ATOM   1596  OE1 GLN A  99     -13.484  -7.352   6.021  1.00 96.87           O  
ATOM   1597  N   VAL A 100     -17.794  -9.838   2.669  1.00 95.97           N  
ATOM   1598  H   VAL A 100     -17.141 -10.608   2.664  1.00 95.97           H  
ATOM   1599  CA  VAL A 100     -19.079  -9.999   1.974  1.00 95.97           C  
ATOM   1600  HA  VAL A 100     -19.192  -9.194   1.248  1.00 95.97           H  
ATOM   1601  C   VAL A 100     -20.225  -9.879   2.976  1.00 95.97           C  
ATOM   1602  CB  VAL A 100     -19.136 -11.343   1.223  1.00 95.97           C  
ATOM   1603  HB  VAL A 100     -18.898 -12.157   1.908  1.00 95.97           H  
ATOM   1604  O   VAL A 100     -21.165  -9.116   2.744  1.00 95.97           O  
ATOM   1605  CG1 VAL A 100     -20.524 -11.605   0.621  1.00 95.97           C  
ATOM   1606 HG11 VAL A 100     -21.261 -11.742   1.413  1.00 95.97           H  
ATOM   1607 HG12 VAL A 100     -20.822 -10.772  -0.016  1.00 95.97           H  
ATOM   1608 HG13 VAL A 100     -20.497 -12.520   0.029  1.00 95.97           H  
ATOM   1609  CG2 VAL A 100     -18.134 -11.366   0.064  1.00 95.97           C  
ATOM   1610 HG21 VAL A 100     -18.438 -10.648  -0.698  1.00 95.97           H  
ATOM   1611 HG22 VAL A 100     -17.132 -11.113   0.411  1.00 95.97           H  
ATOM   1612 HG23 VAL A 100     -18.102 -12.366  -0.369  1.00 95.97           H  
ATOM   1613  N   TYR A 101     -20.118 -10.557   4.122  1.00 96.64           N  
ATOM   1614  H   TYR A 101     -19.337 -11.187   4.237  1.00 96.64           H  
ATOM   1615  CA  TYR A 101     -21.080 -10.445   5.216  1.00 96.64           C  
ATOM   1616  HA  TYR A 101     -22.062 -10.739   4.848  1.00 96.64           H  
ATOM   1617  C   TYR A 101     -21.191  -9.002   5.729  1.00 96.64           C  
ATOM   1618  CB  TYR A 101     -20.684 -11.412   6.340  1.00 96.64           C  
ATOM   1619  HB2 TYR A 101     -19.688 -11.168   6.709  1.00 96.64           H  
ATOM   1620  HB3 TYR A 101     -20.640 -12.423   5.935  1.00 96.64           H  
ATOM   1621  O   TYR A 101     -22.290  -8.453   5.793  1.00 96.64           O  
ATOM   1622  CG  TYR A 101     -21.648 -11.391   7.507  1.00 96.64           C  
ATOM   1623  CD1 TYR A 101     -21.498 -10.441   8.539  1.00 96.64           C  
ATOM   1624  HD1 TYR A 101     -20.670  -9.747   8.520  1.00 96.64           H  
ATOM   1625  CD2 TYR A 101     -22.712 -12.310   7.546  1.00 96.64           C  
ATOM   1626  HD2 TYR A 101     -22.826 -13.048   6.765  1.00 96.64           H  
ATOM   1627  CE1 TYR A 101     -22.423 -10.397   9.599  1.00 96.64           C  
ATOM   1628  HE1 TYR A 101     -22.313  -9.669  10.389  1.00 96.64           H  
ATOM   1629  CE2 TYR A 101     -23.632 -12.274   8.610  1.00 96.64           C  
ATOM   1630  HE2 TYR A 101     -24.459 -12.968   8.649  1.00 96.64           H  
ATOM   1631  OH  TYR A 101     -24.400 -11.282  10.644  1.00 96.64           O  
ATOM   1632  HH  TYR A 101     -24.188 -10.627  11.314  1.00 96.64           H  
ATOM   1633  CZ  TYR A 101     -23.496 -11.314   9.632  1.00 96.64           C  
ATOM   1634  N   ALA A 102     -20.060  -8.354   6.024  1.00 95.04           N  
ATOM   1635  H   ALA A 102     -19.191  -8.863   5.954  1.00 95.04           H  
ATOM   1636  CA  ALA A 102     -20.015  -6.989   6.540  1.00 95.04           C  
ATOM   1637  HA  ALA A 102     -20.535  -6.975   7.498  1.00 95.04           H  
ATOM   1638  C   ALA A 102     -20.718  -5.995   5.606  1.00 95.04           C  
ATOM   1639  CB  ALA A 102     -18.550  -6.591   6.762  1.00 95.04           C  
ATOM   1640  HB1 ALA A 102     -18.501  -5.581   7.167  1.00 95.04           H  
ATOM   1641  HB2 ALA A 102     -18.004  -6.615   5.819  1.00 95.04           H  
ATOM   1642  HB3 ALA A 102     -18.080  -7.281   7.462  1.00 95.04           H  
ATOM   1643  O   ALA A 102     -21.458  -5.120   6.062  1.00 95.04           O  
ATOM   1644  N   LYS A 103     -20.527  -6.160   4.290  1.00 91.65           N  
ATOM   1645  H   LYS A 103     -19.879  -6.878   3.997  1.00 91.65           H  
ATOM   1646  CA  LYS A 103     -21.172  -5.330   3.273  1.00 91.65           C  
ATOM   1647  HA  LYS A 103     -21.089  -4.296   3.608  1.00 91.65           H  
ATOM   1648  C   LYS A 103     -22.663  -5.629   3.147  1.00 91.65           C  
ATOM   1649  CB  LYS A 103     -20.439  -5.513   1.933  1.00 91.65           C  
ATOM   1650  HB2 LYS A 103     -20.655  -6.504   1.534  1.00 91.65           H  
ATOM   1651  HB3 LYS A 103     -19.363  -5.459   2.104  1.00 91.65           H  
ATOM   1652  O   LYS A 103     -23.464  -4.696   3.131  1.00 91.65           O  
ATOM   1653  CG  LYS A 103     -20.815  -4.456   0.882  1.00 91.65           C  
ATOM   1654  HG2 LYS A 103     -20.283  -4.693  -0.039  1.00 91.65           H  
ATOM   1655  HG3 LYS A 103     -21.886  -4.485   0.680  1.00 91.65           H  
ATOM   1656  CD  LYS A 103     -20.409  -3.051   1.347  1.00 91.65           C  
ATOM   1657  HD2 LYS A 103     -19.388  -3.095   1.727  1.00 91.65           H  
ATOM   1658  HD3 LYS A 103     -21.071  -2.718   2.147  1.00 91.65           H  
ATOM   1659  CE  LYS A 103     -20.461  -2.034   0.209  1.00 91.65           C  
ATOM   1660  HE2 LYS A 103     -19.906  -2.443  -0.636  1.00 91.65           H  
ATOM   1661  HE3 LYS A 103     -21.496  -1.879  -0.095  1.00 91.65           H  
ATOM   1662  NZ  LYS A 103     -19.832  -0.761   0.643  1.00 91.65           N  
ATOM   1663  HZ1 LYS A 103     -19.779  -0.100  -0.118  1.00 91.65           H  
ATOM   1664  HZ2 LYS A 103     -18.890  -0.940   0.961  1.00 91.65           H  
ATOM   1665  HZ3 LYS A 103     -20.334  -0.351   1.418  1.00 91.65           H  
ATOM   1666  N   LYS A 104     -23.037  -6.912   3.091  1.00 94.43           N  
ATOM   1667  H   LYS A 104     -22.309  -7.610   3.120  1.00 94.43           H  
ATOM   1668  CA  LYS A 104     -24.432  -7.369   2.982  1.00 94.43           C  
ATOM   1669  HA  LYS A 104     -24.878  -6.946   2.082  1.00 94.43           H  
ATOM   1670  C   LYS A 104     -25.279  -6.889   4.161  1.00 94.43           C  
ATOM   1671  CB  LYS A 104     -24.438  -8.903   2.874  1.00 94.43           C  
ATOM   1672  HB2 LYS A 104     -23.982  -9.328   3.769  1.00 94.43           H  
ATOM   1673  HB3 LYS A 104     -23.839  -9.199   2.013  1.00 94.43           H  
ATOM   1674  O   LYS A 104     -26.387  -6.405   3.957  1.00 94.43           O  
ATOM   1675  CG  LYS A 104     -25.854  -9.477   2.712  1.00 94.43           C  
ATOM   1676  HG2 LYS A 104     -26.297  -9.091   1.794  1.00 94.43           H  
ATOM   1677  HG3 LYS A 104     -26.473  -9.178   3.558  1.00 94.43           H  
ATOM   1678  CD  LYS A 104     -25.819 -11.008   2.661  1.00 94.43           C  
ATOM   1679  HD2 LYS A 104     -25.220 -11.332   1.810  1.00 94.43           H  
ATOM   1680  HD3 LYS A 104     -25.368 -11.380   3.581  1.00 94.43           H  
ATOM   1681  CE  LYS A 104     -27.247 -11.554   2.536  1.00 94.43           C  
ATOM   1682  HE2 LYS A 104     -27.842 -11.142   3.351  1.00 94.43           H  
ATOM   1683  HE3 LYS A 104     -27.677 -11.204   1.597  1.00 94.43           H  
ATOM   1684  NZ  LYS A 104     -27.272 -13.038   2.597  1.00 94.43           N  
ATOM   1685  HZ1 LYS A 104     -26.897 -13.353   3.480  1.00 94.43           H  
ATOM   1686  HZ2 LYS A 104     -26.723 -13.442   1.851  1.00 94.43           H  
ATOM   1687  HZ3 LYS A 104     -28.219 -13.381   2.523  1.00 94.43           H  
ATOM   1688  N   HIS A 105     -24.739  -6.983   5.373  1.00 95.66           N  
ATOM   1689  H   HIS A 105     -23.834  -7.423   5.456  1.00 95.66           H  
ATOM   1690  CA  HIS A 105     -25.416  -6.595   6.611  1.00 95.66           C  
ATOM   1691  HA  HIS A 105     -26.491  -6.686   6.456  1.00 95.66           H  
ATOM   1692  C   HIS A 105     -25.191  -5.130   7.003  1.00 95.66           C  
ATOM   1693  CB  HIS A 105     -25.041  -7.587   7.722  1.00 95.66           C  
ATOM   1694  HB2 HIS A 105     -25.421  -7.226   8.677  1.00 95.66           H  
ATOM   1695  HB3 HIS A 105     -23.957  -7.669   7.802  1.00 95.66           H  
ATOM   1696  O   HIS A 105     -25.612  -4.729   8.083  1.00 95.66           O  
ATOM   1697  CG  HIS A 105     -25.645  -8.944   7.469  1.00 95.66           C  
ATOM   1698  CD2 HIS A 105     -25.077  -9.992   6.797  1.00 95.66           C  
ATOM   1699  HD2 HIS A 105     -24.077 -10.018   6.390  1.00 95.66           H  
ATOM   1700  ND1 HIS A 105     -26.921  -9.327   7.807  1.00 95.66           N  
ATOM   1701  HD1 HIS A 105     -27.568  -8.800   8.375  1.00 95.66           H  
ATOM   1702  CE1 HIS A 105     -27.112 -10.578   7.359  1.00 95.66           C  
ATOM   1703  HE1 HIS A 105     -28.009 -11.159   7.516  1.00 95.66           H  
ATOM   1704  NE2 HIS A 105     -26.028 -11.015   6.698  1.00 95.66           N  
ATOM   1705  N   LYS A 106     -24.560  -4.326   6.131  1.00 92.16           N  
ATOM   1706  H   LYS A 106     -24.245  -4.735   5.263  1.00 92.16           H  
ATOM   1707  CA  LYS A 106     -24.329  -2.885   6.327  1.00 92.16           C  
ATOM   1708  HA  LYS A 106     -23.571  -2.563   5.614  1.00 92.16           H  
ATOM   1709  C   LYS A 106     -23.751  -2.566   7.711  1.00 92.16           C  
ATOM   1710  CB  LYS A 106     -25.618  -2.089   6.052  1.00 92.16           C  
ATOM   1711  HB2 LYS A 106     -26.372  -2.377   6.784  1.00 92.16           H  
ATOM   1712  HB3 LYS A 106     -25.403  -1.030   6.191  1.00 92.16           H  
ATOM   1713  O   LYS A 106     -24.258  -1.689   8.407  1.00 92.16           O  
ATOM   1714  CG  LYS A 106     -26.190  -2.280   4.642  1.00 92.16           C  
ATOM   1715  HG2 LYS A 106     -26.450  -3.327   4.483  1.00 92.16           H  
ATOM   1716  HG3 LYS A 106     -25.448  -1.976   3.903  1.00 92.16           H  
ATOM   1717  CD  LYS A 106     -27.450  -1.419   4.499  1.00 92.16           C  
ATOM   1718  HD2 LYS A 106     -27.190  -0.373   4.662  1.00 92.16           H  
ATOM   1719  HD3 LYS A 106     -28.173  -1.724   5.256  1.00 92.16           H  
ATOM   1720  CE  LYS A 106     -28.071  -1.583   3.109  1.00 92.16           C  
ATOM   1721  HE2 LYS A 106     -28.292  -2.639   2.953  1.00 92.16           H  
ATOM   1722  HE3 LYS A 106     -27.338  -1.279   2.361  1.00 92.16           H  
ATOM   1723  NZ  LYS A 106     -29.310  -0.774   2.978  1.00 92.16           N  
ATOM   1724  HZ1 LYS A 106     -29.116   0.206   3.129  1.00 92.16           H  
ATOM   1725  HZ2 LYS A 106     -29.992  -1.064   3.665  1.00 92.16           H  
ATOM   1726  HZ3 LYS A 106     -29.721  -0.885   2.062  1.00 92.16           H  
ATOM   1727  N   LEU A 107     -22.701  -3.289   8.113  1.00 93.49           N  
ATOM   1728  H   LEU A 107     -22.316  -3.980   7.484  1.00 93.49           H  
ATOM   1729  CA  LEU A 107     -22.034  -3.000   9.383  1.00 93.49           C  
ATOM   1730  HA  LEU A 107     -22.771  -3.162  10.170  1.00 93.49           H  
ATOM   1731  C   LEU A 107     -21.590  -1.527   9.421  1.00 93.49           C  
ATOM   1732  CB  LEU A 107     -20.830  -3.928   9.616  1.00 93.49           C  
ATOM   1733  HB2 LEU A 107     -20.301  -3.579  10.503  1.00 93.49           H  
ATOM   1734  HB3 LEU A 107     -20.150  -3.840   8.769  1.00 93.49           H  
ATOM   1735  O   LEU A 107     -21.143  -1.026   8.385  1.00 93.49           O  
ATOM   1736  CG  LEU A 107     -21.185  -5.409   9.824  1.00 93.49           C  
ATOM   1737  HG  LEU A 107     -21.612  -5.806   8.903  1.00 93.49           H  
ATOM   1738  CD1 LEU A 107     -19.909  -6.182  10.165  1.00 93.49           C  
ATOM   1739 HD11 LEU A 107     -19.541  -5.876  11.145  1.00 93.49           H  
ATOM   1740 HD12 LEU A 107     -20.122  -7.251  10.184  1.00 93.49           H  
ATOM   1741 HD13 LEU A 107     -19.137  -5.982   9.423  1.00 93.49           H  
ATOM   1742  CD2 LEU A 107     -22.188  -5.645  10.953  1.00 93.49           C  
ATOM   1743 HD21 LEU A 107     -22.302  -6.714  11.130  1.00 93.49           H  
ATOM   1744 HD22 LEU A 107     -23.165  -5.249  10.678  1.00 93.49           H  
ATOM   1745 HD23 LEU A 107     -21.846  -5.167  11.871  1.00 93.49           H  
ATOM   1746  N   PRO A 108     -21.659  -0.848  10.586  1.00 92.03           N  
ATOM   1747  CA  PRO A 108     -21.371   0.585  10.684  1.00 92.03           C  
ATOM   1748  HA  PRO A 108     -22.144   1.134  10.146  1.00 92.03           H  
ATOM   1749  C   PRO A 108     -20.004   0.980  10.118  1.00 92.03           C  
ATOM   1750  CB  PRO A 108     -21.465   0.914  12.178  1.00 92.03           C  
ATOM   1751  HB2 PRO A 108     -20.503   0.755  12.664  1.00 92.03           H  
ATOM   1752  HB3 PRO A 108     -21.808   1.935  12.343  1.00 92.03           H  
ATOM   1753  O   PRO A 108     -19.874   2.008   9.461  1.00 92.03           O  
ATOM   1754  CG  PRO A 108     -22.467  -0.110  12.702  1.00 92.03           C  
ATOM   1755  HG2 PRO A 108     -22.331  -0.303  13.766  1.00 92.03           H  
ATOM   1756  HG3 PRO A 108     -23.481   0.237  12.502  1.00 92.03           H  
ATOM   1757  CD  PRO A 108     -22.175  -1.347  11.858  1.00 92.03           C  
ATOM   1758  HD2 PRO A 108     -21.417  -1.959  12.346  1.00 92.03           H  
ATOM   1759  HD3 PRO A 108     -23.100  -1.911  11.735  1.00 92.03           H  
ATOM   1760  N   ASN A 109     -18.991   0.133  10.323  1.00 94.67           N  
ATOM   1761  H   ASN A 109     -19.166  -0.695  10.875  1.00 94.67           H  
ATOM   1762  CA  ASN A 109     -17.680   0.285   9.711  1.00 94.67           C  
ATOM   1763  HA  ASN A 109     -17.746   1.015   8.904  1.00 94.67           H  
ATOM   1764  C   ASN A 109     -17.216  -1.060   9.112  1.00 94.67           C  
ATOM   1765  CB  ASN A 109     -16.711   0.877  10.747  1.00 94.67           C  
ATOM   1766  HB2 ASN A 109     -17.159   1.770  11.183  1.00 94.67           H  
ATOM   1767  HB3 ASN A 109     -16.515   0.159  11.544  1.00 94.67           H  
ATOM   1768  O   ASN A 109     -16.707  -1.915   9.842  1.00 94.67           O  
ATOM   1769  CG  ASN A 109     -15.396   1.274  10.105  1.00 94.67           C  
ATOM   1770  ND2 ASN A 109     -14.621   2.110  10.752  1.00 94.67           N  
ATOM   1771 HD21 ASN A 109     -14.905   2.528  11.627  1.00 94.67           H  
ATOM   1772 HD22 ASN A 109     -13.783   2.414  10.277  1.00 94.67           H  
ATOM   1773  OD1 ASN A 109     -15.063   0.843   9.010  1.00 94.67           O  
ATOM   1774  N   PRO A 110     -17.401  -1.283   7.796  1.00 95.90           N  
ATOM   1775  CA  PRO A 110     -17.043  -2.540   7.146  1.00 95.90           C  
ATOM   1776  HA  PRO A 110     -17.217  -3.374   7.826  1.00 95.90           H  
ATOM   1777  C   PRO A 110     -15.569  -2.595   6.711  1.00 95.90           C  
ATOM   1778  CB  PRO A 110     -18.015  -2.649   5.967  1.00 95.90           C  
ATOM   1779  HB2 PRO A 110     -18.973  -3.029   6.321  1.00 95.90           H  
ATOM   1780  HB3 PRO A 110     -17.635  -3.275   5.160  1.00 95.90           H  
ATOM   1781  O   PRO A 110     -15.184  -3.549   6.035  1.00 95.90           O  
ATOM   1782  CG  PRO A 110     -18.175  -1.192   5.535  1.00 95.90           C  
ATOM   1783  HG2 PRO A 110     -17.337  -0.905   4.901  1.00 95.90           H  
ATOM   1784  HG3 PRO A 110     -19.122  -1.025   5.021  1.00 95.90           H  
ATOM   1785  CD  PRO A 110     -18.103  -0.417   6.853  1.00 95.90           C  
ATOM   1786  HD2 PRO A 110     -17.564   0.519   6.708  1.00 95.90           H  
ATOM   1787  HD3 PRO A 110     -19.110  -0.213   7.216  1.00 95.90           H  
ATOM   1788  N   TRP A 111     -14.744  -1.596   7.046  1.00 97.88           N  
ATOM   1789  H   TRP A 111     -15.063  -0.858   7.658  1.00 97.88           H  
ATOM   1790  CA  TRP A 111     -13.354  -1.560   6.602  1.00 97.88           C  
ATOM   1791  HA  TRP A 111     -13.362  -1.771   5.533  1.00 97.88           H  
ATOM   1792  C   TRP A 111     -12.491  -2.649   7.245  1.00 97.88           C  
ATOM   1793  CB  TRP A 111     -12.746  -0.165   6.775  1.00 97.88           C  
ATOM   1794  HB2 TRP A 111     -11.664  -0.257   6.680  1.00 97.88           H  
ATOM   1795  HB3 TRP A 111     -12.947   0.216   7.777  1.00 97.88           H  
ATOM   1796  O   TRP A 111     -12.701  -3.060   8.387  1.00 97.88           O  
ATOM   1797  CG  TRP A 111     -13.189   0.823   5.743  1.00 97.88           C  
ATOM   1798  CD1 TRP A 111     -14.232   1.678   5.840  1.00 97.88           C  
ATOM   1799  HD1 TRP A 111     -14.863   1.774   6.711  1.00 97.88           H  
ATOM   1800  CD2 TRP A 111     -12.579   1.085   4.448  1.00 97.88           C  
ATOM   1801  CE2 TRP A 111     -13.336   2.095   3.786  1.00 97.88           C  
ATOM   1802  CE3 TRP A 111     -11.446   0.579   3.778  1.00 97.88           C  
ATOM   1803  HE3 TRP A 111     -10.848  -0.182   4.257  1.00 97.88           H  
ATOM   1804  NE1 TRP A 111     -14.328   2.430   4.683  1.00 97.88           N  
ATOM   1805  HE1 TRP A 111     -14.954   3.218   4.598  1.00 97.88           H  
ATOM   1806  CH2 TRP A 111     -11.813   2.096   1.911  1.00 97.88           C  
ATOM   1807  HH2 TRP A 111     -11.456   2.537   0.992  1.00 97.88           H  
ATOM   1808  CZ2 TRP A 111     -12.981   2.579   2.519  1.00 97.88           C  
ATOM   1809  HZ2 TRP A 111     -13.548   3.371   2.051  1.00 97.88           H  
ATOM   1810  CZ3 TRP A 111     -11.064   1.080   2.523  1.00 97.88           C  
ATOM   1811  HZ3 TRP A 111     -10.155   0.724   2.061  1.00 97.88           H  
ATOM   1812  N   ILE A 112     -11.495  -3.103   6.491  1.00 98.47           N  
ATOM   1813  H   ILE A 112     -11.429  -2.772   5.539  1.00 98.47           H  
ATOM   1814  CA  ILE A 112     -10.415  -3.966   6.971  1.00 98.47           C  
ATOM   1815  HA  ILE A 112     -10.322  -3.829   8.049  1.00 98.47           H  
ATOM   1816  C   ILE A 112      -9.094  -3.543   6.337  1.00 98.47           C  
ATOM   1817  CB  ILE A 112     -10.730  -5.454   6.711  1.00 98.47           C  
ATOM   1818  HB  ILE A 112     -11.694  -5.663   7.176  1.00 98.47           H  
ATOM   1819  O   ILE A 112      -9.052  -3.130   5.173  1.00 98.47           O  
ATOM   1820  CG1 ILE A 112      -9.676  -6.386   7.346  1.00 98.47           C  
ATOM   1821 HG12 ILE A 112      -8.797  -6.437   6.704  1.00 98.47           H  
ATOM   1822 HG13 ILE A 112      -9.354  -5.992   8.310  1.00 98.47           H  
ATOM   1823  CG2 ILE A 112     -10.835  -5.747   5.204  1.00 98.47           C  
ATOM   1824 HG21 ILE A 112     -11.102  -6.789   5.029  1.00 98.47           H  
ATOM   1825 HG22 ILE A 112      -9.873  -5.568   4.722  1.00 98.47           H  
ATOM   1826 HG23 ILE A 112     -11.587  -5.102   4.750  1.00 98.47           H  
ATOM   1827  CD1 ILE A 112     -10.209  -7.803   7.568  1.00 98.47           C  
ATOM   1828 HD11 ILE A 112     -11.020  -7.784   8.296  1.00 98.47           H  
ATOM   1829 HD12 ILE A 112      -9.407  -8.438   7.944  1.00 98.47           H  
ATOM   1830 HD13 ILE A 112     -10.580  -8.216   6.630  1.00 98.47           H  
ATOM   1831  N   LEU A 113      -8.019  -3.673   7.106  1.00 98.77           N  
ATOM   1832  H   LEU A 113      -8.150  -3.979   8.059  1.00 98.77           H  
ATOM   1833  CA  LEU A 113      -6.651  -3.585   6.617  1.00 98.77           C  
ATOM   1834  HA  LEU A 113      -6.634  -3.064   5.660  1.00 98.77           H  
ATOM   1835  C   LEU A 113      -6.095  -4.999   6.416  1.00 98.77           C  
ATOM   1836  CB  LEU A 113      -5.832  -2.763   7.623  1.00 98.77           C  
ATOM   1837  HB2 LEU A 113      -6.161  -1.724   7.594  1.00 98.77           H  
ATOM   1838  HB3 LEU A 113      -6.032  -3.153   8.621  1.00 98.77           H  
ATOM   1839  O   LEU A 113      -6.117  -5.803   7.341  1.00 98.77           O  
ATOM   1840  CG  LEU A 113      -4.318  -2.821   7.375  1.00 98.77           C  
ATOM   1841  HG  LEU A 113      -3.990  -3.860   7.347  1.00 98.77           H  
ATOM   1842  CD1 LEU A 113      -3.906  -2.133   6.073  1.00 98.77           C  
ATOM   1843 HD11 LEU A 113      -4.339  -2.653   5.218  1.00 98.77           H  
ATOM   1844 HD12 LEU A 113      -4.230  -1.093   6.077  1.00 98.77           H  
ATOM   1845 HD13 LEU A 113      -2.821  -2.174   5.974  1.00 98.77           H  
ATOM   1846  CD2 LEU A 113      -3.586  -2.157   8.530  1.00 98.77           C  
ATOM   1847 HD21 LEU A 113      -2.539  -2.448   8.453  1.00 98.77           H  
ATOM   1848 HD22 LEU A 113      -3.700  -1.074   8.495  1.00 98.77           H  
ATOM   1849 HD23 LEU A 113      -3.963  -2.531   9.482  1.00 98.77           H  
ATOM   1850  N   LEU A 114      -5.549  -5.282   5.238  1.00 98.58           N  
ATOM   1851  H   LEU A 114      -5.563  -4.568   4.523  1.00 98.58           H  
ATOM   1852  CA  LEU A 114      -4.757  -6.479   4.973  1.00 98.58           C  
ATOM   1853  HA  LEU A 114      -4.729  -7.105   5.865  1.00 98.58           H  
ATOM   1854  C   LEU A 114      -3.319  -6.079   4.664  1.00 98.58           C  
ATOM   1855  CB  LEU A 114      -5.371  -7.311   3.834  1.00 98.58           C  
ATOM   1856  HB2 LEU A 114      -4.768  -8.211   3.715  1.00 98.58           H  
ATOM   1857  HB3 LEU A 114      -5.311  -6.736   2.910  1.00 98.58           H  
ATOM   1858  O   LEU A 114      -3.083  -5.228   3.806  1.00 98.58           O  
ATOM   1859  CG  LEU A 114      -6.834  -7.727   4.058  1.00 98.58           C  
ATOM   1860  HG  LEU A 114      -7.457  -6.833   4.100  1.00 98.58           H  
ATOM   1861  CD1 LEU A 114      -7.305  -8.589   2.884  1.00 98.58           C  
ATOM   1862 HD11 LEU A 114      -6.747  -9.526   2.865  1.00 98.58           H  
ATOM   1863 HD12 LEU A 114      -8.368  -8.807   2.991  1.00 98.58           H  
ATOM   1864 HD13 LEU A 114      -7.136  -8.061   1.946  1.00 98.58           H  
ATOM   1865  CD2 LEU A 114      -7.049  -8.527   5.340  1.00 98.58           C  
ATOM   1866 HD21 LEU A 114      -6.551  -9.494   5.273  1.00 98.58           H  
ATOM   1867 HD22 LEU A 114      -8.119  -8.655   5.503  1.00 98.58           H  
ATOM   1868 HD23 LEU A 114      -6.661  -7.991   6.206  1.00 98.58           H  
ATOM   1869  N   VAL A 115      -2.363  -6.705   5.340  1.00 98.11           N  
ATOM   1870  H   VAL A 115      -2.629  -7.378   6.044  1.00 98.11           H  
ATOM   1871  CA  VAL A 115      -0.933  -6.524   5.070  1.00 98.11           C  
ATOM   1872  HA  VAL A 115      -0.798  -5.817   4.252  1.00 98.11           H  
ATOM   1873  C   VAL A 115      -0.353  -7.859   4.630  1.00 98.11           C  
ATOM   1874  CB  VAL A 115      -0.189  -5.956   6.293  1.00 98.11           C  
ATOM   1875  HB  VAL A 115      -0.248  -6.676   7.110  1.00 98.11           H  
ATOM   1876  O   VAL A 115      -0.489  -8.851   5.336  1.00 98.11           O  
ATOM   1877  CG1 VAL A 115       1.286  -5.700   5.970  1.00 98.11           C  
ATOM   1878 HG11 VAL A 115       1.384  -5.021   5.123  1.00 98.11           H  
ATOM   1879 HG12 VAL A 115       1.789  -6.639   5.739  1.00 98.11           H  
ATOM   1880 HG13 VAL A 115       1.785  -5.267   6.837  1.00 98.11           H  
ATOM   1881  CG2 VAL A 115      -0.806  -4.633   6.768  1.00 98.11           C  
ATOM   1882 HG21 VAL A 115      -0.219  -4.232   7.595  1.00 98.11           H  
ATOM   1883 HG22 VAL A 115      -1.821  -4.808   7.127  1.00 98.11           H  
ATOM   1884 HG23 VAL A 115      -0.825  -3.913   5.950  1.00 98.11           H  
ATOM   1885  N   PHE A 116       0.284  -7.879   3.466  1.00 96.22           N  
ATOM   1886  H   PHE A 116       0.327  -7.025   2.930  1.00 96.22           H  
ATOM   1887  CA  PHE A 116       1.010  -9.024   2.929  1.00 96.22           C  
ATOM   1888  HA  PHE A 116       0.913  -9.883   3.594  1.00 96.22           H  
ATOM   1889  C   PHE A 116       2.487  -8.650   2.833  1.00 96.22           C  
ATOM   1890  CB  PHE A 116       0.438  -9.402   1.557  1.00 96.22           C  
ATOM   1891  HB2 PHE A 116       0.524  -8.543   0.891  1.00 96.22           H  
ATOM   1892  HB3 PHE A 116       1.047 -10.202   1.136  1.00 96.22           H  
ATOM   1893  O   PHE A 116       2.888  -8.014   1.857  1.00 96.22           O  
ATOM   1894  CG  PHE A 116      -1.007  -9.849   1.570  1.00 96.22           C  
ATOM   1895  CD1 PHE A 116      -1.326 -11.209   1.738  1.00 96.22           C  
ATOM   1896  HD1 PHE A 116      -0.542 -11.936   1.891  1.00 96.22           H  
ATOM   1897  CD2 PHE A 116      -2.035  -8.902   1.407  1.00 96.22           C  
ATOM   1898  HD2 PHE A 116      -1.788  -7.857   1.288  1.00 96.22           H  
ATOM   1899  CE1 PHE A 116      -2.670 -11.622   1.728  1.00 96.22           C  
ATOM   1900  HE1 PHE A 116      -2.915 -12.662   1.885  1.00 96.22           H  
ATOM   1901  CE2 PHE A 116      -3.377  -9.315   1.393  1.00 96.22           C  
ATOM   1902  HE2 PHE A 116      -4.163  -8.585   1.270  1.00 96.22           H  
ATOM   1903  CZ  PHE A 116      -3.692 -10.675   1.548  1.00 96.22           C  
ATOM   1904  HZ  PHE A 116      -4.726 -10.990   1.543  1.00 96.22           H  
ATOM   1905  N   ASP A 117       3.268  -9.025   3.846  1.00 94.66           N  
ATOM   1906  H   ASP A 117       2.868  -9.577   4.590  1.00 94.66           H  
ATOM   1907  CA  ASP A 117       4.671  -8.641   3.999  1.00 94.66           C  
ATOM   1908  HA  ASP A 117       4.907  -7.988   3.159  1.00 94.66           H  
ATOM   1909  C   ASP A 117       5.634  -9.815   3.855  1.00 94.66           C  
ATOM   1910  CB  ASP A 117       4.864  -7.857   5.307  1.00 94.66           C  
ATOM   1911  HB2 ASP A 117       4.090  -7.091   5.362  1.00 94.66           H  
ATOM   1912  HB3 ASP A 117       4.730  -8.528   6.155  1.00 94.66           H  
ATOM   1913  O   ASP A 117       5.763 -10.656   4.738  1.00 94.66           O  
ATOM   1914  CG  ASP A 117       6.223  -7.150   5.424  1.00 94.66           C  
ATOM   1915  OD1 ASP A 117       6.942  -7.021   4.405  1.00 94.66           O  
ATOM   1916  OD2 ASP A 117       6.482  -6.616   6.527  1.00 94.66           O  
ATOM   1917  N   ASP A 118       6.268  -9.908   2.687  1.00 90.91           N  
ATOM   1918  H   ASP A 118       6.174  -9.123   2.058  1.00 90.91           H  
ATOM   1919  CA  ASP A 118       7.214 -10.952   2.288  1.00 90.91           C  
ATOM   1920  HA  ASP A 118       7.250 -10.932   1.198  1.00 90.91           H  
ATOM   1921  C   ASP A 118       6.718 -12.383   2.618  1.00 90.91           C  
ATOM   1922  CB  ASP A 118       8.642 -10.589   2.762  1.00 90.91           C  
ATOM   1923  HB2 ASP A 118       9.277 -11.471   2.676  1.00 90.91           H  
ATOM   1924  HB3 ASP A 118       8.615 -10.305   3.814  1.00 90.91           H  
ATOM   1925  O   ASP A 118       7.495 -13.304   2.836  1.00 90.91           O  
ATOM   1926  CG  ASP A 118       9.316  -9.472   1.932  1.00 90.91           C  
ATOM   1927  OD1 ASP A 118       9.067  -9.397   0.701  1.00 90.91           O  
ATOM   1928  OD2 ASP A 118      10.180  -8.738   2.472  1.00 90.91           O  
ATOM   1929  N   CYS A 119       5.394 -12.587   2.621  1.00 88.87           N  
ATOM   1930  H   CYS A 119       4.816 -11.760   2.575  1.00 88.87           H  
ATOM   1931  CA  CYS A 119       4.732 -13.832   3.035  1.00 88.87           C  
ATOM   1932  HA  CYS A 119       5.392 -14.374   3.713  1.00 88.87           H  
ATOM   1933  C   CYS A 119       4.406 -14.795   1.884  1.00 88.87           C  
ATOM   1934  CB  CYS A 119       3.470 -13.449   3.812  1.00 88.87           C  
ATOM   1935  HB2 CYS A 119       3.761 -12.809   4.645  1.00 88.87           H  
ATOM   1936  HB3 CYS A 119       2.999 -14.345   4.216  1.00 88.87           H  
ATOM   1937  O   CYS A 119       3.870 -15.878   2.110  1.00 88.87           O  
ATOM   1938  SG  CYS A 119       2.296 -12.562   2.739  1.00 88.87           S  
ATOM   1939  HG  CYS A 119       1.740 -11.895   3.755  1.00 88.87           H  
ATOM   1940  N   MET A 120       4.683 -14.394   0.639  1.00 88.17           N  
ATOM   1941  H   MET A 120       5.200 -13.531   0.546  1.00 88.17           H  
ATOM   1942  CA  MET A 120       4.468 -15.213  -0.555  1.00 88.17           C  
ATOM   1943  HA  MET A 120       3.915 -16.108  -0.270  1.00 88.17           H  
ATOM   1944  C   MET A 120       5.804 -15.673  -1.131  1.00 88.17           C  
ATOM   1945  CB  MET A 120       3.622 -14.483  -1.609  1.00 88.17           C  
ATOM   1946  HB2 MET A 120       4.124 -13.570  -1.930  1.00 88.17           H  
ATOM   1947  HB3 MET A 120       3.505 -15.129  -2.479  1.00 88.17           H  
ATOM   1948  O   MET A 120       6.737 -14.884  -1.284  1.00 88.17           O  
ATOM   1949  CG  MET A 120       2.235 -14.129  -1.074  1.00 88.17           C  
ATOM   1950  HG2 MET A 120       2.350 -13.386  -0.285  1.00 88.17           H  
ATOM   1951  HG3 MET A 120       1.782 -15.021  -0.641  1.00 88.17           H  
ATOM   1952  SD  MET A 120       1.114 -13.480  -2.335  1.00 88.17           S  
ATOM   1953  CE  MET A 120       0.101 -12.423  -1.278  1.00 88.17           C  
ATOM   1954  HE1 MET A 120       0.745 -11.732  -0.734  1.00 88.17           H  
ATOM   1955  HE2 MET A 120      -0.445 -13.037  -0.563  1.00 88.17           H  
ATOM   1956  HE3 MET A 120      -0.589 -11.844  -1.892  1.00 88.17           H  
ATOM   1957  N   HIS A 121       5.866 -16.948  -1.499  1.00 86.11           N  
ATOM   1958  H   HIS A 121       5.021 -17.491  -1.387  1.00 86.11           H  
ATOM   1959  CA  HIS A 121       7.058 -17.653  -1.956  1.00 86.11           C  
ATOM   1960  HA  HIS A 121       7.941 -17.093  -1.648  1.00 86.11           H  
ATOM   1961  C   HIS A 121       7.124 -17.816  -3.475  1.00 86.11           C  
ATOM   1962  CB  HIS A 121       7.106 -19.025  -1.274  1.00 86.11           C  
ATOM   1963  HB2 HIS A 121       6.280 -19.637  -1.638  1.00 86.11           H  
ATOM   1964  HB3 HIS A 121       8.039 -19.524  -1.536  1.00 86.11           H  
ATOM   1965  O   HIS A 121       8.171 -18.191  -3.995  1.00 86.11           O  
ATOM   1966  CG  HIS A 121       7.021 -18.933   0.224  1.00 86.11           C  
ATOM   1967  CD2 HIS A 121       6.015 -19.426   1.010  1.00 86.11           C  
ATOM   1968  HD2 HIS A 121       5.155 -19.992   0.684  1.00 86.11           H  
ATOM   1969  ND1 HIS A 121       7.901 -18.273   1.055  1.00 86.11           N  
ATOM   1970  HD1 HIS A 121       8.750 -17.792   0.794  1.00 86.11           H  
ATOM   1971  CE1 HIS A 121       7.433 -18.366   2.311  1.00 86.11           C  
ATOM   1972  HE1 HIS A 121       7.896 -17.947   3.192  1.00 86.11           H  
ATOM   1973  NE2 HIS A 121       6.282 -19.048   2.320  1.00 86.11           N  
ATOM   1974  N   ASN A 122       6.028 -17.573  -4.203  1.00 85.38           N  
ATOM   1975  H   ASN A 122       5.186 -17.282  -3.727  1.00 85.38           H  
ATOM   1976  CA  ASN A 122       6.021 -17.640  -5.664  1.00 85.38           C  
ATOM   1977  HA  ASN A 122       6.959 -17.216  -6.021  1.00 85.38           H  
ATOM   1978  C   ASN A 122       4.887 -16.819  -6.298  1.00 85.38           C  
ATOM   1979  CB  ASN A 122       5.958 -19.119  -6.102  1.00 85.38           C  
ATOM   1980  HB2 ASN A 122       6.833 -19.644  -5.720  1.00 85.38           H  
ATOM   1981  HB3 ASN A 122       5.994 -19.183  -7.190  1.00 85.38           H  
ATOM   1982  O   ASN A 122       3.884 -16.479  -5.673  1.00 85.38           O  
ATOM   1983  CG  ASN A 122       4.702 -19.818  -5.623  1.00 85.38           C  
ATOM   1984  ND2 ASN A 122       4.815 -20.751  -4.709  1.00 85.38           N  
ATOM   1985 HD21 ASN A 122       5.714 -20.937  -4.288  1.00 85.38           H  
ATOM   1986 HD22 ASN A 122       3.969 -21.162  -4.340  1.00 85.38           H  
ATOM   1987  OD1 ASN A 122       3.610 -19.537  -6.090  1.00 85.38           O  
ATOM   1988  N   THR A 123       5.010 -16.569  -7.602  1.00 84.07           N  
ATOM   1989  H   THR A 123       5.854 -16.861  -8.073  1.00 84.07           H  
ATOM   1990  CA  THR A 123       4.018 -15.827  -8.396  1.00 84.07           C  
ATOM   1991  HA  THR A 123       3.834 -14.867  -7.914  1.00 84.07           H  
ATOM   1992  C   THR A 123       2.664 -16.532  -8.525  1.00 84.07           C  
ATOM   1993  CB  THR A 123       4.559 -15.543  -9.803  1.00 84.07           C  
ATOM   1994  HB  THR A 123       3.776 -15.088 -10.410  1.00 84.07           H  
ATOM   1995  O   THR A 123       1.658 -15.863  -8.763  1.00 84.07           O  
ATOM   1996  CG2 THR A 123       5.759 -14.602  -9.780  1.00 84.07           C  
ATOM   1997 HG21 THR A 123       5.463 -13.651  -9.337  1.00 84.07           H  
ATOM   1998 HG22 THR A 123       6.580 -15.023  -9.199  1.00 84.07           H  
ATOM   1999 HG23 THR A 123       6.102 -14.410 -10.796  1.00 84.07           H  
ATOM   2000  OG1 THR A 123       4.982 -16.743 -10.413  1.00 84.07           O  
ATOM   2001  HG1 THR A 123       5.653 -16.495 -11.053  1.00 84.07           H  
ATOM   2002  N   ARG A 124       2.588 -17.863  -8.344  1.00 87.05           N  
ATOM   2003  H   ARG A 124       3.413 -18.350  -8.025  1.00 87.05           H  
ATOM   2004  CA  ARG A 124       1.313 -18.599  -8.447  1.00 87.05           C  
ATOM   2005  HA  ARG A 124       0.832 -18.303  -9.379  1.00 87.05           H  
ATOM   2006  C   ARG A 124       0.352 -18.209  -7.328  1.00 87.05           C  
ATOM   2007  CB  ARG A 124       1.493 -20.127  -8.470  1.00 87.05           C  
ATOM   2008  HB2 ARG A 124       1.932 -20.473  -7.535  1.00 87.05           H  
ATOM   2009  HB3 ARG A 124       0.502 -20.576  -8.540  1.00 87.05           H  
ATOM   2010  O   ARG A 124      -0.844 -18.103  -7.597  1.00 87.05           O  
ATOM   2011  CG  ARG A 124       2.327 -20.639  -9.651  1.00 87.05           C  
ATOM   2012  HG2 ARG A 124       3.331 -20.218  -9.601  1.00 87.05           H  
ATOM   2013  HG3 ARG A 124       1.855 -20.335 -10.585  1.00 87.05           H  
ATOM   2014  CD  ARG A 124       2.418 -22.170  -9.593  1.00 87.05           C  
ATOM   2015  HD2 ARG A 124       2.897 -22.452  -8.655  1.00 87.05           H  
ATOM   2016  HD3 ARG A 124       1.410 -22.584  -9.608  1.00 87.05           H  
ATOM   2017  NE  ARG A 124       3.189 -22.719 -10.726  1.00 87.05           N  
ATOM   2018  HE  ARG A 124       3.494 -22.065 -11.432  1.00 87.05           H  
ATOM   2019  NH1 ARG A 124       3.238 -24.909 -10.021  1.00 87.05           N  
ATOM   2020 HH11 ARG A 124       2.721 -24.658  -9.190  1.00 87.05           H  
ATOM   2021 HH12 ARG A 124       3.534 -25.865 -10.153  1.00 87.05           H  
ATOM   2022  NH2 ARG A 124       4.227 -24.349 -11.937  1.00 87.05           N  
ATOM   2023 HH21 ARG A 124       4.504 -25.314 -12.043  1.00 87.05           H  
ATOM   2024 HH22 ARG A 124       4.516 -23.674 -12.630  1.00 87.05           H  
ATOM   2025  CZ  ARG A 124       3.545 -23.984 -10.888  1.00 87.05           C  
ATOM   2026  N   GLN A 125       0.855 -17.922  -6.125  1.00 88.87           N  
ATOM   2027  H   GLN A 125       1.848 -18.044  -5.983  1.00 88.87           H  
ATOM   2028  CA  GLN A 125       0.041 -17.459  -4.992  1.00 88.87           C  
ATOM   2029  HA  GLN A 125      -0.713 -18.214  -4.768  1.00 88.87           H  
ATOM   2030  C   GLN A 125      -0.713 -16.159  -5.318  1.00 88.87           C  
ATOM   2031  CB  GLN A 125       0.930 -17.290  -3.751  1.00 88.87           C  
ATOM   2032  HB2 GLN A 125       0.372 -16.757  -2.980  1.00 88.87           H  
ATOM   2033  HB3 GLN A 125       1.799 -16.687  -4.013  1.00 88.87           H  
ATOM   2034  O   GLN A 125      -1.908 -16.060  -5.025  1.00 88.87           O  
ATOM   2035  CG  GLN A 125       1.376 -18.647  -3.173  1.00 88.87           C  
ATOM   2036  HG2 GLN A 125       0.505 -19.166  -2.772  1.00 88.87           H  
ATOM   2037  HG3 GLN A 125       1.812 -19.265  -3.957  1.00 88.87           H  
ATOM   2038  CD  GLN A 125       2.422 -18.485  -2.077  1.00 88.87           C  
ATOM   2039  NE2 GLN A 125       2.290 -19.127  -0.935  1.00 88.87           N  
ATOM   2040 HE21 GLN A 125       2.962 -18.939  -0.205  1.00 88.87           H  
ATOM   2041 HE22 GLN A 125       1.500 -19.719  -0.725  1.00 88.87           H  
ATOM   2042  OE1 GLN A 125       3.405 -17.792  -2.256  1.00 88.87           O  
ATOM   2043  N   PHE A 126      -0.084 -15.232  -6.050  1.00 86.25           N  
ATOM   2044  H   PHE A 126       0.900 -15.358  -6.241  1.00 86.25           H  
ATOM   2045  CA  PHE A 126      -0.730 -14.002  -6.530  1.00 86.25           C  
ATOM   2046  HA  PHE A 126      -1.164 -13.500  -5.666  1.00 86.25           H  
ATOM   2047  C   PHE A 126      -1.858 -14.241  -7.542  1.00 86.25           C  
ATOM   2048  CB  PHE A 126       0.317 -13.049  -7.105  1.00 86.25           C  
ATOM   2049  HB2 PHE A 126       0.951 -13.570  -7.822  1.00 86.25           H  
ATOM   2050  HB3 PHE A 126      -0.191 -12.247  -7.640  1.00 86.25           H  
ATOM   2051  O   PHE A 126      -2.744 -13.406  -7.712  1.00 86.25           O  
ATOM   2052  CG  PHE A 126       1.160 -12.412  -6.028  1.00 86.25           C  
ATOM   2053  CD1 PHE A 126       0.604 -11.396  -5.225  1.00 86.25           C  
ATOM   2054  HD1 PHE A 126      -0.415 -11.076  -5.380  1.00 86.25           H  
ATOM   2055  CD2 PHE A 126       2.480 -12.842  -5.801  1.00 86.25           C  
ATOM   2056  HD2 PHE A 126       2.900 -13.653  -6.378  1.00 86.25           H  
ATOM   2057  CE1 PHE A 126       1.381 -10.785  -4.226  1.00 86.25           C  
ATOM   2058  HE1 PHE A 126       0.955 -10.012  -3.603  1.00 86.25           H  
ATOM   2059  CE2 PHE A 126       3.249 -12.239  -4.792  1.00 86.25           C  
ATOM   2060  HE2 PHE A 126       4.242 -12.603  -4.575  1.00 86.25           H  
ATOM   2061  CZ  PHE A 126       2.707 -11.200  -4.018  1.00 86.25           C  
ATOM   2062  HZ  PHE A 126       3.289 -10.758  -3.222  1.00 86.25           H  
ATOM   2063  N   THR A 127      -1.842 -15.395  -8.205  1.00 86.61           N  
ATOM   2064  H   THR A 127      -1.077 -16.027  -8.016  1.00 86.61           H  
ATOM   2065  CA  THR A 127      -2.850 -15.808  -9.190  1.00 86.61           C  
ATOM   2066  HA  THR A 127      -3.487 -14.953  -9.415  1.00 86.61           H  
ATOM   2067  C   THR A 127      -3.801 -16.884  -8.673  1.00 86.61           C  
ATOM   2068  CB  THR A 127      -2.191 -16.233 -10.507  1.00 86.61           C  
ATOM   2069  HB  THR A 127      -2.962 -16.560 -11.205  1.00 86.61           H  
ATOM   2070  O   THR A 127      -4.591 -17.417  -9.450  1.00 86.61           O  
ATOM   2071  CG2 THR A 127      -1.431 -15.070 -11.151  1.00 86.61           C  
ATOM   2072 HG21 THR A 127      -2.106 -14.226 -11.294  1.00 86.61           H  
ATOM   2073 HG22 THR A 127      -0.605 -14.760 -10.511  1.00 86.61           H  
ATOM   2074 HG23 THR A 127      -1.032 -15.385 -12.115  1.00 86.61           H  
ATOM   2075  OG1 THR A 127      -1.271 -17.284 -10.320  1.00 86.61           O  
ATOM   2076  HG1 THR A 127      -1.384 -17.628  -9.431  1.00 86.61           H  
ATOM   2077  N   SER A 128      -3.745 -17.203  -7.377  1.00 89.86           N  
ATOM   2078  H   SER A 128      -3.069 -16.734  -6.791  1.00 89.86           H  
ATOM   2079  CA  SER A 128      -4.736 -18.069  -6.738  1.00 89.86           C  
ATOM   2080  HA  SER A 128      -4.764 -19.012  -7.284  1.00 89.86           H  
ATOM   2081  C   SER A 128      -6.131 -17.444  -6.817  1.00 89.86           C  
ATOM   2082  CB  SER A 128      -4.349 -18.383  -5.288  1.00 89.86           C  
ATOM   2083  HB2 SER A 128      -3.359 -18.839  -5.268  1.00 89.86           H  
ATOM   2084  HB3 SER A 128      -5.063 -19.097  -4.879  1.00 89.86           H  
ATOM   2085  O   SER A 128      -6.278 -16.220  -6.859  1.00 89.86           O  
ATOM   2086  OG  SER A 128      -4.351 -17.226  -4.472  1.00 89.86           O  
ATOM   2087  HG  SER A 128      -3.531 -16.749  -4.623  1.00 89.86           H  
ATOM   2088  N   GLU A 129      -7.174 -18.275  -6.834  1.00 91.37           N  
ATOM   2089  H   GLU A 129      -7.013 -19.272  -6.817  1.00 91.37           H  
ATOM   2090  CA  GLU A 129      -8.555 -17.806  -6.988  1.00 91.37           C  
ATOM   2091  HA  GLU A 129      -8.658 -17.329  -7.963  1.00 91.37           H  
ATOM   2092  C   GLU A 129      -8.940 -16.773  -5.915  1.00 91.37           C  
ATOM   2093  CB  GLU A 129      -9.495 -19.017  -6.931  1.00 91.37           C  
ATOM   2094  HB2 GLU A 129      -9.513 -19.405  -5.913  1.00 91.37           H  
ATOM   2095  HB3 GLU A 129      -9.120 -19.795  -7.596  1.00 91.37           H  
ATOM   2096  O   GLU A 129      -9.498 -15.719  -6.230  1.00 91.37           O  
ATOM   2097  CG  GLU A 129     -10.916 -18.639  -7.368  1.00 91.37           C  
ATOM   2098  HG2 GLU A 129     -11.216 -17.718  -6.868  1.00 91.37           H  
ATOM   2099  HG3 GLU A 129     -10.919 -18.447  -8.441  1.00 91.37           H  
ATOM   2100  CD  GLU A 129     -11.942 -19.721  -7.029  1.00 91.37           C  
ATOM   2101  OE1 GLU A 129     -13.099 -19.309  -6.762  1.00 91.37           O  
ATOM   2102  OE2 GLU A 129     -11.567 -20.906  -6.965  1.00 91.37           O  
ATOM   2103  N   THR A 130      -8.588 -17.036  -4.653  1.00 92.10           N  
ATOM   2104  H   THR A 130      -8.197 -17.942  -4.436  1.00 92.10           H  
ATOM   2105  CA  THR A 130      -8.872 -16.139  -3.527  1.00 92.10           C  
ATOM   2106  HA  THR A 130      -9.943 -15.936  -3.507  1.00 92.10           H  
ATOM   2107  C   THR A 130      -8.142 -14.804  -3.665  1.00 92.10           C  
ATOM   2108  CB  THR A 130      -8.490 -16.800  -2.194  1.00 92.10           C  
ATOM   2109  HB  THR A 130      -7.405 -16.814  -2.085  1.00 92.10           H  
ATOM   2110  O   THR A 130      -8.743 -13.747  -3.467  1.00 92.10           O  
ATOM   2111  CG2 THR A 130      -9.120 -16.066  -1.021  1.00 92.10           C  
ATOM   2112 HG21 THR A 130      -8.915 -14.998  -1.095  1.00 92.10           H  
ATOM   2113 HG22 THR A 130     -10.200 -16.215  -1.018  1.00 92.10           H  
ATOM   2114 HG23 THR A 130      -8.698 -16.452  -0.094  1.00 92.10           H  
ATOM   2115  OG1 THR A 130      -8.981 -18.119  -2.145  1.00 92.10           O  
ATOM   2116  HG1 THR A 130      -8.699 -18.498  -1.309  1.00 92.10           H  
ATOM   2117  N   MET A 131      -6.873 -14.821  -4.080  1.00 93.74           N  
ATOM   2118  H   MET A 131      -6.425 -15.707  -4.266  1.00 93.74           H  
ATOM   2119  CA  MET A 131      -6.107 -13.596  -4.302  1.00 93.74           C  
ATOM   2120  HA  MET A 131      -6.182 -12.981  -3.405  1.00 93.74           H  
ATOM   2121  C   MET A 131      -6.672 -12.787  -5.476  1.00 93.74           C  
ATOM   2122  CB  MET A 131      -4.638 -13.964  -4.517  1.00 93.74           C  
ATOM   2123  HB2 MET A 131      -4.319 -14.649  -3.731  1.00 93.74           H  
ATOM   2124  HB3 MET A 131      -4.520 -14.467  -5.477  1.00 93.74           H  
ATOM   2125  O   MET A 131      -6.867 -11.578  -5.363  1.00 93.74           O  
ATOM   2126  CG  MET A 131      -3.735 -12.735  -4.486  1.00 93.74           C  
ATOM   2127  HG2 MET A 131      -2.715 -13.081  -4.654  1.00 93.74           H  
ATOM   2128  HG3 MET A 131      -4.011 -12.076  -5.309  1.00 93.74           H  
ATOM   2129  SD  MET A 131      -3.697 -11.792  -2.943  1.00 93.74           S  
ATOM   2130  CE  MET A 131      -2.987 -13.059  -1.862  1.00 93.74           C  
ATOM   2131  HE1 MET A 131      -2.110 -13.507  -2.331  1.00 93.74           H  
ATOM   2132  HE2 MET A 131      -2.714 -12.612  -0.906  1.00 93.74           H  
ATOM   2133  HE3 MET A 131      -3.727 -13.839  -1.685  1.00 93.74           H  
ATOM   2134  N   LEU A 132      -7.045 -13.440  -6.583  1.00 93.22           N  
ATOM   2135  H   LEU A 132      -6.870 -14.433  -6.633  1.00 93.22           H  
ATOM   2136  CA  LEU A 132      -7.714 -12.771  -7.704  1.00 93.22           C  
ATOM   2137  HA  LEU A 132      -7.088 -11.941  -8.033  1.00 93.22           H  
ATOM   2138  C   LEU A 132      -9.054 -12.154  -7.285  1.00 93.22           C  
ATOM   2139  CB  LEU A 132      -7.922 -13.758  -8.867  1.00 93.22           C  
ATOM   2140  HB2 LEU A 132      -8.571 -13.283  -9.603  1.00 93.22           H  
ATOM   2141  HB3 LEU A 132      -8.443 -14.637  -8.486  1.00 93.22           H  
ATOM   2142  O   LEU A 132      -9.379 -11.052  -7.730  1.00 93.22           O  
ATOM   2143  CG  LEU A 132      -6.641 -14.217  -9.586  1.00 93.22           C  
ATOM   2144  HG  LEU A 132      -5.961 -14.692  -8.878  1.00 93.22           H  
ATOM   2145  CD1 LEU A 132      -7.007 -15.224 -10.676  1.00 93.22           C  
ATOM   2146 HD11 LEU A 132      -6.099 -15.594 -11.151  1.00 93.22           H  
ATOM   2147 HD12 LEU A 132      -7.655 -14.767 -11.424  1.00 93.22           H  
ATOM   2148 HD13 LEU A 132      -7.513 -16.077 -10.224  1.00 93.22           H  
ATOM   2149  CD2 LEU A 132      -5.913 -13.058 -10.263  1.00 93.22           C  
ATOM   2150 HD21 LEU A 132      -5.023 -13.431 -10.769  1.00 93.22           H  
ATOM   2151 HD22 LEU A 132      -6.563 -12.552 -10.977  1.00 93.22           H  
ATOM   2152 HD23 LEU A 132      -5.594 -12.357  -9.491  1.00 93.22           H  
ATOM   2153  N   LYS A 133      -9.820 -12.822  -6.412  1.00 94.18           N  
ATOM   2154  H   LYS A 133      -9.515 -13.741  -6.125  1.00 94.18           H  
ATOM   2155  CA  LYS A 133     -11.042 -12.262  -5.813  1.00 94.18           C  
ATOM   2156  HA  LYS A 133     -11.706 -11.929  -6.610  1.00 94.18           H  
ATOM   2157  C   LYS A 133     -10.738 -11.019  -4.976  1.00 94.18           C  
ATOM   2158  CB  LYS A 133     -11.769 -13.330  -4.974  1.00 94.18           C  
ATOM   2159  HB2 LYS A 133     -12.457 -12.837  -4.288  1.00 94.18           H  
ATOM   2160  HB3 LYS A 133     -11.046 -13.887  -4.377  1.00 94.18           H  
ATOM   2161  O   LYS A 133     -11.476 -10.044  -5.101  1.00 94.18           O  
ATOM   2162  CG  LYS A 133     -12.582 -14.310  -5.832  1.00 94.18           C  
ATOM   2163  HG2 LYS A 133     -13.430 -13.775  -6.259  1.00 94.18           H  
ATOM   2164  HG3 LYS A 133     -11.967 -14.691  -6.647  1.00 94.18           H  
ATOM   2165  CD  LYS A 133     -13.092 -15.496  -4.997  1.00 94.18           C  
ATOM   2166  HD2 LYS A 133     -12.242 -16.126  -4.736  1.00 94.18           H  
ATOM   2167  HD3 LYS A 133     -13.561 -15.135  -4.081  1.00 94.18           H  
ATOM   2168  CE  LYS A 133     -14.113 -16.316  -5.800  1.00 94.18           C  
ATOM   2169  HE2 LYS A 133     -13.714 -16.500  -6.798  1.00 94.18           H  
ATOM   2170  HE3 LYS A 133     -15.026 -15.730  -5.900  1.00 94.18           H  
ATOM   2171  NZ  LYS A 133     -14.424 -17.627  -5.175  1.00 94.18           N  
ATOM   2172  HZ1 LYS A 133     -13.733 -18.300  -5.475  1.00 94.18           H  
ATOM   2173  HZ2 LYS A 133     -14.461 -17.601  -4.166  1.00 94.18           H  
ATOM   2174  HZ3 LYS A 133     -15.269 -18.027  -5.557  1.00 94.18           H  
ATOM   2175  N   LEU A 134      -9.662 -11.012  -4.185  1.00 96.20           N  
ATOM   2176  H   LEU A 134      -9.124 -11.861  -4.095  1.00 96.20           H  
ATOM   2177  CA  LEU A 134      -9.214  -9.821  -3.453  1.00 96.20           C  
ATOM   2178  HA  LEU A 134     -10.037  -9.474  -2.828  1.00 96.20           H  
ATOM   2179  C   LEU A 134      -8.865  -8.673  -4.413  1.00 96.20           C  
ATOM   2180  CB  LEU A 134      -8.037 -10.183  -2.523  1.00 96.20           C  
ATOM   2181  HB2 LEU A 134      -8.401 -10.841  -1.733  1.00 96.20           H  
ATOM   2182  HB3 LEU A 134      -7.282 -10.732  -3.085  1.00 96.20           H  
ATOM   2183  O   LEU A 134      -9.392  -7.572  -4.262  1.00 96.20           O  
ATOM   2184  CG  LEU A 134      -7.344  -8.962  -1.885  1.00 96.20           C  
ATOM   2185  HG  LEU A 134      -6.959  -8.310  -2.669  1.00 96.20           H  
ATOM   2186  CD1 LEU A 134      -8.290  -8.154  -1.002  1.00 96.20           C  
ATOM   2187 HD11 LEU A 134      -7.739  -7.320  -0.569  1.00 96.20           H  
ATOM   2188 HD12 LEU A 134      -9.113  -7.752  -1.593  1.00 96.20           H  
ATOM   2189 HD13 LEU A 134      -8.684  -8.784  -0.204  1.00 96.20           H  
ATOM   2190  CD2 LEU A 134      -6.156  -9.391  -1.033  1.00 96.20           C  
ATOM   2191 HD21 LEU A 134      -5.647  -8.511  -0.639  1.00 96.20           H  
ATOM   2192 HD22 LEU A 134      -6.489 -10.010  -0.200  1.00 96.20           H  
ATOM   2193 HD23 LEU A 134      -5.449  -9.957  -1.638  1.00 96.20           H  
ATOM   2194  N   PHE A 135      -8.035  -8.916  -5.429  1.00 94.51           N  
ATOM   2195  H   PHE A 135      -7.598  -9.825  -5.485  1.00 94.51           H  
ATOM   2196  CA  PHE A 135      -7.637  -7.871  -6.378  1.00 94.51           C  
ATOM   2197  HA  PHE A 135      -7.201  -7.047  -5.814  1.00 94.51           H  
ATOM   2198  C   PHE A 135      -8.827  -7.289  -7.148  1.00 94.51           C  
ATOM   2199  CB  PHE A 135      -6.568  -8.401  -7.342  1.00 94.51           C  
ATOM   2200  HB2 PHE A 135      -6.580  -7.794  -8.247  1.00 94.51           H  
ATOM   2201  HB3 PHE A 135      -6.798  -9.427  -7.632  1.00 94.51           H  
ATOM   2202  O   PHE A 135      -8.921  -6.071  -7.296  1.00 94.51           O  
ATOM   2203  CG  PHE A 135      -5.164  -8.314  -6.787  1.00 94.51           C  
ATOM   2204  CD1 PHE A 135      -4.480  -7.084  -6.812  1.00 94.51           C  
ATOM   2205  HD1 PHE A 135      -4.943  -6.209  -7.243  1.00 94.51           H  
ATOM   2206  CD2 PHE A 135      -4.530  -9.451  -6.259  1.00 94.51           C  
ATOM   2207  HD2 PHE A 135      -5.027 -10.409  -6.281  1.00 94.51           H  
ATOM   2208  CE1 PHE A 135      -3.183  -6.991  -6.280  1.00 94.51           C  
ATOM   2209  HE1 PHE A 135      -2.658  -6.048  -6.295  1.00 94.51           H  
ATOM   2210  CE2 PHE A 135      -3.236  -9.354  -5.721  1.00 94.51           C  
ATOM   2211  HE2 PHE A 135      -2.749 -10.222  -5.302  1.00 94.51           H  
ATOM   2212  CZ  PHE A 135      -2.566  -8.122  -5.722  1.00 94.51           C  
ATOM   2213  HZ  PHE A 135      -1.578  -8.046  -5.292  1.00 94.51           H  
ATOM   2214  N   LYS A 136      -9.753  -8.138  -7.607  1.00 94.36           N  
ATOM   2215  H   LYS A 136      -9.600  -9.126  -7.466  1.00 94.36           H  
ATOM   2216  CA  LYS A 136     -10.927  -7.704  -8.377  1.00 94.36           C  
ATOM   2217  HA  LYS A 136     -10.622  -6.953  -9.106  1.00 94.36           H  
ATOM   2218  C   LYS A 136     -11.983  -7.022  -7.509  1.00 94.36           C  
ATOM   2219  CB  LYS A 136     -11.526  -8.901  -9.129  1.00 94.36           C  
ATOM   2220  HB2 LYS A 136     -11.699  -9.718  -8.429  1.00 94.36           H  
ATOM   2221  HB3 LYS A 136     -12.488  -8.604  -9.548  1.00 94.36           H  
ATOM   2222  O   LYS A 136     -12.531  -6.002  -7.909  1.00 94.36           O  
ATOM   2223  CG  LYS A 136     -10.618  -9.372 -10.277  1.00 94.36           C  
ATOM   2224  HG2 LYS A 136      -9.627  -9.621  -9.898  1.00 94.36           H  
ATOM   2225  HG3 LYS A 136     -10.518  -8.566 -11.005  1.00 94.36           H  
ATOM   2226  CD  LYS A 136     -11.221 -10.604 -10.962  1.00 94.36           C  
ATOM   2227  HD2 LYS A 136     -12.211 -10.348 -11.341  1.00 94.36           H  
ATOM   2228  HD3 LYS A 136     -11.315 -11.406 -10.230  1.00 94.36           H  
ATOM   2229  CE  LYS A 136     -10.327 -11.063 -12.118  1.00 94.36           C  
ATOM   2230  HE2 LYS A 136     -10.188 -10.224 -12.800  1.00 94.36           H  
ATOM   2231  HE3 LYS A 136      -9.350 -11.332 -11.715  1.00 94.36           H  
ATOM   2232  NZ  LYS A 136     -10.925 -12.215 -12.843  1.00 94.36           N  
ATOM   2233  HZ1 LYS A 136     -11.054 -13.001 -12.222  1.00 94.36           H  
ATOM   2234  HZ2 LYS A 136     -10.334 -12.503 -13.609  1.00 94.36           H  
ATOM   2235  HZ3 LYS A 136     -11.826 -11.960 -13.223  1.00 94.36           H  
ATOM   2236  N   ASN A 137     -12.256  -7.558  -6.318  1.00 95.39           N  
ATOM   2237  H   ASN A 137     -11.754  -8.390  -6.041  1.00 95.39           H  
ATOM   2238  CA  ASN A 137     -13.431  -7.166  -5.534  1.00 95.39           C  
ATOM   2239  HA  ASN A 137     -14.059  -6.520  -6.146  1.00 95.39           H  
ATOM   2240  C   ASN A 137     -13.109  -6.364  -4.269  1.00 95.39           C  
ATOM   2241  CB  ASN A 137     -14.268  -8.409  -5.206  1.00 95.39           C  
ATOM   2242  HB2 ASN A 137     -15.190  -8.081  -4.727  1.00 95.39           H  
ATOM   2243  HB3 ASN A 137     -13.724  -9.044  -4.507  1.00 95.39           H  
ATOM   2244  O   ASN A 137     -14.022  -5.808  -3.662  1.00 95.39           O  
ATOM   2245  CG  ASN A 137     -14.667  -9.204  -6.433  1.00 95.39           C  
ATOM   2246  ND2 ASN A 137     -14.625 -10.513  -6.365  1.00 95.39           N  
ATOM   2247 HD21 ASN A 137     -14.278 -10.967  -5.532  1.00 95.39           H  
ATOM   2248 HD22 ASN A 137     -14.953 -11.001  -7.186  1.00 95.39           H  
ATOM   2249  OD1 ASN A 137     -15.021  -8.672  -7.467  1.00 95.39           O  
ATOM   2250  N   GLY A 138     -11.837  -6.248  -3.871  1.00 94.85           N  
ATOM   2251  H   GLY A 138     -11.120  -6.753  -4.372  1.00 94.85           H  
ATOM   2252  CA  GLY A 138     -11.436  -5.563  -2.636  1.00 94.85           C  
ATOM   2253  HA2 GLY A 138     -10.348  -5.563  -2.566  1.00 94.85           H  
ATOM   2254  HA3 GLY A 138     -11.840  -6.108  -1.783  1.00 94.85           H  
ATOM   2255  C   GLY A 138     -11.927  -4.115  -2.550  1.00 94.85           C  
ATOM   2256  O   GLY A 138     -12.254  -3.635  -1.464  1.00 94.85           O  
ATOM   2257  N   ARG A 139     -12.102  -3.451  -3.703  1.00 94.88           N  
ATOM   2258  H   ARG A 139     -11.850  -3.931  -4.555  1.00 94.88           H  
ATOM   2259  CA  ARG A 139     -12.732  -2.128  -3.790  1.00 94.88           C  
ATOM   2260  HA  ARG A 139     -12.161  -1.444  -3.163  1.00 94.88           H  
ATOM   2261  C   ARG A 139     -14.168  -2.140  -3.252  1.00 94.88           C  
ATOM   2262  CB  ARG A 139     -12.658  -1.603  -5.232  1.00 94.88           C  
ATOM   2263  HB2 ARG A 139     -11.619  -1.628  -5.562  1.00 94.88           H  
ATOM   2264  HB3 ARG A 139     -13.250  -2.239  -5.891  1.00 94.88           H  
ATOM   2265  O   ARG A 139     -14.506  -1.330  -2.396  1.00 94.88           O  
ATOM   2266  CG  ARG A 139     -13.168  -0.157  -5.318  1.00 94.88           C  
ATOM   2267  HG2 ARG A 139     -14.229  -0.124  -5.069  1.00 94.88           H  
ATOM   2268  HG3 ARG A 139     -12.619   0.462  -4.608  1.00 94.88           H  
ATOM   2269  CD  ARG A 139     -12.973   0.408  -6.726  1.00 94.88           C  
ATOM   2270  HD2 ARG A 139     -13.518  -0.214  -7.437  1.00 94.88           H  
ATOM   2271  HD3 ARG A 139     -11.911   0.379  -6.970  1.00 94.88           H  
ATOM   2272  NE  ARG A 139     -13.464   1.795  -6.810  1.00 94.88           N  
ATOM   2273  HE  ARG A 139     -13.972   2.142  -6.009  1.00 94.88           H  
ATOM   2274  NH1 ARG A 139     -12.659   2.268  -8.912  1.00 94.88           N  
ATOM   2275 HH11 ARG A 139     -12.233   1.353  -8.962  1.00 94.88           H  
ATOM   2276 HH12 ARG A 139     -12.518   2.925  -9.666  1.00 94.88           H  
ATOM   2277  NH2 ARG A 139     -13.800   3.819  -7.788  1.00 94.88           N  
ATOM   2278 HH21 ARG A 139     -14.324   4.118  -6.978  1.00 94.88           H  
ATOM   2279 HH22 ARG A 139     -13.671   4.452  -8.565  1.00 94.88           H  
ATOM   2280  CZ  ARG A 139     -13.307   2.616  -7.835  1.00 94.88           C  
ATOM   2281  N   HIS A 140     -14.999  -3.080  -3.691  1.00 95.06           N  
ATOM   2282  H   HIS A 140     -14.640  -3.788  -4.315  1.00 95.06           H  
ATOM   2283  CA  HIS A 140     -16.404  -3.183  -3.273  1.00 95.06           C  
ATOM   2284  HA  HIS A 140     -16.874  -2.205  -3.381  1.00 95.06           H  
ATOM   2285  C   HIS A 140     -16.571  -3.602  -1.808  1.00 95.06           C  
ATOM   2286  CB  HIS A 140     -17.118  -4.170  -4.203  1.00 95.06           C  
ATOM   2287  HB2 HIS A 140     -16.669  -5.159  -4.103  1.00 95.06           H  
ATOM   2288  HB3 HIS A 140     -18.165  -4.245  -3.910  1.00 95.06           H  
ATOM   2289  O   HIS A 140     -17.601  -3.327  -1.189  1.00 95.06           O  
ATOM   2290  CG  HIS A 140     -17.053  -3.731  -5.641  1.00 95.06           C  
ATOM   2291  CD2 HIS A 140     -16.384  -4.353  -6.661  1.00 95.06           C  
ATOM   2292  HD2 HIS A 140     -15.833  -5.279  -6.597  1.00 95.06           H  
ATOM   2293  ND1 HIS A 140     -17.613  -2.585  -6.160  1.00 95.06           N  
ATOM   2294  HD1 HIS A 140     -18.227  -1.943  -5.680  1.00 95.06           H  
ATOM   2295  CE1 HIS A 140     -17.291  -2.519  -7.462  1.00 95.06           C  
ATOM   2296  HE1 HIS A 140     -17.612  -1.749  -8.148  1.00 95.06           H  
ATOM   2297  NE2 HIS A 140     -16.526  -3.563  -7.804  1.00 95.06           N  
ATOM   2298  N   TYR A 141     -15.537  -4.232  -1.257  1.00 96.28           N  
ATOM   2299  H   TYR A 141     -14.761  -4.459  -1.863  1.00 96.28           H  
ATOM   2300  CA  TYR A 141     -15.524  -4.833   0.068  1.00 96.28           C  
ATOM   2301  HA  TYR A 141     -16.540  -4.872   0.459  1.00 96.28           H  
ATOM   2302  C   TYR A 141     -14.764  -4.020   1.115  1.00 96.28           C  
ATOM   2303  CB  TYR A 141     -15.008  -6.266  -0.096  1.00 96.28           C  
ATOM   2304  HB2 TYR A 141     -14.033  -6.218  -0.581  1.00 96.28           H  
ATOM   2305  HB3 TYR A 141     -14.839  -6.719   0.881  1.00 96.28           H  
ATOM   2306  O   TYR A 141     -14.469  -4.554   2.179  1.00 96.28           O  
ATOM   2307  CG  TYR A 141     -15.905  -7.191  -0.901  1.00 96.28           C  
ATOM   2308  CD1 TYR A 141     -17.309  -7.027  -0.937  1.00 96.28           C  
ATOM   2309  HD1 TYR A 141     -17.802  -6.262  -0.355  1.00 96.28           H  
ATOM   2310  CD2 TYR A 141     -15.309  -8.235  -1.633  1.00 96.28           C  
ATOM   2311  HD2 TYR A 141     -14.240  -8.380  -1.578  1.00 96.28           H  
ATOM   2312  CE1 TYR A 141     -18.096  -7.857  -1.754  1.00 96.28           C  
ATOM   2313  HE1 TYR A 141     -19.167  -7.728  -1.805  1.00 96.28           H  
ATOM   2314  CE2 TYR A 141     -16.099  -9.089  -2.425  1.00 96.28           C  
ATOM   2315  HE2 TYR A 141     -15.642  -9.902  -2.970  1.00 96.28           H  
ATOM   2316  OH  TYR A 141     -18.262  -9.667  -3.300  1.00 96.28           O  
ATOM   2317  HH  TYR A 141     -17.763 -10.363  -3.734  1.00 96.28           H  
ATOM   2318  CZ  TYR A 141     -17.491  -8.878  -2.510  1.00 96.28           C  
ATOM   2319  N   ASN A 142     -14.482  -2.737   0.846  1.00 97.18           N  
ATOM   2320  H   ASN A 142     -14.753  -2.377  -0.057  1.00 97.18           H  
ATOM   2321  CA  ASN A 142     -13.859  -1.824   1.812  1.00 97.18           C  
ATOM   2322  HA  ASN A 142     -13.571  -0.919   1.277  1.00 97.18           H  
ATOM   2323  C   ASN A 142     -12.532  -2.382   2.376  1.00 97.18           C  
ATOM   2324  CB  ASN A 142     -14.913  -1.417   2.868  1.00 97.18           C  
ATOM   2325  HB2 ASN A 142     -15.352  -2.303   3.327  1.00 97.18           H  
ATOM   2326  HB3 ASN A 142     -14.426  -0.851   3.662  1.00 97.18           H  
ATOM   2327  O   ASN A 142     -12.276  -2.340   3.577  1.00 97.18           O  
ATOM   2328  CG  ASN A 142     -16.019  -0.550   2.289  1.00 97.18           C  
ATOM   2329  ND2 ASN A 142     -15.755   0.728   2.146  1.00 97.18           N  
ATOM   2330 HD21 ASN A 142     -14.883   1.095   2.501  1.00 97.18           H  
ATOM   2331 HD22 ASN A 142     -16.477   1.346   1.802  1.00 97.18           H  
ATOM   2332  OD1 ASN A 142     -17.111  -0.987   1.930  1.00 97.18           O  
ATOM   2333  N   ILE A 143     -11.692  -2.934   1.496  1.00 98.34           N  
ATOM   2334  H   ILE A 143     -11.969  -2.997   0.527  1.00 98.34           H  
ATOM   2335  CA  ILE A 143     -10.392  -3.501   1.865  1.00 98.34           C  
ATOM   2336  HA  ILE A 143     -10.360  -3.658   2.943  1.00 98.34           H  
ATOM   2337  C   ILE A 143      -9.285  -2.514   1.501  1.00 98.34           C  
ATOM   2338  CB  ILE A 143     -10.173  -4.879   1.199  1.00 98.34           C  
ATOM   2339  HB  ILE A 143     -10.114  -4.741   0.119  1.00 98.34           H  
ATOM   2340  O   ILE A 143      -9.122  -2.179   0.326  1.00 98.34           O  
ATOM   2341  CG1 ILE A 143     -11.359  -5.829   1.489  1.00 98.34           C  
ATOM   2342 HG12 ILE A 143     -12.254  -5.409   1.029  1.00 98.34           H  
ATOM   2343 HG13 ILE A 143     -11.526  -5.890   2.564  1.00 98.34           H  
ATOM   2344  CG2 ILE A 143      -8.832  -5.459   1.676  1.00 98.34           C  
ATOM   2345 HG21 ILE A 143      -8.004  -4.842   1.327  1.00 98.34           H  
ATOM   2346 HG22 ILE A 143      -8.686  -6.465   1.283  1.00 98.34           H  
ATOM   2347 HG23 ILE A 143      -8.803  -5.498   2.765  1.00 98.34           H  
ATOM   2348  CD1 ILE A 143     -11.214  -7.248   0.929  1.00 98.34           C  
ATOM   2349 HD11 ILE A 143     -12.182  -7.750   0.940  1.00 98.34           H  
ATOM   2350 HD12 ILE A 143     -10.515  -7.824   1.535  1.00 98.34           H  
ATOM   2351 HD13 ILE A 143     -10.861  -7.209  -0.101  1.00 98.34           H  
ATOM   2352  N   LEU A 144      -8.505  -2.082   2.490  1.00 98.55           N  
ATOM   2353  H   LEU A 144      -8.701  -2.407   3.426  1.00 98.55           H  
ATOM   2354  CA  LEU A 144      -7.177  -1.521   2.254  1.00 98.55           C  
ATOM   2355  HA  LEU A 144      -7.154  -1.038   1.277  1.00 98.55           H  
ATOM   2356  C   LEU A 144      -6.176  -2.678   2.268  1.00 98.55           C  
ATOM   2357  CB  LEU A 144      -6.865  -0.447   3.310  1.00 98.55           C  
ATOM   2358  HB2 LEU A 144      -7.039  -0.870   4.300  1.00 98.55           H  
ATOM   2359  HB3 LEU A 144      -7.551   0.388   3.171  1.00 98.55           H  
ATOM   2360  O   LEU A 144      -6.003  -3.308   3.305  1.00 98.55           O  
ATOM   2361  CG  LEU A 144      -5.415   0.076   3.259  1.00 98.55           C  
ATOM   2362  HG  LEU A 144      -4.723  -0.735   3.484  1.00 98.55           H  
ATOM   2363  CD1 LEU A 144      -5.032   0.682   1.910  1.00 98.55           C  
ATOM   2364 HD11 LEU A 144      -4.037   1.120   1.985  1.00 98.55           H  
ATOM   2365 HD12 LEU A 144      -5.745   1.460   1.637  1.00 98.55           H  
ATOM   2366 HD13 LEU A 144      -5.005  -0.089   1.140  1.00 98.55           H  
ATOM   2367  CD2 LEU A 144      -5.230   1.165   4.312  1.00 98.55           C  
ATOM   2368 HD21 LEU A 144      -4.188   1.487   4.328  1.00 98.55           H  
ATOM   2369 HD22 LEU A 144      -5.488   0.772   5.295  1.00 98.55           H  
ATOM   2370 HD23 LEU A 144      -5.870   2.016   4.079  1.00 98.55           H  
ATOM   2371  N   ALA A 145      -5.536  -2.973   1.139  1.00 98.12           N  
ATOM   2372  H   ALA A 145      -5.699  -2.392   0.329  1.00 98.12           H  
ATOM   2373  CA  ALA A 145      -4.522  -4.022   1.049  1.00 98.12           C  
ATOM   2374  HA  ALA A 145      -4.460  -4.545   2.003  1.00 98.12           H  
ATOM   2375  C   ALA A 145      -3.143  -3.419   0.759  1.00 98.12           C  
ATOM   2376  CB  ALA A 145      -4.933  -5.065   0.007  1.00 98.12           C  
ATOM   2377  HB1 ALA A 145      -4.216  -5.886   0.019  1.00 98.12           H  
ATOM   2378  HB2 ALA A 145      -5.923  -5.458   0.241  1.00 98.12           H  
ATOM   2379  HB3 ALA A 145      -4.938  -4.612  -0.984  1.00 98.12           H  
ATOM   2380  O   ALA A 145      -3.007  -2.604  -0.154  1.00 98.12           O  
ATOM   2381  N   ILE A 146      -2.132  -3.836   1.516  1.00 97.83           N  
ATOM   2382  H   ILE A 146      -2.335  -4.488   2.261  1.00 97.83           H  
ATOM   2383  CA  ILE A 146      -0.732  -3.439   1.347  1.00 97.83           C  
ATOM   2384  HA  ILE A 146      -0.652  -2.737   0.517  1.00 97.83           H  
ATOM   2385  C   ILE A 146       0.079  -4.687   1.006  1.00 97.83           C  
ATOM   2386  CB  ILE A 146      -0.189  -2.735   2.613  1.00 97.83           C  
ATOM   2387  HB  ILE A 146      -0.208  -3.446   3.439  1.00 97.83           H  
ATOM   2388  O   ILE A 146       0.030  -5.668   1.742  1.00 97.83           O  
ATOM   2389  CG1 ILE A 146      -1.072  -1.523   2.999  1.00 97.83           C  
ATOM   2390 HG12 ILE A 146      -2.096  -1.862   3.157  1.00 97.83           H  
ATOM   2391 HG13 ILE A 146      -1.080  -0.801   2.183  1.00 97.83           H  
ATOM   2392  CG2 ILE A 146       1.273  -2.300   2.382  1.00 97.83           C  
ATOM   2393 HG21 ILE A 146       1.332  -1.590   1.557  1.00 97.83           H  
ATOM   2394 HG22 ILE A 146       1.677  -1.839   3.284  1.00 97.83           H  
ATOM   2395 HG23 ILE A 146       1.901  -3.163   2.163  1.00 97.83           H  
ATOM   2396  CD1 ILE A 146      -0.641  -0.816   4.289  1.00 97.83           C  
ATOM   2397 HD11 ILE A 146      -1.426  -0.124   4.596  1.00 97.83           H  
ATOM   2398 HD12 ILE A 146      -0.488  -1.546   5.084  1.00 97.83           H  
ATOM   2399 HD13 ILE A 146       0.277  -0.252   4.128  1.00 97.83           H  
ATOM   2400  N   PHE A 147       0.829  -4.638  -0.091  1.00 95.59           N  
ATOM   2401  H   PHE A 147       0.754  -3.821  -0.681  1.00 95.59           H  
ATOM   2402  CA  PHE A 147       1.693  -5.725  -0.547  1.00 95.59           C  
ATOM   2403  HA  PHE A 147       1.602  -6.575   0.129  1.00 95.59           H  
ATOM   2404  C   PHE A 147       3.155  -5.281  -0.551  1.00 95.59           C  
ATOM   2405  CB  PHE A 147       1.258  -6.189  -1.945  1.00 95.59           C  
ATOM   2406  HB2 PHE A 147       1.915  -7.000  -2.260  1.00 95.59           H  
ATOM   2407  HB3 PHE A 147       1.396  -5.370  -2.650  1.00 95.59           H  
ATOM   2408  O   PHE A 147       3.522  -4.318  -1.228  1.00 95.59           O  
ATOM   2409  CG  PHE A 147      -0.180  -6.665  -2.036  1.00 95.59           C  
ATOM   2410  CD1 PHE A 147      -0.501  -8.008  -1.768  1.00 95.59           C  
ATOM   2411  HD1 PHE A 147       0.274  -8.704  -1.484  1.00 95.59           H  
ATOM   2412  CD2 PHE A 147      -1.201  -5.764  -2.390  1.00 95.59           C  
ATOM   2413  HD2 PHE A 147      -0.960  -4.733  -2.604  1.00 95.59           H  
ATOM   2414  CE1 PHE A 147      -1.836  -8.444  -1.854  1.00 95.59           C  
ATOM   2415  HE1 PHE A 147      -2.081  -9.472  -1.633  1.00 95.59           H  
ATOM   2416  CE2 PHE A 147      -2.535  -6.196  -2.469  1.00 95.59           C  
ATOM   2417  HE2 PHE A 147      -3.313  -5.497  -2.738  1.00 95.59           H  
ATOM   2418  CZ  PHE A 147      -2.852  -7.539  -2.202  1.00 95.59           C  
ATOM   2419  HZ  PHE A 147      -3.875  -7.880  -2.269  1.00 95.59           H  
ATOM   2420  N   THR A 148       4.005  -6.008   0.158  1.00 92.60           N  
ATOM   2421  H   THR A 148       3.649  -6.718   0.781  1.00 92.60           H  
ATOM   2422  CA  THR A 148       5.461  -5.866   0.120  1.00 92.60           C  
ATOM   2423  HA  THR A 148       5.755  -5.184  -0.678  1.00 92.60           H  
ATOM   2424  C   THR A 148       6.018  -7.236  -0.217  1.00 92.60           C  
ATOM   2425  CB  THR A 148       6.006  -5.292   1.441  1.00 92.60           C  
ATOM   2426  HB  THR A 148       7.096  -5.301   1.445  1.00 92.60           H  
ATOM   2427  O   THR A 148       6.041  -8.131   0.610  1.00 92.60           O  
ATOM   2428  CG2 THR A 148       5.481  -3.877   1.673  1.00 92.60           C  
ATOM   2429 HG21 THR A 148       4.759  -3.837   2.489  1.00 92.60           H  
ATOM   2430 HG22 THR A 148       6.318  -3.216   1.897  1.00 92.60           H  
ATOM   2431 HG23 THR A 148       4.945  -3.537   0.787  1.00 92.60           H  
ATOM   2432  OG1 THR A 148       5.503  -5.962   2.543  1.00 92.60           O  
ATOM   2433  HG1 THR A 148       6.204  -6.324   3.089  1.00 92.60           H  
ATOM   2434  N   ASN A 149       6.346  -7.471  -1.485  1.00 83.35           N  
ATOM   2435  H   ASN A 149       6.271  -6.735  -2.173  1.00 83.35           H  
ATOM   2436  CA  ASN A 149       6.937  -8.741  -1.893  1.00 83.35           C  
ATOM   2437  HA  ASN A 149       7.590  -9.088  -1.092  1.00 83.35           H  
ATOM   2438  C   ASN A 149       7.800  -8.551  -3.141  1.00 83.35           C  
ATOM   2439  CB  ASN A 149       5.827  -9.790  -2.089  1.00 83.35           C  
ATOM   2440  HB2 ASN A 149       5.137  -9.758  -1.246  1.00 83.35           H  
ATOM   2441  HB3 ASN A 149       5.268  -9.579  -3.001  1.00 83.35           H  
ATOM   2442  O   ASN A 149       7.447  -7.782  -4.038  1.00 83.35           O  
ATOM   2443  CG  ASN A 149       6.404 -11.182  -2.193  1.00 83.35           C  
ATOM   2444  ND2 ASN A 149       6.174 -12.028  -1.221  1.00 83.35           N  
ATOM   2445 HD21 ASN A 149       5.747 -11.688  -0.372  1.00 83.35           H  
ATOM   2446 HD22 ASN A 149       6.621 -12.932  -1.273  1.00 83.35           H  
ATOM   2447  OD1 ASN A 149       7.078 -11.500  -3.153  1.00 83.35           O  
ATOM   2448  N   GLN A 150       8.917  -9.271  -3.226  1.00 78.54           N  
ATOM   2449  H   GLN A 150       9.134  -9.896  -2.463  1.00 78.54           H  
ATOM   2450  CA  GLN A 150       9.820  -9.228  -4.381  1.00 78.54           C  
ATOM   2451  HA  GLN A 150      10.161  -8.202  -4.518  1.00 78.54           H  
ATOM   2452  C   GLN A 150       9.131  -9.654  -5.691  1.00 78.54           C  
ATOM   2453  CB  GLN A 150      11.042 -10.114  -4.103  1.00 78.54           C  
ATOM   2454  HB2 GLN A 150      10.721 -11.148  -3.977  1.00 78.54           H  
ATOM   2455  HB3 GLN A 150      11.705 -10.063  -4.968  1.00 78.54           H  
ATOM   2456  O   GLN A 150       9.375  -9.053  -6.738  1.00 78.54           O  
ATOM   2457  CG  GLN A 150      11.818  -9.668  -2.851  1.00 78.54           C  
ATOM   2458  HG2 GLN A 150      11.182  -9.768  -1.972  1.00 78.54           H  
ATOM   2459  HG3 GLN A 150      12.098  -8.619  -2.952  1.00 78.54           H  
ATOM   2460  CD  GLN A 150      13.085 -10.481  -2.610  1.00 78.54           C  
ATOM   2461  NE2 GLN A 150      13.654 -10.408  -1.429  1.00 78.54           N  
ATOM   2462 HE21 GLN A 150      13.154  -9.986  -0.659  1.00 78.54           H  
ATOM   2463 HE22 GLN A 150      14.425 -11.043  -1.283  1.00 78.54           H  
ATOM   2464  OE1 GLN A 150      13.601 -11.172  -3.471  1.00 78.54           O  
ATOM   2465  N   TYR A 151       8.207 -10.617  -5.628  1.00 79.22           N  
ATOM   2466  H   TYR A 151       8.038 -11.057  -4.735  1.00 79.22           H  
ATOM   2467  CA  TYR A 151       7.455 -11.127  -6.781  1.00 79.22           C  
ATOM   2468  HA  TYR A 151       8.155 -11.305  -7.597  1.00 79.22           H  
ATOM   2469  C   TYR A 151       6.394 -10.151  -7.314  1.00 79.22           C  
ATOM   2470  CB  TYR A 151       6.803 -12.465  -6.408  1.00 79.22           C  
ATOM   2471  HB2 TYR A 151       6.089 -12.279  -5.605  1.00 79.22           H  
ATOM   2472  HB3 TYR A 151       6.245 -12.840  -7.266  1.00 79.22           H  
ATOM   2473  O   TYR A 151       5.797 -10.411  -8.358  1.00 79.22           O  
ATOM   2474  CG  TYR A 151       7.770 -13.546  -5.971  1.00 79.22           C  
ATOM   2475  CD1 TYR A 151       8.733 -14.030  -6.876  1.00 79.22           C  
ATOM   2476  HD1 TYR A 151       8.786 -13.633  -7.879  1.00 79.22           H  
ATOM   2477  CD2 TYR A 151       7.721 -14.059  -4.659  1.00 79.22           C  
ATOM   2478  HD2 TYR A 151       6.968 -13.722  -3.962  1.00 79.22           H  
ATOM   2479  CE1 TYR A 151       9.655 -15.010  -6.460  1.00 79.22           C  
ATOM   2480  HE1 TYR A 151      10.407 -15.381  -7.140  1.00 79.22           H  
ATOM   2481  CE2 TYR A 151       8.663 -15.008  -4.232  1.00 79.22           C  
ATOM   2482  HE2 TYR A 151       8.647 -15.361  -3.211  1.00 79.22           H  
ATOM   2483  OH  TYR A 151      10.511 -16.451  -4.756  1.00 79.22           O  
ATOM   2484  HH  TYR A 151      10.286 -16.821  -3.899  1.00 79.22           H  
ATOM   2485  CZ  TYR A 151       9.628 -15.495  -5.137  1.00 79.22           C  
ATOM   2486  N   VAL A 152       6.165  -9.008  -6.651  1.00 76.55           N  
ATOM   2487  H   VAL A 152       6.678  -8.835  -5.798  1.00 76.55           H  
ATOM   2488  CA  VAL A 152       5.305  -7.930  -7.180  1.00 76.55           C  
ATOM   2489  HA  VAL A 152       4.297  -8.318  -7.333  1.00 76.55           H  
ATOM   2490  C   VAL A 152       5.808  -7.440  -8.538  1.00 76.55           C  
ATOM   2491  CB  VAL A 152       5.216  -6.763  -6.183  1.00 76.55           C  
ATOM   2492  HB  VAL A 152       6.228  -6.495  -5.879  1.00 76.55           H  
ATOM   2493  O   VAL A 152       5.017  -7.086  -9.413  1.00 76.55           O  
ATOM   2494  CG1 VAL A 152       4.581  -5.504  -6.782  1.00 76.55           C  
ATOM   2495 HG11 VAL A 152       3.525  -5.667  -7.001  1.00 76.55           H  
ATOM   2496 HG12 VAL A 152       4.707  -4.682  -6.078  1.00 76.55           H  
ATOM   2497 HG13 VAL A 152       5.105  -5.180  -7.681  1.00 76.55           H  
ATOM   2498  CG2 VAL A 152       4.407  -7.181  -4.948  1.00 76.55           C  
ATOM   2499 HG21 VAL A 152       3.357  -7.310  -5.211  1.00 76.55           H  
ATOM   2500 HG22 VAL A 152       4.492  -6.416  -4.177  1.00 76.55           H  
ATOM   2501 HG23 VAL A 152       4.790  -8.119  -4.547  1.00 76.55           H  
ATOM   2502  N   LEU A 153       7.126  -7.470  -8.747  1.00 83.17           N  
ATOM   2503  H   LEU A 153       7.718  -7.828  -8.011  1.00 83.17           H  
ATOM   2504  CA  LEU A 153       7.745  -7.126 -10.026  1.00 83.17           C  
ATOM   2505  HA  LEU A 153       7.403  -6.136 -10.328  1.00 83.17           H  
ATOM   2506  C   LEU A 153       7.364  -8.084 -11.162  1.00 83.17           C  
ATOM   2507  CB  LEU A 153       9.268  -7.115  -9.851  1.00 83.17           C  
ATOM   2508  HB2 LEU A 153       9.728  -6.972 -10.828  1.00 83.17           H  
ATOM   2509  HB3 LEU A 153       9.579  -8.092  -9.483  1.00 83.17           H  
ATOM   2510  O   LEU A 153       7.553  -7.738 -12.321  1.00 83.17           O  
ATOM   2511  CG  LEU A 153       9.792  -6.029  -8.899  1.00 83.17           C  
ATOM   2512  HG  LEU A 153       9.358  -6.149  -7.907  1.00 83.17           H  
ATOM   2513  CD1 LEU A 153      11.304  -6.182  -8.786  1.00 83.17           C  
ATOM   2514 HD11 LEU A 153      11.702  -5.421  -8.115  1.00 83.17           H  
ATOM   2515 HD12 LEU A 153      11.533  -7.162  -8.366  1.00 83.17           H  
ATOM   2516 HD13 LEU A 153      11.759  -6.096  -9.773  1.00 83.17           H  
ATOM   2517  CD2 LEU A 153       9.487  -4.623  -9.416  1.00 83.17           C  
ATOM   2518 HD21 LEU A 153      10.096  -3.895  -8.880  1.00 83.17           H  
ATOM   2519 HD22 LEU A 153       9.710  -4.549 -10.480  1.00 83.17           H  
ATOM   2520 HD23 LEU A 153       8.437  -4.396  -9.231  1.00 83.17           H  
ATOM   2521  N   ASP A 154       6.809  -9.251 -10.852  1.00 80.32           N  
ATOM   2522  H   ASP A 154       6.690  -9.491  -9.878  1.00 80.32           H  
ATOM   2523  CA  ASP A 154       6.398 -10.254 -11.834  1.00 80.32           C  
ATOM   2524  HA  ASP A 154       6.761  -9.956 -12.817  1.00 80.32           H  
ATOM   2525  C   ASP A 154       4.863 -10.340 -11.947  1.00 80.32           C  
ATOM   2526  CB  ASP A 154       7.075 -11.590 -11.506  1.00 80.32           C  
ATOM   2527  HB2 ASP A 154       6.670 -11.958 -10.563  1.00 80.32           H  
ATOM   2528  HB3 ASP A 154       6.837 -12.313 -12.286  1.00 80.32           H  
ATOM   2529  O   ASP A 154       4.309 -11.291 -12.508  1.00 80.32           O  
ATOM   2530  CG  ASP A 154       8.605 -11.477 -11.391  1.00 80.32           C  
ATOM   2531  OD1 ASP A 154       9.250 -10.861 -12.277  1.00 80.32           O  
ATOM   2532  OD2 ASP A 154       9.135 -12.012 -10.395  1.00 80.32           O  
ATOM   2533  N   PHE A 155       4.140  -9.337 -11.427  1.00 83.64           N  
ATOM   2534  H   PHE A 155       4.622  -8.599 -10.934  1.00 83.64           H  
ATOM   2535  CA  PHE A 155       2.694  -9.247 -11.598  1.00 83.64           C  
ATOM   2536  HA  PHE A 155       2.248 -10.147 -11.175  1.00 83.64           H  
ATOM   2537  C   PHE A 155       2.325  -9.204 -13.079  1.00 83.64           C  
ATOM   2538  CB  PHE A 155       2.102  -8.032 -10.870  1.00 83.64           C  
ATOM   2539  HB2 PHE A 155       2.762  -7.174 -10.999  1.00 83.64           H  
ATOM   2540  HB3 PHE A 155       1.152  -7.794 -11.349  1.00 83.64           H  
ATOM   2541  O   PHE A 155       2.739  -8.327 -13.848  1.00 83.64           O  
ATOM   2542  CG  PHE A 155       1.790  -8.200  -9.398  1.00 83.64           C  
ATOM   2543  CD1 PHE A 155       2.334  -9.255  -8.641  1.00 83.64           C  
ATOM   2544  HD1 PHE A 155       3.028  -9.961  -9.072  1.00 83.64           H  
ATOM   2545  CD2 PHE A 155       0.935  -7.268  -8.777  1.00 83.64           C  
ATOM   2546  HD2 PHE A 155       0.517  -6.452  -9.347  1.00 83.64           H  
ATOM   2547  CE1 PHE A 155       2.036  -9.363  -7.276  1.00 83.64           C  
ATOM   2548  HE1 PHE A 155       2.510 -10.137  -6.691  1.00 83.64           H  
ATOM   2549  CE2 PHE A 155       0.633  -7.384  -7.410  1.00 83.64           C  
ATOM   2550  HE2 PHE A 155      -0.009  -6.660  -6.932  1.00 83.64           H  
ATOM   2551  CZ  PHE A 155       1.188  -8.430  -6.658  1.00 83.64           C  
ATOM   2552  HZ  PHE A 155       0.984  -8.497  -5.600  1.00 83.64           H  
ATOM   2553  N   LYS A 156       1.439 -10.128 -13.460  1.00 83.76           N  
ATOM   2554  H   LYS A 156       1.192 -10.841 -12.789  1.00 83.76           H  
ATOM   2555  CA  LYS A 156       0.798 -10.107 -14.775  1.00 83.76           C  
ATOM   2556  HA  LYS A 156       1.592 -10.201 -15.515  1.00 83.76           H  
ATOM   2557  C   LYS A 156       0.087  -8.761 -14.982  1.00 83.76           C  
ATOM   2558  CB  LYS A 156      -0.177 -11.284 -14.922  1.00 83.76           C  
ATOM   2559  HB2 LYS A 156      -0.710 -11.182 -15.867  1.00 83.76           H  
ATOM   2560  HB3 LYS A 156      -0.905 -11.255 -14.112  1.00 83.76           H  
ATOM   2561  O   LYS A 156      -0.446  -8.217 -14.011  1.00 83.76           O  
ATOM   2562  CG  LYS A 156       0.554 -12.636 -14.914  1.00 83.76           C  
ATOM   2563  HG2 LYS A 156       1.321 -12.630 -15.689  1.00 83.76           H  
ATOM   2564  HG3 LYS A 156       1.033 -12.789 -13.947  1.00 83.76           H  
ATOM   2565  CD  LYS A 156      -0.419 -13.791 -15.181  1.00 83.76           C  
ATOM   2566  HD2 LYS A 156      -0.900 -13.641 -16.147  1.00 83.76           H  
ATOM   2567  HD3 LYS A 156      -1.177 -13.810 -14.398  1.00 83.76           H  
ATOM   2568  CE  LYS A 156       0.350 -15.119 -15.188  1.00 83.76           C  
ATOM   2569  HE2 LYS A 156       1.125 -15.066 -15.953  1.00 83.76           H  
ATOM   2570  HE3 LYS A 156       0.849 -15.236 -14.226  1.00 83.76           H  
ATOM   2571  NZ  LYS A 156      -0.543 -16.279 -15.445  1.00 83.76           N  
ATOM   2572  HZ1 LYS A 156      -1.003 -16.188 -16.339  1.00 83.76           H  
ATOM   2573  HZ2 LYS A 156      -1.241 -16.361 -14.720  1.00 83.76           H  
ATOM   2574  HZ3 LYS A 156      -0.006 -17.134 -15.455  1.00 83.76           H  
ATOM   2575  N   PRO A 157      -0.005  -8.251 -16.226  1.00 85.63           N  
ATOM   2576  CA  PRO A 157      -0.632  -6.957 -16.519  1.00 85.63           C  
ATOM   2577  HA  PRO A 157       0.033  -6.163 -16.180  1.00 85.63           H  
ATOM   2578  C   PRO A 157      -2.004  -6.754 -15.857  1.00 85.63           C  
ATOM   2579  CB  PRO A 157      -0.733  -6.903 -18.046  1.00 85.63           C  
ATOM   2580  HB2 PRO A 157      -0.668  -5.879 -18.416  1.00 85.63           H  
ATOM   2581  HB3 PRO A 157      -1.659  -7.367 -18.383  1.00 85.63           H  
ATOM   2582  O   PRO A 157      -2.261  -5.693 -15.302  1.00 85.63           O  
ATOM   2583  CG  PRO A 157       0.451  -7.747 -18.513  1.00 85.63           C  
ATOM   2584  HG2 PRO A 157       0.277  -8.175 -19.501  1.00 85.63           H  
ATOM   2585  HG3 PRO A 157       1.357  -7.141 -18.517  1.00 85.63           H  
ATOM   2586  CD  PRO A 157       0.560  -8.829 -17.441  1.00 85.63           C  
ATOM   2587  HD2 PRO A 157       1.607  -9.102 -17.311  1.00 85.63           H  
ATOM   2588  HD3 PRO A 157      -0.024  -9.700 -17.739  1.00 85.63           H  
ATOM   2589  N   VAL A 158      -2.838  -7.801 -15.822  1.00 86.22           N  
ATOM   2590  H   VAL A 158      -2.569  -8.631 -16.330  1.00 86.22           H  
ATOM   2591  CA  VAL A 158      -4.170  -7.780 -15.188  1.00 86.22           C  
ATOM   2592  HA  VAL A 158      -4.761  -6.984 -15.640  1.00 86.22           H  
ATOM   2593  C   VAL A 158      -4.117  -7.487 -13.685  1.00 86.22           C  
ATOM   2594  CB  VAL A 158      -4.891  -9.125 -15.422  1.00 86.22           C  
ATOM   2595  HB  VAL A 158      -4.273  -9.928 -15.020  1.00 86.22           H  
ATOM   2596  O   VAL A 158      -4.984  -6.795 -13.168  1.00 86.22           O  
ATOM   2597  CG1 VAL A 158      -6.265  -9.199 -14.740  1.00 86.22           C  
ATOM   2598 HG11 VAL A 158      -6.156  -9.175 -13.656  1.00 86.22           H  
ATOM   2599 HG12 VAL A 158      -6.769 -10.126 -15.014  1.00 86.22           H  
ATOM   2600 HG13 VAL A 158      -6.875  -8.352 -15.055  1.00 86.22           H  
ATOM   2601  CG2 VAL A 158      -5.100  -9.389 -16.919  1.00 86.22           C  
ATOM   2602 HG21 VAL A 158      -5.617 -10.338 -17.065  1.00 86.22           H  
ATOM   2603 HG22 VAL A 158      -4.145  -9.440 -17.443  1.00 86.22           H  
ATOM   2604 HG23 VAL A 158      -5.699  -8.590 -17.355  1.00 86.22           H  
ATOM   2605  N   LEU A 159      -3.128  -8.011 -12.957  1.00 87.54           N  
ATOM   2606  H   LEU A 159      -2.362  -8.464 -13.436  1.00 87.54           H  
ATOM   2607  CA  LEU A 159      -2.968  -7.703 -11.532  1.00 87.54           C  
ATOM   2608  HA  LEU A 159      -3.938  -7.742 -11.037  1.00 87.54           H  
ATOM   2609  C   LEU A 159      -2.448  -6.277 -11.340  1.00 87.54           C  
ATOM   2610  CB  LEU A 159      -2.018  -8.718 -10.877  1.00 87.54           C  
ATOM   2611  HB2 LEU A 159      -1.720  -8.330  -9.904  1.00 87.54           H  
ATOM   2612  HB3 LEU A 159      -1.115  -8.806 -11.481  1.00 87.54           H  
ATOM   2613  O   LEU A 159      -2.911  -5.568 -10.450  1.00 87.54           O  
ATOM   2614  CG  LEU A 159      -2.626 -10.113 -10.667  1.00 87.54           C  
ATOM   2615  HG  LEU A 159      -2.937 -10.533 -11.624  1.00 87.54           H  
ATOM   2616  CD1 LEU A 159      -1.567 -11.031 -10.060  1.00 87.54           C  
ATOM   2617 HD11 LEU A 159      -0.692 -11.082 -10.708  1.00 87.54           H  
ATOM   2618 HD12 LEU A 159      -1.264 -10.643  -9.087  1.00 87.54           H  
ATOM   2619 HD13 LEU A 159      -1.974 -12.033  -9.926  1.00 87.54           H  
ATOM   2620  CD2 LEU A 159      -3.825 -10.055  -9.723  1.00 87.54           C  
ATOM   2621 HD21 LEU A 159      -4.721  -9.742 -10.259  1.00 87.54           H  
ATOM   2622 HD22 LEU A 159      -3.980 -11.032  -9.265  1.00 87.54           H  
ATOM   2623 HD23 LEU A 159      -3.618  -9.351  -8.917  1.00 87.54           H  
ATOM   2624  N   ARG A 160      -1.526  -5.839 -12.208  1.00 88.09           N  
ATOM   2625  H   ARG A 160      -1.224  -6.470 -12.936  1.00 88.09           H  
ATOM   2626  CA  ARG A 160      -0.961  -4.483 -12.164  1.00 88.09           C  
ATOM   2627  HA  ARG A 160      -0.573  -4.297 -11.162  1.00 88.09           H  
ATOM   2628  C   ARG A 160      -2.020  -3.412 -12.388  1.00 88.09           C  
ATOM   2629  CB  ARG A 160       0.184  -4.323 -13.173  1.00 88.09           C  
ATOM   2630  HB2 ARG A 160      -0.161  -4.550 -14.182  1.00 88.09           H  
ATOM   2631  HB3 ARG A 160       0.516  -3.285 -13.150  1.00 88.09           H  
ATOM   2632  O   ARG A 160      -2.055  -2.454 -11.627  1.00 88.09           O  
ATOM   2633  CG  ARG A 160       1.371  -5.222 -12.817  1.00 88.09           C  
ATOM   2634  HG2 ARG A 160       1.604  -5.089 -11.760  1.00 88.09           H  
ATOM   2635  HG3 ARG A 160       1.107  -6.264 -12.995  1.00 88.09           H  
ATOM   2636  CD  ARG A 160       2.626  -4.877 -13.618  1.00 88.09           C  
ATOM   2637  HD2 ARG A 160       2.796  -3.802 -13.570  1.00 88.09           H  
ATOM   2638  HD3 ARG A 160       3.470  -5.362 -13.127  1.00 88.09           H  
ATOM   2639  NE  ARG A 160       2.579  -5.367 -15.009  1.00 88.09           N  
ATOM   2640  HE  ARG A 160       2.720  -6.363 -15.102  1.00 88.09           H  
ATOM   2641  NH1 ARG A 160       2.572  -3.341 -16.126  1.00 88.09           N  
ATOM   2642 HH11 ARG A 160       2.759  -2.812 -16.966  1.00 88.09           H  
ATOM   2643 HH12 ARG A 160       2.535  -2.826 -15.258  1.00 88.09           H  
ATOM   2644  NH2 ARG A 160       2.847  -5.213 -17.263  1.00 88.09           N  
ATOM   2645 HH21 ARG A 160       3.195  -6.161 -17.262  1.00 88.09           H  
ATOM   2646 HH22 ARG A 160       3.039  -4.622 -18.059  1.00 88.09           H  
ATOM   2647  CZ  ARG A 160       2.658  -4.639 -16.113  1.00 88.09           C  
ATOM   2648  N   SER A 161      -2.924  -3.605 -13.350  1.00 88.71           N  
ATOM   2649  H   SER A 161      -2.838  -4.416 -13.946  1.00 88.71           H  
ATOM   2650  CA  SER A 161      -4.019  -2.662 -13.621  1.00 88.71           C  
ATOM   2651  HA  SER A 161      -3.591  -1.669 -13.759  1.00 88.71           H  
ATOM   2652  C   SER A 161      -5.035  -2.552 -12.482  1.00 88.71           C  
ATOM   2653  CB  SER A 161      -4.747  -3.045 -14.915  1.00 88.71           C  
ATOM   2654  HB2 SER A 161      -4.024  -3.099 -15.729  1.00 88.71           H  
ATOM   2655  HB3 SER A 161      -5.479  -2.274 -15.157  1.00 88.71           H  
ATOM   2656  O   SER A 161      -5.877  -1.662 -12.500  1.00 88.71           O  
ATOM   2657  OG  SER A 161      -5.405  -4.294 -14.793  1.00 88.71           O  
ATOM   2658  HG  SER A 161      -6.101  -4.215 -14.137  1.00 88.71           H  
ATOM   2659  N   LEU A 162      -5.002  -3.473 -11.514  1.00 92.06           N  
ATOM   2660  H   LEU A 162      -4.293  -4.192 -11.554  1.00 92.06           H  
ATOM   2661  CA  LEU A 162      -5.878  -3.440 -10.347  1.00 92.06           C  
ATOM   2662  HA  LEU A 162      -6.770  -2.863 -10.591  1.00 92.06           H  
ATOM   2663  C   LEU A 162      -5.238  -2.701  -9.166  1.00 92.06           C  
ATOM   2664  CB  LEU A 162      -6.317  -4.877  -9.994  1.00 92.06           C  
ATOM   2665  HB2 LEU A 162      -5.426  -5.482  -9.826  1.00 92.06           H  
ATOM   2666  HB3 LEU A 162      -6.887  -4.859  -9.065  1.00 92.06           H  
ATOM   2667  O   LEU A 162      -5.967  -2.351  -8.243  1.00 92.06           O  
ATOM   2668  CG  LEU A 162      -7.181  -5.539 -11.088  1.00 92.06           C  
ATOM   2669  HG  LEU A 162      -6.700  -5.423 -12.059  1.00 92.06           H  
ATOM   2670  CD1 LEU A 162      -7.365  -7.033 -10.812  1.00 92.06           C  
ATOM   2671 HD11 LEU A 162      -7.864  -7.492 -11.665  1.00 92.06           H  
ATOM   2672 HD12 LEU A 162      -6.388  -7.501 -10.690  1.00 92.06           H  
ATOM   2673 HD13 LEU A 162      -7.970  -7.174  -9.916  1.00 92.06           H  
ATOM   2674  CD2 LEU A 162      -8.574  -4.917 -11.185  1.00 92.06           C  
ATOM   2675 HD21 LEU A 162      -8.495  -3.875 -11.495  1.00 92.06           H  
ATOM   2676 HD22 LEU A 162      -9.164  -5.445 -11.934  1.00 92.06           H  
ATOM   2677 HD23 LEU A 162      -9.079  -4.969 -10.221  1.00 92.06           H  
ATOM   2678  N   LEU A 163      -3.924  -2.452  -9.164  1.00 94.23           N  
ATOM   2679  H   LEU A 163      -3.392  -2.659  -9.997  1.00 94.23           H  
ATOM   2680  CA  LEU A 163      -3.254  -1.692  -8.105  1.00 94.23           C  
ATOM   2681  HA  LEU A 163      -3.602  -2.050  -7.136  1.00 94.23           H  
ATOM   2682  C   LEU A 163      -3.607  -0.205  -8.194  1.00 94.23           C  
ATOM   2683  CB  LEU A 163      -1.732  -1.884  -8.191  1.00 94.23           C  
ATOM   2684  HB2 LEU A 163      -1.251  -1.155  -7.539  1.00 94.23           H  
ATOM   2685  HB3 LEU A 163      -1.414  -1.663  -9.209  1.00 94.23           H  
ATOM   2686  O   LEU A 163      -3.460   0.415  -9.244  1.00 94.23           O  
ATOM   2687  CG  LEU A 163      -1.242  -3.286  -7.795  1.00 94.23           C  
ATOM   2688  HG  LEU A 163      -1.788  -4.049  -8.352  1.00 94.23           H  
ATOM   2689  CD1 LEU A 163       0.240  -3.403  -8.140  1.00 94.23           C  
ATOM   2690 HD11 LEU A 163       0.799  -2.609  -7.645  1.00 94.23           H  
ATOM   2691 HD12 LEU A 163       0.630  -4.370  -7.822  1.00 94.23           H  
ATOM   2692 HD13 LEU A 163       0.358  -3.306  -9.219  1.00 94.23           H  
ATOM   2693  CD2 LEU A 163      -1.414  -3.541  -6.294  1.00 94.23           C  
ATOM   2694 HD21 LEU A 163      -2.472  -3.595  -6.040  1.00 94.23           H  
ATOM   2695 HD22 LEU A 163      -0.950  -2.734  -5.727  1.00 94.23           H  
ATOM   2696 HD23 LEU A 163      -0.934  -4.479  -6.017  1.00 94.23           H  
ATOM   2697  N   ASP A 164      -4.020   0.365  -7.065  1.00 95.47           N  
ATOM   2698  H   ASP A 164      -4.004  -0.178  -6.213  1.00 95.47           H  
ATOM   2699  CA  ASP A 164      -4.444   1.761  -6.957  1.00 95.47           C  
ATOM   2700  HA  ASP A 164      -4.916   2.074  -7.888  1.00 95.47           H  
ATOM   2701  C   ASP A 164      -3.257   2.706  -6.699  1.00 95.47           C  
ATOM   2702  CB  ASP A 164      -5.479   1.877  -5.829  1.00 95.47           C  
ATOM   2703  HB2 ASP A 164      -5.772   2.922  -5.728  1.00 95.47           H  
ATOM   2704  HB3 ASP A 164      -5.008   1.568  -4.896  1.00 95.47           H  
ATOM   2705  O   ASP A 164      -3.309   3.874  -7.073  1.00 95.47           O  
ATOM   2706  CG  ASP A 164      -6.750   1.044  -6.036  1.00 95.47           C  
ATOM   2707  OD1 ASP A 164      -7.668   1.481  -6.761  1.00 95.47           O  
ATOM   2708  OD2 ASP A 164      -6.870  -0.025  -5.383  1.00 95.47           O  
ATOM   2709  N   GLY A 165      -2.172   2.208  -6.099  1.00 95.92           N  
ATOM   2710  H   GLY A 165      -2.180   1.243  -5.800  1.00 95.92           H  
ATOM   2711  CA  GLY A 165      -0.957   2.990  -5.893  1.00 95.92           C  
ATOM   2712  HA2 GLY A 165      -1.090   3.660  -5.044  1.00 95.92           H  
ATOM   2713  HA3 GLY A 165      -0.789   3.600  -6.780  1.00 95.92           H  
ATOM   2714  C   GLY A 165       0.285   2.138  -5.657  1.00 95.92           C  
ATOM   2715  O   GLY A 165       0.204   0.980  -5.238  1.00 95.92           O  
ATOM   2716  N   ILE A 166       1.451   2.719  -5.918  1.00 96.52           N  
ATOM   2717  H   ILE A 166       1.449   3.657  -6.294  1.00 96.52           H  
ATOM   2718  CA  ILE A 166       2.738   2.060  -5.695  1.00 96.52           C  
ATOM   2719  HA  ILE A 166       2.572   1.263  -4.970  1.00 96.52           H  
ATOM   2720  C   ILE A 166       3.754   3.009  -5.075  1.00 96.52           C  
ATOM   2721  CB  ILE A 166       3.268   1.383  -6.976  1.00 96.52           C  
ATOM   2722  HB  ILE A 166       2.552   0.608  -7.250  1.00 96.52           H  
ATOM   2723  O   ILE A 166       3.939   4.122  -5.551  1.00 96.52           O  
ATOM   2724  CG1 ILE A 166       4.627   0.712  -6.688  1.00 96.52           C  
ATOM   2725 HG12 ILE A 166       4.563   0.161  -5.750  1.00 96.52           H  
ATOM   2726 HG13 ILE A 166       5.393   1.476  -6.560  1.00 96.52           H  
ATOM   2727  CG2 ILE A 166       3.371   2.350  -8.159  1.00 96.52           C  
ATOM   2728 HG21 ILE A 166       4.130   3.108  -7.965  1.00 96.52           H  
ATOM   2729 HG22 ILE A 166       3.632   1.801  -9.064  1.00 96.52           H  
ATOM   2730 HG23 ILE A 166       2.404   2.820  -8.336  1.00 96.52           H  
ATOM   2731  CD1 ILE A 166       5.091  -0.253  -7.775  1.00 96.52           C  
ATOM   2732 HD11 ILE A 166       4.295  -0.954  -8.026  1.00 96.52           H  
ATOM   2733 HD12 ILE A 166       5.386   0.320  -8.654  1.00 96.52           H  
ATOM   2734 HD13 ILE A 166       5.961  -0.806  -7.421  1.00 96.52           H  
ATOM   2735  N   PHE A 167       4.444   2.532  -4.042  1.00 97.75           N  
ATOM   2736  H   PHE A 167       4.228   1.596  -3.729  1.00 97.75           H  
ATOM   2737  CA  PHE A 167       5.631   3.166  -3.482  1.00 97.75           C  
ATOM   2738  HA  PHE A 167       5.661   4.214  -3.780  1.00 97.75           H  
ATOM   2739  C   PHE A 167       6.889   2.469  -3.997  1.00 97.75           C  
ATOM   2740  CB  PHE A 167       5.581   3.113  -1.959  1.00 97.75           C  
ATOM   2741  HB2 PHE A 167       6.529   3.477  -1.565  1.00 97.75           H  
ATOM   2742  HB3 PHE A 167       5.475   2.072  -1.651  1.00 97.75           H  
ATOM   2743  O   PHE A 167       6.999   1.245  -3.927  1.00 97.75           O  
ATOM   2744  CG  PHE A 167       4.463   3.925  -1.347  1.00 97.75           C  
ATOM   2745  CD1 PHE A 167       4.701   5.257  -0.974  1.00 97.75           C  
ATOM   2746  HD1 PHE A 167       5.658   5.715  -1.175  1.00 97.75           H  
ATOM   2747  CD2 PHE A 167       3.204   3.345  -1.112  1.00 97.75           C  
ATOM   2748  HD2 PHE A 167       3.025   2.323  -1.414  1.00 97.75           H  
ATOM   2749  CE1 PHE A 167       3.703   5.993  -0.320  1.00 97.75           C  
ATOM   2750  HE1 PHE A 167       3.913   7.004  -0.002  1.00 97.75           H  
ATOM   2751  CE2 PHE A 167       2.192   4.094  -0.485  1.00 97.75           C  
ATOM   2752  HE2 PHE A 167       1.218   3.663  -0.308  1.00 97.75           H  
ATOM   2753  CZ  PHE A 167       2.449   5.411  -0.073  1.00 97.75           C  
ATOM   2754  HZ  PHE A 167       1.687   5.982   0.437  1.00 97.75           H  
ATOM   2755  N   ILE A 168       7.851   3.246  -4.482  1.00 97.21           N  
ATOM   2756  H   ILE A 168       7.666   4.237  -4.540  1.00 97.21           H  
ATOM   2757  CA  ILE A 168       9.108   2.771  -5.056  1.00 97.21           C  
ATOM   2758  HA  ILE A 168       9.188   1.694  -4.908  1.00 97.21           H  
ATOM   2759  C   ILE A 168      10.253   3.445  -4.299  1.00 97.21           C  
ATOM   2760  CB  ILE A 168       9.166   3.039  -6.580  1.00 97.21           C  
ATOM   2761  HB  ILE A 168       9.252   4.113  -6.743  1.00 97.21           H  
ATOM   2762  O   ILE A 168      10.462   4.655  -4.395  1.00 97.21           O  
ATOM   2763  CG1 ILE A 168       7.888   2.548  -7.305  1.00 97.21           C  
ATOM   2764 HG12 ILE A 168       7.772   1.476  -7.145  1.00 97.21           H  
ATOM   2765 HG13 ILE A 168       7.024   3.057  -6.878  1.00 97.21           H  
ATOM   2766  CG2 ILE A 168      10.412   2.352  -7.167  1.00 97.21           C  
ATOM   2767 HG21 ILE A 168      10.329   1.269  -7.068  1.00 97.21           H  
ATOM   2768 HG22 ILE A 168      10.532   2.617  -8.217  1.00 97.21           H  
ATOM   2769 HG23 ILE A 168      11.310   2.686  -6.647  1.00 97.21           H  
ATOM   2770  CD1 ILE A 168       7.843   2.836  -8.810  1.00 97.21           C  
ATOM   2771 HD11 ILE A 168       8.591   2.245  -9.339  1.00 97.21           H  
ATOM   2772 HD12 ILE A 168       8.018   3.897  -8.988  1.00 97.21           H  
ATOM   2773 HD13 ILE A 168       6.859   2.572  -9.195  1.00 97.21           H  
ATOM   2774  N   PHE A 169      10.981   2.658  -3.513  1.00 96.83           N  
ATOM   2775  H   PHE A 169      10.739   1.678  -3.471  1.00 96.83           H  
ATOM   2776  CA  PHE A 169      12.235   3.079  -2.893  1.00 96.83           C  
ATOM   2777  HA  PHE A 169      12.157   4.123  -2.589  1.00 96.83           H  
ATOM   2778  C   PHE A 169      13.401   2.976  -3.882  1.00 96.83           C  
ATOM   2779  CB  PHE A 169      12.498   2.238  -1.639  1.00 96.83           C  
ATOM   2780  HB2 PHE A 169      13.534   2.370  -1.328  1.00 96.83           H  
ATOM   2781  HB3 PHE A 169      12.367   1.184  -1.887  1.00 96.83           H  
ATOM   2782  O   PHE A 169      13.270   2.431  -4.978  1.00 96.83           O  
ATOM   2783  CG  PHE A 169      11.633   2.598  -0.455  1.00 96.83           C  
ATOM   2784  CD1 PHE A 169      12.064   3.597   0.438  1.00 96.83           C  
ATOM   2785  HD1 PHE A 169      12.998   4.115   0.277  1.00 96.83           H  
ATOM   2786  CD2 PHE A 169      10.402   1.952  -0.239  1.00 96.83           C  
ATOM   2787  HD2 PHE A 169      10.054   1.202  -0.933  1.00 96.83           H  
ATOM   2788  CE1 PHE A 169      11.271   3.947   1.543  1.00 96.83           C  
ATOM   2789  HE1 PHE A 169      11.603   4.721   2.218  1.00 96.83           H  
ATOM   2790  CE2 PHE A 169       9.615   2.302   0.873  1.00 96.83           C  
ATOM   2791  HE2 PHE A 169       8.662   1.822   1.040  1.00 96.83           H  
ATOM   2792  CZ  PHE A 169      10.049   3.296   1.765  1.00 96.83           C  
ATOM   2793  HZ  PHE A 169       9.439   3.573   2.611  1.00 96.83           H  
ATOM   2794  N   ARG A 170      14.563   3.488  -3.465  1.00 95.92           N  
ATOM   2795  H   ARG A 170      14.582   3.940  -2.562  1.00 95.92           H  
ATOM   2796  CA  ARG A 170      15.789   3.507  -4.267  1.00 95.92           C  
ATOM   2797  HA  ARG A 170      15.627   4.196  -5.096  1.00 95.92           H  
ATOM   2798  C   ARG A 170      16.128   2.129  -4.842  1.00 95.92           C  
ATOM   2799  CB  ARG A 170      16.944   4.040  -3.404  1.00 95.92           C  
ATOM   2800  HB2 ARG A 170      16.603   4.907  -2.839  1.00 95.92           H  
ATOM   2801  HB3 ARG A 170      17.253   3.279  -2.688  1.00 95.92           H  
ATOM   2802  O   ARG A 170      16.213   1.140  -4.112  1.00 95.92           O  
ATOM   2803  CG  ARG A 170      18.145   4.460  -4.260  1.00 95.92           C  
ATOM   2804  HG2 ARG A 170      17.810   5.151  -5.034  1.00 95.92           H  
ATOM   2805  HG3 ARG A 170      18.589   3.586  -4.736  1.00 95.92           H  
ATOM   2806  CD  ARG A 170      19.199   5.156  -3.389  1.00 95.92           C  
ATOM   2807  HD2 ARG A 170      19.602   4.437  -2.676  1.00 95.92           H  
ATOM   2808  HD3 ARG A 170      18.727   5.955  -2.817  1.00 95.92           H  
ATOM   2809  NE  ARG A 170      20.299   5.704  -4.206  1.00 95.92           N  
ATOM   2810  HE  ARG A 170      21.133   5.139  -4.288  1.00 95.92           H  
ATOM   2811  NH1 ARG A 170      19.303   7.721  -4.721  1.00 95.92           N  
ATOM   2812 HH11 ARG A 170      18.563   7.545  -4.056  1.00 95.92           H  
ATOM   2813 HH12 ARG A 170      19.240   8.579  -5.250  1.00 95.92           H  
ATOM   2814  NH2 ARG A 170      21.300   7.223  -5.575  1.00 95.92           N  
ATOM   2815 HH21 ARG A 170      22.142   6.667  -5.613  1.00 95.92           H  
ATOM   2816 HH22 ARG A 170      21.251   8.113  -6.051  1.00 95.92           H  
ATOM   2817  CZ  ARG A 170      20.291   6.875  -4.828  1.00 95.92           C  
ATOM   2818  N   GLU A 171      16.418   2.092  -6.138  1.00 95.23           N  
ATOM   2819  H   GLU A 171      16.325   2.940  -6.679  1.00 95.23           H  
ATOM   2820  CA  GLU A 171      16.941   0.920  -6.836  1.00 95.23           C  
ATOM   2821  HA  GLU A 171      17.360   0.237  -6.096  1.00 95.23           H  
ATOM   2822  C   GLU A 171      18.075   1.335  -7.780  1.00 95.23           C  
ATOM   2823  CB  GLU A 171      15.807   0.182  -7.566  1.00 95.23           C  
ATOM   2824  HB2 GLU A 171      15.051  -0.112  -6.837  1.00 95.23           H  
ATOM   2825  HB3 GLU A 171      15.341   0.858  -8.283  1.00 95.23           H  
ATOM   2826  O   GLU A 171      18.024   2.384  -8.409  1.00 95.23           O  
ATOM   2827  CG  GLU A 171      16.281  -1.076  -8.309  1.00 95.23           C  
ATOM   2828  HG2 GLU A 171      16.961  -0.791  -9.112  1.00 95.23           H  
ATOM   2829  HG3 GLU A 171      15.411  -1.537  -8.777  1.00 95.23           H  
ATOM   2830  CD  GLU A 171      16.989  -2.090  -7.392  1.00 95.23           C  
ATOM   2831  OE1 GLU A 171      18.247  -2.079  -7.317  1.00 95.23           O  
ATOM   2832  OE2 GLU A 171      16.317  -2.891  -6.718  1.00 95.23           O  
ATOM   2833  N   GLN A 172      19.111   0.503  -7.863  1.00 92.73           N  
ATOM   2834  H   GLN A 172      19.017  -0.386  -7.392  1.00 92.73           H  
ATOM   2835  CA  GLN A 172      20.301   0.717  -8.695  1.00 92.73           C  
ATOM   2836  HA  GLN A 172      20.199   1.637  -9.270  1.00 92.73           H  
ATOM   2837  C   GLN A 172      20.525  -0.416  -9.699  1.00 92.73           C  
ATOM   2838  CB  GLN A 172      21.532   0.832  -7.788  1.00 92.73           C  
ATOM   2839  HB2 GLN A 172      21.575  -0.041  -7.136  1.00 92.73           H  
ATOM   2840  HB3 GLN A 172      22.428   0.838  -8.408  1.00 92.73           H  
ATOM   2841  O   GLN A 172      21.223  -0.241 -10.695  1.00 92.73           O  
ATOM   2842  CG  GLN A 172      21.532   2.111  -6.942  1.00 92.73           C  
ATOM   2843  HG2 GLN A 172      20.645   2.146  -6.310  1.00 92.73           H  
ATOM   2844  HG3 GLN A 172      21.511   2.973  -7.608  1.00 92.73           H  
ATOM   2845  CD  GLN A 172      22.762   2.196  -6.046  1.00 92.73           C  
ATOM   2846  NE2 GLN A 172      23.197   3.385  -5.694  1.00 92.73           N  
ATOM   2847 HE21 GLN A 172      22.866   4.197  -6.194  1.00 92.73           H  
ATOM   2848 HE22 GLN A 172      24.050   3.378  -5.153  1.00 92.73           H  
ATOM   2849  OE1 GLN A 172      23.342   1.207  -5.637  1.00 92.73           O  
ATOM   2850  N   ASN A 173      19.954  -1.597  -9.454  1.00 94.50           N  
ATOM   2851  H   ASN A 173      19.316  -1.684  -8.676  1.00 94.50           H  
ATOM   2852  CA  ASN A 173      20.051  -2.711 -10.376  1.00 94.50           C  
ATOM   2853  HA  ASN A 173      21.101  -2.854 -10.633  1.00 94.50           H  
ATOM   2854  C   ASN A 173      19.280  -2.374 -11.656  1.00 94.50           C  
ATOM   2855  CB  ASN A 173      19.540  -3.994  -9.706  1.00 94.50           C  
ATOM   2856  HB2 ASN A 173      18.486  -3.885  -9.452  1.00 94.50           H  
ATOM   2857  HB3 ASN A 173      20.100  -4.181  -8.790  1.00 94.50           H  
ATOM   2858  O   ASN A 173      18.061  -2.202 -11.634  1.00 94.50           O  
ATOM   2859  CG  ASN A 173      19.688  -5.172 -10.648  1.00 94.50           C  
ATOM   2860  ND2 ASN A 173      20.668  -6.020 -10.444  1.00 94.50           N  
ATOM   2861 HD21 ASN A 173      20.737  -6.795 -11.087  1.00 94.50           H  
ATOM   2862 HD22 ASN A 173      21.282  -5.934  -9.646  1.00 94.50           H  
ATOM   2863  OD1 ASN A 173      18.977  -5.300 -11.628  1.00 94.50           O  
ATOM   2864  N   LYS A 174      20.000  -2.328 -12.779  1.00 94.09           N  
ATOM   2865  H   LYS A 174      21.004  -2.398 -12.688  1.00 94.09           H  
ATOM   2866  CA  LYS A 174      19.450  -1.965 -14.087  1.00 94.09           C  
ATOM   2867  HA  LYS A 174      19.063  -0.948 -14.028  1.00 94.09           H  
ATOM   2868  C   LYS A 174      18.273  -2.850 -14.509  1.00 94.09           C  
ATOM   2869  CB  LYS A 174      20.593  -1.995 -15.109  1.00 94.09           C  
ATOM   2870  HB2 LYS A 174      21.412  -1.379 -14.736  1.00 94.09           H  
ATOM   2871  HB3 LYS A 174      20.953  -3.018 -15.221  1.00 94.09           H  
ATOM   2872  O   LYS A 174      17.262  -2.325 -14.956  1.00 94.09           O  
ATOM   2873  CG  LYS A 174      20.163  -1.454 -16.478  1.00 94.09           C  
ATOM   2874  HG2 LYS A 174      19.796  -0.434 -16.368  1.00 94.09           H  
ATOM   2875  HG3 LYS A 174      19.366  -2.076 -16.886  1.00 94.09           H  
ATOM   2876  CD  LYS A 174      21.351  -1.469 -17.445  1.00 94.09           C  
ATOM   2877  HD2 LYS A 174      21.728  -2.489 -17.529  1.00 94.09           H  
ATOM   2878  HD3 LYS A 174      22.140  -0.824 -17.059  1.00 94.09           H  
ATOM   2879  CE  LYS A 174      20.903  -0.974 -18.823  1.00 94.09           C  
ATOM   2880  HE2 LYS A 174      20.525   0.043 -18.720  1.00 94.09           H  
ATOM   2881  HE3 LYS A 174      20.079  -1.603 -19.160  1.00 94.09           H  
ATOM   2882  NZ  LYS A 174      22.021  -1.018 -19.801  1.00 94.09           N  
ATOM   2883  HZ1 LYS A 174      22.360  -1.963 -19.905  1.00 94.09           H  
ATOM   2884  HZ2 LYS A 174      21.715  -0.694 -20.708  1.00 94.09           H  
ATOM   2885  HZ3 LYS A 174      22.787  -0.435 -19.494  1.00 94.09           H  
ATOM   2886  N   ALA A 175      18.361  -4.166 -14.306  1.00 93.13           N  
ATOM   2887  H   ALA A 175      19.162  -4.533 -13.812  1.00 93.13           H  
ATOM   2888  CA  ALA A 175      17.283  -5.089 -14.664  1.00 93.13           C  
ATOM   2889  HA  ALA A 175      16.991  -4.898 -15.696  1.00 93.13           H  
ATOM   2890  C   ALA A 175      16.032  -4.890 -13.789  1.00 93.13           C  
ATOM   2891  CB  ALA A 175      17.812  -6.526 -14.569  1.00 93.13           C  
ATOM   2892  HB1 ALA A 175      18.688  -6.641 -15.208  1.00 93.13           H  
ATOM   2893  HB2 ALA A 175      18.078  -6.772 -13.541  1.00 93.13           H  
ATOM   2894  HB3 ALA A 175      17.041  -7.217 -14.909  1.00 93.13           H  
ATOM   2895  O   ALA A 175      14.904  -5.032 -14.260  1.00 93.13           O  
ATOM   2896  N   THR A 176      16.204  -4.536 -12.513  1.00 92.64           N  
ATOM   2897  H   THR A 176      17.142  -4.498 -12.139  1.00 92.64           H  
ATOM   2898  CA  THR A 176      15.079  -4.167 -11.644  1.00 92.64           C  
ATOM   2899  HA  THR A 176      14.289  -4.907 -11.766  1.00 92.64           H  
ATOM   2900  C   THR A 176      14.482  -2.817 -12.040  1.00 92.64           C  
ATOM   2901  CB  THR A 176      15.478  -4.169 -10.166  1.00 92.64           C  
ATOM   2902  HB  THR A 176      16.216  -3.390  -9.975  1.00 92.64           H  
ATOM   2903  O   THR A 176      13.263  -2.711 -12.106  1.00 92.64           O  
ATOM   2904  CG2 THR A 176      14.265  -3.982  -9.260  1.00 92.64           C  
ATOM   2905 HG21 THR A 176      13.810  -3.004  -9.419  1.00 92.64           H  
ATOM   2906 HG22 THR A 176      13.527  -4.752  -9.482  1.00 92.64           H  
ATOM   2907 HG23 THR A 176      14.560  -4.059  -8.214  1.00 92.64           H  
ATOM   2908  OG1 THR A 176      16.016  -5.426  -9.820  1.00 92.64           O  
ATOM   2909  HG1 THR A 176      16.183  -5.382  -8.875  1.00 92.64           H  
ATOM   2910  N   LEU A 177      15.303  -1.816 -12.374  1.00 95.16           N  
ATOM   2911  H   LEU A 177      16.298  -1.959 -12.285  1.00 95.16           H  
ATOM   2912  CA  LEU A 177      14.835  -0.520 -12.887  1.00 95.16           C  
ATOM   2913  HA  LEU A 177      14.154  -0.076 -12.160  1.00 95.16           H  
ATOM   2914  C   LEU A 177      14.040  -0.667 -14.191  1.00 95.16           C  
ATOM   2915  CB  LEU A 177      16.035   0.421 -13.100  1.00 95.16           C  
ATOM   2916  HB2 LEU A 177      16.811  -0.118 -13.645  1.00 95.16           H  
ATOM   2917  HB3 LEU A 177      15.719   1.254 -13.728  1.00 95.16           H  
ATOM   2918  O   LEU A 177      12.976  -0.065 -14.329  1.00 95.16           O  
ATOM   2919  CG  LEU A 177      16.636   0.997 -11.808  1.00 95.16           C  
ATOM   2920  HG  LEU A 177      16.859   0.186 -11.115  1.00 95.16           H  
ATOM   2921  CD1 LEU A 177      17.940   1.727 -12.129  1.00 95.16           C  
ATOM   2922 HD11 LEU A 177      17.755   2.535 -12.836  1.00 95.16           H  
ATOM   2923 HD12 LEU A 177      18.664   1.027 -12.547  1.00 95.16           H  
ATOM   2924 HD13 LEU A 177      18.353   2.148 -11.212  1.00 95.16           H  
ATOM   2925  CD2 LEU A 177      15.679   1.982 -11.133  1.00 95.16           C  
ATOM   2926 HD21 LEU A 177      15.381   2.765 -11.830  1.00 95.16           H  
ATOM   2927 HD22 LEU A 177      16.173   2.447 -10.280  1.00 95.16           H  
ATOM   2928 HD23 LEU A 177      14.790   1.468 -10.767  1.00 95.16           H  
ATOM   2929  N   ASP A 178      14.509  -1.509 -15.114  1.00 94.14           N  
ATOM   2930  H   ASP A 178      15.429  -1.903 -14.977  1.00 94.14           H  
ATOM   2931  CA  ASP A 178      13.811  -1.807 -16.367  1.00 94.14           C  
ATOM   2932  HA  ASP A 178      13.647  -0.877 -16.912  1.00 94.14           H  
ATOM   2933  C   ASP A 178      12.428  -2.424 -16.101  1.00 94.14           C  
ATOM   2934  CB  ASP A 178      14.671  -2.747 -17.236  1.00 94.14           C  
ATOM   2935  HB2 ASP A 178      14.047  -3.130 -18.044  1.00 94.14           H  
ATOM   2936  HB3 ASP A 178      14.994  -3.598 -16.637  1.00 94.14           H  
ATOM   2937  O   ASP A 178      11.431  -2.009 -16.701  1.00 94.14           O  
ATOM   2938  CG  ASP A 178      15.896  -2.076 -17.879  1.00 94.14           C  
ATOM   2939  OD1 ASP A 178      15.868  -0.843 -18.105  1.00 94.14           O  
ATOM   2940  OD2 ASP A 178      16.850  -2.786 -18.260  1.00 94.14           O  
ATOM   2941  N   ARG A 179      12.341  -3.365 -15.151  1.00 92.68           N  
ATOM   2942  H   ARG A 179      13.198  -3.659 -14.704  1.00 92.68           H  
ATOM   2943  CA  ARG A 179      11.066  -3.962 -14.725  1.00 92.68           C  
ATOM   2944  HA  ARG A 179      10.510  -4.269 -15.610  1.00 92.68           H  
ATOM   2945  C   ARG A 179      10.163  -2.957 -14.016  1.00 92.68           C  
ATOM   2946  CB  ARG A 179      11.310  -5.198 -13.846  1.00 92.68           C  
ATOM   2947  HB2 ARG A 179      12.041  -4.968 -13.071  1.00 92.68           H  
ATOM   2948  HB3 ARG A 179      10.372  -5.471 -13.362  1.00 92.68           H  
ATOM   2949  O   ARG A 179       8.979  -2.911 -14.324  1.00 92.68           O  
ATOM   2950  CG  ARG A 179      11.781  -6.394 -14.685  1.00 92.68           C  
ATOM   2951  HG2 ARG A 179      11.057  -6.564 -15.482  1.00 92.68           H  
ATOM   2952  HG3 ARG A 179      12.747  -6.183 -15.145  1.00 92.68           H  
ATOM   2953  CD  ARG A 179      11.871  -7.679 -13.853  1.00 92.68           C  
ATOM   2954  HD2 ARG A 179      10.930  -7.823 -13.322  1.00 92.68           H  
ATOM   2955  HD3 ARG A 179      12.004  -8.519 -14.535  1.00 92.68           H  
ATOM   2956  NE  ARG A 179      12.998  -7.659 -12.901  1.00 92.68           N  
ATOM   2957  HE  ARG A 179      13.699  -6.946 -13.043  1.00 92.68           H  
ATOM   2958  NH1 ARG A 179      12.368  -9.541 -11.721  1.00 92.68           N  
ATOM   2959 HH11 ARG A 179      12.495 -10.202 -10.967  1.00 92.68           H  
ATOM   2960 HH12 ARG A 179      11.510  -9.642 -12.244  1.00 92.68           H  
ATOM   2961  NH2 ARG A 179      14.247  -8.454 -11.175  1.00 92.68           N  
ATOM   2962 HH21 ARG A 179      14.880  -7.671 -11.260  1.00 92.68           H  
ATOM   2963 HH22 ARG A 179      14.380  -9.137 -10.444  1.00 92.68           H  
ATOM   2964  CZ  ARG A 179      13.196  -8.551 -11.944  1.00 92.68           C  
ATOM   2965  N   LEU A 180      10.697  -2.133 -13.114  1.00 94.38           N  
ATOM   2966  H   LEU A 180      11.682  -2.229 -12.913  1.00 94.38           H  
ATOM   2967  CA  LEU A 180       9.942  -1.082 -12.423  1.00 94.38           C  
ATOM   2968  HA  LEU A 180       9.125  -1.538 -11.864  1.00 94.38           H  
ATOM   2969  C   LEU A 180       9.307  -0.108 -13.417  1.00 94.38           C  
ATOM   2970  CB  LEU A 180      10.869  -0.319 -11.460  1.00 94.38           C  
ATOM   2971  HB2 LEU A 180      11.814  -0.119 -11.965  1.00 94.38           H  
ATOM   2972  HB3 LEU A 180      10.416   0.646 -11.233  1.00 94.38           H  
ATOM   2973  O   LEU A 180       8.107   0.155 -13.332  1.00 94.38           O  
ATOM   2974  CG  LEU A 180      11.148  -1.032 -10.128  1.00 94.38           C  
ATOM   2975  HG  LEU A 180      11.453  -2.063 -10.307  1.00 94.38           H  
ATOM   2976  CD1 LEU A 180      12.273  -0.307  -9.387  1.00 94.38           C  
ATOM   2977 HD11 LEU A 180      12.461  -0.791  -8.429  1.00 94.38           H  
ATOM   2978 HD12 LEU A 180      12.005   0.735  -9.214  1.00 94.38           H  
ATOM   2979 HD13 LEU A 180      13.187  -0.349  -9.979  1.00 94.38           H  
ATOM   2980  CD2 LEU A 180       9.906  -1.031  -9.235  1.00 94.38           C  
ATOM   2981 HD21 LEU A 180      10.170  -1.403  -8.245  1.00 94.38           H  
ATOM   2982 HD22 LEU A 180       9.518  -0.018  -9.129  1.00 94.38           H  
ATOM   2983 HD23 LEU A 180       9.132  -1.672  -9.657  1.00 94.38           H  
ATOM   2984  N   TYR A 181      10.080   0.370 -14.394  1.00 95.12           N  
ATOM   2985  H   TYR A 181      11.062   0.133 -14.402  1.00 95.12           H  
ATOM   2986  CA  TYR A 181       9.567   1.256 -15.433  1.00 95.12           C  
ATOM   2987  HA  TYR A 181       9.118   2.127 -14.955  1.00 95.12           H  
ATOM   2988  C   TYR A 181       8.480   0.572 -16.268  1.00 95.12           C  
ATOM   2989  CB  TYR A 181      10.711   1.740 -16.327  1.00 95.12           C  
ATOM   2990  HB2 TYR A 181      11.237   0.880 -16.742  1.00 95.12           H  
ATOM   2991  HB3 TYR A 181      11.423   2.304 -15.725  1.00 95.12           H  
ATOM   2992  O   TYR A 181       7.363   1.074 -16.355  1.00 95.12           O  
ATOM   2993  CG  TYR A 181      10.212   2.620 -17.455  1.00 95.12           C  
ATOM   2994  CD1 TYR A 181      10.237   2.159 -18.786  1.00 95.12           C  
ATOM   2995  HD1 TYR A 181      10.629   1.179 -19.016  1.00 95.12           H  
ATOM   2996  CD2 TYR A 181       9.641   3.871 -17.155  1.00 95.12           C  
ATOM   2997  HD2 TYR A 181       9.585   4.216 -16.133  1.00 95.12           H  
ATOM   2998  CE1 TYR A 181       9.720   2.968 -19.817  1.00 95.12           C  
ATOM   2999  HE1 TYR A 181       9.717   2.628 -20.843  1.00 95.12           H  
ATOM   3000  CE2 TYR A 181       9.107   4.672 -18.180  1.00 95.12           C  
ATOM   3001  HE2 TYR A 181       8.652   5.622 -17.944  1.00 95.12           H  
ATOM   3002  OH  TYR A 181       8.659   5.006 -20.509  1.00 95.12           O  
ATOM   3003  HH  TYR A 181       8.153   5.748 -20.168  1.00 95.12           H  
ATOM   3004  CZ  TYR A 181       9.151   4.225 -19.515  1.00 95.12           C  
ATOM   3005  N   THR A 182       8.778  -0.614 -16.808  1.00 92.16           N  
ATOM   3006  H   THR A 182       9.711  -0.975 -16.676  1.00 92.16           H  
ATOM   3007  CA  THR A 182       7.845  -1.378 -17.656  1.00 92.16           C  
ATOM   3008  HA  THR A 182       7.601  -0.789 -18.540  1.00 92.16           H  
ATOM   3009  C   THR A 182       6.538  -1.699 -16.930  1.00 92.16           C  
ATOM   3010  CB  THR A 182       8.501  -2.694 -18.105  1.00 92.16           C  
ATOM   3011  HB  THR A 182       8.716  -3.309 -17.231  1.00 92.16           H  
ATOM   3012  O   THR A 182       5.463  -1.724 -17.535  1.00 92.16           O  
ATOM   3013  CG2 THR A 182       7.633  -3.502 -19.069  1.00 92.16           C  
ATOM   3014 HG21 THR A 182       7.316  -2.872 -19.900  1.00 92.16           H  
ATOM   3015 HG22 THR A 182       6.757  -3.892 -18.550  1.00 92.16           H  
ATOM   3016 HG23 THR A 182       8.208  -4.343 -19.457  1.00 92.16           H  
ATOM   3017  OG1 THR A 182       9.713  -2.427 -18.773  1.00 92.16           O  
ATOM   3018  HG1 THR A 182      10.383  -2.282 -18.102  1.00 92.16           H  
ATOM   3019  N   ASN A 183       6.615  -1.956 -15.624  1.00 91.24           N  
ATOM   3020  H   ASN A 183       7.525  -1.968 -15.184  1.00 91.24           H  
ATOM   3021  CA  ASN A 183       5.470  -2.422 -14.862  1.00 91.24           C  
ATOM   3022  HA  ASN A 183       4.815  -2.940 -15.563  1.00 91.24           H  
ATOM   3023  C   ASN A 183       4.638  -1.310 -14.232  1.00 91.24           C  
ATOM   3024  CB  ASN A 183       5.926  -3.454 -13.835  1.00 91.24           C  
ATOM   3025  HB2 ASN A 183       6.757  -3.057 -13.251  1.00 91.24           H  
ATOM   3026  HB3 ASN A 183       5.117  -3.660 -13.135  1.00 91.24           H  
ATOM   3027  O   ASN A 183       3.420  -1.473 -14.130  1.00 91.24           O  
ATOM   3028  CG  ASN A 183       6.314  -4.762 -14.494  1.00 91.24           C  
ATOM   3029  ND2 ASN A 183       7.102  -5.539 -13.811  1.00 91.24           N  
ATOM   3030 HD21 ASN A 183       7.242  -6.492 -14.114  1.00 91.24           H  
ATOM   3031 HD22 ASN A 183       7.429  -5.265 -12.895  1.00 91.24           H  
ATOM   3032  OD1 ASN A 183       5.867  -5.124 -15.575  1.00 91.24           O  
ATOM   3033  N   PHE A 184       5.279  -0.223 -13.811  1.00 91.90           N  
ATOM   3034  H   PHE A 184       6.282  -0.193 -13.927  1.00 91.90           H  
ATOM   3035  CA  PHE A 184       4.668   0.798 -12.959  1.00 91.90           C  
ATOM   3036  HA  PHE A 184       3.582   0.703 -12.980  1.00 91.90           H  
ATOM   3037  C   PHE A 184       4.992   2.228 -13.397  1.00 91.90           C  
ATOM   3038  CB  PHE A 184       5.154   0.567 -11.525  1.00 91.90           C  
ATOM   3039  HB2 PHE A 184       6.221   0.783 -11.471  1.00 91.90           H  
ATOM   3040  HB3 PHE A 184       4.649   1.287 -10.880  1.00 91.90           H  
ATOM   3041  O   PHE A 184       4.179   3.123 -13.203  1.00 91.90           O  
ATOM   3042  CG  PHE A 184       4.901  -0.834 -10.993  1.00 91.90           C  
ATOM   3043  CD1 PHE A 184       3.582  -1.290 -10.811  1.00 91.90           C  
ATOM   3044  HD1 PHE A 184       2.751  -0.641 -11.044  1.00 91.90           H  
ATOM   3045  CD2 PHE A 184       5.980  -1.683 -10.684  1.00 91.90           C  
ATOM   3046  HD2 PHE A 184       6.993  -1.333 -10.818  1.00 91.90           H  
ATOM   3047  CE1 PHE A 184       3.344  -2.590 -10.334  1.00 91.90           C  
ATOM   3048  HE1 PHE A 184       2.330  -2.937 -10.201  1.00 91.90           H  
ATOM   3049  CE2 PHE A 184       5.739  -2.981 -10.199  1.00 91.90           C  
ATOM   3050  HE2 PHE A 184       6.564  -3.637  -9.962  1.00 91.90           H  
ATOM   3051  CZ  PHE A 184       4.422  -3.438 -10.028  1.00 91.90           C  
ATOM   3052  HZ  PHE A 184       4.236  -4.439  -9.670  1.00 91.90           H  
ATOM   3053  N   GLY A 185       6.158   2.447 -14.008  1.00 91.47           N  
ATOM   3054  H   GLY A 185       6.779   1.665 -14.153  1.00 91.47           H  
ATOM   3055  CA  GLY A 185       6.614   3.767 -14.448  1.00 91.47           C  
ATOM   3056  HA2 GLY A 185       7.703   3.776 -14.472  1.00 91.47           H  
ATOM   3057  HA3 GLY A 185       6.291   4.517 -13.726  1.00 91.47           H  
ATOM   3058  C   GLY A 185       6.111   4.203 -15.826  1.00 91.47           C  
ATOM   3059  O   GLY A 185       6.459   5.296 -16.253  1.00 91.47           O  
ATOM   3060  N   GLY A 186       5.308   3.393 -16.524  1.00 91.58           N  
ATOM   3061  H   GLY A 186       5.122   2.480 -16.136  1.00 91.58           H  
ATOM   3062  CA  GLY A 186       4.877   3.658 -17.906  1.00 91.58           C  
ATOM   3063  HA2 GLY A 186       5.762   3.763 -18.533  1.00 91.58           H  
ATOM   3064  HA3 GLY A 186       4.305   2.803 -18.266  1.00 91.58           H  
ATOM   3065  C   GLY A 186       4.017   4.913 -18.110  1.00 91.58           C  
ATOM   3066  O   GLY A 186       3.840   5.334 -19.247  1.00 91.58           O  
ATOM   3067  N   ILE A 187       3.509   5.528 -17.035  1.00 91.11           N  
ATOM   3068  H   ILE A 187       3.675   5.124 -16.124  1.00 91.11           H  
ATOM   3069  CA  ILE A 187       2.865   6.849 -17.105  1.00 91.11           C  
ATOM   3070  HA  ILE A 187       2.199   6.864 -17.968  1.00 91.11           H  
ATOM   3071  C   ILE A 187       3.881   7.982 -17.333  1.00 91.11           C  
ATOM   3072  CB  ILE A 187       2.010   7.130 -15.850  1.00 91.11           C  
ATOM   3073  HB  ILE A 187       1.553   8.109 -15.994  1.00 91.11           H  
ATOM   3074  O   ILE A 187       3.515   9.035 -17.841  1.00 91.11           O  
ATOM   3075  CG1 ILE A 187       2.851   7.176 -14.556  1.00 91.11           C  
ATOM   3076 HG12 ILE A 187       3.769   7.736 -14.732  1.00 91.11           H  
ATOM   3077 HG13 ILE A 187       3.123   6.168 -14.241  1.00 91.11           H  
ATOM   3078  CG2 ILE A 187       0.871   6.103 -15.720  1.00 91.11           C  
ATOM   3079 HG21 ILE A 187       0.310   6.059 -16.654  1.00 91.11           H  
ATOM   3080 HG22 ILE A 187       1.266   5.114 -15.488  1.00 91.11           H  
ATOM   3081 HG23 ILE A 187       0.186   6.405 -14.927  1.00 91.11           H  
ATOM   3082  CD1 ILE A 187       2.131   7.892 -13.417  1.00 91.11           C  
ATOM   3083 HD11 ILE A 187       2.839   8.043 -12.602  1.00 91.11           H  
ATOM   3084 HD12 ILE A 187       1.282   7.303 -13.069  1.00 91.11           H  
ATOM   3085 HD13 ILE A 187       1.783   8.869 -13.752  1.00 91.11           H  
ATOM   3086  N   ILE A 188       5.151   7.774 -16.963  1.00 93.69           N  
ATOM   3087  H   ILE A 188       5.412   6.850 -16.649  1.00 93.69           H  
ATOM   3088  CA  ILE A 188       6.234   8.737 -17.163  1.00 93.69           C  
ATOM   3089  HA  ILE A 188       5.808   9.733 -17.040  1.00 93.69           H  
ATOM   3090  C   ILE A 188       6.776   8.552 -18.592  1.00 93.69           C  
ATOM   3091  CB  ILE A 188       7.326   8.590 -16.081  1.00 93.69           C  
ATOM   3092  HB  ILE A 188       7.660   7.553 -16.058  1.00 93.69           H  
ATOM   3093  O   ILE A 188       7.120   7.424 -18.968  1.00 93.69           O  
ATOM   3094  CG1 ILE A 188       6.760   8.980 -14.697  1.00 93.69           C  
ATOM   3095 HG12 ILE A 188       6.804  10.063 -14.582  1.00 93.69           H  
ATOM   3096 HG13 ILE A 188       5.714   8.683 -14.609  1.00 93.69           H  
ATOM   3097  CG2 ILE A 188       8.545   9.484 -16.385  1.00 93.69           C  
ATOM   3098 HG21 ILE A 188       9.270   9.421 -15.574  1.00 93.69           H  
ATOM   3099 HG22 ILE A 188       8.231  10.523 -16.485  1.00 93.69           H  
ATOM   3100 HG23 ILE A 188       9.036   9.156 -17.301  1.00 93.69           H  
ATOM   3101  CD1 ILE A 188       7.503   8.356 -13.524  1.00 93.69           C  
ATOM   3102 HD11 ILE A 188       8.560   8.619 -13.561  1.00 93.69           H  
ATOM   3103 HD12 ILE A 188       7.364   7.275 -13.565  1.00 93.69           H  
ATOM   3104 HD13 ILE A 188       7.083   8.727 -12.589  1.00 93.69           H  
ATOM   3105  N   PRO A 189       6.916   9.632 -19.388  1.00 92.12           N  
ATOM   3106  CA  PRO A 189       7.156   9.543 -20.830  1.00 92.12           C  
ATOM   3107  HA  PRO A 189       6.271   9.115 -21.300  1.00 92.12           H  
ATOM   3108  C   PRO A 189       8.376   8.724 -21.253  1.00 92.12           C  
ATOM   3109  CB  PRO A 189       7.323  10.992 -21.295  1.00 92.12           C  
ATOM   3110  HB2 PRO A 189       8.357  11.314 -21.169  1.00 92.12           H  
ATOM   3111  HB3 PRO A 189       7.008  11.120 -22.331  1.00 92.12           H  
ATOM   3112  O   PRO A 189       8.378   8.129 -22.328  1.00 92.12           O  
ATOM   3113  CG  PRO A 189       6.437  11.774 -20.336  1.00 92.12           C  
ATOM   3114  HG2 PRO A 189       5.401  11.726 -20.672  1.00 92.12           H  
ATOM   3115  HG3 PRO A 189       6.759  12.810 -20.234  1.00 92.12           H  
ATOM   3116  CD  PRO A 189       6.581  11.007 -19.029  1.00 92.12           C  
ATOM   3117  HD2 PRO A 189       5.628  11.063 -18.503  1.00 92.12           H  
ATOM   3118  HD3 PRO A 189       7.379  11.443 -18.429  1.00 92.12           H  
ATOM   3119  N   SER A 190       9.431   8.694 -20.436  1.00 95.41           N  
ATOM   3120  H   SER A 190       9.361   9.142 -19.534  1.00 95.41           H  
ATOM   3121  CA  SER A 190      10.637   7.937 -20.755  1.00 95.41           C  
ATOM   3122  HA  SER A 190      10.366   7.150 -21.459  1.00 95.41           H  
ATOM   3123  C   SER A 190      11.226   7.244 -19.534  1.00 95.41           C  
ATOM   3124  CB  SER A 190      11.670   8.830 -21.458  1.00 95.41           C  
ATOM   3125  HB2 SER A 190      11.168   9.575 -22.074  1.00 95.41           H  
ATOM   3126  HB3 SER A 190      12.269   8.200 -22.115  1.00 95.41           H  
ATOM   3127  O   SER A 190      11.146   7.739 -18.407  1.00 95.41           O  
ATOM   3128  OG  SER A 190      12.552   9.459 -20.547  1.00 95.41           O  
ATOM   3129  HG  SER A 190      12.168  10.278 -20.226  1.00 95.41           H  
ATOM   3130  N   LYS A 191      11.893   6.114 -19.780  1.00 96.16           N  
ATOM   3131  H   LYS A 191      11.835   5.728 -20.712  1.00 96.16           H  
ATOM   3132  CA  LYS A 191      12.631   5.379 -18.749  1.00 96.16           C  
ATOM   3133  HA  LYS A 191      11.935   5.099 -17.959  1.00 96.16           H  
ATOM   3134  C   LYS A 191      13.718   6.232 -18.099  1.00 96.16           C  
ATOM   3135  CB  LYS A 191      13.230   4.113 -19.365  1.00 96.16           C  
ATOM   3136  HB2 LYS A 191      13.964   4.390 -20.122  1.00 96.16           H  
ATOM   3137  HB3 LYS A 191      12.439   3.535 -19.842  1.00 96.16           H  
ATOM   3138  O   LYS A 191      13.895   6.159 -16.889  1.00 96.16           O  
ATOM   3139  CG  LYS A 191      13.896   3.260 -18.278  1.00 96.16           C  
ATOM   3140  HG2 LYS A 191      13.178   3.075 -17.479  1.00 96.16           H  
ATOM   3141  HG3 LYS A 191      14.751   3.791 -17.858  1.00 96.16           H  
ATOM   3142  CD  LYS A 191      14.380   1.916 -18.810  1.00 96.16           C  
ATOM   3143  HD2 LYS A 191      14.717   1.336 -17.951  1.00 96.16           H  
ATOM   3144  HD3 LYS A 191      13.548   1.389 -19.277  1.00 96.16           H  
ATOM   3145  CE  LYS A 191      15.538   2.073 -19.803  1.00 96.16           C  
ATOM   3146  HE2 LYS A 191      15.211   2.675 -20.651  1.00 96.16           H  
ATOM   3147  HE3 LYS A 191      16.351   2.595 -19.298  1.00 96.16           H  
ATOM   3148  NZ  LYS A 191      15.992   0.740 -20.258  1.00 96.16           N  
ATOM   3149  HZ1 LYS A 191      16.167   0.165 -19.446  1.00 96.16           H  
ATOM   3150  HZ2 LYS A 191      16.828   0.782 -20.823  1.00 96.16           H  
ATOM   3151  HZ3 LYS A 191      15.255   0.255 -20.750  1.00 96.16           H  
ATOM   3152  N   THR A 192      14.439   7.025 -18.890  1.00 96.07           N  
ATOM   3153  H   THR A 192      14.242   7.047 -19.880  1.00 96.07           H  
ATOM   3154  CA  THR A 192      15.489   7.917 -18.381  1.00 96.07           C  
ATOM   3155  HA  THR A 192      16.229   7.333 -17.835  1.00 96.07           H  
ATOM   3156  C   THR A 192      14.893   8.925 -17.405  1.00 96.07           C  
ATOM   3157  CB  THR A 192      16.199   8.635 -19.535  1.00 96.07           C  
ATOM   3158  HB  THR A 192      15.504   9.317 -20.025  1.00 96.07           H  
ATOM   3159  O   THR A 192      15.339   8.997 -16.268  1.00 96.07           O  
ATOM   3160  CG2 THR A 192      17.426   9.415 -19.074  1.00 96.07           C  
ATOM   3161 HG21 THR A 192      17.908   9.896 -19.925  1.00 96.07           H  
ATOM   3162 HG22 THR A 192      18.133   8.750 -18.579  1.00 96.07           H  
ATOM   3163 HG23 THR A 192      17.133  10.192 -18.369  1.00 96.07           H  
ATOM   3164  OG1 THR A 192      16.643   7.681 -20.478  1.00 96.07           O  
ATOM   3165  HG1 THR A 192      17.221   8.156 -21.080  1.00 96.07           H  
ATOM   3166  N   THR A 193      13.796   9.585 -17.790  1.00 95.56           N  
ATOM   3167  H   THR A 193      13.459   9.466 -18.735  1.00 95.56           H  
ATOM   3168  CA  THR A 193      13.065  10.518 -16.919  1.00 95.56           C  
ATOM   3169  HA  THR A 193      13.741  11.319 -16.621  1.00 95.56           H  
ATOM   3170  C   THR A 193      12.569   9.837 -15.642  1.00 95.56           C  
ATOM   3171  CB  THR A 193      11.867  11.125 -17.667  1.00 95.56           C  
ATOM   3172  HB  THR A 193      11.137  10.341 -17.869  1.00 95.56           H  
ATOM   3173  O   THR A 193      12.706  10.398 -14.560  1.00 95.56           O  
ATOM   3174  CG2 THR A 193      11.182  12.245 -16.893  1.00 95.56           C  
ATOM   3175 HG21 THR A 193      10.710  11.840 -15.998  1.00 95.56           H  
ATOM   3176 HG22 THR A 193      10.407  12.700 -17.509  1.00 95.56           H  
ATOM   3177 HG23 THR A 193      11.908  13.004 -16.600  1.00 95.56           H  
ATOM   3178  OG1 THR A 193      12.275  11.670 -18.905  1.00 95.56           O  
ATOM   3179  HG1 THR A 193      12.756  12.476 -18.703  1.00 95.56           H  
ATOM   3180  N   PHE A 194      12.034   8.615 -15.735  1.00 96.73           N  
ATOM   3181  H   PHE A 194      11.906   8.208 -16.651  1.00 96.73           H  
ATOM   3182  CA  PHE A 194      11.626   7.840 -14.559  1.00 96.73           C  
ATOM   3183  HA  PHE A 194      10.893   8.416 -13.993  1.00 96.73           H  
ATOM   3184  C   PHE A 194      12.797   7.568 -13.606  1.00 96.73           C  
ATOM   3185  CB  PHE A 194      10.975   6.523 -15.007  1.00 96.73           C  
ATOM   3186  HB2 PHE A 194       9.996   6.743 -15.434  1.00 96.73           H  
ATOM   3187  HB3 PHE A 194      11.577   6.074 -15.796  1.00 96.73           H  
ATOM   3188  O   PHE A 194      12.656   7.754 -12.399  1.00 96.73           O  
ATOM   3189  CG  PHE A 194      10.809   5.504 -13.892  1.00 96.73           C  
ATOM   3190  CD1 PHE A 194      11.645   4.373 -13.823  1.00 96.73           C  
ATOM   3191  HD1 PHE A 194      12.408   4.222 -14.572  1.00 96.73           H  
ATOM   3192  CD2 PHE A 194       9.851   5.708 -12.885  1.00 96.73           C  
ATOM   3193  HD2 PHE A 194       9.260   6.612 -12.881  1.00 96.73           H  
ATOM   3194  CE1 PHE A 194      11.500   3.448 -12.772  1.00 96.73           C  
ATOM   3195  HE1 PHE A 194      12.150   2.587 -12.721  1.00 96.73           H  
ATOM   3196  CE2 PHE A 194       9.689   4.780 -11.846  1.00 96.73           C  
ATOM   3197  HE2 PHE A 194       8.950   4.957 -11.078  1.00 96.73           H  
ATOM   3198  CZ  PHE A 194      10.516   3.649 -11.787  1.00 96.73           C  
ATOM   3199  HZ  PHE A 194      10.412   2.950 -10.970  1.00 96.73           H  
ATOM   3200  N   ILE A 195      13.947   7.144 -14.137  1.00 96.63           N  
ATOM   3201  H   ILE A 195      14.004   7.048 -15.141  1.00 96.63           H  
ATOM   3202  CA  ILE A 195      15.146   6.857 -13.340  1.00 96.63           C  
ATOM   3203  HA  ILE A 195      14.867   6.188 -12.525  1.00 96.63           H  
ATOM   3204  C   ILE A 195      15.680   8.135 -12.687  1.00 96.63           C  
ATOM   3205  CB  ILE A 195      16.214   6.148 -14.205  1.00 96.63           C  
ATOM   3206  HB  ILE A 195      16.349   6.714 -15.126  1.00 96.63           H  
ATOM   3207  O   ILE A 195      16.012   8.103 -11.505  1.00 96.63           O  
ATOM   3208  CG1 ILE A 195      15.742   4.718 -14.558  1.00 96.63           C  
ATOM   3209 HG12 ILE A 195      15.734   4.110 -13.653  1.00 96.63           H  
ATOM   3210 HG13 ILE A 195      14.720   4.752 -14.935  1.00 96.63           H  
ATOM   3211  CG2 ILE A 195      17.572   6.083 -13.479  1.00 96.63           C  
ATOM   3212 HG21 ILE A 195      17.455   5.609 -12.504  1.00 96.63           H  
ATOM   3213 HG22 ILE A 195      17.963   7.092 -13.350  1.00 96.63           H  
ATOM   3214 HG23 ILE A 195      18.307   5.537 -14.071  1.00 96.63           H  
ATOM   3215  CD1 ILE A 195      16.600   4.016 -15.619  1.00 96.63           C  
ATOM   3216 HD11 ILE A 195      17.596   3.801 -15.232  1.00 96.63           H  
ATOM   3217 HD12 ILE A 195      16.678   4.644 -16.507  1.00 96.63           H  
ATOM   3218 HD13 ILE A 195      16.128   3.071 -15.889  1.00 96.63           H  
ATOM   3219  N   ASP A 196      15.727   9.251 -13.415  1.00 95.92           N  
ATOM   3220  H   ASP A 196      15.506   9.203 -14.399  1.00 95.92           H  
ATOM   3221  CA  ASP A 196      16.187  10.538 -12.886  1.00 95.92           C  
ATOM   3222  HA  ASP A 196      17.190  10.417 -12.476  1.00 95.92           H  
ATOM   3223  C   ASP A 196      15.286  11.019 -11.741  1.00 95.92           C  
ATOM   3224  CB  ASP A 196      16.257  11.578 -14.017  1.00 95.92           C  
ATOM   3225  HB2 ASP A 196      15.289  11.633 -14.515  1.00 95.92           H  
ATOM   3226  HB3 ASP A 196      16.463  12.554 -13.577  1.00 95.92           H  
ATOM   3227  O   ASP A 196      15.781  11.360 -10.666  1.00 95.92           O  
ATOM   3228  CG  ASP A 196      17.351  11.286 -15.053  1.00 95.92           C  
ATOM   3229  OD1 ASP A 196      18.317  10.563 -14.710  1.00 95.92           O  
ATOM   3230  OD2 ASP A 196      17.218  11.802 -16.186  1.00 95.92           O  
ATOM   3231  N   ILE A 197      13.961  10.943 -11.921  1.00 96.43           N  
ATOM   3232  H   ILE A 197      13.625  10.656 -12.830  1.00 96.43           H  
ATOM   3233  CA  ILE A 197      12.979  11.261 -10.876  1.00 96.43           C  
ATOM   3234  HA  ILE A 197      13.156  12.279 -10.530  1.00 96.43           H  
ATOM   3235  C   ILE A 197      13.153  10.346  -9.663  1.00 96.43           C  
ATOM   3236  CB  ILE A 197      11.542  11.173 -11.440  1.00 96.43           C  
ATOM   3237  HB  ILE A 197      11.442  10.247 -12.007  1.00 96.43           H  
ATOM   3238  O   ILE A 197      13.221  10.828  -8.533  1.00 96.43           O  
ATOM   3239  CG1 ILE A 197      11.280  12.365 -12.385  1.00 96.43           C  
ATOM   3240 HG12 ILE A 197      12.102  12.458 -13.094  1.00 96.43           H  
ATOM   3241 HG13 ILE A 197      11.242  13.287 -11.804  1.00 96.43           H  
ATOM   3242  CG2 ILE A 197      10.509  11.146 -10.297  1.00 96.43           C  
ATOM   3243 HG21 ILE A 197       9.491  11.235 -10.679  1.00 96.43           H  
ATOM   3244 HG22 ILE A 197      10.718  11.961  -9.605  1.00 96.43           H  
ATOM   3245 HG23 ILE A 197      10.565  10.200  -9.758  1.00 96.43           H  
ATOM   3246  CD1 ILE A 197       9.984  12.231 -13.192  1.00 96.43           C  
ATOM   3247 HD11 ILE A 197       9.117  12.330 -12.540  1.00 96.43           H  
ATOM   3248 HD12 ILE A 197       9.945  13.029 -13.934  1.00 96.43           H  
ATOM   3249 HD13 ILE A 197       9.956  11.267 -13.700  1.00 96.43           H  
ATOM   3250  N   LEU A 198      13.231   9.028  -9.873  1.00 96.83           N  
ATOM   3251  H   LEU A 198      13.169   8.683 -10.820  1.00 96.83           H  
ATOM   3252  CA  LEU A 198      13.391   8.073  -8.780  1.00 96.83           C  
ATOM   3253  HA  LEU A 198      12.560   8.216  -8.088  1.00 96.83           H  
ATOM   3254  C   LEU A 198      14.687   8.343  -8.009  1.00 96.83           C  
ATOM   3255  CB  LEU A 198      13.343   6.641  -9.342  1.00 96.83           C  
ATOM   3256  HB2 LEU A 198      14.144   6.529 -10.074  1.00 96.83           H  
ATOM   3257  HB3 LEU A 198      12.395   6.499  -9.861  1.00 96.83           H  
ATOM   3258  O   LEU A 198      14.678   8.344  -6.779  1.00 96.83           O  
ATOM   3259  CG  LEU A 198      13.499   5.542  -8.272  1.00 96.83           C  
ATOM   3260  HG  LEU A 198      14.444   5.671  -7.746  1.00 96.83           H  
ATOM   3261  CD1 LEU A 198      12.359   5.560  -7.251  1.00 96.83           C  
ATOM   3262 HD11 LEU A 198      12.503   4.757  -6.528  1.00 96.83           H  
ATOM   3263 HD12 LEU A 198      12.352   6.504  -6.707  1.00 96.83           H  
ATOM   3264 HD13 LEU A 198      11.402   5.427  -7.755  1.00 96.83           H  
ATOM   3265  CD2 LEU A 198      13.516   4.167  -8.939  1.00 96.83           C  
ATOM   3266 HD21 LEU A 198      13.639   3.392  -8.183  1.00 96.83           H  
ATOM   3267 HD22 LEU A 198      12.585   4.005  -9.482  1.00 96.83           H  
ATOM   3268 HD23 LEU A 198      14.351   4.119  -9.637  1.00 96.83           H  
ATOM   3269  N   ASN A 199      15.789   8.603  -8.713  1.00 96.04           N  
ATOM   3270  H   ASN A 199      15.722   8.608  -9.721  1.00 96.04           H  
ATOM   3271  CA  ASN A 199      17.082   8.903  -8.108  1.00 96.04           C  
ATOM   3272  HA  ASN A 199      17.342   8.100  -7.419  1.00 96.04           H  
ATOM   3273  C   ASN A 199      17.052  10.187  -7.289  1.00 96.04           C  
ATOM   3274  CB  ASN A 199      18.153   9.008  -9.201  1.00 96.04           C  
ATOM   3275  HB2 ASN A 199      19.020   9.542  -8.812  1.00 96.04           H  
ATOM   3276  HB3 ASN A 199      17.764   9.580 -10.043  1.00 96.04           H  
ATOM   3277  O   ASN A 199      17.635  10.184  -6.207  1.00 96.04           O  
ATOM   3278  CG  ASN A 199      18.642   7.658  -9.677  1.00 96.04           C  
ATOM   3279  ND2 ASN A 199      19.145   7.594 -10.885  1.00 96.04           N  
ATOM   3280 HD21 ASN A 199      19.397   6.676 -11.222  1.00 96.04           H  
ATOM   3281 HD22 ASN A 199      19.028   8.381 -11.507  1.00 96.04           H  
ATOM   3282  OD1 ASN A 199      18.658   6.673  -8.955  1.00 96.04           O  
ATOM   3283  N   GLU A 200      16.385  11.233  -7.784  1.00 95.84           N  
ATOM   3284  H   GLU A 200      15.995  11.165  -8.713  1.00 95.84           H  
ATOM   3285  CA  GLU A 200      16.205  12.499  -7.075  1.00 95.84           C  
ATOM   3286  HA  GLU A 200      17.184  12.879  -6.784  1.00 95.84           H  
ATOM   3287  C   GLU A 200      15.375  12.319  -5.806  1.00 95.84           C  
ATOM   3288  CB  GLU A 200      15.522  13.534  -7.982  1.00 95.84           C  
ATOM   3289  HB2 GLU A 200      14.497  13.227  -8.190  1.00 95.84           H  
ATOM   3290  HB3 GLU A 200      16.044  13.599  -8.937  1.00 95.84           H  
ATOM   3291  O   GLU A 200      15.825  12.644  -4.710  1.00 95.84           O  
ATOM   3292  CG  GLU A 200      15.501  14.909  -7.290  1.00 95.84           C  
ATOM   3293  HG2 GLU A 200      15.067  14.820  -6.295  1.00 95.84           H  
ATOM   3294  HG3 GLU A 200      14.832  15.575  -7.836  1.00 95.84           H  
ATOM   3295  CD  GLU A 200      16.913  15.503  -7.185  1.00 95.84           C  
ATOM   3296  OE1 GLU A 200      17.236  16.194  -6.193  1.00 95.84           O  
ATOM   3297  OE2 GLU A 200      17.778  15.192  -8.037  1.00 95.84           O  
ATOM   3298  N   VAL A 201      14.172  11.757  -5.949  1.00 96.25           N  
ATOM   3299  H   VAL A 201      13.878  11.503  -6.882  1.00 96.25           H  
ATOM   3300  CA  VAL A 201      13.232  11.565  -4.841  1.00 96.25           C  
ATOM   3301  HA  VAL A 201      12.994  12.536  -4.406  1.00 96.25           H  
ATOM   3302  C   VAL A 201      13.858  10.722  -3.738  1.00 96.25           C  
ATOM   3303  CB  VAL A 201      11.936  10.916  -5.363  1.00 96.25           C  
ATOM   3304  HB  VAL A 201      12.182  10.068  -6.001  1.00 96.25           H  
ATOM   3305  O   VAL A 201      13.633  10.983  -2.558  1.00 96.25           O  
ATOM   3306  CG1 VAL A 201      11.044  10.406  -4.229  1.00 96.25           C  
ATOM   3307 HG11 VAL A 201      11.475   9.501  -3.800  1.00 96.25           H  
ATOM   3308 HG12 VAL A 201      10.051  10.171  -4.613  1.00 96.25           H  
ATOM   3309 HG13 VAL A 201      10.968  11.164  -3.450  1.00 96.25           H  
ATOM   3310  CG2 VAL A 201      11.134  11.933  -6.180  1.00 96.25           C  
ATOM   3311 HG21 VAL A 201      10.213  11.477  -6.543  1.00 96.25           H  
ATOM   3312 HG22 VAL A 201      11.713  12.266  -7.041  1.00 96.25           H  
ATOM   3313 HG23 VAL A 201      10.896  12.803  -5.568  1.00 96.25           H  
ATOM   3314  N   THR A 202      14.661   9.725  -4.113  1.00 96.34           N  
ATOM   3315  H   THR A 202      14.812   9.603  -5.104  1.00 96.34           H  
ATOM   3316  CA  THR A 202      15.275   8.756  -3.196  1.00 96.34           C  
ATOM   3317  HA  THR A 202      14.729   8.785  -2.253  1.00 96.34           H  
ATOM   3318  C   THR A 202      16.725   9.082  -2.825  1.00 96.34           C  
ATOM   3319  CB  THR A 202      15.101   7.314  -3.678  1.00 96.34           C  
ATOM   3320  HB  THR A 202      15.436   6.655  -2.877  1.00 96.34           H  
ATOM   3321  O   THR A 202      17.480   8.177  -2.455  1.00 96.34           O  
ATOM   3322  CG2 THR A 202      13.644   6.965  -3.980  1.00 96.34           C  
ATOM   3323 HG21 THR A 202      13.242   7.601  -4.768  1.00 96.34           H  
ATOM   3324 HG22 THR A 202      13.566   5.923  -4.293  1.00 96.34           H  
ATOM   3325 HG23 THR A 202      13.056   7.118  -3.075  1.00 96.34           H  
ATOM   3326  OG1 THR A 202      15.869   7.051  -4.828  1.00 96.34           O  
ATOM   3327  HG1 THR A 202      15.444   7.524  -5.548  1.00 96.34           H  
ATOM   3328  N   LYS A 203      17.161  10.346  -2.962  1.00 94.24           N  
ATOM   3329  H   LYS A 203      16.542  11.030  -3.372  1.00 94.24           H  
ATOM   3330  CA  LYS A 203      18.483  10.795  -2.478  1.00 94.24           C  
ATOM   3331  HA  LYS A 203      19.268  10.159  -2.888  1.00 94.24           H  
ATOM   3332  C   LYS A 203      18.598  10.682  -0.962  1.00 94.24           C  
ATOM   3333  CB  LYS A 203      18.749  12.256  -2.873  1.00 94.24           C  
ATOM   3334  HB2 LYS A 203      17.860  12.857  -2.677  1.00 94.24           H  
ATOM   3335  HB3 LYS A 203      19.558  12.644  -2.254  1.00 94.24           H  
ATOM   3336  O   LYS A 203      19.619  10.228  -0.455  1.00 94.24           O  
ATOM   3337  CG  LYS A 203      19.164  12.404  -4.336  1.00 94.24           C  
ATOM   3338  HG2 LYS A 203      20.056  11.808  -4.530  1.00 94.24           H  
ATOM   3339  HG3 LYS A 203      18.346  12.066  -4.973  1.00 94.24           H  
ATOM   3340  CD  LYS A 203      19.439  13.870  -4.662  1.00 94.24           C  
ATOM   3341  HD2 LYS A 203      18.527  14.439  -4.477  1.00 94.24           H  
ATOM   3342  HD3 LYS A 203      20.231  14.253  -4.019  1.00 94.24           H  
ATOM   3343  CE  LYS A 203      19.840  14.024  -6.127  1.00 94.24           C  
ATOM   3344  HE2 LYS A 203      20.811  13.562  -6.307  1.00 94.24           H  
ATOM   3345  HE3 LYS A 203      19.093  13.520  -6.740  1.00 94.24           H  
ATOM   3346  NZ  LYS A 203      19.853  15.455  -6.501  1.00 94.24           N  
ATOM   3347  HZ1 LYS A 203      19.668  15.542  -7.490  1.00 94.24           H  
ATOM   3348  HZ2 LYS A 203      18.996  15.869  -6.165  1.00 94.24           H  
ATOM   3349  HZ3 LYS A 203      20.648  15.987  -6.176  1.00 94.24           H  
ATOM   3350  N   GLU A 204      17.543  11.085  -0.268  1.00 93.45           N  
ATOM   3351  H   GLU A 204      16.734  11.411  -0.776  1.00 93.45           H  
ATOM   3352  CA  GLU A 204      17.491  11.086   1.187  1.00 93.45           C  
ATOM   3353  HA  GLU A 204      18.482  11.346   1.558  1.00 93.45           H  
ATOM   3354  C   GLU A 204      17.107   9.703   1.741  1.00 93.45           C  
ATOM   3355  CB  GLU A 204      16.509  12.167   1.660  1.00 93.45           C  
ATOM   3356  HB2 GLU A 204      15.557  12.023   1.149  1.00 93.45           H  
ATOM   3357  HB3 GLU A 204      16.332  12.056   2.730  1.00 93.45           H  
ATOM   3358  O   GLU A 204      16.356   8.951   1.114  1.00 93.45           O  
ATOM   3359  CG  GLU A 204      16.997  13.595   1.371  1.00 93.45           C  
ATOM   3360  HG2 GLU A 204      17.097  13.730   0.294  1.00 93.45           H  
ATOM   3361  HG3 GLU A 204      16.238  14.293   1.723  1.00 93.45           H  
ATOM   3362  CD  GLU A 204      18.324  13.899   2.075  1.00 93.45           C  
ATOM   3363  OE1 GLU A 204      19.221  14.456   1.410  1.00 93.45           O  
ATOM   3364  OE2 GLU A 204      18.410  13.541   3.275  1.00 93.45           O  
ATOM   3365  N   PRO A 205      17.569   9.336   2.947  1.00 92.02           N  
ATOM   3366  CA  PRO A 205      17.107   8.124   3.608  1.00 92.02           C  
ATOM   3367  HA  PRO A 205      17.376   7.272   2.985  1.00 92.02           H  
ATOM   3368  C   PRO A 205      15.589   8.137   3.835  1.00 92.02           C  
ATOM   3369  CB  PRO A 205      17.885   8.052   4.924  1.00 92.02           C  
ATOM   3370  HB2 PRO A 205      17.328   8.549   5.718  1.00 92.02           H  
ATOM   3371  HB3 PRO A 205      18.118   7.025   5.203  1.00 92.02           H  
ATOM   3372  O   PRO A 205      15.000   9.173   4.159  1.00 92.02           O  
ATOM   3373  CG  PRO A 205      19.147   8.864   4.635  1.00 92.02           C  
ATOM   3374  HG2 PRO A 205      19.585   9.274   5.545  1.00 92.02           H  
ATOM   3375  HG3 PRO A 205      19.870   8.245   4.104  1.00 92.02           H  
ATOM   3376  CD  PRO A 205      18.637   9.964   3.708  1.00 92.02           C  
ATOM   3377  HD2 PRO A 205      18.236  10.794   4.289  1.00 92.02           H  
ATOM   3378  HD3 PRO A 205      19.452  10.307   3.071  1.00 92.02           H  
ATOM   3379  N   TYR A 206      14.971   6.956   3.733  1.00 94.94           N  
ATOM   3380  H   TYR A 206      15.530   6.151   3.489  1.00 94.94           H  
ATOM   3381  CA  TYR A 206      13.541   6.730   3.981  1.00 94.94           C  
ATOM   3382  HA  TYR A 206      13.365   5.670   3.800  1.00 94.94           H  
ATOM   3383  C   TYR A 206      12.590   7.462   3.025  1.00 94.94           C  
ATOM   3384  CB  TYR A 206      13.203   6.983   5.462  1.00 94.94           C  
ATOM   3385  HB2 TYR A 206      12.185   6.645   5.656  1.00 94.94           H  
ATOM   3386  HB3 TYR A 206      13.223   8.053   5.667  1.00 94.94           H  
ATOM   3387  O   TYR A 206      11.388   7.532   3.296  1.00 94.94           O  
ATOM   3388  CG  TYR A 206      14.130   6.270   6.424  1.00 94.94           C  
ATOM   3389  CD1 TYR A 206      13.925   4.910   6.693  1.00 94.94           C  
ATOM   3390  HD1 TYR A 206      13.062   4.421   6.266  1.00 94.94           H  
ATOM   3391  CD2 TYR A 206      15.205   6.950   7.025  1.00 94.94           C  
ATOM   3392  HD2 TYR A 206      15.345   8.004   6.834  1.00 94.94           H  
ATOM   3393  CE1 TYR A 206      14.808   4.205   7.527  1.00 94.94           C  
ATOM   3394  HE1 TYR A 206      14.665   3.155   7.735  1.00 94.94           H  
ATOM   3395  CE2 TYR A 206      16.090   6.257   7.874  1.00 94.94           C  
ATOM   3396  HE2 TYR A 206      16.914   6.777   8.338  1.00 94.94           H  
ATOM   3397  OH  TYR A 206      16.730   4.197   8.942  1.00 94.94           O  
ATOM   3398  HH  TYR A 206      17.429   4.751   9.296  1.00 94.94           H  
ATOM   3399  CZ  TYR A 206      15.893   4.879   8.120  1.00 94.94           C  
ATOM   3400  N   THR A 207      13.085   7.985   1.901  1.00 97.16           N  
ATOM   3401  H   THR A 207      14.080   7.970   1.726  1.00 97.16           H  
ATOM   3402  CA  THR A 207      12.238   8.585   0.871  1.00 97.16           C  
ATOM   3403  HA  THR A 207      11.285   8.827   1.340  1.00 97.16           H  
ATOM   3404  C   THR A 207      11.921   7.615  -0.265  1.00 97.16           C  
ATOM   3405  CB  THR A 207      12.778   9.916   0.347  1.00 97.16           C  
ATOM   3406  HB  THR A 207      12.068  10.319  -0.375  1.00 97.16           H  
ATOM   3407  O   THR A 207      12.689   6.707  -0.591  1.00 97.16           O  
ATOM   3408  CG2 THR A 207      12.989  10.943   1.448  1.00 97.16           C  
ATOM   3409 HG21 THR A 207      13.249  11.904   1.003  1.00 97.16           H  
ATOM   3410 HG22 THR A 207      12.054  11.048   1.998  1.00 97.16           H  
ATOM   3411 HG23 THR A 207      13.783  10.621   2.121  1.00 97.16           H  
ATOM   3412  OG1 THR A 207      14.008   9.741  -0.272  1.00 97.16           O  
ATOM   3413  HG1 THR A 207      14.002  10.320  -1.037  1.00 97.16           H  
ATOM   3414  N   CYS A 208      10.744   7.787  -0.860  1.00 97.79           N  
ATOM   3415  H   CYS A 208      10.153   8.540  -0.539  1.00 97.79           H  
ATOM   3416  CA  CYS A 208      10.221   6.954  -1.935  1.00 97.79           C  
ATOM   3417  HA  CYS A 208      11.055   6.548  -2.508  1.00 97.79           H  
ATOM   3418  C   CYS A 208       9.371   7.774  -2.910  1.00 97.79           C  
ATOM   3419  CB  CYS A 208       9.456   5.760  -1.343  1.00 97.79           C  
ATOM   3420  HB2 CYS A 208      10.157   5.135  -0.790  1.00 97.79           H  
ATOM   3421  HB3 CYS A 208       9.026   5.163  -2.148  1.00 97.79           H  
ATOM   3422  O   CYS A 208       8.772   8.790  -2.545  1.00 97.79           O  
ATOM   3423  SG  CYS A 208       8.138   6.294  -0.215  1.00 97.79           S  
ATOM   3424  HG  CYS A 208       8.882   7.158   0.483  1.00 97.79           H  
ATOM   3425  N   LEU A 209       9.331   7.315  -4.159  1.00 97.77           N  
ATOM   3426  H   LEU A 209       9.830   6.461  -4.364  1.00 97.77           H  
ATOM   3427  CA  LEU A 209       8.406   7.796  -5.178  1.00 97.77           C  
ATOM   3428  HA  LEU A 209       8.250   8.868  -5.059  1.00 97.77           H  
ATOM   3429  C   LEU A 209       7.068   7.082  -4.992  1.00 97.77           C  
ATOM   3430  CB  LEU A 209       9.025   7.521  -6.561  1.00 97.77           C  
ATOM   3431  HB2 LEU A 209       9.237   6.454  -6.629  1.00 97.77           H  
ATOM   3432  HB3 LEU A 209       9.974   8.051  -6.634  1.00 97.77           H  
ATOM   3433  O   LEU A 209       7.038   5.859  -4.879  1.00 97.77           O  
ATOM   3434  CG  LEU A 209       8.140   7.914  -7.759  1.00 97.77           C  
ATOM   3435  HG  LEU A 209       7.158   7.450  -7.665  1.00 97.77           H  
ATOM   3436  CD1 LEU A 209       7.971   9.428  -7.872  1.00 97.77           C  
ATOM   3437 HD11 LEU A 209       7.423   9.667  -8.784  1.00 97.77           H  
ATOM   3438 HD12 LEU A 209       8.945   9.916  -7.908  1.00 97.77           H  
ATOM   3439 HD13 LEU A 209       7.405   9.809  -7.022  1.00 97.77           H  
ATOM   3440  CD2 LEU A 209       8.778   7.406  -9.051  1.00 97.77           C  
ATOM   3441 HD21 LEU A 209       8.886   6.322  -9.005  1.00 97.77           H  
ATOM   3442 HD22 LEU A 209       8.142   7.660  -9.900  1.00 97.77           H  
ATOM   3443 HD23 LEU A 209       9.760   7.859  -9.192  1.00 97.77           H  
ATOM   3444  N   TYR A 210       5.970   7.823  -4.995  1.00 97.75           N  
ATOM   3445  H   TYR A 210       6.065   8.823  -5.100  1.00 97.75           H  
ATOM   3446  CA  TYR A 210       4.620   7.281  -5.037  1.00 97.75           C  
ATOM   3447  HA  TYR A 210       4.671   6.198  -4.917  1.00 97.75           H  
ATOM   3448  C   TYR A 210       3.974   7.584  -6.387  1.00 97.75           C  
ATOM   3449  CB  TYR A 210       3.794   7.815  -3.869  1.00 97.75           C  
ATOM   3450  HB2 TYR A 210       3.801   8.904  -3.898  1.00 97.75           H  
ATOM   3451  HB3 TYR A 210       4.269   7.509  -2.937  1.00 97.75           H  
ATOM   3452  O   TYR A 210       4.000   8.728  -6.837  1.00 97.75           O  
ATOM   3453  CG  TYR A 210       2.360   7.317  -3.871  1.00 97.75           C  
ATOM   3454  CD1 TYR A 210       1.312   8.177  -4.247  1.00 97.75           C  
ATOM   3455  HD1 TYR A 210       1.533   9.188  -4.556  1.00 97.75           H  
ATOM   3456  CD2 TYR A 210       2.073   5.992  -3.497  1.00 97.75           C  
ATOM   3457  HD2 TYR A 210       2.879   5.328  -3.220  1.00 97.75           H  
ATOM   3458  CE1 TYR A 210      -0.021   7.725  -4.229  1.00 97.75           C  
ATOM   3459  HE1 TYR A 210      -0.825   8.392  -4.503  1.00 97.75           H  
ATOM   3460  CE2 TYR A 210       0.743   5.531  -3.483  1.00 97.75           C  
ATOM   3461  HE2 TYR A 210       0.519   4.514  -3.197  1.00 97.75           H  
ATOM   3462  OH  TYR A 210      -1.589   5.947  -3.860  1.00 97.75           O  
ATOM   3463  HH  TYR A 210      -2.176   6.565  -4.301  1.00 97.75           H  
ATOM   3464  CZ  TYR A 210      -0.307   6.396  -3.857  1.00 97.75           C  
ATOM   3465  N   ILE A 211       3.384   6.566  -7.009  1.00 96.26           N  
ATOM   3466  H   ILE A 211       3.410   5.661  -6.560  1.00 96.26           H  
ATOM   3467  CA  ILE A 211       2.586   6.693  -8.231  1.00 96.26           C  
ATOM   3468  HA  ILE A 211       2.620   7.726  -8.577  1.00 96.26           H  
ATOM   3469  C   ILE A 211       1.129   6.365  -7.889  1.00 96.26           C  
ATOM   3470  CB  ILE A 211       3.142   5.804  -9.366  1.00 96.26           C  
ATOM   3471  HB  ILE A 211       3.059   4.763  -9.052  1.00 96.26           H  
ATOM   3472  O   ILE A 211       0.830   5.264  -7.420  1.00 96.26           O  
ATOM   3473  CG1 ILE A 211       4.639   6.083  -9.651  1.00 96.26           C  
ATOM   3474 HG12 ILE A 211       4.774   7.123  -9.949  1.00 96.26           H  
ATOM   3475 HG13 ILE A 211       5.208   5.925  -8.735  1.00 96.26           H  
ATOM   3476  CG2 ILE A 211       2.248   5.969 -10.602  1.00 96.26           C  
ATOM   3477 HG21 ILE A 211       2.661   5.452 -11.469  1.00 96.26           H  
ATOM   3478 HG22 ILE A 211       2.122   7.030 -10.817  1.00 96.26           H  
ATOM   3479 HG23 ILE A 211       1.264   5.539 -10.416  1.00 96.26           H  
ATOM   3480  CD1 ILE A 211       5.270   5.182 -10.721  1.00 96.26           C  
ATOM   3481 HD11 ILE A 211       5.065   4.135 -10.498  1.00 96.26           H  
ATOM   3482 HD12 ILE A 211       6.349   5.339 -10.733  1.00 96.26           H  
ATOM   3483 HD13 ILE A 211       4.879   5.431 -11.708  1.00 96.26           H  
ATOM   3484  N   ASP A 212       0.236   7.324  -8.124  1.00 95.30           N  
ATOM   3485  H   ASP A 212       0.572   8.199  -8.500  1.00 95.30           H  
ATOM   3486  CA  ASP A 212      -1.202   7.245  -7.862  1.00 95.30           C  
ATOM   3487  HA  ASP A 212      -1.378   6.516  -7.070  1.00 95.30           H  
ATOM   3488  C   ASP A 212      -1.972   6.777  -9.106  1.00 95.30           C  
ATOM   3489  CB  ASP A 212      -1.702   8.614  -7.358  1.00 95.30           C  
ATOM   3490  HB2 ASP A 212      -1.688   9.336  -8.175  1.00 95.30           H  
ATOM   3491  HB3 ASP A 212      -1.014   8.985  -6.599  1.00 95.30           H  
ATOM   3492  O   ASP A 212      -2.555   7.578  -9.839  1.00 95.30           O  
ATOM   3493  CG  ASP A 212      -3.115   8.561  -6.756  1.00 95.30           C  
ATOM   3494  OD1 ASP A 212      -3.786   7.509  -6.868  1.00 95.30           O  
ATOM   3495  OD2 ASP A 212      -3.503   9.568  -6.114  1.00 95.30           O  
ATOM   3496  N   ASN A 213      -1.997   5.464  -9.349  1.00 92.87           N  
ATOM   3497  H   ASN A 213      -1.517   4.851  -8.705  1.00 92.87           H  
ATOM   3498  CA  ASN A 213      -2.729   4.886 -10.482  1.00 92.87           C  
ATOM   3499  HA  ASN A 213      -2.331   5.298 -11.410  1.00 92.87           H  
ATOM   3500  C   ASN A 213      -4.232   5.211 -10.438  1.00 92.87           C  
ATOM   3501  CB  ASN A 213      -2.558   3.360 -10.486  1.00 92.87           C  
ATOM   3502  HB2 ASN A 213      -3.207   2.933 -11.250  1.00 92.87           H  
ATOM   3503  HB3 ASN A 213      -2.879   2.967  -9.522  1.00 92.87           H  
ATOM   3504  O   ASN A 213      -4.875   5.302 -11.483  1.00 92.87           O  
ATOM   3505  CG  ASN A 213      -1.156   2.872 -10.773  1.00 92.87           C  
ATOM   3506  ND2 ASN A 213      -0.882   1.644 -10.405  1.00 92.87           N  
ATOM   3507 HD21 ASN A 213       0.042   1.304 -10.630  1.00 92.87           H  
ATOM   3508 HD22 ASN A 213      -1.627   1.083 -10.018  1.00 92.87           H  
ATOM   3509  OD1 ASN A 213      -0.312   3.541 -11.340  1.00 92.87           O  
ATOM   3510  N   ALA A 214      -4.805   5.395  -9.243  1.00 87.91           N  
ATOM   3511  H   ALA A 214      -4.223   5.350  -8.418  1.00 87.91           H  
ATOM   3512  CA  ALA A 214      -6.222   5.699  -9.079  1.00 87.91           C  
ATOM   3513  HA  ALA A 214      -6.793   4.980  -9.667  1.00 87.91           H  
ATOM   3514  C   ALA A 214      -6.606   7.100  -9.589  1.00 87.91           C  
ATOM   3515  CB  ALA A 214      -6.589   5.509  -7.603  1.00 87.91           C  
ATOM   3516  HB1 ALA A 214      -6.364   4.486  -7.303  1.00 87.91           H  
ATOM   3517  HB2 ALA A 214      -6.015   6.200  -6.985  1.00 87.91           H  
ATOM   3518  HB3 ALA A 214      -7.653   5.701  -7.464  1.00 87.91           H  
ATOM   3519  O   ALA A 214      -7.774   7.323  -9.915  1.00 87.91           O  
ATOM   3520  N   ALA A 215      -5.651   8.032  -9.677  1.00 80.79           N  
ATOM   3521  H   ALA A 215      -4.723   7.790  -9.361  1.00 80.79           H  
ATOM   3522  CA  ALA A 215      -5.883   9.409 -10.110  1.00 80.79           C  
ATOM   3523  HA  ALA A 215      -6.936   9.648  -9.963  1.00 80.79           H  
ATOM   3524  C   ALA A 215      -5.581   9.672 -11.601  1.00 80.79           C  
ATOM   3525  CB  ALA A 215      -5.074  10.331  -9.190  1.00 80.79           C  
ATOM   3526  HB1 ALA A 215      -4.010  10.133  -9.316  1.00 80.79           H  
ATOM   3527  HB2 ALA A 215      -5.347  10.151  -8.150  1.00 80.79           H  
ATOM   3528  HB3 ALA A 215      -5.273  11.373  -9.442  1.00 80.79           H  
ATOM   3529  O   ALA A 215      -5.938  10.741 -12.099  1.00 80.79           O  
ATOM   3530  N   CYS A 216      -4.960   8.732 -12.325  1.00 77.56           N  
ATOM   3531  H   CYS A 216      -4.664   7.890 -11.853  1.00 77.56           H  
ATOM   3532  CA  CYS A 216      -4.364   9.018 -13.640  1.00 77.56           C  
ATOM   3533  HA  CYS A 216      -3.979  10.037 -13.614  1.00 77.56           H  
ATOM   3534  C   CYS A 216      -5.299   9.034 -14.846  1.00 77.56           C  
ATOM   3535  CB  CYS A 216      -3.192   8.070 -13.907  1.00 77.56           C  
ATOM   3536  HB2 CYS A 216      -3.530   7.035 -13.856  1.00 77.56           H  
ATOM   3537  HB3 CYS A 216      -2.821   8.259 -14.914  1.00 77.56           H  
ATOM   3538  O   CYS A 216      -4.869   9.418 -15.928  1.00 77.56           O  
ATOM   3539  SG  CYS A 216      -1.811   8.303 -12.783  1.00 77.56           S  
ATOM   3540  N   ASN A 217      -6.570   8.663 -14.703  1.00 75.03           N  
ATOM   3541  H   ASN A 217      -6.875   8.338 -13.797  1.00 75.03           H  
ATOM   3542  CA  ASN A 217      -7.453   8.522 -15.867  1.00 75.03           C  
ATOM   3543  HA  ASN A 217      -6.973   7.856 -16.584  1.00 75.03           H  
ATOM   3544  C   ASN A 217      -7.712   9.833 -16.633  1.00 75.03           C  
ATOM   3545  CB  ASN A 217      -8.774   7.883 -15.413  1.00 75.03           C  
ATOM   3546  HB2 ASN A 217      -9.185   8.452 -14.580  1.00 75.03           H  
ATOM   3547  HB3 ASN A 217      -9.486   7.919 -16.238  1.00 75.03           H  
ATOM   3548  O   ASN A 217      -8.148   9.784 -17.779  1.00 75.03           O  
ATOM   3549  CG  ASN A 217      -8.619   6.427 -15.020  1.00 75.03           C  
ATOM   3550  ND2 ASN A 217      -9.511   5.918 -14.206  1.00 75.03           N  
ATOM   3551 HD21 ASN A 217      -9.343   4.958 -13.941  1.00 75.03           H  
ATOM   3552 HD22 ASN A 217     -10.254   6.496 -13.839  1.00 75.03           H  
ATOM   3553  OD1 ASN A 217      -7.718   5.718 -15.425  1.00 75.03           O  
ATOM   3554  N   SER A 218      -7.485  10.996 -16.019  1.00 76.64           N  
ATOM   3555  H   SER A 218      -7.142  10.977 -15.069  1.00 76.64           H  
ATOM   3556  CA  SER A 218      -7.817  12.296 -16.617  1.00 76.64           C  
ATOM   3557  HA  SER A 218      -7.803  12.203 -17.703  1.00 76.64           H  
ATOM   3558  C   SER A 218      -6.819  13.400 -16.271  1.00 76.64           C  
ATOM   3559  CB  SER A 218      -9.236  12.689 -16.194  1.00 76.64           C  
ATOM   3560  HB2 SER A 218      -9.923  11.883 -16.450  1.00 76.64           H  
ATOM   3561  HB3 SER A 218      -9.545  13.589 -16.727  1.00 76.64           H  
ATOM   3562  O   SER A 218      -7.169  14.577 -16.335  1.00 76.64           O  
ATOM   3563  OG  SER A 218      -9.285  12.923 -14.797  1.00 76.64           O  
ATOM   3564  HG  SER A 218      -8.884  13.785 -14.661  1.00 76.64           H  
ATOM   3565  N   LYS A 219      -5.614  13.034 -15.828  1.00 86.43           N  
ATOM   3566  H   LYS A 219      -5.337  12.067 -15.913  1.00 86.43           H  
ATOM   3567  CA  LYS A 219      -4.619  13.980 -15.320  1.00 86.43           C  
ATOM   3568  HA  LYS A 219      -4.977  14.995 -15.495  1.00 86.43           H  
ATOM   3569  C   LYS A 219      -3.291  13.835 -16.051  1.00 86.43           C  
ATOM   3570  CB  LYS A 219      -4.417  13.791 -13.815  1.00 86.43           C  
ATOM   3571  HB2 LYS A 219      -3.584  14.418 -13.494  1.00 86.43           H  
ATOM   3572  HB3 LYS A 219      -4.164  12.753 -13.600  1.00 86.43           H  
ATOM   3573  O   LYS A 219      -2.957  12.722 -16.459  1.00 86.43           O  
ATOM   3574  CG  LYS A 219      -5.674  14.196 -13.044  1.00 86.43           C  
ATOM   3575  HG2 LYS A 219      -6.474  13.479 -13.226  1.00 86.43           H  
ATOM   3576  HG3 LYS A 219      -5.993  15.187 -13.368  1.00 86.43           H  
ATOM   3577  CD  LYS A 219      -5.343  14.238 -11.560  1.00 86.43           C  
ATOM   3578  HD2 LYS A 219      -5.046  13.247 -11.214  1.00 86.43           H  
ATOM   3579  HD3 LYS A 219      -4.516  14.932 -11.415  1.00 86.43           H  
ATOM   3580  CE  LYS A 219      -6.567  14.727 -10.797  1.00 86.43           C  
ATOM   3581  HE2 LYS A 219      -7.014  15.544 -11.363  1.00 86.43           H  
ATOM   3582  HE3 LYS A 219      -7.290  13.916 -10.715  1.00 86.43           H  
ATOM   3583  NZ  LYS A 219      -6.131  15.220  -9.480  1.00 86.43           N  
ATOM   3584  HZ1 LYS A 219      -5.461  15.956  -9.653  1.00 86.43           H  
ATOM   3585  HZ2 LYS A 219      -6.911  15.602  -8.963  1.00 86.43           H  
ATOM   3586  HZ3 LYS A 219      -5.662  14.480  -8.978  1.00 86.43           H  
ATOM   3587  N   PRO A 220      -2.527  14.930 -16.191  1.00 90.49           N  
ATOM   3588  CA  PRO A 220      -1.135  14.835 -16.608  1.00 90.49           C  
ATOM   3589  HA  PRO A 220      -1.071  14.404 -17.607  1.00 90.49           H  
ATOM   3590  C   PRO A 220      -0.358  13.936 -15.630  1.00 90.49           C  
ATOM   3591  CB  PRO A 220      -0.641  16.284 -16.652  1.00 90.49           C  
ATOM   3592  HB2 PRO A 220      -0.822  16.703 -17.642  1.00 90.49           H  
ATOM   3593  HB3 PRO A 220       0.410  16.385 -16.382  1.00 90.49           H  
ATOM   3594  O   PRO A 220      -0.667  13.883 -14.435  1.00 90.49           O  
ATOM   3595  CG  PRO A 220      -1.511  17.003 -15.629  1.00 90.49           C  
ATOM   3596  HG2 PRO A 220      -1.102  16.834 -14.633  1.00 90.49           H  
ATOM   3597  HG3 PRO A 220      -1.595  18.069 -15.836  1.00 90.49           H  
ATOM   3598  CD  PRO A 220      -2.847  16.288 -15.757  1.00 90.49           C  
ATOM   3599  HD2 PRO A 220      -3.454  16.780 -16.517  1.00 90.49           H  
ATOM   3600  HD3 PRO A 220      -3.357  16.313 -14.794  1.00 90.49           H  
ATOM   3601  N   TRP A 221       0.630  13.190 -16.129  1.00 91.93           N  
ATOM   3602  H   TRP A 221       0.966  13.395 -17.060  1.00 91.93           H  
ATOM   3603  CA  TRP A 221       1.360  12.195 -15.330  1.00 91.93           C  
ATOM   3604  HA  TRP A 221       0.639  11.501 -14.897  1.00 91.93           H  
ATOM   3605  C   TRP A 221       2.121  12.841 -14.167  1.00 91.93           C  
ATOM   3606  CB  TRP A 221       2.318  11.407 -16.231  1.00 91.93           C  
ATOM   3607  HB2 TRP A 221       1.744  10.943 -17.033  1.00 91.93           H  
ATOM   3608  HB3 TRP A 221       2.762  10.605 -15.641  1.00 91.93           H  
ATOM   3609  O   TRP A 221       2.287  12.222 -13.119  1.00 91.93           O  
ATOM   3610  CG  TRP A 221       3.428  12.215 -16.832  1.00 91.93           C  
ATOM   3611  CD1 TRP A 221       3.357  12.902 -17.993  1.00 91.93           C  
ATOM   3612  HD1 TRP A 221       2.483  12.958 -18.625  1.00 91.93           H  
ATOM   3613  CD2 TRP A 221       4.734  12.541 -16.262  1.00 91.93           C  
ATOM   3614  CE2 TRP A 221       5.397  13.442 -17.144  1.00 91.93           C  
ATOM   3615  CE3 TRP A 221       5.412  12.209 -15.071  1.00 91.93           C  
ATOM   3616  HE3 TRP A 221       4.923  11.563 -14.357  1.00 91.93           H  
ATOM   3617  NE1 TRP A 221       4.495  13.666 -18.156  1.00 91.93           N  
ATOM   3618  HE1 TRP A 221       4.465  14.559 -18.627  1.00 91.93           H  
ATOM   3619  CH2 TRP A 221       7.324  13.605 -15.700  1.00 91.93           C  
ATOM   3620  HH2 TRP A 221       8.293  14.021 -15.469  1.00 91.93           H  
ATOM   3621  CZ2 TRP A 221       6.659  13.984 -16.873  1.00 91.93           C  
ATOM   3622  HZ2 TRP A 221       7.082  14.717 -17.544  1.00 91.93           H  
ATOM   3623  CZ3 TRP A 221       6.702  12.715 -14.812  1.00 91.93           C  
ATOM   3624  HZ3 TRP A 221       7.232  12.427 -13.915  1.00 91.93           H  
ATOM   3625  N   GLU A 222       2.518  14.101 -14.326  1.00 92.48           N  
ATOM   3626  H   GLU A 222       2.378  14.513 -15.238  1.00 92.48           H  
ATOM   3627  CA  GLU A 222       3.153  14.953 -13.326  1.00 92.48           C  
ATOM   3628  HA  GLU A 222       4.108  14.519 -13.031  1.00 92.48           H  
ATOM   3629  C   GLU A 222       2.289  15.108 -12.062  1.00 92.48           C  
ATOM   3630  CB  GLU A 222       3.401  16.345 -13.943  1.00 92.48           C  
ATOM   3631  HB2 GLU A 222       3.821  16.976 -13.160  1.00 92.48           H  
ATOM   3632  HB3 GLU A 222       2.450  16.796 -14.228  1.00 92.48           H  
ATOM   3633  O   GLU A 222       2.816  15.183 -10.956  1.00 92.48           O  
ATOM   3634  CG  GLU A 222       4.372  16.390 -15.142  1.00 92.48           C  
ATOM   3635  HG2 GLU A 222       4.802  17.391 -15.163  1.00 92.48           H  
ATOM   3636  HG3 GLU A 222       5.186  15.687 -14.968  1.00 92.48           H  
ATOM   3637  CD  GLU A 222       3.743  16.150 -16.528  1.00 92.48           C  
ATOM   3638  OE1 GLU A 222       4.413  16.466 -17.539  1.00 92.48           O  
ATOM   3639  OE2 GLU A 222       2.617  15.609 -16.606  1.00 92.48           O  
ATOM   3640  N   GLU A 223       0.958  15.104 -12.204  1.00 92.60           N  
ATOM   3641  H   GLU A 223       0.582  14.990 -13.134  1.00 92.60           H  
ATOM   3642  CA  GLU A 223       0.005  15.184 -11.086  1.00 92.60           C  
ATOM   3643  HA  GLU A 223       0.428  15.812 -10.301  1.00 92.60           H  
ATOM   3644  C   GLU A 223      -0.307  13.824 -10.442  1.00 92.60           C  
ATOM   3645  CB  GLU A 223      -1.311  15.810 -11.558  1.00 92.60           C  
ATOM   3646  HB2 GLU A 223      -1.637  15.332 -12.482  1.00 92.60           H  
ATOM   3647  HB3 GLU A 223      -2.066  15.611 -10.798  1.00 92.60           H  
ATOM   3648  O   GLU A 223      -0.945  13.765  -9.386  1.00 92.60           O  
ATOM   3649  CG  GLU A 223      -1.246  17.326 -11.763  1.00 92.60           C  
ATOM   3650  HG2 GLU A 223      -0.517  17.562 -12.537  1.00 92.60           H  
ATOM   3651  HG3 GLU A 223      -0.920  17.794 -10.834  1.00 92.60           H  
ATOM   3652  CD  GLU A 223      -2.638  17.863 -12.135  1.00 92.60           C  
ATOM   3653  OE1 GLU A 223      -2.719  18.662 -13.091  1.00 92.60           O  
ATOM   3654  OE2 GLU A 223      -3.624  17.456 -11.460  1.00 92.60           O  
ATOM   3655  N   CYS A 224       0.117  12.728 -11.073  1.00 94.55           N  
ATOM   3656  H   CYS A 224       0.625  12.849 -11.937  1.00 94.55           H  
ATOM   3657  CA  CYS A 224      -0.036  11.374 -10.548  1.00 94.55           C  
ATOM   3658  HA  CYS A 224      -0.954  11.299  -9.965  1.00 94.55           H  
ATOM   3659  C   CYS A 224       1.120  10.931  -9.658  1.00 94.55           C  
ATOM   3660  CB  CYS A 224      -0.107  10.387 -11.704  1.00 94.55           C  
ATOM   3661  HB2 CYS A 224       0.045   9.390 -11.291  1.00 94.55           H  
ATOM   3662  HB3 CYS A 224       0.707  10.566 -12.406  1.00 94.55           H  
ATOM   3663  O   CYS A 224       1.021   9.888  -9.008  1.00 94.55           O  
ATOM   3664  SG  CYS A 224      -1.652  10.337 -12.594  1.00 94.55           S  
ATOM   3665  N   ILE A 225       2.232  11.659  -9.666  1.00 95.85           N  
ATOM   3666  H   ILE A 225       2.252  12.517 -10.197  1.00 95.85           H  
ATOM   3667  CA  ILE A 225       3.450  11.244  -8.984  1.00 95.85           C  
ATOM   3668  HA  ILE A 225       3.269  10.274  -8.521  1.00 95.85           H  
ATOM   3669  C   ILE A 225       3.792  12.185  -7.835  1.00 95.85           C  
ATOM   3670  CB  ILE A 225       4.602  11.019  -9.974  1.00 95.85           C  
ATOM   3671  HB  ILE A 225       5.473  10.729  -9.385  1.00 95.85           H  
ATOM   3672  O   ILE A 225       3.615  13.399  -7.902  1.00 95.85           O  
ATOM   3673  CG1 ILE A 225       4.943  12.276 -10.788  1.00 95.85           C  
ATOM   3674 HG12 ILE A 225       4.190  12.444 -11.558  1.00 95.85           H  
ATOM   3675 HG13 ILE A 225       4.929  13.157 -10.145  1.00 95.85           H  
ATOM   3676  CG2 ILE A 225       4.254   9.862 -10.926  1.00 95.85           C  
ATOM   3677 HG21 ILE A 225       5.150   9.500 -11.431  1.00 95.85           H  
ATOM   3678 HG22 ILE A 225       3.805   9.043 -10.363  1.00 95.85           H  
ATOM   3679 HG23 ILE A 225       3.535  10.197 -11.673  1.00 95.85           H  
ATOM   3680  CD1 ILE A 225       6.310  12.148 -11.455  1.00 95.85           C  
ATOM   3681 HD11 ILE A 225       7.074  11.925 -10.711  1.00 95.85           H  
ATOM   3682 HD12 ILE A 225       6.292  11.348 -12.194  1.00 95.85           H  
ATOM   3683 HD13 ILE A 225       6.548  13.093 -11.945  1.00 95.85           H  
ATOM   3684  N   PHE A 226       4.271  11.600  -6.745  1.00 97.40           N  
ATOM   3685  H   PHE A 226       4.375  10.595  -6.754  1.00 97.40           H  
ATOM   3686  CA  PHE A 226       4.528  12.298  -5.493  1.00 97.40           C  
ATOM   3687  HA  PHE A 226       4.652  13.364  -5.684  1.00 97.40           H  
ATOM   3688  C   PHE A 226       5.806  11.765  -4.864  1.00 97.40           C  
ATOM   3689  CB  PHE A 226       3.345  12.094  -4.535  1.00 97.40           C  
ATOM   3690  HB2 PHE A 226       3.268  11.033  -4.299  1.00 97.40           H  
ATOM   3691  HB3 PHE A 226       3.564  12.626  -3.609  1.00 97.40           H  
ATOM   3692  O   PHE A 226       6.135  10.590  -5.017  1.00 97.40           O  
ATOM   3693  CG  PHE A 226       2.000  12.561  -5.057  1.00 97.40           C  
ATOM   3694  CD1 PHE A 226       1.551  13.865  -4.781  1.00 97.40           C  
ATOM   3695  HD1 PHE A 226       2.161  14.526  -4.183  1.00 97.40           H  
ATOM   3696  CD2 PHE A 226       1.221  11.711  -5.866  1.00 97.40           C  
ATOM   3697  HD2 PHE A 226       1.580  10.728  -6.134  1.00 97.40           H  
ATOM   3698  CE1 PHE A 226       0.350  14.331  -5.345  1.00 97.40           C  
ATOM   3699  HE1 PHE A 226       0.050  15.358  -5.196  1.00 97.40           H  
ATOM   3700  CE2 PHE A 226       0.013  12.169  -6.414  1.00 97.40           C  
ATOM   3701  HE2 PHE A 226      -0.547  11.534  -7.084  1.00 97.40           H  
ATOM   3702  CZ  PHE A 226      -0.413  13.484  -6.170  1.00 97.40           C  
ATOM   3703  HZ  PHE A 226      -1.290  13.857  -6.678  1.00 97.40           H  
ATOM   3704  N   TRP A 227       6.503  12.587  -4.090  1.00 97.48           N  
ATOM   3705  H   TRP A 227       6.160  13.526  -3.947  1.00 97.48           H  
ATOM   3706  CA  TRP A 227       7.529  12.075  -3.184  1.00 97.48           C  
ATOM   3707  HA  TRP A 227       7.894  11.113  -3.544  1.00 97.48           H  
ATOM   3708  C   TRP A 227       6.939  11.845  -1.794  1.00 97.48           C  
ATOM   3709  CB  TRP A 227       8.734  13.007  -3.152  1.00 97.48           C  
ATOM   3710  HB2 TRP A 227       9.525  12.523  -2.579  1.00 97.48           H  
ATOM   3711  HB3 TRP A 227       9.095  13.156  -4.170  1.00 97.48           H  
ATOM   3712  O   TRP A 227       5.998  12.521  -1.373  1.00 97.48           O  
ATOM   3713  CG  TRP A 227       8.495  14.333  -2.524  1.00 97.48           C  
ATOM   3714  CD1 TRP A 227       8.073  15.436  -3.168  1.00 97.48           C  
ATOM   3715  HD1 TRP A 227       7.858  15.490  -4.225  1.00 97.48           H  
ATOM   3716  CD2 TRP A 227       8.677  14.726  -1.133  1.00 97.48           C  
ATOM   3717  CE2 TRP A 227       8.371  16.115  -1.018  1.00 97.48           C  
ATOM   3718  CE3 TRP A 227       9.099  14.052   0.034  1.00 97.48           C  
ATOM   3719  HE3 TRP A 227       9.370  13.009  -0.034  1.00 97.48           H  
ATOM   3720  NE1 TRP A 227       8.001  16.494  -2.291  1.00 97.48           N  
ATOM   3721  HE1 TRP A 227       7.779  17.427  -2.608  1.00 97.48           H  
ATOM   3722  CH2 TRP A 227       8.926  16.110   1.338  1.00 97.48           C  
ATOM   3723  HH2 TRP A 227       9.068  16.642   2.267  1.00 97.48           H  
ATOM   3724  CZ2 TRP A 227       8.496  16.806   0.195  1.00 97.48           C  
ATOM   3725  HZ2 TRP A 227       8.294  17.866   0.234  1.00 97.48           H  
ATOM   3726  CZ3 TRP A 227       9.216  14.736   1.259  1.00 97.48           C  
ATOM   3727  HZ3 TRP A 227       9.577  14.215   2.134  1.00 97.48           H  
ATOM   3728  N   TYR A 228       7.499  10.901  -1.048  1.00 98.02           N  
ATOM   3729  H   TYR A 228       8.188  10.292  -1.464  1.00 98.02           H  
ATOM   3730  CA  TYR A 228       7.133  10.680   0.344  1.00 98.02           C  
ATOM   3731  HA  TYR A 228       6.709  11.599   0.748  1.00 98.02           H  
ATOM   3732  C   TYR A 228       8.360  10.330   1.178  1.00 98.02           C  
ATOM   3733  CB  TYR A 228       6.070   9.582   0.420  1.00 98.02           C  
ATOM   3734  HB2 TYR A 228       6.518   8.623   0.160  1.00 98.02           H  
ATOM   3735  HB3 TYR A 228       5.292   9.784  -0.316  1.00 98.02           H  
ATOM   3736  O   TYR A 228       9.205   9.564   0.726  1.00 98.02           O  
ATOM   3737  CG  TYR A 228       5.426   9.499   1.783  1.00 98.02           C  
ATOM   3738  CD1 TYR A 228       5.759   8.458   2.668  1.00 98.02           C  
ATOM   3739  HD1 TYR A 228       6.485   7.713   2.377  1.00 98.02           H  
ATOM   3740  CD2 TYR A 228       4.523  10.502   2.180  1.00 98.02           C  
ATOM   3741  HD2 TYR A 228       4.311  11.335   1.525  1.00 98.02           H  
ATOM   3742  CE1 TYR A 228       5.146   8.396   3.935  1.00 98.02           C  
ATOM   3743  HE1 TYR A 228       5.395   7.617   4.641  1.00 98.02           H  
ATOM   3744  CE2 TYR A 228       3.898  10.437   3.433  1.00 98.02           C  
ATOM   3745  HE2 TYR A 228       3.188  11.199   3.719  1.00 98.02           H  
ATOM   3746  OH  TYR A 228       3.585   9.312   5.505  1.00 98.02           O  
ATOM   3747  HH  TYR A 228       3.098  10.115   5.703  1.00 98.02           H  
ATOM   3748  CZ  TYR A 228       4.205   9.376   4.306  1.00 98.02           C  
ATOM   3749  N   LYS A 229       8.447  10.872   2.397  1.00 97.49           N  
ATOM   3750  H   LYS A 229       7.663  11.420   2.722  1.00 97.49           H  
ATOM   3751  CA  LYS A 229       9.472  10.532   3.392  1.00 97.49           C  
ATOM   3752  HA  LYS A 229      10.191   9.837   2.958  1.00 97.49           H  
ATOM   3753  C   LYS A 229       8.799   9.828   4.558  1.00 97.49           C  
ATOM   3754  CB  LYS A 229      10.230  11.791   3.846  1.00 97.49           C  
ATOM   3755  HB2 LYS A 229      10.583  12.324   2.963  1.00 97.49           H  
ATOM   3756  HB3 LYS A 229       9.558  12.455   4.391  1.00 97.49           H  
ATOM   3757  O   LYS A 229       7.935  10.426   5.196  1.00 97.49           O  
ATOM   3758  CG  LYS A 229      11.430  11.436   4.744  1.00 97.49           C  
ATOM   3759  HG2 LYS A 229      11.069  11.116   5.722  1.00 97.49           H  
ATOM   3760  HG3 LYS A 229      11.986  10.611   4.298  1.00 97.49           H  
ATOM   3761  CD  LYS A 229      12.376  12.634   4.917  1.00 97.49           C  
ATOM   3762  HD2 LYS A 229      12.683  12.986   3.932  1.00 97.49           H  
ATOM   3763  HD3 LYS A 229      11.854  13.435   5.441  1.00 97.49           H  
ATOM   3764  CE  LYS A 229      13.621  12.215   5.711  1.00 97.49           C  
ATOM   3765  HE2 LYS A 229      14.037  11.320   5.249  1.00 97.49           H  
ATOM   3766  HE3 LYS A 229      13.316  11.952   6.724  1.00 97.49           H  
ATOM   3767  NZ  LYS A 229      14.655  13.285   5.737  1.00 97.49           N  
ATOM   3768  HZ1 LYS A 229      15.456  12.991   6.277  1.00 97.49           H  
ATOM   3769  HZ2 LYS A 229      14.999  13.471   4.806  1.00 97.49           H  
ATOM   3770  HZ3 LYS A 229      14.292  14.141   6.132  1.00 97.49           H  
ATOM   3771  N   ALA A 230       9.177   8.576   4.799  1.00 95.16           N  
ATOM   3772  H   ALA A 230       9.927   8.174   4.255  1.00 95.16           H  
ATOM   3773  CA  ALA A 230       8.660   7.819   5.923  1.00 95.16           C  
ATOM   3774  HA  ALA A 230       7.585   7.992   5.959  1.00 95.16           H  
ATOM   3775  C   ALA A 230       9.282   8.326   7.231  1.00 95.16           C  
ATOM   3776  CB  ALA A 230       8.876   6.320   5.693  1.00 95.16           C  
ATOM   3777  HB1 ALA A 230       8.442   6.031   4.736  1.00 95.16           H  
ATOM   3778  HB2 ALA A 230       8.386   5.761   6.491  1.00 95.16           H  
ATOM   3779  HB3 ALA A 230       9.942   6.089   5.691  1.00 95.16           H  
ATOM   3780  O   ALA A 230      10.499   8.481   7.334  1.00 95.16           O  
ATOM   3781  N   GLU A 231       8.439   8.569   8.226  1.00 94.36           N  
ATOM   3782  H   GLU A 231       7.462   8.365   8.075  1.00 94.36           H  
ATOM   3783  CA  GLU A 231       8.819   9.072   9.546  1.00 94.36           C  
ATOM   3784  HA  GLU A 231       9.904   9.155   9.611  1.00 94.36           H  
ATOM   3785  C   GLU A 231       8.374   8.081  10.624  1.00 94.36           C  
ATOM   3786  CB  GLU A 231       8.228  10.474   9.779  1.00 94.36           C  
ATOM   3787  HB2 GLU A 231       8.375  10.757  10.821  1.00 94.36           H  
ATOM   3788  HB3 GLU A 231       7.157  10.430   9.582  1.00 94.36           H  
ATOM   3789  O   GLU A 231       7.428   7.306  10.442  1.00 94.36           O  
ATOM   3790  CG  GLU A 231       8.881  11.549   8.886  1.00 94.36           C  
ATOM   3791  HG2 GLU A 231       8.927  11.182   7.860  1.00 94.36           H  
ATOM   3792  HG3 GLU A 231       9.905  11.706   9.224  1.00 94.36           H  
ATOM   3793  CD  GLU A 231       8.133  12.896   8.869  1.00 94.36           C  
ATOM   3794  OE1 GLU A 231       8.535  13.772   8.063  1.00 94.36           O  
ATOM   3795  OE2 GLU A 231       7.102  13.029   9.566  1.00 94.36           O  
ATOM   3796  N   THR A 232       9.069   8.083  11.758  1.00 94.78           N  
ATOM   3797  H   THR A 232       9.769   8.792  11.922  1.00 94.78           H  
ATOM   3798  CA  THR A 232       8.666   7.273  12.905  1.00 94.78           C  
ATOM   3799  HA  THR A 232       8.463   6.262  12.551  1.00 94.78           H  
ATOM   3800  C   THR A 232       7.373   7.818  13.504  1.00 94.78           C  
ATOM   3801  CB  THR A 232       9.774   7.184  13.964  1.00 94.78           C  
ATOM   3802  HB  THR A 232       9.375   6.716  14.864  1.00 94.78           H  
ATOM   3803  O   THR A 232       7.138   9.023  13.559  1.00 94.78           O  
ATOM   3804  CG2 THR A 232      10.959   6.362  13.456  1.00 94.78           C  
ATOM   3805 HG21 THR A 232      11.710   6.282  14.241  1.00 94.78           H  
ATOM   3806 HG22 THR A 232      11.405   6.841  12.584  1.00 94.78           H  
ATOM   3807 HG23 THR A 232      10.625   5.360  13.186  1.00 94.78           H  
ATOM   3808  OG1 THR A 232      10.268   8.463  14.276  1.00 94.78           O  
ATOM   3809  HG1 THR A 232      10.739   8.415  15.111  1.00 94.78           H  
ATOM   3810  N   VAL A 233       6.516   6.907  13.957  1.00 96.68           N  
ATOM   3811  H   VAL A 233       6.785   5.934  13.931  1.00 96.68           H  
ATOM   3812  CA  VAL A 233       5.267   7.234  14.652  1.00 96.68           C  
ATOM   3813  HA  VAL A 233       5.166   8.319  14.682  1.00 96.68           H  
ATOM   3814  C   VAL A 233       5.338   6.729  16.092  1.00 96.68           C  
ATOM   3815  CB  VAL A 233       4.030   6.687  13.915  1.00 96.68           C  
ATOM   3816  HB  VAL A 233       3.141   6.949  14.489  1.00 96.68           H  
ATOM   3817  O   VAL A 233       6.045   5.741  16.333  1.00 96.68           O  
ATOM   3818  CG1 VAL A 233       3.891   7.331  12.531  1.00 96.68           C  
ATOM   3819 HG11 VAL A 233       4.722   7.036  11.889  1.00 96.68           H  
ATOM   3820 HG12 VAL A 233       3.895   8.416  12.631  1.00 96.68           H  
ATOM   3821 HG13 VAL A 233       2.952   7.021  12.073  1.00 96.68           H  
ATOM   3822  CG2 VAL A 233       4.058   5.164  13.751  1.00 96.68           C  
ATOM   3823 HG21 VAL A 233       3.167   4.842  13.212  1.00 96.68           H  
ATOM   3824 HG22 VAL A 233       4.059   4.691  14.733  1.00 96.68           H  
ATOM   3825 HG23 VAL A 233       4.940   4.859  13.189  1.00 96.68           H  
ATOM   3826  N   PRO A 234       4.611   7.361  17.034  1.00 96.71           N  
ATOM   3827  CA  PRO A 234       4.481   6.854  18.395  1.00 96.71           C  
ATOM   3828  HA  PRO A 234       5.453   6.903  18.887  1.00 96.71           H  
ATOM   3829  C   PRO A 234       3.969   5.415  18.414  1.00 96.71           C  
ATOM   3830  CB  PRO A 234       3.495   7.788  19.105  1.00 96.71           C  
ATOM   3831  HB2 PRO A 234       3.769   7.947  20.147  1.00 96.71           H  
ATOM   3832  HB3 PRO A 234       2.483   7.387  19.038  1.00 96.71           H  
ATOM   3833  O   PRO A 234       3.338   4.955  17.457  1.00 96.71           O  
ATOM   3834  CG  PRO A 234       3.573   9.079  18.295  1.00 96.71           C  
ATOM   3835  HG2 PRO A 234       2.652   9.657  18.363  1.00 96.71           H  
ATOM   3836  HG3 PRO A 234       4.425   9.670  18.631  1.00 96.71           H  
ATOM   3837  CD  PRO A 234       3.825   8.577  16.877  1.00 96.71           C  
ATOM   3838  HD2 PRO A 234       2.875   8.338  16.398  1.00 96.71           H  
ATOM   3839  HD3 PRO A 234       4.359   9.341  16.312  1.00 96.71           H  
ATOM   3840  N   ASP A 235       4.205   4.712  19.515  1.00 95.48           N  
ATOM   3841  H   ASP A 235       4.725   5.119  20.278  1.00 95.48           H  
ATOM   3842  CA  ASP A 235       3.636   3.382  19.701  1.00 95.48           C  
ATOM   3843  HA  ASP A 235       3.790   2.821  18.779  1.00 95.48           H  
ATOM   3844  C   ASP A 235       2.121   3.441  19.908  1.00 95.48           C  
ATOM   3845  CB  ASP A 235       4.367   2.633  20.816  1.00 95.48           C  
ATOM   3846  HB2 ASP A 235       4.365   3.237  21.723  1.00 95.48           H  
ATOM   3847  HB3 ASP A 235       3.842   1.700  21.020  1.00 95.48           H  
ATOM   3848  O   ASP A 235       1.573   4.394  20.463  1.00 95.48           O  
ATOM   3849  CG  ASP A 235       5.804   2.297  20.403  1.00 95.48           C  
ATOM   3850  OD1 ASP A 235       6.030   2.063  19.179  1.00 95.48           O  
ATOM   3851  OD2 ASP A 235       6.657   2.276  21.311  1.00 95.48           O  
ATOM   3852  N   PHE A 236       1.431   2.426  19.392  1.00 96.64           N  
ATOM   3853  H   PHE A 236       1.930   1.647  18.986  1.00 96.64           H  
ATOM   3854  CA  PHE A 236      -0.024   2.356  19.376  1.00 96.64           C  
ATOM   3855  HA  PHE A 236      -0.397   2.717  20.334  1.00 96.64           H  
ATOM   3856  C   PHE A 236      -0.497   0.914  19.184  1.00 96.64           C  
ATOM   3857  CB  PHE A 236      -0.588   3.254  18.256  1.00 96.64           C  
ATOM   3858  HB2 PHE A 236      -0.174   4.256  18.358  1.00 96.64           H  
ATOM   3859  HB3 PHE A 236      -1.664   3.345  18.405  1.00 96.64           H  
ATOM   3860  O   PHE A 236       0.227   0.071  18.653  1.00 96.64           O  
ATOM   3861  CG  PHE A 236      -0.334   2.767  16.838  1.00 96.64           C  
ATOM   3862  CD1 PHE A 236       0.948   2.877  16.269  1.00 96.64           C  
ATOM   3863  HD1 PHE A 236       1.755   3.302  16.848  1.00 96.64           H  
ATOM   3864  CD2 PHE A 236      -1.379   2.205  16.083  1.00 96.64           C  
ATOM   3865  HD2 PHE A 236      -2.362   2.097  16.516  1.00 96.64           H  
ATOM   3866  CE1 PHE A 236       1.186   2.447  14.954  1.00 96.64           C  
ATOM   3867  HE1 PHE A 236       2.173   2.545  14.525  1.00 96.64           H  
ATOM   3868  CE2 PHE A 236      -1.138   1.765  14.770  1.00 96.64           C  
ATOM   3869  HE2 PHE A 236      -1.942   1.312  14.209  1.00 96.64           H  
ATOM   3870  CZ  PHE A 236       0.143   1.887  14.203  1.00 96.64           C  
ATOM   3871  HZ  PHE A 236       0.336   1.542  13.198  1.00 96.64           H  
ATOM   3872  N   ARG A 237      -1.753   0.662  19.558  1.00 96.27           N  
ATOM   3873  H   ARG A 237      -2.284   1.417  19.968  1.00 96.27           H  
ATOM   3874  CA  ARG A 237      -2.498  -0.549  19.197  1.00 96.27           C  
ATOM   3875  HA  ARG A 237      -1.817  -1.283  18.767  1.00 96.27           H  
ATOM   3876  C   ARG A 237      -3.511  -0.192  18.115  1.00 96.27           C  
ATOM   3877  CB  ARG A 237      -3.170  -1.157  20.440  1.00 96.27           C  
ATOM   3878  HB2 ARG A 237      -3.754  -2.028  20.143  1.00 96.27           H  
ATOM   3879  HB3 ARG A 237      -3.859  -0.423  20.858  1.00 96.27           H  
ATOM   3880  O   ARG A 237      -4.132   0.869  18.171  1.00 96.27           O  
ATOM   3881  CG  ARG A 237      -2.176  -1.568  21.542  1.00 96.27           C  
ATOM   3882  HG2 ARG A 237      -1.524  -0.727  21.777  1.00 96.27           H  
ATOM   3883  HG3 ARG A 237      -2.734  -1.804  22.449  1.00 96.27           H  
ATOM   3884  CD  ARG A 237      -1.305  -2.775  21.170  1.00 96.27           C  
ATOM   3885  HD2 ARG A 237      -0.934  -2.665  20.151  1.00 96.27           H  
ATOM   3886  HD3 ARG A 237      -0.444  -2.786  21.838  1.00 96.27           H  
ATOM   3887  NE  ARG A 237      -2.034  -4.052  21.317  1.00 96.27           N  
ATOM   3888  HE  ARG A 237      -2.994  -4.007  21.628  1.00 96.27           H  
ATOM   3889  NH1 ARG A 237      -0.279  -5.400  20.735  1.00 96.27           N  
ATOM   3890 HH11 ARG A 237       0.095  -6.289  20.437  1.00 96.27           H  
ATOM   3891 HH12 ARG A 237       0.258  -4.575  20.509  1.00 96.27           H  
ATOM   3892  NH2 ARG A 237      -2.229  -6.323  21.347  1.00 96.27           N  
ATOM   3893 HH21 ARG A 237      -1.805  -7.227  21.197  1.00 96.27           H  
ATOM   3894 HH22 ARG A 237      -3.189  -6.262  21.656  1.00 96.27           H  
ATOM   3895  CZ  ARG A 237      -1.513  -5.253  21.137  1.00 96.27           C  
ATOM   3896  N   PHE A 238      -3.641  -1.040  17.103  1.00 97.86           N  
ATOM   3897  H   PHE A 238      -3.096  -1.890  17.114  1.00 97.86           H  
ATOM   3898  CA  PHE A 238      -4.564  -0.818  15.994  1.00 97.86           C  
ATOM   3899  HA  PHE A 238      -4.747   0.252  15.890  1.00 97.86           H  
ATOM   3900  C   PHE A 238      -5.911  -1.501  16.231  1.00 97.86           C  
ATOM   3901  CB  PHE A 238      -3.921  -1.306  14.698  1.00 97.86           C  
ATOM   3902  HB2 PHE A 238      -2.943  -0.837  14.591  1.00 97.86           H  
ATOM   3903  HB3 PHE A 238      -3.759  -2.381  14.784  1.00 97.86           H  
ATOM   3904  O   PHE A 238      -5.970  -2.592  16.793  1.00 97.86           O  
ATOM   3905  CG  PHE A 238      -4.736  -1.024  13.450  1.00 97.86           C  
ATOM   3906  CD1 PHE A 238      -5.760  -1.906  13.049  1.00 97.86           C  
ATOM   3907  HD1 PHE A 238      -6.004  -2.768  13.653  1.00 97.86           H  
ATOM   3908  CD2 PHE A 238      -4.448   0.107  12.665  1.00 97.86           C  
ATOM   3909  HD2 PHE A 238      -3.693   0.812  12.980  1.00 97.86           H  
ATOM   3910  CE1 PHE A 238      -6.444  -1.686  11.843  1.00 97.86           C  
ATOM   3911  HE1 PHE A 238      -7.220  -2.367  11.528  1.00 97.86           H  
ATOM   3912  CE2 PHE A 238      -5.106   0.306  11.441  1.00 97.86           C  
ATOM   3913  HE2 PHE A 238      -4.845   1.148  10.817  1.00 97.86           H  
ATOM   3914  CZ  PHE A 238      -6.078  -0.612  11.018  1.00 97.86           C  
ATOM   3915  HZ  PHE A 238      -6.528  -0.509  10.042  1.00 97.86           H  
ATOM   3916  N   GLY A 239      -6.974  -0.896  15.701  1.00 96.71           N  
ATOM   3917  H   GLY A 239      -6.849   0.009  15.271  1.00 96.71           H  
ATOM   3918  CA  GLY A 239      -8.313  -1.476  15.637  1.00 96.71           C  
ATOM   3919  HA2 GLY A 239      -8.791  -1.133  14.719  1.00 96.71           H  
ATOM   3920  HA3 GLY A 239      -8.253  -2.563  15.594  1.00 96.71           H  
ATOM   3921  C   GLY A 239      -9.204  -1.079  16.809  1.00 96.71           C  
ATOM   3922  O   GLY A 239      -8.787  -0.349  17.705  1.00 96.71           O  
ATOM   3923  N   CYS A 240     -10.456  -1.531  16.786  1.00 95.64           N  
ATOM   3924  H   CYS A 240     -10.713  -2.188  16.064  1.00 95.64           H  
ATOM   3925  CA  CYS A 240     -11.410  -1.274  17.861  1.00 95.64           C  
ATOM   3926  HA  CYS A 240     -11.335  -0.222  18.135  1.00 95.64           H  
ATOM   3927  C   CYS A 240     -11.071  -2.085  19.121  1.00 95.64           C  
ATOM   3928  CB  CYS A 240     -12.837  -1.534  17.354  1.00 95.64           C  
ATOM   3929  HB2 CYS A 240     -13.548  -1.224  18.120  1.00 95.64           H  
ATOM   3930  HB3 CYS A 240     -13.013  -0.938  16.458  1.00 95.64           H  
ATOM   3931  O   CYS A 240     -10.340  -3.070  19.063  1.00 95.64           O  
ATOM   3932  SG  CYS A 240     -13.098  -3.294  16.977  1.00 95.64           S  
ATOM   3933  HG  CYS A 240     -14.403  -3.217  16.703  1.00 95.64           H  
ATOM   3934  N   GLU A 241     -11.637  -1.702  20.263  1.00 94.55           N  
ATOM   3935  H   GLU A 241     -12.206  -0.868  20.281  1.00 94.55           H  
ATOM   3936  CA  GLU A 241     -11.377  -2.352  21.555  1.00 94.55           C  
ATOM   3937  HA  GLU A 241     -10.338  -2.191  21.841  1.00 94.55           H  
ATOM   3938  C   GLU A 241     -11.625  -3.872  21.528  1.00 94.55           C  
ATOM   3939  CB  GLU A 241     -12.276  -1.660  22.582  1.00 94.55           C  
ATOM   3940  HB2 GLU A 241     -12.099  -0.586  22.520  1.00 94.55           H  
ATOM   3941  HB3 GLU A 241     -13.317  -1.857  22.325  1.00 94.55           H  
ATOM   3942  O   GLU A 241     -10.783  -4.655  21.969  1.00 94.55           O  
ATOM   3943  CG  GLU A 241     -12.007  -2.115  24.020  1.00 94.55           C  
ATOM   3944  HG2 GLU A 241     -10.960  -1.925  24.255  1.00 94.55           H  
ATOM   3945  HG3 GLU A 241     -12.186  -3.188  24.095  1.00 94.55           H  
ATOM   3946  CD  GLU A 241     -12.904  -1.387  25.032  1.00 94.55           C  
ATOM   3947  OE1 GLU A 241     -12.712  -1.644  26.239  1.00 94.55           O  
ATOM   3948  OE2 GLU A 241     -13.771  -0.597  24.591  1.00 94.55           O  
ATOM   3949  N   LEU A 242     -12.731  -4.312  20.915  1.00 94.19           N  
ATOM   3950  H   LEU A 242     -13.401  -3.627  20.596  1.00 94.19           H  
ATOM   3951  CA  LEU A 242     -13.051  -5.738  20.782  1.00 94.19           C  
ATOM   3952  HA  LEU A 242     -13.073  -6.173  21.781  1.00 94.19           H  
ATOM   3953  C   LEU A 242     -11.991  -6.501  19.967  1.00 94.19           C  
ATOM   3954  CB  LEU A 242     -14.444  -5.868  20.141  1.00 94.19           C  
ATOM   3955  HB2 LEU A 242     -15.155  -5.279  20.720  1.00 94.19           H  
ATOM   3956  HB3 LEU A 242     -14.402  -5.454  19.133  1.00 94.19           H  
ATOM   3957  O   LEU A 242     -11.631  -7.630  20.291  1.00 94.19           O  
ATOM   3958  CG  LEU A 242     -14.955  -7.319  20.062  1.00 94.19           C  
ATOM   3959  HG  LEU A 242     -14.236  -7.939  19.526  1.00 94.19           H  
ATOM   3960  CD1 LEU A 242     -15.199  -7.915  21.449  1.00 94.19           C  
ATOM   3961 HD11 LEU A 242     -14.254  -8.021  21.981  1.00 94.19           H  
ATOM   3962 HD12 LEU A 242     -15.869  -7.279  22.027  1.00 94.19           H  
ATOM   3963 HD13 LEU A 242     -15.637  -8.909  21.353  1.00 94.19           H  
ATOM   3964  CD2 LEU A 242     -16.269  -7.356  19.282  1.00 94.19           C  
ATOM   3965 HD21 LEU A 242     -16.615  -8.386  19.203  1.00 94.19           H  
ATOM   3966 HD22 LEU A 242     -17.024  -6.763  19.798  1.00 94.19           H  
ATOM   3967 HD23 LEU A 242     -16.114  -6.959  18.278  1.00 94.19           H  
ATOM   3968  N   TYR A 243     -11.461  -5.871  18.919  1.00 95.62           N  
ATOM   3969  H   TYR A 243     -11.724  -4.911  18.751  1.00 95.62           H  
ATOM   3970  CA  TYR A 243     -10.358  -6.431  18.145  1.00 95.62           C  
ATOM   3971  HA  TYR A 243     -10.594  -7.459  17.871  1.00 95.62           H  
ATOM   3972  C   TYR A 243      -9.072  -6.473  18.976  1.00 95.62           C  
ATOM   3973  CB  TYR A 243     -10.196  -5.615  16.861  1.00 95.62           C  
ATOM   3974  HB2 TYR A 243     -10.150  -4.552  17.099  1.00 95.62           H  
ATOM   3975  HB3 TYR A 243     -11.092  -5.768  16.259  1.00 95.62           H  
ATOM   3976  O   TYR A 243      -8.423  -7.509  19.043  1.00 95.62           O  
ATOM   3977  CG  TYR A 243      -8.969  -5.963  16.048  1.00 95.62           C  
ATOM   3978  CD1 TYR A 243      -7.797  -5.200  16.201  1.00 95.62           C  
ATOM   3979  HD1 TYR A 243      -7.777  -4.383  16.907  1.00 95.62           H  
ATOM   3980  CD2 TYR A 243      -8.986  -7.057  15.163  1.00 95.62           C  
ATOM   3981  HD2 TYR A 243      -9.867  -7.675  15.077  1.00 95.62           H  
ATOM   3982  CE1 TYR A 243      -6.642  -5.519  15.467  1.00 95.62           C  
ATOM   3983  HE1 TYR A 243      -5.745  -4.933  15.605  1.00 95.62           H  
ATOM   3984  CE2 TYR A 243      -7.834  -7.371  14.419  1.00 95.62           C  
ATOM   3985  HE2 TYR A 243      -7.824  -8.223  13.754  1.00 95.62           H  
ATOM   3986  OH  TYR A 243      -5.540  -6.948  13.891  1.00 95.62           O  
ATOM   3987  HH  TYR A 243      -4.756  -6.467  14.166  1.00 95.62           H  
ATOM   3988  CZ  TYR A 243      -6.656  -6.617  14.584  1.00 95.62           C  
ATOM   3989  N   GLN A 244      -8.733  -5.387  19.673  1.00 95.03           N  
ATOM   3990  H   GLN A 244      -9.337  -4.579  19.621  1.00 95.03           H  
ATOM   3991  CA  GLN A 244      -7.505  -5.288  20.469  1.00 95.03           C  
ATOM   3992  HA  GLN A 244      -6.652  -5.490  19.821  1.00 95.03           H  
ATOM   3993  C   GLN A 244      -7.437  -6.288  21.633  1.00 95.03           C  
ATOM   3994  CB  GLN A 244      -7.366  -3.868  21.024  1.00 95.03           C  
ATOM   3995  HB2 GLN A 244      -8.278  -3.586  21.550  1.00 95.03           H  
ATOM   3996  HB3 GLN A 244      -6.546  -3.864  21.742  1.00 95.03           H  
ATOM   3997  O   GLN A 244      -6.339  -6.694  22.014  1.00 95.03           O  
ATOM   3998  CG  GLN A 244      -7.057  -2.830  19.935  1.00 95.03           C  
ATOM   3999  HG2 GLN A 244      -6.152  -3.129  19.405  1.00 95.03           H  
ATOM   4000  HG3 GLN A 244      -7.872  -2.783  19.213  1.00 95.03           H  
ATOM   4001  CD  GLN A 244      -6.825  -1.442  20.520  1.00 95.03           C  
ATOM   4002  NE2 GLN A 244      -6.902  -0.397  19.737  1.00 95.03           N  
ATOM   4003 HE21 GLN A 244      -6.760   0.498  20.183  1.00 95.03           H  
ATOM   4004 HE22 GLN A 244      -7.354  -0.472  18.837  1.00 95.03           H  
ATOM   4005  OE1 GLN A 244      -6.522  -1.261  21.685  1.00 95.03           O  
ATOM   4006  N   THR A 245      -8.591  -6.668  22.187  1.00 92.68           N  
ATOM   4007  H   THR A 245      -9.434  -6.230  21.844  1.00 92.68           H  
ATOM   4008  CA  THR A 245      -8.730  -7.623  23.303  1.00 92.68           C  
ATOM   4009  HA  THR A 245      -7.833  -7.574  23.919  1.00 92.68           H  
ATOM   4010  C   THR A 245      -8.855  -9.083  22.865  1.00 92.68           C  
ATOM   4011  CB  THR A 245      -9.929  -7.261  24.192  1.00 92.68           C  
ATOM   4012  HB  THR A 245     -10.080  -8.053  24.925  1.00 92.68           H  
ATOM   4013  O   THR A 245      -8.879  -9.981  23.709  1.00 92.68           O  
ATOM   4014  CG2 THR A 245      -9.709  -5.950  24.949  1.00 92.68           C  
ATOM   4015 HG21 THR A 245     -10.388  -5.910  25.800  1.00 92.68           H  
ATOM   4016 HG22 THR A 245      -9.893  -5.086  24.311  1.00 92.68           H  
ATOM   4017 HG23 THR A 245      -8.686  -5.901  25.322  1.00 92.68           H  
ATOM   4018  OG1 THR A 245     -11.094  -7.120  23.413  1.00 92.68           O  
ATOM   4019  HG1 THR A 245     -11.038  -6.266  22.978  1.00 92.68           H  
ATOM   4020  N   SER A 246      -8.909  -9.340  21.557  1.00 87.49           N  
ATOM   4021  H   SER A 246      -8.809  -8.571  20.910  1.00 87.49           H  
ATOM   4022  CA  SER A 246      -8.886 -10.698  21.018  1.00 87.49           C  
ATOM   4023  HA  SER A 246      -9.679 -11.281  21.486  1.00 87.49           H  
ATOM   4024  C   SER A 246      -7.538 -11.358  21.323  1.00 87.49           C  
ATOM   4025  CB  SER A 246      -9.141 -10.658  19.516  1.00 87.49           C  
ATOM   4026  HB2 SER A 246      -8.374 -10.034  19.059  1.00 87.49           H  
ATOM   4027  HB3 SER A 246      -9.066 -11.665  19.106  1.00 87.49           H  
ATOM   4028  O   SER A 246      -6.486 -10.746  21.132  1.00 87.49           O  
ATOM   4029  OG  SER A 246     -10.432 -10.134  19.236  1.00 87.49           O  
ATOM   4030  HG  SER A 246     -10.573  -9.341  19.758  1.00 87.49           H  
ATOM   4031  N   LYS A 247      -7.582 -12.591  21.834  1.00 69.35           N  
ATOM   4032  H   LYS A 247      -8.476 -13.059  21.864  1.00 69.35           H  
ATOM   4033  CA  LYS A 247      -6.395 -13.403  22.136  1.00 69.35           C  
ATOM   4034  HA  LYS A 247      -5.564 -12.752  22.411  1.00 69.35           H  
ATOM   4035  C   LYS A 247      -5.923 -14.146  20.902  1.00 69.35           C  
ATOM   4036  CB  LYS A 247      -6.672 -14.384  23.279  1.00 69.35           C  
ATOM   4037  HB2 LYS A 247      -5.805 -15.037  23.381  1.00 69.35           H  
ATOM   4038  HB3 LYS A 247      -7.534 -14.999  23.024  1.00 69.35           H  
ATOM   4039  O   LYS A 247      -6.808 -14.682  20.199  1.00 69.35           O  
ATOM   4040  CG  LYS A 247      -6.912 -13.664  24.610  1.00 69.35           C  
ATOM   4041  HG2 LYS A 247      -6.060 -13.020  24.830  1.00 69.35           H  
ATOM   4042  HG3 LYS A 247      -7.812 -13.054  24.541  1.00 69.35           H  
ATOM   4043  CD  LYS A 247      -7.076 -14.694  25.731  1.00 69.35           C  
ATOM   4044  HD2 LYS A 247      -7.924 -15.339  25.500  1.00 69.35           H  
ATOM   4045  HD3 LYS A 247      -6.171 -15.297  25.794  1.00 69.35           H  
ATOM   4046  CE  LYS A 247      -7.315 -13.973  27.059  1.00 69.35           C  
ATOM   4047  HE2 LYS A 247      -6.476 -13.302  27.242  1.00 69.35           H  
ATOM   4048  HE3 LYS A 247      -8.213 -13.362  26.963  1.00 69.35           H  
ATOM   4049  NZ  LYS A 247      -7.459 -14.937  28.176  1.00 69.35           N  
ATOM   4050  HZ1 LYS A 247      -6.622 -15.495  28.264  1.00 69.35           H  
ATOM   4051  HZ2 LYS A 247      -8.241 -15.553  28.005  1.00 69.35           H  
ATOM   4052  HZ3 LYS A 247      -7.616 -14.447  29.045  1.00 69.35           H  
ATOM   4053  OXT LYS A 247      -4.693 -14.147  20.702  1.00 69.35           O  
TER    4054      LYS A 247                                                       
END   
