# Supplementary material for: Widespread Horizontal Gene Transfer Among Animal Viruses
Source: bioRxiv. 2024 Mar 26:2024.03.25.586562. Preprint. [Version 2] doi: 10.1101/2024.03.25.586562 (PMC11071296; doi:10.1101/2024.03.25.586562)
Supplement: Supplement 7 [file media-7.zip › File7_PDB/Adeno32301_PacKIVa2.pdb]

ATOM      1  N   MET A   1      17.069 -11.962 -40.870  1.00 66.89           N  
ATOM      2  H   MET A   1      17.494 -11.798 -41.771  1.00 66.89           H  
ATOM      3  H2  MET A   1      16.465 -12.770 -40.924  1.00 66.89           H  
ATOM      4  H3  MET A   1      17.775 -12.161 -40.175  1.00 66.89           H  
ATOM      5  CA  MET A   1      16.247 -10.806 -40.449  1.00 66.89           C  
ATOM      6  HA  MET A   1      16.885  -9.942 -40.261  1.00 66.89           H  
ATOM      7  C   MET A   1      15.570 -11.184 -39.143  1.00 66.89           C  
ATOM      8  CB  MET A   1      15.218 -10.435 -41.526  1.00 66.89           C  
ATOM      9  HB2 MET A   1      14.684 -11.328 -41.851  1.00 66.89           H  
ATOM     10  HB3 MET A   1      14.496  -9.737 -41.103  1.00 66.89           H  
ATOM     11  O   MET A   1      15.309 -12.367 -38.966  1.00 66.89           O  
ATOM     12  CG  MET A   1      15.886  -9.761 -42.733  1.00 66.89           C  
ATOM     13  HG2 MET A   1      16.376  -8.846 -42.401  1.00 66.89           H  
ATOM     14  HG3 MET A   1      16.639 -10.429 -43.152  1.00 66.89           H  
ATOM     15  SD  MET A   1      14.716  -9.340 -44.044  1.00 66.89           S  
ATOM     16  CE  MET A   1      15.813  -8.555 -45.256  1.00 66.89           C  
ATOM     17  HE1 MET A   1      15.230  -8.258 -46.128  1.00 66.89           H  
ATOM     18  HE2 MET A   1      16.274  -7.670 -44.818  1.00 66.89           H  
ATOM     19  HE3 MET A   1      16.586  -9.259 -45.567  1.00 66.89           H  
ATOM     20  N   LEU A   2      15.387 -10.242 -38.214  1.00 79.72           N  
ATOM     21  H   LEU A   2      15.530  -9.271 -38.452  1.00 79.72           H  
ATOM     22  CA  LEU A   2      14.589 -10.497 -37.006  1.00 79.72           C  
ATOM     23  HA  LEU A   2      14.930 -11.410 -36.517  1.00 79.72           H  
ATOM     24  C   LEU A   2      13.131 -10.710 -37.431  1.00 79.72           C  
ATOM     25  CB  LEU A   2      14.715  -9.310 -36.030  1.00 79.72           C  
ATOM     26  HB2 LEU A   2      14.028  -9.458 -35.197  1.00 79.72           H  
ATOM     27  HB3 LEU A   2      14.398  -8.408 -36.555  1.00 79.72           H  
ATOM     28  O   LEU A   2      12.702 -10.074 -38.392  1.00 79.72           O  
ATOM     29  CG  LEU A   2      16.135  -9.104 -35.475  1.00 79.72           C  
ATOM     30  HG  LEU A   2      16.857  -9.183 -36.287  1.00 79.72           H  
ATOM     31  CD1 LEU A   2      16.272  -7.710 -34.875  1.00 79.72           C  
ATOM     32 HD11 LEU A   2      15.550  -7.578 -34.069  1.00 79.72           H  
ATOM     33 HD12 LEU A   2      17.283  -7.596 -34.484  1.00 79.72           H  
ATOM     34 HD13 LEU A   2      16.098  -6.959 -35.645  1.00 79.72           H  
ATOM     35  CD2 LEU A   2      16.514 -10.115 -34.394  1.00 79.72           C  
ATOM     36 HD21 LEU A   2      16.312 -11.133 -34.728  1.00 79.72           H  
ATOM     37 HD22 LEU A   2      17.573 -10.025 -34.154  1.00 79.72           H  
ATOM     38 HD23 LEU A   2      15.946  -9.917 -33.485  1.00 79.72           H  
ATOM     39  N   ASP A   3      12.406 -11.603 -36.762  1.00 89.73           N  
ATOM     40  H   ASP A   3      12.781 -12.058 -35.942  1.00 89.73           H  
ATOM     41  CA  ASP A   3      10.976 -11.780 -37.027  1.00 89.73           C  
ATOM     42  HA  ASP A   3      10.838 -11.799 -38.108  1.00 89.73           H  
ATOM     43  C   ASP A   3      10.153 -10.578 -36.514  1.00 89.73           C  
ATOM     44  CB  ASP A   3      10.486 -13.146 -36.503  1.00 89.73           C  
ATOM     45  HB2 ASP A   3       9.440 -13.270 -36.783  1.00 89.73           H  
ATOM     46  HB3 ASP A   3      11.055 -13.928 -37.006  1.00 89.73           H  
ATOM     47  O   ASP A   3      10.605  -9.798 -35.666  1.00 89.73           O  
ATOM     48  CG  ASP A   3      10.605 -13.340 -34.989  1.00 89.73           C  
ATOM     49  OD1 ASP A   3      10.481 -12.343 -34.251  1.00 89.73           O  
ATOM     50  OD2 ASP A   3      10.834 -14.482 -34.553  1.00 89.73           O  
ATOM     51  N   ASP A   4       8.938 -10.413 -37.044  1.00 90.20           N  
ATOM     52  H   ASP A   4       8.649 -11.011 -37.805  1.00 90.20           H  
ATOM     53  CA  ASP A   4       8.065  -9.277 -36.714  1.00 90.20           C  
ATOM     54  HA  ASP A   4       8.582  -8.348 -36.956  1.00 90.20           H  
ATOM     55  C   ASP A   4       7.713  -9.222 -35.220  1.00 90.20           C  
ATOM     56  CB  ASP A   4       6.771  -9.352 -37.545  1.00 90.20           C  
ATOM     57  HB2 ASP A   4       6.365 -10.363 -37.489  1.00 90.20           H  
ATOM     58  HB3 ASP A   4       6.037  -8.678 -37.102  1.00 90.20           H  
ATOM     59  O   ASP A   4       7.597  -8.138 -34.640  1.00 90.20           O  
ATOM     60  CG  ASP A   4       6.938  -8.943 -39.012  1.00 90.20           C  
ATOM     61  OD1 ASP A   4       7.981  -8.337 -39.346  1.00 90.20           O  
ATOM     62  OD2 ASP A   4       5.998  -9.228 -39.784  1.00 90.20           O  
ATOM     63  N   ALA A   5       7.600 -10.382 -34.566  1.00 91.48           N  
ATOM     64  H   ALA A   5       7.799 -11.232 -35.075  1.00 91.48           H  
ATOM     65  CA  ALA A   5       7.338 -10.474 -33.132  1.00 91.48           C  
ATOM     66  HA  ALA A   5       6.440  -9.901 -32.901  1.00 91.48           H  
ATOM     67  C   ALA A   5       8.494  -9.881 -32.311  1.00 91.48           C  
ATOM     68  CB  ALA A   5       7.085 -11.945 -32.778  1.00 91.48           C  
ATOM     69  HB1 ALA A   5       6.870 -12.033 -31.713  1.00 91.48           H  
ATOM     70  HB2 ALA A   5       6.233 -12.322 -33.345  1.00 91.48           H  
ATOM     71  HB3 ALA A   5       7.964 -12.545 -33.012  1.00 91.48           H  
ATOM     72  O   ALA A   5       8.275  -9.072 -31.405  1.00 91.48           O  
ATOM     73  N   THR A   6       9.733 -10.222 -32.663  1.00 92.72           N  
ATOM     74  H   THR A   6       9.846 -10.899 -33.404  1.00 92.72           H  
ATOM     75  CA  THR A   6      10.952  -9.704 -32.040  1.00 92.72           C  
ATOM     76  HA  THR A   6      10.918  -9.911 -30.970  1.00 92.72           H  
ATOM     77  C   THR A   6      11.050  -8.196 -32.233  1.00 92.72           C  
ATOM     78  CB  THR A   6      12.190 -10.400 -32.625  1.00 92.72           C  
ATOM     79  HB  THR A   6      12.244 -10.238 -33.702  1.00 92.72           H  
ATOM     80  O   THR A   6      11.301  -7.468 -31.272  1.00 92.72           O  
ATOM     81  CG2 THR A   6      13.489  -9.944 -31.982  1.00 92.72           C  
ATOM     82 HG21 THR A   6      13.404 -10.056 -30.901  1.00 92.72           H  
ATOM     83 HG22 THR A   6      13.707  -8.910 -32.249  1.00 92.72           H  
ATOM     84 HG23 THR A   6      14.295 -10.596 -32.319  1.00 92.72           H  
ATOM     85  OG1 THR A   6      12.143 -11.775 -32.361  1.00 92.72           O  
ATOM     86  HG1 THR A   6      11.513 -12.141 -32.986  1.00 92.72           H  
ATOM     87  N   VAL A   7      10.780  -7.695 -33.441  1.00 94.13           N  
ATOM     88  H   VAL A   7      10.554  -8.339 -34.186  1.00 94.13           H  
ATOM     89  CA  VAL A   7      10.749  -6.247 -33.712  1.00 94.13           C  
ATOM     90  HA  VAL A   7      11.709  -5.823 -33.422  1.00 94.13           H  
ATOM     91  C   VAL A   7       9.679  -5.550 -32.864  1.00 94.13           C  
ATOM     92  CB  VAL A   7      10.540  -5.970 -35.213  1.00 94.13           C  
ATOM     93  HB  VAL A   7       9.620  -6.447 -35.549  1.00 94.13           H  
ATOM     94  O   VAL A   7       9.957  -4.501 -32.277  1.00 94.13           O  
ATOM     95  CG1 VAL A   7      10.450  -4.464 -35.505  1.00 94.13           C  
ATOM     96 HG11 VAL A   7      11.339  -3.955 -35.134  1.00 94.13           H  
ATOM     97 HG12 VAL A   7      10.365  -4.309 -36.581  1.00 94.13           H  
ATOM     98 HG13 VAL A   7       9.561  -4.041 -35.037  1.00 94.13           H  
ATOM     99  CG2 VAL A   7      11.716  -6.516 -36.035  1.00 94.13           C  
ATOM    100 HG21 VAL A   7      11.539  -6.330 -37.094  1.00 94.13           H  
ATOM    101 HG22 VAL A   7      11.802  -7.595 -35.904  1.00 94.13           H  
ATOM    102 HG23 VAL A   7      12.648  -6.043 -35.727  1.00 94.13           H  
ATOM    103  N   GLY A   8       8.491  -6.147 -32.732  1.00 95.19           N  
ATOM    104  H   GLY A   8       8.314  -6.983 -33.270  1.00 95.19           H  
ATOM    105  CA  GLY A   8       7.419  -5.652 -31.866  1.00 95.19           C  
ATOM    106  HA2 GLY A   8       7.099  -4.668 -32.208  1.00 95.19           H  
ATOM    107  HA3 GLY A   8       6.577  -6.340 -31.930  1.00 95.19           H  
ATOM    108  C   GLY A   8       7.844  -5.550 -30.399  1.00 95.19           C  
ATOM    109  O   GLY A   8       7.634  -4.514 -29.764  1.00 95.19           O  
ATOM    110  N   HIS A   9       8.522  -6.575 -29.874  1.00 96.05           N  
ATOM    111  H   HIS A   9       8.645  -7.406 -30.434  1.00 96.05           H  
ATOM    112  CA  HIS A   9       9.053  -6.553 -28.512  1.00 96.05           C  
ATOM    113  HA  HIS A   9       8.221  -6.340 -27.842  1.00 96.05           H  
ATOM    114  C   HIS A   9      10.093  -5.450 -28.301  1.00 96.05           C  
ATOM    115  CB  HIS A   9       9.655  -7.916 -28.145  1.00 96.05           C  
ATOM    116  HB2 HIS A   9      10.205  -8.325 -28.992  1.00 96.05           H  
ATOM    117  HB3 HIS A   9      10.363  -7.788 -27.326  1.00 96.05           H  
ATOM    118  O   HIS A   9      10.053  -4.769 -27.276  1.00 96.05           O  
ATOM    119  CG  HIS A   9       8.621  -8.906 -27.686  1.00 96.05           C  
ATOM    120  CD2 HIS A   9       8.227 -10.044 -28.338  1.00 96.05           C  
ATOM    121  HD2 HIS A   9       8.601 -10.401 -29.286  1.00 96.05           H  
ATOM    122  ND1 HIS A   9       7.913  -8.842 -26.505  1.00 96.05           N  
ATOM    123  HD1 HIS A   9       7.987  -8.129 -25.794  1.00 96.05           H  
ATOM    124  CE1 HIS A   9       7.115  -9.918 -26.451  1.00 96.05           C  
ATOM    125  HE1 HIS A   9       6.455 -10.162 -25.631  1.00 96.05           H  
ATOM    126  NE2 HIS A   9       7.262 -10.673 -27.544  1.00 96.05           N  
ATOM    127  N   ILE A  10      11.007  -5.252 -29.252  1.00 96.39           N  
ATOM    128  H   ILE A  10      11.009  -5.864 -30.055  1.00 96.39           H  
ATOM    129  CA  ILE A  10      12.033  -4.208 -29.145  1.00 96.39           C  
ATOM    130  HA  ILE A  10      12.514  -4.294 -28.170  1.00 96.39           H  
ATOM    131  C   ILE A  10      11.382  -2.823 -29.210  1.00 96.39           C  
ATOM    132  CB  ILE A  10      13.119  -4.382 -30.229  1.00 96.39           C  
ATOM    133  HB  ILE A  10      12.642  -4.298 -31.206  1.00 96.39           H  
ATOM    134  O   ILE A  10      11.769  -1.938 -28.451  1.00 96.39           O  
ATOM    135  CG1 ILE A  10      13.816  -5.757 -30.115  1.00 96.39           C  
ATOM    136 HG12 ILE A  10      13.091  -6.543 -29.903  1.00 96.39           H  
ATOM    137 HG13 ILE A  10      14.516  -5.752 -29.279  1.00 96.39           H  
ATOM    138  CG2 ILE A  10      14.211  -3.298 -30.107  1.00 96.39           C  
ATOM    139 HG21 ILE A  10      14.889  -3.349 -30.959  1.00 96.39           H  
ATOM    140 HG22 ILE A  10      14.781  -3.444 -29.189  1.00 96.39           H  
ATOM    141 HG23 ILE A  10      13.790  -2.293 -30.080  1.00 96.39           H  
ATOM    142  CD1 ILE A  10      14.565  -6.147 -31.393  1.00 96.39           C  
ATOM    143 HD11 ILE A  10      13.882  -6.139 -32.243  1.00 96.39           H  
ATOM    144 HD12 ILE A  10      15.389  -5.459 -31.578  1.00 96.39           H  
ATOM    145 HD13 ILE A  10      14.971  -7.153 -31.278  1.00 96.39           H  
ATOM    146  N   LYS A  11      10.374  -2.628 -30.070  1.00 96.76           N  
ATOM    147  H   LYS A  11      10.110  -3.391 -30.677  1.00 96.76           H  
ATOM    148  CA  LYS A  11       9.652  -1.353 -30.188  1.00 96.76           C  
ATOM    149  HA  LYS A  11      10.376  -0.558 -30.366  1.00 96.76           H  
ATOM    150  C   LYS A  11       8.928  -0.983 -28.894  1.00 96.76           C  
ATOM    151  CB  LYS A  11       8.695  -1.416 -31.385  1.00 96.76           C  
ATOM    152  HB2 LYS A  11       9.255  -1.697 -32.277  1.00 96.76           H  
ATOM    153  HB3 LYS A  11       7.928  -2.169 -31.204  1.00 96.76           H  
ATOM    154  O   LYS A  11       9.072   0.138 -28.416  1.00 96.76           O  
ATOM    155  CG  LYS A  11       8.031  -0.052 -31.620  1.00 96.76           C  
ATOM    156  HG2 LYS A  11       7.438   0.218 -30.746  1.00 96.76           H  
ATOM    157  HG3 LYS A  11       8.801   0.704 -31.770  1.00 96.76           H  
ATOM    158  CD  LYS A  11       7.112  -0.081 -32.842  1.00 96.76           C  
ATOM    159  HD2 LYS A  11       6.408  -0.908 -32.742  1.00 96.76           H  
ATOM    160  HD3 LYS A  11       7.709  -0.217 -33.744  1.00 96.76           H  
ATOM    161  CE  LYS A  11       6.346   1.244 -32.901  1.00 96.76           C  
ATOM    162  HE2 LYS A  11       7.058   2.066 -32.969  1.00 96.76           H  
ATOM    163  HE3 LYS A  11       5.810   1.368 -31.959  1.00 96.76           H  
ATOM    164  NZ  LYS A  11       5.392   1.276 -34.036  1.00 96.76           N  
ATOM    165  HZ1 LYS A  11       4.842   2.121 -33.989  1.00 96.76           H  
ATOM    166  HZ2 LYS A  11       5.878   1.239 -34.921  1.00 96.76           H  
ATOM    167  HZ3 LYS A  11       4.757   0.493 -33.972  1.00 96.76           H  
ATOM    168  N   GLU A  12       8.210  -1.925 -28.291  1.00 96.70           N  
ATOM    169  H   GLU A  12       8.106  -2.823 -28.741  1.00 96.70           H  
ATOM    170  CA  GLU A  12       7.536  -1.682 -27.012  1.00 96.70           C  
ATOM    171  HA  GLU A  12       6.855  -0.838 -27.121  1.00 96.70           H  
ATOM    172  C   GLU A  12       8.532  -1.333 -25.893  1.00 96.70           C  
ATOM    173  CB  GLU A  12       6.727  -2.931 -26.638  1.00 96.70           C  
ATOM    174  HB2 GLU A  12       7.398  -3.787 -26.572  1.00 96.70           H  
ATOM    175  HB3 GLU A  12       5.977  -3.123 -27.406  1.00 96.70           H  
ATOM    176  O   GLU A  12       8.282  -0.445 -25.071  1.00 96.70           O  
ATOM    177  CG  GLU A  12       6.033  -2.715 -25.290  1.00 96.70           C  
ATOM    178  HG2 GLU A  12       5.344  -1.874 -25.369  1.00 96.70           H  
ATOM    179  HG3 GLU A  12       6.786  -2.473 -24.540  1.00 96.70           H  
ATOM    180  CD  GLU A  12       5.298  -3.926 -24.741  1.00 96.70           C  
ATOM    181  OE1 GLU A  12       4.797  -3.792 -23.603  1.00 96.70           O  
ATOM    182  OE2 GLU A  12       5.289  -4.998 -25.384  1.00 96.70           O  
ATOM    183  N   LEU A  13       9.663  -2.039 -25.840  1.00 97.43           N  
ATOM    184  H   LEU A  13       9.804  -2.790 -26.501  1.00 97.43           H  
ATOM    185  CA  LEU A  13      10.706  -1.757 -24.861  1.00 97.43           C  
ATOM    186  HA  LEU A  13      10.251  -1.750 -23.871  1.00 97.43           H  
ATOM    187  C   LEU A  13      11.334  -0.384 -25.101  1.00 97.43           C  
ATOM    188  CB  LEU A  13      11.745  -2.878 -24.927  1.00 97.43           C  
ATOM    189  HB2 LEU A  13      11.224  -3.811 -24.713  1.00 97.43           H  
ATOM    190  HB3 LEU A  13      12.152  -2.933 -25.937  1.00 97.43           H  
ATOM    191  O   LEU A  13      11.559   0.361 -24.150  1.00 97.43           O  
ATOM    192  CG  LEU A  13      12.905  -2.718 -23.933  1.00 97.43           C  
ATOM    193  HG  LEU A  13      13.445  -1.800 -24.165  1.00 97.43           H  
ATOM    194  CD1 LEU A  13      12.429  -2.674 -22.482  1.00 97.43           C  
ATOM    195 HD11 LEU A  13      11.777  -3.525 -22.287  1.00 97.43           H  
ATOM    196 HD12 LEU A  13      13.288  -2.708 -21.812  1.00 97.43           H  
ATOM    197 HD13 LEU A  13      11.883  -1.749 -22.298  1.00 97.43           H  
ATOM    198  CD2 LEU A  13      13.871  -3.884 -24.080  1.00 97.43           C  
ATOM    199 HD21 LEU A  13      14.178  -3.979 -25.121  1.00 97.43           H  
ATOM    200 HD22 LEU A  13      13.382  -4.806 -23.765  1.00 97.43           H  
ATOM    201 HD23 LEU A  13      14.754  -3.728 -23.460  1.00 97.43           H  
ATOM    202  N   TRP A  14      11.582  -0.030 -26.362  1.00 97.12           N  
ATOM    203  H   TRP A  14      11.370  -0.695 -27.091  1.00 97.12           H  
ATOM    204  CA  TRP A  14      12.148   1.255 -26.757  1.00 97.12           C  
ATOM    205  HA  TRP A  14      13.156   1.340 -26.351  1.00 97.12           H  
ATOM    206  C   TRP A  14      11.342   2.437 -26.219  1.00 97.12           C  
ATOM    207  CB  TRP A  14      12.227   1.322 -28.285  1.00 97.12           C  
ATOM    208  HB2 TRP A  14      12.905   0.546 -28.640  1.00 97.12           H  
ATOM    209  HB3 TRP A  14      11.246   1.139 -28.722  1.00 97.12           H  
ATOM    210  O   TRP A  14      11.926   3.388 -25.701  1.00 97.12           O  
ATOM    211  CG  TRP A  14      12.710   2.640 -28.781  1.00 97.12           C  
ATOM    212  CD1 TRP A  14      11.944   3.656 -29.236  1.00 97.12           C  
ATOM    213  HD1 TRP A  14      10.867   3.622 -29.313  1.00 97.12           H  
ATOM    214  CD2 TRP A  14      14.071   3.137 -28.754  1.00 97.12           C  
ATOM    215  CE2 TRP A  14      14.070   4.479 -29.230  1.00 97.12           C  
ATOM    216  CE3 TRP A  14      15.293   2.584 -28.327  1.00 97.12           C  
ATOM    217  HE3 TRP A  14      15.299   1.583 -27.922  1.00 97.12           H  
ATOM    218  NE1 TRP A  14      12.745   4.750 -29.502  1.00 97.12           N  
ATOM    219  HE1 TRP A  14      12.375   5.664 -29.718  1.00 97.12           H  
ATOM    220  CH2 TRP A  14      16.447   4.649 -28.883  1.00 97.12           C  
ATOM    221  HH2 TRP A  14      17.356   5.232 -28.895  1.00 97.12           H  
ATOM    222  CZ2 TRP A  14      15.243   5.238 -29.298  1.00 97.12           C  
ATOM    223  HZ2 TRP A  14      15.220   6.270 -29.617  1.00 97.12           H  
ATOM    224  CZ3 TRP A  14      16.479   3.330 -28.403  1.00 97.12           C  
ATOM    225  HZ3 TRP A  14      17.410   2.901 -28.063  1.00 97.12           H  
ATOM    226  N   GLU A  15      10.013   2.373 -26.286  1.00 96.90           N  
ATOM    227  H   GLU A  15       9.590   1.580 -26.748  1.00 96.90           H  
ATOM    228  CA  GLU A  15       9.135   3.418 -25.752  1.00 96.90           C  
ATOM    229  HA  GLU A  15       9.391   4.375 -26.206  1.00 96.90           H  
ATOM    230  C   GLU A  15       9.318   3.579 -24.235  1.00 96.90           C  
ATOM    231  CB  GLU A  15       7.678   3.090 -26.111  1.00 96.90           C  
ATOM    232  HB2 GLU A  15       7.019   3.770 -25.570  1.00 96.90           H  
ATOM    233  HB3 GLU A  15       7.459   2.069 -25.799  1.00 96.90           H  
ATOM    234  O   GLU A  15       9.559   4.688 -23.754  1.00 96.90           O  
ATOM    235  CG  GLU A  15       7.418   3.246 -27.621  1.00 96.90           C  
ATOM    236  HG2 GLU A  15       7.526   4.299 -27.882  1.00 96.90           H  
ATOM    237  HG3 GLU A  15       8.178   2.696 -28.177  1.00 96.90           H  
ATOM    238  CD  GLU A  15       6.033   2.749 -28.067  1.00 96.90           C  
ATOM    239  OE1 GLU A  15       5.810   2.735 -29.304  1.00 96.90           O  
ATOM    240  OE2 GLU A  15       5.228   2.366 -27.189  1.00 96.90           O  
ATOM    241  N   LYS A  16       9.321   2.471 -23.482  1.00 97.16           N  
ATOM    242  H   LYS A  16       9.173   1.591 -23.955  1.00 97.16           H  
ATOM    243  CA  LYS A  16       9.536   2.476 -22.022  1.00 97.16           C  
ATOM    244  HA  LYS A  16       8.811   3.147 -21.561  1.00 97.16           H  
ATOM    245  C   LYS A  16      10.919   3.011 -21.643  1.00 97.16           C  
ATOM    246  CB  LYS A  16       9.338   1.058 -21.461  1.00 97.16           C  
ATOM    247  HB2 LYS A  16       9.993   0.366 -21.991  1.00 97.16           H  
ATOM    248  HB3 LYS A  16       9.621   1.056 -20.408  1.00 97.16           H  
ATOM    249  O   LYS A  16      11.040   3.831 -20.732  1.00 97.16           O  
ATOM    250  CG  LYS A  16       7.884   0.572 -21.572  1.00 97.16           C  
ATOM    251  HG2 LYS A  16       7.252   1.185 -20.930  1.00 97.16           H  
ATOM    252  HG3 LYS A  16       7.543   0.674 -22.602  1.00 97.16           H  
ATOM    253  CD  LYS A  16       7.771  -0.901 -21.150  1.00 97.16           C  
ATOM    254  HD2 LYS A  16       8.165  -1.012 -20.140  1.00 97.16           H  
ATOM    255  HD3 LYS A  16       8.381  -1.509 -21.818  1.00 97.16           H  
ATOM    256  CE  LYS A  16       6.331  -1.440 -21.167  1.00 97.16           C  
ATOM    257  HE2 LYS A  16       5.737  -0.926 -20.413  1.00 97.16           H  
ATOM    258  HE3 LYS A  16       6.370  -2.495 -20.895  1.00 97.16           H  
ATOM    259  NZ  LYS A  16       5.684  -1.315 -22.498  1.00 97.16           N  
ATOM    260  HZ1 LYS A  16       5.117  -2.127 -22.695  1.00 97.16           H  
ATOM    261  HZ2 LYS A  16       5.112  -0.486 -22.578  1.00 97.16           H  
ATOM    262  HZ3 LYS A  16       6.376  -1.297 -23.232  1.00 97.16           H  
ATOM    263  N   LEU A  17      11.958   2.575 -22.357  1.00 97.41           N  
ATOM    264  H   LEU A  17      11.770   1.900 -23.085  1.00 97.41           H  
ATOM    265  CA  LEU A  17      13.336   3.031 -22.161  1.00 97.41           C  
ATOM    266  HA  LEU A  17      13.619   2.887 -21.118  1.00 97.41           H  
ATOM    267  C   LEU A  17      13.480   4.525 -22.455  1.00 97.41           C  
ATOM    268  CB  LEU A  17      14.278   2.231 -23.077  1.00 97.41           C  
ATOM    269  HB2 LEU A  17      15.258   2.707 -23.071  1.00 97.41           H  
ATOM    270  HB3 LEU A  17      13.897   2.295 -24.096  1.00 97.41           H  
ATOM    271  O   LEU A  17      14.128   5.236 -21.690  1.00 97.41           O  
ATOM    272  CG  LEU A  17      14.462   0.749 -22.715  1.00 97.41           C  
ATOM    273  HG  LEU A  17      13.495   0.247 -22.677  1.00 97.41           H  
ATOM    274  CD1 LEU A  17      15.327   0.104 -23.798  1.00 97.41           C  
ATOM    275 HD11 LEU A  17      14.810   0.152 -24.756  1.00 97.41           H  
ATOM    276 HD12 LEU A  17      16.278   0.630 -23.876  1.00 97.41           H  
ATOM    277 HD13 LEU A  17      15.513  -0.942 -23.554  1.00 97.41           H  
ATOM    278  CD2 LEU A  17      15.148   0.518 -21.373  1.00 97.41           C  
ATOM    279 HD21 LEU A  17      15.096  -0.544 -21.133  1.00 97.41           H  
ATOM    280 HD22 LEU A  17      14.650   1.068 -20.574  1.00 97.41           H  
ATOM    281 HD23 LEU A  17      16.195   0.815 -21.432  1.00 97.41           H  
ATOM    282  N   THR A  18      12.856   5.006 -23.532  1.00 96.44           N  
ATOM    283  H   THR A  18      12.345   4.359 -24.114  1.00 96.44           H  
ATOM    284  CA  THR A  18      12.891   6.420 -23.924  1.00 96.44           C  
ATOM    285  HA  THR A  18      13.930   6.733 -24.026  1.00 96.44           H  
ATOM    286  C   THR A  18      12.242   7.295 -22.859  1.00 96.44           C  
ATOM    287  CB  THR A  18      12.185   6.642 -25.271  1.00 96.44           C  
ATOM    288  HB  THR A  18      11.143   6.331 -25.200  1.00 96.44           H  
ATOM    289  O   THR A  18      12.808   8.325 -22.494  1.00 96.44           O  
ATOM    290  CG2 THR A  18      12.242   8.101 -25.726  1.00 96.44           C  
ATOM    291 HG21 THR A  18      11.644   8.720 -25.057  1.00 96.44           H  
ATOM    292 HG22 THR A  18      13.276   8.445 -25.728  1.00 96.44           H  
ATOM    293 HG23 THR A  18      11.833   8.176 -26.734  1.00 96.44           H  
ATOM    294  OG1 THR A  18      12.817   5.898 -26.282  1.00 96.44           O  
ATOM    295  HG1 THR A  18      12.575   4.977 -26.158  1.00 96.44           H  
ATOM    296  N   THR A  19      11.087   6.883 -22.332  1.00 96.15           N  
ATOM    297  H   THR A  19      10.627   6.071 -22.717  1.00 96.15           H  
ATOM    298  CA  THR A  19      10.404   7.602 -21.251  1.00 96.15           C  
ATOM    299  HA  THR A  19      10.211   8.625 -21.574  1.00 96.15           H  
ATOM    300  C   THR A  19      11.281   7.679 -20.007  1.00 96.15           C  
ATOM    301  CB  THR A  19       9.052   6.952 -20.937  1.00 96.15           C  
ATOM    302  HB  THR A  19       9.197   5.908 -20.657  1.00 96.15           H  
ATOM    303  O   THR A  19      11.560   8.780 -19.541  1.00 96.15           O  
ATOM    304  CG2 THR A  19       8.283   7.676 -19.835  1.00 96.15           C  
ATOM    305 HG21 THR A  19       8.156   8.726 -20.095  1.00 96.15           H  
ATOM    306 HG22 THR A  19       8.820   7.607 -18.889  1.00 96.15           H  
ATOM    307 HG23 THR A  19       7.302   7.218 -19.707  1.00 96.15           H  
ATOM    308  OG1 THR A  19       8.262   7.019 -22.100  1.00 96.15           O  
ATOM    309  HG1 THR A  19       7.474   6.489 -21.959  1.00 96.15           H  
ATOM    310  N   LEU A  20      11.798   6.544 -19.521  1.00 95.93           N  
ATOM    311  H   LEU A  20      11.563   5.666 -19.962  1.00 95.93           H  
ATOM    312  CA  LEU A  20      12.659   6.531 -18.335  1.00 95.93           C  
ATOM    313  HA  LEU A  20      12.100   6.978 -17.512  1.00 95.93           H  
ATOM    314  C   LEU A  20      13.923   7.377 -18.538  1.00 95.93           C  
ATOM    315  CB  LEU A  20      13.009   5.077 -17.972  1.00 95.93           C  
ATOM    316  HB2 LEU A  20      13.505   4.613 -18.824  1.00 95.93           H  
ATOM    317  HB3 LEU A  20      12.085   4.530 -17.782  1.00 95.93           H  
ATOM    318  O   LEU A  20      14.293   8.152 -17.661  1.00 95.93           O  
ATOM    319  CG  LEU A  20      13.929   4.953 -16.738  1.00 95.93           C  
ATOM    320  HG  LEU A  20      14.867   5.475 -16.925  1.00 95.93           H  
ATOM    321  CD1 LEU A  20      13.290   5.512 -15.465  1.00 95.93           C  
ATOM    322 HD11 LEU A  20      13.150   6.589 -15.554  1.00 95.93           H  
ATOM    323 HD12 LEU A  20      12.325   5.039 -15.284  1.00 95.93           H  
ATOM    324 HD13 LEU A  20      13.941   5.330 -14.610  1.00 95.93           H  
ATOM    325  CD2 LEU A  20      14.260   3.484 -16.494  1.00 95.93           C  
ATOM    326 HD21 LEU A  20      14.946   3.401 -15.651  1.00 95.93           H  
ATOM    327 HD22 LEU A  20      14.732   3.059 -17.380  1.00 95.93           H  
ATOM    328 HD23 LEU A  20      13.346   2.940 -16.259  1.00 95.93           H  
ATOM    329  N   HIS A  21      14.578   7.262 -19.694  1.00 94.49           N  
ATOM    330  H   HIS A  21      14.234   6.611 -20.386  1.00 94.49           H  
ATOM    331  CA  HIS A  21      15.789   8.023 -19.988  1.00 94.49           C  
ATOM    332  HA  HIS A  21      16.526   7.807 -19.215  1.00 94.49           H  
ATOM    333  C   HIS A  21      15.535   9.535 -19.965  1.00 94.49           C  
ATOM    334  CB  HIS A  21      16.348   7.575 -21.340  1.00 94.49           C  
ATOM    335  HB2 HIS A  21      16.498   6.495 -21.321  1.00 94.49           H  
ATOM    336  HB3 HIS A  21      15.626   7.800 -22.125  1.00 94.49           H  
ATOM    337  O   HIS A  21      16.292  10.266 -19.329  1.00 94.49           O  
ATOM    338  CG  HIS A  21      17.666   8.218 -21.678  1.00 94.49           C  
ATOM    339  CD2 HIS A  21      17.955   8.950 -22.797  1.00 94.49           C  
ATOM    340  HD2 HIS A  21      17.266   9.200 -23.590  1.00 94.49           H  
ATOM    341  ND1 HIS A  21      18.826   8.123 -20.943  1.00 94.49           N  
ATOM    342  HD1 HIS A  21      18.920   7.694 -20.033  1.00 94.49           H  
ATOM    343  CE1 HIS A  21      19.795   8.766 -21.613  1.00 94.49           C  
ATOM    344  HE1 HIS A  21      20.819   8.868 -21.287  1.00 94.49           H  
ATOM    345  NE2 HIS A  21      19.319   9.256 -22.767  1.00 94.49           N  
ATOM    346  N   LYS A  22      14.442   9.994 -20.589  1.00 93.32           N  
ATOM    347  H   LYS A  22      13.843   9.330 -21.059  1.00 93.32           H  
ATOM    348  CA  LYS A  22      14.038  11.407 -20.567  1.00 93.32           C  
ATOM    349  HA  LYS A  22      14.867  12.024 -20.913  1.00 93.32           H  
ATOM    350  C   LYS A  22      13.720  11.884 -19.152  1.00 93.32           C  
ATOM    351  CB  LYS A  22      12.825  11.623 -21.479  1.00 93.32           C  
ATOM    352  HB2 LYS A  22      12.396  12.600 -21.259  1.00 93.32           H  
ATOM    353  HB3 LYS A  22      12.072  10.865 -21.266  1.00 93.32           H  
ATOM    354  O   LYS A  22      14.163  12.964 -18.773  1.00 93.32           O  
ATOM    355  CG  LYS A  22      13.198  11.588 -22.966  1.00 93.32           C  
ATOM    356  HG2 LYS A  22      13.685  10.645 -23.214  1.00 93.32           H  
ATOM    357  HG3 LYS A  22      13.885  12.405 -23.183  1.00 93.32           H  
ATOM    358  CD  LYS A  22      11.930  11.748 -23.811  1.00 93.32           C  
ATOM    359  HD2 LYS A  22      11.252  10.923 -23.591  1.00 93.32           H  
ATOM    360  HD3 LYS A  22      11.444  12.688 -23.548  1.00 93.32           H  
ATOM    361  CE  LYS A  22      12.276  11.748 -25.301  1.00 93.32           C  
ATOM    362  HE2 LYS A  22      12.766  10.804 -25.543  1.00 93.32           H  
ATOM    363  HE3 LYS A  22      12.988  12.551 -25.491  1.00 93.32           H  
ATOM    364  NZ  LYS A  22      11.059  11.929 -26.131  1.00 93.32           N  
ATOM    365  HZ1 LYS A  22      10.397  11.188 -25.950  1.00 93.32           H  
ATOM    366  HZ2 LYS A  22      11.294  11.925 -27.113  1.00 93.32           H  
ATOM    367  HZ3 LYS A  22      10.615  12.809 -25.911  1.00 93.32           H  
ATOM    368  N   SER A  23      12.999  11.089 -18.360  1.00 93.06           N  
ATOM    369  H   SER A  23      12.603  10.241 -18.737  1.00 93.06           H  
ATOM    370  CA  SER A  23      12.704  11.427 -16.961  1.00 93.06           C  
ATOM    371  HA  SER A  23      12.168  12.376 -16.928  1.00 93.06           H  
ATOM    372  C   SER A  23      13.982  11.598 -16.140  1.00 93.06           C  
ATOM    373  CB  SER A  23      11.821  10.351 -16.322  1.00 93.06           C  
ATOM    374  HB2 SER A  23      12.317   9.383 -16.392  1.00 93.06           H  
ATOM    375  HB3 SER A  23      11.661  10.588 -15.271  1.00 93.06           H  
ATOM    376  O   SER A  23      14.128  12.592 -15.437  1.00 93.06           O  
ATOM    377  OG  SER A  23      10.573  10.285 -16.983  1.00 93.06           O  
ATOM    378  HG  SER A  23       9.988  10.941 -16.596  1.00 93.06           H  
ATOM    379  N   LEU A  24      14.947  10.685 -16.281  1.00 92.93           N  
ATOM    380  H   LEU A  24      14.775   9.890 -16.881  1.00 92.93           H  
ATOM    381  CA  LEU A  24      16.220  10.759 -15.558  1.00 92.93           C  
ATOM    382  HA  LEU A  24      16.012  10.929 -14.501  1.00 92.93           H  
ATOM    383  C   LEU A  24      17.105  11.933 -16.003  1.00 92.93           C  
ATOM    384  CB  LEU A  24      16.976   9.430 -15.720  1.00 92.93           C  
ATOM    385  HB2 LEU A  24      17.975   9.553 -15.303  1.00 92.93           H  
ATOM    386  HB3 LEU A  24      17.084   9.223 -16.785  1.00 92.93           H  
ATOM    387  O   LEU A  24      17.867  12.444 -15.190  1.00 92.93           O  
ATOM    388  CG  LEU A  24      16.317   8.218 -15.037  1.00 92.93           C  
ATOM    389  HG  LEU A  24      15.307   8.070 -15.419  1.00 92.93           H  
ATOM    390  CD1 LEU A  24      17.137   6.964 -15.349  1.00 92.93           C  
ATOM    391 HD11 LEU A  24      17.172   6.813 -16.428  1.00 92.93           H  
ATOM    392 HD12 LEU A  24      18.149   7.073 -14.958  1.00 92.93           H  
ATOM    393 HD13 LEU A  24      16.658   6.100 -14.888  1.00 92.93           H  
ATOM    394  CD2 LEU A  24      16.218   8.377 -13.520  1.00 92.93           C  
ATOM    395 HD21 LEU A  24      15.500   9.159 -13.276  1.00 92.93           H  
ATOM    396 HD22 LEU A  24      15.866   7.451 -13.065  1.00 92.93           H  
ATOM    397 HD23 LEU A  24      17.186   8.650 -13.100  1.00 92.93           H  
ATOM    398  N   GLN A  25      17.023  12.359 -17.267  1.00 89.41           N  
ATOM    399  H   GLN A  25      16.415  11.866 -17.905  1.00 89.41           H  
ATOM    400  CA  GLN A  25      17.766  13.523 -17.770  1.00 89.41           C  
ATOM    401  HA  GLN A  25      18.790  13.489 -17.398  1.00 89.41           H  
ATOM    402  C   GLN A  25      17.180  14.856 -17.300  1.00 89.41           C  
ATOM    403  CB  GLN A  25      17.787  13.499 -19.304  1.00 89.41           C  
ATOM    404  HB2 GLN A  25      18.061  14.488 -19.673  1.00 89.41           H  
ATOM    405  HB3 GLN A  25      16.794  13.258 -19.682  1.00 89.41           H  
ATOM    406  O   GLN A  25      17.929  15.804 -17.090  1.00 89.41           O  
ATOM    407  CG  GLN A  25      18.815  12.498 -19.840  1.00 89.41           C  
ATOM    408  HG2 GLN A  25      19.800  12.781 -19.470  1.00 89.41           H  
ATOM    409  HG3 GLN A  25      18.590  11.496 -19.473  1.00 89.41           H  
ATOM    410  CD  GLN A  25      18.851  12.459 -21.363  1.00 89.41           C  
ATOM    411  NE2 GLN A  25      19.988  12.140 -21.941  1.00 89.41           N  
ATOM    412 HE21 GLN A  25      19.922  11.950 -22.931  1.00 89.41           H  
ATOM    413 HE22 GLN A  25      20.807  11.928 -21.390  1.00 89.41           H  
ATOM    414  OE1 GLN A  25      17.877  12.681 -22.065  1.00 89.41           O  
ATOM    415  N   ASN A  26      15.857  14.925 -17.151  1.00 88.27           N  
ATOM    416  H   ASN A  26      15.306  14.109 -17.374  1.00 88.27           H  
ATOM    417  CA  ASN A  26      15.152  16.170 -16.855  1.00 88.27           C  
ATOM    418  HA  ASN A  26      15.773  17.013 -17.157  1.00 88.27           H  
ATOM    419  C   ASN A  26      14.866  16.376 -15.361  1.00 88.27           C  
ATOM    420  CB  ASN A  26      13.865  16.207 -17.694  1.00 88.27           C  
ATOM    421  HB2 ASN A  26      13.268  15.325 -17.466  1.00 88.27           H  
ATOM    422  HB3 ASN A  26      13.287  17.089 -17.419  1.00 88.27           H  
ATOM    423  O   ASN A  26      14.369  17.439 -14.992  1.00 88.27           O  
ATOM    424  CG  ASN A  26      14.123  16.282 -19.188  1.00 88.27           C  
ATOM    425  ND2 ASN A  26      13.223  15.761 -19.988  1.00 88.27           N  
ATOM    426 HD21 ASN A  26      13.429  15.840 -20.973  1.00 88.27           H  
ATOM    427 HD22 ASN A  26      12.427  15.282 -19.591  1.00 88.27           H  
ATOM    428  OD1 ASN A  26      15.099  16.820 -19.678  1.00 88.27           O  
ATOM    429  N   MET A  27      15.137  15.387 -14.500  1.00 89.07           N  
ATOM    430  H   MET A  27      15.499  14.510 -14.846  1.00 89.07           H  
ATOM    431  CA  MET A  27      14.847  15.531 -13.073  1.00 89.07           C  
ATOM    432  HA  MET A  27      13.829  15.919 -13.025  1.00 89.07           H  
ATOM    433  C   MET A  27      15.808  16.537 -12.399  1.00 89.07           C  
ATOM    434  CB  MET A  27      14.781  14.181 -12.344  1.00 89.07           C  
ATOM    435  HB2 MET A  27      14.070  13.534 -12.858  1.00 89.07           H  
ATOM    436  HB3 MET A  27      14.399  14.354 -11.338  1.00 89.07           H  
ATOM    437  O   MET A  27      17.021  16.458 -12.608  1.00 89.07           O  
ATOM    438  CG  MET A  27      16.120  13.457 -12.225  1.00 89.07           C  
ATOM    439  HG2 MET A  27      16.823  14.100 -11.696  1.00 89.07           H  
ATOM    440  HG3 MET A  27      16.498  13.262 -13.228  1.00 89.07           H  
ATOM    441  SD  MET A  27      16.022  11.890 -11.326  1.00 89.07           S  
ATOM    442  CE  MET A  27      17.767  11.460 -11.373  1.00 89.07           C  
ATOM    443  HE1 MET A  27      18.330  12.149 -10.744  1.00 89.07           H  
ATOM    444  HE2 MET A  27      17.883  10.440 -11.005  1.00 89.07           H  
ATOM    445  HE3 MET A  27      18.119  11.522 -12.403  1.00 89.07           H  
ATOM    446  N   PRO A  28      15.314  17.431 -11.521  1.00 83.45           N  
ATOM    447  CA  PRO A  28      16.128  18.387 -10.761  1.00 83.45           C  
ATOM    448  HA  PRO A  28      16.551  19.121 -11.447  1.00 83.45           H  
ATOM    449  C   PRO A  28      17.259  17.737  -9.956  1.00 83.45           C  
ATOM    450  CB  PRO A  28      15.150  19.075  -9.797  1.00 83.45           C  
ATOM    451  HB2 PRO A  28      15.140  18.560  -8.836  1.00 83.45           H  
ATOM    452  HB3 PRO A  28      15.404  20.125  -9.655  1.00 83.45           H  
ATOM    453  O   PRO A  28      18.315  18.327  -9.756  1.00 83.45           O  
ATOM    454  CG  PRO A  28      13.784  18.911 -10.452  1.00 83.45           C  
ATOM    455  HG2 PRO A  28      12.982  18.869  -9.715  1.00 83.45           H  
ATOM    456  HG3 PRO A  28      13.617  19.727 -11.155  1.00 83.45           H  
ATOM    457  CD  PRO A  28      13.908  17.604 -11.219  1.00 83.45           C  
ATOM    458  HD2 PRO A  28      13.295  17.661 -12.118  1.00 83.45           H  
ATOM    459  HD3 PRO A  28      13.602  16.764 -10.596  1.00 83.45           H  
ATOM    460  N   PHE A  29      17.046  16.504  -9.490  1.00 79.41           N  
ATOM    461  H   PHE A  29      16.147  16.084  -9.682  1.00 79.41           H  
ATOM    462  CA  PHE A  29      18.005  15.756  -8.677  1.00 79.41           C  
ATOM    463  HA  PHE A  29      18.574  16.471  -8.082  1.00 79.41           H  
ATOM    464  C   PHE A  29      19.044  14.979  -9.504  1.00 79.41           C  
ATOM    465  CB  PHE A  29      17.241  14.847  -7.703  1.00 79.41           C  
ATOM    466  HB2 PHE A  29      17.965  14.298  -7.100  1.00 79.41           H  
ATOM    467  HB3 PHE A  29      16.666  14.117  -8.272  1.00 79.41           H  
ATOM    468  O   PHE A  29      19.752  14.144  -8.946  1.00 79.41           O  
ATOM    469  CG  PHE A  29      16.319  15.586  -6.755  1.00 79.41           C  
ATOM    470  CD1 PHE A  29      16.829  16.152  -5.570  1.00 79.41           C  
ATOM    471  HD1 PHE A  29      17.882  16.066  -5.346  1.00 79.41           H  
ATOM    472  CD2 PHE A  29      14.957  15.740  -7.069  1.00 79.41           C  
ATOM    473  HD2 PHE A  29      14.559  15.341  -7.991  1.00 79.41           H  
ATOM    474  CE1 PHE A  29      15.977  16.856  -4.699  1.00 79.41           C  
ATOM    475  HE1 PHE A  29      16.376  17.311  -3.805  1.00 79.41           H  
ATOM    476  CE2 PHE A  29      14.110  16.451  -6.205  1.00 79.41           C  
ATOM    477  HE2 PHE A  29      13.076  16.596  -6.482  1.00 79.41           H  
ATOM    478  CZ  PHE A  29      14.615  17.003  -5.016  1.00 79.41           C  
ATOM    479  HZ  PHE A  29      13.960  17.566  -4.368  1.00 79.41           H  
ATOM    480  N   ALA A  30      19.133  15.201 -10.820  1.00 74.46           N  
ATOM    481  H   ALA A  30      18.521  15.883 -11.245  1.00 74.46           H  
ATOM    482  CA  ALA A  30      20.048  14.475 -11.703  1.00 74.46           C  
ATOM    483  HA  ALA A  30      20.016  13.418 -11.440  1.00 74.46           H  
ATOM    484  C   ALA A  30      21.519  14.908 -11.582  1.00 74.46           C  
ATOM    485  CB  ALA A  30      19.559  14.618 -13.149  1.00 74.46           C  
ATOM    486  HB1 ALA A  30      19.585  15.664 -13.451  1.00 74.46           H  
ATOM    487  HB2 ALA A  30      20.201  14.042 -13.816  1.00 74.46           H  
ATOM    488  HB3 ALA A  30      18.539  14.246 -13.248  1.00 74.46           H  
ATOM    489  O   ALA A  30      22.390  14.236 -12.140  1.00 74.46           O  
ATOM    490  N   GLU A  31      21.817  16.005 -10.877  1.00 73.90           N  
ATOM    491  H   GLU A  31      21.069  16.530 -10.447  1.00 73.90           H  
ATOM    492  CA  GLU A  31      23.186  16.506 -10.738  1.00 73.90           C  
ATOM    493  HA  GLU A  31      23.547  16.767 -11.733  1.00 73.90           H  
ATOM    494  C   GLU A  31      24.127  15.430 -10.169  1.00 73.90           C  
ATOM    495  CB  GLU A  31      23.239  17.784  -9.888  1.00 73.90           C  
ATOM    496  HB2 GLU A  31      22.714  17.620  -8.947  1.00 73.90           H  
ATOM    497  HB3 GLU A  31      24.287  17.992  -9.672  1.00 73.90           H  
ATOM    498  O   GLU A  31      23.920  14.880  -9.087  1.00 73.90           O  
ATOM    499  CG  GLU A  31      22.645  19.001 -10.617  1.00 73.90           C  
ATOM    500  HG2 GLU A  31      21.574  18.847 -10.744  1.00 73.90           H  
ATOM    501  HG3 GLU A  31      23.097  19.062 -11.607  1.00 73.90           H  
ATOM    502  CD  GLU A  31      22.891  20.328  -9.876  1.00 73.90           C  
ATOM    503  OE1 GLU A  31      22.615  21.382 -10.489  1.00 73.90           O  
ATOM    504  OE2 GLU A  31      23.376  20.287  -8.721  1.00 73.90           O  
ATOM    505  N   GLY A  32      25.174  15.106 -10.934  1.00 77.81           N  
ATOM    506  H   GLY A  32      25.264  15.573 -11.825  1.00 77.81           H  
ATOM    507  CA  GLY A  32      26.172  14.093 -10.578  1.00 77.81           C  
ATOM    508  HA2 GLY A  32      27.135  14.395 -10.989  1.00 77.81           H  
ATOM    509  HA3 GLY A  32      26.268  14.050  -9.494  1.00 77.81           H  
ATOM    510  C   GLY A  32      25.875  12.675 -11.076  1.00 77.81           C  
ATOM    511  O   GLY A  32      26.731  11.798 -10.935  1.00 77.81           O  
ATOM    512  N   LEU A  33      24.721  12.421 -11.701  1.00 86.77           N  
ATOM    513  H   LEU A  33      24.037  13.157 -11.803  1.00 86.77           H  
ATOM    514  CA  LEU A  33      24.492  11.144 -12.371  1.00 86.77           C  
ATOM    515  HA  LEU A  33      24.827  10.352 -11.701  1.00 86.77           H  
ATOM    516  C   LEU A  33      25.338  11.023 -13.637  1.00 86.77           C  
ATOM    517  CB  LEU A  33      23.007  10.928 -12.681  1.00 86.77           C  
ATOM    518  HB2 LEU A  33      22.623  11.797 -13.215  1.00 86.77           H  
ATOM    519  HB3 LEU A  33      22.923  10.071 -13.348  1.00 86.77           H  
ATOM    520  O   LEU A  33      25.418  11.935 -14.459  1.00 86.77           O  
ATOM    521  CG  LEU A  33      22.139  10.664 -11.442  1.00 86.77           C  
ATOM    522  HG  LEU A  33      22.087  11.556 -10.817  1.00 86.77           H  
ATOM    523  CD1 LEU A  33      20.738  10.324 -11.935  1.00 86.77           C  
ATOM    524 HD11 LEU A  33      20.763   9.449 -12.584  1.00 86.77           H  
ATOM    525 HD12 LEU A  33      20.352  11.171 -12.502  1.00 86.77           H  
ATOM    526 HD13 LEU A  33      20.089  10.130 -11.082  1.00 86.77           H  
ATOM    527  CD2 LEU A  33      22.678   9.492 -10.608  1.00 86.77           C  
ATOM    528 HD21 LEU A  33      23.496   9.850  -9.983  1.00 86.77           H  
ATOM    529 HD22 LEU A  33      23.044   8.702 -11.263  1.00 86.77           H  
ATOM    530 HD23 LEU A  33      21.903   9.091  -9.954  1.00 86.77           H  
ATOM    531  N   LYS A  34      25.952   9.850 -13.818  1.00 84.39           N  
ATOM    532  H   LYS A  34      25.833   9.135 -13.114  1.00 84.39           H  
ATOM    533  CA  LYS A  34      26.693   9.547 -15.040  1.00 84.39           C  
ATOM    534  HA  LYS A  34      27.429  10.340 -15.169  1.00 84.39           H  
ATOM    535  C   LYS A  34      25.719   9.546 -16.229  1.00 84.39           C  
ATOM    536  CB  LYS A  34      27.426   8.210 -14.891  1.00 84.39           C  
ATOM    537  HB2 LYS A  34      28.059   8.251 -14.004  1.00 84.39           H  
ATOM    538  HB3 LYS A  34      26.696   7.410 -14.762  1.00 84.39           H  
ATOM    539  O   LYS A  34      24.749   8.785 -16.194  1.00 84.39           O  
ATOM    540  CG  LYS A  34      28.299   7.918 -16.118  1.00 84.39           C  
ATOM    541  HG2 LYS A  34      27.672   7.857 -17.008  1.00 84.39           H  
ATOM    542  HG3 LYS A  34      29.026   8.720 -16.247  1.00 84.39           H  
ATOM    543  CD  LYS A  34      29.033   6.589 -15.943  1.00 84.39           C  
ATOM    544  HD2 LYS A  34      29.701   6.655 -15.084  1.00 84.39           H  
ATOM    545  HD3 LYS A  34      28.301   5.800 -15.772  1.00 84.39           H  
ATOM    546  CE  LYS A  34      29.833   6.285 -17.211  1.00 84.39           C  
ATOM    547  HE2 LYS A  34      29.145   6.286 -18.057  1.00 84.39           H  
ATOM    548  HE3 LYS A  34      30.556   7.085 -17.370  1.00 84.39           H  
ATOM    549  NZ  LYS A  34      30.514   4.974 -17.100  1.00 84.39           N  
ATOM    550  HZ1 LYS A  34      29.827   4.250 -16.946  1.00 84.39           H  
ATOM    551  HZ2 LYS A  34      31.017   4.768 -17.951  1.00 84.39           H  
ATOM    552  HZ3 LYS A  34      31.156   4.980 -16.321  1.00 84.39           H  
ATOM    553  N   PRO A  35      25.975  10.330 -17.291  1.00 85.95           N  
ATOM    554  CA  PRO A  35      25.121  10.316 -18.467  1.00 85.95           C  
ATOM    555  HA  PRO A  35      24.095  10.540 -18.174  1.00 85.95           H  
ATOM    556  C   PRO A  35      25.167   8.935 -19.128  1.00 85.95           C  
ATOM    557  CB  PRO A  35      25.639  11.435 -19.374  1.00 85.95           C  
ATOM    558  HB2 PRO A  35      25.114  12.361 -19.139  1.00 85.95           H  
ATOM    559  HB3 PRO A  35      25.527  11.196 -20.432  1.00 85.95           H  
ATOM    560  O   PRO A  35      26.238   8.349 -19.308  1.00 85.95           O  
ATOM    561  CG  PRO A  35      27.107  11.572 -18.974  1.00 85.95           C  
ATOM    562  HG2 PRO A  35      27.702  10.831 -19.509  1.00 85.95           H  
ATOM    563  HG3 PRO A  35      27.487  12.576 -19.160  1.00 85.95           H  
ATOM    564  CD  PRO A  35      27.096  11.239 -17.483  1.00 85.95           C  
ATOM    565  HD2 PRO A  35      28.045  10.781 -17.202  1.00 85.95           H  
ATOM    566  HD3 PRO A  35      26.926  12.145 -16.903  1.00 85.95           H  
ATOM    567  N   LEU A  36      23.993   8.419 -19.487  1.00 91.49           N  
ATOM    568  H   LEU A  36      23.157   8.952 -19.293  1.00 91.49           H  
ATOM    569  CA  LEU A  36      23.858   7.177 -20.241  1.00 91.49           C  
ATOM    570  HA  LEU A  36      24.725   6.544 -20.052  1.00 91.49           H  
ATOM    571  C   LEU A  36      23.844   7.484 -21.734  1.00 91.49           C  
ATOM    572  CB  LEU A  36      22.594   6.418 -19.799  1.00 91.49           C  
ATOM    573  HB2 LEU A  36      22.435   5.577 -20.473  1.00 91.49           H  
ATOM    574  HB3 LEU A  36      21.737   7.085 -19.893  1.00 91.49           H  
ATOM    575  O   LEU A  36      23.091   8.344 -22.190  1.00 91.49           O  
ATOM    576  CG  LEU A  36      22.664   5.888 -18.356  1.00 91.49           C  
ATOM    577  HG  LEU A  36      22.880   6.706 -17.670  1.00 91.49           H  
ATOM    578  CD1 LEU A  36      21.321   5.279 -17.973  1.00 91.49           C  
ATOM    579 HD11 LEU A  36      21.372   4.936 -16.939  1.00 91.49           H  
ATOM    580 HD12 LEU A  36      21.125   4.412 -18.604  1.00 91.49           H  
ATOM    581 HD13 LEU A  36      20.523   6.015 -18.070  1.00 91.49           H  
ATOM    582  CD2 LEU A  36      23.725   4.796 -18.194  1.00 91.49           C  
ATOM    583 HD21 LEU A  36      23.679   4.400 -17.179  1.00 91.49           H  
ATOM    584 HD22 LEU A  36      24.721   5.211 -18.347  1.00 91.49           H  
ATOM    585 HD23 LEU A  36      23.544   3.988 -18.903  1.00 91.49           H  
ATOM    586  N   HIS A  37      24.653   6.757 -22.500  1.00 91.15           N  
ATOM    587  H   HIS A  37      25.214   6.038 -22.064  1.00 91.15           H  
ATOM    588  CA  HIS A  37      24.586   6.799 -23.953  1.00 91.15           C  
ATOM    589  HA  HIS A  37      24.403   7.828 -24.263  1.00 91.15           H  
ATOM    590  C   HIS A  37      23.416   5.943 -24.433  1.00 91.15           C  
ATOM    591  CB  HIS A  37      25.912   6.351 -24.574  1.00 91.15           C  
ATOM    592  HB2 HIS A  37      26.129   5.328 -24.265  1.00 91.15           H  
ATOM    593  HB3 HIS A  37      25.807   6.359 -25.658  1.00 91.15           H  
ATOM    594  O   HIS A  37      23.282   4.780 -24.056  1.00 91.15           O  
ATOM    595  CG  HIS A  37      27.070   7.239 -24.203  1.00 91.15           C  
ATOM    596  CD2 HIS A  37      28.113   6.909 -23.384  1.00 91.15           C  
ATOM    597  HD2 HIS A  37      28.234   5.967 -22.871  1.00 91.15           H  
ATOM    598  ND1 HIS A  37      27.257   8.547 -24.591  1.00 91.15           N  
ATOM    599  HD1 HIS A  37      26.617   9.107 -25.135  1.00 91.15           H  
ATOM    600  CE1 HIS A  37      28.396   8.986 -24.029  1.00 91.15           C  
ATOM    601  HE1 HIS A  37      28.795   9.984 -24.135  1.00 91.15           H  
ATOM    602  NE2 HIS A  37      28.967   8.013 -23.299  1.00 91.15           N  
ATOM    603  N   THR A  38      22.583   6.515 -25.291  1.00 92.86           N  
ATOM    604  H   THR A  38      22.711   7.485 -25.540  1.00 92.86           H  
ATOM    605  CA  THR A  38      21.441   5.844 -25.915  1.00 92.86           C  
ATOM    606  HA  THR A  38      21.515   4.768 -25.754  1.00 92.86           H  
ATOM    607  C   THR A  38      21.480   6.069 -27.425  1.00 92.86           C  
ATOM    608  CB  THR A  38      20.117   6.319 -25.289  1.00 92.86           C  
ATOM    609  HB  THR A  38      19.284   5.868 -25.828  1.00 92.86           H  
ATOM    610  O   THR A  38      22.257   6.885 -27.928  1.00 92.86           O  
ATOM    611  CG2 THR A  38      20.011   5.921 -23.816  1.00 92.86           C  
ATOM    612 HG21 THR A  38      20.759   6.447 -23.223  1.00 92.86           H  
ATOM    613 HG22 THR A  38      20.163   4.846 -23.712  1.00 92.86           H  
ATOM    614 HG23 THR A  38      19.017   6.172 -23.445  1.00 92.86           H  
ATOM    615  OG1 THR A  38      20.013   7.718 -25.369  1.00 92.86           O  
ATOM    616  HG1 THR A  38      19.759   8.068 -24.512  1.00 92.86           H  
ATOM    617  N   PHE A  39      20.689   5.298 -28.173  1.00 92.41           N  
ATOM    618  H   PHE A  39      20.040   4.674 -27.716  1.00 92.41           H  
ATOM    619  CA  PHE A  39      20.499   5.556 -29.600  1.00 92.41           C  
ATOM    620  HA  PHE A  39      21.466   5.784 -30.049  1.00 92.41           H  
ATOM    621  C   PHE A  39      19.610   6.797 -29.782  1.00 92.41           C  
ATOM    622  CB  PHE A  39      19.947   4.303 -30.297  1.00 92.41           C  
ATOM    623  HB2 PHE A  39      19.771   4.537 -31.347  1.00 92.41           H  
ATOM    624  HB3 PHE A  39      18.985   4.036 -29.860  1.00 92.41           H  
ATOM    625  O   PHE A  39      18.735   7.066 -28.964  1.00 92.41           O  
ATOM    626  CG  PHE A  39      20.872   3.102 -30.218  1.00 92.41           C  
ATOM    627  CD1 PHE A  39      21.915   2.956 -31.151  1.00 92.41           C  
ATOM    628  HD1 PHE A  39      22.052   3.701 -31.921  1.00 92.41           H  
ATOM    629  CD2 PHE A  39      20.706   2.137 -29.207  1.00 92.41           C  
ATOM    630  HD2 PHE A  39      19.908   2.239 -28.487  1.00 92.41           H  
ATOM    631  CE1 PHE A  39      22.781   1.849 -31.080  1.00 92.41           C  
ATOM    632  HE1 PHE A  39      23.582   1.745 -31.798  1.00 92.41           H  
ATOM    633  CE2 PHE A  39      21.574   1.032 -29.135  1.00 92.41           C  
ATOM    634  HE2 PHE A  39      21.433   0.287 -28.366  1.00 92.41           H  
ATOM    635  CZ  PHE A  39      22.609   0.885 -30.072  1.00 92.41           C  
ATOM    636  HZ  PHE A  39      23.271   0.033 -30.010  1.00 92.41           H  
ATOM    637  N   SER A  40      19.811   7.561 -30.852  1.00 91.72           N  
ATOM    638  H   SER A  40      20.530   7.303 -31.513  1.00 91.72           H  
ATOM    639  CA  SER A  40      19.025   8.768 -31.132  1.00 91.72           C  
ATOM    640  HA  SER A  40      18.935   9.349 -30.214  1.00 91.72           H  
ATOM    641  C   SER A  40      17.608   8.454 -31.612  1.00 91.72           C  
ATOM    642  CB  SER A  40      19.743   9.629 -32.172  1.00 91.72           C  
ATOM    643  HB2 SER A  40      19.159  10.532 -32.348  1.00 91.72           H  
ATOM    644  HB3 SER A  40      20.720   9.918 -31.784  1.00 91.72           H  
ATOM    645  O   SER A  40      16.696   9.258 -31.433  1.00 91.72           O  
ATOM    646  OG  SER A  40      19.911   8.932 -33.395  1.00 91.72           O  
ATOM    647  HG  SER A  40      20.258   9.549 -34.043  1.00 91.72           H  
ATOM    648  N   SER A  41      17.409   7.287 -32.227  1.00 95.23           N  
ATOM    649  H   SER A  41      18.204   6.679 -32.362  1.00 95.23           H  
ATOM    650  CA  SER A  41      16.110   6.840 -32.721  1.00 95.23           C  
ATOM    651  HA  SER A  41      15.338   7.231 -32.059  1.00 95.23           H  
ATOM    652  C   SER A  41      15.999   5.319 -32.721  1.00 95.23           C  
ATOM    653  CB  SER A  41      15.860   7.404 -34.128  1.00 95.23           C  
ATOM    654  HB2 SER A  41      16.086   8.470 -34.130  1.00 95.23           H  
ATOM    655  HB3 SER A  41      14.807   7.280 -34.380  1.00 95.23           H  
ATOM    656  O   SER A  41      17.004   4.602 -32.744  1.00 95.23           O  
ATOM    657  OG  SER A  41      16.644   6.750 -35.112  1.00 95.23           O  
ATOM    658  HG  SER A  41      16.714   7.343 -35.864  1.00 95.23           H  
ATOM    659  N   PHE A  42      14.759   4.824 -32.774  1.00 95.52           N  
ATOM    660  H   PHE A  42      13.975   5.454 -32.690  1.00 95.52           H  
ATOM    661  CA  PHE A  42      14.486   3.398 -32.952  1.00 95.52           C  
ATOM    662  HA  PHE A  42      14.894   2.850 -32.102  1.00 95.52           H  
ATOM    663  C   PHE A  42      15.149   2.855 -34.226  1.00 95.52           C  
ATOM    664  CB  PHE A  42      12.970   3.181 -32.998  1.00 95.52           C  
ATOM    665  HB2 PHE A  42      12.548   3.753 -33.825  1.00 95.52           H  
ATOM    666  HB3 PHE A  42      12.527   3.558 -32.077  1.00 95.52           H  
ATOM    667  O   PHE A  42      15.761   1.793 -34.206  1.00 95.52           O  
ATOM    668  CG  PHE A  42      12.584   1.725 -33.149  1.00 95.52           C  
ATOM    669  CD1 PHE A  42      12.076   1.237 -34.369  1.00 95.52           C  
ATOM    670  HD1 PHE A  42      11.947   1.901 -35.211  1.00 95.52           H  
ATOM    671  CD2 PHE A  42      12.761   0.846 -32.066  1.00 95.52           C  
ATOM    672  HD2 PHE A  42      13.156   1.210 -31.129  1.00 95.52           H  
ATOM    673  CE1 PHE A  42      11.739  -0.123 -34.500  1.00 95.52           C  
ATOM    674  HE1 PHE A  42      11.353  -0.501 -35.435  1.00 95.52           H  
ATOM    675  CE2 PHE A  42      12.420  -0.508 -32.200  1.00 95.52           C  
ATOM    676  HE2 PHE A  42      12.535  -1.180 -31.362  1.00 95.52           H  
ATOM    677  CZ  PHE A  42      11.910  -0.996 -33.412  1.00 95.52           C  
ATOM    678  HZ  PHE A  42      11.649  -2.040 -33.505  1.00 95.52           H  
ATOM    679  N   GLN A  43      15.117   3.616 -35.325  1.00 94.85           N  
ATOM    680  H   GLN A  43      14.633   4.501 -35.290  1.00 94.85           H  
ATOM    681  CA  GLN A  43      15.760   3.219 -36.579  1.00 94.85           C  
ATOM    682  HA  GLN A  43      15.376   2.240 -36.866  1.00 94.85           H  
ATOM    683  C   GLN A  43      17.282   3.100 -36.432  1.00 94.85           C  
ATOM    684  CB  GLN A  43      15.379   4.231 -37.663  1.00 94.85           C  
ATOM    685  HB2 GLN A  43      14.295   4.344 -37.654  1.00 94.85           H  
ATOM    686  HB3 GLN A  43      15.829   5.198 -37.441  1.00 94.85           H  
ATOM    687  O   GLN A  43      17.883   2.163 -36.963  1.00 94.85           O  
ATOM    688  CG  GLN A  43      15.806   3.779 -39.069  1.00 94.85           C  
ATOM    689  HG2 GLN A  43      15.458   2.761 -39.242  1.00 94.85           H  
ATOM    690  HG3 GLN A  43      16.893   3.790 -39.149  1.00 94.85           H  
ATOM    691  CD  GLN A  43      15.226   4.675 -40.159  1.00 94.85           C  
ATOM    692  NE2 GLN A  43      15.403   4.336 -41.415  1.00 94.85           N  
ATOM    693 HE21 GLN A  43      15.910   3.501 -41.673  1.00 94.85           H  
ATOM    694 HE22 GLN A  43      14.985   4.952 -42.098  1.00 94.85           H  
ATOM    695  OE1 GLN A  43      14.604   5.690 -39.902  1.00 94.85           O  
ATOM    696  N   GLN A  44      17.910   4.002 -35.672  1.00 94.10           N  
ATOM    697  H   GLN A  44      17.379   4.755 -35.257  1.00 94.10           H  
ATOM    698  CA  GLN A  44      19.334   3.905 -35.372  1.00 94.10           C  
ATOM    699  HA  GLN A  44      19.867   3.782 -36.315  1.00 94.10           H  
ATOM    700  C   GLN A  44      19.646   2.679 -34.502  1.00 94.10           C  
ATOM    701  CB  GLN A  44      19.825   5.197 -34.708  1.00 94.10           C  
ATOM    702  HB2 GLN A  44      19.455   5.244 -33.683  1.00 94.10           H  
ATOM    703  HB3 GLN A  44      19.453   6.062 -35.255  1.00 94.10           H  
ATOM    704  O   GLN A  44      20.612   1.977 -34.794  1.00 94.10           O  
ATOM    705  CG  GLN A  44      21.360   5.228 -34.722  1.00 94.10           C  
ATOM    706  HG2 GLN A  44      21.750   4.287 -34.332  1.00 94.10           H  
ATOM    707  HG3 GLN A  44      21.704   5.341 -35.750  1.00 94.10           H  
ATOM    708  CD  GLN A  44      21.942   6.333 -33.858  1.00 94.10           C  
ATOM    709  NE2 GLN A  44      22.918   7.074 -34.332  1.00 94.10           N  
ATOM    710 HE21 GLN A  44      23.241   6.966 -35.283  1.00 94.10           H  
ATOM    711 HE22 GLN A  44      23.261   7.795 -33.714  1.00 94.10           H  
ATOM    712  OE1 GLN A  44      21.580   6.504 -32.711  1.00 94.10           O  
ATOM    713  N   LEU A  45      18.827   2.378 -33.487  1.00 94.93           N  
ATOM    714  H   LEU A  45      18.063   3.005 -33.277  1.00 94.93           H  
ATOM    715  CA  LEU A  45      18.955   1.146 -32.702  1.00 94.93           C  
ATOM    716  HA  LEU A  45      19.940   1.133 -32.234  1.00 94.93           H  
ATOM    717  C   LEU A  45      18.866  -0.089 -33.604  1.00 94.93           C  
ATOM    718  CB  LEU A  45      17.886   1.108 -31.590  1.00 94.93           C  
ATOM    719  HB2 LEU A  45      16.920   1.373 -32.020  1.00 94.93           H  
ATOM    720  HB3 LEU A  45      18.127   1.858 -30.836  1.00 94.93           H  
ATOM    721  O   LEU A  45      19.722  -0.963 -33.517  1.00 94.93           O  
ATOM    722  CG  LEU A  45      17.732  -0.271 -30.910  1.00 94.93           C  
ATOM    723  HG  LEU A  45      17.490  -1.023 -31.661  1.00 94.93           H  
ATOM    724  CD1 LEU A  45      18.985  -0.711 -30.153  1.00 94.93           C  
ATOM    725 HD11 LEU A  45      19.123  -0.084 -29.271  1.00 94.93           H  
ATOM    726 HD12 LEU A  45      18.860  -1.746 -29.832  1.00 94.93           H  
ATOM    727 HD13 LEU A  45      19.863  -0.658 -30.796  1.00 94.93           H  
ATOM    728  CD2 LEU A  45      16.580  -0.247 -29.915  1.00 94.93           C  
ATOM    729 HD21 LEU A  45      16.413  -1.252 -29.527  1.00 94.93           H  
ATOM    730 HD22 LEU A  45      15.668   0.088 -30.409  1.00 94.93           H  
ATOM    731 HD23 LEU A  45      16.821   0.422 -29.089  1.00 94.93           H  
ATOM    732  N   MET A  46      17.881  -0.156 -34.497  1.00 94.02           N  
ATOM    733  H   MET A  46      17.173   0.565 -34.492  1.00 94.02           H  
ATOM    734  CA  MET A  46      17.716  -1.305 -35.393  1.00 94.02           C  
ATOM    735  HA  MET A  46      17.691  -2.215 -34.795  1.00 94.02           H  
ATOM    736  C   MET A  46      18.890  -1.460 -36.367  1.00 94.02           C  
ATOM    737  CB  MET A  46      16.391  -1.182 -36.159  1.00 94.02           C  
ATOM    738  HB2 MET A  46      16.349  -1.968 -36.914  1.00 94.02           H  
ATOM    739  HB3 MET A  46      16.354  -0.222 -36.674  1.00 94.02           H  
ATOM    740  O   MET A  46      19.286  -2.579 -36.680  1.00 94.02           O  
ATOM    741  CG  MET A  46      15.161  -1.313 -35.250  1.00 94.02           C  
ATOM    742  HG2 MET A  46      14.267  -1.275 -35.873  1.00 94.02           H  
ATOM    743  HG3 MET A  46      15.121  -0.458 -34.575  1.00 94.02           H  
ATOM    744  SD  MET A  46      15.079  -2.806 -34.221  1.00 94.02           S  
ATOM    745  CE  MET A  46      14.915  -4.076 -35.499  1.00 94.02           C  
ATOM    746  HE1 MET A  46      14.772  -5.044 -35.019  1.00 94.02           H  
ATOM    747  HE2 MET A  46      14.051  -3.855 -36.126  1.00 94.02           H  
ATOM    748  HE3 MET A  46      15.817  -4.111 -36.109  1.00 94.02           H  
ATOM    749  N   SER A  47      19.474  -0.345 -36.810  1.00 92.30           N  
ATOM    750  H   SER A  47      19.084   0.538 -36.515  1.00 92.30           H  
ATOM    751  CA  SER A  47      20.564  -0.346 -37.795  1.00 92.30           C  
ATOM    752  HA  SER A  47      20.376  -1.122 -38.537  1.00 92.30           H  
ATOM    753  C   SER A  47      21.925  -0.627 -37.161  1.00 92.30           C  
ATOM    754  CB  SER A  47      20.624   1.001 -38.521  1.00 92.30           C  
ATOM    755  HB2 SER A  47      20.920   1.784 -37.823  1.00 92.30           H  
ATOM    756  HB3 SER A  47      21.366   0.942 -39.318  1.00 92.30           H  
ATOM    757  O   SER A  47      22.734  -1.372 -37.707  1.00 92.30           O  
ATOM    758  OG  SER A  47      19.373   1.339 -39.085  1.00 92.30           O  
ATOM    759  HG  SER A  47      18.776   1.584 -38.374  1.00 92.30           H  
ATOM    760  N   LEU A  48      22.195  -0.020 -36.003  1.00 90.81           N  
ATOM    761  H   LEU A  48      21.486   0.576 -35.602  1.00 90.81           H  
ATOM    762  CA  LEU A  48      23.499  -0.075 -35.352  1.00 90.81           C  
ATOM    763  HA  LEU A  48      24.246  -0.420 -36.068  1.00 90.81           H  
ATOM    764  C   LEU A  48      23.539  -1.077 -34.208  1.00 90.81           C  
ATOM    765  CB  LEU A  48      23.912   1.327 -34.871  1.00 90.81           C  
ATOM    766  HB2 LEU A  48      23.183   1.674 -34.139  1.00 90.81           H  
ATOM    767  HB3 LEU A  48      24.876   1.243 -34.369  1.00 90.81           H  
ATOM    768  O   LEU A  48      24.625  -1.515 -33.860  1.00 90.81           O  
ATOM    769  CG  LEU A  48      24.035   2.387 -35.980  1.00 90.81           C  
ATOM    770  HG  LEU A  48      23.052   2.578 -36.411  1.00 90.81           H  
ATOM    771  CD1 LEU A  48      24.562   3.690 -35.377  1.00 90.81           C  
ATOM    772 HD11 LEU A  48      25.598   3.564 -35.063  1.00 90.81           H  
ATOM    773 HD12 LEU A  48      23.967   3.975 -34.509  1.00 90.81           H  
ATOM    774 HD13 LEU A  48      24.511   4.482 -36.125  1.00 90.81           H  
ATOM    775  CD2 LEU A  48      24.998   1.970 -37.093  1.00 90.81           C  
ATOM    776 HD21 LEU A  48      25.968   1.698 -36.677  1.00 90.81           H  
ATOM    777 HD22 LEU A  48      25.127   2.792 -37.797  1.00 90.81           H  
ATOM    778 HD23 LEU A  48      24.590   1.122 -37.644  1.00 90.81           H  
ATOM    779  N   GLY A  49      22.413  -1.460 -33.607  1.00 89.62           N  
ATOM    780  H   GLY A  49      21.537  -1.088 -33.946  1.00 89.62           H  
ATOM    781  CA  GLY A  49      22.345  -2.309 -32.414  1.00 89.62           C  
ATOM    782  HA2 GLY A  49      22.799  -1.787 -31.572  1.00 89.62           H  
ATOM    783  HA3 GLY A  49      21.298  -2.499 -32.178  1.00 89.62           H  
ATOM    784  C   GLY A  49      23.033  -3.660 -32.591  1.00 89.62           C  
ATOM    785  O   GLY A  49      23.715  -4.120 -31.678  1.00 89.62           O  
ATOM    786  N   GLY A  50      22.995  -4.228 -33.796  1.00 90.92           N  
ATOM    787  H   GLY A  50      22.449  -3.769 -34.511  1.00 90.92           H  
ATOM    788  CA  GLY A  50      23.554  -5.546 -34.094  1.00 90.92           C  
ATOM    789  HA2 GLY A  50      23.588  -5.672 -35.176  1.00 90.92           H  
ATOM    790  HA3 GLY A  50      24.571  -5.618 -33.709  1.00 90.92           H  
ATOM    791  C   GLY A  50      22.716  -6.677 -33.491  1.00 90.92           C  
ATOM    792  O   GLY A  50      22.011  -6.495 -32.503  1.00 90.92           O  
ATOM    793  N   GLN A  51      22.795  -7.865 -34.091  1.00 90.99           N  
ATOM    794  H   GLN A  51      23.381  -7.962 -34.907  1.00 90.99           H  
ATOM    795  CA  GLN A  51      21.875  -8.966 -33.784  1.00 90.99           C  
ATOM    796  HA  GLN A  51      20.861  -8.634 -34.007  1.00 90.99           H  
ATOM    797  C   GLN A  51      21.893  -9.388 -32.307  1.00 90.99           C  
ATOM    798  CB  GLN A  51      22.212 -10.139 -34.711  1.00 90.99           C  
ATOM    799  HB2 GLN A  51      23.188 -10.545 -34.445  1.00 90.99           H  
ATOM    800  HB3 GLN A  51      22.261  -9.767 -35.734  1.00 90.99           H  
ATOM    801  O   GLN A  51      20.833  -9.601 -31.734  1.00 90.99           O  
ATOM    802  CG  GLN A  51      21.162 -11.258 -34.659  1.00 90.99           C  
ATOM    803  HG2 GLN A  51      21.140 -11.701 -33.664  1.00 90.99           H  
ATOM    804  HG3 GLN A  51      20.178 -10.839 -34.869  1.00 90.99           H  
ATOM    805  CD  GLN A  51      21.446 -12.361 -35.674  1.00 90.99           C  
ATOM    806  NE2 GLN A  51      20.552 -13.311 -35.835  1.00 90.99           N  
ATOM    807 HE21 GLN A  51      20.814 -14.060 -36.460  1.00 90.99           H  
ATOM    808 HE22 GLN A  51      19.726 -13.351 -35.256  1.00 90.99           H  
ATOM    809  OE1 GLN A  51      22.462 -12.387 -36.346  1.00 90.99           O  
ATOM    810  N   SER A  52      23.076  -9.443 -31.683  1.00 92.03           N  
ATOM    811  H   SER A  52      23.908  -9.263 -32.226  1.00 92.03           H  
ATOM    812  CA  SER A  52      23.220  -9.835 -30.273  1.00 92.03           C  
ATOM    813  HA  SER A  52      22.823 -10.843 -30.148  1.00 92.03           H  
ATOM    814  C   SER A  52      22.425  -8.923 -29.325  1.00 92.03           C  
ATOM    815  CB  SER A  52      24.705  -9.866 -29.897  1.00 92.03           C  
ATOM    816  HB2 SER A  52      25.228 -10.563 -30.553  1.00 92.03           H  
ATOM    817  HB3 SER A  52      25.137  -8.872 -30.012  1.00 92.03           H  
ATOM    818  O   SER A  52      21.575  -9.405 -28.580  1.00 92.03           O  
ATOM    819  OG  SER A  52      24.854 -10.289 -28.564  1.00 92.03           O  
ATOM    820  HG  SER A  52      25.780 -10.373 -28.327  1.00 92.03           H  
ATOM    821  N   LEU A  53      22.619  -7.599 -29.424  1.00 94.09           N  
ATOM    822  H   LEU A  53      23.262  -7.245 -30.118  1.00 94.09           H  
ATOM    823  CA  LEU A  53      21.898  -6.635 -28.587  1.00 94.09           C  
ATOM    824  HA  LEU A  53      22.042  -6.911 -27.542  1.00 94.09           H  
ATOM    825  C   LEU A  53      20.393  -6.669 -28.871  1.00 94.09           C  
ATOM    826  CB  LEU A  53      22.461  -5.222 -28.827  1.00 94.09           C  
ATOM    827  HB2 LEU A  53      22.315  -4.992 -29.883  1.00 94.09           H  
ATOM    828  HB3 LEU A  53      23.529  -5.221 -28.610  1.00 94.09           H  
ATOM    829  O   LEU A  53      19.598  -6.629 -27.943  1.00 94.09           O  
ATOM    830  CG  LEU A  53      21.778  -4.106 -28.009  1.00 94.09           C  
ATOM    831  HG  LEU A  53      20.711  -4.093 -28.227  1.00 94.09           H  
ATOM    832  CD1 LEU A  53      21.974  -4.275 -26.503  1.00 94.09           C  
ATOM    833 HD11 LEU A  53      21.500  -5.197 -26.168  1.00 94.09           H  
ATOM    834 HD12 LEU A  53      23.036  -4.319 -26.258  1.00 94.09           H  
ATOM    835 HD13 LEU A  53      21.507  -3.447 -25.968  1.00 94.09           H  
ATOM    836  CD2 LEU A  53      22.340  -2.740 -28.409  1.00 94.09           C  
ATOM    837 HD21 LEU A  53      22.170  -2.577 -29.473  1.00 94.09           H  
ATOM    838 HD22 LEU A  53      21.823  -1.964 -27.845  1.00 94.09           H  
ATOM    839 HD23 LEU A  53      23.407  -2.696 -28.190  1.00 94.09           H  
ATOM    840  N   LEU A  54      19.988  -6.743 -30.142  1.00 95.47           N  
ATOM    841  H   LEU A  54      20.682  -6.807 -30.873  1.00 95.47           H  
ATOM    842  CA  LEU A  54      18.568  -6.735 -30.503  1.00 95.47           C  
ATOM    843  HA  LEU A  54      18.093  -5.875 -30.030  1.00 95.47           H  
ATOM    844  C   LEU A  54      17.830  -7.965 -29.950  1.00 95.47           C  
ATOM    845  CB  LEU A  54      18.422  -6.605 -32.029  1.00 95.47           C  
ATOM    846  HB2 LEU A  54      17.367  -6.717 -32.282  1.00 95.47           H  
ATOM    847  HB3 LEU A  54      18.967  -7.425 -32.498  1.00 95.47           H  
ATOM    848  O   LEU A  54      16.748  -7.814 -29.385  1.00 95.47           O  
ATOM    849  CG  LEU A  54      18.923  -5.267 -32.609  1.00 95.47           C  
ATOM    850  HG  LEU A  54      19.959  -5.103 -32.312  1.00 95.47           H  
ATOM    851  CD1 LEU A  54      18.865  -5.289 -34.136  1.00 95.47           C  
ATOM    852 HD11 LEU A  54      19.325  -4.383 -34.532  1.00 95.47           H  
ATOM    853 HD12 LEU A  54      19.407  -6.154 -34.518  1.00 95.47           H  
ATOM    854 HD13 LEU A  54      17.828  -5.322 -34.470  1.00 95.47           H  
ATOM    855  CD2 LEU A  54      18.115  -4.061 -32.131  1.00 95.47           C  
ATOM    856 HD21 LEU A  54      18.188  -3.956 -31.049  1.00 95.47           H  
ATOM    857 HD22 LEU A  54      17.069  -4.173 -32.416  1.00 95.47           H  
ATOM    858 HD23 LEU A  54      18.508  -3.154 -32.590  1.00 95.47           H  
ATOM    859  N   SER A  55      18.431  -9.156 -30.034  1.00 93.75           N  
ATOM    860  H   SER A  55      19.306  -9.237 -30.532  1.00 93.75           H  
ATOM    861  CA  SER A  55      17.873 -10.372 -29.429  1.00 93.75           C  
ATOM    862  HA  SER A  55      16.863 -10.528 -29.807  1.00 93.75           H  
ATOM    863  C   SER A  55      17.791 -10.276 -27.903  1.00 93.75           C  
ATOM    864  CB  SER A  55      18.721 -11.590 -29.802  1.00 93.75           C  
ATOM    865  HB2 SER A  55      18.322 -12.464 -29.288  1.00 93.75           H  
ATOM    866  HB3 SER A  55      19.751 -11.434 -29.481  1.00 93.75           H  
ATOM    867  O   SER A  55      16.791 -10.676 -27.308  1.00 93.75           O  
ATOM    868  OG  SER A  55      18.689 -11.825 -31.198  1.00 93.75           O  
ATOM    869  HG  SER A  55      18.947 -12.739 -31.343  1.00 93.75           H  
ATOM    870  N   GLU A  56      18.813  -9.707 -27.259  1.00 95.22           N  
ATOM    871  H   GLU A  56      19.627  -9.416 -27.781  1.00 95.22           H  
ATOM    872  CA  GLU A  56      18.809  -9.481 -25.812  1.00 95.22           C  
ATOM    873  HA  GLU A  56      18.626 -10.431 -25.309  1.00 95.22           H  
ATOM    874  C   GLU A  56      17.691  -8.516 -25.394  1.00 95.22           C  
ATOM    875  CB  GLU A  56      20.189  -8.967 -25.380  1.00 95.22           C  
ATOM    876  HB2 GLU A  56      20.954  -9.640 -25.767  1.00 95.22           H  
ATOM    877  HB3 GLU A  56      20.353  -7.975 -25.801  1.00 95.22           H  
ATOM    878  O   GLU A  56      16.940  -8.813 -24.469  1.00 95.22           O  
ATOM    879  CG  GLU A  56      20.324  -8.898 -23.853  1.00 95.22           C  
ATOM    880  HG2 GLU A  56      20.219  -9.904 -23.446  1.00 95.22           H  
ATOM    881  HG3 GLU A  56      19.517  -8.285 -23.451  1.00 95.22           H  
ATOM    882  CD  GLU A  56      21.657  -8.297 -23.387  1.00 95.22           C  
ATOM    883  OE1 GLU A  56      21.763  -8.055 -22.161  1.00 95.22           O  
ATOM    884  OE2 GLU A  56      22.555  -8.037 -24.216  1.00 95.22           O  
ATOM    885  N   LEU A  57      17.517  -7.396 -26.104  1.00 97.19           N  
ATOM    886  H   LEU A  57      18.167  -7.212 -26.855  1.00 97.19           H  
ATOM    887  CA  LEU A  57      16.453  -6.424 -25.833  1.00 97.19           C  
ATOM    888  HA  LEU A  57      16.538  -6.090 -24.799  1.00 97.19           H  
ATOM    889  C   LEU A  57      15.060  -7.046 -25.963  1.00 97.19           C  
ATOM    890  CB  LEU A  57      16.591  -5.223 -26.786  1.00 97.19           C  
ATOM    891  HB2 LEU A  57      16.653  -5.595 -27.808  1.00 97.19           H  
ATOM    892  HB3 LEU A  57      15.686  -4.620 -26.714  1.00 97.19           H  
ATOM    893  O   LEU A  57      14.188  -6.784 -25.135  1.00 97.19           O  
ATOM    894  CG  LEU A  57      17.799  -4.307 -26.519  1.00 97.19           C  
ATOM    895  HG  LEU A  57      18.733  -4.858 -26.630  1.00 97.19           H  
ATOM    896  CD1 LEU A  57      17.788  -3.163 -27.534  1.00 97.19           C  
ATOM    897 HD11 LEU A  57      17.814  -3.578 -28.541  1.00 97.19           H  
ATOM    898 HD12 LEU A  57      16.886  -2.563 -27.411  1.00 97.19           H  
ATOM    899 HD13 LEU A  57      18.666  -2.535 -27.386  1.00 97.19           H  
ATOM    900  CD2 LEU A  57      17.805  -3.706 -25.118  1.00 97.19           C  
ATOM    901 HD21 LEU A  57      17.917  -4.497 -24.377  1.00 97.19           H  
ATOM    902 HD22 LEU A  57      18.659  -3.036 -25.013  1.00 97.19           H  
ATOM    903 HD23 LEU A  57      16.880  -3.159 -24.936  1.00 97.19           H  
ATOM    904  N   ALA A  58      14.843  -7.900 -26.962  1.00 96.29           N  
ATOM    905  H   ALA A  58      15.581  -8.080 -27.628  1.00 96.29           H  
ATOM    906  CA  ALA A  58      13.583  -8.619 -27.089  1.00 96.29           C  
ATOM    907  HA  ALA A  58      12.771  -7.892 -27.128  1.00 96.29           H  
ATOM    908  C   ALA A  58      13.328  -9.537 -25.882  1.00 96.29           C  
ATOM    909  CB  ALA A  58      13.599  -9.388 -28.404  1.00 96.29           C  
ATOM    910  HB1 ALA A  58      12.633  -9.869 -28.560  1.00 96.29           H  
ATOM    911  HB2 ALA A  58      14.380 -10.148 -28.395  1.00 96.29           H  
ATOM    912  HB3 ALA A  58      13.791  -8.689 -29.219  1.00 96.29           H  
ATOM    913  O   ALA A  58      12.247  -9.487 -25.292  1.00 96.29           O  
ATOM    914  N   SER A  59      14.341 -10.300 -25.454  1.00 96.45           N  
ATOM    915  H   SER A  59      15.206 -10.285 -25.975  1.00 96.45           H  
ATOM    916  CA  SER A  59      14.259 -11.139 -24.252  1.00 96.45           C  
ATOM    917  HA  SER A  59      13.433 -11.841 -24.373  1.00 96.45           H  
ATOM    918  C   SER A  59      14.005 -10.318 -22.984  1.00 96.45           C  
ATOM    919  CB  SER A  59      15.552 -11.940 -24.079  1.00 96.45           C  
ATOM    920  HB2 SER A  59      15.758 -12.503 -24.989  1.00 96.45           H  
ATOM    921  HB3 SER A  59      16.384 -11.262 -23.890  1.00 96.45           H  
ATOM    922  O   SER A  59      13.229 -10.731 -22.123  1.00 96.45           O  
ATOM    923  OG  SER A  59      15.421 -12.839 -22.994  1.00 96.45           O  
ATOM    924  HG  SER A  59      14.920 -12.418 -22.293  1.00 96.45           H  
ATOM    925  N   GLU A  60      14.629  -9.149 -22.852  1.00 97.58           N  
ATOM    926  H   GLU A  60      15.311  -8.885 -23.550  1.00 97.58           H  
ATOM    927  CA  GLU A  60      14.423  -8.263 -21.706  1.00 97.58           C  
ATOM    928  HA  GLU A  60      14.540  -8.850 -20.795  1.00 97.58           H  
ATOM    929  C   GLU A  60      12.992  -7.712 -21.663  1.00 97.58           C  
ATOM    930  CB  GLU A  60      15.472  -7.134 -21.716  1.00 97.58           C  
ATOM    931  HB2 GLU A  60      15.160  -6.351 -21.025  1.00 97.58           H  
ATOM    932  HB3 GLU A  60      15.512  -6.689 -22.711  1.00 97.58           H  
ATOM    933  O   GLU A  60      12.395  -7.633 -20.586  1.00 97.58           O  
ATOM    934  CG  GLU A  60      16.889  -7.606 -21.318  1.00 97.58           C  
ATOM    935  HG2 GLU A  60      17.582  -6.779 -21.472  1.00 97.58           H  
ATOM    936  HG3 GLU A  60      17.199  -8.427 -21.965  1.00 97.58           H  
ATOM    937  CD  GLU A  60      16.990  -8.070 -19.855  1.00 97.58           C  
ATOM    938  OE1 GLU A  60      18.067  -8.495 -19.372  1.00 97.58           O  
ATOM    939  OE2 GLU A  60      15.989  -7.987 -19.115  1.00 97.58           O  
ATOM    940  N   ASN A  61      12.385  -7.416 -22.818  1.00 97.69           N  
ATOM    941  H   ASN A  61      12.911  -7.490 -23.678  1.00 97.69           H  
ATOM    942  CA  ASN A  61      10.981  -7.010 -22.865  1.00 97.69           C  
ATOM    943  HA  ASN A  61      10.854  -6.178 -22.172  1.00 97.69           H  
ATOM    944  C   ASN A  61      10.032  -8.132 -22.418  1.00 97.69           C  
ATOM    945  CB  ASN A  61      10.598  -6.537 -24.273  1.00 97.69           C  
ATOM    946  HB2 ASN A  61      10.521  -7.403 -24.930  1.00 97.69           H  
ATOM    947  HB3 ASN A  61      11.375  -5.890 -24.682  1.00 97.69           H  
ATOM    948  O   ASN A  61       9.047  -7.866 -21.730  1.00 97.69           O  
ATOM    949  CG  ASN A  61       9.262  -5.800 -24.233  1.00 97.69           C  
ATOM    950  ND2 ASN A  61       8.395  -6.050 -25.186  1.00 97.69           N  
ATOM    951 HD21 ASN A  61       7.522  -5.545 -25.135  1.00 97.69           H  
ATOM    952 HD22 ASN A  61       8.782  -6.299 -26.086  1.00 97.69           H  
ATOM    953  OD1 ASN A  61       8.970  -5.021 -23.340  1.00 97.69           O  
ATOM    954  N   VAL A  62      10.325  -9.390 -22.768  1.00 97.11           N  
ATOM    955  H   VAL A  62      11.133  -9.550 -23.352  1.00 97.11           H  
ATOM    956  CA  VAL A  62       9.548 -10.549 -22.293  1.00 97.11           C  
ATOM    957  HA  VAL A  62       8.504 -10.409 -22.575  1.00 97.11           H  
ATOM    958  C   VAL A  62       9.589 -10.628 -20.764  1.00 97.11           C  
ATOM    959  CB  VAL A  62      10.042 -11.859 -22.940  1.00 97.11           C  
ATOM    960  HB  VAL A  62      11.113 -11.972 -22.770  1.00 97.11           H  
ATOM    961  O   VAL A  62       8.545 -10.770 -20.125  1.00 97.11           O  
ATOM    962  CG1 VAL A  62       9.334 -13.090 -22.361  1.00 97.11           C  
ATOM    963 HG11 VAL A  62       8.253 -12.984 -22.455  1.00 97.11           H  
ATOM    964 HG12 VAL A  62       9.598 -13.224 -21.312  1.00 97.11           H  
ATOM    965 HG13 VAL A  62       9.651 -13.983 -22.901  1.00 97.11           H  
ATOM    966  CG2 VAL A  62       9.785 -11.850 -24.452  1.00 97.11           C  
ATOM    967 HG21 VAL A  62       8.714 -11.812 -24.656  1.00 97.11           H  
ATOM    968 HG22 VAL A  62      10.197 -12.754 -24.901  1.00 97.11           H  
ATOM    969 HG23 VAL A  62      10.263 -10.992 -24.923  1.00 97.11           H  
ATOM    970  N   CYS A  63      10.766 -10.447 -20.161  1.00 97.02           N  
ATOM    971  H   CYS A  63      11.594 -10.371 -20.735  1.00 97.02           H  
ATOM    972  CA  CYS A  63      10.919 -10.394 -18.707  1.00 97.02           C  
ATOM    973  HA  CYS A  63      10.531 -11.317 -18.276  1.00 97.02           H  
ATOM    974  C   CYS A  63      10.133  -9.232 -18.079  1.00 97.02           C  
ATOM    975  CB  CYS A  63      12.412 -10.283 -18.372  1.00 97.02           C  
ATOM    976  HB2 CYS A  63      12.535 -10.109 -17.303  1.00 97.02           H  
ATOM    977  HB3 CYS A  63      12.851  -9.448 -18.918  1.00 97.02           H  
ATOM    978  O   CYS A  63       9.452  -9.421 -17.071  1.00 97.02           O  
ATOM    979  SG  CYS A  63      13.263 -11.819 -18.824  1.00 97.02           S  
ATOM    980  HG  CYS A  63      14.472 -11.289 -19.026  1.00 97.02           H  
ATOM    981  N   ILE A  64      10.187  -8.037 -18.674  1.00 97.66           N  
ATOM    982  H   ILE A  64      10.782  -7.937 -19.483  1.00 97.66           H  
ATOM    983  CA  ILE A  64       9.452  -6.858 -18.191  1.00 97.66           C  
ATOM    984  HA  ILE A  64       9.689  -6.707 -17.137  1.00 97.66           H  
ATOM    985  C   ILE A  64       7.939  -7.080 -18.261  1.00 97.66           C  
ATOM    986  CB  ILE A  64       9.905  -5.602 -18.966  1.00 97.66           C  
ATOM    987  HB  ILE A  64       9.946  -5.843 -20.028  1.00 97.66           H  
ATOM    988  O   ILE A  64       7.239  -6.809 -17.285  1.00 97.66           O  
ATOM    989  CG1 ILE A  64      11.318  -5.201 -18.483  1.00 97.66           C  
ATOM    990 HG12 ILE A  64      11.933  -6.089 -18.340  1.00 97.66           H  
ATOM    991 HG13 ILE A  64      11.240  -4.695 -17.521  1.00 97.66           H  
ATOM    992  CG2 ILE A  64       8.921  -4.428 -18.781  1.00 97.66           C  
ATOM    993 HG21 ILE A  64       7.974  -4.651 -19.273  1.00 97.66           H  
ATOM    994 HG22 ILE A  64       9.314  -3.518 -19.233  1.00 97.66           H  
ATOM    995 HG23 ILE A  64       8.737  -4.253 -17.721  1.00 97.66           H  
ATOM    996  CD1 ILE A  64      12.057  -4.295 -19.468  1.00 97.66           C  
ATOM    997 HD11 ILE A  64      12.263  -4.850 -20.384  1.00 97.66           H  
ATOM    998 HD12 ILE A  64      13.004  -3.979 -19.030  1.00 97.66           H  
ATOM    999 HD13 ILE A  64      11.459  -3.416 -19.706  1.00 97.66           H  
ATOM   1000  N   ARG A  65       7.427  -7.638 -19.363  1.00 97.25           N  
ATOM   1001  H   ARG A  65       8.049  -7.820 -20.137  1.00 97.25           H  
ATOM   1002  CA  ARG A  65       6.013  -8.023 -19.482  1.00 97.25           C  
ATOM   1003  HA  ARG A  65       5.380  -7.147 -19.341  1.00 97.25           H  
ATOM   1004  C   ARG A  65       5.604  -9.015 -18.403  1.00 97.25           C  
ATOM   1005  CB  ARG A  65       5.745  -8.631 -20.861  1.00 97.25           C  
ATOM   1006  HB2 ARG A  65       6.557  -9.301 -21.142  1.00 97.25           H  
ATOM   1007  HB3 ARG A  65       4.827  -9.215 -20.803  1.00 97.25           H  
ATOM   1008  O   ARG A  65       4.553  -8.846 -17.794  1.00 97.25           O  
ATOM   1009  CG  ARG A  65       5.554  -7.561 -21.939  1.00 97.25           C  
ATOM   1010  HG2 ARG A  65       6.459  -6.966 -22.063  1.00 97.25           H  
ATOM   1011  HG3 ARG A  65       4.732  -6.908 -21.645  1.00 97.25           H  
ATOM   1012  CD  ARG A  65       5.203  -8.262 -23.254  1.00 97.25           C  
ATOM   1013  HD2 ARG A  65       6.119  -8.636 -23.710  1.00 97.25           H  
ATOM   1014  HD3 ARG A  65       4.542  -9.102 -23.043  1.00 97.25           H  
ATOM   1015  NE  ARG A  65       4.517  -7.350 -24.176  1.00 97.25           N  
ATOM   1016  HE  ARG A  65       4.713  -6.363 -24.094  1.00 97.25           H  
ATOM   1017  NH1 ARG A  65       3.586  -8.888 -25.609  1.00 97.25           N  
ATOM   1018 HH11 ARG A  65       3.040  -9.073 -26.439  1.00 97.25           H  
ATOM   1019 HH12 ARG A  65       4.007  -9.643 -25.086  1.00 97.25           H  
ATOM   1020  NH2 ARG A  65       3.222  -6.709 -25.900  1.00 97.25           N  
ATOM   1021 HH21 ARG A  65       2.671  -6.885 -26.728  1.00 97.25           H  
ATOM   1022 HH22 ARG A  65       3.642  -5.803 -25.750  1.00 97.25           H  
ATOM   1023  CZ  ARG A  65       3.770  -7.659 -25.215  1.00 97.25           C  
ATOM   1024  N   ALA A  66       6.436 -10.017 -18.129  1.00 97.07           N  
ATOM   1025  H   ALA A  66       7.270 -10.126 -18.688  1.00 97.07           H  
ATOM   1026  CA  ALA A  66       6.163 -10.976 -17.066  1.00 97.07           C  
ATOM   1027  HA  ALA A  66       5.192 -11.431 -17.257  1.00 97.07           H  
ATOM   1028  C   ALA A  66       6.083 -10.298 -15.685  1.00 97.07           C  
ATOM   1029  CB  ALA A  66       7.221 -12.083 -17.111  1.00 97.07           C  
ATOM   1030  HB1 ALA A  66       7.232 -12.544 -18.099  1.00 97.07           H  
ATOM   1031  HB2 ALA A  66       6.983 -12.846 -16.369  1.00 97.07           H  
ATOM   1032  HB3 ALA A  66       8.210 -11.676 -16.898  1.00 97.07           H  
ATOM   1033  O   ALA A  66       5.190 -10.622 -14.907  1.00 97.07           O  
ATOM   1034  N   LEU A  67       6.964  -9.334 -15.387  1.00 96.62           N  
ATOM   1035  H   LEU A  67       7.682  -9.115 -16.062  1.00 96.62           H  
ATOM   1036  CA  LEU A  67       6.910  -8.561 -14.137  1.00 96.62           C  
ATOM   1037  HA  LEU A  67       6.897  -9.253 -13.296  1.00 96.62           H  
ATOM   1038  C   LEU A  67       5.622  -7.735 -14.020  1.00 96.62           C  
ATOM   1039  CB  LEU A  67       8.141  -7.643 -14.021  1.00 96.62           C  
ATOM   1040  HB2 LEU A  67       8.222  -7.046 -14.929  1.00 96.62           H  
ATOM   1041  HB3 LEU A  67       7.976  -6.953 -13.193  1.00 96.62           H  
ATOM   1042  O   LEU A  67       4.985  -7.761 -12.969  1.00 96.62           O  
ATOM   1043  CG  LEU A  67       9.476  -8.367 -13.777  1.00 96.62           C  
ATOM   1044  HG  LEU A  67       9.633  -9.127 -14.541  1.00 96.62           H  
ATOM   1045  CD1 LEU A  67      10.622  -7.356 -13.854  1.00 96.62           C  
ATOM   1046 HD11 LEU A  67      10.492  -6.584 -13.096  1.00 96.62           H  
ATOM   1047 HD12 LEU A  67      10.635  -6.893 -14.841  1.00 96.62           H  
ATOM   1048 HD13 LEU A  67      11.573  -7.864 -13.691  1.00 96.62           H  
ATOM   1049  CD2 LEU A  67       9.520  -9.045 -12.406  1.00 96.62           C  
ATOM   1050 HD21 LEU A  67      10.504  -9.485 -12.245  1.00 96.62           H  
ATOM   1051 HD22 LEU A  67       9.329  -8.314 -11.621  1.00 96.62           H  
ATOM   1052 HD23 LEU A  67       8.773  -9.837 -12.351  1.00 96.62           H  
ATOM   1053  N   LEU A  68       5.214  -7.054 -15.094  1.00 96.65           N  
ATOM   1054  H   LEU A  68       5.796  -7.069 -15.919  1.00 96.65           H  
ATOM   1055  CA  LEU A  68       3.967  -6.282 -15.128  1.00 96.65           C  
ATOM   1056  HA  LEU A  68       3.958  -5.580 -14.294  1.00 96.65           H  
ATOM   1057  C   LEU A  68       2.742  -7.189 -14.942  1.00 96.65           C  
ATOM   1058  CB  LEU A  68       3.890  -5.501 -16.454  1.00 96.65           C  
ATOM   1059  HB2 LEU A  68       2.891  -5.076 -16.551  1.00 96.65           H  
ATOM   1060  HB3 LEU A  68       4.028  -6.202 -17.277  1.00 96.65           H  
ATOM   1061  O   LEU A  68       1.889  -6.917 -14.100  1.00 96.65           O  
ATOM   1062  CG  LEU A  68       4.919  -4.362 -16.583  1.00 96.65           C  
ATOM   1063  HG  LEU A  68       5.918  -4.733 -16.355  1.00 96.65           H  
ATOM   1064  CD1 LEU A  68       4.925  -3.825 -18.016  1.00 96.65           C  
ATOM   1065 HD11 LEU A  68       5.662  -3.026 -18.102  1.00 96.65           H  
ATOM   1066 HD12 LEU A  68       5.190  -4.628 -18.703  1.00 96.65           H  
ATOM   1067 HD13 LEU A  68       3.938  -3.441 -18.271  1.00 96.65           H  
ATOM   1068  CD2 LEU A  68       4.608  -3.201 -15.638  1.00 96.65           C  
ATOM   1069 HD21 LEU A  68       5.323  -2.391 -15.787  1.00 96.65           H  
ATOM   1070 HD22 LEU A  68       3.602  -2.823 -15.820  1.00 96.65           H  
ATOM   1071 HD23 LEU A  68       4.674  -3.529 -14.601  1.00 96.65           H  
ATOM   1072  N   ASN A  69       2.697  -8.319 -15.650  1.00 96.56           N  
ATOM   1073  H   ASN A  69       3.411  -8.469 -16.348  1.00 96.56           H  
ATOM   1074  CA  ASN A  69       1.590  -9.274 -15.575  1.00 96.56           C  
ATOM   1075  HA  ASN A  69       0.659  -8.746 -15.781  1.00 96.56           H  
ATOM   1076  C   ASN A  69       1.436  -9.903 -14.183  1.00 96.56           C  
ATOM   1077  CB  ASN A  69       1.782 -10.351 -16.654  1.00 96.56           C  
ATOM   1078  HB2 ASN A  69       2.795 -10.750 -16.599  1.00 96.56           H  
ATOM   1079  HB3 ASN A  69       1.081 -11.165 -16.469  1.00 96.56           H  
ATOM   1080  O   ASN A  69       0.317 -10.193 -13.770  1.00 96.56           O  
ATOM   1081  CG  ASN A  69       1.511  -9.839 -18.058  1.00 96.56           C  
ATOM   1082  ND2 ASN A  69       1.909 -10.578 -19.066  1.00 96.56           N  
ATOM   1083 HD21 ASN A  69       2.351 -11.472 -18.907  1.00 96.56           H  
ATOM   1084 HD22 ASN A  69       1.646 -10.232 -19.978  1.00 96.56           H  
ATOM   1085  OD1 ASN A  69       0.918  -8.802 -18.284  1.00 96.56           O  
ATOM   1086  N   LYS A  70       2.527 -10.064 -13.423  1.00 96.56           N  
ATOM   1087  H   LYS A  70       3.425  -9.827 -13.822  1.00 96.56           H  
ATOM   1088  CA  LYS A  70       2.463 -10.529 -12.027  1.00 96.56           C  
ATOM   1089  HA  LYS A  70       1.869 -11.442 -11.984  1.00 96.56           H  
ATOM   1090  C   LYS A  70       1.756  -9.543 -11.090  1.00 96.56           C  
ATOM   1091  CB  LYS A  70       3.873 -10.822 -11.498  1.00 96.56           C  
ATOM   1092  HB2 LYS A  70       4.531  -9.987 -11.737  1.00 96.56           H  
ATOM   1093  HB3 LYS A  70       3.825 -10.916 -10.413  1.00 96.56           H  
ATOM   1094  O   LYS A  70       1.316  -9.960 -10.024  1.00 96.56           O  
ATOM   1095  CG  LYS A  70       4.468 -12.128 -12.036  1.00 96.56           C  
ATOM   1096  HG2 LYS A  70       4.474 -12.131 -13.126  1.00 96.56           H  
ATOM   1097  HG3 LYS A  70       3.859 -12.965 -11.693  1.00 96.56           H  
ATOM   1098  CD  LYS A  70       5.895 -12.285 -11.499  1.00 96.56           C  
ATOM   1099  HD2 LYS A  70       5.857 -12.319 -10.410  1.00 96.56           H  
ATOM   1100  HD3 LYS A  70       6.491 -11.426 -11.807  1.00 96.56           H  
ATOM   1101  CE  LYS A  70       6.537 -13.567 -12.032  1.00 96.56           C  
ATOM   1102  HE2 LYS A  70       5.856 -14.397 -11.846  1.00 96.56           H  
ATOM   1103  HE3 LYS A  70       6.662 -13.471 -13.111  1.00 96.56           H  
ATOM   1104  NZ  LYS A  70       7.842 -13.823 -11.371  1.00 96.56           N  
ATOM   1105  HZ1 LYS A  70       8.476 -13.050 -11.518  1.00 96.56           H  
ATOM   1106  HZ2 LYS A  70       8.264 -14.669 -11.725  1.00 96.56           H  
ATOM   1107  HZ3 LYS A  70       7.709 -13.931 -10.376  1.00 96.56           H  
ATOM   1108  N   CYS A  71       1.670  -8.260 -11.446  1.00 95.66           N  
ATOM   1109  H   CYS A  71       2.055  -7.975 -12.335  1.00 95.66           H  
ATOM   1110  CA  CYS A  71       0.989  -7.244 -10.639  1.00 95.66           C  
ATOM   1111  HA  CYS A  71       1.114  -7.494  -9.586  1.00 95.66           H  
ATOM   1112  C   CYS A  71      -0.525  -7.192 -10.918  1.00 95.66           C  
ATOM   1113  CB  CYS A  71       1.683  -5.897 -10.877  1.00 95.66           C  
ATOM   1114  HB2 CYS A  71       1.453  -5.533 -11.878  1.00 95.66           H  
ATOM   1115  HB3 CYS A  71       2.762  -6.019 -10.784  1.00 95.66           H  
ATOM   1116  O   CYS A  71      -1.301  -6.863 -10.026  1.00 95.66           O  
ATOM   1117  SG  CYS A  71       1.127  -4.673  -9.656  1.00 95.66           S  
ATOM   1118  HG  CYS A  71       1.408  -5.363  -8.547  1.00 95.66           H  
ATOM   1119  N   VAL A  72      -0.963  -7.598 -12.116  1.00 96.27           N  
ATOM   1120  H   VAL A  72      -0.270  -7.888 -12.791  1.00 96.27           H  
ATOM   1121  CA  VAL A  72      -2.368  -7.539 -12.571  1.00 96.27           C  
ATOM   1122  HA  VAL A  72      -2.632  -6.487 -12.682  1.00 96.27           H  
ATOM   1123  C   VAL A  72      -3.387  -8.120 -11.573  1.00 96.27           C  
ATOM   1124  CB  VAL A  72      -2.515  -8.199 -13.960  1.00 96.27           C  
ATOM   1125  HB  VAL A  72      -2.113  -9.212 -13.929  1.00 96.27           H  
ATOM   1126  O   VAL A  72      -4.418  -7.479 -11.371  1.00 96.27           O  
ATOM   1127  CG1 VAL A  72      -3.969  -8.292 -14.437  1.00 96.27           C  
ATOM   1128 HG11 VAL A  72      -4.435  -7.307 -14.410  1.00 96.27           H  
ATOM   1129 HG12 VAL A  72      -4.537  -8.974 -13.805  1.00 96.27           H  
ATOM   1130 HG13 VAL A  72      -4.002  -8.673 -15.458  1.00 96.27           H  
ATOM   1131  CG2 VAL A  72      -1.735  -7.403 -15.014  1.00 96.27           C  
ATOM   1132 HG21 VAL A  72      -0.690  -7.297 -14.724  1.00 96.27           H  
ATOM   1133 HG22 VAL A  72      -1.778  -7.917 -15.974  1.00 96.27           H  
ATOM   1134 HG23 VAL A  72      -2.167  -6.409 -15.124  1.00 96.27           H  
ATOM   1135  N   PRO A  73      -3.147  -9.259 -10.886  1.00 95.93           N  
ATOM   1136  CA  PRO A  73      -4.111  -9.802  -9.922  1.00 95.93           C  
ATOM   1137  HA  PRO A  73      -5.025 -10.057 -10.458  1.00 95.93           H  
ATOM   1138  C   PRO A  73      -4.468  -8.851  -8.769  1.00 95.93           C  
ATOM   1139  CB  PRO A  73      -3.470 -11.086  -9.386  1.00 95.93           C  
ATOM   1140  HB2 PRO A  73      -4.218 -11.843  -9.151  1.00 95.93           H  
ATOM   1141  HB3 PRO A  73      -2.863 -10.866  -8.508  1.00 95.93           H  
ATOM   1142  O   PRO A  73      -5.565  -8.949  -8.209  1.00 95.93           O  
ATOM   1143  CG  PRO A  73      -2.556 -11.527 -10.526  1.00 95.93           C  
ATOM   1144  HG2 PRO A  73      -3.140 -12.032 -11.295  1.00 95.93           H  
ATOM   1145  HG3 PRO A  73      -1.744 -12.162 -10.175  1.00 95.93           H  
ATOM   1146  CD  PRO A  73      -2.043 -10.195 -11.058  1.00 95.93           C  
ATOM   1147  HD2 PRO A  73      -1.198  -9.869 -10.452  1.00 95.93           H  
ATOM   1148  HD3 PRO A  73      -1.745 -10.304 -12.101  1.00 95.93           H  
ATOM   1149  N   PHE A  74      -3.577  -7.916  -8.438  1.00 96.17           N  
ATOM   1150  H   PHE A  74      -2.722  -7.856  -8.974  1.00 96.17           H  
ATOM   1151  CA  PHE A  74      -3.727  -6.957  -7.344  1.00 96.17           C  
ATOM   1152  HA  PHE A  74      -4.327  -7.413  -6.557  1.00 96.17           H  
ATOM   1153  C   PHE A  74      -4.445  -5.667  -7.762  1.00 96.17           C  
ATOM   1154  CB  PHE A  74      -2.336  -6.671  -6.762  1.00 96.17           C  
ATOM   1155  HB2 PHE A  74      -2.434  -5.999  -5.909  1.00 96.17           H  
ATOM   1156  HB3 PHE A  74      -1.735  -6.151  -7.509  1.00 96.17           H  
ATOM   1157  O   PHE A  74      -4.754  -4.840  -6.903  1.00 96.17           O  
ATOM   1158  CG  PHE A  74      -1.611  -7.923  -6.308  1.00 96.17           C  
ATOM   1159  CD1 PHE A  74      -1.991  -8.566  -5.117  1.00 96.17           C  
ATOM   1160  HD1 PHE A  74      -2.771  -8.150  -4.496  1.00 96.17           H  
ATOM   1161  CD2 PHE A  74      -0.588  -8.476  -7.100  1.00 96.17           C  
ATOM   1162  HD2 PHE A  74      -0.300  -7.993  -8.022  1.00 96.17           H  
ATOM   1163  CE1 PHE A  74      -1.350  -9.750  -4.720  1.00 96.17           C  
ATOM   1164  HE1 PHE A  74      -1.629 -10.234  -3.795  1.00 96.17           H  
ATOM   1165  CE2 PHE A  74       0.052  -9.663  -6.705  1.00 96.17           C  
ATOM   1166  HE2 PHE A  74       0.829 -10.095  -7.319  1.00 96.17           H  
ATOM   1167  CZ  PHE A  74      -0.322 -10.295  -5.508  1.00 96.17           C  
ATOM   1168  HZ  PHE A  74       0.182 -11.193  -5.183  1.00 96.17           H  
ATOM   1169  N   LEU A  75      -4.745  -5.501  -9.055  1.00 95.77           N  
ATOM   1170  H   LEU A  75      -4.507  -6.238  -9.704  1.00 95.77           H  
ATOM   1171  CA  LEU A  75      -5.307  -4.279  -9.630  1.00 95.77           C  
ATOM   1172  HA  LEU A  75      -5.295  -3.497  -8.870  1.00 95.77           H  
ATOM   1173  C   LEU A  75      -6.759  -4.468 -10.071  1.00 95.77           C  
ATOM   1174  CB  LEU A  75      -4.446  -3.791 -10.807  1.00 95.77           C  
ATOM   1175  HB2 LEU A  75      -4.584  -4.481 -11.639  1.00 95.77           H  
ATOM   1176  HB3 LEU A  75      -4.812  -2.813 -11.118  1.00 95.77           H  
ATOM   1177  O   LEU A  75      -7.166  -5.540 -10.523  1.00 95.77           O  
ATOM   1178  CG  LEU A  75      -2.942  -3.688 -10.510  1.00 95.77           C  
ATOM   1179  HG  LEU A  75      -2.563  -4.680 -10.264  1.00 95.77           H  
ATOM   1180  CD1 LEU A  75      -2.203  -3.215 -11.756  1.00 95.77           C  
ATOM   1181 HD11 LEU A  75      -1.133  -3.301 -11.564  1.00 95.77           H  
ATOM   1182 HD12 LEU A  75      -2.462  -2.179 -11.974  1.00 95.77           H  
ATOM   1183 HD13 LEU A  75      -2.459  -3.846 -12.606  1.00 95.77           H  
ATOM   1184  CD2 LEU A  75      -2.612  -2.747  -9.352  1.00 95.77           C  
ATOM   1185 HD21 LEU A  75      -3.075  -3.102  -8.432  1.00 95.77           H  
ATOM   1186 HD22 LEU A  75      -2.959  -1.737  -9.570  1.00 95.77           H  
ATOM   1187 HD23 LEU A  75      -1.533  -2.740  -9.198  1.00 95.77           H  
ATOM   1188  N   ASN A  76      -7.555  -3.416  -9.934  1.00 93.66           N  
ATOM   1189  H   ASN A  76      -7.144  -2.565  -9.577  1.00 93.66           H  
ATOM   1190  CA  ASN A  76      -8.890  -3.323 -10.502  1.00 93.66           C  
ATOM   1191  HA  ASN A  76      -9.369  -4.298 -10.409  1.00 93.66           H  
ATOM   1192  C   ASN A  76      -8.824  -3.010 -12.012  1.00 93.66           C  
ATOM   1193  CB  ASN A  76      -9.710  -2.322  -9.657  1.00 93.66           C  
ATOM   1194  HB2 ASN A  76      -9.612  -2.584  -8.604  1.00 93.66           H  
ATOM   1195  HB3 ASN A  76     -10.765  -2.407  -9.919  1.00 93.66           H  
ATOM   1196  O   ASN A  76      -7.751  -2.846 -12.595  1.00 93.66           O  
ATOM   1197  CG  ASN A  76      -9.316  -0.862  -9.820  1.00 93.66           C  
ATOM   1198  ND2 ASN A  76      -9.782  -0.002  -8.948  1.00 93.66           N  
ATOM   1199 HD21 ASN A  76      -9.552   0.970  -9.097  1.00 93.66           H  
ATOM   1200 HD22 ASN A  76     -10.318  -0.294  -8.144  1.00 93.66           H  
ATOM   1201  OD1 ASN A  76      -8.648  -0.468 -10.760  1.00 93.66           O  
ATOM   1202  N   SER A  77      -9.985  -2.908 -12.657  1.00 91.41           N  
ATOM   1203  H   SER A  77     -10.852  -2.976 -12.143  1.00 91.41           H  
ATOM   1204  CA  SER A  77     -10.091  -2.617 -14.094  1.00 91.41           C  
ATOM   1205  HA  SER A  77      -9.516  -3.359 -14.647  1.00 91.41           H  
ATOM   1206  C   SER A  77      -9.556  -1.239 -14.505  1.00 91.41           C  
ATOM   1207  CB  SER A  77     -11.557  -2.731 -14.517  1.00 91.41           C  
ATOM   1208  HB2 SER A  77     -11.670  -2.425 -15.557  1.00 91.41           H  
ATOM   1209  HB3 SER A  77     -11.874  -3.769 -14.422  1.00 91.41           H  
ATOM   1210  O   SER A  77      -9.304  -1.024 -15.686  1.00 91.41           O  
ATOM   1211  OG  SER A  77     -12.368  -1.926 -13.679  1.00 91.41           O  
ATOM   1212  HG  SER A  77     -12.742  -1.213 -14.202  1.00 91.41           H  
ATOM   1213  N   GLN A  78      -9.383  -0.316 -13.557  1.00 90.93           N  
ATOM   1214  H   GLN A  78      -9.548  -0.576 -12.595  1.00 90.93           H  
ATOM   1215  CA  GLN A  78      -8.813   1.016 -13.779  1.00 90.93           C  
ATOM   1216  HA  GLN A  78      -8.964   1.303 -14.820  1.00 90.93           H  
ATOM   1217  C   GLN A  78      -7.295   1.054 -13.537  1.00 90.93           C  
ATOM   1218  CB  GLN A  78      -9.547   2.037 -12.896  1.00 90.93           C  
ATOM   1219  HB2 GLN A  78      -9.088   3.017 -13.033  1.00 90.93           H  
ATOM   1220  HB3 GLN A  78      -9.435   1.758 -11.848  1.00 90.93           H  
ATOM   1221  O   GLN A  78      -6.673   2.093 -13.723  1.00 90.93           O  
ATOM   1222  CG  GLN A  78     -11.041   2.155 -13.242  1.00 90.93           C  
ATOM   1223  HG2 GLN A  78     -11.533   1.192 -13.107  1.00 90.93           H  
ATOM   1224  HG3 GLN A  78     -11.138   2.450 -14.287  1.00 90.93           H  
ATOM   1225  CD  GLN A  78     -11.763   3.177 -12.371  1.00 90.93           C  
ATOM   1226  NE2 GLN A  78     -12.926   3.640 -12.774  1.00 90.93           N  
ATOM   1227 HE21 GLN A  78     -13.341   4.324 -12.158  1.00 90.93           H  
ATOM   1228 HE22 GLN A  78     -13.320   3.380 -13.667  1.00 90.93           H  
ATOM   1229  OE1 GLN A  78     -11.324   3.559 -11.304  1.00 90.93           O  
ATOM   1230  N   GLY A  79      -6.684  -0.067 -13.137  1.00 92.15           N  
ATOM   1231  H   GLY A  79      -7.243  -0.894 -12.987  1.00 92.15           H  
ATOM   1232  CA  GLY A  79      -5.254  -0.147 -12.836  1.00 92.15           C  
ATOM   1233  HA2 GLY A  79      -4.931  -1.181 -12.958  1.00 92.15           H  
ATOM   1234  HA3 GLY A  79      -4.700   0.472 -13.542  1.00 92.15           H  
ATOM   1235  C   GLY A  79      -4.873   0.300 -11.421  1.00 92.15           C  
ATOM   1236  O   GLY A  79      -3.686   0.298 -11.098  1.00 92.15           O  
ATOM   1237  N   ALA A  80      -5.846   0.629 -10.567  1.00 94.73           N  
ATOM   1238  H   ALA A  80      -6.805   0.563 -10.878  1.00 94.73           H  
ATOM   1239  CA  ALA A  80      -5.611   0.921  -9.157  1.00 94.73           C  
ATOM   1240  HA  ALA A  80      -4.624   1.373  -9.060  1.00 94.73           H  
ATOM   1241  C   ALA A  80      -5.625  -0.367  -8.319  1.00 94.73           C  
ATOM   1242  CB  ALA A  80      -6.631   1.953  -8.669  1.00 94.73           C  
ATOM   1243  HB1 ALA A  80      -6.564   2.851  -9.284  1.00 94.73           H  
ATOM   1244  HB2 ALA A  80      -6.417   2.223  -7.634  1.00 94.73           H  
ATOM   1245  HB3 ALA A  80      -7.641   1.549  -8.734  1.00 94.73           H  
ATOM   1246  O   ALA A  80      -6.352  -1.316  -8.608  1.00 94.73           O  
ATOM   1247  N   CYS A  81      -4.829  -0.412  -7.259  1.00 96.04           N  
ATOM   1248  H   CYS A  81      -4.254   0.398  -7.078  1.00 96.04           H  
ATOM   1249  CA  CYS A  81      -4.794  -1.486  -6.283  1.00 96.04           C  
ATOM   1250  HA  CYS A  81      -4.473  -2.403  -6.777  1.00 96.04           H  
ATOM   1251  C   CYS A  81      -6.176  -1.706  -5.661  1.00 96.04           C  
ATOM   1252  CB  CYS A  81      -3.789  -1.130  -5.189  1.00 96.04           C  
ATOM   1253  HB2 CYS A  81      -4.073  -0.155  -4.791  1.00 96.04           H  
ATOM   1254  HB3 CYS A  81      -3.827  -1.866  -4.386  1.00 96.04           H  
ATOM   1255  O   CYS A  81      -6.850  -0.765  -5.247  1.00 96.04           O  
ATOM   1256  SG  CYS A  81      -2.106  -1.038  -5.854  1.00 96.04           S  
ATOM   1257  HG  CYS A  81      -1.520  -0.539  -4.762  1.00 96.04           H  
ATOM   1258  N   LYS A  82      -6.563  -2.976  -5.533  1.00 94.25           N  
ATOM   1259  H   LYS A  82      -5.964  -3.685  -5.931  1.00 94.25           H  
ATOM   1260  CA  LYS A  82      -7.849  -3.378  -4.941  1.00 94.25           C  
ATOM   1261  HA  LYS A  82      -8.655  -2.812  -5.408  1.00 94.25           H  
ATOM   1262  C   LYS A  82      -7.950  -3.085  -3.443  1.00 94.25           C  
ATOM   1263  CB  LYS A  82      -8.068  -4.877  -5.176  1.00 94.25           C  
ATOM   1264  HB2 LYS A  82      -7.225  -5.427  -4.758  1.00 94.25           H  
ATOM   1265  HB3 LYS A  82      -8.971  -5.188  -4.652  1.00 94.25           H  
ATOM   1266  O   LYS A  82      -9.049  -2.991  -2.921  1.00 94.25           O  
ATOM   1267  CG  LYS A  82      -8.225  -5.227  -6.660  1.00 94.25           C  
ATOM   1268  HG2 LYS A  82      -9.122  -4.748  -7.054  1.00 94.25           H  
ATOM   1269  HG3 LYS A  82      -7.361  -4.869  -7.220  1.00 94.25           H  
ATOM   1270  CD  LYS A  82      -8.334  -6.746  -6.825  1.00 94.25           C  
ATOM   1271  HD2 LYS A  82      -9.244  -7.105  -6.344  1.00 94.25           H  
ATOM   1272  HD3 LYS A  82      -7.467  -7.220  -6.365  1.00 94.25           H  
ATOM   1273  CE  LYS A  82      -8.356  -7.072  -8.314  1.00 94.25           C  
ATOM   1274  HE2 LYS A  82      -7.468  -6.611  -8.748  1.00 94.25           H  
ATOM   1275  HE3 LYS A  82      -9.238  -6.628  -8.775  1.00 94.25           H  
ATOM   1276  NZ  LYS A  82      -8.289  -8.524  -8.577  1.00 94.25           N  
ATOM   1277  HZ1 LYS A  82      -7.392  -8.862  -8.259  1.00 94.25           H  
ATOM   1278  HZ2 LYS A  82      -8.322  -8.690  -9.572  1.00 94.25           H  
ATOM   1279  HZ3 LYS A  82      -9.027  -9.025  -8.104  1.00 94.25           H  
ATOM   1280  N   SER A  83      -6.816  -3.023  -2.747  1.00 94.50           N  
ATOM   1281  H   SER A  83      -5.943  -3.053  -3.256  1.00 94.50           H  
ATOM   1282  CA  SER A  83      -6.738  -2.766  -1.307  1.00 94.50           C  
ATOM   1283  HA  SER A  83      -7.410  -1.947  -1.049  1.00 94.50           H  
ATOM   1284  C   SER A  83      -5.310  -2.372  -0.916  1.00 94.50           C  
ATOM   1285  CB  SER A  83      -7.171  -4.015  -0.527  1.00 94.50           C  
ATOM   1286  HB2 SER A  83      -7.186  -3.802   0.542  1.00 94.50           H  
ATOM   1287  HB3 SER A  83      -8.174  -4.314  -0.832  1.00 94.50           H  
ATOM   1288  O   SER A  83      -4.379  -2.570  -1.695  1.00 94.50           O  
ATOM   1289  OG  SER A  83      -6.262  -5.065  -0.784  1.00 94.50           O  
ATOM   1290  HG  SER A  83      -5.893  -4.924  -1.658  1.00 94.50           H  
ATOM   1291  N   LEU A  84      -5.132  -1.850   0.294  1.00 94.44           N  
ATOM   1292  H   LEU A  84      -5.958  -1.683   0.851  1.00 94.44           H  
ATOM   1293  CA  LEU A  84      -3.839  -1.600   0.931  1.00 94.44           C  
ATOM   1294  HA  LEU A  84      -3.132  -1.224   0.191  1.00 94.44           H  
ATOM   1295  C   LEU A  84      -3.226  -2.863   1.530  1.00 94.44           C  
ATOM   1296  CB  LEU A  84      -4.031  -0.577   2.064  1.00 94.44           C  
ATOM   1297  HB2 LEU A  84      -3.175  -0.625   2.738  1.00 94.44           H  
ATOM   1298  HB3 LEU A  84      -4.915  -0.848   2.642  1.00 94.44           H  
ATOM   1299  O   LEU A  84      -2.006  -2.975   1.590  1.00 94.44           O  
ATOM   1300  CG  LEU A  84      -4.152   0.866   1.572  1.00 94.44           C  
ATOM   1301  HG  LEU A  84      -4.826   0.909   0.717  1.00 94.44           H  
ATOM   1302  CD1 LEU A  84      -4.686   1.754   2.693  1.00 94.44           C  
ATOM   1303 HD11 LEU A  84      -5.654   1.372   3.017  1.00 94.44           H  
ATOM   1304 HD12 LEU A  84      -4.001   1.751   3.540  1.00 94.44           H  
ATOM   1305 HD13 LEU A  84      -4.809   2.773   2.324  1.00 94.44           H  
ATOM   1306  CD2 LEU A  84      -2.797   1.424   1.152  1.00 94.44           C  
ATOM   1307 HD21 LEU A  84      -2.141   1.513   2.017  1.00 94.44           H  
ATOM   1308 HD22 LEU A  84      -2.319   0.774   0.419  1.00 94.44           H  
ATOM   1309 HD23 LEU A  84      -2.963   2.403   0.703  1.00 94.44           H  
ATOM   1310  N   ASN A  85      -4.061  -3.777   2.025  1.00 94.10           N  
ATOM   1311  H   ASN A  85      -5.055  -3.607   1.973  1.00 94.10           H  
ATOM   1312  CA  ASN A  85      -3.597  -4.922   2.799  1.00 94.10           C  
ATOM   1313  HA  ASN A  85      -2.534  -4.802   3.006  1.00 94.10           H  
ATOM   1314  C   ASN A  85      -3.703  -6.264   2.073  1.00 94.10           C  
ATOM   1315  CB  ASN A  85      -4.307  -4.927   4.155  1.00 94.10           C  
ATOM   1316  HB2 ASN A  85      -3.784  -5.644   4.788  1.00 94.10           H  
ATOM   1317  HB3 ASN A  85      -4.228  -3.944   4.619  1.00 94.10           H  
ATOM   1318  O   ASN A  85      -3.137  -7.225   2.565  1.00 94.10           O  
ATOM   1319  CG  ASN A  85      -5.773  -5.313   4.079  1.00 94.10           C  
ATOM   1320  ND2 ASN A  85      -6.162  -6.323   4.811  1.00 94.10           N  
ATOM   1321 HD21 ASN A  85      -7.147  -6.545   4.828  1.00 94.10           H  
ATOM   1322 HD22 ASN A  85      -5.491  -6.827   5.373  1.00 94.10           H  
ATOM   1323  OD1 ASN A  85      -6.574  -4.709   3.376  1.00 94.10           O  
ATOM   1324  N   PHE A  86      -4.402  -6.354   0.938  1.00 93.11           N  
ATOM   1325  H   PHE A  86      -4.852  -5.525   0.579  1.00 93.11           H  
ATOM   1326  CA  PHE A  86      -4.518  -7.573   0.125  1.00 93.11           C  
ATOM   1327  HA  PHE A  86      -5.359  -7.434  -0.555  1.00 93.11           H  
ATOM   1328  C   PHE A  86      -4.869  -8.824   0.945  1.00 93.11           C  
ATOM   1329  CB  PHE A  86      -3.265  -7.748  -0.741  1.00 93.11           C  
ATOM   1330  HB2 PHE A  86      -2.423  -7.955  -0.080  1.00 93.11           H  
ATOM   1331  HB3 PHE A  86      -3.399  -8.615  -1.388  1.00 93.11           H  
ATOM   1332  O   PHE A  86      -4.297  -9.886   0.740  1.00 93.11           O  
ATOM   1333  CG  PHE A  86      -2.936  -6.553  -1.612  1.00 93.11           C  
ATOM   1334  CD1 PHE A  86      -3.710  -6.277  -2.754  1.00 93.11           C  
ATOM   1335  HD1 PHE A  86      -4.528  -6.932  -3.017  1.00 93.11           H  
ATOM   1336  CD2 PHE A  86      -1.874  -5.700  -1.260  1.00 93.11           C  
ATOM   1337  HD2 PHE A  86      -1.292  -5.901  -0.373  1.00 93.11           H  
ATOM   1338  CE1 PHE A  86      -3.417  -5.156  -3.549  1.00 93.11           C  
ATOM   1339  HE1 PHE A  86      -4.009  -4.939  -4.426  1.00 93.11           H  
ATOM   1340  CE2 PHE A  86      -1.586  -4.576  -2.050  1.00 93.11           C  
ATOM   1341  HE2 PHE A  86      -0.785  -3.910  -1.765  1.00 93.11           H  
ATOM   1342  CZ  PHE A  86      -2.349  -4.311  -3.201  1.00 93.11           C  
ATOM   1343  HZ  PHE A  86      -2.126  -3.444  -3.805  1.00 93.11           H  
ATOM   1344  N   GLN A  87      -5.822  -8.683   1.876  1.00 88.10           N  
ATOM   1345  H   GLN A  87      -6.247  -7.771   1.963  1.00 88.10           H  
ATOM   1346  CA  GLN A  87      -6.253  -9.714   2.836  1.00 88.10           C  
ATOM   1347  HA  GLN A  87      -7.104  -9.292   3.370  1.00 88.10           H  
ATOM   1348  C   GLN A  87      -5.236 -10.073   3.934  1.00 88.10           C  
ATOM   1349  CB  GLN A  87      -6.772 -10.975   2.118  1.00 88.10           C  
ATOM   1350  HB2 GLN A  87      -5.935 -11.520   1.681  1.00 88.10           H  
ATOM   1351  HB3 GLN A  87      -7.234 -11.630   2.857  1.00 88.10           H  
ATOM   1352  O   GLN A  87      -5.578 -10.811   4.858  1.00 88.10           O  
ATOM   1353  CG  GLN A  87      -7.812 -10.671   1.029  1.00 88.10           C  
ATOM   1354  HG2 GLN A  87      -8.667 -10.177   1.490  1.00 88.10           H  
ATOM   1355  HG3 GLN A  87      -7.392 -10.002   0.278  1.00 88.10           H  
ATOM   1356  CD  GLN A  87      -8.288 -11.921   0.300  1.00 88.10           C  
ATOM   1357  NE2 GLN A  87      -9.448 -11.871  -0.316  1.00 88.10           N  
ATOM   1358 HE21 GLN A  87      -9.735 -12.732  -0.758  1.00 88.10           H  
ATOM   1359 HE22 GLN A  87     -10.024 -11.043  -0.264  1.00 88.10           H  
ATOM   1360  OE1 GLN A  87      -7.650 -12.956   0.242  1.00 88.10           O  
ATOM   1361  N   THR A  88      -4.032  -9.501   3.918  1.00 91.10           N  
ATOM   1362  H   THR A  88      -3.756  -8.952   3.116  1.00 91.10           H  
ATOM   1363  CA  THR A  88      -3.056  -9.655   4.997  1.00 91.10           C  
ATOM   1364  HA  THR A  88      -3.007 -10.719   5.229  1.00 91.10           H  
ATOM   1365  C   THR A  88      -3.534  -8.933   6.259  1.00 91.10           C  
ATOM   1366  CB  THR A  88      -1.640  -9.253   4.539  1.00 91.10           C  
ATOM   1367  HB  THR A  88      -1.629  -8.260   4.090  1.00 91.10           H  
ATOM   1368  O   THR A  88      -3.985  -7.782   6.229  1.00 91.10           O  
ATOM   1369  CG2 THR A  88      -0.617  -9.304   5.675  1.00 91.10           C  
ATOM   1370 HG21 THR A  88      -0.639 -10.284   6.151  1.00 91.10           H  
ATOM   1371 HG22 THR A  88      -0.834  -8.528   6.410  1.00 91.10           H  
ATOM   1372 HG23 THR A  88       0.377  -9.129   5.264  1.00 91.10           H  
ATOM   1373  OG1 THR A  88      -1.230 -10.233   3.617  1.00 91.10           O  
ATOM   1374  HG1 THR A  88      -0.822  -9.879   2.823  1.00 91.10           H  
ATOM   1375  N   GLN A  89      -3.447  -9.639   7.387  1.00 91.47           N  
ATOM   1376  H   GLN A  89      -3.070 -10.574   7.325  1.00 91.47           H  
ATOM   1377  CA  GLN A  89      -3.854  -9.188   8.716  1.00 91.47           C  
ATOM   1378  HA  GLN A  89      -4.004  -8.109   8.690  1.00 91.47           H  
ATOM   1379  C   GLN A  89      -2.756  -9.526   9.741  1.00 91.47           C  
ATOM   1380  CB  GLN A  89      -5.181  -9.864   9.115  1.00 91.47           C  
ATOM   1381  HB2 GLN A  89      -5.378  -9.663  10.168  1.00 91.47           H  
ATOM   1382  HB3 GLN A  89      -5.075 -10.943   9.000  1.00 91.47           H  
ATOM   1383  O   GLN A  89      -2.083 -10.549   9.597  1.00 91.47           O  
ATOM   1384  CG  GLN A  89      -6.397  -9.398   8.296  1.00 91.47           C  
ATOM   1385  HG2 GLN A  89      -6.203  -9.541   7.233  1.00 91.47           H  
ATOM   1386  HG3 GLN A  89      -7.255 -10.018   8.559  1.00 91.47           H  
ATOM   1387  CD  GLN A  89      -6.776  -7.944   8.552  1.00 91.47           C  
ATOM   1388  NE2 GLN A  89      -7.462  -7.293   7.644  1.00 91.47           N  
ATOM   1389 HE21 GLN A  89      -7.700  -6.331   7.840  1.00 91.47           H  
ATOM   1390 HE22 GLN A  89      -7.766  -7.735   6.788  1.00 91.47           H  
ATOM   1391  OE1 GLN A  89      -6.487  -7.359   9.586  1.00 91.47           O  
ATOM   1392  N   PRO A  90      -2.575  -8.719  10.802  1.00 94.66           N  
ATOM   1393  CA  PRO A  90      -3.215  -7.425  11.041  1.00 94.66           C  
ATOM   1394  HA  PRO A  90      -4.295  -7.496  10.917  1.00 94.66           H  
ATOM   1395  C   PRO A  90      -2.673  -6.315  10.129  1.00 94.66           C  
ATOM   1396  CB  PRO A  90      -2.904  -7.112  12.502  1.00 94.66           C  
ATOM   1397  HB2 PRO A  90      -2.868  -6.040  12.698  1.00 94.66           H  
ATOM   1398  HB3 PRO A  90      -3.652  -7.600  13.126  1.00 94.66           H  
ATOM   1399  O   PRO A  90      -1.538  -6.375   9.651  1.00 94.66           O  
ATOM   1400  CG  PRO A  90      -1.537  -7.761  12.717  1.00 94.66           C  
ATOM   1401  HG2 PRO A  90      -1.352  -7.996  13.765  1.00 94.66           H  
ATOM   1402  HG3 PRO A  90      -0.755  -7.111  12.326  1.00 94.66           H  
ATOM   1403  CD  PRO A  90      -1.629  -9.024  11.866  1.00 94.66           C  
ATOM   1404  HD2 PRO A  90      -0.650  -9.282  11.462  1.00 94.66           H  
ATOM   1405  HD3 PRO A  90      -2.016  -9.848  12.465  1.00 94.66           H  
ATOM   1406  N   VAL A  91      -3.464  -5.258   9.947  1.00 94.64           N  
ATOM   1407  H   VAL A  91      -4.373  -5.261  10.388  1.00 94.64           H  
ATOM   1408  CA  VAL A  91      -3.050  -4.049   9.225  1.00 94.64           C  
ATOM   1409  HA  VAL A  91      -2.267  -4.316   8.514  1.00 94.64           H  
ATOM   1410  C   VAL A  91      -2.482  -3.045  10.217  1.00 94.64           C  
ATOM   1411  CB  VAL A  91      -4.212  -3.440   8.418  1.00 94.64           C  
ATOM   1412  HB  VAL A  91      -4.985  -3.070   9.091  1.00 94.64           H  
ATOM   1413  O   VAL A  91      -3.218  -2.479  11.013  1.00 94.64           O  
ATOM   1414  CG1 VAL A  91      -3.717  -2.274   7.551  1.00 94.64           C  
ATOM   1415 HG11 VAL A  91      -3.322  -1.474   8.178  1.00 94.64           H  
ATOM   1416 HG12 VAL A  91      -2.944  -2.623   6.867  1.00 94.64           H  
ATOM   1417 HG13 VAL A  91      -4.548  -1.869   6.974  1.00 94.64           H  
ATOM   1418  CG2 VAL A  91      -4.839  -4.494   7.504  1.00 94.64           C  
ATOM   1419 HG21 VAL A  91      -4.059  -5.007   6.942  1.00 94.64           H  
ATOM   1420 HG22 VAL A  91      -5.375  -5.230   8.103  1.00 94.64           H  
ATOM   1421 HG23 VAL A  91      -5.554  -4.029   6.825  1.00 94.64           H  
ATOM   1422  N   ILE A  92      -1.174  -2.800  10.178  1.00 95.75           N  
ATOM   1423  H   ILE A  92      -0.605  -3.327   9.530  1.00 95.75           H  
ATOM   1424  CA  ILE A  92      -0.531  -1.782  11.022  1.00 95.75           C  
ATOM   1425  HA  ILE A  92      -1.286  -1.278  11.625  1.00 95.75           H  
ATOM   1426  C   ILE A  92       0.094  -0.733  10.110  1.00 95.75           C  
ATOM   1427  CB  ILE A  92       0.468  -2.408  12.017  1.00 95.75           C  
ATOM   1428  HB  ILE A  92       1.266  -2.893  11.455  1.00 95.75           H  
ATOM   1429  O   ILE A  92       1.076  -1.006   9.417  1.00 95.75           O  
ATOM   1430  CG1 ILE A  92      -0.249  -3.475  12.878  1.00 95.75           C  
ATOM   1431 HG12 ILE A  92      -0.709  -4.226  12.235  1.00 95.75           H  
ATOM   1432 HG13 ILE A  92      -1.038  -3.003  13.464  1.00 95.75           H  
ATOM   1433  CG2 ILE A  92       1.082  -1.304  12.905  1.00 95.75           C  
ATOM   1434 HG21 ILE A  92       1.537  -0.522  12.298  1.00 95.75           H  
ATOM   1435 HG22 ILE A  92       1.870  -1.720  13.535  1.00 95.75           H  
ATOM   1436 HG23 ILE A  92       0.313  -0.858  13.535  1.00 95.75           H  
ATOM   1437  CD1 ILE A  92       0.689  -4.224  13.818  1.00 95.75           C  
ATOM   1438 HD11 ILE A  92       1.090  -3.535  14.561  1.00 95.75           H  
ATOM   1439 HD12 ILE A  92       0.134  -5.012  14.329  1.00 95.75           H  
ATOM   1440 HD13 ILE A  92       1.505  -4.673  13.253  1.00 95.75           H  
ATOM   1441  N   GLY A  93      -0.499   0.456  10.090  1.00 96.00           N  
ATOM   1442  H   GLY A  93      -1.293   0.596  10.698  1.00 96.00           H  
ATOM   1443  CA  GLY A  93      -0.080   1.586   9.274  1.00 96.00           C  
ATOM   1444  HA2 GLY A  93      -0.931   1.941   8.693  1.00 96.00           H  
ATOM   1445  HA3 GLY A  93       0.695   1.271   8.576  1.00 96.00           H  
ATOM   1446  C   GLY A  93       0.443   2.742  10.118  1.00 96.00           C  
ATOM   1447  O   GLY A  93      -0.124   3.091  11.152  1.00 96.00           O  
ATOM   1448  N   VAL A  94       1.512   3.381   9.650  1.00 96.59           N  
ATOM   1449  H   VAL A  94       1.953   3.023   8.814  1.00 96.59           H  
ATOM   1450  CA  VAL A  94       2.005   4.637  10.231  1.00 96.59           C  
ATOM   1451  HA  VAL A  94       1.422   4.879  11.120  1.00 96.59           H  
ATOM   1452  C   VAL A  94       1.807   5.755   9.224  1.00 96.59           C  
ATOM   1453  CB  VAL A  94       3.472   4.545  10.670  1.00 96.59           C  
ATOM   1454  HB  VAL A  94       4.116   4.471   9.793  1.00 96.59           H  
ATOM   1455  O   VAL A  94       2.329   5.670   8.114  1.00 96.59           O  
ATOM   1456  CG1 VAL A  94       3.870   5.783  11.475  1.00 96.59           C  
ATOM   1457 HG11 VAL A  94       3.206   5.900  12.331  1.00 96.59           H  
ATOM   1458 HG12 VAL A  94       3.803   6.677  10.856  1.00 96.59           H  
ATOM   1459 HG13 VAL A  94       4.894   5.672  11.832  1.00 96.59           H  
ATOM   1460  CG2 VAL A  94       3.719   3.321  11.550  1.00 96.59           C  
ATOM   1461 HG21 VAL A  94       3.040   3.349  12.402  1.00 96.59           H  
ATOM   1462 HG22 VAL A  94       4.753   3.298  11.894  1.00 96.59           H  
ATOM   1463 HG23 VAL A  94       3.516   2.414  10.980  1.00 96.59           H  
ATOM   1464  N   VAL A  95       1.074   6.794   9.610  1.00 96.69           N  
ATOM   1465  H   VAL A  95       0.724   6.803  10.558  1.00 96.69           H  
ATOM   1466  CA  VAL A  95       0.804   7.970   8.780  1.00 96.69           C  
ATOM   1467  HA  VAL A  95       1.017   7.721   7.740  1.00 96.69           H  
ATOM   1468  C   VAL A  95       1.718   9.108   9.206  1.00 96.69           C  
ATOM   1469  CB  VAL A  95      -0.671   8.399   8.847  1.00 96.69           C  
ATOM   1470  HB  VAL A  95      -0.909   8.733   9.857  1.00 96.69           H  
ATOM   1471  O   VAL A  95       1.712   9.519  10.361  1.00 96.69           O  
ATOM   1472  CG1 VAL A  95      -0.945   9.553   7.871  1.00 96.69           C  
ATOM   1473 HG11 VAL A  95      -0.371  10.435   8.153  1.00 96.69           H  
ATOM   1474 HG12 VAL A  95      -0.681   9.257   6.855  1.00 96.69           H  
ATOM   1475 HG13 VAL A  95      -2.003   9.815   7.901  1.00 96.69           H  
ATOM   1476  CG2 VAL A  95      -1.610   7.247   8.485  1.00 96.69           C  
ATOM   1477 HG21 VAL A  95      -1.343   6.832   7.513  1.00 96.69           H  
ATOM   1478 HG22 VAL A  95      -2.630   7.628   8.435  1.00 96.69           H  
ATOM   1479 HG23 VAL A  95      -1.566   6.467   9.245  1.00 96.69           H  
ATOM   1480  N   TYR A  96       2.488   9.651   8.272  1.00 95.49           N  
ATOM   1481  H   TYR A  96       2.439   9.260   7.342  1.00 95.49           H  
ATOM   1482  CA  TYR A  96       3.443  10.722   8.514  1.00 95.49           C  
ATOM   1483  HA  TYR A  96       3.517  10.911   9.585  1.00 95.49           H  
ATOM   1484  C   TYR A  96       3.016  12.004   7.812  1.00 95.49           C  
ATOM   1485  CB  TYR A  96       4.825  10.302   8.019  1.00 95.49           C  
ATOM   1486  HB2 TYR A  96       5.534  11.107   8.215  1.00 95.49           H  
ATOM   1487  HB3 TYR A  96       4.789  10.167   6.938  1.00 95.49           H  
ATOM   1488  O   TYR A  96       2.848  12.025   6.593  1.00 95.49           O  
ATOM   1489  CG  TYR A  96       5.373   9.046   8.647  1.00 95.49           C  
ATOM   1490  CD1 TYR A  96       5.901   9.068   9.953  1.00 95.49           C  
ATOM   1491  HD1 TYR A  96       5.846   9.972  10.541  1.00 95.49           H  
ATOM   1492  CD2 TYR A  96       5.390   7.862   7.895  1.00 95.49           C  
ATOM   1493  HD2 TYR A  96       4.920   7.832   6.923  1.00 95.49           H  
ATOM   1494  CE1 TYR A  96       6.504   7.910  10.481  1.00 95.49           C  
ATOM   1495  HE1 TYR A  96       6.925   7.914  11.475  1.00 95.49           H  
ATOM   1496  CE2 TYR A  96       6.006   6.716   8.412  1.00 95.49           C  
ATOM   1497  HE2 TYR A  96       6.041   5.823   7.806  1.00 95.49           H  
ATOM   1498  OH  TYR A  96       7.202   5.635  10.181  1.00 95.49           O  
ATOM   1499  HH  TYR A  96       7.208   4.931   9.528  1.00 95.49           H  
ATOM   1500  CZ  TYR A  96       6.570   6.737   9.702  1.00 95.49           C  
ATOM   1501  N   GLY A  97       2.946  13.113   8.541  1.00 93.87           N  
ATOM   1502  H   GLY A  97       3.036  13.056   9.545  1.00 93.87           H  
ATOM   1503  CA  GLY A  97       2.760  14.417   7.912  1.00 93.87           C  
ATOM   1504  HA2 GLY A  97       3.575  14.586   7.208  1.00 93.87           H  
ATOM   1505  HA3 GLY A  97       1.829  14.399   7.345  1.00 93.87           H  
ATOM   1506  C   GLY A  97       2.704  15.573   8.905  1.00 93.87           C  
ATOM   1507  O   GLY A  97       2.321  15.364  10.053  1.00 93.87           O  
ATOM   1508  N   PRO A  98       3.056  16.801   8.492  1.00 91.76           N  
ATOM   1509  CA  PRO A  98       2.925  17.960   9.366  1.00 91.76           C  
ATOM   1510  HA  PRO A  98       3.498  17.794  10.278  1.00 91.76           H  
ATOM   1511  C   PRO A  98       1.458  18.208   9.764  1.00 91.76           C  
ATOM   1512  CB  PRO A  98       3.552  19.123   8.591  1.00 91.76           C  
ATOM   1513  HB2 PRO A  98       3.068  20.076   8.804  1.00 91.76           H  
ATOM   1514  HB3 PRO A  98       4.615  19.181   8.828  1.00 91.76           H  
ATOM   1515  O   PRO A  98       0.508  17.643   9.209  1.00 91.76           O  
ATOM   1516  CG  PRO A  98       3.384  18.721   7.127  1.00 91.76           C  
ATOM   1517  HG2 PRO A  98       2.394  19.021   6.785  1.00 91.76           H  
ATOM   1518  HG3 PRO A  98       4.153  19.167   6.496  1.00 91.76           H  
ATOM   1519  CD  PRO A  98       3.488  17.196   7.158  1.00 91.76           C  
ATOM   1520  HD2 PRO A  98       2.856  16.762   6.384  1.00 91.76           H  
ATOM   1521  HD3 PRO A  98       4.525  16.895   7.011  1.00 91.76           H  
ATOM   1522  N   THR A  99       1.244  19.057  10.764  1.00 89.74           N  
ATOM   1523  H   THR A  99       2.023  19.491  11.238  1.00 89.74           H  
ATOM   1524  CA  THR A  99      -0.107  19.507  11.126  1.00 89.74           C  
ATOM   1525  HA  THR A  99      -0.707  18.634  11.381  1.00 89.74           H  
ATOM   1526  C   THR A  99      -0.762  20.203   9.927  1.00 89.74           C  
ATOM   1527  CB  THR A  99      -0.061  20.390  12.377  1.00 89.74           C  
ATOM   1528  HB  THR A  99       0.491  21.307  12.168  1.00 89.74           H  
ATOM   1529  O   THR A  99      -0.096  20.903   9.167  1.00 89.74           O  
ATOM   1530  CG2 THR A  99      -1.446  20.735  12.913  1.00 89.74           C  
ATOM   1531 HG21 THR A  99      -1.347  21.300  13.840  1.00 89.74           H  
ATOM   1532 HG22 THR A  99      -1.989  21.353  12.199  1.00 89.74           H  
ATOM   1533 HG23 THR A  99      -2.013  19.827  13.121  1.00 89.74           H  
ATOM   1534  OG1 THR A  99       0.616  19.647  13.365  1.00 89.74           O  
ATOM   1535  HG1 THR A  99       0.081  19.652  14.162  1.00 89.74           H  
ATOM   1536  N   GLY A 100      -2.053  19.942   9.702  1.00 87.77           N  
ATOM   1537  H   GLY A 100      -2.576  19.441  10.406  1.00 87.77           H  
ATOM   1538  CA  GLY A 100      -2.805  20.525   8.584  1.00 87.77           C  
ATOM   1539  HA2 GLY A 100      -2.568  21.587   8.516  1.00 87.77           H  
ATOM   1540  HA3 GLY A 100      -3.870  20.444   8.801  1.00 87.77           H  
ATOM   1541  C   GLY A 100      -2.566  19.909   7.196  1.00 87.77           C  
ATOM   1542  O   GLY A 100      -3.127  20.401   6.224  1.00 87.77           O  
ATOM   1543  N   CYS A 101      -1.790  18.825   7.049  1.00 90.54           N  
ATOM   1544  H   CYS A 101      -1.254  18.484   7.834  1.00 90.54           H  
ATOM   1545  CA  CYS A 101      -1.600  18.189   5.731  1.00 90.54           C  
ATOM   1546  HA  CYS A 101      -1.631  18.978   4.980  1.00 90.54           H  
ATOM   1547  C   CYS A 101      -2.711  17.205   5.308  1.00 90.54           C  
ATOM   1548  CB  CYS A 101      -0.206  17.563   5.631  1.00 90.54           C  
ATOM   1549  HB2 CYS A 101      -0.012  17.316   4.587  1.00 90.54           H  
ATOM   1550  HB3 CYS A 101       0.545  18.273   5.978  1.00 90.54           H  
ATOM   1551  O   CYS A 101      -2.590  16.587   4.257  1.00 90.54           O  
ATOM   1552  SG  CYS A 101      -0.123  16.039   6.598  1.00 90.54           S  
ATOM   1553  HG  CYS A 101       0.435  15.297   5.637  1.00 90.54           H  
ATOM   1554  N   GLY A 102      -3.775  17.051   6.107  1.00 92.00           N  
ATOM   1555  H   GLY A 102      -3.855  17.667   6.904  1.00 92.00           H  
ATOM   1556  CA  GLY A 102      -4.922  16.195   5.775  1.00 92.00           C  
ATOM   1557  HA2 GLY A 102      -5.067  16.184   4.694  1.00 92.00           H  
ATOM   1558  HA3 GLY A 102      -5.817  16.630   6.220  1.00 92.00           H  
ATOM   1559  C   GLY A 102      -4.834  14.738   6.249  1.00 92.00           C  
ATOM   1560  O   GLY A 102      -5.464  13.883   5.642  1.00 92.00           O  
ATOM   1561  N   LYS A 103      -4.079  14.433   7.317  1.00 93.89           N  
ATOM   1562  H   LYS A 103      -3.572  15.190   7.753  1.00 93.89           H  
ATOM   1563  CA  LYS A 103      -3.909  13.063   7.869  1.00 93.89           C  
ATOM   1564  HA  LYS A 103      -3.469  12.423   7.104  1.00 93.89           H  
ATOM   1565  C   LYS A 103      -5.240  12.403   8.245  1.00 93.89           C  
ATOM   1566  CB  LYS A 103      -2.982  13.075   9.104  1.00 93.89           C  
ATOM   1567  HB2 LYS A 103      -3.421  13.702   9.880  1.00 93.89           H  
ATOM   1568  HB3 LYS A 103      -2.894  12.060   9.493  1.00 93.89           H  
ATOM   1569  O   LYS A 103      -5.516  11.285   7.822  1.00 93.89           O  
ATOM   1570  CG  LYS A 103      -1.586  13.591   8.740  1.00 93.89           C  
ATOM   1571  HG2 LYS A 103      -1.695  14.578   8.290  1.00 93.89           H  
ATOM   1572  HG3 LYS A 103      -1.155  12.906   8.011  1.00 93.89           H  
ATOM   1573  CD  LYS A 103      -0.559  13.723   9.865  1.00 93.89           C  
ATOM   1574  HD2 LYS A 103      -0.173  12.735  10.116  1.00 93.89           H  
ATOM   1575  HD3 LYS A 103       0.285  14.270   9.447  1.00 93.89           H  
ATOM   1576  CE  LYS A 103      -1.022  14.438  11.145  1.00 93.89           C  
ATOM   1577  HE2 LYS A 103      -0.246  14.324  11.902  1.00 93.89           H  
ATOM   1578  HE3 LYS A 103      -1.916  13.957  11.540  1.00 93.89           H  
ATOM   1579  NZ  LYS A 103      -1.291  15.874  10.940  1.00 93.89           N  
ATOM   1580  HZ1 LYS A 103      -1.536  16.264  11.839  1.00 93.89           H  
ATOM   1581  HZ2 LYS A 103      -0.479  16.337  10.556  1.00 93.89           H  
ATOM   1582  HZ3 LYS A 103      -2.090  15.988  10.333  1.00 93.89           H  
ATOM   1583  N   SER A 104      -6.089  13.114   8.978  1.00 92.60           N  
ATOM   1584  H   SER A 104      -5.771  13.947   9.453  1.00 92.60           H  
ATOM   1585  CA  SER A 104      -7.393  12.604   9.412  1.00 92.60           C  
ATOM   1586  HA  SER A 104      -7.246  11.629   9.874  1.00 92.60           H  
ATOM   1587  C   SER A 104      -8.332  12.414   8.211  1.00 92.60           C  
ATOM   1588  CB  SER A 104      -7.976  13.533  10.493  1.00 92.60           C  
ATOM   1589  HB2 SER A 104      -8.520  14.350  10.019  1.00 92.60           H  
ATOM   1590  HB3 SER A 104      -8.661  12.982  11.137  1.00 92.60           H  
ATOM   1591  O   SER A 104      -9.004  11.391   8.110  1.00 92.60           O  
ATOM   1592  OG  SER A 104      -6.918  14.095  11.256  1.00 92.60           O  
ATOM   1593  HG  SER A 104      -6.795  13.609  12.075  1.00 92.60           H  
ATOM   1594  N   GLN A 105      -8.285  13.322   7.223  1.00 92.98           N  
ATOM   1595  H   GLN A 105      -7.685  14.126   7.340  1.00 92.98           H  
ATOM   1596  CA  GLN A 105      -9.014  13.161   5.956  1.00 92.98           C  
ATOM   1597  HA  GLN A 105     -10.062  12.986   6.197  1.00 92.98           H  
ATOM   1598  C   GLN A 105      -8.531  11.946   5.155  1.00 92.98           C  
ATOM   1599  CB  GLN A 105      -8.904  14.437   5.100  1.00 92.98           C  
ATOM   1600  HB2 GLN A 105      -7.870  14.581   4.788  1.00 92.98           H  
ATOM   1601  HB3 GLN A 105      -9.199  15.299   5.699  1.00 92.98           H  
ATOM   1602  O   GLN A 105      -9.351  11.195   4.638  1.00 92.98           O  
ATOM   1603  CG  GLN A 105      -9.793  14.368   3.841  1.00 92.98           C  
ATOM   1604  HG2 GLN A 105      -9.493  13.529   3.214  1.00 92.98           H  
ATOM   1605  HG3 GLN A 105      -9.655  15.279   3.258  1.00 92.98           H  
ATOM   1606  CD  GLN A 105     -11.276  14.248   4.187  1.00 92.98           C  
ATOM   1607  NE2 GLN A 105     -12.052  13.442   3.500  1.00 92.98           N  
ATOM   1608 HE21 GLN A 105     -11.681  12.773   2.841  1.00 92.98           H  
ATOM   1609 HE22 GLN A 105     -13.022  13.397   3.776  1.00 92.98           H  
ATOM   1610  OE1 GLN A 105     -11.755  14.857   5.133  1.00 92.98           O  
ATOM   1611  N   LEU A 106      -7.216  11.725   5.068  1.00 94.87           N  
ATOM   1612  H   LEU A 106      -6.585  12.398   5.478  1.00 94.87           H  
ATOM   1613  CA  LEU A 106      -6.640  10.538   4.438  1.00 94.87           C  
ATOM   1614  HA  LEU A 106      -6.912  10.522   3.382  1.00 94.87           H  
ATOM   1615  C   LEU A 106      -7.194   9.262   5.073  1.00 94.87           C  
ATOM   1616  CB  LEU A 106      -5.107  10.597   4.558  1.00 94.87           C  
ATOM   1617  HB2 LEU A 106      -4.733  11.325   3.838  1.00 94.87           H  
ATOM   1618  HB3 LEU A 106      -4.843  10.959   5.551  1.00 94.87           H  
ATOM   1619  O   LEU A 106      -7.608   8.359   4.354  1.00 94.87           O  
ATOM   1620  CG  LEU A 106      -4.403   9.241   4.351  1.00 94.87           C  
ATOM   1621  HG  LEU A 106      -4.854   8.485   4.994  1.00 94.87           H  
ATOM   1622  CD1 LEU A 106      -4.519   8.773   2.904  1.00 94.87           C  
ATOM   1623 HD11 LEU A 106      -3.916   7.875   2.767  1.00 94.87           H  
ATOM   1624 HD12 LEU A 106      -5.556   8.536   2.666  1.00 94.87           H  
ATOM   1625 HD13 LEU A 106      -4.170   9.548   2.221  1.00 94.87           H  
ATOM   1626  CD2 LEU A 106      -2.943   9.293   4.781  1.00 94.87           C  
ATOM   1627 HD21 LEU A 106      -2.754  10.141   5.438  1.00 94.87           H  
ATOM   1628 HD22 LEU A 106      -2.702   8.375   5.318  1.00 94.87           H  
ATOM   1629 HD23 LEU A 106      -2.306   9.361   3.899  1.00 94.87           H  
ATOM   1630  N   LEU A 107      -7.196   9.173   6.403  1.00 95.69           N  
ATOM   1631  H   LEU A 107      -6.825   9.941   6.944  1.00 95.69           H  
ATOM   1632  CA  LEU A 107      -7.660   7.971   7.093  1.00 95.69           C  
ATOM   1633  HA  LEU A 107      -7.135   7.107   6.687  1.00 95.69           H  
ATOM   1634  C   LEU A 107      -9.148   7.709   6.844  1.00 95.69           C  
ATOM   1635  CB  LEU A 107      -7.356   8.093   8.589  1.00 95.69           C  
ATOM   1636  HB2 LEU A 107      -7.863   7.276   9.101  1.00 95.69           H  
ATOM   1637  HB3 LEU A 107      -7.756   9.036   8.962  1.00 95.69           H  
ATOM   1638  O   LEU A 107      -9.528   6.567   6.582  1.00 95.69           O  
ATOM   1639  CG  LEU A 107      -5.867   7.988   8.943  1.00 95.69           C  
ATOM   1640  HG  LEU A 107      -5.281   8.726   8.395  1.00 95.69           H  
ATOM   1641  CD1 LEU A 107      -5.712   8.236  10.437  1.00 95.69           C  
ATOM   1642 HD11 LEU A 107      -6.338   7.527  10.980  1.00 95.69           H  
ATOM   1643 HD12 LEU A 107      -6.017   9.254  10.683  1.00 95.69           H  
ATOM   1644 HD13 LEU A 107      -4.673   8.095  10.734  1.00 95.69           H  
ATOM   1645  CD2 LEU A 107      -5.334   6.588   8.633  1.00 95.69           C  
ATOM   1646 HD21 LEU A 107      -4.344   6.457   9.070  1.00 95.69           H  
ATOM   1647 HD22 LEU A 107      -5.998   5.831   9.051  1.00 95.69           H  
ATOM   1648 HD23 LEU A 107      -5.256   6.442   7.555  1.00 95.69           H  
ATOM   1649  N   ARG A 108      -9.979   8.759   6.835  1.00 94.89           N  
ATOM   1650  H   ARG A 108      -9.617   9.666   7.092  1.00 94.89           H  
ATOM   1651  CA  ARG A 108     -11.386   8.635   6.435  1.00 94.89           C  
ATOM   1652  HA  ARG A 108     -11.863   7.865   7.042  1.00 94.89           H  
ATOM   1653  C   ARG A 108     -11.536   8.184   4.986  1.00 94.89           C  
ATOM   1654  CB  ARG A 108     -12.138   9.950   6.637  1.00 94.89           C  
ATOM   1655  HB2 ARG A 108     -13.133   9.781   6.226  1.00 94.89           H  
ATOM   1656  HB3 ARG A 108     -11.651  10.761   6.096  1.00 94.89           H  
ATOM   1657  O   ARG A 108     -12.367   7.323   4.705  1.00 94.89           O  
ATOM   1658  CG  ARG A 108     -12.316  10.318   8.111  1.00 94.89           C  
ATOM   1659  HG2 ARG A 108     -11.346  10.504   8.571  1.00 94.89           H  
ATOM   1660  HG3 ARG A 108     -12.786   9.462   8.594  1.00 94.89           H  
ATOM   1661  CD  ARG A 108     -13.231  11.523   8.351  1.00 94.89           C  
ATOM   1662  HD2 ARG A 108     -13.406  11.618   9.422  1.00 94.89           H  
ATOM   1663  HD3 ARG A 108     -14.208  11.321   7.910  1.00 94.89           H  
ATOM   1664  NE  ARG A 108     -12.678  12.779   7.803  1.00 94.89           N  
ATOM   1665  HE  ARG A 108     -12.915  12.978   6.842  1.00 94.89           H  
ATOM   1666  NH1 ARG A 108     -11.745  13.534   9.755  1.00 94.89           N  
ATOM   1667 HH11 ARG A 108     -11.247  14.197  10.330  1.00 94.89           H  
ATOM   1668 HH12 ARG A 108     -12.095  12.708  10.221  1.00 94.89           H  
ATOM   1669  NH2 ARG A 108     -11.607  14.791   7.920  1.00 94.89           N  
ATOM   1670 HH21 ARG A 108     -11.206  15.515   8.499  1.00 94.89           H  
ATOM   1671 HH22 ARG A 108     -11.809  14.940   6.941  1.00 94.89           H  
ATOM   1672  CZ  ARG A 108     -12.014  13.694   8.489  1.00 94.89           C  
ATOM   1673  N   ASN A 109     -10.716   8.709   4.076  1.00 93.92           N  
ATOM   1674  H   ASN A 109     -10.103   9.458   4.364  1.00 93.92           H  
ATOM   1675  CA  ASN A 109     -10.714   8.297   2.673  1.00 93.92           C  
ATOM   1676  HA  ASN A 109     -11.722   8.392   2.271  1.00 93.92           H  
ATOM   1677  C   ASN A 109     -10.310   6.827   2.524  1.00 93.92           C  
ATOM   1678  CB  ASN A 109      -9.803   9.213   1.841  1.00 93.92           C  
ATOM   1679  HB2 ASN A 109      -8.816   9.279   2.300  1.00 93.92           H  
ATOM   1680  HB3 ASN A 109      -9.686   8.769   0.852  1.00 93.92           H  
ATOM   1681  O   ASN A 109     -10.959   6.104   1.783  1.00 93.92           O  
ATOM   1682  CG  ASN A 109     -10.348  10.615   1.641  1.00 93.92           C  
ATOM   1683  ND2 ASN A 109      -9.627  11.434   0.911  1.00 93.92           N  
ATOM   1684 HD21 ASN A 109     -10.058  12.315   0.669  1.00 93.92           H  
ATOM   1685 HD22 ASN A 109      -8.795  11.093   0.453  1.00 93.92           H  
ATOM   1686  OD1 ASN A 109     -11.403  11.014   2.112  1.00 93.92           O  
ATOM   1687  N   ILE A 110      -9.294   6.352   3.249  1.00 94.95           N  
ATOM   1688  H   ILE A 110      -8.784   7.001   3.831  1.00 94.95           H  
ATOM   1689  CA  ILE A 110      -8.870   4.942   3.233  1.00 94.95           C  
ATOM   1690  HA  ILE A 110      -8.596   4.669   2.213  1.00 94.95           H  
ATOM   1691  C   ILE A 110     -10.020   4.008   3.631  1.00 94.95           C  
ATOM   1692  CB  ILE A 110      -7.632   4.762   4.144  1.00 94.95           C  
ATOM   1693  HB  ILE A 110      -7.782   5.334   5.060  1.00 94.95           H  
ATOM   1694  O   ILE A 110     -10.206   2.963   3.009  1.00 94.95           O  
ATOM   1695  CG1 ILE A 110      -6.388   5.312   3.415  1.00 94.95           C  
ATOM   1696 HG12 ILE A 110      -6.175   4.691   2.545  1.00 94.95           H  
ATOM   1697 HG13 ILE A 110      -6.599   6.318   3.052  1.00 94.95           H  
ATOM   1698  CG2 ILE A 110      -7.419   3.292   4.546  1.00 94.95           C  
ATOM   1699 HG21 ILE A 110      -6.506   3.168   5.128  1.00 94.95           H  
ATOM   1700 HG22 ILE A 110      -7.376   2.673   3.650  1.00 94.95           H  
ATOM   1701 HG23 ILE A 110      -8.240   2.952   5.177  1.00 94.95           H  
ATOM   1702  CD1 ILE A 110      -5.135   5.390   4.293  1.00 94.95           C  
ATOM   1703 HD11 ILE A 110      -4.337   5.864   3.721  1.00 94.95           H  
ATOM   1704 HD12 ILE A 110      -5.340   5.986   5.183  1.00 94.95           H  
ATOM   1705 HD13 ILE A 110      -4.795   4.396   4.583  1.00 94.95           H  
ATOM   1706  N   ILE A 111     -10.795   4.388   4.647  1.00 94.75           N  
ATOM   1707  H   ILE A 111     -10.571   5.246   5.131  1.00 94.75           H  
ATOM   1708  CA  ILE A 111     -11.931   3.590   5.117  1.00 94.75           C  
ATOM   1709  HA  ILE A 111     -11.635   2.541   5.129  1.00 94.75           H  
ATOM   1710  C   ILE A 111     -13.107   3.675   4.134  1.00 94.75           C  
ATOM   1711  CB  ILE A 111     -12.282   3.985   6.568  1.00 94.75           C  
ATOM   1712  HB  ILE A 111     -12.350   5.071   6.633  1.00 94.75           H  
ATOM   1713  O   ILE A 111     -13.587   2.639   3.684  1.00 94.75           O  
ATOM   1714  CG1 ILE A 111     -11.161   3.480   7.508  1.00 94.75           C  
ATOM   1715 HG12 ILE A 111     -11.268   2.404   7.638  1.00 94.75           H  
ATOM   1716 HG13 ILE A 111     -10.184   3.657   7.057  1.00 94.75           H  
ATOM   1717  CG2 ILE A 111     -13.632   3.381   6.996  1.00 94.75           C  
ATOM   1718 HG21 ILE A 111     -14.440   3.801   6.398  1.00 94.75           H  
ATOM   1719 HG22 ILE A 111     -13.845   3.606   8.041  1.00 94.75           H  
ATOM   1720 HG23 ILE A 111     -13.624   2.299   6.859  1.00 94.75           H  
ATOM   1721  CD1 ILE A 111     -11.136   4.145   8.885  1.00 94.75           C  
ATOM   1722 HD11 ILE A 111     -10.439   3.607   9.526  1.00 94.75           H  
ATOM   1723 HD12 ILE A 111     -12.121   4.136   9.351  1.00 94.75           H  
ATOM   1724 HD13 ILE A 111     -10.775   5.166   8.765  1.00 94.75           H  
ATOM   1725  N   SER A 112     -13.530   4.883   3.746  1.00 94.24           N  
ATOM   1726  H   SER A 112     -13.085   5.697   4.144  1.00 94.24           H  
ATOM   1727  CA  SER A 112     -14.668   5.084   2.826  1.00 94.24           C  
ATOM   1728  HA  SER A 112     -15.535   4.567   3.239  1.00 94.24           H  
ATOM   1729  C   SER A 112     -14.434   4.506   1.428  1.00 94.24           C  
ATOM   1730  CB  SER A 112     -15.064   6.559   2.705  1.00 94.24           C  
ATOM   1731  HB2 SER A 112     -15.783   6.677   1.894  1.00 94.24           H  
ATOM   1732  HB3 SER A 112     -15.549   6.878   3.627  1.00 94.24           H  
ATOM   1733  O   SER A 112     -15.362   3.984   0.820  1.00 94.24           O  
ATOM   1734  OG  SER A 112     -13.938   7.377   2.461  1.00 94.24           O  
ATOM   1735  HG  SER A 112     -13.437   7.405   3.279  1.00 94.24           H  
ATOM   1736  N   SER A 113     -13.193   4.526   0.934  1.00 92.25           N  
ATOM   1737  H   SER A 113     -12.486   5.011   1.466  1.00 92.25           H  
ATOM   1738  CA  SER A 113     -12.812   3.931  -0.359  1.00 92.25           C  
ATOM   1739  HA  SER A 113     -13.663   4.033  -1.033  1.00 92.25           H  
ATOM   1740  C   SER A 113     -12.514   2.431  -0.298  1.00 92.25           C  
ATOM   1741  CB  SER A 113     -11.648   4.686  -1.006  1.00 92.25           C  
ATOM   1742  HB2 SER A 113     -11.460   4.279  -2.000  1.00 92.25           H  
ATOM   1743  HB3 SER A 113     -11.916   5.738  -1.109  1.00 92.25           H  
ATOM   1744  O   SER A 113     -12.042   1.867  -1.283  1.00 92.25           O  
ATOM   1745  OG  SER A 113     -10.471   4.575  -0.233  1.00 92.25           O  
ATOM   1746  HG  SER A 113     -10.619   5.104   0.554  1.00 92.25           H  
ATOM   1747  N   GLN A 114     -12.786   1.772   0.836  1.00 93.24           N  
ATOM   1748  H   GLN A 114     -13.182   2.289   1.609  1.00 93.24           H  
ATOM   1749  CA  GLN A 114     -12.692   0.312   0.980  1.00 93.24           C  
ATOM   1750  HA  GLN A 114     -12.946   0.077   2.013  1.00 93.24           H  
ATOM   1751  C   GLN A 114     -11.272  -0.229   0.762  1.00 93.24           C  
ATOM   1752  CB  GLN A 114     -13.739  -0.379   0.088  1.00 93.24           C  
ATOM   1753  HB2 GLN A 114     -13.491  -0.213  -0.961  1.00 93.24           H  
ATOM   1754  HB3 GLN A 114     -13.725  -1.454   0.270  1.00 93.24           H  
ATOM   1755  O   GLN A 114     -11.069  -1.397   0.432  1.00 93.24           O  
ATOM   1756  CG  GLN A 114     -15.151   0.147   0.370  1.00 93.24           C  
ATOM   1757  HG2 GLN A 114     -15.170   1.236   0.414  1.00 93.24           H  
ATOM   1758  HG3 GLN A 114     -15.456  -0.237   1.343  1.00 93.24           H  
ATOM   1759  CD  GLN A 114     -16.185  -0.254  -0.666  1.00 93.24           C  
ATOM   1760  NE2 GLN A 114     -17.395   0.221  -0.492  1.00 93.24           N  
ATOM   1761 HE21 GLN A 114     -18.133  -0.059  -1.123  1.00 93.24           H  
ATOM   1762 HE22 GLN A 114     -17.601   0.880   0.245  1.00 93.24           H  
ATOM   1763  OE1 GLN A 114     -15.951  -1.009  -1.596  1.00 93.24           O  
ATOM   1764  N   LEU A 115     -10.258   0.612   0.986  1.00 94.12           N  
ATOM   1765  H   LEU A 115     -10.475   1.561   1.257  1.00 94.12           H  
ATOM   1766  CA  LEU A 115      -8.863   0.216   0.828  1.00 94.12           C  
ATOM   1767  HA  LEU A 115      -8.782  -0.367  -0.089  1.00 94.12           H  
ATOM   1768  C   LEU A 115      -8.386  -0.714   1.951  1.00 94.12           C  
ATOM   1769  CB  LEU A 115      -7.984   1.471   0.713  1.00 94.12           C  
ATOM   1770  HB2 LEU A 115      -6.948   1.174   0.875  1.00 94.12           H  
ATOM   1771  HB3 LEU A 115      -8.255   2.168   1.507  1.00 94.12           H  
ATOM   1772  O   LEU A 115      -7.356  -1.363   1.797  1.00 94.12           O  
ATOM   1773  CG  LEU A 115      -8.064   2.199  -0.641  1.00 94.12           C  
ATOM   1774  HG  LEU A 115      -9.090   2.517  -0.829  1.00 94.12           H  
ATOM   1775  CD1 LEU A 115      -7.150   3.427  -0.590  1.00 94.12           C  
ATOM   1776 HD11 LEU A 115      -6.114   3.126  -0.437  1.00 94.12           H  
ATOM   1777 HD12 LEU A 115      -7.238   3.975  -1.528  1.00 94.12           H  
ATOM   1778 HD13 LEU A 115      -7.470   4.085   0.218  1.00 94.12           H  
ATOM   1779  CD2 LEU A 115      -7.603   1.319  -1.807  1.00 94.12           C  
ATOM   1780 HD21 LEU A 115      -6.632   0.873  -1.592  1.00 94.12           H  
ATOM   1781 HD22 LEU A 115      -8.339   0.536  -1.990  1.00 94.12           H  
ATOM   1782 HD23 LEU A 115      -7.538   1.918  -2.716  1.00 94.12           H  
ATOM   1783  N   VAL A 116      -9.108  -0.817   3.066  1.00 94.50           N  
ATOM   1784  H   VAL A 116      -9.975  -0.301   3.110  1.00 94.50           H  
ATOM   1785  CA  VAL A 116      -8.824  -1.788   4.132  1.00 94.50           C  
ATOM   1786  HA  VAL A 116      -7.864  -2.268   3.944  1.00 94.50           H  
ATOM   1787  C   VAL A 116      -9.889  -2.874   4.113  1.00 94.50           C  
ATOM   1788  CB  VAL A 116      -8.725  -1.102   5.502  1.00 94.50           C  
ATOM   1789  HB  VAL A 116      -9.640  -0.544   5.699  1.00 94.50           H  
ATOM   1790  O   VAL A 116     -11.077  -2.584   4.226  1.00 94.50           O  
ATOM   1791  CG1 VAL A 116      -8.503  -2.111   6.636  1.00 94.50           C  
ATOM   1792 HG11 VAL A 116      -7.623  -2.722   6.433  1.00 94.50           H  
ATOM   1793 HG12 VAL A 116      -9.375  -2.756   6.739  1.00 94.50           H  
ATOM   1794 HG13 VAL A 116      -8.368  -1.580   7.579  1.00 94.50           H  
ATOM   1795  CG2 VAL A 116      -7.539  -0.130   5.517  1.00 94.50           C  
ATOM   1796 HG21 VAL A 116      -7.527   0.411   6.463  1.00 94.50           H  
ATOM   1797 HG22 VAL A 116      -6.604  -0.675   5.387  1.00 94.50           H  
ATOM   1798 HG23 VAL A 116      -7.644   0.590   4.706  1.00 94.50           H  
ATOM   1799  N   THR A 117      -9.451  -4.127   3.987  1.00 93.16           N  
ATOM   1800  H   THR A 117      -8.455  -4.283   3.926  1.00 93.16           H  
ATOM   1801  CA  THR A 117     -10.337  -5.295   3.888  1.00 93.16           C  
ATOM   1802  HA  THR A 117     -11.367  -4.947   3.967  1.00 93.16           H  
ATOM   1803  C   THR A 117     -10.063  -6.302   5.016  1.00 93.16           C  
ATOM   1804  CB  THR A 117     -10.224  -5.969   2.511  1.00 93.16           C  
ATOM   1805  HB  THR A 117     -10.828  -6.876   2.517  1.00 93.16           H  
ATOM   1806  O   THR A 117      -8.901  -6.661   5.225  1.00 93.16           O  
ATOM   1807  CG2 THR A 117     -10.739  -5.063   1.392  1.00 93.16           C  
ATOM   1808 HG21 THR A 117     -11.775  -4.786   1.585  1.00 93.16           H  
ATOM   1809 HG22 THR A 117     -10.141  -4.154   1.322  1.00 93.16           H  
ATOM   1810 HG23 THR A 117     -10.690  -5.593   0.441  1.00 93.16           H  
ATOM   1811  OG1 THR A 117      -8.889  -6.317   2.203  1.00 93.16           O  
ATOM   1812  HG1 THR A 117      -8.344  -5.539   2.342  1.00 93.16           H  
ATOM   1813  N   PRO A 118     -11.084  -6.796   5.746  1.00 94.19           N  
ATOM   1814  CA  PRO A 118     -12.495  -6.396   5.681  1.00 94.19           C  
ATOM   1815  HA  PRO A 118     -12.856  -6.460   4.654  1.00 94.19           H  
ATOM   1816  C   PRO A 118     -12.726  -4.969   6.222  1.00 94.19           C  
ATOM   1817  CB  PRO A 118     -13.236  -7.433   6.534  1.00 94.19           C  
ATOM   1818  HB2 PRO A 118     -13.456  -8.314   5.931  1.00 94.19           H  
ATOM   1819  HB3 PRO A 118     -14.151  -7.037   6.974  1.00 94.19           H  
ATOM   1820  O   PRO A 118     -11.895  -4.472   6.990  1.00 94.19           O  
ATOM   1821  CG  PRO A 118     -12.207  -7.789   7.603  1.00 94.19           C  
ATOM   1822  HG2 PRO A 118     -12.204  -7.024   8.379  1.00 94.19           H  
ATOM   1823  HG3 PRO A 118     -12.386  -8.776   8.030  1.00 94.19           H  
ATOM   1824  CD  PRO A 118     -10.889  -7.746   6.836  1.00 94.19           C  
ATOM   1825  HD2 PRO A 118     -10.668  -8.731   6.425  1.00 94.19           H  
ATOM   1826  HD3 PRO A 118     -10.088  -7.427   7.502  1.00 94.19           H  
ATOM   1827  N   PRO A 119     -13.840  -4.310   5.850  1.00 95.13           N  
ATOM   1828  CA  PRO A 119     -14.189  -3.011   6.411  1.00 95.13           C  
ATOM   1829  HA  PRO A 119     -13.363  -2.323   6.229  1.00 95.13           H  
ATOM   1830  C   PRO A 119     -14.465  -3.140   7.918  1.00 95.13           C  
ATOM   1831  CB  PRO A 119     -15.417  -2.525   5.640  1.00 95.13           C  
ATOM   1832  HB2 PRO A 119     -16.100  -1.948   6.264  1.00 95.13           H  
ATOM   1833  HB3 PRO A 119     -15.095  -1.929   4.787  1.00 95.13           H  
ATOM   1834  O   PRO A 119     -15.098  -4.110   8.343  1.00 95.13           O  
ATOM   1835  CG  PRO A 119     -16.060  -3.814   5.140  1.00 95.13           C  
ATOM   1836  HG2 PRO A 119     -16.572  -3.635   4.195  1.00 95.13           H  
ATOM   1837  HG3 PRO A 119     -16.743  -4.208   5.893  1.00 95.13           H  
ATOM   1838  CD  PRO A 119     -14.886  -4.772   4.947  1.00 95.13           C  
ATOM   1839  HD2 PRO A 119     -14.530  -4.709   3.919  1.00 95.13           H  
ATOM   1840  HD3 PRO A 119     -15.199  -5.791   5.177  1.00 95.13           H  
ATOM   1841  N   PRO A 120     -13.997  -2.191   8.746  1.00 96.39           N  
ATOM   1842  CA  PRO A 120     -14.185  -2.256  10.189  1.00 96.39           C  
ATOM   1843  HA  PRO A 120     -13.879  -3.235  10.556  1.00 96.39           H  
ATOM   1844  C   PRO A 120     -15.650  -2.014  10.580  1.00 96.39           C  
ATOM   1845  CB  PRO A 120     -13.244  -1.193  10.760  1.00 96.39           C  
ATOM   1846  HB2 PRO A 120     -13.623  -0.758  11.684  1.00 96.39           H  
ATOM   1847  HB3 PRO A 120     -12.264  -1.642  10.924  1.00 96.39           H  
ATOM   1848  O   PRO A 120     -16.274  -1.047  10.152  1.00 96.39           O  
ATOM   1849  CG  PRO A 120     -13.150  -0.157   9.635  1.00 96.39           C  
ATOM   1850  HG2 PRO A 120     -12.220   0.410   9.677  1.00 96.39           H  
ATOM   1851  HG3 PRO A 120     -14.008   0.513   9.680  1.00 96.39           H  
ATOM   1852  CD  PRO A 120     -13.236  -1.008   8.371  1.00 96.39           C  
ATOM   1853  HD2 PRO A 120     -12.236  -1.305   8.055  1.00 96.39           H  
ATOM   1854  HD3 PRO A 120     -13.735  -0.450   7.578  1.00 96.39           H  
ATOM   1855  N   GLU A 121     -16.178  -2.846  11.478  1.00 96.84           N  
ATOM   1856  H   GLU A 121     -15.616  -3.619  11.803  1.00 96.84           H  
ATOM   1857  CA  GLU A 121     -17.500  -2.664  12.093  1.00 96.84           C  
ATOM   1858  HA  GLU A 121     -18.186  -2.230  11.366  1.00 96.84           H  
ATOM   1859  C   GLU A 121     -17.457  -1.733  13.305  1.00 96.84           C  
ATOM   1860  CB  GLU A 121     -18.055  -4.015  12.556  1.00 96.84           C  
ATOM   1861  HB2 GLU A 121     -17.305  -4.549  13.140  1.00 96.84           H  
ATOM   1862  HB3 GLU A 121     -18.917  -3.822  13.194  1.00 96.84           H  
ATOM   1863  O   GLU A 121     -18.483  -1.219  13.751  1.00 96.84           O  
ATOM   1864  CG  GLU A 121     -18.510  -4.874  11.378  1.00 96.84           C  
ATOM   1865  HG2 GLU A 121     -17.649  -5.109  10.752  1.00 96.84           H  
ATOM   1866  HG3 GLU A 121     -19.213  -4.279  10.795  1.00 96.84           H  
ATOM   1867  CD  GLU A 121     -19.211  -6.167  11.816  1.00 96.84           C  
ATOM   1868  OE1 GLU A 121     -19.273  -7.101  10.985  1.00 96.84           O  
ATOM   1869  OE2 GLU A 121     -19.698  -6.214  12.971  1.00 96.84           O  
ATOM   1870  N   THR A 122     -16.277  -1.534  13.889  1.00 97.86           N  
ATOM   1871  H   THR A 122     -15.481  -2.025  13.509  1.00 97.86           H  
ATOM   1872  CA  THR A 122     -16.050  -0.551  14.950  1.00 97.86           C  
ATOM   1873  HA  THR A 122     -16.846   0.192  14.921  1.00 97.86           H  
ATOM   1874  C   THR A 122     -14.727   0.160  14.714  1.00 97.86           C  
ATOM   1875  CB  THR A 122     -16.072  -1.207  16.336  1.00 97.86           C  
ATOM   1876  HB  THR A 122     -15.274  -1.948  16.396  1.00 97.86           H  
ATOM   1877  O   THR A 122     -13.685  -0.483  14.599  1.00 97.86           O  
ATOM   1878  CG2 THR A 122     -15.906  -0.194  17.467  1.00 97.86           C  
ATOM   1879 HG21 THR A 122     -14.925   0.279  17.410  1.00 97.86           H  
ATOM   1880 HG22 THR A 122     -15.988  -0.702  18.427  1.00 97.86           H  
ATOM   1881 HG23 THR A 122     -16.674   0.577  17.396  1.00 97.86           H  
ATOM   1882  OG1 THR A 122     -17.314  -1.846  16.550  1.00 97.86           O  
ATOM   1883  HG1 THR A 122     -17.592  -2.164  15.688  1.00 97.86           H  
ATOM   1884  N   VAL A 123     -14.766   1.488  14.673  1.00 98.07           N  
ATOM   1885  H   VAL A 123     -15.663   1.942  14.771  1.00 98.07           H  
ATOM   1886  CA  VAL A 123     -13.591   2.352  14.571  1.00 98.07           C  
ATOM   1887  HA  VAL A 123     -12.706   1.739  14.402  1.00 98.07           H  
ATOM   1888  C   VAL A 123     -13.421   3.098  15.887  1.00 98.07           C  
ATOM   1889  CB  VAL A 123     -13.703   3.319  13.383  1.00 98.07           C  
ATOM   1890  HB  VAL A 123     -14.550   3.984  13.552  1.00 98.07           H  
ATOM   1891  O   VAL A 123     -14.282   3.882  16.285  1.00 98.07           O  
ATOM   1892  CG1 VAL A 123     -12.437   4.173  13.235  1.00 98.07           C  
ATOM   1893 HG11 VAL A 123     -12.534   4.829  12.370  1.00 98.07           H  
ATOM   1894 HG12 VAL A 123     -11.562   3.536  13.105  1.00 98.07           H  
ATOM   1895 HG13 VAL A 123     -12.297   4.801  14.115  1.00 98.07           H  
ATOM   1896  CG2 VAL A 123     -13.926   2.552  12.073  1.00 98.07           C  
ATOM   1897 HG21 VAL A 123     -14.921   2.107  12.065  1.00 98.07           H  
ATOM   1898 HG22 VAL A 123     -13.846   3.228  11.222  1.00 98.07           H  
ATOM   1899 HG23 VAL A 123     -13.184   1.761  11.964  1.00 98.07           H  
ATOM   1900  N   PHE A 124     -12.303   2.849  16.556  1.00 97.93           N  
ATOM   1901  H   PHE A 124     -11.653   2.187  16.157  1.00 97.93           H  
ATOM   1902  CA  PHE A 124     -11.856   3.589  17.726  1.00 97.93           C  
ATOM   1903  HA  PHE A 124     -12.720   3.965  18.272  1.00 97.93           H  
ATOM   1904  C   PHE A 124     -10.999   4.764  17.268  1.00 97.93           C  
ATOM   1905  CB  PHE A 124     -11.073   2.661  18.658  1.00 97.93           C  
ATOM   1906  HB2 PHE A 124     -10.664   3.253  19.477  1.00 97.93           H  
ATOM   1907  HB3 PHE A 124     -10.231   2.226  18.119  1.00 97.93           H  
ATOM   1908  O   PHE A 124      -9.961   4.557  16.643  1.00 97.93           O  
ATOM   1909  CG  PHE A 124     -11.914   1.548  19.239  1.00 97.93           C  
ATOM   1910  CD1 PHE A 124     -12.632   1.777  20.423  1.00 97.93           C  
ATOM   1911  HD1 PHE A 124     -12.576   2.738  20.912  1.00 97.93           H  
ATOM   1912  CD2 PHE A 124     -11.989   0.294  18.601  1.00 97.93           C  
ATOM   1913  HD2 PHE A 124     -11.450   0.123  17.681  1.00 97.93           H  
ATOM   1914  CE1 PHE A 124     -13.409   0.752  20.979  1.00 97.93           C  
ATOM   1915  HE1 PHE A 124     -13.948   0.943  21.895  1.00 97.93           H  
ATOM   1916  CE2 PHE A 124     -12.766  -0.736  19.162  1.00 97.93           C  
ATOM   1917  HE2 PHE A 124     -12.817  -1.697  18.673  1.00 97.93           H  
ATOM   1918  CZ  PHE A 124     -13.469  -0.507  20.359  1.00 97.93           C  
ATOM   1919  HZ  PHE A 124     -14.051  -1.296  20.811  1.00 97.93           H  
ATOM   1920  N   PHE A 125     -11.421   5.983  17.578  1.00 97.13           N  
ATOM   1921  H   PHE A 125     -12.278   6.073  18.105  1.00 97.13           H  
ATOM   1922  CA  PHE A 125     -10.672   7.202  17.307  1.00 97.13           C  
ATOM   1923  HA  PHE A 125      -9.818   6.969  16.671  1.00 97.13           H  
ATOM   1924  C   PHE A 125     -10.133   7.761  18.615  1.00 97.13           C  
ATOM   1925  CB  PHE A 125     -11.547   8.182  16.538  1.00 97.13           C  
ATOM   1926  HB2 PHE A 125     -12.394   8.486  17.153  1.00 97.13           H  
ATOM   1927  HB3 PHE A 125     -11.924   7.638  15.672  1.00 97.13           H  
ATOM   1928  O   PHE A 125     -10.880   8.243  19.470  1.00 97.13           O  
ATOM   1929  CG  PHE A 125     -10.804   9.398  16.025  1.00 97.13           C  
ATOM   1930  CD1 PHE A 125     -11.043  10.667  16.579  1.00 97.13           C  
ATOM   1931  HD1 PHE A 125     -11.749  10.771  17.390  1.00 97.13           H  
ATOM   1932  CD2 PHE A 125      -9.867   9.258  14.985  1.00 97.13           C  
ATOM   1933  HD2 PHE A 125      -9.693   8.289  14.542  1.00 97.13           H  
ATOM   1934  CE1 PHE A 125     -10.353  11.791  16.089  1.00 97.13           C  
ATOM   1935  HE1 PHE A 125     -10.528  12.768  16.513  1.00 97.13           H  
ATOM   1936  CE2 PHE A 125      -9.154  10.376  14.517  1.00 97.13           C  
ATOM   1937  HE2 PHE A 125      -8.413  10.269  13.739  1.00 97.13           H  
ATOM   1938  CZ  PHE A 125      -9.398  11.644  15.068  1.00 97.13           C  
ATOM   1939  HZ  PHE A 125      -8.844  12.502  14.717  1.00 97.13           H  
ATOM   1940  N   ILE A 126      -8.825   7.614  18.772  1.00 95.94           N  
ATOM   1941  H   ILE A 126      -8.286   7.255  17.997  1.00 95.94           H  
ATOM   1942  CA  ILE A 126      -8.084   7.911  19.984  1.00 95.94           C  
ATOM   1943  HA  ILE A 126      -8.792   8.032  20.804  1.00 95.94           H  
ATOM   1944  C   ILE A 126      -7.332   9.212  19.771  1.00 95.94           C  
ATOM   1945  CB  ILE A 126      -7.124   6.769  20.358  1.00 95.94           C  
ATOM   1946  HB  ILE A 126      -6.293   6.776  19.652  1.00 95.94           H  
ATOM   1947  O   ILE A 126      -6.542   9.332  18.834  1.00 95.94           O  
ATOM   1948  CG1 ILE A 126      -7.837   5.402  20.222  1.00 95.94           C  
ATOM   1949 HG12 ILE A 126      -8.836   5.470  20.655  1.00 95.94           H  
ATOM   1950 HG13 ILE A 126      -7.959   5.174  19.164  1.00 95.94           H  
ATOM   1951  CG2 ILE A 126      -6.544   7.052  21.758  1.00 95.94           C  
ATOM   1952 HG21 ILE A 126      -7.279   6.826  22.530  1.00 95.94           H  
ATOM   1953 HG22 ILE A 126      -6.241   8.094  21.862  1.00 95.94           H  
ATOM   1954 HG23 ILE A 126      -5.639   6.461  21.901  1.00 95.94           H  
ATOM   1955  CD1 ILE A 126      -7.127   4.216  20.857  1.00 95.94           C  
ATOM   1956 HD11 ILE A 126      -6.114   4.122  20.466  1.00 95.94           H  
ATOM   1957 HD12 ILE A 126      -7.118   4.362  21.937  1.00 95.94           H  
ATOM   1958 HD13 ILE A 126      -7.690   3.305  20.654  1.00 95.94           H  
ATOM   1959  N   VAL A 127      -7.569  10.153  20.674  1.00 94.86           N  
ATOM   1960  H   VAL A 127      -8.217   9.940  21.418  1.00 94.86           H  
ATOM   1961  CA  VAL A 127      -6.930  11.470  20.701  1.00 94.86           C  
ATOM   1962  HA  VAL A 127      -6.081  11.467  20.017  1.00 94.86           H  
ATOM   1963  C   VAL A 127      -6.402  11.759  22.107  1.00 94.86           C  
ATOM   1964  CB  VAL A 127      -7.911  12.564  20.243  1.00 94.86           C  
ATOM   1965  HB  VAL A 127      -7.436  13.536  20.374  1.00 94.86           H  
ATOM   1966  O   VAL A 127      -6.852  11.124  23.065  1.00 94.86           O  
ATOM   1967  CG1 VAL A 127      -8.249  12.412  18.757  1.00 94.86           C  
ATOM   1968 HG11 VAL A 127      -8.795  11.485  18.580  1.00 94.86           H  
ATOM   1969 HG12 VAL A 127      -8.852  13.258  18.430  1.00 94.86           H  
ATOM   1970 HG13 VAL A 127      -7.328  12.395  18.174  1.00 94.86           H  
ATOM   1971  CG2 VAL A 127      -9.210  12.562  21.057  1.00 94.86           C  
ATOM   1972 HG21 VAL A 127      -9.787  11.659  20.858  1.00 94.86           H  
ATOM   1973 HG22 VAL A 127      -8.989  12.608  22.123  1.00 94.86           H  
ATOM   1974 HG23 VAL A 127      -9.799  13.437  20.783  1.00 94.86           H  
ATOM   1975  N   PRO A 128      -5.487  12.727  22.290  1.00 93.07           N  
ATOM   1976  CA  PRO A 128      -5.045  13.121  23.628  1.00 93.07           C  
ATOM   1977  HA  PRO A 128      -4.533  12.279  24.094  1.00 93.07           H  
ATOM   1978  C   PRO A 128      -6.213  13.558  24.527  1.00 93.07           C  
ATOM   1979  CB  PRO A 128      -4.037  14.253  23.400  1.00 93.07           C  
ATOM   1980  HB2 PRO A 128      -3.241  14.234  24.145  1.00 93.07           H  
ATOM   1981  HB3 PRO A 128      -4.539  15.220  23.404  1.00 93.07           H  
ATOM   1982  O   PRO A 128      -6.286  13.161  25.688  1.00 93.07           O  
ATOM   1983  CG  PRO A 128      -3.497  13.972  21.998  1.00 93.07           C  
ATOM   1984  HG2 PRO A 128      -3.110  14.872  21.519  1.00 93.07           H  
ATOM   1985  HG3 PRO A 128      -2.724  13.205  22.054  1.00 93.07           H  
ATOM   1986  CD  PRO A 128      -4.716  13.420  21.267  1.00 93.07           C  
ATOM   1987  HD2 PRO A 128      -4.392  12.747  20.474  1.00 93.07           H  
ATOM   1988  HD3 PRO A 128      -5.300  14.242  20.852  1.00 93.07           H  
ATOM   1989  N   GLN A 129      -7.155  14.335  23.976  1.00 92.74           N  
ATOM   1990  H   GLN A 129      -7.045  14.599  23.008  1.00 92.74           H  
ATOM   1991  CA  GLN A 129      -8.358  14.827  24.659  1.00 92.74           C  
ATOM   1992  HA  GLN A 129      -8.605  14.162  25.487  1.00 92.74           H  
ATOM   1993  C   GLN A 129      -9.545  14.857  23.687  1.00 92.74           C  
ATOM   1994  CB  GLN A 129      -8.107  16.239  25.216  1.00 92.74           C  
ATOM   1995  HB2 GLN A 129      -9.041  16.624  25.625  1.00 92.74           H  
ATOM   1996  HB3 GLN A 129      -7.792  16.893  24.403  1.00 92.74           H  
ATOM   1997  O   GLN A 129      -9.431  15.411  22.594  1.00 92.74           O  
ATOM   1998  CG  GLN A 129      -7.042  16.264  26.324  1.00 92.74           C  
ATOM   1999  HG2 GLN A 129      -6.092  15.897  25.934  1.00 92.74           H  
ATOM   2000  HG3 GLN A 129      -7.357  15.609  27.136  1.00 92.74           H  
ATOM   2001  CD  GLN A 129      -6.788  17.656  26.889  1.00 92.74           C  
ATOM   2002  NE2 GLN A 129      -5.971  17.763  27.914  1.00 92.74           N  
ATOM   2003 HE21 GLN A 129      -5.550  16.939  28.318  1.00 92.74           H  
ATOM   2004 HE22 GLN A 129      -5.842  18.699  28.272  1.00 92.74           H  
ATOM   2005  OE1 GLN A 129      -7.275  18.671  26.424  1.00 92.74           O  
ATOM   2006  N   ILE A 130     -10.684  14.273  24.078  1.00 92.83           N  
ATOM   2007  H   ILE A 130     -10.726  13.877  25.006  1.00 92.83           H  
ATOM   2008  CA  ILE A 130     -11.868  14.110  23.207  1.00 92.83           C  
ATOM   2009  HA  ILE A 130     -11.559  13.626  22.280  1.00 92.83           H  
ATOM   2010  C   ILE A 130     -12.475  15.467  22.818  1.00 92.83           C  
ATOM   2011  CB  ILE A 130     -12.918  13.205  23.897  1.00 92.83           C  
ATOM   2012  HB  ILE A 130     -13.187  13.665  24.847  1.00 92.83           H  
ATOM   2013  O   ILE A 130     -12.946  15.637  21.694  1.00 92.83           O  
ATOM   2014  CG1 ILE A 130     -12.343  11.795  24.176  1.00 92.83           C  
ATOM   2015 HG12 ILE A 130     -12.215  11.257  23.237  1.00 92.83           H  
ATOM   2016 HG13 ILE A 130     -11.363  11.882  24.645  1.00 92.83           H  
ATOM   2017  CG2 ILE A 130     -14.197  13.081  23.042  1.00 92.83           C  
ATOM   2018 HG21 ILE A 130     -14.675  14.055  22.942  1.00 92.83           H  
ATOM   2019 HG22 ILE A 130     -13.947  12.696  22.053  1.00 92.83           H  
ATOM   2020 HG23 ILE A 130     -14.917  12.421  23.526  1.00 92.83           H  
ATOM   2021  CD1 ILE A 130     -13.220  10.964  25.124  1.00 92.83           C  
ATOM   2022 HD11 ILE A 130     -12.691  10.061  25.427  1.00 92.83           H  
ATOM   2023 HD12 ILE A 130     -14.149  10.668  24.636  1.00 92.83           H  
ATOM   2024 HD13 ILE A 130     -13.445  11.540  26.021  1.00 92.83           H  
ATOM   2025  N   ASP A 131     -12.412  16.439  23.726  1.00 90.52           N  
ATOM   2026  H   ASP A 131     -12.157  16.175  24.667  1.00 90.52           H  
ATOM   2027  CA  ASP A 131     -13.003  17.776  23.585  1.00 90.52           C  
ATOM   2028  HA  ASP A 131     -14.069  17.664  23.385  1.00 90.52           H  
ATOM   2029  C   ASP A 131     -12.381  18.587  22.436  1.00 90.52           C  
ATOM   2030  CB  ASP A 131     -12.837  18.544  24.910  1.00 90.52           C  
ATOM   2031  HB2 ASP A 131     -13.461  19.438  24.878  1.00 90.52           H  
ATOM   2032  HB3 ASP A 131     -11.798  18.866  24.988  1.00 90.52           H  
ATOM   2033  O   ASP A 131     -12.944  19.584  21.988  1.00 90.52           O  
ATOM   2034  CG  ASP A 131     -13.185  17.742  26.172  1.00 90.52           C  
ATOM   2035  OD1 ASP A 131     -13.932  16.742  26.063  1.00 90.52           O  
ATOM   2036  OD2 ASP A 131     -12.643  18.104  27.237  1.00 90.52           O  
ATOM   2037  N   MET A 132     -11.224  18.142  21.938  1.00 85.15           N  
ATOM   2038  H   MET A 132     -10.837  17.301  22.342  1.00 85.15           H  
ATOM   2039  CA  MET A 132     -10.496  18.773  20.840  1.00 85.15           C  
ATOM   2040  HA  MET A 132     -10.633  19.852  20.907  1.00 85.15           H  
ATOM   2041  C   MET A 132     -11.008  18.354  19.458  1.00 85.15           C  
ATOM   2042  CB  MET A 132      -8.996  18.468  20.983  1.00 85.15           C  
ATOM   2043  HB2 MET A 132      -8.842  17.390  20.948  1.00 85.15           H  
ATOM   2044  HB3 MET A 132      -8.455  18.913  20.147  1.00 85.15           H  
ATOM   2045  O   MET A 132     -10.563  18.922  18.464  1.00 85.15           O  
ATOM   2046  CG  MET A 132      -8.407  19.021  22.285  1.00 85.15           C  
ATOM   2047  HG2 MET A 132      -8.975  18.633  23.131  1.00 85.15           H  
ATOM   2048  HG3 MET A 132      -7.384  18.658  22.381  1.00 85.15           H  
ATOM   2049  SD  MET A 132      -8.374  20.833  22.383  1.00 85.15           S  
ATOM   2050  CE  MET A 132      -7.919  21.013  24.127  1.00 85.15           C  
ATOM   2051  HE1 MET A 132      -6.962  20.526  24.311  1.00 85.15           H  
ATOM   2052  HE2 MET A 132      -7.846  22.071  24.380  1.00 85.15           H  
ATOM   2053  HE3 MET A 132      -8.679  20.546  24.753  1.00 85.15           H  
ATOM   2054  N   ILE A 133     -11.922  17.379  19.364  1.00 91.43           N  
ATOM   2055  H   ILE A 133     -12.280  16.971  20.215  1.00 91.43           H  
ATOM   2056  CA  ILE A 133     -12.453  16.908  18.079  1.00 91.43           C  
ATOM   2057  HA  ILE A 133     -11.651  16.977  17.344  1.00 91.43           H  
ATOM   2058  C   ILE A 133     -13.634  17.797  17.655  1.00 91.43           C  
ATOM   2059  CB  ILE A 133     -12.870  15.423  18.116  1.00 91.43           C  
ATOM   2060  HB  ILE A 133     -13.761  15.325  18.736  1.00 91.43           H  
ATOM   2061  O   ILE A 133     -14.684  17.770  18.306  1.00 91.43           O  
ATOM   2062  CG1 ILE A 133     -11.766  14.511  18.696  1.00 91.43           C  
ATOM   2063 HG12 ILE A 133     -11.386  14.920  19.633  1.00 91.43           H  
ATOM   2064 HG13 ILE A 133     -10.931  14.462  17.997  1.00 91.43           H  
ATOM   2065  CG2 ILE A 133     -13.199  14.981  16.672  1.00 91.43           C  
ATOM   2066 HG21 ILE A 133     -12.297  15.012  16.061  1.00 91.43           H  
ATOM   2067 HG22 ILE A 133     -13.935  15.646  16.220  1.00 91.43           H  
ATOM   2068 HG23 ILE A 133     -13.607  13.970  16.652  1.00 91.43           H  
ATOM   2069  CD1 ILE A 133     -12.275  13.097  19.003  1.00 91.43           C  
ATOM   2070 HD11 ILE A 133     -13.023  13.144  19.794  1.00 91.43           H  
ATOM   2071 HD12 ILE A 133     -11.447  12.471  19.334  1.00 91.43           H  
ATOM   2072 HD13 ILE A 133     -12.720  12.640  18.119  1.00 91.43           H  
ATOM   2073  N   PRO A 134     -13.537  18.539  16.536  1.00 92.38           N  
ATOM   2074  CA  PRO A 134     -14.642  19.363  16.062  1.00 92.38           C  
ATOM   2075  HA  PRO A 134     -14.856  20.096  16.839  1.00 92.38           H  
ATOM   2076  C   PRO A 134     -15.889  18.517  15.734  1.00 92.38           C  
ATOM   2077  CB  PRO A 134     -14.113  20.094  14.821  1.00 92.38           C  
ATOM   2078  HB2 PRO A 134     -14.493  21.114  14.762  1.00 92.38           H  
ATOM   2079  HB3 PRO A 134     -14.371  19.540  13.918  1.00 92.38           H  
ATOM   2080  O   PRO A 134     -15.762  17.451  15.128  1.00 92.38           O  
ATOM   2081  CG  PRO A 134     -12.596  20.067  15.001  1.00 92.38           C  
ATOM   2082  HG2 PRO A 134     -12.287  20.876  15.664  1.00 92.38           H  
ATOM   2083  HG3 PRO A 134     -12.070  20.124  14.048  1.00 92.38           H  
ATOM   2084  CD  PRO A 134     -12.369  18.728  15.689  1.00 92.38           C  
ATOM   2085  HD2 PRO A 134     -12.326  17.931  14.947  1.00 92.38           H  
ATOM   2086  HD3 PRO A 134     -11.434  18.763  16.248  1.00 92.38           H  
ATOM   2087  N   PRO A 135     -17.120  18.996  16.004  1.00 93.88           N  
ATOM   2088  CA  PRO A 135     -18.352  18.264  15.671  1.00 93.88           C  
ATOM   2089  HA  PRO A 135     -18.399  17.359  16.277  1.00 93.88           H  
ATOM   2090  C   PRO A 135     -18.475  17.869  14.190  1.00 93.88           C  
ATOM   2091  CB  PRO A 135     -19.490  19.202  16.082  1.00 93.88           C  
ATOM   2092  HB2 PRO A 135     -19.753  19.865  15.258  1.00 93.88           H  
ATOM   2093  HB3 PRO A 135     -20.367  18.647  16.416  1.00 93.88           H  
ATOM   2094  O   PRO A 135     -19.008  16.809  13.856  1.00 93.88           O  
ATOM   2095  CG  PRO A 135     -18.881  20.028  17.214  1.00 93.88           C  
ATOM   2096  HG2 PRO A 135     -19.376  20.992  17.327  1.00 93.88           H  
ATOM   2097  HG3 PRO A 135     -18.927  19.462  18.144  1.00 93.88           H  
ATOM   2098  CD  PRO A 135     -17.425  20.186  16.786  1.00 93.88           C  
ATOM   2099  HD2 PRO A 135     -17.311  21.074  16.165  1.00 93.88           H  
ATOM   2100  HD3 PRO A 135     -16.794  20.257  17.672  1.00 93.88           H  
ATOM   2101  N   GLN A 136     -17.939  18.707  13.299  1.00 94.59           N  
ATOM   2102  H   GLN A 136     -17.500  19.547  13.647  1.00 94.59           H  
ATOM   2103  CA  GLN A 136     -17.887  18.445  11.859  1.00 94.59           C  
ATOM   2104  HA  GLN A 136     -18.890  18.239  11.485  1.00 94.59           H  
ATOM   2105  C   GLN A 136     -17.009  17.231  11.533  1.00 94.59           C  
ATOM   2106  CB  GLN A 136     -17.327  19.685  11.147  1.00 94.59           C  
ATOM   2107  HB2 GLN A 136     -17.191  19.457  10.090  1.00 94.59           H  
ATOM   2108  HB3 GLN A 136     -16.352  19.921  11.574  1.00 94.59           H  
ATOM   2109  O   GLN A 136     -17.361  16.427  10.676  1.00 94.59           O  
ATOM   2110  CG  GLN A 136     -18.245  20.914  11.266  1.00 94.59           C  
ATOM   2111  HG2 GLN A 136     -18.500  21.090  12.311  1.00 94.59           H  
ATOM   2112  HG3 GLN A 136     -19.167  20.725  10.717  1.00 94.59           H  
ATOM   2113  CD  GLN A 136     -17.599  22.187  10.727  1.00 94.59           C  
ATOM   2114  NE2 GLN A 136     -18.287  23.305  10.781  1.00 94.59           N  
ATOM   2115 HE21 GLN A 136     -19.234  23.321  11.131  1.00 94.59           H  
ATOM   2116 HE22 GLN A 136     -17.820  24.120  10.409  1.00 94.59           H  
ATOM   2117  OE1 GLN A 136     -16.469  22.218  10.275  1.00 94.59           O  
ATOM   2118  N   GLU A 137     -15.893  17.065  12.246  1.00 93.25           N  
ATOM   2119  H   GLU A 137     -15.706  17.683  13.023  1.00 93.25           H  
ATOM   2120  CA  GLU A 137     -15.000  15.922  12.075  1.00 93.25           C  
ATOM   2121  HA  GLU A 137     -14.801  15.783  11.012  1.00 93.25           H  
ATOM   2122  C   GLU A 137     -15.641  14.627  12.575  1.00 93.25           C  
ATOM   2123  CB  GLU A 137     -13.666  16.226  12.769  1.00 93.25           C  
ATOM   2124  HB2 GLU A 137     -13.191  17.042  12.225  1.00 93.25           H  
ATOM   2125  HB3 GLU A 137     -13.834  16.545  13.798  1.00 93.25           H  
ATOM   2126  O   GLU A 137     -15.525  13.596  11.917  1.00 93.25           O  
ATOM   2127  CG  GLU A 137     -12.740  15.008  12.784  1.00 93.25           C  
ATOM   2128  HG2 GLU A 137     -12.962  14.395  13.658  1.00 93.25           H  
ATOM   2129  HG3 GLU A 137     -12.944  14.407  11.898  1.00 93.25           H  
ATOM   2130  CD  GLU A 137     -11.268  15.402  12.782  1.00 93.25           C  
ATOM   2131  OE1 GLU A 137     -10.549  14.768  11.969  1.00 93.25           O  
ATOM   2132  OE2 GLU A 137     -10.910  16.359  13.497  1.00 93.25           O  
ATOM   2133  N   ILE A 138     -16.381  14.688  13.683  1.00 95.00           N  
ATOM   2134  H   ILE A 138     -16.409  15.568  14.179  1.00 95.00           H  
ATOM   2135  CA  ILE A 138     -17.150  13.549  14.204  1.00 95.00           C  
ATOM   2136  HA  ILE A 138     -16.469  12.717  14.381  1.00 95.00           H  
ATOM   2137  C   ILE A 138     -18.173  13.087  13.162  1.00 95.00           C  
ATOM   2138  CB  ILE A 138     -17.837  13.928  15.537  1.00 95.00           C  
ATOM   2139  HB  ILE A 138     -18.506  14.771  15.360  1.00 95.00           H  
ATOM   2140  O   ILE A 138     -18.212  11.909  12.814  1.00 95.00           O  
ATOM   2141  CG1 ILE A 138     -16.772  14.360  16.571  1.00 95.00           C  
ATOM   2142 HG12 ILE A 138     -16.132  13.506  16.794  1.00 95.00           H  
ATOM   2143 HG13 ILE A 138     -16.121  15.117  16.135  1.00 95.00           H  
ATOM   2144  CG2 ILE A 138     -18.685  12.751  16.064  1.00 95.00           C  
ATOM   2145 HG21 ILE A 138     -19.410  12.429  15.316  1.00 95.00           H  
ATOM   2146 HG22 ILE A 138     -19.278  13.051  16.928  1.00 95.00           H  
ATOM   2147 HG23 ILE A 138     -18.057  11.894  16.306  1.00 95.00           H  
ATOM   2148  CD1 ILE A 138     -17.304  14.977  17.870  1.00 95.00           C  
ATOM   2149 HD11 ILE A 138     -18.273  14.567  18.154  1.00 95.00           H  
ATOM   2150 HD12 ILE A 138     -17.423  16.052  17.734  1.00 95.00           H  
ATOM   2151 HD13 ILE A 138     -16.580  14.820  18.669  1.00 95.00           H  
ATOM   2152  N   SER A 139     -18.946  14.029  12.619  1.00 95.87           N  
ATOM   2153  H   SER A 139     -18.838  14.979  12.945  1.00 95.87           H  
ATOM   2154  CA  SER A 139     -19.975  13.738  11.614  1.00 95.87           C  
ATOM   2155  HA  SER A 139     -20.669  13.000  12.016  1.00 95.87           H  
ATOM   2156  C   SER A 139     -19.366  13.166  10.328  1.00 95.87           C  
ATOM   2157  CB  SER A 139     -20.758  15.011  11.276  1.00 95.87           C  
ATOM   2158  HB2 SER A 139     -20.101  15.717  10.767  1.00 95.87           H  
ATOM   2159  HB3 SER A 139     -21.578  14.754  10.605  1.00 95.87           H  
ATOM   2160  O   SER A 139     -19.907  12.229   9.739  1.00 95.87           O  
ATOM   2161  OG  SER A 139     -21.287  15.628  12.436  1.00 95.87           O  
ATOM   2162  HG  SER A 139     -20.564  15.924  12.994  1.00 95.87           H  
ATOM   2163  N   ALA A 140     -18.211  13.694   9.905  1.00 96.36           N  
ATOM   2164  H   ALA A 140     -17.825  14.485  10.401  1.00 96.36           H  
ATOM   2165  CA  ALA A 140     -17.474  13.178   8.756  1.00 96.36           C  
ATOM   2166  HA  ALA A 140     -18.138  13.163   7.892  1.00 96.36           H  
ATOM   2167  C   ALA A 140     -16.994  11.739   8.991  1.00 96.36           C  
ATOM   2168  CB  ALA A 140     -16.301  14.118   8.451  1.00 96.36           C  
ATOM   2169  HB1 ALA A 140     -16.676  15.123   8.255  1.00 96.36           H  
ATOM   2170  HB2 ALA A 140     -15.773  13.759   7.568  1.00 96.36           H  
ATOM   2171  HB3 ALA A 140     -15.611  14.147   9.294  1.00 96.36           H  
ATOM   2172  O   ALA A 140     -17.146  10.894   8.114  1.00 96.36           O  
ATOM   2173  N   TRP A 141     -16.460  11.439  10.179  1.00 96.42           N  
ATOM   2174  H   TRP A 141     -16.367  12.170  10.869  1.00 96.42           H  
ATOM   2175  CA  TRP A 141     -16.067  10.082  10.555  1.00 96.42           C  
ATOM   2176  HA  TRP A 141     -15.344   9.711   9.828  1.00 96.42           H  
ATOM   2177  C   TRP A 141     -17.244   9.108  10.509  1.00 96.42           C  
ATOM   2178  CB  TRP A 141     -15.409  10.093  11.941  1.00 96.42           C  
ATOM   2179  HB2 TRP A 141     -15.579   9.120  12.401  1.00 96.42           H  
ATOM   2180  HB3 TRP A 141     -15.878  10.839  12.583  1.00 96.42           H  
ATOM   2181  O   TRP A 141     -17.162   8.093   9.824  1.00 96.42           O  
ATOM   2182  CG  TRP A 141     -13.932  10.309  11.910  1.00 96.42           C  
ATOM   2183  CD1 TRP A 141     -13.242  11.379  12.362  1.00 96.42           C  
ATOM   2184  HD1 TRP A 141     -13.689  12.235  12.846  1.00 96.42           H  
ATOM   2185  CD2 TRP A 141     -12.941   9.393  11.384  1.00 96.42           C  
ATOM   2186  CE2 TRP A 141     -11.654   9.998  11.487  1.00 96.42           C  
ATOM   2187  CE3 TRP A 141     -13.034   8.123  10.790  1.00 96.42           C  
ATOM   2188  HE3 TRP A 141     -14.003   7.655  10.700  1.00 96.42           H  
ATOM   2189  NE1 TRP A 141     -11.889  11.196  12.131  1.00 96.42           N  
ATOM   2190  HE1 TRP A 141     -11.180  11.825  12.478  1.00 96.42           H  
ATOM   2191  CH2 TRP A 141     -10.652   8.149  10.307  1.00 96.42           C  
ATOM   2192  HH2 TRP A 141      -9.802   7.675   9.840  1.00 96.42           H  
ATOM   2193  CZ2 TRP A 141     -10.507   9.384  10.965  1.00 96.42           C  
ATOM   2194  HZ2 TRP A 141      -9.546   9.871  11.034  1.00 96.42           H  
ATOM   2195  CZ3 TRP A 141     -11.899   7.507  10.252  1.00 96.42           C  
ATOM   2196  HZ3 TRP A 141     -12.011   6.553   9.758  1.00 96.42           H  
ATOM   2197  N   GLU A 142     -18.347   9.424  11.184  1.00 96.20           N  
ATOM   2198  H   GLU A 142     -18.359  10.279  11.722  1.00 96.20           H  
ATOM   2199  CA  GLU A 142     -19.538   8.566  11.224  1.00 96.20           C  
ATOM   2200  HA  GLU A 142     -19.275   7.602  11.661  1.00 96.20           H  
ATOM   2201  C   GLU A 142     -20.088   8.280   9.820  1.00 96.20           C  
ATOM   2202  CB  GLU A 142     -20.606   9.233  12.104  1.00 96.20           C  
ATOM   2203  HB2 GLU A 142     -20.728  10.270  11.791  1.00 96.20           H  
ATOM   2204  HB3 GLU A 142     -21.555   8.712  11.973  1.00 96.20           H  
ATOM   2205  O   GLU A 142     -20.391   7.131   9.492  1.00 96.20           O  
ATOM   2206  CG  GLU A 142     -20.215   9.169  13.590  1.00 96.20           C  
ATOM   2207  HG2 GLU A 142     -20.204   8.120  13.887  1.00 96.20           H  
ATOM   2208  HG3 GLU A 142     -19.204   9.557  13.717  1.00 96.20           H  
ATOM   2209  CD  GLU A 142     -21.152   9.944  14.529  1.00 96.20           C  
ATOM   2210  OE1 GLU A 142     -20.968   9.787  15.761  1.00 96.20           O  
ATOM   2211  OE2 GLU A 142     -22.016  10.705  14.040  1.00 96.20           O  
ATOM   2212  N   THR A 143     -20.135   9.305   8.964  1.00 95.93           N  
ATOM   2213  H   THR A 143     -19.867  10.217   9.305  1.00 95.93           H  
ATOM   2214  CA  THR A 143     -20.609   9.178   7.580  1.00 95.93           C  
ATOM   2215  HA  THR A 143     -21.586   8.695   7.589  1.00 95.93           H  
ATOM   2216  C   THR A 143     -19.672   8.304   6.747  1.00 95.93           C  
ATOM   2217  CB  THR A 143     -20.772  10.558   6.924  1.00 95.93           C  
ATOM   2218  HB  THR A 143     -19.798  11.036   6.827  1.00 95.93           H  
ATOM   2219  O   THR A 143     -20.111   7.325   6.150  1.00 95.93           O  
ATOM   2220  CG2 THR A 143     -21.425  10.469   5.547  1.00 95.93           C  
ATOM   2221 HG21 THR A 143     -20.773   9.940   4.853  1.00 95.93           H  
ATOM   2222 HG22 THR A 143     -22.378   9.945   5.615  1.00 95.93           H  
ATOM   2223 HG23 THR A 143     -21.594  11.472   5.156  1.00 95.93           H  
ATOM   2224  OG1 THR A 143     -21.599  11.379   7.720  1.00 95.93           O  
ATOM   2225  HG1 THR A 143     -21.087  11.656   8.484  1.00 95.93           H  
ATOM   2226  N   GLN A 144     -18.370   8.598   6.749  1.00 95.95           N  
ATOM   2227  H   GLN A 144     -18.050   9.381   7.301  1.00 95.95           H  
ATOM   2228  CA  GLN A 144     -17.400   7.929   5.876  1.00 95.95           C  
ATOM   2229  HA  GLN A 144     -17.820   7.881   4.871  1.00 95.95           H  
ATOM   2230  C   GLN A 144     -17.109   6.481   6.296  1.00 95.95           C  
ATOM   2231  CB  GLN A 144     -16.115   8.772   5.809  1.00 95.95           C  
ATOM   2232  HB2 GLN A 144     -15.336   8.205   5.299  1.00 95.95           H  
ATOM   2233  HB3 GLN A 144     -15.760   8.993   6.816  1.00 95.95           H  
ATOM   2234  O   GLN A 144     -16.808   5.639   5.449  1.00 95.95           O  
ATOM   2235  CG  GLN A 144     -16.354  10.083   5.036  1.00 95.95           C  
ATOM   2236  HG2 GLN A 144     -17.046  10.727   5.579  1.00 95.95           H  
ATOM   2237  HG3 GLN A 144     -16.816   9.846   4.077  1.00 95.95           H  
ATOM   2238  CD  GLN A 144     -15.066  10.854   4.776  1.00 95.95           C  
ATOM   2239  NE2 GLN A 144     -14.463  10.680   3.621  1.00 95.95           N  
ATOM   2240 HE21 GLN A 144     -14.893  10.071   2.941  1.00 95.95           H  
ATOM   2241 HE22 GLN A 144     -13.563  11.105   3.452  1.00 95.95           H  
ATOM   2242  OE1 GLN A 144     -14.550  11.600   5.596  1.00 95.95           O  
ATOM   2243  N   ILE A 145     -17.232   6.151   7.587  1.00 96.49           N  
ATOM   2244  H   ILE A 145     -17.450   6.875   8.256  1.00 96.49           H  
ATOM   2245  CA  ILE A 145     -17.179   4.753   8.038  1.00 96.49           C  
ATOM   2246  HA  ILE A 145     -16.295   4.277   7.614  1.00 96.49           H  
ATOM   2247  C   ILE A 145     -18.396   3.988   7.506  1.00 96.49           C  
ATOM   2248  CB  ILE A 145     -17.086   4.661   9.576  1.00 96.49           C  
ATOM   2249  HB  ILE A 145     -17.948   5.172  10.004  1.00 96.49           H  
ATOM   2250  O   ILE A 145     -18.251   2.858   7.042  1.00 96.49           O  
ATOM   2251  CG1 ILE A 145     -15.787   5.306  10.102  1.00 96.49           C  
ATOM   2252 HG12 ILE A 145     -15.574   6.236   9.575  1.00 96.49           H  
ATOM   2253 HG13 ILE A 145     -14.942   4.646   9.903  1.00 96.49           H  
ATOM   2254  CG2 ILE A 145     -17.090   3.188  10.033  1.00 96.49           C  
ATOM   2255 HG21 ILE A 145     -16.166   2.694   9.733  1.00 96.49           H  
ATOM   2256 HG22 ILE A 145     -17.206   3.117  11.115  1.00 96.49           H  
ATOM   2257 HG23 ILE A 145     -17.909   2.638   9.568  1.00 96.49           H  
ATOM   2258  CD1 ILE A 145     -15.857   5.612  11.602  1.00 96.49           C  
ATOM   2259 HD11 ILE A 145     -16.597   6.391  11.786  1.00 96.49           H  
ATOM   2260 HD12 ILE A 145     -14.882   5.959  11.942  1.00 96.49           H  
ATOM   2261 HD13 ILE A 145     -16.137   4.725  12.170  1.00 96.49           H  
ATOM   2262  N   CYS A 146     -19.583   4.600   7.548  1.00 95.52           N  
ATOM   2263  H   CYS A 146     -19.643   5.540   7.914  1.00 95.52           H  
ATOM   2264  CA  CYS A 146     -20.787   3.998   6.991  1.00 95.52           C  
ATOM   2265  HA  CYS A 146     -20.916   3.012   7.438  1.00 95.52           H  
ATOM   2266  C   CYS A 146     -20.638   3.791   5.477  1.00 95.52           C  
ATOM   2267  CB  CYS A 146     -21.996   4.862   7.364  1.00 95.52           C  
ATOM   2268  HB2 CYS A 146     -21.930   5.155   8.412  1.00 95.52           H  
ATOM   2269  HB3 CYS A 146     -22.007   5.764   6.752  1.00 95.52           H  
ATOM   2270  O   CYS A 146     -20.801   2.671   5.013  1.00 95.52           O  
ATOM   2271  SG  CYS A 146     -23.523   3.919   7.103  1.00 95.52           S  
ATOM   2272  HG  CYS A 146     -24.365   4.936   7.307  1.00 95.52           H  
ATOM   2273  N   GLU A 147     -20.224   4.812   4.720  1.00 94.70           N  
ATOM   2274  H   GLU A 147     -20.109   5.715   5.157  1.00 94.70           H  
ATOM   2275  CA  GLU A 147     -19.971   4.714   3.272  1.00 94.70           C  
ATOM   2276  HA  GLU A 147     -20.908   4.526   2.747  1.00 94.70           H  
ATOM   2277  C   GLU A 147     -19.014   3.565   2.918  1.00 94.70           C  
ATOM   2278  CB  GLU A 147     -19.371   6.030   2.758  1.00 94.70           C  
ATOM   2279  HB2 GLU A 147     -18.531   6.299   3.399  1.00 94.70           H  
ATOM   2280  HB3 GLU A 147     -18.991   5.872   1.749  1.00 94.70           H  
ATOM   2281  O   GLU A 147     -19.312   2.756   2.041  1.00 94.70           O  
ATOM   2282  CG  GLU A 147     -20.386   7.182   2.709  1.00 94.70           C  
ATOM   2283  HG2 GLU A 147     -20.874   7.279   3.680  1.00 94.70           H  
ATOM   2284  HG3 GLU A 147     -21.155   6.930   1.979  1.00 94.70           H  
ATOM   2285  CD  GLU A 147     -19.746   8.529   2.334  1.00 94.70           C  
ATOM   2286  OE1 GLU A 147     -20.520   9.495   2.150  1.00 94.70           O  
ATOM   2287  OE2 GLU A 147     -18.495   8.610   2.268  1.00 94.70           O  
ATOM   2288  N   GLY A 148     -17.908   3.429   3.658  1.00 94.81           N  
ATOM   2289  H   GLY A 148     -17.723   4.121   4.370  1.00 94.81           H  
ATOM   2290  CA  GLY A 148     -16.932   2.353   3.458  1.00 94.81           C  
ATOM   2291  HA2 GLY A 148     -16.552   2.395   2.437  1.00 94.81           H  
ATOM   2292  HA3 GLY A 148     -16.103   2.506   4.150  1.00 94.81           H  
ATOM   2293  C   GLY A 148     -17.480   0.947   3.705  1.00 94.81           C  
ATOM   2294  O   GLY A 148     -16.905  -0.034   3.241  1.00 94.81           O  
ATOM   2295  N   ASN A 149     -18.607   0.820   4.399  1.00 96.12           N  
ATOM   2296  H   ASN A 149     -19.064   1.656   4.732  1.00 96.12           H  
ATOM   2297  CA  ASN A 149     -19.241  -0.463   4.657  1.00 96.12           C  
ATOM   2298  HA  ASN A 149     -18.470  -1.231   4.717  1.00 96.12           H  
ATOM   2299  C   ASN A 149     -20.209  -0.899   3.549  1.00 96.12           C  
ATOM   2300  CB  ASN A 149     -19.924  -0.378   6.022  1.00 96.12           C  
ATOM   2301  HB2 ASN A 149     -20.739   0.345   5.979  1.00 96.12           H  
ATOM   2302  HB3 ASN A 149     -19.196  -0.042   6.761  1.00 96.12           H  
ATOM   2303  O   ASN A 149     -20.592  -2.062   3.535  1.00 96.12           O  
ATOM   2304  CG  ASN A 149     -20.461  -1.716   6.477  1.00 96.12           C  
ATOM   2305  ND2 ASN A 149     -21.699  -1.754   6.906  1.00 96.12           N  
ATOM   2306 HD21 ASN A 149     -22.285  -0.936   6.825  1.00 96.12           H  
ATOM   2307 HD22 ASN A 149     -22.042  -2.589   7.359  1.00 96.12           H  
ATOM   2308  OD1 ASN A 149     -19.770  -2.723   6.479  1.00 96.12           O  
ATOM   2309  N   TYR A 150     -20.608  -0.027   2.621  1.00 95.59           N  
ATOM   2310  H   TYR A 150     -20.226   0.908   2.621  1.00 95.59           H  
ATOM   2311  CA  TYR A 150     -21.619  -0.356   1.610  1.00 95.59           C  
ATOM   2312  HA  TYR A 150     -22.019  -1.348   1.815  1.00 95.59           H  
ATOM   2313  C   TYR A 150     -21.044  -0.411   0.195  1.00 95.59           C  
ATOM   2314  CB  TYR A 150     -22.808   0.607   1.703  1.00 95.59           C  
ATOM   2315  HB2 TYR A 150     -23.419   0.496   0.807  1.00 95.59           H  
ATOM   2316  HB3 TYR A 150     -22.443   1.634   1.722  1.00 95.59           H  
ATOM   2317  O   TYR A 150     -20.214   0.401  -0.199  1.00 95.59           O  
ATOM   2318  CG  TYR A 150     -23.694   0.351   2.909  1.00 95.59           C  
ATOM   2319  CD1 TYR A 150     -24.745  -0.580   2.831  1.00 95.59           C  
ATOM   2320  HD1 TYR A 150     -24.919  -1.118   1.911  1.00 95.59           H  
ATOM   2321  CD2 TYR A 150     -23.469   1.040   4.112  1.00 95.59           C  
ATOM   2322  HD2 TYR A 150     -22.695   1.792   4.143  1.00 95.59           H  
ATOM   2323  CE1 TYR A 150     -25.572  -0.806   3.945  1.00 95.59           C  
ATOM   2324  HE1 TYR A 150     -26.394  -1.504   3.886  1.00 95.59           H  
ATOM   2325  CE2 TYR A 150     -24.257   0.783   5.249  1.00 95.59           C  
ATOM   2326  HE2 TYR A 150     -24.075   1.314   6.172  1.00 95.59           H  
ATOM   2327  OH  TYR A 150     -26.119  -0.387   6.227  1.00 95.59           O  
ATOM   2328  HH  TYR A 150     -25.768   0.010   7.028  1.00 95.59           H  
ATOM   2329  CZ  TYR A 150     -25.324  -0.134   5.158  1.00 95.59           C  
ATOM   2330  N   ILE A 151     -21.533  -1.361  -0.598  1.00 93.34           N  
ATOM   2331  H   ILE A 151     -22.192  -2.015  -0.199  1.00 93.34           H  
ATOM   2332  CA  ILE A 151     -21.296  -1.442  -2.045  1.00 93.34           C  
ATOM   2333  HA  ILE A 151     -20.743  -0.559  -2.363  1.00 93.34           H  
ATOM   2334  C   ILE A 151     -22.622  -1.412  -2.798  1.00 93.34           C  
ATOM   2335  CB  ILE A 151     -20.458  -2.682  -2.431  1.00 93.34           C  
ATOM   2336  HB  ILE A 151     -20.429  -2.742  -3.519  1.00 93.34           H  
ATOM   2337  O   ILE A 151     -23.679  -1.731  -2.246  1.00 93.34           O  
ATOM   2338  CG1 ILE A 151     -21.082  -3.993  -1.904  1.00 93.34           C  
ATOM   2339 HG12 ILE A 151     -21.032  -4.017  -0.815  1.00 93.34           H  
ATOM   2340 HG13 ILE A 151     -22.132  -4.028  -2.194  1.00 93.34           H  
ATOM   2341  CG2 ILE A 151     -19.016  -2.477  -1.952  1.00 93.34           C  
ATOM   2342 HG21 ILE A 151     -18.385  -3.326  -2.214  1.00 93.34           H  
ATOM   2343 HG22 ILE A 151     -18.591  -1.592  -2.425  1.00 93.34           H  
ATOM   2344 HG23 ILE A 151     -19.006  -2.339  -0.871  1.00 93.34           H  
ATOM   2345  CD1 ILE A 151     -20.412  -5.257  -2.452  1.00 93.34           C  
ATOM   2346 HD11 ILE A 151     -20.980  -6.130  -2.132  1.00 93.34           H  
ATOM   2347 HD12 ILE A 151     -19.395  -5.346  -2.069  1.00 93.34           H  
ATOM   2348 HD13 ILE A 151     -20.394  -5.225  -3.541  1.00 93.34           H  
ATOM   2349  N   MET A 152     -22.563  -1.054  -4.080  1.00 92.58           N  
ATOM   2350  H   MET A 152     -21.667  -0.818  -4.482  1.00 92.58           H  
ATOM   2351  CA  MET A 152     -23.718  -1.166  -4.964  1.00 92.58           C  
ATOM   2352  HA  MET A 152     -24.582  -0.714  -4.477  1.00 92.58           H  
ATOM   2353  C   MET A 152     -24.035  -2.641  -5.224  1.00 92.58           C  
ATOM   2354  CB  MET A 152     -23.478  -0.424  -6.281  1.00 92.58           C  
ATOM   2355  HB2 MET A 152     -24.301  -0.658  -6.956  1.00 92.58           H  
ATOM   2356  HB3 MET A 152     -22.550  -0.767  -6.738  1.00 92.58           H  
ATOM   2357  O   MET A 152     -23.237  -3.375  -5.805  1.00 92.58           O  
ATOM   2358  CG  MET A 152     -23.420   1.094  -6.081  1.00 92.58           C  
ATOM   2359  HG2 MET A 152     -24.328   1.423  -5.576  1.00 92.58           H  
ATOM   2360  HG3 MET A 152     -22.572   1.331  -5.438  1.00 92.58           H  
ATOM   2361  SD  MET A 152     -23.240   2.036  -7.620  1.00 92.58           S  
ATOM   2362  CE  MET A 152     -24.864   1.752  -8.378  1.00 92.58           C  
ATOM   2363  HE1 MET A 152     -24.980   0.698  -8.629  1.00 92.58           H  
ATOM   2364  HE2 MET A 152     -25.648   2.053  -7.684  1.00 92.58           H  
ATOM   2365  HE3 MET A 152     -24.944   2.346  -9.288  1.00 92.58           H  
ATOM   2366  N   GLY A 153     -25.214  -3.059  -4.787  1.00 91.01           N  
ATOM   2367  H   GLY A 153     -25.795  -2.388  -4.306  1.00 91.01           H  
ATOM   2368  CA  GLY A 153     -25.811  -4.343  -5.098  1.00 91.01           C  
ATOM   2369  HA2 GLY A 153     -25.031  -5.099  -5.191  1.00 91.01           H  
ATOM   2370  HA3 GLY A 153     -26.476  -4.626  -4.282  1.00 91.01           H  
ATOM   2371  C   GLY A 153     -26.641  -4.319  -6.384  1.00 91.01           C  
ATOM   2372  O   GLY A 153     -26.701  -3.314  -7.106  1.00 91.01           O  
ATOM   2373  N   PRO A 154     -27.328  -5.434  -6.681  1.00 90.74           N  
ATOM   2374  CA  PRO A 154     -28.247  -5.523  -7.806  1.00 90.74           C  
ATOM   2375  HA  PRO A 154     -27.672  -5.449  -8.729  1.00 90.74           H  
ATOM   2376  C   PRO A 154     -29.301  -4.415  -7.758  1.00 90.74           C  
ATOM   2377  CB  PRO A 154     -28.889  -6.911  -7.711  1.00 90.74           C  
ATOM   2378  HB2 PRO A 154     -29.058  -7.347  -8.696  1.00 90.74           H  
ATOM   2379  HB3 PRO A 154     -29.825  -6.855  -7.156  1.00 90.74           H  
ATOM   2380  O   PRO A 154     -29.772  -4.040  -6.683  1.00 90.74           O  
ATOM   2381  CG  PRO A 154     -27.878  -7.720  -6.899  1.00 90.74           C  
ATOM   2382  HG2 PRO A 154     -28.350  -8.546  -6.367  1.00 90.74           H  
ATOM   2383  HG3 PRO A 154     -27.089  -8.086  -7.557  1.00 90.74           H  
ATOM   2384  CD  PRO A 154     -27.303  -6.683  -5.940  1.00 90.74           C  
ATOM   2385  HD2 PRO A 154     -27.942  -6.594  -5.062  1.00 90.74           H  
ATOM   2386  HD3 PRO A 154     -26.292  -6.965  -5.648  1.00 90.74           H  
ATOM   2387  N   GLN A 155     -29.686  -3.912  -8.934  1.00 91.18           N  
ATOM   2388  H   GLN A 155     -29.221  -4.244  -9.768  1.00 91.18           H  
ATOM   2389  CA  GLN A 155     -30.778  -2.939  -9.093  1.00 91.18           C  
ATOM   2390  HA  GLN A 155     -30.817  -2.662 -10.147  1.00 91.18           H  
ATOM   2391  C   GLN A 155     -30.556  -1.617  -8.327  1.00 91.18           C  
ATOM   2392  CB  GLN A 155     -32.126  -3.608  -8.748  1.00 91.18           C  
ATOM   2393  HB2 GLN A 155     -32.122  -3.853  -7.686  1.00 91.18           H  
ATOM   2394  HB3 GLN A 155     -32.939  -2.901  -8.916  1.00 91.18           H  
ATOM   2395  O   GLN A 155     -31.513  -0.911  -8.028  1.00 91.18           O  
ATOM   2396  CG  GLN A 155     -32.420  -4.880  -9.569  1.00 91.18           C  
ATOM   2397  HG2 GLN A 155     -32.791  -4.591 -10.552  1.00 91.18           H  
ATOM   2398  HG3 GLN A 155     -31.512  -5.465  -9.714  1.00 91.18           H  
ATOM   2399  CD  GLN A 155     -33.434  -5.807  -8.904  1.00 91.18           C  
ATOM   2400  NE2 GLN A 155     -33.692  -6.959  -9.482  1.00 91.18           N  
ATOM   2401 HE21 GLN A 155     -33.267  -7.214 -10.362  1.00 91.18           H  
ATOM   2402 HE22 GLN A 155     -34.371  -7.532  -9.001  1.00 91.18           H  
ATOM   2403  OE1 GLN A 155     -33.996  -5.550  -7.856  1.00 91.18           O  
ATOM   2404  N   GLY A 156     -29.303  -1.271  -8.006  1.00 88.42           N  
ATOM   2405  H   GLY A 156     -28.551  -1.916  -8.205  1.00 88.42           H  
ATOM   2406  CA  GLY A 156     -28.974  -0.043  -7.276  1.00 88.42           C  
ATOM   2407  HA2 GLY A 156     -27.916   0.176  -7.416  1.00 88.42           H  
ATOM   2408  HA3 GLY A 156     -29.555   0.787  -7.679  1.00 88.42           H  
ATOM   2409  C   GLY A 156     -29.238  -0.115  -5.769  1.00 88.42           C  
ATOM   2410  O   GLY A 156     -29.264   0.920  -5.110  1.00 88.42           O  
ATOM   2411  N   THR A 157     -29.434  -1.314  -5.213  1.00 92.52           N  
ATOM   2412  H   THR A 157     -29.400  -2.133  -5.802  1.00 92.52           H  
ATOM   2413  CA  THR A 157     -29.502  -1.500  -3.755  1.00 92.52           C  
ATOM   2414  HA  THR A 157     -30.196  -0.762  -3.352  1.00 92.52           H  
ATOM   2415  C   THR A 157     -28.142  -1.239  -3.101  1.00 92.52           C  
ATOM   2416  CB  THR A 157     -30.032  -2.893  -3.375  1.00 92.52           C  
ATOM   2417  HB  THR A 157     -29.971  -3.006  -2.292  1.00 92.52           H  
ATOM   2418  O   THR A 157     -27.104  -1.354  -3.748  1.00 92.52           O  
ATOM   2419  CG2 THR A 157     -31.489  -3.079  -3.796  1.00 92.52           C  
ATOM   2420 HG21 THR A 157     -31.595  -2.974  -4.876  1.00 92.52           H  
ATOM   2421 HG22 THR A 157     -31.829  -4.071  -3.499  1.00 92.52           H  
ATOM   2422 HG23 THR A 157     -32.111  -2.331  -3.303  1.00 92.52           H  
ATOM   2423  OG1 THR A 157     -29.283  -3.925  -3.974  1.00 92.52           O  
ATOM   2424  HG1 THR A 157     -29.562  -3.984  -4.891  1.00 92.52           H  
ATOM   2425  N   LEU A 158     -28.130  -0.885  -1.814  1.00 91.65           N  
ATOM   2426  H   LEU A 158     -29.006  -0.808  -1.317  1.00 91.65           H  
ATOM   2427  CA  LEU A 158     -26.903  -0.805  -1.016  1.00 91.65           C  
ATOM   2428  HA  LEU A 158     -26.033  -0.755  -1.671  1.00 91.65           H  
ATOM   2429  C   LEU A 158     -26.767  -2.078  -0.188  1.00 91.65           C  
ATOM   2430  CB  LEU A 158     -26.910   0.451  -0.130  1.00 91.65           C  
ATOM   2431  HB2 LEU A 158     -27.811   0.441   0.483  1.00 91.65           H  
ATOM   2432  HB3 LEU A 158     -26.053   0.405   0.542  1.00 91.65           H  
ATOM   2433  O   LEU A 158     -27.660  -2.413   0.591  1.00 91.65           O  
ATOM   2434  CG  LEU A 158     -26.841   1.782  -0.897  1.00 91.65           C  
ATOM   2435  HG  LEU A 158     -27.701   1.865  -1.561  1.00 91.65           H  
ATOM   2436  CD1 LEU A 158     -26.893   2.935   0.107  1.00 91.65           C  
ATOM   2437 HD11 LEU A 158     -27.812   2.880   0.690  1.00 91.65           H  
ATOM   2438 HD12 LEU A 158     -26.038   2.882   0.781  1.00 91.65           H  
ATOM   2439 HD13 LEU A 158     -26.868   3.887  -0.423  1.00 91.65           H  
ATOM   2440  CD2 LEU A 158     -25.558   1.925  -1.721  1.00 91.65           C  
ATOM   2441 HD21 LEU A 158     -25.542   2.902  -2.204  1.00 91.65           H  
ATOM   2442 HD22 LEU A 158     -24.684   1.831  -1.077  1.00 91.65           H  
ATOM   2443 HD23 LEU A 158     -25.522   1.164  -2.501  1.00 91.65           H  
ATOM   2444  N   VAL A 159     -25.654  -2.786  -0.365  1.00 94.16           N  
ATOM   2445  H   VAL A 159     -24.959  -2.439  -1.009  1.00 94.16           H  
ATOM   2446  CA  VAL A 159     -25.380  -4.047   0.328  1.00 94.16           C  
ATOM   2447  HA  VAL A 159     -26.276  -4.344   0.873  1.00 94.16           H  
ATOM   2448  C   VAL A 159     -24.234  -3.824   1.312  1.00 94.16           C  
ATOM   2449  CB  VAL A 159     -25.078  -5.180  -0.666  1.00 94.16           C  
ATOM   2450  HB  VAL A 159     -24.218  -4.909  -1.279  1.00 94.16           H  
ATOM   2451  O   VAL A 159     -23.171  -3.357   0.891  1.00 94.16           O  
ATOM   2452  CG1 VAL A 159     -24.783  -6.505   0.049  1.00 94.16           C  
ATOM   2453 HG11 VAL A 159     -24.622  -7.293  -0.686  1.00 94.16           H  
ATOM   2454 HG12 VAL A 159     -23.875  -6.415   0.645  1.00 94.16           H  
ATOM   2455 HG13 VAL A 159     -25.614  -6.783   0.698  1.00 94.16           H  
ATOM   2456  CG2 VAL A 159     -26.283  -5.419  -1.586  1.00 94.16           C  
ATOM   2457 HG21 VAL A 159     -27.148  -5.729  -0.999  1.00 94.16           H  
ATOM   2458 HG22 VAL A 159     -26.044  -6.193  -2.315  1.00 94.16           H  
ATOM   2459 HG23 VAL A 159     -26.537  -4.502  -2.118  1.00 94.16           H  
ATOM   2460  N   PRO A 160     -24.425  -4.127   2.609  1.00 94.05           N  
ATOM   2461  CA  PRO A 160     -23.349  -4.047   3.584  1.00 94.05           C  
ATOM   2462  HA  PRO A 160     -22.880  -3.063   3.541  1.00 94.05           H  
ATOM   2463  C   PRO A 160     -22.304  -5.132   3.299  1.00 94.05           C  
ATOM   2464  CB  PRO A 160     -24.014  -4.229   4.950  1.00 94.05           C  
ATOM   2465  HB2 PRO A 160     -23.341  -4.675   5.683  1.00 94.05           H  
ATOM   2466  HB3 PRO A 160     -24.386  -3.269   5.309  1.00 94.05           H  
ATOM   2467  O   PRO A 160     -22.633  -6.274   2.979  1.00 94.05           O  
ATOM   2468  CG  PRO A 160     -25.190  -5.146   4.619  1.00 94.05           C  
ATOM   2469  HG2 PRO A 160     -25.999  -5.072   5.345  1.00 94.05           H  
ATOM   2470  HG3 PRO A 160     -24.843  -6.178   4.552  1.00 94.05           H  
ATOM   2471  CD  PRO A 160     -25.627  -4.661   3.239  1.00 94.05           C  
ATOM   2472  HD2 PRO A 160     -26.041  -5.497   2.675  1.00 94.05           H  
ATOM   2473  HD3 PRO A 160     -26.367  -3.867   3.341  1.00 94.05           H  
ATOM   2474  N   GLN A 161     -21.036  -4.772   3.431  1.00 92.47           N  
ATOM   2475  H   GLN A 161     -20.847  -3.800   3.630  1.00 92.47           H  
ATOM   2476  CA  GLN A 161     -19.892  -5.665   3.276  1.00 92.47           C  
ATOM   2477  HA  GLN A 161     -20.107  -6.422   2.521  1.00 92.47           H  
ATOM   2478  C   GLN A 161     -19.529  -6.391   4.574  1.00 92.47           C  
ATOM   2479  CB  GLN A 161     -18.694  -4.833   2.831  1.00 92.47           C  
ATOM   2480  HB2 GLN A 161     -17.799  -5.453   2.895  1.00 92.47           H  
ATOM   2481  HB3 GLN A 161     -18.587  -3.990   3.513  1.00 92.47           H  
ATOM   2482  O   GLN A 161     -18.881  -7.436   4.534  1.00 92.47           O  
ATOM   2483  CG  GLN A 161     -18.810  -4.301   1.404  1.00 92.47           C  
ATOM   2484  HG2 GLN A 161     -18.998  -5.123   0.714  1.00 92.47           H  
ATOM   2485  HG3 GLN A 161     -19.626  -3.582   1.334  1.00 92.47           H  
ATOM   2486  CD  GLN A 161     -17.495  -3.641   1.037  1.00 92.47           C  
ATOM   2487  NE2 GLN A 161     -17.394  -2.344   1.143  1.00 92.47           N  
ATOM   2488 HE21 GLN A 161     -18.156  -1.761   1.459  1.00 92.47           H  
ATOM   2489 HE22 GLN A 161     -16.495  -1.953   0.900  1.00 92.47           H  
ATOM   2490  OE1 GLN A 161     -16.513  -4.290   0.725  1.00 92.47           O  
ATOM   2491  N   SER A 162     -19.918  -5.833   5.722  1.00 91.64           N  
ATOM   2492  H   SER A 162     -20.435  -4.967   5.678  1.00 91.64           H  
ATOM   2493  CA  SER A 162     -19.734  -6.442   7.040  1.00 91.64           C  
ATOM   2494  HA  SER A 162     -19.046  -7.283   6.955  1.00 91.64           H  
ATOM   2495  C   SER A 162     -21.047  -6.993   7.605  1.00 91.64           C  
ATOM   2496  CB  SER A 162     -19.087  -5.440   7.996  1.00 91.64           C  
ATOM   2497  HB2 SER A 162     -18.724  -5.976   8.872  1.00 91.64           H  
ATOM   2498  HB3 SER A 162     -18.234  -4.959   7.516  1.00 91.64           H  
ATOM   2499  O   SER A 162     -22.119  -6.830   7.019  1.00 91.64           O  
ATOM   2500  OG  SER A 162     -20.027  -4.467   8.398  1.00 91.64           O  
ATOM   2501  HG  SER A 162     -19.977  -3.774   7.736  1.00 91.64           H  
ATOM   2502  N   GLY A 163     -20.975  -7.641   8.771  1.00 89.83           N  
ATOM   2503  H   GLY A 163     -20.109  -7.619   9.290  1.00 89.83           H  
ATOM   2504  CA  GLY A 163     -22.150  -8.122   9.497  1.00 89.83           C  
ATOM   2505  HA2 GLY A 163     -22.817  -8.637   8.805  1.00 89.83           H  
ATOM   2506  HA3 GLY A 163     -21.818  -8.824  10.262  1.00 89.83           H  
ATOM   2507  C   GLY A 163     -22.940  -7.009  10.193  1.00 89.83           C  
ATOM   2508  O   GLY A 163     -24.023  -7.273  10.719  1.00 89.83           O  
ATOM   2509  N   SER A 164     -22.431  -5.773  10.200  1.00 92.26           N  
ATOM   2510  H   SER A 164     -21.556  -5.618   9.720  1.00 92.26           H  
ATOM   2511  CA  SER A 164     -23.090  -4.622  10.812  1.00 92.26           C  
ATOM   2512  HA  SER A 164     -23.884  -4.977  11.469  1.00 92.26           H  
ATOM   2513  C   SER A 164     -23.708  -3.704   9.760  1.00 92.26           C  
ATOM   2514  CB  SER A 164     -22.107  -3.842  11.683  1.00 92.26           C  
ATOM   2515  HB2 SER A 164     -21.350  -3.376  11.052  1.00 92.26           H  
ATOM   2516  HB3 SER A 164     -21.625  -4.518  12.390  1.00 92.26           H  
ATOM   2517  O   SER A 164     -23.037  -3.258   8.834  1.00 92.26           O  
ATOM   2518  OG  SER A 164     -22.826  -2.847  12.394  1.00 92.26           O  
ATOM   2519  HG  SER A 164     -22.197  -2.211  12.742  1.00 92.26           H  
ATOM   2520  N   LEU A 165     -24.983  -3.349   9.943  1.00 92.93           N  
ATOM   2521  H   LEU A 165     -25.493  -3.787  10.696  1.00 92.93           H  
ATOM   2522  CA  LEU A 165     -25.646  -2.314   9.137  1.00 92.93           C  
ATOM   2523  HA  LEU A 165     -25.421  -2.471   8.083  1.00 92.93           H  
ATOM   2524  C   LEU A 165     -25.150  -0.905   9.486  1.00 92.93           C  
ATOM   2525  CB  LEU A 165     -27.168  -2.386   9.360  1.00 92.93           C  
ATOM   2526  HB2 LEU A 165     -27.631  -1.555   8.828  1.00 92.93           H  
ATOM   2527  HB3 LEU A 165     -27.372  -2.251  10.422  1.00 92.93           H  
ATOM   2528  O   LEU A 165     -25.106  -0.023   8.633  1.00 92.93           O  
ATOM   2529  CG  LEU A 165     -27.837  -3.688   8.889  1.00 92.93           C  
ATOM   2530  HG  LEU A 165     -27.387  -4.537   9.405  1.00 92.93           H  
ATOM   2531  CD1 LEU A 165     -29.325  -3.653   9.233  1.00 92.93           C  
ATOM   2532 HD11 LEU A 165     -29.795  -4.586   8.920  1.00 92.93           H  
ATOM   2533 HD12 LEU A 165     -29.455  -3.538  10.310  1.00 92.93           H  
ATOM   2534 HD13 LEU A 165     -29.807  -2.821   8.719  1.00 92.93           H  
ATOM   2535  CD2 LEU A 165     -27.691  -3.887   7.384  1.00 92.93           C  
ATOM   2536 HD21 LEU A 165     -28.098  -3.029   6.848  1.00 92.93           H  
ATOM   2537 HD22 LEU A 165     -26.635  -3.994   7.135  1.00 92.93           H  
ATOM   2538 HD23 LEU A 165     -28.214  -4.791   7.073  1.00 92.93           H  
ATOM   2539  N   MET A 166     -24.779  -0.689  10.747  1.00 93.99           N  
ATOM   2540  H   MET A 166     -24.743  -1.479  11.375  1.00 93.99           H  
ATOM   2541  CA  MET A 166     -24.320   0.603  11.241  1.00 93.99           C  
ATOM   2542  HA  MET A 166     -24.131   1.274  10.403  1.00 93.99           H  
ATOM   2543  C   MET A 166     -23.009   0.392  11.998  1.00 93.99           C  
ATOM   2544  CB  MET A 166     -25.423   1.257  12.082  1.00 93.99           C  
ATOM   2545  HB2 MET A 166     -26.351   1.260  11.510  1.00 93.99           H  
ATOM   2546  HB3 MET A 166     -25.584   0.690  12.999  1.00 93.99           H  
ATOM   2547  O   MET A 166     -23.025   0.061  13.191  1.00 93.99           O  
ATOM   2548  CG  MET A 166     -25.070   2.706  12.426  1.00 93.99           C  
ATOM   2549  HG2 MET A 166     -24.136   2.720  12.987  1.00 93.99           H  
ATOM   2550  HG3 MET A 166     -24.924   3.266  11.503  1.00 93.99           H  
ATOM   2551  SD  MET A 166     -26.346   3.533  13.411  1.00 93.99           S  
ATOM   2552  CE  MET A 166     -25.498   5.105  13.719  1.00 93.99           C  
ATOM   2553  HE1 MET A 166     -24.561   4.924  14.247  1.00 93.99           H  
ATOM   2554  HE2 MET A 166     -25.284   5.598  12.771  1.00 93.99           H  
ATOM   2555  HE3 MET A 166     -26.134   5.753  14.322  1.00 93.99           H  
ATOM   2556  N   PRO A 167     -21.864   0.522  11.307  1.00 96.29           N  
ATOM   2557  CA  PRO A 167     -20.568   0.534  11.959  1.00 96.29           C  
ATOM   2558  HA  PRO A 167     -20.368  -0.462  12.356  1.00 96.29           H  
ATOM   2559  C   PRO A 167     -20.519   1.579  13.075  1.00 96.29           C  
ATOM   2560  CB  PRO A 167     -19.561   0.865  10.867  1.00 96.29           C  
ATOM   2561  HB2 PRO A 167     -19.457   1.949  10.826  1.00 96.29           H  
ATOM   2562  HB3 PRO A 167     -18.598   0.381  11.029  1.00 96.29           H  
ATOM   2563  O   PRO A 167     -21.136   2.642  12.991  1.00 96.29           O  
ATOM   2564  CG  PRO A 167     -20.238   0.392   9.585  1.00 96.29           C  
ATOM   2565  HG2 PRO A 167     -19.881   0.947   8.718  1.00 96.29           H  
ATOM   2566  HG3 PRO A 167     -20.085  -0.680   9.458  1.00 96.29           H  
ATOM   2567  CD  PRO A 167     -21.710   0.679   9.866  1.00 96.29           C  
ATOM   2568  HD2 PRO A 167     -21.946   1.705   9.582  1.00 96.29           H  
ATOM   2569  HD3 PRO A 167     -22.338  -0.021   9.314  1.00 96.29           H  
ATOM   2570  N   LYS A 168     -19.783   1.278  14.140  1.00 97.01           N  
ATOM   2571  H   LYS A 168     -19.261   0.413  14.119  1.00 97.01           H  
ATOM   2572  CA  LYS A 168     -19.687   2.148  15.312  1.00 97.01           C  
ATOM   2573  HA  LYS A 168     -20.554   2.809  15.328  1.00 97.01           H  
ATOM   2574  C   LYS A 168     -18.458   3.031  15.235  1.00 97.01           C  
ATOM   2575  CB  LYS A 168     -19.694   1.317  16.593  1.00 97.01           C  
ATOM   2576  HB2 LYS A 168     -18.894   0.578  16.559  1.00 97.01           H  
ATOM   2577  HB3 LYS A 168     -19.528   1.981  17.441  1.00 97.01           H  
ATOM   2578  O   LYS A 168     -17.355   2.534  15.028  1.00 97.01           O  
ATOM   2579  CG  LYS A 168     -21.041   0.610  16.752  1.00 97.01           C  
ATOM   2580  HG2 LYS A 168     -21.844   1.341  16.653  1.00 97.01           H  
ATOM   2581  HG3 LYS A 168     -21.155  -0.153  15.982  1.00 97.01           H  
ATOM   2582  CD  LYS A 168     -21.121  -0.039  18.128  1.00 97.01           C  
ATOM   2583  HD2 LYS A 168     -20.989   0.736  18.883  1.00 97.01           H  
ATOM   2584  HD3 LYS A 168     -20.338  -0.790  18.230  1.00 97.01           H  
ATOM   2585  CE  LYS A 168     -22.500  -0.679  18.254  1.00 97.01           C  
ATOM   2586  HE2 LYS A 168     -23.227  -0.018  17.781  1.00 97.01           H  
ATOM   2587  HE3 LYS A 168     -22.505  -1.617  17.701  1.00 97.01           H  
ATOM   2588  NZ  LYS A 168     -22.849  -0.868  19.677  1.00 97.01           N  
ATOM   2589  HZ1 LYS A 168     -23.763  -1.289  19.755  1.00 97.01           H  
ATOM   2590  HZ2 LYS A 168     -22.128  -1.399  20.144  1.00 97.01           H  
ATOM   2591  HZ3 LYS A 168     -22.897   0.044  20.109  1.00 97.01           H  
ATOM   2592  N   PHE A 169     -18.641   4.314  15.510  1.00 97.27           N  
ATOM   2593  H   PHE A 169     -19.582   4.662  15.631  1.00 97.27           H  
ATOM   2594  CA  PHE A 169     -17.551   5.244  15.760  1.00 97.27           C  
ATOM   2595  HA  PHE A 169     -16.610   4.811  15.420  1.00 97.27           H  
ATOM   2596  C   PHE A 169     -17.446   5.506  17.263  1.00 97.27           C  
ATOM   2597  CB  PHE A 169     -17.802   6.518  14.956  1.00 97.27           C  
ATOM   2598  HB2 PHE A 169     -17.932   6.259  13.906  1.00 97.27           H  
ATOM   2599  HB3 PHE A 169     -18.729   6.976  15.303  1.00 97.27           H  
ATOM   2600  O   PHE A 169     -18.397   5.976  17.886  1.00 97.27           O  
ATOM   2601  CG  PHE A 169     -16.677   7.520  15.059  1.00 97.27           C  
ATOM   2602  CD1 PHE A 169     -16.920   8.816  15.550  1.00 97.27           C  
ATOM   2603  HD1 PHE A 169     -17.916   9.100  15.855  1.00 97.27           H  
ATOM   2604  CD2 PHE A 169     -15.388   7.166  14.625  1.00 97.27           C  
ATOM   2605  HD2 PHE A 169     -15.195   6.176  14.238  1.00 97.27           H  
ATOM   2606  CE1 PHE A 169     -15.871   9.751  15.608  1.00 97.27           C  
ATOM   2607  HE1 PHE A 169     -16.057  10.757  15.954  1.00 97.27           H  
ATOM   2608  CE2 PHE A 169     -14.355   8.112  14.646  1.00 97.27           C  
ATOM   2609  HE2 PHE A 169     -13.396   7.865  14.214  1.00 97.27           H  
ATOM   2610  CZ  PHE A 169     -14.587   9.399  15.159  1.00 97.27           C  
ATOM   2611  HZ  PHE A 169     -13.791  10.128  15.158  1.00 97.27           H  
ATOM   2612  N   ILE A 170     -16.313   5.150  17.866  1.00 97.21           N  
ATOM   2613  H   ILE A 170     -15.561   4.783  17.300  1.00 97.21           H  
ATOM   2614  CA  ILE A 170     -16.065   5.310  19.302  1.00 97.21           C  
ATOM   2615  HA  ILE A 170     -16.936   5.764  19.774  1.00 97.21           H  
ATOM   2616  C   ILE A 170     -14.892   6.264  19.476  1.00 97.21           C  
ATOM   2617  CB  ILE A 170     -15.831   3.949  19.996  1.00 97.21           C  
ATOM   2618  HB  ILE A 170     -14.970   3.463  19.535  1.00 97.21           H  
ATOM   2619  O   ILE A 170     -13.765   5.946  19.111  1.00 97.21           O  
ATOM   2620  CG1 ILE A 170     -17.069   3.037  19.810  1.00 97.21           C  
ATOM   2621 HG12 ILE A 170     -17.243   2.888  18.744  1.00 97.21           H  
ATOM   2622 HG13 ILE A 170     -17.946   3.532  20.226  1.00 97.21           H  
ATOM   2623  CG2 ILE A 170     -15.530   4.167  21.493  1.00 97.21           C  
ATOM   2624 HG21 ILE A 170     -15.292   3.218  21.974  1.00 97.21           H  
ATOM   2625 HG22 ILE A 170     -14.658   4.808  21.624  1.00 97.21           H  
ATOM   2626 HG23 ILE A 170     -16.382   4.627  21.993  1.00 97.21           H  
ATOM   2627  CD1 ILE A 170     -16.944   1.645  20.439  1.00 97.21           C  
ATOM   2628 HD11 ILE A 170     -16.931   1.716  21.527  1.00 97.21           H  
ATOM   2629 HD12 ILE A 170     -17.800   1.039  20.142  1.00 97.21           H  
ATOM   2630 HD13 ILE A 170     -16.031   1.164  20.090  1.00 97.21           H  
ATOM   2631  N   LYS A 171     -15.165   7.429  20.056  1.00 96.33           N  
ATOM   2632  H   LYS A 171     -16.110   7.582  20.380  1.00 96.33           H  
ATOM   2633  CA  LYS A 171     -14.143   8.399  20.455  1.00 96.33           C  
ATOM   2634  HA  LYS A 171     -13.298   8.360  19.768  1.00 96.33           H  
ATOM   2635  C   LYS A 171     -13.654   8.040  21.850  1.00 96.33           C  
ATOM   2636  CB  LYS A 171     -14.735   9.811  20.448  1.00 96.33           C  
ATOM   2637  HB2 LYS A 171     -13.977  10.518  20.785  1.00 96.33           H  
ATOM   2638  HB3 LYS A 171     -15.567   9.844  21.151  1.00 96.33           H  
ATOM   2639  O   LYS A 171     -14.488   7.753  22.706  1.00 96.33           O  
ATOM   2640  CG  LYS A 171     -15.217  10.228  19.052  1.00 96.33           C  
ATOM   2641  HG2 LYS A 171     -14.342  10.422  18.432  1.00 96.33           H  
ATOM   2642  HG3 LYS A 171     -15.798   9.435  18.579  1.00 96.33           H  
ATOM   2643  CD  LYS A 171     -16.078  11.491  19.109  1.00 96.33           C  
ATOM   2644  HD2 LYS A 171     -16.111  11.893  18.096  1.00 96.33           H  
ATOM   2645  HD3 LYS A 171     -15.617  12.226  19.768  1.00 96.33           H  
ATOM   2646  CE  LYS A 171     -17.512  11.178  19.553  1.00 96.33           C  
ATOM   2647  HE2 LYS A 171     -17.487  10.714  20.538  1.00 96.33           H  
ATOM   2648  HE3 LYS A 171     -17.937  10.458  18.853  1.00 96.33           H  
ATOM   2649  NZ  LYS A 171     -18.350  12.399  19.584  1.00 96.33           N  
ATOM   2650  HZ1 LYS A 171     -18.348  12.838  18.674  1.00 96.33           H  
ATOM   2651  HZ2 LYS A 171     -17.996  13.058  20.263  1.00 96.33           H  
ATOM   2652  HZ3 LYS A 171     -19.305  12.165  19.812  1.00 96.33           H  
ATOM   2653  N   MET A 172     -12.349   8.076  22.077  1.00 95.62           N  
ATOM   2654  H   MET A 172     -11.720   8.305  21.321  1.00 95.62           H  
ATOM   2655  CA  MET A 172     -11.779   7.851  23.405  1.00 95.62           C  
ATOM   2656  HA  MET A 172     -12.506   8.160  24.156  1.00 95.62           H  
ATOM   2657  C   MET A 172     -10.527   8.695  23.621  1.00 95.62           C  
ATOM   2658  CB  MET A 172     -11.517   6.357  23.640  1.00 95.62           C  
ATOM   2659  HB2 MET A 172     -12.440   5.803  23.466  1.00 95.62           H  
ATOM   2660  HB3 MET A 172     -11.236   6.224  24.684  1.00 95.62           H  
ATOM   2661  O   MET A 172      -9.803   9.010  22.673  1.00 95.62           O  
ATOM   2662  CG  MET A 172     -10.410   5.778  22.759  1.00 95.62           C  
ATOM   2663  HG2 MET A 172      -9.465   6.245  23.036  1.00 95.62           H  
ATOM   2664  HG3 MET A 172     -10.630   6.034  21.723  1.00 95.62           H  
ATOM   2665  SD  MET A 172     -10.210   3.975  22.865  1.00 95.62           S  
ATOM   2666  CE  MET A 172     -10.067   3.777  24.661  1.00 95.62           C  
ATOM   2667  HE1 MET A 172     -11.036   3.941  25.131  1.00 95.62           H  
ATOM   2668  HE2 MET A 172      -9.720   2.771  24.899  1.00 95.62           H  
ATOM   2669  HE3 MET A 172      -9.362   4.514  25.045  1.00 95.62           H  
ATOM   2670  N   ALA A 173     -10.266   9.054  24.872  1.00 95.15           N  
ATOM   2671  H   ALA A 173     -10.873   8.717  25.606  1.00 95.15           H  
ATOM   2672  CA  ALA A 173      -9.018   9.710  25.233  1.00 95.15           C  
ATOM   2673  HA  ALA A 173      -8.771  10.438  24.460  1.00 95.15           H  
ATOM   2674  C   ALA A 173      -7.882   8.678  25.300  1.00 95.15           C  
ATOM   2675  CB  ALA A 173      -9.196  10.474  26.547  1.00 95.15           C  
ATOM   2676  HB1 ALA A 173      -9.411   9.777  27.357  1.00 95.15           H  
ATOM   2677  HB2 ALA A 173      -8.284  11.023  26.782  1.00 95.15           H  
ATOM   2678  HB3 ALA A 173     -10.022  11.181  26.463  1.00 95.15           H  
ATOM   2679  O   ALA A 173      -8.103   7.499  25.594  1.00 95.15           O  
ATOM   2680  N   TYR A 174      -6.641   9.111  25.085  1.00 94.01           N  
ATOM   2681  H   TYR A 174      -6.509  10.050  24.737  1.00 94.01           H  
ATOM   2682  CA  TYR A 174      -5.486   8.225  25.237  1.00 94.01           C  
ATOM   2683  HA  TYR A 174      -5.621   7.372  24.571  1.00 94.01           H  
ATOM   2684  C   TYR A 174      -5.360   7.673  26.668  1.00 94.01           C  
ATOM   2685  CB  TYR A 174      -4.208   8.955  24.817  1.00 94.01           C  
ATOM   2686  HB2 TYR A 174      -4.358   9.397  23.832  1.00 94.01           H  
ATOM   2687  HB3 TYR A 174      -4.002   9.766  25.515  1.00 94.01           H  
ATOM   2688  O   TYR A 174      -4.962   6.525  26.853  1.00 94.01           O  
ATOM   2689  CG  TYR A 174      -3.012   8.023  24.761  1.00 94.01           C  
ATOM   2690  CD1 TYR A 174      -2.273   7.749  25.928  1.00 94.01           C  
ATOM   2691  HD1 TYR A 174      -2.547   8.220  26.861  1.00 94.01           H  
ATOM   2692  CD2 TYR A 174      -2.664   7.401  23.547  1.00 94.01           C  
ATOM   2693  HD2 TYR A 174      -3.248   7.597  22.660  1.00 94.01           H  
ATOM   2694  CE1 TYR A 174      -1.157   6.893  25.875  1.00 94.01           C  
ATOM   2695  HE1 TYR A 174      -0.577   6.718  26.769  1.00 94.01           H  
ATOM   2696  CE2 TYR A 174      -1.545   6.550  23.486  1.00 94.01           C  
ATOM   2697  HE2 TYR A 174      -1.246   6.100  22.551  1.00 94.01           H  
ATOM   2698  OH  TYR A 174       0.355   5.576  24.566  1.00 94.01           O  
ATOM   2699  HH  TYR A 174       0.918   5.794  25.312  1.00 94.01           H  
ATOM   2700  CZ  TYR A 174      -0.778   6.318  24.645  1.00 94.01           C  
ATOM   2701  N   SER A 175      -5.744   8.453  27.683  1.00 92.74           N  
ATOM   2702  H   SER A 175      -6.116   9.370  27.485  1.00 92.74           H  
ATOM   2703  CA  SER A 175      -5.789   7.992  29.077  1.00 92.74           C  
ATOM   2704  HA  SER A 175      -4.791   7.674  29.378  1.00 92.74           H  
ATOM   2705  C   SER A 175      -6.721   6.791  29.260  1.00 92.74           C  
ATOM   2706  CB  SER A 175      -6.227   9.132  30.000  1.00 92.74           C  
ATOM   2707  HB2 SER A 175      -5.435   9.878  30.053  1.00 92.74           H  
ATOM   2708  HB3 SER A 175      -6.406   8.737  31.000  1.00 92.74           H  
ATOM   2709  O   SER A 175      -6.335   5.822  29.903  1.00 92.74           O  
ATOM   2710  OG  SER A 175      -7.406   9.742  29.504  1.00 92.74           O  
ATOM   2711  HG  SER A 175      -7.880  10.147  30.234  1.00 92.74           H  
ATOM   2712  N   GLU A 176      -7.897   6.805  28.627  1.00 94.27           N  
ATOM   2713  H   GLU A 176      -8.152   7.634  28.110  1.00 94.27           H  
ATOM   2714  CA  GLU A 176      -8.848   5.688  28.663  1.00 94.27           C  
ATOM   2715  HA  GLU A 176      -9.048   5.415  29.700  1.00 94.27           H  
ATOM   2716  C   GLU A 176      -8.291   4.451  27.953  1.00 94.27           C  
ATOM   2717  CB  GLU A 176     -10.168   6.090  27.991  1.00 94.27           C  
ATOM   2718  HB2 GLU A 176      -9.955   6.374  26.960  1.00 94.27           H  
ATOM   2719  HB3 GLU A 176     -10.828   5.224  27.972  1.00 94.27           H  
ATOM   2720  O   GLU A 176      -8.490   3.329  28.412  1.00 94.27           O  
ATOM   2721  CG  GLU A 176     -10.897   7.241  28.700  1.00 94.27           C  
ATOM   2722  HG2 GLU A 176     -11.192   6.904  29.694  1.00 94.27           H  
ATOM   2723  HG3 GLU A 176     -10.215   8.083  28.819  1.00 94.27           H  
ATOM   2724  CD  GLU A 176     -12.134   7.725  27.926  1.00 94.27           C  
ATOM   2725  OE1 GLU A 176     -12.901   8.518  28.509  1.00 94.27           O  
ATOM   2726  OE2 GLU A 176     -12.287   7.349  26.739  1.00 94.27           O  
ATOM   2727  N   LEU A 177      -7.556   4.630  26.849  1.00 93.75           N  
ATOM   2728  H   LEU A 177      -7.437   5.575  26.515  1.00 93.75           H  
ATOM   2729  CA  LEU A 177      -6.863   3.532  26.164  1.00 93.75           C  
ATOM   2730  HA  LEU A 177      -7.587   2.759  25.906  1.00 93.75           H  
ATOM   2731  C   LEU A 177      -5.805   2.890  27.066  1.00 93.75           C  
ATOM   2732  CB  LEU A 177      -6.219   4.076  24.876  1.00 93.75           C  
ATOM   2733  HB2 LEU A 177      -5.642   4.966  25.125  1.00 93.75           H  
ATOM   2734  HB3 LEU A 177      -7.012   4.384  24.195  1.00 93.75           H  
ATOM   2735  O   LEU A 177      -5.642   1.669  27.041  1.00 93.75           O  
ATOM   2736  CG  LEU A 177      -5.264   3.098  24.162  1.00 93.75           C  
ATOM   2737  HG  LEU A 177      -4.533   2.689  24.859  1.00 93.75           H  
ATOM   2738  CD1 LEU A 177      -6.002   1.933  23.512  1.00 93.75           C  
ATOM   2739 HD11 LEU A 177      -6.689   2.304  22.752  1.00 93.75           H  
ATOM   2740 HD12 LEU A 177      -5.285   1.260  23.043  1.00 93.75           H  
ATOM   2741 HD13 LEU A 177      -6.548   1.378  24.275  1.00 93.75           H  
ATOM   2742  CD2 LEU A 177      -4.471   3.852  23.101  1.00 93.75           C  
ATOM   2743 HD21 LEU A 177      -3.603   4.324  23.562  1.00 93.75           H  
ATOM   2744 HD22 LEU A 177      -5.087   4.640  22.670  1.00 93.75           H  
ATOM   2745 HD23 LEU A 177      -4.172   3.183  22.294  1.00 93.75           H  
ATOM   2746  N   ALA A 178      -5.080   3.715  27.821  1.00 91.80           N  
ATOM   2747  H   ALA A 178      -5.290   4.702  27.776  1.00 91.80           H  
ATOM   2748  CA  ALA A 178      -3.966   3.309  28.669  1.00 91.80           C  
ATOM   2749  HA  ALA A 178      -3.329   2.635  28.095  1.00 91.80           H  
ATOM   2750  C   ALA A 178      -4.391   2.541  29.932  1.00 91.80           C  
ATOM   2751  CB  ALA A 178      -3.153   4.564  29.006  1.00 91.80           C  
ATOM   2752  HB1 ALA A 178      -3.773   5.267  29.563  1.00 91.80           H  
ATOM   2753  HB2 ALA A 178      -2.804   5.041  28.090  1.00 91.80           H  
ATOM   2754  HB3 ALA A 178      -2.297   4.294  29.624  1.00 91.80           H  
ATOM   2755  O   ALA A 178      -3.537   1.960  30.600  1.00 91.80           O  
ATOM   2756  N   GLU A 179      -5.687   2.489  30.240  1.00 93.77           N  
ATOM   2757  H   GLU A 179      -6.333   3.041  29.695  1.00 93.77           H  
ATOM   2758  CA  GLU A 179      -6.220   1.722  31.361  1.00 93.77           C  
ATOM   2759  HA  GLU A 179      -5.805   2.120  32.287  1.00 93.77           H  
ATOM   2760  C   GLU A 179      -5.863   0.228  31.282  1.00 93.77           C  
ATOM   2761  CB  GLU A 179      -7.739   1.877  31.405  1.00 93.77           C  
ATOM   2762  HB2 GLU A 179      -8.155   1.636  30.426  1.00 93.77           H  
ATOM   2763  HB3 GLU A 179      -8.114   1.135  32.110  1.00 93.77           H  
ATOM   2764  O   GLU A 179      -6.009  -0.423  30.242  1.00 93.77           O  
ATOM   2765  CG  GLU A 179      -8.210   3.279  31.831  1.00 93.77           C  
ATOM   2766  HG2 GLU A 179      -7.764   4.023  31.172  1.00 93.77           H  
ATOM   2767  HG3 GLU A 179      -9.291   3.333  31.700  1.00 93.77           H  
ATOM   2768  CD  GLU A 179      -7.883   3.608  33.295  1.00 93.77           C  
ATOM   2769  OE1 GLU A 179      -7.819   4.812  33.621  1.00 93.77           O  
ATOM   2770  OE2 GLU A 179      -7.756   2.646  34.092  1.00 93.77           O  
ATOM   2771  N   GLU A 180      -5.434  -0.356  32.406  1.00 90.94           N  
ATOM   2772  H   GLU A 180      -5.338   0.221  33.230  1.00 90.94           H  
ATOM   2773  CA  GLU A 180      -4.884  -1.720  32.440  1.00 90.94           C  
ATOM   2774  HA  GLU A 180      -4.002  -1.745  31.801  1.00 90.94           H  
ATOM   2775  C   GLU A 180      -5.867  -2.783  31.926  1.00 90.94           C  
ATOM   2776  CB  GLU A 180      -4.423  -2.095  33.853  1.00 90.94           C  
ATOM   2777  HB2 GLU A 180      -4.164  -3.154  33.844  1.00 90.94           H  
ATOM   2778  HB3 GLU A 180      -5.238  -1.942  34.560  1.00 90.94           H  
ATOM   2779  O   GLU A 180      -5.467  -3.725  31.232  1.00 90.94           O  
ATOM   2780  CG  GLU A 180      -3.185  -1.300  34.294  1.00 90.94           C  
ATOM   2781  HG2 GLU A 180      -3.474  -0.267  34.488  1.00 90.94           H  
ATOM   2782  HG3 GLU A 180      -2.464  -1.303  33.476  1.00 90.94           H  
ATOM   2783  CD  GLU A 180      -2.515  -1.895  35.544  1.00 90.94           C  
ATOM   2784  OE1 GLU A 180      -1.312  -1.605  35.737  1.00 90.94           O  
ATOM   2785  OE2 GLU A 180      -3.178  -2.678  36.262  1.00 90.94           O  
ATOM   2786  N   TYR A 181      -7.164  -2.601  32.195  1.00 93.49           N  
ATOM   2787  H   TYR A 181      -7.427  -1.762  32.692  1.00 93.49           H  
ATOM   2788  CA  TYR A 181      -8.213  -3.532  31.776  1.00 93.49           C  
ATOM   2789  HA  TYR A 181      -7.944  -4.527  32.132  1.00 93.49           H  
ATOM   2790  C   TYR A 181      -8.356  -3.638  30.250  1.00 93.49           C  
ATOM   2791  CB  TYR A 181      -9.543  -3.152  32.439  1.00 93.49           C  
ATOM   2792  HB2 TYR A 181     -10.291  -3.884  32.134  1.00 93.49           H  
ATOM   2793  HB3 TYR A 181      -9.420  -3.236  33.518  1.00 93.49           H  
ATOM   2794  O   TYR A 181      -8.837  -4.652  29.749  1.00 93.49           O  
ATOM   2795  CG  TYR A 181     -10.090  -1.778  32.105  1.00 93.49           C  
ATOM   2796  CD1 TYR A 181      -9.961  -0.718  33.024  1.00 93.49           C  
ATOM   2797  HD1 TYR A 181      -9.440  -0.862  33.959  1.00 93.49           H  
ATOM   2798  CD2 TYR A 181     -10.744  -1.566  30.876  1.00 93.49           C  
ATOM   2799  HD2 TYR A 181     -10.848  -2.373  30.166  1.00 93.49           H  
ATOM   2800  CE1 TYR A 181     -10.468   0.557  32.706  1.00 93.49           C  
ATOM   2801  HE1 TYR A 181     -10.317   1.382  33.387  1.00 93.49           H  
ATOM   2802  CE2 TYR A 181     -11.239  -0.291  30.551  1.00 93.49           C  
ATOM   2803  HE2 TYR A 181     -11.709  -0.111  29.596  1.00 93.49           H  
ATOM   2804  OH  TYR A 181     -11.522   2.014  31.106  1.00 93.49           O  
ATOM   2805  HH  TYR A 181     -11.190   2.694  31.696  1.00 93.49           H  
ATOM   2806  CZ  TYR A 181     -11.083   0.779  31.455  1.00 93.49           C  
ATOM   2807  N   ASN A 182      -7.903  -2.645  29.478  1.00 93.61           N  
ATOM   2808  H   ASN A 182      -7.473  -1.841  29.914  1.00 93.61           H  
ATOM   2809  CA  ASN A 182      -7.926  -2.718  28.016  1.00 93.61           C  
ATOM   2810  HA  ASN A 182      -8.875  -3.156  27.709  1.00 93.61           H  
ATOM   2811  C   ASN A 182      -6.846  -3.650  27.445  1.00 93.61           C  
ATOM   2812  CB  ASN A 182      -7.851  -1.299  27.437  1.00 93.61           C  
ATOM   2813  HB2 ASN A 182      -7.067  -0.728  27.934  1.00 93.61           H  
ATOM   2814  HB3 ASN A 182      -7.596  -1.354  26.378  1.00 93.61           H  
ATOM   2815  O   ASN A 182      -6.966  -4.100  26.303  1.00 93.61           O  
ATOM   2816  CG  ASN A 182      -9.177  -0.569  27.548  1.00 93.61           C  
ATOM   2817  ND2 ASN A 182      -9.146   0.727  27.705  1.00 93.61           N  
ATOM   2818 HD21 ASN A 182     -10.010   1.218  27.886  1.00 93.61           H  
ATOM   2819 HD22 ASN A 182      -8.285   1.219  27.894  1.00 93.61           H  
ATOM   2820  OD1 ASN A 182     -10.252  -1.151  27.444  1.00 93.61           O  
ATOM   2821  N   TYR A 183      -5.835  -4.013  28.237  1.00 90.84           N  
ATOM   2822  H   TYR A 183      -5.794  -3.620  29.167  1.00 90.84           H  
ATOM   2823  CA  TYR A 183      -4.805  -4.982  27.849  1.00 90.84           C  
ATOM   2824  HA  TYR A 183      -4.676  -4.933  26.768  1.00 90.84           H  
ATOM   2825  C   TYR A 183      -5.171  -6.431  28.189  1.00 90.84           C  
ATOM   2826  CB  TYR A 183      -3.475  -4.595  28.499  1.00 90.84           C  
ATOM   2827  HB2 TYR A 183      -2.720  -5.328  28.216  1.00 90.84           H  
ATOM   2828  HB3 TYR A 183      -3.580  -4.635  29.584  1.00 90.84           H  
ATOM   2829  O   TYR A 183      -4.538  -7.354  27.664  1.00 90.84           O  
ATOM   2830  CG  TYR A 183      -2.989  -3.224  28.087  1.00 90.84           C  
ATOM   2831  CD1 TYR A 183      -2.376  -3.046  26.835  1.00 90.84           C  
ATOM   2832  HD1 TYR A 183      -2.268  -3.883  26.161  1.00 90.84           H  
ATOM   2833  CD2 TYR A 183      -3.213  -2.115  28.920  1.00 90.84           C  
ATOM   2834  HD2 TYR A 183      -3.752  -2.238  29.847  1.00 90.84           H  
ATOM   2835  CE1 TYR A 183      -1.980  -1.762  26.427  1.00 90.84           C  
ATOM   2836  HE1 TYR A 183      -1.535  -1.619  25.454  1.00 90.84           H  
ATOM   2837  CE2 TYR A 183      -2.817  -0.828  28.517  1.00 90.84           C  
ATOM   2838  HE2 TYR A 183      -3.044   0.027  29.136  1.00 90.84           H  
ATOM   2839  OH  TYR A 183      -1.911   0.594  26.795  1.00 90.84           O  
ATOM   2840  HH  TYR A 183      -1.989   0.646  25.839  1.00 90.84           H  
ATOM   2841  CZ  TYR A 183      -2.219  -0.645  27.255  1.00 90.84           C  
ATOM   2842  N   ASP A 184      -6.175  -6.638  29.043  1.00 91.07           N  
ATOM   2843  H   ASP A 184      -6.642  -5.837  29.444  1.00 91.07           H  
ATOM   2844  CA  ASP A 184      -6.696  -7.951  29.404  1.00 91.07           C  
ATOM   2845  HA  ASP A 184      -5.967  -8.714  29.131  1.00 91.07           H  
ATOM   2846  C   ASP A 184      -7.993  -8.241  28.639  1.00 91.07           C  
ATOM   2847  CB  ASP A 184      -6.884  -8.053  30.923  1.00 91.07           C  
ATOM   2848  HB2 ASP A 184      -5.935  -7.825  31.410  1.00 91.07           H  
ATOM   2849  HB3 ASP A 184      -7.622  -7.321  31.249  1.00 91.07           H  
ATOM   2850  O   ASP A 184      -9.041  -7.651  28.890  1.00 91.07           O  
ATOM   2851  CG  ASP A 184      -7.329  -9.457  31.350  1.00 91.07           C  
ATOM   2852  OD1 ASP A 184      -7.521 -10.336  30.468  1.00 91.07           O  
ATOM   2853  OD2 ASP A 184      -7.484  -9.681  32.559  1.00 91.07           O  
ATOM   2854  N   LEU A 185      -7.939  -9.183  27.695  1.00 91.21           N  
ATOM   2855  H   LEU A 185      -7.064  -9.672  27.573  1.00 91.21           H  
ATOM   2856  CA  LEU A 185      -9.108  -9.580  26.905  1.00 91.21           C  
ATOM   2857  HA  LEU A 185      -9.598  -8.682  26.529  1.00 91.21           H  
ATOM   2858  C   LEU A 185     -10.166 -10.337  27.720  1.00 91.21           C  
ATOM   2859  CB  LEU A 185      -8.665 -10.459  25.726  1.00 91.21           C  
ATOM   2860  HB2 LEU A 185      -9.561 -10.782  25.196  1.00 91.21           H  
ATOM   2861  HB3 LEU A 185      -8.167 -11.345  26.118  1.00 91.21           H  
ATOM   2862  O   LEU A 185     -11.233 -10.648  27.186  1.00 91.21           O  
ATOM   2863  CG  LEU A 185      -7.747  -9.785  24.699  1.00 91.21           C  
ATOM   2864  HG  LEU A 185      -6.796  -9.523  25.162  1.00 91.21           H  
ATOM   2865  CD1 LEU A 185      -7.492 -10.787  23.579  1.00 91.21           C  
ATOM   2866 HD11 LEU A 185      -6.792 -10.358  22.862  1.00 91.21           H  
ATOM   2867 HD12 LEU A 185      -7.091 -11.712  23.995  1.00 91.21           H  
ATOM   2868 HD13 LEU A 185      -8.420 -11.018  23.056  1.00 91.21           H  
ATOM   2869  CD2 LEU A 185      -8.381  -8.541  24.089  1.00 91.21           C  
ATOM   2870 HD21 LEU A 185      -8.417  -7.740  24.827  1.00 91.21           H  
ATOM   2871 HD22 LEU A 185      -7.786  -8.200  23.241  1.00 91.21           H  
ATOM   2872 HD23 LEU A 185      -9.394  -8.758  23.749  1.00 91.21           H  
ATOM   2873  N   SER A 186      -9.853 -10.774  28.941  1.00 90.91           N  
ATOM   2874  H   SER A 186      -8.965 -10.502  29.337  1.00 90.91           H  
ATOM   2875  CA  SER A 186     -10.801 -11.427  29.848  1.00 90.91           C  
ATOM   2876  HA  SER A 186     -11.562 -11.941  29.261  1.00 90.91           H  
ATOM   2877  C   SER A 186     -11.579 -10.441  30.713  1.00 90.91           C  
ATOM   2878  CB  SER A 186     -10.092 -12.493  30.689  1.00 90.91           C  
ATOM   2879  HB2 SER A 186     -10.851 -13.125  31.150  1.00 90.91           H  
ATOM   2880  HB3 SER A 186      -9.474 -13.116  30.044  1.00 90.91           H  
ATOM   2881  O   SER A 186     -12.658 -10.798  31.184  1.00 90.91           O  
ATOM   2882  OG  SER A 186      -9.297 -11.970  31.722  1.00 90.91           O  
ATOM   2883  HG  SER A 186      -8.628 -11.356  31.409  1.00 90.91           H  
ATOM   2884  N   ASP A 187     -11.098  -9.201  30.848  1.00 93.78           N  
ATOM   2885  H   ASP A 187     -10.224  -8.943  30.413  1.00 93.78           H  
ATOM   2886  CA  ASP A 187     -11.779  -8.193  31.648  1.00 93.78           C  
ATOM   2887  HA  ASP A 187     -12.001  -8.666  32.605  1.00 93.78           H  
ATOM   2888  C   ASP A 187     -13.085  -7.753  30.954  1.00 93.78           C  
ATOM   2889  CB  ASP A 187     -10.852  -7.006  31.958  1.00 93.78           C  
ATOM   2890  HB2 ASP A 187      -9.892  -7.391  32.300  1.00 93.78           H  
ATOM   2891  HB3 ASP A 187     -10.682  -6.428  31.049  1.00 93.78           H  
ATOM   2892  O   ASP A 187     -13.071  -7.313  29.796  1.00 93.78           O  
ATOM   2893  CG  ASP A 187     -11.429  -6.082  33.045  1.00 93.78           C  
ATOM   2894  OD1 ASP A 187     -12.589  -5.630  32.917  1.00 93.78           O  
ATOM   2895  OD2 ASP A 187     -10.730  -5.751  34.026  1.00 93.78           O  
ATOM   2896  N   PRO A 188     -14.238  -7.824  31.641  1.00 93.53           N  
ATOM   2897  CA  PRO A 188     -15.525  -7.426  31.083  1.00 93.53           C  
ATOM   2898  HA  PRO A 188     -15.693  -7.958  30.146  1.00 93.53           H  
ATOM   2899  C   PRO A 188     -15.635  -5.923  30.803  1.00 93.53           C  
ATOM   2900  CB  PRO A 188     -16.560  -7.877  32.117  1.00 93.53           C  
ATOM   2901  HB2 PRO A 188     -16.841  -8.911  31.921  1.00 93.53           H  
ATOM   2902  HB3 PRO A 188     -17.446  -7.242  32.133  1.00 93.53           H  
ATOM   2903  O   PRO A 188     -16.639  -5.496  30.240  1.00 93.53           O  
ATOM   2904  CG  PRO A 188     -15.789  -7.803  33.433  1.00 93.53           C  
ATOM   2905  HG2 PRO A 188     -16.219  -8.452  34.195  1.00 93.53           H  
ATOM   2906  HG3 PRO A 188     -15.744  -6.772  33.782  1.00 93.53           H  
ATOM   2907  CD  PRO A 188     -14.399  -8.266  33.018  1.00 93.53           C  
ATOM   2908  HD2 PRO A 188     -13.655  -7.826  33.683  1.00 93.53           H  
ATOM   2909  HD3 PRO A 188     -14.340  -9.354  33.057  1.00 93.53           H  
ATOM   2910  N   ARG A 189     -14.668  -5.087  31.185  1.00 95.72           N  
ATOM   2911  H   ARG A 189     -13.904  -5.466  31.726  1.00 95.72           H  
ATOM   2912  CA  ARG A 189     -14.606  -3.657  30.842  1.00 95.72           C  
ATOM   2913  HA  ARG A 189     -15.614  -3.260  30.720  1.00 95.72           H  
ATOM   2914  C   ARG A 189     -13.881  -3.403  29.524  1.00 95.72           C  
ATOM   2915  CB  ARG A 189     -13.939  -2.877  31.979  1.00 95.72           C  
ATOM   2916  HB2 ARG A 189     -12.924  -3.251  32.117  1.00 95.72           H  
ATOM   2917  HB3 ARG A 189     -13.866  -1.826  31.699  1.00 95.72           H  
ATOM   2918  O   ARG A 189     -14.114  -2.353  28.934  1.00 95.72           O  
ATOM   2919  CG  ARG A 189     -14.740  -2.981  33.288  1.00 95.72           C  
ATOM   2920  HG2 ARG A 189     -15.684  -2.449  33.172  1.00 95.72           H  
ATOM   2921  HG3 ARG A 189     -14.954  -4.022  33.532  1.00 95.72           H  
ATOM   2922  CD  ARG A 189     -13.961  -2.370  34.450  1.00 95.72           C  
ATOM   2923  HD2 ARG A 189     -13.663  -1.356  34.183  1.00 95.72           H  
ATOM   2924  HD3 ARG A 189     -14.610  -2.330  35.324  1.00 95.72           H  
ATOM   2925  NE  ARG A 189     -12.769  -3.176  34.769  1.00 95.72           N  
ATOM   2926  HE  ARG A 189     -12.621  -4.028  34.247  1.00 95.72           H  
ATOM   2927  NH1 ARG A 189     -11.882  -1.775  36.357  1.00 95.72           N  
ATOM   2928 HH11 ARG A 189     -11.114  -1.546  36.971  1.00 95.72           H  
ATOM   2929 HH12 ARG A 189     -12.611  -1.103  36.165  1.00 95.72           H  
ATOM   2930  NH2 ARG A 189     -10.830  -3.672  35.821  1.00 95.72           N  
ATOM   2931 HH21 ARG A 189     -10.070  -3.468  36.454  1.00 95.72           H  
ATOM   2932 HH22 ARG A 189     -10.763  -4.488  35.229  1.00 95.72           H  
ATOM   2933  CZ  ARG A 189     -11.836  -2.872  35.647  1.00 95.72           C  
ATOM   2934  N   ASN A 190     -13.101  -4.363  29.023  1.00 95.17           N  
ATOM   2935  H   ASN A 190     -13.001  -5.226  29.539  1.00 95.17           H  
ATOM   2936  CA  ASN A 190     -12.313  -4.216  27.803  1.00 95.17           C  
ATOM   2937  HA  ASN A 190     -11.632  -3.376  27.940  1.00 95.17           H  
ATOM   2938  C   ASN A 190     -13.203  -3.914  26.585  1.00 95.17           C  
ATOM   2939  CB  ASN A 190     -11.465  -5.479  27.611  1.00 95.17           C  
ATOM   2940  HB2 ASN A 190     -10.936  -5.688  28.541  1.00 95.17           H  
ATOM   2941  HB3 ASN A 190     -12.098  -6.339  27.396  1.00 95.17           H  
ATOM   2942  O   ASN A 190     -13.943  -4.770  26.086  1.00 95.17           O  
ATOM   2943  CG  ASN A 190     -10.446  -5.314  26.499  1.00 95.17           C  
ATOM   2944  ND2 ASN A 190      -9.249  -5.784  26.719  1.00 95.17           N  
ATOM   2945 HD21 ASN A 190      -9.079  -6.181  27.632  1.00 95.17           H  
ATOM   2946 HD22 ASN A 190      -8.492  -5.413  26.163  1.00 95.17           H  
ATOM   2947  OD1 ASN A 190     -10.706  -4.757  25.440  1.00 95.17           O  
ATOM   2948  N   ILE A 191     -13.136  -2.675  26.101  1.00 96.21           N  
ATOM   2949  H   ILE A 191     -12.522  -2.015  26.556  1.00 96.21           H  
ATOM   2950  CA  ILE A 191     -14.003  -2.202  25.020  1.00 96.21           C  
ATOM   2951  HA  ILE A 191     -15.009  -2.561  25.235  1.00 96.21           H  
ATOM   2952  C   ILE A 191     -13.607  -2.790  23.661  1.00 96.21           C  
ATOM   2953  CB  ILE A 191     -14.047  -0.662  25.029  1.00 96.21           C  
ATOM   2954  HB  ILE A 191     -14.216  -0.350  26.060  1.00 96.21           H  
ATOM   2955  O   ILE A 191     -14.478  -3.090  22.841  1.00 96.21           O  
ATOM   2956  CG1 ILE A 191     -15.262  -0.185  24.208  1.00 96.21           C  
ATOM   2957 HG12 ILE A 191     -16.150  -0.712  24.559  1.00 96.21           H  
ATOM   2958 HG13 ILE A 191     -15.125  -0.431  23.155  1.00 96.21           H  
ATOM   2959  CG2 ILE A 191     -12.713  -0.038  24.573  1.00 96.21           C  
ATOM   2960 HG21 ILE A 191     -11.884  -0.428  25.164  1.00 96.21           H  
ATOM   2961 HG22 ILE A 191     -12.520  -0.236  23.519  1.00 96.21           H  
ATOM   2962 HG23 ILE A 191     -12.732   1.042  24.723  1.00 96.21           H  
ATOM   2963  CD1 ILE A 191     -15.537   1.317  24.352  1.00 96.21           C  
ATOM   2964 HD11 ILE A 191     -14.718   1.899  23.929  1.00 96.21           H  
ATOM   2965 HD12 ILE A 191     -16.458   1.570  23.828  1.00 96.21           H  
ATOM   2966 HD13 ILE A 191     -15.651   1.573  25.405  1.00 96.21           H  
ATOM   2967  N   PHE A 192     -12.314  -3.040  23.449  1.00 96.47           N  
ATOM   2968  H   PHE A 192     -11.654  -2.807  24.177  1.00 96.47           H  
ATOM   2969  CA  PHE A 192     -11.796  -3.647  22.225  1.00 96.47           C  
ATOM   2970  HA  PHE A 192     -12.190  -3.104  21.365  1.00 96.47           H  
ATOM   2971  C   PHE A 192     -12.238  -5.103  22.106  1.00 96.47           C  
ATOM   2972  CB  PHE A 192     -10.270  -3.549  22.200  1.00 96.47           C  
ATOM   2973  HB2 PHE A 192      -9.862  -4.173  22.995  1.00 96.47           H  
ATOM   2974  HB3 PHE A 192      -9.915  -3.943  21.248  1.00 96.47           H  
ATOM   2975  O   PHE A 192     -12.701  -5.512  21.047  1.00 96.47           O  
ATOM   2976  CG  PHE A 192      -9.752  -2.138  22.364  1.00 96.47           C  
ATOM   2977  CD1 PHE A 192      -9.828  -1.242  21.282  1.00 96.47           C  
ATOM   2978  HD1 PHE A 192     -10.214  -1.568  20.328  1.00 96.47           H  
ATOM   2979  CD2 PHE A 192      -9.259  -1.704  23.610  1.00 96.47           C  
ATOM   2980  HD2 PHE A 192      -9.205  -2.384  24.447  1.00 96.47           H  
ATOM   2981  CE1 PHE A 192      -9.429   0.093  21.449  1.00 96.47           C  
ATOM   2982  HE1 PHE A 192      -9.508   0.792  20.630  1.00 96.47           H  
ATOM   2983  CE2 PHE A 192      -8.872  -0.363  23.775  1.00 96.47           C  
ATOM   2984  HE2 PHE A 192      -8.530  -0.004  24.735  1.00 96.47           H  
ATOM   2985  CZ  PHE A 192      -8.968   0.532  22.698  1.00 96.47           C  
ATOM   2986  HZ  PHE A 192      -8.717   1.573  22.837  1.00 96.47           H  
ATOM   2987  N   ALA A 193     -12.187  -5.863  23.203  1.00 95.61           N  
ATOM   2988  H   ALA A 193     -11.775  -5.464  24.034  1.00 95.61           H  
ATOM   2989  CA  ALA A 193     -12.698  -7.230  23.266  1.00 95.61           C  
ATOM   2990  HA  ALA A 193     -12.195  -7.834  22.510  1.00 95.61           H  
ATOM   2991  C   ALA A 193     -14.208  -7.282  22.977  1.00 95.61           C  
ATOM   2992  CB  ALA A 193     -12.373  -7.794  24.652  1.00 95.61           C  
ATOM   2993  HB1 ALA A 193     -11.298  -7.753  24.830  1.00 95.61           H  
ATOM   2994  HB2 ALA A 193     -12.885  -7.213  25.419  1.00 95.61           H  
ATOM   2995  HB3 ALA A 193     -12.709  -8.828  24.723  1.00 95.61           H  
ATOM   2996  O   ALA A 193     -14.670  -8.108  22.189  1.00 95.61           O  
ATOM   2997  N   LYS A 194     -14.988  -6.351  23.549  1.00 96.37           N  
ATOM   2998  H   LYS A 194     -14.557  -5.710  24.199  1.00 96.37           H  
ATOM   2999  CA  LYS A 194     -16.428  -6.233  23.260  1.00 96.37           C  
ATOM   3000  HA  LYS A 194     -16.911  -7.184  23.479  1.00 96.37           H  
ATOM   3001  C   LYS A 194     -16.703  -5.931  21.789  1.00 96.37           C  
ATOM   3002  CB  LYS A 194     -17.060  -5.133  24.117  1.00 96.37           C  
ATOM   3003  HB2 LYS A 194     -18.051  -4.902  23.726  1.00 96.37           H  
ATOM   3004  HB3 LYS A 194     -16.453  -4.229  24.057  1.00 96.37           H  
ATOM   3005  O   LYS A 194     -17.639  -6.499  21.229  1.00 96.37           O  
ATOM   3006  CG  LYS A 194     -17.211  -5.554  25.576  1.00 96.37           C  
ATOM   3007  HG2 LYS A 194     -17.898  -6.397  25.644  1.00 96.37           H  
ATOM   3008  HG3 LYS A 194     -16.244  -5.855  25.979  1.00 96.37           H  
ATOM   3009  CD  LYS A 194     -17.762  -4.373  26.379  1.00 96.37           C  
ATOM   3010  HD2 LYS A 194     -18.770  -4.121  26.049  1.00 96.37           H  
ATOM   3011  HD3 LYS A 194     -17.102  -3.514  26.258  1.00 96.37           H  
ATOM   3012  CE  LYS A 194     -17.772  -4.800  27.834  1.00 96.37           C  
ATOM   3013  HE2 LYS A 194     -16.783  -5.202  28.052  1.00 96.37           H  
ATOM   3014  HE3 LYS A 194     -18.486  -5.610  27.983  1.00 96.37           H  
ATOM   3015  NZ  LYS A 194     -18.043  -3.684  28.770  1.00 96.37           N  
ATOM   3016  HZ1 LYS A 194     -17.846  -4.039  29.695  1.00 96.37           H  
ATOM   3017  HZ2 LYS A 194     -18.998  -3.358  28.724  1.00 96.37           H  
ATOM   3018  HZ3 LYS A 194     -17.395  -2.925  28.611  1.00 96.37           H  
ATOM   3019  N   ALA A 195     -15.928  -5.050  21.165  1.00 96.81           N  
ATOM   3020  H   ALA A 195     -15.197  -4.586  21.687  1.00 96.81           H  
ATOM   3021  CA  ALA A 195     -16.085  -4.730  19.750  1.00 96.81           C  
ATOM   3022  HA  ALA A 195     -17.136  -4.529  19.543  1.00 96.81           H  
ATOM   3023  C   ALA A 195     -15.671  -5.907  18.852  1.00 96.81           C  
ATOM   3024  CB  ALA A 195     -15.300  -3.454  19.456  1.00 96.81           C  
ATOM   3025  HB1 ALA A 195     -15.387  -3.214  18.397  1.00 96.81           H  
ATOM   3026  HB2 ALA A 195     -15.713  -2.632  20.041  1.00 96.81           H  
ATOM   3027  HB3 ALA A 195     -14.248  -3.592  19.709  1.00 96.81           H  
ATOM   3028  O   ALA A 195     -16.458  -6.342  18.016  1.00 96.81           O  
ATOM   3029  N   ALA A 196     -14.505  -6.500  19.109  1.00 96.18           N  
ATOM   3030  H   ALA A 196     -13.901  -6.094  19.810  1.00 96.18           H  
ATOM   3031  CA  ALA A 196     -13.984  -7.654  18.379  1.00 96.18           C  
ATOM   3032  HA  ALA A 196     -13.886  -7.400  17.324  1.00 96.18           H  
ATOM   3033  C   ALA A 196     -14.888  -8.894  18.479  1.00 96.18           C  
ATOM   3034  CB  ALA A 196     -12.596  -7.954  18.937  1.00 96.18           C  
ATOM   3035  HB1 ALA A 196     -11.940  -7.098  18.776  1.00 96.18           H  
ATOM   3036  HB2 ALA A 196     -12.175  -8.822  18.429  1.00 96.18           H  
ATOM   3037  HB3 ALA A 196     -12.670  -8.166  20.004  1.00 96.18           H  
ATOM   3038  O   ALA A 196     -14.996  -9.671  17.536  1.00 96.18           O  
ATOM   3039  N   SER A 197     -15.610  -9.073  19.592  1.00 95.36           N  
ATOM   3040  H   SER A 197     -15.397  -8.506  20.400  1.00 95.36           H  
ATOM   3041  CA  SER A 197     -16.603 -10.152  19.705  1.00 95.36           C  
ATOM   3042  HA  SER A 197     -16.105 -11.091  19.463  1.00 95.36           H  
ATOM   3043  C   SER A 197     -17.779 -10.021  18.725  1.00 95.36           C  
ATOM   3044  CB  SER A 197     -17.117 -10.268  21.142  1.00 95.36           C  
ATOM   3045  HB2 SER A 197     -17.696 -11.187  21.232  1.00 95.36           H  
ATOM   3046  HB3 SER A 197     -16.270 -10.328  21.826  1.00 95.36           H  
ATOM   3047  O   SER A 197     -18.529 -10.982  18.543  1.00 95.36           O  
ATOM   3048  OG  SER A 197     -17.967  -9.193  21.492  1.00 95.36           O  
ATOM   3049  HG  SER A 197     -17.533  -8.366  21.269  1.00 95.36           H  
ATOM   3050  N   LYS A 198     -17.955  -8.852  18.095  1.00 95.67           N  
ATOM   3051  H   LYS A 198     -17.274  -8.123  18.254  1.00 95.67           H  
ATOM   3052  CA  LYS A 198     -19.018  -8.581  17.120  1.00 95.67           C  
ATOM   3053  HA  LYS A 198     -19.773  -9.364  17.183  1.00 95.67           H  
ATOM   3054  C   LYS A 198     -18.518  -8.630  15.682  1.00 95.67           C  
ATOM   3055  CB  LYS A 198     -19.699  -7.243  17.428  1.00 95.67           C  
ATOM   3056  HB2 LYS A 198     -20.458  -7.052  16.670  1.00 95.67           H  
ATOM   3057  HB3 LYS A 198     -18.969  -6.434  17.395  1.00 95.67           H  
ATOM   3058  O   LYS A 198     -19.217  -9.222  14.869  1.00 95.67           O  
ATOM   3059  CG  LYS A 198     -20.362  -7.301  18.807  1.00 95.67           C  
ATOM   3060  HG2 LYS A 198     -21.082  -8.120  18.818  1.00 95.67           H  
ATOM   3061  HG3 LYS A 198     -19.608  -7.488  19.571  1.00 95.67           H  
ATOM   3062  CD  LYS A 198     -21.080  -5.999  19.147  1.00 95.67           C  
ATOM   3063  HD2 LYS A 198     -21.858  -5.809  18.407  1.00 95.67           H  
ATOM   3064  HD3 LYS A 198     -20.359  -5.181  19.153  1.00 95.67           H  
ATOM   3065  CE  LYS A 198     -21.683  -6.197  20.537  1.00 95.67           C  
ATOM   3066  HE2 LYS A 198     -22.311  -7.088  20.511  1.00 95.67           H  
ATOM   3067  HE3 LYS A 198     -20.870  -6.392  21.236  1.00 95.67           H  
ATOM   3068  NZ  LYS A 198     -22.474  -5.026  20.964  1.00 95.67           N  
ATOM   3069  HZ1 LYS A 198     -23.209  -4.861  20.291  1.00 95.67           H  
ATOM   3070  HZ2 LYS A 198     -22.893  -5.216  21.864  1.00 95.67           H  
ATOM   3071  HZ3 LYS A 198     -21.861  -4.227  21.040  1.00 95.67           H  
ATOM   3072  N   GLY A 199     -17.326  -8.101  15.413  1.00 96.00           N  
ATOM   3073  H   GLY A 199     -16.798  -7.657  16.151  1.00 96.00           H  
ATOM   3074  CA  GLY A 199     -16.797  -7.988  14.058  1.00 96.00           C  
ATOM   3075  HA2 GLY A 199     -16.793  -8.966  13.578  1.00 96.00           H  
ATOM   3076  HA3 GLY A 199     -17.471  -7.347  13.490  1.00 96.00           H  
ATOM   3077  C   GLY A 199     -15.388  -7.388  13.993  1.00 96.00           C  
ATOM   3078  O   GLY A 199     -14.753  -7.194  15.034  1.00 96.00           O  
ATOM   3079  N   PRO A 200     -14.884  -7.093  12.781  1.00 96.76           N  
ATOM   3080  CA  PRO A 200     -13.584  -6.459  12.569  1.00 96.76           C  
ATOM   3081  HA  PRO A 200     -12.808  -7.082  13.014  1.00 96.76           H  
ATOM   3082  C   PRO A 200     -13.508  -5.058  13.190  1.00 96.76           C  
ATOM   3083  CB  PRO A 200     -13.396  -6.415  11.048  1.00 96.76           C  
ATOM   3084  HB2 PRO A 200     -12.836  -5.540  10.719  1.00 96.76           H  
ATOM   3085  HB3 PRO A 200     -12.900  -7.328  10.719  1.00 96.76           H  
ATOM   3086  O   PRO A 200     -14.487  -4.307  13.189  1.00 96.76           O  
ATOM   3087  CG  PRO A 200     -14.827  -6.410  10.514  1.00 96.76           C  
ATOM   3088  HG2 PRO A 200     -15.237  -5.402  10.574  1.00 96.76           H  
ATOM   3089  HG3 PRO A 200     -14.887  -6.795   9.496  1.00 96.76           H  
ATOM   3090  CD  PRO A 200     -15.554  -7.308  11.506  1.00 96.76           C  
ATOM   3091  HD2 PRO A 200     -15.443  -8.351  11.211  1.00 96.76           H  
ATOM   3092  HD3 PRO A 200     -16.610  -7.041  11.541  1.00 96.76           H  
ATOM   3093  N   ILE A 201     -12.328  -4.680  13.686  1.00 97.21           N  
ATOM   3094  H   ILE A 201     -11.546  -5.311  13.583  1.00 97.21           H  
ATOM   3095  CA  ILE A 201     -12.105  -3.384  14.345  1.00 97.21           C  
ATOM   3096  HA  ILE A 201     -12.997  -2.776  14.192  1.00 97.21           H  
ATOM   3097  C   ILE A 201     -10.957  -2.598  13.711  1.00 97.21           C  
ATOM   3098  CB  ILE A 201     -11.937  -3.523  15.878  1.00 97.21           C  
ATOM   3099  HB  ILE A 201     -11.913  -2.512  16.285  1.00 97.21           H  
ATOM   3100  O   ILE A 201      -9.982  -3.170  13.221  1.00 97.21           O  
ATOM   3101  CG1 ILE A 201     -10.623  -4.226  16.288  1.00 97.21           C  
ATOM   3102 HG12 ILE A 201     -10.640  -5.263  15.951  1.00 97.21           H  
ATOM   3103 HG13 ILE A 201      -9.780  -3.729  15.810  1.00 97.21           H  
ATOM   3104  CG2 ILE A 201     -13.158  -4.234  16.490  1.00 97.21           C  
ATOM   3105 HG21 ILE A 201     -13.135  -5.296  16.244  1.00 97.21           H  
ATOM   3106 HG22 ILE A 201     -14.078  -3.813  16.084  1.00 97.21           H  
ATOM   3107 HG23 ILE A 201     -13.161  -4.119  17.574  1.00 97.21           H  
ATOM   3108  CD1 ILE A 201     -10.365  -4.193  17.801  1.00 97.21           C  
ATOM   3109 HD11 ILE A 201     -10.394  -3.164  18.160  1.00 97.21           H  
ATOM   3110 HD12 ILE A 201     -11.110  -4.785  18.332  1.00 97.21           H  
ATOM   3111 HD13 ILE A 201      -9.380  -4.609  18.013  1.00 97.21           H  
ATOM   3112  N   ALA A 202     -11.047  -1.272  13.774  1.00 97.56           N  
ATOM   3113  H   ALA A 202     -11.885  -0.870  14.170  1.00 97.56           H  
ATOM   3114  CA  ALA A 202      -9.949  -0.366  13.468  1.00 97.56           C  
ATOM   3115  HA  ALA A 202      -9.053  -0.958  13.278  1.00 97.56           H  
ATOM   3116  C   ALA A 202      -9.663   0.552  14.660  1.00 97.56           C  
ATOM   3117  CB  ALA A 202     -10.252   0.422  12.192  1.00 97.56           C  
ATOM   3118  HB1 ALA A 202      -9.413   1.078  11.959  1.00 97.56           H  
ATOM   3119  HB2 ALA A 202     -10.404  -0.265  11.360  1.00 97.56           H  
ATOM   3120  HB3 ALA A 202     -11.146   1.029  12.338  1.00 97.56           H  
ATOM   3121  O   ALA A 202     -10.584   1.024  15.320  1.00 97.56           O  
ATOM   3122  N   ILE A 203      -8.390   0.824  14.925  1.00 97.25           N  
ATOM   3123  H   ILE A 203      -7.685   0.354  14.375  1.00 97.25           H  
ATOM   3124  CA  ILE A 203      -7.927   1.746  15.959  1.00 97.25           C  
ATOM   3125  HA  ILE A 203      -8.787   2.228  16.425  1.00 97.25           H  
ATOM   3126  C   ILE A 203      -7.091   2.828  15.287  1.00 97.25           C  
ATOM   3127  CB  ILE A 203      -7.134   1.014  17.062  1.00 97.25           C  
ATOM   3128  HB  ILE A 203      -6.216   0.631  16.616  1.00 97.25           H  
ATOM   3129  O   ILE A 203      -6.110   2.542  14.605  1.00 97.25           O  
ATOM   3130  CG1 ILE A 203      -7.928  -0.175  17.655  1.00 97.25           C  
ATOM   3131 HG12 ILE A 203      -8.197  -0.865  16.856  1.00 97.25           H  
ATOM   3132 HG13 ILE A 203      -8.849   0.190  18.110  1.00 97.25           H  
ATOM   3133  CG2 ILE A 203      -6.760   2.018  18.164  1.00 97.25           C  
ATOM   3134 HG21 ILE A 203      -6.125   1.551  18.917  1.00 97.25           H  
ATOM   3135 HG22 ILE A 203      -7.672   2.386  18.634  1.00 97.25           H  
ATOM   3136 HG23 ILE A 203      -6.216   2.868  17.752  1.00 97.25           H  
ATOM   3137  CD1 ILE A 203      -7.149  -0.990  18.693  1.00 97.25           C  
ATOM   3138 HD11 ILE A 203      -6.181  -1.275  18.281  1.00 97.25           H  
ATOM   3139 HD12 ILE A 203      -7.006  -0.411  19.606  1.00 97.25           H  
ATOM   3140 HD13 ILE A 203      -7.711  -1.890  18.941  1.00 97.25           H  
ATOM   3141  N   ILE A 204      -7.472   4.078  15.486  1.00 97.01           N  
ATOM   3142  H   ILE A 204      -8.295   4.250  16.045  1.00 97.01           H  
ATOM   3143  CA  ILE A 204      -6.787   5.243  14.947  1.00 97.01           C  
ATOM   3144  HA  ILE A 204      -5.945   4.932  14.328  1.00 97.01           H  
ATOM   3145  C   ILE A 204      -6.257   6.045  16.123  1.00 97.01           C  
ATOM   3146  CB  ILE A 204      -7.741   6.059  14.061  1.00 97.01           C  
ATOM   3147  HB  ILE A 204      -8.624   6.310  14.648  1.00 97.01           H  
ATOM   3148  O   ILE A 204      -7.039   6.502  16.948  1.00 97.01           O  
ATOM   3149  CG1 ILE A 204      -8.185   5.205  12.851  1.00 97.01           C  
ATOM   3150 HG12 ILE A 204      -7.336   5.047  12.185  1.00 97.01           H  
ATOM   3151 HG13 ILE A 204      -8.545   4.231  13.181  1.00 97.01           H  
ATOM   3152  CG2 ILE A 204      -7.038   7.362  13.633  1.00 97.01           C  
ATOM   3153 HG21 ILE A 204      -7.656   7.936  12.942  1.00 97.01           H  
ATOM   3154 HG22 ILE A 204      -6.869   8.001  14.500  1.00 97.01           H  
ATOM   3155 HG23 ILE A 204      -6.073   7.138  13.177  1.00 97.01           H  
ATOM   3156  CD1 ILE A 204      -9.318   5.851  12.065  1.00 97.01           C  
ATOM   3157 HD11 ILE A 204     -10.166   6.046  12.721  1.00 97.01           H  
ATOM   3158 HD12 ILE A 204      -9.628   5.188  11.258  1.00 97.01           H  
ATOM   3159 HD13 ILE A 204      -8.953   6.786  11.640  1.00 97.01           H  
ATOM   3160  N   LEU A 205      -4.941   6.210  16.194  1.00 95.52           N  
ATOM   3161  H   LEU A 205      -4.376   5.812  15.458  1.00 95.52           H  
ATOM   3162  CA  LEU A 205      -4.287   7.092  17.152  1.00 95.52           C  
ATOM   3163  HA  LEU A 205      -4.986   7.388  17.934  1.00 95.52           H  
ATOM   3164  C   LEU A 205      -3.871   8.362  16.415  1.00 95.52           C  
ATOM   3165  CB  LEU A 205      -3.094   6.385  17.819  1.00 95.52           C  
ATOM   3166  HB2 LEU A 205      -2.401   6.021  17.060  1.00 95.52           H  
ATOM   3167  HB3 LEU A 205      -2.573   7.147  18.401  1.00 95.52           H  
ATOM   3168  O   LEU A 205      -2.902   8.329  15.650  1.00 95.52           O  
ATOM   3169  CG  LEU A 205      -3.493   5.234  18.762  1.00 95.52           C  
ATOM   3170  HG  LEU A 205      -4.463   5.448  19.213  1.00 95.52           H  
ATOM   3171  CD1 LEU A 205      -3.550   3.867  18.071  1.00 95.52           C  
ATOM   3172 HD11 LEU A 205      -2.552   3.547  17.771  1.00 95.52           H  
ATOM   3173 HD12 LEU A 205      -4.191   3.914  17.190  1.00 95.52           H  
ATOM   3174 HD13 LEU A 205      -3.960   3.134  18.765  1.00 95.52           H  
ATOM   3175  CD2 LEU A 205      -2.462   5.116  19.882  1.00 95.52           C  
ATOM   3176 HD21 LEU A 205      -2.736   4.302  20.553  1.00 95.52           H  
ATOM   3177 HD22 LEU A 205      -1.479   4.929  19.448  1.00 95.52           H  
ATOM   3178 HD23 LEU A 205      -2.443   6.044  20.453  1.00 95.52           H  
ATOM   3179  N   ASP A 206      -4.606   9.451  16.628  1.00 93.34           N  
ATOM   3180  H   ASP A 206      -5.340   9.420  17.321  1.00 93.34           H  
ATOM   3181  CA  ASP A 206      -4.334  10.755  16.022  1.00 93.34           C  
ATOM   3182  HA  ASP A 206      -3.545  10.613  15.284  1.00 93.34           H  
ATOM   3183  C   ASP A 206      -3.800  11.734  17.073  1.00 93.34           C  
ATOM   3184  CB  ASP A 206      -5.562  11.285  15.258  1.00 93.34           C  
ATOM   3185  HB2 ASP A 206      -6.264  11.737  15.959  1.00 93.34           H  
ATOM   3186  HB3 ASP A 206      -6.060  10.443  14.777  1.00 93.34           H  
ATOM   3187  O   ASP A 206      -4.302  11.791  18.190  1.00 93.34           O  
ATOM   3188  CG  ASP A 206      -5.206  12.298  14.154  1.00 93.34           C  
ATOM   3189  OD1 ASP A 206      -3.998  12.572  13.948  1.00 93.34           O  
ATOM   3190  OD2 ASP A 206      -6.134  12.708  13.414  1.00 93.34           O  
ATOM   3191  N   GLU A 207      -2.741  12.473  16.737  1.00 86.07           N  
ATOM   3192  H   GLU A 207      -2.533  12.514  15.750  1.00 86.07           H  
ATOM   3193  CA  GLU A 207      -2.062  13.441  17.625  1.00 86.07           C  
ATOM   3194  HA  GLU A 207      -1.191  13.810  17.084  1.00 86.07           H  
ATOM   3195  C   GLU A 207      -1.493  12.865  18.959  1.00 86.07           C  
ATOM   3196  CB  GLU A 207      -2.962  14.679  17.841  1.00 86.07           C  
ATOM   3197  HB2 GLU A 207      -3.860  14.357  18.368  1.00 86.07           H  
ATOM   3198  HB3 GLU A 207      -2.459  15.383  18.504  1.00 86.07           H  
ATOM   3199  O   GLU A 207      -0.921  13.604  19.754  1.00 86.07           O  
ATOM   3200  CG  GLU A 207      -3.412  15.422  16.559  1.00 86.07           C  
ATOM   3201  HG2 GLU A 207      -3.707  14.703  15.795  1.00 86.07           H  
ATOM   3202  HG3 GLU A 207      -4.308  15.986  16.816  1.00 86.07           H  
ATOM   3203  CD  GLU A 207      -2.404  16.424  15.960  1.00 86.07           C  
ATOM   3204  OE1 GLU A 207      -2.611  16.847  14.788  1.00 86.07           O  
ATOM   3205  OE2 GLU A 207      -1.440  16.824  16.655  1.00 86.07           O  
ATOM   3206  N   CYS A 208      -1.531  11.548  19.215  1.00 87.92           N  
ATOM   3207  H   CYS A 208      -2.147  11.005  18.627  1.00 87.92           H  
ATOM   3208  CA  CYS A 208      -1.036  10.916  20.461  1.00 87.92           C  
ATOM   3209  HA  CYS A 208      -1.261  11.585  21.292  1.00 87.92           H  
ATOM   3210  C   CYS A 208       0.492  10.681  20.519  1.00 87.92           C  
ATOM   3211  CB  CYS A 208      -1.791   9.602  20.718  1.00 87.92           C  
ATOM   3212  HB2 CYS A 208      -1.443   9.178  21.659  1.00 87.92           H  
ATOM   3213  HB3 CYS A 208      -1.585   8.895  19.914  1.00 87.92           H  
ATOM   3214  O   CYS A 208       0.965   9.730  21.146  1.00 87.92           O  
ATOM   3215  SG  CYS A 208      -3.575   9.875  20.846  1.00 87.92           S  
ATOM   3216  HG  CYS A 208      -3.514  10.816  21.792  1.00 87.92           H  
ATOM   3217  N   MET A 209       1.299  11.483  19.818  1.00 86.21           N  
ATOM   3218  H   MET A 209       0.875  12.288  19.382  1.00 86.21           H  
ATOM   3219  CA  MET A 209       2.737  11.213  19.659  1.00 86.21           C  
ATOM   3220  HA  MET A 209       2.846  10.199  19.273  1.00 86.21           H  
ATOM   3221  C   MET A 209       3.511  11.281  20.985  1.00 86.21           C  
ATOM   3222  CB  MET A 209       3.331  12.190  18.635  1.00 86.21           C  
ATOM   3223  HB2 MET A 209       2.724  12.169  17.730  1.00 86.21           H  
ATOM   3224  HB3 MET A 209       3.316  13.202  19.041  1.00 86.21           H  
ATOM   3225  O   MET A 209       4.394  10.455  21.224  1.00 86.21           O  
ATOM   3226  CG  MET A 209       4.766  11.807  18.265  1.00 86.21           C  
ATOM   3227  HG2 MET A 209       5.384  11.796  19.163  1.00 86.21           H  
ATOM   3228  HG3 MET A 209       4.740  10.794  17.863  1.00 86.21           H  
ATOM   3229  SD  MET A 209       5.552  12.912  17.057  1.00 86.21           S  
ATOM   3230  CE  MET A 209       6.609  11.697  16.262  1.00 86.21           C  
ATOM   3231  HE1 MET A 209       6.800  10.881  16.960  1.00 86.21           H  
ATOM   3232  HE2 MET A 209       6.083  11.281  15.402  1.00 86.21           H  
ATOM   3233  HE3 MET A 209       7.541  12.156  15.934  1.00 86.21           H  
ATOM   3234  N   GLU A 210       3.204  12.263  21.835  1.00 86.09           N  
ATOM   3235  H   GLU A 210       2.432  12.877  21.619  1.00 86.09           H  
ATOM   3236  CA  GLU A 210       3.874  12.420  23.131  1.00 86.09           C  
ATOM   3237  HA  GLU A 210       4.950  12.323  22.986  1.00 86.09           H  
ATOM   3238  C   GLU A 210       3.469  11.316  24.113  1.00 86.09           C  
ATOM   3239  CB  GLU A 210       3.601  13.811  23.727  1.00 86.09           C  
ATOM   3240  HB2 GLU A 210       2.533  13.938  23.902  1.00 86.09           H  
ATOM   3241  HB3 GLU A 210       4.119  13.862  24.685  1.00 86.09           H  
ATOM   3242  O   GLU A 210       4.330  10.748  24.792  1.00 86.09           O  
ATOM   3243  CG  GLU A 210       4.115  14.949  22.830  1.00 86.09           C  
ATOM   3244  HG2 GLU A 210       3.388  15.148  22.043  1.00 86.09           H  
ATOM   3245  HG3 GLU A 210       5.038  14.621  22.350  1.00 86.09           H  
ATOM   3246  CD  GLU A 210       4.402  16.232  23.623  1.00 86.09           C  
ATOM   3247  OE1 GLU A 210       5.518  16.783  23.429  1.00 86.09           O  
ATOM   3248  OE2 GLU A 210       3.599  16.609  24.496  1.00 86.09           O  
ATOM   3249  N   ASP A 211       2.188  10.946  24.122  1.00 88.46           N  
ATOM   3250  H   ASP A 211       1.517  11.487  23.596  1.00 88.46           H  
ATOM   3251  CA  ASP A 211       1.655   9.889  24.982  1.00 88.46           C  
ATOM   3252  HA  ASP A 211       1.931  10.100  26.015  1.00 88.46           H  
ATOM   3253  C   ASP A 211       2.201   8.505  24.601  1.00 88.46           C  
ATOM   3254  CB  ASP A 211       0.129   9.881  24.896  1.00 88.46           C  
ATOM   3255  HB2 ASP A 211      -0.216   9.233  25.703  1.00 88.46           H  
ATOM   3256  HB3 ASP A 211      -0.191   9.473  23.937  1.00 88.46           H  
ATOM   3257  O   ASP A 211       2.573   7.693  25.459  1.00 88.46           O  
ATOM   3258  CG  ASP A 211      -0.499  11.249  25.116  1.00 88.46           C  
ATOM   3259  OD1 ASP A 211      -0.411  11.725  26.267  1.00 88.46           O  
ATOM   3260  OD2 ASP A 211      -1.005  11.805  24.115  1.00 88.46           O  
ATOM   3261  N   LEU A 212       2.340   8.249  23.295  1.00 88.29           N  
ATOM   3262  H   LEU A 212       1.964   8.924  22.644  1.00 88.29           H  
ATOM   3263  CA  LEU A 212       3.016   7.063  22.771  1.00 88.29           C  
ATOM   3264  HA  LEU A 212       2.522   6.174  23.163  1.00 88.29           H  
ATOM   3265  C   LEU A 212       4.471   6.997  23.232  1.00 88.29           C  
ATOM   3266  CB  LEU A 212       2.958   7.071  21.234  1.00 88.29           C  
ATOM   3267  HB2 LEU A 212       3.178   8.078  20.881  1.00 88.29           H  
ATOM   3268  HB3 LEU A 212       3.734   6.413  20.843  1.00 88.29           H  
ATOM   3269  O   LEU A 212       4.972   5.913  23.511  1.00 88.29           O  
ATOM   3270  CG  LEU A 212       1.606   6.615  20.665  1.00 88.29           C  
ATOM   3271  HG  LEU A 212       0.785   7.131  21.163  1.00 88.29           H  
ATOM   3272  CD1 LEU A 212       1.552   6.916  19.170  1.00 88.29           C  
ATOM   3273 HD11 LEU A 212       1.634   7.992  19.016  1.00 88.29           H  
ATOM   3274 HD12 LEU A 212       2.365   6.408  18.652  1.00 88.29           H  
ATOM   3275 HD13 LEU A 212       0.590   6.591  18.776  1.00 88.29           H  
ATOM   3276  CD2 LEU A 212       1.427   5.109  20.843  1.00 88.29           C  
ATOM   3277 HD21 LEU A 212       1.362   4.891  21.909  1.00 88.29           H  
ATOM   3278 HD22 LEU A 212       0.495   4.790  20.377  1.00 88.29           H  
ATOM   3279 HD23 LEU A 212       2.263   4.568  20.400  1.00 88.29           H  
ATOM   3280  N   GLY A 213       5.155   8.132  23.349  1.00 83.05           N  
ATOM   3281  H   GLY A 213       4.683   8.999  23.134  1.00 83.05           H  
ATOM   3282  CA  GLY A 213       6.553   8.182  23.767  1.00 83.05           C  
ATOM   3283  HA2 GLY A 213       7.146   7.533  23.123  1.00 83.05           H  
ATOM   3284  HA3 GLY A 213       6.890   9.212  23.644  1.00 83.05           H  
ATOM   3285  C   GLY A 213       6.803   7.791  25.227  1.00 83.05           C  
ATOM   3286  O   GLY A 213       7.941   7.467  25.578  1.00 83.05           O  
ATOM   3287  N   THR A 214       5.777   7.820  26.082  1.00 84.04           N  
ATOM   3288  H   THR A 214       4.875   8.110  25.732  1.00 84.04           H  
ATOM   3289  CA  THR A 214       5.911   7.644  27.540  1.00 84.04           C  
ATOM   3290  HA  THR A 214       6.966   7.570  27.803  1.00 84.04           H  
ATOM   3291  C   THR A 214       5.255   6.363  28.064  1.00 84.04           C  
ATOM   3292  CB  THR A 214       5.347   8.865  28.284  1.00 84.04           C  
ATOM   3293  HB  THR A 214       5.426   8.686  29.357  1.00 84.04           H  
ATOM   3294  O   THR A 214       5.801   5.721  28.964  1.00 84.04           O  
ATOM   3295  CG2 THR A 214       6.092  10.158  27.952  1.00 84.04           C  
ATOM   3296 HG21 THR A 214       5.977  10.405  26.897  1.00 84.04           H  
ATOM   3297 HG22 THR A 214       5.683  10.971  28.552  1.00 84.04           H  
ATOM   3298 HG23 THR A 214       7.150  10.041  28.187  1.00 84.04           H  
ATOM   3299  OG1 THR A 214       3.995   9.048  27.957  1.00 84.04           O  
ATOM   3300  HG1 THR A 214       3.895   9.870  27.469  1.00 84.04           H  
ATOM   3301  N   HIS A 215       4.124   5.939  27.495  1.00 82.80           N  
ATOM   3302  H   HIS A 215       3.695   6.533  26.800  1.00 82.80           H  
ATOM   3303  CA  HIS A 215       3.327   4.840  28.044  1.00 82.80           C  
ATOM   3304  HA  HIS A 215       3.399   4.882  29.131  1.00 82.80           H  
ATOM   3305  C   HIS A 215       3.792   3.443  27.588  1.00 82.80           C  
ATOM   3306  CB  HIS A 215       1.858   5.073  27.679  1.00 82.80           C  
ATOM   3307  HB2 HIS A 215       1.560   6.076  27.985  1.00 82.80           H  
ATOM   3308  HB3 HIS A 215       1.741   4.985  26.599  1.00 82.80           H  
ATOM   3309  O   HIS A 215       3.536   3.030  26.461  1.00 82.80           O  
ATOM   3310  CG  HIS A 215       0.974   4.072  28.365  1.00 82.80           C  
ATOM   3311  CD2 HIS A 215       0.746   4.022  29.711  1.00 82.80           C  
ATOM   3312  HD2 HIS A 215       1.109   4.720  30.450  1.00 82.80           H  
ATOM   3313  ND1 HIS A 215       0.355   2.978  27.798  1.00 82.80           N  
ATOM   3314  HD1 HIS A 215       0.137   2.868  26.818  1.00 82.80           H  
ATOM   3315  CE1 HIS A 215      -0.231   2.290  28.795  1.00 82.80           C  
ATOM   3316  HE1 HIS A 215      -0.877   1.430  28.698  1.00 82.80           H  
ATOM   3317  NE2 HIS A 215       0.031   2.860  29.971  1.00 82.80           N  
ATOM   3318  N   LYS A 216       4.417   2.643  28.462  1.00 75.18           N  
ATOM   3319  H   LYS A 216       4.603   3.025  29.378  1.00 75.18           H  
ATOM   3320  CA  LYS A 216       5.015   1.336  28.091  1.00 75.18           C  
ATOM   3321  HA  LYS A 216       5.708   1.494  27.265  1.00 75.18           H  
ATOM   3322  C   LYS A 216       4.030   0.269  27.580  1.00 75.18           C  
ATOM   3323  CB  LYS A 216       5.801   0.763  29.283  1.00 75.18           C  
ATOM   3324  HB2 LYS A 216       6.129  -0.244  29.027  1.00 75.18           H  
ATOM   3325  HB3 LYS A 216       5.144   0.697  30.150  1.00 75.18           H  
ATOM   3326  O   LYS A 216       4.441  -0.637  26.860  1.00 75.18           O  
ATOM   3327  CG  LYS A 216       7.044   1.593  29.637  1.00 75.18           C  
ATOM   3328  HG2 LYS A 216       6.742   2.592  29.952  1.00 75.18           H  
ATOM   3329  HG3 LYS A 216       7.683   1.676  28.759  1.00 75.18           H  
ATOM   3330  CD  LYS A 216       7.827   0.918  30.772  1.00 75.18           C  
ATOM   3331  HD2 LYS A 216       7.183   0.833  31.647  1.00 75.18           H  
ATOM   3332  HD3 LYS A 216       8.132  -0.079  30.453  1.00 75.18           H  
ATOM   3333  CE  LYS A 216       9.066   1.748  31.124  1.00 75.18           C  
ATOM   3334  HE2 LYS A 216       9.693   1.831  30.236  1.00 75.18           H  
ATOM   3335  HE3 LYS A 216       8.743   2.753  31.393  1.00 75.18           H  
ATOM   3336  NZ  LYS A 216       9.832   1.140  32.242  1.00 75.18           N  
ATOM   3337  HZ1 LYS A 216      10.638   1.707  32.463  1.00 75.18           H  
ATOM   3338  HZ2 LYS A 216      10.148   0.213  31.995  1.00 75.18           H  
ATOM   3339  HZ3 LYS A 216       9.255   1.077  33.068  1.00 75.18           H  
ATOM   3340  N   GLY A 217       2.750   0.325  27.957  1.00 81.39           N  
ATOM   3341  H   GLY A 217       2.450   1.097  28.535  1.00 81.39           H  
ATOM   3342  CA  GLY A 217       1.783  -0.736  27.639  1.00 81.39           C  
ATOM   3343  HA2 GLY A 217       2.207  -1.705  27.904  1.00 81.39           H  
ATOM   3344  HA3 GLY A 217       0.887  -0.577  28.238  1.00 81.39           H  
ATOM   3345  C   GLY A 217       1.353  -0.784  26.169  1.00 81.39           C  
ATOM   3346  O   GLY A 217       1.001  -1.852  25.661  1.00 81.39           O  
ATOM   3347  N   ILE A 218       1.409   0.351  25.468  1.00 89.09           N  
ATOM   3348  H   ILE A 218       1.807   1.167  25.912  1.00 89.09           H  
ATOM   3349  CA  ILE A 218       0.743   0.532  24.172  1.00 89.09           C  
ATOM   3350  HA  ILE A 218      -0.287   0.206  24.315  1.00 89.09           H  
ATOM   3351  C   ILE A 218       1.318  -0.342  23.051  1.00 89.09           C  
ATOM   3352  CB  ILE A 218       0.727   2.029  23.798  1.00 89.09           C  
ATOM   3353  HB  ILE A 218       0.397   2.587  24.675  1.00 89.09           H  
ATOM   3354  O   ILE A 218       0.564  -0.786  22.189  1.00 89.09           O  
ATOM   3355  CG1 ILE A 218      -0.236   2.367  22.648  1.00 89.09           C  
ATOM   3356 HG12 ILE A 218       0.084   1.868  21.733  1.00 89.09           H  
ATOM   3357 HG13 ILE A 218      -0.210   3.443  22.476  1.00 89.09           H  
ATOM   3358  CG2 ILE A 218       2.135   2.514  23.433  1.00 89.09           C  
ATOM   3359 HG21 ILE A 218       2.862   2.112  24.138  1.00 89.09           H  
ATOM   3360 HG22 ILE A 218       2.175   3.601  23.504  1.00 89.09           H  
ATOM   3361 HG23 ILE A 218       2.404   2.207  22.423  1.00 89.09           H  
ATOM   3362  CD1 ILE A 218      -1.689   2.000  22.926  1.00 89.09           C  
ATOM   3363 HD11 ILE A 218      -2.042   2.516  23.820  1.00 89.09           H  
ATOM   3364 HD12 ILE A 218      -1.803   0.923  23.049  1.00 89.09           H  
ATOM   3365 HD13 ILE A 218      -2.274   2.293  22.055  1.00 89.09           H  
ATOM   3366  N   ALA A 219       2.607  -0.702  23.107  1.00 86.97           N  
ATOM   3367  H   ALA A 219       3.194  -0.291  23.819  1.00 86.97           H  
ATOM   3368  CA  ALA A 219       3.233  -1.597  22.129  1.00 86.97           C  
ATOM   3369  HA  ALA A 219       3.199  -1.113  21.152  1.00 86.97           H  
ATOM   3370  C   ALA A 219       2.514  -2.952  21.987  1.00 86.97           C  
ATOM   3371  CB  ALA A 219       4.700  -1.806  22.516  1.00 86.97           C  
ATOM   3372  HB1 ALA A 219       4.774  -2.179  23.538  1.00 86.97           H  
ATOM   3373  HB2 ALA A 219       5.242  -0.864  22.434  1.00 86.97           H  
ATOM   3374  HB3 ALA A 219       5.160  -2.524  21.837  1.00 86.97           H  
ATOM   3375  O   ALA A 219       2.590  -3.585  20.932  1.00 86.97           O  
ATOM   3376  N   LYS A 220       1.764  -3.391  23.010  1.00 89.69           N  
ATOM   3377  H   LYS A 220       1.699  -2.807  23.831  1.00 89.69           H  
ATOM   3378  CA  LYS A 220       0.942  -4.608  22.937  1.00 89.69           C  
ATOM   3379  HA  LYS A 220       1.594  -5.452  22.712  1.00 89.69           H  
ATOM   3380  C   LYS A 220      -0.081  -4.541  21.797  1.00 89.69           C  
ATOM   3381  CB  LYS A 220       0.244  -4.860  24.282  1.00 89.69           C  
ATOM   3382  HB2 LYS A 220      -0.476  -5.669  24.157  1.00 89.69           H  
ATOM   3383  HB3 LYS A 220      -0.306  -3.964  24.568  1.00 89.69           H  
ATOM   3384  O   LYS A 220      -0.259  -5.558  21.128  1.00 89.69           O  
ATOM   3385  CG  LYS A 220       1.224  -5.251  25.405  1.00 89.69           C  
ATOM   3386  HG2 LYS A 220       1.993  -4.485  25.508  1.00 89.69           H  
ATOM   3387  HG3 LYS A 220       1.700  -6.200  25.156  1.00 89.69           H  
ATOM   3388  CD  LYS A 220       0.473  -5.385  26.738  1.00 89.69           C  
ATOM   3389  HD2 LYS A 220      -0.308  -6.139  26.643  1.00 89.69           H  
ATOM   3390  HD3 LYS A 220       0.008  -4.424  26.959  1.00 89.69           H  
ATOM   3391  CE  LYS A 220       1.406  -5.748  27.901  1.00 89.69           C  
ATOM   3392  HE2 LYS A 220       1.838  -6.733  27.720  1.00 89.69           H  
ATOM   3393  HE3 LYS A 220       2.219  -5.023  27.925  1.00 89.69           H  
ATOM   3394  NZ  LYS A 220       0.678  -5.727  29.201  1.00 89.69           N  
ATOM   3395  HZ1 LYS A 220       1.291  -5.931  29.977  1.00 89.69           H  
ATOM   3396  HZ2 LYS A 220       0.280  -4.814  29.369  1.00 89.69           H  
ATOM   3397  HZ3 LYS A 220      -0.089  -6.385  29.216  1.00 89.69           H  
ATOM   3398  N   PHE A 221      -0.676  -3.373  21.531  1.00 91.84           N  
ATOM   3399  H   PHE A 221      -0.397  -2.559  22.059  1.00 91.84           H  
ATOM   3400  CA  PHE A 221      -1.647  -3.164  20.445  1.00 91.84           C  
ATOM   3401  HA  PHE A 221      -2.449  -3.897  20.534  1.00 91.84           H  
ATOM   3402  C   PHE A 221      -1.043  -3.340  19.046  1.00 91.84           C  
ATOM   3403  CB  PHE A 221      -2.292  -1.776  20.572  1.00 91.84           C  
ATOM   3404  HB2 PHE A 221      -1.532  -1.021  20.777  1.00 91.84           H  
ATOM   3405  HB3 PHE A 221      -2.737  -1.510  19.613  1.00 91.84           H  
ATOM   3406  O   PHE A 221      -1.774  -3.631  18.101  1.00 91.84           O  
ATOM   3407  CG  PHE A 221      -3.389  -1.703  21.616  1.00 91.84           C  
ATOM   3408  CD1 PHE A 221      -4.728  -1.894  21.230  1.00 91.84           C  
ATOM   3409  HD1 PHE A 221      -4.974  -2.096  20.198  1.00 91.84           H  
ATOM   3410  CD2 PHE A 221      -3.087  -1.438  22.964  1.00 91.84           C  
ATOM   3411  HD2 PHE A 221      -2.060  -1.287  23.262  1.00 91.84           H  
ATOM   3412  CE1 PHE A 221      -5.760  -1.815  22.178  1.00 91.84           C  
ATOM   3413  HE1 PHE A 221      -6.788  -1.949  21.877  1.00 91.84           H  
ATOM   3414  CE2 PHE A 221      -4.125  -1.342  23.911  1.00 91.84           C  
ATOM   3415  HE2 PHE A 221      -3.930  -1.094  24.943  1.00 91.84           H  
ATOM   3416  CZ  PHE A 221      -5.457  -1.543  23.520  1.00 91.84           C  
ATOM   3417  HZ  PHE A 221      -6.251  -1.470  24.249  1.00 91.84           H  
ATOM   3418  N   PHE A 222       0.279  -3.205  18.910  1.00 89.74           N  
ATOM   3419  H   PHE A 222       0.823  -2.935  19.717  1.00 89.74           H  
ATOM   3420  CA  PHE A 222       0.986  -3.339  17.634  1.00 89.74           C  
ATOM   3421  HA  PHE A 222       0.285  -3.161  16.818  1.00 89.74           H  
ATOM   3422  C   PHE A 222       1.572  -4.739  17.408  1.00 89.74           C  
ATOM   3423  CB  PHE A 222       2.094  -2.276  17.542  1.00 89.74           C  
ATOM   3424  HB2 PHE A 222       2.922  -2.602  18.172  1.00 89.74           H  
ATOM   3425  HB3 PHE A 222       2.461  -2.245  16.516  1.00 89.74           H  
ATOM   3426  O   PHE A 222       2.095  -5.002  16.335  1.00 89.74           O  
ATOM   3427  CG  PHE A 222       1.713  -0.862  17.951  1.00 89.74           C  
ATOM   3428  CD1 PHE A 222       0.450  -0.326  17.631  1.00 89.74           C  
ATOM   3429  HD1 PHE A 222      -0.266  -0.912  17.074  1.00 89.74           H  
ATOM   3430  CD2 PHE A 222       2.638  -0.077  18.666  1.00 89.74           C  
ATOM   3431  HD2 PHE A 222       3.618  -0.468  18.894  1.00 89.74           H  
ATOM   3432  CE1 PHE A 222       0.106   0.970  18.055  1.00 89.74           C  
ATOM   3433  HE1 PHE A 222      -0.868   1.382  17.836  1.00 89.74           H  
ATOM   3434  CE2 PHE A 222       2.295   1.221  19.082  1.00 89.74           C  
ATOM   3435  HE2 PHE A 222       3.007   1.820  19.630  1.00 89.74           H  
ATOM   3436  CZ  PHE A 222       1.027   1.743  18.779  1.00 89.74           C  
ATOM   3437  HZ  PHE A 222       0.757   2.738  19.101  1.00 89.74           H  
ATOM   3438  N   HIS A 223       1.540  -5.631  18.403  1.00 86.93           N  
ATOM   3439  H   HIS A 223       1.099  -5.364  19.271  1.00 86.93           H  
ATOM   3440  CA  HIS A 223       2.198  -6.938  18.291  1.00 86.93           C  
ATOM   3441  HA  HIS A 223       2.386  -7.163  17.241  1.00 86.93           H  
ATOM   3442  C   HIS A 223       1.334  -8.088  18.805  1.00 86.93           C  
ATOM   3443  CB  HIS A 223       3.566  -6.885  18.990  1.00 86.93           C  
ATOM   3444  HB2 HIS A 223       3.433  -6.692  20.055  1.00 86.93           H  
ATOM   3445  HB3 HIS A 223       4.135  -6.054  18.574  1.00 86.93           H  
ATOM   3446  O   HIS A 223       0.920  -8.946  18.037  1.00 86.93           O  
ATOM   3447  CG  HIS A 223       4.374  -8.149  18.814  1.00 86.93           C  
ATOM   3448  CD2 HIS A 223       5.527  -8.272  18.091  1.00 86.93           C  
ATOM   3449  HD2 HIS A 223       6.029  -7.474  17.564  1.00 86.93           H  
ATOM   3450  ND1 HIS A 223       4.086  -9.400  19.318  1.00 86.93           N  
ATOM   3451  HD1 HIS A 223       3.233  -9.680  19.781  1.00 86.93           H  
ATOM   3452  CE1 HIS A 223       5.041 -10.248  18.900  1.00 86.93           C  
ATOM   3453  HE1 HIS A 223       5.062 -11.310  19.095  1.00 86.93           H  
ATOM   3454  NE2 HIS A 223       5.951  -9.601  18.161  1.00 86.93           N  
ATOM   3455  N   ALA A 224       1.082  -8.149  20.116  1.00 87.24           N  
ATOM   3456  H   ALA A 224       1.379  -7.377  20.696  1.00 87.24           H  
ATOM   3457  CA  ALA A 224       0.464  -9.321  20.741  1.00 87.24           C  
ATOM   3458  HA  ALA A 224       0.750 -10.215  20.186  1.00 87.24           H  
ATOM   3459  C   ALA A 224      -1.071  -9.276  20.736  1.00 87.24           C  
ATOM   3460  CB  ALA A 224       1.014  -9.448  22.166  1.00 87.24           C  
ATOM   3461  HB1 ALA A 224       0.726  -8.578  22.756  1.00 87.24           H  
ATOM   3462  HB2 ALA A 224       0.611 -10.350  22.628  1.00 87.24           H  
ATOM   3463  HB3 ALA A 224       2.101  -9.524  22.137  1.00 87.24           H  
ATOM   3464  O   ALA A 224      -1.723 -10.316  20.722  1.00 87.24           O  
ATOM   3465  N   PHE A 225      -1.652  -8.080  20.788  1.00 90.44           N  
ATOM   3466  H   PHE A 225      -1.071  -7.254  20.762  1.00 90.44           H  
ATOM   3467  CA  PHE A 225      -3.097  -7.886  20.872  1.00 90.44           C  
ATOM   3468  HA  PHE A 225      -3.459  -8.451  21.731  1.00 90.44           H  
ATOM   3469  C   PHE A 225      -3.877  -8.407  19.650  1.00 90.44           C  
ATOM   3470  CB  PHE A 225      -3.373  -6.405  21.133  1.00 90.44           C  
ATOM   3471  HB2 PHE A 225      -2.619  -6.017  21.818  1.00 90.44           H  
ATOM   3472  HB3 PHE A 225      -3.306  -5.849  20.198  1.00 90.44           H  
ATOM   3473  O   PHE A 225      -4.881  -9.081  19.875  1.00 90.44           O  
ATOM   3474  CG  PHE A 225      -4.700  -6.124  21.784  1.00 90.44           C  
ATOM   3475  CD1 PHE A 225      -5.726  -5.487  21.066  1.00 90.44           C  
ATOM   3476  HD1 PHE A 225      -5.588  -5.226  20.027  1.00 90.44           H  
ATOM   3477  CD2 PHE A 225      -4.873  -6.429  23.147  1.00 90.44           C  
ATOM   3478  HD2 PHE A 225      -4.078  -6.896  23.709  1.00 90.44           H  
ATOM   3479  CE1 PHE A 225      -6.919  -5.140  21.721  1.00 90.44           C  
ATOM   3480  HE1 PHE A 225      -7.687  -4.601  21.185  1.00 90.44           H  
ATOM   3481  CE2 PHE A 225      -6.070  -6.090  23.795  1.00 90.44           C  
ATOM   3482  HE2 PHE A 225      -6.198  -6.292  24.848  1.00 90.44           H  
ATOM   3483  CZ  PHE A 225      -7.092  -5.445  23.082  1.00 90.44           C  
ATOM   3484  HZ  PHE A 225      -7.995  -5.155  23.598  1.00 90.44           H  
ATOM   3485  N   PRO A 226      -3.425  -8.195  18.393  1.00 90.65           N  
ATOM   3486  CA  PRO A 226      -4.156  -8.669  17.218  1.00 90.65           C  
ATOM   3487  HA  PRO A 226      -5.146  -8.213  17.212  1.00 90.65           H  
ATOM   3488  C   PRO A 226      -4.317 -10.193  17.199  1.00 90.65           C  
ATOM   3489  CB  PRO A 226      -3.378  -8.178  15.994  1.00 90.65           C  
ATOM   3490  HB2 PRO A 226      -4.068  -7.759  15.262  1.00 90.65           H  
ATOM   3491  HB3 PRO A 226      -2.804  -8.990  15.548  1.00 90.65           H  
ATOM   3492  O   PRO A 226      -5.432 -10.687  17.065  1.00 90.65           O  
ATOM   3493  CG  PRO A 226      -2.419  -7.112  16.520  1.00 90.65           C  
ATOM   3494  HG2 PRO A 226      -1.468  -7.121  15.988  1.00 90.65           H  
ATOM   3495  HG3 PRO A 226      -2.872  -6.123  16.458  1.00 90.65           H  
ATOM   3496  CD  PRO A 226      -2.234  -7.462  17.984  1.00 90.65           C  
ATOM   3497  HD2 PRO A 226      -1.371  -8.122  18.080  1.00 90.65           H  
ATOM   3498  HD3 PRO A 226      -2.081  -6.550  18.560  1.00 90.65           H  
ATOM   3499  N   SER A 227      -3.227 -10.942  17.413  1.00 91.35           N  
ATOM   3500  H   SER A 227      -2.321 -10.499  17.468  1.00 91.35           H  
ATOM   3501  CA  SER A 227      -3.267 -12.412  17.450  1.00 91.35           C  
ATOM   3502  HA  SER A 227      -3.646 -12.785  16.499  1.00 91.35           H  
ATOM   3503  C   SER A 227      -4.205 -12.917  18.545  1.00 91.35           C  
ATOM   3504  CB  SER A 227      -1.866 -12.988  17.677  1.00 91.35           C  
ATOM   3505  HB2 SER A 227      -1.905 -14.075  17.622  1.00 91.35           H  
ATOM   3506  HB3 SER A 227      -1.512 -12.699  18.667  1.00 91.35           H  
ATOM   3507  O   SER A 227      -5.083 -13.728  18.280  1.00 91.35           O  
ATOM   3508  OG  SER A 227      -0.964 -12.489  16.707  1.00 91.35           O  
ATOM   3509  HG  SER A 227      -1.051 -13.030  15.919  1.00 91.35           H  
ATOM   3510  N   LYS A 228      -4.102 -12.357  19.760  1.00 92.99           N  
ATOM   3511  H   LYS A 228      -3.398 -11.647  19.903  1.00 92.99           H  
ATOM   3512  CA  LYS A 228      -4.979 -12.741  20.875  1.00 92.99           C  
ATOM   3513  HA  LYS A 228      -4.914 -13.820  21.014  1.00 92.99           H  
ATOM   3514  C   LYS A 228      -6.457 -12.443  20.601  1.00 92.99           C  
ATOM   3515  CB  LYS A 228      -4.545 -12.024  22.154  1.00 92.99           C  
ATOM   3516  HB2 LYS A 228      -5.295 -12.237  22.915  1.00 92.99           H  
ATOM   3517  HB3 LYS A 228      -4.517 -10.950  21.972  1.00 92.99           H  
ATOM   3518  O   LYS A 228      -7.315 -13.193  21.061  1.00 92.99           O  
ATOM   3519  CG  LYS A 228      -3.204 -12.492  22.722  1.00 92.99           C  
ATOM   3520  HG2 LYS A 228      -2.405 -12.355  21.994  1.00 92.99           H  
ATOM   3521  HG3 LYS A 228      -3.272 -13.551  22.973  1.00 92.99           H  
ATOM   3522  CD  LYS A 228      -2.914 -11.682  23.990  1.00 92.99           C  
ATOM   3523  HD2 LYS A 228      -3.726 -11.839  24.700  1.00 92.99           H  
ATOM   3524  HD3 LYS A 228      -2.859 -10.623  23.737  1.00 92.99           H  
ATOM   3525  CE  LYS A 228      -1.594 -12.133  24.613  1.00 92.99           C  
ATOM   3526  HE2 LYS A 228      -1.610 -13.219  24.703  1.00 92.99           H  
ATOM   3527  HE3 LYS A 228      -0.782 -11.868  23.935  1.00 92.99           H  
ATOM   3528  NZ  LYS A 228      -1.400 -11.513  25.947  1.00 92.99           N  
ATOM   3529  HZ1 LYS A 228      -1.427 -10.506  25.879  1.00 92.99           H  
ATOM   3530  HZ2 LYS A 228      -2.142 -11.805  26.567  1.00 92.99           H  
ATOM   3531  HZ3 LYS A 228      -0.523 -11.811  26.350  1.00 92.99           H  
ATOM   3532  N   LEU A 229      -6.763 -11.349  19.900  1.00 92.67           N  
ATOM   3533  H   LEU A 229      -6.012 -10.763  19.563  1.00 92.67           H  
ATOM   3534  CA  LEU A 229      -8.132 -11.016  19.509  1.00 92.67           C  
ATOM   3535  HA  LEU A 229      -8.778 -11.110  20.382  1.00 92.67           H  
ATOM   3536  C   LEU A 229      -8.679 -12.003  18.479  1.00 92.67           C  
ATOM   3537  CB  LEU A 229      -8.210  -9.583  18.954  1.00 92.67           C  
ATOM   3538  HB2 LEU A 229      -9.083  -9.519  18.305  1.00 92.67           H  
ATOM   3539  HB3 LEU A 229      -7.337  -9.392  18.330  1.00 92.67           H  
ATOM   3540  O   LEU A 229      -9.785 -12.495  18.678  1.00 92.67           O  
ATOM   3541  CG  LEU A 229      -8.331  -8.470  20.005  1.00 92.67           C  
ATOM   3542  HG  LEU A 229      -7.474  -8.487  20.678  1.00 92.67           H  
ATOM   3543  CD1 LEU A 229      -8.370  -7.132  19.274  1.00 92.67           C  
ATOM   3544 HD11 LEU A 229      -8.562  -6.322  19.978  1.00 92.67           H  
ATOM   3545 HD12 LEU A 229      -7.412  -6.964  18.782  1.00 92.67           H  
ATOM   3546 HD13 LEU A 229      -9.163  -7.135  18.525  1.00 92.67           H  
ATOM   3547  CD2 LEU A 229      -9.617  -8.592  20.821  1.00 92.67           C  
ATOM   3548 HD21 LEU A 229      -9.772  -7.691  21.413  1.00 92.67           H  
ATOM   3549 HD22 LEU A 229     -10.460  -8.742  20.147  1.00 92.67           H  
ATOM   3550 HD23 LEU A 229      -9.534  -9.444  21.497  1.00 92.67           H  
ATOM   3551  N   HIS A 230      -7.919 -12.306  17.423  1.00 92.14           N  
ATOM   3552  H   HIS A 230      -7.019 -11.861  17.317  1.00 92.14           H  
ATOM   3553  CA  HIS A 230      -8.342 -13.261  16.395  1.00 92.14           C  
ATOM   3554  HA  HIS A 230      -9.302 -12.947  15.985  1.00 92.14           H  
ATOM   3555  C   HIS A 230      -8.554 -14.667  16.975  1.00 92.14           C  
ATOM   3556  CB  HIS A 230      -7.313 -13.290  15.256  1.00 92.14           C  
ATOM   3557  HB2 HIS A 230      -6.333 -13.528  15.670  1.00 92.14           H  
ATOM   3558  HB3 HIS A 230      -7.587 -14.096  14.575  1.00 92.14           H  
ATOM   3559  O   HIS A 230      -9.555 -15.306  16.660  1.00 92.14           O  
ATOM   3560  CG  HIS A 230      -7.202 -12.025  14.435  1.00 92.14           C  
ATOM   3561  CD2 HIS A 230      -8.075 -10.968  14.382  1.00 92.14           C  
ATOM   3562  HD2 HIS A 230      -8.993 -10.872  14.943  1.00 92.14           H  
ATOM   3563  ND1 HIS A 230      -6.201 -11.759  13.531  1.00 92.14           N  
ATOM   3564  HD1 HIS A 230      -5.448 -12.387  13.288  1.00 92.14           H  
ATOM   3565  CE1 HIS A 230      -6.457 -10.571  12.961  1.00 92.14           C  
ATOM   3566  HE1 HIS A 230      -5.845 -10.099  12.206  1.00 92.14           H  
ATOM   3567  NE2 HIS A 230      -7.581 -10.039  13.457  1.00 92.14           N  
ATOM   3568  N   ASP A 231      -7.677 -15.114  17.881  1.00 92.00           N  
ATOM   3569  H   ASP A 231      -6.814 -14.606  18.008  1.00 92.00           H  
ATOM   3570  CA  ASP A 231      -7.798 -16.427  18.528  1.00 92.00           C  
ATOM   3571  HA  ASP A 231      -7.894 -17.198  17.764  1.00 92.00           H  
ATOM   3572  C   ASP A 231      -9.030 -16.510  19.442  1.00 92.00           C  
ATOM   3573  CB  ASP A 231      -6.538 -16.716  19.365  1.00 92.00           C  
ATOM   3574  HB2 ASP A 231      -6.386 -15.897  20.068  1.00 92.00           H  
ATOM   3575  HB3 ASP A 231      -6.712 -17.621  19.946  1.00 92.00           H  
ATOM   3576  O   ASP A 231      -9.720 -17.529  19.492  1.00 92.00           O  
ATOM   3577  CG  ASP A 231      -5.254 -16.926  18.554  1.00 92.00           C  
ATOM   3578  OD1 ASP A 231      -5.347 -17.204  17.338  1.00 92.00           O  
ATOM   3579  OD2 ASP A 231      -4.175 -16.820  19.185  1.00 92.00           O  
ATOM   3580  N   LYS A 232      -9.315 -15.437  20.191  1.00 94.09           N  
ATOM   3581  H   LYS A 232      -8.705 -14.636  20.107  1.00 94.09           H  
ATOM   3582  CA  LYS A 232     -10.397 -15.422  21.184  1.00 94.09           C  
ATOM   3583  HA  LYS A 232     -10.478 -16.427  21.600  1.00 94.09           H  
ATOM   3584  C   LYS A 232     -11.767 -15.110  20.584  1.00 94.09           C  
ATOM   3585  CB  LYS A 232     -10.021 -14.453  22.313  1.00 94.09           C  
ATOM   3586  HB2 LYS A 232     -10.039 -13.428  21.943  1.00 94.09           H  
ATOM   3587  HB3 LYS A 232      -9.011 -14.688  22.651  1.00 94.09           H  
ATOM   3588  O   LYS A 232     -12.780 -15.568  21.113  1.00 94.09           O  
ATOM   3589  CG  LYS A 232     -10.982 -14.596  23.498  1.00 94.09           C  
ATOM   3590  HG2 LYS A 232     -11.046 -15.649  23.773  1.00 94.09           H  
ATOM   3591  HG3 LYS A 232     -11.974 -14.246  23.214  1.00 94.09           H  
ATOM   3592  CD  LYS A 232     -10.514 -13.796  24.713  1.00 94.09           C  
ATOM   3593  HD2 LYS A 232     -10.540 -12.733  24.472  1.00 94.09           H  
ATOM   3594  HD3 LYS A 232      -9.499 -14.093  24.977  1.00 94.09           H  
ATOM   3595  CE  LYS A 232     -11.472 -14.106  25.866  1.00 94.09           C  
ATOM   3596  HE2 LYS A 232     -11.478 -15.185  26.024  1.00 94.09           H  
ATOM   3597  HE3 LYS A 232     -12.477 -13.807  25.569  1.00 94.09           H  
ATOM   3598  NZ  LYS A 232     -11.081 -13.415  27.113  1.00 94.09           N  
ATOM   3599  HZ1 LYS A 232     -11.692 -13.682  27.872  1.00 94.09           H  
ATOM   3600  HZ2 LYS A 232     -11.178 -12.416  27.001  1.00 94.09           H  
ATOM   3601  HZ3 LYS A 232     -10.125 -13.622  27.367  1.00 94.09           H  
ATOM   3602  N   PHE A 233     -11.819 -14.315  19.518  1.00 95.16           N  
ATOM   3603  H   PHE A 233     -10.948 -13.984  19.129  1.00 95.16           H  
ATOM   3604  CA  PHE A 233     -13.057 -13.809  18.932  1.00 95.16           C  
ATOM   3605  HA  PHE A 233     -13.910 -14.284  19.416  1.00 95.16           H  
ATOM   3606  C   PHE A 233     -13.121 -14.141  17.437  1.00 95.16           C  
ATOM   3607  CB  PHE A 233     -13.181 -12.301  19.200  1.00 95.16           C  
ATOM   3608  HB2 PHE A 233     -12.385 -11.776  18.672  1.00 95.16           H  
ATOM   3609  HB3 PHE A 233     -14.129 -11.956  18.788  1.00 95.16           H  
ATOM   3610  O   PHE A 233     -12.740 -13.311  16.617  1.00 95.16           O  
ATOM   3611  CG  PHE A 233     -13.127 -11.927  20.669  1.00 95.16           C  
ATOM   3612  CD1 PHE A 233     -14.157 -12.322  21.543  1.00 95.16           C  
ATOM   3613  HD1 PHE A 233     -14.995 -12.890  21.167  1.00 95.16           H  
ATOM   3614  CD2 PHE A 233     -12.024 -11.215  21.170  1.00 95.16           C  
ATOM   3615  HD2 PHE A 233     -11.224 -10.939  20.499  1.00 95.16           H  
ATOM   3616  CE1 PHE A 233     -14.089 -11.994  22.909  1.00 95.16           C  
ATOM   3617  HE1 PHE A 233     -14.882 -12.300  23.576  1.00 95.16           H  
ATOM   3618  CE2 PHE A 233     -11.955 -10.884  22.535  1.00 95.16           C  
ATOM   3619  HE2 PHE A 233     -11.107 -10.334  22.917  1.00 95.16           H  
ATOM   3620  CZ  PHE A 233     -12.988 -11.276  23.404  1.00 95.16           C  
ATOM   3621  HZ  PHE A 233     -12.935 -11.034  24.455  1.00 95.16           H  
ATOM   3622  N   PRO A 234     -13.693 -15.299  17.053  1.00 93.35           N  
ATOM   3623  CA  PRO A 234     -13.755 -15.736  15.652  1.00 93.35           C  
ATOM   3624  HA  PRO A 234     -12.735 -15.870  15.290  1.00 93.35           H  
ATOM   3625  C   PRO A 234     -14.489 -14.780  14.699  1.00 93.35           C  
ATOM   3626  CB  PRO A 234     -14.461 -17.095  15.692  1.00 93.35           C  
ATOM   3627  HB2 PRO A 234     -15.540 -16.962  15.604  1.00 93.35           H  
ATOM   3628  HB3 PRO A 234     -14.094 -17.758  14.908  1.00 93.35           H  
ATOM   3629  O   PRO A 234     -14.299 -14.845  13.490  1.00 93.35           O  
ATOM   3630  CG  PRO A 234     -14.133 -17.633  17.082  1.00 93.35           C  
ATOM   3631  HG2 PRO A 234     -13.137 -18.077  17.078  1.00 93.35           H  
ATOM   3632  HG3 PRO A 234     -14.875 -18.353  17.427  1.00 93.35           H  
ATOM   3633  CD  PRO A 234     -14.124 -16.373  17.938  1.00 93.35           C  
ATOM   3634  HD2 PRO A 234     -13.436 -16.513  18.772  1.00 93.35           H  
ATOM   3635  HD3 PRO A 234     -15.128 -16.164  18.307  1.00 93.35           H  
ATOM   3636  N   ARG A 235     -15.347 -13.893  15.228  1.00 93.79           N  
ATOM   3637  H   ARG A 235     -15.425 -13.867  16.235  1.00 93.79           H  
ATOM   3638  CA  ARG A 235     -16.022 -12.847  14.440  1.00 93.79           C  
ATOM   3639  HA  ARG A 235     -16.314 -13.261  13.474  1.00 93.79           H  
ATOM   3640  C   ARG A 235     -15.107 -11.669  14.091  1.00 93.79           C  
ATOM   3641  CB  ARG A 235     -17.279 -12.346  15.163  1.00 93.79           C  
ATOM   3642  HB2 ARG A 235     -17.016 -11.989  16.158  1.00 93.79           H  
ATOM   3643  HB3 ARG A 235     -17.684 -11.506  14.598  1.00 93.79           H  
ATOM   3644  O   ARG A 235     -15.405 -10.937  13.154  1.00 93.79           O  
ATOM   3645  CG  ARG A 235     -18.363 -13.427  15.262  1.00 93.79           C  
ATOM   3646  HG2 ARG A 235     -18.029 -14.225  15.925  1.00 93.79           H  
ATOM   3647  HG3 ARG A 235     -18.558 -13.837  14.271  1.00 93.79           H  
ATOM   3648  CD  ARG A 235     -19.652 -12.809  15.810  1.00 93.79           C  
ATOM   3649  HD2 ARG A 235     -19.438 -12.375  16.787  1.00 93.79           H  
ATOM   3650  HD3 ARG A 235     -19.969 -12.013  15.137  1.00 93.79           H  
ATOM   3651  NE  ARG A 235     -20.728 -13.811  15.943  1.00 93.79           N  
ATOM   3652  HE  ARG A 235     -20.529 -14.739  15.597  1.00 93.79           H  
ATOM   3653  NH1 ARG A 235     -22.270 -12.391  16.859  1.00 93.79           N  
ATOM   3654 HH11 ARG A 235     -23.210 -12.193  17.171  1.00 93.79           H  
ATOM   3655 HH12 ARG A 235     -21.589 -11.653  16.755  1.00 93.79           H  
ATOM   3656  NH2 ARG A 235     -22.820 -14.527  16.496  1.00 93.79           N  
ATOM   3657 HH21 ARG A 235     -23.747 -14.333  16.846  1.00 93.79           H  
ATOM   3658 HH22 ARG A 235     -22.596 -15.446  16.143  1.00 93.79           H  
ATOM   3659  CZ  ARG A 235     -21.931 -13.575  16.433  1.00 93.79           C  
ATOM   3660  N   CYS A 236     -13.999 -11.489  14.807  1.00 94.36           N  
ATOM   3661  H   CYS A 236     -13.756 -12.173  15.509  1.00 94.36           H  
ATOM   3662  CA  CYS A 236     -12.993 -10.480  14.503  1.00 94.36           C  
ATOM   3663  HA  CYS A 236     -13.487  -9.557  14.201  1.00 94.36           H  
ATOM   3664  C   CYS A 236     -12.120 -10.970  13.342  1.00 94.36           C  
ATOM   3665  CB  CYS A 236     -12.170 -10.189  15.762  1.00 94.36           C  
ATOM   3666  HB2 CYS A 236     -11.499 -11.025  15.960  1.00 94.36           H  
ATOM   3667  HB3 CYS A 236     -12.832 -10.064  16.619  1.00 94.36           H  
ATOM   3668  O   CYS A 236     -11.033 -11.504  13.539  1.00 94.36           O  
ATOM   3669  SG  CYS A 236     -11.217  -8.665  15.504  1.00 94.36           S  
ATOM   3670  HG  CYS A 236     -10.216  -8.955  16.340  1.00 94.36           H  
ATOM   3671  N   THR A 237     -12.618 -10.824  12.117  1.00 93.46           N  
ATOM   3672  H   THR A 237     -13.558 -10.468  12.011  1.00 93.46           H  
ATOM   3673  CA  THR A 237     -11.912 -11.246  10.896  1.00 93.46           C  
ATOM   3674  HA  THR A 237     -11.382 -12.176  11.098  1.00 93.46           H  
ATOM   3675  C   THR A 237     -10.858 -10.239  10.427  1.00 93.46           C  
ATOM   3676  CB  THR A 237     -12.915 -11.506   9.766  1.00 93.46           C  
ATOM   3677  HB  THR A 237     -12.380 -11.714   8.839  1.00 93.46           H  
ATOM   3678  O   THR A 237     -10.116 -10.518   9.487  1.00 93.46           O  
ATOM   3679  CG2 THR A 237     -13.831 -12.690  10.077  1.00 93.46           C  
ATOM   3680 HG21 THR A 237     -13.228 -13.579  10.262  1.00 93.46           H  
ATOM   3681 HG22 THR A 237     -14.437 -12.485  10.959  1.00 93.46           H  
ATOM   3682 HG23 THR A 237     -14.487 -12.882   9.228  1.00 93.46           H  
ATOM   3683  OG1 THR A 237     -13.741 -10.376   9.592  1.00 93.46           O  
ATOM   3684  HG1 THR A 237     -14.428 -10.612   8.963  1.00 93.46           H  
ATOM   3685  N   GLY A 238     -10.782  -9.066  11.061  1.00 94.91           N  
ATOM   3686  H   GLY A 238     -11.374  -8.915  11.866  1.00 94.91           H  
ATOM   3687  CA  GLY A 238      -9.850  -8.010  10.695  1.00 94.91           C  
ATOM   3688  HA2 GLY A 238     -10.271  -7.409   9.889  1.00 94.91           H  
ATOM   3689  HA3 GLY A 238      -8.926  -8.464  10.337  1.00 94.91           H  
ATOM   3690  C   GLY A 238      -9.515  -7.088  11.859  1.00 94.91           C  
ATOM   3691  O   GLY A 238     -10.371  -6.745  12.677  1.00 94.91           O  
ATOM   3692  N   TYR A 239      -8.258  -6.660  11.891  1.00 96.57           N  
ATOM   3693  H   TYR A 239      -7.623  -6.978  11.173  1.00 96.57           H  
ATOM   3694  CA  TYR A 239      -7.730  -5.740  12.884  1.00 96.57           C  
ATOM   3695  HA  TYR A 239      -8.550  -5.205  13.364  1.00 96.57           H  
ATOM   3696  C   TYR A 239      -6.821  -4.727  12.193  1.00 96.57           C  
ATOM   3697  CB  TYR A 239      -6.990  -6.536  13.963  1.00 96.57           C  
ATOM   3698  HB2 TYR A 239      -6.206  -7.132  13.496  1.00 96.57           H  
ATOM   3699  HB3 TYR A 239      -7.691  -7.230  14.426  1.00 96.57           H  
ATOM   3700  O   TYR A 239      -5.774  -5.086  11.647  1.00 96.57           O  
ATOM   3701  CG  TYR A 239      -6.374  -5.669  15.041  1.00 96.57           C  
ATOM   3702  CD1 TYR A 239      -5.091  -5.129  14.855  1.00 96.57           C  
ATOM   3703  HD1 TYR A 239      -4.565  -5.304  13.928  1.00 96.57           H  
ATOM   3704  CD2 TYR A 239      -7.080  -5.403  16.229  1.00 96.57           C  
ATOM   3705  HD2 TYR A 239      -8.073  -5.808  16.358  1.00 96.57           H  
ATOM   3706  CE1 TYR A 239      -4.488  -4.377  15.874  1.00 96.57           C  
ATOM   3707  HE1 TYR A 239      -3.484  -4.002  15.739  1.00 96.57           H  
ATOM   3708  CE2 TYR A 239      -6.489  -4.625  17.243  1.00 96.57           C  
ATOM   3709  HE2 TYR A 239      -7.019  -4.420  18.162  1.00 96.57           H  
ATOM   3710  OH  TYR A 239      -4.561  -3.473  18.086  1.00 96.57           O  
ATOM   3711  HH  TYR A 239      -3.634  -3.331  17.883  1.00 96.57           H  
ATOM   3712  CZ  TYR A 239      -5.180  -4.133  17.076  1.00 96.57           C  
ATOM   3713  N   ALA A 240      -7.212  -3.456  12.236  1.00 96.38           N  
ATOM   3714  H   ALA A 240      -8.094  -3.241  12.678  1.00 96.38           H  
ATOM   3715  CA  ALA A 240      -6.428  -2.357  11.692  1.00 96.38           C  
ATOM   3716  HA  ALA A 240      -5.529  -2.767  11.233  1.00 96.38           H  
ATOM   3717  C   ALA A 240      -5.980  -1.392  12.792  1.00 96.38           C  
ATOM   3718  CB  ALA A 240      -7.218  -1.666  10.576  1.00 96.38           C  
ATOM   3719  HB1 ALA A 240      -7.469  -2.393   9.803  1.00 96.38           H  
ATOM   3720  HB2 ALA A 240      -6.613  -0.873  10.136  1.00 96.38           H  
ATOM   3721  HB3 ALA A 240      -8.137  -1.241  10.978  1.00 96.38           H  
ATOM   3722  O   ALA A 240      -6.758  -1.023  13.665  1.00 96.38           O  
ATOM   3723  N   VAL A 241      -4.732  -0.940  12.730  1.00 96.59           N  
ATOM   3724  H   VAL A 241      -4.134  -1.314  12.008  1.00 96.59           H  
ATOM   3725  CA  VAL A 241      -4.195   0.135  13.562  1.00 96.59           C  
ATOM   3726  HA  VAL A 241      -5.017   0.614  14.093  1.00 96.59           H  
ATOM   3727  C   VAL A 241      -3.529   1.153  12.657  1.00 96.59           C  
ATOM   3728  CB  VAL A 241      -3.209  -0.373  14.623  1.00 96.59           C  
ATOM   3729  HB  VAL A 241      -2.427  -0.961  14.143  1.00 96.59           H  
ATOM   3730  O   VAL A 241      -2.597   0.817  11.928  1.00 96.59           O  
ATOM   3731  CG1 VAL A 241      -2.561   0.783  15.393  1.00 96.59           C  
ATOM   3732 HG11 VAL A 241      -1.878   1.327  14.741  1.00 96.59           H  
ATOM   3733 HG12 VAL A 241      -1.994   0.381  16.232  1.00 96.59           H  
ATOM   3734 HG13 VAL A 241      -3.326   1.463  15.769  1.00 96.59           H  
ATOM   3735  CG2 VAL A 241      -3.907  -1.240  15.665  1.00 96.59           C  
ATOM   3736 HG21 VAL A 241      -4.560  -1.956  15.166  1.00 96.59           H  
ATOM   3737 HG22 VAL A 241      -4.517  -0.628  16.329  1.00 96.59           H  
ATOM   3738 HG23 VAL A 241      -3.159  -1.762  16.262  1.00 96.59           H  
ATOM   3739  N   PHE A 242      -3.964   2.402  12.747  1.00 96.96           N  
ATOM   3740  H   PHE A 242      -4.727   2.598  13.380  1.00 96.96           H  
ATOM   3741  CA  PHE A 242      -3.298   3.532  12.120  1.00 96.96           C  
ATOM   3742  HA  PHE A 242      -2.434   3.175  11.560  1.00 96.96           H  
ATOM   3743  C   PHE A 242      -2.799   4.489  13.191  1.00 96.96           C  
ATOM   3744  CB  PHE A 242      -4.221   4.218  11.117  1.00 96.96           C  
ATOM   3745  HB2 PHE A 242      -3.734   5.134  10.782  1.00 96.96           H  
ATOM   3746  HB3 PHE A 242      -5.151   4.499  11.611  1.00 96.96           H  
ATOM   3747  O   PHE A 242      -3.568   4.955  14.026  1.00 96.96           O  
ATOM   3748  CG  PHE A 242      -4.516   3.356   9.906  1.00 96.96           C  
ATOM   3749  CD1 PHE A 242      -3.560   3.237   8.879  1.00 96.96           C  
ATOM   3750  HD1 PHE A 242      -2.628   3.778   8.946  1.00 96.96           H  
ATOM   3751  CD2 PHE A 242      -5.731   2.652   9.817  1.00 96.96           C  
ATOM   3752  HD2 PHE A 242      -6.464   2.735  10.605  1.00 96.96           H  
ATOM   3753  CE1 PHE A 242      -3.816   2.415   7.768  1.00 96.96           C  
ATOM   3754  HE1 PHE A 242      -3.086   2.320   6.978  1.00 96.96           H  
ATOM   3755  CE2 PHE A 242      -5.989   1.834   8.703  1.00 96.96           C  
ATOM   3756  HE2 PHE A 242      -6.924   1.297   8.636  1.00 96.96           H  
ATOM   3757  CZ  PHE A 242      -5.031   1.714   7.681  1.00 96.96           C  
ATOM   3758  HZ  PHE A 242      -5.226   1.084   6.825  1.00 96.96           H  
ATOM   3759  N   VAL A 243      -1.505   4.793  13.160  1.00 96.11           N  
ATOM   3760  H   VAL A 243      -0.922   4.344  12.468  1.00 96.11           H  
ATOM   3761  CA  VAL A 243      -0.897   5.765  14.072  1.00 96.11           C  
ATOM   3762  HA  VAL A 243      -1.647   6.123  14.779  1.00 96.11           H  
ATOM   3763  C   VAL A 243      -0.404   6.959  13.282  1.00 96.11           C  
ATOM   3764  CB  VAL A 243       0.242   5.154  14.889  1.00 96.11           C  
ATOM   3765  HB  VAL A 243       1.029   4.850  14.200  1.00 96.11           H  
ATOM   3766  O   VAL A 243       0.396   6.815  12.355  1.00 96.11           O  
ATOM   3767  CG1 VAL A 243       0.795   6.189  15.877  1.00 96.11           C  
ATOM   3768 HG11 VAL A 243       1.536   5.730  16.532  1.00 96.11           H  
ATOM   3769 HG12 VAL A 243      -0.016   6.591  16.485  1.00 96.11           H  
ATOM   3770 HG13 VAL A 243       1.272   7.012  15.345  1.00 96.11           H  
ATOM   3771  CG2 VAL A 243      -0.220   3.923  15.672  1.00 96.11           C  
ATOM   3772 HG21 VAL A 243       0.566   3.581  16.345  1.00 96.11           H  
ATOM   3773 HG22 VAL A 243      -1.109   4.174  16.250  1.00 96.11           H  
ATOM   3774 HG23 VAL A 243      -0.457   3.115  14.979  1.00 96.11           H  
ATOM   3775  N   VAL A 244      -0.863   8.139  13.669  1.00 95.49           N  
ATOM   3776  H   VAL A 244      -1.519   8.179  14.436  1.00 95.49           H  
ATOM   3777  CA  VAL A 244      -0.522   9.398  13.028  1.00 95.49           C  
ATOM   3778  HA  VAL A 244      -0.222   9.195  12.000  1.00 95.49           H  
ATOM   3779  C   VAL A 244       0.651  10.055  13.753  1.00 95.49           C  
ATOM   3780  CB  VAL A 244      -1.751  10.311  12.984  1.00 95.49           C  
ATOM   3781  HB  VAL A 244      -1.987  10.642  13.995  1.00 95.49           H  
ATOM   3782  O   VAL A 244       0.634  10.241  14.965  1.00 95.49           O  
ATOM   3783  CG1 VAL A 244      -1.435  11.521  12.130  1.00 95.49           C  
ATOM   3784 HG11 VAL A 244      -0.636  12.101  12.591  1.00 95.49           H  
ATOM   3785 HG12 VAL A 244      -1.162  11.175  11.133  1.00 95.49           H  
ATOM   3786 HG13 VAL A 244      -2.334  12.135  12.079  1.00 95.49           H  
ATOM   3787  CG2 VAL A 244      -2.969   9.631  12.338  1.00 95.49           C  
ATOM   3788 HG21 VAL A 244      -3.793  10.341  12.274  1.00 95.49           H  
ATOM   3789 HG22 VAL A 244      -3.308   8.801  12.959  1.00 95.49           H  
ATOM   3790 HG23 VAL A 244      -2.720   9.266  11.342  1.00 95.49           H  
ATOM   3791  N   LEU A 245       1.694  10.410  13.001  1.00 93.52           N  
ATOM   3792  H   LEU A 245       1.649  10.194  12.016  1.00 93.52           H  
ATOM   3793  CA  LEU A 245       2.928  11.007  13.506  1.00 93.52           C  
ATOM   3794  HA  LEU A 245       2.792  11.278  14.553  1.00 93.52           H  
ATOM   3795  C   LEU A 245       3.276  12.292  12.737  1.00 93.52           C  
ATOM   3796  CB  LEU A 245       4.070   9.975  13.412  1.00 93.52           C  
ATOM   3797  HB2 LEU A 245       4.179   9.694  12.364  1.00 93.52           H  
ATOM   3798  HB3 LEU A 245       4.996  10.459  13.720  1.00 93.52           H  
ATOM   3799  O   LEU A 245       3.417  12.296  11.512  1.00 93.52           O  
ATOM   3800  CG  LEU A 245       3.888   8.682  14.234  1.00 93.52           C  
ATOM   3801  HG  LEU A 245       3.018   8.135  13.871  1.00 93.52           H  
ATOM   3802  CD1 LEU A 245       5.128   7.805  14.049  1.00 93.52           C  
ATOM   3803 HD11 LEU A 245       4.970   6.851  14.551  1.00 93.52           H  
ATOM   3804 HD12 LEU A 245       5.274   7.622  12.984  1.00 93.52           H  
ATOM   3805 HD13 LEU A 245       6.007   8.301  14.460  1.00 93.52           H  
ATOM   3806  CD2 LEU A 245       3.749   8.915  15.738  1.00 93.52           C  
ATOM   3807 HD21 LEU A 245       2.859   9.508  15.950  1.00 93.52           H  
ATOM   3808 HD22 LEU A 245       4.630   9.429  16.124  1.00 93.52           H  
ATOM   3809 HD23 LEU A 245       3.634   7.960  16.250  1.00 93.52           H  
ATOM   3810  N   HIS A 246       3.515  13.381  13.472  1.00 91.52           N  
ATOM   3811  H   HIS A 246       3.298  13.344  14.458  1.00 91.52           H  
ATOM   3812  CA  HIS A 246       3.916  14.680  12.899  1.00 91.52           C  
ATOM   3813  HA  HIS A 246       3.270  14.889  12.045  1.00 91.52           H  
ATOM   3814  C   HIS A 246       5.357  14.702  12.403  1.00 91.52           C  
ATOM   3815  CB  HIS A 246       3.709  15.799  13.924  1.00 91.52           C  
ATOM   3816  HB2 HIS A 246       4.268  15.588  14.836  1.00 91.52           H  
ATOM   3817  HB3 HIS A 246       4.056  16.746  13.509  1.00 91.52           H  
ATOM   3818  O   HIS A 246       5.738  15.506  11.553  1.00 91.52           O  
ATOM   3819  CG  HIS A 246       2.256  15.920  14.240  1.00 91.52           C  
ATOM   3820  CD2 HIS A 246       1.572  15.098  15.090  1.00 91.52           C  
ATOM   3821  HD2 HIS A 246       1.988  14.352  15.750  1.00 91.52           H  
ATOM   3822  ND1 HIS A 246       1.339  16.642  13.516  1.00 91.52           N  
ATOM   3823  HD1 HIS A 246       1.504  17.535  13.075  1.00 91.52           H  
ATOM   3824  CE1 HIS A 246       0.130  16.242  13.917  1.00 91.52           C  
ATOM   3825  HE1 HIS A 246      -0.796  16.700  13.603  1.00 91.52           H  
ATOM   3826  NE2 HIS A 246       0.230  15.245  14.799  1.00 91.52           N  
ATOM   3827  N   ASN A 247       6.173  13.818  12.966  1.00 88.50           N  
ATOM   3828  H   ASN A 247       5.771  13.171  13.629  1.00 88.50           H  
ATOM   3829  CA  ASN A 247       7.594  13.722  12.709  1.00 88.50           C  
ATOM   3830  HA  ASN A 247       7.834  14.230  11.776  1.00 88.50           H  
ATOM   3831  C   ASN A 247       7.954  12.246  12.552  1.00 88.50           C  
ATOM   3832  CB  ASN A 247       8.310  14.442  13.865  1.00 88.50           C  
ATOM   3833  HB2 ASN A 247       8.079  13.949  14.810  1.00 88.50           H  
ATOM   3834  HB3 ASN A 247       7.923  15.459  13.920  1.00 88.50           H  
ATOM   3835  O   ASN A 247       7.563  11.407  13.362  1.00 88.50           O  
ATOM   3836  CG  ASN A 247       9.816  14.518  13.728  1.00 88.50           C  
ATOM   3837  ND2 ASN A 247      10.434  15.493  14.345  1.00 88.50           N  
ATOM   3838 HD21 ASN A 247      11.441  15.496  14.270  1.00 88.50           H  
ATOM   3839 HD22 ASN A 247       9.904  16.176  14.868  1.00 88.50           H  
ATOM   3840  OD1 ASN A 247      10.475  13.712  13.103  1.00 88.50           O  
ATOM   3841  N   MET A 248       8.716  11.922  11.511  1.00 89.78           N  
ATOM   3842  H   MET A 248       9.087  12.662  10.932  1.00 89.78           H  
ATOM   3843  CA  MET A 248       9.160  10.556  11.275  1.00 89.78           C  
ATOM   3844  HA  MET A 248       8.290   9.900  11.304  1.00 89.78           H  
ATOM   3845  C   MET A 248      10.124  10.096  12.361  1.00 89.78           C  
ATOM   3846  CB  MET A 248       9.830  10.417   9.903  1.00 89.78           C  
ATOM   3847  HB2 MET A 248      10.762  10.982   9.893  1.00 89.78           H  
ATOM   3848  HB3 MET A 248      10.065   9.365   9.740  1.00 89.78           H  
ATOM   3849  O   MET A 248      10.164   8.913  12.641  1.00 89.78           O  
ATOM   3850  CG  MET A 248       8.948  10.906   8.752  1.00 89.78           C  
ATOM   3851  HG2 MET A 248       7.957  10.459   8.834  1.00 89.78           H  
ATOM   3852  HG3 MET A 248       8.840  11.987   8.833  1.00 89.78           H  
ATOM   3853  SD  MET A 248       9.627  10.533   7.117  1.00 89.78           S  
ATOM   3854  CE  MET A 248       8.936   8.875   6.904  1.00 89.78           C  
ATOM   3855  HE1 MET A 248       7.852   8.920   6.999  1.00 89.78           H  
ATOM   3856  HE2 MET A 248       9.332   8.201   7.665  1.00 89.78           H  
ATOM   3857  HE3 MET A 248       9.172   8.510   5.904  1.00 89.78           H  
ATOM   3858  N   ASN A 249      10.908  10.978  12.979  1.00 85.36           N  
ATOM   3859  H   ASN A 249      10.763  11.955  12.766  1.00 85.36           H  
ATOM   3860  CA  ASN A 249      11.913  10.652  13.992  1.00 85.36           C  
ATOM   3861  HA  ASN A 249      11.810   9.613  14.303  1.00 85.36           H  
ATOM   3862  C   ASN A 249      11.720  11.524  15.249  1.00 85.36           C  
ATOM   3863  CB  ASN A 249      13.310  10.781  13.365  1.00 85.36           C  
ATOM   3864  HB2 ASN A 249      14.061  10.538  14.116  1.00 85.36           H  
ATOM   3865  HB3 ASN A 249      13.466  11.810  13.042  1.00 85.36           H  
ATOM   3866  O   ASN A 249      12.462  12.494  15.441  1.00 85.36           O  
ATOM   3867  CG  ASN A 249      13.483   9.834  12.195  1.00 85.36           C  
ATOM   3868  ND2 ASN A 249      13.654  10.356  11.001  1.00 85.36           N  
ATOM   3869 HD21 ASN A 249      13.608   9.704  10.231  1.00 85.36           H  
ATOM   3870 HD22 ASN A 249      13.512  11.348  10.877  1.00 85.36           H  
ATOM   3871  OD1 ASN A 249      13.432   8.622  12.325  1.00 85.36           O  
ATOM   3872  N   PRO A 250      10.721  11.212  16.096  1.00 83.16           N  
ATOM   3873  CA  PRO A 250      10.514  11.910  17.363  1.00 83.16           C  
ATOM   3874  HA  PRO A 250      10.239  12.948  17.173  1.00 83.16           H  
ATOM   3875  C   PRO A 250      11.749  11.857  18.254  1.00 83.16           C  
ATOM   3876  CB  PRO A 250       9.371  11.201  18.090  1.00 83.16           C  
ATOM   3877  HB2 PRO A 250       8.452  11.777  17.983  1.00 83.16           H  
ATOM   3878  HB3 PRO A 250       9.571  11.069  19.153  1.00 83.16           H  
ATOM   3879  O   PRO A 250      12.433  10.840  18.329  1.00 83.16           O  
ATOM   3880  CG  PRO A 250       9.302   9.843  17.392  1.00 83.16           C  
ATOM   3881  HG2 PRO A 250       8.286   9.450  17.367  1.00 83.16           H  
ATOM   3882  HG3 PRO A 250       9.969   9.142  17.895  1.00 83.16           H  
ATOM   3883  CD  PRO A 250       9.804  10.089  15.981  1.00 83.16           C  
ATOM   3884  HD2 PRO A 250       8.973  10.360  15.330  1.00 83.16           H  
ATOM   3885  HD3 PRO A 250      10.288   9.184  15.614  1.00 83.16           H  
ATOM   3886  N   ARG A 251      11.985  12.946  18.993  1.00 78.10           N  
ATOM   3887  H   ARG A 251      11.377  13.742  18.867  1.00 78.10           H  
ATOM   3888  CA  ARG A 251      13.022  12.990  20.036  1.00 78.10           C  
ATOM   3889  HA  ARG A 251      13.902  12.446  19.693  1.00 78.10           H  
ATOM   3890  C   ARG A 251      12.593  12.283  21.326  1.00 78.10           C  
ATOM   3891  CB  ARG A 251      13.417  14.445  20.332  1.00 78.10           C  
ATOM   3892  HB2 ARG A 251      14.126  14.445  21.160  1.00 78.10           H  
ATOM   3893  HB3 ARG A 251      12.534  15.003  20.644  1.00 78.10           H  
ATOM   3894  O   ARG A 251      13.445  11.791  22.051  1.00 78.10           O  
ATOM   3895  CG  ARG A 251      14.071  15.151  19.133  1.00 78.10           C  
ATOM   3896  HG2 ARG A 251      14.936  14.575  18.804  1.00 78.10           H  
ATOM   3897  HG3 ARG A 251      13.356  15.226  18.314  1.00 78.10           H  
ATOM   3898  CD  ARG A 251      14.523  16.558  19.544  1.00 78.10           C  
ATOM   3899  HD2 ARG A 251      13.658  17.112  19.909  1.00 78.10           H  
ATOM   3900  HD3 ARG A 251      15.244  16.465  20.356  1.00 78.10           H  
ATOM   3901  NE  ARG A 251      15.136  17.294  18.421  1.00 78.10           N  
ATOM   3902  HE  ARG A 251      15.105  16.849  17.514  1.00 78.10           H  
ATOM   3903  NH1 ARG A 251      15.824  19.131  19.621  1.00 78.10           N  
ATOM   3904 HH11 ARG A 251      16.263  20.040  19.662  1.00 78.10           H  
ATOM   3905 HH12 ARG A 251      15.462  18.716  20.468  1.00 78.10           H  
ATOM   3906  NH2 ARG A 251      16.215  19.042  17.430  1.00 78.10           N  
ATOM   3907 HH21 ARG A 251      16.655  19.948  17.505  1.00 78.10           H  
ATOM   3908 HH22 ARG A 251      16.166  18.581  16.533  1.00 78.10           H  
ATOM   3909  CZ  ARG A 251      15.719  18.480  18.496  1.00 78.10           C  
ATOM   3910  N   ARG A 252      11.287  12.260  21.618  1.00 77.82           N  
ATOM   3911  H   ARG A 252      10.650  12.630  20.928  1.00 77.82           H  
ATOM   3912  CA  ARG A 252      10.699  11.749  22.866  1.00 77.82           C  
ATOM   3913  HA  ARG A 252      11.479  11.608  23.614  1.00 77.82           H  
ATOM   3914  C   ARG A 252      10.065  10.369  22.652  1.00 77.82           C  
ATOM   3915  CB  ARG A 252       9.672  12.763  23.420  1.00 77.82           C  
ATOM   3916  HB2 ARG A 252       9.191  12.320  24.292  1.00 77.82           H  
ATOM   3917  HB3 ARG A 252       8.901  12.932  22.669  1.00 77.82           H  
ATOM   3918  O   ARG A 252       8.853  10.248  22.698  1.00 77.82           O  
ATOM   3919  CG  ARG A 252      10.253  14.120  23.846  1.00 77.82           C  
ATOM   3920  HG2 ARG A 252      10.734  14.603  22.996  1.00 77.82           H  
ATOM   3921  HG3 ARG A 252      10.990  13.964  24.634  1.00 77.82           H  
ATOM   3922  CD  ARG A 252       9.122  15.023  24.367  1.00 77.82           C  
ATOM   3923  HD2 ARG A 252       8.419  15.219  23.557  1.00 77.82           H  
ATOM   3924  HD3 ARG A 252       8.581  14.499  25.156  1.00 77.82           H  
ATOM   3925  NE  ARG A 252       9.627  16.301  24.904  1.00 77.82           N  
ATOM   3926  HE  ARG A 252      10.623  16.385  25.048  1.00 77.82           H  
ATOM   3927  NH1 ARG A 252       7.567  17.306  25.286  1.00 77.82           N  
ATOM   3928 HH11 ARG A 252       6.994  18.048  25.662  1.00 77.82           H  
ATOM   3929 HH12 ARG A 252       7.042  16.727  24.646  1.00 77.82           H  
ATOM   3930  NH2 ARG A 252       9.432  18.307  25.955  1.00 77.82           N  
ATOM   3931 HH21 ARG A 252       8.826  19.025  26.324  1.00 77.82           H  
ATOM   3932 HH22 ARG A 252      10.427  18.335  26.127  1.00 77.82           H  
ATOM   3933  CZ  ARG A 252       8.868  17.285  25.370  1.00 77.82           C  
ATOM   3934  N   ASP A 253      10.872   9.342  22.401  1.00 84.88           N  
ATOM   3935  H   ASP A 253      11.867   9.513  22.352  1.00 84.88           H  
ATOM   3936  CA  ASP A 253      10.416   7.937  22.352  1.00 84.88           C  
ATOM   3937  HA  ASP A 253       9.339   7.906  22.520  1.00 84.88           H  
ATOM   3938  C   ASP A 253      11.043   7.132  23.501  1.00 84.88           C  
ATOM   3939  CB  ASP A 253      10.658   7.326  20.959  1.00 84.88           C  
ATOM   3940  HB2 ASP A 253      10.236   7.994  20.208  1.00 84.88           H  
ATOM   3941  HB3 ASP A 253      11.731   7.254  20.778  1.00 84.88           H  
ATOM   3942  O   ASP A 253      11.717   6.127  23.293  1.00 84.88           O  
ATOM   3943  CG  ASP A 253      10.008   5.942  20.783  1.00 84.88           C  
ATOM   3944  OD1 ASP A 253       8.986   5.659  21.448  1.00 84.88           O  
ATOM   3945  OD2 ASP A 253      10.459   5.178  19.898  1.00 84.88           O  
ATOM   3946  N   HIS A 254      10.887   7.625  24.734  1.00 79.88           N  
ATOM   3947  H   HIS A 254      10.263   8.409  24.863  1.00 79.88           H  
ATOM   3948  CA  HIS A 254      11.545   7.062  25.921  1.00 79.88           C  
ATOM   3949  HA  HIS A 254      12.623   7.063  25.759  1.00 79.88           H  
ATOM   3950  C   HIS A 254      11.125   5.612  26.197  1.00 79.88           C  
ATOM   3951  CB  HIS A 254      11.225   7.926  27.148  1.00 79.88           C  
ATOM   3952  HB2 HIS A 254      10.156   7.873  27.353  1.00 79.88           H  
ATOM   3953  HB3 HIS A 254      11.747   7.513  28.011  1.00 79.88           H  
ATOM   3954  O   HIS A 254      11.926   4.819  26.686  1.00 79.88           O  
ATOM   3955  CG  HIS A 254      11.617   9.373  27.006  1.00 79.88           C  
ATOM   3956  CD2 HIS A 254      12.865   9.909  27.177  1.00 79.88           C  
ATOM   3957  HD2 HIS A 254      13.763   9.362  27.424  1.00 79.88           H  
ATOM   3958  ND1 HIS A 254      10.761  10.413  26.723  1.00 79.88           N  
ATOM   3959  HD1 HIS A 254       9.757  10.344  26.639  1.00 79.88           H  
ATOM   3960  CE1 HIS A 254      11.476  11.549  26.737  1.00 79.88           C  
ATOM   3961  HE1 HIS A 254      11.065  12.539  26.605  1.00 79.88           H  
ATOM   3962  NE2 HIS A 254      12.767  11.292  26.989  1.00 79.88           N  
ATOM   3963  N   ALA A 255       9.876   5.264  25.881  1.00 82.62           N  
ATOM   3964  H   ALA A 255       9.253   5.984  25.546  1.00 82.62           H  
ATOM   3965  CA  ALA A 255       9.348   3.910  26.005  1.00 82.62           C  
ATOM   3966  HA  ALA A 255       9.818   3.430  26.863  1.00 82.62           H  
ATOM   3967  C   ALA A 255       9.651   3.011  24.786  1.00 82.62           C  
ATOM   3968  CB  ALA A 255       7.848   4.026  26.300  1.00 82.62           C  
ATOM   3969  HB1 ALA A 255       7.409   3.032  26.383  1.00 82.62           H  
ATOM   3970  HB2 ALA A 255       7.693   4.565  27.235  1.00 82.62           H  
ATOM   3971  HB3 ALA A 255       7.356   4.569  25.493  1.00 82.62           H  
ATOM   3972  O   ALA A 255       9.358   1.817  24.834  1.00 82.62           O  
ATOM   3973  N   GLY A 256      10.229   3.550  23.704  1.00 87.76           N  
ATOM   3974  H   GLY A 256      10.490   4.526  23.725  1.00 87.76           H  
ATOM   3975  CA  GLY A 256      10.547   2.809  22.476  1.00 87.76           C  
ATOM   3976  HA2 GLY A 256      11.145   3.452  21.831  1.00 87.76           H  
ATOM   3977  HA3 GLY A 256      11.135   1.928  22.731  1.00 87.76           H  
ATOM   3978  C   GLY A 256       9.323   2.352  21.674  1.00 87.76           C  
ATOM   3979  O   GLY A 256       9.435   1.488  20.801  1.00 87.76           O  
ATOM   3980  N   ASN A 257       8.135   2.884  21.965  1.00 89.30           N  
ATOM   3981  H   ASN A 257       8.124   3.687  22.578  1.00 89.30           H  
ATOM   3982  CA  ASN A 257       6.896   2.465  21.319  1.00 89.30           C  
ATOM   3983  HA  ASN A 257       6.816   1.379  21.357  1.00 89.30           H  
ATOM   3984  C   ASN A 257       6.841   2.884  19.855  1.00 89.30           C  
ATOM   3985  CB  ASN A 257       5.706   3.072  22.050  1.00 89.30           C  
ATOM   3986  HB2 ASN A 257       4.792   2.887  21.485  1.00 89.30           H  
ATOM   3987  HB3 ASN A 257       5.853   4.151  22.108  1.00 89.30           H  
ATOM   3988  O   ASN A 257       6.288   2.145  19.045  1.00 89.30           O  
ATOM   3989  CG  ASN A 257       5.506   2.487  23.426  1.00 89.30           C  
ATOM   3990  ND2 ASN A 257       5.235   3.327  24.381  1.00 89.30           N  
ATOM   3991 HD21 ASN A 257       4.839   2.963  25.236  1.00 89.30           H  
ATOM   3992 HD22 ASN A 257       5.146   4.308  24.160  1.00 89.30           H  
ATOM   3993  OD1 ASN A 257       5.529   1.287  23.641  1.00 89.30           O  
ATOM   3994  N   ILE A 258       7.413   4.034  19.494  1.00 90.09           N  
ATOM   3995  H   ILE A 258       7.905   4.572  20.193  1.00 90.09           H  
ATOM   3996  CA  ILE A 258       7.398   4.512  18.108  1.00 90.09           C  
ATOM   3997  HA  ILE A 258       6.411   4.306  17.694  1.00 90.09           H  
ATOM   3998  C   ILE A 258       8.403   3.716  17.274  1.00 90.09           C  
ATOM   3999  CB  ILE A 258       7.608   6.041  18.037  1.00 90.09           C  
ATOM   4000  HB  ILE A 258       8.569   6.300  18.481  1.00 90.09           H  
ATOM   4001  O   ILE A 258       8.107   3.344  16.137  1.00 90.09           O  
ATOM   4002  CG1 ILE A 258       6.482   6.739  18.840  1.00 90.09           C  
ATOM   4003 HG12 ILE A 258       5.517   6.500  18.393  1.00 90.09           H  
ATOM   4004 HG13 ILE A 258       6.476   6.354  19.860  1.00 90.09           H  
ATOM   4005  CG2 ILE A 258       7.627   6.477  16.558  1.00 90.09           C  
ATOM   4006 HG21 ILE A 258       7.630   7.564  16.473  1.00 90.09           H  
ATOM   4007 HG22 ILE A 258       8.518   6.089  16.065  1.00 90.09           H  
ATOM   4008 HG23 ILE A 258       6.739   6.094  16.055  1.00 90.09           H  
ATOM   4009  CD1 ILE A 258       6.596   8.257  18.971  1.00 90.09           C  
ATOM   4010 HD11 ILE A 258       6.363   8.731  18.018  1.00 90.09           H  
ATOM   4011 HD12 ILE A 258       7.590   8.527  19.328  1.00 90.09           H  
ATOM   4012 HD13 ILE A 258       5.864   8.602  19.701  1.00 90.09           H  
ATOM   4013  N   ALA A 259       9.565   3.383  17.837  1.00 89.10           N  
ATOM   4014  H   ALA A 259       9.802   3.790  18.731  1.00 89.10           H  
ATOM   4015  CA  ALA A 259      10.487   2.424  17.236  1.00 89.10           C  
ATOM   4016  HA  ALA A 259      10.784   2.797  16.256  1.00 89.10           H  
ATOM   4017  C   ALA A 259       9.819   1.053  17.020  1.00 89.10           C  
ATOM   4018  CB  ALA A 259      11.739   2.330  18.113  1.00 89.10           C  
ATOM   4019  HB1 ALA A 259      12.217   3.308  18.182  1.00 89.10           H  
ATOM   4020  HB2 ALA A 259      12.439   1.615  17.682  1.00 89.10           H  
ATOM   4021  HB3 ALA A 259      11.472   2.002  19.118  1.00 89.10           H  
ATOM   4022  O   ALA A 259       9.850   0.537  15.902  1.00 89.10           O  
ATOM   4023  N   ASN A 260       9.143   0.509  18.038  1.00 89.95           N  
ATOM   4024  H   ASN A 260       9.188   0.962  18.939  1.00 89.95           H  
ATOM   4025  CA  ASN A 260       8.411  -0.758  17.932  1.00 89.95           C  
ATOM   4026  HA  ASN A 260       9.099  -1.537  17.604  1.00 89.95           H  
ATOM   4027  C   ASN A 260       7.294  -0.701  16.885  1.00 89.95           C  
ATOM   4028  CB  ASN A 260       7.848  -1.138  19.313  1.00 89.95           C  
ATOM   4029  HB2 ASN A 260       7.077  -1.899  19.190  1.00 89.95           H  
ATOM   4030  HB3 ASN A 260       7.391  -0.267  19.781  1.00 89.95           H  
ATOM   4031  O   ASN A 260       7.200  -1.589  16.042  1.00 89.95           O  
ATOM   4032  CG  ASN A 260       8.900  -1.727  20.232  1.00 89.95           C  
ATOM   4033  ND2 ASN A 260       8.760  -1.556  21.525  1.00 89.95           N  
ATOM   4034 HD21 ASN A 260       8.064  -0.921  21.888  1.00 89.95           H  
ATOM   4035 HD22 ASN A 260       9.510  -1.913  22.100  1.00 89.95           H  
ATOM   4036  OD1 ASN A 260       9.836  -2.379  19.806  1.00 89.95           O  
ATOM   4037  N   LEU A 261       6.490   0.363  16.887  1.00 92.32           N  
ATOM   4038  H   LEU A 261       6.595   1.040  17.629  1.00 92.32           H  
ATOM   4039  CA  LEU A 261       5.446   0.604  15.895  1.00 92.32           C  
ATOM   4040  HA  LEU A 261       4.677  -0.163  15.985  1.00 92.32           H  
ATOM   4041  C   LEU A 261       6.009   0.543  14.474  1.00 92.32           C  
ATOM   4042  CB  LEU A 261       4.826   1.978  16.187  1.00 92.32           C  
ATOM   4043  HB2 LEU A 261       4.278   1.931  17.128  1.00 92.32           H  
ATOM   4044  HB3 LEU A 261       5.639   2.693  16.310  1.00 92.32           H  
ATOM   4045  O   LEU A 261       5.446  -0.142  13.630  1.00 92.32           O  
ATOM   4046  CG  LEU A 261       3.898   2.508  15.085  1.00 92.32           C  
ATOM   4047  HG  LEU A 261       4.428   2.507  14.133  1.00 92.32           H  
ATOM   4048  CD1 LEU A 261       2.623   1.675  14.950  1.00 92.32           C  
ATOM   4049 HD11 LEU A 261       1.959   2.126  14.212  1.00 92.32           H  
ATOM   4050 HD12 LEU A 261       2.105   1.623  15.908  1.00 92.32           H  
ATOM   4051 HD13 LEU A 261       2.869   0.665  14.622  1.00 92.32           H  
ATOM   4052  CD2 LEU A 261       3.570   3.959  15.406  1.00 92.32           C  
ATOM   4053 HD21 LEU A 261       4.485   4.523  15.583  1.00 92.32           H  
ATOM   4054 HD22 LEU A 261       3.058   4.412  14.557  1.00 92.32           H  
ATOM   4055 HD23 LEU A 261       2.947   4.001  16.300  1.00 92.32           H  
ATOM   4056  N   LYS A 262       7.131   1.218  14.202  1.00 91.66           N  
ATOM   4057  H   LYS A 262       7.554   1.757  14.943  1.00 91.66           H  
ATOM   4058  CA  LYS A 262       7.747   1.200  12.868  1.00 91.66           C  
ATOM   4059  HA  LYS A 262       7.001   1.484  12.126  1.00 91.66           H  
ATOM   4060  C   LYS A 262       8.250  -0.177  12.453  1.00 91.66           C  
ATOM   4061  CB  LYS A 262       8.927   2.157  12.822  1.00 91.66           C  
ATOM   4062  HB2 LYS A 262       9.489   1.964  11.909  1.00 91.66           H  
ATOM   4063  HB3 LYS A 262       9.579   1.947  13.670  1.00 91.66           H  
ATOM   4064  O   LYS A 262       8.209  -0.482  11.271  1.00 91.66           O  
ATOM   4065  CG  LYS A 262       8.512   3.627  12.827  1.00 91.66           C  
ATOM   4066  HG2 LYS A 262       7.904   3.867  13.699  1.00 91.66           H  
ATOM   4067  HG3 LYS A 262       7.956   3.856  11.918  1.00 91.66           H  
ATOM   4068  CD  LYS A 262       9.825   4.394  12.861  1.00 91.66           C  
ATOM   4069  HD2 LYS A 262      10.409   4.137  11.978  1.00 91.66           H  
ATOM   4070  HD3 LYS A 262      10.377   4.086  13.749  1.00 91.66           H  
ATOM   4071  CE  LYS A 262       9.641   5.895  12.910  1.00 91.66           C  
ATOM   4072  HE2 LYS A 262       9.151   6.238  11.999  1.00 91.66           H  
ATOM   4073  HE3 LYS A 262       9.011   6.155  13.761  1.00 91.66           H  
ATOM   4074  NZ  LYS A 262      10.989   6.484  13.052  1.00 91.66           N  
ATOM   4075  HZ1 LYS A 262      11.429   6.170  13.906  1.00 91.66           H  
ATOM   4076  HZ2 LYS A 262      11.576   6.262  12.261  1.00 91.66           H  
ATOM   4077  HZ3 LYS A 262      10.912   7.490  13.088  1.00 91.66           H  
ATOM   4078  N   ILE A 263       8.733  -0.982  13.399  1.00 90.78           N  
ATOM   4079  H   ILE A 263       8.756  -0.642  14.350  1.00 90.78           H  
ATOM   4080  CA  ILE A 263       9.168  -2.360  13.131  1.00 90.78           C  
ATOM   4081  HA  ILE A 263       9.818  -2.364  12.256  1.00 90.78           H  
ATOM   4082  C   ILE A 263       7.961  -3.242  12.787  1.00 90.78           C  
ATOM   4083  CB  ILE A 263       9.968  -2.906  14.338  1.00 90.78           C  
ATOM   4084  HB  ILE A 263       9.377  -2.758  15.241  1.00 90.78           H  
ATOM   4085  O   ILE A 263       8.050  -4.081  11.896  1.00 90.78           O  
ATOM   4086  CG1 ILE A 263      11.306  -2.143  14.488  1.00 90.78           C  
ATOM   4087 HG12 ILE A 263      11.140  -1.073  14.365  1.00 90.78           H  
ATOM   4088 HG13 ILE A 263      11.992  -2.456  13.701  1.00 90.78           H  
ATOM   4089  CG2 ILE A 263      10.248  -4.415  14.196  1.00 90.78           C  
ATOM   4090 HG21 ILE A 263       9.316  -4.980  14.166  1.00 90.78           H  
ATOM   4091 HG22 ILE A 263      10.803  -4.608  13.277  1.00 90.78           H  
ATOM   4092 HG23 ILE A 263      10.822  -4.783  15.046  1.00 90.78           H  
ATOM   4093  CD1 ILE A 263      11.981  -2.347  15.852  1.00 90.78           C  
ATOM   4094 HD11 ILE A 263      12.284  -3.385  15.985  1.00 90.78           H  
ATOM   4095 HD12 ILE A 263      12.869  -1.717  15.909  1.00 90.78           H  
ATOM   4096 HD13 ILE A 263      11.297  -2.061  16.650  1.00 90.78           H  
ATOM   4097  N   GLN A 264       6.833  -3.047  13.476  1.00 92.05           N  
ATOM   4098  H   GLN A 264       6.833  -2.357  14.213  1.00 92.05           H  
ATOM   4099  CA  GLN A 264       5.609  -3.826  13.258  1.00 92.05           C  
ATOM   4100  HA  GLN A 264       5.885  -4.851  13.012  1.00 92.05           H  
ATOM   4101  C   GLN A 264       4.766  -3.330  12.077  1.00 92.05           C  
ATOM   4102  CB  GLN A 264       4.776  -3.841  14.550  1.00 92.05           C  
ATOM   4103  HB2 GLN A 264       4.509  -2.821  14.824  1.00 92.05           H  
ATOM   4104  HB3 GLN A 264       3.855  -4.391  14.360  1.00 92.05           H  
ATOM   4105  O   GLN A 264       3.929  -4.072  11.560  1.00 92.05           O  
ATOM   4106  CG  GLN A 264       5.502  -4.507  15.731  1.00 92.05           C  
ATOM   4107  HG2 GLN A 264       6.346  -3.890  16.041  1.00 92.05           H  
ATOM   4108  HG3 GLN A 264       4.817  -4.576  16.576  1.00 92.05           H  
ATOM   4109  CD  GLN A 264       6.009  -5.904  15.401  1.00 92.05           C  
ATOM   4110  NE2 GLN A 264       7.236  -6.229  15.750  1.00 92.05           N  
ATOM   4111 HE21 GLN A 264       7.838  -5.565  16.215  1.00 92.05           H  
ATOM   4112 HE22 GLN A 264       7.520  -7.169  15.515  1.00 92.05           H  
ATOM   4113  OE1 GLN A 264       5.330  -6.732  14.822  1.00 92.05           O  
ATOM   4114  N   ALA A 265       4.985  -2.090  11.637  1.00 94.58           N  
ATOM   4115  H   ALA A 265       5.643  -1.514  12.143  1.00 94.58           H  
ATOM   4116  CA  ALA A 265       4.245  -1.477  10.550  1.00 94.58           C  
ATOM   4117  HA  ALA A 265       3.194  -1.450  10.836  1.00 94.58           H  
ATOM   4118  C   ALA A 265       4.376  -2.287   9.254  1.00 94.58           C  
ATOM   4119  CB  ALA A 265       4.722  -0.036  10.365  1.00 94.58           C  
ATOM   4120  HB1 ALA A 265       4.616   0.506  11.304  1.00 94.58           H  
ATOM   4121  HB2 ALA A 265       4.126   0.450   9.592  1.00 94.58           H  
ATOM   4122  HB3 ALA A 265       5.769  -0.035  10.060  1.00 94.58           H  
ATOM   4123  O   ALA A 265       5.471  -2.578   8.769  1.00 94.58           O  
ATOM   4124  N   LYS A 266       3.229  -2.617   8.662  1.00 94.55           N  
ATOM   4125  H   LYS A 266       2.377  -2.320   9.115  1.00 94.55           H  
ATOM   4126  CA  LYS A 266       3.126  -3.229   7.331  1.00 94.55           C  
ATOM   4127  HA  LYS A 266       3.987  -3.872   7.153  1.00 94.55           H  
ATOM   4128  C   LYS A 266       3.172  -2.182   6.224  1.00 94.55           C  
ATOM   4129  CB  LYS A 266       1.872  -4.111   7.253  1.00 94.55           C  
ATOM   4130  HB2 LYS A 266       1.832  -4.573   6.267  1.00 94.55           H  
ATOM   4131  HB3 LYS A 266       0.983  -3.492   7.370  1.00 94.55           H  
ATOM   4132  O   LYS A 266       3.583  -2.480   5.105  1.00 94.55           O  
ATOM   4133  CG  LYS A 266       1.845  -5.225   8.317  1.00 94.55           C  
ATOM   4134  HG2 LYS A 266       1.718  -4.781   9.303  1.00 94.55           H  
ATOM   4135  HG3 LYS A 266       0.980  -5.859   8.123  1.00 94.55           H  
ATOM   4136  CD  LYS A 266       3.112  -6.096   8.317  1.00 94.55           C  
ATOM   4137  HD2 LYS A 266       3.258  -6.523   7.324  1.00 94.55           H  
ATOM   4138  HD3 LYS A 266       3.976  -5.487   8.583  1.00 94.55           H  
ATOM   4139  CE  LYS A 266       2.977  -7.212   9.352  1.00 94.55           C  
ATOM   4140  HE2 LYS A 266       2.768  -6.757  10.320  1.00 94.55           H  
ATOM   4141  HE3 LYS A 266       2.125  -7.837   9.084  1.00 94.55           H  
ATOM   4142  NZ  LYS A 266       4.217  -8.022   9.426  1.00 94.55           N  
ATOM   4143  HZ1 LYS A 266       4.993  -7.433   9.694  1.00 94.55           H  
ATOM   4144  HZ2 LYS A 266       4.411  -8.445   8.530  1.00 94.55           H  
ATOM   4145  HZ3 LYS A 266       4.112  -8.752  10.116  1.00 94.55           H  
ATOM   4146  N   MET A 267       2.806  -0.946   6.556  1.00 95.82           N  
ATOM   4147  H   MET A 267       2.476  -0.781   7.496  1.00 95.82           H  
ATOM   4148  CA  MET A 267       2.825   0.175   5.628  1.00 95.82           C  
ATOM   4149  HA  MET A 267       3.603  -0.019   4.889  1.00 95.82           H  
ATOM   4150  C   MET A 267       3.166   1.497   6.313  1.00 95.82           C  
ATOM   4151  CB  MET A 267       1.494   0.249   4.867  1.00 95.82           C  
ATOM   4152  HB2 MET A 267       1.333  -0.705   4.365  1.00 95.82           H  
ATOM   4153  HB3 MET A 267       1.555   1.021   4.100  1.00 95.82           H  
ATOM   4154  O   MET A 267       2.838   1.752   7.475  1.00 95.82           O  
ATOM   4155  CG  MET A 267       0.304   0.552   5.787  1.00 95.82           C  
ATOM   4156  HG2 MET A 267       0.342  -0.104   6.657  1.00 95.82           H  
ATOM   4157  HG3 MET A 267       0.388   1.581   6.137  1.00 95.82           H  
ATOM   4158  SD  MET A 267      -1.326   0.350   5.028  1.00 95.82           S  
ATOM   4159  CE  MET A 267      -1.334  -1.449   4.777  1.00 95.82           C  
ATOM   4160  HE1 MET A 267      -2.344  -1.782   4.536  1.00 95.82           H  
ATOM   4161  HE2 MET A 267      -0.676  -1.711   3.948  1.00 95.82           H  
ATOM   4162  HE3 MET A 267      -0.997  -1.954   5.683  1.00 95.82           H  
ATOM   4163  N   HIS A 268       3.804   2.364   5.545  1.00 97.02           N  
ATOM   4164  H   HIS A 268       4.061   2.054   4.619  1.00 97.02           H  
ATOM   4165  CA  HIS A 268       4.174   3.717   5.911  1.00 97.02           C  
ATOM   4166  HA  HIS A 268       3.800   3.966   6.904  1.00 97.02           H  
ATOM   4167  C   HIS A 268       3.553   4.672   4.895  1.00 97.02           C  
ATOM   4168  CB  HIS A 268       5.702   3.793   5.908  1.00 97.02           C  
ATOM   4169  HB2 HIS A 268       6.066   3.371   4.971  1.00 97.02           H  
ATOM   4170  HB3 HIS A 268       6.013   4.838   5.922  1.00 97.02           H  
ATOM   4171  O   HIS A 268       3.957   4.679   3.737  1.00 97.02           O  
ATOM   4172  CG  HIS A 268       6.355   3.054   7.051  1.00 97.02           C  
ATOM   4173  CD2 HIS A 268       7.108   1.914   6.965  1.00 97.02           C  
ATOM   4174  HD2 HIS A 268       7.303   1.330   6.078  1.00 97.02           H  
ATOM   4175  ND1 HIS A 268       6.258   3.365   8.389  1.00 97.02           N  
ATOM   4176  HD1 HIS A 268       5.520   3.926   8.790  1.00 97.02           H  
ATOM   4177  CE1 HIS A 268       6.984   2.467   9.076  1.00 97.02           C  
ATOM   4178  HE1 HIS A 268       7.021   2.384  10.153  1.00 97.02           H  
ATOM   4179  NE2 HIS A 268       7.553   1.593   8.244  1.00 97.02           N  
ATOM   4180  N   ILE A 269       2.578   5.470   5.322  1.00 97.09           N  
ATOM   4181  H   ILE A 269       2.337   5.449   6.302  1.00 97.09           H  
ATOM   4182  CA  ILE A 269       1.847   6.416   4.477  1.00 97.09           C  
ATOM   4183  HA  ILE A 269       2.010   6.165   3.429  1.00 97.09           H  
ATOM   4184  C   ILE A 269       2.411   7.809   4.736  1.00 97.09           C  
ATOM   4185  CB  ILE A 269       0.331   6.342   4.753  1.00 97.09           C  
ATOM   4186  HB  ILE A 269       0.150   6.672   5.776  1.00 97.09           H  
ATOM   4187  O   ILE A 269       2.422   8.279   5.869  1.00 97.09           O  
ATOM   4188  CG1 ILE A 269      -0.229   4.908   4.602  1.00 97.09           C  
ATOM   4189 HG12 ILE A 269       0.419   4.187   5.101  1.00 97.09           H  
ATOM   4190 HG13 ILE A 269      -0.264   4.643   3.545  1.00 97.09           H  
ATOM   4191  CG2 ILE A 269      -0.373   7.306   3.786  1.00 97.09           C  
ATOM   4192 HG21 ILE A 269      -0.018   7.158   2.766  1.00 97.09           H  
ATOM   4193 HG22 ILE A 269      -0.182   8.335   4.089  1.00 97.09           H  
ATOM   4194 HG23 ILE A 269      -1.451   7.144   3.787  1.00 97.09           H  
ATOM   4195  CD1 ILE A 269      -1.626   4.726   5.209  1.00 97.09           C  
ATOM   4196 HD11 ILE A 269      -1.976   3.714   5.003  1.00 97.09           H  
ATOM   4197 HD12 ILE A 269      -1.582   4.864   6.289  1.00 97.09           H  
ATOM   4198 HD13 ILE A 269      -2.336   5.434   4.781  1.00 97.09           H  
ATOM   4199  N   ILE A 270       2.938   8.464   3.711  1.00 96.58           N  
ATOM   4200  H   ILE A 270       2.914   8.023   2.803  1.00 96.58           H  
ATOM   4201  CA  ILE A 270       3.831   9.611   3.865  1.00 96.58           C  
ATOM   4202  HA  ILE A 270       3.874   9.901   4.915  1.00 96.58           H  
ATOM   4203  C   ILE A 270       3.284  10.791   3.076  1.00 96.58           C  
ATOM   4204  CB  ILE A 270       5.264   9.252   3.414  1.00 96.58           C  
ATOM   4205  HB  ILE A 270       5.251   9.109   2.333  1.00 96.58           H  
ATOM   4206  O   ILE A 270       3.076  10.704   1.866  1.00 96.58           O  
ATOM   4207  CG1 ILE A 270       5.808   7.960   4.068  1.00 96.58           C  
ATOM   4208 HG12 ILE A 270       6.114   8.164   5.094  1.00 96.58           H  
ATOM   4209 HG13 ILE A 270       5.041   7.186   4.091  1.00 96.58           H  
ATOM   4210  CG2 ILE A 270       6.217  10.411   3.750  1.00 96.58           C  
ATOM   4211 HG21 ILE A 270       6.251  10.577   4.827  1.00 96.58           H  
ATOM   4212 HG22 ILE A 270       7.217  10.171   3.391  1.00 96.58           H  
ATOM   4213 HG23 ILE A 270       5.892  11.327   3.256  1.00 96.58           H  
ATOM   4214  CD1 ILE A 270       6.988   7.352   3.312  1.00 96.58           C  
ATOM   4215 HD11 ILE A 270       7.195   6.372   3.742  1.00 96.58           H  
ATOM   4216 HD12 ILE A 270       7.873   7.982   3.399  1.00 96.58           H  
ATOM   4217 HD13 ILE A 270       6.728   7.218   2.261  1.00 96.58           H  
ATOM   4218  N   SER A 271       3.104  11.917   3.762  1.00 95.19           N  
ATOM   4219  H   SER A 271       3.203  11.895   4.767  1.00 95.19           H  
ATOM   4220  CA  SER A 271       2.787  13.184   3.119  1.00 95.19           C  
ATOM   4221  HA  SER A 271       1.961  13.009   2.430  1.00 95.19           H  
ATOM   4222  C   SER A 271       4.020  13.730   2.384  1.00 95.19           C  
ATOM   4223  CB  SER A 271       2.318  14.210   4.148  1.00 95.19           C  
ATOM   4224  HB2 SER A 271       3.137  14.444   4.829  1.00 95.19           H  
ATOM   4225  HB3 SER A 271       1.487  13.803   4.726  1.00 95.19           H  
ATOM   4226  O   SER A 271       5.076  13.891   3.009  1.00 95.19           O  
ATOM   4227  OG  SER A 271       1.898  15.393   3.493  1.00 95.19           O  
ATOM   4228  HG  SER A 271       1.108  15.172   2.994  1.00 95.19           H  
ATOM   4229  N   PRO A 272       3.892  14.136   1.108  1.00 94.01           N  
ATOM   4230  CA  PRO A 272       4.936  14.854   0.375  1.00 94.01           C  
ATOM   4231  HA  PRO A 272       5.805  14.202   0.286  1.00 94.01           H  
ATOM   4232  C   PRO A 272       5.377  16.164   1.046  1.00 94.01           C  
ATOM   4233  CB  PRO A 272       4.346  15.106  -1.018  1.00 94.01           C  
ATOM   4234  HB2 PRO A 272       3.838  16.070  -1.044  1.00 94.01           H  
ATOM   4235  HB3 PRO A 272       5.111  15.057  -1.792  1.00 94.01           H  
ATOM   4236  O   PRO A 272       6.485  16.647   0.825  1.00 94.01           O  
ATOM   4237  CG  PRO A 272       3.313  13.994  -1.186  1.00 94.01           C  
ATOM   4238  HG2 PRO A 272       3.802  13.076  -1.510  1.00 94.01           H  
ATOM   4239  HG3 PRO A 272       2.511  14.272  -1.870  1.00 94.01           H  
ATOM   4240  CD  PRO A 272       2.780  13.826   0.227  1.00 94.01           C  
ATOM   4241  HD2 PRO A 272       2.435  12.800   0.358  1.00 94.01           H  
ATOM   4242  HD3 PRO A 272       1.966  14.529   0.402  1.00 94.01           H  
ATOM   4243  N   LYS A 273       4.535  16.728   1.924  1.00 93.14           N  
ATOM   4244  H   LYS A 273       3.648  16.269   2.071  1.00 93.14           H  
ATOM   4245  CA  LYS A 273       4.819  17.952   2.691  1.00 93.14           C  
ATOM   4246  HA  LYS A 273       5.356  18.642   2.040  1.00 93.14           H  
ATOM   4247  C   LYS A 273       5.741  17.728   3.895  1.00 93.14           C  
ATOM   4248  CB  LYS A 273       3.497  18.619   3.111  1.00 93.14           C  
ATOM   4249  HB2 LYS A 273       3.720  19.509   3.699  1.00 93.14           H  
ATOM   4250  HB3 LYS A 273       2.927  17.932   3.737  1.00 93.14           H  
ATOM   4251  O   LYS A 273       6.060  18.684   4.600  1.00 93.14           O  
ATOM   4252  CG  LYS A 273       2.650  19.041   1.900  1.00 93.14           C  
ATOM   4253  HG2 LYS A 273       2.404  18.165   1.300  1.00 93.14           H  
ATOM   4254  HG3 LYS A 273       3.224  19.734   1.285  1.00 93.14           H  
ATOM   4255  CD  LYS A 273       1.341  19.713   2.335  1.00 93.14           C  
ATOM   4256  HD2 LYS A 273       0.759  19.002   2.921  1.00 93.14           H  
ATOM   4257  HD3 LYS A 273       1.560  20.591   2.942  1.00 93.14           H  
ATOM   4258  CE  LYS A 273       0.540  20.132   1.093  1.00 93.14           C  
ATOM   4259  HE2 LYS A 273       0.507  19.293   0.397  1.00 93.14           H  
ATOM   4260  HE3 LYS A 273       1.064  20.944   0.589  1.00 93.14           H  
ATOM   4261  NZ  LYS A 273      -0.851  20.536   1.427  1.00 93.14           N  
ATOM   4262  HZ1 LYS A 273      -1.393  19.725   1.691  1.00 93.14           H  
ATOM   4263  HZ2 LYS A 273      -1.308  20.912   0.609  1.00 93.14           H  
ATOM   4264  HZ3 LYS A 273      -0.884  21.228   2.163  1.00 93.14           H  
ATOM   4265  N   MET A 274       6.162  16.492   4.158  1.00 92.75           N  
ATOM   4266  H   MET A 274       5.877  15.746   3.539  1.00 92.75           H  
ATOM   4267  CA  MET A 274       7.110  16.188   5.227  1.00 92.75           C  
ATOM   4268  HA  MET A 274       6.685  16.573   6.153  1.00 92.75           H  
ATOM   4269  C   MET A 274       8.459  16.896   5.007  1.00 92.75           C  
ATOM   4270  CB  MET A 274       7.242  14.662   5.351  1.00 92.75           C  
ATOM   4271  HB2 MET A 274       6.245  14.233   5.453  1.00 92.75           H  
ATOM   4272  HB3 MET A 274       7.675  14.269   4.431  1.00 92.75           H  
ATOM   4273  O   MET A 274       8.850  17.220   3.884  1.00 92.75           O  
ATOM   4274  CG  MET A 274       8.086  14.207   6.547  1.00 92.75           C  
ATOM   4275  HG2 MET A 274       8.070  13.118   6.592  1.00 92.75           H  
ATOM   4276  HG3 MET A 274       9.120  14.511   6.387  1.00 92.75           H  
ATOM   4277  SD  MET A 274       7.518  14.871   8.136  1.00 92.75           S  
ATOM   4278  CE  MET A 274       6.084  13.810   8.423  1.00 92.75           C  
ATOM   4279  HE1 MET A 274       5.429  14.285   9.153  1.00 92.75           H  
ATOM   4280  HE2 MET A 274       5.543  13.631   7.494  1.00 92.75           H  
ATOM   4281  HE3 MET A 274       6.438  12.868   8.840  1.00 92.75           H  
ATOM   4282  N   GLN A 275       9.194  17.150   6.094  1.00 92.26           N  
ATOM   4283  H   GLN A 275       8.844  16.851   6.993  1.00 92.26           H  
ATOM   4284  CA  GLN A 275      10.488  17.827   6.017  1.00 92.26           C  
ATOM   4285  HA  GLN A 275      10.296  18.828   5.628  1.00 92.26           H  
ATOM   4286  C   GLN A 275      11.459  17.054   5.093  1.00 92.26           C  
ATOM   4287  CB  GLN A 275      11.085  17.975   7.420  1.00 92.26           C  
ATOM   4288  HB2 GLN A 275      10.333  18.376   8.099  1.00 92.26           H  
ATOM   4289  HB3 GLN A 275      11.376  16.985   7.771  1.00 92.26           H  
ATOM   4290  O   GLN A 275      11.665  15.854   5.309  1.00 92.26           O  
ATOM   4291  CG  GLN A 275      12.307  18.912   7.429  1.00 92.26           C  
ATOM   4292  HG2 GLN A 275      12.995  18.639   6.629  1.00 92.26           H  
ATOM   4293  HG3 GLN A 275      11.973  19.935   7.260  1.00 92.26           H  
ATOM   4294  CD  GLN A 275      13.097  18.852   8.731  1.00 92.26           C  
ATOM   4295  NE2 GLN A 275      14.069  19.722   8.909  1.00 92.26           N  
ATOM   4296 HE21 GLN A 275      14.219  20.469   8.246  1.00 92.26           H  
ATOM   4297 HE22 GLN A 275      14.497  19.731   9.824  1.00 92.26           H  
ATOM   4298  OE1 GLN A 275      12.886  18.012   9.594  1.00 92.26           O  
ATOM   4299  N   PRO A 276      12.135  17.720   4.129  1.00 91.99           N  
ATOM   4300  CA  PRO A 276      12.997  17.046   3.154  1.00 91.99           C  
ATOM   4301  HA  PRO A 276      12.371  16.421   2.517  1.00 91.99           H  
ATOM   4302  C   PRO A 276      14.100  16.171   3.760  1.00 91.99           C  
ATOM   4303  CB  PRO A 276      13.601  18.169   2.306  1.00 91.99           C  
ATOM   4304  HB2 PRO A 276      13.810  17.836   1.289  1.00 91.99           H  
ATOM   4305  HB3 PRO A 276      14.507  18.555   2.773  1.00 91.99           H  
ATOM   4306  O   PRO A 276      14.395  15.101   3.241  1.00 91.99           O  
ATOM   4307  CG  PRO A 276      12.521  19.245   2.337  1.00 91.99           C  
ATOM   4308  HG2 PRO A 276      12.932  20.238   2.155  1.00 91.99           H  
ATOM   4309  HG3 PRO A 276      11.750  19.006   1.605  1.00 91.99           H  
ATOM   4310  CD  PRO A 276      11.948  19.116   3.746  1.00 91.99           C  
ATOM   4311  HD2 PRO A 276      12.497  19.762   4.431  1.00 91.99           H  
ATOM   4312  HD3 PRO A 276      10.893  19.390   3.726  1.00 91.99           H  
ATOM   4313  N   SER A 277      14.701  16.580   4.882  1.00 93.45           N  
ATOM   4314  H   SER A 277      14.405  17.444   5.312  1.00 93.45           H  
ATOM   4315  CA  SER A 277      15.740  15.792   5.563  1.00 93.45           C  
ATOM   4316  HA  SER A 277      16.535  15.565   4.852  1.00 93.45           H  
ATOM   4317  C   SER A 277      15.212  14.458   6.102  1.00 93.45           C  
ATOM   4318  CB  SER A 277      16.344  16.612   6.706  1.00 93.45           C  
ATOM   4319  HB2 SER A 277      17.068  16.004   7.250  1.00 93.45           H  
ATOM   4320  HB3 SER A 277      16.852  17.484   6.295  1.00 93.45           H  
ATOM   4321  O   SER A 277      15.902  13.441   6.017  1.00 93.45           O  
ATOM   4322  OG  SER A 277      15.315  17.036   7.579  1.00 93.45           O  
ATOM   4323  HG  SER A 277      15.693  17.557   8.292  1.00 93.45           H  
ATOM   4324  N   GLN A 278      13.980  14.440   6.616  1.00 94.41           N  
ATOM   4325  H   GLN A 278      13.442  15.295   6.593  1.00 94.41           H  
ATOM   4326  CA  GLN A 278      13.332  13.230   7.118  1.00 94.41           C  
ATOM   4327  HA  GLN A 278      14.032  12.687   7.752  1.00 94.41           H  
ATOM   4328  C   GLN A 278      12.942  12.301   5.969  1.00 94.41           C  
ATOM   4329  CB  GLN A 278      12.098  13.588   7.950  1.00 94.41           C  
ATOM   4330  HB2 GLN A 278      11.621  12.659   8.262  1.00 94.41           H  
ATOM   4331  HB3 GLN A 278      11.387  14.142   7.337  1.00 94.41           H  
ATOM   4332  O   GLN A 278      13.256  11.113   6.028  1.00 94.41           O  
ATOM   4333  CG  GLN A 278      12.435  14.414   9.198  1.00 94.41           C  
ATOM   4334  HG2 GLN A 278      13.132  13.865   9.831  1.00 94.41           H  
ATOM   4335  HG3 GLN A 278      12.898  15.356   8.904  1.00 94.41           H  
ATOM   4336  CD  GLN A 278      11.172  14.697   9.997  1.00 94.41           C  
ATOM   4337  NE2 GLN A 278      10.908  15.932  10.355  1.00 94.41           N  
ATOM   4338 HE21 GLN A 278      11.552  16.680  10.140  1.00 94.41           H  
ATOM   4339 HE22 GLN A 278      10.038  16.088  10.845  1.00 94.41           H  
ATOM   4340  OE1 GLN A 278      10.401  13.800  10.287  1.00 94.41           O  
ATOM   4341  N   LEU A 279      12.352  12.856   4.903  1.00 94.32           N  
ATOM   4342  H   LEU A 279      12.118  13.838   4.939  1.00 94.32           H  
ATOM   4343  CA  LEU A 279      12.032  12.114   3.682  1.00 94.32           C  
ATOM   4344  HA  LEU A 279      11.358  11.292   3.926  1.00 94.32           H  
ATOM   4345  C   LEU A 279      13.281  11.485   3.071  1.00 94.32           C  
ATOM   4346  CB  LEU A 279      11.367  13.046   2.654  1.00 94.32           C  
ATOM   4347  HB2 LEU A 279      11.965  13.951   2.550  1.00 94.32           H  
ATOM   4348  HB3 LEU A 279      11.364  12.544   1.686  1.00 94.32           H  
ATOM   4349  O   LEU A 279      13.304  10.285   2.824  1.00 94.32           O  
ATOM   4350  CG  LEU A 279       9.921  13.435   2.985  1.00 94.32           C  
ATOM   4351  HG  LEU A 279       9.897  13.936   3.953  1.00 94.32           H  
ATOM   4352  CD1 LEU A 279       9.398  14.399   1.922  1.00 94.32           C  
ATOM   4353 HD11 LEU A 279       9.423  13.927   0.940  1.00 94.32           H  
ATOM   4354 HD12 LEU A 279       8.370  14.687   2.145  1.00 94.32           H  
ATOM   4355 HD13 LEU A 279      10.006  15.303   1.905  1.00 94.32           H  
ATOM   4356  CD2 LEU A 279       9.012  12.209   3.024  1.00 94.32           C  
ATOM   4357 HD21 LEU A 279       9.197  11.624   3.925  1.00 94.32           H  
ATOM   4358 HD22 LEU A 279       7.968  12.525   3.024  1.00 94.32           H  
ATOM   4359 HD23 LEU A 279       9.178  11.591   2.141  1.00 94.32           H  
ATOM   4360  N   ASN A 280      14.355  12.258   2.906  1.00 93.42           N  
ATOM   4361  H   ASN A 280      14.264  13.248   3.084  1.00 93.42           H  
ATOM   4362  CA  ASN A 280      15.613  11.756   2.360  1.00 93.42           C  
ATOM   4363  HA  ASN A 280      15.421  11.337   1.372  1.00 93.42           H  
ATOM   4364  C   ASN A 280      16.193  10.622   3.204  1.00 93.42           C  
ATOM   4365  CB  ASN A 280      16.612  12.919   2.245  1.00 93.42           C  
ATOM   4366  HB2 ASN A 280      17.620  12.519   2.133  1.00 93.42           H  
ATOM   4367  HB3 ASN A 280      16.585  13.524   3.151  1.00 93.42           H  
ATOM   4368  O   ASN A 280      16.655   9.628   2.648  1.00 93.42           O  
ATOM   4369  CG  ASN A 280      16.345  13.787   1.032  1.00 93.42           C  
ATOM   4370  ND2 ASN A 280      16.723  15.042   1.064  1.00 93.42           N  
ATOM   4371 HD21 ASN A 280      17.086  15.458   1.910  1.00 93.42           H  
ATOM   4372 HD22 ASN A 280      16.526  15.578   0.231  1.00 93.42           H  
ATOM   4373  OD1 ASN A 280      15.875  13.325   0.010  1.00 93.42           O  
ATOM   4374  N   ARG A 281      16.150  10.739   4.537  1.00 93.90           N  
ATOM   4375  H   ARG A 281      15.759  11.583   4.932  1.00 93.90           H  
ATOM   4376  CA  ARG A 281      16.597   9.668   5.435  1.00 93.90           C  
ATOM   4377  HA  ARG A 281      17.614   9.390   5.159  1.00 93.90           H  
ATOM   4378  C   ARG A 281      15.750   8.409   5.266  1.00 93.90           C  
ATOM   4379  CB  ARG A 281      16.590  10.171   6.884  1.00 93.90           C  
ATOM   4380  HB2 ARG A 281      17.151  11.104   6.935  1.00 93.90           H  
ATOM   4381  HB3 ARG A 281      15.565  10.366   7.202  1.00 93.90           H  
ATOM   4382  O   ARG A 281      16.317   7.324   5.186  1.00 93.90           O  
ATOM   4383  CG  ARG A 281      17.237   9.153   7.834  1.00 93.90           C  
ATOM   4384  HG2 ARG A 281      16.684   8.214   7.816  1.00 93.90           H  
ATOM   4385  HG3 ARG A 281      18.261   8.969   7.510  1.00 93.90           H  
ATOM   4386  CD  ARG A 281      17.248   9.693   9.265  1.00 93.90           C  
ATOM   4387  HD2 ARG A 281      16.221   9.752   9.626  1.00 93.90           H  
ATOM   4388  HD3 ARG A 281      17.678  10.694   9.257  1.00 93.90           H  
ATOM   4389  NE  ARG A 281      18.043   8.829  10.157  1.00 93.90           N  
ATOM   4390  HE  ARG A 281      18.388   7.966   9.762  1.00 93.90           H  
ATOM   4391  NH1 ARG A 281      17.873  10.117  12.050  1.00 93.90           N  
ATOM   4392 HH11 ARG A 281      18.106  10.278  13.019  1.00 93.90           H  
ATOM   4393 HH12 ARG A 281      17.249  10.741  11.557  1.00 93.90           H  
ATOM   4394  NH2 ARG A 281      19.110   8.262  12.088  1.00 93.90           N  
ATOM   4395 HH21 ARG A 281      19.487   7.435  11.646  1.00 93.90           H  
ATOM   4396 HH22 ARG A 281      19.313   8.433  13.062  1.00 93.90           H  
ATOM   4397  CZ  ARG A 281      18.338   9.072  11.422  1.00 93.90           C  
ATOM   4398  N   PHE A 282      14.428   8.558   5.194  1.00 94.68           N  
ATOM   4399  H   PHE A 282      14.041   9.489   5.253  1.00 94.68           H  
ATOM   4400  CA  PHE A 282      13.504   7.443   5.006  1.00 94.68           C  
ATOM   4401  HA  PHE A 282      13.687   6.698   5.780  1.00 94.68           H  
ATOM   4402  C   PHE A 282      13.723   6.753   3.656  1.00 94.68           C  
ATOM   4403  CB  PHE A 282      12.066   7.951   5.157  1.00 94.68           C  
ATOM   4404  HB2 PHE A 282      11.975   8.475   6.108  1.00 94.68           H  
ATOM   4405  HB3 PHE A 282      11.841   8.668   4.368  1.00 94.68           H  
ATOM   4406  O   PHE A 282      13.955   5.549   3.617  1.00 94.68           O  
ATOM   4407  CG  PHE A 282      11.041   6.838   5.116  1.00 94.68           C  
ATOM   4408  CD1 PHE A 282      10.539   6.382   3.883  1.00 94.68           C  
ATOM   4409  HD1 PHE A 282      10.874   6.827   2.958  1.00 94.68           H  
ATOM   4410  CD2 PHE A 282      10.591   6.254   6.315  1.00 94.68           C  
ATOM   4411  HD2 PHE A 282      10.983   6.593   7.262  1.00 94.68           H  
ATOM   4412  CE1 PHE A 282       9.608   5.330   3.853  1.00 94.68           C  
ATOM   4413  HE1 PHE A 282       9.233   4.955   2.913  1.00 94.68           H  
ATOM   4414  CE2 PHE A 282       9.610   5.249   6.285  1.00 94.68           C  
ATOM   4415  HE2 PHE A 282       9.241   4.809   7.200  1.00 94.68           H  
ATOM   4416  CZ  PHE A 282       9.136   4.775   5.052  1.00 94.68           C  
ATOM   4417  HZ  PHE A 282       8.411   3.975   5.021  1.00 94.68           H  
ATOM   4418  N   ILE A 283      13.740   7.520   2.562  1.00 94.92           N  
ATOM   4419  H   ILE A 283      13.540   8.504   2.668  1.00 94.92           H  
ATOM   4420  CA  ILE A 283      13.977   7.011   1.207  1.00 94.92           C  
ATOM   4421  HA  ILE A 283      13.202   6.283   0.963  1.00 94.92           H  
ATOM   4422  C   ILE A 283      15.313   6.268   1.162  1.00 94.92           C  
ATOM   4423  CB  ILE A 283      13.901   8.160   0.174  1.00 94.92           C  
ATOM   4424  HB  ILE A 283      14.547   8.971   0.511  1.00 94.92           H  
ATOM   4425  O   ILE A 283      15.337   5.084   0.855  1.00 94.92           O  
ATOM   4426  CG1 ILE A 283      12.451   8.689   0.072  1.00 94.92           C  
ATOM   4427 HG12 ILE A 283      11.829   7.959  -0.446  1.00 94.92           H  
ATOM   4428 HG13 ILE A 283      12.032   8.823   1.069  1.00 94.92           H  
ATOM   4429  CG2 ILE A 283      14.402   7.686  -1.203  1.00 94.92           C  
ATOM   4430 HG21 ILE A 283      15.476   7.501  -1.181  1.00 94.92           H  
ATOM   4431 HG22 ILE A 283      13.902   6.757  -1.475  1.00 94.92           H  
ATOM   4432 HG23 ILE A 283      14.203   8.430  -1.975  1.00 94.92           H  
ATOM   4433  CD1 ILE A 283      12.345  10.039  -0.648  1.00 94.92           C  
ATOM   4434 HD11 ILE A 283      13.061  10.744  -0.225  1.00 94.92           H  
ATOM   4435 HD12 ILE A 283      11.343  10.442  -0.506  1.00 94.92           H  
ATOM   4436 HD13 ILE A 283      12.526   9.919  -1.717  1.00 94.92           H  
ATOM   4437  N   ASN A 284      16.409   6.903   1.590  1.00 93.55           N  
ATOM   4438  H   ASN A 284      16.328   7.866   1.882  1.00 93.55           H  
ATOM   4439  CA  ASN A 284      17.734   6.277   1.575  1.00 93.55           C  
ATOM   4440  HA  ASN A 284      17.984   5.999   0.551  1.00 93.55           H  
ATOM   4441  C   ASN A 284      17.809   4.996   2.426  1.00 93.55           C  
ATOM   4442  CB  ASN A 284      18.773   7.277   2.110  1.00 93.55           C  
ATOM   4443  HB2 ASN A 284      19.720   6.751   2.233  1.00 93.55           H  
ATOM   4444  HB3 ASN A 284      18.453   7.620   3.093  1.00 93.55           H  
ATOM   4445  O   ASN A 284      18.636   4.130   2.151  1.00 93.55           O  
ATOM   4446  CG  ASN A 284      19.057   8.487   1.236  1.00 93.55           C  
ATOM   4447  ND2 ASN A 284      19.765   9.446   1.791  1.00 93.55           N  
ATOM   4448 HD21 ASN A 284      20.064   9.344   2.750  1.00 93.55           H  
ATOM   4449 HD22 ASN A 284      20.056  10.223   1.215  1.00 93.55           H  
ATOM   4450  OD1 ASN A 284      18.713   8.607   0.069  1.00 93.55           O  
ATOM   4451  N   GLN A 285      17.003   4.876   3.485  1.00 93.10           N  
ATOM   4452  H   GLN A 285      16.342   5.614   3.681  1.00 93.10           H  
ATOM   4453  CA  GLN A 285      16.951   3.670   4.308  1.00 93.10           C  
ATOM   4454  HA  GLN A 285      17.971   3.348   4.515  1.00 93.10           H  
ATOM   4455  C   GLN A 285      16.257   2.514   3.580  1.00 93.10           C  
ATOM   4456  CB  GLN A 285      16.281   4.002   5.651  1.00 93.10           C  
ATOM   4457  HB2 GLN A 285      16.897   4.743   6.162  1.00 93.10           H  
ATOM   4458  HB3 GLN A 285      15.294   4.431   5.481  1.00 93.10           H  
ATOM   4459  O   GLN A 285      16.747   1.387   3.657  1.00 93.10           O  
ATOM   4460  CG  GLN A 285      16.124   2.768   6.555  1.00 93.10           C  
ATOM   4461  HG2 GLN A 285      17.079   2.249   6.634  1.00 93.10           H  
ATOM   4462  HG3 GLN A 285      15.399   2.088   6.108  1.00 93.10           H  
ATOM   4463  CD  GLN A 285      15.648   3.109   7.964  1.00 93.10           C  
ATOM   4464  NE2 GLN A 285      15.249   2.119   8.731  1.00 93.10           N  
ATOM   4465 HE21 GLN A 285      14.895   2.363   9.645  1.00 93.10           H  
ATOM   4466 HE22 GLN A 285      15.128   1.193   8.347  1.00 93.10           H  
ATOM   4467  OE1 GLN A 285      15.660   4.244   8.418  1.00 93.10           O  
ATOM   4468  N   TYR A 286      15.160   2.793   2.874  1.00 92.84           N  
ATOM   4469  H   TYR A 286      14.833   3.748   2.857  1.00 92.84           H  
ATOM   4470  CA  TYR A 286      14.299   1.779   2.260  1.00 92.84           C  
ATOM   4471  HA  TYR A 286      14.510   0.817   2.727  1.00 92.84           H  
ATOM   4472  C   TYR A 286      14.547   1.549   0.763  1.00 92.84           C  
ATOM   4473  CB  TYR A 286      12.838   2.115   2.576  1.00 92.84           C  
ATOM   4474  HB2 TYR A 286      12.190   1.454   2.000  1.00 92.84           H  
ATOM   4475  HB3 TYR A 286      12.624   3.137   2.264  1.00 92.84           H  
ATOM   4476  O   TYR A 286      14.008   0.602   0.200  1.00 92.84           O  
ATOM   4477  CG  TYR A 286      12.499   1.937   4.044  1.00 92.84           C  
ATOM   4478  CD1 TYR A 286      12.497   0.646   4.606  1.00 92.84           C  
ATOM   4479  HD1 TYR A 286      12.755  -0.203   3.990  1.00 92.84           H  
ATOM   4480  CD2 TYR A 286      12.197   3.048   4.853  1.00 92.84           C  
ATOM   4481  HD2 TYR A 286      12.188   4.039   4.423  1.00 92.84           H  
ATOM   4482  CE1 TYR A 286      12.139   0.457   5.953  1.00 92.84           C  
ATOM   4483  HE1 TYR A 286      12.100  -0.534   6.382  1.00 92.84           H  
ATOM   4484  CE2 TYR A 286      11.865   2.866   6.208  1.00 92.84           C  
ATOM   4485  HE2 TYR A 286      11.639   3.719   6.830  1.00 92.84           H  
ATOM   4486  OH  TYR A 286      11.429   1.379   8.040  1.00 92.84           O  
ATOM   4487  HH  TYR A 286      10.912   2.114   8.379  1.00 92.84           H  
ATOM   4488  CZ  TYR A 286      11.804   1.567   6.750  1.00 92.84           C  
ATOM   4489  N   THR A 287      15.405   2.342   0.117  1.00 92.52           N  
ATOM   4490  H   THR A 287      15.680   3.208   0.558  1.00 92.52           H  
ATOM   4491  CA  THR A 287      15.794   2.151  -1.291  1.00 92.52           C  
ATOM   4492  HA  THR A 287      15.188   1.349  -1.711  1.00 92.52           H  
ATOM   4493  C   THR A 287      17.239   1.691  -1.478  1.00 92.52           C  
ATOM   4494  CB  THR A 287      15.497   3.382  -2.157  1.00 92.52           C  
ATOM   4495  HB  THR A 287      15.688   3.111  -3.196  1.00 92.52           H  
ATOM   4496  O   THR A 287      17.743   1.727  -2.595  1.00 92.52           O  
ATOM   4497  CG2 THR A 287      14.041   3.830  -2.075  1.00 92.52           C  
ATOM   4498 HG21 THR A 287      13.815   4.234  -1.088  1.00 92.52           H  
ATOM   4499 HG22 THR A 287      13.380   2.987  -2.278  1.00 92.52           H  
ATOM   4500 HG23 THR A 287      13.870   4.598  -2.830  1.00 92.52           H  
ATOM   4501  OG1 THR A 287      16.344   4.459  -1.835  1.00 92.52           O  
ATOM   4502  HG1 THR A 287      16.877   4.583  -2.623  1.00 92.52           H  
ATOM   4503  N   LYS A 288      17.923   1.206  -0.427  1.00 87.21           N  
ATOM   4504  H   LYS A 288      17.463   1.216   0.472  1.00 87.21           H  
ATOM   4505  CA  LYS A 288      19.333   0.757  -0.516  1.00 87.21           C  
ATOM   4506  HA  LYS A 288      19.950   1.608  -0.803  1.00 87.21           H  
ATOM   4507  C   LYS A 288      19.594  -0.310  -1.588  1.00 87.21           C  
ATOM   4508  CB  LYS A 288      19.825   0.209   0.832  1.00 87.21           C  
ATOM   4509  HB2 LYS A 288      20.804  -0.246   0.678  1.00 87.21           H  
ATOM   4510  HB3 LYS A 288      19.143  -0.566   1.183  1.00 87.21           H  
ATOM   4511  O   LYS A 288      20.712  -0.393  -2.081  1.00 87.21           O  
ATOM   4512  CG  LYS A 288      19.967   1.293   1.901  1.00 87.21           C  
ATOM   4513  HG2 LYS A 288      20.561   2.119   1.509  1.00 87.21           H  
ATOM   4514  HG3 LYS A 288      18.973   1.649   2.172  1.00 87.21           H  
ATOM   4515  CD  LYS A 288      20.650   0.719   3.145  1.00 87.21           C  
ATOM   4516  HD2 LYS A 288      20.045  -0.101   3.532  1.00 87.21           H  
ATOM   4517  HD3 LYS A 288      21.635   0.341   2.870  1.00 87.21           H  
ATOM   4518  CE  LYS A 288      20.793   1.804   4.212  1.00 87.21           C  
ATOM   4519  HE2 LYS A 288      19.797   2.182   4.444  1.00 87.21           H  
ATOM   4520  HE3 LYS A 288      21.375   2.626   3.796  1.00 87.21           H  
ATOM   4521  NZ  LYS A 288      21.443   1.258   5.429  1.00 87.21           N  
ATOM   4522  HZ1 LYS A 288      21.533   1.969   6.140  1.00 87.21           H  
ATOM   4523  HZ2 LYS A 288      22.361   0.902   5.202  1.00 87.21           H  
ATOM   4524  HZ3 LYS A 288      20.894   0.494   5.796  1.00 87.21           H  
ATOM   4525  N   GLY A 289      18.594  -1.128  -1.918  1.00 89.44           N  
ATOM   4526  H   GLY A 289      17.705  -0.998  -1.456  1.00 89.44           H  
ATOM   4527  CA  GLY A 289      18.689  -2.149  -2.967  1.00 89.44           C  
ATOM   4528  HA2 GLY A 289      17.984  -2.949  -2.744  1.00 89.44           H  
ATOM   4529  HA3 GLY A 289      19.692  -2.575  -2.975  1.00 89.44           H  
ATOM   4530  C   GLY A 289      18.384  -1.645  -4.383  1.00 89.44           C  
ATOM   4531  O   GLY A 289      18.575  -2.391  -5.338  1.00 89.44           O  
ATOM   4532  N   LEU A 290      17.902  -0.408  -4.540  1.00 94.27           N  
ATOM   4533  H   LEU A 290      17.890   0.216  -3.745  1.00 94.27           H  
ATOM   4534  CA  LEU A 290      17.565   0.167  -5.841  1.00 94.27           C  
ATOM   4535  HA  LEU A 290      17.324  -0.653  -6.517  1.00 94.27           H  
ATOM   4536  C   LEU A 290      18.757   0.934  -6.432  1.00 94.27           C  
ATOM   4537  CB  LEU A 290      16.327   1.079  -5.730  1.00 94.27           C  
ATOM   4538  HB2 LEU A 290      16.545   1.874  -5.017  1.00 94.27           H  
ATOM   4539  HB3 LEU A 290      16.156   1.548  -6.699  1.00 94.27           H  
ATOM   4540  O   LEU A 290      19.539   1.528  -5.685  1.00 94.27           O  
ATOM   4541  CG  LEU A 290      15.028   0.370  -5.305  1.00 94.27           C  
ATOM   4542  HG  LEU A 290      15.159  -0.066  -4.314  1.00 94.27           H  
ATOM   4543  CD1 LEU A 290      13.888   1.386  -5.240  1.00 94.27           C  
ATOM   4544 HD11 LEU A 290      12.985   0.900  -4.871  1.00 94.27           H  
ATOM   4545 HD12 LEU A 290      14.146   2.203  -4.566  1.00 94.27           H  
ATOM   4546 HD13 LEU A 290      13.691   1.794  -6.232  1.00 94.27           H  
ATOM   4547  CD2 LEU A 290      14.613  -0.727  -6.288  1.00 94.27           C  
ATOM   4548 HD21 LEU A 290      14.518  -0.320  -7.295  1.00 94.27           H  
ATOM   4549 HD22 LEU A 290      15.341  -1.538  -6.282  1.00 94.27           H  
ATOM   4550 HD23 LEU A 290      13.653  -1.144  -5.983  1.00 94.27           H  
ATOM   4551  N   PRO A 291      18.875   1.007  -7.772  1.00 94.59           N  
ATOM   4552  CA  PRO A 291      19.856   1.875  -8.410  1.00 94.59           C  
ATOM   4553  HA  PRO A 291      20.852   1.510  -8.160  1.00 94.59           H  
ATOM   4554  C   PRO A 291      19.704   3.327  -7.941  1.00 94.59           C  
ATOM   4555  CB  PRO A 291      19.628   1.734  -9.919  1.00 94.59           C  
ATOM   4556  HB2 PRO A 291      20.569   1.751 -10.467  1.00 94.59           H  
ATOM   4557  HB3 PRO A 291      18.970   2.526 -10.277  1.00 94.59           H  
ATOM   4558  O   PRO A 291      18.584   3.823  -7.774  1.00 94.59           O  
ATOM   4559  CG  PRO A 291      18.921   0.386 -10.059  1.00 94.59           C  
ATOM   4560  HG2 PRO A 291      19.662  -0.413 -10.086  1.00 94.59           H  
ATOM   4561  HG3 PRO A 291      18.286   0.350 -10.944  1.00 94.59           H  
ATOM   4562  CD  PRO A 291      18.105   0.283  -8.773  1.00 94.59           C  
ATOM   4563  HD2 PRO A 291      17.137   0.764  -8.907  1.00 94.59           H  
ATOM   4564  HD3 PRO A 291      17.978  -0.767  -8.507  1.00 94.59           H  
ATOM   4565  N   LEU A 292      20.828   4.030  -7.771  1.00 93.74           N  
ATOM   4566  H   LEU A 292      21.713   3.559  -7.891  1.00 93.74           H  
ATOM   4567  CA  LEU A 292      20.833   5.428  -7.325  1.00 93.74           C  
ATOM   4568  HA  LEU A 292      20.429   5.440  -6.313  1.00 93.74           H  
ATOM   4569  C   LEU A 292      19.902   6.324  -8.171  1.00 93.74           C  
ATOM   4570  CB  LEU A 292      22.284   5.950  -7.253  1.00 93.74           C  
ATOM   4571  HB2 LEU A 292      22.820   5.375  -6.498  1.00 93.74           H  
ATOM   4572  HB3 LEU A 292      22.788   5.776  -8.204  1.00 93.74           H  
ATOM   4573  O   LEU A 292      19.125   7.063  -7.565  1.00 93.74           O  
ATOM   4574  CG  LEU A 292      22.403   7.449  -6.911  1.00 93.74           C  
ATOM   4575  HG  LEU A 292      21.831   8.039  -7.627  1.00 93.74           H  
ATOM   4576  CD1 LEU A 292      21.900   7.752  -5.498  1.00 93.74           C  
ATOM   4577 HD11 LEU A 292      22.448   7.156  -4.768  1.00 93.74           H  
ATOM   4578 HD12 LEU A 292      22.046   8.811  -5.285  1.00 93.74           H  
ATOM   4579 HD13 LEU A 292      20.834   7.533  -5.427  1.00 93.74           H  
ATOM   4580  CD2 LEU A 292      23.863   7.886  -7.013  1.00 93.74           C  
ATOM   4581 HD21 LEU A 292      23.943   8.952  -6.801  1.00 93.74           H  
ATOM   4582 HD22 LEU A 292      24.231   7.713  -8.024  1.00 93.74           H  
ATOM   4583 HD23 LEU A 292      24.477   7.331  -6.304  1.00 93.74           H  
ATOM   4584  N   PRO A 293      19.874   6.233  -9.519  1.00 94.60           N  
ATOM   4585  CA  PRO A 293      18.954   7.038 -10.328  1.00 94.60           C  
ATOM   4586  HA  PRO A 293      19.163   8.092 -10.143  1.00 94.60           H  
ATOM   4587  C   PRO A 293      17.476   6.782 -10.030  1.00 94.60           C  
ATOM   4588  CB  PRO A 293      19.295   6.717 -11.785  1.00 94.60           C  
ATOM   4589  HB2 PRO A 293      19.125   7.572 -12.440  1.00 94.60           H  
ATOM   4590  HB3 PRO A 293      18.739   5.846 -12.132  1.00 94.60           H  
ATOM   4591  O   PRO A 293      16.689   7.720 -10.040  1.00 94.60           O  
ATOM   4592  CG  PRO A 293      20.774   6.378 -11.682  1.00 94.60           C  
ATOM   4593  HG2 PRO A 293      21.350   7.295 -11.555  1.00 94.60           H  
ATOM   4594  HG3 PRO A 293      21.146   5.832 -12.549  1.00 94.60           H  
ATOM   4595  CD  PRO A 293      20.820   5.560 -10.402  1.00 94.60           C  
ATOM   4596  HD2 PRO A 293      20.483   4.543 -10.603  1.00 94.60           H  
ATOM   4597  HD3 PRO A 293      21.839   5.554 -10.016  1.00 94.60           H  
ATOM   4598  N   ILE A 294      17.098   5.546  -9.690  1.00 95.66           N  
ATOM   4599  H   ILE A 294      17.804   4.828  -9.607  1.00 95.66           H  
ATOM   4600  CA  ILE A 294      15.718   5.211  -9.309  1.00 95.66           C  
ATOM   4601  HA  ILE A 294      15.033   5.694 -10.007  1.00 95.66           H  
ATOM   4602  C   ILE A 294      15.385   5.769  -7.922  1.00 95.66           C  
ATOM   4603  CB  ILE A 294      15.492   3.685  -9.386  1.00 95.66           C  
ATOM   4604  HB  ILE A 294      16.161   3.200  -8.676  1.00 95.66           H  
ATOM   4605  O   ILE A 294      14.298   6.298  -7.703  1.00 95.66           O  
ATOM   4606  CG1 ILE A 294      15.807   3.112 -10.785  1.00 95.66           C  
ATOM   4607 HG12 ILE A 294      15.510   2.063 -10.796  1.00 95.66           H  
ATOM   4608 HG13 ILE A 294      16.883   3.147 -10.959  1.00 95.66           H  
ATOM   4609  CG2 ILE A 294      14.055   3.309  -8.983  1.00 95.66           C  
ATOM   4610 HG21 ILE A 294      13.330   3.851  -9.591  1.00 95.66           H  
ATOM   4611 HG22 ILE A 294      13.891   2.239  -9.112  1.00 95.66           H  
ATOM   4612 HG23 ILE A 294      13.873   3.556  -7.937  1.00 95.66           H  
ATOM   4613  CD1 ILE A 294      15.115   3.828 -11.953  1.00 95.66           C  
ATOM   4614 HD11 ILE A 294      15.234   3.240 -12.863  1.00 95.66           H  
ATOM   4615 HD12 ILE A 294      15.562   4.810 -12.113  1.00 95.66           H  
ATOM   4616 HD13 ILE A 294      14.050   3.949 -11.753  1.00 95.66           H  
ATOM   4617  N   SER A 295      16.340   5.729  -6.989  1.00 94.58           N  
ATOM   4618  H   SER A 295      17.220   5.294  -7.226  1.00 94.58           H  
ATOM   4619  CA  SER A 295      16.176   6.372  -5.678  1.00 94.58           C  
ATOM   4620  HA  SER A 295      15.272   5.990  -5.205  1.00 94.58           H  
ATOM   4621  C   SER A 295      16.032   7.896  -5.790  1.00 94.58           C  
ATOM   4622  CB  SER A 295      17.367   6.057  -4.771  1.00 94.58           C  
ATOM   4623  HB2 SER A 295      18.295   6.380  -5.243  1.00 94.58           H  
ATOM   4624  HB3 SER A 295      17.246   6.604  -3.836  1.00 94.58           H  
ATOM   4625  O   SER A 295      15.291   8.504  -5.019  1.00 94.58           O  
ATOM   4626  OG  SER A 295      17.441   4.677  -4.471  1.00 94.58           O  
ATOM   4627  HG  SER A 295      17.773   4.199  -5.234  1.00 94.58           H  
ATOM   4628  N   LEU A 296      16.736   8.528  -6.734  1.00 94.22           N  
ATOM   4629  H   LEU A 296      17.352   7.979  -7.316  1.00 94.22           H  
ATOM   4630  CA  LEU A 296      16.619   9.961  -7.019  1.00 94.22           C  
ATOM   4631  HA  LEU A 296      16.616  10.518  -6.082  1.00 94.22           H  
ATOM   4632  C   LEU A 296      15.302  10.300  -7.719  1.00 94.22           C  
ATOM   4633  CB  LEU A 296      17.814  10.415  -7.867  1.00 94.22           C  
ATOM   4634  HB2 LEU A 296      17.614  11.417  -8.245  1.00 94.22           H  
ATOM   4635  HB3 LEU A 296      17.904   9.752  -8.728  1.00 94.22           H  
ATOM   4636  O   LEU A 296      14.669  11.282  -7.345  1.00 94.22           O  
ATOM   4637  CG  LEU A 296      19.148  10.440  -7.104  1.00 94.22           C  
ATOM   4638  HG  LEU A 296      19.356   9.455  -6.685  1.00 94.22           H  
ATOM   4639  CD1 LEU A 296      20.268  10.770  -8.078  1.00 94.22           C  
ATOM   4640 HD11 LEU A 296      20.096  11.742  -8.540  1.00 94.22           H  
ATOM   4641 HD12 LEU A 296      20.283  10.002  -8.851  1.00 94.22           H  
ATOM   4642 HD13 LEU A 296      21.230  10.783  -7.566  1.00 94.22           H  
ATOM   4643  CD2 LEU A 296      19.142  11.441  -5.946  1.00 94.22           C  
ATOM   4644 HD21 LEU A 296      18.710  10.964  -5.066  1.00 94.22           H  
ATOM   4645 HD22 LEU A 296      20.158  11.765  -5.724  1.00 94.22           H  
ATOM   4646 HD23 LEU A 296      18.555  12.317  -6.222  1.00 94.22           H  
ATOM   4647  N   LEU A 297      14.849   9.453  -8.643  1.00 94.43           N  
ATOM   4648  H   LEU A 297      15.455   8.714  -8.971  1.00 94.43           H  
ATOM   4649  CA  LEU A 297      13.532   9.579  -9.261  1.00 94.43           C  
ATOM   4650  HA  LEU A 297      13.481  10.546  -9.762  1.00 94.43           H  
ATOM   4651  C   LEU A 297      12.418   9.544  -8.206  1.00 94.43           C  
ATOM   4652  CB  LEU A 297      13.383   8.464 -10.306  1.00 94.43           C  
ATOM   4653  HB2 LEU A 297      13.501   7.500  -9.810  1.00 94.43           H  
ATOM   4654  HB3 LEU A 297      14.182   8.569 -11.038  1.00 94.43           H  
ATOM   4655  O   LEU A 297      11.517  10.372  -8.246  1.00 94.43           O  
ATOM   4656  CG  LEU A 297      12.035   8.455 -11.044  1.00 94.43           C  
ATOM   4657  HG  LEU A 297      11.225   8.285 -10.334  1.00 94.43           H  
ATOM   4658  CD1 LEU A 297      11.778   9.752 -11.811  1.00 94.43           C  
ATOM   4659 HD11 LEU A 297      11.641  10.579 -11.114  1.00 94.43           H  
ATOM   4660 HD12 LEU A 297      12.615   9.979 -12.471  1.00 94.43           H  
ATOM   4661 HD13 LEU A 297      10.864   9.660 -12.398  1.00 94.43           H  
ATOM   4662  CD2 LEU A 297      12.049   7.309 -12.051  1.00 94.43           C  
ATOM   4663 HD21 LEU A 297      12.760   7.517 -12.850  1.00 94.43           H  
ATOM   4664 HD22 LEU A 297      12.342   6.388 -11.547  1.00 94.43           H  
ATOM   4665 HD23 LEU A 297      11.052   7.180 -12.473  1.00 94.43           H  
ATOM   4666  N   LEU A 298      12.511   8.665  -7.201  1.00 95.02           N  
ATOM   4667  H   LEU A 298      13.228   7.955  -7.246  1.00 95.02           H  
ATOM   4668  CA  LEU A 298      11.556   8.663  -6.090  1.00 95.02           C  
ATOM   4669  HA  LEU A 298      10.558   8.558  -6.516  1.00 95.02           H  
ATOM   4670  C   LEU A 298      11.571   9.988  -5.309  1.00 95.02           C  
ATOM   4671  CB  LEU A 298      11.828   7.451  -5.185  1.00 95.02           C  
ATOM   4672  HB2 LEU A 298      11.755   6.544  -5.785  1.00 95.02           H  
ATOM   4673  HB3 LEU A 298      12.845   7.521  -4.799  1.00 95.02           H  
ATOM   4674  O   LEU A 298      10.511  10.514  -4.980  1.00 95.02           O  
ATOM   4675  CG  LEU A 298      10.857   7.341  -3.994  1.00 95.02           C  
ATOM   4676  HG  LEU A 298      10.956   8.222  -3.360  1.00 95.02           H  
ATOM   4677  CD1 LEU A 298       9.395   7.198  -4.422  1.00 95.02           C  
ATOM   4678 HD11 LEU A 298       9.044   8.120  -4.884  1.00 95.02           H  
ATOM   4679 HD12 LEU A 298       8.768   6.996  -3.553  1.00 95.02           H  
ATOM   4680 HD13 LEU A 298       9.286   6.379  -5.132  1.00 95.02           H  
ATOM   4681  CD2 LEU A 298      11.235   6.127  -3.155  1.00 95.02           C  
ATOM   4682 HD21 LEU A 298      10.604   6.096  -2.267  1.00 95.02           H  
ATOM   4683 HD22 LEU A 298      11.091   5.210  -3.726  1.00 95.02           H  
ATOM   4684 HD23 LEU A 298      12.277   6.208  -2.848  1.00 95.02           H  
ATOM   4685  N   LYS A 299      12.750  10.563  -5.034  1.00 94.35           N  
ATOM   4686  H   LYS A 299      13.585  10.116  -5.385  1.00 94.35           H  
ATOM   4687  CA  LYS A 299      12.851  11.889  -4.390  1.00 94.35           C  
ATOM   4688  HA  LYS A 299      12.298  11.877  -3.451  1.00 94.35           H  
ATOM   4689  C   LYS A 299      12.214  12.984  -5.238  1.00 94.35           C  
ATOM   4690  CB  LYS A 299      14.312  12.261  -4.116  1.00 94.35           C  
ATOM   4691  HB2 LYS A 299      14.896  12.168  -5.032  1.00 94.35           H  
ATOM   4692  HB3 LYS A 299      14.360  13.301  -3.794  1.00 94.35           H  
ATOM   4693  O   LYS A 299      11.574  13.876  -4.682  1.00 94.35           O  
ATOM   4694  CG  LYS A 299      14.913  11.387  -3.019  1.00 94.35           C  
ATOM   4695  HG2 LYS A 299      14.420  11.610  -2.073  1.00 94.35           H  
ATOM   4696  HG3 LYS A 299      14.760  10.335  -3.262  1.00 94.35           H  
ATOM   4697  CD  LYS A 299      16.408  11.657  -2.892  1.00 94.35           C  
ATOM   4698  HD2 LYS A 299      16.884  11.455  -3.852  1.00 94.35           H  
ATOM   4699  HD3 LYS A 299      16.575  12.696  -2.609  1.00 94.35           H  
ATOM   4700  CE  LYS A 299      16.952  10.714  -1.824  1.00 94.35           C  
ATOM   4701  HE2 LYS A 299      16.645   9.698  -2.075  1.00 94.35           H  
ATOM   4702  HE3 LYS A 299      16.496  10.973  -0.869  1.00 94.35           H  
ATOM   4703  NZ  LYS A 299      18.425  10.782  -1.735  1.00 94.35           N  
ATOM   4704  HZ1 LYS A 299      18.730  10.070  -1.087  1.00 94.35           H  
ATOM   4705  HZ2 LYS A 299      18.717  11.701  -1.433  1.00 94.35           H  
ATOM   4706  HZ3 LYS A 299      18.831  10.578  -2.636  1.00 94.35           H  
ATOM   4707  N   ASP A 300      12.361  12.897  -6.554  1.00 93.59           N  
ATOM   4708  H   ASP A 300      12.938  12.163  -6.940  1.00 93.59           H  
ATOM   4709  CA  ASP A 300      11.729  13.830  -7.475  1.00 93.59           C  
ATOM   4710  HA  ASP A 300      11.962  14.838  -7.133  1.00 93.59           H  
ATOM   4711  C   ASP A 300      10.204  13.704  -7.471  1.00 93.59           C  
ATOM   4712  CB  ASP A 300      12.296  13.656  -8.884  1.00 93.59           C  
ATOM   4713  HB2 ASP A 300      11.926  12.730  -9.324  1.00 93.59           H  
ATOM   4714  HB3 ASP A 300      13.384  13.602  -8.841  1.00 93.59           H  
ATOM   4715  O   ASP A 300       9.517  14.714  -7.368  1.00 93.59           O  
ATOM   4716  CG  ASP A 300      11.894  14.845  -9.754  1.00 93.59           C  
ATOM   4717  OD1 ASP A 300      11.962  15.981  -9.226  1.00 93.59           O  
ATOM   4718  OD2 ASP A 300      11.582  14.613 -10.939  1.00 93.59           O  
ATOM   4719  N   ILE A 301       9.667  12.480  -7.438  1.00 93.36           N  
ATOM   4720  H   ILE A 301      10.283  11.691  -7.576  1.00 93.36           H  
ATOM   4721  CA  ILE A 301       8.225  12.233  -7.276  1.00 93.36           C  
ATOM   4722  HA  ILE A 301       7.700  12.698  -8.110  1.00 93.36           H  
ATOM   4723  C   ILE A 301       7.711  12.910  -5.994  1.00 93.36           C  
ATOM   4724  CB  ILE A 301       7.930  10.712  -7.308  1.00 93.36           C  
ATOM   4725  HB  ILE A 301       8.588  10.212  -6.598  1.00 93.36           H  
ATOM   4726  O   ILE A 301       6.747  13.674  -6.039  1.00 93.36           O  
ATOM   4727  CG1 ILE A 301       8.197  10.133  -8.717  1.00 93.36           C  
ATOM   4728 HG12 ILE A 301       7.436  10.498  -9.407  1.00 93.36           H  
ATOM   4729 HG13 ILE A 301       9.159  10.487  -9.088  1.00 93.36           H  
ATOM   4730  CG2 ILE A 301       6.480  10.408  -6.896  1.00 93.36           C  
ATOM   4731 HG21 ILE A 301       5.785  10.920  -7.561  1.00 93.36           H  
ATOM   4732 HG22 ILE A 301       6.298  10.721  -5.868  1.00 93.36           H  
ATOM   4733 HG23 ILE A 301       6.281   9.337  -6.943  1.00 93.36           H  
ATOM   4734  CD1 ILE A 301       8.218   8.598  -8.769  1.00 93.36           C  
ATOM   4735 HD11 ILE A 301       7.223   8.190  -8.585  1.00 93.36           H  
ATOM   4736 HD12 ILE A 301       8.915   8.205  -8.029  1.00 93.36           H  
ATOM   4737 HD13 ILE A 301       8.540   8.278  -9.760  1.00 93.36           H  
ATOM   4738  N   PHE A 302       8.387  12.719  -4.855  1.00 93.84           N  
ATOM   4739  H   PHE A 302       9.180  12.093  -4.873  1.00 93.84           H  
ATOM   4740  CA  PHE A 302       8.038  13.421  -3.611  1.00 93.84           C  
ATOM   4741  HA  PHE A 302       7.025  13.141  -3.323  1.00 93.84           H  
ATOM   4742  C   PHE A 302       8.043  14.949  -3.781  1.00 93.84           C  
ATOM   4743  CB  PHE A 302       9.005  13.020  -2.482  1.00 93.84           C  
ATOM   4744  HB2 PHE A 302       9.098  13.856  -1.788  1.00 93.84           H  
ATOM   4745  HB3 PHE A 302       9.998  12.840  -2.891  1.00 93.84           H  
ATOM   4746  O   PHE A 302       7.134  15.629  -3.302  1.00 93.84           O  
ATOM   4747  CG  PHE A 302       8.568  11.815  -1.676  1.00 93.84           C  
ATOM   4748  CD1 PHE A 302       7.684  11.984  -0.597  1.00 93.84           C  
ATOM   4749  HD1 PHE A 302       7.322  12.973  -0.357  1.00 93.84           H  
ATOM   4750  CD2 PHE A 302       9.040  10.528  -1.985  1.00 93.84           C  
ATOM   4751  HD2 PHE A 302       9.732  10.385  -2.802  1.00 93.84           H  
ATOM   4752  CE1 PHE A 302       7.249  10.873   0.146  1.00 93.84           C  
ATOM   4753  HE1 PHE A 302       6.535  11.005   0.945  1.00 93.84           H  
ATOM   4754  CE2 PHE A 302       8.625   9.417  -1.234  1.00 93.84           C  
ATOM   4755  HE2 PHE A 302       8.983   8.430  -1.489  1.00 93.84           H  
ATOM   4756  CZ  PHE A 302       7.724   9.588  -0.169  1.00 93.84           C  
ATOM   4757  HZ  PHE A 302       7.380   8.733   0.393  1.00 93.84           H  
ATOM   4758  N   ASN A 303       9.054  15.497  -4.457  1.00 92.29           N  
ATOM   4759  H   ASN A 303       9.752  14.890  -4.864  1.00 92.29           H  
ATOM   4760  CA  ASN A 303       9.164  16.933  -4.692  1.00 92.29           C  
ATOM   4761  HA  ASN A 303       9.057  17.449  -3.738  1.00 92.29           H  
ATOM   4762  C   ASN A 303       8.049  17.457  -5.611  1.00 92.29           C  
ATOM   4763  CB  ASN A 303      10.561  17.228  -5.251  1.00 92.29           C  
ATOM   4764  HB2 ASN A 303      11.320  16.790  -4.603  1.00 92.29           H  
ATOM   4765  HB3 ASN A 303      10.657  16.785  -6.242  1.00 92.29           H  
ATOM   4766  O   ASN A 303       7.437  18.480  -5.305  1.00 92.29           O  
ATOM   4767  CG  ASN A 303      10.810  18.719  -5.331  1.00 92.29           C  
ATOM   4768  ND2 ASN A 303      11.122  19.224  -6.501  1.00 92.29           N  
ATOM   4769 HD21 ASN A 303      11.169  18.624  -7.313  1.00 92.29           H  
ATOM   4770 HD22 ASN A 303      11.187  20.229  -6.576  1.00 92.29           H  
ATOM   4771  OD1 ASN A 303      10.730  19.431  -4.337  1.00 92.29           O  
ATOM   4772  N   TYR A 304       7.729  16.730  -6.681  1.00 91.89           N  
ATOM   4773  H   TYR A 304       8.279  15.908  -6.885  1.00 91.89           H  
ATOM   4774  CA  TYR A 304       6.638  17.052  -7.591  1.00 91.89           C  
ATOM   4775  HA  TYR A 304       6.829  18.030  -8.031  1.00 91.89           H  
ATOM   4776  C   TYR A 304       5.302  17.128  -6.846  1.00 91.89           C  
ATOM   4777  CB  TYR A 304       6.585  16.018  -8.723  1.00 91.89           C  
ATOM   4778  HB2 TYR A 304       7.525  16.043  -9.273  1.00 91.89           H  
ATOM   4779  HB3 TYR A 304       6.478  15.017  -8.303  1.00 91.89           H  
ATOM   4780  O   TYR A 304       4.622  18.154  -6.918  1.00 91.89           O  
ATOM   4781  CG  TYR A 304       5.441  16.271  -9.682  1.00 91.89           C  
ATOM   4782  CD1 TYR A 304       4.193  15.649  -9.476  1.00 91.89           C  
ATOM   4783  HD1 TYR A 304       4.056  14.942  -8.671  1.00 91.89           H  
ATOM   4784  CD2 TYR A 304       5.611  17.174 -10.749  1.00 91.89           C  
ATOM   4785  HD2 TYR A 304       6.571  17.640 -10.911  1.00 91.89           H  
ATOM   4786  CE1 TYR A 304       3.112  15.943 -10.327  1.00 91.89           C  
ATOM   4787  HE1 TYR A 304       2.152  15.471 -10.178  1.00 91.89           H  
ATOM   4788  CE2 TYR A 304       4.531  17.467 -11.605  1.00 91.89           C  
ATOM   4789  HE2 TYR A 304       4.659  18.162 -12.421  1.00 91.89           H  
ATOM   4790  OH  TYR A 304       2.229  17.140 -12.202  1.00 91.89           O  
ATOM   4791  HH  TYR A 304       2.447  17.794 -12.870  1.00 91.89           H  
ATOM   4792  CZ  TYR A 304       3.278  16.853 -11.390  1.00 91.89           C  
ATOM   4793  N   HIS A 305       4.949  16.106  -6.060  1.00 91.54           N  
ATOM   4794  H   HIS A 305       5.520  15.273  -6.055  1.00 91.54           H  
ATOM   4795  CA  HIS A 305       3.683  16.111  -5.320  1.00 91.54           C  
ATOM   4796  HA  HIS A 305       2.875  16.322  -6.020  1.00 91.54           H  
ATOM   4797  C   HIS A 305       3.643  17.206  -4.257  1.00 91.54           C  
ATOM   4798  CB  HIS A 305       3.409  14.741  -4.701  1.00 91.54           C  
ATOM   4799  HB2 HIS A 305       2.565  14.831  -4.017  1.00 91.54           H  
ATOM   4800  HB3 HIS A 305       4.282  14.389  -4.151  1.00 91.54           H  
ATOM   4801  O   HIS A 305       2.617  17.863  -4.087  1.00 91.54           O  
ATOM   4802  CG  HIS A 305       3.021  13.741  -5.748  1.00 91.54           C  
ATOM   4803  CD2 HIS A 305       3.788  12.721  -6.229  1.00 91.54           C  
ATOM   4804  HD2 HIS A 305       4.767  12.441  -5.871  1.00 91.54           H  
ATOM   4805  ND1 HIS A 305       1.840  13.720  -6.450  1.00 91.54           N  
ATOM   4806  HD1 HIS A 305       0.966  14.165  -6.208  1.00 91.54           H  
ATOM   4807  CE1 HIS A 305       1.910  12.730  -7.350  1.00 91.54           C  
ATOM   4808  HE1 HIS A 305       1.105  12.445  -8.011  1.00 91.54           H  
ATOM   4809  NE2 HIS A 305       3.087  12.089  -7.252  1.00 91.54           N  
ATOM   4810  N   LYS A 306       4.767  17.490  -3.593  1.00 90.97           N  
ATOM   4811  H   LYS A 306       5.586  16.927  -3.773  1.00 90.97           H  
ATOM   4812  CA  LYS A 306       4.853  18.607  -2.647  1.00 90.97           C  
ATOM   4813  HA  LYS A 306       4.127  18.445  -1.851  1.00 90.97           H  
ATOM   4814  C   LYS A 306       4.491  19.952  -3.293  1.00 90.97           C  
ATOM   4815  CB  LYS A 306       6.266  18.628  -2.057  1.00 90.97           C  
ATOM   4816  HB2 LYS A 306       6.467  17.672  -1.574  1.00 90.97           H  
ATOM   4817  HB3 LYS A 306       6.987  18.760  -2.864  1.00 90.97           H  
ATOM   4818  O   LYS A 306       3.899  20.790  -2.616  1.00 90.97           O  
ATOM   4819  CG  LYS A 306       6.450  19.759  -1.041  1.00 90.97           C  
ATOM   4820  HG2 LYS A 306       5.789  19.604  -0.189  1.00 90.97           H  
ATOM   4821  HG3 LYS A 306       6.219  20.717  -1.507  1.00 90.97           H  
ATOM   4822  CD  LYS A 306       7.901  19.810  -0.576  1.00 90.97           C  
ATOM   4823  HD2 LYS A 306       8.552  19.827  -1.450  1.00 90.97           H  
ATOM   4824  HD3 LYS A 306       8.125  18.930   0.026  1.00 90.97           H  
ATOM   4825  CE  LYS A 306       8.097  21.089   0.237  1.00 90.97           C  
ATOM   4826  HE2 LYS A 306       7.538  21.004   1.169  1.00 90.97           H  
ATOM   4827  HE3 LYS A 306       7.684  21.922  -0.332  1.00 90.97           H  
ATOM   4828  NZ  LYS A 306       9.534  21.319   0.495  1.00 90.97           N  
ATOM   4829  HZ1 LYS A 306       9.914  20.543   1.018  1.00 90.97           H  
ATOM   4830  HZ2 LYS A 306       9.669  22.186   0.996  1.00 90.97           H  
ATOM   4831  HZ3 LYS A 306      10.019  21.379  -0.389  1.00 90.97           H  
ATOM   4832  N   MET A 307       4.877  20.172  -4.551  1.00 90.50           N  
ATOM   4833  H   MET A 307       5.375  19.438  -5.032  1.00 90.50           H  
ATOM   4834  CA  MET A 307       4.673  21.448  -5.250  1.00 90.50           C  
ATOM   4835  HA  MET A 307       4.697  22.260  -4.523  1.00 90.50           H  
ATOM   4836  C   MET A 307       3.318  21.546  -5.954  1.00 90.50           C  
ATOM   4837  CB  MET A 307       5.814  21.684  -6.253  1.00 90.50           C  
ATOM   4838  HB2 MET A 307       5.869  20.851  -6.953  1.00 90.50           H  
ATOM   4839  HB3 MET A 307       5.608  22.595  -6.814  1.00 90.50           H  
ATOM   4840  O   MET A 307       2.760  22.637  -6.023  1.00 90.50           O  
ATOM   4841  CG  MET A 307       7.165  21.842  -5.543  1.00 90.50           C  
ATOM   4842  HG2 MET A 307       7.082  22.630  -4.794  1.00 90.50           H  
ATOM   4843  HG3 MET A 307       7.396  20.914  -5.020  1.00 90.50           H  
ATOM   4844  SD  MET A 307       8.565  22.222  -6.630  1.00 90.50           S  
ATOM   4845  CE  MET A 307       8.453  24.030  -6.674  1.00 90.50           C  
ATOM   4846  HE1 MET A 307       9.242  24.425  -7.313  1.00 90.50           H  
ATOM   4847  HE2 MET A 307       7.485  24.327  -7.077  1.00 90.50           H  
ATOM   4848  HE3 MET A 307       8.568  24.432  -5.667  1.00 90.50           H  
ATOM   4849  N   ASN A 308       2.789  20.432  -6.462  1.00 88.85           N  
ATOM   4850  H   ASN A 308       3.326  19.579  -6.403  1.00 88.85           H  
ATOM   4851  CA  ASN A 308       1.626  20.448  -7.353  1.00 88.85           C  
ATOM   4852  HA  ASN A 308       1.441  21.468  -7.693  1.00 88.85           H  
ATOM   4853  C   ASN A 308       0.324  19.991  -6.687  1.00 88.85           C  
ATOM   4854  CB  ASN A 308       1.955  19.612  -8.600  1.00 88.85           C  
ATOM   4855  HB2 ASN A 308       2.205  18.589  -8.317  1.00 88.85           H  
ATOM   4856  HB3 ASN A 308       1.081  19.578  -9.250  1.00 88.85           H  
ATOM   4857  O   ASN A 308      -0.752  20.256  -7.215  1.00 88.85           O  
ATOM   4858  CG  ASN A 308       3.093  20.221  -9.393  1.00 88.85           C  
ATOM   4859  ND2 ASN A 308       4.296  19.725  -9.241  1.00 88.85           N  
ATOM   4860 HD21 ASN A 308       5.026  20.120  -9.816  1.00 88.85           H  
ATOM   4861 HD22 ASN A 308       4.432  18.938  -8.622  1.00 88.85           H  
ATOM   4862  OD1 ASN A 308       2.935  21.179 -10.126  1.00 88.85           O  
ATOM   4863  N   THR A 309       0.395  19.303  -5.545  1.00 80.87           N  
ATOM   4864  H   THR A 309       1.295  19.158  -5.111  1.00 80.87           H  
ATOM   4865  CA  THR A 309      -0.758  18.565  -5.007  1.00 80.87           C  
ATOM   4866  HA  THR A 309      -1.669  18.939  -5.474  1.00 80.87           H  
ATOM   4867  C   THR A 309      -0.924  18.771  -3.503  1.00 80.87           C  
ATOM   4868  CB  THR A 309      -0.672  17.078  -5.375  1.00 80.87           C  
ATOM   4869  HB  THR A 309      -1.609  16.599  -5.090  1.00 80.87           H  
ATOM   4870  O   THR A 309       0.038  19.020  -2.771  1.00 80.87           O  
ATOM   4871  CG2 THR A 309      -0.455  16.895  -6.885  1.00 80.87           C  
ATOM   4872 HG21 THR A 309      -0.710  15.881  -7.195  1.00 80.87           H  
ATOM   4873 HG22 THR A 309       0.584  17.088  -7.151  1.00 80.87           H  
ATOM   4874 HG23 THR A 309      -1.112  17.565  -7.440  1.00 80.87           H  
ATOM   4875  OG1 THR A 309       0.390  16.505  -4.647  1.00 80.87           O  
ATOM   4876  HG1 THR A 309       1.090  17.154  -4.548  1.00 80.87           H  
ATOM   4877  N   GLN A 310      -2.169  18.728  -3.017  1.00 74.76           N  
ATOM   4878  H   GLN A 310      -2.927  18.523  -3.653  1.00 74.76           H  
ATOM   4879  CA  GLN A 310      -2.465  19.018  -1.609  1.00 74.76           C  
ATOM   4880  HA  GLN A 310      -1.602  19.514  -1.167  1.00 74.76           H  
ATOM   4881  C   GLN A 310      -2.703  17.781  -0.742  1.00 74.76           C  
ATOM   4882  CB  GLN A 310      -3.643  19.992  -1.483  1.00 74.76           C  
ATOM   4883  HB2 GLN A 310      -4.505  19.611  -2.030  1.00 74.76           H  
ATOM   4884  HB3 GLN A 310      -3.909  20.053  -0.427  1.00 74.76           H  
ATOM   4885  O   GLN A 310      -2.357  17.843   0.442  1.00 74.76           O  
ATOM   4886  CG  GLN A 310      -3.295  21.406  -1.980  1.00 74.76           C  
ATOM   4887  HG2 GLN A 310      -2.319  21.699  -1.593  1.00 74.76           H  
ATOM   4888  HG3 GLN A 310      -3.243  21.404  -3.069  1.00 74.76           H  
ATOM   4889  CD  GLN A 310      -4.313  22.454  -1.534  1.00 74.76           C  
ATOM   4890  NE2 GLN A 310      -4.102  23.711  -1.853  1.00 74.76           N  
ATOM   4891 HE21 GLN A 310      -4.837  24.347  -1.580  1.00 74.76           H  
ATOM   4892 HE22 GLN A 310      -3.370  23.972  -2.498  1.00 74.76           H  
ATOM   4893  OE1 GLN A 310      -5.282  22.181  -0.854  1.00 74.76           O  
ATOM   4894  N   TYR A 311      -3.258  16.708  -1.312  1.00 83.54           N  
ATOM   4895  H   TYR A 311      -3.426  16.720  -2.308  1.00 83.54           H  
ATOM   4896  CA  TYR A 311      -3.792  15.550  -0.580  1.00 83.54           C  
ATOM   4897  HA  TYR A 311      -3.433  15.590   0.448  1.00 83.54           H  
ATOM   4898  C   TYR A 311      -3.304  14.212  -1.130  1.00 83.54           C  
ATOM   4899  CB  TYR A 311      -5.322  15.618  -0.551  1.00 83.54           C  
ATOM   4900  HB2 TYR A 311      -5.716  14.746  -0.030  1.00 83.54           H  
ATOM   4901  HB3 TYR A 311      -5.701  15.591  -1.573  1.00 83.54           H  
ATOM   4902  O   TYR A 311      -3.960  13.185  -0.970  1.00 83.54           O  
ATOM   4903  CG  TYR A 311      -5.835  16.845   0.159  1.00 83.54           C  
ATOM   4904  CD1 TYR A 311      -5.647  16.969   1.549  1.00 83.54           C  
ATOM   4905  HD1 TYR A 311      -5.146  16.184   2.096  1.00 83.54           H  
ATOM   4906  CD2 TYR A 311      -6.469  17.868  -0.568  1.00 83.54           C  
ATOM   4907  HD2 TYR A 311      -6.613  17.771  -1.634  1.00 83.54           H  
ATOM   4908  CE1 TYR A 311      -6.113  18.113   2.222  1.00 83.54           C  
ATOM   4909  HE1 TYR A 311      -5.980  18.209   3.289  1.00 83.54           H  
ATOM   4910  CE2 TYR A 311      -6.924  19.018   0.099  1.00 83.54           C  
ATOM   4911  HE2 TYR A 311      -7.410  19.816  -0.443  1.00 83.54           H  
ATOM   4912  OH  TYR A 311      -7.223  20.238   2.136  1.00 83.54           O  
ATOM   4913  HH  TYR A 311      -7.115  20.192   3.088  1.00 83.54           H  
ATOM   4914  CZ  TYR A 311      -6.758  19.136   1.494  1.00 83.54           C  
ATOM   4915  N   ASP A 312      -2.136  14.248  -1.746  1.00 91.38           N  
ATOM   4916  H   ASP A 312      -1.685  15.140  -1.894  1.00 91.38           H  
ATOM   4917  CA  ASP A 312      -1.474  13.084  -2.295  1.00 91.38           C  
ATOM   4918  HA  ASP A 312      -2.210  12.372  -2.669  1.00 91.38           H  
ATOM   4919  C   ASP A 312      -0.626  12.414  -1.231  1.00 91.38           C  
ATOM   4920  CB  ASP A 312      -0.596  13.533  -3.446  1.00 91.38           C  
ATOM   4921  HB2 ASP A 312      -0.006  14.392  -3.125  1.00 91.38           H  
ATOM   4922  HB3 ASP A 312       0.113  12.736  -3.671  1.00 91.38           H  
ATOM   4923  O   ASP A 312      -0.010  13.081  -0.390  1.00 91.38           O  
ATOM   4924  CG  ASP A 312      -1.413  13.907  -4.679  1.00 91.38           C  
ATOM   4925  OD1 ASP A 312      -2.640  14.128  -4.557  1.00 91.38           O  
ATOM   4926  OD2 ASP A 312      -0.757  14.048  -5.724  1.00 91.38           O  
ATOM   4927  N   TRP A 313      -0.567  11.089  -1.289  1.00 95.74           N  
ATOM   4928  H   TRP A 313      -1.103  10.610  -1.998  1.00 95.74           H  
ATOM   4929  CA  TRP A 313       0.182  10.300  -0.324  1.00 95.74           C  
ATOM   4930  HA  TRP A 313       0.853  10.955   0.231  1.00 95.74           H  
ATOM   4931  C   TRP A 313       1.040   9.271  -1.024  1.00 95.74           C  
ATOM   4932  CB  TRP A 313      -0.766   9.663   0.689  1.00 95.74           C  
ATOM   4933  HB2 TRP A 313      -1.451   8.985   0.178  1.00 95.74           H  
ATOM   4934  HB3 TRP A 313      -0.179   9.080   1.399  1.00 95.74           H  
ATOM   4935  O   TRP A 313       0.635   8.654  -2.004  1.00 95.74           O  
ATOM   4936  CG  TRP A 313      -1.565  10.668   1.442  1.00 95.74           C  
ATOM   4937  CD1 TRP A 313      -2.703  11.244   1.001  1.00 95.74           C  
ATOM   4938  HD1 TRP A 313      -3.174  11.032   0.052  1.00 95.74           H
[truncated: 82,062 more chars]
