# Supplementary material for: Widespread Horizontal Gene Transfer Among Animal Viruses
Source: bioRxiv. 2024 Mar 26:2024.03.25.586562. Preprint. [Version 2] doi: 10.1101/2024.03.25.586562 (PMC11071296; doi:10.1101/2024.03.25.586562)
Supplement: Supplement 7 [file media-7.zip › File7_PDB/Parvo4714_VP.pdb]

ATOM      1  N   MET A   1      -8.372  16.710  29.871  1.00 21.54           N  
ATOM      2  H   MET A   1      -9.363  16.557  29.989  1.00 21.54           H  
ATOM      3  H2  MET A   1      -8.108  16.436  28.936  1.00 21.54           H  
ATOM      4  H3  MET A   1      -8.169  17.693  29.984  1.00 21.54           H  
ATOM      5  CA  MET A   1      -7.604  15.901  30.843  1.00 21.54           C  
ATOM      6  HA  MET A   1      -7.826  16.224  31.860  1.00 21.54           H  
ATOM      7  C   MET A   1      -6.117  16.121  30.585  1.00 21.54           C  
ATOM      8  CB  MET A   1      -7.973  14.413  30.718  1.00 21.54           C  
ATOM      9  HB2 MET A   1      -7.946  14.110  29.671  1.00 21.54           H  
ATOM     10  HB3 MET A   1      -7.242  13.821  31.269  1.00 21.54           H  
ATOM     11  O   MET A   1      -5.671  15.840  29.482  1.00 21.54           O  
ATOM     12  CG  MET A   1      -9.359  14.122  31.307  1.00 21.54           C  
ATOM     13  HG2 MET A   1     -10.101  14.790  30.869  1.00 21.54           H  
ATOM     14  HG3 MET A   1      -9.321  14.314  32.379  1.00 21.54           H  
ATOM     15  SD  MET A   1      -9.917  12.417  31.070  1.00 21.54           S  
ATOM     16  CE  MET A   1     -10.850  12.555  29.519  1.00 21.54           C  
ATOM     17  HE1 MET A   1     -11.678  13.253  29.645  1.00 21.54           H  
ATOM     18  HE2 MET A   1     -10.195  12.898  28.718  1.00 21.54           H  
ATOM     19  HE3 MET A   1     -11.251  11.577  29.255  1.00 21.54           H  
ATOM     20  N   ARG A   2      -5.379  16.706  31.541  1.00 18.89           N  
ATOM     21  H   ARG A   2      -5.796  16.858  32.449  1.00 18.89           H  
ATOM     22  CA  ARG A   2      -3.910  16.830  31.492  1.00 18.89           C  
ATOM     23  HA  ARG A   2      -3.562  16.951  30.467  1.00 18.89           H  
ATOM     24  C   ARG A   2      -3.319  15.531  32.041  1.00 18.89           C  
ATOM     25  CB  ARG A   2      -3.423  18.022  32.353  1.00 18.89           C  
ATOM     26  HB2 ARG A   2      -2.393  17.827  32.650  1.00 18.89           H  
ATOM     27  HB3 ARG A   2      -4.017  18.076  33.265  1.00 18.89           H  
ATOM     28  O   ARG A   2      -3.547  15.235  33.207  1.00 18.89           O  
ATOM     29  CG  ARG A   2      -3.439  19.386  31.644  1.00 18.89           C  
ATOM     30  HG2 ARG A   2      -4.450  19.609  31.304  1.00 18.89           H  
ATOM     31  HG3 ARG A   2      -2.774  19.344  30.781  1.00 18.89           H  
ATOM     32  CD  ARG A   2      -2.964  20.495  32.600  1.00 18.89           C  
ATOM     33  HD2 ARG A   2      -1.998  20.210  33.014  1.00 18.89           H  
ATOM     34  HD3 ARG A   2      -3.680  20.579  33.418  1.00 18.89           H  
ATOM     35  NE  ARG A   2      -2.826  21.802  31.921  1.00 18.89           N  
ATOM     36  HE  ARG A   2      -2.867  21.802  30.912  1.00 18.89           H  
ATOM     37  NH1 ARG A   2      -2.478  23.098  33.793  1.00 18.89           N  
ATOM     38 HH11 ARG A   2      -2.559  22.280  34.381  1.00 18.89           H  
ATOM     39 HH12 ARG A   2      -2.280  23.997  34.208  1.00 18.89           H  
ATOM     40  NH2 ARG A   2      -2.439  24.047  31.778  1.00 18.89           N  
ATOM     41 HH21 ARG A   2      -2.243  24.932  32.224  1.00 18.89           H  
ATOM     42 HH22 ARG A   2      -2.492  24.009  30.771  1.00 18.89           H  
ATOM     43  CZ  ARG A   2      -2.583  22.970  32.499  1.00 18.89           C  
ATOM     44  N   PHE A   3      -2.585  14.780  31.226  1.00 24.81           N  
ATOM     45  H   PHE A   3      -2.460  15.064  30.265  1.00 24.81           H  
ATOM     46  CA  PHE A   3      -1.800  13.639  31.694  1.00 24.81           C  
ATOM     47  HA  PHE A   3      -2.077  13.394  32.719  1.00 24.81           H  
ATOM     48  C   PHE A   3      -0.322  14.031  31.720  1.00 24.81           C  
ATOM     49  CB  PHE A   3      -2.104  12.384  30.862  1.00 24.81           C  
ATOM     50  HB2 PHE A   3      -2.150  12.640  29.804  1.00 24.81           H  
ATOM     51  HB3 PHE A   3      -1.283  11.678  30.989  1.00 24.81           H  
ATOM     52  O   PHE A   3       0.347  14.081  30.694  1.00 24.81           O  
ATOM     53  CG  PHE A   3      -3.386  11.690  31.291  1.00 24.81           C  
ATOM     54  CD1 PHE A   3      -3.358  10.776  32.362  1.00 24.81           C  
ATOM     55  HD1 PHE A   3      -2.428  10.556  32.865  1.00 24.81           H  
ATOM     56  CD2 PHE A   3      -4.605  11.964  30.641  1.00 24.81           C  
ATOM     57  HD2 PHE A   3      -4.630  12.651  29.808  1.00 24.81           H  
ATOM     58  CE1 PHE A   3      -4.539  10.138  32.781  1.00 24.81           C  
ATOM     59  HE1 PHE A   3      -4.512   9.433  33.598  1.00 24.81           H  
ATOM     60  CE2 PHE A   3      -5.786  11.320  31.057  1.00 24.81           C  
ATOM     61  HE2 PHE A   3      -6.717  11.499  30.540  1.00 24.81           H  
ATOM     62  CZ  PHE A   3      -5.754  10.411  32.129  1.00 24.81           C  
ATOM     63  HZ  PHE A   3      -6.658   9.909  32.442  1.00 24.81           H  
ATOM     64  N   THR A   4       0.152  14.360  32.920  1.00 23.51           N  
ATOM     65  H   THR A   4      -0.498  14.403  33.692  1.00 23.51           H  
ATOM     66  CA  THR A   4       1.565  14.445  33.299  1.00 23.51           C  
ATOM     67  HA  THR A   4       2.182  14.669  32.429  1.00 23.51           H  
ATOM     68  C   THR A   4       1.969  13.083  33.854  1.00 23.51           C  
ATOM     69  CB  THR A   4       1.783  15.537  34.362  1.00 23.51           C  
ATOM     70  HB  THR A   4       2.766  15.410  34.816  1.00 23.51           H  
ATOM     71  O   THR A   4       1.752  12.793  35.026  1.00 23.51           O  
ATOM     72  CG2 THR A   4       1.703  16.941  33.767  1.00 23.51           C  
ATOM     73 HG21 THR A   4       2.468  17.058  32.999  1.00 23.51           H  
ATOM     74 HG22 THR A   4       0.719  17.108  33.329  1.00 23.51           H  
ATOM     75 HG23 THR A   4       1.878  17.675  34.554  1.00 23.51           H  
ATOM     76  OG1 THR A   4       0.787  15.445  35.358  1.00 23.51           O  
ATOM     77  HG1 THR A   4       0.942  14.614  35.812  1.00 23.51           H  
ATOM     78  N   GLY A   5       2.494  12.219  32.996  1.00 26.37           N  
ATOM     79  H   GLY A   5       2.586  12.479  32.025  1.00 26.37           H  
ATOM     80  CA  GLY A   5       3.054  10.924  33.369  1.00 26.37           C  
ATOM     81  HA2 GLY A   5       3.552  11.011  34.335  1.00 26.37           H  
ATOM     82  HA3 GLY A   5       2.265  10.176  33.441  1.00 26.37           H  
ATOM     83  C   GLY A   5       4.057  10.492  32.300  1.00 26.37           C  
ATOM     84  O   GLY A   5       3.902  10.905  31.147  1.00 26.37           O  
ATOM     85  N   PRO A   6       5.111   9.737  32.652  1.00 25.30           N  
ATOM     86  CA  PRO A   6       6.097   9.280  31.680  1.00 25.30           C  
ATOM     87  HA  PRO A   6       6.596  10.142  31.237  1.00 25.30           H  
ATOM     88  C   PRO A   6       5.400   8.480  30.572  1.00 25.30           C  
ATOM     89  CB  PRO A   6       7.125   8.467  32.476  1.00 25.30           C  
ATOM     90  HB2 PRO A   6       7.488   7.604  31.918  1.00 25.30           H  
ATOM     91  HB3 PRO A   6       7.958   9.114  32.753  1.00 25.30           H  
ATOM     92  O   PRO A   6       4.679   7.521  30.839  1.00 25.30           O  
ATOM     93  CG  PRO A   6       6.372   8.047  33.739  1.00 25.30           C  
ATOM     94  HG2 PRO A   6       7.042   7.918  34.588  1.00 25.30           H  
ATOM     95  HG3 PRO A   6       5.824   7.125  33.543  1.00 25.30           H  
ATOM     96  CD  PRO A   6       5.380   9.184  33.968  1.00 25.30           C  
ATOM     97  HD2 PRO A   6       5.836   9.949  34.597  1.00 25.30           H  
ATOM     98  HD3 PRO A   6       4.475   8.797  34.436  1.00 25.30           H  
ATOM     99  N   ILE A   7       5.586   8.927  29.327  1.00 25.54           N  
ATOM    100  H   ILE A   7       6.165   9.744  29.202  1.00 25.54           H  
ATOM    101  CA  ILE A   7       5.022   8.304  28.128  1.00 25.54           C  
ATOM    102  HA  ILE A   7       3.949   8.176  28.268  1.00 25.54           H  
ATOM    103  C   ILE A   7       5.659   6.924  27.973  1.00 25.54           C  
ATOM    104  CB  ILE A   7       5.249   9.204  26.886  1.00 25.54           C  
ATOM    105  HB  ILE A   7       6.316   9.410  26.803  1.00 25.54           H  
ATOM    106  O   ILE A   7       6.816   6.795  27.571  1.00 25.54           O  
ATOM    107  CG1 ILE A   7       4.501  10.550  27.052  1.00 25.54           C  
ATOM    108 HG12 ILE A   7       3.426  10.372  27.038  1.00 25.54           H  
ATOM    109 HG13 ILE A   7       4.750  10.989  28.018  1.00 25.54           H  
ATOM    110  CG2 ILE A   7       4.795   8.498  25.591  1.00 25.54           C  
ATOM    111 HG21 ILE A   7       4.994   9.125  24.722  1.00 25.54           H  
ATOM    112 HG22 ILE A   7       3.729   8.275  25.639  1.00 25.54           H  
ATOM    113 HG23 ILE A   7       5.343   7.567  25.448  1.00 25.54           H  
ATOM    114  CD1 ILE A   7       4.849  11.598  25.986  1.00 25.54           C  
ATOM    115 HD11 ILE A   7       4.480  11.290  25.008  1.00 25.54           H  
ATOM    116 HD12 ILE A   7       4.376  12.545  26.249  1.00 25.54           H  
ATOM    117 HD13 ILE A   7       5.928  11.742  25.944  1.00 25.54           H  
ATOM    118  N   GLU A   8       4.894   5.887  28.294  1.00 23.19           N  
ATOM    119  H   GLU A   8       4.011   6.061  28.751  1.00 23.19           H  
ATOM    120  CA  GLU A   8       5.272   4.505  28.034  1.00 23.19           C  
ATOM    121  HA  GLU A   8       6.300   4.365  28.368  1.00 23.19           H  
ATOM    122  C   GLU A   8       5.196   4.254  26.516  1.00 23.19           C  
ATOM    123  CB  GLU A   8       4.368   3.569  28.858  1.00 23.19           C  
ATOM    124  HB2 GLU A   8       3.512   3.270  28.253  1.00 23.19           H  
ATOM    125  HB3 GLU A   8       3.993   4.099  29.733  1.00 23.19           H  
ATOM    126  O   GLU A   8       4.119   4.233  25.914  1.00 23.19           O  
ATOM    127  CG  GLU A   8       5.127   2.331  29.352  1.00 23.19           C  
ATOM    128  HG2 GLU A   8       5.571   1.827  28.493  1.00 23.19           H  
ATOM    129  HG3 GLU A   8       5.936   2.662  30.004  1.00 23.19           H  
ATOM    130  CD  GLU A   8       4.223   1.343  30.109  1.00 23.19           C  
ATOM    131  OE1 GLU A   8       4.779   0.559  30.907  1.00 23.19           O  
ATOM    132  OE2 GLU A   8       2.996   1.326  29.837  1.00 23.19           O  
ATOM    133  N   CYS A   9       6.351   4.111  25.861  1.00 22.43           N  
ATOM    134  H   CYS A   9       7.209   4.209  26.385  1.00 22.43           H  
ATOM    135  CA  CYS A   9       6.427   3.778  24.439  1.00 22.43           C  
ATOM    136  HA  CYS A   9       5.770   4.440  23.876  1.00 22.43           H  
ATOM    137  C   CYS A   9       5.949   2.336  24.204  1.00 22.43           C  
ATOM    138  CB  CYS A   9       7.869   3.962  23.931  1.00 22.43           C  
ATOM    139  HB2 CYS A   9       8.008   3.358  23.035  1.00 22.43           H  
ATOM    140  HB3 CYS A   9       8.576   3.612  24.684  1.00 22.43           H  
ATOM    141  O   CYS A   9       6.745   1.400  24.263  1.00 22.43           O  
ATOM    142  SG  CYS A   9       8.201   5.690  23.497  1.00 22.43           S  
ATOM    143  HG  CYS A   9       7.935   6.209  24.699  1.00 22.43           H  
ATOM    144  N   LYS A  10       4.668   2.138  23.876  1.00 25.21           N  
ATOM    145  H   LYS A  10       4.030   2.916  23.961  1.00 25.21           H  
ATOM    146  CA  LYS A  10       4.205   0.865  23.303  1.00 25.21           C  
ATOM    147  HA  LYS A  10       4.728   0.054  23.809  1.00 25.21           H  
ATOM    148  C   LYS A  10       4.609   0.804  21.828  1.00 25.21           C  
ATOM    149  CB  LYS A  10       2.701   0.652  23.540  1.00 25.21           C  
ATOM    150  HB2 LYS A  10       2.379  -0.219  22.968  1.00 25.21           H  
ATOM    151  HB3 LYS A  10       2.141   1.522  23.198  1.00 25.21           H  
ATOM    152  O   LYS A  10       4.145   1.596  21.013  1.00 25.21           O  
ATOM    153  CG  LYS A  10       2.430   0.396  25.031  1.00 25.21           C  
ATOM    154  HG2 LYS A  10       2.669   1.297  25.596  1.00 25.21           H  
ATOM    155  HG3 LYS A  10       3.079  -0.408  25.378  1.00 25.21           H  
ATOM    156  CD  LYS A  10       0.976   0.003  25.315  1.00 25.21           C  
ATOM    157  HD2 LYS A  10       0.311   0.795  24.971  1.00 25.21           H  
ATOM    158  HD3 LYS A  10       0.742  -0.926  24.794  1.00 25.21           H  
ATOM    159  CE  LYS A  10       0.829  -0.190  26.830  1.00 25.21           C  
ATOM    160  HE2 LYS A  10       1.098   0.740  27.330  1.00 25.21           H  
ATOM    161  HE3 LYS A  10       1.553  -0.935  27.162  1.00 25.21           H  
ATOM    162  NZ  LYS A  10      -0.539  -0.601  27.227  1.00 25.21           N  
ATOM    163  HZ1 LYS A  10      -0.561  -0.713  28.230  1.00 25.21           H  
ATOM    164  HZ2 LYS A  10      -0.788  -1.481  26.800  1.00 25.21           H  
ATOM    165  HZ3 LYS A  10      -1.210   0.112  26.977  1.00 25.21           H  
ATOM    166  N   ILE A  11       5.512  -0.120  21.499  1.00 24.77           N  
ATOM    167  H   ILE A  11       5.874  -0.704  22.239  1.00 24.77           H  
ATOM    168  CA  ILE A  11       6.011  -0.345  20.137  1.00 24.77           C  
ATOM    169  HA  ILE A  11       6.169   0.619  19.654  1.00 24.77           H  
ATOM    170  C   ILE A  11       4.943  -1.105  19.342  1.00 24.77           C  
ATOM    171  CB  ILE A  11       7.370  -1.096  20.167  1.00 24.77           C  
ATOM    172  HB  ILE A  11       7.232  -2.031  20.708  1.00 24.77           H  
ATOM    173  O   ILE A  11       4.800  -2.317  19.481  1.00 24.77           O  
ATOM    174  CG1 ILE A  11       8.441  -0.260  20.910  1.00 24.77           C  
ATOM    175 HG12 ILE A  11       8.653   0.646  20.342  1.00 24.77           H  
ATOM    176 HG13 ILE A  11       8.055   0.042  21.884  1.00 24.77           H  
ATOM    177  CG2 ILE A  11       7.852  -1.435  18.740  1.00 24.77           C  
ATOM    178 HG21 ILE A  11       7.991  -0.525  18.156  1.00 24.77           H  
ATOM    179 HG22 ILE A  11       8.790  -1.990  18.774  1.00 24.77           H  
ATOM    180 HG23 ILE A  11       7.128  -2.073  18.234  1.00 24.77           H  
ATOM    181  CD1 ILE A  11       9.757  -1.006  21.170  1.00 24.77           C  
ATOM    182 HD11 ILE A  11      10.285  -1.196  20.235  1.00 24.77           H  
ATOM    183 HD12 ILE A  11       9.556  -1.949  21.677  1.00 24.77           H  
ATOM    184 HD13 ILE A  11      10.396  -0.394  21.807  1.00 24.77           H  
ATOM    185  N   SER A  12       4.207  -0.408  18.480  1.00 28.19           N  
ATOM    186  H   SER A  12       4.252   0.601  18.502  1.00 28.19           H  
ATOM    187  CA  SER A  12       3.457  -1.039  17.390  1.00 28.19           C  
ATOM    188  HA  SER A  12       3.051  -1.994  17.722  1.00 28.19           H  
ATOM    189  C   SER A  12       4.436  -1.288  16.241  1.00 28.19           C  
ATOM    190  CB  SER A  12       2.286  -0.150  16.954  1.00 28.19           C  
ATOM    191  HB2 SER A  12       1.694  -0.667  16.198  1.00 28.19           H  
ATOM    192  HB3 SER A  12       2.670   0.775  16.526  1.00 28.19           H  
ATOM    193  O   SER A  12       4.823  -0.357  15.538  1.00 28.19           O  
ATOM    194  OG  SER A  12       1.468   0.170  18.066  1.00 28.19           O  
ATOM    195  HG  SER A  12       1.011  -0.623  18.353  1.00 28.19           H  
ATOM    196  N   LYS A  13       4.924  -2.525  16.099  1.00 27.42           N  
ATOM    197  H   LYS A  13       4.592  -3.244  16.725  1.00 27.42           H  
ATOM    198  CA  LYS A  13       5.904  -2.887  15.065  1.00 27.42           C  
ATOM    199  HA  LYS A  13       6.602  -2.060  14.942  1.00 27.42           H  
ATOM    200  C   LYS A  13       5.184  -3.102  13.731  1.00 27.42           C  
ATOM    201  CB  LYS A  13       6.696  -4.129  15.523  1.00 27.42           C  
ATOM    202  HB2 LYS A  13       6.055  -5.009  15.472  1.00 27.42           H  
ATOM    203  HB3 LYS A  13       6.994  -3.989  16.562  1.00 27.42           H  
ATOM    204  O   LYS A  13       4.437  -4.064  13.594  1.00 27.42           O  
ATOM    205  CG  LYS A  13       7.969  -4.368  14.692  1.00 27.42           C  
ATOM    206  HG2 LYS A  13       8.629  -3.508  14.808  1.00 27.42           H  
ATOM    207  HG3 LYS A  13       7.706  -4.463  13.639  1.00 27.42           H  
ATOM    208  CD  LYS A  13       8.705  -5.638  15.155  1.00 27.42           C  
ATOM    209  HD2 LYS A  13       8.872  -5.583  16.231  1.00 27.42           H  
ATOM    210  HD3 LYS A  13       8.079  -6.504  14.939  1.00 27.42           H  
ATOM    211  CE  LYS A  13      10.059  -5.775  14.441  1.00 27.42           C  
ATOM    212  HE2 LYS A  13      10.678  -4.917  14.702  1.00 27.42           H  
ATOM    213  HE3 LYS A  13       9.897  -5.732  13.364  1.00 27.42           H  
ATOM    214  NZ  LYS A  13      10.765  -7.035  14.792  1.00 27.42           N  
ATOM    215  HZ1 LYS A  13      11.649  -7.082  14.305  1.00 27.42           H  
ATOM    216  HZ2 LYS A  13      10.955  -7.078  15.783  1.00 27.42           H  
ATOM    217  HZ3 LYS A  13      10.217  -7.841  14.524  1.00 27.42           H  
ATOM    218  N   ILE A  14       5.434  -2.240  12.748  1.00 29.25           N  
ATOM    219  H   ILE A  14       5.997  -1.426  12.947  1.00 29.25           H  
ATOM    220  CA  ILE A  14       5.069  -2.482  11.347  1.00 29.25           C  
ATOM    221  HA  ILE A  14       4.377  -3.322  11.283  1.00 29.25           H  
ATOM    222  C   ILE A  14       6.358  -2.875  10.620  1.00 29.25           C  
ATOM    223  CB  ILE A  14       4.356  -1.257  10.724  1.00 29.25           C  
ATOM    224  HB  ILE A  14       5.029  -0.400  10.767  1.00 29.25           H  
ATOM    225  O   ILE A  14       7.239  -2.040  10.426  1.00 29.25           O  
ATOM    226  CG1 ILE A  14       3.069  -0.915  11.517  1.00 29.25           C  
ATOM    227 HG12 ILE A  14       2.384  -1.762  11.479  1.00 29.25           H  
ATOM    228 HG13 ILE A  14       3.328  -0.739  12.562  1.00 29.25           H  
ATOM    229  CG2 ILE A  14       4.020  -1.541   9.247  1.00 29.25           C  
ATOM    230 HG21 ILE A  14       3.601  -0.652   8.775  1.00 29.25           H  
ATOM    231 HG22 ILE A  14       3.304  -2.360   9.168  1.00 29.25           H  
ATOM    232 HG23 ILE A  14       4.922  -1.796   8.690  1.00 29.25           H  
ATOM    233  CD1 ILE A  14       2.333   0.339  11.026  1.00 29.25           C  
ATOM    234 HD11 ILE A  14       1.903   0.170  10.039  1.00 29.25           H  
ATOM    235 HD12 ILE A  14       3.022   1.183  10.986  1.00 29.25           H  
ATOM    236 HD13 ILE A  14       1.524   0.575  11.717  1.00 29.25           H  
ATOM    237  N   ILE A  15       6.499  -4.160  10.276  1.00 27.24           N  
ATOM    238  H   ILE A  15       5.724  -4.789  10.433  1.00 27.24           H  
ATOM    239  CA  ILE A  15       7.644  -4.661   9.502  1.00 27.24           C  
ATOM    240  HA  ILE A  15       8.514  -4.039   9.712  1.00 27.24           H  
ATOM    241  C   ILE A  15       7.306  -4.527   8.025  1.00 27.24           C  
ATOM    242  CB  ILE A  15       8.016  -6.121   9.850  1.00 27.24           C  
ATOM    243  HB  ILE A  15       7.182  -6.771   9.583  1.00 27.24           H  
ATOM    244  O   ILE A  15       6.322  -5.102   7.559  1.00 27.24           O  
ATOM    245  CG1 ILE A  15       8.271  -6.256  11.364  1.00 27.24           C  
ATOM    246 HG12 ILE A  15       7.357  -5.998  11.898  1.00 27.24           H  
ATOM    247 HG13 ILE A  15       9.051  -5.549  11.647  1.00 27.24           H  
ATOM    248  CG2 ILE A  15       9.257  -6.561   9.044  1.00 27.24           C  
ATOM    249 HG21 ILE A  15      10.118  -5.946   9.306  1.00 27.24           H  
ATOM    250 HG22 ILE A  15       9.073  -6.474   7.973  1.00 27.24           H  
ATOM    251 HG23 ILE A  15       9.488  -7.609   9.235  1.00 27.24           H  
ATOM    252  CD1 ILE A  15       8.667  -7.668  11.816  1.00 27.24           C  
ATOM    253 HD11 ILE A  15       7.985  -8.394  11.375  1.00 27.24           H  
ATOM    254 HD12 ILE A  15       8.597  -7.742  12.901  1.00 27.24           H  
ATOM    255 HD13 ILE A  15       9.689  -7.893  11.511  1.00 27.24           H  
ATOM    256  N   MET A  16       8.135  -3.797   7.288  1.00 28.09           N  
ATOM    257  H   MET A  16       8.915  -3.323   7.720  1.00 28.09           H  
ATOM    258  CA  MET A  16       8.022  -3.709   5.841  1.00 28.09           C  
ATOM    259  HA  MET A  16       7.210  -4.349   5.494  1.00 28.09           H  
ATOM    260  C   MET A  16       9.305  -4.200   5.192  1.00 28.09           C  
ATOM    261  CB  MET A  16       7.695  -2.286   5.407  1.00 28.09           C  
ATOM    262  HB2 MET A  16       8.540  -1.634   5.628  1.00 28.09           H  
ATOM    263  HB3 MET A  16       7.521  -2.286   4.331  1.00 28.09           H  
ATOM    264  O   MET A  16      10.390  -3.700   5.470  1.00 28.09           O  
ATOM    265  CG  MET A  16       6.448  -1.774   6.127  1.00 28.09           C  
ATOM    266  HG2 MET A  16       6.738  -1.418   7.115  1.00 28.09           H  
ATOM    267  HG3 MET A  16       5.735  -2.589   6.251  1.00 28.09           H  
ATOM    268  SD  MET A  16       5.615  -0.450   5.260  1.00 28.09           S  
ATOM    269  CE  MET A  16       7.012   0.603   4.807  1.00 28.09           C  
ATOM    270  HE1 MET A  16       7.801   0.482   5.549  1.00 28.09           H  
ATOM    271  HE2 MET A  16       6.690   1.643   4.764  1.00 28.09           H  
ATOM    272  HE3 MET A  16       7.393   0.309   3.829  1.00 28.09           H  
ATOM    273  N   THR A  17       9.160  -5.186   4.316  1.00 25.79           N  
ATOM    274  H   THR A  17       8.262  -5.634   4.202  1.00 25.79           H  
ATOM    275  CA  THR A  17      10.197  -5.624   3.390  1.00 25.79           C  
ATOM    276  HA  THR A  17      11.174  -5.270   3.718  1.00 25.79           H  
ATOM    277  C   THR A  17       9.899  -5.007   2.025  1.00 25.79           C  
ATOM    278  CB  THR A  17      10.244  -7.163   3.326  1.00 25.79           C  
ATOM    279  HB  THR A  17      10.809  -7.470   2.446  1.00 25.79           H  
ATOM    280  O   THR A  17       8.840  -5.250   1.448  1.00 25.79           O  
ATOM    281  CG2 THR A  17      10.907  -7.747   4.573  1.00 25.79           C  
ATOM    282 HG21 THR A  17      10.914  -8.836   4.510  1.00 25.79           H  
ATOM    283 HG22 THR A  17      10.367  -7.440   5.468  1.00 25.79           H  
ATOM    284 HG23 THR A  17      11.938  -7.397   4.633  1.00 25.79           H  
ATOM    285  OG1 THR A  17       8.945  -7.723   3.274  1.00 25.79           O  
ATOM    286  HG1 THR A  17       9.011  -8.576   2.839  1.00 25.79           H  
ATOM    287  N   SER A  18      10.809  -4.186   1.505  1.00 28.49           N  
ATOM    288  H   SER A  18      11.628  -3.943   2.043  1.00 28.49           H  
ATOM    289  CA  SER A  18      10.857  -3.848   0.079  1.00 28.49           C  
ATOM    290  HA  SER A  18      10.018  -4.303  -0.447  1.00 28.49           H  
ATOM    291  C   SER A  18      12.145  -4.436  -0.478  1.00 28.49           C  
ATOM    292  CB  SER A  18      10.788  -2.333  -0.167  1.00 28.49           C  
ATOM    293  HB2 SER A  18       9.873  -1.934   0.270  1.00 28.49           H  
ATOM    294  HB3 SER A  18      10.765  -2.150  -1.241  1.00 28.49           H  
ATOM    295  O   SER A  18      13.216  -4.070  -0.004  1.00 28.49           O  
ATOM    296  OG  SER A  18      11.901  -1.660   0.382  1.00 28.49           O  
ATOM    297  HG  SER A  18      12.695  -2.167   0.198  1.00 28.49           H  
ATOM    298  N   ARG A  19      12.056  -5.350  -1.450  1.00 25.31           N  
ATOM    299  H   ARG A  19      11.150  -5.568  -1.838  1.00 25.31           H  
ATOM    300  CA  ARG A  19      13.235  -5.812  -2.188  1.00 25.31           C  
ATOM    301  HA  ARG A  19      14.135  -5.644  -1.596  1.00 25.31           H  
ATOM    302  C   ARG A  19      13.369  -4.980  -3.453  1.00 25.31           C  
ATOM    303  CB  ARG A  19      13.164  -7.309  -2.522  1.00 25.31           C  
ATOM    304  HB2 ARG A  19      13.948  -7.516  -3.250  1.00 25.31           H  
ATOM    305  HB3 ARG A  19      12.207  -7.550  -2.985  1.00 25.31           H  
ATOM    306  O   ARG A  19      12.552  -5.099  -4.361  1.00 25.31           O  
ATOM    307  CG  ARG A  19      13.397  -8.205  -1.299  1.00 25.31           C  
ATOM    308  HG2 ARG A  19      12.493  -8.237  -0.691  1.00 25.31           H  
ATOM    309  HG3 ARG A  19      14.217  -7.806  -0.701  1.00 25.31           H  
ATOM    310  CD  ARG A  19      13.776  -9.613  -1.777  1.00 25.31           C  
ATOM    311  HD2 ARG A  19      14.731  -9.545  -2.298  1.00 25.31           H  
ATOM    312  HD3 ARG A  19      13.035  -9.965  -2.494  1.00 25.31           H  
ATOM    313  NE  ARG A  19      13.926 -10.558  -0.655  1.00 25.31           N  
ATOM    314  HE  ARG A  19      14.185 -10.151   0.232  1.00 25.31           H  
ATOM    315  NH1 ARG A  19      13.738 -12.511  -1.863  1.00 25.31           N  
ATOM    316 HH11 ARG A  19      13.787 -13.518  -1.917  1.00 25.31           H  
ATOM    317 HH12 ARG A  19      13.560 -11.968  -2.696  1.00 25.31           H  
ATOM    318  NH2 ARG A  19      14.237 -12.594   0.310  1.00 25.31           N  
ATOM    319 HH21 ARG A  19      14.501 -12.130   1.167  1.00 25.31           H  
ATOM    320 HH22 ARG A  19      14.320 -13.597   0.227  1.00 25.31           H  
ATOM    321  CZ  ARG A  19      13.960 -11.877  -0.743  1.00 25.31           C  
ATOM    322  N   THR A  20      14.423  -4.181  -3.529  1.00 28.19           N  
ATOM    323  H   THR A  20      15.028  -4.089  -2.725  1.00 28.19           H  
ATOM    324  CA  THR A  20      14.821  -3.516  -4.770  1.00 28.19           C  
ATOM    325  HA  THR A  20      14.118  -3.768  -5.565  1.00 28.19           H  
ATOM    326  C   THR A  20      16.186  -4.065  -5.152  1.00 28.19           C  
ATOM    327  CB  THR A  20      14.826  -1.982  -4.640  1.00 28.19           C  
ATOM    328  HB  THR A  20      15.761  -1.648  -4.190  1.00 28.19           H  
ATOM    329  O   THR A  20      17.173  -3.804  -4.470  1.00 28.19           O  
ATOM    330  CG2 THR A  20      14.640  -1.324  -6.007  1.00 28.19           C  
ATOM    331 HG21 THR A  20      14.682  -0.240  -5.903  1.00 28.19           H  
ATOM    332 HG22 THR A  20      15.435  -1.641  -6.683  1.00 28.19           H  
ATOM    333 HG23 THR A  20      13.677  -1.606  -6.432  1.00 28.19           H  
ATOM    334  OG1 THR A  20      13.755  -1.539  -3.834  1.00 28.19           O  
ATOM    335  HG1 THR A  20      13.812  -0.583  -3.762  1.00 28.19           H  
ATOM    336  N   VAL A  21      16.245  -4.875  -6.212  1.00 24.29           N  
ATOM    337  H   VAL A  21      15.408  -5.042  -6.752  1.00 24.29           H  
ATOM    338  CA  VAL A  21      17.507  -5.404  -6.740  1.00 24.29           C  
ATOM    339  HA  VAL A  21      18.182  -5.624  -5.913  1.00 24.29           H  
ATOM    340  C   VAL A  21      18.132  -4.306  -7.596  1.00 24.29           C  
ATOM    341  CB  VAL A  21      17.292  -6.712  -7.534  1.00 24.29           C  
ATOM    342  HB  VAL A  21      16.642  -6.520  -8.387  1.00 24.29           H  
ATOM    343  O   VAL A  21      17.766  -4.132  -8.754  1.00 24.29           O  
ATOM    344  CG1 VAL A  21      18.624  -7.280  -8.046  1.00 24.29           C  
ATOM    345 HG11 VAL A  21      19.302  -7.464  -7.212  1.00 24.29           H  
ATOM    346 HG12 VAL A  21      18.446  -8.214  -8.578  1.00 24.29           H  
ATOM    347 HG13 VAL A  21      19.087  -6.580  -8.741  1.00 24.29           H  
ATOM    348  CG2 VAL A  21      16.628  -7.788  -6.661  1.00 24.29           C  
ATOM    349 HG21 VAL A  21      16.521  -8.710  -7.233  1.00 24.29           H  
ATOM    350 HG22 VAL A  21      17.236  -7.980  -5.777  1.00 24.29           H  
ATOM    351 HG23 VAL A  21      15.634  -7.462  -6.353  1.00 24.29           H  
ATOM    352  N   VAL A  22      19.046  -3.527  -7.017  1.00 27.00           N  
ATOM    353  H   VAL A  22      19.242  -3.659  -6.035  1.00 27.00           H  
ATOM    354  CA  VAL A  22      19.845  -2.553  -7.769  1.00 27.00           C  
ATOM    355  HA  VAL A  22      19.385  -2.388  -8.743  1.00 27.00           H  
ATOM    356  C   VAL A  22      21.223  -3.152  -8.009  1.00 27.00           C  
ATOM    357  CB  VAL A  22      19.908  -1.172  -7.089  1.00 27.00           C  
ATOM    358  HB  VAL A  22      20.426  -1.253  -6.134  1.00 27.00           H  
ATOM    359  O   VAL A  22      22.089  -3.156  -7.138  1.00 27.00           O  
ATOM    360  CG1 VAL A  22      20.650  -0.163  -7.980  1.00 27.00           C  
ATOM    361 HG11 VAL A  22      21.681  -0.482  -8.128  1.00 27.00           H  
ATOM    362 HG12 VAL A  22      20.673   0.813  -7.494  1.00 27.00           H  
ATOM    363 HG13 VAL A  22      20.157  -0.076  -8.949  1.00 27.00           H  
ATOM    364  CG2 VAL A  22      18.500  -0.613  -6.831  1.00 27.00           C  
ATOM    365 HG21 VAL A  22      18.573   0.375  -6.377  1.00 27.00           H  
ATOM    366 HG22 VAL A  22      17.969  -1.262  -6.134  1.00 27.00           H  
ATOM    367 HG23 VAL A  22      17.941  -0.555  -7.765  1.00 27.00           H  
ATOM    368  N   THR A  23      21.431  -3.667  -9.215  1.00 25.14           N  
ATOM    369  H   THR A  23      20.664  -3.707  -9.871  1.00 25.14           H  
ATOM    370  CA  THR A  23      22.761  -3.980  -9.739  1.00 25.14           C  
ATOM    371  HA  THR A  23      23.353  -4.485  -8.976  1.00 25.14           H  
ATOM    372  C   THR A  23      23.453  -2.666 -10.104  1.00 25.14           C  
ATOM    373  CB  THR A  23      22.649  -4.903 -10.966  1.00 25.14           C  
ATOM    374  HB  THR A  23      23.617  -4.961 -11.463  1.00 25.14           H  
ATOM    375  O   THR A  23      23.293  -2.167 -11.214  1.00 25.14           O  
ATOM    376  CG2 THR A  23      22.214  -6.316 -10.580  1.00 25.14           C  
ATOM    377 HG21 THR A  23      22.171  -6.935 -11.476  1.00 25.14           H  
ATOM    378 HG22 THR A  23      21.227  -6.293 -10.118  1.00 25.14           H  
ATOM    379 HG23 THR A  23      22.932  -6.747  -9.883  1.00 25.14           H  
ATOM    380  OG1 THR A  23      21.689  -4.395 -11.864  1.00 25.14           O  
ATOM    381  HG1 THR A  23      22.017  -3.542 -12.157  1.00 25.14           H  
ATOM    382  N   GLY A  24      24.173  -2.051  -9.166  1.00 27.16           N  
ATOM    383  H   GLY A  24      24.135  -2.389  -8.215  1.00 27.16           H  
ATOM    384  CA  GLY A  24      24.934  -0.834  -9.455  1.00 27.16           C  
ATOM    385  HA2 GLY A  24      24.274  -0.090  -9.900  1.00 27.16           H  
ATOM    386  HA3 GLY A  24      25.712  -1.068 -10.182  1.00 27.16           H  
ATOM    387  C   GLY A  24      25.569  -0.213  -8.216  1.00 27.16           C  
ATOM    388  O   GLY A  24      24.908  -0.018  -7.204  1.00 27.16           O  
ATOM    389  N   SER A  25      26.857   0.111  -8.302  1.00 28.33           N  
ATOM    390  H   SER A  25      27.323  -0.037  -9.186  1.00 28.33           H  
ATOM    391  CA  SER A  25      27.701   0.689  -7.247  1.00 28.33           C  
ATOM    392  HA  SER A  25      27.502   0.161  -6.315  1.00 28.33           H  
ATOM    393  C   SER A  25      27.445   2.182  -6.976  1.00 28.33           C  
ATOM    394  CB  SER A  25      29.166   0.443  -7.641  1.00 28.33           C  
ATOM    395  HB2 SER A  25      29.359  -0.629  -7.615  1.00 28.33           H  
ATOM    396  HB3 SER A  25      29.845   0.930  -6.941  1.00 28.33           H  
ATOM    397  O   SER A  25      28.341   2.881  -6.506  1.00 28.33           O  
ATOM    398  OG  SER A  25      29.395   0.912  -8.961  1.00 28.33           O  
ATOM    399  HG  SER A  25      29.515   1.863  -8.917  1.00 28.33           H  
ATOM    400  N   THR A  26      26.267   2.704  -7.322  1.00 32.98           N  
ATOM    401  H   THR A  26      25.542   2.093  -7.669  1.00 32.98           H  
ATOM    402  CA  THR A  26      25.993   4.145  -7.298  1.00 32.98           C  
ATOM    403  HA  THR A  26      26.937   4.640  -7.524  1.00 32.98           H  
ATOM    404  C   THR A  26      25.494   4.574  -5.910  1.00 32.98           C  
ATOM    405  CB  THR A  26      25.007   4.584  -8.395  1.00 32.98           C  
ATOM    406  HB  THR A  26      24.000   4.666  -7.984  1.00 32.98           H  
ATOM    407  O   THR A  26      24.454   4.073  -5.470  1.00 32.98           O  
ATOM    408  CG2 THR A  26      25.422   5.930  -8.992  1.00 32.98           C  
ATOM    409 HG21 THR A  26      24.705   6.236  -9.753  1.00 32.98           H  
ATOM    410 HG22 THR A  26      26.413   5.856  -9.440  1.00 32.98           H  
ATOM    411 HG23 THR A  26      25.435   6.688  -8.209  1.00 32.98           H  
ATOM    412  OG1 THR A  26      24.973   3.671  -9.471  1.00 32.98           O  
ATOM    413  HG1 THR A  26      24.523   4.110 -10.196  1.00 32.98           H  
ATOM    414  N   PRO A  27      26.204   5.480  -5.208  1.00 34.70           N  
ATOM    415  CA  PRO A  27      25.788   5.973  -3.900  1.00 34.70           C  
ATOM    416  HA  PRO A  27      25.745   5.128  -3.213  1.00 34.70           H  
ATOM    417  C   PRO A  27      24.401   6.624  -3.962  1.00 34.70           C  
ATOM    418  CB  PRO A  27      26.873   6.941  -3.415  1.00 34.70           C  
ATOM    419  HB2 PRO A  27      26.449   7.911  -3.156  1.00 34.70           H  
ATOM    420  HB3 PRO A  27      27.376   6.522  -2.544  1.00 34.70           H  
ATOM    421  O   PRO A  27      24.055   7.305  -4.926  1.00 34.70           O  
ATOM    422  CG  PRO A  27      27.867   7.090  -4.568  1.00 34.70           C  
ATOM    423  HG2 PRO A  27      28.882   6.885  -4.228  1.00 34.70           H  
ATOM    424  HG3 PRO A  27      27.811   8.099  -4.976  1.00 34.70           H  
ATOM    425  CD  PRO A  27      27.453   6.084  -5.634  1.00 34.70           C  
ATOM    426  HD2 PRO A  27      27.322   6.605  -6.582  1.00 34.70           H  
ATOM    427  HD3 PRO A  27      28.226   5.321  -5.732  1.00 34.70           H  
ATOM    428  N   VAL A  28      23.596   6.372  -2.929  1.00 34.49           N  
ATOM    429  H   VAL A  28      23.977   5.854  -2.150  1.00 34.49           H  
ATOM    430  CA  VAL A  28      22.266   6.957  -2.746  1.00 34.49           C  
ATOM    431  HA  VAL A  28      21.836   7.216  -3.713  1.00 34.49           H  
ATOM    432  C   VAL A  28      22.449   8.229  -1.935  1.00 34.49           C  
ATOM    433  CB  VAL A  28      21.318   5.978  -2.018  1.00 34.49           C  
ATOM    434  HB  VAL A  28      21.716   5.749  -1.029  1.00 34.49           H  
ATOM    435  O   VAL A  28      22.771   8.154  -0.754  1.00 34.49           O  
ATOM    436  CG1 VAL A  28      19.908   6.565  -1.857  1.00 34.49           C  
ATOM    437 HG11 VAL A  28      19.949   7.451  -1.223  1.00 34.49           H  
ATOM    438 HG12 VAL A  28      19.254   5.839  -1.375  1.00 34.49           H  
ATOM    439 HG13 VAL A  28      19.498   6.847  -2.827  1.00 34.49           H  
ATOM    440  CG2 VAL A  28      21.184   4.652  -2.781  1.00 34.49           C  
ATOM    441 HG21 VAL A  28      20.796   4.837  -3.782  1.00 34.49           H  
ATOM    442 HG22 VAL A  28      20.512   3.985  -2.241  1.00 34.49           H  
ATOM    443 HG23 VAL A  28      22.155   4.163  -2.863  1.00 34.49           H  
ATOM    444  N   SER A  29      22.252   9.379  -2.556  1.00 36.45           N  
ATOM    445  H   SER A  29      22.092   9.407  -3.553  1.00 36.45           H  
ATOM    446  CA  SER A  29      22.191  10.662  -1.867  1.00 36.45           C  
ATOM    447  HA  SER A  29      22.422  10.521  -0.811  1.00 36.45           H  
ATOM    448  C   SER A  29      20.752  11.179  -1.942  1.00 36.45           C  
ATOM    449  CB  SER A  29      23.271  11.604  -2.409  1.00 36.45           C  
ATOM    450  HB2 SER A  29      24.231  11.304  -1.987  1.00 36.45           H  
ATOM    451  HB3 SER A  29      23.061  12.627  -2.098  1.00 36.45           H  
ATOM    452  O   SER A  29      20.113  11.100  -2.986  1.00 36.45           O  
ATOM    453  OG  SER A  29      23.362  11.527  -3.810  1.00 36.45           O  
ATOM    454  HG  SER A  29      22.898  12.316  -4.098  1.00 36.45           H  
ATOM    455  N   ASN A  30      20.222  11.621  -0.798  1.00 42.99           N  
ATOM    456  H   ASN A  30      20.843  11.668  -0.003  1.00 42.99           H  
ATOM    457  CA  ASN A  30      18.907  12.256  -0.618  1.00 42.99           C  
ATOM    458  HA  ASN A  30      18.903  12.635   0.403  1.00 42.99           H  
ATOM    459  C   ASN A  30      17.665  11.336  -0.699  1.00 42.99           C  
ATOM    460  CB  ASN A  30      18.837  13.511  -1.509  1.00 42.99           C  
ATOM    461  HB2 ASN A  30      17.933  14.074  -1.282  1.00 42.99           H  
ATOM    462  HB3 ASN A  30      18.799  13.222  -2.559  1.00 42.99           H  
ATOM    463  O   ASN A  30      16.907  11.323  -1.673  1.00 42.99           O  
ATOM    464  CG  ASN A  30      20.031  14.422  -1.290  1.00 42.99           C  
ATOM    465  ND2 ASN A  30      20.601  14.977  -2.328  1.00 42.99           N  
ATOM    466 HD21 ASN A  30      21.475  15.449  -2.145  1.00 42.99           H  
ATOM    467 HD22 ASN A  30      20.471  14.576  -3.247  1.00 42.99           H  
ATOM    468  OD1 ASN A  30      20.481  14.624  -0.176  1.00 42.99           O  
ATOM    469  N   LEU A  31      17.388  10.614   0.397  1.00 43.69           N  
ATOM    470  H   LEU A  31      18.028  10.688   1.175  1.00 43.69           H  
ATOM    471  CA  LEU A  31      16.031  10.137   0.691  1.00 43.69           C  
ATOM    472  HA  LEU A  31      15.537   9.838  -0.233  1.00 43.69           H  
ATOM    473  C   LEU A  31      15.223  11.287   1.292  1.00 43.69           C  
ATOM    474  CB  LEU A  31      16.062   8.943   1.662  1.00 43.69           C  
ATOM    475  HB2 LEU A  31      15.077   8.838   2.115  1.00 43.69           H  
ATOM    476  HB3 LEU A  31      16.770   9.166   2.460  1.00 43.69           H  
ATOM    477  O   LEU A  31      15.573  11.808   2.352  1.00 43.69           O  
ATOM    478  CG  LEU A  31      16.430   7.603   1.006  1.00 43.69           C  
ATOM    479  HG  LEU A  31      17.338   7.718   0.414  1.00 43.69           H  
ATOM    480  CD1 LEU A  31      16.689   6.558   2.093  1.00 43.69           C  
ATOM    481 HD11 LEU A  31      16.957   5.607   1.633  1.00 43.69           H  
ATOM    482 HD12 LEU A  31      15.799   6.429   2.709  1.00 43.69           H  
ATOM    483 HD13 LEU A  31      17.519   6.887   2.719  1.00 43.69           H  
ATOM    484  CD2 LEU A  31      15.305   7.076   0.106  1.00 43.69           C  
ATOM    485 HD21 LEU A  31      15.579   6.101  -0.297  1.00 43.69           H  
ATOM    486 HD22 LEU A  31      15.140   7.759  -0.728  1.00 43.69           H  
ATOM    487 HD23 LEU A  31      14.380   6.984   0.675  1.00 43.69           H  
ATOM    488  N   ASP A  32      14.128  11.663   0.636  1.00 44.77           N  
ATOM    489  H   ASP A  32      13.855  11.174  -0.205  1.00 44.77           H  
ATOM    490  CA  ASP A  32      13.273  12.740   1.112  1.00 44.77           C  
ATOM    491  HA  ASP A  32      13.786  13.269   1.915  1.00 44.77           H  
ATOM    492  C   ASP A  32      11.958  12.192   1.668  1.00 44.77           C  
ATOM    493  CB  ASP A  32      13.046  13.759   0.004  1.00 44.77           C  
ATOM    494  HB2 ASP A  32      12.344  13.312  -0.700  1.00 44.77           H  
ATOM    495  HB3 ASP A  32      13.999  13.971  -0.478  1.00 44.77           H  
ATOM    496  O   ASP A  32      11.095  11.687   0.947  1.00 44.77           O  
ATOM    497  CG  ASP A  32      12.465  15.066   0.523  1.00 44.77           C  
ATOM    498  OD1 ASP A  32      12.230  15.156   1.745  1.00 44.77           O  
ATOM    499  OD2 ASP A  32      12.216  15.999  -0.266  1.00 44.77           O  
ATOM    500  N   PHE A  33      11.815  12.322   2.983  1.00 46.55           N  
ATOM    501  H   PHE A  33      12.587  12.735   3.487  1.00 46.55           H  
ATOM    502  CA  PHE A  33      10.596  12.011   3.726  1.00 46.55           C  
ATOM    503  HA  PHE A  33       9.965  11.361   3.121  1.00 46.55           H  
ATOM    504  C   PHE A  33       9.759  13.271   4.021  1.00 46.55           C  
ATOM    505  CB  PHE A  33      10.982  11.249   4.998  1.00 46.55           C  
ATOM    506  HB2 PHE A  33      11.714  11.850   5.538  1.00 46.55           H  
ATOM    507  HB3 PHE A  33      10.098  11.130   5.626  1.00 46.55           H  
ATOM    508  O   PHE A  33       8.863  13.227   4.864  1.00 46.55           O  
ATOM    509  CG  PHE A  33      11.567   9.872   4.767  1.00 46.55           C  
ATOM    510  CD1 PHE A  33      10.713   8.771   4.577  1.00 46.55           C  
ATOM    511  HD1 PHE A  33       9.642   8.914   4.582  1.00 46.55           H  
ATOM    512  CD2 PHE A  33      12.962   9.691   4.739  1.00 46.55           C  
ATOM    513  HD2 PHE A  33      13.622  10.536   4.868  1.00 46.55           H  
ATOM    514  CE1 PHE A  33      11.251   7.493   4.352  1.00 46.55           C  
ATOM    515  HE1 PHE A  33      10.587   6.656   4.195  1.00 46.55           H  
ATOM    516  CE2 PHE A  33      13.501   8.413   4.509  1.00 46.55           C  
ATOM    517  HE2 PHE A  33      14.572   8.279   4.474  1.00 46.55           H  
ATOM    518  CZ  PHE A  33      12.647   7.314   4.309  1.00 46.55           C  
ATOM    519  HZ  PHE A  33      13.067   6.337   4.120  1.00 46.55           H  
ATOM    520  N   THR A  34      10.040  14.408   3.367  1.00 37.89           N  
ATOM    521  H   THR A  34      10.806  14.420   2.709  1.00 37.89           H  
ATOM    522  CA  THR A  34       9.336  15.687   3.601  1.00 37.89           C  
ATOM    523  HA  THR A  34       9.372  15.912   4.667  1.00 37.89           H  
ATOM    524  C   THR A  34       7.864  15.660   3.219  1.00 37.89           C  
ATOM    525  CB  THR A  34       9.958  16.871   2.846  1.00 37.89           C  
ATOM    526  HB  THR A  34       9.292  17.726   2.961  1.00 37.89           H  
ATOM    527  O   THR A  34       7.111  16.544   3.627  1.00 37.89           O  
ATOM    528  CG2 THR A  34      11.307  17.316   3.415  1.00 37.89           C  
ATOM    529 HG21 THR A  34      11.876  16.460   3.778  1.00 37.89           H  
ATOM    530 HG22 THR A  34      11.868  17.835   2.638  1.00 37.89           H  
ATOM    531 HG23 THR A  34      11.130  17.988   4.255  1.00 37.89           H  
ATOM    532  OG1 THR A  34      10.037  16.618   1.465  1.00 37.89           O  
ATOM    533  HG1 THR A  34      10.884  16.200   1.296  1.00 37.89           H  
ATOM    534  N   GLN A  35       7.420  14.656   2.465  1.00 39.48           N  
ATOM    535  H   GLN A  35       8.071  13.938   2.180  1.00 39.48           H  
ATOM    536  CA  GLN A  35       6.016  14.504   2.125  1.00 39.48           C  
ATOM    537  HA  GLN A  35       5.506  15.449   2.315  1.00 39.48           H  
ATOM    538  C   GLN A  35       5.379  13.480   3.054  1.00 39.48           C  
ATOM    539  CB  GLN A  35       5.844  14.252   0.628  1.00 39.48           C  
ATOM    540  HB2 GLN A  35       4.777  14.186   0.413  1.00 39.48           H  
ATOM    541  HB3 GLN A  35       6.330  13.323   0.330  1.00 39.48           H  
ATOM    542  O   GLN A  35       5.771  12.317   3.097  1.00 39.48           O  
ATOM    543  CG  GLN A  35       6.464  15.447  -0.122  1.00 39.48           C  
ATOM    544  HG2 GLN A  35       7.547  15.324  -0.162  1.00 39.48           H  
ATOM    545  HG3 GLN A  35       6.254  16.370   0.419  1.00 39.48           H  
ATOM    546  CD  GLN A  35       5.952  15.641  -1.533  1.00 39.48           C  
ATOM    547  NE2 GLN A  35       6.398  16.684  -2.195  1.00 39.48           N  
ATOM    548 HE21 GLN A  35       7.115  17.266  -1.787  1.00 39.48           H  
ATOM    549 HE22 GLN A  35       6.068  16.773  -3.146  1.00 39.48           H  
ATOM    550  OE1 GLN A  35       5.124  14.919  -2.056  1.00 39.48           O  
ATOM    551  N   ALA A  36       4.430  13.982   3.848  1.00 33.55           N  
ATOM    552  H   ALA A  36       4.260  14.975   3.777  1.00 33.55           H  
ATOM    553  CA  ALA A  36       3.718  13.274   4.899  1.00 33.55           C  
ATOM    554  HA  ALA A  36       4.330  13.284   5.801  1.00 33.55           H  
ATOM    555  C   ALA A  36       3.429  11.817   4.513  1.00 33.55           C  
ATOM    556  CB  ALA A  36       2.421  14.044   5.175  1.00 33.55           C  
ATOM    557  HB1 ALA A  36       1.871  13.543   5.972  1.00 33.55           H  
ATOM    558  HB2 ALA A  36       1.805  14.076   4.276  1.00 33.55           H  
ATOM    559  HB3 ALA A  36       2.653  15.058   5.498  1.00 33.55           H  
ATOM    560  O   ALA A  36       2.869  11.543   3.454  1.00 33.55           O  
ATOM    561  N   SER A  37       3.790  10.879   5.383  1.00 43.45           N  
ATOM    562  H   SER A  37       4.252  11.178   6.230  1.00 43.45           H  
ATOM    563  CA  SER A  37       3.233   9.529   5.350  1.00 43.45           C  
ATOM    564  HA  SER A  37       3.014   9.247   4.320  1.00 43.45           H  
ATOM    565  C   SER A  37       1.908   9.549   6.125  1.00 43.45           C  
ATOM    566  CB  SER A  37       4.263   8.534   5.884  1.00 43.45           C  
ATOM    567  HB2 SER A  37       3.773   7.599   6.156  1.00 43.45           H  
ATOM    568  HB3 SER A  37       4.773   8.954   6.751  1.00 43.45           H  
ATOM    569  O   SER A  37       1.769  10.250   7.125  1.00 43.45           O  
ATOM    570  OG  SER A  37       5.245   8.274   4.908  1.00 43.45           O  
ATOM    571  HG  SER A  37       5.557   9.101   4.533  1.00 43.45           H  
ATOM    572  N   TRP A  38       0.887   8.830   5.659  1.00 42.80           N  
ATOM    573  H   TRP A  38       1.041   8.165   4.915  1.00 42.80           H  
ATOM    574  CA  TRP A  38      -0.483   8.987   6.159  1.00 42.80           C  
ATOM    575  HA  TRP A  38      -0.497   9.682   6.999  1.00 42.80           H  
ATOM    576  C   TRP A  38      -0.940   7.626   6.662  1.00 42.80           C  
ATOM    577  CB  TRP A  38      -1.457   9.552   5.097  1.00 42.80           C  
ATOM    578  HB2 TRP A  38      -2.396   9.793   5.596  1.00 42.80           H  
ATOM    579  HB3 TRP A  38      -1.671   8.762   4.377  1.00 42.80           H  
ATOM    580  O   TRP A  38      -1.220   6.717   5.886  1.00 42.80           O  
ATOM    581  CG  TRP A  38      -1.031  10.747   4.288  1.00 42.80           C  
ATOM    582  CD1 TRP A  38       0.111  10.809   3.585  1.00 42.80           C  
ATOM    583  HD1 TRP A  38       0.874  10.046   3.559  1.00 42.80           H  
ATOM    584  CD2 TRP A  38      -1.695  12.021   3.997  1.00 42.80           C  
ATOM    585  CE2 TRP A  38      -0.878  12.775   3.097  1.00 42.80           C  
ATOM    586  CE3 TRP A  38      -2.902  12.629   4.394  1.00 42.80           C  
ATOM    587  HE3 TRP A  38      -3.544  12.074   5.061  1.00 42.80           H  
ATOM    588  NE1 TRP A  38       0.207  11.981   2.885  1.00 42.80           N  
ATOM    589  HE1 TRP A  38       1.051  12.225   2.386  1.00 42.80           H  
ATOM    590  CH2 TRP A  38      -2.415  14.626   3.055  1.00 42.80           C  
ATOM    591  HH2 TRP A  38      -2.680  15.619   2.724  1.00 42.80           H  
ATOM    592  CZ2 TRP A  38      -1.215  14.047   2.627  1.00 42.80           C  
ATOM    593  HZ2 TRP A  38      -0.544  14.571   1.963  1.00 42.80           H  
ATOM    594  CZ3 TRP A  38      -3.257  13.917   3.931  1.00 42.80           C  
ATOM    595  HZ3 TRP A  38      -4.180  14.380   4.247  1.00 42.80           H  
ATOM    596  N   LEU A  39      -1.054   7.468   7.976  1.00 43.81           N  
ATOM    597  H   LEU A  39      -0.862   8.246   8.591  1.00 43.81           H  
ATOM    598  CA  LEU A  39      -1.678   6.270   8.523  1.00 43.81           C  
ATOM    599  HA  LEU A  39      -1.574   5.440   7.824  1.00 43.81           H  
ATOM    600  C   LEU A  39      -3.176   6.497   8.700  1.00 43.81           C  
ATOM    601  CB  LEU A  39      -0.992   5.849   9.817  1.00 43.81           C  
ATOM    602  HB2 LEU A  39      -0.778   6.722  10.433  1.00 43.81           H  
ATOM    603  HB3 LEU A  39      -1.727   5.241  10.345  1.00 43.81           H  
ATOM    604  O   LEU A  39      -3.599   7.353   9.476  1.00 43.81           O  
ATOM    605  CG  LEU A  39       0.261   4.993   9.562  1.00 43.81           C  
ATOM    606  HG  LEU A  39       0.487   4.983   8.496  1.00 43.81           H  
ATOM    607  CD1 LEU A  39       1.486   5.526  10.268  1.00 43.81           C  
ATOM    608 HD11 LEU A  39       1.753   6.487   9.826  1.00 43.81           H  
ATOM    609 HD12 LEU A  39       2.323   4.843  10.129  1.00 43.81           H  
ATOM    610 HD13 LEU A  39       1.268   5.636  11.330  1.00 43.81           H  
ATOM    611  CD2 LEU A  39       0.063   3.566  10.077  1.00 43.81           C  
ATOM    612 HD21 LEU A  39       0.916   2.949   9.797  1.00 43.81           H  
ATOM    613 HD22 LEU A  39      -0.839   3.134   9.642  1.00 43.81           H  
ATOM    614 HD23 LEU A  39      -0.019   3.573  11.164  1.00 43.81           H  
ATOM    615  N   TRP A  40      -3.980   5.709   7.990  1.00 42.58           N  
ATOM    616  H   TRP A  40      -3.590   5.005   7.379  1.00 42.58           H  
ATOM    617  CA  TRP A  40      -5.429   5.732   8.112  1.00 42.58           C  
ATOM    618  HA  TRP A  40      -5.748   6.668   8.571  1.00 42.58           H  
ATOM    619  C   TRP A  40      -5.867   4.581   9.017  1.00 42.58           C  
ATOM    620  CB  TRP A  40      -6.104   5.654   6.737  1.00 42.58           C  
ATOM    621  HB2 TRP A  40      -7.176   5.572   6.913  1.00 42.58           H  
ATOM    622  HB3 TRP A  40      -5.807   4.736   6.229  1.00 42.58           H  
ATOM    623  O   TRP A  40      -5.783   3.406   8.661  1.00 42.58           O  
ATOM    624  CG  TRP A  40      -5.906   6.783   5.772  1.00 42.58           C  
ATOM    625  CD1 TRP A  40      -4.821   7.583   5.634  1.00 42.58           C  
ATOM    626  HD1 TRP A  40      -3.912   7.514   6.213  1.00 42.58           H  
ATOM    627  CD2 TRP A  40      -6.831   7.194   4.724  1.00 42.58           C  
ATOM    628  CE2 TRP A  40      -6.255   8.287   4.011  1.00 42.58           C  
ATOM    629  CE3 TRP A  40      -8.097   6.738   4.299  1.00 42.58           C  
ATOM    630  HE3 TRP A  40      -8.563   5.910   4.812  1.00 42.58           H  
ATOM    631  NE1 TRP A  40      -5.023   8.471   4.598  1.00 42.58           N  
ATOM    632  HE1 TRP A  40      -4.299   9.082   4.247  1.00 42.58           H  
ATOM    633  CH2 TRP A  40      -8.177   8.444   2.553  1.00 42.58           C  
ATOM    634  HH2 TRP A  40      -8.702   8.907   1.730  1.00 42.58           H  
ATOM    635  CZ2 TRP A  40      -6.911   8.913   2.943  1.00 42.58           C  
ATOM    636  HZ2 TRP A  40      -6.440   9.729   2.416  1.00 42.58           H  
ATOM    637  CZ3 TRP A  40      -8.764   7.357   3.225  1.00 42.58           C  
ATOM    638  HZ3 TRP A  40      -9.738   7.006   2.917  1.00 42.58           H  
ATOM    639  N   PHE A  41      -6.394   4.904  10.189  1.00 43.41           N  
ATOM    640  H   PHE A  41      -6.477   5.877  10.448  1.00 43.41           H  
ATOM    641  CA  PHE A  41      -7.084   3.927  11.024  1.00 43.41           C  
ATOM    642  HA  PHE A  41      -6.923   2.911  10.662  1.00 43.41           H  
ATOM    643  C   PHE A  41      -8.565   4.227  10.932  1.00 43.41           C  
ATOM    644  CB  PHE A  41      -6.540   4.000  12.452  1.00 43.41           C  
ATOM    645  HB2 PHE A  41      -6.606   5.023  12.823  1.00 43.41           H  
ATOM    646  HB3 PHE A  41      -7.150   3.367  13.097  1.00 43.41           H  
ATOM    647  O   PHE A  41      -8.969   5.324  11.284  1.00 43.41           O  
ATOM    648  CG  PHE A  41      -5.109   3.522  12.504  1.00 43.41           C  
ATOM    649  CD1 PHE A  41      -4.845   2.143  12.597  1.00 43.41           C  
ATOM    650  HD1 PHE A  41      -5.657   1.438  12.693  1.00 43.41           H  
ATOM    651  CD2 PHE A  41      -4.049   4.438  12.369  1.00 43.41           C  
ATOM    652  HD2 PHE A  41      -4.250   5.497  12.297  1.00 43.41           H  
ATOM    653  CE1 PHE A  41      -3.525   1.674  12.514  1.00 43.41           C  
ATOM    654  HE1 PHE A  41      -3.326   0.613  12.552  1.00 43.41           H  
ATOM    655  CE2 PHE A  41      -2.726   3.967  12.335  1.00 43.41           C  
ATOM    656  HE2 PHE A  41      -1.903   4.666  12.313  1.00 43.41           H  
ATOM    657  CZ  PHE A  41      -2.470   2.587  12.359  1.00 43.41           C  
ATOM    658  HZ  PHE A  41      -1.456   2.221  12.285  1.00 43.41           H  
ATOM    659  N   MET A  42      -9.404   3.304  10.467  1.00 31.51           N  
ATOM    660  H   MET A  42      -9.071   2.378  10.240  1.00 31.51           H  
ATOM    661  CA  MET A  42     -10.839   3.502  10.672  1.00 31.51           C  
ATOM    662  HA  MET A  42     -11.076   4.538  10.434  1.00 31.51           H  
ATOM    663  C   MET A  42     -11.141   3.259  12.162  1.00 31.51           C  
ATOM    664  CB  MET A  42     -11.670   2.627   9.730  1.00 31.51           C  
ATOM    665  HB2 MET A  42     -12.711   2.665  10.053  1.00 31.51           H  
ATOM    666  HB3 MET A  42     -11.331   1.591   9.767  1.00 31.51           H  
ATOM    667  O   MET A  42     -10.661   2.259  12.700  1.00 31.51           O  
ATOM    668  CG  MET A  42     -11.591   3.162   8.295  1.00 31.51           C  
ATOM    669  HG2 MET A  42     -11.736   4.242   8.316  1.00 31.51           H  
ATOM    670  HG3 MET A  42     -10.602   2.955   7.885  1.00 31.51           H  
ATOM    671  SD  MET A  42     -12.848   2.465   7.195  1.00 31.51           S  
ATOM    672  CE  MET A  42     -12.587   3.474   5.712  1.00 31.51           C  
ATOM    673  HE1 MET A  42     -13.294   3.170   4.940  1.00 31.51           H  
ATOM    674  HE2 MET A  42     -11.570   3.340   5.345  1.00 31.51           H  
ATOM    675  HE3 MET A  42     -12.756   4.524   5.948  1.00 31.51           H  
ATOM    676  N   PRO A  43     -11.864   4.162  12.859  1.00 36.65           N  
ATOM    677  CA  PRO A  43     -12.667   5.273  12.326  1.00 36.65           C  
ATOM    678  HA  PRO A  43     -12.898   5.111  11.273  1.00 36.65           H  
ATOM    679  C   PRO A  43     -12.039   6.688  12.441  1.00 36.65           C  
ATOM    680  CB  PRO A  43     -13.984   5.142  13.098  1.00 36.65           C  
ATOM    681  HB2 PRO A  43     -14.558   6.068  13.129  1.00 36.65           H  
ATOM    682  HB3 PRO A  43     -14.584   4.351  12.648  1.00 36.65           H  
ATOM    683  O   PRO A  43     -12.749   7.679  12.311  1.00 36.65           O  
ATOM    684  CG  PRO A  43     -13.535   4.703  14.492  1.00 36.65           C  
ATOM    685  HG2 PRO A  43     -14.293   4.085  14.974  1.00 36.65           H  
ATOM    686  HG3 PRO A  43     -13.319   5.582  15.099  1.00 36.65           H  
ATOM    687  CD  PRO A  43     -12.245   3.919  14.247  1.00 36.65           C  
ATOM    688  HD2 PRO A  43     -12.433   2.858  14.406  1.00 36.65           H  
ATOM    689  HD3 PRO A  43     -11.460   4.258  14.923  1.00 36.65           H  
ATOM    690  N   GLY A  44     -10.731   6.833  12.682  1.00 41.75           N  
ATOM    691  H   GLY A  44     -10.142   6.016  12.620  1.00 41.75           H  
ATOM    692  CA  GLY A  44     -10.054   8.128  12.846  1.00 41.75           C  
ATOM    693  HA2 GLY A  44     -10.780   8.941  12.844  1.00 41.75           H  
ATOM    694  HA3 GLY A  44      -9.567   8.139  13.821  1.00 41.75           H  
ATOM    695  C   GLY A  44      -8.977   8.429  11.795  1.00 41.75           C  
ATOM    696  O   GLY A  44      -7.900   7.831  11.793  1.00 41.75           O  
ATOM    697  N   PHE A  45      -9.207   9.445  10.958  1.00 42.68           N  
ATOM    698  H   PHE A  45     -10.102   9.912  10.990  1.00 42.68           H  
ATOM    699  CA  PHE A  45      -8.138  10.027  10.148  1.00 42.68           C  
ATOM    700  HA  PHE A  45      -7.628   9.227   9.611  1.00 42.68           H  
ATOM    701  C   PHE A  45      -7.130  10.725  11.063  1.00 42.68           C  
ATOM    702  CB  PHE A  45      -8.710  11.001   9.113  1.00 42.68           C  
ATOM    703  HB2 PHE A  45      -9.264  11.787   9.627  1.00 42.68           H  
ATOM    704  HB3 PHE A  45      -9.417  10.464   8.480  1.00 42.68           H  
ATOM    705  O   PHE A  45      -7.475  11.671  11.776  1.00 42.68           O  
ATOM    706  CG  PHE A  45      -7.654  11.635   8.227  1.00 42.68           C  
ATOM    707  CD1 PHE A  45      -7.146  12.911   8.538  1.00 42.68           C  
ATOM    708  HD1 PHE A  45      -7.505  13.436   9.411  1.00 42.68           H  
ATOM    709  CD2 PHE A  45      -7.189  10.955   7.084  1.00 42.68           C  
ATOM    710  HD2 PHE A  45      -7.577   9.979   6.834  1.00 42.68           H  
ATOM    711  CE1 PHE A  45      -6.202  13.518   7.695  1.00 42.68           C  
ATOM    712  HE1 PHE A  45      -5.847  14.515   7.913  1.00 42.68           H  
ATOM    713  CE2 PHE A  45      -6.239  11.561   6.243  1.00 42.68           C  
ATOM    714  HE2 PHE A  45      -5.906  11.047   5.354  1.00 42.68           H  
ATOM    715  CZ  PHE A  45      -5.756  12.845   6.550  1.00 42.68           C  
ATOM    716  HZ  PHE A  45      -5.055  13.343   5.897  1.00 42.68           H  
ATOM    717  N   LYS A  46      -5.875  10.279  11.031  1.00 50.82           N  
ATOM    718  H   LYS A  46      -5.652   9.471  10.468  1.00 50.82           H  
ATOM    719  CA  LYS A  46      -4.786  10.981  11.697  1.00 50.82           C  
ATOM    720  HA  LYS A  46      -5.154  11.941  12.058  1.00 50.82           H  
ATOM    721  C   LYS A  46      -3.692  11.277  10.689  1.00 50.82           C  
ATOM    722  CB  LYS A  46      -4.313  10.188  12.919  1.00 50.82           C  
ATOM    723  HB2 LYS A  46      -5.184   9.873  13.493  1.00 50.82           H  
ATOM    724  HB3 LYS A  46      -3.756   9.305  12.606  1.00 50.82           H  
ATOM    725  O   LYS A  46      -2.931  10.399  10.299  1.00 50.82           O  
ATOM    726  CG  LYS A  46      -3.439  11.095  13.791  1.00 50.82           C  
ATOM    727  HG2 LYS A  46      -2.530  11.356  13.250  1.00 50.82           H  
ATOM    728  HG3 LYS A  46      -3.989  12.007  14.022  1.00 50.82           H  
ATOM    729  CD  LYS A  46      -3.064  10.401  15.096  1.00 50.82           C  
ATOM    730  HD2 LYS A  46      -3.969  10.095  15.621  1.00 50.82           H  
ATOM    731  HD3 LYS A  46      -2.453   9.527  14.873  1.00 50.82           H  
ATOM    732  CE  LYS A  46      -2.278  11.404  15.934  1.00 50.82           C  
ATOM    733  HE2 LYS A  46      -1.414  11.736  15.358  1.00 50.82           H  
ATOM    734  HE3 LYS A  46      -2.906  12.275  16.119  1.00 50.82           H  
ATOM    735  NZ  LYS A  46      -1.846  10.793  17.203  1.00 50.82           N  
ATOM    736  HZ1 LYS A  46      -1.229  10.020  16.997  1.00 50.82           H  
ATOM    737  HZ2 LYS A  46      -1.344  11.478  17.750  1.00 50.82           H  
ATOM    738  HZ3 LYS A  46      -2.648  10.464  17.722  1.00 50.82           H  
ATOM    739  N   HIS A  47      -3.623  12.538  10.283  1.00 53.13           N  
ATOM    740  H   HIS A  47      -4.297  13.204  10.633  1.00 53.13           H  
ATOM    741  CA  HIS A  47      -2.451  13.043   9.590  1.00 53.13           C  
ATOM    742  HA  HIS A  47      -2.254  12.415   8.721  1.00 53.13           H  
ATOM    743  C   HIS A  47      -1.257  12.962  10.543  1.00 53.13           C  
ATOM    744  CB  HIS A  47      -2.713  14.470   9.113  1.00 53.13           C  
ATOM    745  HB2 HIS A  47      -3.651  14.494   8.558  1.00 53.13           H  
ATOM    746  HB3 HIS A  47      -2.807  15.134   9.973  1.00 53.13           H  
ATOM    747  O   HIS A  47      -1.358  13.374  11.703  1.00 53.13           O  
ATOM    748  CG  HIS A  47      -1.631  14.984   8.207  1.00 53.13           C  
ATOM    749  CD2 HIS A  47      -0.608  15.825   8.557  1.00 53.13           C  
ATOM    750  HD2 HIS A  47      -0.416  16.234   9.537  1.00 53.13           H  
ATOM    751  ND1 HIS A  47      -1.492  14.706   6.864  1.00 53.13           N  
ATOM    752  HD1 HIS A  47      -2.051  14.084   6.298  1.00 53.13           H  
ATOM    753  CE1 HIS A  47      -0.420  15.375   6.415  1.00 53.13           C  
ATOM    754  HE1 HIS A  47      -0.050  15.352   5.400  1.00 53.13           H  
ATOM    755  NE2 HIS A  47       0.140  16.077   7.407  1.00 53.13           N  
ATOM    756  N   LEU A  48      -0.161  12.389  10.060  1.00 55.35           N  
ATOM    757  H   LEU A  48      -0.118  12.144   9.081  1.00 55.35           H  
ATOM    758  CA  LEU A  48       1.097  12.343  10.779  1.00 55.35           C  
ATOM    759  HA  LEU A  48       0.981  12.771  11.775  1.00 55.35           H  
ATOM    760  C   LEU A  48       2.075  13.200  10.000  1.00 55.35           C  
ATOM    761  CB  LEU A  48       1.577  10.899  10.907  1.00 55.35           C  
ATOM    762  HB2 LEU A  48       2.581  10.891  11.333  1.00 55.35           H  
ATOM    763  HB3 LEU A  48       1.632  10.490   9.898  1.00 55.35           H  
ATOM    764  O   LEU A  48       2.247  13.005   8.797  1.00 55.35           O  
ATOM    765  CG  LEU A  48       0.650  10.021  11.755  1.00 55.35           C  
ATOM    766  HG  LEU A  48      -0.388  10.154  11.449  1.00 55.35           H  
ATOM    767  CD1 LEU A  48       1.019   8.580  11.474  1.00 55.35           C  
ATOM    768 HD11 LEU A  48       2.085   8.434  11.653  1.00 55.35           H  
ATOM    769 HD12 LEU A  48       0.813   8.390  10.420  1.00 55.35           H  
ATOM    770 HD13 LEU A  48       0.403   7.913  12.077  1.00 55.35           H  
ATOM    771  CD2 LEU A  48       0.746  10.302  13.256  1.00 55.35           C  
ATOM    772 HD21 LEU A  48       0.362  11.303  13.450  1.00 55.35           H  
ATOM    773 HD22 LEU A  48       1.789  10.264  13.570  1.00 55.35           H  
ATOM    774 HD23 LEU A  48       0.158   9.569  13.809  1.00 55.35           H  
ATOM    775  N   ASP A  49       2.675  14.161  10.686  1.00 59.59           N  
ATOM    776  H   ASP A  49       2.518  14.228  11.681  1.00 59.59           H  
ATOM    777  CA  ASP A  49       3.724  14.970  10.081  1.00 59.59           C  
ATOM    778  HA  ASP A  49       3.348  15.382   9.144  1.00 59.59           H  
ATOM    779  C   ASP A  49       4.931  14.072   9.766  1.00 59.59           C  
ATOM    780  CB  ASP A  49       4.078  16.137  11.012  1.00 59.59           C  
ATOM    781  HB2 ASP A  49       4.786  15.803  11.770  1.00 59.59           H  
ATOM    782  HB3 ASP A  49       3.174  16.477  11.516  1.00 59.59           H  
ATOM    783  O   ASP A  49       5.195  13.118  10.506  1.00 59.59           O  
ATOM    784  CG  ASP A  49       4.675  17.314  10.241  1.00 59.59           C  
ATOM    785  OD1 ASP A  49       5.379  17.043   9.242  1.00 59.59           O  
ATOM    786  OD2 ASP A  49       4.374  18.453  10.649  1.00 59.59           O  
ATOM    787  N   GLY A  50       5.676  14.371   8.699  1.00 55.97           N  
ATOM    788  H   GLY A  50       5.506  15.276   8.284  1.00 55.97           H  
ATOM    789  CA  GLY A  50       6.927  13.684   8.362  1.00 55.97           C  
ATOM    790  HA2 GLY A  50       7.434  14.243   7.576  1.00 55.97           H  
ATOM    791  HA3 GLY A  50       6.722  12.680   7.992  1.00 55.97           H  
ATOM    792  C   GLY A  50       7.863  13.613   9.574  1.00 55.97           C  
ATOM    793  O   GLY A  50       8.435  12.565   9.864  1.00 55.97           O  
ATOM    794  N   GLU A  51       7.903  14.682  10.375  1.00 62.63           N  
ATOM    795  H   GLU A  51       7.394  15.502  10.079  1.00 62.63           H  
ATOM    796  CA  GLU A  51       8.679  14.779  11.619  1.00 62.63           C  
ATOM    797  HA  GLU A  51       9.734  14.621  11.394  1.00 62.63           H  
ATOM    798  C   GLU A  51       8.281  13.761  12.703  1.00 62.63           C  
ATOM    799  CB  GLU A  51       8.512  16.186  12.205  1.00 62.63           C  
ATOM    800  HB2 GLU A  51       7.462  16.350  12.445  1.00 62.63           H  
ATOM    801  HB3 GLU A  51       9.091  16.231  13.128  1.00 62.63           H  
ATOM    802  O   GLU A  51       9.076  13.433  13.588  1.00 62.63           O  
ATOM    803  CG  GLU A  51       9.002  17.297  11.265  1.00 62.63           C  
ATOM    804  HG2 GLU A  51      10.003  17.035  10.920  1.00 62.63           H  
ATOM    805  HG3 GLU A  51       8.346  17.350  10.397  1.00 62.63           H  
ATOM    806  CD  GLU A  51       9.050  18.669  11.956  1.00 62.63           C  
ATOM    807  OE1 GLU A  51       9.690  19.572  11.376  1.00 62.63           O  
ATOM    808  OE2 GLU A  51       8.515  18.789  13.085  1.00 62.63           O  
ATOM    809  N   GLN A  52       7.056  13.234  12.646  1.00 60.60           N  
ATOM    810  H   GLN A  52       6.471  13.484  11.862  1.00 60.60           H  
ATOM    811  CA  GLN A  52       6.566  12.223  13.581  1.00 60.60           C  
ATOM    812  HA  GLN A  52       6.990  12.428  14.564  1.00 60.60           H  
ATOM    813  C   GLN A  52       7.025  10.815  13.192  1.00 60.60           C  
ATOM    814  CB  GLN A  52       5.035  12.303  13.698  1.00 60.60           C  
ATOM    815  HB2 GLN A  52       4.578  12.130  12.724  1.00 60.60           H  
ATOM    816  HB3 GLN A  52       4.689  11.521  14.374  1.00 60.60           H  
ATOM    817  O   GLN A  52       7.026   9.925  14.043  1.00 60.60           O  
ATOM    818  CG  GLN A  52       4.593  13.663  14.257  1.00 60.60           C  
ATOM    819  HG2 GLN A  52       5.039  13.797  15.243  1.00 60.60           H  
ATOM    820  HG3 GLN A  52       4.951  14.468  13.616  1.00 60.60           H  
ATOM    821  CD  GLN A  52       3.082  13.808  14.379  1.00 60.60           C  
ATOM    822  NE2 GLN A  52       2.609  14.693  15.226  1.00 60.60           N  
ATOM    823 HE21 GLN A  52       3.252  15.349  15.645  1.00 60.60           H  
ATOM    824 HE22 GLN A  52       1.624  14.893  15.132  1.00 60.60           H  
ATOM    825  OE1 GLN A  52       2.285  13.148  13.738  1.00 60.60           O  
ATOM    826  N   PHE A  53       7.448  10.591  11.948  1.00 60.16           N  
ATOM    827  H   PHE A  53       7.507  11.364  11.300  1.00 60.16           H  
ATOM    828  CA  PHE A  53       7.972   9.298  11.530  1.00 60.16           C  
ATOM    829  HA  PHE A  53       7.347   8.524  11.976  1.00 60.16           H  
ATOM    830  C   PHE A  53       9.391   9.099  12.051  1.00 60.16           C  
ATOM    831  CB  PHE A  53       7.873   9.116  10.014  1.00 60.16           C  
ATOM    832  HB2 PHE A  53       8.338   9.961   9.505  1.00 60.16           H  
ATOM    833  HB3 PHE A  53       8.420   8.218   9.727  1.00 60.16           H  
ATOM    834  O   PHE A  53      10.308   9.892  11.820  1.00 60.16           O  
ATOM    835  CG  PHE A  53       6.436   8.972   9.567  1.00 60.16           C  
ATOM    836  CD1 PHE A  53       5.832   7.702   9.533  1.00 60.16           C  
ATOM    837  HD1 PHE A  53       6.415   6.821   9.756  1.00 60.16           H  
ATOM    838  CD2 PHE A  53       5.678  10.116   9.278  1.00 60.16           C  
ATOM    839  HD2 PHE A  53       6.138  11.092   9.321  1.00 60.16           H  
ATOM    840  CE1 PHE A  53       4.467   7.582   9.229  1.00 60.16           C  
ATOM    841  HE1 PHE A  53       4.007   6.605   9.196  1.00 60.16           H  
ATOM    842  CE2 PHE A  53       4.310  10.002   8.991  1.00 60.16           C  
ATOM    843  HE2 PHE A  53       3.732  10.891   8.786  1.00 60.16           H  
ATOM    844  CZ  PHE A  53       3.701   8.734   8.987  1.00 60.16           C  
ATOM    845  HZ  PHE A  53       2.645   8.642   8.777  1.00 60.16           H  
ATOM    846  N   ARG A  54       9.579   7.979  12.746  1.00 59.32           N  
ATOM    847  H   ARG A  54       8.777   7.388  12.909  1.00 59.32           H  
ATOM    848  CA  ARG A  54      10.899   7.444  13.054  1.00 59.32           C  
ATOM    849  HA  ARG A  54      11.664   8.178  12.799  1.00 59.32           H  
ATOM    850  C   ARG A  54      11.130   6.234  12.178  1.00 59.32           C  
ATOM    851  CB  ARG A  54      11.029   7.115  14.538  1.00 59.32           C  
ATOM    852  HB2 ARG A  54      10.218   6.447  14.830  1.00 59.32           H  
ATOM    853  HB3 ARG A  54      11.986   6.620  14.708  1.00 59.32           H  
ATOM    854  O   ARG A  54      10.326   5.309  12.148  1.00 59.32           O  
ATOM    855  CG  ARG A  54      10.942   8.366  15.410  1.00 59.32           C  
ATOM    856  HG2 ARG A  54      11.719   9.073  15.119  1.00 59.32           H  
ATOM    857  HG3 ARG A  54       9.966   8.836  15.288  1.00 59.32           H  
ATOM    858  CD  ARG A  54      11.132   7.956  16.870  1.00 59.32           C  
ATOM    859  HD2 ARG A  54      10.386   7.202  17.120  1.00 59.32           H  
ATOM    860  HD3 ARG A  54      12.118   7.507  16.989  1.00 59.32           H  
ATOM    861  NE  ARG A  54      10.954   9.111  17.766  1.00 59.32           N  
ATOM    862  HE  ARG A  54      10.026   9.511  17.789  1.00 59.32           H  
ATOM    863  NH1 ARG A  54      13.145   9.411  18.415  1.00 59.32           N  
ATOM    864 HH11 ARG A  54      13.441   8.722  17.738  1.00 59.32           H  
ATOM    865 HH12 ARG A  54      13.839   9.973  18.885  1.00 59.32           H  
ATOM    866  NH2 ARG A  54      11.557  10.757  19.209  1.00 59.32           N  
ATOM    867 HH21 ARG A  54      12.275  11.285  19.685  1.00 59.32           H  
ATOM    868 HH22 ARG A  54      10.610  11.110  19.202  1.00 59.32           H  
ATOM    869  CZ  ARG A  54      11.884   9.746  18.457  1.00 59.32           C  
ATOM    870  N   LEU A  55      12.245   6.231  11.489  1.00 60.82           N  
ATOM    871  H   LEU A  55      12.889   6.999  11.614  1.00 60.82           H  
ATOM    872  CA  LEU A  55      12.694   5.120  10.682  1.00 60.82           C  
ATOM    873  HA  LEU A  55      11.867   4.461  10.419  1.00 60.82           H  
ATOM    874  C   LEU A  55      13.711   4.344  11.508  1.00 60.82           C  
ATOM    875  CB  LEU A  55      13.277   5.719   9.413  1.00 60.82           C  
ATOM    876  HB2 LEU A  55      13.876   6.571   9.735  1.00 60.82           H  
ATOM    877  HB3 LEU A  55      13.905   4.982   8.914  1.00 60.82           H  
ATOM    878  O   LEU A  55      14.638   4.917  12.083  1.00 60.82           O  
ATOM    879  CG  LEU A  55      12.218   6.240   8.436  1.00 60.82           C  
ATOM    880  HG  LEU A  55      11.372   6.657   8.983  1.00 60.82           H  
ATOM    881  CD1 LEU A  55      12.800   7.338   7.566  1.00 60.82           C  
ATOM    882 HD11 LEU A  55      12.009   7.761   6.947  1.00 60.82           H  
ATOM    883 HD12 LEU A  55      13.591   6.944   6.927  1.00 60.82           H  
ATOM    884 HD13 LEU A  55      13.186   8.146   8.189  1.00 60.82           H  
ATOM    885  CD2 LEU A  55      11.725   5.121   7.532  1.00 60.82           C  
ATOM    886 HD21 LEU A  55      11.055   5.549   6.786  1.00 60.82           H  
ATOM    887 HD22 LEU A  55      11.195   4.363   8.108  1.00 60.82           H  
ATOM    888 HD23 LEU A  55      12.569   4.677   7.005  1.00 60.82           H  
ATOM    889  N   CYS A  56      13.495   3.041  11.620  1.00 56.83           N  
ATOM    890  H   CYS A  56      12.690   2.636  11.165  1.00 56.83           H  
ATOM    891  CA  CYS A  56      14.422   2.149  12.293  1.00 56.83           C  
ATOM    892  HA  CYS A  56      15.205   2.738  12.770  1.00 56.83           H  
ATOM    893  C   CYS A  56      15.083   1.253  11.257  1.00 56.83           C  
ATOM    894  CB  CYS A  56      13.720   1.377  13.406  1.00 56.83           C  
ATOM    895  HB2 CYS A  56      14.430   0.714  13.900  1.00 56.83           H  
ATOM    896  HB3 CYS A  56      12.904   0.793  12.982  1.00 56.83           H  
ATOM    897  O   CYS A  56      14.414   0.442  10.611  1.00 56.83           O  
ATOM    898  SG  CYS A  56      13.047   2.569  14.583  1.00 56.83           S  
ATOM    899  HG  CYS A  56      12.438   3.315  13.657  1.00 56.83           H  
ATOM    900  N   LEU A  57      16.394   1.424  11.123  1.00 55.25           N  
ATOM    901  H   LEU A  57      16.842   2.094  11.732  1.00 55.25           H  
ATOM    902  CA  LEU A  57      17.276   0.557  10.359  1.00 55.25           C  
ATOM    903  HA  LEU A  57      16.704  -0.172   9.786  1.00 55.25           H  
ATOM    904  C   LEU A  57      18.145  -0.186  11.370  1.00 55.25           C  
ATOM    905  CB  LEU A  57      18.138   1.399   9.404  1.00 55.25           C  
ATOM    906  HB2 LEU A  57      18.607   2.202   9.973  1.00 55.25           H  
ATOM    907  HB3 LEU A  57      18.936   0.765   9.020  1.00 55.25           H  
ATOM    908  O   LEU A  57      18.947   0.437  12.073  1.00 55.25           O  
ATOM    909  CG  LEU A  57      17.400   2.014   8.207  1.00 55.25           C  
ATOM    910  HG  LEU A  57      16.562   2.624   8.546  1.00 55.25           H  
ATOM    911  CD1 LEU A  57      18.388   2.891   7.446  1.00 55.25           C  
ATOM    912 HD11 LEU A  57      19.300   2.335   7.228  1.00 55.25           H  
ATOM    913 HD12 LEU A  57      18.636   3.761   8.055  1.00 55.25           H  
ATOM    914 HD13 LEU A  57      17.962   3.225   6.500  1.00 55.25           H  
ATOM    915  CD2 LEU A  57      16.896   0.956   7.234  1.00 55.25           C  
ATOM    916 HD21 LEU A  57      16.120   0.351   7.703  1.00 55.25           H  
ATOM    917 HD22 LEU A  57      16.480   1.449   6.356  1.00 55.25           H  
ATOM    918 HD23 LEU A  57      17.714   0.309   6.915  1.00 55.25           H  
ATOM    919  N   ARG A  58      17.972  -1.508  11.474  1.00 59.08           N  
ATOM    920  H   ARG A  58      17.278  -1.940  10.881  1.00 59.08           H  
ATOM    921  CA  ARG A  58      18.611  -2.321  12.525  1.00 59.08           C  
ATOM    922  HA  ARG A  58      18.172  -3.319  12.518  1.00 59.08           H  
ATOM    923  C   ARG A  58      18.291  -1.740  13.914  1.00 59.08           C  
ATOM    924  CB  ARG A  58      20.123  -2.471  12.232  1.00 59.08           C  
ATOM    925  HB2 ARG A  58      20.557  -3.144  12.972  1.00 59.08           H  
ATOM    926  HB3 ARG A  58      20.616  -1.504  12.326  1.00 59.08           H  
ATOM    927  O   ARG A  58      17.123  -1.525  14.232  1.00 59.08           O  
ATOM    928  CG  ARG A  58      20.434  -3.033  10.841  1.00 59.08           C  
ATOM    929  HG2 ARG A  58      20.028  -4.041  10.757  1.00 59.08           H  
ATOM    930  HG3 ARG A  58      19.994  -2.404  10.067  1.00 59.08           H  
ATOM    931  CD  ARG A  58      21.948  -3.069  10.634  1.00 59.08           C  
ATOM    932  HD2 ARG A  58      22.340  -2.053  10.689  1.00 59.08           H  
ATOM    933  HD3 ARG A  58      22.402  -3.674  11.419  1.00 59.08           H  
ATOM    934  NE  ARG A  58      22.260  -3.651   9.327  1.00 59.08           N  
ATOM    935  HE  ARG A  58      21.496  -3.999   8.766  1.00 59.08           H  
ATOM    936  NH1 ARG A  58      24.538  -3.359   9.291  1.00 59.08           N  
ATOM    937 HH11 ARG A  58      24.488  -2.919  10.198  1.00 59.08           H  
ATOM    938 HH12 ARG A  58      25.409  -3.458   8.791  1.00 59.08           H  
ATOM    939  NH2 ARG A  58      23.454  -4.335   7.573  1.00 59.08           N  
ATOM    940 HH21 ARG A  58      22.553  -4.594   7.197  1.00 59.08           H  
ATOM    941 HH22 ARG A  58      24.295  -4.464   7.027  1.00 59.08           H  
ATOM    942  CZ  ARG A  58      23.428  -3.777   8.743  1.00 59.08           C  
ATOM    943  N   ASP A  59      19.321  -1.433  14.697  1.00 60.56           N  
ATOM    944  H   ASP A  59      20.241  -1.715  14.392  1.00 60.56           H  
ATOM    945  CA  ASP A  59      19.216  -0.839  16.032  1.00 60.56           C  
ATOM    946  HA  ASP A  59      18.264  -1.134  16.473  1.00 60.56           H  
ATOM    947  C   ASP A  59      19.252   0.699  16.019  1.00 60.56           C  
ATOM    948  CB  ASP A  59      20.333  -1.416  16.909  1.00 60.56           C  
ATOM    949  HB2 ASP A  59      20.246  -1.009  17.916  1.00 60.56           H  
ATOM    950  HB3 ASP A  59      21.298  -1.116  16.500  1.00 60.56           H  
ATOM    951  O   ASP A  59      19.109   1.341  17.062  1.00 60.56           O  
ATOM    952  CG  ASP A  59      20.251  -2.942  16.990  1.00 60.56           C  
ATOM    953  OD1 ASP A  59      19.126  -3.449  17.201  1.00 60.56           O  
ATOM    954  OD2 ASP A  59      21.307  -3.579  16.796  1.00 60.56           O  
ATOM    955  N   THR A  60      19.423   1.314  14.843  1.00 58.55           N  
ATOM    956  H   THR A  60      19.429   0.754  14.003  1.00 58.55           H  
ATOM    957  CA  THR A  60      19.458   2.774  14.715  1.00 58.55           C  
ATOM    958  HA  THR A  60      19.837   3.180  15.653  1.00 58.55           H  
ATOM    959  C   THR A  60      18.055   3.323  14.516  1.00 58.55           C  
ATOM    960  CB  THR A  60      20.425   3.279  13.634  1.00 58.55           C  
ATOM    961  HB  THR A  60      20.401   4.369  13.646  1.00 58.55           H  
ATOM    962  O   THR A  60      17.322   2.905  13.621  1.00 58.55           O  
ATOM    963  CG2 THR A  60      21.864   2.851  13.914  1.00 58.55           C  
ATOM    964 HG21 THR A  60      22.516   3.278  13.151  1.00 58.55           H  
ATOM    965 HG22 THR A  60      22.178   3.217  14.891  1.00 58.55           H  
ATOM    966 HG23 THR A  60      21.952   1.765  13.887  1.00 58.55           H  
ATOM    967  OG1 THR A  60      20.083   2.860  12.336  1.00 58.55           O  
ATOM    968  HG1 THR A  60      19.741   1.963  12.357  1.00 58.55           H  
ATOM    969  N   LYS A  61      17.672   4.270  15.376  1.00 64.14           N  
ATOM    970  H   LYS A  61      18.339   4.561  16.077  1.00 64.14           H  
ATOM    971  CA  LYS A  61      16.423   5.025  15.265  1.00 64.14           C  
ATOM    972  HA  LYS A  61      15.773   4.558  14.525  1.00 64.14           H  
ATOM    973  C   LYS A  61      16.764   6.422  14.789  1.00 64.14           C  
ATOM    974  CB  LYS A  61      15.682   5.086  16.608  1.00 64.14           C  
ATOM    975  HB2 LYS A  61      14.740   5.611  16.449  1.00 64.14           H  
ATOM    976  HB3 LYS A  61      16.276   5.650  17.328  1.00 64.14           H  
ATOM    977  O   LYS A  61      17.433   7.157  15.509  1.00 64.14           O  
ATOM    978  CG  LYS A  61      15.396   3.700  17.191  1.00 64.14           C  
ATOM    979  HG2 LYS A  61      14.929   3.071  16.433  1.00 64.14           H  
ATOM    980  HG3 LYS A  61      16.333   3.232  17.491  1.00 64.14           H  
ATOM    981  CD  LYS A  61      14.482   3.806  18.413  1.00 64.14           C  
ATOM    982  HD2 LYS A  61      13.563   4.326  18.143  1.00 64.14           H  
ATOM    983  HD3 LYS A  61      15.003   4.355  19.197  1.00 64.14           H  
ATOM    984  CE  LYS A  61      14.153   2.390  18.884  1.00 64.14           C  
ATOM    985  HE2 LYS A  61      13.535   1.908  18.126  1.00 64.14           H  
ATOM    986  HE3 LYS A  61      15.084   1.826  18.950  1.00 64.14           H  
ATOM    987  NZ  LYS A  61      13.469   2.395  20.198  1.00 64.14           N  
ATOM    988  HZ1 LYS A  61      13.270   1.445  20.479  1.00 64.14           H  
ATOM    989  HZ2 LYS A  61      12.604   2.914  20.146  1.00 64.14           H  
ATOM    990  HZ3 LYS A  61      14.071   2.807  20.896  1.00 64.14           H  
ATOM    991  N   THR A  62      16.272   6.798  13.624  1.00 62.27           N  
ATOM    992  H   THR A  62      15.729   6.145  13.077  1.00 62.27           H  
ATOM    993  CA  THR A  62      16.507   8.124  13.057  1.00 62.27           C  
ATOM    994  HA  THR A  62      16.939   8.777  13.815  1.00 62.27           H  
ATOM    995  C   THR A  62      15.175   8.753  12.654  1.00 62.27           C  
ATOM    996  CB  THR A  62      17.553   8.039  11.941  1.00 62.27           C  
ATOM    997  HB  THR A  62      18.479   7.624  12.340  1.00 62.27           H  
ATOM    998  O   THR A  62      14.187   8.058  12.402  1.00 62.27           O  
ATOM    999  CG2 THR A  62      17.084   7.182  10.800  1.00 62.27           C  
ATOM   1000 HG21 THR A  62      16.992   6.142  11.113  1.00 62.27           H  
ATOM   1001 HG22 THR A  62      16.113   7.567  10.490  1.00 62.27           H  
ATOM   1002 HG23 THR A  62      17.806   7.239   9.985  1.00 62.27           H  
ATOM   1003  OG1 THR A  62      17.814   9.308  11.429  1.00 62.27           O  
ATOM   1004  HG1 THR A  62      18.282   9.208  10.596  1.00 62.27           H  
ATOM   1005  N   THR A  63      15.090  10.075  12.708  1.00 62.56           N  
ATOM   1006  H   THR A  63      15.945  10.608  12.781  1.00 62.56           H  
ATOM   1007  CA  THR A  63      13.896  10.795  12.259  1.00 62.56           C  
ATOM   1008  HA  THR A  63      13.002  10.237  12.538  1.00 62.56           H  
ATOM   1009  C   THR A  63      13.911  10.893  10.737  1.00 62.56           C  
ATOM   1010  CB  THR A  63      13.795  12.185  12.908  1.00 62.56           C  
ATOM   1011  HB  THR A  63      12.931  12.709  12.499  1.00 62.56           H  
ATOM   1012  O   THR A  63      14.972  10.883  10.117  1.00 62.56           O  
ATOM   1013  CG2 THR A  63      13.645  12.087  14.428  1.00 62.56           C  
ATOM   1014 HG21 THR A  63      12.765  11.490  14.667  1.00 62.56           H  
ATOM   1015 HG22 THR A  63      14.533  11.633  14.868  1.00 62.56           H  
ATOM   1016 HG23 THR A  63      13.511  13.088  14.840  1.00 62.56           H  
ATOM   1017  OG1 THR A  63      14.957  12.932  12.652  1.00 62.56           O  
ATOM   1018  HG1 THR A  63      14.845  13.817  13.005  1.00 62.56           H  
ATOM   1019  N   ALA A  64      12.737  11.024  10.125  1.00 58.37           N  
ATOM   1020  H   ALA A  64      11.882  10.935  10.655  1.00 58.37           H  
ATOM   1021  CA  ALA A  64      12.618  11.387   8.711  1.00 58.37           C  
ATOM   1022  HA  ALA A  64      12.923  10.555   8.077  1.00 58.37           H  
ATOM   1023  C   ALA A  64      13.484  12.613   8.341  1.00 58.37           C  
ATOM   1024  CB  ALA A  64      11.138  11.685   8.487  1.00 58.37           C  
ATOM   1025  HB1 ALA A  64      10.979  12.172   7.525  1.00 58.37           H  
ATOM   1026  HB2 ALA A  64      10.796  12.382   9.252  1.00 58.37           H  
ATOM   1027  HB3 ALA A  64      10.551  10.768   8.538  1.00 58.37           H  
ATOM   1028  O   ALA A  64      14.139  12.621   7.304  1.00 58.37           O  
ATOM   1029  N   ALA A  65      13.544  13.615   9.229  1.00 58.76           N  
ATOM   1030  H   ALA A  65      12.942  13.572  10.039  1.00 58.76           H  
ATOM   1031  CA  ALA A  65      14.388  14.800   9.064  1.00 58.76           C  
ATOM   1032  HA  ALA A  65      14.157  15.265   8.106  1.00 58.76           H  
ATOM   1033  C   ALA A  65      15.888  14.463   9.055  1.00 58.76           C  
ATOM   1034  CB  ALA A  65      14.046  15.793  10.181  1.00 58.76           C  
ATOM   1035  HB1 ALA A  65      14.646  16.694  10.055  1.00 58.76           H  
ATOM   1036  HB2 ALA A  65      12.993  16.069  10.125  1.00 58.76           H  
ATOM   1037  HB3 ALA A  65      14.261  15.362  11.159  1.00 58.76           H  
ATOM   1038  O   ALA A  65      16.622  14.941   8.198  1.00 58.76           O  
ATOM   1039  N   ALA A  66      16.334  13.576   9.947  1.00 60.45           N  
ATOM   1040  H   ALA A  66      15.693  13.167  10.612  1.00 60.45           H  
ATOM   1041  CA  ALA A  66      17.728  13.153   9.991  1.00 60.45           C  
ATOM   1042  HA  ALA A  66      18.360  14.040   9.970  1.00 60.45           H  
ATOM   1043  C   ALA A  66      18.127  12.310   8.767  1.00 60.45           C  
ATOM   1044  CB  ALA A  66      17.967  12.440  11.323  1.00 60.45           C  
ATOM   1045  HB1 ALA A  66      17.916  13.166  12.134  1.00 60.45           H  
ATOM   1046  HB2 ALA A  66      18.954  11.978  11.323  1.00 60.45           H  
ATOM   1047  HB3 ALA A  66      17.196  11.685  11.477  1.00 60.45           H  
ATOM   1048  O   ALA A  66      19.300  12.297   8.422  1.00 60.45           O  
ATOM   1049  N   PHE A  67      17.187  11.665   8.063  1.00 59.50           N  
ATOM   1050  H   PHE A  67      16.235  11.690   8.400  1.00 59.50           H  
ATOM   1051  CA  PHE A  67      17.455  11.002   6.775  1.00 59.50           C  
ATOM   1052  HA  PHE A  67      18.325  10.353   6.878  1.00 59.50           H  
ATOM   1053  C   PHE A  67      17.775  11.972   5.633  1.00 59.50           C  
ATOM   1054  CB  PHE A  67      16.266  10.129   6.374  1.00 59.50           C  
ATOM   1055  HB2 PHE A  67      15.352  10.474   6.856  1.00 59.50           H  
ATOM   1056  HB3 PHE A  67      16.106  10.207   5.298  1.00 59.50           H  
ATOM   1057  O   PHE A  67      18.544  11.622   4.745  1.00 59.50           O  
ATOM   1058  CG  PHE A  67      16.479   8.674   6.690  1.00 59.50           C  
ATOM   1059  CD1 PHE A  67      17.233   7.876   5.812  1.00 59.50           C  
ATOM   1060  HD1 PHE A  67      17.694   8.321   4.944  1.00 59.50           H  
ATOM   1061  CD2 PHE A  67      15.925   8.115   7.848  1.00 59.50           C  
ATOM   1062  HD2 PHE A  67      15.389   8.738   8.550  1.00 59.50           H  
ATOM   1063  CE1 PHE A  67      17.381   6.501   6.054  1.00 59.50           C  
ATOM   1064  HE1 PHE A  67      17.955   5.892   5.372  1.00 59.50           H  
ATOM   1065  CE2 PHE A  67      16.067   6.734   8.062  1.00 59.50           C  
ATOM   1066  HE2 PHE A  67      15.682   6.237   8.940  1.00 59.50           H  
ATOM   1067  CZ  PHE A  67      16.766   5.932   7.171  1.00 59.50           C  
ATOM   1068  HZ  PHE A  67      16.821   4.869   7.355  1.00 59.50           H  
ATOM   1069  N   LYS A  68      17.209  13.183   5.664  1.00 53.18           N  
ATOM   1070  H   LYS A  68      16.593  13.407   6.432  1.00 53.18           H  
ATOM   1071  CA  LYS A  68      17.456  14.211   4.645  1.00 53.18           C  
ATOM   1072  HA  LYS A  68      17.364  13.758   3.658  1.00 53.18           H  
ATOM   1073  C   LYS A  68      18.870  14.789   4.736  1.00 53.18           C  
ATOM   1074  CB  LYS A  68      16.393  15.303   4.808  1.00 53.18           C  
ATOM   1075  HB2 LYS A  68      16.545  15.821   5.755  1.00 53.18           H  
ATOM   1076  HB3 LYS A  68      15.408  14.836   4.818  1.00 53.18           H  
ATOM   1077  O   LYS A  68      19.436  15.197   3.733  1.00 53.18           O  
ATOM   1078  CG  LYS A  68      16.442  16.323   3.668  1.00 53.18           C  
ATOM   1079  HG2 LYS A  68      16.303  15.808   2.717  1.00 53.18           H  
ATOM   1080  HG3 LYS A  68      17.405  16.832   3.663  1.00 53.18           H  
ATOM   1081  CD  LYS A  68      15.341  17.366   3.849  1.00 53.18           C  
ATOM   1082  HD2 LYS A  68      14.372  16.866   3.839  1.00 53.18           H  
ATOM   1083  HD3 LYS A  68      15.482  17.881   4.799  1.00 53.18           H  
ATOM   1084  CE  LYS A  68      15.427  18.360   2.693  1.00 53.18           C  
ATOM   1085  HE2 LYS A  68      16.406  18.839   2.717  1.00 53.18           H  
ATOM   1086  HE3 LYS A  68      15.350  17.803   1.759  1.00 53.18           H  
ATOM   1087  NZ  LYS A  68      14.345  19.364   2.777  1.00 53.18           N  
ATOM   1088  HZ1 LYS A  68      13.454  18.890   2.725  1.00 53.18           H  
ATOM   1089  HZ2 LYS A  68      14.407  19.871   3.648  1.00 53.18           H  
ATOM   1090  HZ3 LYS A  68      14.410  20.005   1.999  1.00 53.18           H  
ATOM   1091  N   GLU A  69      19.412  14.844   5.948  1.00 52.89           N  
ATOM   1092  H   GLU A  69      18.847  14.535   6.726  1.00 52.89           H  
ATOM   1093  CA  GLU A  69      20.703  15.476   6.255  1.00 52.89           C  
ATOM   1094  HA  GLU A  69      20.963  16.192   5.476  1.00 52.89           H  
ATOM   1095  C   GLU A  69      21.860  14.486   6.339  1.00 52.89           C  
ATOM   1096  CB  GLU A  69      20.585  16.221   7.588  1.00 52.89           C  
ATOM   1097  HB2 GLU A  69      20.267  15.519   8.359  1.00 52.89           H  
ATOM   1098  HB3 GLU A  69      21.558  16.627   7.863  1.00 52.89           H  
ATOM   1099  O   GLU A  69      22.987  14.865   6.649  1.00 52.89           O  
ATOM   1100  CG  GLU A  69      19.592  17.384   7.506  1.00 52.89           C  
ATOM   1101  HG2 GLU A  69      18.602  17.002   7.255  1.00 52.89           H  
ATOM   1102  HG3 GLU A  69      19.906  18.054   6.706  1.00 52.89           H  
ATOM   1103  CD  GLU A  69      19.494  18.172   8.818  1.00 52.89           C  
ATOM   1104  OE1 GLU A  69      18.839  19.239   8.779  1.00 52.89           O  
ATOM   1105  OE2 GLU A  69      20.026  17.710   9.855  1.00 52.89           O  
ATOM   1106  N   SER A  70      21.586  13.206   6.128  1.00 53.91           N  
ATOM   1107  H   SER A  70      20.692  12.938   5.742  1.00 53.91           H  
ATOM   1108  CA  SER A  70      22.567  12.176   6.381  1.00 53.91           C  
ATOM   1109  HA  SER A  70      23.456  12.619   6.830  1.00 53.91           H  
ATOM   1110  C   SER A  70      23.019  11.525   5.090  1.00 53.91           C  
ATOM   1111  CB  SER A  70      22.035  11.212   7.419  1.00 53.91           C  
ATOM   1112  HB2 SER A  70      21.908  11.748   8.360  1.00 53.91           H  
ATOM   1113  HB3 SER A  70      22.790  10.442   7.580  1.00 53.91           H  
ATOM   1114  O   SER A  70      22.216  11.084   4.267  1.00 53.91           O  
ATOM   1115  OG  SER A  70      20.783  10.691   7.022  1.00 53.91           O  
ATOM   1116  HG  SER A  70      20.144  11.340   7.327  1.00 53.91           H  
ATOM   1117  N   ASP A  71      24.337  11.394   4.971  1.00 47.51           N  
ATOM   1118  H   ASP A  71      24.928  11.942   5.581  1.00 47.51           H  
ATOM   1119  CA  ASP A  71      25.011  10.526   4.012  1.00 47.51           C  
ATOM   1120  HA  ASP A  71      24.609  10.710   3.015  1.00 47.51           H  
ATOM   1121  C   ASP A  71      24.752   9.055   4.382  1.00 47.51           C  
ATOM   1122  CB  ASP A  71      26.523  10.829   4.001  1.00 47.51           C  
ATOM   1123  HB2 ASP A  71      27.014  10.137   3.317  1.00 47.51           H  
ATOM   1124  HB3 ASP A  71      26.924  10.655   4.999  1.00 47.51           H  
ATOM   1125  O   ASP A  71      25.697   8.278   4.552  1.00 47.51           O  
ATOM   1126  CG  ASP A  71      26.889  12.243   3.555  1.00 47.51           C  
ATOM   1127  OD1 ASP A  71      26.227  12.752   2.628  1.00 47.51           O  
ATOM   1128  OD2 ASP A  71      27.859  12.779   4.138  1.00 47.51           O  
ATOM   1129  N   PHE A  72      23.487   8.666   4.625  1.00 46.55           N  
ATOM   1130  H   PHE A  72      22.748   9.330   4.445  1.00 46.55           H  
ATOM   1131  CA  PHE A  72      23.144   7.295   4.978  1.00 46.55           C  
ATOM   1132  HA  PHE A  72      23.687   7.044   5.890  1.00 46.55           H  
ATOM   1133  C   PHE A  72      23.668   6.410   3.865  1.00 46.55           C  
ATOM   1134  CB  PHE A  72      21.644   7.043   5.248  1.00 46.55           C  
ATOM   1135  HB2 PHE A  72      21.063   7.890   4.885  1.00 46.55           H  
ATOM   1136  HB3 PHE A  72      21.315   6.166   4.690  1.00 46.55           H  
ATOM   1137  O   PHE A  72      23.133   6.368   2.756  1.00 46.55           O  
ATOM   1138  CG  PHE A  72      21.320   6.810   6.717  1.00 46.55           C  
ATOM   1139  CD1 PHE A  72      20.964   5.563   7.256  1.00 46.55           C  
ATOM   1140  HD1 PHE A  72      20.918   4.695   6.614  1.00 46.55           H  
ATOM   1141  CD2 PHE A  72      21.451   7.885   7.584  1.00 46.55           C  
ATOM   1142  HD2 PHE A  72      21.917   8.756   7.147  1.00 46.55           H  
ATOM   1143  CE1 PHE A  72      20.692   5.451   8.637  1.00 46.55           C  
ATOM   1144  HE1 PHE A  72      20.458   4.487   9.063  1.00 46.55           H  
ATOM   1145  CE2 PHE A  72      21.101   7.821   8.940  1.00 46.55           C  
ATOM   1146  HE2 PHE A  72      21.202   8.696   9.566  1.00 46.55           H  
ATOM   1147  CZ  PHE A  72      20.714   6.584   9.473  1.00 46.55           C  
ATOM   1148  HZ  PHE A  72      20.491   6.490  10.525  1.00 46.55           H  
ATOM   1149  N   VAL A  73      24.742   5.707   4.220  1.00 41.07           N  
ATOM   1150  H   VAL A  73      25.216   6.018   5.056  1.00 41.07           H  
ATOM   1151  CA  VAL A  73      25.295   4.571   3.508  1.00 41.07           C  
ATOM   1152  HA  VAL A  73      25.863   4.920   2.646  1.00 41.07           H  
ATOM   1153  C   VAL A  73      24.101   3.756   3.068  1.00 41.07           C  
ATOM   1154  CB  VAL A  73      26.201   3.756   4.448  1.00 41.07           C  
ATOM   1155  HB  VAL A  73      25.630   3.428   5.317  1.00 41.07           H  
ATOM   1156  O   VAL A  73      23.352   3.288   3.932  1.00 41.07           O  
ATOM   1157  CG1 VAL A  73      26.768   2.516   3.747  1.00 41.07           C  
ATOM   1158 HG11 VAL A  73      25.959   1.849   3.448  1.00 41.07           H  
ATOM   1159 HG12 VAL A  73      27.335   2.812   2.864  1.00 41.07           H  
ATOM   1160 HG13 VAL A  73      27.423   1.974   4.430  1.00 41.07           H  
ATOM   1161  CG2 VAL A  73      27.376   4.608   4.947  1.00 41.07           C  
ATOM   1162 HG21 VAL A  73      27.016   5.450   5.539  1.00 41.07           H  
ATOM   1163 HG22 VAL A  73      28.031   4.005   5.576  1.00 41.07           H  
ATOM   1164 HG23 VAL A  73      27.944   4.994   4.101  1.00 41.07           H  
ATOM   1165  N   ALA A  74      23.910   3.716   1.744  1.00 42.73           N  
ATOM   1166  H   ALA A  74      24.536   4.273   1.180  1.00 42.73           H  
ATOM   1167  CA  ALA A  74      22.783   3.104   1.063  1.00 42.73           C  
ATOM   1168  HA  ALA A  74      22.017   3.866   0.917  1.00 42.73           H  
ATOM   1169  C   ALA A  74      22.261   1.948   1.919  1.00 42.73           C  
ATOM   1170  CB  ALA A  74      23.267   2.609  -0.306  1.00 42.73           C  
ATOM   1171  HB1 ALA A  74      23.600   3.455  -0.908  1.00 42.73           H  
ATOM   1172  HB2 ALA A  74      24.093   1.908  -0.183  1.00 42.73           H  
ATOM   1173  HB3 ALA A  74      22.449   2.105  -0.820  1.00 42.73           H  
ATOM   1174  O   ALA A  74      23.039   1.014   2.155  1.00 42.73           O  
ATOM   1175  N   PRO A  75      21.036   2.041   2.480  1.00 42.52           N  
ATOM   1176  CA  PRO A  75      20.523   0.978   3.322  1.00 42.52           C  
ATOM   1177  HA  PRO A  75      21.101   0.915   4.245  1.00 42.52           H  
ATOM   1178  C   PRO A  75      20.680  -0.302   2.517  1.00 42.52           C  
ATOM   1179  CB  PRO A  75      19.064   1.337   3.634  1.00 42.52           C  
ATOM   1180  HB2 PRO A  75      19.017   1.821   4.609  1.00 42.52           H  
ATOM   1181  HB3 PRO A  75      18.411   0.464   3.614  1.00 42.52           H  
ATOM   1182  O   PRO A  75      20.160  -0.385   1.404  1.00 42.52           O  
ATOM   1183  CG  PRO A  75      18.689   2.350   2.551  1.00 42.52           C  
ATOM   1184  HG2 PRO A  75      17.935   3.057   2.899  1.00 42.52           H  
ATOM   1185  HG3 PRO A  75      18.338   1.822   1.665  1.00 42.52           H  
ATOM   1186  CD  PRO A  75      20.012   3.044   2.237  1.00 42.52           C  
ATOM   1187  HD2 PRO A  75      20.164   3.889   2.908  1.00 42.52           H  
ATOM   1188  HD3 PRO A  75      20.005   3.378   1.199  1.00 42.52           H  
ATOM   1189  N   PHE A  76      21.493  -1.236   3.024  1.00 39.86           N  
ATOM   1190  H   PHE A  76      21.997  -1.032   3.875  1.00 39.86           H  
ATOM   1191  CA  PHE A  76      21.648  -2.543   2.406  1.00 39.86           C  
ATOM   1192  HA  PHE A  76      22.127  -2.432   1.434  1.00 39.86           H  
ATOM   1193  C   PHE A  76      20.226  -3.065   2.214  1.00 39.86           C  
ATOM   1194  CB  PHE A  76      22.501  -3.467   3.292  1.00 39.86           C  
ATOM   1195  HB2 PHE A  76      22.337  -4.494   2.967  1.00 39.86           H  
ATOM   1196  HB3 PHE A  76      22.155  -3.403   4.323  1.00 39.86           H  
ATOM   1197  O   PHE A  76      19.516  -3.284   3.194  1.00 39.86           O  
ATOM   1198  CG  PHE A  76      23.995  -3.192   3.236  1.00 39.86           C  
ATOM   1199  CD1 PHE A  76      24.788  -3.830   2.262  1.00 39.86           C  
ATOM   1200  HD1 PHE A  76      24.333  -4.511   1.558  1.00 39.86           H  
ATOM   1201  CD2 PHE A  76      24.599  -2.303   4.147  1.00 39.86           C  
ATOM   1202  HD2 PHE A  76      23.995  -1.791   4.881  1.00 39.86           H  
ATOM   1203  CE1 PHE A  76      26.172  -3.585   2.200  1.00 39.86           C  
ATOM   1204  HE1 PHE A  76      26.771  -4.071   1.444  1.00 39.86           H  
ATOM   1205  CE2 PHE A  76      25.984  -2.057   4.085  1.00 39.86           C  
ATOM   1206  HE2 PHE A  76      26.439  -1.352   4.765  1.00 39.86           H  
ATOM   1207  CZ  PHE A  76      26.771  -2.698   3.111  1.00 39.86           C  
ATOM   1208  HZ  PHE A  76      27.830  -2.497   3.052  1.00 39.86           H  
ATOM   1209  N   PHE A  77      19.796  -3.148   0.951  1.00 46.58           N  
ATOM   1210  H   PHE A  77      20.435  -2.839   0.233  1.00 46.58           H  
ATOM   1211  CA  PHE A  77      18.393  -3.292   0.535  1.00 46.58           C  
ATOM   1212  HA  PHE A  77      17.819  -2.480   0.980  1.00 46.58           H  
ATOM   1213  C   PHE A  77      17.737  -4.601   1.012  1.00 46.58           C  
ATOM   1214  CB  PHE A  77      18.326  -3.155  -0.997  1.00 46.58           C  
ATOM   1215  HB2 PHE A  77      17.324  -3.427  -1.328  1.00 46.58           H  
ATOM   1216  HB3 PHE A  77      19.011  -3.872  -1.451  1.00 46.58           H  
ATOM   1217  O   PHE A  77      16.559  -4.844   0.755  1.00 46.58           O  
ATOM   1218  CG  PHE A  77      18.621  -1.763  -1.536  1.00 46.58           C  
ATOM   1219  CD1 PHE A  77      17.583  -0.815  -1.613  1.00 46.58           C  
ATOM   1220  HD1 PHE A  77      16.593  -1.075  -1.269  1.00 46.58           H  
ATOM   1221  CD2 PHE A  77      19.912  -1.416  -1.981  1.00 46.58           C  
ATOM   1222  HD2 PHE A  77      20.713  -2.138  -1.935  1.00 46.58           H  
ATOM   1223  CE1 PHE A  77      17.832   0.471  -2.126  1.00 46.58           C  
ATOM   1224  HE1 PHE A  77      17.034   1.198  -2.166  1.00 46.58           H  
ATOM   1225  CE2 PHE A  77      20.163  -0.128  -2.490  1.00 46.58           C  
ATOM   1226  HE2 PHE A  77      21.157   0.135  -2.820  1.00 46.58           H  
ATOM   1227  CZ  PHE A  77      19.123   0.816  -2.563  1.00 46.58           C  
ATOM   1228  HZ  PHE A  77      19.321   1.808  -2.942  1.00 46.58           H  
ATOM   1229  N   ASP A  78      18.499  -5.431   1.718  1.00 43.58           N  
ATOM   1230  H   ASP A  78      19.456  -5.152   1.879  1.00 43.58           H  
ATOM   1231  CA  ASP A  78      18.069  -6.675   2.334  1.00 43.58           C  
ATOM   1232  HA  ASP A  78      17.284  -7.122   1.724  1.00 43.58           H  
ATOM   1233  C   ASP A  78      17.498  -6.481   3.748  1.00 43.58           C  
ATOM   1234  CB  ASP A  78      19.271  -7.629   2.346  1.00 43.58           C  
ATOM   1235  HB2 ASP A  78      20.077  -7.181   2.927  1.00 43.58           H  
ATOM   1236  HB3 ASP A  78      18.978  -8.559   2.833  1.00 43.58           H  
ATOM   1237  O   ASP A  78      16.734  -7.329   4.218  1.00 43.58           O  
ATOM   1238  CG  ASP A  78      19.769  -7.959   0.935  1.00 43.58           C  
ATOM   1239  OD1 ASP A  78      18.914  -8.114   0.031  1.00 43.58           O  
ATOM   1240  OD2 ASP A  78      21.004  -8.080   0.778  1.00 43.58           O  
ATOM   1241  N   ASP A  79      17.817  -5.371   4.423  1.00 44.33           N  
ATOM   1242  H   ASP A  79      18.384  -4.669   3.969  1.00 44.33           H  
ATOM   1243  CA  ASP A  79      17.359  -5.121   5.788  1.00 44.33           C  
ATOM   1244  HA  ASP A  79      17.263  -6.093   6.272  1.00 44.33           H  
ATOM   1245  C   ASP A  79      15.981  -4.425   5.798  1.00 44.33           C  
ATOM   1246  CB  ASP A  79      18.409  -4.337   6.594  1.00 44.33           C  
ATOM   1247  HB2 ASP A  79      17.937  -3.969   7.505  1.00 44.33           H  
ATOM   1248  HB3 ASP A  79      18.737  -3.472   6.018  1.00 44.33           H  
ATOM   1249  O   ASP A  79      15.808  -3.363   5.190  1.00 44.33           O  
ATOM   1250  CG  ASP A  79      19.627  -5.174   7.015  1.00 44.33           C  
ATOM   1251  OD1 ASP A  79      19.471  -6.389   7.255  1.00 44.33           O  
ATOM   1252  OD2 ASP A  79      20.710  -4.574   7.241  1.00 44.33           O  
ATOM   1253  N   PRO A  80      14.973  -4.972   6.506  1.00 46.64           N  
ATOM   1254  CA  PRO A  80      13.652  -4.361   6.575  1.00 46.64           C  
ATOM   1255  HA  PRO A  80      13.263  -4.219   5.567  1.00 46.64           H  
ATOM   1256  C   PRO A  80      13.705  -3.004   7.285  1.00 46.64           C  
ATOM   1257  CB  PRO A  80      12.768  -5.364   7.322  1.00 46.64           C  
ATOM   1258  HB2 PRO A  80      12.299  -6.034   6.602  1.00 46.64           H  
ATOM   1259  HB3 PRO A  80      12.008  -4.872   7.929  1.00 46.64           H  
ATOM   1260  O   PRO A  80      14.206  -2.886   8.407  1.00 46.64           O  
ATOM   1261  CG  PRO A  80      13.763  -6.150   8.176  1.00 46.64           C  
ATOM   1262  HG2 PRO A  80      13.402  -7.155   8.396  1.00 46.64           H  
ATOM   1263  HG3 PRO A  80      13.967  -5.605   9.097  1.00 46.64           H  
ATOM   1264  CD  PRO A  80      15.022  -6.180   7.313  1.00 46.64           C  
ATOM   1265  HD2 PRO A  80      15.906  -6.199   7.950  1.00 46.64           H  
ATOM   1266  HD3 PRO A  80      15.010  -7.051   6.658  1.00 46.64           H  
ATOM   1267  N   VAL A  81      13.097  -1.992   6.668  1.00 50.78           N  
ATOM   1268  H   VAL A  81      12.703  -2.159   5.753  1.00 50.78           H  
ATOM   1269  CA  VAL A  81      12.924  -0.669   7.274  1.00 50.78           C  
ATOM   1270  HA  VAL A  81      13.778  -0.477   7.924  1.00 50.78           H  
ATOM   1271  C   VAL A  81      11.658  -0.681   8.121  1.00 50.78           C  
ATOM   1272  CB  VAL A  81      12.886   0.453   6.221  1.00 50.78           C  
ATOM   1273  HB  VAL A  81      11.943   0.409   5.676  1.00 50.78           H  
ATOM   1274  O   VAL A  81      10.558  -0.939   7.627  1.00 50.78           O  
ATOM   1275  CG1 VAL A  81      12.978   1.819   6.909  1.00 50.78           C  
ATOM   1276 HG11 VAL A  81      12.961   2.599   6.148  1.00 50.78           H  
ATOM   1277 HG12 VAL A  81      12.126   1.969   7.573  1.00 50.78           H  
ATOM   1278 HG13 VAL A  81      13.906   1.894   7.476  1.00 50.78           H  
ATOM   1279  CG2 VAL A  81      14.024   0.315   5.202  1.00 50.78           C  
ATOM   1280 HG21 VAL A  81      14.947   0.004   5.691  1.00 50.78           H  
ATOM   1281 HG22 VAL A  81      13.769  -0.454   4.473  1.00 50.78           H  
ATOM   1282 HG23 VAL A  81      14.182   1.250   4.664  1.00 50.78           H  
ATOM   1283  N   THR A  82      11.793  -0.407   9.418  1.00 54.87           N  
ATOM   1284  H   THR A  82      12.713  -0.181   9.768  1.00 54.87           H  
ATOM   1285  CA  THR A  82      10.635  -0.323  10.318  1.00 54.87           C  
ATOM   1286  HA  THR A  82       9.796  -0.872   9.891  1.00 54.87           H  
ATOM   1287  C   THR A  82      10.210   1.134  10.473  1.00 54.87           C  
ATOM   1288  CB  THR A  82      10.939  -0.984  11.666  1.00 54.87           C  
ATOM   1289  HB  THR A  82      11.816  -0.508  12.104  1.00 54.87           H  
ATOM   1290  O   THR A  82      10.963   1.950  11.003  1.00 54.87           O  
ATOM   1291  CG2 THR A  82       9.779  -0.910  12.662  1.00 54.87           C  
ATOM   1292 HG21 THR A  82       8.901  -1.404  12.247  1.00 54.87           H  
ATOM   1293 HG22 THR A  82      10.070  -1.407  13.587  1.00 54.87           H  
ATOM   1294 HG23 THR A  82       9.538   0.130  12.885  1.00 54.87           H  
ATOM   1295  OG1 THR A  82      11.243  -2.348  11.480  1.00 54.87           O  
ATOM   1296  HG1 THR A  82      11.956  -2.379  10.837  1.00 54.87           H  
ATOM   1297  N   PHE A  83       8.986   1.455  10.055  1.00 54.58           N  
ATOM   1298  H   PHE A  83       8.415   0.738   9.631  1.00 54.58           H  
ATOM   1299  CA  PHE A  83       8.374   2.762  10.293  1.00 54.58           C  
ATOM   1300  HA  PHE A  83       9.147   3.530  10.288  1.00 54.58           H  
ATOM   1301  C   PHE A  83       7.712   2.753  11.670  1.00 54.58           C  
ATOM   1302  CB  PHE A  83       7.375   3.113   9.182  1.00 54.58           C  
ATOM   1303  HB2 PHE A  83       6.673   2.290   9.053  1.00 54.58           H  
ATOM   1304  HB3 PHE A  83       6.800   3.983   9.499  1.00 54.58           H  
ATOM   1305  O   PHE A  83       6.767   2.008  11.926  1.00 54.58           O  
ATOM   1306  CG  PHE A  83       8.022   3.424   7.846  1.00 54.58           C  
ATOM   1307  CD1 PHE A  83       8.094   4.750   7.380  1.00 54.58           C  
ATOM   1308  HD1 PHE A  83       7.698   5.564   7.969  1.00 54.58           H  
ATOM   1309  CD2 PHE A  83       8.554   2.385   7.063  1.00 54.58           C  
ATOM   1310  HD2 PHE A  83       8.524   1.365   7.417  1.00 54.58           H  
ATOM   1311  CE1 PHE A  83       8.647   5.023   6.117  1.00 54.58           C  
ATOM   1312  HE1 PHE A  83       8.670   6.037   5.747  1.00 54.58           H  
ATOM   1313  CE2 PHE A  83       9.145   2.665   5.819  1.00 54.58           C  
ATOM   1314  HE2 PHE A  83       9.577   1.871   5.227  1.00 54.58           H  
ATOM   1315  CZ  PHE A  83       9.169   3.980   5.337  1.00 54.58           C  
ATOM   1316  HZ  PHE A  83       9.598   4.196   4.370  1.00 54.58           H  
ATOM   1317  N   MET A  84       8.227   3.577  12.573  1.00 55.42           N  
ATOM   1318  H   MET A  84       9.003   4.159  12.289  1.00 55.42           H  
ATOM   1319  CA  MET A  84       7.681   3.803  13.901  1.00 55.42           C  
ATOM   1320  HA  MET A  84       6.977   3.008  14.149  1.00 55.42           H  
ATOM   1321  C   MET A  84       6.937   5.132  13.932  1.00 55.42           C  
ATOM   1322  CB  MET A  84       8.793   3.804  14.953  1.00 55.42           C  
ATOM   1323  HB2 MET A  84       9.579   4.491  14.639  1.00 55.42           H  
ATOM   1324  HB3 MET A  84       8.372   4.158  15.893  1.00 55.42           H  
ATOM   1325  O   MET A  84       7.454   6.163  13.501  1.00 55.42           O  
ATOM   1326  CG  MET A  84       9.446   2.442  15.181  1.00 55.42           C  
ATOM   1327  HG2 MET A  84      10.017   2.178  14.291  1.00 55.42           H  
ATOM   1328  HG3 MET A  84       8.671   1.689  15.324  1.00 55.42           H  
ATOM   1329  SD  MET A  84      10.563   2.416  16.619  1.00 55.42           S  
ATOM   1330  CE  MET A  84       9.387   2.506  17.983  1.00 55.42           C  
ATOM   1331  HE1 MET A  84       8.864   3.462  17.966  1.00 55.42           H  
ATOM   1332  HE2 MET A  84       9.919   2.406  18.929  1.00 55.42           H  
ATOM   1333  HE3 MET A  84       8.662   1.698  17.890  1.00 55.42           H  
ATOM   1334  N   VAL A  85       5.745   5.113  14.520  1.00 54.83           N  
ATOM   1335  H   VAL A  85       5.379   4.234  14.855  1.00 54.83           H  
ATOM   1336  CA  VAL A  85       4.927   6.308  14.718  1.00 54.83           C  
ATOM   1337  HA  VAL A  85       5.477   7.173  14.347  1.00 54.83           H  
ATOM   1338  C   VAL A  85       4.649   6.495  16.207  1.00 54.83           C  
ATOM   1339  CB  VAL A  85       3.637   6.211  13.897  1.00 54.83           C  
ATOM   1340  HB  VAL A  85       3.089   5.313  14.179  1.00 54.83           H  
ATOM   1341  O   VAL A  85       4.278   5.526  16.875  1.00 54.83           O  
ATOM   1342  CG1 VAL A  85       2.725   7.417  14.127  1.00 54.83           C  
ATOM   1343 HG11 VAL A  85       2.504   7.554  15.186  1.00 54.83           H  
ATOM   1344 HG12 VAL A  85       1.772   7.225  13.634  1.00 54.83           H  
ATOM   1345 HG13 VAL A  85       3.188   8.320  13.729  1.00 54.83           H  
ATOM   1346  CG2 VAL A  85       4.023   6.123  12.416  1.00 54.83           C  
ATOM   1347 HG21 VAL A  85       3.215   6.505  11.792  1.00 54.83           H  
ATOM   1348 HG22 VAL A  85       4.251   5.093  12.142  1.00 54.83           H  
ATOM   1349 HG23 VAL A  85       4.889   6.750  12.208  1.00 54.83           H  
ATOM   1350  N   PRO A  86       4.799   7.714  16.758  1.00 52.58           N  
ATOM   1351  CA  PRO A  86       4.370   8.030  18.108  1.00 52.58           C  
ATOM   1352  HA  PRO A  86       4.832   7.338  18.812  1.00 52.58           H  
ATOM   1353  C   PRO A  86       2.846   7.887  18.197  1.00 52.58           C  
ATOM   1354  CB  PRO A  86       4.888   9.444  18.400  1.00 52.58           C  
ATOM   1355  HB2 PRO A  86       4.205  10.014  19.030  1.00 52.58           H  
ATOM   1356  HB3 PRO A  86       5.867   9.376  18.875  1.00 52.58           H  
ATOM   1357  O   PRO A  86       2.060   8.722  17.743  1.00 52.58           O  
ATOM   1358  CG  PRO A  86       5.044  10.076  17.021  1.00 52.58           C  
ATOM   1359  HG2 PRO A  86       4.095  10.515  16.712  1.00 52.58           H  
ATOM   1360  HG3 PRO A  86       5.836  10.824  16.999  1.00 52.58           H  
ATOM   1361  CD  PRO A  86       5.364   8.888  16.124  1.00 52.58           C  
ATOM   1362  HD2 PRO A  86       6.445   8.757  16.066  1.00 52.58           H  
ATOM   1363  HD3 PRO A  86       4.938   9.060  15.135  1.00 52.58           H  
ATOM   1364  N   SER A  87       2.412   6.776  18.780  1.00 54.01           N  
ATOM   1365  H   SER A  87       3.097   6.074  19.020  1.00 54.01           H  
ATOM   1366  CA  SER A  87       1.009   6.496  19.048  1.00 54.01           C  
ATOM   1367  HA  SER A  87       0.404   6.819  18.200  1.00 54.01           H  
ATOM   1368  C   SER A  87       0.564   7.265  20.293  1.00 54.01           C  
ATOM   1369  CB  SER A  87       0.824   4.982  19.184  1.00 54.01           C  
ATOM   1370  HB2 SER A  87       1.591   4.574  19.843  1.00 54.01           H  
ATOM   1371  HB3 SER A  87       0.920   4.516  18.203  1.00 54.01           H  
ATOM   1372  O   SER A  87       0.764   6.815  21.416  1.00 54.01           O  
ATOM   1373  OG  SER A  87      -0.439   4.689  19.727  1.00 54.01           O  
ATOM   1374  HG  SER A  87      -0.395   4.893  20.664  1.00 54.01           H  
ATOM   1375  N   TYR A  88      -0.072   8.422  20.094  1.00 41.41           N  
ATOM   1376  H   TYR A  88      -0.016   8.814  19.165  1.00 41.41           H  
ATOM   1377  CA  TYR A  88      -0.684   9.211  21.179  1.00 41.41           C  
ATOM   1378  HA  TYR A  88       0.035   9.301  21.993  1.00 41.41           H  
ATOM   1379  C   TYR A  88      -1.942   8.567  21.776  1.00 41.41           C  
ATOM   1380  CB  TYR A  88      -1.016  10.615  20.674  1.00 41.41           C  
ATOM   1381  HB2 TYR A  88      -1.666  10.543  19.802  1.00 41.41           H  
ATOM   1382  HB3 TYR A  88      -1.579  11.139  21.446  1.00 41.41           H  
ATOM   1383  O   TYR A  88      -2.365   8.942  22.858  1.00 41.41           O  
ATOM   1384  CG  TYR A  88       0.210  11.440  20.350  1.00 41.41           C  
ATOM   1385  CD1 TYR A  88       0.797  12.214  21.369  1.00 41.41           C  
ATOM   1386  HD1 TYR A  88       0.366  12.224  22.359  1.00 41.41           H  
ATOM   1387  CD2 TYR A  88       0.801  11.402  19.071  1.00 41.41           C  
ATOM   1388  HD2 TYR A  88       0.456  10.725  18.303  1.00 41.41           H  
ATOM   1389  CE1 TYR A  88       1.957  12.966  21.106  1.00 41.41           C  
ATOM   1390  HE1 TYR A  88       2.412  13.554  21.890  1.00 41.41           H  
ATOM   1391  CE2 TYR A  88       1.940  12.177  18.796  1.00 41.41           C  
ATOM   1392  HE2 TYR A  88       2.410  12.150  17.824  1.00 41.41           H  
ATOM   1393  OH  TYR A  88       3.645  13.667  19.542  1.00 41.41           O  
ATOM   1394  HH  TYR A  88       3.945  14.197  20.284  1.00 41.41           H  
ATOM   1395  CZ  TYR A  88       2.523  12.956  19.813  1.00 41.41           C  
ATOM   1396  N   ASN A  89      -2.527   7.606  21.069  1.00 40.54           N  
ATOM   1397  H   ASN A  89      -2.096   7.331  20.199  1.00 40.54           H  
ATOM   1398  CA  ASN A  89      -3.614   6.751  21.511  1.00 40.54           C  
ATOM   1399  HA  ASN A  89      -3.566   6.595  22.588  1.00 40.54           H  
ATOM   1400  C   ASN A  89      -3.395   5.432  20.791  1.00 40.54           C  
ATOM   1401  CB  ASN A  89      -4.967   7.369  21.121  1.00 40.54           C  
ATOM   1402  HB2 ASN A  89      -4.919   7.755  20.103  1.00 40.54           H  
ATOM   1403  HB3 ASN A  89      -5.735   6.596  21.150  1.00 40.54           H  
ATOM   1404  O   ASN A  89      -3.204   5.458  19.575  1.00 40.54           O  
ATOM   1405  CG  ASN A  89      -5.403   8.461  22.077  1.00 40.54           C  
ATOM   1406  ND2 ASN A  89      -6.066   9.485  21.592  1.00 40.54           N  
ATOM   1407 HD21 ASN A  89      -6.376  10.156  22.280  1.00 40.54           H  
ATOM   1408 HD22 ASN A  89      -6.349   9.509  20.623  1.00 40.54           H  
ATOM   1409  OD1 ASN A  89      -5.206   8.392  23.274  1.00 40.54           O  
ATOM   1410  N   VAL A  90      -3.374   4.330  21.548  1.00 41.21           N  
ATOM   1411  H   VAL A  90      -3.552   4.440  22.536  1.00 41.21           H  
ATOM   1412  CA  VAL A  90      -3.281   2.960  21.028  1.00 41.21           C  
ATOM   1413  HA  VAL A  90      -2.248   2.734  20.765  1.00 41.21           H  
ATOM   1414  C   VAL A  90      -4.144   2.881  19.780  1.00 41.21           C  
ATOM   1415  CB  VAL A  90      -3.777   1.950  22.088  1.00 41.21           C  
ATOM   1416  HB  VAL A  90      -4.795   2.205  22.383  1.00 41.21           H  
ATOM   1417  O   VAL A  90      -5.352   3.104  19.868  1.00 41.21           O  
ATOM   1418  CG1 VAL A  90      -3.769   0.502  21.585  1.00 41.21           C  
ATOM   1419 HG11 VAL A  90      -4.483   0.386  20.770  1.00 41.21           H  
ATOM   1420 HG12 VAL A  90      -4.068  -0.176  22.385  1.00 41.21           H  
ATOM   1421 HG13 VAL A  90      -2.776   0.229  21.228  1.00 41.21           H  
ATOM   1422  CG2 VAL A  90      -2.891   2.009  23.341  1.00 41.21           C  
ATOM   1423 HG21 VAL A  90      -2.943   2.996  23.802  1.00 41.21           H  
ATOM   1424 HG22 VAL A  90      -3.242   1.278  24.071  1.00 41.21           H  
ATOM   1425 HG23 VAL A  90      -1.857   1.788  23.076  1.00 41.21           H  
ATOM   1426  N   LEU A  91      -3.505   2.640  18.632  1.00 46.35           N  
ATOM   1427  H   LEU A  91      -2.496   2.589  18.643  1.00 46.35           H  
ATOM   1428  CA  LEU A  91      -4.197   2.323  17.393  1.00 46.35           C  
ATOM   1429  HA  LEU A  91      -4.708   3.205  17.008  1.00 46.35           H  
ATOM   1430  C   LEU A  91      -5.226   1.269  17.753  1.00 46.35           C  
ATOM   1431  CB  LEU A  91      -3.189   1.783  16.367  1.00 46.35           C  
ATOM   1432  HB2 LEU A  91      -2.698   0.902  16.778  1.00 46.35           H  
ATOM   1433  HB3 LEU A  91      -3.730   1.477  15.472  1.00 46.35           H  
ATOM   1434  O   LEU A  91      -4.845   0.179  18.194  1.00 46.35           O  
ATOM   1435  CG  LEU A  91      -2.116   2.813  15.986  1.00 46.35           C  
ATOM   1436  HG  LEU A  91      -1.585   3.133  16.882  1.00 46.35           H  
ATOM   1437  CD1 LEU A  91      -1.067   2.150  15.092  1.00 46.35           C  
ATOM   1438 HD11 LEU A  91      -0.367   1.602  15.722  1.00 46.35           H  
ATOM   1439 HD12 LEU A  91      -0.513   2.900  14.528  1.00 46.35           H  
ATOM   1440 HD13 LEU A  91      -1.535   1.426  14.424  1.00 46.35           H  
ATOM   1441  CD2 LEU A  91      -2.770   4.056  15.391  1.00 46.35           C  
ATOM   1442 HD21 LEU A  91      -3.619   3.759  14.775  1.00 46.35           H  
ATOM   1443 HD22 LEU A  91      -2.042   4.635  14.822  1.00 46.35           H  
ATOM   1444 HD23 LEU A  91      -3.145   4.685  16.199  1.00 46.35           H  
ATOM   1445  N   GLN A  92      -6.509   1.640  17.712  1.00 39.73           N  
ATOM   1446  H   GLN A  92      -6.767   2.563  17.394  1.00 39.73           H  
ATOM   1447  CA  GLN A  92      -7.530   0.688  18.098  1.00 39.73           C  
ATOM   1448  HA  GLN A  92      -7.330   0.420  19.136  1.00 39.73           H  
ATOM   1449  C   GLN A  92      -7.340  -0.539  17.207  1.00 39.73           C  
ATOM   1450  CB  GLN A  92      -8.951   1.253  18.007  1.00 39.73           C  
ATOM   1451  HB2 GLN A  92      -9.099   1.767  17.057  1.00 39.73           H  
ATOM   1452  HB3 GLN A  92      -9.645   0.413  18.055  1.00 39.73           H  
ATOM   1453  O   GLN A  92      -7.035  -0.367  16.023  1.00 39.73           O  
ATOM   1454  CG  GLN A  92      -9.254   2.198  19.181  1.00 39.73           C  
ATOM   1455  HG2 GLN A  92      -8.855   1.769  20.099  1.00 39.73           H  
ATOM   1456  HG3 GLN A  92      -8.768   3.159  19.014  1.00 39.73           H  
ATOM   1457  CD  GLN A  92     -10.751   2.422  19.388  1.00 39.73           C  
ATOM   1458  NE2 GLN A  92     -11.161   2.897  20.543  1.00 39.73           N  
ATOM   1459 HE21 GLN A  92     -10.511   3.117  21.284  1.00 39.73           H  
ATOM   1460 HE22 GLN A  92     -12.161   3.014  20.624  1.00 39.73           H  
ATOM   1461  OE1 GLN A  92     -11.582   2.168  18.537  1.00 39.73           O  
ATOM   1462  N   PRO A  93      -7.429  -1.753  17.772  1.00 42.52           N  
ATOM   1463  CA  PRO A  93      -7.312  -2.991  17.022  1.00 42.52           C  
ATOM   1464  HA  PRO A  93      -6.383  -2.998  16.453  1.00 42.52           H  
ATOM   1465  C   PRO A  93      -8.489  -3.074  16.044  1.00 42.52           C  
ATOM   1466  CB  PRO A  93      -7.259  -4.093  18.086  1.00 42.52           C  
ATOM   1467  HB2 PRO A  93      -7.732  -5.023  17.769  1.00 42.52           H  
ATOM   1468  HB3 PRO A  93      -6.218  -4.272  18.355  1.00 42.52           H  
ATOM   1469  O   PRO A  93      -9.511  -3.702  16.297  1.00 42.52           O  
ATOM   1470  CG  PRO A  93      -7.988  -3.498  19.284  1.00 42.52           C  
ATOM   1471  HG2 PRO A  93      -7.643  -3.926  20.225  1.00 42.52           H  
ATOM   1472  HG3 PRO A  93      -9.062  -3.642  19.166  1.00 42.52           H  
ATOM   1473  CD  PRO A  93      -7.660  -2.017  19.182  1.00 42.52           C  
ATOM   1474  HD2 PRO A  93      -6.749  -1.803  19.741  1.00 42.52           H  
ATOM   1475  HD3 PRO A  93      -8.492  -1.431  19.570  1.00 42.52           H  
ATOM   1476  N   ALA A  94      -8.334  -2.394  14.923  1.00 40.76           N  
ATOM   1477  H   ALA A  94      -7.503  -1.826  14.847  1.00 40.76           H  
ATOM   1478  CA  ALA A  94      -9.271  -2.249  13.838  1.00 40.76           C  
ATOM   1479  HA  ALA A  94     -10.021  -3.039  13.882  1.00 40.76           H  
ATOM   1480  C   ALA A  94      -8.467  -2.394  12.549  1.00 40.76           C  
ATOM   1481  CB  ALA A  94      -9.973  -0.889  13.946  1.00 40.76           C  
ATOM   1482  HB1 ALA A  94     -10.663  -0.758  13.113  1.00 40.76           H  
ATOM   1483  HB2 ALA A  94      -9.237  -0.085  13.920  1.00 40.76           H  
ATOM   1484  HB3 ALA A  94     -10.531  -0.831  14.880  1.00 40.76           H  
ATOM   1485  O   ALA A  94      -7.283  -2.051  12.490  1.00 40.76           O  
ATOM   1486  N   SER A  95      -9.106  -2.944  11.524  1.00 45.21           N  
ATOM   1487  H   SER A  95     -10.089  -3.157  11.607  1.00 45.21           H  
ATOM   1488  CA  SER A  95      -8.551  -2.939  10.178  1.00 45.21           C  
ATOM   1489  HA  SER A  95      -7.642  -3.540  10.169  1.00 45.21           H  
ATOM   1490  C   SER A  95      -8.211  -1.502   9.777  1.00 45.21           C  
ATOM   1491  CB  SER A  95      -9.558  -3.553   9.205  1.00 45.21           C  
ATOM   1492  HB2 SER A  95      -9.594  -4.632   9.359  1.00 45.21           H  
ATOM   1493  HB3 SER A  95      -9.251  -3.356   8.177  1.00 45.21           H  
ATOM   1494  O   SER A  95      -9.066  -0.616   9.823  1.00 45.21           O  
ATOM   1495  OG  SER A  95     -10.844  -3.013   9.445  1.00 45.21           O  
ATOM   1496  HG  SER A  95     -10.792  -2.059   9.355  1.00 45.21           H  
ATOM   1497  N   GLY A  96      -6.953  -1.272   9.417  1.00 46.28           N  
ATOM   1498  H   GLY A  96      -6.337  -2.069   9.344  1.00 46.28           H  
ATOM   1499  CA  GLY A  96      -6.448   0.029   8.991  1.00 46.28           C  
ATOM   1500  HA2 GLY A  96      -7.190   0.808   9.166  1.00 46.28           H  
ATOM   1501  HA3 GLY A  96      -5.555   0.281   9.562  1.00 46.28           H  
ATOM   1502  C   GLY A  96      -6.090   0.015   7.511  1.00 46.28           C  
ATOM   1503  O   GLY A  96      -5.863  -1.040   6.919  1.00 46.28           O  
ATOM   1504  N   ARG A  97      -5.999   1.194   6.902  1.00 47.78           N  
ATOM   1505  H   ARG A  97      -6.122   2.022   7.468  1.00 47.78           H  
ATOM   1506  CA  ARG A  97      -5.311   1.371   5.623  1.00 47.78           C  
ATOM   1507  HA  ARG A  97      -5.023   0.402   5.215  1.00 47.78           H  
ATOM   1508  C   ARG A  97      -4.019   2.124   5.891  1.00 47.78           C  
ATOM   1509  CB  ARG A  97      -6.201   2.056   4.578  1.00 47.78           C  
ATOM   1510  HB2 ARG A  97      -5.587   2.286   3.708  1.00 47.78           H  
ATOM   1511  HB3 ARG A  97      -6.595   2.990   4.978  1.00 47.78           H  
ATOM   1512  O   ARG A  97      -3.996   3.190   6.494  1.00 47.78           O  
ATOM   1513  CG  ARG A  97      -7.365   1.156   4.135  1.00 47.78           C  
ATOM   1514  HG2 ARG A  97      -8.064   1.029   4.962  1.00 47.78           H  
ATOM   1515  HG3 ARG A  97      -6.979   0.181   3.839  1.00 47.78           H  
ATOM   1516  CD  ARG A  97      -8.087   1.790   2.942  1.00 47.78           C  
ATOM   1517  HD2 ARG A  97      -7.380   1.878   2.117  1.00 47.78           H  
ATOM   1518  HD3 ARG A  97      -8.420   2.790   3.220  1.00 47.78           H  
ATOM   1519  NE  ARG A  97      -9.251   0.993   2.508  1.00 47.78           N  
ATOM   1520  HE  ARG A  97      -9.524   0.211   3.087  1.00 47.78           H  
ATOM   1521  NH1 ARG A  97      -9.735   2.230   0.633  1.00 47.78           N  
ATOM   1522 HH11 ARG A  97     -10.333   2.433  -0.154  1.00 47.78           H  
ATOM   1523 HH12 ARG A  97      -8.841   2.694   0.708  1.00 47.78           H  
ATOM   1524  NH2 ARG A  97     -11.059   0.526   1.197  1.00 47.78           N  
ATOM   1525 HH21 ARG A  97     -11.315  -0.244   1.798  1.00 47.78           H  
ATOM   1526 HH22 ARG A  97     -11.644   0.752   0.405  1.00 47.78           H  
ATOM   1527  CZ  ARG A  97     -10.005   1.252   1.452  1.00 47.78           C  
ATOM   1528  N   TYR A  98      -2.917   1.545   5.472  1.00 49.67           N  
ATOM   1529  H   TYR A  98      -2.980   0.685   4.947  1.00 49.67           H  
ATOM   1530  CA  TYR A  98      -1.620   2.176   5.550  1.00 49.67           C  
ATOM   1531  HA  TYR A  98      -1.635   3.008   6.255  1.00 49.67           H  
ATOM   1532  C   TYR A  98      -1.265   2.721   4.177  1.00 49.67           C  
ATOM   1533  CB  TYR A  98      -0.620   1.151   6.060  1.00 49.67           C  
ATOM   1534  HB2 TYR A  98      -0.699   0.240   5.466  1.00 49.67           H  
ATOM   1535  HB3 TYR A  98      -0.874   0.905   7.091  1.00 49.67           H  
ATOM   1536  O   TYR A  98      -1.289   1.977   3.197  1.00 49.67           O  
ATOM   1537  CG  TYR A  98       0.797   1.651   6.022  1.00 49.67           C  
ATOM   1538  CD1 TYR A  98       1.715   1.071   5.142  1.00 49.67           C  
ATOM   1539  HD1 TYR A  98       1.416   0.285   4.464  1.00 49.67           H  
ATOM   1540  CD2 TYR A  98       1.185   2.722   6.840  1.00 49.67           C  
ATOM   1541  HD2 TYR A  98       0.437   3.178   7.472  1.00 49.67           H  
ATOM   1542  CE1 TYR A  98       3.037   1.523   5.143  1.00 49.67           C  
ATOM   1543  HE1 TYR A  98       3.749   1.068   4.470  1.00 49.67           H  
ATOM   1544  CE2 TYR A  98       2.506   3.207   6.814  1.00 49.67           C  
ATOM   1545  HE2 TYR A  98       2.799   4.043   7.433  1.00 49.67           H  
ATOM   1546  OH  TYR A  98       4.740   3.002   5.946  1.00 49.67           O  
ATOM   1547  HH  TYR A  98       4.895   3.813   6.435  1.00 49.67           H  
ATOM   1548  CZ  TYR A  98       3.448   2.587   5.969  1.00 49.67           C  
ATOM   1549  N   TRP A  99      -0.945   4.010   4.120  1.00 51.77           N  
ATOM   1550  H   TRP A  99      -0.970   4.583   4.951  1.00 51.77           H  
ATOM   1551  CA  TRP A  99      -0.404   4.636   2.930  1.00 51.77           C  
ATOM   1552  HA  TRP A  99      -0.188   3.879   2.176  1.00 51.77           H  
ATOM   1553  C   TRP A  99       0.907   5.325   3.289  1.00 51.77           C  
ATOM   1554  CB  TRP A  99      -1.435   5.592   2.329  1.00 51.77           C  
ATOM   1555  HB2 TRP A  99      -2.373   5.053   2.190  1.00 51.77           H  
ATOM   1556  HB3 TRP A  99      -1.620   6.407   3.029  1.00 51.77           H  
ATOM   1557  O   TRP A  99       0.968   6.144   4.212  1.00 51.77           O  
ATOM   1558  CG  TRP A  99      -1.030   6.169   1.012  1.00 51.77           C  
ATOM   1559  CD1 TRP A  99      -1.257   5.613  -0.201  1.00 51.77           C  
ATOM   1560  HD1 TRP A  99      -1.761   4.673  -0.370  1.00 51.77           H  
ATOM   1561  CD2 TRP A  99      -0.270   7.388   0.749  1.00 51.77           C  
ATOM   1562  CE2 TRP A  99      -0.146   7.549  -0.661  1.00 51.77           C  
ATOM   1563  CE3 TRP A  99       0.367   8.347   1.559  1.00 51.77           C  
ATOM   1564  HE3 TRP A  99       0.359   8.197   2.629  1.00 51.77           H  
ATOM   1565  NE1 TRP A  99      -0.725   6.419  -1.188  1.00 51.77           N  
ATOM   1566  HE1 TRP A  99      -0.694   6.175  -2.168  1.00 51.77           H  
ATOM   1567  CH2 TRP A  99       1.053   9.627  -0.409  1.00 51.77           C  
ATOM   1568  HH2 TRP A  99       1.588  10.457  -0.845  1.00 51.77           H  
ATOM   1569  CZ2 TRP A  99       0.485   8.654  -1.242  1.00 51.77           C  
ATOM   1570  HZ2 TRP A  99       0.593   8.721  -2.314  1.00 51.77           H  
ATOM   1571  CZ3 TRP A  99       1.049   9.439   0.980  1.00 51.77           C  
ATOM   1572  HZ3 TRP A  99       1.626  10.127   1.580  1.00 51.77           H  
ATOM   1573  N   HIS A 100       1.967   5.006   2.560  1.00 53.31           N  
ATOM   1574  H   HIS A 100       1.872   4.346   1.802  1.00 53.31           H  
ATOM   1575  CA  HIS A 100       3.177   5.810   2.604  1.00 53.31           C  
ATOM   1576  HA  HIS A 100       2.940   6.772   3.059  1.00 53.31           H  
ATOM   1577  C   HIS A 100       3.661   6.116   1.201  1.00 53.31           C  
ATOM   1578  CB  HIS A 100       4.264   5.176   3.472  1.00 53.31           C  
ATOM   1579  HB2 HIS A 100       5.014   5.940   3.679  1.00 53.31           H  
ATOM   1580  HB3 HIS A 100       3.820   4.896   4.427  1.00 53.31           H  
ATOM   1581  O   HIS A 100       3.590   5.268   0.313  1.00 53.31           O  
ATOM   1582  CG  HIS A 100       4.986   3.995   2.876  1.00 53.31           C  
ATOM   1583  CD2 HIS A 100       4.507   2.731   2.741  1.00 53.31           C  
ATOM   1584  HD2 HIS A 100       3.481   2.442   2.914  1.00 53.31           H  
ATOM   1585  ND1 HIS A 100       6.271   3.982   2.390  1.00 53.31           N  
ATOM   1586  HD1 HIS A 100       6.837   4.799   2.210  1.00 53.31           H  
ATOM   1587  CE1 HIS A 100       6.565   2.730   2.007  1.00 53.31           C  
ATOM   1588  HE1 HIS A 100       7.493   2.427   1.545  1.00 53.31           H  
ATOM   1589  NE2 HIS A 100       5.542   1.907   2.273  1.00 53.31           N  
ATOM   1590  N   ASN A 101       4.168   7.333   1.063  1.00 51.77           N  
ATOM   1591  H   ASN A 101       4.194   7.942   1.868  1.00 51.77           H  
ATOM   1592  CA  ASN A 101       4.936   7.790  -0.076  1.00 51.77           C  
ATOM   1593  HA  ASN A 101       4.925   7.042  -0.868  1.00 51.77           H  
ATOM   1594  C   ASN A 101       6.372   7.981   0.409  1.00 51.77           C  
ATOM   1595  CB  ASN A 101       4.296   9.072  -0.618  1.00 51.77           C  
ATOM   1596  HB2 ASN A 101       3.325   8.797  -1.028  1.00 51.77           H  
ATOM   1597  HB3 ASN A 101       4.172   9.803   0.182  1.00 51.77           H  
ATOM   1598  O   ASN A 101       6.613   8.543   1.480  1.00 51.77           O  
ATOM   1599  CG  ASN A 101       5.091   9.720  -1.736  1.00 51.77           C  
ATOM   1600  ND2 ASN A 101       4.820   9.395  -2.973  1.00 51.77           N  
ATOM   1601 HD21 ASN A 101       5.424   9.725  -3.713  1.00 51.77           H  
ATOM   1602 HD22 ASN A 101       4.144   8.670  -3.164  1.00 51.77           H  
ATOM   1603  OD1 ASN A 101       5.971  10.525  -1.497  1.00 51.77           O  
ATOM   1604  N   MET A 102       7.320   7.454  -0.352  1.00 51.38           N  
ATOM   1605  H   MET A 102       7.041   6.945  -1.179  1.00 51.38           H  
ATOM   1606  CA  MET A 102       8.741   7.707  -0.167  1.00 51.38           C  
ATOM   1607  HA  MET A 102       8.887   8.509   0.556  1.00 51.38           H  
ATOM   1608  C   MET A 102       9.301   8.171  -1.502  1.00 51.38           C  
ATOM   1609  CB  MET A 102       9.421   6.438   0.370  1.00 51.38           C  
ATOM   1610  HB2 MET A 102       9.143   5.586  -0.251  1.00 51.38           H  
ATOM   1611  HB3 MET A 102       9.039   6.246   1.373  1.00 51.38           H  
ATOM   1612  O   MET A 102       9.090   7.513  -2.516  1.00 51.38           O  
ATOM   1613  CG  MET A 102      10.953   6.527   0.435  1.00 51.38           C  
ATOM   1614  HG2 MET A 102      11.329   6.961  -0.491  1.00 51.38           H  
ATOM   1615  HG3 MET A 102      11.235   7.190   1.252  1.00 51.38           H  
ATOM   1616  SD  MET A 102      11.800   4.932   0.636  1.00 51.38           S  
ATOM   1617  CE  MET A 102      11.067   4.312   2.165  1.00 51.38           C  
ATOM   1618  HE1 MET A 102      11.494   3.335   2.392  1.00 51.38           H  
ATOM   1619  HE2 MET A 102       9.988   4.212   2.044  1.00 51.38           H  
ATOM   1620  HE3 MET A 102      11.298   5.000   2.978  1.00 51.38           H  
ATOM   1621  N   ARG A 103      10.044   9.278  -1.500  1.00 50.91           N  
ATOM   1622  H   ARG A 103      10.179   9.787  -0.638  1.00 50.91           H  
ATOM   1623  CA  ARG A 103      10.706   9.789  -2.699  1.00 50.91           C  
ATOM   1624  HA  ARG A 103      10.321   9.271  -3.577  1.00 50.91           H  
ATOM   1625  C   ARG A 103      12.194   9.519  -2.624  1.00 50.91           C  
ATOM   1626  CB  ARG A 103      10.410  11.279  -2.888  1.00 50.91           C  
ATOM   1627  HB2 ARG A 103      10.901  11.613  -3.802  1.00 50.91           H  
ATOM   1628  HB3 ARG A 103      10.800  11.854  -2.048  1.00 50.91           H  
ATOM   1629  O   ARG A 103      12.851   9.865  -1.641  1.00 50.91           O  
ATOM   1630  CG  ARG A 103       8.902  11.500  -3.007  1.00 50.91           C  
ATOM   1631  HG2 ARG A 103       8.495  10.724  -3.656  1.00 50.91           H  
ATOM   1632  HG3 ARG A 103       8.437  11.410  -2.026  1.00 50.91           H  
ATOM   1633  CD  ARG A 103       8.587  12.875  -3.583  1.00 50.91           C  
ATOM   1634  HD2 ARG A 103       8.813  13.635  -2.835  1.00 50.91           H  
ATOM   1635  HD3 ARG A 103       9.203  13.034  -4.468  1.00 50.91           H  
ATOM   1636  NE  ARG A 103       7.178  12.934  -3.974  1.00 50.91           N  
ATOM   1637  HE  ARG A 103       6.733  12.034  -4.087  1.00 50.91           H  
ATOM   1638  NH1 ARG A 103       7.148  15.114  -4.663  1.00 50.91           N  
ATOM   1639 HH11 ARG A 103       6.746  15.765  -5.323  1.00 50.91           H  
ATOM   1640 HH12 ARG A 103       8.125  15.145  -4.407  1.00 50.91           H  
ATOM   1641  NH2 ARG A 103       5.319  13.840  -4.891  1.00 50.91           N  
ATOM   1642 HH21 ARG A 103       4.812  14.596  -5.330  1.00 50.91           H  
ATOM   1643 HH22 ARG A 103       4.922  12.912  -4.860  1.00 50.91           H  
ATOM   1644  CZ  ARG A 103       6.547  13.966  -4.486  1.00 50.91           C  
ATOM   1645  N   ARG A 104      12.734   8.915  -3.677  1.00 51.02           N  
ATOM   1646  H   ARG A 104      12.111   8.633  -4.421  1.00 51.02           H  
ATOM   1647  CA  ARG A 104      14.177   8.792  -3.883  1.00 51.02           C  
ATOM   1648  HA  ARG A 104      14.711   9.041  -2.966  1.00 51.02           H  
ATOM   1649  C   ARG A 104      14.601   9.775  -4.953  1.00 51.02           C  
ATOM   1650  CB  ARG A 104      14.512   7.355  -4.271  1.00 51.02           C  
ATOM   1651  HB2 ARG A 104      13.944   7.121  -5.172  1.00 51.02           H  
ATOM   1652  HB3 ARG A 104      14.205   6.700  -3.457  1.00 51.02           H  
ATOM   1653  O   ARG A 104      14.105   9.691  -6.073  1.00 51.02           O  
ATOM   1654  CG  ARG A 104      15.996   7.114  -4.566  1.00 51.02           C  
ATOM   1655  HG2 ARG A 104      16.579   7.270  -3.658  1.00 51.02           H  
ATOM   1656  HG3 ARG A 104      16.342   7.803  -5.337  1.00 51.02           H  
ATOM   1657  CD  ARG A 104      16.187   5.683  -5.076  1.00 51.02           C  
ATOM   1658  HD2 ARG A 104      15.834   4.985  -4.317  1.00 51.02           H  
ATOM   1659  HD3 ARG A 104      15.592   5.560  -5.981  1.00 51.02           H  
ATOM   1660  NE  ARG A 104      17.605   5.420  -5.375  1.00 51.02           N  
ATOM   1661  HE  ARG A 104      18.258   6.135  -5.088  1.00 51.02           H  
ATOM   1662  NH1 ARG A 104      17.323   3.417  -6.459  1.00 51.02           N  
ATOM   1663 HH11 ARG A 104      17.705   2.644  -6.985  1.00 51.02           H  
ATOM   1664 HH12 ARG A 104      16.323   3.539  -6.380  1.00 51.02           H  
ATOM   1665  NH2 ARG A 104      19.375   4.268  -6.225  1.00 51.02           N  
ATOM   1666 HH21 ARG A 104      19.999   5.003  -5.925  1.00 51.02           H  
ATOM   1667 HH22 ARG A 104      19.755   3.461  -6.699  1.00 51.02           H  
ATOM   1668  CZ  ARG A 104      18.093   4.372  -6.015  1.00 51.02           C  
ATOM   1669  N   PHE A 105      15.556  10.627  -4.623  1.00 47.18           N  
ATOM   1670  H   PHE A 105      15.913  10.645  -3.678  1.00 47.18           H  
ATOM   1671  CA  PHE A 105      16.311  11.378  -5.611  1.00 47.18           C  
ATOM   1672  HA  PHE A 105      15.706  11.538  -6.503  1.00 47.18           H  
ATOM   1673  C   PHE A 105      17.529  10.534  -5.998  1.00 47.18           C  
ATOM   1674  CB  PHE A 105      16.650  12.755  -5.028  1.00 47.18           C  
ATOM   1675  HB2 PHE A 105      17.215  12.625  -4.105  1.00 47.18           H  
ATOM   1676  HB3 PHE A 105      17.291  13.288  -5.730  1.00 47.18           H  
ATOM   1677  O   PHE A 105      18.202   9.961  -5.142  1.00 47.18           O  
ATOM   1678  CG  PHE A 105      15.410  13.592  -4.749  1.00 47.18           C  
ATOM   1679  CD1 PHE A 105      14.917  14.465  -5.736  1.00 47.18           C  
ATOM   1680  HD1 PHE A 105      15.439  14.560  -6.676  1.00 47.18           H  
ATOM   1681  CD2 PHE A 105      14.710  13.472  -3.532  1.00 47.18           C  
ATOM   1682  HD2 PHE A 105      15.071  12.813  -2.756  1.00 47.18           H  
ATOM   1683  CE1 PHE A 105      13.753  15.222  -5.519  1.00 47.18           C  
ATOM   1684  HE1 PHE A 105      13.398  15.896  -6.285  1.00 47.18           H  
ATOM   1685  CE2 PHE A 105      13.532  14.216  -3.338  1.00 47.18           C  
ATOM   1686  HE2 PHE A 105      12.960  14.143  -2.424  1.00 47.18           H  
ATOM   1687  CZ  PHE A 105      13.055  15.093  -4.314  1.00 47.18           C  
ATOM   1688  HZ  PHE A 105      12.163  15.673  -4.131  1.00 47.18           H  
ATOM   1689  N   THR A 106      17.772  10.340  -7.291  1.00 47.78           N  
ATOM   1690  H   THR A 106      17.116  10.691  -7.973  1.00 47.78           H  
ATOM   1691  CA  THR A 106      19.052   9.790  -7.752  1.00 47.78           C  
ATOM   1692  HA  THR A 106      19.605   9.374  -6.910  1.00 47.78           H  
ATOM   1693  C   THR A 106      19.884  10.929  -8.310  1.00 47.78           C  
ATOM   1694  CB  THR A 106      18.903   8.658  -8.772  1.00 47.78           C  
ATOM   1695  HB  THR A 106      19.899   8.352  -9.092  1.00 47.78           H  
ATOM   1696  O   THR A 106      19.561  11.460  -9.372  1.00 47.78           O  
ATOM   1697  CG2 THR A 106      18.184   7.434  -8.211  1.00 47.78           C  
ATOM   1698 HG21 THR A 106      17.166   7.701  -7.925  1.00 47.78           H  
ATOM   1699 HG22 THR A 106      18.728   7.071  -7.339  1.00 47.78           H  
ATOM   1700 HG23 THR A 106      18.149   6.655  -8.973  1.00 47.78           H  
ATOM   1701  OG1 THR A 106      18.194   9.092  -9.887  1.00 47.78           O  
ATOM   1702  HG1 THR A 106      18.495   9.986 -10.063  1.00 47.78           H  
ATOM   1703  N   ASP A 107      20.956  11.274  -7.601  1.00 41.21           N  
ATOM   1704  H   ASP A 107      21.057  10.888  -6.673  1.00 41.21           H  
ATOM   1705  CA  ASP A 107      21.752  12.475  -7.880  1.00 41.21           C  
ATOM   1706  HA  ASP A 107      21.073  13.290  -8.133  1.00 41.21           H  
ATOM   1707  C   ASP A 107      22.712  12.347  -9.071  1.00 41.21           C  
ATOM   1708  CB  ASP A 107      22.506  12.884  -6.607  1.00 41.21           C  
ATOM   1709  HB2 ASP A 107      23.231  13.659  -6.855  1.00 41.21           H  
ATOM   1710  HB3 ASP A 107      23.060  12.018  -6.244  1.00 41.21           H  
ATOM   1711  O   ASP A 107      23.373  13.315  -9.430  1.00 41.21           O  
ATOM   1712  CG  ASP A 107      21.595  13.452  -5.509  1.00 41.21           C  
ATOM   1713  OD1 ASP A 107      20.416  13.758  -5.776  1.00 41.21           O  
ATOM   1714  OD2 ASP A 107      22.086  13.593  -4.371  1.00 41.21           O  
ATOM   1715  N   PHE A 108      22.801  11.184  -9.724  1.00 44.97           N  
ATOM   1716  H   PHE A 108      22.213  10.419  -9.424  1.00 44.97           H  
ATOM   1717  CA  PHE A 108      23.769  10.980 -10.802  1.00 44.97           C  
ATOM   1718  HA  PHE A 108      24.113  11.948 -11.165  1.00 44.97           H  
ATOM   1719  C   PHE A 108      23.149  10.290 -12.012  1.00 44.97           C  
ATOM   1720  CB  PHE A 108      25.012  10.270 -10.250  1.00 44.97           C  
ATOM   1721  HB2 PHE A 108      25.655   9.988 -11.084  1.00 44.97           H  
ATOM   1722  HB3 PHE A 108      24.715   9.355  -9.737  1.00 44.97           H  
ATOM   1723  O   PHE A 108      23.156   9.064 -12.132  1.00 44.97           O  
ATOM   1724  CG  PHE A 108      25.814  11.153  -9.309  1.00 44.97           C  
ATOM   1725  CD1 PHE A 108      26.707  12.108  -9.834  1.00 44.97           C  
ATOM   1726  HD1 PHE A 108      26.838  12.197 -10.902  1.00 44.97           H  
ATOM   1727  CD2 PHE A 108      25.614  11.079  -7.917  1.00 44.97           C  
ATOM   1728  HD2 PHE A 108      24.905  10.377  -7.504  1.00 44.97           H  
ATOM   1729  CE1 PHE A 108      27.401  12.977  -8.972  1.00 44.97           C  
ATOM   1730  HE1 PHE A 108      28.065  13.725  -9.379  1.00 44.97           H  
ATOM   1731  CE2 PHE A 108      26.301  11.954  -7.057  1.00 44.97           C  
ATOM   1732  HE2 PHE A 108      26.114  11.918  -5.993  1.00 44.97           H  
ATOM   1733  CZ  PHE A 108      27.196  12.900  -7.584  1.00 44.97           C  
ATOM   1734  HZ  PHE A 108      27.704  13.586  -6.922  1.00 44.97           H  
ATOM   1735  N   TRP A 109      22.660  11.106 -12.945  1.00 39.10           N  
ATOM   1736  H   TRP A 109      22.620  12.093 -12.735  1.00 39.10           H  
ATOM   1737  CA  TRP A 109      22.586  10.739 -14.355  1.00 39.10           C  
ATOM   1738  HA  TRP A 109      22.780   9.670 -14.438  1.00 39.10           H  
ATOM   1739  C   TRP A 109      23.677  11.498 -15.119  1.00 39.10           C  
ATOM   1740  CB  TRP A 109      21.182  10.983 -14.924  1.00 39.10           C  
ATOM   1741  HB2 TRP A 109      21.273  11.448 -15.906  1.00 39.10           H  
ATOM   1742  HB3 TRP A 109      20.632  11.678 -14.290  1.00 39.10           H  
ATOM   1743  O   TRP A 109      23.729  12.722 -15.032  1.00 39.10           O  
ATOM   1744  CG  TRP A 109      20.382   9.728 -15.089  1.00 39.10           C  
ATOM   1745  CD1 TRP A 109      20.285   8.736 -14.175  1.00 39.10           C  
ATOM   1746  HD1 TRP A 109      20.760   8.746 -13.205  1.00 39.10           H  
ATOM   1747  CD2 TRP A 109      19.578   9.300 -16.230  1.00 39.10           C  
ATOM   1748  CE2 TRP A 109      19.031   8.014 -15.937  1.00 39.10           C  
ATOM   1749  CE3 TRP A 109      19.233   9.877 -17.472  1.00 39.10           C  
ATOM   1750  HE3 TRP A 109      19.615  10.856 -17.722  1.00 39.10           H  
ATOM   1751  NE1 TRP A 109      19.515   7.710 -14.683  1.00 39.10           N  
ATOM   1752  HE1 TRP A 109      19.275   6.884 -14.153  1.00 39.10           H  
ATOM   1753  CH2 TRP A 109      17.825   7.957 -18.032  1.00 39.10           C  
ATOM   1754  HH2 TRP A 109      17.148   7.466 -18.715  1.00 39.10           H  
ATOM   1755  CZ2 TRP A 109      18.159   7.349 -16.811  1.00 39.10           C  
ATOM   1756  HZ2 TRP A 109      17.740   6.391 -16.541  1.00 39.10           H  
ATOM   1757  CZ3 TRP A 109      18.368   9.212 -18.364  1.00 39.10           C  
ATOM   1758  HZ3 TRP A 109      18.103   9.680 -19.301  1.00 39.10           H  
ATOM   1759  N   PRO A 110      24.541  10.821 -15.897  1.00 39.85           N  
ATOM   1760  CA  PRO A 110      25.655  11.463 -16.604  1.00 39.85           C  
ATOM   1761  HA  PRO A 110      26.236  12.041 -15.886  1.00 39.85           H  
ATOM   1762  C   PRO A 110      25.234  12.447 -17.719  1.00 39.85           C  
ATOM   1763  CB  PRO A 110      26.529  10.305 -17.113  1.00 39.85           C  
ATOM   1764  HB2 PRO A 110      27.311  10.102 -16.382  1.00 39.85           H  
ATOM   1765  HB3 PRO A 110      26.975  10.513 -18.086  1.00 39.85           H  
ATOM   1766  O   PRO A 110      26.099  13.004 -18.391  1.00 39.85           O  
ATOM   1767  CG  PRO A 110      25.582   9.108 -17.179  1.00 39.85           C  
ATOM   1768  HG2 PRO A 110      25.062   9.113 -18.137  1.00 39.85           H  
ATOM   1769  HG3 PRO A 110      26.109   8.164 -17.035  1.00 39.85           H  
ATOM   1770  CD  PRO A 110      24.584   9.376 -16.061  1.00 39.85           C  
ATOM   1771  HD2 PRO A 110      24.935   8.916 -15.137  1.00 39.85           H  
ATOM   1772  HD3 PRO A 110      23.608   8.976 -16.337  1.00 39.85           H  
ATOM   1773  N   HIS A 111      23.931  12.681 -17.924  1.00 40.13           N  
ATOM   1774  H   HIS A 111      23.276  12.288 -17.263  1.00 40.13           H  
ATOM   1775  CA  HIS A 111      23.389  13.450 -19.051  1.00 40.13           C  
ATOM   1776  HA  HIS A 111      24.182  14.088 -19.440  1.00 40.13           H  
ATOM   1777  C   HIS A 111      22.256  14.432 -18.699  1.00 40.13           C  
ATOM   1778  CB  HIS A 111      22.987  12.472 -20.170  1.00 40.13           C  
ATOM   1779  HB2 HIS A 111      22.507  13.018 -20.982  1.00 40.13           H  
ATOM   1780  HB3 HIS A 111      22.271  11.748 -19.782  1.00 40.13           H  
ATOM   1781  O   HIS A 111      21.532  14.856 -19.598  1.00 40.13           O  
ATOM   1782  CG  HIS A 111      24.169  11.751 -20.763  1.00 40.13           C  
ATOM   1783  CD2 HIS A 111      24.359  10.399 -20.844  1.00 40.13           C  
ATOM   1784  HD2 HIS A 111      23.667   9.640 -20.510  1.00 40.13           H  
ATOM   1785  ND1 HIS A 111      25.293  12.350 -21.283  1.00 40.13           N  
ATOM   1786  HD1 HIS A 111      25.510  13.335 -21.236  1.00 40.13           H  
ATOM   1787  CE1 HIS A 111      26.144  11.384 -21.657  1.00 40.13           C  
ATOM   1788  HE1 HIS A 111      27.134  11.549 -22.054  1.00 40.13           H  
ATOM   1789  NE2 HIS A 111      25.617  10.174 -21.413  1.00 40.13           N  
ATOM   1790  N   GLY A 112      22.084  14.836 -17.437  1.00 39.48           N  
ATOM   1791  H   GLY A 112      22.682  14.503 -16.694  1.00 39.48           H  
ATOM   1792  CA  GLY A 112      21.086  15.861 -17.127  1.00 39.48           C  
ATOM   1793  HA2 GLY A 112      20.088  15.447 -17.273  1.00 39.48           H  
ATOM   1794  HA3 GLY A 112      21.208  16.691 -17.823  1.00 39.48           H  
ATOM   1795  C   GLY A 112      21.161  16.409 -15.710  1.00 39.48           C  
ATOM   1796  O   GLY A 112      21.293  15.650 -14.758  1.00 39.48           O  
ATOM   1797  N   ASP A 113      20.989  17.727 -15.593  1.00 41.89           N  
ATOM   1798  H   ASP A 113      20.968  18.277 -16.439  1.00 41.89           H  
ATOM   1799  CA  ASP A 113      20.922  18.496 -14.337  1.00 41.89           C  
ATOM   1800  HA  ASP A 113      21.775  18.226 -13.715  1.00 41.89           H  
ATOM   1801  C   ASP A 113      19.647  18.222 -13.509  1.00 41.89           C  
ATOM   1802  CB  ASP A 113      21.016  19.998 -14.671  1.00 41.89           C  
ATOM   1803  HB2 ASP A 113      20.195  20.264 -15.336  1.00 41.89           H  
ATOM   1804  HB3 ASP A 113      20.903  20.579 -13.755  1.00 41.89           H  
ATOM   1805  O   ASP A 113      19.314  18.966 -12.587  1.00 41.89           O  
ATOM   1806  CG  ASP A 113      22.346  20.412 -15.303  1.00 41.89           C  
ATOM   1807  OD1 ASP A 113      23.393  19.886 -14.868  1.00 41.89           O  
ATOM   1808  OD2 ASP A 113      22.299  21.252 -16.229  1.00 41.89           O  
ATOM   1809  N   PHE A 114      18.893  17.174 -13.847  1.00 38.03           N  
ATOM   1810  H   PHE A 114      19.291  16.501 -14.487  1.00 38.03           H  
ATOM   1811  CA  PHE A 114      17.617  16.858 -13.222  1.00 38.03           C  
ATOM   1812  HA  PHE A 114      17.344  17.678 -12.557  1.00 38.03           H  
ATOM   1813  C   PHE A 114      17.743  15.564 -12.416  1.00 38.03           C  
ATOM   1814  CB  PHE A 114      16.511  16.786 -14.279  1.00 38.03           C  
ATOM   1815  HB2 PHE A 114      16.753  16.007 -15.002  1.00 38.03           H  
ATOM   1816  HB3 PHE A 114      15.579  16.504 -13.790  1.00 38.03           H  
ATOM   1817  O   PHE A 114      17.979  14.507 -13.008  1.00 38.03           O  
ATOM   1818  CG  PHE A 114      16.298  18.102 -15.003  1.00 38.03           C  
ATOM   1819  CD1 PHE A 114      15.603  19.151 -14.371  1.00 38.03           C  
ATOM   1820  HD1 PHE A 114      15.208  19.013 -13.375  1.00 38.03           H  
ATOM   1821  CD2 PHE A 114      16.836  18.296 -16.288  1.00 38.03           C  
ATOM   1822  HD2 PHE A 114      17.390  17.501 -16.766  1.00 38.03           H  
ATOM   1823  CE1 PHE A 114      15.442  20.386 -15.025  1.00 38.03           C  
ATOM   1824  HE1 PHE A 114      14.923  21.194 -14.531  1.00 38.03           H  
ATOM   1825  CE2 PHE A 114      16.677  19.530 -16.941  1.00 38.03           C  
ATOM   1826  HE2 PHE A 114      17.108  19.682 -17.920  1.00 38.03           H  
ATOM   1827  CZ  PHE A 114      15.980  20.575 -16.310  1.00 38.03           C  
ATOM   1828  HZ  PHE A 114      15.874  21.529 -16.806  1.00 38.03           H  
ATOM   1829  N   PRO A 115      17.566  15.606 -11.083  1.00 41.58           N  
ATOM   1830  CA  PRO A 115      17.511  14.387 -10.295  1.00 41.58           C  
ATOM   1831  HA  PRO A 115      18.412  13.795 -10.452  1.00 41.58           H  
ATOM   1832  C   PRO A 115      16.283  13.579 -10.724  1.00 41.58           C  
ATOM   1833  CB  PRO A 115      17.452  14.847  -8.838  1.00 41.58           C  
ATOM   1834  HB2 PRO A 115      18.466  14.954  -8.454  1.00 41.58           H  
ATOM   1835  HB3 PRO A 115      16.894  14.143  -8.220  1.00 41.58           H  
ATOM   1836  O   PRO A 115      15.169  14.105 -10.787  1.00 41.58           O  
ATOM   1837  CG  PRO A 115      16.791  16.224  -8.916  1.00 41.58           C  
ATOM   1838  HG2 PRO A 115      17.089  16.863  -8.085  1.00 41.58           H  
ATOM   1839  HG3 PRO A 115      15.707  16.110  -8.942  1.00 41.58           H  
ATOM   1840  CD  PRO A 115      17.283  16.771 -10.255  1.00 41.58           C  
ATOM   1841  HD2 PRO A 115      18.199  17.343 -10.111  1.00 41.58           H  
ATOM   1842  HD3 PRO A 115      16.506  17.400 -10.690  1.00 41.58           H  
ATOM   1843  N   ILE A 116      16.470  12.290 -11.018  1.00 38.79           N  
ATOM   1844  H   ILE A 116      17.406  11.912 -10.981  1.00 38.79           H  
ATOM   1845  CA  ILE A 116      15.325  11.398 -11.218  1.00 38.79           C  
ATOM   1846  HA  ILE A 116      14.602  11.913 -11.851  1.00 38.79           H  
ATOM   1847  C   ILE A 116      14.684  11.174  -9.858  1.00 38.79           C  
ATOM   1848  CB  ILE A 116      15.682  10.080 -11.929  1.00 38.79           C  
ATOM   1849  HB  ILE A 116      16.495   9.593 -11.390  1.00 38.79           H  
ATOM   1850  O   ILE A 116      15.332  10.723  -8.911  1.00 38.79           O  
ATOM   1851  CG1 ILE A 116      16.178  10.398 -13.349  1.00 38.79           C  
ATOM   1852 HG12 ILE A 116      15.375  10.861 -13.923  1.00 38.79           H  
ATOM   1853 HG13 ILE A 116      17.009  11.100 -13.297  1.00 38.79           H  
ATOM   1854  CG2 ILE A 116      14.495   9.094 -11.942  1.00 38.79           C  
ATOM   1855 HG21 ILE A 116      14.182   8.857 -10.925  1.00 38.79           H  
ATOM   1856 HG22 ILE A 116      14.784   8.152 -12.407  1.00 38.79           H  
ATOM   1857 HG23 ILE A 116      13.654   9.523 -12.485  1.00 38.79           H  
ATOM   1858  CD1 ILE A 116      16.669   9.163 -14.092  1.00 38.79           C  
ATOM   1859 HD11 ILE A 116      17.404   8.641 -13.480  1.00 38.79           H  
ATOM   1860 HD12 ILE A 116      17.108   9.499 -15.031  1.00 38.79           H  
ATOM   1861 HD13 ILE A 116      15.841   8.495 -14.329  1.00 38.79           H  
ATOM   1862  N   VAL A 117      13.396  11.492  -9.787  1.00 40.69           N  
ATOM   1863  H   VAL A 117      12.956  11.883 -10.607  1.00 40.69           H  
ATOM   1864  CA  VAL A 117      12.553  11.198  -8.636  1.00 40.69           C  
ATOM   1865  HA  VAL A 117      13.176  11.153  -7.744  1.00 40.69           H  
ATOM   1866  C   VAL A 117      11.914   9.839  -8.873  1.00 40.69           C  
ATOM   1867  CB  VAL A 117      11.502  12.298  -8.405  1.00 40.69           C  
ATOM   1868  HB  VAL A 117      10.798  12.320  -9.236  1.00 40.69           H  
ATOM   1869  O   VAL A 117      11.197   9.647  -9.851  1.00 40.69           O  
ATOM   1870  CG1 VAL A 117      10.733  12.041  -7.103  1.00 40.69           C  
ATOM   1871 HG11 VAL A 117      10.001  12.833  -6.946  1.00 40.69           H  
ATOM   1872 HG12 VAL A 117      10.187  11.099  -7.166  1.00 40.69           H  
ATOM   1873 HG13 VAL A 117      11.421  12.007  -6.258  1.00 40.69           H  
ATOM   1874  CG2 VAL A 117      12.173  13.673  -8.298  1.00 40.69           C  
ATOM   1875 HG21 VAL A 117      11.438  14.428  -8.019  1.00 40.69           H  
ATOM   1876 HG22 VAL A 117      12.611  13.957  -9.255  1.00 40.69           H  
ATOM   1877 HG23 VAL A 117      12.963  13.633  -7.547  1.00 40.69           H  
ATOM   1878  N   THR A 118      12.195   8.881  -7.996  1.00 43.68           N  
ATOM   1879  H   THR A 118      12.818   9.114  -7.236  1.00 43.68           H  
ATOM   1880  CA  THR A 118      11.455   7.618  -7.934  1.00 43.68           C  
ATOM   1881  HA  THR A 118      10.887   7.473  -8.853  1.00 43.68           H  
ATOM   1882  C   THR A 118      10.476   7.702  -6.773  1.00 43.68           C  
ATOM   1883  CB  THR A 118      12.388   6.413  -7.770  1.00 43.68           C  
ATOM   1884  HB  THR A 118      12.813   6.419  -6.766  1.00 43.68           H  
ATOM   1885  O   THR A 118      10.901   7.768  -5.616  1.00 43.68           O  
ATOM   1886  CG2 THR A 118      11.666   5.085  -7.983  1.00 43.68           C  
ATOM   1887 HG21 THR A 118      11.213   5.064  -8.974  1.00 43.68           H  
ATOM   1888 HG22 THR A 118      10.887   4.958  -7.231  1.00 43.68           H  
ATOM   1889 HG23 THR A 118      12.377   4.264  -7.897  1.00 43.68           H  
ATOM   1890  OG1 THR A 118      13.450   6.474  -8.695  1.00 43.68           O  
ATOM   1891  HG1 THR A 118      13.565   7.403  -8.910  1.00 43.68           H  
ATOM   1892  N   ASP A 119       9.182   7.709  -7.081  1.00 42.39           N  
ATOM   1893  H   ASP A 119       8.897   7.725  -8.050  1.00 42.39           H  
ATOM   1894  CA  ASP A 119       8.122   7.588  -6.085  1.00 42.39           C  
ATOM   1895  HA  ASP A 119       8.416   8.125  -5.183  1.00 42.39           H  
ATOM   1896  C   ASP A 119       7.922   6.111  -5.714  1.00 42.39           C  
ATOM   1897  CB  ASP A 119       6.819   8.233  -6.588  1.00 42.39           C  
ATOM   1898  HB2 ASP A 119       6.601   7.875  -7.595  1.00 42.39           H  
ATOM   1899  HB3 ASP A 119       6.004   7.915  -5.937  1.00 42.39           H  
ATOM   1900  O   ASP A 119       7.696   5.246  -6.561  1.00 42.39           O  
ATOM   1901  CG  ASP A 119       6.864   9.767  -6.569  1.00 42.39           C  
ATOM   1902  OD1 ASP A 119       7.009  10.343  -5.463  1.00 42.39           O  
ATOM   1903  OD2 ASP A 119       6.742  10.386  -7.644  1.00 42.39           O  
ATOM   1904  N   PHE A 120       8.011   5.822  -4.420  1.00 47.73           N  
ATOM   1905  H   PHE A 120       8.262   6.576  -3.796  1.00 47.73           H  
ATOM   1906  CA  PHE A 120       7.688   4.538  -3.814  1.00 47.73           C  
ATOM   1907  HA  PHE A 120       7.525   3.792  -4.592  1.00 47.73           H  
ATOM   1908  C   PHE A 120       6.388   4.695  -3.030  1.00 47.73           C  
ATOM   1909  CB  PHE A 120       8.842   4.055  -2.929  1.00 47.73           C  
ATOM   1910  HB2 PHE A 120       9.046   4.823  -2.182  1.00 47.73           H  
ATOM   1911  HB3 PHE A 120       8.527   3.155  -2.402  1.00 47.73           H  
ATOM   1912  O   PHE A 120       6.397   4.946  -1.821  1.00 47.73           O  
ATOM   1913  CG  PHE A 120      10.130   3.763  -3.661  1.00 47.73           C  
ATOM   1914  CD1 PHE A 120      10.357   2.488  -4.209  1.00 47.73           C  
ATOM   1915  HD1 PHE A 120       9.600   1.722  -4.120  1.00 47.73           H  
ATOM   1916  CD2 PHE A 120      11.102   4.769  -3.801  1.00 47.73           C  
ATOM   1917  HD2 PHE A 120      10.919   5.759  -3.412  1.00 47.73           H  
ATOM   1918  CE1 PHE A 120      11.554   2.213  -4.893  1.00 47.73           C  
ATOM   1919  HE1 PHE A 120      11.712   1.240  -5.333  1.00 47.73           H  
ATOM   1920  CE2 PHE A 120      12.293   4.489  -4.487  1.00 47.73           C  
ATOM   1921  HE2 PHE A 120      13.023   5.272  -4.632  1.00 47.73           H  
ATOM   1922  CZ  PHE A 120      12.526   3.217  -5.030  1.00 47.73           C  
ATOM   1923  HZ  PHE A 120      13.433   3.019  -5.582  1.00 47.73           H  
ATOM   1924  N   ASP A 121       5.272   4.558  -3.739  1.00 45.83           N  
ATOM   1925  H   ASP A 121       5.341   4.448  -4.740  1.00 45.83           H  
ATOM   1926  CA  ASP A 121       3.945   4.516  -3.137  1.00 45.83           C  
ATOM   1927  HA  ASP A 121       3.945   5.126  -2.234  1.00 45.83           H  
ATOM   1928  C   ASP A 121       3.579   3.094  -2.739  1.00 45.83           C  
ATOM   1929  CB  ASP A 121       2.887   5.085  -4.085  1.00 45.83           C  
ATOM   1930  HB2 ASP A 121       1.898   4.837  -3.699  1.00 45.83           H  
ATOM   1931  HB3 ASP A 121       2.993   4.627  -5.069  1.00 45.83           H  
ATOM   1932  O   ASP A 121       3.656   2.148  -3.526  1.00 45.83           O  
ATOM   1933  CG  ASP A 121       2.977   6.601  -4.193  1.00 45.83           C  
ATOM   1934  OD1 ASP A 121       3.187   7.244  -3.141  1.00 45.83           O  
ATOM   1935  OD2 ASP A 121       2.765   7.118  -5.304  1.00 45.83           O  
ATOM   1936  N   VAL A 122       3.130   2.941  -1.501  1.00 45.06           N  
ATOM   1937  H   VAL A 122       3.148   3.742  -0.886  1.00 45.06           H  
ATOM   1938  CA  VAL A 122       2.652   1.660  -0.995  1.00 45.06           C  
ATOM   1939  HA  VAL A 122       2.474   0.972  -1.821  1.00 45.06           H  
ATOM   1940  C   VAL A 122       1.345   1.893  -0.264  1.00 45.06           C  
ATOM   1941  CB  VAL A 122       3.703   1.037  -0.087  1.00 45.06           C  
ATOM   1942  HB  VAL A 122       3.862   1.835   0.638  1.00 45.06           H  
ATOM   1943  O   VAL A 122       1.280   2.537   0.786  1.00 45.06           O  
ATOM   1944  CG1 VAL A 122       3.236  -0.219   0.660  1.00 45.06           C  
ATOM   1945 HG11 VAL A 122       2.942  -0.982  -0.062  1.00 45.06           H  
ATOM   1946 HG12 VAL A 122       2.395   0.038   1.304  1.00 45.06           H  
ATOM   1947 HG13 VAL A 122       4.048  -0.579   1.291  1.00 45.06           H  
ATOM   1948  CG2 VAL A 122       5.035   0.723  -0.782  1.00 45.06           C  
ATOM   1949 HG21 VAL A 122       5.746   0.304  -0.070  1.00 45.06           H  
ATOM   1950 HG22 VAL A 122       4.871   0.027  -1.605  1.00 45.06           H  
ATOM   1951 HG23 VAL A 122       5.466   1.642  -1.181  1.00 45.06           H  
ATOM   1952  N   GLU A 123       0.298   1.298  -0.819  1.00 43.03           N  
ATOM   1953  H   GLU A 123       0.433   0.838  -1.708  1.00 43.03           H  
ATOM   1954  CA  GLU A 123      -0.994   1.126  -0.175  1.00 43.03           C  
ATOM   1955  HA  GLU A 123      -1.085   1.830   0.652  1.00 43.03           H  
ATOM   1956  C   GLU A 123      -1.055  -0.304   0.376  1.00 43.03           C  
ATOM   1957  CB  GLU A 123      -2.110   1.440  -1.191  1.00 43.03           C  
ATOM   1958  HB2 GLU A 123      -1.920   2.420  -1.629  1.00 43.03           H  
ATOM   1959  HB3 GLU A 123      -2.095   0.695  -1.987  1.00 43.03           H  
ATOM   1960  O   GLU A 123      -0.946  -1.279  -0.370  1.00 43.03           O  
ATOM   1961  CG  GLU A 123      -3.501   1.465  -0.538  1.00 43.03           C  
ATOM   1962  HG2 GLU A 123      -3.490   2.213   0.255  1.00 43.03           H  
ATOM   1963  HG3 GLU A 123      -3.682   0.498  -0.069  1.00 43.03           H  
ATOM   1964  CD  GLU A 123      -4.676   1.772  -1.498  1.00 43.03           C  
ATOM   1965  OE1 GLU A 123      -5.807   1.901  -0.969  1.00 43.03           O  
ATOM   1966  OE2 GLU A 123      -4.507   1.835  -2.742  1.00 43.03           O  
ATOM   1967  N   LYS A 124      -1.210  -0.455   1.693  1.00 46.53           N  
ATOM   1968  H   LYS A 124      -1.261   0.380   2.259  1.00 46.53           H  
ATOM   1969  CA  LYS A 124      -1.419  -1.761   2.331  1.00 46.53           C  
ATOM   1970  HA  LYS A 124      -1.599  -2.504   1.555  1.00 46.53           H  
ATOM   1971  C   LYS A 124      -2.664  -1.730   3.196  1.00 46.53           C  
ATOM   1972  CB  LYS A 124      -0.180  -2.212   3.125  1.00 46.53           C  
ATOM   1973  HB2 LYS A 124      -0.459  -3.043   3.772  1.00 46.53           H  
ATOM   1974  HB3 LYS A 124       0.167  -1.391   3.753  1.00 46.53           H  
ATOM   1975  O   LYS A 124      -2.836  -0.855   4.042  1.00 46.53           O  
ATOM   1976  CG  LYS A 124       0.947  -2.684   2.194  1.00 46.53           C  
ATOM   1977  HG2 LYS A 124       0.588  -3.530   1.609  1.00 46.53           H  
ATOM   1978  HG3 LYS A 124       1.204  -1.880   1.504  1.00 46.53           H  
ATOM   1979  CD  LYS A 124       2.203  -3.111   2.968  1.00 46.53           C  
ATOM   1980  HD2 LYS A 124       1.946  -3.918   3.654  1.00 46.53           H  
ATOM   1981  HD3 LYS A 124       2.578  -2.259   3.535  1.00 46.53           H  
ATOM   1982  CE  LYS A 124       3.276  -3.588   1.979  1.00 46.53           C  
ATOM   1983  HE2 LYS A 124       2.876  -4.422   1.404  1.00 46.53           H  
ATOM   1984  HE3 LYS A 124       3.480  -2.778   1.278  1.00 46.53           H  
ATOM   1985  NZ  LYS A 124       4.532  -3.988   2.662  1.00 46.53           N  
ATOM   1986  HZ1 LYS A 124       5.219  -4.281   1.983  1.00 46.53           H  
ATOM   1987  HZ2 LYS A 124       4.366  -4.751   3.303  1.00 46.53           H  
ATOM   1988  HZ3 LYS A 124       4.912  -3.201   3.168  1.00 46.53           H  
ATOM   1989  N   CYS A 125      -3.518  -2.733   3.034  1.00 38.25           N  
ATOM   1990  H   CYS A 125      -3.317  -3.432   2.333  1.00 38.25           H  
ATOM   1991  CA  CYS A 125      -4.548  -3.014   4.021  1.00 38.25           C  
ATOM   1992  HA  CYS A 125      -4.985  -2.075   4.359  1.00 38.25           H  
ATOM   1993  C   CYS A 125      -3.891  -3.703   5.225  1.00 38.25           C  
ATOM   1994  CB  CYS A 125      -5.659  -3.846   3.373  1.00 38.25           C  
ATOM   1995  HB2 CYS A 125      -5.293  -4.847   3.148  1.00 38.25           H  
ATOM   1996  HB3 CYS A 125      -5.986  -3.370   2.449  1.00 38.25           H  
ATOM   1997  O   CYS A 125      -3.234  -4.733   5.078  1.00 38.25           O  
ATOM   1998  SG  CYS A 125      -7.064  -3.955   4.516  1.00 38.25           S  
ATOM   1999  HG  CYS A 125      -7.202  -2.652   4.774  1.00 38.25           H  
ATOM   2000  N   LEU A 126      -4.040  -3.118   6.411  1.00 44.50           N  
ATOM   2001  H   LEU A 126      -4.627  -2.298   6.471  1.00 44.50           H  
ATOM   2002  CA  LEU A 126      -3.618  -3.722   7.667  1.00 44.50           C  
ATOM   2003  HA  LEU A 126      -2.794  -4.414   7.488  1.00 44.50           H  
ATOM   2004  C   LEU A 126      -4.793  -4.528   8.214  1.00 44.50           C  
ATOM   2005  CB  LEU A 126      -3.140  -2.641   8.653  1.00 44.50           C  
ATOM   2006  HB2 LEU A 126      -3.957  -1.942   8.828  1.00 44.50           H  
ATOM   2007  HB3 LEU A 126      -2.913  -3.127   9.602  1.00 44.50           H  
ATOM   2008  O   LEU A 126      -5.767  -3.964   8.715  1.00 44.50           O  
ATOM   2009  CG  LEU A 126      -1.903  -1.841   8.204  1.00 44.50           C  
ATOM   2010  HG  LEU A 126      -2.127  -1.310   7.279  1.00 44.50           H  
ATOM   2011  CD1 LEU A 126      -1.564  -0.813   9.286  1.00 44.50           C  
ATOM   2012 HD11 LEU A 126      -0.660  -0.267   9.017  1.00 44.50           H  
ATOM   2013 HD12 LEU A 126      -2.386  -0.104   9.389  1.00 44.50           H  
ATOM   2014 HD13 LEU A 126      -1.399  -1.315  10.240  1.00 44.50           H  
ATOM   2015  CD2 LEU A 126      -0.672  -2.725   7.982  1.00 44.50           C  
ATOM   2016 HD21 LEU A 126      -0.459  -3.305   8.879  1.00 44.50           H  
ATOM   2017 HD22 LEU A 126      -0.845  -3.397   7.142  1.00 44.50           H  
ATOM   2018 HD23 LEU A 126       0.188  -2.099   7.742  1.00 44.50           H  
ATOM   2019  N   ILE A 127      -4.702  -5.851   8.104  1.00 35.30           N  
ATOM   2020  H   ILE A 127      -3.893  -6.245   7.646  1.00 35.30           H  
ATOM   2021  CA  ILE A 127      -5.685  -6.767   8.680  1.00 35.30           C  
ATOM   2022  HA  ILE A 127      -6.662  -6.285   8.653  1.00 35.30           H  
ATOM   2023  C   ILE A 127      -5.306  -7.003  10.138  1.00 35.30           C  
ATOM   2024  CB  ILE A 127      -5.805  -8.073   7.868  1.00 35.30           C  
ATOM   2025  HB  ILE A 127      -4.844  -8.587   7.889  1.00 35.30           H  
ATOM   2026  O   ILE A 127      -4.181  -7.386  10.458  1.00 35.30           O  
ATOM   2027  CG1 ILE A 127      -6.166  -7.750   6.398  1.00 35.30           C  
ATOM   2028 HG12 ILE A 127      -5.429  -7.062   5.982  1.00 35.30           H  
ATOM   2029 HG13 ILE A 127      -7.139  -7.259   6.360  1.00 35.30           H  
ATOM   2030  CG2 ILE A 127      -6.868  -8.991   8.505  1.00 35.30           C  
ATOM   2031 HG21 ILE A 127      -6.927  -9.934   7.962  1.00 35.30           H  
ATOM   2032 HG22 ILE A 127      -7.847  -8.512   8.485  1.00 35.30           H  
ATOM   2033 HG23 ILE A 127      -6.605  -9.236   9.534  1.00 35.30           H  
ATOM   2034  CD1 ILE A 127      -6.190  -8.971   5.473  1.00 35.30           C  
ATOM   2035 HD11 ILE A 127      -6.315  -8.638   4.443  1.00 35.30           H  
ATOM   2036 HD12 ILE A 127      -5.252  -9.521   5.556  1.00 35.30           H  
ATOM   2037 HD13 ILE A 127      -7.023  -9.627   5.725  1.00 35.30           H  
ATOM   2038  N   ASN A 128      -6.257  -6.759  11.031  1.00 36.67           N  
ATOM   2039  H   ASN A 128      -7.163  -6.460  10.702  1.00 36.67           H  
ATOM   2040  CA  ASN A 128      -6.093  -7.038  12.444  1.00 36.67           C  
ATOM   2041  HA  ASN A 128      -5.114  -6.687  12.771  1.00 36.67           H  
ATOM   2042  C   ASN A 128      -6.168  -8.556  12.695  1.00 36.67           C  
ATOM   2043  CB  ASN A 128      -7.167  -6.243  13.197  1.00 36.67           C  
ATOM   2044  HB2 ASN A 128      -7.044  -5.179  12.996  1.00 36.67           H  
ATOM   2045  HB3 ASN A 128      -8.155  -6.555  12.859  1.00 36.67           H  
ATOM   2046  O   ASN A 128      -7.250  -9.140  12.668  1.00 36.67           O  
ATOM   2047  CG  ASN A 128      -7.083  -6.456  14.689  1.00 36.67           C  
ATOM   2048  ND2 ASN A 128      -8.068  -6.009  15.418  1.00 36.67           N  
ATOM   2049 HD21 ASN A 128      -8.021  -6.185  16.411  1.00 36.67           H  
ATOM   2050 HD22 ASN A 128      -8.843  -5.500  15.018  1.00 36.67           H  
ATOM   2051  OD1 ASN A 128      -6.154  -7.023  15.230  1.00 36.67           O  
ATOM   2052  N   ILE A 129      -5.025  -9.188  12.965  1.00 28.38           N  
ATOM   2053  H   ILE A 129      -4.171  -8.650  12.924  1.00 28.38           H  
ATOM   2054  CA  ILE A 129      -4.917 -10.611  13.318  1.00 28.38           C  
ATOM   2055  HA  ILE A 129      -5.784 -11.131  12.912  1.00 28.38           H  
ATOM   2056  C   ILE A 129      -4.982 -10.748  14.854  1.00 28.38           C  
ATOM   2057  CB  ILE A 129      -3.659 -11.266  12.678  1.00 28.38           C  
ATOM   2058  HB  ILE A 129      -2.777 -10.897  13.200  1.00 28.38           H  
ATOM   2059  O   ILE A 129      -4.019 -11.154  15.494  1.00 28.38           O  
ATOM   2060  CG1 ILE A 129      -3.502 -10.914  11.177  1.00 28.38           C  
ATOM   2061 HG12 ILE A 129      -4.348 -11.314  10.617  1.00 28.38           H  
ATOM   2062 HG13 ILE A 129      -3.501  -9.831  11.055  1.00 28.38           H  
ATOM   2063  CG2 ILE A 129      -3.726 -12.800  12.839  1.00 28.38           C  
ATOM   2064 HG21 ILE A 129      -4.552 -13.208  12.255  1.00 28.38           H  
ATOM   2065 HG22 ILE A 129      -3.866 -13.081  13.883  1.00 28.38           H  
ATOM   2066 HG23 ILE A 129      -2.795 -13.260  12.509  1.00 28.38           H  
ATOM   2067  CD1 ILE A 129      -2.197 -11.412  10.542  1.00 28.38           C  
ATOM   2068 HD11 ILE A 129      -1.344 -11.074  11.130  1.00 28.38           H  
ATOM   2069 HD12 ILE A 129      -2.113 -11.007   9.533  1.00 28.38           H  
ATOM   2070 HD13 ILE A 129      -2.191 -12.500  10.476  1.00 28.38           H  
ATOM   2071  N   ASN A 130      -6.108 -10.364  15.472  1.00 25.96           N  
ATOM   2072  H   ASN A 130      -6.824  -9.938  14.901  1.00 25.96           H  
ATOM   2073  CA  ASN A 130      -6.332 -10.495  16.928  1.00 25.96           C  
ATOM   2074  HA  ASN A 130      -5.383 -10.761  17.393  1.00 25.96           H  
ATOM   2075  C   ASN A 130      -7.239 -11.674  17.323  1.00 25.96           C  
ATOM   2076  CB  ASN A 130      -6.772  -9.150  17.547  1.00 25.96           C  
ATOM   2077  HB2 ASN A 130      -7.391  -9.328  18.427  1.00 25.96           H  
ATOM   2078  HB3 ASN A 130      -7.378  -8.594  16.832  1.00 25.96           H  
ATOM   2079  O   ASN A 130      -7.697 -11.759  18.463  1.00 25.96           O  
ATOM   2080  CG  ASN A 130      -5.611  -8.290  18.023  1.00 25.96           C  
ATOM   2081  ND2 ASN A 130      -5.889  -7.094  18.482  1.00 25.96           N  
ATOM   2082 HD21 ASN A 130      -5.083  -6.553  18.761  1.00 25.96           H  
ATOM   2083 HD22 ASN A 130      -6.841  -6.757  18.498  1.00 25.96           H  
ATOM   2084  OD1 ASN A 130      -4.456  -8.673  18.077  1.00 25.96           O  
ATOM   2085  N   ARG A 131      -7.485 -12.625  16.419  1.00 24.89           N  
ATOM   2086  H   ARG A 131      -7.086 -12.523  15.497  1.00 24.89           H  
ATOM   2087  CA  ARG A 131      -8.121 -13.901  16.761  1.00 24.89           C  
ATOM   2088  HA  ARG A 131      -8.114 -14.040  17.842  1.00 24.89           H  
ATOM   2089  C   ARG A 131      -7.310 -15.044  16.176  1.00 24.89           C  
ATOM   2090  CB  ARG A 131      -9.588 -13.935  16.295  1.00 24.89           C  
ATOM   2091  HB2 ARG A 131      -9.884 -14.975  16.158  1.00 24.89           H  
ATOM   2092  HB3 ARG A 131      -9.688 -13.429  15.335  1.00 24.89           H  
ATOM   2093  O   ARG A 131      -7.428 -15.321  14.996  1.00 24.89           O  
ATOM   2094  CG  ARG A 131     -10.535 -13.309  17.330  1.00 24.89           C  
ATOM   2095  HG2 ARG A 131     -10.311 -12.248  17.442  1.00 24.89           H  
ATOM   2096  HG3 ARG A 131     -10.393 -13.807  18.289  1.00 24.89           H  
ATOM   2097  CD  ARG A 131     -11.993 -13.484  16.886  1.00 24.89           C  
ATOM   2098  HD2 ARG A 131     -12.156 -12.894  15.985  1.00 24.89           H  
ATOM   2099  HD3 ARG A 131     -12.162 -14.534  16.650  1.00 24.89           H  
ATOM   2100  NE  ARG A 131     -12.944 -13.070  17.938  1.00 24.89           N  
ATOM   2101  HE  ARG A 131     -12.549 -12.757  18.813  1.00 24.89           H  
ATOM   2102  NH1 ARG A 131     -14.875 -13.471  16.754  1.00 24.89           N  
ATOM   2103 HH11 ARG A 131     -15.884 -13.499  16.702  1.00 24.89           H  
ATOM   2104 HH12 ARG A 131     -14.329 -13.756  15.954  1.00 24.89           H  
ATOM   2105  NH2 ARG A 131     -15.007 -12.746  18.857  1.00 24.89           N  
ATOM   2106 HH21 ARG A 131     -14.588 -12.462  19.731  1.00 24.89           H  
ATOM   2107 HH22 ARG A 131     -16.013 -12.781  18.771  1.00 24.89           H  
ATOM   2108  CZ  ARG A 131     -14.264 -13.097  17.845  1.00 24.89           C  
ATOM   2109  N   VAL A 132      -6.565 -15.705  17.064  1.00 21.23           N  
ATOM   2110  H   VAL A 132      -6.508 -15.294  17.985  1.00 21.23           H  
ATOM   2111  CA  VAL A 132      -6.063 -17.077  16.924  1.00 21.23           C  
ATOM   2112  HA  VAL A 132      -5.534 -17.314  17.847  1.00 21.23           H  
ATOM   2113  C   VAL A 132      -5.062 -17.255  15.775  1.00 21.23           C  
ATOM   2114  CB  VAL A 132      -7.249 -18.074  16.836  1.00 21.23           C  
ATOM   2115  HB  VAL A 132      -7.690 -18.036  15.839  1.00 21.23           H  
ATOM   2116  O   VAL A 132      -5.415 -17.217  14.611  1.00 21.23           O  
ATOM   2117  CG1 VAL A 132      -6.799 -19.511  17.119  1.00 21.23           C  
ATOM   2118 HG11 VAL A 132      -6.440 -19.603  18.145  1.00 21.23           H  
ATOM   2119 HG12 VAL A 132      -7.636 -20.193  16.971  1.00 21.23           H  
ATOM   2120 HG13 VAL A 132      -6.003 -19.806  16.436  1.00 21.23           H  
ATOM   2121  CG2 VAL A 132      -8.357 -17.765  17.863  1.00 21.23           C  
ATOM   2122 HG21 VAL A 132      -7.936 -17.702  18.867  1.00 21.23           H  
ATOM   2123 HG22 VAL A 132      -9.105 -18.557  17.841  1.00 21.23           H  
ATOM   2124 HG23 VAL A 132      -8.867 -16.834  17.614  1.00 21.23           H  
ATOM   2125  N   ILE A 133      -3.788 -17.437  16.116  1.00 23.57           N  
ATOM   2126  H   ILE A 133      -3.519 -16.981  16.976  1.00 23.57           H  
ATOM   2127  CA  ILE A 133      -2.947 -18.605  15.796  1.00 23.57           C  
ATOM   2128  HA  ILE A 133      -3.263 -19.431  16.433  1.00 23.57           H  
ATOM   2129  C   ILE A 133      -1.514 -18.198  16.197  1.00 23.57           C  
ATOM   2130  CB  ILE A 133      -2.997 -19.113  14.319  1.00 23.57           C  
ATOM   2131  HB  ILE A 133      -2.722 -18.285  13.665  1.00 23.57           H  
ATOM   2132  O   ILE A 133      -0.985 -17.184  15.743  1.00 23.57           O  
ATOM   2133  CG1 ILE A 133      -4.325 -19.752  13.814  1.00 23.57           C  
ATOM   2134 HG12 ILE A 133      -4.289 -20.840  13.869  1.00 23.57           H  
ATOM   2135 HG13 ILE A 133      -5.180 -19.503  14.443  1.00 23.57           H  
ATOM   2136  CG2 ILE A 133      -2.002 -20.284  14.157  1.00 23.57           C  
ATOM   2137 HG21 ILE A 133      -2.257 -21.099  14.834  1.00 23.57           H  
ATOM   2138 HG22 ILE A 133      -2.035 -20.665  13.136  1.00 23.57           H  
ATOM   2139 HG23 ILE A 133      -0.976 -19.984  14.370  1.00 23.57           H  
ATOM   2140  CD1 ILE A 133      -4.636 -19.373  12.359  1.00 23.57           C  
ATOM   2141 HD11 ILE A 133      -5.571 -19.843  12.054  1.00 23.57           H  
ATOM   2142 HD12 ILE A 133      -3.835 -19.717  11.705  1.00 23.57           H  
ATOM   2143 HD13 ILE A 133      -4.736 -18.292  12.265  1.00 23.57           H  
ATOM   2144  N   ASN A 134      -0.873 -19.003  17.051  1.00 24.30           N  
ATOM   2145  H   ASN A 134      -1.383 -19.798  17.408  1.00 24.30           H  
ATOM   2146  CA  ASN A 134       0.586 -19.054  17.167  1.00 24.30           C  
ATOM   2147  HA  ASN A 134       0.983 -18.081  17.456  1.00 24.30           H  
ATOM   2148  C   ASN A 134       1.158 -19.429  15.785  1.00 24.30           C  
ATOM   2149  CB  ASN A 134       0.973 -20.129  18.216  1.00 24.30           C  
ATOM   2150  HB2 ASN A 134       0.300 -20.983  18.140  1.00 24.30           H  
ATOM   2151  HB3 ASN A 134       1.975 -20.492  17.992  1.00 24.30           H  
ATOM   2152  O   ASN A 134       1.376 -20.608  15.521  1.00 24.30           O  
ATOM   2153  CG  ASN A 134       1.045 -19.651  19.652  1.00 24.30           C  
ATOM   2154  ND2 ASN A 134       0.854 -20.535  20.604  1.00 24.30           N  
ATOM   2155 HD21 ASN A 134       0.669 -21.503  20.385  1.00 24.30           H  
ATOM   2156 HD22 ASN A 134       0.952 -20.192  21.549  1.00 24.30           H  
ATOM   2157  OD1 ASN A 134       1.325 -18.504  19.943  1.00 24.30           O  
ATOM   2158  N   LEU A 135       1.326 -18.470  14.869  1.00 24.50           N  
ATOM   2159  H   LEU A 135       0.976 -17.546  15.075  1.00 24.50           H  
ATOM   2160  CA  LEU A 135       1.985 -18.700  13.582  1.00 24.50           C  
ATOM   2161  HA  LEU A 135       1.942 -19.762  13.344  1.00 24.50           H  
ATOM   2162  C   LEU A 135       3.458 -18.295  13.708  1.00 24.50           C  
ATOM   2163  CB  LEU A 135       1.281 -17.970  12.418  1.00 24.50           C  
ATOM   2164  HB2 LEU A 135       1.086 -16.939  12.716  1.00 24.50           H  
ATOM   2165  HB3 LEU A 135       1.959 -17.943  11.565  1.00 24.50           H  
ATOM   2166  O   LEU A 135       3.769 -17.106  13.651  1.00 24.50           O  
ATOM   2167  CG  LEU A 135      -0.033 -18.616  11.950  1.00 24.50           C  
ATOM   2168  HG  LEU A 135      -0.722 -18.588  12.794  1.00 24.50           H  
ATOM   2169  CD1 LEU A 135      -0.686 -17.795  10.845  1.00 24.50           C  
ATOM   2170 HD11 LEU A 135      -1.649 -18.232  10.579  1.00 24.50           H  
ATOM   2171 HD12 LEU A 135      -0.044 -17.770   9.965  1.00 24.50           H  
ATOM   2172 HD13 LEU A 135      -0.857 -16.778  11.197  1.00 24.50           H  
ATOM   2173  CD2 LEU A 135       0.137 -20.054  11.435  1.00 24.50           C  
ATOM   2174 HD21 LEU A 135       0.902 -20.085  10.659  1.00 24.50           H  
ATOM   2175 HD22 LEU A 135       0.407 -20.726  12.249  1.00 24.50           H  
ATOM   2176 HD23 LEU A 135      -0.805 -20.406  11.014  1.00 24.50           H  
ATOM   2177  N   PRO A 136       4.392 -19.257  13.839  1.00 21.15           N  
ATOM   2178  CA  PRO A 136       5.829 -18.986  13.867  1.00 21.15           C  
ATOM   2179  HA  PRO A 136       6.020 -18.177  14.573  1.00 21.15           H  
ATOM   2180  C   PRO A 136       6.416 -18.542  12.512  1.00 21.15           C  
ATOM   2181  CB  PRO A 136       6.468 -20.272  14.418  1.00 21.15           C  
ATOM   2182  HB2 PRO A 136       6.512 -20.210  15.505  1.00 21.15           H  
ATOM   2183  HB3 PRO A 136       7.464 -20.461  14.019  1.00 21.15           H  
ATOM   2184  O   PRO A 136       7.635 -18.538  12.357  1.00 21.15           O  
ATOM   2185  CG  PRO A 136       5.487 -21.369  14.020  1.00 21.15           C  
ATOM   2186  HG2 PRO A 136       5.673 -21.670  12.989  1.00 21.15           H  
ATOM   2187  HG3 PRO A 136       5.542 -22.228  14.688  1.00 21.15           H  
ATOM   2188  CD  PRO A 136       4.141 -20.667  14.110  1.00 21.15           C  
ATOM   2189  HD2 PRO A 136       3.453 -21.116  13.394  1.00 21.15           H  
ATOM   2190  HD3 PRO A 136       3.762 -20.775  15.127  1.00 21.15           H  
ATOM   2191  N   ARG A 137       5.604 -18.182  11.505  1.00 23.02           N  
ATOM   2192  H   ARG A 137       4.614 -18.109  11.690  1.00 23.02           H  
ATOM   2193  CA  ARG A 137       6.095 -17.790  10.174  1.00 23.02           C  
ATOM   2194  HA  ARG A 137       7.112 -17.411  10.271  1.00 23.02           H  
ATOM   2195  C   ARG A 137       5.266 -16.649   9.582  1.00 23.02           C  
ATOM   2196  CB  ARG A 137       6.156 -19.025   9.251  1.00 23.02           C  
ATOM   2197  HB2 ARG A 137       5.186 -19.521   9.226  1.00 23.02           H  
ATOM   2198  HB3 ARG A 137       6.398 -18.691   8.242  1.00 23.02           H  
ATOM   2199  O   ARG A 137       4.106 -16.830   9.230  1.00 23.02           O  
ATOM   2200  CG  ARG A 137       7.242 -20.013   9.718  1.00 23.02           C  
ATOM   2201  HG2 ARG A 137       8.180 -19.471   9.834  1.00 23.02           H  
ATOM   2202  HG3 ARG A 137       6.959 -20.443  10.679  1.00 23.02           H  
ATOM   2203  CD  ARG A 137       7.469 -21.170   8.746  1.00 23.02           C  
ATOM   2204  HD2 ARG A 137       7.648 -20.762   7.751  1.00 23.02           H  
ATOM   2205  HD3 ARG A 137       6.572 -21.789   8.719  1.00 23.02           H  
ATOM   2206  NE  ARG A 137       8.635 -21.976   9.163  1.00 23.02           N  
ATOM   2207  HE  ARG A 137       9.144 -21.650   9.971  1.00 23.02           H  
ATOM   2208  NH1 ARG A 137       8.503 -23.562   7.509  1.00 23.02           N  
ATOM   2209 HH11 ARG A 137       8.861 -24.387   7.049  1.00 23.02           H  
ATOM   2210 HH12 ARG A 137       7.660 -23.126   7.162  1.00 23.02           H  
ATOM   2211  NH2 ARG A 137      10.176 -23.647   8.983  1.00 23.02           N  
ATOM   2212 HH21 ARG A 137      10.673 -23.287   9.784  1.00 23.02           H  
ATOM   2213 HH22 ARG A 137      10.519 -24.469   8.506  1.00 23.02           H  
ATOM   2214  CZ  ARG A 137       9.097 -23.054   8.553  1.00 23.02           C  
ATOM   2215  N   MET A 138       5.887 -15.471   9.488  1.00 23.59           N  
ATOM   2216  H   MET A 138       6.845 -15.427   9.805  1.00 23.59           H  
ATOM   2217  CA  MET A 138       5.376 -14.319   8.739  1.00 23.59           C  
ATOM   2218  HA  MET A 138       4.327 -14.159   8.988  1.00 23.59           H  
ATOM   2219  C   MET A 138       5.485 -14.594   7.237  1.00 23.59           C  
ATOM   2220  CB  MET A 138       6.180 -13.050   9.085  1.00 23.59           C  
ATOM   2221  HB2 MET A 138       7.243 -13.287   9.115  1.00 23.59           H  
ATOM   2222  HB3 MET A 138       6.025 -12.310   8.300  1.00 23.59           H  
ATOM   2223  O   MET A 138       6.571 -14.896   6.742  1.00 23.59           O  
ATOM   2224  CG  MET A 138       5.750 -12.410  10.408  1.00 23.59           C  
ATOM   2225  HG2 MET A 138       4.703 -12.118  10.319  1.00 23.59           H  
ATOM   2226  HG3 MET A 138       5.828 -13.145  11.209  1.00 23.59           H  
ATOM   2227  SD  MET A 138       6.704 -10.935  10.870  1.00 23.59           S  
ATOM   2228  CE  MET A 138       8.214 -11.710  11.504  1.00 23.59           C  
ATOM   2229  HE1 MET A 138       8.898 -10.935  11.852  1.00 23.59           H  
ATOM   2230  HE2 MET A 138       8.698 -12.281  10.712  1.00 23.59           H  
ATOM   2231  HE3 MET A 138       7.968 -12.374  12.332  1.00 23.59           H  
ATOM   2232  N   TYR A 139       4.376 -14.449   6.513  1.00 23.61           N  
ATOM   2233  H   TYR A 139       3.507 -14.237   6.982  1.00 23.61           H  
ATOM   2234  CA  TYR A 139       4.357 -14.496   5.054  1.00 23.61           C  
ATOM   2235  HA  TYR A 139       5.045 -15.273   4.719  1.00 23.61           H  
ATOM   2236  C   TYR A 139       4.843 -13.152   4.487  1.00 23.61           C  
ATOM   2237  CB  TYR A 139       2.956 -14.892   4.563  1.00 23.61           C  
ATOM   2238  HB2 TYR A 139       2.221 -14.192   4.960  1.00 23.61           H  
ATOM   2239  HB3 TYR A 139       2.931 -14.808   3.477  1.00 23.61           H  
ATOM   2240  O   TYR A 139       4.221 -12.110   4.690  1.00 23.61           O  
ATOM   2241  CG  TYR A 139       2.567 -16.313   4.941  1.00 23.61           C  
ATOM   2242  CD1 TYR A 139       3.040 -17.394   4.171  1.00 23.61           C  
ATOM   2243  HD1 TYR A 139       3.650 -17.215   3.298  1.00 23.61           H  
ATOM   2244  CD2 TYR A 139       1.748 -16.559   6.063  1.00 23.61           C  
ATOM   2245  HD2 TYR A 139       1.372 -15.735   6.651  1.00 23.61           H  
ATOM   2246  CE1 TYR A 139       2.707 -18.716   4.527  1.00 23.61           C  
ATOM   2247  HE1 TYR A 139       3.050 -19.550   3.933  1.00 23.61           H  
ATOM   2248  CE2 TYR A 139       1.406 -17.880   6.416  1.00 23.61           C  
ATOM   2249  HE2 TYR A 139       0.774 -18.065   7.271  1.00 23.61           H  
ATOM   2250  OH  TYR A 139       1.573 -20.239   5.981  1.00 23.61           O  
ATOM   2251  HH  TYR A 139       0.896 -20.284   6.661  1.00 23.61           H  
ATOM   2252  CZ  TYR A 139       1.889 -18.962   5.647  1.00 23.61           C  
ATOM   2253  N   SER A 140       5.989 -13.182   3.804  1.00 25.45           N  
ATOM   2254  H   SER A 140       6.439 -14.080   3.704  1.00 25.45           H  
ATOM   2255  CA  SER A 140       6.561 -12.067   3.043  1.00 25.45           C  
ATOM   2256  HA  SER A 140       6.289 -11.116   3.501  1.00 25.45           H  
ATOM   2257  C   SER A 140       6.021 -12.115   1.617  1.00 25.45           C  
ATOM   2258  CB  SER A 140       8.095 -12.193   3.042  1.00 25.45           C  
ATOM   2259  HB2 SER A 140       8.370 -13.237   2.897  1.00 25.45           H  
ATOM   2260  HB3 SER A 140       8.478 -11.867   4.009  1.00 25.45           H  
ATOM   2261  O   SER A 140       6.335 -13.052   0.888  1.00 25.45           O  
ATOM   2262  OG  SER A 140       8.701 -11.432   2.013  1.00 25.45           O  
ATOM   2263  HG  SER A 140       8.563 -11.894   1.182  1.00 25.45           H  
ATOM   2264  N   MET A 141       5.269 -11.099   1.190  1.00 24.80           N  
ATOM   2265  H   MET A 141       5.029 -10.360   1.836  1.00 24.80           H  
ATOM   2266  CA  MET A 141       5.065 -10.861  -0.240  1.00 24.80           C  
ATOM   2267  HA  MET A 141       5.088 -11.811  -0.775  1.00 24.80           H  
ATOM   2268  C   MET A 141       6.214 -10.005  -0.762  1.00 24.80           C  
ATOM   2269  CB  MET A 141       3.707 -10.227  -0.542  1.00 24.80           C  
ATOM   2270  HB2 MET A 141       3.590  -9.309   0.034  1.00 24.80           H  
ATOM   2271  HB3 MET A 141       3.679  -9.980  -1.603  1.00 24.80           H  
ATOM   2272  O   MET A 141       6.342  -8.829  -0.423  1.00 24.80           O  
ATOM   2273  CG  MET A 141       2.551 -11.186  -0.241  1.00 24.80           C  
ATOM   2274  HG2 MET A 141       2.824 -12.188  -0.572  1.00 24.80           H  
ATOM   2275  HG3 MET A 141       2.395 -11.219   0.837  1.00 24.80           H  
ATOM   2276  SD  MET A 141       0.984 -10.756  -1.048  1.00 24.80           S  
ATOM   2277  CE  MET A 141       0.883  -8.975  -0.730  1.00 24.80           C  
ATOM   2278  HE1 MET A 141       1.683  -8.457  -1.258  1.00 24.80           H  
ATOM   2279  HE2 MET A 141      -0.075  -8.604  -1.095  1.00 24.80           H  
ATOM   2280  HE3 MET A 141       0.958  -8.787   0.341  1.00 24.80           H  
ATOM   2281  N   THR A 142       7.075 -10.634  -1.552  1.00 25.63           N  
ATOM   2282  H   THR A 142       6.938 -11.620  -1.722  1.00 25.63           H  
ATOM   2283  CA  THR A 142       8.201 -10.002  -2.233  1.00 25.63           C  
ATOM   2284  HA  THR A 142       8.577  -9.187  -1.615  1.00 25.63           H  
ATOM   2285  C   THR A 142       7.735  -9.411  -3.554  1.00 25.63           C  
ATOM   2286  CB  THR A 142       9.346 -11.007  -2.492  1.00 25.63           C  
ATOM   2287  HB  THR A 142       9.621 -11.018  -3.546  1.00 25.63           H  
ATOM   2288  O   THR A 142       7.493 -10.152  -4.501  1.00 25.63           O  
ATOM   2289  CG2 THR A 142      10.571 -10.598  -1.696  1.00 25.63           C  
ATOM   2290 HG21 THR A 142      10.335 -10.562  -0.633  1.00 25.63           H  
ATOM   2291 HG22 THR A 142      10.894  -9.614  -2.036  1.00 25.63           H  
ATOM   2292 HG23 THR A 142      11.355 -11.335  -1.872  1.00 25.63           H  
ATOM   2293  OG1 THR A 142       9.042 -12.328  -2.089  1.00 25.63           O  
ATOM   2294  HG1 THR A 142       8.650 -12.767  -2.848  1.00 25.63           H  
ATOM   2295  N   ASN A 143       7.660  -8.085  -3.642  1.00 26.94           N  
ATOM   2296  H   ASN A 143       7.808  -7.525  -2.815  1.00 26.94           H  
ATOM   2297  CA  ASN A 143       7.730  -7.426  -4.943  1.00 26.94           C  
ATOM   2298  HA  ASN A 143       7.182  -8.010  -5.682  1.00 26.94           H  
ATOM   2299  C   ASN A 143       9.203  -7.404  -5.359  1.00 26.94           C  
ATOM   2300  CB  ASN A 143       7.093  -6.027  -4.870  1.00 26.94           C  
ATOM   2301  HB2 ASN A 143       7.411  -5.449  -5.738  1.00 26.94           H  
ATOM   2302  HB3 ASN A 143       7.431  -5.507  -3.974  1.00 26.94           H  
ATOM   2303  O   ASN A 143      10.036  -6.898  -4.610  1.00 26.94           O  
ATOM   2304  CG  ASN A 143       5.574  -6.077  -4.893  1.00 26.94           C  
ATOM   2305  ND2 ASN A 143       4.914  -4.964  -4.681  1.00 26.94           N  
ATOM   2306 HD21 ASN A 143       3.915  -5.028  -4.812  1.00 26.94           H  
ATOM   2307 HD22 ASN A 143       5.398  -4.080  -4.614  1.00 26.94           H  
ATOM   2308  OD1 ASN A 143       4.950  -7.100  -5.106  1.00 26.94           O  
ATOM   2309  N   THR A 144       9.519  -7.994  -6.511  1.00 25.79           N  
ATOM   2310  H   THR A 144       8.775  -8.366  -7.085  1.00 25.79           H  
ATOM   2311  CA  THR A 144      10.873  -8.005  -7.079  1.00 25.79           C  
ATOM   2312  HA  THR A 144      11.559  -7.515  -6.388  1.00 25.79           H  
ATOM   2313  C   THR A 144      10.828  -7.196  -8.368  1.00 25.79           C  
ATOM   2314  CB  THR A 144      11.398  -9.436  -7.351  1.00 25.79           C  
ATOM   2315  HB  THR A 144      11.153  -9.737  -8.370  1.00 25.79           H  
ATOM   2316  O   THR A 144      10.133  -7.585  -9.300  1.00 25.79           O  
ATOM   2317  CG2 THR A 144      12.912  -9.526  -7.158  1.00 25.79           C  
ATOM   2318 HG21 THR A 144      13.186  -9.225  -6.147  1.00 25.79           H  
ATOM   2319 HG22 THR A 144      13.409  -8.878  -7.880  1.00 25.79           H  
ATOM   2320 HG23 THR A 144      13.237 -10.553  -7.331  1.00 25.79           H  
ATOM   2321  OG1 THR A 144      10.833 -10.388  -6.473  1.00 25.79           O  
ATOM   2322  HG1 THR A 144       9.927 -10.530  -6.757  1.00 25.79           H  
ATOM   2323  N   PHE A 145      11.532  -6.065  -8.418  1.00 27.14           N  
ATOM   2324  H   PHE A 145      12.045  -5.770  -7.599  1.00 27.14           H  
ATOM   2325  CA  PHE A 145      11.726  -5.302  -9.653  1.00 27.14           C  
ATOM   2326  HA  PHE A 145      10.917  -5.517 -10.352  1.00 27.14           H  
ATOM   2327  C   PHE A 145      13.039  -5.746 -10.301  1.00 27.14           C  
ATOM   2328  CB  PHE A 145      11.693  -3.794  -9.367  1.00 27.14           C  
ATOM   2329  HB2 PHE A 145      11.986  -3.263 -10.273  1.00 27.14           H  
ATOM   2330  HB3 PHE A 145      12.429  -3.551  -8.600  1.00 27.14           H  
ATOM   2331  O   PHE A 145      14.084  -5.727  -9.648  1.00 27.14           O  
ATOM   2332  CG  PHE A 145      10.327  -3.289  -8.939  1.00 27.14           C  
ATOM   2333  CD1 PHE A 145       9.383  -2.908  -9.913  1.00 27.14           C  
ATOM   2334  HD1 PHE A 145       9.634  -2.961 -10.962  1.00 27.14           H  
ATOM   2335  CD2 PHE A 145       9.990  -3.212  -7.574  1.00 27.14           C  
ATOM   2336  HD2 PHE A 145      10.710  -3.497  -6.821  1.00 27.14           H  
ATOM   2337  CE1 PHE A 145       8.112  -2.448  -9.524  1.00 27.14           C  
ATOM   2338  HE1 PHE A 145       7.396  -2.146 -10.274  1.00 27.14           H  
ATOM   2339  CE2 PHE A 145       8.718  -2.752  -7.186  1.00 27.14           C  
ATOM   2340  HE2 PHE A 145       8.469  -2.675  -6.138  1.00 27.14           H  
ATOM   2341  CZ  PHE A 145       7.780  -2.369  -8.161  1.00 27.14           C  
ATOM   2342  HZ  PHE A 145       6.809  -1.999  -7.867  1.00 27.14           H  
ATOM   2343  N   THR A 146      12.985  -6.171 -11.564  1.00 26.18           N  
ATOM   2344  H   THR A 146      12.095  -6.184 -12.040  1.00 26.18           H  
ATOM   2345  CA  THR A 146      14.165  -6.555 -12.348  1.00 26.18           C  
ATOM   2346  HA  THR A 146      15.032  -6.615 -11.691  1.00 26.18           H  
ATOM   2347  C   THR A 146      14.432  -5.476 -13.389  1.00 26.18           C  
ATOM   2348  CB  THR A 146      13.996  -7.932 -13.019  1.00 26.18           C  
ATOM   2349  HB  THR A 146      13.349  -7.843 -13.892  1.00 26.18           H  
ATOM   2350  O   THR A 146      13.605  -5.231 -14.263  1.00 26.18           O  
ATOM   2351  CG2 THR A 146      15.344  -8.522 -13.434  1.00 26.18           C  
ATOM   2352 HG21 THR A 146      15.185  -9.502 -13.882  1.00 26.18           H  
ATOM   2353 HG22 THR A 146      16.005  -8.618 -12.572  1.00 26.18           H  
ATOM   2354 HG23 THR A 146      15.812  -7.880 -14.180  1.00 26.18           H  
ATOM   2355  OG1 THR A 146      13.415  -8.855 -12.124  1.00 26.18           O  
ATOM   2356  HG1 THR A 146      13.983  -8.905 -11.351  1.00 26.18           H  
ATOM   2357  N   HIS A 147      15.588  -4.821 -13.296  1.00 28.05           N  
ATOM   2358  H   HIS A 147      16.229  -5.059 -12.553  1.00 28.05           H  
ATOM   2359  CA  HIS A 147      16.071  -3.924 -14.341  1.00 28.05           C  
ATOM   2360  HA  HIS A 147      15.234  -3.384 -14.785  1.00 28.05           H  
ATOM   2361  C   HIS A 147      16.745  -4.762 -15.433  1.00 28.05           C  
ATOM   2362  CB  HIS A 147      17.042  -2.897 -13.739  1.00 28.05           C  
ATOM   2363  HB2 HIS A 147      17.800  -3.413 -13.148  1.00 28.05           H  
ATOM   2364  HB3 HIS A 147      17.554  -2.388 -14.555  1.00 28.05           H  
ATOM   2365  O   HIS A 147      17.750  -5.421 -15.167  1.00 28.05           O  
ATOM   2366  CG  HIS A 147      16.372  -1.851 -12.883  1.00 28.05           C  
ATOM   2367  CD2 HIS A 147      15.937  -1.989 -11.590  1.00 28.05           C  
ATOM   2368  HD2 HIS A 147      16.015  -2.880 -10.985  1.00 28.05           H  
ATOM   2369  ND1 HIS A 147      16.089  -0.560 -13.267  1.00 28.05           N  
ATOM   2370  HD1 HIS A 147      16.233  -0.169 -14.187  1.00 28.05           H  
ATOM   2371  CE1 HIS A 147      15.495   0.063 -12.236  1.00 28.05           C  
ATOM   2372  HE1 HIS A 147      15.130   1.079 -12.252  1.00 28.05           H  
ATOM   2373  NE2 HIS A 147      15.386  -0.767 -11.187  1.00 28.05           N  
ATOM   2374  N   PHE A 148      16.215  -4.731 -16.656  1.00 25.31           N  
ATOM   2375  H   PHE A 148      15.376  -4.194 -16.818  1.00 25.31           H  
ATOM   2376  CA  PHE A 148      16.900  -5.295 -17.817  1.00 25.31           C  
ATOM   2377  HA  PHE A 148      17.560  -6.101 -17.495  1.00 25.31           H  
ATOM   2378  C   PHE A 148      17.769  -4.204 -18.450  1.00 25.31           C  
ATOM   2379  CB  PHE A 148      15.893  -5.918 -18.793  1.00 25.31           C  
ATOM   2380  HB2 PHE A 148      16.416  -6.174 -19.715  1.00 25.31           H  
ATOM   2381  HB3 PHE A 148      15.131  -5.182 -19.048  1.00 25.31           H  
ATOM   2382  O   PHE A 148      17.262  -3.238 -19.018  1.00 25.31           O  
ATOM   2383  CG  PHE A 148      15.228  -7.176 -18.258  1.00 25.31           C  
ATOM   2384  CD1 PHE A 148      15.861  -8.427 -18.398  1.00 25.31           C  
ATOM   2385  HD1 PHE A 148      16.813  -8.496 -18.904  1.00 25.31           H  
ATOM   2386  CD2 PHE A 148      13.982  -7.098 -17.607  1.00 25.31           C  
ATOM   2387  HD2 PHE A 148      13.490  -6.144 -17.491  1.00 25.31           H  
ATOM   2388  CE1 PHE A 148      15.250  -9.591 -17.897  1.00 25.31           C  
ATOM   2389  HE1 PHE A 148      15.730 -10.550 -18.022  1.00 25.31           H  
ATOM   2390  CE2 PHE A 148      13.370  -8.262 -17.107  1.00 25.31           C  
ATOM   2391  HE2 PHE A 148      12.410  -8.197 -16.617  1.00 25.31           H  
ATOM   2392  CZ  PHE A 148      14.003  -9.509 -17.253  1.00 25.31           C  
ATOM   2393  HZ  PHE A 148      13.525 -10.403 -16.882  1.00 25.31           H  
ATOM   2394  N   PHE A 149      19.088  -4.347 -18.317  1.00 26.24           N  
ATOM   2395  H   PHE A 149      19.427  -5.146 -17.800  1.00 26.24           H  
ATOM   2396  CA  PHE A 149      20.061  -3.633 -19.140  1.00 26.24           C  
ATOM   2397  HA  PHE A 149      19.635  -2.694 -19.495  1.00 26.24           H  
ATOM   2398  C   PHE A 149      20.357  -4.517 -20.354  1.00 26.24           C  
ATOM   2399  CB  PHE A 149      21.336  -3.320 -18.327  1.00 26.24           C  
ATOM   2400  HB2 PHE A 149      22.204  -3.733 -18.842  1.00 26.24           H  
ATOM   2401  HB3 PHE A 149      21.291  -3.816 -17.357  1.00 26.24           H  
ATOM   2402  O   PHE A 149      20.911  -5.603 -20.188  1.00 26.24           O  
ATOM   2403  CG  PHE A 149      21.591  -1.841 -18.108  1.00 26.24           C  
ATOM   2404  CD1 PHE A 149      22.360  -1.112 -19.037  1.00 26.24           C  
ATOM   2405  HD1 PHE A 149      22.756  -1.601 -19.915  1.00 26.24           H  
ATOM   2406  CD2 PHE A 149      21.063  -1.189 -16.977  1.00 26.24           C  
ATOM   2407  HD2 PHE A 149      20.470  -1.744 -16.266  1.00 26.24           H  
ATOM   2408  CE1 PHE A 149      22.603   0.258 -18.833  1.00 26.24           C  
ATOM   2409  HE1 PHE A 149      23.185   0.814 -19.553  1.00 26.24           H  
ATOM   2410  CE2 PHE A 149      21.306   0.182 -16.774  1.00 26.24           C  
ATOM   2411  HE2 PHE A 149      20.900   0.679 -15.905  1.00 26.24           H  
ATOM   2412  CZ  PHE A 149      22.077   0.905 -17.701  1.00 26.24           C  
ATOM   2413  HZ  PHE A 149      22.261   1.958 -17.549  1.00 26.24           H  
ATOM   2414  N   ASP A 150      19.999  -4.067 -21.556  1.00 26.27           N  
ATOM   2415  H   ASP A 150      19.491  -3.197 -21.631  1.00 26.27           H  
ATOM   2416  CA  ASP A 150      20.557  -4.615 -22.792  1.00 26.27           C  
ATOM   2417  HA  ASP A 150      20.839  -5.656 -22.633  1.00 26.27           H  
ATOM   2418  C   ASP A 150      21.803  -3.789 -23.160  1.00 26.27           C  
ATOM   2419  CB  ASP A 150      19.512  -4.639 -23.920  1.00 26.27           C  
ATOM   2420  HB2 ASP A 150      19.171  -3.625 -24.125  1.00 26.27           H  
ATOM   2421  HB3 ASP A 150      18.656  -5.227 -23.590  1.00 26.27           H  
ATOM   2422  O   ASP A 150      21.672  -2.690 -23.695  1.00 26.27           O  
ATOM   2423  CG  ASP A 150      20.065  -5.259 -25.215  1.00 26.27           C  
ATOM   2424  OD1 ASP A 150      21.274  -5.604 -25.255  1.00 26.27           O  
ATOM   2425  OD2 ASP A 150      19.284  -5.369 -26.184  1.00 26.27           O  
ATOM   2426  N   PRO A 151      23.029  -4.263 -22.872  1.00 27.13           N  
ATOM   2427  CA  PRO A 151      24.253  -3.537 -23.204  1.00 27.13           C  
ATOM   2428  HA  PRO A 151      24.184  -2.516 -22.828  1.00 27.13           H  
ATOM   2429  C   PRO A 151      24.530  -3.453 -24.716  1.00 27.13           C  
ATOM   2430  CB  PRO A 151      25.365  -4.278 -22.450  1.00 27.13           C  
ATOM   2431  HB2 PRO A 151      25.462  -3.856 -21.450  1.00 27.13           H  
ATOM   2432  HB3 PRO A 151      26.322  -4.236 -22.969  1.00 27.13           H  
ATOM   2433  O   PRO A 151      25.487  -2.786 -25.107  1.00 27.13           O  
ATOM   2434  CG  PRO A 151      24.838  -5.708 -22.347  1.00 27.13           C  
ATOM   2435  HG2 PRO A 151      25.267  -6.239 -21.497  1.00 27.13           H  
ATOM   2436  HG3 PRO A 151      25.038  -6.240 -23.277  1.00 27.13           H  
ATOM   2437  CD  PRO A 151      23.339  -5.507 -22.187  1.00 27.13           C  
ATOM   2438  HD2 PRO A 151      23.112  -5.402 -21.126  1.00 27.13           H  
ATOM   2439  HD3 PRO A 151      22.804  -6.354 -22.617  1.00 27.13           H  
ATOM   2440  N   LYS A 152      23.756  -4.138 -25.574  1.00 30.01           N  
ATOM   2441  H   LYS A 152      22.956  -4.638 -25.213  1.00 30.01           H  
ATOM   2442  CA  LYS A 152      23.949  -4.147 -27.035  1.00 30.01           C  
ATOM   2443  HA  LYS A 152      24.963  -3.820 -27.266  1.00 30.01           H  
ATOM   2444  C   LYS A 152      23.046  -3.165 -27.775  1.00 30.01           C  
ATOM   2445  CB  LYS A 152      23.760  -5.563 -27.584  1.00 30.01           C  
ATOM   2446  HB2 LYS A 152      22.791  -5.957 -27.274  1.00 30.01           H  
ATOM   2447  HB3 LYS A 152      23.772  -5.518 -28.673  1.00 30.01           H  
ATOM   2448  O   LYS A 152      23.384  -2.777 -28.891  1.00 30.01           O  
ATOM   2449  CG  LYS A 152      24.884  -6.496 -27.121  1.00 30.01           C  
ATOM   2450  HG2 LYS A 152      24.870  -6.589 -26.035  1.00 30.01           H  
ATOM   2451  HG3 LYS A 152      25.845  -6.088 -27.435  1.00 30.01           H  
ATOM   2452  CD  LYS A 152      24.687  -7.875 -27.749  1.00 30.01           C  
ATOM   2453  HD2 LYS A 152      23.743  -8.290 -27.396  1.00 30.01           H  
ATOM   2454  HD3 LYS A 152      24.646  -7.773 -28.834  1.00 30.01           H  
ATOM   2455  CE  LYS A 152      25.843  -8.796 -27.360  1.00 30.01           C  
ATOM   2456  HE2 LYS A 152      25.887  -8.851 -26.272  1.00 30.01           H  
ATOM   2457  HE3 LYS A 152      26.775  -8.355 -27.716  1.00 30.01           H  
ATOM   2458  NZ  LYS A 152      25.647 -10.145 -27.940  1.00 30.01           N  
ATOM   2459  HZ1 LYS A 152      25.593 -10.087 -28.946  1.00 30.01           H  
ATOM   2460  HZ2 LYS A 152      24.777 -10.534 -27.605  1.00 30.01           H  
ATOM   2461  HZ3 LYS A 152      26.402 -10.764 -27.679  1.00 30.01           H  
ATOM   2462  N   ASN A 153      21.963  -2.720 -27.148  1.00 30.12           N  
ATOM   2463  H   ASN A 153      21.760  -3.078 -26.225  1.00 30.12           H  
ATOM   2464  CA  ASN A 153      21.092  -1.684 -27.673  1.00 30.12           C  
ATOM   2465  HA  ASN A 153      21.414  -1.381 -28.669  1.00 30.12           H  
ATOM   2466  C   ASN A 153      21.194  -0.471 -26.749  1.00 30.12           C  
ATOM   2467  CB  ASN A 153      19.665  -2.244 -27.787  1.00 30.12           C  
ATOM   2468  HB2 ASN A 153      18.976  -1.424 -27.990  1.00 30.12           H  
ATOM   2469  HB3 ASN A 153      19.368  -2.711 -26.848  1.00 30.12           H  
ATOM   2470  O   ASN A 153      20.729  -0.519 -25.618  1.00 30.12           O  
ATOM   2471  CG  ASN A 153      19.507  -3.225 -28.933  1.00 30.12           C  
ATOM   2472  ND2 ASN A 153      18.818  -4.318 -28.728  1.00 30.12           N  
ATOM   2473 HD21 ASN A 153      18.744  -4.966 -29.499  1.00 30.12           H  
ATOM   2474 HD22 ASN A 153      18.696  -4.632 -27.775  1.00 30.12           H  
ATOM   2475  OD1 ASN A 153      19.988  -3.007 -30.033  1.00 30.12           O  
ATOM   2476  N   ASN A 154      21.758   0.641 -27.238  1.00 28.14           N  
ATOM   2477  H   ASN A 154      22.165   0.574 -28.159  1.00 28.14           H  
ATOM   2478  CA  ASN A 154      21.769   1.967 -26.584  1.00 28.14           C  
ATOM   2479  HA  ASN A 154      22.224   1.856 -25.599  1.00 28.14           H  
ATOM   2480  C   ASN A 154      20.346   2.545 -26.324  1.00 28.14           C  
ATOM   2481  CB  ASN A 154      22.636   2.926 -27.439  1.00 28.14           C  
ATOM   2482  HB2 ASN A 154      22.359   3.960 -27.230  1.00 28.14           H  
ATOM   2483  HB3 ASN A 154      22.445   2.750 -28.498  1.00 28.14           H  
ATOM   2484  O   ASN A 154      20.146   3.757 -26.284  1.00 28.14           O  
ATOM   2485  CG  ASN A 154      24.128   2.865 -27.169  1.00 28.14           C  
ATOM   2486  ND2 ASN A 154      24.932   3.336 -28.094  1.00 28.14           N  
ATOM   2487 HD21 ASN A 154      24.562   3.719 -28.952  1.00 28.14           H  
ATOM   2488 HD22 ASN A 154      25.916   3.299 -27.870  1.00 28.14           H  
ATOM   2489  OD1 ASN A 154      24.602   2.450 -26.129  1.00 28.14           O  
ATOM   2490  N   SER A 155      19.334   1.690 -26.190  1.00 25.83           N  
ATOM   2491  H   SER A 155      19.577   0.712 -26.130  1.00 25.83           H  
ATOM   2492  CA  SER A 155      17.949   1.986 -25.877  1.00 25.83           C  
ATOM   2493  HA  SER A 155      17.707   2.987 -26.235  1.00 25.83           H  
ATOM   2494  C   SER A 155      17.721   1.919 -24.368  1.00 25.83           C  
ATOM   2495  CB  SER A 155      17.032   0.993 -26.598  1.00 25.83           C  
ATOM   2496  HB2 SER A 155      17.105   1.146 -27.675  1.00 25.83           H  
ATOM   2497  HB3 SER A 155      16.001   1.165 -26.290  1.00 25.83           H  
ATOM   2498  O   SER A 155      17.979   0.893 -23.743  1.00 25.83           O  
ATOM   2499  OG  SER A 155      17.399  -0.337 -26.292  1.00 25.83           O  
ATOM   2500  HG  SER A 155      17.702  -0.368 -25.382  1.00 25.83           H  
ATOM   2501  N   TYR A 156      17.232   3.043 -23.845  1.00 23.43           N  
ATOM   2502  H   TYR A 156      17.192   3.824 -24.485  1.00 23.43           H  
ATOM   2503  CA  TYR A 156      16.584   3.306 -22.558  1.00 23.43           C  
ATOM   2504  HA  TYR A 156      17.175   4.079 -22.067  1.00 23.43           H  
ATOM   2505  C   TYR A 156      16.403   2.120 -21.594  1.00 23.43           C  
ATOM   2506  CB  TYR A 156      15.203   3.895 -22.875  1.00 23.43           C  
ATOM   2507  HB2 TYR A 156      14.641   3.200 -23.498  1.00 23.43           H  
ATOM   2508  HB3 TYR A 156      14.648   4.021 -21.945  1.00 23.43           H  
ATOM   2509  O   TYR A 156      15.816   1.123 -21.995  1.00 23.43           O  
ATOM   2510  CG  TYR A 156      15.294   5.239 -23.567  1.00 23.43           C  
ATOM   2511  CD1 TYR A 156      15.398   6.402 -22.783  1.00 23.43           C  
ATOM   2512  HD1 TYR A 156      15.363   6.331 -21.706  1.00 23.43           H  
ATOM   2513  CD2 TYR A 156      15.332   5.327 -24.974  1.00 23.43           C  
ATOM   2514  HD2 TYR A 156      15.232   4.436 -25.576  1.00 23.43           H  
ATOM   2515  CE1 TYR A 156      15.541   7.658 -23.398  1.00 23.43           C  
ATOM   2516  HE1 TYR A 156      15.614   8.550 -22.793  1.00 23.43           H  
ATOM   2517  CE2 TYR A 156      15.486   6.582 -25.593  1.00 23.43           C  
ATOM   2518  HE2 TYR A 156      15.515   6.668 -26.669  1.00 23.43           H  
ATOM   2519  OH  TYR A 156      15.731   8.960 -25.403  1.00 23.43           O  
ATOM   2520  HH  TYR A 156      15.788   9.668 -24.757  1.00 23.43           H  
ATOM   2521  CZ  TYR A 156      15.589   7.748 -24.806  1.00 23.43           C  
ATOM   2522  N   PRO A 157      16.784   2.239 -20.304  1.00 27.98           N  
ATOM   2523  CA  PRO A 157      16.515   1.205 -19.309  1.00 27.98           C  
ATOM   2524  HA  PRO A 157      17.007   0.279 -19.608  1.00 27.98           H  
ATOM   2525  C   PRO A 157      15.006   0.954 -19.194  1.00 27.98           C  
ATOM   2526  CB  PRO A 157      17.142   1.697 -18.001  1.00 27.98           C  
ATOM   2527  HB2 PRO A 157      16.564   1.399 -17.126  1.00 27.98           H  
ATOM   2528  HB3 PRO A 157      18.161   1.318 -17.927  1.00 27.98           H  
ATOM   2529  O   PRO A 157      14.223   1.842 -18.857  1.00 27.98           O  
ATOM   2530  CG  PRO A 157      17.179   3.215 -18.167  1.00 27.98           C  
ATOM   2531  HG2 PRO A 157      16.220   3.637 -17.864  1.00 27.98           H  
ATOM   2532  HG3 PRO A 157      17.991   3.666 -17.598  1.00 27.98           H  
ATOM   2533  CD  PRO A 157      17.366   3.410 -19.669  1.00 27.98           C  
ATOM   2534  HD2 PRO A 157      16.865   4.327 -19.978  1.00 27.98           H  
ATOM   2535  HD3 PRO A 157      18.429   3.458 -19.907  1.00 27.98           H  
ATOM   2536  N   TRP A 158      14.621  -0.281 -19.496  1.00 26.29           N  
ATOM   2537  H   TRP A 158      15.332  -0.945 -19.766  1.00 26.29           H  
ATOM   2538  CA  TRP A 158      13.250  -0.759 -19.513  1.00 26.29           C  
ATOM   2539  HA  TRP A 158      12.613  -0.022 -20.002  1.00 26.29           H  
ATOM   2540  C   TRP A 158      12.792  -0.954 -18.065  1.00 26.29           C  
ATOM   2541  CB  TRP A 158      13.194  -2.075 -20.317  1.00 26.29           C  
ATOM   2542  HB2 TRP A 158      13.845  -2.808 -19.840  1.00 26.29           H  
ATOM   2543  HB3 TRP A 158      12.176  -2.462 -20.253  1.00 26.29           H  
ATOM   2544  O   TRP A 158      13.405  -1.720 -17.316  1.00 26.29           O  
ATOM   2545  CG  TRP A 158      13.570  -2.006 -21.777  1.00 26.29           C  
ATOM   2546  CD1 TRP A 158      14.731  -1.535 -22.285  1.00 26.29           C  
ATOM   2547  HD1 TRP A 158      15.562  -1.159 -21.707  1.00 26.29           H  
ATOM   2548  CD2 TRP A 158      12.843  -2.518 -22.939  1.00 26.29           C  
ATOM   2549  CE2 TRP A 158      13.586  -2.210 -24.121  1.00 26.29           C  
ATOM   2550  CE3 TRP A 158      11.651  -3.253 -23.114  1.00 26.29           C  
ATOM   2551  HE3 TRP A 158      11.066  -3.527 -22.248  1.00 26.29           H  
ATOM   2552  NE1 TRP A 158      14.711  -1.574 -23.661  1.00 26.29           N  
ATOM   2553  HE1 TRP A 158      15.474  -1.242 -24.235  1.00 26.29           H  
ATOM   2554  CH2 TRP A 158      11.974  -3.311 -25.539  1.00 26.29           C  
ATOM   2555  HH2 TRP A 158      11.638  -3.625 -26.516  1.00 26.29           H  
ATOM   2556  CZ2 TRP A 158      13.164  -2.579 -25.404  1.00 26.29           C  
ATOM   2557  HZ2 TRP A 158      13.763  -2.334 -26.269  1.00 26.29           H  
ATOM   2558  CZ3 TRP A 158      11.228  -3.651 -24.397  1.00 26.29           C  
ATOM   2559  HZ3 TRP A 158      10.319  -4.224 -24.508  1.00 26.29           H  
ATOM   2560  N   ILE A 159      11.701  -0.300 -17.656  1.00 25.68           N  
ATOM   2561  H   ILE A 159      11.261   0.350 -18.292  1.00 25.68           H  
ATOM   2562  CA  ILE A 159      10.966  -0.703 -16.450  1.00 25.68           C  
ATOM   2563  HA  ILE A 159      11.678  -1.049 -15.700  1.00 25.68           H  
ATOM   2564  C   ILE A 159      10.113  -1.907 -16.853  1.00 25.68           C  
ATOM   2565  CB  ILE A 159      10.180   0.465 -15.806  1.00 25.68           C  
ATOM   2566  HB  ILE A 159       9.496   0.881 -16.546  1.00 25.68           H  
ATOM   2567  O   ILE A 159       8.948  -1.786 -17.222  1.00 25.68           O  
ATOM   2568  CG1 ILE A 159      11.167   1.566 -15.350  1.00 25.68           C  
ATOM   2569 HG12 ILE A 159      11.830   1.165 -14.583  1.00 25.68           H  
ATOM   2570 HG13 ILE A 159      11.783   1.868 -16.197  1.00 25.68           H  
ATOM   2571  CG2 ILE A 159       9.361  -0.035 -14.596  1.00 25.68           C  
ATOM   2572 HG21 ILE A 159       8.653  -0.807 -14.900  1.00 25.68           H  
ATOM   2573 HG22 ILE A 159      10.024  -0.439 -13.831  1.00 25.68           H  
ATOM   2574 HG23 ILE A 159       8.774   0.780 -14.173  1.00 25.68           H  
ATOM   2575  CD1 ILE A 159      10.498   2.837 -14.809  1.00 25.68           C  
ATOM   2576 HD11 ILE A 159       9.781   3.217 -15.537  1.00 25.68           H  
ATOM   2577 HD12 ILE A 159      11.260   3.596 -14.635  1.00 25.68           H  
ATOM   2578 HD13 ILE A 159       9.992   2.636 -13.865  1.00 25.68           H  
ATOM   2579  N   GLY A 160      10.739  -3.083 -16.840  1.00 25.61           N  
ATOM   2580  H   GLY A 160      11.723  -3.092 -16.612  1.00 25.61           H  
ATOM   2581  CA  GLY A 160      10.045  -4.356 -16.960  1.00 25.61           C  
ATOM   2582  HA2 GLY A 160       9.306  -4.312 -17.760  1.00 25.61           H  
ATOM   2583  HA3 GLY A 160      10.761  -5.146 -17.187  1.00 25.61           H  
ATOM   2584  C   GLY A 160       9.362  -4.683 -15.637  1.00 25.61           C  
ATOM   2585  O   GLY A 160      10.010  -5.127 -14.690  1.00 25.61           O  
ATOM   2586  N   VAL A 161       8.048  -4.476 -15.551  1.00 24.82           N  
ATOM   2587  H   VAL A 161       7.576  -4.049 -16.336  1.00 24.82           H  
ATOM   2588  CA  VAL A 161       7.243  -5.044 -14.464  1.00 24.82           C  
ATOM   2589  HA  VAL A 161       7.817  -5.009 -13.538  1.00 24.82           H  
ATOM   2590  C   VAL A 161       6.991  -6.511 -14.806  1.00 24.82           C  
ATOM   2591  CB  VAL A 161       5.940  -4.256 -14.218  1.00 24.82           C  
ATOM   2592  HB  VAL A 161       5.312  -4.289 -15.109  1.00 24.82           H  
ATOM   2593  O   VAL A 161       6.031  -6.848 -15.492  1.00 24.82           O  
ATOM   2594  CG1 VAL A 161       5.158  -4.839 -13.031  1.00 24.82           C  
ATOM   2595 HG11 VAL A 161       4.853  -5.863 -13.248  1.00 24.82           H  
ATOM   2596 HG12 VAL A 161       5.774  -4.829 -12.131  1.00 24.82           H  
ATOM   2597 HG13 VAL A 161       4.258  -4.249 -12.858  1.00 24.82           H  
ATOM   2598  CG2 VAL A 161       6.241  -2.786 -13.892  1.00 24.82           C  
ATOM   2599 HG21 VAL A 161       5.314  -2.257 -13.673  1.00 24.82           H  
ATOM   2600 HG22 VAL A 161       6.909  -2.718 -13.033  1.00 24.82           H  
ATOM   2601 HG23 VAL A 161       6.709  -2.304 -14.750  1.00 24.82           H  
ATOM   2602  N   ALA A 162       7.880  -7.396 -14.355  1.00 23.83           N  
ATOM   2603  H   ALA A 162       8.706  -7.057 -13.882  1.00 23.83           H  
ATOM   2604  CA  ALA A 162       7.640  -8.832 -14.407  1.00 23.83           C  
ATOM   2605  HA  ALA A 162       7.253  -9.091 -15.392  1.00 23.83           H  
ATOM   2606  C   ALA A 162       6.579  -9.203 -13.355  1.00 23.83           C  
ATOM   2607  CB  ALA A 162       8.966  -9.580 -14.216  1.00 23.83           C  
ATOM   2608  HB1 ALA A 162       8.789 -10.654 -14.268  1.00 23.83           H  
ATOM   2609  HB2 ALA A 162       9.664  -9.297 -15.004  1.00 23.83           H  
ATOM   2610  HB3 ALA A 162       9.399  -9.336 -13.246  1.00 23.83           H  
ATOM   2611  O   ALA A 162       6.848  -9.217 -12.152  1.00 23.83           O  
ATOM   2612  N   ALA A 163       5.360  -9.492 -13.807  1.00 22.89           N  
ATOM   2613  H   ALA A 163       5.182  -9.394 -14.797  1.00 22.89           H  
ATOM   2614  CA  ALA A 163       4.318 -10.091 -12.985  1.00 22.89           C  
ATOM   2615  HA  ALA A 163       4.278  -9.577 -12.024  1.00 22.89           H  
ATOM   2616  C   ALA A 163       4.663 -11.568 -12.744  1.00 22.89           C  
ATOM   2617  CB  ALA A 163       2.967  -9.906 -13.691  1.00 22.89           C  
ATOM   2618  HB1 ALA A 163       2.762  -8.844 -13.826  1.00 22.89           H  
ATOM   2619  HB2 ALA A 163       2.174 -10.349 -13.089  1.00 22.89           H  
ATOM   2620  HB3 ALA A 163       2.982 -10.393 -14.666  1.00 22.89           H  
ATOM   2621  O   ALA A 163       4.503 -12.402 -13.632  1.00 22.89           O  
ATOM   2622  N   TYR A 164       5.148 -11.906 -11.549  1.00 23.69           N  
ATOM   2623  H   TYR A 164       5.328 -11.184 -10.865  1.00 23.69           H  
ATOM   2624  CA  TYR A 164       5.286 -13.308 -11.164  1.00 23.69           C  
ATOM   2625  HA  TYR A 164       5.556 -13.876 -12.053  1.00 23.69           H  
ATOM   2626  C   TYR A 164       3.945 -13.859 -10.680  1.00 23.69           C  
ATOM   2627  CB  TYR A 164       6.431 -13.529 -10.169  1.00 23.69           C  
ATOM   2628  HB2 TYR A 164       6.640 -12.609  -9.623  1.00 23.69           H  
ATOM   2629  HB3 TYR A 164       6.128 -14.278  -9.437  1.00 23.69           H  
ATOM   2630  O   TYR A 164       3.385 -13.422  -9.675  1.00 23.69           O  
ATOM   2631  CG  TYR A 164       7.690 -14.023 -10.856  1.00 23.69           C  
ATOM   2632  CD1 TYR A 164       7.928 -15.408 -10.975  1.00 23.69           C  
ATOM   2633  HD1 TYR A 164       7.225 -16.117 -10.564  1.00 23.69           H  
ATOM   2634  CD2 TYR A 164       8.587 -13.103 -11.433  1.00 23.69           C  
ATOM   2635  HD2 TYR A 164       8.385 -12.044 -11.374  1.00 23.69           H  
ATOM   2636  CE1 TYR A 164       9.076 -15.871 -11.647  1.00 23.69           C  
ATOM   2637  HE1 TYR A 164       9.265 -16.929 -11.751  1.00 23.69           H  
ATOM   2638  CE2 TYR A 164       9.734 -13.564 -12.109  1.00 23.69           C  
ATOM   2639  HE2 TYR A 164      10.416 -12.855 -12.557  1.00 23.69           H  
ATOM   2640  OH  TYR A 164      11.087 -15.403 -12.860  1.00 23.69           O  
ATOM   2641  HH  TYR A 164      11.575 -14.690 -13.278  1.00 23.69           H  
ATOM   2642  CZ  TYR A 164       9.982 -14.950 -12.213  1.00 23.69           C  
ATOM   2643  N   VAL A 165       3.461 -14.851 -11.424  1.00 21.67           N  
ATOM   2644  H   VAL A 165       3.972 -15.075 -12.266  1.00 21.67           H  
ATOM   2645  CA  VAL A 165       2.365 -15.747 -11.069  1.00 21.67           C  
ATOM   2646  HA  VAL A 165       1.521 -15.170 -10.692  1.00 21.67           H  
ATOM   2647  C   VAL A 165       2.867 -16.696  -9.981  1.00 21.67           C  
ATOM   2648  CB  VAL A 165       1.927 -16.538 -12.326  1.00 21.67           C  
ATOM   2649  HB  VAL A 165       2.781 -17.092 -12.715  1.00 21.67           H  
ATOM   2650  O   VAL A 165       3.747 -17.515 -10.231  1.00 21.67           O  
ATOM   2651  CG1 VAL A 165       0.805 -17.540 -12.025  1.00 21.67           C  
ATOM   2652 HG11 VAL A 165       1.154 -18.295 -11.321  1.00 21.67           H  
ATOM   2653 HG12 VAL A 165       0.512 -18.049 -12.944  1.00 21.67           H  
ATOM   2654 HG13 VAL A 165      -0.061 -17.024 -11.610  1.00 21.67           H  
ATOM   2655  CG2 VAL A 165       1.438 -15.593 -13.433  1.00 21.67           C  
ATOM   2656 HG21 VAL A 165       0.604 -14.989 -13.074  1.00 21.67           H  
ATOM   2657 HG22 VAL A 165       1.112 -16.173 -14.297  1.00 21.67           H  
ATOM   2658 HG23 VAL A 165       2.242 -14.934 -13.760  1.00 21.67           H  
ATOM   2659  N   THR A 166       2.306 -16.624  -8.778  1.00 23.91           N  
ATOM   2660  H   THR A 166       1.704 -15.846  -8.548  1.00 23.91           H  
ATOM   2661  CA  THR A 166       2.374 -17.738  -7.826  1.00 23.91           C  
ATOM   2662  HA  THR A 166       2.951 -18.550  -8.268  1.00 23.91           H  
ATOM   2663  C   THR A 166       0.975 -18.295  -7.613  1.00 23.91           C  
ATOM   2664  CB  THR A 166       3.092 -17.395  -6.511  1.00 23.91           C  
ATOM   2665  HB  THR A 166       2.787 -18.105  -5.742  1.00 23.91           H  
ATOM   2666  O   THR A 166       0.124 -17.711  -6.948  1.00 23.91           O  
ATOM   2667  CG2 THR A 166       4.609 -17.492  -6.679  1.00 23.91           C  
ATOM   2668 HG21 THR A 166       5.103 -17.254  -5.737  1.00 23.91           H  
ATOM   2669 HG22 THR A 166       4.882 -18.505  -6.974  1.00 23.91           H  
ATOM   2670 HG23 THR A 166       4.940 -16.796  -7.450  1.00 23.91           H  
ATOM   2671  OG1 THR A 166       2.810 -16.087  -6.071  1.00 23.91           O  
ATOM   2672  HG1 THR A 166       3.236 -15.965  -5.220  1.00 23.91           H  
ATOM   2673  N   THR A 167       0.740 -19.449  -8.227  1.00 23.35           N  
ATOM   2674  H   THR A 167       1.464 -19.836  -8.815  1.00 23.35           H  
ATOM   2675  CA  THR A 167      -0.360 -20.364  -7.930  1.00 23.35           C  
ATOM   2676  HA  THR A 167      -1.316 -19.846  -8.003  1.00 23.35           H  
ATOM   2677  C   THR A 167      -0.186 -20.911  -6.514  1.00 23.35           C  
ATOM   2678  CB  THR A 167      -0.323 -21.535  -8.934  1.00 23.35           C  
ATOM   2679  HB  THR A 167      -0.875 -22.383  -8.530  1.00 23.35           H  
ATOM   2680  O   THR A 167       0.814 -21.571  -6.240  1.00 23.35           O  
ATOM   2681  CG2 THR A 167      -0.939 -21.152 -10.278  1.00 23.35           C  
ATOM   2682 HG21 THR A 167      -1.984 -20.874 -10.141  1.00 23.35           H  
ATOM   2683 HG22 THR A 167      -0.394 -20.317 -10.718  1.00 23.35           H  
ATOM   2684 HG23 THR A 167      -0.887 -22.006 -10.954  1.00 23.35           H  
ATOM   2685  OG1 THR A 167       1.016 -21.913  -9.187  1.00 23.35           O  
ATOM   2686  HG1 THR A 167       1.342 -22.321  -8.381  1.00 23.35           H  
ATOM   2687  N   ILE A 168      -1.138 -20.654  -5.616  1.00 25.71           N  
ATOM   2688  H   ILE A 168      -1.925 -20.084  -5.893  1.00 25.71           H  
ATOM   2689  CA  ILE A 168      -1.288 -21.437  -4.381  1.00 25.71           C  
ATOM   2690  HA  ILE A 168      -0.368 -21.989  -4.188  1.00 25.71           H  
ATOM   2691  C   ILE A 168      -2.391 -22.459  -4.650  1.00 25.71           C  
ATOM   2692  CB  ILE A 168      -1.543 -20.551  -3.141  1.00 25.71           C  
ATOM   2693  HB  ILE A 168      -2.440 -19.956  -3.314  1.00 25.71           H  
ATOM   2694  O   ILE A 168      -3.503 -22.093  -5.033  1.00 25.71           O  
ATOM   2695  CG1 ILE A 168      -0.341 -19.598  -2.923  1.00 25.71           C  
ATOM   2696 HG12 ILE A 168      -0.187 -19.006  -3.825  1.00 25.71           H  
ATOM   2697 HG13 ILE A 168       0.560 -20.187  -2.753  1.00 25.71           H  
ATOM   2698  CG2 ILE A 168      -1.770 -21.435  -1.898  1.00 25.71           C  
ATOM   2699 HG21 ILE A 168      -0.886 -22.039  -1.693  1.00 25.71           H  
ATOM   2700 HG22 ILE A 168      -2.001 -20.823  -1.026  1.00 25.71           H  
ATOM   2701 HG23 ILE A 168      -2.617 -22.104  -2.052  1.00 25.71           H  
ATOM   2702  CD1 ILE A 168      -0.511 -18.610  -1.761  1.00 25.71           C  
ATOM   2703 HD11 ILE A 168      -0.503 -19.136  -0.807  1.00 25.71           H  
ATOM   2704 HD12 ILE A 168       0.316 -17.900  -1.771  1.00 25.71           H  
ATOM   2705 HD13 ILE A 168      -1.448 -18.065  -1.872  1.00 25.71           H  
ATOM   2706  N   ASP A 169      -2.035 -23.733  -4.520  1.00 24.96           N  
ATOM   2707  H   ASP A 169      -1.123 -23.942  -4.141  1.00 24.96           H  
ATOM   2708  CA  ASP A 169      -2.862 -24.889  -4.846  1.00 24.96           C  
ATOM   2709  HA  ASP A 169      -3.261 -24.754  -5.852  1.00 24.96           H  
ATOM   2710  C   ASP A 169      -4.037 -25.008  -3.858  1.00 24.96           C  
ATOM   2711  CB  ASP A 169      -1.945 -26.130  -4.857  1.00 24.96           C  
ATOM   2712  HB2 ASP A 169      -1.749 -26.446  -3.832  1.00 24.96           H  
ATOM   2713  HB3 ASP A 169      -0.991 -25.855  -5.309  1.00 24.96           H  
ATOM   2714  O   ASP A 169      -3.860 -24.971  -2.638  1.00 24.96           O  
ATOM   2715  CG  ASP A 169      -2.509 -27.308  -5.653  1.00 24.96           C  
ATOM   2716  OD1 ASP A 169      -3.754 -27.361  -5.803  1.00 24.96           O  
ATOM   2717  OD2 ASP A 169      -1.702 -28.148  -6.106  1.00 24.96           O  
ATOM   2718  N   ALA A 170      -5.263 -25.147  -4.373  1.00 24.94           N  
ATOM   2719  H   ALA A 170      -5.332 -25.277  -5.372  1.00 24.94           H  
ATOM   2720  CA  ALA A 170      -6.478 -25.246  -3.559  1.00 24.94           C  
ATOM   2721  HA  ALA A 170      -6.532 -24.366  -2.918  1.00 24.94           H  
ATOM   2722  C   ALA A 170      -6.466 -26.481  -2.637  1.00 24.94           C  
ATOM   2723  CB  ALA A 170      -7.692 -25.252  -4.498  1.00 24.94           C  
ATOM   2724  HB1 ALA A 170      -7.691 -24.347  -5.107  1.00 24.94           H  
ATOM   2725  HB2 ALA A 170      -8.608 -25.283  -3.908  1.00 24.94           H  
ATOM   2726  HB3 ALA A 170      -7.655 -26.126  -5.148  1.00 24.94           H  
ATOM   2727  O   ALA A 170      -7.189 -26.515  -1.643  1.00 24.94           O  
ATOM   2728  N   LYS A 171      -5.625 -27.478  -2.933  1.00 27.53           N  
ATOM   2729  H   LYS A 171      -5.046 -27.367  -3.753  1.00 27.53           H  
ATOM   2730  CA  LYS A 171      -5.458 -28.695  -2.135  1.00 27.53           C  
ATOM   2731  HA  LYS A 171      -6.445 -29.110  -1.933  1.00 27.53           H  
ATOM   2732  C   LYS A 171      -4.805 -28.444  -0.764  1.00 27.53           C  
ATOM   2733  CB  LYS A 171      -4.668 -29.685  -2.997  1.00 27.53           C  
ATOM   2734  HB2 LYS A 171      -3.611 -29.417  -2.984  1.00 27.53           H  
ATOM   2735  HB3 LYS A 171      -5.020 -29.626  -4.027  1.00 27.53           H  
ATOM   2736  O   LYS A 171      -5.202 -29.082   0.209  1.00 27.53           O  
ATOM   2737  CG  LYS A 171      -4.853 -31.123  -2.512  1.00 27.53           C  
ATOM   2738  HG2 LYS A 171      -4.474 -31.216  -1.494  1.00 27.53           H  
ATOM   2739  HG3 LYS A 171      -5.912 -31.382  -2.526  1.00 27.53           H  
ATOM   2740  CD  LYS A 171      -4.082 -32.069  -3.429  1.00 27.53           C  
ATOM   2741  HD2 LYS A 171      -3.033 -31.773  -3.431  1.00 27.53           H  
ATOM   2742  HD3 LYS A 171      -4.477 -32.006  -4.443  1.00 27.53           H  
ATOM   2743  CE  LYS A 171      -4.218 -33.490  -2.890  1.00 27.53           C  
ATOM   2744  HE2 LYS A 171      -5.261 -33.802  -2.959  1.00 27.53           H  
ATOM   2745  HE3 LYS A 171      -3.944 -33.481  -1.835  1.00 27.53           H  
ATOM   2746  NZ  LYS A 171      -3.331 -34.408  -3.634  1.00 27.53           N  
ATOM   2747  HZ1 LYS A 171      -2.381 -34.082  -3.524  1.00 27.53           H  
ATOM   2748  HZ2 LYS A 171      -3.566 -34.414  -4.617  1.00 27.53           H  
ATOM   2749  HZ3 LYS A 171      -3.393 -35.335  -3.238  1.00 27.53           H  
ATOM   2750  N   ASP A 172      -3.931 -27.441  -0.650  1.00 27.79           N  
ATOM   2751  H   ASP A 172      -3.662 -26.935  -1.482  1.00 27.79           H  
ATOM   2752  CA  ASP A 172      -3.254 -27.080   0.610  1.00 27.79           C  
ATOM   2753  HA  ASP A 172      -2.876 -27.988   1.079  1.00 27.79           H  
ATOM   2754  C   ASP A 172      -4.201 -26.410   1.629  1.00 27.79           C  
ATOM   2755  CB  ASP A 172      -2.052 -26.166   0.305  1.00 27.79           C  
ATOM   2756  HB2 ASP A 172      -1.661 -25.782   1.247  1.00 27.79           H  
ATOM   2757  HB3 ASP A 172      -2.392 -25.312  -0.282  1.00 27.79           H  
ATOM   2758  O   ASP A 172      -3.930 -26.385   2.830  1.00 27.79           O  
ATOM   2759  CG  ASP A 172      -0.899 -26.870  -0.423  1.00 27.79           C  
ATOM   2760  OD1 ASP A 172      -0.749 -28.098  -0.240  1.00 27.79           O  
ATOM   2761  OD2 ASP A 172      -0.143 -26.155  -1.119  1.00 27.79           O  
ATOM   2762  N   ILE A 173      -5.353 -25.912   1.164  1.00 28.05           N  
ATOM   2763  H   ILE A 173      -5.497 -25.964   0.166  1.00 28.05           H  
ATOM   2764  CA  ILE A 173      -6.412 -25.309   1.992  1.00 28.05           C  
ATOM   2765  HA  ILE A 173      -5.945 -24.802   2.836  1.00 28.05           H  
ATOM   2766  C   ILE A 173      -7.338 -26.392   2.585  1.00 28.05           C  
ATOM   2767  CB  ILE A 173      -7.176 -24.244   1.158  1.00 28.05           C  
ATOM   2768  HB  ILE A 173      -7.619 -24.740   0.295  1.00 28.05           H  
ATOM   2769  O   ILE A 173      -7.898 -26.200   3.664  1.00 28.05           O  
ATOM   2770  CG1 ILE A 173      -6.199 -23.153   0.645  1.00 28.05           C  
ATOM   2771 HG12 ILE A 173      -5.406 -23.622   0.064  1.00 28.05           H  
ATOM   2772 HG13 ILE A 173      -5.737 -22.653   1.496  1.00 28.05           H  
ATOM   2773  CG2 ILE A 173      -8.321 -23.598   1.965  1.00 28.05           C  
ATOM   2774 HG21 ILE A 173      -9.036 -24.356   2.284  1.00 28.05           H  
ATOM   2775 HG22 ILE A 173      -7.918 -23.095   2.844  1.00 28.05           H  
ATOM   2776 HG23 ILE A 173      -8.869 -22.883   1.351  1.00 28.05           H  
ATOM   2777  CD1 ILE A 173      -6.831 -22.092  -0.267  1.00 28.05           C  
ATOM   2778 HD11 ILE A 173      -7.386 -22.577  -1.070  1.00 28.05           H  
ATOM   2779 HD12 ILE A 173      -7.496 -21.442   0.303  1.00 28.05           H  
ATOM   2780 HD13 ILE A 173      -6.042 -21.480  -0.703  1.00 28.05           H  
ATOM   2781  N   TYR A 174      -7.475 -27.549   1.924  1.00 24.80           N  
ATOM   2782  H   TYR A 174      -6.933 -27.678   1.082  1.00 24.80           H  
ATOM   2783  CA  TYR A 174      -8.358 -28.645   2.353  1.00 24.80           C  
ATOM   2784  HA  TYR A 174      -9.183 -28.217   2.923  1.00 24.80           H  
ATOM   2785  C   TYR A 174      -7.691 -29.660   3.303  1.00 24.80           C  
ATOM   2786  CB  TYR A 174      -8.971 -29.331   1.119  1.00 24.80           C  
ATOM   2787  HB2 TYR A 174      -9.242 -30.352   1.387  1.00 24.80           H  
ATOM   2788  HB3 TYR A 174      -8.223 -29.402   0.329  1.00 24.80           H  
ATOM   2789  O   TYR A 174      -8.402 -30.356   4.029  1.00 24.80           O  
ATOM   2790  CG  TYR A 174     -10.224 -28.654   0.585  1.00 24.80           C  
ATOM   2791  CD1 TYR A 174     -11.485 -28.986   1.118  1.00 24.80           C  
ATOM   2792  HD1 TYR A 174     -11.553 -29.716   1.910  1.00 24.80           H  
ATOM   2793  CD2 TYR A 174     -10.138 -27.697  -0.442  1.00 24.80           C  
ATOM   2794  HD2 TYR A 174      -9.170 -27.446  -0.850  1.00 24.80           H  
ATOM   2795  CE1 TYR A 174     -12.650 -28.365   0.624  1.00 24.80           C  
ATOM   2796  HE1 TYR A 174     -13.621 -28.613   1.027  1.00 24.80           H  
ATOM   2797  CE2 TYR A 174     -11.295 -27.068  -0.939  1.00 24.80           C  
ATOM   2798  HE2 TYR A 174     -11.209 -26.332  -1.725  1.00 24.80           H  
ATOM   2799  OH  TYR A 174     -13.682 -26.805  -0.875  1.00 24.80           O  
ATOM   2800  HH  TYR A 174     -13.477 -26.177  -1.571  1.00 24.80           H  
ATOM   2801  CZ  TYR A 174     -12.557 -27.404  -0.404  1.00 24.80           C  
ATOM   2802  N   GLU A 175      -6.355 -29.736   3.354  1.00 29.01           N  
ATOM   2803  H   GLU A 175      -5.821 -29.208   2.679  1.00 29.01           H  
ATOM   2804  CA  GLU A 175      -5.613 -30.656   4.244  1.00 29.01           C  
ATOM   2805  HA  GLU A 175      -6.242 -31.526   4.434  1.00 29.01           H  
ATOM   2806  C   GLU A 175      -5.320 -30.072   5.646  1.00 29.01           C  
ATOM   2807  CB  GLU A 175      -4.348 -31.183   3.537  1.00 29.01           C  
ATOM   2808  HB2 GLU A 175      -3.740 -31.716   4.267  1.00 29.01           H  
ATOM   2809  HB3 GLU A 175      -3.772 -30.345   3.144  1.00 29.01           H  
ATOM   2810  O   GLU A 175      -4.897 -30.790   6.555  1.00 29.01           O  
ATOM   2811  CG  GLU A 175      -4.708 -32.161   2.397  1.00 29.01           C  
ATOM   2812  HG2 GLU A 175      -5.338 -32.949   2.811  1.00 29.01           H  
ATOM   2813  HG3 GLU A 175      -5.298 -31.631   1.650  1.00 29.01           H  
ATOM   2814  CD  GLU A 175      -3.501 -32.821   1.701  1.00 29.01           C  
ATOM   2815  OE1 GLU A 175      -3.742 -33.578   0.722  1.00 29.01           O  
ATOM   2816  OE2 GLU A 175      -2.356 -32.622   2.159  1.00 29.01           O  
ATOM   2817  N   MET A 176      -5.638 -28.792   5.882  1.00 28.19           N  
ATOM   2818  H   MET A 176      -5.990 -28.248   5.108  1.00 28.19           H  
ATOM   2819  CA  MET A 176      -5.613 -28.172   7.211  1.00 28.19           C  
ATOM   2820  HA  MET A 176      -4.761 -28.571   7.761  1.00 28.19           H  
ATOM   2821  C   MET A 176      -6.867 -28.555   8.012  1.00 28.19           C  
ATOM   2822  CB  MET A 176      -5.407 -26.653   7.098  1.00 28.19           C  
ATOM   2823  HB2 MET A 176      -6.121 -26.226   6.394  1.00 28.19           H  
ATOM   2824  HB3 MET A 176      -5.576 -26.206   8.078  1.00 28.19           H  
ATOM   2825  O   MET A 176      -7.809 -27.780   8.165  1.00 28.19           O  
ATOM   2826  CG  MET A 176      -3.978 -26.314   6.664  1.00 28.19           C  
ATOM   2827  HG2 MET A 176      -3.831 -26.606   5.624  1.00 28.19           H  
ATOM   2828  HG3 MET A 176      -3.289 -26.892   7.280  1.00 28.19           H  
ATOM   2829  SD  MET A 176      -3.571 -24.556   6.853  1.00 28.19           S  
ATOM   2830  CE  MET A 176      -1.805 -24.689   7.220  1.00 28.19           C  
ATOM   2831  HE1 MET A 176      -1.303 -25.190   6.393  1.00 28.19           H  
ATOM   2832  HE2 MET A 176      -1.664 -25.265   8.135  1.00 28.19           H  
ATOM   2833  HE3 MET A 176      -1.385 -23.691   7.346  1.00 28.19           H  
ATOM   2834  N   GLY A 177      -6.879 -29.794   8.515  1.00 23.46           N  
ATOM   2835  H   GLY A 177      -6.114 -30.392   8.237  1.00 23.46           H  
ATOM   2836  CA  GLY A 177      -7.917 -30.343   9.386  1.00 23.46           C  
ATOM   2837  HA2 GLY A 177      -7.600 -31.323   9.743  1.00 23.46           H  
ATOM   2838  HA3 GLY A 177      -8.834 -30.464   8.809  1.00 23.46           H  
ATOM   2839  C   GLY A 177      -8.196 -29.455  10.600  1.00 23.46           C  
ATOM   2840  O   GLY A 177      -7.505 -29.520  11.612  1.00 23.46           O  
ATOM   2841  N   GLY A 178      -9.236 -28.632  10.505  1.00 24.12           N  
ATOM   2842  H   GLY A 178      -9.569 -28.432   9.572  1.00 24.12           H  
ATOM   2843  CA  GLY A 178      -9.658 -27.761  11.590  1.00 24.12           C  
ATOM   2844  HA2 GLY A 178      -8.805 -27.168  11.920  1.00 24.12           H  
ATOM   2845  HA3 GLY A 178      -9.999 -28.363  12.432  1.00 24.12           H  
ATOM   2846  C   GLY A 178     -10.751 -26.798  11.155  1.00 24.12           C  
ATOM   2847  O   GLY A 178     -10.479 -25.783  10.535  1.00 24.12           O  
ATOM   2848  N   MET A 179     -11.977 -27.094  11.587  1.00 26.91           N  
ATOM   2849  H   MET A 179     -12.066 -27.965  12.091  1.00 26.91           H  
ATOM   2850  CA  MET A 179     -13.125 -26.174  11.650  1.00 26.91           C  
ATOM   2851  HA  MET A 179     -13.812 -26.653  12.347  1.00 26.91           H  
ATOM   2852  C   MET A 179     -13.984 -26.037  10.379  1.00 26.91           C  
ATOM   2853  CB  MET A 179     -12.770 -24.856  12.369  1.00 26.91           C  
ATOM   2854  HB2 MET A 179     -12.128 -24.237  11.743  1.00 26.91           H  
ATOM   2855  HB3 MET A 179     -13.692 -24.305  12.555  1.00 26.91           H  
ATOM   2856  O   MET A 179     -14.232 -24.958   9.846  1.00 26.91           O  
ATOM   2857  CG  MET A 179     -12.076 -25.124  13.716  1.00 26.91           C  
ATOM   2858  HG2 MET A 179     -11.094 -25.555  13.518  1.00 26.91           H  
ATOM   2859  HG3 MET A 179     -12.654 -25.854  14.282  1.00 26.91           H  
ATOM   2860  SD  MET A 179     -11.798 -23.671  14.760  1.00 26.91           S  
ATOM   2861  CE  MET A 179     -13.275 -23.742  15.806  1.00 26.91           C  
ATOM   2862  HE1 MET A 179     -13.280 -24.673  16.374  1.00 26.91           H  
ATOM   2863  HE2 MET A 179     -14.168 -23.691  15.185  1.00 26.91           H  
ATOM   2864  HE3 MET A 179     -13.270 -22.899  16.497  1.00 26.91           H  
ATOM   2865  N   LYS A 180     -14.602 -27.174  10.020  1.00 24.36           N  
ATOM   2866  H   LYS A 180     -14.191 -28.013  10.402  1.00 24.36           H  
ATOM   2867  CA  LYS A 180     -16.053 -27.256   9.754  1.00 24.36           C  
ATOM   2868  HA  LYS A 180     -16.297 -26.883   8.759  1.00 24.36           H  
ATOM   2869  C   LYS A 180     -16.825 -26.437  10.811  1.00 24.36           C  
ATOM   2870  CB  LYS A 180     -16.510 -28.731   9.929  1.00 24.36           C  
ATOM   2871  HB2 LYS A 180     -17.576 -28.721  10.156  1.00 24.36           H  
ATOM   2872  HB3 LYS A 180     -16.005 -29.151  10.798  1.00 24.36           H  
ATOM   2873  O   LYS A 180     -16.977 -26.954  11.910  1.00 24.36           O  
ATOM   2874  CG  LYS A 180     -16.351 -29.697   8.751  1.00 24.36           C  
ATOM   2875  HG2 LYS A 180     -16.985 -29.363   7.931  1.00 24.36           H  
ATOM   2876  HG3 LYS A 180     -15.312 -29.713   8.420  1.00 24.36           H  
ATOM   2877  CD  LYS A 180     -16.776 -31.108   9.205  1.00 24.36           C  
ATOM   2878  HD2 LYS A 180     -16.016 -31.505   9.878  1.00 24.36           H  
ATOM   2879  HD3 LYS A 180     -17.721 -31.042   9.745  1.00 24.36           H  
ATOM   2880  CE  LYS A 180     -16.962 -32.048   8.010  1.00 24.36           C  
ATOM   2881  HE2 LYS A 180     -16.042 -32.055   7.424  1.00 24.36           H  
ATOM   2882  HE3 LYS A 180     -17.751 -31.644   7.376  1.00 24.36           H  
ATOM   2883  NZ  LYS A 180     -17.305 -33.428   8.441  1.00 24.36           N  
ATOM   2884  HZ1 LYS A 180     -17.455 -34.017   7.634  1.00 24.36           H  
ATOM   2885  HZ2 LYS A 180     -18.151 -33.423   8.992  1.00 24.36           H  
ATOM   2886  HZ3 LYS A 180     -16.557 -33.823   8.993  1.00 24.36           H  
ATOM   2887  N   SER A 181     -17.269 -25.211  10.509  1.00 24.79           N  
ATOM   2888  H   SER A 181     -16.845 -24.779   9.701  1.00 24.79           H  
ATOM   2889  CA  SER A 181     -18.471 -24.554  11.101  1.00 24.79           C  
ATOM   2890  HA  SER A 181     -19.347 -25.046  10.679  1.00 24.79           H  
ATOM   2891  C   SER A 181     -18.610 -23.055  10.750  1.00 24.79           C  
ATOM   2892  CB  SER A 181     -18.592 -24.691  12.638  1.00 24.79           C  
ATOM   2893  HB2 SER A 181     -18.602 -25.734  12.954  1.00 24.79           H  
ATOM   2894  HB3 SER A 181     -19.550 -24.280  12.956  1.00 24.79           H  
ATOM   2895  O   SER A 181     -19.098 -22.282  11.569  1.00 24.79           O  
ATOM   2896  OG  SER A 181     -17.558 -23.984  13.292  1.00 24.79           O  
ATOM   2897  HG  SER A 181     -17.800 -23.056  13.235  1.00 24.79           H  
ATOM   2898  N   PHE A 182     -18.172 -22.597   9.572  1.00 25.51           N  
ATOM   2899  H   PHE A 182     -17.730 -23.228   8.919  1.00 25.51           H  
ATOM   2900  CA  PHE A 182     -18.342 -21.188   9.159  1.00 25.51           C  
ATOM   2901  HA  PHE A 182     -18.567 -20.588  10.041  1.00 25.51           H  
ATOM   2902  C   PHE A 182     -19.556 -20.939   8.245  1.00 25.51           C  
ATOM   2903  CB  PHE A 182     -17.018 -20.632   8.600  1.00 25.51           C  
ATOM   2904  HB2 PHE A 182     -17.202 -20.081   7.678  1.00 25.51           H  
ATOM   2905  HB3 PHE A 182     -16.346 -21.450   8.342  1.00 25.51           H  
ATOM   2906  O   PHE A 182     -19.717 -19.835   7.737  1.00 25.51           O  
ATOM   2907  CG  PHE A 182     -16.323 -19.699   9.574  1.00 25.51           C  
ATOM   2908  CD1 PHE A 182     -16.672 -18.336   9.612  1.00 25.51           C  
ATOM   2909  HD1 PHE A 182     -17.429 -17.957   8.940  1.00 25.51           H  
ATOM   2910  CD2 PHE A 182     -15.355 -20.197  10.467  1.00 25.51           C  
ATOM   2911  HD2 PHE A 182     -15.090 -21.243  10.449  1.00 25.51           H  
ATOM   2912  CE1 PHE A 182     -16.046 -17.470  10.527  1.00 25.51           C  
ATOM   2913  HE1 PHE A 182     -16.321 -16.426  10.547  1.00 25.51           H  
ATOM   2914  CE2 PHE A 182     -14.729 -19.332  11.383  1.00 25.51           C  
ATOM   2915  HE2 PHE A 182     -13.983 -19.718  12.061  1.00 25.51           H  
ATOM   2916  CZ  PHE A 182     -15.073 -17.968  11.411  1.00 25.51           C  
ATOM   2917  HZ  PHE A 182     -14.590 -17.303  12.112  1.00 25.51           H  
ATOM   2918  N   TYR A 183     -20.411 -21.947   8.040  1.00 25.00           N  
ATOM   2919  H   TYR A 183     -20.277 -22.812   8.545  1.00 25.00           H  
ATOM   2920  CA  TYR A 183     -21.504 -21.897   7.061  1.00 25.00           C  
ATOM   2921  HA  TYR A 183     -21.386 -20.998   6.456  1.00 25.00           H  
ATOM   2922  C   TYR A 183     -22.919 -21.755   7.644  1.00 25.00           C  
ATOM   2923  CB  TYR A 183     -21.375 -23.087   6.093  1.00 25.00           C  
ATOM   2924  HB2 TYR A 183     -21.093 -23.985   6.641  1.00 25.00           H  
ATOM   2925  HB3 TYR A 183     -22.345 -23.287   5.636  1.00 25.00           H  
ATOM   2926  O   TYR A 183     -23.843 -21.583   6.857  1.00 25.00           O  
ATOM   2927  CG  TYR A 183     -20.389 -22.821   4.969  1.00 25.00           C  
ATOM   2928  CD1 TYR A 183     -20.807 -22.065   3.857  1.00 25.00           C  
ATOM   2929  HD1 TYR A 183     -21.822 -21.702   3.809  1.00 25.00           H  
ATOM   2930  CD2 TYR A 183     -19.061 -23.285   5.044  1.00 25.00           C  
ATOM   2931  HD2 TYR A 183     -18.743 -23.861   5.901  1.00 25.00           H  
ATOM   2932  CE1 TYR A 183     -19.902 -21.771   2.820  1.00 25.00           C  
ATOM   2933  HE1 TYR A 183     -20.214 -21.186   1.967  1.00 25.00           H  
ATOM   2934  CE2 TYR A 183     -18.150 -22.992   4.009  1.00 25.00           C  
ATOM   2935  HE2 TYR A 183     -17.131 -23.343   4.067  1.00 25.00           H  
ATOM   2936  OH  TYR A 183     -17.701 -21.940   1.894  1.00 25.00           O  
ATOM   2937  HH  TYR A 183     -16.826 -22.296   2.062  1.00 25.00           H  
ATOM   2938  CZ  TYR A 183     -18.573 -22.232   2.895  1.00 25.00           C  
ATOM   2939  N   ASP A 184     -23.110 -21.758   8.970  1.00 23.37           N  
ATOM   2940  H   ASP A 184     -22.319 -21.858   9.590  1.00 23.37           H  
ATOM   2941  CA  ASP A 184     -24.457 -21.990   9.528  1.00 23.37           C  
ATOM   2942  HA  ASP A 184     -25.142 -22.171   8.700  1.00 23.37           H  
ATOM   2943  C   ASP A 184     -25.156 -20.816  10.235  1.00 23.37           C  
ATOM   2944  CB  ASP A 184     -24.469 -23.292  10.352  1.00 23.37           C  
ATOM   2945  HB2 ASP A 184     -25.338 -23.298  11.011  1.00 23.37           H  
ATOM   2946  HB3 ASP A 184     -23.580 -23.329  10.981  1.00 23.37           H  
ATOM   2947  O   ASP A 184     -26.336 -20.952  10.537  1.00 23.37           O  
ATOM   2948  CG  ASP A 184     -24.553 -24.553   9.476  1.00 23.37           C  
ATOM   2949  OD1 ASP A 184     -25.132 -24.492   8.369  1.00 23.37           O  
ATOM   2950  OD2 ASP A 184     -24.001 -25.589   9.914  1.00 23.37           O  
ATOM   2951  N   GLU A 185     -24.552 -19.636  10.433  1.00 25.62           N  
ATOM   2952  H   GLU A 185     -23.587 -19.516  10.163  1.00 25.62           H  
ATOM   2953  CA  GLU A 185     -25.283 -18.510  11.054  1.00 25.62           C  
ATOM   2954  HA  GLU A 185     -26.348 -18.636  10.856  1.00 25.62           H  
ATOM   2955  C   GLU A 185     -24.927 -17.136  10.451  1.00 25.62           C  
ATOM   2956  CB  GLU A 185     -25.152 -18.541  12.595  1.00 25.62           C  
ATOM   2957  HB2 GLU A 185     -24.099 -18.571  12.871  1.00 25.62           H  
ATOM   2958  HB3 GLU A 185     -25.587 -17.621  12.985  1.00 25.62           H  
ATOM   2959  O   GLU A 185     -23.942 -16.497  10.807  1.00 25.62           O  
ATOM   2960  CG  GLU A 185     -25.898 -19.735  13.236  1.00 25.62           C  
ATOM   2961  HG2 GLU A 185     -25.393 -20.658  12.950  1.00 25.62           H  
ATOM   2962  HG3 GLU A 185     -26.916 -19.753  12.846  1.00 25.62           H  
ATOM   2963  CD  GLU A 185     -25.974 -19.708  14.769  1.00 25.62           C  
ATOM   2964  OE1 GLU A 185     -26.745 -20.525  15.325  1.00 25.62           O  
ATOM   2965  OE2 GLU A 185     -25.265 -18.884  15.392  1.00 25.62           O  
ATOM   2966  N   GLY A 186     -25.773 -16.665   9.526  1.00 22.21           N  
ATOM   2967  H   GLY A 186     -26.438 -17.340   9.175  1.00 22.21           H  
ATOM   2968  CA  GLY A 186     -26.202 -15.262   9.455  1.00 22.21           C  
ATOM   2969  HA2 GLY A 186     -26.794 -15.048  10.344  1.00 22.21           H  
ATOM   2970  HA3 GLY A 186     -26.862 -15.158   8.594  1.00 22.21           H  
ATOM   2971  C   GLY A 186     -25.145 -14.156   9.344  1.00 22.21           C  
ATOM   2972  O   GLY A 186     -25.195 -13.219  10.131  1.00 22.21           O  
ATOM   2973  N   CYS A 187     -24.245 -14.197   8.357  1.00 21.38           N  
ATOM   2974  H   CYS A 187     -24.104 -15.081   7.890  1.00 21.38           H  
ATOM   2975  CA  CYS A 187     -23.670 -12.991   7.737  1.00 21.38           C  
ATOM   2976  HA  CYS A 187     -24.496 -12.353   7.423  1.00 21.38           H  
ATOM   2977  C   CYS A 187     -22.843 -13.361   6.495  1.00 21.38           C  
ATOM   2978  CB  CYS A 187     -22.803 -12.193   8.735  1.00 21.38           C  
ATOM   2979  HB2 CYS A 187     -21.771 -12.146   8.387  1.00 21.38           H  
ATOM   2980  HB3 CYS A 187     -22.806 -12.685   9.707  1.00 21.38           H  
ATOM   2981  O   CYS A 187     -21.860 -14.082   6.603  1.00 21.38           O  
ATOM   2982  SG  CYS A 187     -23.475 -10.509   8.907  1.00 21.38           S  
ATOM   2983  HG  CYS A 187     -22.847 -10.209  10.047  1.00 21.38           H  
ATOM   2984  N   MET A 188     -23.264 -12.855   5.331  1.00 23.02           N  
ATOM   2985  H   MET A 188     -24.141 -12.356   5.371  1.00 23.02           H  
ATOM   2986  CA  MET A 188     -22.462 -12.602   4.121  1.00 23.02           C  
ATOM   2987  HA  MET A 188     -23.112 -12.752   3.260  1.00 23.02           H  
ATOM   2988  C   MET A 188     -21.240 -13.518   3.898  1.00 23.02           C  
ATOM   2989  CB  MET A 188     -22.052 -11.118   4.114  1.00 23.02           C  
ATOM   2990  HB2 MET A 188     -21.452 -10.898   4.997  1.00 23.02           H  
ATOM   2991  HB3 MET A 188     -21.444 -10.927   3.230  1.00 23.02           H  
ATOM   2992  O   MET A 188     -20.105 -13.160   4.204  1.00 23.02           O  
ATOM   2993  CG  MET A 188     -23.262 -10.176   4.080  1.00 23.02           C  
ATOM   2994  HG2 MET A 188     -23.897 -10.443   3.235  1.00 23.02           H  
ATOM   2995  HG3 MET A 188     -23.835 -10.295   4.999  1.00 23.02           H  
ATOM   2996  SD  MET A 188     -22.809  -8.432   3.919  1.00 23.02           S  
ATOM   2997  CE  MET A 188     -24.433  -7.658   4.131  1.00 23.02           C  
ATOM   2998  HE1 MET A 188     -24.321  -6.574   4.114  1.00 23.02           H  
ATOM   2999  HE2 MET A 188     -24.866  -7.960   5.084  1.00 23.02           H  
ATOM   3000  HE3 MET A 188     -25.093  -7.961   3.318  1.00 23.02           H  
ATOM   3001  N   ALA A 189     -21.468 -14.679   3.278  1.00 22.92           N  
ATOM   3002  H   ALA A 189     -22.421 -14.957   3.094  1.00 22.92           H  
ATOM   3003  CA  ALA A 189     -20.406 -15.459   2.651  1.00 22.92           C  
ATOM   3004  HA  ALA A 189     -19.551 -15.502   3.326  1.00 22.92           H  
ATOM   3005  C   ALA A 189     -19.965 -14.757   1.356  1.00 22.92           C  
ATOM   3006  CB  ALA A 189     -20.897 -16.894   2.424  1.00 22.92           C  
ATOM   3007  HB1 ALA A 189     -21.770 -16.896   1.772  1.00 22.92           H  
ATOM   3008  HB2 ALA A 189     -21.157 -17.350   3.379  1.00 22.92           H  
ATOM   3009  HB3 ALA A 189     -20.105 -17.481   1.957  1.00 22.92           H  
ATOM   3010  O   ALA A 189     -20.549 -14.958   0.294  1.00 22.92           O  
ATOM   3011  N   THR A 190     -18.958 -13.894   1.482  1.00 24.35           N  
ATOM   3012  H   THR A 190     -18.672 -13.660   2.422  1.00 24.35           H  
ATOM   3013  CA  THR A 190     -18.251 -13.177   0.416  1.00 24.35           C  
ATOM   3014  HA  THR A 190     -18.956 -12.533  -0.109  1.00 24.35           H  
ATOM   3015  C   THR A 190     -17.601 -14.169  -0.559  1.00 24.35           C  
ATOM   3016  CB  THR A 190     -17.149 -12.294   1.048  1.00 24.35           C  
ATOM   3017  HB  THR A 190     -16.249 -12.882   1.224  1.00 24.35           H  
ATOM   3018  O   THR A 190     -16.613 -14.813  -0.196  1.00 24.35           O  
ATOM   3019  CG2 THR A 190     -16.792 -11.085   0.188  1.00 24.35           C  
ATOM   3020 HG21 THR A 190     -17.668 -10.447   0.063  1.00 24.35           H  
ATOM   3021 HG22 THR A 190     -15.993 -10.515   0.662  1.00 24.35           H  
ATOM   3022 HG23 THR A 190     -16.452 -11.420  -0.792  1.00 24.35           H  
ATOM   3023  OG1 THR A 190     -17.566 -11.788   2.297  1.00 24.35           O  
ATOM   3024  HG1 THR A 190     -16.851 -11.264   2.666  1.00 24.35           H  
ATOM   3025  N   PRO A 191     -18.086 -14.313  -1.806  1.00 23.57           N  
ATOM   3026  CA  PRO A 191     -17.383 -15.070  -2.821  1.00 23.57           C  
ATOM   3027  HA  PRO A 191     -16.942 -15.962  -2.376  1.00 23.57           H  
ATOM   3028  C   PRO A 191     -16.289 -14.181  -3.420  1.00 23.57           C  
ATOM   3029  CB  PRO A 191     -18.438 -15.502  -3.855  1.00 23.57           C  
ATOM   3030  HB2 PRO A 191     -18.448 -16.585  -3.982  1.00 23.57           H  
ATOM   3031  HB3 PRO A 191     -18.266 -15.011  -4.812  1.00 23.57           H  
ATOM   3032  O   PRO A 191     -16.542 -13.056  -3.847  1.00 23.57           O  
ATOM   3033  CG  PRO A 191     -19.767 -15.007  -3.280  1.00 23.57           C  
ATOM   3034  HG2 PRO A 191     -20.451 -14.673  -4.060  1.00 23.57           H  
ATOM   3035  HG3 PRO A 191     -20.225 -15.791  -2.677  1.00 23.57           H  
ATOM   3036  CD  PRO A 191     -19.340 -13.857  -2.374  1.00 23.57           C  
ATOM   3037  HD2 PRO A 191     -20.107 -13.649  -1.628  1.00 23.57           H  
ATOM   3038  HD3 PRO A 191     -19.163 -12.962  -2.971  1.00 23.57           H  
ATOM   3039  N   ILE A 192     -15.105 -14.773  -3.563  1.00 23.99           N  
ATOM   3040  H   ILE A 192     -15.019 -15.681  -3.128  1.00 23.99           H  
ATOM   3041  CA  ILE A 192     -14.013 -14.368  -4.459  1.00 23.99           C  
ATOM   3042  HA  ILE A 192     -13.511 -15.312  -4.674  1.00 23.99           H  
ATOM   3043  C   ILE A 192     -12.906 -13.524  -3.797  1.00 23.99           C  
ATOM   3044  CB  ILE A 192     -14.505 -13.900  -5.857  1.00 23.99           C  
ATOM   3045  HB  ILE A 192     -14.891 -12.885  -5.771  1.00 23.99           H  
ATOM   3046  O   ILE A 192     -12.560 -12.417  -4.208  1.00 23.99           O  
ATOM   3047  CG1 ILE A 192     -15.595 -14.814  -6.486  1.00 23.99           C  
ATOM   3048 HG12 ILE A 192     -16.231 -15.283  -5.734  1.00 23.99           H  
ATOM   3049 HG13 ILE A 192     -15.123 -15.637  -7.022  1.00 23.99           H  
ATOM   3050  CG2 ILE A 192     -13.326 -13.895  -6.847  1.00 23.99           C  
ATOM   3051 HG21 ILE A 192     -13.673 -13.682  -7.858  1.00 23.99           H  
ATOM   3052 HG22 ILE A 192     -12.835 -14.869  -6.852  1.00 23.99           H  
ATOM   3053 HG23 ILE A 192     -12.595 -13.136  -6.569  1.00 23.99           H  
ATOM   3054  CD1 ILE A 192     -16.521 -14.058  -7.446  1.00 23.99           C  
ATOM   3055 HD11 ILE A 192     -17.262 -14.747  -7.851  1.00 23.99           H  
ATOM   3056 HD12 ILE A 192     -15.950 -13.630  -8.270  1.00 23.99           H  
ATOM   3057 HD13 ILE A 192     -17.036 -13.263  -6.909  1.00 23.99           H  
ATOM   3058  N   CYS A 193     -12.218 -14.174  -2.855  1.00 22.52           N  
ATOM   3059  H   CYS A 193     -12.712 -14.920  -2.385  1.00 22.52           H  
ATOM   3060  CA  CYS A 193     -10.791 -14.456  -3.039  1.00 22.52           C  
ATOM   3061  HA  CYS A 193     -10.203 -13.547  -2.911  1.00 22.52           H  
ATOM   3062  C   CYS A 193     -10.570 -15.036  -4.454  1.00 22.52           C  
ATOM   3063  CB  CYS A 193     -10.373 -15.515  -1.995  1.00 22.52           C  
ATOM   3064  HB2 CYS A 193     -11.048 -16.369  -2.058  1.00 22.52           H  
ATOM   3065  HB3 CYS A 193      -9.371 -15.878  -2.222  1.00 22.52           H  
ATOM   3066  O   CYS A 193     -11.030 -16.145  -4.705  1.00 22.52           O  
ATOM   3067  SG  CYS A 193     -10.396 -14.864  -0.300  1.00 22.52           S  
ATOM   3068  HG  CYS A 193      -9.194 -14.281  -0.312  1.00 22.52           H  
ATOM   3069  N   ASN A 194      -9.982 -14.252  -5.372  1.00 23.98           N  
ATOM   3070  H   ASN A 194      -9.828 -13.301  -5.069  1.00 23.98           H  
ATOM   3071  CA  ASN A 194      -9.337 -14.630  -6.657  1.00 23.98           C  
ATOM   3072  HA  ASN A 194      -8.264 -14.676  -6.469  1.00 23.98           H  
ATOM   3073  C   ASN A 194      -9.486 -13.536  -7.732  1.00 23.98           C  
ATOM   3074  CB  ASN A 194      -9.754 -16.014  -7.232  1.00 23.98           C  
ATOM   3075  HB2 ASN A 194      -9.496 -16.077  -8.289  1.00 23.98           H  
ATOM   3076  HB3 ASN A 194     -10.830 -16.170  -7.156  1.00 23.98           H  
ATOM   3077  O   ASN A 194      -9.907 -13.815  -8.854  1.00 23.98           O  
ATOM   3078  CG  ASN A 194      -8.998 -17.173  -6.614  1.00 23.98           C  
ATOM   3079  ND2 ASN A 194      -9.357 -18.388  -6.954  1.00 23.98           N  
ATOM   3080 HD21 ASN A 194      -8.803 -19.137  -6.563  1.00 23.98           H  
ATOM   3081 HD22 ASN A 194     -10.140 -18.546  -7.572  1.00 23.98           H  
ATOM   3082  OD1 ASN A 194      -8.041 -17.004  -5.878  1.00 23.98           O  
ATOM   3083  N   LYS A 195      -9.161 -12.271  -7.433  1.00 24.36           N  
ATOM   3084  H   LYS A 195      -8.802 -12.046  -6.516  1.00 24.36           H  
ATOM   3085  CA  LYS A 195      -9.106 -11.234  -8.477  1.00 24.36           C  
ATOM   3086  HA  LYS A 195      -8.996 -11.719  -9.447  1.00 24.36           H  
ATOM   3087  C   LYS A 195      -7.874 -10.350  -8.323  1.00 24.36           C  
ATOM   3088  CB  LYS A 195     -10.416 -10.433  -8.540  1.00 24.36           C  
ATOM   3089  HB2 LYS A 195     -10.690 -10.117  -7.534  1.00 24.36           H  
ATOM   3090  HB3 LYS A 195     -10.256  -9.547  -9.154  1.00 24.36           H  
ATOM   3091  O   LYS A 195      -7.696  -9.683  -7.309  1.00 24.36           O  
ATOM   3092  CG  LYS A 195     -11.548 -11.267  -9.168  1.00 24.36           C  
ATOM   3093  HG2 LYS A 195     -11.238 -11.610 -10.155  1.00 24.36           H  
ATOM   3094  HG3 LYS A 195     -11.748 -12.133  -8.537  1.00 24.36           H  
ATOM   3095  CD  LYS A 195     -12.855 -10.487  -9.299  1.00 24.36           C  
ATOM   3096  HD2 LYS A 195     -12.700  -9.611  -9.929  1.00 24.36           H  
ATOM   3097  HD3 LYS A 195     -13.168 -10.167  -8.305  1.00 24.36           H  
ATOM   3098  CE  LYS A 195     -13.924 -11.397  -9.916  1.00 24.36           C  
ATOM   3099  HE2 LYS A 195     -13.682 -11.569 -10.964  1.00 24.36           H  
ATOM   3100  HE3 LYS A 195     -13.890 -12.360  -9.407  1.00 24.36           H  
ATOM   3101  NZ  LYS A 195     -15.273 -10.801  -9.769  1.00 24.36           N  
ATOM   3102  HZ1 LYS A 195     -15.982 -11.413 -10.148  1.00 24.36           H  
ATOM   3103  HZ2 LYS A 195     -15.317  -9.896 -10.216  1.00 24.36           H  
ATOM   3104  HZ3 LYS A 195     -15.480 -10.665  -8.790  1.00 24.36           H  
ATOM   3105  N   GLN A 196      -7.036 -10.396  -9.352  1.00 24.15           N  
ATOM   3106  H   GLN A 196      -7.304 -10.976 -10.135  1.00 24.15           H  
ATOM   3107  CA  GLN A 196      -5.873  -9.544  -9.574  1.00 24.15           C  
ATOM   3108  HA  GLN A 196      -5.232  -9.547  -8.693  1.00 24.15           H  
ATOM   3109  C   GLN A 196      -6.346  -8.109  -9.854  1.00 24.15           C  
ATOM   3110  CB  GLN A 196      -5.102 -10.107 -10.782  1.00 24.15           C  
ATOM   3111  HB2 GLN A 196      -5.781 -10.139 -11.634  1.00 24.15           H  
ATOM   3112  HB3 GLN A 196      -4.283  -9.432 -11.030  1.00 24.15           H  
ATOM   3113  O   GLN A 196      -7.336  -7.916 -10.559  1.00 24.15           O  
ATOM   3114  CG  GLN A 196      -4.516 -11.515 -10.540  1.00 24.15           C  
ATOM   3115  HG2 GLN A 196      -3.715 -11.441  -9.805  1.00 24.15           H  
ATOM   3116  HG3 GLN A 196      -5.280 -12.184 -10.145  1.00 24.15           H  
ATOM   3117  CD  GLN A 196      -3.968 -12.156 -11.815  1.00 24.15           C  
ATOM   3118  NE2 GLN A 196      -3.080 -13.120 -11.714  1.00 24.15           N  
ATOM   3119 HE21 GLN A 196      -2.730 -13.436 -10.821  1.00 24.15           H  
ATOM   3120 HE22 GLN A 196      -2.764 -13.502 -12.594  1.00 24.15           H  
ATOM   3121  OE1 GLN A 196      -4.346 -11.824 -12.921  1.00 24.15           O  
ATOM   3122  N   VAL A 197      -5.664  -7.102  -9.305  1.00 24.56           N  
ATOM   3123  H   VAL A 197      -4.844  -7.305  -8.751  1.00 24.56           H  
ATOM   3124  CA  VAL A 197      -5.973  -5.688  -9.562  1.00 24.56           C  
ATOM   3125  HA  VAL A 197      -6.678  -5.616 -10.390  1.00 24.56           H  
ATOM   3126  C   VAL A 197      -4.695  -4.974  -9.983  1.00 24.56           C  
ATOM   3127  CB  VAL A 197      -6.628  -4.998  -8.345  1.00 24.56           C  
ATOM   3128  HB  VAL A 197      -5.950  -5.047  -7.493  1.00 24.56           H  
ATOM   3129  O   VAL A 197      -3.748  -4.887  -9.206  1.00 24.56           O  
ATOM   3130  CG1 VAL A 197      -6.940  -3.522  -8.638  1.00 24.56           C  
ATOM   3131 HG11 VAL A 197      -7.439  -3.072  -7.780  1.00 24.56           H  
ATOM   3132 HG12 VAL A 197      -6.018  -2.971  -8.823  1.00 24.56           H  
ATOM   3133 HG13 VAL A 197      -7.586  -3.441  -9.513  1.00 24.56           H  
ATOM   3134  CG2 VAL A 197      -7.948  -5.678  -7.952  1.00 24.56           C  
ATOM   3135 HG21 VAL A 197      -8.632  -5.682  -8.802  1.00 24.56           H  
ATOM   3136 HG22 VAL A 197      -8.408  -5.148  -7.118  1.00 24.56           H  
ATOM   3137 HG23 VAL A 197      -7.761  -6.706  -7.642  1.00 24.56           H  
ATOM   3138  N   PHE A 198      -4.700  -4.435 -11.201  1.00 24.84           N  
ATOM   3139  H   PHE A 198      -5.517  -4.567 -11.780  1.00 24.84           H  
ATOM   3140  CA  PHE A 198      -3.699  -3.496 -11.696  1.00 24.84           C  
ATOM   3141  HA  PHE A 198      -2.772  -3.610 -11.133  1.00 24.84           H  
ATOM   3142  C   PHE A 198      -4.230  -2.070 -11.498  1.00 24.84           C  
ATOM   3143  CB  PHE A 198      -3.398  -3.791 -13.175  1.00 24.84           C  
ATOM   3144  HB2 PHE A 198      -4.321  -3.726 -13.751  1.00 24.84           H  
ATOM   3145  HB3 PHE A 198      -2.733  -3.012 -13.548  1.00 24.84           H  
ATOM   3146  O   PHE A 198      -5.339  -1.759 -11.930  1.00 24.84           O  
ATOM   3147  CG  PHE A 198      -2.746  -5.139 -13.436  1.00 24.84           C  
ATOM   3148  CD1 PHE A 198      -1.342  -5.249 -13.449  1.00 24.84           C  
ATOM   3149  HD1 PHE A 198      -0.728  -4.376 -13.283  1.00 24.84           H  
ATOM   3150  CD2 PHE A 198      -3.533  -6.284 -13.676  1.00 24.84           C  
ATOM   3151  HD2 PHE A 198      -4.611  -6.209 -13.689  1.00 24.84           H  
ATOM   3152  CE1 PHE A 198      -0.730  -6.492 -13.693  1.00 24.84           C  
ATOM   3153  HE1 PHE A 198       0.347  -6.570 -13.717  1.00 24.84           H  
ATOM   3154  CE2 PHE A 198      -2.921  -7.528 -13.915  1.00 24.84           C  
ATOM   3155  HE2 PHE A 198      -3.524  -8.402 -14.112  1.00 24.84           H  
ATOM   3156  CZ  PHE A 198      -1.519  -7.631 -13.924  1.00 24.84           C  
ATOM   3157  HZ  PHE A 198      -1.050  -8.583 -14.127  1.00 24.84           H  
ATOM   3158  N   LYS A 199      -3.459  -1.195 -10.848  1.00 26.11           N  
ATOM   3159  H   LYS A 199      -2.563  -1.514 -10.507  1.00 26.11           H  
ATOM   3160  CA  LYS A 199      -3.683   0.259 -10.865  1.00 26.11           C  
ATOM   3161  HA  LYS A 199      -4.551   0.501 -11.479  1.00 26.11           H  
ATOM   3162  C   LYS A 199      -2.462   0.905 -11.513  1.00 26.11           C  
ATOM   3163  CB  LYS A 199      -3.910   0.826  -9.452  1.00 26.11           C  
ATOM   3164  HB2 LYS A 199      -3.762   1.905  -9.503  1.00 26.11           H  
ATOM   3165  HB3 LYS A 199      -3.149   0.423  -8.783  1.00 26.11           H  
ATOM   3166  O   LYS A 199      -1.362   0.772 -10.987  1.00 26.11           O  
ATOM   3167  CG  LYS A 199      -5.306   0.573  -8.854  1.00 26.11           C  
ATOM   3168  HG2 LYS A 199      -5.462  -0.498  -8.725  1.00 26.11           H  
ATOM   3169  HG3 LYS A 199      -6.071   0.974  -9.519  1.00 26.11           H  
ATOM   3170  CD  LYS A 199      -5.382   1.281  -7.489  1.00 26.11           C  
ATOM   3171  HD2 LYS A 199      -5.238   2.350  -7.643  1.00 26.11           H  
ATOM   3172  HD3 LYS A 199      -4.561   0.916  -6.872  1.00 26.11           H  
ATOM   3173  CE  LYS A 199      -6.694   1.063  -6.727  1.00 26.11           C  
ATOM   3174  HE2 LYS A 199      -7.511   1.494  -7.305  1.00 26.11           H  
ATOM   3175  HE3 LYS A 199      -6.867  -0.009  -6.631  1.00 26.11           H  
ATOM   3176  NZ  LYS A 199      -6.614   1.695  -5.376  1.00 26.11           N  
ATOM   3177  HZ1 LYS A 199      -5.842   1.342  -4.829  1.00 26.11           H  
ATOM   3178  HZ2 LYS A 199      -6.440   2.687  -5.451  1.00 26.11           H  
ATOM   3179  HZ3 LYS A 199      -7.453   1.552  -4.832  1.00 26.11           H  
ATOM   3180  N   PHE A 200      -2.663   1.593 -12.633  1.00 25.38           N  
ATOM   3181  H   PHE A 200      -3.600   1.658 -13.004  1.00 25.38           H  
ATOM   3182  CA  PHE A 200      -1.631   2.395 -13.288  1.00 25.38           C  
ATOM   3183  HA  PHE A 200      -0.647   2.079 -12.942  1.00 25.38           H  
ATOM   3184  C   PHE A 200      -1.828   3.862 -12.907  1.00 25.38           C  
ATOM   3185  CB  PHE A 200      -1.676   2.185 -14.811  1.00 25.38           C  
ATOM   3186  HB2 PHE A 200      -2.632   2.539 -15.196  1.00 25.38           H  
ATOM   3187  HB3 PHE A 200      -0.894   2.789 -15.272  1.00 25.38           H  
ATOM   3188  O   PHE A 200      -2.907   4.412 -13.116  1.00 25.38           O  
ATOM   3189  CG  PHE A 200      -1.474   0.740 -15.225  1.00 25.38           C  
ATOM   3190  CD1 PHE A 200      -0.191   0.167 -15.171  1.00 25.38           C  
ATOM   3191  HD1 PHE A 200       0.661   0.768 -14.888  1.00 25.38           H  
ATOM   3192  CD2 PHE A 200      -2.575  -0.051 -15.610  1.00 25.38           C  
ATOM   3193  HD2 PHE A 200      -3.562   0.383 -15.668  1.00 25.38           H  
ATOM   3194  CE1 PHE A 200      -0.016  -1.198 -15.458  1.00 25.38           C  
ATOM   3195  HE1 PHE A 200       0.968  -1.640 -15.400  1.00 25.38           H  
ATOM   3196  CE2 PHE A 200      -2.393  -1.408 -15.931  1.00 25.38           C  
ATOM   3197  HE2 PHE A 200      -3.234  -2.009 -16.245  1.00 25.38           H  
ATOM   3198  CZ  PHE A 200      -1.115  -1.985 -15.844  1.00 25.38           C  
ATOM   3199  HZ  PHE A 200      -0.975  -3.028 -16.087  1.00 25.38           H  
ATOM   3200  N   TYR A 201      -0.785   4.490 -12.369  1.00 25.68           N  
ATOM   3201  H   TYR A 201       0.062   3.968 -12.195  1.00 25.68           H  
ATOM   3202  CA  TYR A 201      -0.683   5.942 -12.252  1.00 25.68           C  
ATOM   3203  HA  TYR A 201      -1.603   6.416 -12.594  1.00 25.68           H  
ATOM   3204  C   TYR A 201       0.448   6.382 -13.181  1.00 25.68           C  
ATOM   3205  CB  TYR A 201      -0.470   6.356 -10.786  1.00 25.68           C  
ATOM   3206  HB2 TYR A 201      -0.197   7.411 -10.763  1.00 25.68           H  
ATOM   3207  HB3 TYR A 201       0.370   5.800 -10.370  1.00 25.68           H  
ATOM   3208  O   TYR A 201       1.620   6.165 -12.889  1.00 25.68           O  
ATOM   3209  CG  TYR A 201      -1.695   6.162  -9.906  1.00 25.68           C  
ATOM   3210  CD1 TYR A 201      -2.685   7.164  -9.851  1.00 25.68           C  
ATOM   3211  HD1 TYR A 201      -2.557   8.070 -10.424  1.00 25.68           H  
ATOM   3212  CD2 TYR A 201      -1.849   4.986  -9.146  1.00 25.68           C  
ATOM   3213  HD2 TYR A 201      -1.080   4.228  -9.176  1.00 25.68           H  
ATOM   3214  CE1 TYR A 201      -3.829   6.991  -9.047  1.00 25.68           C  
ATOM   3215  HE1 TYR A 201      -4.579   7.767  -9.015  1.00 25.68           H  
ATOM   3216  CE2 TYR A 201      -2.990   4.808  -8.337  1.00 25.68           C  
ATOM   3217  HE2 TYR A 201      -3.098   3.915  -7.739  1.00 25.68           H  
ATOM   3218  OH  TYR A 201      -5.092   5.635  -7.520  1.00 25.68           O  
ATOM   3219  HH  TYR A 201      -5.656   6.409  -7.588  1.00 25.68           H  
ATOM   3220  CZ  TYR A 201      -3.983   5.809  -8.290  1.00 25.68           C  
ATOM   3221  N   ILE A 202       0.088   6.926 -14.346  1.00 24.14           N  
ATOM   3222  H   ILE A 202      -0.896   7.057 -14.531  1.00 24.14           H  
ATOM   3223  CA  ILE A 202       1.036   7.557 -15.270  1.00 24.14           C  
ATOM   3224  HA  ILE A 202       2.031   7.137 -15.120  1.00 24.14           H  
ATOM   3225  C   ILE A 202       1.077   9.030 -14.880  1.00 24.14           C  
ATOM   3226  CB  ILE A 202       0.651   7.333 -16.753  1.00 24.14           C  
ATOM   3227  HB  ILE A 202      -0.315   7.804 -16.939  1.00 24.14           H  
ATOM   3228  O   ILE A 202       0.294   9.834 -15.380  1.00 24.14           O  
ATOM   3229  CG1 ILE A 202       0.519   5.825 -17.075  1.00 24.14           C  
ATOM   3230 HG12 ILE A 202       1.475   5.331 -16.905  1.00 24.14           H  
ATOM   3231 HG13 ILE A 202      -0.214   5.378 -16.403  1.00 24.14           H  
ATOM   3232  CG2 ILE A 202       1.702   7.993 -17.671  1.00 24.14           C  
ATOM   3233 HG21 ILE A 202       1.809   9.053 -17.438  1.00 24.14           H  
ATOM   3234 HG22 ILE A 202       1.389   7.925 -18.713  1.00 24.14           H  
ATOM   3235 HG23 ILE A 202       2.669   7.504 -17.552  1.00 24.14           H  
ATOM   3236  CD1 ILE A 202       0.051   5.526 -18.506  1.00 24.14           C  
ATOM   3237 HD11 ILE A 202      -0.860   6.083 -18.727  1.00 24.14           H  
ATOM   3238 HD12 ILE A 202       0.824   5.791 -19.227  1.00 24.14           H  
ATOM   3239 HD13 ILE A 202      -0.155   4.460 -18.601  1.00 24.14           H  
ATOM   3240  N   ASP A 203       1.943   9.361 -13.930  1.00 23.78           N  
ATOM   3241  H   ASP A 203       2.493   8.636 -13.493  1.00 23.78           H  
ATOM   3242  CA  ASP A 203       2.098  10.722 -13.426  1.00 23.78           C  
ATOM   3243  HA  ASP A 203       1.323  11.349 -13.869  1.00 23.78           H  
ATOM   3244  C   ASP A 203       3.432  11.302 -13.890  1.00 23.78           C  
ATOM   3245  CB  ASP A 203       1.878  10.759 -11.897  1.00 23.78           C  
ATOM   3246  HB2 ASP A 203       2.753  10.365 -11.380  1.00 23.78           H  
ATOM   3247  HB3 ASP A 203       1.039  10.106 -11.658  1.00 23.78           H  
ATOM   3248  O   ASP A 203       4.283  11.584 -13.067  1.00 23.78           O  
ATOM   3249  CG  ASP A 203       1.526  12.159 -11.363  1.00 23.78           C  
ATOM   3250  OD1 ASP A 203       1.161  13.036 -12.183  1.00 23.78           O  
ATOM   3251  OD2 ASP A 203       1.519  12.330 -10.123  1.00 23.78           O  
ATOM   3252  N   GLN A 204       3.650  11.416 -15.210  1.00 23.31           N  
ATOM   3253  H   GLN A 204       2.948  11.021 -15.819  1.00 23.31           H  
ATOM   3254  CA  GLN A 204       4.541  12.425 -15.804  1.00 23.31           C  
ATOM   3255  HA  GLN A 204       4.389  13.335 -15.224  1.00 23.31           H  
ATOM   3256  C   GLN A 204       4.159  12.700 -17.271  1.00 23.31           C  
ATOM   3257  CB  GLN A 204       6.048  12.076 -15.741  1.00 23.31           C  
ATOM   3258  HB2 GLN A 204       6.570  12.771 -16.399  1.00 23.31           H  
ATOM   3259  HB3 GLN A 204       6.219  11.066 -16.114  1.00 23.31           H  
ATOM   3260  O   GLN A 204       3.926  11.763 -18.042  1.00 23.31           O  
ATOM   3261  CG  GLN A 204       6.641  12.221 -14.328  1.00 23.31           C  
ATOM   3262  HG2 GLN A 204       6.528  11.271 -13.805  1.00 23.31           H  
ATOM   3263  HG3 GLN A 204       6.101  13.003 -13.794  1.00 23.31           H  
ATOM   3264  CD  GLN A 204       8.100  12.603 -14.218  1.00 23.31           C  
ATOM   3265  NE2 GLN A 204       8.582  12.766 -13.006  1.00 23.31           N  
ATOM   3266 HE21 GLN A 204       9.568  12.974 -12.936  1.00 23.31           H  
ATOM   3267 HE22 GLN A 204       8.005  12.545 -12.207  1.00 23.31           H  
ATOM   3268  OE1 GLN A 204       8.822  12.787 -15.183  1.00 23.31           O  
ATOM   3269  N   PRO A 205       4.137  13.973 -17.705  1.00 23.94           N  
ATOM   3270  CA  PRO A 205       4.030  14.317 -19.113  1.00 23.94           C  
ATOM   3271  HA  PRO A 205       3.166  13.822 -19.558  1.00 23.94           H  
ATOM   3272  C   PRO A 205       5.306  13.872 -19.839  1.00 23.94           C  
ATOM   3273  CB  PRO A 205       3.819  15.836 -19.141  1.00 23.94           C  
ATOM   3274  HB2 PRO A 205       4.247  16.297 -20.031  1.00 23.94           H  
ATOM   3275  HB3 PRO A 205       2.751  16.048 -19.085  1.00 23.94           H  
ATOM   3276  O   PRO A 205       6.361  14.487 -19.697  1.00 23.94           O  
ATOM   3277  CG  PRO A 205       4.497  16.327 -17.861  1.00 23.94           C  
ATOM   3278  HG2 PRO A 205       5.559  16.486 -18.046  1.00 23.94           H  
ATOM   3279  HG3 PRO A 205       4.036  17.240 -17.484  1.00 23.94           H  
ATOM   3280  CD  PRO A 205       4.318  15.165 -16.890  1.00 23.94           C  
ATOM   3281  HD2 PRO A 205       5.200  15.084 -16.255  1.00 23.94           H  
ATOM   3282  HD3 PRO A 205       3.428  15.324 -16.282  1.00 23.94           H  
ATOM   3283  N   TYR A 206       5.201  12.843 -20.678  1.00 23.71           N  
ATOM   3284  H   TYR A 206       4.339  12.318 -20.689  1.00 23.71           H  
ATOM   3285  CA  TYR A 206       6.179  12.572 -21.731  1.00 23.71           C  
ATOM   3286  HA  TYR A 206       7.166  12.432 -21.290  1.00 23.71           H  
ATOM   3287  C   TYR A 206       6.218  13.793 -22.669  1.00 23.71           C  
ATOM   3288  CB  TYR A 206       5.775  11.283 -22.484  1.00 23.71           C  
ATOM   3289  HB2 TYR A 206       5.752  11.470 -23.558  1.00 23.71           H  
ATOM   3290  HB3 TYR A 206       4.760  10.993 -22.213  1.00 23.71           H  
ATOM   3291  O   TYR A 206       5.393  13.909 -23.563  1.00 23.71           O  
ATOM   3292  CG  TYR A 206       6.687  10.095 -22.267  1.00 23.71           C  
ATOM   3293  CD1 TYR A 206       7.744   9.853 -23.166  1.00 23.71           C  
ATOM   3294  HD1 TYR A 206       7.923  10.530 -23.989  1.00 23.71           H  
ATOM   3295  CD2 TYR A 206       6.450   9.204 -21.203  1.00 23.71           C  
ATOM   3296  HD2 TYR A 206       5.641   9.390 -20.512  1.00 23.71           H  
ATOM   3297  CE1 TYR A 206       8.555   8.713 -23.011  1.00 23.71           C  
ATOM   3298  HE1 TYR A 206       9.362   8.508 -23.699  1.00 23.71           H  
ATOM   3299  CE2 TYR A 206       7.252   8.056 -21.052  1.00 23.71           C  
ATOM   3300  HE2 TYR A 206       7.060   7.366 -20.243  1.00 23.71           H  
ATOM   3301  OH  TYR A 206       9.078   6.700 -21.834  1.00 23.71           O  
ATOM   3302  HH  TYR A 206       8.791   6.138 -21.110  1.00 23.71           H  
ATOM   3303  CZ  TYR A 206       8.304   7.808 -21.961  1.00 23.71           C  
ATOM   3304  N   ALA A 207       7.109  14.764 -22.447  1.00 23.72           N  
ATOM   3305  H   ALA A 207       7.658  14.693 -21.602  1.00 23.72           H  
ATOM   3306  CA  ALA A 207       7.414  15.852 -23.391  1.00 23.72           C  
ATOM   3307  HA  ALA A 207       7.911  16.634 -22.818  1.00 23.72           H  
ATOM   3308  C   ALA A 207       6.193  16.543 -24.070  1.00 23.72           C  
ATOM   3309  CB  ALA A 207       8.439  15.315 -24.402  1.00 23.72           C  
ATOM   3310  HB1 ALA A 207       7.978  14.553 -25.030  1.00 23.72           H  
ATOM   3311  HB2 ALA A 207       9.292  14.883 -23.878  1.00 23.72           H  
ATOM   3312  HB3 ALA A 207       8.793  16.129 -25.035  1.00 23.72           H  
ATOM   3313  O   ALA A 207       6.199  16.792 -25.275  1.00 23.72           O  
ATOM   3314  N   GLY A 208       5.117  16.837 -23.326  1.00 21.68           N  
ATOM   3315  H   GLY A 208       5.133  16.574 -22.351  1.00 21.68           H  
ATOM   3316  CA  GLY A 208       3.900  17.451 -23.887  1.00 21.68           C  
ATOM   3317  HA2 GLY A 208       3.349  17.926 -23.076  1.00 21.68           H  
ATOM   3318  HA3 GLY A 208       4.185  18.227 -24.598  1.00 21.68           H  
ATOM   3319  C   GLY A 208       2.933  16.492 -24.603  1.00 21.68           C  
ATOM   3320  O   GLY A 208       2.008  16.951 -25.271  1.00 21.68           O  
ATOM   3321  N   ARG A 209       3.094  15.173 -24.453  1.00 23.05           N  
ATOM   3322  H   ARG A 209       3.918  14.848 -23.968  1.00 23.05           H  
ATOM   3323  CA  ARG A 209       2.162  14.139 -24.923  1.00 23.05           C  
ATOM   3324  HA  ARG A 209       1.229  14.608 -25.236  1.00 23.05           H  
ATOM   3325  C   ARG A 209       1.833  13.180 -23.776  1.00 23.05           C  
ATOM   3326  CB  ARG A 209       2.755  13.405 -26.138  1.00 23.05           C  
ATOM   3327  HB2 ARG A 209       2.082  12.593 -26.413  1.00 23.05           H  
ATOM   3328  HB3 ARG A 209       3.721  12.976 -25.871  1.00 23.05           H  
ATOM   3329  O   ARG A 209       2.707  12.526 -23.219  1.00 23.05           O  
ATOM   3330  CG  ARG A 209       2.924  14.345 -27.344  1.00 23.05           C  
ATOM   3331  HG2 ARG A 209       1.975  14.842 -27.546  1.00 23.05           H  
ATOM   3332  HG3 ARG A 209       3.676  15.100 -27.115  1.00 23.05           H  
ATOM   3333  CD  ARG A 209       3.358  13.572 -28.593  1.00 23.05           C  
ATOM   3334  HD2 ARG A 209       2.613  12.805 -28.802  1.00 23.05           H  
ATOM   3335  HD3 ARG A 209       4.313  13.088 -28.389  1.00 23.05           H  
ATOM   3336  NE  ARG A 209       3.493  14.468 -29.758  1.00 23.05           N  
ATOM   3337  HE  ARG A 209       3.426  15.458 -29.572  1.00 23.05           H  
ATOM   3338  NH1 ARG A 209       3.845  12.839 -31.339  1.00 23.05           N  
ATOM   3339 HH11 ARG A 209       3.769  12.137 -30.617  1.00 23.05           H  
ATOM   3340 HH12 ARG A 209       4.000  12.557 -32.296  1.00 23.05           H  
ATOM   3341  NH2 ARG A 209       3.809  14.983 -31.957  1.00 23.05           N  
ATOM   3342 HH21 ARG A 209       3.975  14.683 -32.907  1.00 23.05           H  
ATOM   3343 HH22 ARG A 209       3.725  15.966 -31.739  1.00 23.05           H  
ATOM   3344  CZ  ARG A 209       3.714  14.094 -31.007  1.00 23.05           C  
ATOM   3345  N   TRP A 210       0.559  13.126 -23.400  1.00 24.71           N  
ATOM   3346  H   TRP A 210      -0.122  13.654 -23.927  1.00 24.71           H  
ATOM   3347  CA  TRP A 210       0.052  12.167 -22.420  1.00 24.71           C  
ATOM   3348  HA  TRP A 210       0.759  12.070 -21.596  1.00 24.71           H  
ATOM   3349  C   TRP A 210      -0.087  10.807 -23.107  1.00 24.71           C  
ATOM   3350  CB  TRP A 210      -1.281  12.674 -21.851  1.00 24.71           C  
ATOM   3351  HB2 TRP A 210      -1.718  11.878 -21.249  1.00 24.71           H  
ATOM   3352  HB3 TRP A 210      -1.971  12.876 -22.670  1.00 24.71           H  
ATOM   3353  O   TRP A 210      -0.834  10.697 -24.077  1.00 24.71           O  
ATOM   3354  CG  TRP A 210      -1.171  13.898 -20.989  1.00 24.71           C  
ATOM   3355  CD1 TRP A 210      -1.047  15.175 -21.422  1.00 24.71           C  
ATOM   3356  HD1 TRP A 210      -1.023  15.476 -22.459  1.00 24.71           H  
ATOM   3357  CD2 TRP A 210      -1.149  13.970 -19.529  1.00 24.71           C  
ATOM   3358  CE2 TRP A 210      -0.996  15.337 -19.145  1.00 24.71           C  
ATOM   3359  CE3 TRP A 210      -1.230  13.017 -18.492  1.00 24.71           C  
ATOM   3360  HE3 TRP A 210      -1.333  11.969 -18.734  1.00 24.71           H  
ATOM   3361  NE1 TRP A 210      -0.941  16.026 -20.338  1.00 24.71           N  
ATOM   3362  HE1 TRP A 210      -0.838  17.028 -20.417  1.00 24.71           H  
ATOM   3363  CH2 TRP A 210      -1.007  14.764 -16.796  1.00 24.71           C  
ATOM   3364  HH2 TRP A 210      -0.942  15.042 -15.755  1.00 24.71           H  
ATOM   3365  CZ2 TRP A 210      -0.926  15.740 -17.804  1.00 24.71           C  
ATOM   3366  HZ2 TRP A 210      -0.804  16.782 -17.546  1.00 24.71           H  
ATOM   3367  CZ3 TRP A 210      -1.158  13.409 -17.142  1.00 24.71           C  
ATOM   3368  HZ3 TRP A 210      -1.200  12.662 -16.363  1.00 24.71           H  
ATOM   3369  N   ILE A 211       0.650   9.802 -22.626  1.00 25.90           N  
ATOM   3370  H   ILE A 211       1.260   9.979 -21.840  1.00 25.90           H  
ATOM   3371  CA  ILE A 211       0.499   8.408 -23.062  1.00 25.90           C  
ATOM   3372  HA  ILE A 211       0.517   8.365 -24.151  1.00 25.90           H  
ATOM   3373  C   ILE A 211      -0.875   7.952 -22.589  1.00 25.90           C  
ATOM   3374  CB  ILE A 211       1.649   7.527 -22.518  1.00 25.90           C  
ATOM   3375  HB  ILE A 211       1.733   7.696 -21.444  1.00 25.90           H  
ATOM   3376  O   ILE A 211      -1.175   7.967 -21.393  1.00 25.90           O  
ATOM   3377  CG1 ILE A 211       2.968   7.958 -23.201  1.00 25.90           C  
ATOM   3378 HG12 ILE A 211       3.154   9.010 -22.988  1.00 25.90           H  
ATOM   3379 HG13 ILE A 211       2.868   7.847 -24.281  1.00 25.90           H  
ATOM   3380  CG2 ILE A 211       1.418   6.022 -22.740  1.00 25.90           C  
ATOM   3381 HG21 ILE A 211       1.532   5.785 -23.797  1.00 25.90           H  
ATOM   3382 HG22 ILE A 211       2.148   5.442 -22.175  1.00 25.90           H  
ATOM   3383 HG23 ILE A 211       0.432   5.714 -22.389  1.00 25.90           H  
ATOM   3384  CD1 ILE A 211       4.203   7.173 -22.747  1.00 25.90           C  
ATOM   3385 HD11 ILE A 211       4.144   6.136 -23.077  1.00 25.90           H  
ATOM   3386 HD12 ILE A 211       5.093   7.618 -23.193  1.00 25.90           H  
ATOM   3387 HD13 ILE A 211       4.288   7.208 -21.661  1.00 25.90           H  
ATOM   3388  N   SER A 212      -1.735   7.607 -23.539  1.00 25.63           N  
ATOM   3389  H   SER A 212      -1.414   7.561 -24.496  1.00 25.63           H  
ATOM   3390  CA  SER A 212      -3.051   7.086 -23.211  1.00 25.63           C  
ATOM   3391  HA  SER A 212      -3.523   7.769 -22.504  1.00 25.63           H  
ATOM   3392  C   SER A 212      -2.902   5.720 -22.528  1.00 25.63           C  
ATOM   3393  CB  SER A 212      -3.916   7.042 -24.474  1.00 25.63           C  
ATOM   3394  HB2 SER A 212      -4.938   6.790 -24.194  1.00 25.63           H  
ATOM   3395  HB3 SER A 212      -3.918   8.022 -24.953  1.00 25.63           H  
ATOM   3396  O   SER A 212      -1.986   4.959 -22.828  1.00 25.63           O  
ATOM   3397  OG  SER A 212      -3.446   6.074 -25.384  1.00 25.63           O  
ATOM   3398  HG  SER A 212      -2.668   6.390 -25.849  1.00 25.63           H  
ATOM   3399  N   ILE A 213      -3.823   5.360 -21.628  1.00 28.73           N  
ATOM   3400  H   ILE A 213      -4.511   6.042 -21.342  1.00 28.73           H  
ATOM   3401  CA  ILE A 213      -3.917   3.992 -21.072  1.00 28.73           C  
ATOM   3402  HA  ILE A 213      -3.027   3.787 -20.477  1.00 28.73           H  
ATOM   3403  C   ILE A 213      -3.942   2.938 -22.203  1.00 28.73           C  
ATOM   3404  CB  ILE A 213      -5.164   3.919 -20.153  1.00 28.73           C  
ATOM   3405  HB  ILE A 213      -5.994   4.398 -20.672  1.00 28.73           H  
ATOM   3406  O   ILE A 213      -3.467   1.821 -22.030  1.00 28.73           O  
ATOM   3407  CG1 ILE A 213      -4.883   4.702 -18.846  1.00 28.73           C  
ATOM   3408 HG12 ILE A 213      -4.442   5.668 -19.090  1.00 28.73           H  
ATOM   3409 HG13 ILE A 213      -4.158   4.153 -18.245  1.00 28.73           H  
ATOM   3410  CG2 ILE A 213      -5.598   2.477 -19.835  1.00 28.73           C  
ATOM   3411 HG21 ILE A 213      -5.899   1.961 -20.747  1.00 28.73           H  
ATOM   3412 HG22 ILE A 213      -6.456   2.467 -19.163  1.00 28.73           H  
ATOM   3413 HG23 ILE A 213      -4.773   1.930 -19.377  1.00 28.73           H  
ATOM   3414  CD1 ILE A 213      -6.130   4.980 -17.996  1.00 28.73           C  
ATOM   3415 HD11 ILE A 213      -5.857   5.629 -17.163  1.00 28.73           H  
ATOM   3416 HD12 ILE A 213      -6.535   4.054 -17.590  1.00 28.73           H  
ATOM   3417 HD13 ILE A 213      -6.888   5.480 -18.599  1.00 28.73           H  
ATOM   3418  N   ILE A 214      -4.427   3.332 -23.382  1.00 27.23           N  
ATOM   3419  H   ILE A 214      -4.723   4.295 -23.461  1.00 27.23           H  
ATOM   3420  CA  ILE A 214      -4.462   2.543 -24.614  1.00 27.23           C  
ATOM   3421  HA  ILE A 214      -4.848   1.550 -24.380  1.00 27.23           H  
ATOM   3422  C   ILE A 214      -3.049   2.339 -25.198  1.00 27.23           C  
ATOM   3423  CB  ILE A 214      -5.447   3.214 -25.604  1.00 27.23           C  
ATOM   3424  HB  ILE A 214      -5.105   4.229 -25.805  1.00 27.23           H  
ATOM   3425  O   ILE A 214      -2.706   1.211 -25.536  1.00 27.23           O  
ATOM   3426  CG1 ILE A 214      -6.867   3.299 -24.983  1.00 27.23           C  
ATOM   3427 HG12 ILE A 214      -6.820   3.786 -24.009  1.00 27.23           H  
ATOM   3428 HG13 ILE A 214      -7.254   2.291 -24.832  1.00 27.23           H  
ATOM   3429  CG2 ILE A 214      -5.480   2.467 -26.947  1.00 27.23           C  
ATOM   3430 HG21 ILE A 214      -6.127   2.980 -27.658  1.00 27.23           H  
ATOM   3431 HG22 ILE A 214      -4.487   2.434 -27.394  1.00 27.23           H  
ATOM   3432 HG23 ILE A 214      -5.834   1.446 -26.806  1.00 27.23           H  
ATOM   3433  CD1 ILE A 214      -7.879   4.096 -25.815  1.00 27.23           C  
ATOM   3434 HD11 ILE A 214      -8.804   4.205 -25.248  1.00 27.23           H  
ATOM   3435 HD12 ILE A 214      -8.106   3.574 -26.745  1.00 27.23           H  
ATOM   3436 HD13 ILE A 214      -7.480   5.085 -26.038  1.00 27.23           H  
ATOM   3437  N   ASP A 215      -2.194   3.367 -25.229  1.00 28.69           N  
ATOM   3438  H   ASP A 215      -2.520   4.277 -24.935  1.00 28.69           H  
ATOM   3439  CA  ASP A 215      -0.783   3.246 -25.646  1.00 28.69           C  
ATOM   3440  HA  ASP A 215      -0.733   2.813 -26.645  1.00 28.69           H  
ATOM   3441  C   ASP A 215       0.023   2.345 -24.703  1.00 28.69           C  
ATOM   3442  CB  ASP A 215      -0.098   4.618 -25.668  1.00 28.69           C  
ATOM   3443  HB2 ASP A 215      -0.341   5.146 -24.747  1.00 28.69           H  
ATOM   3444  HB3 ASP A 215       0.982   4.473 -25.706  1.00 28.69           H  
ATOM   3445  O   ASP A 215       0.872   1.574 -25.147  1.00 28.69           O  
ATOM   3446  CG  ASP A 215      -0.479   5.485 -26.855  1.00 28.69           C  
ATOM   3447  OD1 ASP A 215      -0.371   4.997 -27.997  1.00 28.69           O  
ATOM   3448  OD2 ASP A 215      -0.872   6.647 -26.582  1.00 28.69           O  
ATOM   3449  N   PHE A 216      -0.266   2.406 -23.400  1.00 29.08           N  
ATOM   3450  H   PHE A 216      -0.957   3.080 -23.104  1.00 29.08           H  
ATOM   3451  CA  PHE A 216       0.355   1.530 -22.407  1.00 29.08           C  
ATOM   3452  HA  PHE A 216       1.438   1.595 -22.514  1.00 29.08           H  
ATOM   3453  C   PHE A 216      -0.030   0.056 -22.635  1.00 29.08           C  
ATOM   3454  CB  PHE A 216      -0.026   2.031 -21.006  1.00 29.08           C  
ATOM   3455  HB2 PHE A 216      -1.110   2.003 -20.893  1.00 29.08           H  
ATOM   3456  HB3 PHE A 216       0.289   3.069 -20.905  1.00 29.08           H  
ATOM   3457  O   PHE A 216       0.830  -0.821 -22.625  1.00 29.08           O  
ATOM   3458  CG  PHE A 216       0.601   1.221 -19.894  1.00 29.08           C  
ATOM   3459  CD1 PHE A 216      -0.070   0.093 -19.389  1.00 29.08           C  
ATOM   3460  HD1 PHE A 216      -1.044  -0.176 -19.769  1.00 29.08           H  
ATOM   3461  CD2 PHE A 216       1.887   1.542 -19.422  1.00 29.08           C  
ATOM   3462  HD2 PHE A 216       2.413   2.395 -19.827  1.00 29.08           H  
ATOM   3463  CE1 PHE A 216       0.566  -0.733 -18.452  1.00 29.08           C  
ATOM   3464  HE1 PHE A 216       0.080  -1.644 -18.134  1.00 29.08           H  
ATOM   3465  CE2 PHE A 216       2.506   0.735 -18.452  1.00 29.08           C  
ATOM   3466  HE2 PHE A 216       3.501   0.972 -18.107  1.00 29.08           H  
ATOM   3467  CZ  PHE A 216       1.849  -0.410 -17.975  1.00 29.08           C  
ATOM   3468  HZ  PHE A 216       2.346  -1.062 -17.271  1.00 29.08           H  
ATOM   3469  N   ILE A 217      -1.308  -0.225 -22.908  1.00 27.74           N  
ATOM   3470  H   ILE A 217      -1.971   0.536 -22.916  1.00 27.74           H  
ATOM   3471  CA  ILE A 217      -1.803  -1.585 -23.180  1.00 27.74           C  
ATOM   3472  HA  ILE A 217      -1.394  -2.258 -22.425  1.00 27.74           H  
ATOM   3473  C   ILE A 217      -1.294  -2.110 -24.537  1.00 27.74           C  
ATOM   3474  CB  ILE A 217      -3.345  -1.609 -23.043  1.00 27.74           C  
ATOM   3475  HB  ILE A 217      -3.756  -0.804 -23.652  1.00 27.74           H  
ATOM   3476  O   ILE A 217      -0.915  -3.277 -24.632  1.00 27.74           O  
ATOM   3477  CG1 ILE A 217      -3.745  -1.379 -21.563  1.00 27.74           C  
ATOM   3478 HG12 ILE A 217      -3.180  -0.545 -21.148  1.00 27.74           H  
ATOM   3479 HG13 ILE A 217      -3.488  -2.262 -20.978  1.00 27.74           H  
ATOM   3480  CG2 ILE A 217      -3.944  -2.940 -23.536  1.00 27.74           C  
ATOM   3481 HG21 ILE A 217      -3.519  -3.775 -22.979  1.00 27.74           H  
ATOM   3482 HG22 ILE A 217      -3.737  -3.081 -24.597  1.00 27.74           H  
ATOM   3483 HG23 ILE A 217      -5.027  -2.944 -23.419  1.00 27.74           H  
ATOM   3484  CD1 ILE A 217      -5.234  -1.066 -21.360  1.00 27.74           C  
ATOM   3485 HD11 ILE A 217      -5.405  -0.793 -20.319  1.00 27.74           H  
ATOM   3486 HD12 ILE A 217      -5.529  -0.233 -21.999  1.00 27.74           H  
ATOM   3487 HD13 ILE A 217      -5.846  -1.938 -21.592  1.00 27.74           H  
ATOM   3488  N   HIS A 218      -1.195  -1.259 -25.565  1.00 27.28           N  
ATOM   3489  H   HIS A 218      -1.557  -0.322 -25.454  1.00 27.28           H  
ATOM   3490  CA  HIS A 218      -0.583  -1.613 -26.853  1.00 27.28           C  
ATOM   3491  HA  HIS A 218      -1.094  -2.486 -27.259  1.00 27.28           H  
ATOM   3492  C   HIS A 218       0.890  -2.024 -26.704  1.00 27.28           C  
ATOM   3493  CB  HIS A 218      -0.728  -0.440 -27.844  1.00 27.28           C  
ATOM   3494  HB2 HIS A 218       0.173  -0.393 -28.456  1.00 27.28           H  
ATOM   3495  HB3 HIS A 218      -0.794   0.504 -27.305  1.00 27.28           H  
ATOM   3496  O   HIS A 218       1.313  -3.017 -27.292  1.00 27.28           O  
ATOM   3497  CG  HIS A 218      -1.894  -0.550 -28.800  1.00 27.28           C  
ATOM   3498  CD2 HIS A 218      -3.026  -1.310 -28.659  1.00 27.28           C  
ATOM   3499  HD2 HIS A 218      -3.279  -1.930 -27.812  1.00 27.28           H  
ATOM   3500  ND1 HIS A 218      -1.980   0.068 -30.028  1.00 27.28           N  
ATOM   3501  HD1 HIS A 218      -1.321   0.731 -30.410  1.00 27.28           H  
ATOM   3502  CE1 HIS A 218      -3.124  -0.320 -30.616  1.00 27.28           C  
ATOM   3503  HE1 HIS A 218      -3.470   0.005 -31.586  1.00 27.28           H  
ATOM   3504  NE2 HIS A 218      -3.794  -1.163 -29.817  1.00 27.28           N  
ATOM   3505  N   GLN A 219       1.671  -1.321 -25.883  1.00 27.50           N  
ATOM   3506  H   GLN A 219       1.285  -0.506 -25.428  1.00 27.50           H  
ATOM   3507  CA  GLN A 219       3.098  -1.612 -25.696  1.00 27.50           C  
ATOM   3508  HA  GLN A 219       3.557  -1.744 -26.676  1.00 27.50           H  
ATOM   3509  C   GLN A 219       3.368  -2.917 -24.925  1.00 27.50           C  
ATOM   3510  CB  GLN A 219       3.762  -0.409 -25.017  1.00 27.50           C  
ATOM   3511  HB2 GLN A 219       4.759  -0.693 -24.680  1.00 27.50           H  
ATOM   3512  HB3 GLN A 219       3.176  -0.107 -24.149  1.00 27.50           H  
ATOM   3513  O   GLN A 219       4.387  -3.559 -25.168  1.00 27.50           O  
ATOM   3514  CG  GLN A 219       3.900   0.769 -25.995  1.00 27.50           C  
ATOM   3515  HG2 GLN A 219       2.935   0.999 -26.448  1.00 27.50           H  
ATOM   3516  HG3 GLN A 219       4.579   0.484 -26.799  1.00 27.50           H  
ATOM   3517  CD  GLN A 219       4.443   2.034 -25.341  1.00 27.50           C  
ATOM   3518  NE2 GLN A 219       4.384   3.157 -26.023  1.00 27.50           N  
ATOM   3519 HE21 GLN A 219       3.887   3.186 -26.902  1.00 27.50           H  
ATOM   3520 HE22 GLN A 219       4.723   3.979 -25.543  1.00 27.50           H  
ATOM   3521  OE1 GLN A 219       4.951   2.054 -24.231  1.00 27.50           O  
ATOM   3522  N   VAL A 220       2.444  -3.350 -24.057  1.00 27.61           N  
ATOM   3523  H   VAL A 220       1.653  -2.750 -23.876  1.00 27.61           H  
ATOM   3524  CA  VAL A 220       2.511  -4.649 -23.350  1.00 27.61           C  
ATOM   3525  HA  VAL A 220       3.526  -4.797 -22.982  1.00 27.61           H  
ATOM   3526  C   VAL A 220       2.216  -5.833 -24.287  1.00 27.61           C  
ATOM   3527  CB  VAL A 220       1.557  -4.632 -22.133  1.00 27.61           C  
ATOM   3528  HB  VAL A 220       0.558  -4.354 -22.469  1.00 27.61           H  
ATOM   3529  O   VAL A 220       2.709  -6.936 -24.067  1.00 27.61           O  
ATOM   3530  CG1 VAL A 220       1.461  -5.979 -21.404  1.00 27.61           C  
ATOM   3531 HG11 VAL A 220       2.458  -6.335 -21.141  1.00 27.61           H  
ATOM   3532 HG12 VAL A 220       0.860  -5.876 -20.500  1.00 27.61           H  
ATOM   3533 HG13 VAL A 220       0.980  -6.718 -22.045  1.00 27.61           H  
ATOM   3534  CG2 VAL A 220       2.024  -3.608 -21.087  1.00 27.61           C  
ATOM   3535 HG21 VAL A 220       2.979  -3.917 -20.663  1.00 27.61           H  
ATOM   3536 HG22 VAL A 220       1.283  -3.526 -20.292  1.00 27.61           H  
ATOM   3537 HG23 VAL A 220       2.150  -2.623 -21.538  1.00 27.61           H  
ATOM   3538  N   ARG A 221       1.447  -5.618 -25.361  1.00 26.16           N  
ATOM   3539  H   ARG A 221       1.062  -4.693 -25.487  1.00 26.16           H  
ATOM   3540  CA  ARG A 221       1.079  -6.667 -26.328  1.00 26.16           C  
ATOM   3541  HA  ARG A 221       0.945  -7.600 -25.781  1.00 26.16           H  
ATOM   3542  C   ARG A 221       2.186  -6.956 -27.351  1.00 26.16           C  
ATOM   3543  CB  ARG A 221      -0.259  -6.281 -26.985  1.00 26.16           C  
ATOM   3544  HB2 ARG A 221      -0.719  -5.462 -26.432  1.00 26.16           H  
ATOM   3545  HB3 ARG A 221      -0.084  -5.935 -28.004  1.00 26.16           H  
ATOM   3546  O   ARG A 221       2.367  -8.102 -27.746  1.00 26.16           O  
ATOM   3547  CG  ARG A 221      -1.252  -7.452 -27.001  1.00 26.16           C  
ATOM   3548  HG2 ARG A 221      -1.400  -7.824 -25.987  1.00 26.16           H  
ATOM   3549  HG3 ARG A 221      -0.856  -8.254 -27.624  1.00 26.16           H  
ATOM   3550  CD  ARG A 221      -2.595  -6.975 -27.560  1.00 26.16           C  
ATOM   3551  HD2 ARG A 221      -3.001  -6.205 -26.903  1.00 26.16           H  
ATOM   3552  HD3 ARG A 221      -2.425  -6.544 -28.546  1.00 26.16           H  
ATOM   3553  NE  ARG A 221      -3.564  -8.076 -27.675  1.00 26.16           N  
ATOM   3554  HE  ARG A 221      -3.324  -8.983 -27.300  1.00 26.16           H  
ATOM   3555  NH1 ARG A 221      -5.173  -6.973 -28.917  1.00 26.16           N  
ATOM   3556 HH11 ARG A 221      -6.009  -7.048 -29.479  1.00 26.16           H  
ATOM   3557 HH12 ARG A 221      -4.696  -6.090 -28.803  1.00 26.16           H  
ATOM   3558  NH2 ARG A 221      -5.304  -9.160 -28.568  1.00 26.16           N  
ATOM   3559 HH21 ARG A 221      -6.164  -9.219 -29.094  1.00 26.16           H  
ATOM   3560 HH22 ARG A 221      -4.939  -9.998 -28.138  1.00 26.16           H  
ATOM   3561  CZ  ARG A 221      -4.679  -8.053 -28.376  1.00 26.16           C  
ATOM   3562  N   TYR A 222       2.976  -5.947 -27.730  1.00 27.10           N  
ATOM   3563  H   TYR A 222       2.754  -5.021 -27.394  1.00 27.10           H  
ATOM   3564  CA  TYR A 222       4.087  -6.115 -28.681  1.00 27.10           C  
ATOM   3565  HA  TYR A 222       3.753  -6.772 -29.484  1.00 27.10           H  
ATOM   3566  C   TYR A 222       5.331  -6.798 -28.086  1.00 27.10           C  
ATOM   3567  CB  TYR A 222       4.444  -4.760 -29.313  1.00 27.10           C  
ATOM   3568  HB2 TYR A 222       5.473  -4.798 -29.671  1.00 27.10           H  
ATOM   3569  HB3 TYR A 222       4.396  -3.975 -28.559  1.00 27.10           H  
ATOM   3570  O   TYR A 222       6.142  -7.336 -28.834  1.00 27.10           O  
ATOM   3571  CG  TYR A 222       3.567  -4.407 -30.500  1.00 27.10           C  
ATOM   3572  CD1 TYR A 222       3.807  -5.019 -31.746  1.00 27.10           C  
ATOM   3573  HD1 TYR A 222       4.613  -5.730 -31.852  1.00 27.10           H  
ATOM   3574  CD2 TYR A 222       2.507  -3.491 -30.367  1.00 27.10           C  
ATOM   3575  HD2 TYR A 222       2.333  -3.007 -29.417  1.00 27.10           H  
ATOM   3576  CE1 TYR A 222       2.988  -4.718 -32.850  1.00 27.10           C  
ATOM   3577  HE1 TYR A 222       3.157  -5.190 -33.807  1.00 27.10           H  
ATOM   3578  CE2 TYR A 222       1.671  -3.201 -31.462  1.00 27.10           C  
ATOM   3579  HE2 TYR A 222       0.849  -2.510 -31.350  1.00 27.10           H  
ATOM   3580  OH  TYR A 222       1.125  -3.539 -33.779  1.00 27.10           O  
ATOM   3581  HH  TYR A 222       0.376  -2.981 -33.558  1.00 27.10           H  
ATOM   3582  CZ  TYR A 222       1.914  -3.815 -32.710  1.00 27.10           C  
ATOM   3583  N   THR A 223       5.490  -6.815 -26.761  1.00 29.00           N  
ATOM   3584  H   THR A 223       4.819  -6.344 -26.171  1.00 29.00           H  
ATOM   3585  CA  THR A 223       6.638  -7.447 -26.083  1.00 29.00           C  
ATOM   3586  HA  THR A 223       7.509  -7.384 -26.736  1.00 29.00           H  
ATOM   3587  C   THR A 223       6.453  -8.938 -25.798  1.00 29.00           C  
ATOM   3588  CB  THR A 223       6.978  -6.699 -24.787  1.00 29.00           C  
ATOM   3589  HB  THR A 223       7.616  -7.317 -24.155  1.00 29.00           H  
ATOM   3590  O   THR A 223       7.445  -9.622 -25.567  1.00 29.00           O  
ATOM   3591  CG2 THR A 223       7.705  -5.387 -25.077  1.00 29.00           C  
ATOM   3592 HG21 THR A 223       8.617  -5.594 -25.636  1.00 29.00           H  
ATOM   3593 HG22 THR A 223       7.066  -4.727 -25.665  1.00 29.00           H  
ATOM   3594 HG23 THR A 223       7.965  -4.896 -24.139  1.00 29.00           H  
ATOM   3595  OG1 THR A 223       5.803  -6.358 -24.089  1.00 29.00           O  
ATOM   3596  HG1 THR A 223       6.021  -5.661 -23.466  1.00 29.00           H  
ATOM   3597  N   ASN A 224       5.222  -9.459 -25.864  1.00 31.82           N  
ATOM   3598  H   ASN A 224       4.454  -8.830 -26.054  1.00 31.82           H  
ATOM   3599  CA  ASN A 224       4.901 -10.870 -25.604  1.00 31.82           C  
ATOM   3600  HA  ASN A 224       5.741 -11.328 -25.083  1.00 31.82           H  
ATOM   3601  C   ASN A 224       4.738 -11.735 -26.870  1.00 31.82           C  
ATOM   3602  CB  ASN A 224       3.668 -10.940 -24.678  1.00 31.82           C  
ATOM   3603  HB2 ASN A 224       2.997 -10.106 -24.883  1.00 31.82           H  
ATOM   3604  HB3 ASN A 224       3.116 -11.857 -24.881  1.00 31.82           H  
ATOM   3605  O   ASN A 224       4.458 -12.921 -26.745  1.00 31.82           O  
ATOM   3606  CG  ASN A 224       4.006 -10.966 -23.196  1.00 31.82           C  
ATOM   3607  ND2 ASN A 224       3.004 -10.877 -22.355  1.00 31.82           N  
ATOM   3608 HD21 ASN A 224       2.062 -10.800 -22.711  1.00 31.82           H  
ATOM   3609 HD22 ASN A 224       3.242 -10.927 -21.374  1.00 31.82           H  
ATOM   3610  OD1 ASN A 224       5.135 -11.093 -22.752  1.00 31.82           O  
ATOM   3611  N   ASN A 225       4.950 -11.177 -28.068  1.00 27.74           N  
ATOM   3612  H   ASN A 225       5.203 -10.200 -28.095  1.00 27.74           H  
ATOM   3613  CA  ASN A 225       4.728 -11.862 -29.352  1.00 27.74           C  
ATOM   3614  HA  ASN A 225       4.428 -12.887 -29.137  1.00 27.74           H  
ATOM   3615  C   ASN A 225       6.011 -12.062 -30.189  1.00 27.74           C  
ATOM   3616  CB  ASN A 225       3.554 -11.174 -30.100  1.00 27.74           C  
ATOM   3617  HB2 ASN A 225       3.364 -10.187 -29.678  1.00 27.74           H  
ATOM   3618  HB3 ASN A 225       3.798 -11.031 -31.153  1.00 27.74           H  
ATOM   3619  O   ASN A 225       5.972 -12.035 -31.418  1.00 27.74           O  
ATOM   3620  CG  ASN A 225       2.252 -11.963 -30.055  1.00 27.74           C  
ATOM   3621  ND2 ASN A 225       1.222 -11.487 -30.713  1.00 27.74           N  
ATOM   3622 HD21 ASN A 225       1.297 -10.654 -31.280  1.00 27.74           H  
ATOM   3623 HD22 ASN A 225       0.393 -12.063 -30.681  1.00 27.74           H  
ATOM   3624  OD1 ASN A 225       2.121 -13.002 -29.438  1.00 27.74           O  
ATOM   3625  N   THR A 226       7.171 -12.272 -29.553  1.00 32.28           N  
ATOM   3626  H   THR A 226       7.199 -12.233 -28.544  1.00 32.28           H  
ATOM   3627  CA  THR A 226       8.393 -12.692 -30.278  1.00 32.28           C  
ATOM   3628  HA  THR A 226       8.363 -12.235 -31.268  1.00 32.28           H  
ATOM   3629  C   THR A 226       8.476 -14.190 -30.571  1.00 32.28           C  
ATOM   3630  CB  THR A 226       9.690 -12.200 -29.624  1.00 32.28           C  
ATOM   3631  HB  THR A 226      10.531 -12.800 -29.971  1.00 32.28           H  
ATOM   3632  O   THR A 226       9.351 -14.593 -31.336  1.00 32.28           O  
ATOM   3633  CG2 THR A 226       9.966 -10.747 -30.011  1.00 32.28           C  
ATOM   3634 HG21 THR A 226      10.098 -10.674 -31.090  1.00 32.28           H  
ATOM   3635 HG22 THR A 226       9.131 -10.118 -29.701  1.00 32.28           H  
ATOM   3636 HG23 THR A 226      10.876 -10.409 -29.516  1.00 32.28           H  
ATOM   3637  OG1 THR A 226       9.627 -12.275 -28.218  1.00 32.28           O  
ATOM   3638  HG1 THR A 226       9.619 -13.204 -27.978  1.00 32.28           H  
ATOM   3639  N   ASP A 227       7.548 -14.999 -30.064  1.00 33.68           N  
ATOM   3640  H   ASP A 227       6.833 -14.623 -29.457  1.00 33.68           H  
ATOM   3641  CA  ASP A 227       7.393 -16.387 -30.496  1.00 33.68           C  
ATOM   3642  HA  ASP A 227       8.312 -16.736 -30.969  1.00 33.68           H  
ATOM   3643  C   ASP A 227       6.283 -16.421 -31.553  1.00 33.68           C  
ATOM   3644  CB  ASP A 227       7.149 -17.301 -29.284  1.00 33.68           C  
ATOM   3645  HB2 ASP A 227       6.869 -18.289 -29.651  1.00 33.68           H  
ATOM   3646  HB3 ASP A 227       6.318 -16.908 -28.699  1.00 33.68           H  
ATOM   3647  O   ASP A 227       5.101 -16.384 -31.228  1.00 33.68           O  
ATOM   3648  CG  ASP A 227       8.381 -17.460 -28.375  1.00 33.68           C  
ATOM   3649  OD1 ASP A 227       9.490 -17.020 -28.762  1.00 33.68           O  
ATOM   3650  OD2 ASP A 227       8.221 -18.059 -27.289  1.00 33.68           O  
ATOM   3651  N   GLY A 228       6.676 -16.389 -32.832  1.00 32.64           N  
ATOM   3652  H   GLY A 228       7.671 -16.330 -32.992  1.00 32.64           H  
ATOM   3653  CA  GLY A 228       5.793 -16.317 -34.002  1.00 32.64           C  
ATOM   3654  HA2 GLY A 228       5.178 -15.422 -33.915  1.00 32.64           H  
ATOM   3655  HA3 GLY A 228       6.398 -16.226 -34.904  1.00 32.64           H  
ATOM   3656  C   GLY A 228       4.853 -17.513 -34.176  1.00 32.64           C  
ATOM   3657  O   GLY A 228       5.004 -18.294 -35.114  1.00 32.64           O  
ATOM   3658  N   SER A 229       3.861 -17.637 -33.304  1.00 35.43           N  
ATOM   3659  H   SER A 229       3.864 -17.023 -32.502  1.00 35.43           H  
ATOM   3660  CA  SER A 229       2.753 -18.571 -33.450  1.00 35.43           C  
ATOM   3661  HA  SER A 229       2.751 -18.964 -34.467  1.00 35.43           H  
ATOM   3662  C   SER A 229       1.437 -17.837 -33.241  1.00 35.43           C  
ATOM   3663  CB  SER A 229       2.901 -19.776 -32.520  1.00 35.43           C  
ATOM   3664  HB2 SER A 229       1.990 -20.374 -32.566  1.00 35.43           H  
ATOM   3665  HB3 SER A 229       3.736 -20.389 -32.860  1.00 35.43           H  
ATOM   3666  O   SER A 229       1.097 -17.450 -32.124  1.00 35.43           O  
ATOM   3667  OG  SER A 229       3.124 -19.389 -31.182  1.00 35.43           O  
ATOM   3668  HG  SER A 229       2.627 -18.581 -31.030  1.00 35.43           H  
ATOM   3669  N   ASP A 230       0.738 -17.667 -34.359  1.00 33.88           N  
ATOM   3670  H   ASP A 230       1.170 -17.969 -35.220  1.00 33.88           H  
ATOM   3671  CA  ASP A 230      -0.622 -17.166 -34.518  1.00 33.88           C  
ATOM   3672  HA  ASP A 230      -0.660 -16.102 -34.284  1.00 33.88           H  
ATOM   3673  C   ASP A 230      -1.624 -17.920 -33.628  1.00 33.88           C  
ATOM   3674  CB  ASP A 230      -1.032 -17.377 -35.992  1.00 33.88           C  
ATOM   3675  HB2 ASP A 230      -0.923 -18.431 -36.248  1.00 33.88           H  
ATOM   3676  HB3 ASP A 230      -2.086 -17.117 -36.098  1.00 33.88           H  
ATOM   3677  O   ASP A 230      -2.284 -18.853 -34.080  1.00 33.88           O  
ATOM   3678  CG  ASP A 230      -0.261 -16.542 -37.007  1.00 33.88           C  
ATOM   3679  OD1 ASP A 230      -0.105 -15.327 -36.761  1.00 33.88           O  
ATOM   3680  OD2 ASP A 230       0.172 -17.131 -38.025  1.00 33.88           O  
ATOM   3681  N   ASN A 231      -1.779 -17.515 -32.369  1.00 35.56           N  
ATOM   3682  H   ASN A 231      -1.136 -16.831 -31.998  1.00 35.56           H  
ATOM   3683  CA  ASN A 231      -2.983 -17.846 -31.611  1.00 35.56           C  
ATOM   3684  HA  ASN A 231      -3.575 -18.578 -32.160  1.00 35.56           H  
ATOM   3685  C   ASN A 231      -3.873 -16.607 -31.554  1.00 35.56           C  
ATOM   3686  CB  ASN A 231      -2.638 -18.502 -30.269  1.00 35.56           C  
ATOM   3687  HB2 ASN A 231      -1.738 -18.048 -29.856  1.00 35.56           H  
ATOM   3688  HB3 ASN A 231      -3.458 -18.330 -29.571  1.00 35.56           H  
ATOM   3689  O   ASN A 231      -3.832 -15.805 -30.628  1.00 35.56           O  
ATOM   3690  CG  ASN A 231      -2.456 -20.011 -30.382  1.00 35.56           C  
ATOM   3691  ND2 ASN A 231      -1.933 -20.630 -29.351  1.00 35.56           N  
ATOM   3692 HD21 ASN A 231      -1.650 -20.094 -28.543  1.00 35.56           H  
ATOM   3693 HD22 ASN A 231      -1.825 -21.628 -29.457  1.00 35.56           H  
ATOM   3694  OD1 ASN A 231      -2.787 -20.684 -31.344  1.00 35.56           O  
ATOM   3695  N   THR A 232      -4.658 -16.483 -32.620  1.00 31.05           N  
ATOM   3696  H   THR A 232      -4.565 -17.199 -33.327  1.00 31.05           H  
ATOM   3697  CA  THR A 232      -5.700 -15.495 -32.916  1.00 31.05           C  
ATOM   3698  HA  THR A 232      -5.311 -14.498 -32.710  1.00 31.05           H  
ATOM   3699  C   THR A 232      -6.977 -15.646 -32.073  1.00 31.05           C  
ATOM   3700  CB  THR A 232      -6.044 -15.597 -34.419  1.00 31.05           C  
ATOM   3701  HB  THR A 232      -6.976 -15.077 -34.641  1.00 31.05           H  
ATOM   3702  O   THR A 232      -8.029 -15.177 -32.493  1.00 31.05           O  
ATOM   3703  CG2 THR A 232      -4.955 -14.978 -35.295  1.00 31.05           C  
ATOM   3704 HG21 THR A 232      -4.834 -13.924 -35.044  1.00 31.05           H  
ATOM   3705 HG22 THR A 232      -4.008 -15.498 -35.147  1.00 31.05           H  
ATOM   3706 HG23 THR A 232      -5.244 -15.060 -36.343  1.00 31.05           H  
ATOM   3707  OG1 THR A 232      -6.159 -16.957 -34.796  1.00 31.05           O  
ATOM   3708  HG1 THR A 232      -6.941 -17.296 -34.353  1.00 31.05           H  
ATOM   3709  N   ASP A 233      -6.916 -16.264 -30.893  1.00 32.37           N  
ATOM   3710  H   ASP A 233      -6.013 -16.508 -30.512  1.00 32.37           H  
ATOM   3711  CA  ASP A 233      -8.106 -16.560 -30.088  1.00 32.37           C  
ATOM   3712  HA  ASP A 233      -9.000 -16.244 -30.626  1.00 32.37           H  
ATOM   3713  C   ASP A 233      -8.104 -15.772 -28.756  1.00 32.37           C  
ATOM   3714  CB  ASP A 233      -8.256 -18.087 -29.900  1.00 32.37           C  
ATOM   3715  HB2 ASP A 233      -7.304 -18.500 -29.567  1.00 32.37           H  
ATOM   3716  HB3 ASP A 233      -8.983 -18.257 -29.105  1.00 32.37           H  
ATOM   3717  O   ASP A 233      -7.264 -15.985 -27.884  1.00 32.37           O  
ATOM   3718  CG  ASP A 233      -8.748 -18.861 -31.144  1.00 32.37           C  
ATOM   3719  OD1 ASP A 233      -9.281 -18.241 -32.092  1.00 32.37           O  
ATOM   3720  OD2 ASP A 233      -8.599 -20.107 -31.140  1.00 32.37           O  
ATOM   3721  N   ASP A 234      -9.105 -14.895 -28.601  1.00 30.90           N  
ATOM   3722  H   ASP A 234      -9.711 -14.813 -29.404  1.00 30.90           H  
ATOM   3723  CA  ASP A 234      -9.754 -14.509 -27.329  1.00 30.90           C  
ATOM   3724  HA  ASP A 234     -10.621 -13.931 -27.646  1.00 30.90           H  
ATOM   3725  C   ASP A 234      -9.084 -13.535 -26.333  1.00 30.90           C  
ATOM   3726  CB  ASP A 234     -10.346 -15.755 -26.646  1.00 30.90           C  
ATOM   3727  HB2 ASP A 234     -10.804 -15.468 -25.700  1.00 30.90           H  
ATOM   3728  HB3 ASP A 234      -9.551 -16.467 -26.424  1.00 30.90           H  
ATOM   3729  O   ASP A 234      -9.350 -13.567 -25.126  1.00 30.90           O  
ATOM   3730  CG  ASP A 234     -11.446 -16.439 -27.458  1.00 30.90           C  
ATOM   3731  OD1 ASP A 234     -12.046 -15.773 -28.333  1.00 30.90           O  
ATOM   3732  OD2 ASP A 234     -11.765 -17.597 -27.105  1.00 30.90           O  
ATOM   3733  N   ASP A 235      -8.326 -12.551 -26.802  1.00 30.22           N  
ATOM   3734  H   ASP A 235      -8.060 -12.585 -27.776  1.00 30.22           H  
ATOM   3735  CA  ASP A 235      -7.805 -11.487 -25.928  1.00 30.22           C  
ATOM   3736  HA  ASP A 235      -7.536 -11.919 -24.964  1.00 30.22           H  
ATOM   3737  C   ASP A 235      -8.838 -10.371 -25.648  1.00 30.22           C  
ATOM   3738  CB  ASP A 235      -6.538 -10.921 -26.540  1.00 30.22           C  
ATOM   3739  HB2 ASP A 235      -6.711 -10.893 -27.616  1.00 30.22           H  
ATOM   3740  HB3 ASP A 235      -6.386  -9.906 -26.173  1.00 30.22           H  
ATOM   3741  O   ASP A 235      -8.758  -9.242 -26.143  1.00 30.22           O  
ATOM   3742  CG  ASP A 235      -5.235 -11.661 -26.266  1.00 30.22           C  
ATOM   3743  OD1 ASP A 235      -5.182 -12.511 -25.354  1.00 30.22           O  
ATOM   3744  OD2 ASP A 235      -4.265 -11.202 -26.922  1.00 30.22           O  
ATOM   3745  N   HIS A 236      -9.814 -10.657 -24.789  1.00 29.87           N  
ATOM   3746  H   HIS A 236      -9.879 -11.619 -24.486  1.00 29.87           H  
ATOM   3747  CA  HIS A 236     -10.636  -9.626 -24.155  1.00 29.87           C  
ATOM   3748  HA  HIS A 236     -10.806  -8.817 -24.866  1.00 29.87           H  
ATOM   3749  C   HIS A 236      -9.925  -9.053 -22.924  1.00 29.87           C  
ATOM   3750  CB  HIS A 236     -11.998 -10.199 -23.757  1.00 29.87           C  
ATOM   3751  HB2 HIS A 236     -12.534  -9.455 -23.169  1.00 29.87           H  
ATOM   3752  HB3 HIS A 236     -11.838 -11.078 -23.131  1.00 29.87           H  
ATOM   3753  O   HIS A 236      -9.697  -9.764 -21.942  1.00 29.87           O  
ATOM   3754  CG  HIS A 236     -12.867 -10.583 -24.921  1.00 29.87           C  
ATOM   3755  CD2 HIS A 236     -13.254 -11.851 -25.262  1.00 29.87           C  
ATOM   3756  HD2 HIS A 236     -12.961 -12.766 -24.769  1.00 29.87           H  
ATOM   3757  ND1 HIS A 236     -13.428  -9.724 -25.841  1.00 29.87           N  
ATOM   3758  HD1 HIS A 236     -13.199  -8.749 -25.975  1.00 29.87           H  
ATOM   3759  CE1 HIS A 236     -14.139 -10.460 -26.711  1.00 29.87           C  
ATOM   3760  HE1 HIS A 236     -14.631 -10.078 -27.594  1.00 29.87           H  
ATOM   3761  NE2 HIS A 236     -14.104 -11.753 -26.363  1.00 29.87           N  
ATOM   3762  N   PHE A 237      -9.660  -7.744 -22.900  1.00 26.37           N  
ATOM   3763  H   PHE A 237      -9.828  -7.194 -23.731  1.00 26.37           H  
ATOM   3764  CA  PHE A 237      -9.252  -7.078 -21.662  1.00 26.37           C  
ATOM   3765  HA  PHE A 237      -8.755  -7.814 -21.030  1.00 26.37           H  
ATOM   3766  C   PHE A 237     -10.481  -6.568 -20.900  1.00 26.37           C  
ATOM   3767  CB  PHE A 237      -8.202  -5.992 -21.918  1.00 26.37           C  
ATOM   3768  HB2 PHE A 237      -7.490  -6.356 -22.658  1.00 26.37           H  
ATOM   3769  HB3 PHE A 237      -8.680  -5.103 -22.330  1.00 26.37           H  
ATOM   3770  O   PHE A 237     -11.159  -5.633 -21.325  1.00 26.37           O  
ATOM   3771  CG  PHE A 237      -7.435  -5.640 -20.655  1.00 26.37           C  
ATOM   3772  CD1 PHE A 237      -7.817  -4.542 -19.863  1.00 26.37           C  
ATOM   3773  HD1 PHE A 237      -8.649  -3.925 -20.171  1.00 26.37           H  
ATOM   3774  CD2 PHE A 237      -6.342  -6.436 -20.259  1.00 26.37           C  
ATOM   3775  HD2 PHE A 237      -6.045  -7.280 -20.863  1.00 26.37           H  
ATOM   3776  CE1 PHE A 237      -7.098  -4.234 -18.693  1.00 26.37           C  
ATOM   3777  HE1 PHE A 237      -7.360  -3.367 -18.105  1.00 26.37           H  
ATOM   3778  CE2 PHE A 237      -5.633  -6.134 -19.083  1.00 26.37           C  
ATOM   3779  HE2 PHE A 237      -4.791  -6.745 -18.793  1.00 26.37           H  
ATOM   3780  CZ  PHE A 237      -6.010  -5.031 -18.299  1.00 26.37           C  
ATOM   3781  HZ  PHE A 237      -5.453  -4.790 -17.406  1.00 26.37           H  
ATOM   3782  N   TYR A 238     -10.766  -7.179 -19.749  1.00 27.13           N  
ATOM   3783  H   TYR A 238     -10.187  -7.959 -19.475  1.00 27.13           H  
ATOM   3784  CA  TYR A 238     -11.843  -6.751 -18.857  1.00 27.13           C  
ATOM   3785  HA  TYR A 238     -12.608  -6.234 -19.436  1.00 27.13           H  
ATOM   3786  C   TYR A 238     -11.310  -5.791 -17.793  1.00 27.13           C  
ATOM   3787  CB  TYR A 238     -12.505  -7.966 -18.191  1.00 27.13           C  
ATOM   3788  HB2 TYR A 238     -11.745  -8.544 -17.665  1.00 27.13           H  
ATOM   3789  HB3 TYR A 238     -13.211  -7.602 -17.444  1.00 27.13           H  
ATOM   3790  O   TYR A 238     -10.592  -6.205 -16.883  1.00 27.13           O  
ATOM   3791  CG  TYR A 238     -13.255  -8.880 -19.137  1.00 27.13           C  
ATOM   3792  CD1 TYR A 238     -14.593  -8.597 -19.476  1.00 27.13           C  
ATOM   3793  HD1 TYR A 238     -15.079  -7.710 -19.096  1.00 27.13           H  
ATOM   3794  CD2 TYR A 238     -12.612 -10.006 -19.688  1.00 27.13           C  
ATOM   3795  HD2 TYR A 238     -11.574 -10.208 -19.469  1.00 27.13           H  
ATOM   3796  CE1 TYR A 238     -15.286  -9.445 -20.362  1.00 27.13           C  
ATOM   3797  HE1 TYR A 238     -16.299  -9.219 -20.660  1.00 27.13           H  
ATOM   3798  CE2 TYR A 238     -13.302 -10.851 -20.577  1.00 27.13           C  
ATOM   3799  HE2 TYR A 238     -12.796 -11.696 -21.019  1.00 27.13           H  
ATOM   3800  OH  TYR A 238     -15.318 -11.362 -21.789  1.00 27.13           O  
ATOM   3801  HH  TYR A 238     -14.741 -11.969 -22.258  1.00 27.13           H  
ATOM   3802  CZ  TYR A 238     -14.640 -10.566 -20.922  1.00 27.13           C  
ATOM   3803  N   ILE A 239     -11.748  -4.532 -17.820  1.00 26.45           N  
ATOM   3804  H   ILE A 239     -12.299  -4.220 -18.607  1.00 26.45           H  
ATOM   3805  CA  ILE A 239     -11.634  -3.649 -16.654  1.00 26.45           C  
ATOM   3806  HA  ILE A 239     -10.809  -3.986 -16.026  1.00 26.45           H  
ATOM   3807  C   ILE A 239     -12.925  -3.788 -15.844  1.00 26.45           C  
ATOM   3808  CB  ILE A 239     -11.310  -2.192 -17.052  1.00 26.45           C  
ATOM   3809  HB  ILE A 239     -12.121  -1.797 -17.663  1.00 26.45           H  
ATOM   3810  O   ILE A 239     -13.948  -3.192 -16.172  1.00 26.45           O  
ATOM   3811  CG1 ILE A 239     -10.002  -2.152 -17.871  1.00 26.45           C  
ATOM   3812 HG12 ILE A 239     -10.136  -2.740 -18.779  1.00 26.45           H  
ATOM   3813 HG13 ILE A 239      -9.207  -2.603 -17.276  1.00 26.45           H  
ATOM   3814  CG2 ILE A 239     -11.175  -1.330 -15.779  1.00 26.45           C  
ATOM   3815 HG21 ILE A 239     -11.004  -0.288 -16.051  1.00 26.45           H  
ATOM   3816 HG22 ILE A 239     -12.098  -1.356 -15.200  1.00 26.45           H  
ATOM   3817 HG23 ILE A 239     -10.346  -1.683 -15.166  1.00 26.45           H  
ATOM   3818  CD1 ILE A 239      -9.553  -0.752 -18.304  1.00 26.45           C  
ATOM   3819 HD11 ILE A 239      -8.759  -0.841 -19.046  1.00 26.45           H  
ATOM   3820 HD12 ILE A 239     -10.394  -0.211 -18.738  1.00 26.45           H  
ATOM   3821 HD13 ILE A 239      -9.167  -0.197 -17.450  1.00 26.45           H  
ATOM   3822  N   ARG A 240     -12.896  -4.598 -14.778  1.00 24.35           N  
ATOM   3823  H   ARG A 240     -12.032  -5.082 -14.583  1.00 24.35           H  
ATOM   3824  CA  ARG A 240     -14.008  -4.681 -13.817  1.00 24.35           C  
ATOM   3825  HA  ARG A 240     -14.925  -4.341 -14.299  1.00 24.35           H  
ATOM   3826  C   ARG A 240     -13.759  -3.739 -12.643  1.00 24.35           C  
ATOM   3827  CB  ARG A 240     -14.250  -6.121 -13.335  1.00 24.35           C  
ATOM   3828  HB2 ARG A 240     -13.320  -6.541 -12.952  1.00 24.35           H  
ATOM   3829  HB3 ARG A 240     -14.969  -6.081 -12.518  1.00 24.35           H  
ATOM   3830  O   ARG A 240     -12.949  -4.044 -11.768  1.00 24.35           O  
ATOM   3831  CG  ARG A 240     -14.817  -7.036 -14.430  1.00 24.35           C  
ATOM   3832  HG2 ARG A 240     -15.654  -6.547 -14.928  1.00 24.35           H  
ATOM   3833  HG3 ARG A 240     -14.036  -7.238 -15.163  1.00 24.35           H  
ATOM   3834  CD  ARG A 240     -15.302  -8.352 -13.807  1.00 24.35           C  
ATOM   3835  HD2 ARG A 240     -14.514  -8.743 -13.163  1.00 24.35           H  
ATOM   3836  HD3 ARG A 240     -16.184  -8.136 -13.204  1.00 24.35           H  
ATOM   3837  NE  ARG A 240     -15.619  -9.363 -14.834  1.00 24.35           N  
ATOM   3838  HE  ARG A 240     -15.251  -9.191 -15.759  1.00 24.35           H  
ATOM   3839  NH1 ARG A 240     -16.911 -10.763 -13.553  1.00 24.35           N  
ATOM   3840 HH11 ARG A 240     -17.524 -11.566 -13.545  1.00 24.35           H  
ATOM   3841 HH12 ARG A 240     -17.118  -9.969 -12.963  1.00 24.35           H  
ATOM   3842  NH2 ARG A 240     -16.370 -11.356 -15.638  1.00 24.35           N  
ATOM   3843 HH21 ARG A 240     -16.884 -12.220 -15.543  1.00 24.35           H  
ATOM   3844 HH22 ARG A 240     -15.919 -11.162 -16.520  1.00 24.35           H  
ATOM   3845  CZ  ARG A 240     -16.292 -10.488 -14.669  1.00 24.35           C  
ATOM   3846  N   SER A 241     -14.495  -2.634 -12.576  1.00 26.42           N  
ATOM   3847  H   SER A 241     -15.095  -2.390 -13.351  1.00 26.42           H  
ATOM   3848  CA  SER A 241     -14.664  -1.895 -11.322  1.00 26.42           C  
ATOM   3849  HA  SER A 241     -13.689  -1.767 -10.851  1.00 26.42           H  
ATOM   3850  C   SER A 241     -15.569  -2.692 -10.381  1.00 26.42           C  
ATOM   3851  CB  SER A 241     -15.243  -0.507 -11.580  1.00 26.42           C  
ATOM   3852  HB2 SER A 241     -15.412   0.002 -10.631  1.00 26.42           H  
ATOM   3853  HB3 SER A 241     -14.549   0.078 -12.183  1.00 26.42           H  
ATOM   3854  O   SER A 241     -16.609  -3.197 -10.805  1.00 26.42           O  
ATOM   3855  OG  SER A 241     -16.460  -0.640 -12.267  1.00 26.42           O  
ATOM   3856  HG  SER A 241     -16.929  -1.409 -11.936  1.00 26.42           H  
ATOM   3857  N   TRP A 242     -15.162  -2.833  -9.121  1.00 25.27           N  
ATOM   3858  H   TRP A 242     -14.325  -2.356  -8.819  1.00 25.27           H  
ATOM   3859  CA  TRP A 242     -15.903  -3.603  -8.127  1.00 25.27           C  
ATOM   3860  HA  TRP A 242     -16.165  -4.560  -8.579  1.00 25.27           H  
ATOM   3861  C   TRP A 242     -17.221  -2.946  -7.705  1.00 25.27           C  
ATOM   3862  CB  TRP A 242     -15.024  -3.898  -6.906  1.00 25.27           C  
ATOM   3863  HB2 TRP A 242     -15.674  -4.046  -6.044  1.00 25.27           H  
ATOM   3864  HB3 TRP A 242     -14.402  -3.031  -6.684  1.00 25.27           H  
ATOM   3865  O   TRP A 242     -17.348  -1.726  -7.622  1.00 25.27           O  
ATOM   3866  CG  TRP A 242     -14.156  -5.116  -7.013  1.00 25.27           C  
ATOM   3867  CD1 TRP A 242     -13.324  -5.425  -8.035  1.00 25.27           C  
ATOM   3868  HD1 TRP A 242     -13.175  -4.820  -8.917  1.00 25.27           H  
ATOM   3869  CD2 TRP A 242     -14.015  -6.197  -6.041  1.00 25.27           C  
ATOM   3870  CE2 TRP A 242     -13.055  -7.129  -6.539  1.00 25.27           C  
ATOM   3871  CE3 TRP A 242     -14.594  -6.480  -4.784  1.00 25.27           C  
ATOM   3872  HE3 TRP A 242     -15.332  -5.804  -4.377  1.00 25.27           H  
ATOM   3873  NE1 TRP A 242     -12.663  -6.606  -7.754  1.00 25.27           N  
ATOM   3874  HE1 TRP A 242     -11.909  -6.962  -8.325  1.00 25.27           H  
ATOM   3875  CH2 TRP A 242     -13.280  -8.529  -4.575  1.00 25.27           C  
ATOM   3876  HH2 TRP A 242     -13.011  -9.411  -4.013  1.00 25.27           H  
ATOM   3877  CZ2 TRP A 242     -12.682  -8.274  -5.820  1.00 25.27           C  
ATOM   3878  HZ2 TRP A 242     -11.929  -8.947  -6.203  1.00 25.27           H  
ATOM   3879  CZ3 TRP A 242     -14.232  -7.633  -4.060  1.00 25.27           C  
ATOM   3880  HZ3 TRP A 242     -14.696  -7.834  -3.106  1.00 25.27           H  
ATOM   3881  N   ASP A 243     -18.147  -3.849  -7.404  1.00 24.83           N  
ATOM   3882  H   ASP A 243     -17.873  -4.814  -7.523  1.00 24.83           H  
ATOM   3883  CA  ASP A 243     -19.460  -3.709  -6.793  1.00 24.83           C  
ATOM   3884  HA  ASP A 243     -20.089  -3.050  -7.391  1.00 24.83           H  
ATOM   3885  C   ASP A 243     -19.327  -3.158  -5.359  1.00 24.83           C  
ATOM   3886  CB  ASP A 243     -20.027  -5.149  -6.838  1.00 24.83           C  
ATOM   3887  HB2 ASP A 243     -19.510  -5.769  -6.106  1.00 24.83           H  
ATOM   3888  HB3 ASP A 243     -19.808  -5.571  -7.819  1.00 24.83           H  
ATOM   3889  O   ASP A 243     -18.822  -3.839  -4.464  1.00 24.83           O  
ATOM   3890  CG  ASP A 243     -21.532  -5.297  -6.644  1.00 24.83           C  
ATOM   3891  OD1 ASP A 243     -22.209  -4.259  -6.491  1.00 24.83           O  
ATOM   3892  OD2 ASP A 243     -21.978  -6.465  -6.700  1.00 24.83           O  
ATOM   3893  N   PHE A 244     -19.729  -1.904  -5.137  1.00 25.16           N  
ATOM   3894  H   PHE A 244     -20.102  -1.384  -5.918  1.00 25.16           H  
ATOM   3895  CA  PHE A 244     -20.046  -1.416  -3.795  1.00 25.16           C  
ATOM   3896  HA  PHE A 244     -19.546  -2.029  -3.045  1.00 25.16           H  
ATOM   3897  C   PHE A 244     -21.549  -1.606  -3.594  1.00 25.16           C  
ATOM   3898  CB  PHE A 244     -19.574   0.036  -3.579  1.00 25.16           C  
ATOM   3899  HB2 PHE A 244     -20.198   0.492  -2.810  1.00 25.16           H  
ATOM   3900  HB3 PHE A 244     -19.729   0.613  -4.491  1.00 25.16           H  
ATOM   3901  O   PHE A 244     -22.347  -0.740  -3.949  1.00 25.16           O  
ATOM   3902  CG  PHE A 244     -18.128   0.168  -3.125  1.00 25.16           C  
ATOM   3903  CD1 PHE A 244     -17.812   0.143  -1.752  1.00 25.16           C  
ATOM   3904  HD1 PHE A 244     -18.600   0.026  -1.023  1.00 25.16           H  
ATOM   3905  CD2 PHE A 244     -17.097   0.325  -4.069  1.00 25.16           C  
ATOM   3906  HD2 PHE A 244     -17.332   0.329  -5.124  1.00 25.16           H  
ATOM   3907  CE1 PHE A 244     -16.478   0.282  -1.325  1.00 25.16           C  
ATOM   3908  HE1 PHE A 244     -16.250   0.271  -0.270  1.00 25.16           H  
ATOM   3909  CE2 PHE A 244     -15.763   0.468  -3.645  1.00 25.16           C  
ATOM   3910  HE2 PHE A 244     -14.980   0.593  -4.379  1.00 25.16           H  
ATOM   3911  CZ  PHE A 244     -15.452   0.448  -2.273  1.00 25.16           C  
ATOM   3912  HZ  PHE A 244     -14.429   0.563  -1.950  1.00 25.16           H  
ATOM   3913  N   SER A 245     -21.939  -2.747  -3.018  1.00 25.20           N  
ATOM   3914  H   SER A 245     -21.256  -3.475  -2.864  1.00 25.20           H  
ATOM   3915  CA  SER A 245     -23.275  -2.917  -2.445  1.00 25.20           C  
ATOM   3916  HA  SER A 245     -24.008  -2.879  -3.251  1.00 25.20           H  
ATOM   3917  C   SER A 245     -23.517  -1.760  -1.471  1.00 25.20           C  
ATOM   3918  CB  SER A 245     -23.397  -4.277  -1.741  1.00 25.20           C  
ATOM   3919  HB2 SER A 245     -24.399  -4.380  -1.326  1.00 25.20           H  
ATOM   3920  HB3 SER A 245     -23.243  -5.074  -2.469  1.00 25.20           H  
ATOM   3921  O   SER A 245     -22.791  -1.640  -0.481  1.00 25.20           O  
ATOM   3922  OG  SER A 245     -22.438  -4.412  -0.705  1.00 25.20           O  
ATOM   3923  HG  SER A 245     -22.379  -3.566  -0.255  1.00 25.20           H  
ATOM   3924  N   GLY A 246     -24.473  -0.887  -1.801  1.00 25.62           N  
ATOM   3925  H   GLY A 246     -24.933  -1.029  -2.689  1.00 25.62           H  
ATOM   3926  CA  GLY A 246     -24.715   0.388  -1.131  1.00 25.62           C  
ATOM   3927  HA2 GLY A 246     -25.700   0.765  -1.409  1.00 25.62           H  
ATOM   3928  HA3 GLY A 246     -23.971   1.110  -1.467  1.00 25.62           H  
ATOM   3929  C   GLY A 246     -24.672   0.282   0.390  1.00 25.62           C  
ATOM   3930  O   GLY A 246     -25.564  -0.293   1.010  1.00 25.62           O  
ATOM   3931  N   TYR A 247     -23.631   0.864   0.982  1.00 27.77           N  
ATOM   3932  H   TYR A 247     -22.912   1.266   0.398  1.00 27.77           H  
ATOM   3933  CA  TYR A 247     -23.558   1.118   2.411  1.00 27.77           C  
ATOM   3934  HA  TYR A 247     -24.417   0.666   2.906  1.00 27.77           H  
ATOM   3935  C   TYR A 247     -23.628   2.628   2.603  1.00 27.77           C  
ATOM   3936  CB  TYR A 247     -22.297   0.487   3.014  1.00 27.77           C  
ATOM   3937  HB2 TYR A 247     -22.202  -0.533   2.640  1.00 27.77           H  
ATOM   3938  HB3 TYR A 247     -21.415   1.037   2.686  1.00 27.77           H  
ATOM   3939  O   TYR A 247     -22.708   3.343   2.211  1.00 27.77           O  
ATOM   3940  CG  TYR A 247     -22.336   0.432   4.530  1.00 27.77           C  
ATOM   3941  CD1 TYR A 247     -21.745   1.453   5.301  1.00 27.77           C  
ATOM   3942  HD1 TYR A 247     -21.257   2.281   4.809  1.00 27.77           H  
ATOM   3943  CD2 TYR A 247     -22.999  -0.634   5.167  1.00 27.77           C  
ATOM   3944  HD2 TYR A 247     -23.464  -1.409   4.575  1.00 27.77           H  
ATOM   3945  CE1 TYR A 247     -21.810   1.402   6.708  1.00 27.77           C  
ATOM   3946  HE1 TYR A 247     -21.360   2.189   7.295  1.00 27.77           H  
ATOM   3947  CE2 TYR A 247     -23.067  -0.689   6.572  1.00 27.77           C  
ATOM   3948  HE2 TYR A 247     -23.579  -1.500   7.068  1.00 27.77           H  
ATOM   3949  OH  TYR A 247     -22.541   0.274   8.701  1.00 27.77           O  
ATOM   3950  HH  TYR A 247     -22.160   1.058   9.103  1.00 27.77           H  
ATOM   3951  CZ  TYR A 247     -22.474   0.330   7.345  1.00 27.77           C  
ATOM   3952  N   CYS A 248     -24.734   3.104   3.172  1.00 30.95           N  
ATOM   3953  H   CYS A 248     -25.445   2.448   3.464  1.00 30.95           H  
ATOM   3954  CA  CYS A 248     -24.856   4.473   3.654  1.00 30.95           C  
ATOM   3955  HA  CYS A 248     -24.266   5.134   3.020  1.00 30.95           H  
ATOM   3956  C   CYS A 248     -24.340   4.495   5.103  1.00 30.95           C  
ATOM   3957  CB  CYS A 248     -26.320   4.929   3.569  1.00 30.95           C  
ATOM   3958  HB2 CYS A 248     -26.844   4.639   4.479  1.00 30.95           H  
ATOM   3959  HB3 CYS A 248     -26.807   4.437   2.727  1.00 30.95           H  
ATOM   3960  O   CYS A 248     -24.938   3.830   5.954  1.00 30.95           O  
ATOM   3961  SG  CYS A 248     -26.493   6.711   3.343  1.00 30.95           S  
ATOM   3962  N   PRO A 249     -23.221   5.171   5.411  1.00 31.89           N  
ATOM   3963  CA  PRO A 249     -22.753   5.326   6.784  1.00 31.89           C  
ATOM   3964  HA  PRO A 249     -22.498   4.340   7.172  1.00 31.89           H  
ATOM   3965  C   PRO A 249     -23.831   5.961   7.675  1.00 31.89           C  
ATOM   3966  CB  PRO A 249     -21.484   6.179   6.687  1.00 31.89           C  
ATOM   3967  HB2 PRO A 249     -21.743   7.235   6.765  1.00 31.89           H  
ATOM   3968  HB3 PRO A 249     -20.748   5.907   7.443  1.00 31.89           H  
ATOM   3969  O   PRO A 249     -24.634   6.760   7.203  1.00 31.89           O  
ATOM   3970  CG  PRO A 249     -20.987   5.899   5.272  1.00 31.89           C  
ATOM   3971  HG2 PRO A 249     -20.332   6.687   4.899  1.00 31.89           H  
ATOM   3972  HG3 PRO A 249     -20.468   4.940   5.250  1.00 31.89           H  
ATOM   3973  CD  PRO A 249     -22.289   5.788   4.487  1.00 31.89           C  
ATOM   3974  HD2 PRO A 249     -22.121   5.186   3.593  1.00 31.89           H  
ATOM   3975  HD3 PRO A 249     -22.660   6.774   4.207  1.00 31.89           H  
ATOM   3976  N   VAL A 250     -23.839   5.614   8.969  1.00 31.30           N  
ATOM   3977  H   VAL A 250     -23.110   4.987   9.277  1.00 31.30           H  
ATOM   3978  CA  VAL A 250     -24.865   6.003   9.973  1.00 31.30           C  
ATOM   3979  HA  VAL A 250     -25.832   5.653   9.610  1.00 31.30           H  
ATOM   3980  C   VAL A 250     -25.003   7.536  10.140  1.00 31.30           C  
ATOM   3981  CB  VAL A 250     -24.566   5.287  11.319  1.00 31.30           C  
ATOM   3982  HB  VAL A 250     -23.615   5.654  11.705  1.00 31.30           H  
ATOM   3983  O   VAL A 250     -25.924   8.022  10.787  1.00 31.30           O  
ATOM   3984  CG1 VAL A 250     -25.631   5.490  12.407  1.00 31.30           C  
ATOM   3985 HG11 VAL A 250     -25.414   4.869  13.277  1.00 31.30           H  
ATOM   3986 HG12 VAL A 250     -25.638   6.529  12.737  1.00 31.30           H  
ATOM   3987 HG13 VAL A 250     -26.616   5.236  12.015  1.00 31.30           H  
ATOM   3988  CG2 VAL A 250     -24.442   3.761  11.130  1.00 31.30           C  
ATOM   3989 HG21 VAL A 250     -25.360   3.370  10.691  1.00 31.30           H  
ATOM   3990 HG22 VAL A 250     -24.270   3.276  12.091  1.00 31.30           H  
ATOM   3991 HG23 VAL A 250     -23.604   3.517  10.478  1.00 31.30           H  
ATOM   3992  N   ASP A 251     -24.107   8.309   9.530  1.00 34.06           N  
ATOM   3993  H   ASP A 251     -23.357   7.847   9.035  1.00 34.06           H  
ATOM   3994  CA  ASP A 251     -24.006   9.767   9.534  1.00 34.06           C  
ATOM   3995  HA  ASP A 251     -24.821  10.166  10.137  1.00 34.06           H  
ATOM   3996  C   ASP A 251     -24.150  10.416   8.137  1.00 34.06           C  
ATOM   3997  CB  ASP A 251     -22.682  10.147  10.224  1.00 34.06           C  
ATOM   3998  HB2 ASP A 251     -22.639  11.232  10.326  1.00 34.06           H  
ATOM   3999  HB3 ASP A 251     -22.685   9.733  11.232  1.00 34.06           H  
ATOM   4000  O   ASP A 251     -23.797  11.589   7.957  1.00 34.06           O  
ATOM   4001  CG  ASP A 251     -21.411   9.656   9.504  1.00 34.06           C  
ATOM   4002  OD1 ASP A 251     -21.435   8.544   8.926  1.00 34.06           O  
ATOM   4003  OD2 ASP A 251     -20.386  10.379   9.584  1.00 34.06           O  
ATOM   4004  N   MET A 252     -24.669   9.682   7.147  1.00 37.36           N  
ATOM   4005  H   MET A 252     -24.927   8.725   7.338  1.00 37.36           H  
ATOM   4006  CA  MET A 252     -24.888  10.176   5.785  1.00 37.36           C  
ATOM   4007  HA  MET A 252     -24.653  11.240   5.761  1.00 37.36           H  
ATOM   4008  C   MET A 252     -26.353  10.041   5.350  1.00 37.36           C  
ATOM   4009  CB  MET A 252     -23.943   9.481   4.793  1.00 37.36           C  
ATOM   4010  HB2 MET A 252     -24.134   8.408   4.802  1.00 37.36           H  
ATOM   4011  HB3 MET A 252     -24.149   9.864   3.794  1.00 37.36           H  
ATOM   4012  O   MET A 252     -27.002   9.030   5.595  1.00 37.36           O  
ATOM   4013  CG  MET A 252     -22.466   9.740   5.123  1.00 37.36           C  
ATOM   4014  HG2 MET A 252     -22.302  10.813   5.219  1.00 37.36           H  
ATOM   4015  HG3 MET A 252     -22.244   9.287   6.090  1.00 37.36           H  
ATOM   4016  SD  MET A 252     -21.283   9.085   3.914  1.00 37.36           S  
ATOM   4017  CE  MET A 252     -20.957  10.526   2.871  1.00 37.36           C  
ATOM   4018  HE1 MET A 252     -21.893  10.913   2.469  1.00 37.36           H  
ATOM   4019  HE2 MET A 252     -20.465  11.301   3.459  1.00 37.36           H  
ATOM   4020  HE3 MET A 252     -20.302  10.235   2.050  1.00 37.36           H  
ATOM   4021  N   ASN A 253     -26.868  11.063   4.664  1.00 36.97           N  
ATOM   4022  H   ASN A 253     -26.256  11.841   4.459  1.00 36.97           H  
ATOM   4023  CA  ASN A 253     -28.135  10.985   3.938  1.00 36.97           C  
ATOM   4024  HA  ASN A 253     -28.820  10.315   4.456  1.00 36.97           H  
ATOM   4025  C   ASN A 253     -27.864  10.428   2.540  1.00 36.97           C  
ATOM   4026  CB  ASN A 253     -28.768  12.380   3.844  1.00 36.97           C  
ATOM   4027  HB2 ASN A 253     -28.016  13.083   3.485  1.00 36.97           H  
ATOM   4028  HB3 ASN A 253     -29.581  12.355   3.118  1.00 36.97           H  
ATOM   4029  O   ASN A 253     -26.983  10.939   1.848  1.00 36.97           O  
ATOM   4030  CG  ASN A 253     -29.348  12.881   5.150  1.00 36.97           C  
ATOM   4031  ND2 ASN A 253     -29.398  14.178   5.325  1.00 36.97           N  
ATOM   4032 HD21 ASN A 253     -29.051  14.800   4.610  1.00 36.97           H  
ATOM   4033 HD22 ASN A 253     -29.838  14.478   6.184  1.00 36.97           H  
ATOM   4034  OD1 ASN A 253     -29.803  12.154   6.012  1.00 36.97           O  
ATOM   4035  N   CYS A 254     -28.622   9.419   2.118  1.00 36.43           N  
ATOM   4036  H   CYS A 254     -29.333   9.053   2.735  1.00 36.43           H  
ATOM   4037  CA  CYS A 254     -28.484   8.802   0.801  1.00 36.43           C  
ATOM   4038  HA  CYS A 254     -27.572   9.176   0.335  1.00 36.43           H  
ATOM   4039  C   CYS A 254     -29.655   9.142  -0.127  1.00 36.43           C  
ATOM   4040  CB  CYS A 254     -28.302   7.291   0.950  1.00 36.43           C  
ATOM   4041  HB2 CYS A 254     -28.981   6.896   1.706  1.00 36.43           H  
ATOM   4042  HB3 CYS A 254     -28.545   6.823  -0.004  1.00 36.43           H  
ATOM   4043  O   CYS A 254     -30.810   8.966   0.250  1.00 36.43           O  
ATOM   4044  SG  CYS A 254     -26.605   6.854   1.347  1.00 36.43           S  
ATOM   4045  N   TRP A 255     -29.371   9.548  -1.369  1.00 34.78           N  
ATOM   4046  H   TRP A 255     -28.399   9.701  -1.599  1.00 34.78           H  
ATOM   4047  CA  TRP A 255     -30.374   9.741  -2.425  1.00 34.78           C  
ATOM   4048  HA  TRP A 255     -31.359   9.520  -2.013  1.00 34.78           H  
ATOM   4049  C   TRP A 255     -30.149   8.797  -3.601  1.00 34.78           C  
ATOM   4050  CB  TRP A 255     -30.418  11.188  -2.923  1.00 34.78           C  
ATOM   4051  HB2 TRP A 255     -29.439  11.452  -3.324  1.00 34.78           H  
ATOM   4052  HB3 TRP A 255     -31.133  11.259  -3.742  1.00 34.78           H  
ATOM   4053  O   TRP A 255     -29.018   8.486  -3.966  1.00 34.78           O  
ATOM   4054  CG  TRP A 255     -30.797  12.199  -1.893  1.00 34.78           C  
ATOM   4055  CD1 TRP A 255     -32.042  12.633  -1.592  1.00 34.78           C  
ATOM   4056  HD1 TRP A 255     -32.948  12.302  -2.077  1.00 34.78           H  
ATOM   4057  CD2 TRP A 255     -29.911  12.895  -0.983  1.00 34.78           C  
ATOM   4058  CE2 TRP A 255     -30.675  13.774  -0.162  1.00 34.78           C  
ATOM   4059  CE3 TRP A 255     -28.533  12.822  -0.747  1.00 34.78           C  
ATOM   4060  HE3 TRP A 255     -27.930  12.128  -1.314  1.00 34.78           H  
ATOM   4061  NE1 TRP A 255     -31.973  13.570  -0.576  1.00 34.78           N  
ATOM   4062  HE1 TRP A 255     -32.786  14.025  -0.186  1.00 34.78           H  
ATOM   4063  CH2 TRP A 255     -28.705  14.482   1.042  1.00 34.78           C  
ATOM   4064  HH2 TRP A 255     -28.229  15.052   1.826  1.00 34.78           H  
ATOM   4065  CZ2 TRP A 255     -30.088  14.588   0.819  1.00 34.78           C  
ATOM   4066  HZ2 TRP A 255     -30.699  15.249   1.416  1.00 34.78           H  
ATOM   4067  CZ3 TRP A 255     -27.958  13.564   0.284  1.00 34.78           C  
ATOM   4068  HZ3 TRP A 255     -26.930  13.338   0.528  1.00 34.78           H  
ATOM   4069  N   LYS A 256     -31.255   8.386  -4.223  1.00 32.90           N  
ATOM   4070  H   LYS A 256     -32.134   8.749  -3.881  1.00 32.90           H  
ATOM   4071  CA  LYS A 256     -31.302   7.534  -5.411  1.00 32.90           C  
ATOM   4072  HA  LYS A 256     -30.402   6.920  -5.445  1.00 32.90           H  
ATOM   4073  C   LYS A 256     -31.363   8.416  -6.664  1.00 32.90           C  
ATOM   4074  CB  LYS A 256     -32.543   6.632  -5.264  1.00 32.90           C  
ATOM   4075  HB2 LYS A 256     -32.603   6.277  -4.236  1.00 32.90           H  
ATOM   4076  HB3 LYS A 256     -33.441   7.215  -5.468  1.00 32.90           H  
ATOM   4077  O   LYS A 256     -32.344   9.136  -6.828  1.00 32.90           O  
ATOM   4078  CG  LYS A 256     -32.508   5.407  -6.173  1.00 32.90           C  
ATOM   4079  HG2 LYS A 256     -32.303   5.712  -7.199  1.00 32.90           H  
ATOM   4080  HG3 LYS A 256     -31.714   4.764  -5.794  1.00 32.90           H  
ATOM   4081  CD  LYS A 256     -33.830   4.623  -6.118  1.00 32.90           C  
ATOM   4082  HD2 LYS A 256     -34.640   5.247  -6.493  1.00 32.90           H  
ATOM   4083  HD3 LYS A 256     -34.035   4.348  -5.083  1.00 32.90           H  
ATOM   4084  CE  LYS A 256     -33.701   3.363  -6.971  1.00 32.90           C  
ATOM   4085  HE2 LYS A 256     -33.557   3.658  -8.010  1.00 32.90           H  
ATOM   4086  HE3 LYS A 256     -32.806   2.859  -6.607  1.00 32.90           H  
ATOM   4087  NZ  LYS A 256     -34.848   2.434  -6.867  1.00 32.90           N  
ATOM   4088  HZ1 LYS A 256     -34.689   1.615  -7.437  1.00 32.90           H  
ATOM   4089  HZ2 LYS A 256     -34.976   2.139  -5.910  1.00 32.90           H  
ATOM   4090  HZ3 LYS A 256     -35.696   2.884  -7.182  1.00 32.90           H  
ATOM   4091  N   ILE A 257     -30.374   8.353  -7.556  1.00 31.01           N  
ATOM   4092  H   ILE A 257     -29.589   7.753  -7.349  1.00 31.01           H  
ATOM   4093  CA  ILE A 257     -30.407   9.058  -8.850  1.00 31.01           C  
ATOM   4094  HA  ILE A 257     -31.290   9.697  -8.869  1.00 31.01           H  
ATOM   4095  C   ILE A 257     -30.569   8.039  -9.989  1.00 31.01           C  
ATOM   4096  CB  ILE A 257     -29.202  10.007  -9.048  1.00 31.01           C  
ATOM   4097  HB  ILE A 257     -28.308   9.393  -9.153  1.00 31.01           H  
ATOM   4098  O   ILE A 257     -29.912   6.996 -10.015  1.00 31.01           O  
ATOM   4099  CG1 ILE A 257     -28.934  10.923  -7.837  1.00 31.01           C  
ATOM   4100 HG12 ILE A 257     -29.809  11.548  -7.656  1.00 31.01           H  
ATOM   4101 HG13 ILE A 257     -28.764  10.310  -6.952  1.00 31.01           H  
ATOM   4102  CG2 ILE A 257     -29.407  10.842 -10.334  1.00 31.01           C  
ATOM   4103 HG21 ILE A 257     -29.542  10.199 -11.204  1.00 31.01           H  
ATOM   4104 HG22 ILE A 257     -30.280  11.485 -10.226  1.00 31.01           H  
ATOM   4105 HG23 ILE A 257     -28.540  11.469 -10.541  1.00 31.01           H  
ATOM   4106  CD1 ILE A 257     -27.705  11.825  -8.009  1.00 31.01           C  
ATOM   4107 HD11 ILE A 257     -27.538  12.361  -7.075  1.00 31.01           H  
ATOM   4108 HD12 ILE A 257     -26.829  11.231  -8.270  1.00 31.01           H  
ATOM   4109 HD13 ILE A 257     -27.880  12.575  -8.780  1.00 31.01           H  
ATOM   4110  N   SER A 258     -31.467   8.337 -10.930  1.00 28.19           N  
ATOM   4111  H   SER A 258     -31.940   9.228 -10.869  1.00 28.19           H  
ATOM   4112  CA  SER A 258     -31.670   7.550 -12.148  1.00 28.19           C  
ATOM   4113  HA  SER A 258     -31.162   6.592 -12.038  1.00 28.19           H  
ATOM   4114  C   SER A 258     -31.111   8.323 -13.355  1.00 28.19           C  
ATOM   4115  CB  SER A 258     -33.161   7.228 -12.326  1.00 28.19           C  
ATOM   4116  HB2 SER A 258     -33.700   8.099 -12.700  1.00 28.19           H  
ATOM   4117  HB3 SER A 258     -33.579   6.952 -11.358  1.00 28.19           H  
ATOM   4118  O   SER A 258     -31.695   9.350 -13.703  1.00 28.19           O  
ATOM   4119  OG  SER A 258     -33.332   6.130 -13.201  1.00 28.19           O  
ATOM   4120  HG  SER A 258     -33.186   6.418 -14.105  1.00 28.19           H  
ATOM   4121  N   PRO A 259     -30.023   7.878 -14.015  1.00 30.73           N  
ATOM   4122  CA  PRO A 259     -29.649   8.387 -15.328  1.00 30.73           C  
ATOM   4123  HA  PRO A 259     -29.426   9.454 -15.290  1.00 30.73           H  
ATOM   4124  C   PRO A 259     -30.757   8.093 -16.320  1.00 30.73           C  
ATOM   4125  CB  PRO A 259     -28.433   7.603 -15.822  1.00 30.73           C  
ATOM   4126  HB2 PRO A 259     -27.532   8.216 -15.820  1.00 30.73           H  
ATOM   4127  HB3 PRO A 259     -28.543   7.281 -16.858  1.00 30.73           H  
ATOM   4128  O   PRO A 259     -31.073   6.933 -16.579  1.00 30.73           O  
ATOM   4129  CG  PRO A 259     -28.400   6.375 -14.911  1.00 30.73           C  
ATOM   4130  HG2 PRO A 259     -27.394   6.008 -14.709  1.00 30.73           H  
ATOM   4131  HG3 PRO A 259     -28.938   5.574 -15.417  1.00 30.73           H  
ATOM   4132  CD  PRO A 259     -29.196   6.749 -13.659  1.00 30.73           C  
ATOM   4133  HD2 PRO A 259     -28.553   7.018 -12.821  1.00 30.73           H  
ATOM   4134  HD3 PRO A 259     -29.830   5.906 -13.385  1.00 30.73           H  
ATOM   4135  N   TYR A 260     -31.257   9.133 -16.962  1.00 26.89           N  
ATOM   4136  H   TYR A 260     -31.005  10.052 -16.628  1.00 26.89           H  
ATOM   4137  CA  TYR A 260     -31.568   9.034 -18.377  1.00 26.89           C  
ATOM   4138  HA  TYR A 260     -31.763   8.002 -18.666  1.00 26.89           H  
ATOM   4139  C   TYR A 260     -30.320   9.514 -19.121  1.00 26.89           C  
ATOM   4140  CB  TYR A 260     -32.822   9.860 -18.684  1.00 26.89           C  
ATOM   4141  HB2 TYR A 260     -32.827  10.773 -18.089  1.00 26.89           H  
ATOM   4142  HB3 TYR A 260     -32.789  10.163 -19.730  1.00 26.89           H  
ATOM   4143  O   TYR A 260     -30.018  10.703 -19.100  1.00 26.89           O  
ATOM   4144  CG  TYR A 260     -34.110   9.091 -18.459  1.00 26.89           C  
ATOM   4145  CD1 TYR A 260     -34.691   8.399 -19.539  1.00 26.89           C  
ATOM   4146  HD1 TYR A 260     -34.218   8.414 -20.509  1.00 26.89           H  
ATOM   4147  CD2 TYR A 260     -34.720   9.054 -17.189  1.00 26.89           C  
ATOM   4148  HD2 TYR A 260     -34.259   9.571 -16.360  1.00 26.89           H  
ATOM   4149  CE1 TYR A 260     -35.891   7.687 -19.359  1.00 26.89           C  
ATOM   4150  HE1 TYR A 260     -36.345   7.156 -20.183  1.00 26.89           H  
ATOM   4151  CE2 TYR A 260     -35.923   8.343 -17.005  1.00 26.89           C  
ATOM   4152  HE2 TYR A 260     -36.392   8.318 -16.032  1.00 26.89           H  
ATOM   4153  OH  TYR A 260     -37.678   6.983 -17.934  1.00 26.89           O  
ATOM   4154  HH  TYR A 260     -37.993   7.024 -17.028  1.00 26.89           H  
ATOM   4155  CZ  TYR A 260     -36.512   7.662 -18.095  1.00 26.89           C  
ATOM   4156  N   LEU A 261     -29.564   8.592 -19.723  1.00 32.07           N  
ATOM   4157  H   LEU A 261     -29.867   7.629 -19.700  1.00 32.07           H  
ATOM   4158  CA  LEU A 261     -28.532   8.934 -20.704  1.00 32.07           C  
ATOM   4159  HA  LEU A 261     -28.183   9.948 -20.505  1.00 32.07           H  
ATOM   4160  C   LEU A 261     -29.182   8.882 -22.099  1.00 32.07           C  
ATOM   4161  CB  LEU A 261     -27.323   7.984 -20.574  1.00 32.07           C  
ATOM   4162  HB2 LEU A 261     -27.685   6.982 -20.345  1.00 32.07           H  
ATOM   4163  HB3 LEU A 261     -26.806   7.930 -21.531  1.00 32.07           H  
ATOM   4164  O   LEU A 261     -29.715   7.827 -22.454  1.00 32.07           O  
ATOM   4165  CG  LEU A 261     -26.320   8.435 -19.497  1.00 32.07           C  
ATOM   4166  HG  LEU A 261     -26.858   8.785 -18.617  1.00 32.07           H  
ATOM   4167  CD1 LEU A 261     -25.394   7.296 -19.074  1.00 32.07           C  
ATOM   4168 HD11 LEU A 261     -24.674   7.654 -18.338  1.00 32.07           H  
ATOM   4169 HD12 LEU A 261     -25.984   6.492 -18.635  1.00 32.07           H  
ATOM   4170 HD13 LEU A 261     -24.859   6.912 -19.943  1.00 32.07           H  
ATOM   4171  CD2 LEU A 261     -25.433   9.550 -20.024  1.00 32.07           C  
ATOM   4172 HD21 LEU A 261     -26.055  10.370 -20.385  1.00 32.07           H  
ATOM   4173 HD22 LEU A 261     -24.786   9.904 -19.222  1.00 32.07           H  
ATOM   4174 HD23 LEU A 261     -24.819   9.191 -20.850  1.00 32.07           H  
ATOM   4175  N   PRO A 262     -29.219   9.993 -22.860  1.00 26.39           N  
ATOM   4176  CA  PRO A 262     -29.743  10.006 -24.227  1.00 26.39           C  
ATOM   4177  HA  PRO A 262     -30.763   9.621 -24.221  1.00 26.39           H  
ATOM   4178  C   PRO A 262     -28.907   9.112 -25.164  1.00 26.39           C  
ATOM   4179  CB  PRO A 262     -29.776  11.481 -24.645  1.00 26.39           C  
ATOM   4180  HB2 PRO A 262     -30.751  11.903 -24.403  1.00 26.39           H  
ATOM   4181  HB3 PRO A 262     -29.558  11.615 -25.704  1.00 26.39           H  
ATOM   4182  O   PRO A 262     -27.766   8.772 -24.856  1.00 26.39           O  
ATOM   4183  CG  PRO A 262     -28.712  12.139 -23.768  1.00 26.39           C  
ATOM   4184  HG2 PRO A 262     -28.935  13.188 -23.577  1.00 26.39           H  
ATOM   4185  HG3 PRO A 262     -27.739  12.041 -24.251  1.00 26.39           H  
ATOM   4186  CD  PRO A 262     -28.726  11.312 -22.487  1.00 26.39           C  
ATOM   4187  HD2 PRO A 262     -27.715  11.264 -22.083  1.00 26.39           H  
ATOM   4188  HD3 PRO A 262     -29.405  11.763 -21.762  1.00 26.39           H  
ATOM   4189  N   SER A 263     -29.513   8.678 -26.278  1.00 28.44           N  
ATOM   4190  H   SER A 263     -30.401   9.090 -26.527  1.00 28.44           H  
ATOM   4191  CA  SER A 263     -28.960   7.668 -27.195  1.00 28.44           C  
ATOM   4192  HA  SER A 263     -28.854   6.756 -26.608  1.00 28.44           H  
ATOM   4193  C   SER A 263     -27.566   8.050 -27.741  1.00 28.44           C  
ATOM   4194  CB  SER A 263     -29.945   7.374 -28.352  1.00 28.44           C  
ATOM   4195  HB2 SER A 263     -30.967   7.366 -27.972  1.00 28.44           H  
ATOM   4196  HB3 SER A 263     -29.736   6.389 -28.767  1.00 28.44           H  
ATOM   4197  O   SER A 263     -27.266   9.235 -27.893  1.00 28.44           O  
ATOM   4198  OG  SER A 263     -29.830   8.321 -29.396  1.00 28.44           O  
ATOM   4199  HG  SER A 263     -30.255   8.016 -30.201  1.00 28.44           H  
ATOM   4200  N   PRO A 264     -26.716   7.064 -28.098  1.00 32.85           N  
ATOM   4201  CA  PRO A 264     -25.364   7.279 -28.641  1.00 32.85           C  
ATOM   4202  HA  PRO A 264     -24.759   7.784 -27.888  1.00 32.85           H  
ATOM   4203  C   PRO A 264     -25.300   8.136 -29.922  1.00 32.85           C  
ATOM   4204  CB  PRO A 264     -24.796   5.870 -28.879  1.00 32.85           C  
ATOM   4205  HB2 PRO A 264     -24.190   5.581 -28.021  1.00 32.85           H  
ATOM   4206  HB3 PRO A 264     -24.202   5.809 -29.791  1.00 32.85           H  
ATOM   4207  O   PRO A 264     -24.216   8.530 -30.346  1.00 32.85           O  
ATOM   4208  CG  PRO A 264     -26.025   4.968 -28.954  1.00 32.85           C  
ATOM   4209  HG2 PRO A 264     -26.438   4.993 -29.962  1.00 32.85           H  
ATOM   4210  HG3 PRO A 264     -25.798   3.944 -28.654  1.00 32.85           H  
ATOM   4211  CD  PRO A 264     -26.988   5.640 -27.989  1.00 32.85           C  
ATOM   4212  HD2 PRO A 264     -26.779   5.311 -26.972  1.00 32.85           H  
ATOM   4213  HD3 PRO A 264     -28.009   5.378 -28.266  1.00 32.85           H  
ATOM   4214  N   GLU A 265     -26.444   8.452 -30.528  1.00 31.77           N  
ATOM   4215  H   GLU A 265     -27.308   8.171 -30.087  1.00 31.77           H  
ATOM   4216  CA  GLU A 265     -26.565   9.255 -31.745  1.00 31.77           C  
ATOM   4217  HA  GLU A 265     -25.786   8.961 -32.449  1.00 31.77           H  
ATOM   4218  C   GLU A 265     -26.400  10.764 -31.497  1.00 31.77           C  
ATOM   4219  CB  GLU A 265     -27.931   8.972 -32.388  1.00 31.77           C  
ATOM   4220  HB2 GLU A 265     -28.049   9.604 -33.268  1.00 31.77           H  
ATOM   4221  HB3 GLU A 265     -28.705   9.241 -31.669  1.00 31.77           H  
ATOM   4222  O   GLU A 265     -26.173  11.511 -32.446  1.00 31.77           O  
ATOM   4223  CG  GLU A 265     -28.091   7.503 -32.820  1.00 31.77           C  
ATOM   4224  HG2 GLU A 265     -27.873   6.846 -31.979  1.00 31.77           H  
ATOM   4225  HG3 GLU A 265     -27.366   7.293 -33.607  1.00 31.77           H  
ATOM   4226  CD  GLU A 265     -29.509   7.182 -33.309  1.00 31.77           C  
ATOM   4227  OE1 GLU A 265     -29.633   6.307 -34.193  1.00 31.77           O  
ATOM   4228  OE2 GLU A 265     -30.466   7.761 -32.742  1.00 31.77           O  
ATOM   4229  N   THR A 266     -26.475  11.245 -30.248  1.00 33.59           N  
ATOM   4230  H   THR A 266     -26.671  10.616 -29.483  1.00 33.59           H  
ATOM   4231  CA  THR A 266     -26.497  12.697 -29.974  1.00 33.59           C  
ATOM   4232  HA  THR A 266     -27.007  13.172 -30.812  1.00 33.59           H  
ATOM   4233  C   THR A 266     -25.122  13.367 -29.933  1.00 33.59           C  
ATOM   4234  CB  THR A 266     -27.328  13.057 -28.731  1.00 33.59           C  
ATOM   4235  HB  THR A 266     -27.361  14.142 -28.636  1.00 33.59           H  
ATOM   4236  O   THR A 266     -25.028  14.556 -29.646  1.00 33.59           O  
ATOM   4237  CG2 THR A 266     -28.768  12.553 -28.856  1.00 33.59           C  
ATOM   4238 HG21 THR A 266     -29.347  12.922 -28.009  1.00 33.59           H  
ATOM   4239 HG22 THR A 266     -28.787  11.464 -28.849  1.00 33.59           H  
ATOM   4240 HG23 THR A 266     -29.211  12.920 -29.781  1.00 33.59           H  
ATOM   4241  OG1 THR A 266     -26.765  12.526 -27.557  1.00 33.59           O  
ATOM   4242  HG1 THR A 266     -26.655  13.262 -26.951  1.00 33.59           H  
ATOM   4243  N   GLY A 267     -24.025  12.657 -30.224  1.00 29.50           N  
ATOM   4244  H   GLY A 267     -24.147  11.696 -30.507  1.00 29.50           H  
ATOM   4245  CA  GLY A 267     -22.673  13.234 -30.133  1.00 29.50           C  
ATOM   4246  HA2 GLY A 267     -21.961  12.534 -30.569  1.00 29.50           H  
ATOM   4247  HA3 GLY A 267     -22.646  14.162 -30.704  1.00 29.50           H  
ATOM   4248  C   GLY A 267     -22.223  13.548 -28.694  1.00 29.50           C  
ATOM   4249  O   GLY A 267     -21.091  13.990 -28.483  1.00 29.50           O  
ATOM   4250  N   ASP A 268     -23.060  13.239 -27.698  1.00 35.25           N  
ATOM   4251  H   ASP A 268     -23.999  12.967 -27.952  1.00 35.25           H  
ATOM   4252  CA  ASP A 268     -22.819  13.493 -26.275  1.00 35.25           C  
ATOM   4253  HA  ASP A 268     -22.369  14.481 -26.172  1.00 35.25           H  
ATOM   4254  C   ASP A 268     -21.838  12.507 -25.631  1.00 35.25           C  
ATOM   4255  CB  ASP A 268     -24.145  13.518 -25.505  1.00 35.25           C  
ATOM   4256  HB2 ASP A 268     -23.932  13.452 -24.438  1.00 35.25           H  
ATOM   4257  HB3 ASP A 268     -24.739  12.646 -25.776  1.00 35.25           H  
ATOM   4258  O   ASP A 268     -21.271  12.795 -24.579  1.00 35.25           O  
ATOM   4259  CG  ASP A 268     -24.933  14.809 -25.730  1.00 35.25           C  
ATOM   4260  OD1 ASP A 268     -24.302  15.888 -25.675  1.00 35.25           O  
ATOM   4261  OD2 ASP A 268     -26.164  14.686 -25.933  1.00 35.25           O  
ATOM   4262  N   ALA A 269     -21.520  11.380 -26.276  1.00 29.19           N  
ATOM   4263  H   ALA A 269     -22.036  11.145 -27.112  1.00 29.19           H  
ATOM   4264  CA  ALA A 269     -20.449  10.490 -25.811  1.00 29.19           C  
ATOM   4265  HA  ALA A 269     -20.686  10.153 -24.802  1.00 29.19           H  
ATOM   4266  C   ALA A 269     -19.088  11.218 -25.750  1.00 29.19           C  
ATOM   4267  CB  ALA A 269     -20.397   9.265 -26.729  1.00 29.19           C  
ATOM   4268  HB1 ALA A 269     -21.358   8.751 -26.716  1.00 29.19           H  
ATOM   4269  HB2 ALA A 269     -20.164   9.564 -27.751  1.00 29.19           H  
ATOM   4270  HB3 ALA A 269     -19.629   8.576 -26.375  1.00 29.19           H  
ATOM   4271  O   ALA A 269     -18.277  10.967 -24.856  1.00 29.19           O  
ATOM   4272  N   ARG A 270     -18.869  12.191 -26.649  1.00 31.44           N  
ATOM   4273  H   ARG A 270     -19.607  12.384 -27.311  1.00 31.44           H  
ATOM   4274  CA  ARG A 270     -17.696  13.078 -26.632  1.00 31.44           C  
ATOM   4275  HA  ARG A 270     -16.809  12.459 -26.502  1.00 31.44           H  
ATOM   4276  C   ARG A 270     -17.732  14.057 -25.450  1.00 31.44           C  
ATOM   4277  CB  ARG A 270     -17.612  13.801 -27.986  1.00 31.44           C  
ATOM   4278  HB2 ARG A 270     -17.897  13.102 -28.772  1.00 31.44           H  
ATOM   4279  HB3 ARG A 270     -18.316  14.632 -28.002  1.00 31.44           H  
ATOM   4280  O   ARG A 270     -16.675  14.394 -24.923  1.00 31.44           O  
ATOM   4281  CG  ARG A 270     -16.196  14.307 -28.299  1.00 31.44           C  
ATOM   4282  HG2 ARG A 270     -15.897  15.050 -27.560  1.00 31.44           H  
ATOM   4283  HG3 ARG A 270     -15.502  13.468 -28.266  1.00 31.44           H  
ATOM   4284  CD  ARG A 270     -16.173  14.933 -29.698  1.00 31.44           C  
ATOM   4285  HD2 ARG A 270     -16.817  15.812 -29.697  1.00 31.44           H  
ATOM   4286  HD3 ARG A 270     -16.572  14.208 -30.407  1.00 31.44           H  
ATOM   4287  NE  ARG A 270     -14.808  15.315 -30.107  1.00 31.44           N  
ATOM   4288  HE  ARG A 270     -14.084  15.210 -29.411  1.00 31.44           H  
ATOM   4289  NH1 ARG A 270     -15.329  15.974 -32.244  1.00 31.44           N  
ATOM   4290 HH11 ARG A 270     -16.299  15.772 -32.051  1.00 31.44           H  
ATOM   4291 HH12 ARG A 270     -15.047  16.295 -33.159  1.00 31.44           H  
ATOM   4292  NH2 ARG A 270     -13.204  16.030 -31.561  1.00 31.44           N  
ATOM   4293 HH21 ARG A 270     -12.938  16.357 -32.478  1.00 31.44           H  
ATOM   4294 HH22 ARG A 270     -12.500  15.870 -30.854  1.00 31.44           H  
ATOM   4295  CZ  ARG A 270     -14.454  15.770 -31.297  1.00 31.44           C  
ATOM   4296  N   TYR A 271     -18.927  14.457 -25.006  1.00 29.62           N  
ATOM   4297  H   TYR A 271     -19.754  14.083 -25.449  1.00 29.62           H  
ATOM   4298  CA  TYR A 271     -19.130  15.290 -23.816  1.00 29.62           C  
ATOM   4299  HA  TYR A 271     -18.432  16.126 -23.848  1.00 29.62           H  
ATOM   4300  C   TYR A 271     -18.832  14.526 -22.524  1.00 29.62           C  
ATOM   4301  CB  TYR A 271     -20.555  15.867 -23.788  1.00 29.62           C  
ATOM   4302  HB2 TYR A 271     -21.290  15.144 -24.142  1.00 29.62           H  
ATOM   4303  HB3 TYR A 271     -20.819  16.086 -22.753  1.00 29.62           H  
ATOM   4304  O   TYR A 271     -18.149  15.064 -21.656  1.00 29.62           O  
ATOM   4305  CG  TYR A 271     -20.711  17.146 -24.575  1.00 29.62           C  
ATOM   4306  CD1 TYR A 271     -20.480  18.373 -23.927  1.00 29.62           C  
ATOM   4307  HD1 TYR A 271     -20.184  18.384 -22.888  1.00 29.62           H  
ATOM   4308  CD2 TYR A 271     -21.103  17.126 -25.927  1.00 29.62           C  
ATOM   4309  HD2 TYR A 271     -21.305  16.192 -26.431  1.00 29.62           H  
ATOM   4310  CE1 TYR A 271     -20.660  19.581 -24.622  1.00 29.62           C  
ATOM   4311  HE1 TYR A 271     -20.496  20.522 -24.117  1.00 29.62           H  
ATOM   4312  CE2 TYR A 271     -21.288  18.331 -26.626  1.00 29.62           C  
ATOM   4313  HE2 TYR A 271     -21.633  18.321 -27.649  1.00 29.62           H  
ATOM   4314  OH  TYR A 271     -21.252  20.727 -26.643  1.00 29.62           O  
ATOM   4315  HH  TYR A 271     -21.139  21.482 -26.061  1.00 29.62           H  
ATOM   4316  CZ  TYR A 271     -21.072  19.560 -25.972  1.00 29.62           C  
ATOM   4317  N   TYR A 272     -19.250  13.261 -22.414  1.00 34.51           N  
ATOM   4318  H   TYR A 272     -19.886  12.900 -23.110  1.00 34.51           H  
ATOM   4319  CA  TYR A 272     -18.862  12.412 -21.283  1.00 34.51           C  
ATOM   4320  HA  TYR A 272     -19.062  12.960 -20.362  1.00 34.51           H  
ATOM   4321  C   TYR A 272     -17.358  12.111 -21.296  1.00 34.51           C  
ATOM   4322  CB  TYR A 272     -19.709  11.132 -21.251  1.00 34.51           C  
ATOM   4323  HB2 TYR A 272     -19.299  10.458 -20.499  1.00 34.51           H  
ATOM   4324  HB3 TYR A 272     -19.647  10.630 -22.217  1.00 34.51           H  
ATOM   4325  O   TYR A 272     -16.718  12.194 -20.252  1.00 34.51           O  
ATOM   4326  CG  TYR A 272     -21.158  11.406 -20.900  1.00 34.51           C  
ATOM   4327  CD1 TYR A 272     -21.503  11.743 -19.576  1.00 34.51           C  
ATOM   4328  HD1 TYR A 272     -20.747  11.742 -18.806  1.00 34.51           H  
ATOM   4329  CD2 TYR A 272     -22.148  11.396 -21.901  1.00 34.51           C  
ATOM   4330  HD2 TYR A 272     -21.898  11.113 -22.912  1.00 34.51           H  
ATOM   4331  CE1 TYR A 272     -22.822  12.128 -19.266  1.00 34.51           C  
ATOM   4332  HE1 TYR A 272     -23.078  12.414 -18.257  1.00 34.51           H  
ATOM   4333  CE2 TYR A 272     -23.463  11.794 -21.600  1.00 34.51           C  
ATOM   4334  HE2 TYR A 272     -24.218  11.827 -22.371  1.00 34.51           H  
ATOM   4335  OH  TYR A 272     -25.052  12.618 -20.004  1.00 34.51           O  
ATOM   4336  HH  TYR A 272     -25.140  12.903 -19.092  1.00 34.51           H  
ATOM   4337  CZ  TYR A 272     -23.795  12.187 -20.288  1.00 34.51           C  
ATOM   4338  N   TYR A 273     -16.769  11.854 -22.470  1.00 32.65           N  
ATOM   4339  H   TYR A 273     -17.355  11.743 -23.285  1.00 32.65           H  
ATOM   4340  CA  TYR A 273     -15.321  11.679 -22.635  1.00 32.65           C  
ATOM   4341  HA  TYR A 273     -15.003  10.832 -22.028  1.00 32.65           H  
ATOM   4342  C   TYR A 273     -14.524  12.904 -22.153  1.00 32.65           C  
ATOM   4343  CB  TYR A 273     -15.019  11.356 -24.105  1.00 32.65           C  
ATOM   4344  HB2 TYR A 273     -15.544  10.441 -24.377  1.00 32.65           H  
ATOM   4345  HB3 TYR A 273     -15.413  12.156 -24.733  1.00 32.65           H  
ATOM   4346  O   TYR A 273     -13.584  12.747 -21.380  1.00 32.65           O  
ATOM   4347  CG  TYR A 273     -13.548  11.183 -24.423  1.00 32.65           C  
ATOM   4348  CD1 TYR A 273     -12.795  12.276 -24.896  1.00 32.65           C  
ATOM   4349  HD1 TYR A 273     -13.267  13.240 -25.020  1.00 32.65           H  
ATOM   4350  CD2 TYR A 273     -12.935   9.927 -24.250  1.00 32.65           C  
ATOM   4351  HD2 TYR A 273     -13.514   9.090 -23.888  1.00 32.65           H  
ATOM   4352  CE1 TYR A 273     -11.430  12.112 -25.196  1.00 32.65           C  
ATOM   4353  HE1 TYR A 273     -10.850  12.943 -25.568  1.00 32.65           H  
ATOM   4354  CE2 TYR A 273     -11.568   9.759 -24.547  1.00 32.65           C  
ATOM   4355  HE2 TYR A 273     -11.104   8.794 -24.412  1.00 32.65           H  
ATOM   4356  OH  TYR A 273      -9.493  10.714 -25.303  1.00 32.65           O  
ATOM   4357  HH  TYR A 273      -9.211   9.803 -25.195  1.00 32.65           H  
ATOM   4358  CZ  TYR A 273     -10.814  10.856 -25.019  1.00 32.65           C  
ATOM   4359  N   GLU A 274     -14.916  14.124 -22.540  1.00 34.43           N  
ATOM   4360  H   GLU A 274     -15.679  14.203 -23.197  1.00 34.43           H  
ATOM   4361  CA  GLU A 274     -14.311  15.364 -22.028  1.00 34.43           C  
ATOM   4362  HA  GLU A 274     -13.230  15.323 -22.162  1.00 34.43           H  
ATOM   4363  C   GLU A 274     -14.559  15.531 -20.517  1.00 34.43           C  
ATOM   4364  CB  GLU A 274     -14.846  16.578 -22.812  1.00 34.43           C  
ATOM   4365  HB2 GLU A 274     -14.718  17.480 -22.212  1.00 34.43           H  
ATOM   4366  HB3 GLU A 274     -15.918  16.448 -22.959  1.00 34.43           H  
ATOM   4367  O   GLU A 274     -13.628  15.838 -19.775  1.00 34.43           O  
ATOM   4368  CG  GLU A 274     -14.181  16.790 -24.189  1.00 34.43           C  
ATOM   4369  HG2 GLU A 274     -14.093  15.828 -24.696  1.00 34.43           H  
ATOM   4370  HG3 GLU A 274     -14.846  17.410 -24.790  1.00 34.43           H  
ATOM   4371  CD  GLU A 274     -12.805  17.488 -24.134  1.00 34.43           C  
ATOM   4372  OE1 GLU A 274     -11.887  17.057 -24.879  1.00 34.43           O  
ATOM   4373  OE2 GLU A 274     -12.638  18.445 -23.343  1.00 34.43           O  
ATOM   4374  N   ALA A 275     -15.772  15.259 -20.027  1.00 31.00           N  
ATOM   4375  H   ALA A 275     -16.515  15.016 -20.666  1.00 31.00           H  
ATOM   4376  CA  ALA A 275     -16.093  15.352 -18.603  1.00 31.00           C  
ATOM   4377  HA  ALA A 275     -15.867  16.365 -18.271  1.00 31.00           H  
ATOM   4378  C   ALA A 275     -15.244  14.397 -17.744  1.00 31.00           C  
ATOM   4379  CB  ALA A 275     -17.595  15.118 -18.408  1.00 31.00           C  
ATOM   4380  HB1 ALA A 275     -17.859  14.104 -18.711  1.00 31.00           H  
ATOM   4381  HB2 ALA A 275     -18.164  15.832 -19.004  1.00 31.00           H  
ATOM   4382  HB3 ALA A 275     -17.851  15.251 -17.357  1.00 31.00           H  
ATOM   4383  O   ALA A 275     -14.735  14.819 -16.712  1.00 31.00           O  
ATOM   4384  N   PHE A 276     -15.009  13.153 -18.181  1.00 33.80           N  
ATOM   4385  H   PHE A 276     -15.484  12.849 -19.019  1.00 33.80           H  
ATOM   4386  CA  PHE A 276     -14.134  12.196 -17.488  1.00 33.80           C  
ATOM   4387  HA  PHE A 276     -14.365  12.225 -16.423  1.00 33.80           H  
ATOM   4388  C   PHE A 276     -12.648  12.545 -17.621  1.00 33.80           C  
ATOM   4389  CB  PHE A 276     -14.405  10.769 -17.986  1.00 33.80           C  
ATOM   4390  HB2 PHE A 276     -13.537  10.149 -17.763  1.00 33.80           H  
ATOM   4391  HB3 PHE A 276     -14.530  10.772 -19.069  1.00 33.80           H  
ATOM   4392  O   PHE A 276     -11.901  12.442 -16.647  1.00 33.80           O  
ATOM   4393  CG  PHE A 276     -15.602  10.121 -17.317  1.00 33.80           C  
ATOM   4394  CD1 PHE A 276     -15.513   9.722 -15.970  1.00 33.80           C  
ATOM   4395  HD1 PHE A 276     -14.593   9.868 -15.423  1.00 33.80           H  
ATOM   4396  CD2 PHE A 276     -16.800   9.906 -18.023  1.00 33.80           C  
ATOM   4397  HD2 PHE A 276     -16.866  10.154 -19.073  1.00 33.80           H  
ATOM   4398  CE1 PHE A 276     -16.619   9.135 -15.331  1.00 33.80           C  
ATOM   4399  HE1 PHE A 276     -16.547   8.829 -14.298  1.00 33.80           H  
ATOM   4400  CE2 PHE A 276     -17.913   9.337 -17.381  1.00 33.80           C  
ATOM   4401  HE2 PHE A 276     -18.829   9.175 -17.930  1.00 33.80           H  
ATOM   4402  CZ  PHE A 276     -17.822   8.951 -16.034  1.00 33.80           C  
ATOM   4403  HZ  PHE A 276     -18.672   8.501 -15.543  1.00 33.80           H  
ATOM   4404  N   LYS A 277     -12.232  13.021 -18.801  1.00 30.76           N  
ATOM   4405  H   LYS A 277     -12.901  13.050 -19.557  1.00 30.76           H  
ATOM   4406  CA  LYS A 277     -10.870  13.496 -19.077  1.00 30.76           C  
ATOM   4407  HA  LYS A 277     -10.164  12.701 -18.841  1.00 30.76           H  
ATOM   4408  C   LYS A 277     -10.487  14.693 -18.202  1.00 30.76           C  
ATOM   4409  CB  LYS A 277     -10.795  13.813 -20.575  1.00 30.76           C  
ATOM   4410  HB2 LYS A 277     -11.504  14.610 -20.796  1.00 30.76           H  
ATOM   4411  HB3 LYS A 277     -11.095  12.919 -21.121  1.00 30.76           H  
ATOM   4412  O   LYS A 277      -9.331  14.795 -17.813  1.00 30.76           O  
ATOM   4413  CG  LYS A 277      -9.414  14.221 -21.093  1.00 30.76           C  
ATOM   4414  HG2 LYS A 277      -8.698  13.417 -20.922  1.00 30.76           H  
ATOM   4415  HG3 LYS A 277      -9.079  15.128 -20.589  1.00 30.76           H  
ATOM   4416  CD  LYS A 277      -9.558  14.494 -22.593  1.00 30.76           C  
ATOM   4417  HD2 LYS A 277      -9.875  13.580 -23.095  1.00 30.76           H  
ATOM   4418  HD3 LYS A 277     -10.327  15.253 -22.734  1.00 30.76           H  
ATOM   4419  CE  LYS A 277      -8.255  14.989 -23.211  1.00 30.76           C  
ATOM   4420  HE2 LYS A 277      -7.891  15.826 -22.616  1.00 30.76           H  
ATOM   4421  HE3 LYS A 277      -7.514  14.190 -23.177  1.00 30.76           H  
ATOM   4422  NZ  LYS A 277      -8.515  15.423 -24.604  1.00 30.76           N  
ATOM   4423  HZ1 LYS A 277      -9.284  16.078 -24.618  1.00 30.76           H  
ATOM   4424  HZ2 LYS A 277      -7.701  15.861 -25.012  1.00 30.76           H  
ATOM   4425  HZ3 LYS A 277      -8.794  14.632 -25.166  1.00 30.76           H  
ATOM   4426  N   HIS A 278     -11.443  15.556 -17.845  1.00 29.45           N  
ATOM   4427  H   HIS A 278     -12.341  15.470 -18.299  1.00 29.45           H  
ATOM   4428  CA  HIS A 278     -11.231  16.671 -16.908  1.00 29.45           C  
ATOM   4429  HA  HIS A 278     -10.175  16.940 -16.920  1.00 29.45           H  
ATOM   4430  C   HIS A 278     -11.553  16.317 -15.444  1.00 29.45           C  
ATOM   4431  CB  HIS A 278     -11.999  17.908 -17.397  1.00 29.45           C  
ATOM   4432  HB2 HIS A 278     -13.059  17.664 -17.477  1.00 29.45           H  
ATOM   4433  HB3 HIS A 278     -11.890  18.702 -16.658  1.00 29.45           H  
ATOM   4434  O   HIS A 278     -10.993  16.932 -14.535  1.00 29.45           O  
ATOM   4435  CG  HIS A 278     -11.503  18.438 -18.725  1.00 29.45           C  
ATOM   4436  CD2 HIS A 278     -12.222  18.482 -19.880  1.00 29.45           C  
ATOM   4437  HD2 HIS A 278     -13.248  18.168 -20.009  1.00 29.45           H  
ATOM   4438  ND1 HIS A 278     -10.224  18.945 -18.981  1.00 29.45           N  
ATOM   4439  CE1 HIS A 278     -10.209  19.249 -20.291  1.00 29.45           C  
ATOM   4440  HE1 HIS A 278      -9.353  19.644 -20.818  1.00 29.45           H  
ATOM   4441  NE2 HIS A 278     -11.394  18.965 -20.860  1.00 29.45           N  
ATOM   4442  HE2 HIS A 278     -11.642  19.016 -21.837  1.00 29.45           H  
ATOM   4443  N   ALA A 279     -12.386  15.302 -15.182  1.00 27.40           N  
ATOM   4444  H   ALA A 279     -12.891  14.884 -15.950  1.00 27.40           H  
ATOM   4445  CA  ALA A 279     -12.714  14.832 -13.829  1.00 27.40           C  
ATOM   4446  HA  ALA A 279     -12.965  15.701 -13.220  1.00 27.40           H  
ATOM   4447  C   ALA A 279     -11.548  14.120 -13.122  1.00 27.40           C  
ATOM   4448  CB  ALA A 279     -13.949  13.925 -13.875  1.00 27.40           C  
ATOM   4449  HB1 ALA A 279     -13.753  13.061 -14.510  1.00 27.40           H  
ATOM   4450  HB2 ALA A 279     -14.179  13.575 -12.869  1.00 27.40           H  
ATOM   4451  HB3 ALA A 279     -14.810  14.481 -14.246  1.00 27.40           H  
ATOM   4452  O   ALA A 279     -11.525  14.076 -11.893  1.00 27.40           O  
ATOM   4453  N   SER A 280     -10.541  13.627 -13.852  1.00 26.27           N  
ATOM   4454  H   SER A 280     -10.627  13.609 -14.859  1.00 26.27           H  
ATOM   4455  CA  SER A 280      -9.318  13.081 -13.243  1.00 26.27           C  
ATOM   4456  HA  SER A 280      -9.592  12.666 -12.274  1.00 26.27           H  
ATOM   4457  C   SER A 280      -8.243  14.141 -12.948  1.00 26.27           C  
ATOM   4458  CB  SER A 280      -8.774  11.898 -14.056  1.00 26.27           C  
ATOM   4459  HB2 SER A 280      -8.173  11.267 -13.401  1.00 26.27           H  
ATOM   4460  HB3 SER A 280      -9.605  11.304 -14.436  1.00 26.27           H  
ATOM   4461  O   SER A 280      -7.129  13.775 -12.579  1.00 26.27           O  
ATOM   4462  OG  SER A 280      -7.964  12.322 -15.130  1.00 26.27           O  
ATOM   4463  HG  SER A 280      -7.136  12.650 -14.771  1.00 26.27           H  
ATOM   4464  N   LEU A 281      -8.538  15.442 -13.110  1.00 24.73           N  
ATOM   4465  H   LEU A 281      -9.464  15.673 -13.443  1.00 24.73           H  
ATOM   4466  CA  LEU A 281      -7.511  16.493 -13.180  1.00 24.73           C  
ATOM   4467  HA  LEU A 281      -6.549  16.036 -12.951  1.00 24.73           H  
ATOM   4468  C   LEU A 281      -7.588  17.631 -12.131  1.00 24.73           C  
ATOM   4469  CB  LEU A 281      -7.412  17.004 -14.641  1.00 24.73           C  
ATOM   4470  HB2 LEU A 281      -8.409  17.283 -14.981  1.00 24.73           H  
ATOM   4471  HB3 LEU A 281      -6.799  17.905 -14.668  1.00 24.73           H  
ATOM   4472  O   LEU A 281      -6.747  18.523 -12.217  1.00 24.73           O  
ATOM   4473  CG  LEU A 281      -6.800  16.001 -15.646  1.00 24.73           C  
ATOM   4474  HG  LEU A 281      -7.359  15.065 -15.617  1.00 24.73           H  
ATOM   4475  CD1 LEU A 281      -6.871  16.569 -17.064  1.00 24.73           C  
ATOM   4476 HD11 LEU A 281      -7.896  16.856 -17.298  1.00 24.73           H  
ATOM   4477 HD12 LEU A 281      -6.560  15.804 -17.775  1.00 24.73           H  
ATOM   4478 HD13 LEU A 281      -6.228  17.444 -17.156  1.00 24.73           H  
ATOM   4479  CD2 LEU A 281      -5.320  15.719 -15.362  1.00 24.73           C  
ATOM   4480 HD21 LEU A 281      -4.754  16.650 -15.319  1.00 24.73           H  
ATOM   4481 HD22 LEU A 281      -4.909  15.085 -16.148  1.00 24.73           H  
ATOM   4482 HD23 LEU A 281      -5.213  15.183 -14.419  1.00 24.73           H  
ATOM   4483  N   ARG A 282      -8.489  17.638 -11.119  1.00 22.92           N  
ATOM   4484  H   ARG A 282      -9.197  16.918 -11.142  1.00 22.92           H  
ATOM   4485  CA  ARG A 282      -8.448  18.572  -9.942  1.00 22.92           C  
ATOM   4486  HA  ARG A 282      -7.482  18.459  -9.451  1.00 22.92           H  
ATOM   4487  C   ARG A 282      -9.555  18.317  -8.878  1.00 22.92           C  
ATOM   4488  CB  ARG A 282      -8.588  20.041 -10.453  1.00 22.92           C  
ATOM   4489  HB2 ARG A 282      -9.310  20.583  -9.844  1.00 22.92           H  
ATOM   4490  HB3 ARG A 282      -9.001  20.022 -11.462  1.00 22.92           H  
ATOM   4491  O   ARG A 282     -10.721  18.531  -9.178  1.00 22.92           O  
ATOM   4492  CG  ARG A 282      -7.285  20.874 -10.448  1.00 22.92           C  
ATOM   4493  HG2 ARG A 282      -7.129  21.275  -9.446  1.00 22.92           H  
ATOM   4494  HG3 ARG A 282      -6.415  20.261 -10.681  1.00 22.92           H  
ATOM   4495  CD  ARG A 282      -7.372  22.038 -11.448  1.00 22.92           C  
ATOM   4496  HD2 ARG A 282      -7.661  21.635 -12.419  1.00 22.92           H  
ATOM   4497  HD3 ARG A 282      -8.152  22.721 -11.111  1.00 22.92           H  
ATOM   4498  NE  ARG A 282      -6.074  22.731 -11.601  1.00 22.92           N  
ATOM   4499  HE  ARG A 282      -5.268  22.125 -11.658  1.00 22.92           H  
ATOM   4500  NH1 ARG A 282      -6.843  24.891 -11.795  1.00 22.92           N  
ATOM   4501 HH11 ARG A 282      -7.787  24.545 -11.697  1.00 22.92           H  
ATOM   4502 HH12 ARG A 282      -6.671  25.868 -11.983  1.00 22.92           H  
ATOM   4503  NH2 ARG A 282      -4.659  24.477 -11.983  1.00 22.92           N  
ATOM   4504 HH21 ARG A 282      -3.884  23.830 -12.013  1.00 22.92           H  
ATOM   4505 HH22 ARG A 282      -4.500  25.458 -12.159  1.00 22.92           H  
ATOM   4506  CZ  ARG A 282      -5.867  24.025 -11.789  1.00 22.92           C  
ATOM   4507  N   SER A 283      -9.202  17.979  -7.619  1.00 23.92           N  
ATOM   4508  H   SER A 283      -8.311  17.509  -7.548  1.00 23.92           H  
ATOM   4509  CA  SER A 283      -9.686  18.605  -6.345  1.00 23.92           C  
ATOM   4510  HA  SER A 283      -9.017  19.447  -6.167  1.00 23.92           H  
ATOM   4511  C   SER A 283      -9.597  17.696  -5.088  1.00 23.92           C  
ATOM   4512  CB  SER A 283     -11.105  19.225  -6.395  1.00 23.92           C  
ATOM   4513  HB2 SER A 283     -11.260  19.797  -5.481  1.00 23.92           H  
ATOM   4514  HB3 SER A 283     -11.191  19.926  -7.225  1.00 23.92           H  
ATOM   4515  O   SER A 283     -10.095  16.579  -5.056  1.00 23.92           O  
ATOM   4516  OG  SER A 283     -12.129  18.265  -6.470  1.00 23.92           O  
ATOM   4517  HG  SER A 283     -12.153  17.929  -7.369  1.00 23.92           H  
ATOM   4518  N   LYS A 284      -9.003  18.218  -3.997  1.00 24.13           N  
ATOM   4519  H   LYS A 284      -8.471  19.065  -4.140  1.00 24.13           H  
ATOM   4520  CA  LYS A 284      -9.303  17.844  -2.588  1.00 24.13           C  
ATOM   4521  HA  LYS A 284     -10.028  17.030  -2.602  1.00 24.13           H  
ATOM   4522  C   LYS A 284     -10.031  18.977  -1.839  1.00 24.13           C  
ATOM   4523  CB  LYS A 284      -8.040  17.350  -1.834  1.00 24.13           C  
ATOM   4524  HB2 LYS A 284      -8.046  17.732  -0.813  1.00 24.13           H  
ATOM   4525  HB3 LYS A 284      -7.145  17.738  -2.320  1.00 24.13           H  
ATOM   4526  O   LYS A 284     -10.243  18.886  -0.635  1.00 24.13           O  
ATOM   4527  CG  LYS A 284      -7.955  15.814  -1.751  1.00 24.13           C  
ATOM   4528  HG2 LYS A 284      -7.850  15.412  -2.759  1.00 24.13           H  
ATOM   4529  HG3 LYS A 284      -8.879  15.430  -1.318  1.00 24.13           H  
ATOM   4530  CD  LYS A 284      -6.771  15.345  -0.885  1.00 24.13           C  
ATOM   4531  HD2 LYS A 284      -5.848  15.746  -1.305  1.00 24.13           H  
ATOM   4532  HD3 LYS A 284      -6.896  15.722   0.130  1.00 24.13           H  
ATOM   4533  CE  LYS A 284      -6.697  13.810  -0.861  1.00 24.13           C  
ATOM   4534  HE2 LYS A 284      -6.668  13.455  -1.892  1.00 24.13           H  
ATOM   4535  HE3 LYS A 284      -7.613  13.424  -0.413  1.00 24.13           H  
ATOM   4536  NZ  LYS A 284      -5.507  13.305  -0.125  1.00 24.13           N  
ATOM   4537  HZ1 LYS A 284      -4.655  13.639  -0.552  1.00 24.13           H  
ATOM   4538  HZ2 LYS A 284      -5.522  13.593   0.843  1.00 24.13           H  
ATOM   4539  HZ3 LYS A 284      -5.479  12.296  -0.159  1.00 24.13           H  
ATOM   4540  N   ARG A 285     -10.381  20.066  -2.536  1.00 22.54           N  
ATOM   4541  H   ARG A 285     -10.207  20.043  -3.531  1.00 22.54           H  
ATOM   4542  CA  ARG A 285     -11.192  21.196  -2.056  1.00 22.54           C  
ATOM   4543  HA  ARG A 285     -11.952  20.828  -1.367  1.00 22.54           H  
ATOM   4544  C   ARG A 285     -11.904  21.818  -3.264  1.00 22.54           C  
ATOM   4545  CB  ARG A 285     -10.319  22.249  -1.330  1.00 22.54           C  
ATOM   4546  HB2 ARG A 285      -9.527  22.591  -1.996  1.00 22.54           H  
ATOM   4547  HB3 ARG A 285     -10.953  23.104  -1.094  1.00 22.54           H  
ATOM   4548  O   ARG A 285     -11.222  22.192  -4.213  1.00 22.54           O  
ATOM   4549  CG  ARG A 285      -9.697  21.731  -0.020  1.00 22.54           C  
ATOM   4550  HG2 ARG A 285      -8.931  20.993  -0.259  1.00 22.54           H  
ATOM   4551  HG3 ARG A 285     -10.477  21.263   0.580  1.00 22.54           H  
ATOM   4552  CD  ARG A 285      -9.033  22.828   0.816  1.00 22.54           C  
ATOM   4553  HD2 ARG A 285      -9.784  23.578   1.062  1.00 22.54           H  
ATOM   4554  HD3 ARG A 285      -8.244  23.292   0.225  1.00 22.54           H  
ATOM   4555  NE  ARG A 285      -8.466  22.262   2.058  1.00 22.54           N  
ATOM   4556  HE  ARG A 285      -8.588  21.268   2.188  1.00 22.54           H  
ATOM   4557  NH1 ARG A 285      -7.712  24.225   2.978  1.00 22.54           N  
ATOM   4558 HH11 ARG A 285      -8.070  24.723   2.176  1.00 22.54           H  
ATOM   4559 HH12 ARG A 285      -7.257  24.724   3.729  1.00 22.54           H  
ATOM   4560  NH2 ARG A 285      -7.419  22.309   4.083  1.00 22.54           N  
ATOM   4561 HH21 ARG A 285      -7.544  21.310   4.171  1.00 22.54           H  
ATOM   4562 HH22 ARG A 285      -6.963  22.825   4.822  1.00 22.54           H  
ATOM   4563  CZ  ARG A 285      -7.871  22.931   3.030  1.00 22.54           C  
ATOM   4564  N   ASN A 286     -13.228  21.937  -3.191  1.00 25.90           N  
ATOM   4565  H   ASN A 286     -13.664  21.603  -2.344  1.00 25.90           H  
ATOM   4566  CA  ASN A 286     -14.139  22.593  -4.142  1.00 25.90           C  
ATOM   4567  HA  ASN A 286     -15.113  22.614  -3.652  1.00 25.90           H  
ATOM   4568  C   ASN A 286     -14.375  21.867  -5.480  1.00 25.90           C  
ATOM   4569  CB  ASN A 286     -13.750  24.072  -4.327  1.00 25.90           C  
ATOM   4570  HB2 ASN A 286     -14.489  24.552  -4.968  1.00 25.90           H  
ATOM   4571  HB3 ASN A 286     -12.784  24.138  -4.829  1.00 25.90           H  
ATOM   4572  O   ASN A 286     -13.641  22.052  -6.447  1.00 25.90           O  
ATOM   4573  CG  ASN A 286     -13.695  24.850  -3.026  1.00 25.90           C  
ATOM   4574  ND2 ASN A 286     -13.053  25.993  -3.022  1.00 25.90           N  
ATOM   4575 HD21 ASN A 286     -12.663  26.355  -3.881  1.00 25.90           H  
ATOM   4576 HD22 ASN A 286     -13.111  26.525  -2.166  1.00 25.90           H  
ATOM   4577  OD1 ASN A 286     -14.208  24.456  -1.994  1.00 25.90           O  
ATOM   4578  N   PHE A 287     -15.484  21.128  -5.537  1.00 25.28           N  
ATOM   4579  H   PHE A 287     -16.011  21.001  -4.685  1.00 25.28           H  
ATOM   4580  CA  PHE A 287     -16.202  20.788  -6.766  1.00 25.28           C  
ATOM   4581  HA  PHE A 287     -15.501  20.465  -7.536  1.00 25.28           H  
ATOM   4582  C   PHE A 287     -16.971  22.042  -7.229  1.00 25.28           C  
ATOM   4583  CB  PHE A 287     -17.187  19.632  -6.450  1.00 25.28           C  
ATOM   4584  HB2 PHE A 287     -18.215  19.968  -6.587  1.00 25.28           H  
ATOM   4585  HB3 PHE A 287     -17.112  19.356  -5.398  1.00 25.28           H  
ATOM   4586  O   PHE A 287     -17.928  22.435  -6.560  1.00 25.28           O  
ATOM   4587  CG  PHE A 287     -17.016  18.370  -7.267  1.00 25.28           C  
ATOM   4588  CD1 PHE A 287     -17.795  18.160  -8.422  1.00 25.28           C  
ATOM   4589  HD1 PHE A 287     -18.487  18.919  -8.756  1.00 25.28           H  
ATOM   4590  CD2 PHE A 287     -16.120  17.372  -6.838  1.00 25.28           C  
ATOM   4591  HD2 PHE A 287     -15.525  17.522  -5.950  1.00 25.28           H  
ATOM   4592  CE1 PHE A 287     -17.680  16.956  -9.141  1.00 25.28           C  
ATOM   4593  HE1 PHE A 287     -18.277  16.796 -10.026  1.00 25.28           H  
ATOM   4594  CE2 PHE A 287     -16.005  16.170  -7.559  1.00 25.28           C  
ATOM   4595  HE2 PHE A 287     -15.318  15.406  -7.227  1.00 25.28           H  
ATOM   4596  CZ  PHE A 287     -16.785  15.961  -8.709  1.00 25.28           C  
ATOM   4597  HZ  PHE A 287     -16.692  15.041  -9.266  1.00 25.28           H  
ATOM   4598  N   PRO A 288     -16.614  22.722  -8.331  1.00 22.83           N  
ATOM   4599  CA  PRO A 288     -17.591  23.544  -9.019  1.00 22.83           C  
ATOM   4600  HA  PRO A 288     -18.103  24.199  -8.314  1.00 22.83           H  
ATOM   4601  C   PRO A 288     -18.603  22.601  -9.672  1.00 22.83           C  
ATOM   4602  CB  PRO A 288     -16.808  24.405 -10.006  1.00 22.83           C  
ATOM   4603  HB2 PRO A 288     -16.505  25.330  -9.515  1.00 22.83           H  
ATOM   4604  HB3 PRO A 288     -17.379  24.621 -10.909  1.00 22.83           H  
ATOM   4605  O   PRO A 288     -18.243  21.680 -10.403  1.00 22.83           O  
ATOM   4606  CG  PRO A 288     -15.569  23.560 -10.302  1.00 22.83           C  
ATOM   4607  HG2 PRO A 288     -14.701  24.182 -10.519  1.00 22.83           H  
ATOM   4608  HG3 PRO A 288     -15.776  22.902 -11.146  1.00 22.83           H  
ATOM   4609  CD  PRO A 288     -15.353  22.708  -9.048  1.00 22.83           C  
ATOM   4610  HD2 PRO A 288     -15.063  21.695  -9.326  1.00 22.83           H  
ATOM   4611  HD3 PRO A 288     -14.581  23.170  -8.433  1.00 22.83           H  
ATOM   4612  N   LEU A 289     -19.870  22.836  -9.355  1.00 23.87           N  
ATOM   4613  H   LEU A 289     -20.036  23.558  -8.669  1.00 23.87           H  
ATOM   4614  CA  LEU A 289     -21.054  22.215  -9.934  1.00 23.87           C  
ATOM   4615  HA  LEU A 289     -21.015  21.142  -9.741  1.00 23.87           H  
ATOM   4616  C   LEU A 289     -21.055  22.448 -11.462  1.00 23.87           C  
ATOM   4617  CB  LEU A 289     -22.274  22.849  -9.206  1.00 23.87           C  
ATOM   4618  HB2 LEU A 289     -22.731  23.615  -9.832  1.00 23.87           H  
ATOM   4619  HB3 LEU A 289     -21.931  23.396  -8.327  1.00 23.87           H  
ATOM   4620  O   LEU A 289     -21.662  23.394 -11.958  1.00 23.87           O  
ATOM   4621  CG  LEU A 289     -23.358  21.856  -8.747  1.00 23.87           C  
ATOM   4622  HG  LEU A 289     -23.157  20.866  -9.156  1.00 23.87           H  
ATOM   4623  CD1 LEU A 289     -23.384  21.770  -7.217  1.00 23.87           C  
ATOM   4624 HD11 LEU A 289     -22.405  21.462  -6.850  1.00 23.87           H  
ATOM   4625 HD12 LEU A 289     -24.118  21.028  -6.904  1.00 23.87           H  
ATOM   4626 HD13 LEU A 289     -23.646  22.734  -6.782  1.00 23.87           H  
ATOM   4627  CD2 LEU A 289     -24.742  22.302  -9.220  1.00 23.87           C  
ATOM   4628 HD21 LEU A 289     -25.492  21.586  -8.884  1.00 23.87           H  
ATOM   4629 HD22 LEU A 289     -24.982  23.285  -8.816  1.00 23.87           H  
ATOM   4630 HD23 LEU A 289     -24.761  22.342 -10.309  1.00 23.87           H  
ATOM   4631  N   ILE A 290     -20.321  21.642 -12.231  1.00 23.69           N  
ATOM   4632  H   ILE A 290     -19.711  20.971 -11.786  1.00 23.69           H  
ATOM   4633  CA  ILE A 290     -20.362  21.706 -13.693  1.00 23.69           C  
ATOM   4634  HA  ILE A 290     -20.644  22.714 -13.997  1.00 23.69           H  
ATOM   4635  C   ILE A 290     -21.484  20.773 -14.133  1.00 23.69           C  
ATOM   4636  CB  ILE A 290     -18.993  21.444 -14.361  1.00 23.69           C  
ATOM   4637  HB  ILE A 290     -18.653  20.442 -14.099  1.00 23.69           H  
ATOM   4638  O   ILE A 290     -21.285  19.580 -14.315  1.00 23.69           O  
ATOM   4639  CG1 ILE A 290     -17.954  22.480 -13.867  1.00 23.69           C  
ATOM   4640 HG12 ILE A 290     -18.274  23.482 -14.156  1.00 23.69           H  
ATOM   4641 HG13 ILE A 290     -17.903  22.451 -12.778  1.00 23.69           H  
ATOM   4642  CG2 ILE A 290     -19.140  21.548 -15.894  1.00 23.69           C  
ATOM   4643 HG21 ILE A 290     -19.868  20.822 -16.255  1.00 23.69           H  
ATOM   4644 HG22 ILE A 290     -19.456  22.550 -16.183  1.00 23.69           H  
ATOM   4645 HG23 ILE A 290     -18.194  21.312 -16.381  1.00 23.69           H  
ATOM   4646  CD1 ILE A 290     -16.528  22.250 -14.382  1.00 23.69           C  
ATOM   4647 HD11 ILE A 290     -16.472  22.433 -15.455  1.00 23.69           H  
ATOM   4648 HD12 ILE A 290     -16.218  21.227 -14.168  1.00 23.69           H  
ATOM   4649 HD13 ILE A 290     -15.849  22.938 -13.879  1.00 23.69           H  
ATOM   4650  N   TYR A 291     -22.676  21.363 -14.237  1.00 24.22           N  
ATOM   4651  H   TYR A 291     -22.725  22.317 -13.907  1.00 24.22           H  
ATOM   4652  CA  TYR A 291     -23.792  20.882 -15.046  1.00 24.22           C  
ATOM   4653  HA  TYR A 291     -24.677  21.435 -14.730  1.00 24.22           H  
ATOM   4654  C   TYR A 291     -24.146  19.394 -14.850  1.00 24.22           C  
ATOM   4655  CB  TYR A 291     -23.529  21.275 -16.517  1.00 24.22           C  
ATOM   4656  HB2 TYR A 291     -23.710  20.424 -17.174  1.00 24.22           H  
ATOM   4657  HB3 TYR A 291     -22.481  21.536 -16.661  1.00 24.22           H  
ATOM   4658  O   TYR A 291     -23.786  18.535 -15.648  1.00 24.22           O  
ATOM   4659  CG  TYR A 291     -24.382  22.425 -17.012  1.00 24.22           C  
ATOM   4660  CD1 TYR A 291     -25.474  22.160 -17.860  1.00 24.22           C  
ATOM   4661  HD1 TYR A 291     -25.696  21.146 -18.160  1.00 24.22           H  
ATOM   4662  CD2 TYR A 291     -24.079  23.752 -16.648  1.00 24.22           C  
ATOM   4663  HD2 TYR A 291     -23.233  23.955 -16.008  1.00 24.22           H  
ATOM   4664  CE1 TYR A 291     -26.262  23.217 -18.349  1.00 24.22           C  
ATOM   4665  HE1 TYR A 291     -27.092  23.024 -19.013  1.00 24.22           H  
ATOM   4666  CE2 TYR A 291     -24.866  24.815 -17.137  1.00 24.22           C  
ATOM   4667  HE2 TYR A 291     -24.628  25.833 -16.866  1.00 24.22           H  
ATOM   4668  OH  TYR A 291     -26.717  25.561 -18.479  1.00 24.22           O  
ATOM   4669  HH  TYR A 291     -26.406  26.418 -18.180  1.00 24.22           H  
ATOM   4670  CZ  TYR A 291     -25.958  24.545 -17.992  1.00 24.22           C  
ATOM   4671  N   MET A 292     -24.967  19.103 -13.838  1.00 25.19           N  
ATOM   4672  H   MET A 292     -25.171  19.825 -13.162  1.00 25.19           H  
ATOM   4673  CA  MET A 292     -25.922  17.995 -13.940  1.00 25.19           C  
ATOM   4674  HA  MET A 292     -25.579  17.264 -14.671  1.00 25.19           H  
ATOM   4675  C   MET A 292     -27.254  18.566 -14.438  1.00 25.19           C  
ATOM   4676  CB  MET A 292     -26.070  17.238 -12.612  1.00 25.19           C  
ATOM   4677  HB2 MET A 292     -26.123  17.935 -11.776  1.00 25.19           H  
ATOM   4678  HB3 MET A 292     -26.995  16.661 -12.641  1.00 25.19           H  
ATOM   4679  O   MET A 292     -28.095  18.957 -13.622  1.00 25.19           O  
ATOM   4680  CG  MET A 292     -24.918  16.253 -12.408  1.00 25.19           C  
ATOM   4681  HG2 MET A 292     -23.989  16.807 -12.277  1.00 25.19           H  
ATOM   4682  HG3 MET A 292     -24.823  15.641 -13.305  1.00 25.19           H  
ATOM   4683  SD  MET A 292     -25.162  15.160 -10.983  1.00 25.19           S  
ATOM   4684  CE  MET A 292     -24.835  13.564 -11.773  1.00 25.19           C  
ATOM   4685  HE1 MET A 292     -23.841  13.571 -12.221  1.00 25.19           H  
ATOM   4686  HE2 MET A 292     -25.575  13.387 -12.553  1.00 25.19           H  
ATOM   4687  HE3 MET A 292     -24.908  12.768 -11.032  1.00 25.19           H  
ATOM   4688  N   PRO A 293     -27.468  18.682 -15.762  1.00 23.09           N  
ATOM   4689  CA  PRO A 293     -28.812  18.874 -16.270  1.00 23.09           C  
ATOM   4690  HA  PRO A 293     -29.265  19.765 -15.836  1.00 23.09           H  
ATOM   4691  C   PRO A 293     -29.613  17.626 -15.869  1.00 23.09           C  
ATOM   4692  CB  PRO A 293     -28.655  19.059 -17.784  1.00 23.09           C  
ATOM   4693  HB2 PRO A 293     -29.520  18.688 -18.335  1.00 23.09           H  
ATOM   4694  HB3 PRO A 293     -28.491  20.114 -18.002  1.00 23.09           H  
ATOM   4695  O   PRO A 293     -29.248  16.516 -16.235  1.00 23.09           O  
ATOM   4696  CG  PRO A 293     -27.390  18.271 -18.122  1.00 23.09           C  
ATOM   4697  HG2 PRO A 293     -27.644  17.227 -18.306  1.00 23.09           H  
ATOM   4698  HG3 PRO A 293     -26.870  18.690 -18.984  1.00 23.09           H  
ATOM   4699  CD  PRO A 293     -26.550  18.374 -16.853  1.00 23.09           C  
ATOM   4700  HD2 PRO A 293     -25.840  19.193 -16.967  1.00 23.09           H  
ATOM   4701  HD3 PRO A 293     -26.022  17.434 -16.695  1.00 23.09           H  
ATOM   4702  N   ALA A 294     -30.686  17.823 -15.101  1.00 25.73           N  
ATOM   4703  H   ALA A 294     -30.842  18.770 -14.786  1.00 25.73           H  
ATOM   4704  CA  ALA A 294     -31.651  16.803 -14.672  1.00 25.73           C  
ATOM   4705  HA  ALA A 294     -32.542  17.374 -14.411  1.00 25.73           H  
ATOM   4706  C   ALA A 294     -31.345  16.011 -13.383  1.00 25.73           C  
ATOM   4707  CB  ALA A 294     -32.092  15.921 -15.855  1.00 25.73           C  
ATOM   4708  HB1 ALA A 294     -33.005  15.390 -15.589  1.00 25.73           H  
ATOM   4709  HB2 ALA A 294     -31.329  15.177 -16.085  1.00 25.73           H  
ATOM   4710  HB3 ALA A 294     -32.280  16.532 -16.738  1.00 25.73           H  
ATOM   4711  O   ALA A 294     -31.431  14.787 -13.362  1.00 25.73           O  
ATOM   4712  N   ILE A 295     -31.170  16.698 -12.249  1.00 30.18           N  
ATOM   4713  H   ILE A 295     -31.008  17.693 -12.302  1.00 30.18           H  
ATOM   4714  CA  ILE A 295     -31.780  16.182 -11.010  1.00 30.18           C  
ATOM   4715  HA  ILE A 295     -31.894  15.100 -11.073  1.00 30.18           H  
ATOM   4716  C   ILE A 295     -33.181  16.784 -10.958  1.00 30.18           C  
ATOM   4717  CB  ILE A 295     -30.933  16.445  -9.745  1.00 30.18           C  
ATOM   4718  HB  ILE A 295     -30.794  17.519  -9.622  1.00 30.18           H  
ATOM   4719  O   ILE A 295     -33.363  17.925 -10.544  1.00 30.18           O  
ATOM   4720  CG1 ILE A 295     -29.551  15.769  -9.904  1.00 30.18           C  
ATOM   4721 HG12 ILE A 295     -29.685  14.691  -9.988  1.00 30.18           H  
ATOM   4722 HG13 ILE A 295     -29.079  16.118 -10.823  1.00 30.18           H  
ATOM   4723  CG2 ILE A 295     -31.666  15.883  -8.508  1.00 30.18           C  
ATOM   4724 HG21 ILE A 295     -31.791  14.804  -8.595  1.00 30.18           H  
ATOM   4725 HG22 ILE A 295     -31.108  16.108  -7.599  1.00 30.18           H  
ATOM   4726 HG23 ILE A 295     -32.647  16.346  -8.398  1.00 30.18           H  
ATOM   4727  CD1 ILE A 295     -28.564  16.052  -8.765  1.00 30.18           C  
ATOM   4728 HD11 ILE A 295     -28.934  15.656  -7.819  1.00 30.18           H  
ATOM   4729 HD12 ILE A 295     -28.396  17.125  -8.682  1.00 30.18           H  
ATOM   4730 HD13 ILE A 295     -27.614  15.568  -8.989  1.00 30.18           H  
ATOM   4731  N   ARG A 296     -34.168  16.042 -11.467  1.00 27.35           N  
ATOM   4732  H   ARG A 296     -33.929  15.115 -11.791  1.00 27.35           H  
ATOM   4733  CA  ARG A 296     -35.555  16.287 -11.080  1.00 27.35           C  
ATOM   4734  HA  ARG A 296     -35.737  17.358 -10.989  1.00 27.35           H  
ATOM   4735  C   ARG A 296     -35.728  15.680  -9.696  1.00 27.35           C  
ATOM   4736  CB  ARG A 296     -36.553  15.682 -12.084  1.00 27.35           C  
ATOM   4737  HB2 ARG A 296     -36.251  14.666 -12.339  1.00 27.35           H  
ATOM   4738  HB3 ARG A 296     -37.528  15.633 -11.600  1.00 27.35           H  
ATOM   4739  O   ARG A 296     -35.416  14.505  -9.507  1.00 27.35           O  
ATOM   4740  CG  ARG A 296     -36.695  16.528 -13.357  1.00 27.35           C  
ATOM   4741  HG2 ARG A 296     -35.755  16.523 -13.909  1.00 27.35           H  
ATOM   4742  HG3 ARG A 296     -36.938  17.553 -13.076  1.00 27.35           H  
ATOM   4743  CD  ARG A 296     -37.818  15.971 -14.241  1.00 27.35           C  
ATOM   4744  HD2 ARG A 296     -38.724  15.908 -13.638  1.00 27.35           H  
ATOM   4745  HD3 ARG A 296     -37.545  14.967 -14.567  1.00 27.35           H  
ATOM   4746  NE  ARG A 296     -38.067  16.827 -15.419  1.00 27.35           N  
ATOM   4747  HE  ARG A 296     -37.367  17.524 -15.626  1.00 27.35           H  
ATOM   4748  NH1 ARG A 296     -40.104  15.939 -16.003  1.00 27.35           N  
ATOM   4749 HH11 ARG A 296     -40.931  15.944 -16.583  1.00 27.35           H  
ATOM   4750 HH12 ARG A 296     -40.043  15.315 -15.212  1.00 27.35           H  
ATOM   4751  NH2 ARG A 296     -39.256  17.623 -17.195  1.00 27.35           N  
ATOM   4752 HH21 ARG A 296     -38.538  18.312 -17.368  1.00 27.35           H  
ATOM   4753 HH22 ARG A 296     -40.087  17.604 -17.769  1.00 27.35           H  
ATOM   4754  CZ  ARG A 296     -39.136  16.792 -16.197  1.00 27.35           C  
ATOM   4755  N   ASP A 297     -36.236  16.471  -8.761  1.00 30.47           N  
ATOM   4756  H   ASP A 297     -36.350  17.455  -8.961  1.00 30.47           H  
ATOM   4757  CA  ASP A 297     -36.973  15.942  -7.617  1.00 30.47           C  
ATOM   4758  HA  ASP A 297     -36.267  15.582  -6.869  1.00 30.47           H  
ATOM   4759  C   ASP A 297     -37.891  14.795  -8.109  1.00 30.47           C  
ATOM   4760  CB  ASP A 297     -37.776  17.118  -7.028  1.00 30.47           C  
ATOM   4761  HB2 ASP A 297     -37.075  17.894  -6.720  1.00 30.47           H  
ATOM   4762  HB3 ASP A 297     -38.407  17.534  -7.813  1.00 30.47           H  
ATOM   4763  O   ASP A 297     -38.545  14.970  -9.145  1.00 30.47           O  
ATOM   4764  CG  ASP A 297     -38.668  16.774  -5.834  1.00 30.47           C  
ATOM   4765  OD1 ASP A 297     -38.746  15.582  -5.463  1.00 30.47           O  
ATOM   4766  OD2 ASP A 297     -39.318  17.705  -5.334  1.00 30.47           O  
ATOM   4767  N   PRO A 298     -37.950  13.619  -7.454  1.00 30.06           N  
ATOM   4768  CA  PRO A 298     -38.965  12.608  -7.758  1.00 30.06           C  
ATOM   4769  HA  PRO A 298     -38.782  12.221  -8.761  1.00 30.06           H  
ATOM   4770  C   PRO A 298     -40.413  13.150  -7.739  1.00 30.06           C  
ATOM   4771  CB  PRO A 298     -38.736  11.478  -6.745  1.00 30.06           C  
ATOM   4772  HB2 PRO A 298     -38.155  10.687  -7.219  1.00 30.06           H  
ATOM   4773  HB3 PRO A 298     -39.672  11.074  -6.360  1.00 30.06           H  
ATOM   4774  O   PRO A 298     -41.287  12.516  -8.327  1.00 30.06           O  
ATOM   4775  CG  PRO A 298     -37.904  12.114  -5.631  1.00 30.06           C  
ATOM   4776  HG2 PRO A 298     -38.568  12.588  -4.908  1.00 30.06           H  
ATOM   4777  HG3 PRO A 298     -37.256  11.389  -5.138  1.00 30.06           H  
ATOM   4778  CD  PRO A 298     -37.104  13.189  -6.354  1.00 30.06           C  
ATOM   4779  HD2 PRO A 298     -36.869  13.995  -5.658  1.00 30.06           H  
ATOM   4780  HD3 PRO A 298     -36.184  12.762  -6.754  1.00 30.06           H  
ATOM   4781  N   LEU A 299     -40.664  14.324  -7.142  1.00 30.10           N  
ATOM   4782  H   LEU A 299     -39.925  14.732  -6.588  1.00 30.10           H  
ATOM   4783  CA  LEU A 299     -41.929  15.073  -7.191  1.00 30.10           C  
ATOM   4784  HA  LEU A 299     -42.741  14.366  -7.360  1.00 30.10           H  
ATOM   4785  C   LEU A 299     -42.033  16.098  -8.342  1.00 30.10           C  
ATOM   4786  CB  LEU A 299     -42.167  15.753  -5.830  1.00 30.10           C  
ATOM   4787  HB2 LEU A 299     -41.377  16.486  -5.666  1.00 30.10           H  
ATOM   4788  HB3 LEU A 299     -43.103  16.311  -5.870  1.00 30.10           H  
ATOM   4789  O   LEU A 299     -43.070  16.730  -8.505  1.00 30.10           O  
ATOM   4790  CG  LEU A 299     -42.220  14.796  -4.627  1.00 30.10           C  
ATOM   4791  HG  LEU A 299     -41.369  14.115  -4.641  1.00 30.10           H  
ATOM   4792  CD1 LEU A 299     -42.166  15.581  -3.319  1.00 30.10           C  
ATOM   4793 HD11 LEU A 299     -41.237  16.149  -3.290  1.00 30.10           H  
ATOM   4794 HD12 LEU A 299     -42.189  14.897  -2.470  1.00 30.10           H  
ATOM   4795 HD13 LEU A 299     -43.004  16.276  -3.264  1.00 30.10           H  
ATOM   4796  CD2 LEU A 299     -43.512  13.974  -4.648  1.00 30.10           C  
ATOM   4797 HD21 LEU A 299     -44.375  14.640  -4.658  1.00 30.10           H  
ATOM   4798 HD22 LEU A 299     -43.554  13.338  -3.764  1.00 30.10           H  
ATOM   4799 HD23 LEU A 299     -43.532  13.340  -5.535  1.00 30.10           H  
ATOM   4800  N   GLY A 300     -41.010  16.245  -9.186  1.00 28.17           N  
ATOM   4801  H   GLY A 300     -40.181  15.694  -9.014  1.00 28.17           H  
ATOM   4802  CA  GLY A 300     -41.048  17.088 -10.386  1.00 28.17           C  
ATOM   4803  HA2 GLY A 300     -42.021  16.974 -10.864  1.00 28.17           H  
ATOM   4804  HA3 GLY A 300     -40.279  16.735 -11.074  1.00 28.17           H  
ATOM   4805  C   GLY A 300     -40.818  18.587 -10.163  1.00 28.17           C  
ATOM   4806  O   GLY A 300     -40.869  19.341 -11.134  1.00 28.17           O  
ATOM   4807  N   GLU A 301     -40.506  19.026  -8.943  1.00 30.21           N  
ATOM   4808  H   GLU A 301     -40.508  18.364  -8.180  1.00 30.21           H  
ATOM   4809  CA  GLU A 301     -40.503  20.443  -8.568  1.00 30.21           C  
ATOM   4810  HA  GLU A 301     -40.607  21.060  -9.460  1.00 30.21           H  
ATOM   4811  C   GLU A 301     -39.197  20.881  -7.887  1.00 30.21           C  
ATOM   4812  CB  GLU A 301     -41.717  20.755  -7.676  1.00 30.21           C  
ATOM   4813  HB2 GLU A 301     -41.648  21.806  -7.396  1.00 30.21           H  
ATOM   4814  HB3 GLU A 301     -41.682  20.145  -6.773  1.00 30.21           H  
ATOM   4815  O   GLU A 301     -39.148  21.121  -6.688  1.00 30.21           O  
ATOM   4816  CG  GLU A 301     -43.060  20.530  -8.386  1.00 30.21           C  
ATOM   4817  HG2 GLU A 301     -43.242  19.459  -8.480  1.00 30.21           H  
ATOM   4818  HG3 GLU A 301     -42.991  20.947  -9.390  1.00 30.21           H  
ATOM   4819  CD  GLU A 301     -44.250  21.190  -7.667  1.00 30.21           C  
ATOM   4820  OE1 GLU A 301     -45.345  21.191  -8.276  1.00 30.21           O  
ATOM   4821  OE2 GLU A 301     -44.071  21.740  -6.556  1.00 30.21           O  
ATOM   4822  N   GLY A 302     -38.107  21.047  -8.638  1.00 30.95           N  
ATOM   4823  H   GLY A 302     -38.125  20.777  -9.611  1.00 30.95           H  
ATOM   4824  CA  GLY A 302     -36.979  21.808  -8.091  1.00 30.95           C  
ATOM   4825  HA2 GLY A 302     -36.842  21.563  -7.038  1.00 30.95           H  
ATOM   4826  HA3 GLY A 302     -37.221  22.870  -8.146  1.00 30.95           H  
ATOM   4827  C   GLY A 302     -35.640  21.558  -8.756  1.00 30.95           C  
ATOM   4828  O   GLY A 302     -35.223  20.421  -8.946  1.00 30.95           O  
ATOM   4829  N   MET A 303     -34.948  22.649  -9.080  1.00 32.72           N  
ATOM   4830  H   MET A 303     -35.357  23.539  -8.835  1.00 32.72           H  
ATOM   4831  CA  MET A 303     -33.505  22.645  -9.307  1.00 32.72           C  
ATOM   4832  HA  MET A 303     -33.197  21.686  -9.723  1.00 32.72           H  
ATOM   4833  C   MET A 303     -32.813  22.846  -7.955  1.00 32.72           C  
ATOM   4834  CB  MET A 303     -33.107  23.767 -10.281  1.00 32.72           C  
ATOM   4835  HB2 MET A 303     -32.022  23.771 -10.383  1.00 32.72           H  
ATOM   4836  HB3 MET A 303     -33.412  24.729  -9.870  1.00 32.72           H  
ATOM   4837  O   MET A 303     -33.261  23.671  -7.159  1.00 32.72           O  
ATOM   4838  CG  MET A 303     -33.725  23.604 -11.674  1.00 32.72           C  
ATOM   4839  HG2 MET A 303     -33.442  22.631 -12.077  1.00 32.72           H  
ATOM   4840  HG3 MET A 303     -34.810  23.635 -11.582  1.00 32.72           H  
ATOM   4841  SD  MET A 303     -33.214  24.893 -12.846  1.00 32.72           S  
ATOM   4842  CE  MET A 303     -34.320  24.517 -14.230  1.00 32.72           C  
ATOM   4843  HE1 MET A 303     -35.356  24.616 -13.906  1.00 32.72           H  
ATOM   4844  HE2 MET A 303     -34.142  23.500 -14.577  1.00 32.72           H  
ATOM   4845  HE3 MET A 303     -34.129  25.216 -15.045  1.00 32.72           H  
ATOM   4846  N   LEU A 304     -31.706  22.142  -7.708  1.00 33.05           N  
ATOM   4847  H   LEU A 304     -31.402  21.460  -8.388  1.00 33.05           H  
ATOM   4848  CA  LEU A 304     -30.813  22.457  -6.589  1.00 33.05           C  
ATOM   4849  HA  LEU A 304     -31.361  22.312  -5.658  1.00 33.05           H  
ATOM   4850  C   LEU A 304     -30.357  23.926  -6.706  1.00 33.05           C  
ATOM   4851  CB  LEU A 304     -29.601  21.506  -6.618  1.00 33.05           C  
ATOM   4852  HB2 LEU A 304     -29.306  21.350  -7.656  1.00 33.05           H  
ATOM   4853  HB3 LEU A 304     -28.758  21.979  -6.114  1.00 33.05           H  
ATOM   4854  O   LEU A 304     -29.779  24.287  -7.738  1.00 33.05           O  
ATOM   4855  CG  LEU A 304     -29.876  20.152  -5.940  1.00 33.05           C  
ATOM   4856  HG  LEU A 304     -30.893  19.830  -6.162  1.00 33.05           H  
ATOM   4857  CD1 LEU A 304     -28.914  19.093  -6.473  1.00 33.05           C  
ATOM   4858 HD11 LEU A 304     -29.125  18.134  -6.001  1.00 33.05           H  
ATOM   4859 HD12 LEU A 304     -29.053  18.992  -7.550  1.00 33.05           H  
ATOM   4860 HD13 LEU A 304     -27.883  19.379  -6.264  1.00 33.05           H  
ATOM   4861  CD2 LEU A 304     -29.690  20.250  -4.424  1.00 33.05           C  
ATOM   4862 HD21 LEU A 304     -29.909  19.284  -3.967  1.00 33.05           H  
ATOM   4863 HD22 LEU A 304     -30.375  20.989  -4.010  1.00 33.05           H  
ATOM   4864 HD23 LEU A 304     -28.664  20.530  -4.186  1.00 33.05           H  
ATOM   4865  N   PRO A 305     -30.603  24.788  -5.701  1.00 31.92           N  
ATOM   4866  CA  PRO A 305     -30.158  26.172  -5.758  1.00 31.92           C  
ATOM   4867  HA  PRO A 305     -30.527  26.624  -6.679  1.00 31.92           H  
ATOM   4868  C   PRO A 305     -28.625  26.247  -5.752  1.00 31.92           C  
ATOM   4869  CB  PRO A 305     -30.819  26.884  -4.572  1.00 31.92           C  
ATOM   4870  HB2 PRO A 305     -30.166  27.636  -4.128  1.00 31.92           H  
ATOM   4871  HB3 PRO A 305     -31.752  27.339  -4.902  1.00 31.92           H  
ATOM   4872  O   PRO A 305     -27.945  25.625  -4.933  1.00 31.92           O  
ATOM   4873  CG  PRO A 305     -31.131  25.755  -3.590  1.00 31.92           C  
ATOM   4874  HG2 PRO A 305     -32.006  25.977  -2.979  1.00 31.92           H  
ATOM   4875  HG3 PRO A 305     -30.261  25.577  -2.957  1.00 31.92           H  
ATOM   4876  CD  PRO A 305     -31.359  24.538  -4.484  1.00 31.92           C  
ATOM   4877  HD2 PRO A 305     -31.014  23.638  -3.975  1.00 31.92           H  
ATOM   4878  HD3 PRO A 305     -32.419  24.452  -4.726  1.00 31.92           H  
ATOM   4879  N   LEU A 306     -28.086  27.030  -6.690  1.00 28.82           N  
ATOM   4880  H   LEU A 306     -28.720  27.476  -7.337  1.00 28.82           H  
ATOM   4881  CA  LEU A 306     -26.666  27.366  -6.789  1.00 28.82           C  
ATOM   4882  HA  LEU A 306     -26.098  26.462  -7.012  1.00 28.82           H  
ATOM   4883  C   LEU A 306     -26.169  27.945  -5.452  1.00 28.82           C  
ATOM   4884  CB  LEU A 306     -26.486  28.398  -7.925  1.00 28.82           C  
ATOM   4885  HB2 LEU A 306     -27.221  29.189  -7.781  1.00 28.82           H  
ATOM   4886  HB3 LEU A 306     -25.502  28.858  -7.835  1.00 28.82           H  
ATOM   4887  O   LEU A 306     -26.730  28.921  -4.960  1.00 28.82           O  
ATOM   4888  CG  LEU A 306     -26.631  27.824  -9.348  1.00 28.82           C  
ATOM   4889  HG  LEU A 306     -27.465  27.123  -9.381  1.00 28.82           H  
ATOM   4890  CD1 LEU A 306     -26.911  28.945 -10.351  1.00 28.82           C  
ATOM   4891 HD11 LEU A 306     -26.091  29.664 -10.350  1.00 28.82           H  
ATOM   4892 HD12 LEU A 306     -27.837  29.453 -10.085  1.00 28.82           H  
ATOM   4893 HD13 LEU A 306     -27.022  28.524 -11.350  1.00 28.82           H  
ATOM   4894  CD2 LEU A 306     -25.350  27.107  -9.784  1.00 28.82           C  
ATOM   4895 HD21 LEU A 306     -24.506  27.796  -9.775  1.00 28.82           H  
ATOM   4896 HD22 LEU A 306     -25.479  26.711 -10.791  1.00 28.82           H  
ATOM   4897 HD23 LEU A 306     -25.146  26.272  -9.114  1.00 28.82           H  
ATOM   4898  N   GLY A 307     -25.101  27.371  -4.886  1.00 26.06           N  
ATOM   4899  H   GLY A 307     -24.723  26.539  -5.315  1.00 26.06           H  
ATOM   4900  CA  GLY A 307     -24.420  27.916  -3.701  1.00 26.06           C  
ATOM   4901  HA2 GLY A 307     -23.371  28.073  -3.953  1.00 26.06           H  
ATOM   4902  HA3 GLY A 307     -24.842  28.887  -3.444  1.00 26.06           H  
ATOM   4903  C   GLY A 307     -24.458  27.060  -2.429  1.00 26.06           C  
ATOM   4904  O   GLY A 307     -23.793  27.427  -1.463  1.00 26.06           O  
ATOM   4905  N   CYS A 308     -25.157  25.918  -2.406  1.00 29.12           N  
ATOM   4906  H   CYS A 308     -25.743  25.677  -3.192  1.00 29.12           H  
ATOM   4907  CA  CYS A 308     -25.010  24.946  -1.312  1.00 29.12           C  
ATOM   4908  HA  CYS A 308     -24.814  25.495  -0.391  1.00 29.12           H  
ATOM   4909  C   CYS A 308     -23.767  24.060  -1.589  1.00 29.12           C  
ATOM   4910  CB  CYS A 308     -26.336  24.179  -1.064  1.00 29.12           C  
ATOM   4911  HB2 CYS A 308     -26.178  23.444  -0.275  1.00 29.12           H  
ATOM   4912  HB3 CYS A 308     -26.576  23.630  -1.974  1.00 29.12           H  
ATOM   4913  O   CYS A 308     -23.679  23.394  -2.622  1.00 29.12           O  
ATOM   4914  SG  CYS A 308     -27.813  25.201  -0.620  1.00 29.12           S  
ATOM   4915  N   ASN A 309     -22.778  24.090  -0.685  1.00 34.96           N  
ATOM   4916  H   ASN A 309     -22.896  24.680   0.126  1.00 34.96           H  
ATOM   4917  CA  ASN A 309     -21.598  23.218  -0.731  1.00 34.96           C  
ATOM   4918  HA  ASN A 309     -21.246  23.132  -1.759  1.00 34.96           H  
ATOM   4919  C   ASN A 309     -21.989  21.822  -0.237  1.00 34.96           C  
ATOM   4920  CB  ASN A 309     -20.465  23.791   0.147  1.00 34.96           C  
ATOM   4921  HB2 ASN A 309     -19.743  22.999   0.346  1.00 34.96           H  
ATOM   4922  HB3 ASN A 309     -20.875  24.110   1.105  1.00 34.96           H  
ATOM   4923  O   ASN A 309     -22.381  21.671   0.920  1.00 34.96           O  
ATOM   4924  CG  ASN A 309     -19.692  24.932  -0.488  1.00 34.96           C  
ATOM   4925  ND2 ASN A 309     -19.074  25.769   0.313  1.00 34.96           N  
ATOM   4926 HD21 ASN A 309     -18.565  26.512  -0.144  1.00 34.96           H  
ATOM   4927 HD22 ASN A 309     -19.119  25.643   1.314  1.00 34.96           H  
ATOM   4928  OD1 ASN A 309     -19.595  25.081  -1.692  1.00 34.96           O  
ATOM   4929  N   PHE A 310     -21.853  20.816  -1.096  1.00 31.15           N  
ATOM   4930  H   PHE A 310     -21.526  21.005  -2.032  1.00 31.15           H  
ATOM   4931  CA  PHE A 310     -22.048  19.418  -0.727  1.00 31.15           C  
ATOM   4932  HA  PHE A 310     -22.418  19.347   0.296  1.00 31.15           H  
ATOM   4933  C   PHE A 310     -20.706  18.688  -0.797  1.00 31.15           C  
ATOM   4934  CB  PHE A 310     -23.094  18.779  -1.645  1.00 31.15           C  
ATOM   4935  HB2 PHE A 310     -22.712  18.846  -2.664  1.00 31.15           H  
ATOM   4936  HB3 PHE A 310     -23.191  17.723  -1.393  1.00 31.15           H  
ATOM   4937  O   PHE A 310     -20.021  18.736  -1.820  1.00 31.15           O  
ATOM   4938  CG  PHE A 310     -24.470  19.419  -1.610  1.00 31.15           C
[truncated: 66,672 more chars]
