# Supplementary material for: Widespread Horizontal Gene Transfer Among Animal Viruses
Source: bioRxiv. 2024 Mar 26:2024.03.25.586562. Preprint. [Version 2] doi: 10.1101/2024.03.25.586562 (PMC11071296; doi:10.1101/2024.03.25.586562)
Supplement: Supplement 7 [file media-7.zip › File7_PDB/Papilloma8160_L2.pdb]

ATOM      1  N   MET A   1      35.376  34.456 -60.439  1.00 42.51           N  
ATOM      2  H   MET A   1      35.183  33.850 -61.223  1.00 42.51           H  
ATOM      3  H2  MET A   1      36.105  34.054 -59.867  1.00 42.51           H  
ATOM      4  H3  MET A   1      34.550  34.520 -59.861  1.00 42.51           H  
ATOM      5  CA  MET A   1      35.751  35.822 -60.884  1.00 42.51           C  
ATOM      6  HA  MET A   1      36.704  35.792 -61.412  1.00 42.51           H  
ATOM      7  C   MET A   1      35.915  36.709 -59.655  1.00 42.51           C  
ATOM      8  CB  MET A   1      34.683  36.426 -61.814  1.00 42.51           C  
ATOM      9  HB2 MET A   1      34.769  37.512 -61.796  1.00 42.51           H  
ATOM     10  HB3 MET A   1      33.690  36.165 -61.447  1.00 42.51           H  
ATOM     11  O   MET A   1      35.200  36.475 -58.699  1.00 42.51           O  
ATOM     12  CG  MET A   1      34.824  35.987 -63.275  1.00 42.51           C  
ATOM     13  HG2 MET A   1      35.778  36.347 -63.661  1.00 42.51           H  
ATOM     14  HG3 MET A   1      34.807  34.899 -63.336  1.00 42.51           H  
ATOM     15  SD  MET A   1      33.492  36.643 -64.312  1.00 42.51           S  
ATOM     16  CE  MET A   1      34.105  36.255 -65.974  1.00 42.51           C  
ATOM     17  HE1 MET A   1      33.381  36.596 -66.714  1.00 42.51           H  
ATOM     18  HE2 MET A   1      35.057  36.757 -66.146  1.00 42.51           H  
ATOM     19  HE3 MET A   1      34.236  35.178 -66.076  1.00 42.51           H  
ATOM     20  N   PHE A   2      36.835  37.682 -59.696  1.00 42.19           N  
ATOM     21  H   PHE A   2      37.347  37.804 -60.558  1.00 42.19           H  
ATOM     22  CA  PHE A   2      37.081  38.735 -58.688  1.00 42.19           C  
ATOM     23  HA  PHE A   2      38.060  39.147 -58.932  1.00 42.19           H  
ATOM     24  C   PHE A   2      37.210  38.323 -57.208  1.00 42.19           C  
ATOM     25  CB  PHE A   2      36.109  39.904 -58.897  1.00 42.19           C  
ATOM     26  HB2 PHE A   2      36.234  40.623 -58.088  1.00 42.19           H  
ATOM     27  HB3 PHE A   2      35.081  39.541 -58.863  1.00 42.19           H  
ATOM     28  O   PHE A   2      36.246  38.271 -56.455  1.00 42.19           O  
ATOM     29  CG  PHE A   2      36.381  40.609 -60.209  1.00 42.19           C  
ATOM     30  CD1 PHE A   2      37.515  41.437 -60.329  1.00 42.19           C  
ATOM     31  HD1 PHE A   2      38.138  41.629 -59.468  1.00 42.19           H  
ATOM     32  CD2 PHE A   2      35.566  40.372 -61.331  1.00 42.19           C  
ATOM     33  HD2 PHE A   2      34.679  39.763 -61.237  1.00 42.19           H  
ATOM     34  CE1 PHE A   2      37.843  42.008 -61.570  1.00 42.19           C  
ATOM     35  HE1 PHE A   2      38.711  42.645 -61.660  1.00 42.19           H  
ATOM     36  CE2 PHE A   2      35.898  40.939 -62.573  1.00 42.19           C  
ATOM     37  HE2 PHE A   2      35.267  40.764 -63.433  1.00 42.19           H  
ATOM     38  CZ  PHE A   2      37.039  41.753 -62.694  1.00 42.19           C  
ATOM     39  HZ  PHE A   2      37.286  42.196 -63.647  1.00 42.19           H  
ATOM     40  N   ALA A   3      38.463  38.168 -56.777  1.00 34.92           N  
ATOM     41  H   ALA A   3      39.212  38.277 -57.446  1.00 34.92           H  
ATOM     42  CA  ALA A   3      38.864  38.235 -55.374  1.00 34.92           C  
ATOM     43  HA  ALA A   3      38.029  37.961 -54.731  1.00 34.92           H  
ATOM     44  C   ALA A   3      39.338  39.655 -55.016  1.00 34.92           C  
ATOM     45  CB  ALA A   3      40.010  37.234 -55.168  1.00 34.92           C  
ATOM     46  HB1 ALA A   3      39.672  36.230 -55.424  1.00 34.92           H  
ATOM     47  HB2 ALA A   3      40.321  37.240 -54.123  1.00 34.92           H  
ATOM     48  HB3 ALA A   3      40.862  37.499 -55.795  1.00 34.92           H  
ATOM     49  O   ALA A   3      39.974  40.287 -55.853  1.00 34.92           O  
ATOM     50  N   THR A   4      39.147  40.084 -53.762  1.00 47.15           N  
ATOM     51  H   THR A   4      38.449  39.595 -53.220  1.00 47.15           H  
ATOM     52  CA  THR A   4      40.112  40.897 -52.983  1.00 47.15           C  
ATOM     53  HA  THR A   4      41.100  40.442 -53.060  1.00 47.15           H  
ATOM     54  C   THR A   4      39.700  40.917 -51.510  1.00 47.15           C  
ATOM     55  CB  THR A   4      40.236  42.384 -53.389  1.00 47.15           C  
ATOM     56  HB  THR A   4      40.681  42.906 -52.542  1.00 47.15           H  
ATOM     57  O   THR A   4      38.609  41.384 -51.194  1.00 47.15           O  
ATOM     58  CG2 THR A   4      41.150  42.676 -54.579  1.00 47.15           C  
ATOM     59 HG21 THR A   4      40.586  42.625 -55.511  1.00 47.15           H  
ATOM     60 HG22 THR A   4      41.979  41.970 -54.609  1.00 47.15           H  
ATOM     61 HG23 THR A   4      41.544  43.688 -54.483  1.00 47.15           H  
ATOM     62  OG1 THR A   4      38.978  42.964 -53.631  1.00 47.15           O  
ATOM     63  HG1 THR A   4      38.390  42.661 -52.935  1.00 47.15           H  
ATOM     64  N   GLY A   5      40.581  40.486 -50.605  1.00 37.07           N  
ATOM     65  H   GLY A   5      41.474  40.141 -50.925  1.00 37.07           H  
ATOM     66  CA  GLY A   5      40.437  40.724 -49.163  1.00 37.07           C  
ATOM     67  HA2 GLY A   5      39.402  40.967 -48.919  1.00 37.07           H  
ATOM     68  HA3 GLY A   5      40.702  39.819 -48.617  1.00 37.07           H  
ATOM     69  C   GLY A   5      41.338  41.865 -48.680  1.00 37.07           C  
ATOM     70  O   GLY A   5      42.343  42.174 -49.321  1.00 37.07           O  
ATOM     71  N   THR A   6      41.028  42.460 -47.524  1.00 48.20           N  
ATOM     72  H   THR A   6      40.148  42.244 -47.079  1.00 48.20           H  
ATOM     73  CA  THR A   6      41.920  43.408 -46.830  1.00 48.20           C  
ATOM     74  HA  THR A   6      42.942  43.218 -47.159  1.00 48.20           H  
ATOM     75  C   THR A   6      41.894  43.207 -45.312  1.00 48.20           C  
ATOM     76  CB  THR A   6      41.616  44.881 -47.172  1.00 48.20           C  
ATOM     77  HB  THR A   6      42.159  45.519 -46.475  1.00 48.20           H  
ATOM     78  O   THR A   6      40.900  43.450 -44.636  1.00 48.20           O  
ATOM     79  CG2 THR A   6      42.045  45.267 -48.586  1.00 48.20           C  
ATOM     80 HG21 THR A   6      41.919  46.340 -48.731  1.00 48.20           H  
ATOM     81 HG22 THR A   6      41.443  44.733 -49.322  1.00 48.20           H  
ATOM     82 HG23 THR A   6      43.094  45.013 -48.737  1.00 48.20           H  
ATOM     83  OG1 THR A   6      40.245  45.169 -47.078  1.00 48.20           O  
ATOM     84  HG1 THR A   6      40.041  45.883 -47.685  1.00 48.20           H  
ATOM     85  N   ASN A   7      43.036  42.799 -44.752  1.00 36.85           N  
ATOM     86  H   ASN A   7      43.824  42.623 -45.359  1.00 36.85           H  
ATOM     87  CA  ASN A   7      43.287  42.829 -43.309  1.00 36.85           C  
ATOM     88  HA  ASN A   7      42.366  42.583 -42.781  1.00 36.85           H  
ATOM     89  C   ASN A   7      43.715  44.243 -42.876  1.00 36.85           C  
ATOM     90  CB  ASN A   7      44.369  41.782 -42.960  1.00 36.85           C  
ATOM     91  HB2 ASN A   7      45.008  41.591 -43.822  1.00 36.85           H  
ATOM     92  HB3 ASN A   7      45.003  42.170 -42.163  1.00 36.85           H  
ATOM     93  O   ASN A   7      44.607  44.827 -43.491  1.00 36.85           O  
ATOM     94  CG  ASN A   7      43.784  40.483 -42.441  1.00 36.85           C  
ATOM     95  ND2 ASN A   7      44.225  39.345 -42.925  1.00 36.85           N  
ATOM     96 HD21 ASN A   7      44.873  39.308 -43.698  1.00 36.85           H  
ATOM     97 HD22 ASN A   7      43.766  38.518 -42.572  1.00 36.85           H  
ATOM     98  OD1 ASN A   7      42.962  40.484 -41.547  1.00 36.85           O  
ATOM     99  N   GLY A   8      43.145  44.772 -41.786  1.00 42.49           N  
ATOM    100  H   GLY A   8      42.395  44.254 -41.350  1.00 42.49           H  
ATOM    101  CA  GLY A   8      43.428  46.125 -41.283  1.00 42.49           C  
ATOM    102  HA2 GLY A   8      42.554  46.750 -41.465  1.00 42.49           H  
ATOM    103  HA3 GLY A   8      44.265  46.567 -41.823  1.00 42.49           H  
ATOM    104  C   GLY A   8      43.734  46.169 -39.784  1.00 42.49           C  
ATOM    105  O   GLY A   8      42.838  46.353 -38.965  1.00 42.49           O  
ATOM    106  N   ARG A   9      45.011  46.036 -39.400  1.00 35.19           N  
ATOM    107  H   ARG A   9      45.706  45.928 -40.124  1.00 35.19           H  
ATOM    108  CA  ARG A   9      45.448  46.137 -37.993  1.00 35.19           C  
ATOM    109  HA  ARG A   9      44.725  45.607 -37.373  1.00 35.19           H  
ATOM    110  C   ARG A   9      45.510  47.589 -37.489  1.00 35.19           C  
ATOM    111  CB  ARG A   9      46.836  45.492 -37.797  1.00 35.19           C  
ATOM    112  HB2 ARG A   9      47.481  45.775 -38.629  1.00 35.19           H  
ATOM    113  HB3 ARG A   9      47.277  45.904 -36.890  1.00 35.19           H  
ATOM    114  O   ARG A   9      46.307  48.376 -37.987  1.00 35.19           O  
ATOM    115  CG  ARG A   9      46.838  43.963 -37.643  1.00 35.19           C  
ATOM    116  HG2 ARG A   9      46.415  43.498 -38.533  1.00 35.19           H  
ATOM    117  HG3 ARG A   9      46.239  43.690 -36.774  1.00 35.19           H  
ATOM    118  CD  ARG A   9      48.288  43.482 -37.444  1.00 35.19           C  
ATOM    119  HD2 ARG A   9      48.749  44.073 -36.653  1.00 35.19           H  
ATOM    120  HD3 ARG A   9      48.835  43.653 -38.371  1.00 35.19           H  
ATOM    121  NE  ARG A   9      48.370  42.055 -37.073  1.00 35.19           N  
ATOM    122  HE  ARG A   9      47.499  41.583 -36.876  1.00 35.19           H  
ATOM    123  NH1 ARG A   9      50.653  41.809 -37.261  1.00 35.19           N  
ATOM    124 HH11 ARG A   9      51.468  41.214 -37.214  1.00 35.19           H  
ATOM    125 HH12 ARG A   9      50.726  42.755 -37.608  1.00 35.19           H  
ATOM    126  NH2 ARG A   9      49.413  40.084 -36.592  1.00 35.19           N  
ATOM    127 HH21 ARG A   9      50.246  39.514 -36.545  1.00 35.19           H  
ATOM    128 HH22 ARG A   9      48.523  39.650 -36.393  1.00 35.19           H  
ATOM    129  CZ  ARG A   9      49.473  41.327 -36.977  1.00 35.19           C  
ATOM    130  N   GLY A  10      44.853  47.831 -36.353  1.00 37.13           N  
ATOM    131  H   GLY A  10      44.077  47.214 -36.160  1.00 37.13           H  
ATOM    132  CA  GLY A  10      45.459  48.505 -35.194  1.00 37.13           C  
ATOM    133  HA2 GLY A  10      45.025  48.057 -34.300  1.00 37.13           H  
ATOM    134  HA3 GLY A  10      46.522  48.268 -35.177  1.00 37.13           H  
ATOM    135  C   GLY A  10      45.348  50.032 -35.060  1.00 37.13           C  
ATOM    136  O   GLY A  10      45.599  50.789 -35.993  1.00 37.13           O  
ATOM    137  N   ARG A  11      45.120  50.482 -33.814  1.00 42.94           N  
ATOM    138  H   ARG A  11      44.747  49.823 -33.146  1.00 42.94           H  
ATOM    139  CA  ARG A  11      45.679  51.732 -33.260  1.00 42.94           C  
ATOM    140  HA  ARG A  11      46.719  51.781 -33.580  1.00 42.94           H  
ATOM    141  C   ARG A  11      45.684  51.722 -31.725  1.00 42.94           C  
ATOM    142  CB  ARG A  11      44.938  52.970 -33.811  1.00 42.94           C  
ATOM    143  HB2 ARG A  11      44.626  53.624 -32.996  1.00 42.94           H  
ATOM    144  HB3 ARG A  11      44.047  52.657 -34.354  1.00 42.94           H  
ATOM    145  O   ARG A  11      44.649  51.567 -31.092  1.00 42.94           O  
ATOM    146  CG  ARG A  11      45.868  53.757 -34.750  1.00 42.94           C  
ATOM    147  HG2 ARG A  11      46.654  54.235 -34.164  1.00 42.94           H  
ATOM    148  HG3 ARG A  11      46.340  53.074 -35.456  1.00 42.94           H  
ATOM    149  CD  ARG A  11      45.117  54.820 -35.552  1.00 42.94           C  
ATOM    150  HD2 ARG A  11      44.806  55.618 -34.877  1.00 42.94           H  
ATOM    151  HD3 ARG A  11      44.230  54.364 -35.993  1.00 42.94           H  
ATOM    152  NE  ARG A  11      45.970  55.348 -36.636  1.00 42.94           N  
ATOM    153  HE  ARG A  11      46.745  54.763 -36.913  1.00 42.94           H  
ATOM    154  NH1 ARG A  11      44.722  57.204 -37.153  1.00 42.94           N  
ATOM    155 HH11 ARG A  11      44.538  57.997 -37.752  1.00 42.94           H  
ATOM    156 HH12 ARG A  11      44.052  56.938 -36.446  1.00 42.94           H  
ATOM    157  NH2 ARG A  11      46.549  56.735 -38.344  1.00 42.94           N  
ATOM    158 HH21 ARG A  11      46.347  57.529 -38.934  1.00 42.94           H  
ATOM    159 HH22 ARG A  11      47.317  56.124 -38.583  1.00 42.94           H  
ATOM    160  CZ  ARG A  11      45.745  56.425 -37.367  1.00 42.94           C  
ATOM    161  N   ASN A  12      46.870  51.924 -31.150  1.00 38.14           N  
ATOM    162  H   ASN A  12      47.659  52.077 -31.762  1.00 38.14           H  
ATOM    163  CA  ASN A  12      47.097  52.102 -29.713  1.00 38.14           C  
ATOM    164  HA  ASN A  12      46.374  51.510 -29.153  1.00 38.14           H  
ATOM    165  C   ASN A  12      46.947  53.573 -29.286  1.00 38.14           C  
ATOM    166  CB  ASN A  12      48.532  51.635 -29.371  1.00 38.14           C  
ATOM    167  HB2 ASN A  12      48.827  52.056 -28.410  1.00 38.14           H  
ATOM    168  HB3 ASN A  12      49.227  52.010 -30.122  1.00 38.14           H  
ATOM    169  O   ASN A  12      47.337  54.474 -30.030  1.00 38.14           O  
ATOM    170  CG  ASN A  12      48.683  50.133 -29.232  1.00 38.14           C  
ATOM    171  ND2 ASN A  12      49.815  49.578 -29.597  1.00 38.14           N  
ATOM    172 HD21 ASN A  12      49.865  48.579 -29.456  1.00 38.14           H  
ATOM    173 HD22 ASN A  12      50.580  50.115 -29.981  1.00 38.14           H  
ATOM    174  OD1 ASN A  12      47.805  49.449 -28.753  1.00 38.14           O  
ATOM    175  N   GLY A  13      46.566  53.792 -28.022  1.00 41.07           N  
ATOM    176  H   GLY A  13      46.140  53.021 -27.528  1.00 41.07           H  
ATOM    177  CA  GLY A  13      46.834  55.019 -27.257  1.00 41.07           C  
ATOM    178  HA2 GLY A  13      47.117  55.832 -27.926  1.00 41.07           H  
ATOM    179  HA3 GLY A  13      47.667  54.808 -26.587  1.00 41.07           H  
ATOM    180  C   GLY A  13      45.647  55.495 -26.410  1.00 41.07           C  
ATOM    181  O   GLY A  13      44.508  55.354 -26.819  1.00 41.07           O  
ATOM    182  N   ARG A  14      45.812  56.119 -25.241  1.00 43.59           N  
ATOM    183  H   ARG A  14      44.930  56.451 -24.878  1.00 43.59           H  
ATOM    184  CA  ARG A  14      46.983  56.443 -24.404  1.00 43.59           C  
ATOM    185  HA  ARG A  14      47.519  55.536 -24.123  1.00 43.59           H  
ATOM    186  C   ARG A  14      46.435  57.126 -23.129  1.00 43.59           C  
ATOM    187  CB  ARG A  14      47.913  57.451 -25.136  1.00 43.59           C  
ATOM    188  HB2 ARG A  14      47.458  57.741 -26.083  1.00 43.59           H  
ATOM    189  HB3 ARG A  14      47.988  58.364 -24.546  1.00 43.59           H  
ATOM    190  O   ARG A  14      45.624  58.031 -23.243  1.00 43.59           O  
ATOM    191  CG  ARG A  14      49.347  56.960 -25.408  1.00 43.59           C  
ATOM    192  HG2 ARG A  14      49.322  56.049 -26.006  1.00 43.59           H  
ATOM    193  HG3 ARG A  14      49.848  56.751 -24.463  1.00 43.59           H  
ATOM    194  CD  ARG A  14      50.120  58.047 -26.176  1.00 43.59           C  
ATOM    195  HD2 ARG A  14      50.175  58.941 -25.554  1.00 43.59           H  
ATOM    196  HD3 ARG A  14      49.563  58.289 -27.081  1.00 43.59           H  
ATOM    197  NE  ARG A  14      51.487  57.625 -26.552  1.00 43.59           N  
ATOM    198  HE  ARG A  14      51.773  56.699 -26.269  1.00 43.59           H  
ATOM    199  NH1 ARG A  14      52.085  59.534 -27.693  1.00 43.59           N  
ATOM    200 HH11 ARG A  14      51.169  59.922 -27.518  1.00 43.59           H  
ATOM    201 HH12 ARG A  14      52.754  60.044 -28.252  1.00 43.59           H  
ATOM    202  NH2 ARG A  14      53.528  57.844 -27.554  1.00 43.59           N  
ATOM    203 HH21 ARG A  14      53.787  56.913 -27.261  1.00 43.59           H  
ATOM    204 HH22 ARG A  14      54.180  58.382 -28.108  1.00 43.59           H  
ATOM    205  CZ  ARG A  14      52.356  58.332 -27.260  1.00 43.59           C  
ATOM    206  N   ASN A  15      46.991  56.772 -21.971  1.00 41.75           N  
ATOM    207  H   ASN A  15      47.587  55.958 -22.014  1.00 41.75           H  
ATOM    208  CA  ASN A  15      47.266  57.642 -20.809  1.00 41.75           C  
ATOM    209  HA  ASN A  15      47.703  56.976 -20.065  1.00 41.75           H  
ATOM    210  C   ASN A  15      46.117  58.368 -20.061  1.00 41.75           C  
ATOM    211  CB  ASN A  15      48.407  58.601 -21.199  1.00 41.75           C  
ATOM    212  HB2 ASN A  15      48.638  59.244 -20.349  1.00 41.75           H  
ATOM    213  HB3 ASN A  15      48.075  59.240 -22.018  1.00 41.75           H  
ATOM    214  O   ASN A  15      45.586  59.380 -20.505  1.00 41.75           O  
ATOM    215  CG  ASN A  15      49.677  57.871 -21.606  1.00 41.75           C  
ATOM    216  ND2 ASN A  15      50.694  58.580 -22.031  1.00 41.75           N  
ATOM    217 HD21 ASN A  15      50.651  59.589 -22.034  1.00 41.75           H  
ATOM    218 HD22 ASN A  15      51.544  58.060 -22.195  1.00 41.75           H  
ATOM    219  OD1 ASN A  15      49.787  56.659 -21.566  1.00 41.75           O  
ATOM    220  N   GLY A  16      45.880  57.901 -18.824  1.00 37.13           N  
ATOM    221  H   GLY A  16      46.367  57.056 -18.562  1.00 37.13           H  
ATOM    222  CA  GLY A  16      44.979  58.475 -17.810  1.00 37.13           C  
ATOM    223  HA2 GLY A  16      44.000  58.649 -18.257  1.00 37.13           H  
ATOM    224  HA3 GLY A  16      44.846  57.722 -17.033  1.00 37.13           H  
ATOM    225  C   GLY A  16      45.432  59.772 -17.115  1.00 37.13           C  
ATOM    226  O   GLY A  16      46.276  60.503 -17.626  1.00 37.13           O  
ATOM    227  N   ARG A  17      44.903  60.028 -15.902  1.00 44.03           N  
ATOM    228  H   ARG A  17      44.096  59.485 -15.630  1.00 44.03           H  
ATOM    229  CA  ARG A  17      45.528  60.846 -14.833  1.00 44.03           C  
ATOM    230  HA  ARG A  17      46.518  60.432 -14.642  1.00 44.03           H  
ATOM    231  C   ARG A  17      44.752  60.778 -13.507  1.00 44.03           C  
ATOM    232  CB  ARG A  17      45.673  62.322 -15.268  1.00 44.03           C  
ATOM    233  HB2 ARG A  17      45.316  62.988 -14.482  1.00 44.03           H  
ATOM    234  HB3 ARG A  17      45.062  62.506 -16.151  1.00 44.03           H  
ATOM    235  O   ARG A  17      43.528  60.782 -13.495  1.00 44.03           O  
ATOM    236  CG  ARG A  17      47.142  62.673 -15.564  1.00 44.03           C  
ATOM    237  HG2 ARG A  17      47.694  62.728 -14.626  1.00 44.03           H  
ATOM    238  HG3 ARG A  17      47.604  61.900 -16.179  1.00 44.03           H  
ATOM    239  CD  ARG A  17      47.257  64.010 -16.301  1.00 44.03           C  
ATOM    240  HD2 ARG A  17      46.918  64.806 -15.638  1.00 44.03           H  
ATOM    241  HD3 ARG A  17      46.610  63.981 -17.177  1.00 44.03           H  
ATOM    242  NE  ARG A  17      48.645  64.259 -16.740  1.00 44.03           N  
ATOM    243  HE  ARG A  17      49.266  63.463 -16.730  1.00 44.03           H  
ATOM    244  NH1 ARG A  17      48.380  66.455 -17.356  1.00 44.03           N  
ATOM    245 HH11 ARG A  17      47.404  66.399 -17.099  1.00 44.03           H  
ATOM    246 HH12 ARG A  17      48.745  67.299 -17.772  1.00 44.03           H  
ATOM    247  NH2 ARG A  17      50.359  65.465 -17.636  1.00 44.03           N  
ATOM    248 HH21 ARG A  17      50.969  64.663 -17.568  1.00 44.03           H  
ATOM    249 HH22 ARG A  17      50.711  66.327 -18.027  1.00 44.03           H  
ATOM    250  CZ  ARG A  17      49.119  65.387 -17.239  1.00 44.03           C  
ATOM    251  N   ASN A  18      45.493  60.786 -12.396  1.00 39.04           N  
ATOM    252  H   ASN A  18      46.495  60.827 -12.513  1.00 39.04           H  
ATOM    253  CA  ASN A  18      44.978  60.927 -11.027  1.00 39.04           C  
ATOM    254  HA  ASN A  18      44.018  60.418 -10.945  1.00 39.04           H  
ATOM    255  C   ASN A  18      44.784  62.408 -10.633  1.00 39.04           C  
ATOM    256  CB  ASN A  18      45.993  60.288 -10.050  1.00 39.04           C  
ATOM    257  HB2 ASN A  18      46.993  60.659 -10.274  1.00 39.04           H  
ATOM    258  HB3 ASN A  18      45.747  60.589  -9.032  1.00 39.04           H  
ATOM    259  O   ASN A  18      45.584  63.257 -11.023  1.00 39.04           O  
ATOM    260  CG  ASN A  18      45.999  58.771 -10.053  1.00 39.04           C  
ATOM    261  ND2 ASN A  18      47.134  58.145  -9.844  1.00 39.04           N  
ATOM    262 HD21 ASN A  18      48.002  58.638  -9.688  1.00 39.04           H  
ATOM    263 HD22 ASN A  18      47.072  57.137  -9.832  1.00 39.04           H  
ATOM    264  OD1 ASN A  18      44.981  58.132 -10.205  1.00 39.04           O  
ATOM    265  N   GLY A  19      43.829  62.690  -9.739  1.00 41.96           N  
ATOM    266  H   GLY A  19      43.131  61.981  -9.562  1.00 41.96           H  
ATOM    267  CA  GLY A  19      43.709  63.952  -8.984  1.00 41.96           C  
ATOM    268  HA2 GLY A  19      43.774  64.797  -9.669  1.00 41.96           H  
ATOM    269  HA3 GLY A  19      44.523  64.012  -8.261  1.00 41.96           H  
ATOM    270  C   GLY A  19      42.354  64.019  -8.263  1.00 41.96           C  
ATOM    271  O   GLY A  19      41.334  63.884  -8.916  1.00 41.96           O  
ATOM    272  N   ARG A  20      42.220  64.045  -6.929  1.00 38.77           N  
ATOM    273  H   ARG A  20      41.292  63.704  -6.723  1.00 38.77           H  
ATOM    274  CA  ARG A  20      42.762  64.903  -5.845  1.00 38.77           C  
ATOM    275  HA  ARG A  20      43.121  64.234  -5.064  1.00 38.77           H  
ATOM    276  C   ARG A  20      41.627  65.741  -5.207  1.00 38.77           C  
ATOM    277  CB  ARG A  20      43.942  65.836  -6.230  1.00 38.77           C  
ATOM    278  HB2 ARG A  20      43.781  66.805  -5.756  1.00 38.77           H  
ATOM    279  HB3 ARG A  20      43.962  66.030  -7.303  1.00 38.77           H  
ATOM    280  O   ARG A  20      41.235  66.761  -5.745  1.00 38.77           O  
ATOM    281  CG  ARG A  20      45.317  65.346  -5.739  1.00 38.77           C  
ATOM    282  HG2 ARG A  20      45.600  64.440  -6.275  1.00 38.77           H  
ATOM    283  HG3 ARG A  20      45.257  65.125  -4.674  1.00 38.77           H  
ATOM    284  CD  ARG A  20      46.380  66.437  -5.959  1.00 38.77           C  
ATOM    285  HD2 ARG A  20      46.040  67.356  -5.483  1.00 38.77           H  
ATOM    286  HD3 ARG A  20      46.473  66.619  -7.030  1.00 38.77           H  
ATOM    287  NE  ARG A  20      47.702  66.063  -5.405  1.00 38.77           N  
ATOM    288  HE  ARG A  20      47.804  65.118  -5.062  1.00 38.77           H  
ATOM    289  NH1 ARG A  20      48.796  68.034  -5.877  1.00 38.77           N  
ATOM    290 HH11 ARG A  20      49.640  68.587  -5.877  1.00 38.77           H  
ATOM    291 HH12 ARG A  20      47.961  68.398  -6.314  1.00 38.77           H  
ATOM    292  NH2 ARG A  20      49.903  66.377  -4.882  1.00 38.77           N  
ATOM    293 HH21 ARG A  20      49.978  65.429  -4.542  1.00 38.77           H  
ATOM    294 HH22 ARG A  20      50.732  66.953  -4.905  1.00 38.77           H  
ATOM    295  CZ  ARG A  20      48.788  66.823  -5.390  1.00 38.77           C  
ATOM    296  N   ARG A  21      41.258  65.337  -3.982  1.00 39.14           N  
ATOM    297  H   ARG A  21      41.451  64.364  -3.793  1.00 39.14           H  
ATOM    298  CA  ARG A  21      40.984  66.163  -2.780  1.00 39.14           C  
ATOM    299  HA  ARG A  21      40.647  65.467  -2.012  1.00 39.14           H  
ATOM    300  C   ARG A  21      39.915  67.285  -2.775  1.00 39.14           C  
ATOM    301  CB  ARG A  21      42.318  66.746  -2.269  1.00 39.14           C  
ATOM    302  HB2 ARG A  21      42.106  67.557  -1.572  1.00 39.14           H  
ATOM    303  HB3 ARG A  21      42.876  67.179  -3.099  1.00 39.14           H  
ATOM    304  O   ARG A  21      40.112  68.349  -3.340  1.00 39.14           O  
ATOM    305  CG  ARG A  21      43.184  65.712  -1.537  1.00 39.14           C  
ATOM    306  HG2 ARG A  21      43.518  64.947  -2.238  1.00 39.14           H  
ATOM    307  HG3 ARG A  21      42.594  65.242  -0.750  1.00 39.14           H  
ATOM    308  CD  ARG A  21      44.400  66.399  -0.902  1.00 39.14           C  
ATOM    309  HD2 ARG A  21      45.015  66.829  -1.694  1.00 39.14           H  
ATOM    310  HD3 ARG A  21      44.045  67.204  -0.258  1.00 39.14           H  
ATOM    311  NE  ARG A  21      45.202  65.455  -0.098  1.00 39.14           N  
ATOM    312  HE  ARG A  21      44.836  64.519   0.001  1.00 39.14           H  
ATOM    313  NH1 ARG A  21      46.842  66.922   0.576  1.00 39.14           N  
ATOM    314 HH11 ARG A  21      46.376  67.673   0.088  1.00 39.14           H  
ATOM    315 HH12 ARG A  21      47.660  67.112   1.138  1.00 39.14           H  
ATOM    316  NH2 ARG A  21      46.900  64.807   1.277  1.00 39.14           N  
ATOM    317 HH21 ARG A  21      46.508  63.878   1.346  1.00 39.14           H  
ATOM    318 HH22 ARG A  21      47.727  65.020   1.816  1.00 39.14           H  
ATOM    319  CZ  ARG A  21      46.306  65.732   0.577  1.00 39.14           C  
ATOM    320  N   ASN A  22      39.010  67.111  -1.800  1.00 39.93           N  
ATOM    321  H   ASN A  22      38.896  66.150  -1.509  1.00 39.93           H  
ATOM    322  CA  ASN A  22      38.557  68.081  -0.780  1.00 39.93           C  
ATOM    323  HA  ASN A  22      38.026  67.482  -0.040  1.00 39.93           H  
ATOM    324  C   ASN A  22      37.587  69.227  -1.147  1.00 39.93           C  
ATOM    325  CB  ASN A  22      39.770  68.691  -0.032  1.00 39.93           C  
ATOM    326  HB2 ASN A  22      40.382  69.246  -0.742  1.00 39.93           H  
ATOM    327  HB3 ASN A  22      39.395  69.411   0.696  1.00 39.93           H  
ATOM    328  O   ASN A  22      37.971  70.175  -1.822  1.00 39.93           O  
ATOM    329  CG  ASN A  22      40.658  67.718   0.720  1.00 39.93           C  
ATOM    330  ND2 ASN A  22      41.629  68.220   1.448  1.00 39.93           N  
ATOM    331 HD21 ASN A  22      41.717  69.222   1.544  1.00 39.93           H  
ATOM    332 HD22 ASN A  22      42.104  67.569   2.055  1.00 39.93           H  
ATOM    333  OD1 ASN A  22      40.524  66.510   0.662  1.00 39.93           O  
ATOM    334  N   GLY A  23      36.475  69.302  -0.392  1.00 41.41           N  
ATOM    335  H   GLY A  23      36.101  68.451   0.003  1.00 41.41           H  
ATOM    336  CA  GLY A  23      36.134  70.560   0.294  1.00 41.41           C  
ATOM    337  HA2 GLY A  23      36.734  70.623   1.202  1.00 41.41           H  
ATOM    338  HA3 GLY A  23      36.441  71.392  -0.340  1.00 41.41           H  
ATOM    339  C   GLY A  23      34.666  70.849   0.661  1.00 41.41           C  
ATOM    340  O   GLY A  23      33.909  71.239  -0.213  1.00 41.41           O  
ATOM    341  N   ARG A  24      34.397  70.914   1.985  1.00 44.44           N  
ATOM    342  H   ARG A  24      35.047  70.431   2.587  1.00 44.44           H  
ATOM    343  CA  ARG A  24      33.463  71.852   2.678  1.00 44.44           C  
ATOM    344  HA  ARG A  24      33.657  71.743   3.745  1.00 44.44           H  
ATOM    345  C   ARG A  24      31.935  71.617   2.532  1.00 44.44           C  
ATOM    346  CB  ARG A  24      33.842  73.294   2.261  1.00 44.44           C  
ATOM    347  HB2 ARG A  24      33.189  74.008   2.763  1.00 44.44           H  
ATOM    348  HB3 ARG A  24      33.656  73.411   1.193  1.00 44.44           H  
ATOM    349  O   ARG A  24      31.490  71.147   1.502  1.00 44.44           O  
ATOM    350  CG  ARG A  24      35.305  73.678   2.556  1.00 44.44           C  
ATOM    351  HG2 ARG A  24      35.986  72.992   2.052  1.00 44.44           H  
ATOM    352  HG3 ARG A  24      35.487  73.628   3.629  1.00 44.44           H  
ATOM    353  CD  ARG A  24      35.596  75.095   2.051  1.00 44.44           C  
ATOM    354  HD2 ARG A  24      34.934  75.794   2.561  1.00 44.44           H  
ATOM    355  HD3 ARG A  24      35.383  75.128   0.982  1.00 44.44           H  
ATOM    356  NE  ARG A  24      37.004  75.481   2.287  1.00 44.44           N  
ATOM    357  HE  ARG A  24      37.557  74.854   2.855  1.00 44.44           H  
ATOM    358  NH1 ARG A  24      36.979  77.443   1.090  1.00 44.44           N  
ATOM    359 HH11 ARG A  24      36.017  77.273   0.834  1.00 44.44           H  
ATOM    360 HH12 ARG A  24      37.453  78.262   0.736  1.00 44.44           H  
ATOM    361  NH2 ARG A  24      38.854  76.802   2.108  1.00 44.44           N  
ATOM    362 HH21 ARG A  24      39.380  76.166   2.691  1.00 44.44           H  
ATOM    363 HH22 ARG A  24      39.298  77.639   1.757  1.00 44.44           H  
ATOM    364  CZ  ARG A  24      37.603  76.568   1.828  1.00 44.44           C  
ATOM    365  N   ASN A  25      31.057  71.982   3.487  1.00 47.04           N  
ATOM    366  H   ASN A  25      30.101  71.880   3.178  1.00 47.04           H  
ATOM    367  CA  ASN A  25      31.189  72.334   4.923  1.00 47.04           C  
ATOM    368  HA  ASN A  25      31.837  71.613   5.420  1.00 47.04           H  
ATOM    369  C   ASN A  25      29.805  72.302   5.640  1.00 47.04           C  
ATOM    370  CB  ASN A  25      31.735  73.775   5.104  1.00 47.04           C  
ATOM    371  HB2 ASN A  25      31.547  74.358   4.202  1.00 47.04           H  
ATOM    372  HB3 ASN A  25      31.175  74.272   5.896  1.00 47.04           H  
ATOM    373  O   ASN A  25      28.821  72.742   5.064  1.00 47.04           O  
ATOM    374  CG  ASN A  25      33.194  73.888   5.509  1.00 47.04           C  
ATOM    375  ND2 ASN A  25      33.715  75.091   5.572  1.00 47.04           N  
ATOM    376 HD21 ASN A  25      33.131  75.901   5.420  1.00 47.04           H  
ATOM    377 HD22 ASN A  25      34.643  75.147   5.965  1.00 47.04           H  
ATOM    378  OD1 ASN A  25      33.895  72.929   5.771  1.00 47.04           O  
ATOM    379  N   ASN A  26      29.799  71.904   6.922  1.00 44.73           N  
ATOM    380  H   ASN A  26      30.649  71.450   7.223  1.00 44.73           H  
ATOM    381  CA  ASN A  26      28.971  72.328   8.081  1.00 44.73           C  
ATOM    382  HA  ASN A  26      28.921  71.466   8.746  1.00 44.73           H  
ATOM    383  C   ASN A  26      27.510  72.839   7.934  1.00 44.73           C  
ATOM    384  CB  ASN A  26      29.763  73.429   8.826  1.00 44.73           C  
ATOM    385  HB2 ASN A  26      29.874  74.292   8.169  1.00 44.73           H  
ATOM    386  HB3 ASN A  26      29.197  73.746   9.702  1.00 44.73           H  
ATOM    387  O   ASN A  26      27.290  73.887   7.328  1.00 44.73           O  
ATOM    388  CG  ASN A  26      31.136  73.006   9.310  1.00 44.73           C  
ATOM    389  ND2 ASN A  26      31.898  73.915   9.871  1.00 44.73           N  
ATOM    390 HD21 ASN A  26      31.558  74.850  10.044  1.00 44.73           H  
ATOM    391 HD22 ASN A  26      32.782  73.577  10.223  1.00 44.73           H  
ATOM    392  OD1 ASN A  26      31.551  71.871   9.180  1.00 44.73           O  
ATOM    393  N   LYS A  27      26.606  72.325   8.802  1.00 45.85           N  
ATOM    394  H   LYS A  27      26.623  71.320   8.898  1.00 45.85           H  
ATOM    395  CA  LYS A  27      26.146  73.043  10.033  1.00 45.85           C  
ATOM    396  HA  LYS A  27      27.032  73.314  10.607  1.00 45.85           H  
ATOM    397  C   LYS A  27      25.258  72.212  11.004  1.00 45.85           C  
ATOM    398  CB  LYS A  27      25.408  74.356   9.682  1.00 45.85           C  
ATOM    399  HB2 LYS A  27      24.559  74.495  10.351  1.00 45.85           H  
ATOM    400  HB3 LYS A  27      25.013  74.297   8.667  1.00 45.85           H  
ATOM    401  O   LYS A  27      24.116  71.907  10.708  1.00 45.85           O  
ATOM    402  CG  LYS A  27      26.322  75.589   9.834  1.00 45.85           C  
ATOM    403  HG2 LYS A  27      26.573  75.717  10.887  1.00 45.85           H  
ATOM    404  HG3 LYS A  27      27.247  75.450   9.275  1.00 45.85           H  
ATOM    405  CD  LYS A  27      25.615  76.850   9.324  1.00 45.85           C  
ATOM    406  HD2 LYS A  27      25.325  76.692   8.285  1.00 45.85           H  
ATOM    407  HD3 LYS A  27      24.716  77.016   9.918  1.00 45.85           H  
ATOM    408  CE  LYS A  27      26.535  78.073   9.416  1.00 45.85           C  
ATOM    409  HE2 LYS A  27      26.851  78.193  10.452  1.00 45.85           H  
ATOM    410  HE3 LYS A  27      27.421  77.884   8.808  1.00 45.85           H  
ATOM    411  NZ  LYS A  27      25.841  79.300   8.946  1.00 45.85           N  
ATOM    412  HZ1 LYS A  27      26.444  80.108   9.007  1.00 45.85           H  
ATOM    413  HZ2 LYS A  27      25.018  79.473   9.505  1.00 45.85           H  
ATOM    414  HZ3 LYS A  27      25.543  79.190   7.987  1.00 45.85           H  
ATOM    415  N   ASN A  28      25.841  71.925  12.173  1.00 43.49           N  
ATOM    416  H   ASN A  28      26.844  72.043  12.149  1.00 43.49           H  
ATOM    417  CA  ASN A  28      25.371  71.857  13.578  1.00 43.49           C  
ATOM    418  HA  ASN A  28      25.878  70.998  14.018  1.00 43.49           H  
ATOM    419  C   ASN A  28      23.875  71.727  13.986  1.00 43.49           C  
ATOM    420  CB  ASN A  28      25.911  73.123  14.284  1.00 43.49           C  
ATOM    421  HB2 ASN A  28      25.380  73.992  13.894  1.00 43.49           H  
ATOM    422  HB3 ASN A  28      25.687  73.053  15.348  1.00 43.49           H  
ATOM    423  O   ASN A  28      23.031  72.485  13.522  1.00 43.49           O  
ATOM    424  CG  ASN A  28      27.403  73.381  14.145  1.00 43.49           C  
ATOM    425  ND2 ASN A  28      27.894  74.434  14.750  1.00 43.49           N  
ATOM    426 HD21 ASN A  28      27.306  74.998  15.348  1.00 43.49           H  
ATOM    427 HD22 ASN A  28      28.897  74.547  14.715  1.00 43.49           H  
ATOM    428  OD1 ASN A  28      28.145  72.683  13.474  1.00 43.49           O  
ATOM    429  N   GLY A  29      23.644  70.948  15.064  1.00 42.59           N  
ATOM    430  H   GLY A  29      24.383  70.323  15.351  1.00 42.59           H  
ATOM    431  CA  GLY A  29      22.471  71.010  15.970  1.00 42.59           C  
ATOM    432  HA2 GLY A  29      21.580  71.248  15.389  1.00 42.59           H  
ATOM    433  HA3 GLY A  29      22.619  71.808  16.697  1.00 42.59           H  
ATOM    434  C   GLY A  29      22.199  69.678  16.712  1.00 42.59           C  
ATOM    435  O   GLY A  29      21.423  68.879  16.216  1.00 42.59           O  
ATOM    436  N   LEU A  30      23.006  69.251  17.697  1.00 44.22           N  
ATOM    437  H   LEU A  30      23.131  68.259  17.554  1.00 44.22           H  
ATOM    438  CA  LEU A  30      22.923  69.504  19.161  1.00 44.22           C  
ATOM    439  HA  LEU A  30      23.837  69.062  19.557  1.00 44.22           H  
ATOM    440  C   LEU A  30      21.791  68.784  19.943  1.00 44.22           C  
ATOM    441  CB  LEU A  30      22.972  71.003  19.543  1.00 44.22           C  
ATOM    442  HB2 LEU A  30      22.477  71.131  20.506  1.00 44.22           H  
ATOM    443  HB3 LEU A  30      22.383  71.577  18.828  1.00 44.22           H  
ATOM    444  O   LEU A  30      20.620  69.095  19.766  1.00 44.22           O  
ATOM    445  CG  LEU A  30      24.383  71.599  19.676  1.00 44.22           C  
ATOM    446  HG  LEU A  30      24.960  71.371  18.780  1.00 44.22           H  
ATOM    447  CD1 LEU A  30      24.288  73.119  19.820  1.00 44.22           C  
ATOM    448 HD11 LEU A  30      23.788  73.542  18.949  1.00 44.22           H  
ATOM    449 HD12 LEU A  30      23.719  73.374  20.713  1.00 44.22           H  
ATOM    450 HD13 LEU A  30      25.287  73.549  19.898  1.00 44.22           H  
ATOM    451  CD2 LEU A  30      25.126  71.067  20.908  1.00 44.22           C  
ATOM    452 HD21 LEU A  30      26.091  71.566  21.001  1.00 44.22           H  
ATOM    453 HD22 LEU A  30      25.307  69.996  20.820  1.00 44.22           H  
ATOM    454 HD23 LEU A  30      24.543  71.259  21.809  1.00 44.22           H  
ATOM    455  N   GLY A  31      22.196  67.959  20.926  1.00 44.46           N  
ATOM    456  H   GLY A  31      23.180  67.738  20.967  1.00 44.46           H  
ATOM    457  CA  GLY A  31      21.373  67.457  22.047  1.00 44.46           C  
ATOM    458  HA2 GLY A  31      20.514  68.114  22.182  1.00 44.46           H  
ATOM    459  HA3 GLY A  31      21.969  67.516  22.958  1.00 44.46           H  
ATOM    460  C   GLY A  31      20.822  66.023  21.889  1.00 44.46           C  
ATOM    461  O   GLY A  31      20.345  65.669  20.822  1.00 44.46           O  
ATOM    462  N   ASN A  32      20.834  65.150  22.906  1.00 44.51           N  
ATOM    463  H   ASN A  32      20.398  64.262  22.700  1.00 44.51           H  
ATOM    464  CA  ASN A  32      21.559  65.196  24.185  1.00 44.51           C  
ATOM    465  HA  ASN A  32      22.541  65.629  23.996  1.00 44.51           H  
ATOM    466  C   ASN A  32      21.798  63.762  24.727  1.00 44.51           C  
ATOM    467  CB  ASN A  32      20.790  66.073  25.199  1.00 44.51           C  
ATOM    468  HB2 ASN A  32      20.248  66.862  24.677  1.00 44.51           H  
ATOM    469  HB3 ASN A  32      20.059  65.461  25.727  1.00 44.51           H  
ATOM    470  O   ASN A  32      21.206  62.805  24.234  1.00 44.51           O  
ATOM    471  CG  ASN A  32      21.703  66.749  26.210  1.00 44.51           C  
ATOM    472  ND2 ASN A  32      21.148  67.447  27.171  1.00 44.51           N  
ATOM    473 HD21 ASN A  32      20.144  67.472  27.276  1.00 44.51           H  
ATOM    474 HD22 ASN A  32      21.778  67.854  27.848  1.00 44.51           H  
ATOM    475  OD1 ASN A  32      22.917  66.689  26.128  1.00 44.51           O  
ATOM    476  N   SER A  33      22.689  63.600  25.707  1.00 37.87           N  
ATOM    477  H   SER A  33      23.076  64.419  26.153  1.00 37.87           H  
ATOM    478  CA  SER A  33      23.167  62.299  26.207  1.00 37.87           C  
ATOM    479  HA  SER A  33      23.361  61.662  25.344  1.00 37.87           H  
ATOM    480  C   SER A  33      22.189  61.542  27.124  1.00 37.87           C  
ATOM    481  CB  SER A  33      24.497  62.508  26.943  1.00 37.87           C  
ATOM    482  HB2 SER A  33      24.791  61.585  27.443  1.00 37.87           H  
ATOM    483  HB3 SER A  33      25.266  62.776  26.218  1.00 37.87           H  
ATOM    484  O   SER A  33      21.449  62.136  27.901  1.00 37.87           O  
ATOM    485  OG  SER A  33      24.379  63.554  27.890  1.00 37.87           O  
ATOM    486  HG  SER A  33      25.173  63.601  28.428  1.00 37.87           H  
ATOM    487  N   GLY A  34      22.270  60.205  27.098  1.00 41.43           N  
ATOM    488  H   GLY A  34      22.828  59.773  26.375  1.00 41.43           H  
ATOM    489  CA  GLY A  34      21.600  59.304  28.044  1.00 41.43           C  
ATOM    490  HA2 GLY A  34      21.584  59.750  29.039  1.00 41.43           H  
ATOM    491  HA3 GLY A  34      20.570  59.145  27.724  1.00 41.43           H  
ATOM    492  C   GLY A  34      22.308  57.949  28.101  1.00 41.43           C  
ATOM    493  O   GLY A  34      22.066  57.086  27.264  1.00 41.43           O  
ATOM    494  N   SER A  35      23.230  57.779  29.052  1.00 37.73           N  
ATOM    495  H   SER A  35      23.318  58.492  29.762  1.00 37.73           H  
ATOM    496  CA  SER A  35      24.039  56.561  29.202  1.00 37.73           C  
ATOM    497  HA  SER A  35      24.109  56.050  28.242  1.00 37.73           H  
ATOM    498  C   SER A  35      23.418  55.606  30.221  1.00 37.73           C  
ATOM    499  CB  SER A  35      25.461  56.929  29.640  1.00 37.73           C  
ATOM    500  HB2 SER A  35      25.430  57.384  30.630  1.00 37.73           H  
ATOM    501  HB3 SER A  35      25.880  57.646  28.934  1.00 37.73           H  
ATOM    502  O   SER A  35      23.139  56.013  31.346  1.00 37.73           O  
ATOM    503  OG  SER A  35      26.283  55.780  29.673  1.00 37.73           O  
ATOM    504  HG  SER A  35      27.138  56.019  30.038  1.00 37.73           H  
ATOM    505  N   SER A  36      23.265  54.329  29.863  1.00 45.64           N  
ATOM    506  H   SER A  36      23.474  54.065  28.911  1.00 45.64           H  
ATOM    507  CA  SER A  36      23.091  53.242  30.833  1.00 45.64           C  
ATOM    508  HA  SER A  36      23.626  53.511  31.744  1.00 45.64           H  
ATOM    509  C   SER A  36      23.720  51.951  30.299  1.00 45.64           C  
ATOM    510  CB  SER A  36      21.620  53.058  31.241  1.00 45.64           C  
ATOM    511  HB2 SER A  36      21.289  53.952  31.771  1.00 45.64           H  
ATOM    512  HB3 SER A  36      21.539  52.210  31.921  1.00 45.64           H  
ATOM    513  O   SER A  36      23.246  51.346  29.342  1.00 45.64           O  
ATOM    514  OG  SER A  36      20.765  52.847  30.138  1.00 45.64           O  
ATOM    515  HG  SER A  36      20.907  53.547  29.497  1.00 45.64           H  
ATOM    516  N   GLY A  37      24.846  51.553  30.896  1.00 35.96           N  
ATOM    517  H   GLY A  37      25.177  52.090  31.685  1.00 35.96           H  
ATOM    518  CA  GLY A  37      25.444  50.237  30.676  1.00 35.96           C  
ATOM    519  HA2 GLY A  37      25.312  49.939  29.636  1.00 35.96           H  
ATOM    520  HA3 GLY A  37      26.512  50.275  30.892  1.00 35.96           H  
ATOM    521  C   GLY A  37      24.798  49.191  31.587  1.00 35.96           C  
ATOM    522  O   GLY A  37      24.417  49.506  32.712  1.00 35.96           O  
ATOM    523  N   GLY A  38      24.705  47.944  31.120  1.00 36.19           N  
ATOM    524  H   GLY A  38      24.981  47.771  30.164  1.00 36.19           H  
ATOM    525  CA  GLY A  38      23.967  46.882  31.814  1.00 36.19           C  
ATOM    526  HA2 GLY A  38      22.924  46.914  31.500  1.00 36.19           H  
ATOM    527  HA3 GLY A  38      23.995  47.048  32.891  1.00 36.19           H  
ATOM    528  C   GLY A  38      24.506  45.479  31.539  1.00 36.19           C  
ATOM    529  O   GLY A  38      23.811  44.674  30.940  1.00 36.19           O  
ATOM    530  N   ARG A  39      25.754  45.229  31.962  1.00 38.34           N  
ATOM    531  H   ARG A  39      26.235  46.036  32.333  1.00 38.34           H  
ATOM    532  CA  ARG A  39      26.380  43.913  32.239  1.00 38.34           C  
ATOM    533  HA  ARG A  39      27.429  43.953  31.944  1.00 38.34           H  
ATOM    534  C   ARG A  39      25.790  42.674  31.531  1.00 38.34           C  
ATOM    535  CB  ARG A  39      26.322  43.669  33.760  1.00 38.34           C  
ATOM    536  HB2 ARG A  39      25.308  43.857  34.113  1.00 38.34           H  
ATOM    537  HB3 ARG A  39      26.551  42.622  33.957  1.00 38.34           H  
ATOM    538  O   ARG A  39      24.821  42.086  32.004  1.00 38.34           O  
ATOM    539  CG  ARG A  39      27.317  44.512  34.567  1.00 38.34           C  
ATOM    540  HG2 ARG A  39      28.328  44.191  34.315  1.00 38.34           H  
ATOM    541  HG3 ARG A  39      27.206  45.570  34.328  1.00 38.34           H  
ATOM    542  CD  ARG A  39      27.062  44.304  36.066  1.00 38.34           C  
ATOM    543  HD2 ARG A  39      26.850  43.250  36.243  1.00 38.34           H  
ATOM    544  HD3 ARG A  39      26.185  44.884  36.352  1.00 38.34           H  
ATOM    545  NE  ARG A  39      28.230  44.684  36.886  1.00 38.34           N  
ATOM    546  HE  ARG A  39      29.118  44.743  36.408  1.00 38.34           H  
ATOM    547  NH1 ARG A  39      27.164  44.755  38.923  1.00 38.34           N  
ATOM    548 HH11 ARG A  39      27.203  44.821  39.930  1.00 38.34           H  
ATOM    549 HH12 ARG A  39      26.280  44.586  38.464  1.00 38.34           H  
ATOM    550  NH2 ARG A  39      29.379  44.987  38.828  1.00 38.34           N  
ATOM    551 HH21 ARG A  39      29.392  45.053  39.836  1.00 38.34           H  
ATOM    552 HH22 ARG A  39      30.251  44.992  38.319  1.00 38.34           H  
ATOM    553  CZ  ARG A  39      28.250  44.810  38.202  1.00 38.34           C  
ATOM    554  N   SER A  40      26.524  42.143  30.551  1.00 39.20           N  
ATOM    555  H   SER A  40      27.283  42.677  30.152  1.00 39.20           H  
ATOM    556  CA  SER A  40      26.520  40.696  30.296  1.00 39.20           C  
ATOM    557  HA  SER A  40      25.502  40.360  30.097  1.00 39.20           H  
ATOM    558  C   SER A  40      27.052  39.977  31.539  1.00 39.20           C  
ATOM    559  CB  SER A  40      27.399  40.347  29.089  1.00 39.20           C  
ATOM    560  HB2 SER A  40      27.422  39.266  28.950  1.00 39.20           H  
ATOM    561  HB3 SER A  40      28.416  40.696  29.266  1.00 39.20           H  
ATOM    562  O   SER A  40      28.232  40.094  31.865  1.00 39.20           O  
ATOM    563  OG  SER A  40      26.890  40.967  27.925  1.00 39.20           O  
ATOM    564  HG  SER A  40      26.122  40.475  27.625  1.00 39.20           H  
ATOM    565  N   GLY A  41      26.172  39.292  32.268  1.00 42.28           N  
ATOM    566  H   GLY A  41      25.206  39.277  31.973  1.00 42.28           H  
ATOM    567  CA  GLY A  41      26.558  38.424  33.375  1.00 42.28           C  
ATOM    568  HA2 GLY A  41      27.354  38.889  33.955  1.00 42.28           H  
ATOM    569  HA3 GLY A  41      25.703  38.258  34.031  1.00 42.28           H  
ATOM    570  C   GLY A  41      27.027  37.069  32.857  1.00 42.28           C  
ATOM    571  O   GLY A  41      26.347  36.461  32.031  1.00 42.28           O  
ATOM    572  N   ASN A  42      28.167  36.596  33.361  1.00 37.13           N  
ATOM    573  H   ASN A  42      28.688  37.168  34.011  1.00 37.13           H  
ATOM    574  CA  ASN A  42      28.557  35.196  33.227  1.00 37.13           C  
ATOM    575  HA  ASN A  42      28.664  34.943  32.172  1.00 37.13           H  
ATOM    576  C   ASN A  42      27.467  34.318  33.855  1.00 37.13           C  
ATOM    577  CB  ASN A  42      29.893  34.954  33.958  1.00 37.13           C  
ATOM    578  HB2 ASN A  42      29.780  35.232  35.006  1.00 37.13           H  
ATOM    579  HB3 ASN A  42      30.123  33.889  33.927  1.00 37.13           H  
ATOM    580  O   ASN A  42      27.036  34.593  34.974  1.00 37.13           O  
ATOM    581  CG  ASN A  42      31.082  35.692  33.374  1.00 37.13           C  
ATOM    582  ND2 ASN A  42      32.123  35.874  34.152  1.00 37.13           N  
ATOM    583 HD21 ASN A  42      32.932  36.290  33.713  1.00 37.13           H  
ATOM    584 HD22 ASN A  42      32.153  35.443  35.065  1.00 37.13           H  
ATOM    585  OD1 ASN A  42      31.105  36.115  32.234  1.00 37.13           O  
ATOM    586  N   LEU A  43      27.073  33.250  33.167  1.00 43.70           N  
ATOM    587  H   LEU A  43      27.453  33.090  32.245  1.00 43.70           H  
ATOM    588  CA  LEU A  43      26.358  32.134  33.774  1.00 43.70           C  
ATOM    589  HA  LEU A  43      26.366  32.253  34.858  1.00 43.70           H  
ATOM    590  C   LEU A  43      27.146  30.866  33.473  1.00 43.70           C  
ATOM    591  CB  LEU A  43      24.893  32.092  33.303  1.00 43.70           C  
ATOM    592  HB2 LEU A  43      24.543  31.059  33.304  1.00 43.70           H  
ATOM    593  HB3 LEU A  43      24.838  32.459  32.278  1.00 43.70           H  
ATOM    594  O   LEU A  43      27.327  30.489  32.316  1.00 43.70           O  
ATOM    595  CG  LEU A  43      23.972  32.926  34.216  1.00 43.70           C  
ATOM    596  HG  LEU A  43      24.433  33.892  34.421  1.00 43.70           H  
ATOM    597  CD1 LEU A  43      22.631  33.186  33.529  1.00 43.70           C  
ATOM    598 HD11 LEU A  43      21.997  33.790  34.178  1.00 43.70           H  
ATOM    599 HD12 LEU A  43      22.136  32.239  33.312  1.00 43.70           H  
ATOM    600 HD13 LEU A  43      22.800  33.727  32.598  1.00 43.70           H  
ATOM    601  CD2 LEU A  43      23.683  32.210  35.540  1.00 43.70           C  
ATOM    602 HD21 LEU A  43      24.605  32.071  36.105  1.00 43.70           H  
ATOM    603 HD22 LEU A  43      23.233  31.234  35.353  1.00 43.70           H  
ATOM    604 HD23 LEU A  43      23.004  32.811  36.145  1.00 43.70           H  
ATOM    605  N   GLU A  44      27.666  30.276  34.543  1.00 39.58           N  
ATOM    606  H   GLU A  44      27.480  30.675  35.452  1.00 39.58           H  
ATOM    607  CA  GLU A  44      28.409  29.021  34.537  1.00 39.58           C  
ATOM    608  HA  GLU A  44      29.277  29.122  33.885  1.00 39.58           H  
ATOM    609  C   GLU A  44      27.550  27.869  34.001  1.00 39.58           C  
ATOM    610  CB  GLU A  44      28.895  28.736  35.968  1.00 39.58           C  
ATOM    611  HB2 GLU A  44      28.044  28.809  36.645  1.00 39.58           H  
ATOM    612  HB3 GLU A  44      29.291  27.722  36.028  1.00 39.58           H  
ATOM    613  O   GLU A  44      26.317  27.917  34.017  1.00 39.58           O  
ATOM    614  CG  GLU A  44      30.000  29.718  36.395  1.00 39.58           C  
ATOM    615  HG2 GLU A  44      29.813  30.702  35.966  1.00 39.58           H  
ATOM    616  HG3 GLU A  44      30.952  29.370  35.995  1.00 39.58           H  
ATOM    617  CD  GLU A  44      30.068  29.870  37.918  1.00 39.58           C  
ATOM    618  OE1 GLU A  44      31.058  29.391  38.510  1.00 39.58           O  
ATOM    619  OE2 GLU A  44      29.136  30.509  38.457  1.00 39.58           O  
ATOM    620  N   GLY A  45      28.214  26.818  33.515  1.00 37.74           N  
ATOM    621  H   GLY A  45      29.222  26.805  33.582  1.00 37.74           H  
ATOM    622  CA  GLY A  45      27.550  25.651  32.945  1.00 37.74           C  
ATOM    623  HA2 GLY A  45      28.301  24.948  32.584  1.00 37.74           H  
ATOM    624  HA3 GLY A  45      26.934  25.961  32.101  1.00 37.74           H  
ATOM    625  C   GLY A  45      26.679  24.930  33.972  1.00 37.74           C  
ATOM    626  O   GLY A  45      27.181  24.193  34.816  1.00 37.74           O  
ATOM    627  N   VAL A  46      25.360  25.099  33.869  1.00 46.12           N  
ATOM    628  H   VAL A  46      25.022  25.797  33.223  1.00 46.12           H  
ATOM    629  CA  VAL A  46      24.392  24.297  34.622  1.00 46.12           C  
ATOM    630  HA  VAL A  46      24.871  23.947  35.536  1.00 46.12           H  
ATOM    631  C   VAL A  46      24.014  23.079  33.787  1.00 46.12           C  
ATOM    632  CB  VAL A  46      23.163  25.115  35.055  1.00 46.12           C  
ATOM    633  HB  VAL A  46      22.651  25.504  34.174  1.00 46.12           H  
ATOM    634  O   VAL A  46      23.489  23.210  32.681  1.00 46.12           O  
ATOM    635  CG1 VAL A  46      22.180  24.252  35.860  1.00 46.12           C  
ATOM    636 HG11 VAL A  46      21.341  24.864  36.191  1.00 46.12           H  
ATOM    637 HG12 VAL A  46      22.681  23.829  36.731  1.00 46.12           H  
ATOM    638 HG13 VAL A  46      21.789  23.448  35.237  1.00 46.12           H  
ATOM    639  CG2 VAL A  46      23.576  26.294  35.947  1.00 46.12           C  
ATOM    640 HG21 VAL A  46      24.214  26.980  35.391  1.00 46.12           H  
ATOM    641 HG22 VAL A  46      22.694  26.844  36.276  1.00 46.12           H  
ATOM    642 HG23 VAL A  46      24.124  25.935  36.818  1.00 46.12           H  
ATOM    643  N   ASN A  47      24.282  21.896  34.344  1.00 47.38           N  
ATOM    644  H   ASN A  47      24.807  21.911  35.207  1.00 47.38           H  
ATOM    645  CA  ASN A  47      24.024  20.590  33.739  1.00 47.38           C  
ATOM    646  HA  ASN A  47      24.792  20.408  32.987  1.00 47.38           H  
ATOM    647  C   ASN A  47      22.656  20.499  33.046  1.00 47.38           C  
ATOM    648  CB  ASN A  47      24.135  19.514  34.835  1.00 47.38           C  
ATOM    649  HB2 ASN A  47      23.758  18.566  34.453  1.00 47.38           H  
ATOM    650  HB3 ASN A  47      23.533  19.801  35.698  1.00 47.38           H  
ATOM    651  O   ASN A  47      21.623  20.836  33.633  1.00 47.38           O  
ATOM    652  CG  ASN A  47      25.574  19.282  35.246  1.00 47.38           C  
ATOM    653  ND2 ASN A  47      25.881  19.259  36.521  1.00 47.38           N  
ATOM    654 HD21 ASN A  47      25.191  19.376  37.249  1.00 47.38           H  
ATOM    655 HD22 ASN A  47      26.860  19.104  36.717  1.00 47.38           H  
ATOM    656  OD1 ASN A  47      26.441  19.125  34.414  1.00 47.38           O  
ATOM    657  N   GLY A  48      22.659  19.969  31.820  1.00 43.21           N  
ATOM    658  H   GLY A  48      23.552  19.708  31.427  1.00 43.21           H  
ATOM    659  CA  GLY A  48      21.484  19.815  30.964  1.00 43.21           C  
ATOM    660  HA2 GLY A  48      21.808  19.512  29.968  1.00 43.21           H  
ATOM    661  HA3 GLY A  48      20.981  20.778  30.879  1.00 43.21           H  
ATOM    662  C   GLY A  48      20.474  18.785  31.470  1.00 43.21           C  
ATOM    663  O   GLY A  48      20.283  17.742  30.851  1.00 43.21           O  
ATOM    664  N   LYS A  49      19.766  19.088  32.563  1.00 52.25           N  
ATOM    665  H   LYS A  49      20.024  19.928  33.060  1.00 52.25           H  
ATOM    666  CA  LYS A  49      18.511  18.403  32.888  1.00 52.25           C  
ATOM    667  HA  LYS A  49      18.685  17.327  32.869  1.00 52.25           H  
ATOM    668  C   LYS A  49      17.502  18.730  31.792  1.00 52.25           C  
ATOM    669  CB  LYS A  49      17.986  18.802  34.278  1.00 52.25           C  
ATOM    670  HB2 LYS A  49      16.946  18.486  34.360  1.00 52.25           H  
ATOM    671  HB3 LYS A  49      18.027  19.885  34.393  1.00 52.25           H  
ATOM    672  O   LYS A  49      17.155  19.895  31.594  1.00 52.25           O  
ATOM    673  CG  LYS A  49      18.791  18.120  35.394  1.00 52.25           C  
ATOM    674  HG2 LYS A  49      18.776  17.043  35.230  1.00 52.25           H  
ATOM    675  HG3 LYS A  49      19.825  18.463  35.353  1.00 52.25           H  
ATOM    676  CD  LYS A  49      18.217  18.417  36.787  1.00 52.25           C  
ATOM    677  HD2 LYS A  49      18.292  19.486  36.986  1.00 52.25           H  
ATOM    678  HD3 LYS A  49      17.169  18.116  36.816  1.00 52.25           H  
ATOM    679  CE  LYS A  49      19.010  17.627  37.838  1.00 52.25           C  
ATOM    680  HE2 LYS A  49      18.943  16.566  37.597  1.00 52.25           H  
ATOM    681  HE3 LYS A  49      20.060  17.911  37.764  1.00 52.25           H  
ATOM    682  NZ  LYS A  49      18.518  17.863  39.221  1.00 52.25           N  
ATOM    683  HZ1 LYS A  49      18.600  18.837  39.472  1.00 52.25           H  
ATOM    684  HZ2 LYS A  49      17.553  17.579  39.312  1.00 52.25           H  
ATOM    685  HZ3 LYS A  49      19.060  17.323  39.881  1.00 52.25           H  
ATOM    686  N   ALA A  50      17.025  17.702  31.093  1.00 51.92           N  
ATOM    687  H   ALA A  50      17.414  16.784  31.252  1.00 51.92           H  
ATOM    688  CA  ALA A  50      15.964  17.847  30.108  1.00 51.92           C  
ATOM    689  HA  ALA A  50      16.322  18.480  29.297  1.00 51.92           H  
ATOM    690  C   ALA A  50      14.747  18.517  30.767  1.00 51.92           C  
ATOM    691  CB  ALA A  50      15.627  16.465  29.533  1.00 51.92           C  
ATOM    692  HB1 ALA A  50      16.510  16.034  29.061  1.00 51.92           H  
ATOM    693  HB2 ALA A  50      14.838  16.558  28.787  1.00 51.92           H  
ATOM    694  HB3 ALA A  50      15.286  15.799  30.327  1.00 51.92           H  
ATOM    695  O   ALA A  50      14.116  17.943  31.656  1.00 51.92           O  
ATOM    696  N   TYR A  51      14.429  19.746  30.348  1.00 54.77           N  
ATOM    697  H   TYR A  51      15.048  20.208  29.697  1.00 54.77           H  
ATOM    698  CA  TYR A  51      13.258  20.465  30.840  1.00 54.77           C  
ATOM    699  HA  TYR A  51      13.277  20.458  31.930  1.00 54.77           H  
ATOM    700  C   TYR A  51      11.996  19.726  30.390  1.00 54.77           C  
ATOM    701  CB  TYR A  51      13.269  21.935  30.380  1.00 54.77           C  
ATOM    702  HB2 TYR A  51      12.264  22.222  30.069  1.00 54.77           H  
ATOM    703  HB3 TYR A  51      13.907  22.046  29.503  1.00 54.77           H  
ATOM    704  O   TYR A  51      11.509  19.911  29.270  1.00 54.77           O  
ATOM    705  CG  TYR A  51      13.700  22.923  31.447  1.00 54.77           C  
ATOM    706  CD1 TYR A  51      12.732  23.522  32.280  1.00 54.77           C  
ATOM    707  HD1 TYR A  51      11.690  23.254  32.181  1.00 54.77           H  
ATOM    708  CD2 TYR A  51      15.059  23.256  31.600  1.00 54.77           C  
ATOM    709  HD2 TYR A  51      15.808  22.778  30.985  1.00 54.77           H  
ATOM    710  CE1 TYR A  51      13.120  24.471  33.245  1.00 54.77           C  
ATOM    711  HE1 TYR A  51      12.391  24.937  33.891  1.00 54.77           H  
ATOM    712  CE2 TYR A  51      15.451  24.206  32.564  1.00 54.77           C  
ATOM    713  HE2 TYR A  51      16.495  24.458  32.677  1.00 54.77           H  
ATOM    714  OH  TYR A  51      14.844  25.744  34.310  1.00 54.77           O  
ATOM    715  HH  TYR A  51      15.793  25.887  34.327  1.00 54.77           H  
ATOM    716  CZ  TYR A  51      14.480  24.820  33.384  1.00 54.77           C  
ATOM    717  N   VAL A  52      11.452  18.895  31.282  1.00 63.26           N  
ATOM    718  H   VAL A  52      11.990  18.674  32.107  1.00 63.26           H  
ATOM    719  CA  VAL A  52      10.118  18.316  31.132  1.00 63.26           C  
ATOM    720  HA  VAL A  52      10.108  17.675  30.251  1.00 63.26           H  
ATOM    721  C   VAL A  52       9.152  19.478  30.925  1.00 63.26           C  
ATOM    722  CB  VAL A  52       9.722  17.469  32.359  1.00 63.26           C  
ATOM    723  HB  VAL A  52       9.780  18.082  33.259  1.00 63.26           H  
ATOM    724  O   VAL A  52       8.965  20.316  31.809  1.00 63.26           O  
ATOM    725  CG1 VAL A  52       8.291  16.926  32.227  1.00 63.26           C  
ATOM    726 HG11 VAL A  52       7.572  17.745  32.216  1.00 63.26           H  
ATOM    727 HG12 VAL A  52       8.064  16.293  33.085  1.00 63.26           H  
ATOM    728 HG13 VAL A  52       8.194  16.334  31.317  1.00 63.26           H  
ATOM    729  CG2 VAL A  52      10.665  16.271  32.523  1.00 63.26           C  
ATOM    730 HG21 VAL A  52      11.689  16.610  32.682  1.00 63.26           H  
ATOM    731 HG22 VAL A  52      10.368  15.680  33.390  1.00 63.26           H  
ATOM    732 HG23 VAL A  52      10.636  15.639  31.635  1.00 63.26           H  
ATOM    733  N   ARG A  53       8.549  19.560  29.733  1.00 54.45           N  
ATOM    734  H   ARG A  53       8.810  18.886  29.028  1.00 54.45           H  
ATOM    735  CA  ARG A  53       7.532  20.573  29.437  1.00 54.45           C  
ATOM    736  HA  ARG A  53       7.903  21.547  29.756  1.00 54.45           H  
ATOM    737  C   ARG A  53       6.288  20.283  30.270  1.00 54.45           C  
ATOM    738  CB  ARG A  53       7.204  20.632  27.936  1.00 54.45           C  
ATOM    739  HB2 ARG A  53       7.146  19.623  27.529  1.00 54.45           H  
ATOM    740  HB3 ARG A  53       6.224  21.097  27.823  1.00 54.45           H  
ATOM    741  O   ARG A  53       5.392  19.565  29.827  1.00 54.45           O  
ATOM    742  CG  ARG A  53       8.206  21.470  27.132  1.00 54.45           C  
ATOM    743  HG2 ARG A  53       9.184  20.989  27.143  1.00 54.45           H  
ATOM    744  HG3 ARG A  53       8.287  22.461  27.579  1.00 54.45           H  
ATOM    745  CD  ARG A  53       7.701  21.603  25.688  1.00 54.45           C  
ATOM    746  HD2 ARG A  53       6.676  21.975  25.708  1.00 54.45           H  
ATOM    747  HD3 ARG A  53       7.708  20.615  25.229  1.00 54.45           H  
ATOM    748  NE  ARG A  53       8.531  22.527  24.890  1.00 54.45           N  
ATOM    749  HE  ARG A  53       9.346  22.908  25.349  1.00 54.45           H  
ATOM    750  NH1 ARG A  53       7.388  22.322  22.907  1.00 54.45           N  
ATOM    751 HH11 ARG A  53       6.812  21.611  23.334  1.00 54.45           H  
ATOM    752 HH12 ARG A  53       7.348  22.490  21.912  1.00 54.45           H  
ATOM    753  NH2 ARG A  53       9.174  23.652  23.014  1.00 54.45           N  
ATOM    754 HH21 ARG A  53       9.089  23.834  22.024  1.00 54.45           H  
ATOM    755 HH22 ARG A  53       9.977  24.015  23.507  1.00 54.45           H  
ATOM    756  CZ  ARG A  53       8.359  22.831  23.614  1.00 54.45           C  
ATOM    757  N   VAL A  54       6.224  20.883  31.456  1.00 67.66           N  
ATOM    758  H   VAL A  54       7.071  21.300  31.816  1.00 67.66           H  
ATOM    759  CA  VAL A  54       4.998  20.962  32.251  1.00 67.66           C  
ATOM    760  HA  VAL A  54       4.717  19.952  32.551  1.00 67.66           H  
ATOM    761  C   VAL A  54       3.901  21.544  31.361  1.00 67.66           C  
ATOM    762  CB  VAL A  54       5.192  21.810  33.525  1.00 67.66           C  
ATOM    763  HB  VAL A  54       5.436  22.834  33.243  1.00 67.66           H  
ATOM    764  O   VAL A  54       4.103  22.560  30.685  1.00 67.66           O  
ATOM    765  CG1 VAL A  54       3.920  21.822  34.381  1.00 67.66           C  
ATOM    766 HG11 VAL A  54       3.633  20.806  34.653  1.00 67.66           H  
ATOM    767 HG12 VAL A  54       3.100  22.304  33.848  1.00 67.66           H  
ATOM    768 HG13 VAL A  54       4.099  22.389  35.295  1.00 67.66           H  
ATOM    769  CG2 VAL A  54       6.333  21.258  34.391  1.00 67.66           C  
ATOM    770 HG21 VAL A  54       6.135  20.222  34.663  1.00 67.66           H  
ATOM    771 HG22 VAL A  54       6.424  21.849  35.303  1.00 67.66           H  
ATOM    772 HG23 VAL A  54       7.284  21.313  33.862  1.00 67.66           H  
ATOM    773  N   ARG A  55       2.740  20.883  31.322  1.00 70.36           N  
ATOM    774  H   ARG A  55       2.627  20.077  31.921  1.00 70.36           H  
ATOM    775  CA  ARG A  55       1.582  21.400  30.590  1.00 70.36           C  
ATOM    776  HA  ARG A  55       1.864  21.573  29.551  1.00 70.36           H  
ATOM    777  C   ARG A  55       1.196  22.742  31.207  1.00 70.36           C  
ATOM    778  CB  ARG A  55       0.402  20.415  30.635  1.00 70.36           C  
ATOM    779  HB2 ARG A  55      -0.478  20.925  30.243  1.00 70.36           H  
ATOM    780  HB3 ARG A  55       0.197  20.136  31.668  1.00 70.36           H  
ATOM    781  O   ARG A  55       0.813  22.797  32.371  1.00 70.36           O  
ATOM    782  CG  ARG A  55       0.644  19.149  29.798  1.00 70.36           C  
ATOM    783  HG2 ARG A  55       1.458  18.570  30.233  1.00 70.36           H  
ATOM    784  HG3 ARG A  55       0.912  19.436  28.781  1.00 70.36           H  
ATOM    785  CD  ARG A  55      -0.632  18.296  29.759  1.00 70.36           C  
ATOM    786  HD2 ARG A  55      -0.882  17.992  30.776  1.00 70.36           H  
ATOM    787  HD3 ARG A  55      -1.446  18.910  29.372  1.00 70.36           H  
ATOM    788  NE  ARG A  55      -0.474  17.095  28.912  1.00 70.36           N  
ATOM    789  HE  ARG A  55       0.471  16.828  28.676  1.00 70.36           H  
ATOM    790  NH1 ARG A  55      -2.698  16.510  28.803  1.00 70.36           N  
ATOM    791 HH11 ARG A  55      -2.930  17.279  29.415  1.00 70.36           H  
ATOM    792 HH12 ARG A  55      -3.420  15.861  28.524  1.00 70.36           H  
ATOM    793  NH2 ARG A  55      -1.178  15.247  27.776  1.00 70.36           N  
ATOM    794 HH21 ARG A  55      -0.220  14.997  27.574  1.00 70.36           H  
ATOM    795 HH22 ARG A  55      -1.923  14.620  27.509  1.00 70.36           H  
ATOM    796  CZ  ARG A  55      -1.447  16.296  28.501  1.00 70.36           C  
ATOM    797  N   ARG A  56       1.295  23.819  30.424  1.00 67.32           N  
ATOM    798  H   ARG A  56       1.658  23.693  29.490  1.00 67.32           H  
ATOM    799  CA  ARG A  56       0.712  25.113  30.803  1.00 67.32           C  
ATOM    800  HA  ARG A  56       1.126  25.420  31.763  1.00 67.32           H  
ATOM    801  C   ARG A  56      -0.793  24.910  30.996  1.00 67.32           C  
ATOM    802  CB  ARG A  56       1.010  26.187  29.743  1.00 67.32           C  
ATOM    803  HB2 ARG A  56       0.490  27.104  30.020  1.00 67.32           H  
ATOM    804  HB3 ARG A  56       0.626  25.855  28.778  1.00 67.32           H  
ATOM    805  O   ARG A  56      -1.401  24.187  30.204  1.00 67.32           O  
ATOM    806  CG  ARG A  56       2.514  26.486  29.625  1.00 67.32           C  
ATOM    807  HG2 ARG A  56       2.885  26.835  30.589  1.00 67.32           H  
ATOM    808  HG3 ARG A  56       3.050  25.577  29.352  1.00 67.32           H  
ATOM    809  CD  ARG A  56       2.786  27.558  28.560  1.00 67.32           C  
ATOM    810  HD2 ARG A  56       2.260  28.471  28.840  1.00 67.32           H  
ATOM    811  HD3 ARG A  56       2.395  27.206  27.605  1.00 67.32           H  
ATOM    812  NE  ARG A  56       4.231  27.842  28.437  1.00 67.32           N  
ATOM    813  HE  ARG A  56       4.821  27.489  29.177  1.00 67.32           H  
ATOM    814  NH1 ARG A  56       4.149  29.123  26.528  1.00 67.32           N  
ATOM    815 HH11 ARG A  56       3.141  29.060  26.538  1.00 67.32           H  
ATOM    816 HH12 ARG A  56       4.602  29.762  25.889  1.00 67.32           H  
ATOM    817  NH2 ARG A  56       6.104  28.786  27.544  1.00 67.32           N  
ATOM    818 HH21 ARG A  56       6.649  28.455  28.327  1.00 67.32           H  
ATOM    819 HH22 ARG A  56       6.535  29.410  26.877  1.00 67.32           H  
ATOM    820  CZ  ARG A  56       4.818  28.576  27.505  1.00 67.32           C  
ATOM    821  N   ALA A  57      -1.361  25.521  32.034  1.00 72.81           N  
ATOM    822  H   ALA A  57      -0.793  26.075  32.659  1.00 72.81           H  
ATOM    823  CA  ALA A  57      -2.797  25.463  32.286  1.00 72.81           C  
ATOM    824  HA  ALA A  57      -3.074  24.426  32.475  1.00 72.81           H  
ATOM    825  C   ALA A  57      -3.586  25.947  31.057  1.00 72.81           C  
ATOM    826  CB  ALA A  57      -3.123  26.285  33.540  1.00 72.81           C  
ATOM    827  HB1 ALA A  57      -2.844  27.327  33.389  1.00 72.81           H  
ATOM    828  HB2 ALA A  57      -4.192  26.232  33.745  1.00 72.81           H  
ATOM    829  HB3 ALA A  57      -2.584  25.885  34.398  1.00 72.81           H  
ATOM    830  O   ALA A  57      -3.103  26.792  30.295  1.00 72.81           O  
ATOM    831  N   ASP A  58      -4.791  25.409  30.863  1.00 84.54           N  
ATOM    832  H   ASP A  58      -5.164  24.768  31.548  1.00 84.54           H  
ATOM    833  CA  ASP A  58      -5.664  25.842  29.773  1.00 84.54           C  
ATOM    834  HA  ASP A  58      -5.156  25.626  28.833  1.00 84.54           H  
ATOM    835  C   ASP A  58      -5.921  27.359  29.900  1.00 84.54           C  
ATOM    836  CB  ASP A  58      -6.969  25.024  29.804  1.00 84.54           C  
ATOM    837  HB2 ASP A  58      -7.394  25.084  30.806  1.00 84.54           H  
ATOM    838  HB3 ASP A  58      -6.733  23.979  29.604  1.00 84.54           H  
ATOM    839  O   ASP A  58      -6.306  27.805  30.989  1.00 84.54           O  
ATOM    840  CG  ASP A  58      -8.033  25.489  28.798  1.00 84.54           C  
ATOM    841  OD1 ASP A  58      -7.705  26.228  27.846  1.00 84.54           O  
ATOM    842  OD2 ASP A  58      -9.220  25.186  29.026  1.00 84.54           O  
ATOM    843  N   PRO A  59      -5.732  28.175  28.839  1.00 80.67           N  
ATOM    844  CA  PRO A  59      -6.063  29.598  28.868  1.00 80.67           C  
ATOM    845  HA  PRO A  59      -5.332  30.116  29.489  1.00 80.67           H  
ATOM    846  C   PRO A  59      -7.458  29.900  29.442  1.00 80.67           C  
ATOM    847  CB  PRO A  59      -5.914  30.088  27.418  1.00 80.67           C  
ATOM    848  HB2 PRO A  59      -6.731  30.742  27.112  1.00 80.67           H  
ATOM    849  HB3 PRO A  59      -4.961  30.606  27.313  1.00 80.67           H  
ATOM    850  O   PRO A  59      -7.615  30.934  30.090  1.00 80.67           O  
ATOM    851  CG  PRO A  59      -5.895  28.812  26.577  1.00 80.67           C  
ATOM    852  HG2 PRO A  59      -6.915  28.488  26.370  1.00 80.67           H  
ATOM    853  HG3 PRO A  59      -5.330  28.940  25.653  1.00 80.67           H  
ATOM    854  CD  PRO A  59      -5.223  27.825  27.520  1.00 80.67           C  
ATOM    855  HD2 PRO A  59      -5.463  26.807  27.212  1.00 80.67           H  
ATOM    856  HD3 PRO A  59      -4.143  27.969  27.505  1.00 80.67           H  
ATOM    857  N   THR A  60      -8.453  29.013  29.277  1.00 84.79           N  
ATOM    858  H   THR A  60      -8.271  28.154  28.778  1.00 84.79           H  
ATOM    859  CA  THR A  60      -9.789  29.223  29.874  1.00 84.79           C  
ATOM    860  HA  THR A  60     -10.114  30.230  29.609  1.00 84.79           H  
ATOM    861  C   THR A  60      -9.784  29.169  31.406  1.00 84.79           C  
ATOM    862  CB  THR A  60     -10.861  28.252  29.343  1.00 84.79           C  
ATOM    863  HB  THR A  60     -11.823  28.692  29.603  1.00 84.79           H  
ATOM    864  O   THR A  60     -10.499  29.938  32.051  1.00 84.79           O  
ATOM    865  CG2 THR A  60     -10.860  28.050  27.830  1.00 84.79           C  
ATOM    866 HG21 THR A  60     -10.998  29.008  27.328  1.00 84.79           H  
ATOM    867 HG22 THR A  60     -11.682  27.386  27.558  1.00 84.79           H  
ATOM    868 HG23 THR A  60      -9.925  27.593  27.505  1.00 84.79           H  
ATOM    869  OG1 THR A  60     -10.828  27.000  29.985  1.00 84.79           O  
ATOM    870  HG1 THR A  60     -10.267  26.389  29.503  1.00 84.79           H  
ATOM    871  N   GLN A  61      -8.965  28.298  32.003  1.00 84.79           N  
ATOM    872  H   GLN A  61      -8.359  27.740  31.419  1.00 84.79           H  
ATOM    873  CA  GLN A  61      -8.814  28.175  33.454  1.00 84.79           C  
ATOM    874  HA  GLN A  61      -9.796  28.232  33.925  1.00 84.79           H  
ATOM    875  C   GLN A  61      -7.975  29.324  34.017  1.00 84.79           C  
ATOM    876  CB  GLN A  61      -8.184  26.819  33.807  1.00 84.79           C  
ATOM    877  HB2 GLN A  61      -7.247  26.699  33.264  1.00 84.79           H  
ATOM    878  HB3 GLN A  61      -7.962  26.810  34.874  1.00 84.79           H  
ATOM    879  O   GLN A  61      -8.340  29.897  35.040  1.00 84.79           O  
ATOM    880  CG  GLN A  61      -9.115  25.634  33.499  1.00 84.79           C  
ATOM    881  HG2 GLN A  61      -9.322  25.592  32.429  1.00 84.79           H  
ATOM    882  HG3 GLN A  61     -10.058  25.779  34.026  1.00 84.79           H  
ATOM    883  CD  GLN A  61      -8.515  24.296  33.926  1.00 84.79           C  
ATOM    884  NE2 GLN A  61      -9.319  23.271  34.101  1.00 84.79           N  
ATOM    885 HE21 GLN A  61      -8.875  22.416  34.407  1.00 84.79           H  
ATOM    886 HE22 GLN A  61     -10.313  23.347  33.943  1.00 84.79           H  
ATOM    887  OE1 GLN A  61      -7.319  24.138  34.105  1.00 84.79           O  
ATOM    888  N   LEU A  62      -6.913  29.715  33.307  1.00 83.45           N  
ATOM    889  H   LEU A  62      -6.683  29.179  32.482  1.00 83.45           H  
ATOM    890  CA  LEU A  62      -6.063  30.861  33.647  1.00 83.45           C  
ATOM    891  HA  LEU A  62      -5.642  30.692  34.638  1.00 83.45           H  
ATOM    892  C   LEU A  62      -6.870  32.167  33.740  1.00 83.45           C  
ATOM    893  CB  LEU A  62      -4.920  30.943  32.609  1.00 83.45           C  
ATOM    894  HB2 LEU A  62      -5.124  30.248  31.795  1.00 83.45           H  
ATOM    895  HB3 LEU A  62      -4.882  31.940  32.169  1.00 83.45           H  
ATOM    896  O   LEU A  62      -6.794  32.857  34.754  1.00 83.45           O  
ATOM    897  CG  LEU A  62      -3.545  30.607  33.214  1.00 83.45           C  
ATOM    898  HG  LEU A  62      -3.655  29.823  33.964  1.00 83.45           H  
ATOM    899  CD1 LEU A  62      -2.593  30.091  32.135  1.00 83.45           C  
ATOM    900 HD11 LEU A  62      -1.631  29.848  32.584  1.00 83.45           H  
ATOM    901 HD12 LEU A  62      -2.454  30.853  31.368  1.00 83.45           H  
ATOM    902 HD13 LEU A  62      -3.008  29.192  31.678  1.00 83.45           H  
ATOM    903  CD2 LEU A  62      -2.920  31.844  33.860  1.00 83.45           C  
ATOM    904 HD21 LEU A  62      -1.968  31.582  34.321  1.00 83.45           H  
ATOM    905 HD22 LEU A  62      -3.582  32.230  34.634  1.00 83.45           H  
ATOM    906 HD23 LEU A  62      -2.758  32.624  33.116  1.00 83.45           H  
ATOM    907  N   TYR A  63      -7.708  32.464  32.739  1.00 87.16           N  
ATOM    908  H   TYR A  63      -7.718  31.869  31.923  1.00 87.16           H  
ATOM    909  CA  TYR A  63      -8.566  33.656  32.753  1.00 87.16           C  
ATOM    910  HA  TYR A  63      -7.935  34.534  32.890  1.00 87.16           H  
ATOM    911  C   TYR A  63      -9.578  33.642  33.911  1.00 87.16           C  
ATOM    912  CB  TYR A  63      -9.283  33.784  31.401  1.00 87.16           C  
ATOM    913  HB2 TYR A  63      -8.530  33.831  30.614  1.00 87.16           H  
ATOM    914  HB3 TYR A  63      -9.881  32.890  31.225  1.00 87.16           H  
ATOM    915  O   TYR A  63      -9.739  34.646  34.606  1.00 87.16           O  
ATOM    916  CG  TYR A  63     -10.172  35.013  31.293  1.00 87.16           C  
ATOM    917  CD1 TYR A  63     -11.572  34.891  31.398  1.00 87.16           C  
ATOM    918  HD1 TYR A  63     -12.018  33.915  31.518  1.00 87.16           H  
ATOM    919  CD2 TYR A  63      -9.595  36.288  31.125  1.00 87.16           C  
ATOM    920  HD2 TYR A  63      -8.523  36.390  31.047  1.00 87.16           H  
ATOM    921  CE1 TYR A  63     -12.390  36.040  31.358  1.00 87.16           C  
ATOM    922  HE1 TYR A  63     -13.463  35.948  31.435  1.00 87.16           H  
ATOM    923  CE2 TYR A  63     -10.409  37.439  31.077  1.00 87.16           C  
ATOM    924  HE2 TYR A  63      -9.959  38.414  30.962  1.00 87.16           H  
ATOM    925  OH  TYR A  63     -12.593  38.436  31.227  1.00 87.16           O  
ATOM    926  HH  TYR A  63     -12.066  39.210  31.012  1.00 87.16           H  
ATOM    927  CZ  TYR A  63     -11.809  37.319  31.207  1.00 87.16           C  
ATOM    928  N   LYS A  64     -10.232  32.495  34.158  1.00 87.43           N  
ATOM    929  H   LYS A  64     -10.035  31.701  33.567  1.00 87.43           H  
ATOM    930  CA  LYS A  64     -11.170  32.328  35.284  1.00 87.43           C  
ATOM    931  HA  LYS A  64     -11.940  33.097  35.229  1.00 87.43           H  
ATOM    932  C   LYS A  64     -10.487  32.525  36.637  1.00 87.43           C  
ATOM    933  CB  LYS A  64     -11.828  30.942  35.233  1.00 87.43           C  
ATOM    934  HB2 LYS A  64     -11.061  30.186  35.063  1.00 87.43           H  
ATOM    935  HB3 LYS A  64     -12.293  30.739  36.198  1.00 87.43           H  
ATOM    936  O   LYS A  64     -11.057  33.194  37.494  1.00 87.43           O  
ATOM    937  CG  LYS A  64     -12.911  30.840  34.151  1.00 87.43           C  
ATOM    938  HG2 LYS A  64     -13.727  31.519  34.397  1.00 87.43           H  
ATOM    939  HG3 LYS A  64     -12.500  31.123  33.182  1.00 87.43           H  
ATOM    940  CD  LYS A  64     -13.442  29.402  34.087  1.00 87.43           C  
ATOM    941  HD2 LYS A  64     -13.848  29.128  35.060  1.00 87.43           H  
ATOM    942  HD3 LYS A  64     -12.617  28.732  33.842  1.00 87.43           H  
ATOM    943  CE  LYS A  64     -14.531  29.280  33.018  1.00 87.43           C  
ATOM    944  HE2 LYS A  64     -14.102  29.559  32.056  1.00 87.43           H  
ATOM    945  HE3 LYS A  64     -15.326  29.988  33.250  1.00 87.43           H  
ATOM    946  NZ  LYS A  64     -15.076  27.900  32.957  1.00 87.43           N  
ATOM    947  HZ1 LYS A  64     -15.804  27.833  32.259  1.00 87.43           H  
ATOM    948  HZ2 LYS A  64     -14.344  27.247  32.716  1.00 87.43           H  
ATOM    949  HZ3 LYS A  64     -15.464  27.632  33.850  1.00 87.43           H  
ATOM    950  N   TYR A  65      -9.285  31.975  36.811  1.00 87.78           N  
ATOM    951  H   TYR A  65      -8.892  31.425  36.060  1.00 87.78           H  
ATOM    952  CA  TYR A  65      -8.507  32.103  38.040  1.00 87.78           C  
ATOM    953  HA  TYR A  65      -9.116  31.753  38.874  1.00 87.78           H  
ATOM    954  C   TYR A  65      -8.167  33.568  38.325  1.00 87.78           C  
ATOM    955  CB  TYR A  65      -7.260  31.215  37.965  1.00 87.78           C  
ATOM    956  HB2 TYR A  65      -7.572  30.182  37.812  1.00 87.78           H  
ATOM    957  HB3 TYR A  65      -6.659  31.504  37.103  1.00 87.78           H  
ATOM    958  O   TYR A  65      -8.644  34.098  39.323  1.00 87.78           O  
ATOM    959  CG  TYR A  65      -6.400  31.279  39.211  1.00 87.78           C  
ATOM    960  CD1 TYR A  65      -5.277  32.131  39.251  1.00 87.78           C  
ATOM    961  HD1 TYR A  65      -5.024  32.740  38.396  1.00 87.78           H  
ATOM    962  CD2 TYR A  65      -6.740  30.510  40.341  1.00 87.78           C  
ATOM    963  HD2 TYR A  65      -7.607  29.866  40.320  1.00 87.78           H  
ATOM    964  CE1 TYR A  65      -4.490  32.209  40.416  1.00 87.78           C  
ATOM    965  HE1 TYR A  65      -3.641  32.875  40.448  1.00 87.78           H  
ATOM    966  CE2 TYR A  65      -5.951  30.581  41.505  1.00 87.78           C  
ATOM    967  HE2 TYR A  65      -6.203  30.000  42.380  1.00 87.78           H  
ATOM    968  OH  TYR A  65      -4.077  31.501  42.674  1.00 87.78           O  
ATOM    969  HH  TYR A  65      -3.348  32.119  42.591  1.00 87.78           H  
ATOM    970  CZ  TYR A  65      -4.825  31.428  41.543  1.00 87.78           C  
ATOM    971  N   CYS A  66      -7.464  34.254  37.412  1.00 86.75           N  
ATOM    972  H   CYS A  66      -7.141  33.774  36.584  1.00 86.75           H  
ATOM    973  CA  CYS A  66      -7.073  35.658  37.593  1.00 86.75           C  
ATOM    974  HA  CYS A  66      -6.344  35.736  38.399  1.00 86.75           H  
ATOM    975  C   CYS A  66      -8.262  36.573  37.925  1.00 86.75           C  
ATOM    976  CB  CYS A  66      -6.467  36.187  36.293  1.00 86.75           C  
ATOM    977  HB2 CYS A  66      -6.231  37.239  36.452  1.00 86.75           H  
ATOM    978  HB3 CYS A  66      -7.232  36.136  35.518  1.00 86.75           H  
ATOM    979  O   CYS A  66      -8.177  37.436  38.796  1.00 86.75           O  
ATOM    980  SG  CYS A  66      -4.984  35.399  35.632  1.00 86.75           S  
ATOM    981  N   LYS A  67      -9.391  36.376  37.229  1.00 85.63           N  
ATOM    982  H   LYS A  67      -9.393  35.655  36.522  1.00 85.63           H  
ATOM    983  CA  LYS A  67     -10.602  37.184  37.407  1.00 85.63           C  
ATOM    984  HA  LYS A  67     -10.310  38.235  37.421  1.00 85.63           H  
ATOM    985  C   LYS A  67     -11.305  36.925  38.744  1.00 85.63           C  
ATOM    986  CB  LYS A  67     -11.519  36.937  36.202  1.00 85.63           C  
ATOM    987  HB2 LYS A  67     -11.917  35.923  36.246  1.00 85.63           H  
ATOM    988  HB3 LYS A  67     -10.921  37.031  35.296  1.00 85.63           H  
ATOM    989  O   LYS A  67     -11.987  37.815  39.237  1.00 85.63           O  
ATOM    990  CG  LYS A  67     -12.674  37.945  36.125  1.00 85.63           C  
ATOM    991  HG2 LYS A  67     -12.268  38.954  36.194  1.00 85.63           H  
ATOM    992  HG3 LYS A  67     -13.372  37.783  36.947  1.00 85.63           H  
ATOM    993  CD  LYS A  67     -13.412  37.791  34.793  1.00 85.63           C  
ATOM    994  HD2 LYS A  67     -12.678  37.831  33.988  1.00 85.63           H  
ATOM    995  HD3 LYS A  67     -13.920  36.826  34.764  1.00 85.63           H  
ATOM    996  CE  LYS A  67     -14.419  38.928  34.606  1.00 85.63           C  
ATOM    997  HE2 LYS A  67     -13.909  39.867  34.824  1.00 85.63           H  
ATOM    998  HE3 LYS A  67     -15.232  38.814  35.323  1.00 85.63           H  
ATOM    999  NZ  LYS A  67     -14.930  38.953  33.213  1.00 85.63           N  
ATOM   1000  HZ1 LYS A  67     -14.155  38.963  32.565  1.00 85.63           H  
ATOM   1001  HZ2 LYS A  67     -15.486  38.134  33.014  1.00 85.63           H  
ATOM   1002  HZ3 LYS A  67     -15.480  39.784  33.047  1.00 85.63           H  
ATOM   1003  N   GLY A  68     -11.150  35.729  39.315  1.00 84.30           N  
ATOM   1004  H   GLY A  68     -10.570  35.048  38.845  1.00 84.30           H  
ATOM   1005  CA  GLY A  68     -11.689  35.368  40.628  1.00 84.30           C  
ATOM   1006  HA2 GLY A  68     -12.659  35.843  40.774  1.00 84.30           H  
ATOM   1007  HA3 GLY A  68     -11.826  34.287  40.660  1.00 84.30           H  
ATOM   1008  C   GLY A  68     -10.783  35.756  41.800  1.00 84.30           C  
ATOM   1009  O   GLY A  68     -11.288  36.132  42.852  1.00 84.30           O  
ATOM   1010  N   THR A  69      -9.460  35.690  41.632  1.00 83.59           N  
ATOM   1011  H   THR A  69      -9.093  35.324  40.765  1.00 83.59           H  
ATOM   1012  CA  THR A  69      -8.475  36.004  42.686  1.00 83.59           C  
ATOM   1013  HA  THR A  69      -8.913  35.794  43.662  1.00 83.59           H  
ATOM   1014  C   THR A  69      -8.031  37.464  42.713  1.00 83.59           C  
ATOM   1015  CB  THR A  69      -7.218  35.138  42.532  1.00 83.59           C  
ATOM   1016  HB  THR A  69      -6.477  35.449  43.269  1.00 83.59           H  
ATOM   1017  O   THR A  69      -7.410  37.886  43.685  1.00 83.59           O  
ATOM   1018  CG2 THR A  69      -7.512  33.653  42.732  1.00 83.59           C  
ATOM   1019 HG21 THR A  69      -8.026  33.246  41.861  1.00 83.59           H  
ATOM   1020 HG22 THR A  69      -8.133  33.513  43.617  1.00 83.59           H  
ATOM   1021 HG23 THR A  69      -6.573  33.120  42.881  1.00 83.59           H  
ATOM   1022  OG1 THR A  69      -6.702  35.329  41.233  1.00 83.59           O  
ATOM   1023  HG1 THR A  69      -5.789  35.035  41.200  1.00 83.59           H  
ATOM   1024  N   GLY A  70      -8.286  38.230  41.648  1.00 81.05           N  
ATOM   1025  H   GLY A  70      -8.720  37.798  40.845  1.00 81.05           H  
ATOM   1026  CA  GLY A  70      -7.754  39.586  41.484  1.00 81.05           C  
ATOM   1027  HA2 GLY A  70      -8.260  40.061  40.644  1.00 81.05           H  
ATOM   1028  HA3 GLY A  70      -7.954  40.164  42.386  1.00 81.05           H  
ATOM   1029  C   GLY A  70      -6.245  39.631  41.211  1.00 81.05           C  
ATOM   1030  O   GLY A  70      -5.653  40.706  41.266  1.00 81.05           O  
ATOM   1031  N   SER A  71      -5.606  38.489  40.926  1.00 79.09           N  
ATOM   1032  H   SER A  71      -6.149  37.641  40.854  1.00 79.09           H  
ATOM   1033  CA  SER A  71      -4.182  38.436  40.584  1.00 79.09           C  
ATOM   1034  HA  SER A  71      -3.649  39.119  41.245  1.00 79.09           H  
ATOM   1035  C   SER A  71      -3.937  38.884  39.144  1.00 79.09           C  
ATOM   1036  CB  SER A  71      -3.605  37.034  40.810  1.00 79.09           C  
ATOM   1037  HB2 SER A  71      -2.535  37.054  40.602  1.00 79.09           H  
ATOM   1038  HB3 SER A  71      -3.752  36.746  41.851  1.00 79.09           H  
ATOM   1039  O   SER A  71      -4.675  38.491  38.238  1.00 79.09           O  
ATOM   1040  OG  SER A  71      -4.223  36.080  39.967  1.00 79.09           O  
ATOM   1041  HG  SER A  71      -4.337  36.503  39.113  1.00 79.09           H  
ATOM   1042  N   GLU A  72      -2.862  39.642  38.929  1.00 83.79           N  
ATOM   1043  H   GLU A  72      -2.296  39.929  39.714  1.00 83.79           H  
ATOM   1044  CA  GLU A  72      -2.486  40.164  37.614  1.00 83.79           C  
ATOM   1045  HA  GLU A  72      -3.303  40.801  37.273  1.00 83.79           H  
ATOM   1046  C   GLU A  72      -2.300  39.039  36.583  1.00 83.79           C  
ATOM   1047  CB  GLU A  72      -1.249  41.056  37.773  1.00 83.79           C  
ATOM   1048  HB2 GLU A  72      -1.459  41.757  38.580  1.00 83.79           H  
ATOM   1049  HB3 GLU A  72      -0.387  40.451  38.057  1.00 83.79           H  
ATOM   1050  O   GLU A  72      -1.623  38.039  36.831  1.00 83.79           O  
ATOM   1051  CG  GLU A  72      -0.928  41.857  36.504  1.00 83.79           C  
ATOM   1052  HG2 GLU A  72      -1.867  42.151  36.033  1.00 83.79           H  
ATOM   1053  HG3 GLU A  72      -0.388  41.219  35.804  1.00 83.79           H  
ATOM   1054  CD  GLU A  72      -0.108  43.121  36.813  1.00 83.79           C  
ATOM   1055  OE1 GLU A  72      -0.295  44.112  36.075  1.00 83.79           O  
ATOM   1056  OE2 GLU A  72       0.670  43.097  37.794  1.00 83.79           O  
ATOM   1057  N   CYS A  73      -2.964  39.180  35.434  1.00 84.20           N  
ATOM   1058  H   CYS A  73      -3.406  40.067  35.240  1.00 84.20           H  
ATOM   1059  CA  CYS A  73      -3.064  38.129  34.427  1.00 84.20           C  
ATOM   1060  HA  CYS A  73      -2.697  37.204  34.871  1.00 84.20           H  
ATOM   1061  C   CYS A  73      -2.220  38.478  33.192  1.00 84.20           C  
ATOM   1062  CB  CYS A  73      -4.535  37.912  34.056  1.00 84.20           C  
ATOM   1063  HB2 CYS A  73      -5.163  38.296  34.860  1.00 84.20           H  
ATOM   1064  HB3 CYS A  73      -4.759  38.490  33.160  1.00 84.20           H  
ATOM   1065  O   CYS A  73      -2.179  39.650  32.816  1.00 84.20           O  
ATOM   1066  SG  CYS A  73      -5.000  36.187  33.756  1.00 84.20           S  
ATOM   1067  N   PRO A  74      -1.600  37.499  32.504  1.00 85.08           N  
ATOM   1068  CA  PRO A  74      -0.799  37.778  31.315  1.00 85.08           C  
ATOM   1069  HA  PRO A  74       0.049  38.396  31.611  1.00 85.08           H  
ATOM   1070  C   PRO A  74      -1.607  38.501  30.231  1.00 85.08           C  
ATOM   1071  CB  PRO A  74      -0.288  36.416  30.828  1.00 85.08           C  
ATOM   1072  HB2 PRO A  74       0.718  36.490  30.416  1.00 85.08           H  
ATOM   1073  HB3 PRO A  74      -0.971  36.000  30.087  1.00 85.08           H  
ATOM   1074  O   PRO A  74      -2.714  38.068  29.893  1.00 85.08           O  
ATOM   1075  CG  PRO A  74      -0.323  35.548  32.086  1.00 85.08           C  
ATOM   1076  HG2 PRO A  74       0.579  35.720  32.673  1.00 85.08           H  
ATOM   1077  HG3 PRO A  74      -0.433  34.490  31.847  1.00 85.08           H  
ATOM   1078  CD  PRO A  74      -1.533  36.085  32.842  1.00 85.08           C  
ATOM   1079  HD2 PRO A  74      -1.393  35.924  33.911  1.00 85.08           H  
ATOM   1080  HD3 PRO A  74      -2.438  35.585  32.495  1.00 85.08           H  
ATOM   1081  N   GLU A  75      -1.036  39.559  29.646  1.00 82.61           N  
ATOM   1082  H   GLU A  75      -0.165  39.907  30.021  1.00 82.61           H  
ATOM   1083  CA  GLU A  75      -1.712  40.398  28.644  1.00 82.61           C  
ATOM   1084  HA  GLU A  75      -2.553  40.906  29.116  1.00 82.61           H  
ATOM   1085  C   GLU A  75      -2.268  39.582  27.466  1.00 82.61           C  
ATOM   1086  CB  GLU A  75      -0.752  41.465  28.095  1.00 82.61           C  
ATOM   1087  HB2 GLU A  75      -1.281  41.995  27.302  1.00 82.61           H  
ATOM   1088  HB3 GLU A  75       0.119  40.976  27.661  1.00 82.61           H  
ATOM   1089  O   GLU A  75      -3.382  39.836  27.012  1.00 82.61           O  
ATOM   1090  CG  GLU A  75      -0.289  42.494  29.141  1.00 82.61           C  
ATOM   1091  HG2 GLU A  75      -1.171  42.893  29.643  1.00 82.61           H  
ATOM   1092  HG3 GLU A  75       0.327  41.987  29.883  1.00 82.61           H  
ATOM   1093  CD  GLU A  75       0.505  43.660  28.517  1.00 82.61           C  
ATOM   1094  OE1 GLU A  75       0.941  44.538  29.290  1.00 82.61           O  
ATOM   1095  OE2 GLU A  75       0.646  43.687  27.271  1.00 82.61           O  
ATOM   1096  N   ASP A  76      -1.549  38.549  27.016  1.00 83.99           N  
ATOM   1097  H   ASP A  76      -0.605  38.453  27.361  1.00 83.99           H  
ATOM   1098  CA  ASP A  76      -1.988  37.627  25.956  1.00 83.99           C  
ATOM   1099  HA  ASP A  76      -2.120  38.180  25.025  1.00 83.99           H  
ATOM   1100  C   ASP A  76      -3.314  36.915  26.278  1.00 83.99           C  
ATOM   1101  CB  ASP A  76      -0.917  36.542  25.748  1.00 83.99           C  
ATOM   1102  HB2 ASP A  76      -1.338  35.760  25.117  1.00 83.99           H  
ATOM   1103  HB3 ASP A  76      -0.677  36.092  26.711  1.00 83.99           H  
ATOM   1104  O   ASP A  76      -4.129  36.661  25.388  1.00 83.99           O  
ATOM   1105  CG  ASP A  76       0.370  37.023  25.078  1.00 83.99           C  
ATOM   1106  OD1 ASP A  76       0.341  38.102  24.449  1.00 83.99           O  
ATOM   1107  OD2 ASP A  76       1.354  36.254  25.168  1.00 83.99           O  
ATOM   1108  N   VAL A  77      -3.543  36.580  27.553  1.00 86.39           N  
ATOM   1109  H   VAL A  77      -2.900  36.933  28.247  1.00 86.39           H  
ATOM   1110  CA  VAL A  77      -4.762  35.900  28.013  1.00 86.39           C  
ATOM   1111  HA  VAL A  77      -5.047  35.156  27.270  1.00 86.39           H  
ATOM   1112  C   VAL A  77      -5.907  36.906  28.096  1.00 86.39           C  
ATOM   1113  CB  VAL A  77      -4.530  35.170  29.354  1.00 86.39           C  
ATOM   1114  HB  VAL A  77      -4.213  35.888  30.110  1.00 86.39           H  
ATOM   1115  O   VAL A  77      -6.976  36.648  27.543  1.00 86.39           O  
ATOM   1116  CG1 VAL A  77      -5.796  34.468  29.860  1.00 86.39           C  
ATOM   1117 HG11 VAL A  77      -6.144  33.740  29.127  1.00 86.39           H  
ATOM   1118 HG12 VAL A  77      -6.579  35.203  30.046  1.00 86.39           H  
ATOM   1119 HG13 VAL A  77      -5.585  33.960  30.801  1.00 86.39           H  
ATOM   1120  CG2 VAL A  77      -3.446  34.090  29.217  1.00 86.39           C  
ATOM   1121 HG21 VAL A  77      -3.745  33.349  28.475  1.00 86.39           H  
ATOM   1122 HG22 VAL A  77      -2.504  34.543  28.910  1.00 86.39           H  
ATOM   1123 HG23 VAL A  77      -3.292  33.601  30.179  1.00 86.39           H  
ATOM   1124  N   ILE A  78      -5.680  38.072  28.712  1.00 86.11           N  
ATOM   1125  H   ILE A  78      -4.759  38.240  29.091  1.00 86.11           H  
ATOM   1126  CA  ILE A  78      -6.685  39.144  28.802  1.00 86.11           C  
ATOM   1127  HA  ILE A  78      -7.569  38.756  29.309  1.00 86.11           H  
ATOM   1128  C   ILE A  78      -7.120  39.574  27.399  1.00 86.11           C  
ATOM   1129  CB  ILE A  78      -6.153  40.351  29.613  1.00 86.11           C  
ATOM   1130  HB  ILE A  78      -5.251  40.724  29.127  1.00 86.11           H  
ATOM   1131  O   ILE A  78      -8.308  39.544  27.084  1.00 86.11           O  
ATOM   1132  CG1 ILE A  78      -5.790  39.924  31.053  1.00 86.11           C  
ATOM   1133 HG12 ILE A  78      -5.050  39.124  31.009  1.00 86.11           H  
ATOM   1134 HG13 ILE A  78      -6.678  39.540  31.555  1.00 86.11           H  
ATOM   1135  CG2 ILE A  78      -7.194  41.490  29.636  1.00 86.11           C  
ATOM   1136 HG21 ILE A  78      -8.086  41.173  30.177  1.00 86.11           H  
ATOM   1137 HG22 ILE A  78      -7.478  41.797  28.630  1.00 86.11           H  
ATOM   1138 HG23 ILE A  78      -6.782  42.372  30.125  1.00 86.11           H  
ATOM   1139  CD1 ILE A  78      -5.185  41.051  31.902  1.00 86.11           C  
ATOM   1140 HD11 ILE A  78      -5.929  41.821  32.107  1.00 86.11           H  
ATOM   1141 HD12 ILE A  78      -4.334  41.491  31.383  1.00 86.11           H  
ATOM   1142 HD13 ILE A  78      -4.844  40.656  32.859  1.00 86.11           H  
ATOM   1143  N   ASN A  79      -6.167  39.896  26.521  1.00 87.47           N  
ATOM   1144  H   ASN A  79      -5.204  39.876  26.825  1.00 87.47           H  
ATOM   1145  CA  ASN A  79      -6.460  40.376  25.174  1.00 87.47           C  
ATOM   1146  HA  ASN A  79      -7.089  41.262  25.266  1.00 87.47           H  
ATOM   1147  C   ASN A  79      -7.267  39.360  24.354  1.00 87.47           C  
ATOM   1148  CB  ASN A  79      -5.144  40.767  24.474  1.00 87.47           C  
ATOM   1149  HB2 ASN A  79      -4.418  39.961  24.579  1.00 87.47           H  
ATOM   1150  HB3 ASN A  79      -5.336  40.913  23.411  1.00 87.47           H  
ATOM   1151  O   ASN A  79      -8.117  39.770  23.566  1.00 87.47           O  
ATOM   1152  CG  ASN A  79      -4.558  42.070  24.999  1.00 87.47           C  
ATOM   1153  ND2 ASN A  79      -3.253  42.171  25.094  1.00 87.47           N  
ATOM   1154 HD21 ASN A  79      -2.684  41.339  25.036  1.00 87.47           H  
ATOM   1155 HD22 ASN A  79      -2.885  42.999  25.540  1.00 87.47           H  
ATOM   1156  OD1 ASN A  79      -5.266  43.026  25.273  1.00 87.47           O  
ATOM   1157  N   LYS A  80      -7.050  38.054  24.566  1.00 86.32           N  
ATOM   1158  H   LYS A  80      -6.333  37.801  25.230  1.00 86.32           H  
ATOM   1159  CA  LYS A  80      -7.785  36.978  23.889  1.00 86.32           C  
ATOM   1160  HA  LYS A  80      -7.873  37.234  22.833  1.00 86.32           H  
ATOM   1161  C   LYS A  80      -9.223  36.796  24.388  1.00 86.32           C  
ATOM   1162  CB  LYS A  80      -6.966  35.686  24.012  1.00 86.32           C  
ATOM   1163  HB2 LYS A  80      -6.885  35.404  25.062  1.00 86.32           H  
ATOM   1164  HB3 LYS A  80      -5.965  35.870  23.622  1.00 86.32           H  
ATOM   1165  O   LYS A  80     -10.092  36.502  23.574  1.00 86.32           O  
ATOM   1166  CG  LYS A  80      -7.598  34.536  23.220  1.00 86.32           C  
ATOM   1167  HG2 LYS A  80      -7.712  34.840  22.179  1.00 86.32           H  
ATOM   1168  HG3 LYS A  80      -8.579  34.300  23.632  1.00 86.32           H  
ATOM   1169  CD  LYS A  80      -6.729  33.282  23.290  1.00 86.32           C  
ATOM   1170  HD2 LYS A  80      -5.743  33.502  22.881  1.00 86.32           H  
ATOM   1171  HD3 LYS A  80      -6.632  32.971  24.331  1.00 86.32           H  
ATOM   1172  CE  LYS A  80      -7.411  32.186  22.470  1.00 86.32           C  
ATOM   1173  HE2 LYS A  80      -7.522  32.541  21.445  1.00 86.32           H  
ATOM   1174  HE3 LYS A  80      -8.411  32.026  22.873  1.00 86.32           H  
ATOM   1175  NZ  LYS A  80      -6.634  30.926  22.501  1.00 86.32           N  
ATOM   1176  HZ1 LYS A  80      -5.709  31.085  22.126  1.00 86.32           H  
ATOM   1177  HZ2 LYS A  80      -6.551  30.598  23.453  1.00 86.32           H  
ATOM   1178  HZ3 LYS A  80      -7.097  30.218  21.950  1.00 86.32           H  
ATOM   1179  N   PHE A  81      -9.483  36.936  25.690  1.00 87.09           N  
ATOM   1180  H   PHE A  81      -8.721  37.164  26.312  1.00 87.09           H  
ATOM   1181  CA  PHE A  81     -10.835  36.768  26.256  1.00 87.09           C  
ATOM   1182  HA  PHE A  81     -11.405  36.101  25.609  1.00 87.09           H  
ATOM   1183  C   PHE A  81     -11.655  38.065  26.302  1.00 87.09           C  
ATOM   1184  CB  PHE A  81     -10.754  36.098  27.634  1.00 87.09           C  
ATOM   1185  HB2 PHE A  81     -11.719  36.194  28.131  1.00 87.09           H  
ATOM   1186  HB3 PHE A  81     -10.020  36.623  28.245  1.00 87.09           H  
ATOM   1187  O   PHE A  81     -12.875  38.000  26.410  1.00 87.09           O  
ATOM   1188  CG  PHE A  81     -10.417  34.620  27.565  1.00 87.09           C  
ATOM   1189  CD1 PHE A  81     -11.387  33.690  27.146  1.00 87.09           C  
ATOM   1190  HD1 PHE A  81     -12.379  34.030  26.889  1.00 87.09           H  
ATOM   1191  CD2 PHE A  81      -9.130  34.172  27.901  1.00 87.09           C  
ATOM   1192  HD2 PHE A  81      -8.394  34.876  28.261  1.00 87.09           H  
ATOM   1193  CE1 PHE A  81     -11.063  32.323  27.049  1.00 87.09           C  
ATOM   1194  HE1 PHE A  81     -11.812  31.617  26.723  1.00 87.09           H  
ATOM   1195  CE2 PHE A  81      -8.802  32.813  27.796  1.00 87.09           C  
ATOM   1196  HE2 PHE A  81      -7.809  32.488  28.072  1.00 87.09           H  
ATOM   1197  CZ  PHE A  81      -9.764  31.886  27.364  1.00 87.09           C  
ATOM   1198  HZ  PHE A  81      -9.509  30.839  27.286  1.00 87.09           H  
ATOM   1199  N   GLU A  82     -11.016  39.231  26.191  1.00 87.48           N  
ATOM   1200  H   GLU A  82     -10.007  39.228  26.236  1.00 87.48           H  
ATOM   1201  CA  GLU A  82     -11.684  40.539  26.134  1.00 87.48           C  
ATOM   1202  HA  GLU A  82     -12.714  40.422  26.471  1.00 87.48           H  
ATOM   1203  C   GLU A  82     -11.789  41.122  24.716  1.00 87.48           C  
ATOM   1204  CB  GLU A  82     -11.009  41.533  27.093  1.00 87.48           C  
ATOM   1205  HB2 GLU A  82      -9.974  41.695  26.792  1.00 87.48           H  
ATOM   1206  HB3 GLU A  82     -11.541  42.482  27.028  1.00 87.48           H  
ATOM   1207  O   GLU A  82     -12.160  42.285  24.568  1.00 87.48           O  
ATOM   1208  CG  GLU A  82     -11.062  41.056  28.550  1.00 87.48           C  
ATOM   1209  HG2 GLU A  82     -12.072  40.704  28.762  1.00 87.48           H  
ATOM   1210  HG3 GLU A  82     -10.383  40.214  28.688  1.00 87.48           H  
ATOM   1211  CD  GLU A  82     -10.714  42.156  29.558  1.00 87.48           C  
ATOM   1212  OE1 GLU A  82     -10.932  41.883  30.758  1.00 87.48           O  
ATOM   1213  OE2 GLU A  82     -10.286  43.263  29.141  1.00 87.48           O  
ATOM   1214  N   HIS A  83     -11.463  40.342  23.678  1.00 84.23           N  
ATOM   1215  H   HIS A  83     -11.207  39.384  23.871  1.00 84.23           H  
ATOM   1216  CA  HIS A  83     -11.489  40.764  22.268  1.00 84.23           C  
ATOM   1217  HA  HIS A  83     -11.001  39.970  21.703  1.00 84.23           H  
ATOM   1218  C   HIS A  83     -10.661  42.035  21.985  1.00 84.23           C  
ATOM   1219  CB  HIS A  83     -12.937  40.834  21.759  1.00 84.23           C  
ATOM   1220  HB2 HIS A  83     -12.927  41.101  20.702  1.00 84.23           H  
ATOM   1221  HB3 HIS A  83     -13.479  41.613  22.296  1.00 84.23           H  
ATOM   1222  O   HIS A  83     -11.085  42.949  21.276  1.00 84.23           O  
ATOM   1223  CG  HIS A  83     -13.666  39.525  21.903  1.00 84.23           C  
ATOM   1224  CD2 HIS A  83     -14.645  39.219  22.809  1.00 84.23           C  
ATOM   1225  HD2 HIS A  83     -15.048  39.887  23.556  1.00 84.23           H  
ATOM   1226  ND1 HIS A  83     -13.432  38.397  21.154  1.00 84.23           N  
ATOM   1227  HD1 HIS A  83     -12.769  38.326  20.395  1.00 84.23           H  
ATOM   1228  CE1 HIS A  83     -14.258  37.434  21.595  1.00 84.23           C  
ATOM   1229  HE1 HIS A  83     -14.311  36.434  21.191  1.00 84.23           H  
ATOM   1230  NE2 HIS A  83     -15.021  37.886  22.603  1.00 84.23           N  
ATOM   1231  N   LYS A  84      -9.459  42.107  22.568  1.00 86.50           N  
ATOM   1232  H   LYS A  84      -9.175  41.296  23.098  1.00 86.50           H  
ATOM   1233  CA  LYS A  84      -8.508  43.228  22.438  1.00 86.50           C  
ATOM   1234  HA  LYS A  84      -8.968  43.997  21.817  1.00 86.50           H  
ATOM   1235  C   LYS A  84      -7.221  42.839  21.701  1.00 86.50           C  
ATOM   1236  CB  LYS A  84      -8.227  43.838  23.824  1.00 86.50           C  
ATOM   1237  HB2 LYS A  84      -7.946  43.035  24.505  1.00 86.50           H  
ATOM   1238  HB3 LYS A  84      -7.391  44.535  23.762  1.00 86.50           H  
ATOM   1239  O   LYS A  84      -6.274  43.635  21.675  1.00 86.50           O  
ATOM   1240  CG  LYS A  84      -9.428  44.596  24.407  1.00 86.50           C  
ATOM   1241  HG2 LYS A  84      -9.597  45.510  23.836  1.00 86.50           H  
ATOM   1242  HG3 LYS A  84     -10.321  43.975  24.344  1.00 86.50           H  
ATOM   1243  CD  LYS A  84      -9.168  44.939  25.879  1.00 86.50           C  
ATOM   1244  HD2 LYS A  84      -8.942  44.017  26.414  1.00 86.50           H  
ATOM   1245  HD3 LYS A  84      -8.312  45.610  25.958  1.00 86.50           H  
ATOM   1246  CE  LYS A  84     -10.403  45.584  26.512  1.00 86.50           C  
ATOM   1247  HE2 LYS A  84     -10.558  46.573  26.079  1.00 86.50           H  
ATOM   1248  HE3 LYS A  84     -11.267  44.964  26.271  1.00 86.50           H  
ATOM   1249  NZ  LYS A  84     -10.258  45.666  27.986  1.00 86.50           N  
ATOM   1250  HZ1 LYS A  84     -11.077  46.052  28.433  1.00 86.50           H  
ATOM   1251  HZ2 LYS A  84      -9.423  46.158  28.272  1.00 86.50           H  
ATOM   1252  HZ3 LYS A  84     -10.174  44.735  28.367  1.00 86.50           H  
ATOM   1253  N   THR A  85      -7.159  41.650  21.091  1.00 87.77           N  
ATOM   1254  H   THR A  85      -7.988  41.074  21.062  1.00 87.77           H  
ATOM   1255  CA  THR A  85      -5.988  41.234  20.304  1.00 87.77           C  
ATOM   1256  HA  THR A  85      -5.119  41.313  20.958  1.00 87.77           H  
ATOM   1257  C   THR A  85      -5.769  42.165  19.101  1.00 87.77           C  
ATOM   1258  CB  THR A  85      -6.061  39.776  19.813  1.00 87.77           C  
ATOM   1259  HB  THR A  85      -5.087  39.518  19.396  1.00 87.77           H  
ATOM   1260  O   THR A  85      -6.694  42.861  18.670  1.00 87.77           O  
ATOM   1261  CG2 THR A  85      -6.364  38.750  20.899  1.00 87.77           C  
ATOM   1262 HG21 THR A  85      -5.659  38.861  21.723  1.00 87.77           H  
ATOM   1263 HG22 THR A  85      -6.275  37.747  20.482  1.00 87.77           H  
ATOM   1264 HG23 THR A  85      -7.382  38.886  21.265  1.00 87.77           H  
ATOM   1265  OG1 THR A  85      -6.994  39.631  18.778  1.00 87.77           O  
ATOM   1266  HG1 THR A  85      -7.856  39.621  19.200  1.00 87.77           H  
ATOM   1267  N   PRO A  86      -4.563  42.190  18.499  1.00 85.12           N  
ATOM   1268  CA  PRO A  86      -4.338  42.917  17.250  1.00 85.12           C  
ATOM   1269  HA  PRO A  86      -4.471  43.983  17.435  1.00 85.12           H  
ATOM   1270  C   PRO A  86      -5.297  42.489  16.128  1.00 85.12           C  
ATOM   1271  CB  PRO A  86      -2.875  42.648  16.881  1.00 85.12           C  
ATOM   1272  HB2 PRO A  86      -2.420  43.508  16.389  1.00 85.12           H  
ATOM   1273  HB3 PRO A  86      -2.801  41.765  16.246  1.00 85.12           H  
ATOM   1274  O   PRO A  86      -5.723  43.333  15.345  1.00 85.12           O  
ATOM   1275  CG  PRO A  86      -2.217  42.353  18.229  1.00 85.12           C  
ATOM   1276  HG2 PRO A  86      -1.320  41.744  18.120  1.00 85.12           H  
ATOM   1277  HG3 PRO A  86      -1.988  43.289  18.740  1.00 85.12           H  
ATOM   1278  CD  PRO A  86      -3.318  41.612  18.983  1.00 85.12           C  
ATOM   1279  HD2 PRO A  86      -3.279  40.552  18.731  1.00 85.12           H  
ATOM   1280  HD3 PRO A  86      -3.191  41.754  20.056  1.00 85.12           H  
ATOM   1281  N   ALA A  87      -5.686  41.209  16.085  1.00 85.31           N  
ATOM   1282  H   ALA A  87      -5.370  40.578  16.808  1.00 85.31           H  
ATOM   1283  CA  ALA A  87      -6.654  40.691  15.122  1.00 85.31           C  
ATOM   1284  HA  ALA A  87      -6.370  41.026  14.125  1.00 85.31           H  
ATOM   1285  C   ALA A  87      -8.075  41.218  15.388  1.00 85.31           C  
ATOM   1286  CB  ALA A  87      -6.596  39.160  15.146  1.00 85.31           C  
ATOM   1287  HB1 ALA A  87      -5.588  38.820  14.906  1.00 85.31           H  
ATOM   1288  HB2 ALA A  87      -6.882  38.786  16.129  1.00 85.31           H  
ATOM   1289  HB3 ALA A  87      -7.289  38.761  14.405  1.00 85.31           H  
ATOM   1290  O   ALA A  87      -8.728  41.673  14.452  1.00 85.31           O  
ATOM   1291  N   ASP A  88      -8.527  41.244  16.647  1.00 85.82           N  
ATOM   1292  H   ASP A  88      -7.968  40.829  17.379  1.00 85.82           H  
ATOM   1293  CA  ASP A  88      -9.833  41.820  17.005  1.00 85.82           C  
ATOM   1294  HA  ASP A  88     -10.613  41.320  16.430  1.00 85.82           H  
ATOM   1295  C   ASP A  88      -9.882  43.318  16.682  1.00 85.82           C  
ATOM   1296  CB  ASP A  88     -10.151  41.638  18.493  1.00 85.82           C  
ATOM   1297  HB2 ASP A  88      -9.439  42.220  19.078  1.00 85.82           H  
ATOM   1298  HB3 ASP A  88     -11.147  42.040  18.683  1.00 85.82           H  
ATOM   1299  O   ASP A  88     -10.858  43.798  16.117  1.00 85.82           O  
ATOM   1300  CG  ASP A  88     -10.122  40.189  18.966  1.00 85.82           C  
ATOM   1301  OD1 ASP A  88     -10.863  39.350  18.417  1.00 85.82           O  
ATOM   1302  OD2 ASP A  88      -9.312  39.924  19.888  1.00 85.82           O  
ATOM   1303  N   LYS A  89      -8.799  44.060  16.953  1.00 84.14           N  
ATOM   1304  H   LYS A  89      -8.038  43.606  17.438  1.00 84.14           H  
ATOM   1305  CA  LYS A  89      -8.676  45.477  16.573  1.00 84.14           C  
ATOM   1306  HA  LYS A  89      -9.514  46.027  17.002  1.00 84.14           H  
ATOM   1307  C   LYS A  89      -8.792  45.661  15.058  1.00 84.14           C  
ATOM   1308  CB  LYS A  89      -7.363  46.060  17.117  1.00 84.14           C  
ATOM   1309  HB2 LYS A  89      -6.538  45.398  16.854  1.00 84.14           H  
ATOM   1310  HB3 LYS A  89      -7.184  47.032  16.658  1.00 84.14           H  
ATOM   1311  O   LYS A  89      -9.540  46.526  14.614  1.00 84.14           O  
ATOM   1312  CG  LYS A  89      -7.422  46.242  18.642  1.00 84.14           C  
ATOM   1313  HG2 LYS A  89      -7.766  45.319  19.108  1.00 84.14           H  
ATOM   1314  HG3 LYS A  89      -8.135  47.032  18.877  1.00 84.14           H  
ATOM   1315  CD  LYS A  89      -6.050  46.599  19.227  1.00 84.14           C  
ATOM   1316  HD2 LYS A  89      -5.356  45.790  19.000  1.00 84.14           H  
ATOM   1317  HD3 LYS A  89      -5.688  47.528  18.786  1.00 84.14           H  
ATOM   1318  CE  LYS A  89      -6.187  46.750  20.746  1.00 84.14           C  
ATOM   1319  HE2 LYS A  89      -6.766  47.649  20.959  1.00 84.14           H  
ATOM   1320  HE3 LYS A  89      -6.752  45.896  21.120  1.00 84.14           H  
ATOM   1321  NZ  LYS A  89      -4.872  46.796  21.430  1.00 84.14           N  
ATOM   1322  HZ1 LYS A  89      -4.404  45.909  21.306  1.00 84.14           H  
ATOM   1323  HZ2 LYS A  89      -5.000  46.913  22.425  1.00 84.14           H  
ATOM   1324  HZ3 LYS A  89      -4.293  47.543  21.074  1.00 84.14           H  
ATOM   1325  N   ILE A  90      -8.112  44.831  14.263  1.00 83.45           N  
ATOM   1326  H   ILE A  90      -7.520  44.134  14.693  1.00 83.45           H  
ATOM   1327  CA  ILE A  90      -8.232  44.846  12.795  1.00 83.45           C  
ATOM   1328  HA  ILE A  90      -8.040  45.860  12.446  1.00 83.45           H  
ATOM   1329  C   ILE A  90      -9.661  44.507  12.348  1.00 83.45           C  
ATOM   1330  CB  ILE A  90      -7.172  43.919  12.153  1.00 83.45           C  
ATOM   1331  HB  ILE A  90      -7.205  42.954  12.660  1.00 83.45           H  
ATOM   1332  O   ILE A  90     -10.149  45.131  11.413  1.00 83.45           O  
ATOM   1333  CG1 ILE A  90      -5.762  44.531  12.327  1.00 83.45           C  
ATOM   1334 HG12 ILE A  90      -5.642  45.370  11.641  1.00 83.45           H  
ATOM   1335 HG13 ILE A  90      -5.650  44.924  13.337  1.00 83.45           H  
ATOM   1336  CG2 ILE A  90      -7.442  43.680  10.653  1.00 83.45           C  
ATOM   1337 HG21 ILE A  90      -6.658  43.065  10.212  1.00 83.45           H  
ATOM   1338 HG22 ILE A  90      -7.495  44.631  10.123  1.00 83.45           H  
ATOM   1339 HG23 ILE A  90      -8.382  43.145  10.517  1.00 83.45           H  
ATOM   1340  CD1 ILE A  90      -4.625  43.527  12.095  1.00 83.45           C  
ATOM   1341 HD11 ILE A  90      -4.589  43.218  11.050  1.00 83.45           H  
ATOM   1342 HD12 ILE A  90      -4.766  42.652  12.729  1.00 83.45           H  
ATOM   1343 HD13 ILE A  90      -3.675  43.997  12.350  1.00 83.45           H  
ATOM   1344  N   LEU A  91     -10.365  43.590  13.017  1.00 81.00           N  
ATOM   1345  H   LEU A  91      -9.910  43.075  13.758  1.00 81.00           H  
ATOM   1346  CA  LEU A  91     -11.766  43.277  12.710  1.00 81.00           C  
ATOM   1347  HA  LEU A  91     -11.867  43.175  11.630  1.00 81.00           H  
ATOM   1348  C   LEU A  91     -12.728  44.405  13.114  1.00 81.00           C  
ATOM   1349  CB  LEU A  91     -12.154  41.943  13.372  1.00 81.00           C  
ATOM   1350  HB2 LEU A  91     -13.238  41.838  13.348  1.00 81.00           H  
ATOM   1351  HB3 LEU A  91     -11.852  41.971  14.419  1.00 81.00           H  
ATOM   1352  O   LEU A  91     -13.651  44.702  12.361  1.00 81.00           O  
ATOM   1353  CG  LEU A  91     -11.531  40.708  12.694  1.00 81.00           C  
ATOM   1354  HG  LEU A  91     -10.458  40.854  12.567  1.00 81.00           H  
ATOM   1355  CD1 LEU A  91     -11.748  39.475  13.571  1.00 81.00           C  
ATOM   1356 HD11 LEU A  91     -11.294  38.602  13.101  1.00 81.00           H  
ATOM   1357 HD12 LEU A  91     -12.813  39.299  13.717  1.00 81.00           H  
ATOM   1358 HD13 LEU A  91     -11.276  39.631  14.541  1.00 81.00           H  
ATOM   1359  CD2 LEU A  91     -12.153  40.429  11.322  1.00 81.00           C  
ATOM   1360 HD21 LEU A  91     -11.730  39.514  10.907  1.00 81.00           H  
ATOM   1361 HD22 LEU A  91     -11.935  41.245  10.634  1.00 81.00           H  
ATOM   1362 HD23 LEU A  91     -13.233  40.313  11.415  1.00 81.00           H  
ATOM   1363  N   ILE A  92     -12.509  45.080  14.243  1.00 78.51           N  
ATOM   1364  H   ILE A  92     -11.772  44.747  14.848  1.00 78.51           H  
ATOM   1365  CA  ILE A  92     -13.319  46.223  14.698  1.00 78.51           C  
ATOM   1366  HA  ILE A  92     -14.372  45.947  14.653  1.00 78.51           H  
ATOM   1367  C   ILE A  92     -13.136  47.422  13.755  1.00 78.51           C  
ATOM   1368  CB  ILE A  92     -12.977  46.556  16.171  1.00 78.51           C  
ATOM   1369  HB  ILE A  92     -11.892  46.622  16.261  1.00 78.51           H  
ATOM   1370  O   ILE A  92     -14.118  47.979  13.268  1.00 78.51           O  
ATOM   1371  CG1 ILE A  92     -13.490  45.435  17.108  1.00 78.51           C  
ATOM   1372 HG12 ILE A  92     -13.287  44.458  16.668  1.00 78.51           H  
ATOM   1373 HG13 ILE A  92     -14.571  45.518  17.218  1.00 78.51           H  
ATOM   1374  CG2 ILE A  92     -13.575  47.909  16.604  1.00 78.51           C  
ATOM   1375 HG21 ILE A  92     -13.134  48.723  16.029  1.00 78.51           H  
ATOM   1376 HG22 ILE A  92     -14.654  47.907  16.448  1.00 78.51           H  
ATOM   1377 HG23 ILE A  92     -13.365  48.102  17.656  1.00 78.51           H  
ATOM   1378  CD1 ILE A  92     -12.839  45.451  18.499  1.00 78.51           C  
ATOM   1379 HD11 ILE A  92     -13.180  44.584  19.065  1.00 78.51           H  
ATOM   1380 HD12 ILE A  92     -13.115  46.353  19.044  1.00 78.51           H  
ATOM   1381 HD13 ILE A  92     -11.754  45.400  18.402  1.00 78.51           H  
ATOM   1382  N   TYR A  93     -11.894  47.793  13.429  1.00 79.19           N  
ATOM   1383  H   TYR A  93     -11.111  47.322  13.859  1.00 79.19           H  
ATOM   1384  CA  TYR A  93     -11.636  48.890  12.490  1.00 79.19           C  
ATOM   1385  HA  TYR A  93     -12.294  49.720  12.748  1.00 79.19           H  
ATOM   1386  C   TYR A  93     -11.985  48.508  11.042  1.00 79.19           C  
ATOM   1387  CB  TYR A  93     -10.185  49.375  12.629  1.00 79.19           C  
ATOM   1388  HB2 TYR A  93      -9.515  48.548  12.397  1.00 79.19           H  
ATOM   1389  HB3 TYR A  93     -10.013  50.156  11.889  1.00 79.19           H  
ATOM   1390  O   TYR A  93     -12.538  49.327  10.311  1.00 79.19           O  
ATOM   1391  CG  TYR A  93      -9.838  49.948  13.997  1.00 79.19           C  
ATOM   1392  CD1 TYR A  93     -10.600  51.006  14.534  1.00 79.19           C  
ATOM   1393  HD1 TYR A  93     -11.418  51.423  13.966  1.00 79.19           H  
ATOM   1394  CD2 TYR A  93      -8.755  49.429  14.734  1.00 79.19           C  
ATOM   1395  HD2 TYR A  93      -8.157  48.633  14.314  1.00 79.19           H  
ATOM   1396  CE1 TYR A  93     -10.306  51.516  15.813  1.00 79.19           C  
ATOM   1397  HE1 TYR A  93     -10.904  52.319  16.219  1.00 79.19           H  
ATOM   1398  CE2 TYR A  93      -8.461  49.930  16.017  1.00 79.19           C  
ATOM   1399  HE2 TYR A  93      -7.639  49.528  16.590  1.00 79.19           H  
ATOM   1400  OH  TYR A  93      -8.961  51.445  17.803  1.00 79.19           O  
ATOM   1401  HH  TYR A  93      -9.569  52.146  18.049  1.00 79.19           H  
ATOM   1402  CZ  TYR A  93      -9.242  50.969  16.561  1.00 79.19           C  
ATOM   1403  N   GLY A  94     -11.746  47.258  10.641  1.00 74.04           N  
ATOM   1404  H   GLY A  94     -11.270  46.630  11.272  1.00 74.04           H  
ATOM   1405  CA  GLY A  94     -12.073  46.740   9.312  1.00 74.04           C  
ATOM   1406  HA2 GLY A  94     -11.640  45.745   9.209  1.00 74.04           H  
ATOM   1407  HA3 GLY A  94     -11.635  47.388   8.552  1.00 74.04           H  
ATOM   1408  C   GLY A  94     -13.577  46.631   9.054  1.00 74.04           C  
ATOM   1409  O   GLY A  94     -14.038  47.043   7.995  1.00 74.04           O  
ATOM   1410  N   SER A  95     -14.367  46.158  10.022  1.00 65.76           N  
ATOM   1411  H   SER A  95     -13.949  45.838  10.884  1.00 65.76           H  
ATOM   1412  CA  SER A  95     -15.829  46.029   9.868  1.00 65.76           C  
ATOM   1413  HA  SER A  95     -16.021  45.492   8.939  1.00 65.76           H  
ATOM   1414  C   SER A  95     -16.552  47.372   9.735  1.00 65.76           C  
ATOM   1415  CB  SER A  95     -16.453  45.203  10.998  1.00 65.76           C  
ATOM   1416  HB2 SER A  95     -17.536  45.190  10.872  1.00 65.76           H  
ATOM   1417  HB3 SER A  95     -16.086  44.178  10.941  1.00 65.76           H  
ATOM   1418  O   SER A  95     -17.572  47.438   9.057  1.00 65.76           O  
ATOM   1419  OG  SER A  95     -16.142  45.736  12.266  1.00 65.76           O  
ATOM   1420  HG  SER A  95     -15.249  45.456  12.476  1.00 65.76           H  
ATOM   1421  N   SER A  96     -15.996  48.460  10.281  1.00 69.63           N  
ATOM   1422  H   SER A  96     -15.218  48.332  10.913  1.00 69.63           H  
ATOM   1423  CA  SER A  96     -16.500  49.818  10.019  1.00 69.63           C  
ATOM   1424  HA  SER A  96     -17.587  49.794  10.098  1.00 69.63           H  
ATOM   1425  C   SER A  96     -16.182  50.342   8.609  1.00 69.63           C  
ATOM   1426  CB  SER A  96     -15.996  50.791  11.090  1.00 69.63           C  
ATOM   1427  HB2 SER A  96     -16.198  50.374  12.076  1.00 69.63           H  
ATOM   1428  HB3 SER A  96     -16.553  51.724  10.999  1.00 69.63           H  
ATOM   1429  O   SER A  96     -16.852  51.254   8.130  1.00 69.63           O  
ATOM   1430  OG  SER A  96     -14.615  51.091  10.980  1.00 69.63           O  
ATOM   1431  HG  SER A  96     -14.094  50.301  10.816  1.00 69.63           H  
ATOM   1432  N   GLY A  97     -15.180  49.766   7.934  1.00 67.84           N  
ATOM   1433  H   GLY A  97     -14.701  48.988   8.365  1.00 67.84           H  
ATOM   1434  CA  GLY A  97     -14.705  50.199   6.617  1.00 67.84           C  
ATOM   1435  HA2 GLY A  97     -14.945  51.252   6.469  1.00 67.84           H  
ATOM   1436  HA3 GLY A  97     -13.620  50.095   6.598  1.00 67.84           H  
ATOM   1437  C   GLY A  97     -15.260  49.415   5.425  1.00 67.84           C  
ATOM   1438  O   GLY A  97     -15.023  49.818   4.289  1.00 67.84           O  
ATOM   1439  N   VAL A  98     -15.974  48.303   5.645  1.00 65.03           N  
ATOM   1440  H   VAL A  98     -16.137  48.021   6.602  1.00 65.03           H  
ATOM   1441  CA  VAL A  98     -16.389  47.389   4.566  1.00 65.03           C  
ATOM   1442  HA  VAL A  98     -16.169  47.867   3.611  1.00 65.03           H  
ATOM   1443  C   VAL A  98     -17.901  47.151   4.577  1.00 65.03           C  
ATOM   1444  CB  VAL A  98     -15.570  46.082   4.573  1.00 65.03           C  
ATOM   1445  HB  VAL A  98     -15.856  45.461   5.422  1.00 65.03           H  
ATOM   1446  O   VAL A  98     -18.410  46.173   5.122  1.00 65.03           O  
ATOM   1447  CG1 VAL A  98     -15.818  45.325   3.267  1.00 65.03           C  
ATOM   1448 HG11 VAL A  98     -16.870  45.055   3.182  1.00 65.03           H  
ATOM   1449 HG12 VAL A  98     -15.219  44.414   3.260  1.00 65.03           H  
ATOM   1450 HG13 VAL A  98     -15.539  45.937   2.409  1.00 65.03           H  
ATOM   1451  CG2 VAL A  98     -14.052  46.317   4.622  1.00 65.03           C  
ATOM   1452 HG21 VAL A  98     -13.773  46.820   5.548  1.00 65.03           H  
ATOM   1453 HG22 VAL A  98     -13.743  46.939   3.781  1.00 65.03           H  
ATOM   1454 HG23 VAL A  98     -13.525  45.364   4.582  1.00 65.03           H  
ATOM   1455  N   TYR A  99     -18.629  48.056   3.921  1.00 60.94           N  
ATOM   1456  H   TYR A  99     -18.150  48.847   3.518  1.00 60.94           H  
ATOM   1457  CA  TYR A  99     -20.067  47.930   3.680  1.00 60.94           C  
ATOM   1458  HA  TYR A  99     -20.523  47.444   4.542  1.00 60.94           H  
ATOM   1459  C   TYR A  99     -20.339  47.044   2.450  1.00 60.94           C  
ATOM   1460  CB  TYR A  99     -20.686  49.334   3.572  1.00 60.94           C  
ATOM   1461  HB2 TYR A  99     -20.373  49.917   4.438  1.00 60.94           H  
ATOM   1462  HB3 TYR A  99     -20.289  49.835   2.689  1.00 60.94           H  
ATOM   1463  O   TYR A  99     -20.524  47.533   1.335  1.00 60.94           O  
ATOM   1464  CG  TYR A  99     -22.204  49.352   3.519  1.00 60.94           C  
ATOM   1465  CD1 TYR A  99     -22.873  49.450   2.283  1.00 60.94           C  
ATOM   1466  HD1 TYR A  99     -22.303  49.499   1.367  1.00 60.94           H  
ATOM   1467  CD2 TYR A  99     -22.949  49.285   4.714  1.00 60.94           C  
ATOM   1468  HD2 TYR A  99     -22.436  49.211   5.662  1.00 60.94           H  
ATOM   1469  CE1 TYR A  99     -24.280  49.487   2.239  1.00 60.94           C  
ATOM   1470  HE1 TYR A  99     -24.800  49.568   1.296  1.00 60.94           H  
ATOM   1471  CE2 TYR A  99     -24.357  49.319   4.675  1.00 60.94           C  
ATOM   1472  HE2 TYR A  99     -24.923  49.266   5.594  1.00 60.94           H  
ATOM   1473  OH  TYR A  99     -26.381  49.451   3.385  1.00 60.94           O  
ATOM   1474  HH  TYR A  99     -26.776  49.367   4.256  1.00 60.94           H  
ATOM   1475  CZ  TYR A  99     -25.024  49.422   3.435  1.00 60.94           C  
ATOM   1476  N   PHE A 100     -20.370  45.722   2.643  1.00 62.67           N  
ATOM   1477  H   PHE A 100     -20.133  45.363   3.556  1.00 62.67           H  
ATOM   1478  CA  PHE A 100     -20.910  44.796   1.641  1.00 62.67           C  
ATOM   1479  HA  PHE A 100     -20.560  45.089   0.652  1.00 62.67           H  
ATOM   1480  C   PHE A 100     -22.444  44.883   1.651  1.00 62.67           C  
ATOM   1481  CB  PHE A 100     -20.432  43.360   1.911  1.00 62.67           C  
ATOM   1482  HB2 PHE A 100     -20.749  43.066   2.912  1.00 62.67           H  
ATOM   1483  HB3 PHE A 100     -20.938  42.694   1.211  1.00 62.67           H  
ATOM   1484  O   PHE A 100     -23.098  44.242   2.471  1.00 62.67           O  
ATOM   1485  CG  PHE A 100     -18.940  43.119   1.770  1.00 62.67           C  
ATOM   1486  CD1 PHE A 100     -18.296  43.331   0.535  1.00 62.67           C  
ATOM   1487  HD1 PHE A 100     -18.855  43.703  -0.311  1.00 62.67           H  
ATOM   1488  CD2 PHE A 100     -18.205  42.614   2.859  1.00 62.67           C  
ATOM   1489  HD2 PHE A 100     -18.692  42.441   3.807  1.00 62.67           H  
ATOM   1490  CE1 PHE A 100     -16.926  43.044   0.392  1.00 62.67           C  
ATOM   1491  HE1 PHE A 100     -16.436  43.207  -0.556  1.00 62.67           H  
ATOM   1492  CE2 PHE A 100     -16.841  42.310   2.711  1.00 62.67           C  
ATOM   1493  HE2 PHE A 100     -16.283  41.914   3.548  1.00 62.67           H  
ATOM   1494  CZ  PHE A 100     -16.200  42.526   1.478  1.00 62.67           C  
ATOM   1495  HZ  PHE A 100     -15.151  42.295   1.366  1.00 62.67           H  
ATOM   1496  N   GLY A 101     -23.020  45.707   0.769  1.00 55.31           N  
ATOM   1497  H   GLY A 101     -22.413  46.255   0.177  1.00 55.31           H  
ATOM   1498  CA  GLY A 101     -24.459  46.002   0.742  1.00 55.31           C  
ATOM   1499  HA2 GLY A 101     -24.688  46.587  -0.148  1.00 55.31           H  
ATOM   1500  HA3 GLY A 101     -24.714  46.603   1.615  1.00 55.31           H  
ATOM   1501  C   GLY A 101     -25.343  44.747   0.722  1.00 55.31           C  
ATOM   1502  O   GLY A 101     -25.473  44.096  -0.310  1.00 55.31           O  
ATOM   1503  N   ASN A 102     -25.939  44.420   1.874  1.00 60.45           N  
ATOM   1504  H   ASN A 102     -25.717  44.998   2.671  1.00 60.45           H  
ATOM   1505  CA  ASN A 102     -26.829  43.279   2.143  1.00 60.45           C  
ATOM   1506  HA  ASN A 102     -26.868  43.192   3.228  1.00 60.45           H  
ATOM   1507  C   ASN A 102     -26.350  41.866   1.725  1.00 60.45           C  
ATOM   1508  CB  ASN A 102     -28.264  43.622   1.688  1.00 60.45           C  
ATOM   1509  HB2 ASN A 102     -28.862  42.711   1.660  1.00 60.45           H  
ATOM   1510  HB3 ASN A 102     -28.243  44.036   0.680  1.00 60.45           H  
ATOM   1511  O   ASN A 102     -27.116  40.913   1.865  1.00 60.45           O  
ATOM   1512  CG  ASN A 102     -28.979  44.586   2.622  1.00 60.45           C  
ATOM   1513  ND2 ASN A 102     -30.207  44.930   2.316  1.00 60.45           N  
ATOM   1514 HD21 ASN A 102     -30.664  45.561   2.959  1.00 60.45           H  
ATOM   1515 HD22 ASN A 102     -30.650  44.562   1.486  1.00 60.45           H  
ATOM   1516  OD1 ASN A 102     -28.472  45.033   3.637  1.00 60.45           O  
ATOM   1517  N   LEU A 103     -25.093  41.678   1.304  1.00 60.59           N  
ATOM   1518  H   LEU A 103     -24.502  42.490   1.201  1.00 60.59           H  
ATOM   1519  CA  LEU A 103     -24.494  40.351   1.102  1.00 60.59           C  
ATOM   1520  HA  LEU A 103     -25.296  39.621   0.993  1.00 60.59           H  
ATOM   1521  C   LEU A 103     -23.709  39.931   2.352  1.00 60.59           C  
ATOM   1522  CB  LEU A 103     -23.659  40.299  -0.197  1.00 60.59           C  
ATOM   1523  HB2 LEU A 103     -23.418  41.306  -0.540  1.00 60.59           H  
ATOM   1524  HB3 LEU A 103     -22.716  39.795   0.016  1.00 60.59           H  
ATOM   1525  O   LEU A 103     -22.530  40.244   2.515  1.00 60.59           O  
ATOM   1526  CG  LEU A 103     -24.360  39.508  -1.318  1.00 60.59           C  
ATOM   1527  HG  LEU A 103     -24.739  38.571  -0.912  1.00 60.59           H  
ATOM   1528  CD1 LEU A 103     -25.523  40.289  -1.930  1.00 60.59           C  
ATOM   1529 HD11 LEU A 103     -25.164  41.230  -2.347  1.00 60.59           H  
ATOM   1530 HD12 LEU A 103     -25.993  39.699  -2.716  1.00 60.59           H  
ATOM   1531 HD13 LEU A 103     -26.267  40.505  -1.163  1.00 60.59           H  
ATOM   1532  CD2 LEU A 103     -23.366  39.164  -2.426  1.00 60.59           C  
ATOM   1533 HD21 LEU A 103     -23.869  38.592  -3.206  1.00 60.59           H  
ATOM   1534 HD22 LEU A 103     -22.957  40.078  -2.857  1.00 60.59           H  
ATOM   1535 HD23 LEU A 103     -22.554  38.561  -2.021  1.00 60.59           H  
ATOM   1536  N   GLY A 104     -24.381  39.211   3.253  1.00 55.24           N  
ATOM   1537  H   GLY A 104     -25.354  39.010   3.071  1.00 55.24           H  
ATOM   1538  CA  GLY A 104     -23.768  38.687   4.472  1.00 55.24           C  
ATOM   1539  HA2 GLY A 104     -24.547  38.293   5.126  1.00 55.24           H  
ATOM   1540  HA3 GLY A 104     -23.261  39.497   4.997  1.00 55.24           H  
ATOM   1541  C   GLY A 104     -22.770  37.561   4.189  1.00 55.24           C  
ATOM   1542  O   GLY A 104     -23.164  36.459   3.811  1.00 55.24           O  
ATOM   1543  N   ILE A 105     -21.481  37.810   4.434  1.00 61.51           N  
ATOM   1544  H   ILE A 105     -21.214  38.754   4.676  1.00 61.51           H  
ATOM   1545  CA  ILE A 105     -20.442  36.770   4.422  1.00 61.51           C  
ATOM   1546  HA  ILE A 105     -20.628  36.104   3.579  1.00 61.51           H  
ATOM   1547  C   ILE A 105     -20.567  35.943   5.709  1.00 61.51           C  
ATOM   1548  CB  ILE A 105     -19.031  37.378   4.224  1.00 61.51           C  
ATOM   1549  HB  ILE A 105     -18.847  38.097   5.022  1.00 61.51           H  
ATOM   1550  O   ILE A 105     -20.078  36.330   6.770  1.00 61.51           O  
ATOM   1551  CG1 ILE A 105     -18.958  38.117   2.865  1.00 61.51           C  
ATOM   1552 HG12 ILE A 105     -19.140  37.409   2.056  1.00 61.51           H  
ATOM   1553 HG13 ILE A 105     -19.740  38.875   2.826  1.00 61.51           H  
ATOM   1554  CG2 ILE A 105     -17.948  36.280   4.299  1.00 61.51           C  
ATOM   1555 HG21 ILE A 105     -17.983  35.764   5.259  1.00 61.51           H  
ATOM   1556 HG22 ILE A 105     -18.092  35.556   3.498  1.00 61.51           H  
ATOM   1557 HG23 ILE A 105     -16.955  36.721   4.211  1.00 61.51           H  
ATOM   1558  CD1 ILE A 105     -17.629  38.836   2.603  1.00 61.51           C  
ATOM   1559 HD11 ILE A 105     -17.728  39.458   1.713  1.00 61.51           H  
ATOM   1560 HD12 ILE A 105     -17.376  39.470   3.452  1.00 61.51           H  
ATOM   1561 HD13 ILE A 105     -16.830  38.114   2.431  1.00 61.51           H  
ATOM   1562  N   GLY A 106     -21.242  34.796   5.619  1.00 56.69           N  
ATOM   1563  H   GLY A 106     -21.692  34.577   4.742  1.00 56.69           H  
ATOM   1564  CA  GLY A 106     -21.326  33.836   6.717  1.00 56.69           C  
ATOM   1565  HA2 GLY A 106     -22.067  33.073   6.479  1.00 56.69           H  
ATOM   1566  HA3 GLY A 106     -21.640  34.351   7.625  1.00 56.69           H  
ATOM   1567  C   GLY A 106     -19.982  33.147   6.959  1.00 56.69           C  
ATOM   1568  O   GLY A 106     -19.437  32.509   6.060  1.00 56.69           O  
ATOM   1569  N   THR A 107     -19.458  33.223   8.183  1.00 55.99           N  
ATOM   1570  H   THR A 107     -19.928  33.782   8.881  1.00 55.99           H  
ATOM   1571  CA  THR A 107     -18.205  32.574   8.609  1.00 55.99           C  
ATOM   1572  HA  THR A 107     -17.489  32.663   7.793  1.00 55.99           H  
ATOM   1573  C   THR A 107     -18.386  31.065   8.839  1.00 55.99           C  
ATOM   1574  CB  THR A 107     -17.597  33.298   9.823  1.00 55.99           C  
ATOM   1575  HB  THR A 107     -16.825  32.678  10.278  1.00 55.99           H  
ATOM   1576  O   THR A 107     -18.197  30.535   9.934  1.00 55.99           O  
ATOM   1577  CG2 THR A 107     -16.967  34.630   9.412  1.00 55.99           C  
ATOM   1578 HG21 THR A 107     -16.182  34.454   8.676  1.00 55.99           H  
ATOM   1579 HG22 THR A 107     -16.527  35.117  10.283  1.00 55.99           H  
ATOM   1580 HG23 THR A 107     -17.721  35.285   8.976  1.00 55.99           H  
ATOM   1581  OG1 THR A 107     -18.590  33.605  10.776  1.00 55.99           O  
ATOM   1582  HG1 THR A 107     -18.166  34.062  11.506  1.00 55.99           H  
ATOM   1583  N   GLY A 108     -18.759  30.351   7.775  1.00 52.95           N  
ATOM   1584  H   GLY A 108     -18.905  30.855   6.911  1.00 52.95           H  
ATOM   1585  CA  GLY A 108     -18.855  28.895   7.747  1.00 52.95           C  
ATOM   1586  HA2 GLY A 108     -19.318  28.579   6.812  1.00 52.95           H  
ATOM   1587  HA3 GLY A 108     -19.486  28.564   8.572  1.00 52.95           H  
ATOM   1588  C   GLY A 108     -17.479  28.233   7.851  1.00 52.95           C  
ATOM   1589  O   GLY A 108     -16.550  28.563   7.116  1.00 52.95           O  
ATOM   1590  N   ARG A 109     -17.344  27.274   8.770  1.00 48.94           N  
ATOM   1591  H   ARG A 109     -18.156  27.055   9.329  1.00 48.94           H  
ATOM   1592  CA  ARG A 109     -16.101  26.533   9.030  1.00 48.94           C  
ATOM   1593  HA  ARG A 109     -15.276  27.244   9.071  1.00 48.94           H  
ATOM   1594  C   ARG A 109     -15.812  25.554   7.884  1.00 48.94           C  
ATOM   1595  CB  ARG A 109     -16.252  25.862  10.404  1.00 48.94           C  
ATOM   1596  HB2 ARG A 109     -16.582  26.625  11.110  1.00 48.94           H  
ATOM   1597  HB3 ARG A 109     -17.032  25.103  10.350  1.00 48.94           H  
ATOM   1598  O   ARG A 109     -16.248  24.408   7.930  1.00 48.94           O  
ATOM   1599  CG  ARG A 109     -14.969  25.229  10.957  1.00 48.94           C  
ATOM   1600  HG2 ARG A 109     -14.650  24.404  10.320  1.00 48.94           H  
ATOM   1601  HG3 ARG A 109     -14.183  25.983  11.004  1.00 48.94           H  
ATOM   1602  CD  ARG A 109     -15.277  24.713  12.370  1.00 48.94           C  
ATOM   1603  HD2 ARG A 109     -15.702  25.537  12.944  1.00 48.94           H  
ATOM   1604  HD3 ARG A 109     -16.022  23.921  12.298  1.00 48.94           H  
ATOM   1605  NE  ARG A 109     -14.079  24.198  13.061  1.00 48.94           N  
ATOM   1606  HE  ARG A 109     -13.326  23.878  12.470  1.00 48.94           H  
ATOM   1607  NH1 ARG A 109     -14.850  24.462  15.213  1.00 48.94           N  
ATOM   1608 HH11 ARG A 109     -15.718  24.825  14.845  1.00 48.94           H  
ATOM   1609 HH12 ARG A 109     -14.727  24.355  16.210  1.00 48.94           H  
ATOM   1610  NH2 ARG A 109     -12.828  23.590  14.865  1.00 48.94           N  
ATOM   1611 HH21 ARG A 109     -12.724  23.487  15.864  1.00 48.94           H  
ATOM   1612 HH22 ARG A 109     -12.098  23.274  14.243  1.00 48.94           H  
ATOM   1613  CZ  ARG A 109     -13.926  24.088  14.370  1.00 48.94           C  
ATOM   1614  N   GLY A 110     -15.098  26.019   6.860  1.00 48.71           N  
ATOM   1615  H   GLY A 110     -14.897  27.009   6.847  1.00 48.71           H  
ATOM   1616  CA  GLY A 110     -14.797  25.245   5.653  1.00 48.71           C  
ATOM   1617  HA2 GLY A 110     -14.228  25.865   4.960  1.00 48.71           H  
ATOM   1618  HA3 GLY A 110     -15.731  24.969   5.163  1.00 48.71           H  
ATOM   1619  C   GLY A 110     -13.980  23.979   5.930  1.00 48.71           C  
ATOM   1620  O   GLY A 110     -12.804  24.057   6.280  1.00 48.71           O  
ATOM   1621  N   GLY A 111     -14.600  22.814   5.737  1.00 43.32           N  
ATOM   1622  H   GLY A 111     -15.576  22.834   5.476  1.00 43.32           H  
ATOM   1623  CA  GLY A 111     -13.885  21.556   5.536  1.00 43.32           C  
ATOM   1624  HA2 GLY A 111     -13.031  21.493   6.211  1.00 43.32           H  
ATOM   1625  HA3 GLY A 111     -14.550  20.714   5.729  1.00 43.32           H  
ATOM   1626  C   GLY A 111     -13.411  21.477   4.087  1.00 43.32           C  
ATOM   1627  O   GLY A 111     -14.225  21.585   3.174  1.00 43.32           O  
ATOM   1628  N   GLY A 112     -12.104  21.327   3.872  1.00 41.07           N  
ATOM   1629  H   GLY A 112     -11.480  21.247   4.662  1.00 41.07           H  
ATOM   1630  CA  GLY A 112     -11.531  21.243   2.530  1.00 41.07           C  
ATOM   1631  HA2 GLY A 112     -10.445  21.300   2.591  1.00 41.07           H  
ATOM   1632  HA3 GLY A 112     -11.884  22.082   1.931  1.00 41.07           H  
ATOM   1633  C   GLY A 112     -11.898  19.931   1.834  1.00 41.07           C  
ATOM   1634  O   GLY A 112     -11.497  18.862   2.285  1.00 41.07           O  
ATOM   1635  N   GLY A 113     -12.624  20.030   0.723  1.00 42.81           N  
ATOM   1636  H   GLY A 113     -13.002  20.935   0.480  1.00 42.81           H  
ATOM   1637  CA  GLY A 113     -12.907  18.937  -0.204  1.00 42.81           C  
ATOM   1638  HA2 GLY A 113     -12.114  18.190  -0.171  1.00 42.81           H  
ATOM   1639  HA3 GLY A 113     -13.854  18.464   0.056  1.00 42.81           H  
ATOM   1640  C   GLY A 113     -13.016  19.519  -1.608  1.00 42.81           C  
ATOM   1641  O   GLY A 113     -13.995  20.189  -1.920  1.00 42.81           O  
ATOM   1642  N   VAL A 114     -11.970  19.344  -2.415  1.00 41.58           N  
ATOM   1643  H   VAL A 114     -11.213  18.747  -2.113  1.00 41.58           H  
ATOM   1644  CA  VAL A 114     -11.848  19.984  -3.730  1.00 41.58           C  
ATOM   1645  HA  VAL A 114     -12.406  20.920  -3.725  1.00 41.58           H  
ATOM   1646  C   VAL A 114     -12.451  19.075  -4.799  1.00 41.58           C  
ATOM   1647  CB  VAL A 114     -10.374  20.321  -4.062  1.00 41.58           C  
ATOM   1648  HB  VAL A 114      -9.810  19.399  -4.202  1.00 41.58           H  
ATOM   1649  O   VAL A 114     -11.826  18.096  -5.191  1.00 41.58           O  
ATOM   1650  CG1 VAL A 114     -10.277  21.160  -5.344  1.00 41.58           C  
ATOM   1651 HG11 VAL A 114     -10.676  20.598  -6.188  1.00 41.58           H  
ATOM   1652 HG12 VAL A 114     -10.836  22.089  -5.235  1.00 41.58           H  
ATOM   1653 HG13 VAL A 114      -9.233  21.390  -5.557  1.00 41.58           H  
ATOM   1654  CG2 VAL A 114      -9.689  21.112  -2.937  1.00 41.58           C  
ATOM   1655 HG21 VAL A 114     -10.244  22.027  -2.734  1.00 41.58           H  
ATOM   1656 HG22 VAL A 114      -9.631  20.510  -2.030  1.00 41.58           H  
ATOM   1657 HG23 VAL A 114      -8.672  21.368  -3.236  1.00 41.58           H  
ATOM   1658  N   THR A 115     -13.630  19.425  -5.309  1.00 40.91           N  
ATOM   1659  H   THR A 115     -14.167  20.151  -4.857  1.00 40.91           H  
ATOM   1660  CA  THR A 115     -14.133  18.951  -6.607  1.00 40.91           C  
ATOM   1661  HA  THR A 115     -13.280  18.649  -7.215  1.00 40.91           H  
ATOM   1662  C   THR A 115     -14.818  20.105  -7.338  1.00 40.91           C  
ATOM   1663  CB  THR A 115     -15.072  17.732  -6.512  1.00 40.91           C  
ATOM   1664  HB  THR A 115     -15.591  17.623  -7.464  1.00 40.91           H  
ATOM   1665  O   THR A 115     -15.565  20.885  -6.749  1.00 40.91           O  
ATOM   1666  CG2 THR A 115     -14.321  16.431  -6.235  1.00 40.91           C  
ATOM   1667 HG21 THR A 115     -13.888  16.453  -5.235  1.00 40.91           H  
ATOM   1668 HG22 THR A 115     -15.009  15.588  -6.308  1.00 40.91           H  
ATOM   1669 HG23 THR A 115     -13.525  16.298  -6.967  1.00 40.91           H  
ATOM   1670  OG1 THR A 115     -16.026  17.876  -5.487  1.00 40.91           O  
ATOM   1671  HG1 THR A 115     -16.672  17.174  -5.594  1.00 40.91           H  
ATOM   1672  N   PHE A 116     -14.514  20.252  -8.627  1.00 41.57           N  
ATOM   1673  H   PHE A 116     -13.954  19.546  -9.082  1.00 41.57           H  
ATOM   1674  CA  PHE A 116     -15.011  21.340  -9.469  1.00 41.57           C  
ATOM   1675  HA  PHE A 116     -15.308  22.181  -8.843  1.00 41.57           H  
ATOM   1676  C   PHE A 116     -16.235  20.891 -10.287  1.00 41.57           C  
ATOM   1677  CB  PHE A 116     -13.884  21.816 -10.407  1.00 41.57           C  
ATOM   1678  HB2 PHE A 116     -14.330  22.441 -11.182  1.00 41.57           H  
ATOM   1679  HB3 PHE A 116     -13.459  20.952 -10.918  1.00 41.57           H  
ATOM   1680  O   PHE A 116     -16.222  19.805 -10.852  1.00 41.57           O  
ATOM   1681  CG  PHE A 116     -12.757  22.612  -9.762  1.00 41.57           C  
ATOM   1682  CD1 PHE A 116     -12.784  24.020  -9.802  1.00 41.57           C  
ATOM   1683  HD1 PHE A 116     -13.614  24.532 -10.265  1.00 41.57           H  
ATOM   1684  CD2 PHE A 116     -11.653  21.958  -9.181  1.00 41.57           C  
ATOM   1685  HD2 PHE A 116     -11.607  20.879  -9.170  1.00 41.57           H  
ATOM   1686  CE1 PHE A 116     -11.721  24.768  -9.263  1.00 41.57           C  
ATOM   1687  HE1 PHE A 116     -11.741  25.846  -9.310  1.00 41.57           H  
ATOM   1688  CE2 PHE A 116     -10.590  22.706  -8.640  1.00 41.57           C  
ATOM   1689  HE2 PHE A 116      -9.738  22.198  -8.212  1.00 41.57           H  
ATOM   1690  CZ  PHE A 116     -10.623  24.111  -8.681  1.00 41.57           C  
ATOM   1691  HZ  PHE A 116      -9.800  24.682  -8.279  1.00 41.57           H  
ATOM   1692  N   GLY A 117     -17.226  21.781 -10.437  1.00 40.60           N  
ATOM   1693  H   GLY A 117     -17.192  22.607  -9.857  1.00 40.60           H  
ATOM   1694  CA  GLY A 117     -18.042  21.858 -11.660  1.00 40.60           C  
ATOM   1695  HA2 GLY A 117     -18.228  22.910 -11.876  1.00 40.60           H  
ATOM   1696  HA3 GLY A 117     -17.449  21.473 -12.490  1.00 40.60           H  
ATOM   1697  C   GLY A 117     -19.399  21.135 -11.723  1.00 40.60           C  
ATOM   1698  O   GLY A 117     -19.533  20.180 -12.476  1.00 40.60           O  
ATOM   1699  N   ALA A 118     -20.440  21.686 -11.081  1.00 44.55           N  
ATOM   1700  H   ALA A 118     -20.249  22.373 -10.366  1.00 44.55           H  
ATOM   1701  CA  ALA A 118     -21.828  21.652 -11.591  1.00 44.55           C  
ATOM   1702  HA  ALA A 118     -21.793  21.819 -12.667  1.00 44.55           H  
ATOM   1703  C   ALA A 118     -22.695  22.753 -10.918  1.00 44.55           C  
ATOM   1704  CB  ALA A 118     -22.464  20.273 -11.362  1.00 44.55           C  
ATOM   1705  HB1 ALA A 118     -22.462  20.034 -10.299  1.00 44.55           H  
ATOM   1706  HB2 ALA A 118     -23.491  20.276 -11.726  1.00 44.55           H  
ATOM   1707  HB3 ALA A 118     -21.911  19.502 -11.900  1.00 44.55           H  
ATOM   1708  O   ALA A 118     -22.593  22.924  -9.700  1.00 44.55           O  
ATOM   1709  N   PRO A 119     -23.530  23.527 -11.649  1.00 40.64           N  
ATOM   1710  CA  PRO A 119     -24.229  24.687 -11.081  1.00 40.64           C  
ATOM   1711  HA  PRO A 119     -23.618  25.118 -10.288  1.00 40.64           H  
ATOM   1712  C   PRO A 119     -25.633  24.403 -10.499  1.00 40.64           C  
ATOM   1713  CB  PRO A 119     -24.278  25.712 -12.216  1.00 40.64           C  
ATOM   1714  HB2 PRO A 119     -23.338  26.263 -12.251  1.00 40.64           H  
ATOM   1715  HB3 PRO A 119     -25.118  26.399 -12.119  1.00 40.64           H  
ATOM   1716  O   PRO A 119     -26.570  24.036 -11.200  1.00 40.64           O  
ATOM   1717  CG  PRO A 119     -24.400  24.835 -13.461  1.00 40.64           C  
ATOM   1718  HG2 PRO A 119     -25.443  24.561 -13.617  1.00 40.64           H  
ATOM   1719  HG3 PRO A 119     -24.004  25.333 -14.345  1.00 40.64           H  
ATOM   1720  CD  PRO A 119     -23.590  23.585 -13.105  1.00 40.64           C  
ATOM   1721  HD2 PRO A 119     -24.069  22.695 -13.513  1.00 40.64           H  
ATOM   1722  HD3 PRO A 119     -22.584  23.689 -13.511  1.00 40.64           H  
ATOM   1723  N   ALA A 120     -25.756  24.685  -9.199  1.00 35.67           N  
ATOM   1724  H   ALA A 120     -24.872  24.781  -8.721  1.00 35.67           H  
ATOM   1725  CA  ALA A 120     -26.897  25.256  -8.464  1.00 35.67           C  
ATOM   1726  HA  ALA A 120     -26.937  24.749  -7.500  1.00 35.67           H  
ATOM   1727  C   ALA A 120     -28.337  25.211  -9.046  1.00 35.67           C  
ATOM   1728  CB  ALA A 120     -26.512  26.723  -8.193  1.00 35.67           C  
ATOM   1729  HB1 ALA A 120     -26.412  27.264  -9.134  1.00 35.67           H  
ATOM   1730  HB2 ALA A 120     -25.568  26.770  -7.650  1.00 35.67           H  
ATOM   1731  HB3 ALA A 120     -27.286  27.202  -7.594  1.00 35.67           H  
ATOM   1732  O   ALA A 120     -28.695  26.078  -9.837  1.00 35.67           O  
ATOM   1733  N   TRP A 121     -29.220  24.392  -8.443  1.00 37.88           N  
ATOM   1734  H   TRP A 121     -28.860  23.640  -7.873  1.00 37.88           H  
ATOM   1735  CA  TRP A 121     -30.660  24.696  -8.274  1.00 37.88           C  
ATOM   1736  HA  TRP A 121     -30.770  25.780  -8.255  1.00 37.88           H  
ATOM   1737  C   TRP A 121     -31.226  24.151  -6.936  1.00 37.88           C  
ATOM   1738  CB  TRP A 121     -31.511  24.186  -9.459  1.00 37.88           C  
ATOM   1739  HB2 TRP A 121     -31.203  23.169  -9.704  1.00 37.88           H  
ATOM   1740  HB3 TRP A 121     -32.552  24.134  -9.142  1.00 37.88           H  
ATOM   1741  O   TRP A 121     -30.897  23.046  -6.522  1.00 37.88           O  
ATOM   1742  CG  TRP A 121     -31.478  25.023 -10.710  1.00 37.88           C  
ATOM   1743  CD1 TRP A 121     -30.558  24.904 -11.693  1.00 37.88           C  
ATOM   1744  HD1 TRP A 121     -29.732  24.208 -11.680  1.00 37.88           H  
ATOM   1745  CD2 TRP A 121     -32.359  26.119 -11.135  1.00 37.88           C  
ATOM   1746  CE2 TRP A 121     -31.847  26.663 -12.354  1.00 37.88           C  
ATOM   1747  CE3 TRP A 121     -33.536  26.715 -10.624  1.00 37.88           C  
ATOM   1748  HE3 TRP A 121     -33.971  26.321  -9.718  1.00 37.88           H  
ATOM   1749  NE1 TRP A 121     -30.754  25.881 -12.646  1.00 37.88           N  
ATOM   1750  HE1 TRP A 121     -30.138  26.006 -13.437  1.00 37.88           H  
ATOM   1751  CH2 TRP A 121     -33.608  28.320 -12.473  1.00 37.88           C  
ATOM   1752  HH2 TRP A 121     -34.088  29.147 -12.974  1.00 37.88           H  
ATOM   1753  CZ2 TRP A 121     -32.442  27.751 -13.011  1.00 37.88           C  
ATOM   1754  HZ2 TRP A 121     -32.018  28.129 -13.930  1.00 37.88           H  
ATOM   1755  CZ3 TRP A 121     -34.156  27.796 -11.287  1.00 37.88           C  
ATOM   1756  HZ3 TRP A 121     -35.060  28.228 -10.884  1.00 37.88           H  
ATOM   1757  N   ALA A 122     -32.115  24.940  -6.312  1.00 42.10           N  
ATOM   1758  H   ALA A 122     -32.255  25.836  -6.756  1.00 42.10           H  
ATOM   1759  CA  ALA A 122     -33.132  24.598  -5.291  1.00 42.10           C  
ATOM   1760  HA  ALA A 122     -33.543  25.556  -4.972  1.00 42.10           H  
ATOM   1761  C   ALA A 122     -32.726  23.880  -3.970  1.00 42.10           C  
ATOM   1762  CB  ALA A 122     -34.295  23.898  -6.000  1.00 42.10           C  
ATOM   1763  HB1 ALA A 122     -33.968  22.926  -6.372  1.00 42.10           H  
ATOM   1764  HB2 ALA A 122     -34.649  24.500  -6.837  1.00 42.10           H  
ATOM   1765  HB3 ALA A 122     -35.117  23.744  -5.301  1.00 42.10           H  
ATOM   1766  O   ALA A 122     -32.568  22.665  -3.894  1.00 42.10           O  
ATOM   1767  N   GLY A 123     -32.688  24.654  -2.876  1.00 38.98           N  
ATOM   1768  H   GLY A 123     -32.912  25.632  -2.994  1.00 38.98           H  
ATOM   1769  CA  GLY A 123     -32.293  24.211  -1.534  1.00 38.98           C  
ATOM   1770  HA2 GLY A 123     -31.986  25.087  -0.963  1.00 38.98           H  
ATOM   1771  HA3 GLY A 123     -31.412  23.579  -1.641  1.00 38.98           H  
ATOM   1772  C   GLY A 123     -33.301  23.428  -0.673  1.00 38.98           C  
ATOM   1773  O   GLY A 123     -34.450  23.181  -1.036  1.00 38.98           O  
ATOM   1774  N   ARG A 124     -32.837  23.086   0.540  1.00 40.90           N  
ATOM   1775  H   ARG A 124     -31.880  23.327   0.753  1.00 40.90           H  
ATOM   1776  CA  ARG A 124     -33.624  22.554   1.668  1.00 40.90           C  
ATOM   1777  HA  ARG A 124     -34.663  22.834   1.498  1.00 40.90           H  
ATOM   1778  C   ARG A 124     -33.165  23.180   3.005  1.00 40.90           C  
ATOM   1779  CB  ARG A 124     -33.525  21.016   1.729  1.00 40.90           C  
ATOM   1780  HB2 ARG A 124     -33.920  20.681   2.688  1.00 40.90           H  
ATOM   1781  HB3 ARG A 124     -32.481  20.707   1.668  1.00 40.90           H  
ATOM   1782  O   ARG A 124     -32.002  23.574   3.095  1.00 40.90           O  
ATOM   1783  CG  ARG A 124     -34.340  20.343   0.614  1.00 40.90           C  
ATOM   1784  HG2 ARG A 124     -35.356  20.737   0.636  1.00 40.90           H  
ATOM   1785  HG3 ARG A 124     -33.896  20.573  -0.355  1.00 40.90           H  
ATOM   1786  CD  ARG A 124     -34.400  18.820   0.786  1.00 40.90           C  
ATOM   1787  HD2 ARG A 124     -34.714  18.586   1.803  1.00 40.90           H  
ATOM   1788  HD3 ARG A 124     -33.399  18.413   0.646  1.00 40.90           H  
ATOM   1789  NE  ARG A 124     -35.315  18.209  -0.203  1.00 40.90           N  
ATOM   1790  HE  ARG A 124     -35.024  18.275  -1.168  1.00 40.90           H  
ATOM   1791  NH1 ARG A 124     -36.964  17.432   1.216  1.00 40.90           N  
ATOM   1792 HH11 ARG A 124     -37.814  16.902   1.346  1.00 40.90           H  
ATOM   1793 HH12 ARG A 124     -36.471  17.808   2.013  1.00 40.90           H  
ATOM   1794  NH2 ARG A 124     -37.109  17.026  -0.964  1.00 40.90           N  
ATOM   1795 HH21 ARG A 124     -37.895  16.420  -0.778  1.00 40.90           H  
ATOM   1796 HH22 ARG A 124     -36.738  17.055  -1.903  1.00 40.90           H  
ATOM   1797  CZ  ARG A 124     -36.454  17.570   0.023  1.00 40.90           C  
ATOM   1798  N   PRO A 125     -34.037  23.289   4.031  1.00 40.62           N  
ATOM   1799  CA  PRO A 125     -33.699  23.889   5.327  1.00 40.62           C  
ATOM   1800  HA  PRO A 125     -33.075  24.768   5.160  1.00 40.62           H  
ATOM   1801  C   PRO A 125     -32.949  22.915   6.251  1.00 40.62           C  
ATOM   1802  CB  PRO A 125     -35.028  24.335   5.958  1.00 40.62           C  
ATOM   1803  HB2 PRO A 125     -35.254  23.727   6.834  1.00 40.62           H  
ATOM   1804  HB3 PRO A 125     -35.003  25.389   6.235  1.00 40.62           H  
ATOM   1805  O   PRO A 125     -33.044  21.700   6.092  1.00 40.62           O  
ATOM   1806  CG  PRO A 125     -36.085  24.076   4.883  1.00 40.62           C  
ATOM   1807  HG2 PRO A 125     -36.218  24.973   4.277  1.00 40.62           H  
ATOM   1808  HG3 PRO A 125     -37.035  23.761   5.315  1.00 40.62           H  
ATOM   1809  CD  PRO A 125     -35.458  22.977   4.034  1.00 40.62           C  
ATOM   1810  HD2 PRO A 125     -35.913  22.985   3.044  1.00 40.62           H  
ATOM   1811  HD3 PRO A 125     -35.614  22.009   4.510  1.00 40.62           H  
ATOM   1812  N   GLY A 126     -32.221  23.450   7.236  1.00 38.54           N  
ATOM   1813  H   GLY A 126     -32.235  24.453   7.357  1.00 38.54           H  
ATOM   1814  CA  GLY A 126     -31.397  22.659   8.158  1.00 38.54           C  
ATOM   1815  HA2 GLY A 126     -30.626  23.298   8.588  1.00 38.54           H  
ATOM   1816  HA3 GLY A 126     -30.894  21.877   7.589  1.00 38.54           H  
ATOM   1817  C   GLY A 126     -32.158  21.999   9.317  1.00 38.54           C  
ATOM   1818  O   GLY A 126     -33.131  22.549   9.830  1.00 38.54           O  
ATOM   1819  N   LEU A 127     -31.641  20.853   9.774  1.00 42.84           N  
ATOM   1820  H   LEU A 127     -30.827  20.488   9.299  1.00 42.84           H  
ATOM   1821  CA  LEU A 127     -31.999  20.186  11.033  1.00 42.84           C  
ATOM   1822  HA  LEU A 127     -32.875  20.686  11.445  1.00 42.84           H  
ATOM   1823  C   LEU A 127     -30.842  20.318  12.052  1.00 42.84           C  
ATOM   1824  CB  LEU A 127     -32.348  18.702  10.771  1.00 42.84           C  
ATOM   1825  HB2 LEU A 127     -31.733  18.083  11.424  1.00 42.84           H  
ATOM   1826  HB3 LEU A 127     -32.098  18.427   9.747  1.00 42.84           H  
ATOM   1827  O   LEU A 127     -29.679  20.349  11.640  1.00 42.84           O  
ATOM   1828  CG  LEU A 127     -33.822  18.353  11.042  1.00 42.84           C  
ATOM   1829  HG  LEU A 127     -34.103  18.715  12.031  1.00 42.84           H  
ATOM   1830  CD1 LEU A 127     -34.758  18.977  10.007  1.00 42.84           C  
ATOM   1831 HD11 LEU A 127     -34.675  20.063  10.032  1.00 42.84           H  
ATOM   1832 HD12 LEU A 127     -34.500  18.624   9.008  1.00 42.84           H  
ATOM   1833 HD13 LEU A 127     -35.789  18.702  10.229  1.00 42.84           H  
ATOM   1834  CD2 LEU A 127     -34.010  16.836  11.018  1.00 42.84           C  
ATOM   1835 HD21 LEU A 127     -33.745  16.438  10.039  1.00 42.84           H  
ATOM   1836 HD22 LEU A 127     -35.050  16.591  11.232  1.00 42.84           H  
ATOM   1837 HD23 LEU A 127     -33.382  16.371  11.778  1.00 42.84           H  
ATOM   1838  N   PRO A 128     -31.113  20.388  13.370  1.00 43.58           N  
ATOM   1839  CA  PRO A 128     -30.085  20.666  14.370  1.00 43.58           C  
ATOM   1840  HA  PRO A 128     -29.354  21.369  13.971  1.00 43.58           H  
ATOM   1841  C   PRO A 128     -29.346  19.399  14.835  1.00 43.58           C  
ATOM   1842  CB  PRO A 128     -30.841  21.348  15.515  1.00 43.58           C  
ATOM   1843  HB2 PRO A 128     -30.354  21.204  16.479  1.00 43.58           H  
ATOM   1844  HB3 PRO A 128     -30.942  22.411  15.299  1.00 43.58           H  
ATOM   1845  O   PRO A 128     -29.902  18.564  15.544  1.00 43.58           O  
ATOM   1846  CG  PRO A 128     -32.222  20.689  15.471  1.00 43.58           C  
ATOM   1847  HG2 PRO A 128     -32.206  19.750  16.023  1.00 43.58           H  
ATOM   1848  HG3 PRO A 128     -32.994  21.348  15.870  1.00 43.58           H  
ATOM   1849  CD  PRO A 128     -32.436  20.409  13.983  1.00 43.58           C  
ATOM   1850  HD2 PRO A 128     -33.030  21.214  13.551  1.00 43.58           H  
ATOM   1851  HD3 PRO A 128     -32.942  19.452  13.854  1.00 43.58           H  
ATOM   1852  N   THR A 129     -28.050  19.288  14.535  1.00 38.96           N  
ATOM   1853  H   THR A 129     -27.635  19.935  13.879  1.00 38.96           H  
ATOM   1854  CA  THR A 129     -27.174  18.274  15.150  1.00 38.96           C  
ATOM   1855  HA  THR A 129     -27.744  17.357  15.297  1.00 38.96           H  
ATOM   1856  C   THR A 129     -26.691  18.729  16.529  1.00 38.96           C  
ATOM   1857  CB  THR A 129     -25.981  17.909  14.256  1.00 38.96           C  
ATOM   1858  HB  THR A 129     -25.281  17.301  14.829  1.00 38.96           H  
ATOM   1859  O   THR A 129     -25.624  19.332  16.665  1.00 38.96           O  
ATOM   1860  CG2 THR A 129     -26.413  17.108  13.031  1.00 38.96           C  
ATOM   1861 HG21 THR A 129     -27.111  17.688  12.428  1.00 38.96           H  
ATOM   1862 HG22 THR A 129     -26.891  16.180  13.346  1.00 38.96           H  
ATOM   1863 HG23 THR A 129     -25.536  16.868  12.429  1.00 38.96           H  
ATOM   1864  OG1 THR A 129     -25.324  19.079  13.825  1.00 38.96           O  
ATOM   1865  HG1 THR A 129     -25.038  19.524  14.626  1.00 38.96           H  
ATOM   1866  N   GLY A 130     -27.477  18.427  17.561  1.00 42.54           N  
ATOM   1867  H   GLY A 130     -28.360  17.981  17.357  1.00 42.54           H  
ATOM   1868  CA  GLY A 130     -27.010  18.416  18.949  1.00 42.54           C  
ATOM   1869  HA2 GLY A 130     -26.341  19.260  19.116  1.00 42.54           H  
ATOM   1870  HA3 GLY A 130     -27.865  18.521  19.618  1.00 42.54           H  
ATOM   1871  C   GLY A 130     -26.278  17.112  19.300  1.00 42.54           C  
ATOM   1872  O   GLY A 130     -26.529  16.076  18.697  1.00 42.54           O  
ATOM   1873  N   ALA A 131     -25.410  17.169  20.316  1.00 37.24           N  
ATOM   1874  H   ALA A 131     -25.283  18.070  20.753  1.00 37.24           H  
ATOM   1875  CA  ALA A 131     -24.769  16.018  20.973  1.00 37.24           C  
ATOM   1876  HA  ALA A 131     -24.168  16.450  21.773  1.00 37.24           H  
ATOM   1877  C   ALA A 131     -23.751  15.176  20.160  1.00 37.24           C  
ATOM   1878  CB  ALA A 131     -25.838  15.179  21.692  1.00 37.24           C  
ATOM   1879  HB1 ALA A 131     -25.357  14.464  22.359  1.00 37.24           H  
ATOM   1880  HB2 ALA A 131     -26.432  14.628  20.963  1.00 37.24           H  
ATOM   1881  HB3 ALA A 131     -26.496  15.821  22.278  1.00 37.24           H  
ATOM   1882  O   ALA A 131     -23.857  13.954  20.074  1.00 37.24           O  
ATOM   1883  N   VAL A 132     -22.648  15.798  19.719  1.00 36.73           N  
ATOM   1884  H   VAL A 132     -22.613  16.806  19.773  1.00 36.73           H  
ATOM   1885  CA  VAL A 132     -21.365  15.072  19.593  1.00 36.73           C  
ATOM   1886  HA  VAL A 132     -21.565  14.040  19.303  1.00 36.73           H  
ATOM   1887  C   VAL A 132     -20.685  15.048  20.966  1.00 36.73           C  
ATOM   1888  CB  VAL A 132     -20.441  15.661  18.507  1.00 36.73           C  
ATOM   1889  HB  VAL A 132     -20.218  16.702  18.741  1.00 36.73           H  
ATOM   1890  O   VAL A 132     -20.040  16.017  21.365  1.00 36.73           O  
ATOM   1891  CG1 VAL A 132     -19.122  14.878  18.408  1.00 36.73           C  
ATOM   1892 HG11 VAL A 132     -19.324  13.826  18.208  1.00 36.73           H  
ATOM   1893 HG12 VAL A 132     -18.513  15.283  17.599  1.00 36.73           H  
ATOM   1894 HG13 VAL A 132     -18.555  14.966  19.335  1.00 36.73           H  
ATOM   1895  CG2 VAL A 132     -21.111  15.604  17.129  1.00 36.73           C  
ATOM   1896 HG21 VAL A 132     -22.027  16.195  17.131  1.00 36.73           H  
ATOM   1897 HG22 VAL A 132     -21.359  14.573  16.875  1.00 36.73           H  
ATOM   1898 HG23 VAL A 132     -20.442  16.010  16.371  1.00 36.73           H  
ATOM   1899  N   GLY A 133     -20.852  13.951  21.705  1.00 43.53           N  
ATOM   1900  H   GLY A 133     -21.421  13.209  21.324  1.00 43.53           H  
ATOM   1901  CA  GLY A 133     -20.109  13.683  22.941  1.00 43.53           C  
ATOM   1902  HA2 GLY A 133     -20.728  13.093  23.617  1.00 43.53           H  
ATOM   1903  HA3 GLY A 133     -19.876  14.626  23.435  1.00 43.53           H  
ATOM   1904  C   GLY A 133     -18.820  12.894  22.660  1.00 43.53           C  
ATOM   1905  O   GLY A 133     -18.855  11.974  21.840  1.00 43.53           O  
ATOM   1906  N   PRO A 134     -17.686  13.197  23.318  1.00 40.34           N  
ATOM   1907  CA  PRO A 134     -16.466  12.419  23.150  1.00 40.34           C  
ATOM   1908  HA  PRO A 134     -16.257  12.263  22.091  1.00 40.34           H  
ATOM   1909  C   PRO A 134     -16.616  11.061  23.847  1.00 40.34           C  
ATOM   1910  CB  PRO A 134     -15.352  13.274  23.761  1.00 40.34           C  
ATOM   1911  HB2 PRO A 134     -14.536  12.670  24.157  1.00 40.34           H  
ATOM   1912  HB3 PRO A 134     -14.978  13.971  23.011  1.00 40.34           H  
ATOM   1913  O   PRO A 134     -16.870  10.994  25.049  1.00 40.34           O  
ATOM   1914  CG  PRO A 134     -16.073  14.052  24.864  1.00 40.34           C  
ATOM   1915  HG2 PRO A 134     -16.122  13.449  25.771  1.00 40.34           H  
ATOM   1916  HG3 PRO A 134     -15.584  15.003  25.071  1.00 40.34           H  
ATOM   1917  CD  PRO A 134     -17.484  14.253  24.301  1.00 40.34           C  
ATOM   1918  HD2 PRO A 134     -17.546  15.222  23.807  1.00 40.34           H  
ATOM   1919  HD3 PRO A 134     -18.218  14.191  25.104  1.00 40.34           H  
ATOM   1920  N   ARG A 135     -16.432   9.969  23.101  1.00 44.32           N  
ATOM   1921  H   ARG A 135     -16.283  10.092  22.109  1.00 44.32           H  
ATOM   1922  CA  ARG A 135     -16.275   8.620  23.661  1.00 44.32           C  
ATOM   1923  HA  ARG A 135     -16.150   8.698  24.741  1.00 44.32           H  
ATOM   1924  C   ARG A 135     -14.970   7.998  23.188  1.00 44.32           C  
ATOM   1925  CB  ARG A 135     -17.519   7.744  23.417  1.00 44.32           C  
ATOM   1926  HB2 ARG A 135     -17.871   7.862  22.393  1.00 44.32           H  
ATOM   1927  HB3 ARG A 135     -17.245   6.700  23.572  1.00 44.32           H  
ATOM   1928  O   ARG A 135     -14.959   7.080  22.373  1.00 44.32           O  
ATOM   1929  CG  ARG A 135     -18.636   8.092  24.414  1.00 44.32           C  
ATOM   1930  HG2 ARG A 135     -19.015   9.093  24.206  1.00 44.32           H  
ATOM   1931  HG3 ARG A 135     -18.223   8.077  25.423  1.00 44.32           H  
ATOM   1932  CD  ARG A 135     -19.787   7.081  24.346  1.00 44.32           C  
ATOM   1933  HD2 ARG A 135     -20.289   7.187  23.384  1.00 44.32           H  
ATOM   1934  HD3 ARG A 135     -19.372   6.076  24.419  1.00 44.32           H  
ATOM   1935  NE  ARG A 135     -20.748   7.289  25.448  1.00 44.32           N  
ATOM   1936  HE  ARG A 135     -20.533   8.036  26.093  1.00 44.32           H  
ATOM   1937  NH1 ARG A 135     -22.206   5.592  24.924  1.00 44.32           N  
ATOM   1938 HH11 ARG A 135     -23.048   5.070  25.119  1.00 44.32           H  
ATOM   1939 HH12 ARG A 135     -21.638   5.366  24.119  1.00 44.32           H  
ATOM   1940  NH2 ARG A 135     -22.586   6.852  26.724  1.00 44.32           N  
ATOM   1941 HH21 ARG A 135     -23.417   6.308  26.908  1.00 44.32           H  
ATOM   1942 HH22 ARG A 135     -22.334   7.600  27.353  1.00 44.32           H  
ATOM   1943  CZ  ARG A 135     -21.837   6.579  25.692  1.00 44.32           C  
ATOM   1944  N   ASP A 136     -13.882   8.482  23.778  1.00 35.92           N  
ATOM   1945  H   ASP A 136     -13.982   9.278  24.392  1.00 35.92           H  
ATOM   1946  CA  ASP A 136     -12.691   7.661  23.978  1.00 35.92           C  
ATOM   1947  HA  ASP A 136     -12.407   7.177  23.043  1.00 35.92           H  
ATOM   1948  C   ASP A 136     -13.049   6.577  25.007  1.00 35.92           C  
ATOM   1949  CB  ASP A 136     -11.505   8.516  24.465  1.00 35.92           C  
ATOM   1950  HB2 ASP A 136     -10.721   7.846  24.818  1.00 35.92           H  
ATOM   1951  HB3 ASP A 136     -11.826   9.127  25.309  1.00 35.92           H  
ATOM   1952  O   ASP A 136     -12.960   6.788  26.215  1.00 35.92           O  
ATOM   1953  CG  ASP A 136     -10.889   9.415  23.389  1.00 35.92           C  
ATOM   1954  OD1 ASP A 136     -10.887   9.010  22.205  1.00 35.92           O  
ATOM   1955  OD2 ASP A 136     -10.396  10.503  23.763  1.00 35.92           O  
ATOM   1956  N   ILE A 137     -13.514   5.422  24.530  1.00 38.56           N  
ATOM   1957  H   ILE A 137     -13.660   5.345  23.533  1.00 38.56           H  
ATOM   1958  CA  ILE A 137     -13.655   4.210  25.342  1.00 38.56           C  
ATOM   1959  HA  ILE A 137     -13.208   4.382  26.321  1.00 38.56           H  
ATOM   1960  C   ILE A 137     -12.835   3.123  24.658  1.00 38.56           C  
ATOM   1961  CB  ILE A 137     -15.130   3.813  25.594  1.00 38.56           C  
ATOM   1962  HB  ILE A 137     -15.603   3.588  24.638  1.00 38.56           H  
ATOM   1963  O   ILE A 137     -13.298   2.444  23.743  1.00 38.56           O  
ATOM   1964  CG1 ILE A 137     -15.905   4.971  26.269  1.00 38.56           C  
ATOM   1965 HG12 ILE A 137     -15.855   5.852  25.628  1.00 38.56           H  
ATOM   1966 HG13 ILE A 137     -15.429   5.221  27.217  1.00 38.56           H  
ATOM   1967  CG2 ILE A 137     -15.174   2.549  26.480  1.00 38.56           C  
ATOM   1968 HG21 ILE A 137     -16.201   2.208  26.613  1.00 38.56           H  
ATOM   1969 HG22 ILE A 137     -14.625   1.731  26.013  1.00 38.56           H  
ATOM   1970 HG23 ILE A 137     -14.734   2.755  27.455  1.00 38.56           H  
ATOM   1971  CD1 ILE A 137     -17.392   4.688  26.524  1.00 38.56           C  
ATOM   1972 HD11 ILE A 137     -17.880   5.604  26.857  1.00 38.56           H  
ATOM   1973 HD12 ILE A 137     -17.867   4.346  25.604  1.00 38.56           H  
ATOM   1974 HD13 ILE A 137     -17.509   3.933  27.301  1.00 38.56           H  
ATOM   1975  N   PHE A 138     -11.588   2.986  25.103  1.00 38.55           N  
ATOM   1976  H   PHE A 138     -11.279   3.590  25.851  1.00 38.55           H  
ATOM   1977  CA  PHE A 138     -10.773   1.818  24.797  1.00 38.55           C  
ATOM   1978  HA  PHE A 138     -10.755   1.665  23.718  1.00 38.55           H  
ATOM   1979  C   PHE A 138     -11.393   0.601  25.503  1.00 38.55           C  
ATOM   1980  CB  PHE A 138      -9.335   2.044  25.292  1.00 38.55           C  
ATOM   1981  HB2 PHE A 138      -9.354   2.287  26.354  1.00 38.55           H  
ATOM   1982  HB3 PHE A 138      -8.788   1.107  25.192  1.00 38.55           H  
ATOM   1983  O   PHE A 138     -11.578   0.663  26.722  1.00 38.55           O  
ATOM   1984  CG  PHE A 138      -8.569   3.126  24.553  1.00 38.55           C  
ATOM   1985  CD1 PHE A 138      -7.786   2.786  23.434  1.00 38.55           C  
ATOM   1986  HD1 PHE A 138      -7.729   1.759  23.107  1.00 38.55           H  
ATOM   1987  CD2 PHE A 138      -8.634   4.468  24.978  1.00 38.55           C  
ATOM   1988  HD2 PHE A 138      -9.231   4.737  25.837  1.00 38.55           H  
ATOM   1989  CE1 PHE A 138      -7.078   3.782  22.738  1.00 38.55           C  
ATOM   1990  HE1 PHE A 138      -6.484   3.516  21.876  1.00 38.55           H  
ATOM   1991  CE2 PHE A 138      -7.933   5.465  24.276  1.00 38.55           C  
ATOM   1992  HE2 PHE A 138      -8.006   6.495  24.591  1.00 38.55           H  
ATOM   1993  CZ  PHE A 138      -7.156   5.122  23.156  1.00 38.55           C  
ATOM   1994  HZ  PHE A 138      -6.629   5.892  22.611  1.00 38.55           H  
ATOM   1995  N   PRO A 139     -11.703  -0.506  24.804  1.00 45.20           N  
ATOM   1996  CA  PRO A 139     -12.019  -1.753  25.479  1.00 45.20           C  
ATOM   1997  HA  PRO A 139     -12.788  -1.589  26.233  1.00 45.20           H  
ATOM   1998  C   PRO A 139     -10.749  -2.282  26.155  1.00 45.20           C  
ATOM   1999  CB  PRO A 139     -12.576  -2.685  24.402  1.00 45.20           C  
ATOM   2000  HB2 PRO A 139     -12.344  -3.731  24.602  1.00 45.20           H  
ATOM   2001  HB3 PRO A 139     -13.654  -2.544  24.326  1.00 45.20           H  
ATOM   2002  O   PRO A 139      -9.748  -2.583  25.504  1.00 45.20           O  
ATOM   2003  CG  PRO A 139     -11.908  -2.186  23.121  1.00 45.20           C  
ATOM   2004  HG2 PRO A 139     -12.524  -2.380  22.243  1.00 45.20           H  
ATOM   2005  HG3 PRO A 139     -10.933  -2.661  23.012  1.00 45.20           H  
ATOM   2006  CD  PRO A 139     -11.719  -0.685  23.359  1.00 45.20           C  
ATOM   2007  HD2 PRO A 139     -10.785  -0.356  22.905  1.00 45.20           H  
ATOM   2008  HD3 PRO A 139     -12.561  -0.135  22.938  1.00 45.20           H  
ATOM   2009  N   ILE A 140     -10.804  -2.356  27.481  1.00 41.65           N  
ATOM   2010  H   ILE A 140     -11.658  -2.061  27.931  1.00 41.65           H  
ATOM   2011  CA  ILE A 140      -9.789  -2.984  28.327  1.00 41.65           C  
ATOM   2012  HA  ILE A 140      -8.805  -2.617  28.037  1.00 41.65           H  
ATOM   2013  C   ILE A 140      -9.832  -4.503  28.101  1.00 41.65           C  
ATOM   2014  CB  ILE A 140     -10.053  -2.595  29.804  1.00 41.65           C  
ATOM   2015  HB  ILE A 140     -11.095  -2.820  30.029  1.00 41.65           H  
ATOM   2016  O   ILE A 140     -10.914  -5.072  28.009  1.00 41.65           O  
ATOM   2017  CG1 ILE A 140      -9.826  -1.074  30.003  1.00 41.65           C  
ATOM   2018 HG12 ILE A 140     -10.318  -0.520  29.204  1.00 41.65           H  
ATOM   2019 HG13 ILE A 140      -8.759  -0.856  29.946  1.00 41.65           H  
ATOM   2020  CG2 ILE A 140      -9.182  -3.400  30.786  1.00 41.65           C  
ATOM   2021 HG21 ILE A 140      -9.406  -4.464  30.712  1.00 41.65           H  
ATOM   2022 HG22 ILE A 140      -8.123  -3.237  30.582  1.00 41.65           H  
ATOM   2023 HG23 ILE A 140      -9.394  -3.107  31.815  1.00 41.65           H  
ATOM   2024  CD1 ILE A 140     -10.381  -0.526  31.323  1.00 41.65           C  
ATOM   2025 HD11 ILE A 140     -10.278   0.559  31.334  1.00 41.65           H  
ATOM   2026 HD12 ILE A 140     -11.437  -0.781  31.418  1.00 41.65           H  
ATOM   2027 HD13 ILE A 140      -9.830  -0.933  32.171  1.00 41.65           H  
ATOM   2028  N   GLY A 141      -8.648  -5.118  28.024  1.00 35.01           N  
ATOM   2029  H   GLY A 141      -7.843  -4.509  28.029  1.00 35.01           H  
ATOM   2030  CA  GLY A 141      -8.351  -6.539  28.256  1.00 35.01           C  
ATOM   2031  HA2 GLY A 141      -8.133  -6.662  29.317  1.00 35.01           H  
ATOM   2032  HA3 GLY A 141      -7.432  -6.785  27.724  1.00 35.01           H  
ATOM   2033  C   GLY A 141      -9.402  -7.606  27.911  1.00 35.01           C  
ATOM   2034  O   GLY A 141     -10.336  -7.846  28.668  1.00 35.01           O  
ATOM   2035  N   SER A 142      -9.113  -8.403  26.880  1.00 39.46           N  
ATOM   2036  H   SER A 142      -8.335  -8.137  26.294  1.00 39.46           H  
ATOM   2037  CA  SER A 142      -9.343  -9.852  26.973  1.00 39.46           C  
ATOM   2038  HA  SER A 142      -9.576 -10.105  28.007  1.00 39.46           H  
ATOM   2039  C   SER A 142      -8.035 -10.552  26.624  1.00 39.46           C  
ATOM   2040  CB  SER A 142     -10.538 -10.338  26.141  1.00 39.46           C  
ATOM   2041  HB2 SER A 142     -10.627 -11.420  26.238  1.00 39.46           H  
ATOM   2042  HB3 SER A 142     -11.445  -9.879  26.533  1.00 39.46           H  
ATOM   2043  O   SER A 142      -7.487 -10.361  25.536  1.00 39.46           O  
ATOM   2044  OG  SER A 142     -10.407 -10.003  24.776  1.00 39.46           O  
ATOM   2045  HG  SER A 142      -9.998  -9.135  24.746  1.00 39.46           H  
ATOM   2046  N   GLU A 143      -7.485 -11.259  27.605  1.00 38.34           N  
ATOM   2047  H   GLU A 143      -7.983 -11.366  28.477  1.00 38.34           H  
ATOM   2048  CA  GLU A 143      -6.229 -11.994  27.480  1.00 38.34           C  
ATOM   2049  HA  GLU A 143      -5.528 -11.388  26.905  1.00 38.34           H  
ATOM   2050  C   GLU A 143      -6.444 -13.293  26.690  1.00 38.34           C  
ATOM   2051  CB  GLU A 143      -5.612 -12.214  28.870  1.00 38.34           C  
ATOM   2052  HB2 GLU A 143      -4.718 -12.829  28.775  1.00 38.34           H  
ATOM   2053  HB3 GLU A 143      -6.335 -12.733  29.499  1.00 38.34           H  
ATOM   2054  O   GLU A 143      -7.573 -13.738  26.469  1.00 38.34           O  
ATOM   2055  CG  GLU A 143      -5.222 -10.864  29.504  1.00 38.34           C  
ATOM   2056  HG2 GLU A 143      -4.489 -10.382  28.857  1.00 38.34           H  
ATOM   2057  HG3 GLU A 143      -6.096 -10.214  29.551  1.00 38.34           H  
ATOM   2058  CD  GLU A 143      -4.655 -10.999  30.922  1.00 38.34           C  
ATOM   2059  OE1 GLU A 143      -3.732 -10.215  31.237  1.00 38.34           O  
ATOM   2060  OE2 GLU A 143      -5.175 -11.847  31.677  1.00 38.34           O  
ATOM   2061  N   GLY A 144      -5.354 -13.848  26.162  1.00 35.38           N  
ATOM   2062  H   GLY A 144      -4.447 -13.517  26.457  1.00 35.38           H  
ATOM   2063  CA  GLY A 144      -5.425 -14.875  25.126  1.00 35.38           C  
ATOM   2064  HA2 GLY A 144      -4.460 -14.944  24.624  1.00 35.38           H  
ATOM   2065  HA3 GLY A 144      -6.164 -14.571  24.386  1.00 35.38           H  
ATOM   2066  C   GLY A 144      -5.792 -16.269  25.634  1.00 35.38           C  
ATOM   2067  O   GLY A 144      -5.422 -16.664  26.736  1.00 35.38           O  
ATOM   2068  N   TYR A 145      -6.395 -17.056  24.743  1.00 42.13           N  
ATOM   2069  H   TYR A 145      -6.669 -16.651  23.860  1.00 42.13           H  
ATOM   2070  CA  TYR A 145      -6.275 -18.512  24.769  1.00 42.13           C  
ATOM   2071  HA  TYR A 145      -5.728 -18.794  25.669  1.00 42.13           H  
ATOM   2072  C   TYR A 145      -5.410 -18.985  23.597  1.00 42.13           C  
ATOM   2073  CB  TYR A 145      -7.644 -19.191  24.873  1.00 42.13           C  
ATOM   2074  HB2 TYR A 145      -7.576 -20.199  24.462  1.00 42.13           H  
ATOM   2075  HB3 TYR A 145      -8.381 -18.639  24.291  1.00 42.13           H  
ATOM   2076  O   TYR A 145      -5.384 -18.366  22.530  1.00 42.13           O  
ATOM   2077  CG  TYR A 145      -8.082 -19.294  26.321  1.00 42.13           C  
ATOM   2078  CD1 TYR A 145      -7.670 -20.397  27.095  1.00 42.13           C  
ATOM   2079  HD1 TYR A 145      -7.105 -21.199  26.643  1.00 42.13           H  
ATOM   2080  CD2 TYR A 145      -8.796 -18.239  26.922  1.00 42.13           C  
ATOM   2081  HD2 TYR A 145      -9.071 -17.371  26.341  1.00 42.13           H  
ATOM   2082  CE1 TYR A 145      -7.975 -20.448  28.469  1.00 42.13           C  
ATOM   2083  HE1 TYR A 145      -7.654 -21.281  29.076  1.00 42.13           H  
ATOM   2084  CE2 TYR A 145      -9.103 -18.288  28.295  1.00 42.13           C  
ATOM   2085  HE2 TYR A 145      -9.629 -17.467  28.759  1.00 42.13           H  
ATOM   2086  OH  TYR A 145      -8.967 -19.439  30.401  1.00 42.13           O  
ATOM   2087  HH  TYR A 145      -9.383 -18.632  30.711  1.00 42.13           H  
ATOM   2088  CZ  TYR A 145      -8.688 -19.392  29.072  1.00 42.13           C  
ATOM   2089  N   GLY A 146      -4.620 -20.024  23.871  1.00 35.84           N  
ATOM   2090  H   GLY A 146      -4.753 -20.491  24.756  1.00 35.84           H  
ATOM   2091  CA  GLY A 146      -3.468 -20.430  23.072  1.00 35.84           C  
ATOM   2092  HA2 GLY A 146      -2.809 -19.570  22.952  1.00 35.84           H  
ATOM   2093  HA3 GLY A 146      -2.916 -21.202  23.609  1.00 35.84           H  
ATOM   2094  C   GLY A 146      -3.807 -20.978  21.689  1.00 35.84           C  
ATOM   2095  O   GLY A 146      -4.920 -21.416  21.414  1.00 35.84           O  
ATOM   2096  N   GLY A 147      -2.806 -20.929  20.811  1.00 34.27           N  
ATOM   2097  H   GLY A 147      -1.903 -20.607  21.129  1.00 34.27           H  
ATOM   2098  CA  GLY A 147      -2.935 -21.393  19.438  1.00 34.27           C  
ATOM   2099  HA2 GLY A 147      -2.113 -20.986  18.849  1.00 34.27           H  
ATOM   2100  HA3 GLY A 147      -3.866 -21.004  19.026  1.00 34.27           H  
ATOM   2101  C   GLY A 147      -2.944 -22.907  19.261  1.00 34.27           C  
ATOM   2102  O   GLY A 147      -2.758 -23.668  20.200  1.00 34.27           O  
ATOM   2103  N   HIS A 148      -3.017 -23.302  17.993  1.00 41.29           N  
ATOM   2104  H   HIS A 148      -3.325 -22.634  17.301  1.00 41.29           H  
ATOM   2105  CA  HIS A 148      -2.317 -24.470  17.473  1.00 41.29           C  
ATOM   2106  HA  HIS A 148      -1.461 -24.689  18.110  1.00 41.29           H  
ATOM   2107  C   HIS A 148      -1.792 -24.114  16.078  1.00 41.29           C  
ATOM   2108  CB  HIS A 148      -3.226 -25.710  17.456  1.00 41.29           C  
ATOM   2109  HB2 HIS A 148      -4.189 -25.454  17.013  1.00 41.29           H  
ATOM   2110  HB3 HIS A 148      -2.765 -26.473  16.829  1.00 41.29           H  
ATOM   2111  O   HIS A 148      -2.571 -23.845  15.166  1.00 41.29           O  
ATOM   2112  CG  HIS A 148      -3.436 -26.311  18.825  1.00 41.29           C  
ATOM   2113  CD2 HIS A 148      -4.631 -26.486  19.472  1.00 41.29           C  
ATOM   2114  HD2 HIS A 148      -5.606 -26.232  19.083  1.00 41.29           H  
ATOM   2115  ND1 HIS A 148      -2.449 -26.738  19.688  1.00 41.29           N  
ATOM   2116  HD1 HIS A 148      -1.453 -26.710  19.526  1.00 41.29           H  
ATOM   2117  CE1 HIS A 148      -3.036 -27.136  20.828  1.00 41.29           C  
ATOM   2118  HE1 HIS A 148      -2.515 -27.501  21.701  1.00 41.29           H  
ATOM   2119  NE2 HIS A 148      -4.368 -27.022  20.736  1.00 41.29           N  
ATOM   2120  N   ASN A 149      -0.467 -24.081  15.921  1.00 37.79           N  
ATOM   2121  H   ASN A 149       0.115 -24.330  16.708  1.00 37.79           H  
ATOM   2122  CA  ASN A 149       0.156 -24.147  14.604  1.00 37.79           C  
ATOM   2123  HA  ASN A 149      -0.480 -23.681  13.851  1.00 37.79           H  
ATOM   2124  C   ASN A 149       0.316 -25.633  14.273  1.00 37.79           C  
ATOM   2125  CB  ASN A 149       1.525 -23.436  14.610  1.00 37.79           C  
ATOM   2126  HB2 ASN A 149       2.050 -23.683  13.687  1.00 37.79           H  
ATOM   2127  HB3 ASN A 149       2.120 -23.826  15.435  1.00 37.79           H  
ATOM   2128  O   ASN A 149       1.043 -26.332  14.976  1.00 37.79           O  
ATOM   2129  CG  ASN A 149       1.478 -21.919  14.700  1.00 37.79           C  
ATOM   2130  ND2 ASN A 149       2.523 -21.324  15.228  1.00 37.79           N  
ATOM   2131 HD21 ASN A 149       3.313 -21.873  15.536  1.00 37.79           H  
ATOM   2132 HD22 ASN A 149       2.518 -20.315  15.272  1.00 37.79           H  
ATOM   2133  OD1 ASN A 149       0.548 -21.241  14.288  1.00 37.79           O  
ATOM   2134  N   ILE A 150      -0.341 -26.100  13.215  1.00 42.03           N  
ATOM   2135  H   ILE A 150      -0.943 -25.476  12.696  1.00 42.03           H  
ATOM   2136  CA  ILE A 150      -0.071 -27.405  12.606  1.00 42.03           C  
ATOM   2137  HA  ILE A 150       0.644 -27.960  13.214  1.00 42.03           H  
ATOM   2138  C   ILE A 150       0.532 -27.110  11.230  1.00 42.03           C  
ATOM   2139  CB  ILE A 150      -1.352 -28.268  12.499  1.00 42.03           C  
ATOM   2140  HB  ILE A 150      -2.074 -27.739  11.878  1.00 42.03           H  
ATOM   2141  O   ILE A 150      -0.154 -26.496  10.410  1.00 42.03           O  
ATOM   2142  CG1 ILE A 150      -1.989 -28.504  13.890  1.00 42.03           C  
ATOM   2143 HG12 ILE A 150      -1.316 -29.104  14.502  1.00 42.03           H  
ATOM   2144 HG13 ILE A 150      -2.133 -27.546  14.390  1.00 42.03           H  
ATOM   2145  CG2 ILE A 150      -1.019 -29.612  11.821  1.00 42.03           C  
ATOM   2146 HG21 ILE A 150      -0.291 -30.168  12.413  1.00 42.03           H  
ATOM   2147 HG22 ILE A 150      -0.612 -29.452  10.823  1.00 42.03           H  
ATOM   2148 HG23 ILE A 150      -1.919 -30.216  11.701  1.00 42.03           H  
ATOM   2149  CD1 ILE A 150      -3.363 -29.185  13.837  1.00 42.03           C  
ATOM   2150 HD11 ILE A 150      -3.269 -30.216  13.497  1.00 42.03           H  
ATOM   2151 HD12 ILE A 150      -4.026 -28.637  13.168  1.00 42.03           H  
ATOM   2152 HD13 ILE A 150      -3.798 -29.192  14.837  1.00 42.03           H  
ATOM   2153  N   PRO A 151       1.788 -27.494  10.954  1.00 33.33           N  
ATOM   2154  CA  PRO A 151       2.275 -27.566   9.589  1.00 33.33           C  
ATOM   2155  HA  PRO A 151       1.953 -26.704   9.006  1.00 33.33           H  
ATOM   2156  C   PRO A 151       1.734 -28.854   8.956  1.00 33.33           C  
ATOM   2157  CB  PRO A 151       3.799 -27.562   9.716  1.00 33.33           C  
ATOM   2158  HB2 PRO A 151       4.153 -26.535   9.798  1.00 33.33           H  
ATOM   2159  HB3 PRO A 151       4.283 -28.065   8.879  1.00 33.33           H  
ATOM   2160  O   PRO A 151       1.847 -29.930   9.542  1.00 33.33           O  
ATOM   2161  CG  PRO A 151       4.047 -28.293  11.039  1.00 33.33           C  
ATOM   2162  HG2 PRO A 151       4.120 -29.366  10.859  1.00 33.33           H  
ATOM   2163  HG3 PRO A 151       4.952 -27.934  11.529  1.00 33.33           H  
ATOM   2164  CD  PRO A 151       2.797 -27.998  11.878  1.00 33.33           C  
ATOM   2165  HD2 PRO A 151       2.458 -28.913  12.365  1.00 33.33           H  
ATOM   2166  HD3 PRO A 151       3.024 -27.236  12.625  1.00 33.33           H  
ATOM   2167  N   TYR A 152       1.169 -28.762   7.755  1.00 42.24           N  
ATOM   2168  H   TYR A 152       1.075 -27.860   7.311  1.00 42.24           H  
ATOM   2169  CA  TYR A 152       1.025 -29.932   6.896  1.00 42.24           C  
ATOM   2170  HA  TYR A 152       1.758 -30.670   7.223  1.00 42.24           H  
ATOM   2171  C   TYR A 152       1.394 -29.581   5.459  1.00 42.24           C  
ATOM   2172  CB  TYR A 152      -0.354 -30.592   7.014  1.00 42.24           C  
ATOM   2173  HB2 TYR A 152      -1.112 -29.920   6.613  1.00 42.24           H  
ATOM   2174  HB3 TYR A 152      -0.577 -30.769   8.066  1.00 42.24           H  
ATOM   2175  O   TYR A 152       1.155 -28.467   4.987  1.00 42.24           O  
ATOM   2176  CG  TYR A 152      -0.395 -31.923   6.284  1.00 42.24           C  
ATOM   2177  CD1 TYR A 152      -1.128 -32.055   5.088  1.00 42.24           C  
ATOM   2178  HD1 TYR A 152      -1.692 -31.221   4.699  1.00 42.24           H  
ATOM   2179  CD2 TYR A 152       0.396 -32.997   6.742  1.00 42.24           C  
ATOM   2180  HD2 TYR A 152       0.973 -32.893   7.649  1.00 42.24           H  
ATOM   2181  CE1 TYR A 152      -1.072 -33.256   4.354  1.00 42.24           C  
ATOM   2182  HE1 TYR A 152      -1.597 -33.350   3.415  1.00 42.24           H  
ATOM   2183  CE2 TYR A 152       0.471 -34.191   5.998  1.00 42.24           C  
ATOM   2184  HE2 TYR A 152       1.100 -35.001   6.337  1.00 42.24           H  
ATOM   2185  OH  TYR A 152      -0.192 -35.464   4.069  1.00 42.24           O  
ATOM   2186  HH  TYR A 152       0.491 -36.055   4.394  1.00 42.24           H  
ATOM   2187  CZ  TYR A 152      -0.264 -34.321   4.799  1.00 42.24           C  
ATOM   2188  N   GLU A 153       2.051 -30.534   4.815  1.00 40.94           N  
ATOM   2189  H   GLU A 153       2.106 -31.446   5.244  1.00 40.94           H  
ATOM   2190  CA  GLU A 153       2.725 -30.379   3.537  1.00 40.94           C  
ATOM   2191  HA  GLU A 153       2.970 -29.326   3.397  1.00 40.94           H  
ATOM   2192  C   GLU A 153       1.813 -30.783   2.360  1.00 40.94           C  
ATOM   2193  CB  GLU A 153       4.055 -31.162   3.590  1.00 40.94           C  
ATOM   2194  HB2 GLU A 153       3.835 -32.212   3.784  1.00 40.94           H  
ATOM   2195  HB3 GLU A 153       4.557 -31.085   2.626  1.00 40.94           H  
ATOM   2196  O   GLU A 153       0.676 -31.222   2.518  1.00 40.94           O  
ATOM   2197  CG  GLU A 153       5.006 -30.615   4.677  1.00 40.94           C  
ATOM   2198  HG2 GLU A 153       4.505 -30.624   5.645  1.00 40.94           H  
ATOM   2199  HG3 GLU A 153       5.238 -29.578   4.436  1.00 40.94           H  
ATOM   2200  CD  GLU A 153       6.301 -31.429   4.805  1.00 40.94           C  
ATOM   2201  OE1 GLU A 153       7.378 -30.793   4.798  1.00 40.94           O  
ATOM   2202  OE2 GLU A 153       6.195 -32.669   4.925  1.00 40.94           O  
ATOM   2203  N   ARG A 154       2.325 -30.570   1.147  1.00 40.62           N  
ATOM   2204  H   ARG A 154       3.298 -30.301   1.143  1.00 40.62           H  
ATOM   2205  CA  ARG A 154       1.733 -30.947  -0.153  1.00 40.62           C  
ATOM   2206  HA  ARG A 154       0.697 -30.612  -0.213  1.00 40.62           H  
ATOM   2207  C   ARG A 154       1.751 -32.482  -0.363  1.00 40.62           C  
ATOM   2208  CB  ARG A 154       2.618 -30.257  -1.212  1.00 40.62           C  
ATOM   2209  HB2 ARG A 154       3.659 -30.519  -1.020  1.00 40.62           H  
ATOM   2210  HB3 ARG A 154       2.381 -30.628  -2.208  1.00 40.62           H  
ATOM   2211  O   ARG A 154       2.402 -33.171   0.416  1.00 40.62           O  
ATOM   2212  CG  ARG A 154       2.471 -28.731  -1.250  1.00 40.62           C  
ATOM   2213  HG2 ARG A 154       1.437 -28.488  -1.495  1.00 40.62           H  
ATOM   2214  HG3 ARG A 154       2.706 -28.297  -0.278  1.00 40.62           H  
ATOM   2215  CD  ARG A 154       3.388 -28.112  -2.317  1.00 40.62           C  
ATOM   2216  HD2 ARG A 154       3.256 -28.645  -3.259  1.00 40.62           H  
ATOM   2217  HD3 ARG A 154       3.072 -27.079  -2.463  1.00 40.62           H  
ATOM   2218  NE  ARG A 154       4.812 -28.135  -1.917  1.00 40.62           N  
ATOM   2219  HE  ARG A 154       5.067 -28.765  -1.170  1.00 40.62           H  
ATOM   2220  NH1 ARG A 154       5.580 -26.581  -3.430  1.00 40.62           N  
ATOM   2221 HH11 ARG A 154       4.672 -26.566  -3.872  1.00 40.62           H  
ATOM   2222 HH12 ARG A 154       6.343 -26.056  -3.833  1.00 40.62           H  
ATOM   2223  NH2 ARG A 154       6.984 -27.445  -1.929  1.00 40.62           N  
ATOM   2224 HH21 ARG A 154       7.195 -28.069  -1.164  1.00 40.62           H  
ATOM   2225 HH22 ARG A 154       7.726 -26.893  -2.336  1.00 40.62           H  
ATOM   2226  CZ  ARG A 154       5.781 -27.390  -2.426  1.00 40.62           C  
ATOM   2227  N   PRO A 155       1.323 -33.003  -1.532  1.00 41.86           N  
ATOM   2228  CA  PRO A 155       0.099 -32.775  -2.327  1.00 41.86           C  
ATOM   2229  HA  PRO A 155      -0.596 -32.093  -1.835  1.00 41.86           H  
ATOM   2230  C   PRO A 155      -0.603 -34.126  -2.645  1.00 41.86           C  
ATOM   2231  CB  PRO A 155       0.632 -32.186  -3.639  1.00 41.86           C  
ATOM   2232  HB2 PRO A 155       0.790 -31.113  -3.533  1.00 41.86           H  
ATOM   2233  HB3 PRO A 155      -0.037 -32.359  -4.481  1.00 41.86           H  
ATOM   2234  O   PRO A 155      -0.086 -35.170  -2.268  1.00 41.86           O  
ATOM   2235  CG  PRO A 155       1.969 -32.921  -3.835  1.00 41.86           C  
ATOM   2236  HG2 PRO A 155       2.732 -32.237  -4.209  1.00 41.86           H  
ATOM   2237  HG3 PRO A 155       1.840 -33.750  -4.531  1.00 41.86           H  
ATOM   2238  CD  PRO A 155       2.350 -33.472  -2.454  1.00 41.86           C  
ATOM   2239  HD2 PRO A 155       2.369 -34.562  -2.474  1.00 41.86           H  
ATOM   2240  HD3 PRO A 155       3.336 -33.104  -2.168  1.00 41.86           H  
ATOM   2241  N   PHE A 156      -1.698 -34.154  -3.423  1.00 37.35           N  
ATOM   2242  H   PHE A 156      -2.171 -33.291  -3.651  1.00 37.35           H  
ATOM   2243  CA  PHE A 156      -1.918 -35.268  -4.371  1.00 37.35           C  
ATOM   2244  HA  PHE A 156      -0.946 -35.469  -4.822  1.00 37.35           H  
ATOM   2245  C   PHE A 156      -2.850 -34.905  -5.540  1.00 37.35           C  
ATOM   2246  CB  PHE A 156      -2.364 -36.583  -3.692  1.00 37.35           C  
ATOM   2247  HB2 PHE A 156      -3.390 -36.817  -3.975  1.00 37.35           H  
ATOM   2248  HB3 PHE A 156      -2.351 -36.471  -2.608  1.00 37.35           H  
ATOM   2249  O   PHE A 156      -3.751 -34.079  -5.409  1.00 37.35           O  
ATOM   2250  CG  PHE A 156      -1.458 -37.746  -4.079  1.00 37.35           C  
ATOM   2251  CD1 PHE A 156      -1.655 -38.429  -5.296  1.00 37.35           C  
ATOM   2252  HD1 PHE A 156      -2.501 -38.191  -5.923  1.00 37.35           H  
ATOM   2253  CD2 PHE A 156      -0.354 -38.085  -3.271  1.00 37.35           C  
ATOM   2254  HD2 PHE A 156      -0.192 -37.578  -2.332  1.00 37.35           H  
ATOM   2255  CE1 PHE A 156      -0.738 -39.412  -5.713  1.00 37.35           C  
ATOM   2256  HE1 PHE A 156      -0.882 -39.909  -6.661  1.00 37.35           H  
ATOM   2257  CE2 PHE A 156       0.564 -39.065  -3.689  1.00 37.35           C  
ATOM   2258  HE2 PHE A 156       1.420 -39.298  -3.073  1.00 37.35           H  
ATOM   2259  CZ  PHE A 156       0.377 -39.723  -4.915  1.00 37.35           C  
ATOM   2260  HZ  PHE A 156       1.089 -40.464  -5.249  1.00 37.35           H  
ATOM   2261  N   GLU A 157      -2.590 -35.532  -6.685  1.00 39.93           N  
ATOM   2262  H   GLU A 157      -1.850 -36.220  -6.676  1.00 39.93           H  
ATOM   2263  CA  GLU A 157      -3.235 -35.332  -7.987  1.00 39.93           C  
ATOM   2264  HA  GLU A 157      -3.674 -34.335  -8.039  1.00 39.93           H  
ATOM   2265  C   GLU A 157      -4.326 -36.390  -8.264  1.00 39.93           C  
ATOM   2266  CB  GLU A 157      -2.153 -35.479  -9.078  1.00 39.93           C  
ATOM   2267  HB2 GLU A 157      -1.831 -36.520  -9.062  1.00 39.93           H  
ATOM   2268  HB3 GLU A 157      -2.600 -35.286 -10.054  1.00 39.93           H  
ATOM   2269  O   GLU A 157      -4.327 -37.459  -7.653  1.00 39.93           O  
ATOM   2270  CG  GLU A 157      -0.920 -34.566  -8.921  1.00 39.93           C  
ATOM   2271  HG2 GLU A 157      -1.213 -33.547  -9.171  1.00 39.93           H  
ATOM   2272  HG3 GLU A 157      -0.580 -34.565  -7.886  1.00 39.93           H  
ATOM   2273  CD  GLU A 157       0.262 -35.021  -9.794  1.00 39.93           C  
ATOM   2274  OE1 GLU A 157       0.935 -34.129 -10.351  1.00 39.93           O  
ATOM   2275  OE2 GLU A 157       0.505 -36.248  -9.856  1.00 39.93           O  
ATOM   2276  N   GLY A 158      -5.159 -36.160  -9.290  1.00 36.87           N  
ATOM   2277  H   GLY A 158      -5.153 -35.234  -9.692  1.00 36.87           H  
ATOM   2278  CA  GLY A 158      -5.666 -37.254 -10.137  1.00 36.87           C  
ATOM   2279  HA2 GLY A 158      -5.256 -37.105 -11.136  1.00 36.87           H  
ATOM   2280  HA3 GLY A 158      -5.265 -38.204  -9.783  1.00 36.87           H  
ATOM   2281  C   GLY A 158      -7.188 -37.440 -10.258  1.00 36.87           C  
ATOM   2282  O   GLY A 158      -7.894 -37.537  -9.263  1.00 36.87           O  
ATOM   2283  N   PHE A 159      -7.633 -37.621 -11.514  1.00 35.24           N  
ATOM   2284  H   PHE A 159      -6.930 -37.528 -12.234  1.00 35.24           H  
ATOM   2285  CA  PHE A 159      -8.960 -38.080 -11.985  1.00 35.24           C  
ATOM   2286  HA  PHE A 159      -8.885 -38.115 -13.072  1.00 35.24           H  
ATOM   2287  C   PHE A 159     -10.189 -37.191 -11.654  1.00 35.24           C  
ATOM   2288  CB  PHE A 159      -9.184 -39.544 -11.564  1.00 35.24           C  
ATOM   2289  HB2 PHE A 159     -10.232 -39.793 -11.732  1.00 35.24           H  
ATOM   2290  HB3 PHE A 159      -9.002 -39.656 -10.495  1.00 35.24           H  
ATOM   2291  O   PHE A 159     -10.556 -37.016 -10.503  1.00 35.24           O  
ATOM   2292  CG  PHE A 159      -8.334 -40.541 -12.331  1.00 35.24           C  
ATOM   2293  CD1 PHE A 159      -8.878 -41.199 -13.450  1.00 35.24           C  
ATOM   2294  HD1 PHE A 159      -9.896 -41.003 -13.751  1.00 35.24           H  
ATOM   2295  CD2 PHE A 159      -7.002 -40.797 -11.951  1.00 35.24           C  
ATOM   2296  HD2 PHE A 159      -6.582 -40.306 -11.086  1.00 35.24           H  
ATOM   2297  CE1 PHE A 159      -8.096 -42.107 -14.187  1.00 35.24           C  
ATOM   2298  HE1 PHE A 159      -8.516 -42.607 -15.047  1.00 35.24           H  
ATOM   2299  CE2 PHE A 159      -6.216 -41.695 -12.696  1.00 35.24           C  
ATOM   2300  HE2 PHE A 159      -5.192 -41.883 -12.406  1.00 35.24           H  
ATOM   2301  CZ  PHE A 159      -6.763 -42.351 -13.813  1.00 35.24           C  
ATOM   2302  HZ  PHE A 159      -6.157 -43.040 -14.383  1.00 35.24           H  
ATOM   2303  N   GLY A 160     -10.964 -36.648 -12.605  1.00 35.15           N  
ATOM   2304  H   GLY A 160     -11.731 -36.127 -12.204  1.00 35.15           H  
ATOM   2305  CA  GLY A 160     -10.889 -36.675 -14.074  1.00 35.15           C  
ATOM   2306  HA2 GLY A 160     -10.870 -35.646 -14.433  1.00 35.15           H  
ATOM   2307  HA3 GLY A 160      -9.971 -37.148 -14.423  1.00 35.15           H  
ATOM   2308  C   GLY A 160     -12.071 -37.393 -14.745  1.00 35.15           C  
ATOM   2309  O   GLY A 160     -11.947 -38.568 -15.078  1.00 35.15           O  
ATOM   2310  N   VAL A 161     -13.182 -36.680 -15.012  1.00 38.97           N  
ATOM   2311  H   VAL A 161     -13.248 -35.736 -14.661  1.00 38.97           H  
ATOM   2312  CA  VAL A 161     -14.260 -37.136 -15.924  1.00 38.97           C  
ATOM   2313  HA  VAL A 161     -13.798 -37.812 -16.645  1.00 38.97           H  
ATOM   2314  C   VAL A 161     -14.895 -35.971 -16.717  1.00 38.97           C  
ATOM   2315  CB  VAL A 161     -15.379 -37.951 -15.224  1.00 38.97           C  
ATOM   2316  HB  VAL A 161     -16.067 -37.271 -14.722  1.00 38.97           H  
ATOM   2317  O   VAL A 161     -15.682 -35.193 -16.197  1.00 38.97           O  
ATOM   2318  CG1 VAL A 161     -16.150 -38.752 -16.286  1.00 38.97           C  
ATOM   2319 HG11 VAL A 161     -16.605 -38.074 -17.008  1.00 38.97           H  
ATOM   2320 HG12 VAL A 161     -16.953 -39.314 -15.810  1.00 38.97           H  
ATOM   2321 HG13 VAL A 161     -15.485 -39.445 -16.801  1.00 38.97           H  
ATOM   2322  CG2 VAL A 161     -14.905 -38.965 -14.173  1.00 38.97           C  
ATOM   2323 HG21 VAL A 161     -14.237 -39.697 -14.626  1.00 38.97           H  
ATOM   2324 HG22 VAL A 161     -15.765 -39.483 -13.748  1.00 38.97           H  
ATOM   2325 HG23 VAL A 161     -14.388 -38.451 -13.362  1.00 38.97           H  
ATOM   2326  N   GLN A 162     -14.506 -35.880 -17.990  1.00 41.49           N  
ATOM   2327  H   GLN A 162     -13.689 -36.438 -18.194  1.00 41.49           H  
ATOM   2328  CA  GLN A 162     -15.251 -35.486 -19.205  1.00 41.49           C  
ATOM   2329  HA  GLN A 162     -14.541 -34.937 -19.823  1.00 41.49           H  
ATOM   2330  C   GLN A 162     -16.537 -34.606 -19.143  1.00 41.49           C  
ATOM   2331  CB  GLN A 162     -15.581 -36.781 -19.977  1.00 41.49           C  
ATOM   2332  HB2 GLN A 162     -16.298 -37.367 -19.402  1.00 41.49           H  
ATOM   2333  HB3 GLN A 162     -16.050 -36.513 -20.923  1.00 41.49           H  
ATOM   2334  O   GLN A 162     -17.602 -35.068 -18.758  1.00 41.49           O  
ATOM   2335  CG  GLN A 162     -14.348 -37.661 -20.272  1.00 41.49           C  
ATOM   2336  HG2 GLN A 162     -13.856 -37.938 -19.340  1.00 41.49           H  
ATOM   2337  HG3 GLN A 162     -13.639 -37.103 -20.883  1.00 41.49           H  
ATOM   2338  CD  GLN A 162     -14.709 -38.948 -21.005  1.00 41.49           C  
ATOM   2339  NE2 GLN A 162     -14.106 -40.064 -20.657  1.00 41.49           N  
ATOM   2340 HE21 GLN A 162     -14.379 -40.882 -21.183  1.00 41.49           H  
ATOM   2341 HE22 GLN A 162     -13.413 -40.083 -19.923  1.00 41.49           H  
ATOM   2342  OE1 GLN A 162     -15.522 -38.982 -21.909  1.00 41.49           O  
ATOM   2343  N   SER A 163     -16.429 -33.426 -19.778  1.00 38.22           N  
ATOM   2344  H   SER A 163     -15.500 -33.033 -19.745  1.00 38.22           H  
ATOM   2345  CA  SER A 163     -17.222 -32.924 -20.936  1.00 38.22           C  
ATOM   2346  HA  SER A 163     -16.835 -31.919 -21.104  1.00 38.22           H  
ATOM   2347  C   SER A 163     -18.766 -32.768 -20.905  1.00 38.22           C  
ATOM   2348  CB  SER A 163     -16.833 -33.722 -22.186  1.00 38.22           C  
ATOM   2349  HB2 SER A 163     -17.448 -34.619 -22.258  1.00 38.22           H  
ATOM   2350  HB3 SER A 163     -15.786 -34.017 -22.123  1.00 38.22           H  
ATOM   2351  O   SER A 163     -19.510 -33.723 -20.711  1.00 38.22           O  
ATOM   2352  OG  SER A 163     -16.999 -32.920 -23.338  1.00 38.22           O  
ATOM   2353  HG  SER A 163     -16.824 -33.458 -24.114  1.00 38.22           H  
ATOM   2354  N   GLY A 164     -19.232 -31.567 -21.297  1.00 37.52           N  
ATOM   2355  H   GLY A 164     -18.538 -30.850 -21.455  1.00 37.52           H  
ATOM   2356  CA  GLY A 164     -20.632 -31.205 -21.617  1.00 37.52           C  
ATOM   2357  HA2 GLY A 164     -21.310 -31.849 -21.059  1.00 37.52           H  
ATOM   2358  HA3 GLY A 164     -20.814 -31.360 -22.681  1.00 37.52           H  
ATOM   2359  C   GLY A 164     -20.934 -29.744 -21.224  1.00 37.52           C  
ATOM   2360  O   GLY A 164     -21.148 -29.476 -20.052  1.00 37.52           O  
ATOM   2361  N   VAL A 165     -20.761 -28.706 -22.056  1.00 43.20           N  
ATOM   2362  H   VAL A 165     -20.537 -27.897 -21.495  1.00 43.20           H  
ATOM   2363  CA  VAL A 165     -21.443 -28.324 -23.320  1.00 43.20           C  
ATOM   2364  HA  VAL A 165     -20.932 -27.413 -23.632  1.00 43.20           H  
ATOM   2365  C   VAL A 165     -22.926 -27.914 -23.154  1.00 43.20           C  
ATOM   2366  CB  VAL A 165     -21.232 -29.291 -24.512  1.00 43.20           C  
ATOM   2367  HB  VAL A 165     -21.693 -30.254 -24.293  1.00 43.20           H  
ATOM   2368  O   VAL A 165     -23.798 -28.774 -23.136  1.00 43.20           O  
ATOM   2369  CG1 VAL A 165     -21.859 -28.745 -25.807  1.00 43.20           C  
ATOM   2370 HG11 VAL A 165     -21.485 -27.743 -26.018  1.00 43.20           H  
ATOM   2371 HG12 VAL A 165     -22.946 -28.731 -25.718  1.00 43.20           H  
ATOM   2372 HG13 VAL A 165     -21.608 -29.402 -26.640  1.00 43.20           H  
ATOM   2373  CG2 VAL A 165     -19.741 -29.502 -24.810  1.00 43.20           C  
ATOM   2374 HG21 VAL A 165     -19.622 -30.195 -25.642  1.00 43.20           H  
ATOM   2375 HG22 VAL A 165     -19.266 -28.554 -25.063  1.00 43.20           H  
ATOM   2376 HG23 VAL A 165     -19.238 -29.930 -23.943  1.00 43.20           H  
ATOM   2377  N   ARG A 166     -23.174 -26.585 -23.242  1.00 37.89           N  
ATOM   2378  H   ARG A 166     -22.357 -25.998 -23.149  1.00 37.89           H  
ATOM   2379  CA  ARG A 166     -24.451 -25.874 -23.562  1.00 37.89           C  
ATOM   2380  HA  ARG A 166     -24.213 -24.811 -23.604  1.00 37.89           H  
ATOM   2381  C   ARG A 166     -25.633 -25.962 -22.556  1.00 37.89           C  
ATOM   2382  CB  ARG A 166     -24.921 -26.323 -24.967  1.00 37.89           C  
ATOM   2383  HB2 ARG A 166     -24.713 -27.382 -25.122  1.00 37.89           H  
ATOM   2384  HB3 ARG A 166     -26.006 -26.238 -25.023  1.00 37.89           H  
ATOM   2385  O   ARG A 166     -25.694 -26.897 -21.771  1.00 37.89           O  
ATOM   2386  CG  ARG A 166     -24.327 -25.512 -26.125  1.00 37.89           C  
ATOM   2387  HG2 ARG A 166     -23.261 -25.722 -26.218  1.00 37.89           H  
ATOM   2388  HG3 ARG A 166     -24.449 -24.449 -25.916  1.00 37.89           H  
ATOM   2389  CD  ARG A 166     -25.046 -25.870 -27.442  1.00 37.89           C  
ATOM   2390  HD2 ARG A 166     -24.415 -26.559 -28.002  1.00 37.89           H  
ATOM   2391  HD3 ARG A 166     -25.973 -26.398 -27.220  1.00 37.89           H  
ATOM   2392  NE  ARG A 166     -25.322 -24.673 -28.269  1.00 37.89           N  
ATOM   2393  HE  ARG A 166     -24.516 -24.124 -28.532  1.00 37.89           H  
ATOM   2394  NH1 ARG A 166     -27.615 -24.873 -28.477  1.00 37.89           N  
ATOM   2395 HH11 ARG A 166     -27.593 -25.735 -27.952  1.00 37.89           H  
ATOM   2396 HH12 ARG A 166     -28.492 -24.504 -28.814  1.00 37.89           H  
ATOM   2397  NH2 ARG A 166     -26.565 -23.152 -29.421  1.00 37.89           N  
ATOM   2398 HH21 ARG A 166     -27.457 -22.808 -29.746  1.00 37.89           H  
ATOM   2399 HH22 ARG A 166     -25.731 -22.621 -29.627  1.00 37.89           H  
ATOM   2400  CZ  ARG A 166     -26.495 -24.245 -28.715  1.00 37.89           C  
ATOM   2401  N   PRO A 167     -26.677 -25.102 -22.689  1.00 36.87           N  
ATOM   2402  CA  PRO A 167     -26.697 -23.695 -23.137  1.00 36.87           C  
ATOM   2403  HA  PRO A 167     -25.693 -23.276 -23.193  1.00 36.87           H  
ATOM   2404  C   PRO A 167     -27.579 -22.763 -22.255  1.00 36.87           C  
ATOM   2405  CB  PRO A 167     -27.331 -23.763 -24.531  1.00 36.87           C  
ATOM   2406  HB2 PRO A 167     -26.591 -24.060 -25.273  1.00 36.87           H  
ATOM   2407  HB3 PRO A 167     -27.791 -22.824 -24.839  1.00 36.87           H  
ATOM   2408  O   PRO A 167     -28.303 -23.193 -21.364  1.00 36.87           O  
ATOM   2409  CG  PRO A 167     -28.384 -24.865 -24.360  1.00 36.87           C  
ATOM   2410  HG2 PRO A 167     -29.363 -24.422 -24.182  1.00 36.87           H  
ATOM   2411  HG3 PRO A 167     -28.418 -25.504 -25.243  1.00 36.87           H  
ATOM   2412  CD  PRO A 167     -27.954 -25.663 -23.116  1.00 36.87           C  
ATOM   2413  HD2 PRO A 167     -28.693 -25.549 -22.323  1.00 36.87           H  
ATOM   2414  HD3 PRO A 167     -27.859 -26.720 -23.365  1.00 36.87           H  
ATOM   2415  N   GLN A 168     -27.572 -21.472 -22.592  1.00 36.12           N  
ATOM   2416  H   GLN A 168     -26.956 -21.193 -23.342  1.00 36.12           H  
ATOM   2417  CA  GLN A 168     -28.486 -20.425 -22.108  1.00 36.12           C  
ATOM   2418  HA  GLN A 168     -28.344 -20.303 -21.034  1.00 36.12           H  
ATOM   2419  C   GLN A 168     -29.978 -20.726 -22.430  1.00 36.12           C  
ATOM   2420  CB  GLN A 168     -28.022 -19.150 -22.839  1.00 36.12           C  
ATOM   2421  HB2 GLN A 168     -26.933 -19.118 -22.813  1.00 36.12           H  
ATOM   2422  HB3 GLN A 168     -28.315 -19.235 -23.885  1.00 36.12           H  
ATOM   2423  O   GLN A 168     -30.256 -21.194 -23.540  1.00 36.12           O  
ATOM   2424  CG  GLN A 168     -28.501 -17.799 -22.296  1.00 36.12           C  
ATOM   2425  HG2 GLN A 168     -28.159 -17.679 -21.268  1.00 36.12           H  
ATOM   2426  HG3 GLN A 168     -29.590 -17.755 -22.312  1.00 36.12           H  
ATOM   2427  CD  GLN A 168     -27.950 -16.666 -23.167  1.00 36.12           C  
ATOM   2428  NE2 GLN A 168     -27.392 -15.620 -22.598  1.00 36.12           N  
ATOM   2429 HE21 GLN A 168     -27.060 -14.899 -23.222  1.00 36.12           H  
ATOM   2430 HE22 GLN A 168     -27.369 -15.516 -21.594  1.00 36.12           H  
ATOM   2431  OE1 GLN A 168     -27.986 -16.719 -24.385  1.00 36.12           O  
ATOM   2432  N   PRO A 169     -30.945 -20.429 -21.534  1.00 53.26           N  
ATOM   2433  CA  PRO A 169     -32.375 -20.508 -21.835  1.00 53.26           C  
ATOM   2434  HA  PRO A 169     -32.568 -21.296 -22.563  1.00 53.26           H  
ATOM   2435  C   PRO A 169     -32.928 -19.179 -22.383  1.00 53.26           C  
ATOM   2436  CB  PRO A 169     -33.035 -20.897 -20.510  1.00 53.26           C  
ATOM   2437  HB2 PRO A 169     -32.981 -21.979 -20.383  1.00 53.26           H  
ATOM   2438  HB3 PRO A 169     -34.069 -20.559 -20.446  1.00 53.26           H  
ATOM   2439  O   PRO A 169     -32.888 -18.148 -21.715  1.00 53.26           O  
ATOM   2440  CG  PRO A 169     -32.148 -20.219 -19.464  1.00 53.26           C  
ATOM   2441  HG2 PRO A 169     -32.147 -20.770 -18.524  1.00 53.26           H  
ATOM   2442  HG3 PRO A 169     -32.487 -19.197 -19.298  1.00 53.26           H  
ATOM   2443  CD  PRO A 169     -30.754 -20.199 -20.106  1.00 53.26           C  
ATOM   2444  HD2 PRO A 169     -30.152 -21.004 -19.687  1.00 53.26           H  
ATOM   2445  HD3 PRO A 169     -30.273 -19.237 -19.928  1.00 53.26           H  
ATOM   2446  N   THR A 170     -33.505 -19.212 -23.584  1.00 39.82           N  
ATOM   2447  H   THR A 170     -33.482 -20.069 -24.119  1.00 39.82           H  
ATOM   2448  CA  THR A 170     -34.343 -18.136 -24.132  1.00 39.82           C  
ATOM   2449  HA  THR A 170     -34.054 -17.186 -23.683  1.00 39.82           H  
ATOM   2450  C   THR A 170     -35.816 -18.385 -23.799  1.00 39.82           C  
ATOM   2451  CB  THR A 170     -34.172 -18.014 -25.659  1.00 39.82           C  
ATOM   2452  HB  THR A 170     -35.046 -17.515 -26.078  1.00 39.82           H  
ATOM   2453  O   THR A 170     -36.347 -19.454 -24.097  1.00 39.82           O  
ATOM   2454  CG2 THR A 170     -32.936 -17.199 -26.030  1.00 39.82           C  
ATOM   2455 HG21 THR A 170     -33.019 -16.196 -25.613  1.00 39.82           H  
ATOM   2456 HG22 THR A 170     -32.042 -17.676 -25.629  1.00 39.82           H  
ATOM   2457 HG23 THR A 170     -32.851 -17.122 -27.114  1.00 39.82           H  
ATOM   2458  OG1 THR A 170     -34.014 -19.275 -26.277  1.00 39.82           O  
ATOM   2459  HG1 THR A 170     -34.037 -19.132 -27.226  1.00 39.82           H  
ATOM   2460  N   PHE A 171     -36.503 -17.392 -23.226  1.00 44.61           N  
ATOM   2461  H   PHE A 171     -36.027 -16.534 -22.990  1.00 44.61           H  
ATOM   2462  CA  PHE A 171     -37.957 -17.436 -23.024  1.00 44.61           C  
ATOM   2463  HA  PHE A 171     -38.276 -18.478 -23.045  1.00 44.61           H  
ATOM   2464  C   PHE A 171     -38.687 -16.671 -24.147  1.00 44.61           C  
ATOM   2465  CB  PHE A 171     -38.326 -16.908 -21.631  1.00 44.61           C  
ATOM   2466  HB2 PHE A 171     -39.396 -16.699 -21.611  1.00 44.61           H  
ATOM   2467  HB3 PHE A 171     -37.809 -15.967 -21.445  1.00 44.61           H  
ATOM   2468  O   PHE A 171     -38.331 -15.523 -24.420  1.00 44.61           O  
ATOM   2469  CG  PHE A 171     -38.026 -17.897 -20.519  1.00 44.61           C  
ATOM   2470  CD1 PHE A 171     -38.912 -18.966 -20.277  1.00 44.61           C  
ATOM   2471  HD1 PHE A 171     -39.807 -19.070 -20.872  1.00 44.61           H  
ATOM   2472  CD2 PHE A 171     -36.865 -17.764 -19.734  1.00 44.61           C  
ATOM   2473  HD2 PHE A 171     -36.180 -16.948 -19.911  1.00 44.61           H  
ATOM   2474  CE1 PHE A 171     -38.640 -19.895 -19.257  1.00 44.61           C  
ATOM   2475  HE1 PHE A 171     -39.325 -20.708 -19.069  1.00 44.61           H  
ATOM   2476  CE2 PHE A 171     -36.595 -18.692 -18.712  1.00 44.61           C  
ATOM   2477  HE2 PHE A 171     -35.707 -18.580 -18.106  1.00 44.61           H  
ATOM   2478  CZ  PHE A 171     -37.481 -19.756 -18.472  1.00 44.61           C  
ATOM   2479  HZ  PHE A 171     -37.275 -20.462 -17.682  1.00 44.61           H  
ATOM   2480  N   PRO A 172     -39.684 -17.274 -24.825  1.00 45.45           N  
ATOM   2481  CA  PRO A 172     -40.400 -16.631 -25.923  1.00 45.45           C  
ATOM   2482  HA  PRO A 172     -39.708 -16.026 -26.509  1.00 45.45           H  
ATOM   2483  C   PRO A 172     -41.550 -15.734 -25.440  1.00 45.45           C  
ATOM   2484  CB  PRO A 172     -40.904 -17.781 -26.796  1.00 45.45           C  
ATOM   2485  HB2 PRO A 172     -40.114 -18.096 -27.477  1.00 45.45           H  
ATOM   2486  HB3 PRO A 172     -41.804 -17.517 -27.352  1.00 45.45           H  
ATOM   2487  O   PRO A 172     -42.283 -16.072 -24.513  1.00 45.45           O  
ATOM   2488  CG  PRO A 172     -41.170 -18.889 -25.777  1.00 45.45           C  
ATOM   2489  HG2 PRO A 172     -42.152 -18.744 -25.325  1.00 45.45           H  
ATOM   2490  HG3 PRO A 172     -41.101 -19.879 -26.228  1.00 45.45           H  
ATOM   2491  CD  PRO A 172     -40.084 -18.672 -24.722  1.00 45.45           C  
ATOM   2492  HD2 PRO A 172     -39.230 -19.311 -24.944  1.00 45.45           H  
ATOM   2493  HD3 PRO A 172     -40.475 -18.896 -23.729  1.00 45.45           H  
ATOM   2494  N   SER A 173     -41.749 -14.616 -26.139  1.00 34.99           N  
ATOM   2495  H   SER A 173     -41.124 -14.426 -26.910  1.00 34.99           H  
ATOM   2496  CA  SER A 173     -42.903 -13.728 -25.973  1.00 34.99           C  
ATOM   2497  HA  SER A 173     -43.210 -13.721 -24.927  1.00 34.99           H  
ATOM   2498  C   SER A 173     -44.085 -14.183 -26.837  1.00 34.99           C  
ATOM   2499  CB  SER A 173     -42.493 -12.302 -26.360  1.00 34.99           C  
ATOM   2500  HB2 SER A 173     -42.095 -12.299 -27.374  1.00 34.99           H  
ATOM   2501  HB3 SER A 173     -41.716 -11.960 -25.676  1.00 34.99           H  
ATOM   2502  O   SER A 173     -43.928 -14.345 -28.047  1.00 34.99           O  
ATOM   2503  OG  SER A 173     -43.595 -11.418 -26.296  1.00 34.99           O  
ATOM   2504  HG  SER A 173     -43.274 -10.522 -26.426  1.00 34.99           H  
ATOM   2505  N   SER A 174     -45.273 -14.320 -26.239  1.00 44.07           N  
ATOM   2506  H   SER A 174     -45.299 -14.276 -25.230  1.00 44.07           H  
ATOM   2507  CA  SER A 174     -46.560 -14.219 -26.947  1.00 44.07           C  
ATOM   2508  HA  SER A 174     -46.519 -13.344 -27.596  1.00 44.07           H  
ATOM   2509  C   SER A 174     -47.726 -14.037 -25.966  1.00 44.07           C  
ATOM   2510  CB  SER A 174     -46.834 -15.436 -27.849  1.00 44.07           C  
ATOM   2511  HB2 SER A 174     -47.818 -15.325 -28.305  1.00 44.07           H  
ATOM   2512  HB3 SER A 174     -46.095 -15.478 -28.649  1.00 44.07           H  
ATOM   2513  O   SER A 174     -48.002 -14.921 -25.156  1.00 44.07           O  
ATOM   2514  OG  SER A 174     -46.789 -16.651 -27.131  1.00 44.07           O  
ATOM   2515  HG  SER A 174     -47.238 -16.506 -26.295  1.00 44.07           H  
ATOM   2516  N   VAL A 175     -48.430 -12.908 -26.079  1.00 41.54           N  
ATOM   2517  H   VAL A 175     -48.144 -12.258 -26.797  1.00 41.54           H  
ATOM   2518  CA  VAL A 175     -49.728 -12.623 -25.429  1.00 41.54           C  
ATOM   2519  HA  VAL A 175     -49.855 -13.288 -24.575  1.00 41.54           H  
ATOM   2520  C   VAL A 175     -50.842 -12.922 -26.451  1.00 41.54           C  
ATOM   2521  CB  VAL A 175     -49.802 -11.155 -24.933  1.00 41.54           C  
ATOM   2522  HB  VAL A 175     -50.144 -10.521 -25.750  1.00 41.54           H  
ATOM   2523  O   VAL A 175     -50.593 -12.780 -27.652  1.00 41.54           O  
ATOM   2524  CG1 VAL A 175     -50.774 -11.003 -23.756  1.00 41.54           C  
ATOM   2525 HG11 VAL A 175     -51.769 -11.361 -24.020  1.00 41.54           H  
ATOM   2526 HG12 VAL A 175     -50.416 -11.576 -22.901  1.00 41.54           H  
ATOM   2527 HG13 VAL A 175     -50.856  -9.954 -23.472  1.00 41.54           H  
ATOM   2528  CG2 VAL A 175     -48.453 -10.597 -24.445  1.00 41.54           C  
ATOM   2529 HG21 VAL A 175     -47.751 -10.513 -25.275  1.00 41.54           H  
ATOM   2530 HG22 VAL A 175     -48.588  -9.602 -24.023  1.00 41.54           H  
ATOM   2531 HG23 VAL A 175     -48.034 -11.253 -23.682  1.00 41.54           H  
ATOM   2532  N   PRO A 176     -52.054 -13.331 -26.033  1.00 39.88           N  
ATOM   2533  CA  PRO A 176     -53.158 -12.364 -26.115  1.00 39.88           C  
ATOM   2534  HA  PRO A 176     -52.766 -11.347 -26.118  1.00 39.88           H  
ATOM   2535  C   PRO A 176     -54.197 -12.464 -24.976  1.00 39.88           C  
ATOM   2536  CB  PRO A 176     -53.814 -12.629 -27.470  1.00 39.88           C  
ATOM   2537  HB2 PRO A 176     -53.235 -12.147 -28.257  1.00 39.88           H  
ATOM   2538  HB3 PRO A 176     -54.850 -12.294 -27.511  1.00 39.88           H  
ATOM   2539  O   PRO A 176     -54.257 -13.437 -24.229  1.00 39.88           O  
ATOM   2540  CG  PRO A 176     -53.704 -14.145 -27.611  1.00 39.88           C  
ATOM   2541  HG2 PRO A 176     -54.637 -14.618 -27.306  1.00 39.88           H  
ATOM   2542  HG3 PRO A 176     -53.451 -14.418 -28.636  1.00 39.88           H  
ATOM   2543  CD  PRO A 176     -52.586 -14.550 -26.642  1.00 39.88           C  
ATOM   2544  HD2 PRO A 176     -52.996 -15.193 -25.863  1.00 39.88           H  
ATOM   2545  HD3 PRO A 176     -51.808 -15.094 -27.178  1.00 39.88           H  
ATOM   2546  N   SER A 177     -55.008 -11.412 -24.862  1.00 39.58           N  
ATOM   2547  H   SER A 177     -54.879 -10.647 -25.508  1.00 39.58           H  
ATOM   2548  CA  SER A 177     -56.021 -11.179 -23.822  1.00 39.58           C  
ATOM   2549  HA  SER A 177     -55.599 -11.432 -22.849  1.00 39.58           H  
ATOM   2550  C   SER A 177     -57.333 -11.956 -24.014  1.00 39.58           C  
ATOM   2551  CB  SER A 177     -56.402  -9.690 -23.835  1.00 39.58           C  
ATOM   2552  HB2 SER A 177     -56.908  -9.443 -22.902  1.00 39.58           H  
ATOM   2553  HB3 SER A 177     -57.095  -9.508 -24.657  1.00 39.58           H  
ATOM   2554  O   SER A 177     -57.768 -12.136 -25.147  1.00 39.58           O  
ATOM   2555  OG  SER A 177     -55.277  -8.841 -24.011  1.00 39.58           O  
ATOM   2556  HG  SER A 177     -55.573  -7.934 -23.901  1.00 39.58           H  
ATOM   2557  N   GLU A 178     -58.036 -12.243 -22.911  1.00 49.85           N  
ATOM   2558  H   GLU A 178     -57.604 -12.093 -22.011  1.00 49.85           H  
ATOM   2559  CA  GLU A 178     -59.501 -12.426 -22.859  1.00 49.85           C  
ATOM   2560  HA  GLU A 178     -59.939 -11.893 -23.703  1.00 49.85           H  
ATOM   2561  C   GLU A 178     -60.087 -11.749 -21.597  1.00 49.85           C  
ATOM   2562  CB  GLU A 178     -59.919 -13.909 -22.976  1.00 49.85           C  
ATOM   2563  HB2 GLU A 178     -60.778 -14.087 -22.328  1.00 49.85           H  
ATOM   2564  HB3 GLU A 178     -59.105 -14.555 -22.649  1.00 49.85           H  
ATOM   2565  O   GLU A 178     -59.358 -11.418 -20.658  1.00 49.85           O  
ATOM   2566  CG  GLU A 178     -60.334 -14.259 -24.420  1.00 49.85           C  
ATOM   2567  HG2 GLU A 178     -61.062 -13.519 -24.754  1.00 49.85           H  
ATOM   2568  HG3 GLU A 178     -59.459 -14.184 -25.065  1.00 49.85           H  
ATOM   2569  CD  GLU A 178     -60.954 -15.658 -24.589  1.00 49.85           C  
ATOM   2570  OE1 GLU A 178     -61.568 -15.886 -25.658  1.00 49.85           O  
ATOM   2571  OE2 GLU A 178     -60.815 -16.499 -23.671  1.00 49.85           O  
ATOM   2572  N   GLU A 179     -61.393 -11.457 -21.606  1.00 45.27           N  
ATOM   2573  H   GLU A 179     -61.958 -11.840 -22.350  1.00 45.27           H  
ATOM   2574  CA  GLU A 179     -62.034 -10.428 -20.769  1.00 45.27           C  
ATOM   2575  HA  GLU A 179     -61.255  -9.779 -20.370  1.00 45.27           H  
ATOM   2576  C   GLU A 179     -62.852 -10.974 -19.565  1.00 45.27           C  
ATOM   2577  CB  GLU A 179     -62.940  -9.553 -21.670  1.00 45.27           C  
ATOM   2578  HB2 GLU A 179     -63.431  -8.803 -21.051  1.00 45.27           H  
ATOM   2579  HB3 GLU A 179     -63.711 -10.192 -22.100  1.00 45.27           H  
ATOM   2580  O   GLU A 179     -63.604 -11.933 -19.693  1.00 45.27           O  
ATOM   2581  CG  GLU A 179     -62.205  -8.817 -22.808  1.00 45.27           C  
ATOM   2582  HG2 GLU A 179     -61.630  -9.531 -23.398  1.00 45.27           H  
ATOM   2583  HG3 GLU A 179     -61.500  -8.113 -22.365  1.00 45.27           H  
ATOM   2584  CD  GLU A 179     -63.177  -8.079 -23.749  1.00 45.27           C  
ATOM   2585  OE1 GLU A 179     -63.053  -6.837 -23.862  1.00 45.27           O  
ATOM   2586  OE2 GLU A 179     -64.033  -8.759 -24.358  1.00 45.27           O  
ATOM   2587  N   ILE A 180     -62.723 -10.311 -18.398  1.00 40.41           N  
ATOM   2588  H   ILE A 180     -61.851  -9.805 -18.338  1.00 40.41           H  
ATOM   2589  CA  ILE A 180     -63.796  -9.718 -17.540  1.00 40.41           C  
ATOM   2590  HA  ILE A 180     -63.414  -9.688 -16.520  1.00 40.41           H  
ATOM   2591  C   ILE A 180     -65.153 -10.490 -17.484  1.00 40.41           C  
ATOM   2592  CB  ILE A 180     -63.975  -8.242 -18.028  1.00 40.41           C  
ATOM   2593  HB  ILE A 180     -64.344  -8.281 -19.053  1.00 40.41           H  
ATOM   2594  O   ILE A 180     -65.823 -10.565 -18.513  1.00 40.41           O  
ATOM   2595  CG1 ILE A 180     -62.628  -7.463 -18.046  1.00 40.41           C  
ATOM   2596 HG12 ILE A 180     -62.230  -7.407 -17.032  1.00 40.41           H  
ATOM   2597 HG13 ILE A 180     -61.898  -7.991 -18.660  1.00 40.41           H  
ATOM   2598  CG2 ILE A 180     -65.001  -7.424 -17.226  1.00 40.41           C  
ATOM   2599 HG21 ILE A 180     -64.677  -7.313 -16.191  1.00 40.41           H  
ATOM   2600 HG22 ILE A 180     -65.980  -7.896 -17.301  1.00 40.41           H  
ATOM   2601 HG23 ILE A 180     -65.128  -6.435 -17.668  1.00 40.41           H  
ATOM   2602  CD1 ILE A 180     -62.698  -6.044 -18.629  1.00 40.41           C  
ATOM   2603 HD11 ILE A 180     -63.215  -5.368 -17.948  1.00 40.41           H  
ATOM   2604 HD12 ILE A 180     -63.206  -6.063 -19.593  1.00 40.41           H  
ATOM   2605 HD13 ILE A 180     -61.685  -5.668 -18.774  1.00 40.41           H  
ATOM   2606  N   PRO A 181     -65.689 -10.916 -16.298  1.00 40.36           N  
ATOM   2607  CA  PRO A 181     -66.330  -9.942 -15.388  1.00 40.36           C  
ATOM   2608  HA  PRO A 181     -65.850  -8.968 -15.491  1.00 40.36           H  
ATOM   2609  C   PRO A 181     -66.384 -10.202 -13.857  1.00 40.36           C  
ATOM   2610  CB  PRO A 181     -67.767  -9.863 -15.921  1.00 40.36           C  
ATOM   2611  HB2 PRO A 181     -68.480  -9.483 -15.190  1.00 40.36           H  
ATOM   2612  HB3 PRO A 181     -67.797  -9.250 -16.822  1.00 40.36           H  
ATOM   2613  O   PRO A 181     -66.143 -11.283 -13.331  1.00 40.36           O  
ATOM   2614  CG  PRO A 181     -68.065 -11.316 -16.294  1.00 40.36           C  
ATOM   2615  HG2 PRO A 181     -68.572 -11.363 -17.258  1.00 40.36           H  
ATOM   2616  HG3 PRO A 181     -68.667 -11.796 -15.522  1.00 40.36           H  
ATOM   2617  CD  PRO A 181     -66.686 -11.986 -16.369  1.00 40.36           C  
ATOM   2618  HD2 PRO A 181     -66.556 -12.658 -15.521  1.00 40.36           H  
ATOM   2619  HD3 PRO A 181     -66.595 -12.565 -17.288  1.00 40.36           H  
ATOM   2620  N   LEU A 182     -66.767  -9.119 -13.166  1.00 40.41           N  
ATOM   2621  H   LEU A 182     -67.009  -8.324 -13.741  1.00 40.41           H  
ATOM   2622  CA  LEU A 182     -66.925  -8.894 -11.718  1.00 40.41           C  
ATOM   2623  HA  LEU A 182     -66.003  -9.154 -11.197  1.00 40.41           H  
ATOM   2624  C   LEU A 182     -68.116  -9.631 -11.065  1.00 40.41           C  
ATOM   2625  CB  LEU A 182     -67.239  -7.386 -11.553  1.00 40.41           C  
ATOM   2626  HB2 LEU A 182     -68.179  -7.200 -12.071  1.00 40.41           H  
ATOM   2627  HB3 LEU A 182     -67.421  -7.173 -10.500  1.00 40.41           H  
ATOM   2628  O   LEU A 182     -69.192  -9.657 -11.655  1.00 40.41           O  
ATOM   2629  CG  LEU A 182     -66.197  -6.384 -12.087  1.00 40.41           C  
ATOM   2630  HG  LEU A 182     -65.719  -6.769 -12.988  1.00 40.41           H  
ATOM   2631  CD1 LEU A 182     -66.877  -5.062 -12.451  1.00 40.41           C  
ATOM   2632 HD11 LEU A 182     -67.610  -5.227 -13.240  1.00 40.41           H  
ATOM   2633 HD12 LEU A 182     -67.373  -4.642 -11.576  1.00 40.41           H  
ATOM   2634 HD13 LEU A 182     -66.130  -4.356 -12.813  1.00 40.41           H  
ATOM   2635  CD2 LEU A 182     -65.127  -6.109 -11.035  1.00 40.41           C  
ATOM   2636 HD21 LEU A 182     -65.572  -5.672 -10.141  1.00 40.41           H  
ATOM   2637 HD22 LEU A 182     -64.626  -7.040 -10.770  1.00 40.41           H  
ATOM   2638 HD23 LEU A 182     -64.384  -5.421 -11.439  1.00 40.41           H  
ATOM   2639  N   LEU A 183     -67.990 -10.024  -9.784  1.00 46.59           N  
ATOM   2640  H   LEU A 183     -67.061 -10.019  -9.389  1.00 46.59           H  
ATOM   2641  CA  LEU A 183     -69.085 -10.123  -8.786  1.00 46.59           C  
ATOM   2642  HA  LEU A 183     -69.764  -9.291  -8.973  1.00 46.59           H  
ATOM   2643  C   LEU A 183     -68.541  -9.881  -7.340  1.00 46.59           C  
ATOM   2644  CB  LEU A 183     -69.868 -11.454  -8.933  1.00 46.59           C  
ATOM   2645  HB2 LEU A 183     -69.160 -12.253  -9.153  1.00 46.59           H  
ATOM   2646  HB3 LEU A 183     -70.316 -11.703  -7.971  1.00 46.59           H  
ATOM   2647  O   LEU A 183     -67.322  -9.889  -7.166  1.00 46.59           O  
ATOM   2648  CG  LEU A 183     -70.999 -11.488  -9.996  1.00 46.59           C  
ATOM   2649  HG  LEU A 183     -70.557 -11.563 -10.990  1.00 46.59           H  
ATOM   2650  CD1 LEU A 183     -71.842 -12.749  -9.793  1.00 46.59           C  
ATOM   2651 HD11 LEU A 183     -72.346 -12.719  -8.828  1.00 46.59           H  
ATOM   2652 HD12 LEU A 183     -72.582 -12.829 -10.589  1.00 46.59           H  
ATOM   2653 HD13 LEU A 183     -71.195 -13.625  -9.835  1.00 46.59           H  
ATOM   2654  CD2 LEU A 183     -71.986 -10.310  -9.973  1.00 46.59           C  
ATOM   2655 HD21 LEU A 183     -71.470  -9.378 -10.202  1.00 46.59           H  
ATOM   2656 HD22 LEU A 183     -72.490 -10.245  -9.008  1.00 46.59           H  
ATOM   2657 HD23 LEU A 183     -72.735 -10.458 -10.751  1.00 46.59           H  
ATOM   2658  N   PRO A 184     -69.383  -9.550  -6.325  1.00 44.98           N  
ATOM   2659  CA  PRO A 184     -69.034  -8.459  -5.397  1.00 44.98           C  
ATOM   2660  HA  PRO A 184     -68.086  -8.007  -5.686  1.00 44.98           H  
ATOM   2661  C   PRO A 184     -68.974  -8.780  -3.882  1.00 44.98           C  
ATOM   2662  CB  PRO A 184     -70.161  -7.451  -5.650  1.00 44.98           C  
ATOM   2663  HB2 PRO A 184     -70.011  -6.965  -6.614  1.00 44.98           H  
ATOM   2664  HB3 PRO A 184     -70.253  -6.705  -4.861  1.00 44.98           H  
ATOM   2665  O   PRO A 184     -69.526  -9.765  -3.409  1.00 44.98           O  
ATOM   2666  CG  PRO A 184     -71.387  -8.361  -5.714  1.00 44.98           C  
ATOM   2667  HG2 PRO A 184     -71.743  -8.581  -4.708  1.00 44.98           H  
ATOM   2668  HG3 PRO A 184     -72.183  -7.915  -6.311  1.00 44.98           H  
ATOM   2669  CD  PRO A 184     -70.843  -9.634  -6.363  1.00 44.98           C  
ATOM   2670  HD2 PRO A 184     -71.185 -10.511  -5.813  1.00 44.98           H  
ATOM   2671  HD3 PRO A 184     -71.212  -9.671  -7.387  1.00 44.98           H  
ATOM   2672  N   MET A 185     -68.373  -7.828  -3.149  1.00 39.77           N  
ATOM   2673  H   MET A 185     -67.829  -7.179  -3.700  1.00 39.77           H  
ATOM   2674  CA  MET A 185     -68.645  -7.348  -1.771  1.00 39.77           C  
ATOM   2675  HA  MET A 185     -67.704  -6.933  -1.411  1.00 39.77           H  
ATOM   2676  C   MET A 185     -69.123  -8.317  -0.661  1.00 39.77           C  
ATOM   2677  CB  MET A 185     -69.643  -6.175  -1.830  1.00 39.77           C  
ATOM   2678  HB2 MET A 185     -70.556  -6.502  -2.326  1.00 39.77           H  
ATOM   2679  HB3 MET A 185     -69.898  -5.889  -0.809  1.00 39.77           H  
ATOM   2680  O   MET A 185     -70.238  -8.830  -0.689  1.00 39.77           O  
ATOM   2681  CG  MET A 185     -69.091  -4.936  -2.547  1.00 39.77           C  
ATOM   2682  HG2 MET A 185     -68.194  -4.597  -2.028  1.00 39.77           H  
ATOM   2683  HG3 MET A 185     -68.808  -5.213  -3.562  1.00 39.77           H  
ATOM   2684  SD  MET A 185     -70.250  -3.542  -2.661  1.00 39.77           S  
ATOM   2685  CE  MET A 185     -70.413  -3.077  -0.913  1.00 39.77           C  
ATOM   2686  HE1 MET A 185     -71.024  -2.178  -0.835  1.00 39.77           H  
ATOM   2687  HE2 MET A 185     -69.428  -2.876  -0.492  1.00 39.77           H  
ATOM   2688  HE3 MET A 185     -70.893  -3.880  -0.355  1.00 39.77           H  
ATOM   2689  N   GLY A 186     -68.366  -8.338   0.446  1.00 52.63           N  
ATOM   2690  H   GLY A 186     -67.461  -7.890   0.411  1.00 52.63           H  
ATOM   2691  CA  GLY A 186     -68.821  -8.696   1.800  1.00 52.63           C  
ATOM   2692  HA2 GLY A 186     -69.910  -8.719   1.825  1.00 52.63           H  
ATOM   2693  HA3 GLY A 186     -68.457  -9.690   2.057  1.00 52.63           H  
ATOM   2694  C   GLY A 186     -68.252  -7.690   2.830  1.00 52.63           C  
ATOM   2695  O   GLY A 186     -67.095  -7.305   2.651  1.00 52.63           O  
ATOM   2696  N   PRO A 187     -69.013  -7.206   3.839  1.00 47.94           N  
ATOM   2697  CA  PRO A 187     -68.638  -5.998   4.589  1.00 47.94           C  
ATOM   2698  HA  PRO A 187     -67.816  -5.476   4.099  1.00 47.94           H  
ATOM   2699  C   PRO A 187     -68.246  -6.213   6.073  1.00 47.94           C  
ATOM   2700  CB  PRO A 187     -69.898  -5.137   4.466  1.00 47.94           C  
ATOM   2701  HB2 PRO A 187     -69.933  -4.315   5.181  1.00 47.94           H  
ATOM   2702  HB3 PRO A 187     -69.982  -4.749   3.451  1.00 47.94           H  
ATOM   2703  O   PRO A 187     -68.437  -7.283   6.640  1.00 47.94           O  
ATOM   2704  CG  PRO A 187     -70.997  -6.168   4.717  1.00 47.94           C  
ATOM   2705  HG2 PRO A 187     -71.949  -5.850   4.292  1.00 47.94           H  
ATOM   2706  HG3 PRO A 187     -71.098  -6.350   5.787  1.00 47.94           H  
ATOM   2707  CD  PRO A 187     -70.451  -7.420   4.020  1.00 47.94           C  
ATOM   2708  HD2 PRO A 187     -70.955  -7.512   3.058  1.00 47.94           H  
ATOM   2709  HD3 PRO A 187     -70.636  -8.304   4.630  1.00 47.94           H  
ATOM   2710  N   ASP A 188     -67.776  -5.114   6.675  1.00 40.46           N  
ATOM   2711  H   ASP A 188     -67.708  -4.308   6.070  1.00 40.46           H  
ATOM   2712  CA  ASP A 188     -67.828  -4.723   8.096  1.00 40.46           C  
ATOM   2713  HA  ASP A 188     -67.299  -3.771   8.130  1.00 40.46           H  
ATOM   2714  C   ASP A 188     -67.165  -5.579   9.198  1.00 40.46           C  
ATOM   2715  CB  ASP A 188     -69.276  -4.366   8.486  1.00 40.46           C  
ATOM   2716  HB2 ASP A 188     -69.888  -5.266   8.448  1.00 40.46           H  
ATOM   2717  HB3 ASP A 188     -69.281  -3.995   9.511  1.00 40.46           H  
ATOM   2718  O   ASP A 188     -67.723  -6.548   9.705  1.00 40.46           O  
ATOM   2719  CG  ASP A 188     -69.898  -3.293   7.586  1.00 40.46           C  
ATOM   2720  OD1 ASP A 188     -69.124  -2.495   7.007  1.00 40.46           O  
ATOM   2721  OD2 ASP A 188     -71.142  -3.298   7.456  1.00 40.46           O  
ATOM   2722  N   THR A 189     -66.090  -5.022   9.775  1.00 40.89           N  
ATOM   2723  H   THR A 189     -65.611  -4.303   9.251  1.00 40.89           H  
ATOM   2724  CA  THR A 189     -65.876  -5.030  11.237  1.00 40.89           C  
ATOM   2725  HA  THR A 189     -66.842  -5.180  11.720  1.00 40.89           H  
ATOM   2726  C   THR A 189     -65.338  -3.681  11.714  1.00 40.89           C  
ATOM   2727  CB  THR A 189     -64.943  -6.142  11.758  1.00 40.89           C  
ATOM   2728  HB  THR A 189     -64.611  -5.858  12.756  1.00 40.89           H  
ATOM   2729  O   THR A 189     -64.139  -3.414  11.645  1.00 40.89           O  
ATOM   2730  CG2 THR A 189     -65.627  -7.497  11.899  1.00 40.89           C  
ATOM   2731 HG21 THR A 189     -66.536  -7.400  12.492  1.00 40.89           H  
ATOM   2732 HG22 THR A 189     -65.880  -7.885  10.912  1.00 40.89           H  
ATOM   2733 HG23 THR A 189     -64.948  -8.195  12.387  1.00 40.89           H  
ATOM   2734  OG1 THR A 189     -63.803  -6.295  10.947  1.00 40.89           O  
ATOM   2735  HG1 THR A 189     -63.405  -5.425  10.869  1.00 40.89           H  
ATOM   2736  N   THR A 190     -66.221  -2.837  12.247  1.00 39.69           N  
ATOM   2737  H   THR A 190     -67.203  -3.072  12.210  1.00 39.69           H  
ATOM   2738  CA  THR A 190     -65.856  -1.673  13.066  1.00 39.69           C  
ATOM   2739  HA  THR A 190     -64.891  -1.280  12.746  1.00 39.69           H  
ATOM   2740  C   THR A 190     -65.766  -2.078  14.536  1.00 39.69           C  
ATOM   2741  CB  THR A 190     -66.904  -0.554  12.946  1.00 39.69           C  
ATOM   2742  HB  THR A 190     -66.687   0.212  13.690  1.00 39.69           H  
ATOM   2743  O   THR A 190     -66.740  -2.605  15.074  1.00 39.69           O  
ATOM   2744  CG2 THR A 190     -66.912   0.101  11.568  1.00 39.69           C  
ATOM   2745 HG21 THR A 190     -67.172  -0.633  10.804  1.00 39.69           H  
ATOM   2746 HG22 THR A 190     -65.928   0.517  11.348  1.00 39.69           H  
ATOM   2747 HG23 THR A 190     -67.651   0.902  11.553  1.00 39.69           H  
ATOM   2748  OG1 THR A 190     -68.194  -1.072  13.182  1.00 39.69           O  
ATOM   2749  HG1 THR A 190     -68.151  -1.593  13.987  1.00 39.69           H  
ATOM   2750  N   VAL A 191     -64.664  -1.754  15.215  1.00 40.70           N  
ATOM   2751  H   VAL A 191     -63.880  -1.355  14.719  1.00 40.70           H  
ATOM   2752  CA  VAL A 191     -64.621  -1.705  16.686  1.00 40.70           C  
ATOM   2753  HA  VAL A 191     -65.609  -1.944  17.079  1.00 40.70           H  
ATOM   2754  C   VAL A 191     -64.309  -0.273  17.104  1.00 40.70           C  
ATOM   2755  CB  VAL A 191     -63.659  -2.737  17.303  1.00 40.70           C  
ATOM   2756  HB  VAL A 191     -62.651  -2.572  16.924  1.00 40.70           H  
ATOM   2757  O   VAL A 191     -63.241   0.265  16.821  1.00 40.70           O  
ATOM   2758  CG1 VAL A 191     -63.641  -2.633  18.835  1.00 40.70           C  
ATOM   2759 HG11 VAL A 191     -63.262  -1.659  19.147  1.00 40.70           H  
ATOM   2760 HG12 VAL A 191     -62.984  -3.396  19.251  1.00 40.70           H  
ATOM   2761 HG13 VAL A 191     -64.645  -2.767  19.238  1.00 40.70           H  
ATOM   2762  CG2 VAL A 191     -64.101  -4.164  16.948  1.00 40.70           C  
ATOM   2763 HG21 VAL A 191     -63.435  -4.886  17.419  1.00 40.70           H  
ATOM   2764 HG22 VAL A 191     -65.122  -4.337  17.289  1.00 40.70           H  
ATOM   2765 HG23 VAL A 191     -64.056  -4.311  15.869  1.00 40.70           H  
ATOM   2766  N   THR A 192     -65.301   0.353  17.724  1.00 37.82           N  
ATOM   2767  H   THR A 192     -66.148  -0.165  17.911  1.00 37.82           H  
ATOM   2768  CA  THR A 192     -65.281   1.710  18.272  1.00 37.82           C  
ATOM   2769  HA  THR A 192     -64.734   2.374  17.603  1.00 37.82           H  
ATOM   2770  C   THR A 192     -64.639   1.751  19.655  1.00 37.82           C  
ATOM   2771  CB  THR A 192     -66.730   2.209  18.430  1.00 37.82           C  
ATOM   2772  HB  THR A 192     -66.764   3.042  19.132  1.00 37.82           H  
ATOM   2773  O   THR A 192     -64.931   0.859  20.442  1.00 37.82           O  
ATOM   2774  CG2 THR A 192     -67.315   2.692  17.108  1.00 37.82           C  
ATOM   2775 HG21 THR A 192     -66.723   3.523  16.723  1.00 37.82           H  
ATOM   2776 HG22 THR A 192     -67.319   1.879  16.381  1.00 37.82           H  
ATOM   2777 HG23 THR A 192     -68.339   3.030  17.271  1.00 37.82           H  
ATOM   2778  OG1 THR A 192     -67.558   1.169  18.909  1.00 37.82           O  
ATOM   2779  HG1 THR A 192     -67.262   0.995  19.806  1.00 37.82           H  
ATOM   2780  N   THR A 193     -63.892   2.838  19.914  1.00 36.98           N  
ATOM   2781  H   THR A 193     -63.623   3.369  19.097  1.00 36.98           H  
ATOM   2782  CA  THR A 193     -63.787   3.597  21.190  1.00 36.98           C  
ATOM   2783  HA  THR A 193     -62.959   4.291  21.044  1.00 36.98           H  
ATOM   2784  C   THR A 193     -63.357   2.812  22.462  1.00 36.98           C  
ATOM   2785  CB  THR A 193     -65.027   4.502  21.352  1.00 36.98           C  
ATOM   2786  HB  THR A 193     -64.867   5.158  22.208  1.00 36.98           H  
ATOM   2787  O   THR A 193     -63.507   1.609  22.577  1.00 36.98           O  
ATOM   2788  CG2 THR A 193     -65.251   5.425  20.148  1.00 36.98           C  
ATOM   2789 HG21 THR A 193     -64.362   6.034  19.984  1.00 36.98           H  
ATOM   2790 HG22 THR A 193     -66.090   6.087  20.366  1.00 36.98           H  
ATOM   2791 HG23 THR A 193     -65.478   4.857  19.246  1.00 36.98           H  
ATOM   2792  OG1 THR A 193     -66.217   3.769  21.511  1.00 36.98           O  
ATOM   2793  HG1 THR A 193     -66.388   3.741  22.455  1.00 36.98           H  
ATOM   2794  N   ASP A 194     -62.651   3.372  23.448  1.00 37.13           N  
ATOM   2795  H   ASP A 194     -62.142   2.680  23.980  1.00 37.13           H  
ATOM   2796  CA  ASP A 194     -62.970   4.547  24.268  1.00 37.13           C  
ATOM   2797  HA  ASP A 194     -63.169   5.421  23.648  1.00 37.13           H  
ATOM   2798  C   ASP A 194     -61.810   4.879  25.249  1.00 37.13           C  
ATOM   2799  CB  ASP A 194     -64.212   4.178  25.117  1.00 37.13           C  
ATOM   2800  HB2 ASP A 194     -64.111   4.576  26.126  1.00 37.13           H  
ATOM   2801  HB3 ASP A 194     -64.305   3.097  25.222  1.00 37.13           H  
ATOM   2802  O   ASP A 194     -60.946   4.039  25.480  1.00 37.13           O  
ATOM   2803  CG  ASP A 194     -65.491   4.764  24.543  1.00 37.13           C  
ATOM   2804  OD1 ASP A 194     -65.512   6.009  24.418  1.00 37.13           O  
ATOM   2805  OD2 ASP A 194     -66.389   3.986  24.157  1.00 37.13           O  
ATOM   2806  N   ILE A 195     -61.883   6.053  25.910  1.00 39.69           N  
ATOM   2807  H   ILE A 195     -62.653   6.642  25.628  1.00 39.69           H  
ATOM   2808  CA  ILE A 195     -61.206   6.427  27.190  1.00 39.69           C  
ATOM   2809  HA  ILE A 195     -61.591   7.417  27.430  1.00 39.69           H  
ATOM   2810  C   ILE A 195     -59.654   6.552  27.122  1.00 39.69           C  
ATOM   2811  CB  ILE A 195     -61.720   5.479  28.311  1.00 39.69           C  
ATOM   2812  HB  ILE A 195     -61.547   4.457  27.973  1.00 39.69           H  
ATOM   2813  O   ILE A 195     -58.938   5.572  26.993  1.00 39.69           O  
ATOM   2814  CG1 ILE A 195     -63.241   5.675  28.549  1.00 39.69           C  
ATOM   2815 HG12 ILE A 195     -63.404   6.434  29.314  1.00 39.69           H  
ATOM   2816 HG13 ILE A 195     -63.738   6.044  27.653  1.00 39.69           H  
ATOM   2817  CG2 ILE A 195     -61.007   5.610  29.672  1.00 39.69           C  
ATOM   2818 HG21 ILE A 195     -59.927   5.546  29.547  1.00 39.69           H  
ATOM   2819 HG22 ILE A 195     -61.266   6.540  30.179  1.00 39.69           H  
ATOM   2820 HG23 ILE A 195     -61.306   4.780  30.312  1.00 39.69           H  
ATOM   2821  CD1 ILE A 195     -63.939   4.377  28.978  1.00 39.69           C  
ATOM   2822 HD11 ILE A 195     -63.548   4.040  29.938  1.00 39.69           H  
ATOM   2823 HD12 ILE A 195     -65.009   4.558  29.077  1.00 39.69           H  
ATOM   2824 HD13 ILE A 195     -63.779   3.598  28.233  1.00 39.69           H  
ATOM   2825  N   SER A 196     -59.036   7.746  27.117  1.00 38.89           N  
ATOM   2826  H   SER A 196     -58.116   7.603  26.726  1.00 38.89           H  
ATOM   2827  CA  SER A 196     -59.034   8.874  28.087  1.00 38.89           C  
ATOM   2828  HA  SER A 196     -58.793   9.754  27.491  1.00 38.89           H  
ATOM   2829  C   SER A 196     -57.938   8.784  29.170  1.00 38.89           C  
ATOM   2830  CB  SER A 196     -60.390   9.191  28.726  1.00 38.89           C  
ATOM   2831  HB2 SER A 196     -61.112   9.437  27.947  1.00 38.89           H  
ATOM   2832  HB3 SER A 196     -60.736   8.321  29.285  1.00 38.89           H  
ATOM   2833  O   SER A 196     -57.808   7.779  29.861  1.00 38.89           O  
ATOM   2834  OG  SER A 196     -60.290  10.279  29.624  1.00 38.89           O  
ATOM   2835  HG  SER A 196     -61.094  10.312  30.148  1.00 38.89           H  
ATOM   2836  N   GLY A 197     -57.216   9.899  29.358  1.00 36.93           N  
ATOM   2837  H   GLY A 197     -57.439  10.685  28.764  1.00 36.93           H  
ATOM   2838  CA  GLY A 197     -56.187  10.107  30.388  1.00 36.93           C  
ATOM   2839  HA2 GLY A 197     -56.393   9.458  31.240  1.00 36.93           H  
ATOM   2840  HA3 GLY A 197     -56.250  11.138  30.736  1.00 36.93           H  
ATOM   2841  C   GLY A 197     -54.757   9.803  29.910  1.00 36.93           C  
ATOM   2842  O   GLY A 197     -54.507   8.779  29.293  1.00 36.93           O  
ATOM   2843  N   GLY A 198     -53.753  10.644  30.157  1.00 37.27           N  
ATOM   2844  H   GLY A 198     -52.847  10.295  29.877  1.00 37.27           H  
ATOM   2845  CA  GLY A 198     -53.765  11.968  30.781  1.00 37.27           C  
ATOM   2846  HA2 GLY A 198     -54.157  11.902  31.796  1.00 37.27           H  
ATOM   2847  HA3 GLY A 198     -54.390  12.642  30.196  1.00 37.27           H  
ATOM   2848  C   GLY A 198     -52.339  12.527  30.847  1.00 37.27           C  
ATOM   2849  O   GLY A 198     -51.387  11.785  31.072  1.00 37.27           O  
ATOM   2850  N   THR A 199     -52.169  13.830  30.629  1.00 34.55           N  
ATOM   2851  H   THR A 199     -52.973  14.422  30.473  1.00 34.55           H  
ATOM   2852  CA  THR A 199     -50.859  14.497  30.698  1.00 34.55           C  
ATOM   2853  HA  THR A 199     -50.151  13.971  30.058  1.00 34.55           H  
ATOM   2854  C   THR A 199     -50.318  14.497  32.129  1.00 34.55           C  
ATOM   2855  CB  THR A 199     -50.971  15.951  30.215  1.00 34.55           C  
ATOM   2856  HB  THR A 199     -50.060  16.490  30.474  1.00 34.55           H  
ATOM   2857  O   THR A 199     -50.919  15.119  33.004  1.00 34.55           O  
ATOM   2858  CG2 THR A 199     -51.180  16.044  28.705  1.00 34.55           C  
ATOM   2859 HG21 THR A 199     -50.343  15.576  28.187  1.00 34.55           H  
ATOM   2860 HG22 THR A 199     -52.107  15.546  28.419  1.00 34.55           H  
ATOM   2861 HG23 THR A 199     -51.235  17.092  28.413  1.00 34.55           H  
ATOM   2862  OG1 THR A 199     -52.076  16.571  30.834  1.00 34.55           O  
ATOM   2863  HG1 THR A 199     -51.950  16.468  31.780  1.00 34.55           H  
ATOM   2864  N   GLY A 200     -49.174  13.849  32.357  1.00 37.83           N  
ATOM   2865  H   GLY A 200     -48.777  13.298  31.609  1.00 37.83           H  
ATOM   2866  CA  GLY A 200     -48.504  13.784  33.658  1.00 37.83           C  
ATOM   2867  HA2 GLY A 200     -49.038  14.375  34.402  1.00 37.83           H  
ATOM   2868  HA3 GLY A 200     -48.491  12.749  34.000  1.00 37.83           H  
ATOM   2869  C   GLY A 200     -47.062  14.275  33.582  1.00 37.83           C  
ATOM   2870  O   GLY A 200     -46.148  13.483  33.374  1.00 37.83           O  
ATOM   2871  N   VAL A 201     -46.858  15.582  33.763  1.00 34.38           N  
ATOM   2872  H   VAL A 201     -47.661  16.163  33.958  1.00 34.38           H  
ATOM   2873  CA  VAL A 201     -45.532  16.139  34.067  1.00 34.38           C  
ATOM   2874  HA  VAL A 201     -44.794  15.725  33.380  1.00 34.38           H  
ATOM   2875  C   VAL A 201     -45.174  15.722  35.491  1.00 34.38           C  
ATOM   2876  CB  VAL A 201     -45.524  17.678  33.938  1.00 34.38           C  
ATOM   2877  HB  VAL A 201     -46.310  18.094  34.569  1.00 34.38           H  
ATOM   2878  O   VAL A 201     -45.931  16.011  36.415  1.00 34.38           O  
ATOM   2879  CG1 VAL A 201     -44.186  18.298  34.364  1.00 34.38           C  
ATOM   2880 HG11 VAL A 201     -44.005  18.124  35.424  1.00 34.38           H  
ATOM   2881 HG12 VAL A 201     -43.366  17.871  33.784  1.00 34.38           H  
ATOM   2882 HG13 VAL A 201     -44.208  19.376  34.208  1.00 34.38           H  
ATOM   2883  CG2 VAL A 201     -45.798  18.103  32.489  1.00 34.38           C  
ATOM   2884 HG21 VAL A 201     -45.787  19.191  32.417  1.00 34.38           H  
ATOM   2885 HG22 VAL A 201     -46.778  17.748  32.170  1.00 34.38           H  
ATOM   2886 HG23 VAL A 201     -45.033  17.694  31.829  1.00 34.38           H  
ATOM   2887  N   ILE A 202     -44.029  15.064  35.674  1.00 37.98           N  
ATOM   2888  H   ILE A 202     -43.472  14.815  34.868  1.00 37.98           H  
ATOM   2889  CA  ILE A 202     -43.464  14.790  36.998  1.00 37.98           C  
ATOM   2890  HA  ILE A 202     -44.018  15.358  37.746  1.00 37.98           H  
ATOM   2891  C   ILE A 202     -42.033  15.319  37.021  1.00 37.98           C  
ATOM   2892  CB  ILE A 202     -43.591  13.300  37.402  1.00 37.98           C  
ATOM   2893  HB  ILE A 202     -43.055  12.689  36.676  1.00 37.98           H  
ATOM   2894  O   ILE A 202     -41.093  14.662  36.581  1.00 37.98           O  
ATOM   2895  CG1 ILE A 202     -45.081  12.874  37.409  1.00 37.98           C  
ATOM   2896 HG12 ILE A 202     -45.639  13.525  38.081  1.00 37.98           H  
ATOM   2897 HG13 ILE A 202     -45.488  12.999  36.406  1.00 37.98           H  
ATOM   2898  CG2 ILE A 202     -42.960  13.082  38.793  1.00 37.98           C  
ATOM   2899 HG21 ILE A 202     -43.482  13.677  39.542  1.00 37.98           H  
ATOM   2900 HG22 ILE A 202     -41.908  13.369  38.782  1.00 37.98           H  
ATOM   2901 HG23 ILE A 202     -42.998  12.029  39.071  1.00 37.98           H  
ATOM   2902  CD1 ILE A 202     -45.342  11.418  37.815  1.00 37.98           C  
ATOM   2903 HD11 ILE A 202     -44.724  10.749  37.216  1.00 37.98           H  
ATOM   2904 HD12 ILE A 202     -45.126  11.270  38.873  1.00 37.98           H  
ATOM   2905 HD13 ILE A 202     -46.391  11.180  37.642  1.00 37.98           H  
ATOM   2906  N   GLU A 203     -41.891  16.531  37.551  1.00 34.67           N  
ATOM   2907  H   GLU A 203     -42.722  17.020  37.849  1.00 34.67           H  
ATOM   2908  CA  GLU A 203     -40.641  16.984  38.149  1.00 34.67           C  
ATOM   2909  HA  GLU A 203     -39.796  16.690  37.526  1.00 34.67           H  
ATOM   2910  C   GLU A 203     -40.513  16.325  39.530  1.00 34.67           C  
ATOM   2911  CB  GLU A 203     -40.642  18.516  38.304  1.00 34.67           C  
ATOM   2912  HB2 GLU A 203     -41.496  18.800  38.919  1.00 34.67           H  
ATOM   2913  HB3 GLU A 203     -39.732  18.810  38.827  1.00 34.67           H  
ATOM   2914  O   GLU A 203     -41.425  16.422  40.354  1.00 34.67           O  
ATOM   2915  CG  GLU A 203     -40.703  19.276  36.970  1.00 34.67           C  
ATOM   2916  HG2 GLU A 203     -39.846  18.980  36.365  1.00 34.67           H  
ATOM   2917  HG3 GLU A 203     -41.607  18.991  36.432  1.00 34.67           H  
ATOM   2918  CD  GLU A 203     -40.706  20.802  37.169  1.00 34.67           C  
ATOM   2919  OE1 GLU A 203     -40.026  21.489  36.374  1.00 34.67           O  
ATOM   2920  OE2 GLU A 203     -41.395  21.273  38.102  1.00 34.67           O  
ATOM   2921  N   THR A 204     -39.386  15.674  39.813  1.00 37.83           N  
ATOM   2922  H   THR A 204     -38.710  15.511  39.081  1.00 37.83           H  
ATOM   2923  CA  THR A 204     -39.063  15.161  41.154  1.00 37.83           C  
ATOM   2924  HA  THR A 204     -39.843  15.477  41.847  1.00 37.83           H  
ATOM   2925  C   THR A 204     -37.774  15.793  41.665  1.00 37.83           C  
ATOM   2926  CB  THR A 204     -39.014  13.621  41.228  1.00 37.83           C  
ATOM   2927  HB  THR A 204     -38.240  13.316  41.932  1.00 37.83           H  
ATOM   2928  O   THR A 204     -36.672  15.335  41.374  1.00 37.83           O  
ATOM   2929  CG2 THR A 204     -40.344  13.062  41.732  1.00 37.83           C  
ATOM   2930 HG21 THR A 204     -40.316  11.972  41.729  1.00 37.83           H  
ATOM   2931 HG22 THR A 204     -40.525  13.407  42.750  1.00 37.83           H  
ATOM   2932 HG23 THR A 204     -41.154  13.408  41.090  1.00 37.83           H  
ATOM   2933  OG1 THR A 204     -38.757  13.017  39.981  1.00 37.83           O  
ATOM   2934  HG1 THR A 204     -38.675  12.070  40.120  1.00 37.83           H  
ATOM   2935  N   THR A 205     -37.938  16.836  42.482  1.00 31.95           N  
ATOM   2936  H   THR A 205     -38.875  17.188  42.612  1.00 31.95           H  
ATOM   2937  CA  THR A 205     -36.852  17.543  43.176  1.00 31.95           C  
ATOM   2938  HA  THR A 205     -35.894  17.092  42.919  1.00 31.95           H  
ATOM   2939  C   THR A 205     -37.048  17.436  44.692  1.00 31.95           C  
ATOM   2940  CB  THR A 205     -36.800  19.021  42.740  1.00 31.95           C  
ATOM   2941  HB  THR A 205     -37.724  19.522  43.029  1.00 31.95           H  
ATOM   2942  O   THR A 205     -37.771  18.245  45.263  1.00 31.95           O  
ATOM   2943  CG2 THR A 205     -35.606  19.767  43.340  1.00 31.95           C  
ATOM   2944 HG21 THR A 205     -35.574  20.782  42.943  1.00 31.95           H  
ATOM   2945 HG22 THR A 205     -34.681  19.252  43.082  1.00 31.95           H  
ATOM   2946 HG23 THR A 205     -35.702  19.823  44.424  1.00 31.95           H  
ATOM   2947  OG1 THR A 205     -36.661  19.114  41.342  1.00 31.95           O  
ATOM   2948  HG1 THR A 205     -37.116  19.905  41.044  1.00 31.95           H  
ATOM   2949  N   PHE A 206     -36.409  16.449  45.333  1.00 36.99           N  
ATOM   2950  H   PHE A 206     -35.903  15.781  44.768  1.00 36.99           H  
ATOM   2951  CA  PHE A 206     -36.243  16.281  46.793  1.00 36.99           C  
ATOM   2952  HA  PHE A 206     -36.041  17.252  47.244  1.00 36.99           H  
ATOM   2953  C   PHE A 206     -35.053  15.318  47.056  1.00 36.99           C  
ATOM   2954  CB  PHE A 206     -37.512  15.650  47.424  1.00 36.99           C  
ATOM   2955  HB2 PHE A 206     -37.212  15.102  48.318  1.00 36.99           H  
ATOM   2956  HB3 PHE A 206     -37.913  14.903  46.738  1.00 36.99           H  
ATOM   2957  O   PHE A 206     -34.873  14.392  46.271  1.00 36.99           O  
ATOM   2958  CG  PHE A 206     -38.639  16.586  47.847  1.00 36.99           C  
ATOM   2959  CD1 PHE A 206     -38.676  17.109  49.155  1.00 36.99           C  
ATOM   2960  HD1 PHE A 206     -37.905  16.845  49.865  1.00 36.99           H  
ATOM   2961  CD2 PHE A 206     -39.696  16.884  46.964  1.00 36.99           C  
ATOM   2962  HD2 PHE A 206     -39.690  16.479  45.963  1.00 36.99           H  
ATOM   2963  CE1 PHE A 206     -39.719  17.963  49.557  1.00 36.99           C  
ATOM   2964  HE1 PHE A 206     -39.732  18.369  50.558  1.00 36.99           H  
ATOM   2965  CE2 PHE A 206     -40.737  17.743  47.360  1.00 36.99           C  
ATOM   2966  HE2 PHE A 206     -41.523  17.992  46.663  1.00 36.99           H  
ATOM   2967  CZ  PHE A 206     -40.746  18.289  48.655  1.00 36.99           C  
ATOM   2968  HZ  PHE A 206     -41.542  18.954  48.956  1.00 36.99           H  
ATOM   2969  N   THR A 207     -34.253  15.378  48.133  1.00 37.84           N  
ATOM   2970  H   THR A 207     -33.687  14.549  48.247  1.00 37.84           H  
ATOM   2971  CA  THR A 207     -33.861  16.484  49.039  1.00 37.84           C  
ATOM   2972  HA  THR A 207     -33.542  17.333  48.434  1.00 37.84           H  
ATOM   2973  C   THR A 207     -32.655  16.039  49.899  1.00 37.84           C  
ATOM   2974  CB  THR A 207     -35.034  16.931  49.940  1.00 37.84           C  
ATOM   2975  HB  THR A 207     -35.808  16.163  49.926  1.00 37.84           H  
ATOM   2976  O   THR A 207     -32.628  14.898  50.337  1.00 37.84           O  
ATOM   2977  CG2 THR A 207     -34.757  17.285  51.400  1.00 37.84           C  
ATOM   2978 HG21 THR A 207     -35.682  17.586  51.891  1.00 37.84           H  
ATOM   2979 HG22 THR A 207     -34.362  16.419  51.932  1.00 37.84           H  
ATOM   2980 HG23 THR A 207     -34.047  18.110  51.460  1.00 37.84           H  
ATOM   2981  OG1 THR A 207     -35.535  18.126  49.394  1.00 37.84           O  
ATOM   2982  HG1 THR A 207     -36.231  18.451  49.971  1.00 37.84           H  
ATOM   2983  N   GLN A 208     -31.700  16.953  50.134  1.00 39.84           N  
ATOM   2984  H   GLN A 208     -31.815  17.825  49.636  1.00 39.84           H  
ATOM   2985  CA  GLN A 208     -30.653  16.991  51.190  1.00 39.84           C  
ATOM   2986  HA  GLN A 208     -29.859  17.624  50.792  1.00 39.84           H  
ATOM   2987  C   GLN A 208     -29.925  15.692  51.643  1.00 39.84           C  
ATOM   2988  CB  GLN A 208     -31.204  17.737  52.420  1.00 39.84           C  
ATOM   2989  HB2 GLN A 208     -32.126  17.258  52.750  1.00 39.84           H  
ATOM   2990  HB3 GLN A 208     -30.483  17.668  53.235  1.00 39.84           H  
ATOM   2991  O   GLN A 208     -30.460  14.888  52.398  1.00 39.84           O  
ATOM   2992  CG  GLN A 208     -31.453  19.229  52.141  1.00 39.84           C  
ATOM   2993  HG2 GLN A 208     -30.497  19.717  51.953  1.00 39.84           H  
ATOM   2994  HG3 GLN A 208     -32.072  19.350  51.251  1.00 39.84           H  
ATOM   2995  CD  GLN A 208     -32.163  19.920  53.300  1.00 39.84           C  
ATOM   2996  NE2 GLN A 208     -31.487  20.758  54.055  1.00 39.84           N  
ATOM   2997 HE21 GLN A 208     -30.492  20.869  53.926  1.00 39.84           H  
ATOM   2998 HE22 GLN A 208     -31.998  21.151  54.832  1.00 39.84           H  
ATOM   2999  OE1 GLN A 208     -33.344  19.743  53.538  1.00 39.84           O  
ATOM   3000  N   ASP A 209     -28.640  15.581  51.268  1.00 39.44           N  
ATOM   3001  H   ASP A 209     -28.458  15.941  50.342  1.00 39.44           H  
ATOM   3002  CA  ASP A 209     -27.431  15.752  52.125  1.00 39.44           C  
ATOM   3003  HA  ASP A 209     -26.718  14.982  51.828  1.00 39.44           H  
ATOM   3004  C   ASP A 209     -27.530  15.692  53.679  1.00 39.44           C  
ATOM   3005  CB  ASP A 209     -26.855  17.151  51.778  1.00 39.44           C  
ATOM   3006  HB2 ASP A 209     -27.671  17.833  51.538  1.00 39.44           H  
ATOM   3007  HB3 ASP A 209     -26.365  17.585  52.649  1.00 39.44           H  
ATOM   3008  O   ASP A 209     -28.549  16.090  54.244  1.00 39.44           O  
ATOM   3009  CG  ASP A 209     -25.832  17.178  50.641  1.00 39.44           C  
ATOM   3010  OD1 ASP A 209     -25.322  16.098  50.273  1.00 39.44           O  
ATOM   3011  OD2 ASP A 209     -25.551  18.304  50.177  1.00 39.44           O  
ATOM   3012  N   PRO A 210     -26.399  15.498  54.414  1.00 43.48           N  
ATOM   3013  CA  PRO A 210     -25.133  14.828  54.047  1.00 43.48           C  
ATOM   3014  HA  PRO A 210     -25.236  14.220  53.148  1.00 43.48           H  
ATOM   3015  C   PRO A 210     -24.514  13.967  55.186  1.00 43.48           C  
ATOM   3016  CB  PRO A 210     -24.179  16.001  53.796  1.00 43.48           C  
ATOM   3017  HB2 PRO A 210     -24.347  16.420  52.804  1.00 43.48           H  
ATOM   3018  HB3 PRO A 210     -23.130  15.721  53.893  1.00 43.48           H  
ATOM   3019  O   PRO A 210     -24.863  14.098  56.359  1.00 43.48           O  
ATOM   3020  CG  PRO A 210     -24.594  17.010  54.876  1.00 43.48           C  
ATOM   3021  HG2 PRO A 210     -23.928  16.937  55.736  1.00 43.48           H  
ATOM   3022  HG3 PRO A 210     -24.579  18.023  54.474  1.00 43.48           H  
ATOM   3023  CD  PRO A 210     -26.017  16.603  55.293  1.00 43.48           C  
ATOM   3024  HD2 PRO A 210     -26.684  17.457  55.176  1.00 43.48           H  
ATOM   3025  HD3 PRO A 210     -26.033  16.281  56.334  1.00 43.48           H  
ATOM   3026  N   SER A 211     -23.461  13.191  54.891  1.00 41.73           N  
ATOM   3027  H   SER A 211     -23.216  13.044  53.922  1.00 41.73           H  
ATOM   3028  CA  SER A 211     -22.523  12.709  55.926  1.00 41.73           C  
ATOM   3029  HA  SER A 211     -22.532  13.427  56.747  1.00 41.73           H  
ATOM   3030  C   SER A 211     -21.078  12.633  55.417  1.00 41.73           C  
ATOM   3031  CB  SER A 211     -22.977  11.375  56.533  1.00 41.73           C  
ATOM   3032  HB2 SER A 211     -23.938  11.515  57.028  1.00 41.73           H  
ATOM   3033  HB3 SER A 211     -22.249  11.050  57.276  1.00 41.73           H  
ATOM   3034  O   SER A 211     -20.747  11.813  54.565  1.00 41.73           O  
ATOM   3035  OG  SER A 211     -23.116  10.376  55.546  1.00 41.73           O  
ATOM   3036  HG  SER A 211     -22.324  10.387  55.004  1.00 41.73           H  
ATOM   3037  N   LEU A 212     -20.226  13.506  55.963  1.00 39.40           N  
ATOM   3038  H   LEU A 212     -20.585  14.098  56.698  1.00 39.40           H  
ATOM   3039  CA  LEU A 212     -18.791  13.622  55.687  1.00 39.40           C  
ATOM   3040  HA  LEU A 212     -18.581  13.352  54.652  1.00 39.40           H  
ATOM   3041  C   LEU A 212     -17.976  12.719  56.623  1.00 39.40           C  
ATOM   3042  CB  LEU A 212     -18.368  15.083  55.955  1.00 39.40           C  
ATOM   3043  HB2 LEU A 212     -18.734  15.355  56.945  1.00 39.40           H  
ATOM   3044  HB3 LEU A 212     -17.280  15.137  56.001  1.00 39.40           H  
ATOM   3045  O   LEU A 212     -18.156  12.804  57.836  1.00 39.40           O  
ATOM   3046  CG  LEU A 212     -18.868  16.120  54.934  1.00 39.40           C  
ATOM   3047  HG  LEU A 212     -19.841  15.820  54.543  1.00 39.40           H  
ATOM   3048  CD1 LEU A 212     -19.022  17.489  55.598  1.00 39.40           C  
ATOM   3049 HD11 LEU A 212     -19.760  17.430  56.397  1.00 39.40           H  
ATOM   3050 HD12 LEU A 212     -18.066  17.815  56.010  1.00 39.40           H  
ATOM   3051 HD13 LEU A 212     -19.364  18.216  54.861  1.00 39.40           H  
ATOM   3052  CD2 LEU A 212     -17.878  16.258  53.777  1.00 39.40           C  
ATOM   3053 HD21 LEU A 212     -17.753  15.293  53.285  1.00 39.40           H  
ATOM   3054 HD22 LEU A 212     -16.912  16.606  54.141  1.00 39.40           H  
ATOM   3055 HD23 LEU A 212     -18.265  16.970  53.048  1.00 39.40           H  
ATOM   3056  N   ILE A 213     -16.999  11.980  56.089  1.00 48.99           N  
ATOM   3057  H   ILE A 213     -16.952  11.886  55.085  1.00 48.99           H  
ATOM   3058  CA  ILE A 213     -15.814  11.532  56.841  1.00 48.99           C  
ATOM   3059  HA  ILE A 213     -15.704  12.168  57.720  1.00 48.99           H  
ATOM   3060  C   ILE A 213     -14.586  11.699  55.925  1.00 48.99           C  
ATOM   3061  CB  ILE A 213     -15.926  10.075  57.360  1.00 48.99           C  
ATOM   3062  HB  ILE A 213     -15.943   9.399  56.505  1.00 48.99           H  
ATOM   3063  O   ILE A 213     -14.573  11.113  54.843  1.00 48.99           O  
ATOM   3064  CG1 ILE A 213     -17.216   9.847  58.184  1.00 48.99           C  
ATOM   3065 HG12 ILE A 213     -18.079  10.047  57.549  1.00 48.99           H  
ATOM   3066 HG13 ILE A 213     -17.238  10.546  59.020  1.00 48.99           H  
ATOM   3067  CG2 ILE A 213     -14.682   9.753  58.216  1.00 48.99           C  
ATOM   3068 HG21 ILE A 213     -14.656  10.384  59.104  1.00 48.99           H  
ATOM   3069 HG22 ILE A 213     -14.689   8.706  58.518  1.00 48.99           H  
ATOM   3070 HG23 ILE A 213     -13.765   9.900  57.646  1.00 48.99           H  
ATOM   3071  CD1 ILE A 213     -17.395   8.427  58.736  1.00 48.99           C  
ATOM   3072 HD11 ILE A 213     -18.393   8.331  59.163  1.00 48.99           H  
ATOM   3073 HD12 ILE A 213     -17.283   7.699  57.932  1.00 48.99           H  
ATOM   3074 HD13 ILE A 213     -16.665   8.225  59.519  1.00 48.99           H  
ATOM   3075  N   PRO A 214     -13.578  12.506  56.302  1.00 39.76           N  
ATOM   3076  CA  PRO A 214     -12.308  12.597  55.591  1.00 39.76           C  
ATOM   3077  HA  PRO A 214     -12.427  12.350  54.536  1.00 39.76           H  
ATOM   3078  C   PRO A 214     -11.264  11.661  56.219  1.00 39.76           C  
ATOM   3079  CB  PRO A 214     -11.908  14.066  55.733  1.00 39.76           C  
ATOM   3080  HB2 PRO A 214     -10.831  14.210  55.640  1.00 39.76           H  
ATOM   3081  HB3 PRO A 214     -12.436  14.659  54.986  1.00 39.76           H  
ATOM   3082  O   PRO A 214     -11.128  11.626  57.441  1.00 39.76           O  
ATOM   3083  CG  PRO A 214     -12.415  14.432  57.132  1.00 39.76           C  
ATOM   3084  HG2 PRO A 214     -11.650  14.207  57.875  1.00 39.76           H  
ATOM   3085  HG3 PRO A 214     -12.694  15.485  57.189  1.00 39.76           H  
ATOM   3086  CD  PRO A 214     -13.628  13.519  57.350  1.00 39.76           C  
ATOM   3087  HD2 PRO A 214     -14.544  14.102  57.257  1.00 39.76           H  
ATOM   3088  HD3 PRO A 214     -13.575  13.054  58.334  1.00 39.76           H  
ATOM   3089  N   GLU A 215     -10.472  10.973  55.398  1.00 52.20           N  
ATOM   3090  H   GLU A 215     -10.608  11.030  54.399  1.00 52.20           H  
ATOM   3091  CA  GLU A 215      -9.318  10.194  55.864  1.00 52.20           C  
ATOM   3092  HA  GLU A 215      -9.199  10.371  56.933  1.00 52.20           H  
ATOM   3093  C   GLU A 215      -8.031  10.701  55.194  1.00 52.20           C  
ATOM   3094  CB  GLU A 215      -9.592   8.689  55.714  1.00 52.20           C  
ATOM   3095  HB2 GLU A 215     -10.610   8.507  56.060  1.00 52.20           H  
ATOM   3096  HB3 GLU A 215      -9.522   8.397  54.667  1.00 52.20           H  
ATOM   3097  O   GLU A 215      -8.015  11.037  54.008  1.00 52.20           O  
ATOM   3098  CG  GLU A 215      -8.633   7.844  56.570  1.00 52.20           C  
ATOM   3099  HG2 GLU A 215      -7.669   7.788  56.065  1.00 52.20           H  
ATOM   3100  HG3 GLU A 215      -8.477   8.352  57.522  1.00 52.20           H  
ATOM   3101  CD  GLU A 215      -9.158   6.425  56.857  1.00 52.20           C  
ATOM   3102  OE1 GLU A 215      -8.663   5.830  57.841  1.00 52.20           O  
ATOM   3103  OE2 GLU A 215     -10.055   5.956  56.120  1.00 52.20           O  
ATOM   3104  N   ALA A 216      -6.980  10.867  55.999  1.00 55.26           N  
ATOM   3105  H   ALA A 216      -7.022  10.447  56.917  1.00 55.26           H  
ATOM   3106  CA  ALA A 216      -5.762  11.605  55.664  1.00 55.26           C  
ATOM   3107  HA  ALA A 216      -5.961  12.221  54.787  1.00 55.26           H  
ATOM   3108  C   ALA A 216      -4.586  10.660  55.328  1.00 55.26           C  
ATOM   3109  CB  ALA A 216      -5.453  12.538  56.845  1.00 55.26           C  
ATOM   3110  HB1 ALA A 216      -6.299  13.201  57.024  1.00 55.26           H  
ATOM   3111  HB2 ALA A 216      -5.265  11.945  57.741  1.00 55.26           H  
ATOM   3112  HB3 ALA A 216      -4.569  13.141  56.636  1.00 55.26           H  
ATOM   3113  O   ALA A 216      -4.590   9.510  55.767  1.00 55.26           O  
ATOM   3114  N   PRO A 217      -3.564  11.115  54.576  1.00 53.50           N  
ATOM   3115  CA  PRO A 217      -2.455  10.256  54.161  1.00 53.50           C  
ATOM   3116  HA  PRO A 217      -2.851   9.291  53.846  1.00 53.50           H  
ATOM   3117  C   PRO A 217      -1.405  10.059  55.277  1.00 53.50           C  
ATOM   3118  CB  PRO A 217      -1.851  10.962  52.945  1.00 53.50           C  
ATOM   3119  HB2 PRO A 217      -0.794  10.728  52.814  1.00 53.50           H  
ATOM   3120  HB3 PRO A 217      -2.413  10.692  52.050  1.00 53.50           H  
ATOM   3121  O   PRO A 217      -1.117  11.009  56.011  1.00 53.50           O  
ATOM   3122  CG  PRO A 217      -2.073  12.441  53.263  1.00 53.50           C  
ATOM   3123  HG2 PRO A 217      -2.105  13.049  52.359  1.00 53.50           H  
ATOM   3124  HG3 PRO A 217      -1.289  12.795  53.933  1.00 53.50           H  
ATOM   3125  CD  PRO A 217      -3.417  12.443  53.995  1.00 53.50           C  
ATOM   3126  HD2 PRO A 217      -3.417  13.219  54.761  1.00 53.50           H  
ATOM   3127  HD3 PRO A 217      -4.221  12.616  53.279  1.00 53.50           H  
ATOM   3128  N   PRO A 218      -0.776   8.871  55.386  1.00 67.21           N  
ATOM   3129  CA  PRO A 218       0.412   8.658  56.215  1.00 67.21           C  
ATOM   3130  HA  PRO A 218       0.282   9.195  57.154  1.00 67.21           H  
ATOM   3131  C   PRO A 218       1.708   9.168  55.527  1.00 67.21           C  
ATOM   3132  CB  PRO A 218       0.416   7.155  56.505  1.00 67.21           C  
ATOM   3133  HB2 PRO A 218       1.417   6.765  56.693  1.00 67.21           H  
ATOM   3134  HB3 PRO A 218      -0.240   6.947  57.350  1.00 67.21           H  
ATOM   3135  O   PRO A 218       1.695   9.411  54.318  1.00 67.21           O  
ATOM   3136  CG  PRO A 218      -0.186   6.560  55.234  1.00 67.21           C  
ATOM   3137  HG2 PRO A 218      -0.671   5.603  55.427  1.00 67.21           H  
ATOM   3138  HG3 PRO A 218       0.595   6.446  54.482  1.00 67.21           H  
ATOM   3139  CD  PRO A 218      -1.188   7.618  54.768  1.00 67.21           C  
ATOM   3140  HD2 PRO A 218      -2.187   7.356  55.116  1.00 67.21           H  
ATOM   3141  HD3 PRO A 218      -1.174   7.692  53.681  1.00 67.21           H  
ATOM   3142  N   PRO A 219       2.808   9.384  56.282  1.00 50.15           N  
ATOM   3143  CA  PRO A 219       3.860  10.344  55.917  1.00 50.15           C  
ATOM   3144  HA  PRO A 219       3.444  11.113  55.265  1.00 50.15           H  
ATOM   3145  C   PRO A 219       5.106   9.767  55.213  1.00 50.15           C  
ATOM   3146  CB  PRO A 219       4.236  10.990  57.254  1.00 50.15           C  
ATOM   3147  HB2 PRO A 219       5.228  11.443  57.249  1.00 50.15           H  
ATOM   3148  HB3 PRO A 219       3.485  11.731  57.528  1.00 50.15           H  
ATOM   3149  O   PRO A 219       5.286   8.557  55.098  1.00 50.15           O  
ATOM   3150  CG  PRO A 219       4.162   9.804  58.211  1.00 50.15           C  
ATOM   3151  HG2 PRO A 219       5.059   9.193  58.112  1.00 50.15           H  
ATOM   3152  HG3 PRO A 219       4.026  10.124  59.245  1.00 50.15           H  
ATOM   3153  CD  PRO A 219       2.950   9.031  57.692  1.00 50.15           C  
ATOM   3154  HD2 PRO A 219       3.111   7.960  57.812  1.00 50.15           H  
ATOM   3155  HD3 PRO A 219       2.071   9.347  58.254  1.00 50.15           H  
ATOM   3156  N   ASP A 220       5.984  10.687  54.790  1.00 40.23           N  
ATOM   3157  H   ASP A 220       5.737  11.657  54.920  1.00 40.23           H  
ATOM   3158  CA  ASP A 220       7.258  10.458  54.096  1.00 40.23           C  
ATOM   3159  HA  ASP A 220       7.038  10.073  53.101  1.00 40.23           H  
ATOM   3160  C   ASP A 220       8.227   9.479  54.793  1.00 40.23           C  
ATOM   3161  CB  ASP A 220       7.990  11.803  53.938  1.00 40.23           C  
ATOM   3162  HB2 ASP A 220       8.945  11.629  53.441  1.00 40.23           H  
ATOM   3163  HB3 ASP A 220       8.203  12.213  54.925  1.00 40.23           H  
ATOM   3164  O   ASP A 220       8.378   9.471  56.017  1.00 40.23           O  
ATOM   3165  CG  ASP A 220       7.204  12.827  53.119  1.00 40.23           C  
ATOM   3166  OD1 ASP A 220       7.058  12.596  51.899  1.00 40.23           O  
ATOM   3167  OD2 ASP A 220       6.757  13.829  53.723  1.00 40.23           O  
ATOM   3168  N   VAL A 221       8.984   8.733  53.978  1.00 51.28           N  
ATOM   3169  H   VAL A 221       8.845   8.844  52.984  1.00 51.28           H  
ATOM   3170  CA  VAL A 221      10.104   7.867  54.391  1.00 51.28           C  
ATOM   3171  HA  VAL A 221      10.235   7.974  55.468  1.00 51.28           H  
ATOM   3172  C   VAL A 221      11.382   8.346  53.668  1.00 51.28           C  
ATOM   3173  CB  VAL A 221       9.790   6.381  54.108  1.00 51.28           C  
ATOM   3174  HB  VAL A 221       9.711   6.234  53.031  1.00 51.28           H  
ATOM   3175  O   VAL A 221      11.319   8.610  52.465  1.00 51.28           O  
ATOM   3176  CG1 VAL A 221      10.878   5.444  54.649  1.00 51.28           C  
ATOM   3177 HG11 VAL A 221      11.837   5.674  54.185  1.00 51.28           H  
ATOM   3178 HG12 VAL A 221      10.626   4.412  54.404  1.00 51.28           H  
ATOM   3179 HG13 VAL A 221      10.955   5.542  55.732  1.00 51.28           H  
ATOM   3180  CG2 VAL A 221       8.466   5.942  54.754  1.00 51.28           C  
ATOM   3181 HG21 VAL A 221       8.295   4.880  54.578  1.00 51.28           H  
ATOM   3182 HG22 VAL A 221       7.632   6.494  54.320  1.00 51.28           H  
ATOM   3183 HG23 VAL A 221       8.490   6.136  55.827  1.00 51.28           H  
ATOM   3184  N   PRO A 222      12.526   8.528  54.363  1.00 43.64           N  
ATOM   3185  CA  PRO A 222      13.683   9.266  53.835  1.00 43.64           C  
ATOM   3186  HA  PRO A 222      13.325  10.172  53.347  1.00 43.64           H  
ATOM   3187  C   PRO A 222      14.536   8.476  52.818  1.00 43.64           C  
ATOM   3188  CB  PRO A 222      14.497   9.660  55.075  1.00 43.64           C  
ATOM   3189  HB2 PRO A 222      15.565   9.740  54.872  1.00 43.64           H  
ATOM   3190  HB3 PRO A 222      14.114  10.597  55.480  1.00 43.64           H  
ATOM   3191  O   PRO A 222      14.471   7.245  52.780  1.00 43.64           O  
ATOM   3192  CG  PRO A 222      14.207   8.525  56.051  1.00 43.64           C  
ATOM   3193  HG2 PRO A 222      14.820   7.659  55.802  1.00 43.64           H  
ATOM   3194  HG3 PRO A 222      14.366   8.827  57.086  1.00 43.64           H  
ATOM   3195  CD  PRO A 222      12.740   8.215  55.769  1.00 43.64           C  
ATOM   3196  HD2 PRO A 222      12.108   8.857  56.384  1.00 43.64           H  
ATOM   3197  HD3 PRO A 222      12.536   7.167  55.986  1.00 43.64           H  
ATOM   3198  N   PRO A 223      15.374   9.162  52.010  1.00 38.30           N  
ATOM   3199  CA  PRO A 223      16.264   8.512  51.049  1.00 38.30           C  
ATOM   3200  HA  PRO A 223      15.705   7.794  50.450  1.00 38.30           H  
ATOM   3201  C   PRO A 223      17.414   7.788  51.760  1.00 38.30           C  
ATOM   3202  CB  PRO A 223      16.779   9.641  50.150  1.00 38.30           C  
ATOM   3203  HB2 PRO A 223      17.765   9.424  49.738  1.00 38.30           H  
ATOM   3204  HB3 PRO A 223      16.063   9.823  49.349  1.00 38.30           H  
ATOM   3205  O   PRO A 223      17.972   8.309  52.725  1.00 38.30           O  
ATOM   3206  CG  PRO A 223      16.808  10.844  51.093  1.00 38.30           C  
ATOM   3207  HG2 PRO A 223      16.730  11.786  50.551  1.00 38.30           H  
ATOM   3208  HG3 PRO A 223      17.718  10.823  51.692  1.00 38.30           H  
ATOM   3209  CD  PRO A 223      15.592  10.605  51.992  1.00 38.30           C  
ATOM   3210  HD2 PRO A 223      14.718  11.093  51.563  1.00 38.30           H  
ATOM   3211  HD3 PRO A 223      15.791  10.997  52.989  1.00 38.30           H  
ATOM   3212  N   PHE A 224      17.790   6.605  51.267  1.00 40.05           N  
ATOM   3213  H   PHE A 224      17.325   6.238  50.448  1.00 40.05           H  
ATOM   3214  CA  PHE A 224      18.911   5.843  51.819  1.00 40.05           C  
ATOM   3215  HA  PHE A 224      19.034   6.150  52.858  1.00 40.05           H  
ATOM   3216  C   PHE A 224      20.226   6.172  51.102  1.00 40.05           C  
ATOM   3217  CB  PHE A 224      18.595   4.341  51.843  1.00 40.05           C  
ATOM   3218  HB2 PHE A 224      17.520   4.191  51.748  1.00 40.05           H  
ATOM   3219  HB3 PHE A 224      19.068   3.849  50.993  1.00 40.05           H  
ATOM   3220  O   PHE A 224      20.268   6.253  49.873  1.00 40.05           O  
ATOM   3221  CG  PHE A 224      19.044   3.686  53.134  1.00 40.05           C  
ATOM   3222  CD1 PHE A 224      20.332   3.131  53.248  1.00 40.05           C  
ATOM   3223  HD1 PHE A 224      21.006   3.148  52.405  1.00 40.05           H  
ATOM   3224  CD2 PHE A 224      18.183   3.692  54.249  1.00 40.05           C  
ATOM   3225  HD2 PHE A 224      17.202   4.137  54.170  1.00 40.05           H  
ATOM   3226  CE1 PHE A 224      20.748   2.568  54.468  1.00 40.05           C  
ATOM   3227  HE1 PHE A 224      21.739   2.146  54.553  1.00 40.05           H  
ATOM   3228  CE2 PHE A 224      18.601   3.131  55.469  1.00 40.05           C  
ATOM   3229  HE2 PHE A 224      17.938   3.138  56.321  1.00 40.05           H  
ATOM   3230  CZ  PHE A 224      19.883   2.567  55.577  1.00 40.05           C  
ATOM   3231  HZ  PHE A 224      20.208   2.138  56.514  1.00 40.05           H  
ATOM   3232  N   ASP A 225      21.284   6.373  51.888  1.00 35.23           N  
ATOM   3233  H   ASP A 225      21.164   6.280  52.887  1.00 35.23           H  
ATOM   3234  CA  ASP A 225      22.576   6.882  51.428  1.00 35.23           C  
ATOM   3235  HA  ASP A 225      22.380   7.755  50.806  1.00 35.23           H  
ATOM   3236  C   ASP A 225      23.375   5.896  50.565  1.00 35.23           C  
ATOM   3237  CB  ASP A 225      23.433   7.324  52.633  1.00 35.23           C  
ATOM   3238  HB2 ASP A 225      24.478   7.077  52.442  1.00 35.23           H  
ATOM   3239  HB3 ASP A 225      23.133   6.771  53.523  1.00 35.23           H  
ATOM   3240  O   ASP A 225      23.415   4.685  50.796  1.00 35.23           O  
ATOM   3241  CG  ASP A 225      23.372   8.830  52.898  1.00 35.23           C  
ATOM   3242  OD1 ASP A 225      23.491   9.592  51.911  1.00 35.23           O  
ATOM   3243  OD2 ASP A 225      23.247   9.202  54.085  1.00 35.23           O  
ATOM   3244  N   SER A 226      24.110   6.461  49.608  1.00 31.68           N  
ATOM   3245  H   SER A 226      24.053   7.464  49.505  1.00 31.68           H  
ATOM   3246  CA  SER A 226      25.129   5.772  48.819  1.00 31.68           C  
ATOM   3247  HA  SER A 226      24.727   4.818  48.478  1.00 31.68           H  
ATOM   3248  C   SER A 226      26.385   5.498  49.659  1.00 31.68           C  
ATOM   3249  CB  SER A 226      25.456   6.621  47.583  1.00 31.68           C  
ATOM   3250  HB2 SER A 226      24.603   6.606  46.906  1.00 31.68           H  
ATOM   3251  HB3 SER A 226      26.319   6.198  47.069  1.00 31.68           H  
ATOM   3252  O   SER A 226      27.248   6.367  49.795  1.00 31.68           O  
ATOM   3253  OG  SER A 226      25.723   7.963  47.947  1.00 31.68           O  
ATOM   3254  HG  SER A 226      26.366   7.932  48.658  1.00 31.68           H  
ATOM   3255  N   GLY A 227      26.499   4.286  50.207  1.00 35.43           N  
ATOM   3256  H   GLY A 227      25.706   3.665  50.135  1.00 35.43           H  
ATOM   3257  CA  GLY A 227      27.671   3.822  50.957  1.00 35.43           C  
ATOM   3258  HA2 GLY A 227      27.349   3.092  51.700  1.00 35.43           H  
ATOM   3259  HA3 GLY A 227      28.121   4.660  51.489  1.00 35.43           H  
ATOM   3260  C   GLY A 227      28.729   3.153  50.072  1.00 35.43           C  
ATOM   3261  O   GLY A 227      28.482   2.101  49.489  1.00 35.43           O  
ATOM   3262  N   SER A 228      29.924   3.740  49.999  1.00 30.09           N  
ATOM   3263  H   SER A 228      30.059   4.616  50.484  1.00 30.09           H  
ATOM   3264  CA  SER A 228      31.100   3.169  49.330  1.00 30.09           C  
ATOM   3265  HA  SER A 228      30.791   2.668  48.413  1.00 30.09           H  
ATOM   3266  C   SER A 228      31.854   2.172  50.218  1.00 30.09           C  
ATOM   3267  CB  SER A 228      32.070   4.303  48.977  1.00 30.09           C  
ATOM   3268  HB2 SER A 228      32.973   3.888  48.529  1.00 30.09           H  
ATOM   3269  HB3 SER A 228      31.600   4.977  48.261  1.00 30.09           H  
ATOM   3270  O   SER A 228      32.133   2.490  51.374  1.00 30.09           O  
ATOM   3271  OG  SER A 228      32.408   5.027  50.148  1.00 30.09           O  
ATOM   3272  HG  SER A 228      32.598   4.389  50.841  1.00 30.09           H  
ATOM   3273  N   THR A 229      32.328   1.058  49.655  1.00 39.56           N  
ATOM   3274  H   THR A 229      32.015   0.797  48.730  1.00 39.56           H  
ATOM   3275  CA  THR A 229      33.402   0.244  50.256  1.00 39.56           C  
ATOM   3276  HA  THR A 229      33.949   0.855  50.974  1.00 39.56           H  
ATOM   3277  C   THR A 229      34.403  -0.211  49.196  1.00 39.56           C  
ATOM   3278  CB  THR A 229      32.880  -0.981  51.025  1.00 39.56           C  
ATOM   3279  HB  THR A 229      33.730  -1.606  51.298  1.00 39.56           H  
ATOM   3280  O   THR A 229      34.046  -0.937  48.270  1.00 39.56           O  
ATOM   3281  CG2 THR A 229      32.143  -0.599  52.308  1.00 39.56           C  
ATOM   3282 HG21 THR A 229      32.787   0.016  52.938  1.00 39.56           H  
ATOM   3283 HG22 THR A 229      31.871  -1.505  52.849  1.00 39.56           H  
ATOM   3284 HG23 THR A 229      31.236  -0.045  52.066  1.00 39.56           H  
ATOM   3285  OG1 THR A 229      31.998  -1.738  50.231  1.00 39.56           O  
ATOM   3286  HG1 THR A 229      32.470  -1.945  49.421  1.00 39.56           H  
ATOM   3287  N   GLU A 230      35.652   0.229  49.348  1.00 30.18           N  
ATOM   3288  H   GLU A 230      35.845   0.848  50.122  1.00 30.18           H  
ATOM   3289  CA  GLU A 230      36.825  -0.233  48.592  1.00 30.18           C  
ATOM   3290  HA  GLU A 230      36.563  -0.361  47.542  1.00 30.18           H  
ATOM   3291  C   GLU A 230      37.350  -1.589  49.129  1.00 30.18           C  
ATOM   3292  CB  GLU A 230      37.930   0.841  48.711  1.00 30.18           C  
ATOM   3293  HB2 GLU A 230      38.220   0.910  49.759  1.00 30.18           H  
ATOM   3294  HB3 GLU A 230      38.803   0.523  48.140  1.00 30.18           H  
ATOM   3295  O   GLU A 230      36.713  -2.202  49.985  1.00 30.18           O  
ATOM   3296  CG  GLU A 230      37.551   2.239  48.201  1.00 30.18           C  
ATOM   3297  HG2 GLU A 230      37.285   2.169  47.147  1.00 30.18           H  
ATOM   3298  HG3 GLU A 230      36.683   2.608  48.748  1.00 30.18           H  
ATOM   3299  CD  GLU A 230      38.720   3.216  48.399  1.00 30.18           C  
ATOM   3300  OE1 GLU A 230      39.161   3.813  47.392  1.00 30.18           O  
ATOM   3301  OE2 GLU A 230      39.174   3.341  49.559  1.00 30.18           O  
ATOM   3302  N   ILE A 231      38.568  -1.968  48.695  1.00 32.07           N  
ATOM   3303  H   ILE A 231      38.980  -1.349  48.012  1.00 32.07           H  
ATOM   3304  CA  ILE A 231      39.427  -3.114  49.081  1.00 32.07           C  
ATOM   3305  HA  ILE A 231      40.436  -2.700  49.095  1.00 32.07           H  
ATOM   3306  C   ILE A 231      39.391  -4.273  48.058  1.00 32.07           C  
ATOM   3307  CB  ILE A 231      39.220  -3.612  50.543  1.00 32.07           C  
ATOM   3308  HB  ILE A 231      38.212  -4.017  50.627  1.00 32.07           H  
ATOM   3309  O   ILE A 231      38.334  -4.838  47.816  1.00 32.07           O  
ATOM   3310  CG1 ILE A 231      39.411  -2.483  51.590  1.00 32.07           C  
ATOM   3311 HG12 ILE A 231      38.989  -1.545  51.229  1.00 32.07           H  
ATOM   3312 HG13 ILE A 231      40.474  -2.309  51.757  1.00 32.07           H  
ATOM   3313  CG2 ILE A 231      40.189  -4.762  50.897  1.00 32.07           C  
ATOM   3314 HG21 ILE A 231      41.224  -4.424  50.852  1.00 32.07           H  
ATOM   3315 HG22 ILE A 231      40.049  -5.604  50.220  1.00 32.07           H  
ATOM   3316 HG23 ILE A 231      39.982  -5.126  51.903  1.00 32.07           H  
ATOM   3317  CD1 ILE A 231      38.729  -2.787  52.932  1.00 32.07           C  
ATOM   3318 HD11 ILE A 231      37.666  -2.968  52.773  1.00 32.07           H  
ATOM   3319 HD12 ILE A 231      39.181  -3.658  53.406  1.00 32.07           H  
ATOM   3320 HD13 ILE A 231      38.844  -1.930  53.595  1.00 32.07           H  
ATOM   3321  N   THR A 232      40.488  -4.836  47.526  1.00 30.94           N  
ATOM   3322  H   THR A 232      40.245  -5.747  47.164  1.00 30.94           H  
ATOM   3323  CA  THR A 232      41.836  -4.380  47.087  1.00 30.94           C  
ATOM   3324  HA  THR A 232      41.729  -3.847  46.143  1.00 30.94           H  
ATOM   3325  C   THR A 232      42.682  -5.646  46.833  1.00 30.94           C  
ATOM   3326  CB  THR A 232      42.578  -3.441  48.071  1.00 30.94           C  
ATOM   3327  HB  THR A 232      42.290  -3.672  49.097  1.00 30.94           H  
ATOM   3328  O   THR A 232      42.954  -6.381  47.771  1.00 30.94           O  
ATOM   3329  CG2 THR A 232      44.105  -3.395  48.016  1.00 30.94           C  
ATOM   3330 HG21 THR A 232      44.438  -3.172  47.003  1.00 30.94           H  
ATOM   3331 HG22 THR A 232      44.520  -4.348  48.344  1.00 30.94           H  
ATOM   3332 HG23 THR A 232      44.476  -2.623  48.690  1.00 30.94           H  
ATOM   3333  OG1 THR A 232      42.212  -2.122  47.733  1.00 30.94           O  
ATOM   3334  HG1 THR A 232      42.641  -1.519  48.345  1.00 30.94           H  
ATOM   3335  N   THR A 233      43.073  -5.867  45.565  1.00 33.98           N  
ATOM   3336  H   THR A 233      42.637  -5.243  44.901  1.00 33.98           H  
ATOM   3337  CA  THR A 233      44.257  -6.592  45.002  1.00 33.98           C  
ATOM   3338  HA  THR A 233      43.991  -6.859  43.979  1.00 33.98           H  
ATOM   3339  C   THR A 233      44.838  -7.875  45.639  1.00 33.98           C  
ATOM   3340  CB  THR A 233      45.454  -5.627  44.911  1.00 33.98           C  
ATOM   3341  HB  THR A 233      46.266  -6.136  44.391  1.00 33.98           H  
ATOM   3342  O   THR A 233      45.067  -7.892  46.835  1.00 33.98           O  
ATOM   3343  CG2 THR A 233      45.151  -4.335  44.152  1.00 33.98           C  
ATOM   3344 HG21 THR A 233      44.779  -4.568  43.155  1.00 33.98           H  
ATOM   3345 HG22 THR A 233      46.067  -3.753  44.058  1.00 33.98           H  
ATOM   3346 HG23 THR A 233      44.413  -3.735  44.684  1.00 33.98           H  
ATOM   3347  OG1 THR A 233      45.908  -5.274  46.196  1.00 33.98           O  
ATOM   3348  HG1 THR A 233      45.667  -5.988  46.790  1.00 33.98           H  
ATOM   3349  N   VAL A 234      45.349  -8.808  44.804  1.00 35.16           N  
ATOM   3350  H   VAL A 234      44.829  -8.974  43.954  1.00 35.16           H  
ATOM   3351  CA  VAL A 234      46.801  -9.168  44.663  1.00 35.16           C  
ATOM   3352  HA  VAL A 234      47.372  -8.245  44.764  1.00 35.16           H  
ATOM   3353  C   VAL A 234      47.044  -9.783  43.245  1.00 35.16           C  
ATOM   3354  CB  VAL A 234      47.348 -10.148  45.745  1.00 35.16           C  
ATOM   3355  HB  VAL A 234      46.753 -11.062  45.736  1.00 35.16           H  
ATOM   3356  O   VAL A 234      46.156 -10.495  42.778  1.00 35.16           O  
ATOM   3357  CG1 VAL A 234      48.818 -10.534  45.490  1.00 35.16           C  
ATOM   3358 HG11 VAL A 234      49.167 -11.214  46.267  1.00 35.16           H  
ATOM   3359 HG12 VAL A 234      49.449  -9.646  45.487  1.00 35.16           H  
ATOM   3360 HG13 VAL A 234      48.924 -11.074  44.549  1.00 35.16           H  
ATOM   3361  CG2 VAL A 234      47.365  -9.581  47.174  1.00 35.16           C  
ATOM   3362 HG21 VAL A 234      47.662  -8.532  47.171  1.00 35.16           H  
ATOM   3363 HG22 VAL A 234      48.041 -10.142  47.820  1.00 35.16           H  
ATOM   3364 HG23 VAL A 234      46.376  -9.695  47.618  1.00 35.16           H  
ATOM   3365  N   PRO A 235      48.177  -9.538  42.531  1.00 38.82           N  
ATOM   3366  CA  PRO A 235      48.369  -9.937  41.118  1.00 38.82           C  
ATOM   3367  HA  PRO A 235      47.465 -10.389  40.710  1.00 38.82           H  
ATOM   3368  C   PRO A 235      49.575 -10.870  40.803  1.00 38.82           C  
ATOM   3369  CB  PRO A 235      48.602  -8.581  40.447  1.00 38.82           C  
ATOM   3370  HB2 PRO A 235      49.048  -8.664  39.456  1.00 38.82           H  
ATOM   3371  HB3 PRO A 235      47.662  -8.033  40.392  1.00 38.82           H  
ATOM   3372  O   PRO A 235      50.467 -11.066  41.625  1.00 38.82           O  
ATOM   3373  CG  PRO A 235      49.544  -7.896  41.442  1.00 38.82           C  
ATOM   3374  HG2 PRO A 235      49.435  -6.812  41.405  1.00 38.82           H  
ATOM   3375  HG3 PRO A 235      50.576  -8.179  41.234  1.00 38.82           H  
ATOM   3376  CD  PRO A 235      49.121  -8.455  42.805  1.00 38.82           C  
ATOM   3377  HD2 PRO A 235      49.992  -8.834  43.339  1.00 38.82           H  
ATOM   3378  HD3 PRO A 235      48.656  -7.647  43.369  1.00 38.82           H  
ATOM   3379  N   GLY A 236      49.666 -11.330  39.543  1.00 38.06           N  
ATOM   3380  H   GLY A 236      48.847 -11.233  38.960  1.00 38.06           H  
ATOM   3381  CA  GLY A 236      50.876 -11.863  38.872  1.00 38.06           C  
ATOM   3382  HA2 GLY A 236      51.672 -11.119  38.915  1.00 38.06           H  
ATOM   3383  HA3 GLY A 236      51.211 -12.769  39.378  1.00 38.06           H  
ATOM   3384  C   GLY A 236      50.557 -12.205  37.403  1.00 38.06           C  
ATOM   3385  O   GLY A 236      49.668 -13.009  37.163  1.00 38.06           O  
ATOM   3386  N   ARG A 237      51.029 -11.479  36.377  1.00 30.30           N  
ATOM   3387  H   ARG A 237      50.336 -11.502  35.642  1.00 30.30           H  
ATOM   3388  CA  ARG A 237      52.393 -11.305  35.819  1.00 30.30           C  
ATOM   3389  HA  ARG A 237      52.281 -10.548  35.043  1.00 30.30           H  
ATOM   3390  C   ARG A 237      52.950 -12.540  35.089  1.00 30.30           C  
ATOM   3391  CB  ARG A 237      53.431 -10.720  36.806  1.00 30.30           C  
ATOM   3392  HB2 ARG A 237      53.015  -9.835  37.288  1.00 30.30           H  
ATOM   3393  HB3 ARG A 237      53.679 -11.459  37.568  1.00 30.30           H  
ATOM   3394  O   ARG A 237      53.497 -13.420  35.742  1.00 30.30           O  
ATOM   3395  CG  ARG A 237      54.708 -10.322  36.031  1.00 30.30           C  
ATOM   3396  HG2 ARG A 237      54.434  -9.566  35.295  1.00 30.30           H  
ATOM   3397  HG3 ARG A 237      55.108 -11.184  35.498  1.00 30.30           H  
ATOM   3398  CD  ARG A 237      55.843  -9.771  36.897  1.00 30.30           C  
ATOM   3399  HD2 ARG A 237      56.246 -10.582  37.503  1.00 30.30           H  
ATOM   3400  HD3 ARG A 237      55.447  -8.993  37.549  1.00 30.30           H  
ATOM   3401  NE  ARG A 237      56.889  -9.194  36.027  1.00 30.30           N  
ATOM   3402  HE  ARG A 237      56.599  -8.960  35.089  1.00 30.30           H  
ATOM   3403  NH1 ARG A 237      58.652  -9.184  37.505  1.00 30.30           N  
ATOM   3404 HH11 ARG A 237      58.060  -9.636  38.187  1.00 30.30           H  
ATOM   3405 HH12 ARG A 237      59.615  -8.959  37.709  1.00 30.30           H  
ATOM   3406  NH2 ARG A 237      58.892  -8.332  35.444  1.00 30.30           N  
ATOM   3407 HH21 ARG A 237      59.850  -8.081  35.643  1.00 30.30           H  
ATOM   3408 HH22 ARG A 237      58.486  -8.116  34.545  1.00 30.30           H  
ATOM   3409  CZ  ARG A 237      58.139  -8.911  36.334  1.00 30.30           C  
ATOM   3410  N   PHE A 238      52.989 -12.478  33.753  1.00 39.03           N  
ATOM   3411  H   PHE A 238      52.353 -11.844  33.290  1.00 39.03           H  
ATOM   3412  CA  PHE A 238      54.181 -12.791  32.943  1.00 39.03           C  
ATOM   3413  HA  PHE A 238      55.039 -12.355  33.456  1.00 39.03           H  
ATOM   3414  C   PHE A 238      54.109 -12.093  31.567  1.00 39.03           C  
ATOM   3415  CB  PHE A 238      54.442 -14.304  32.824  1.00 39.03           C  
ATOM   3416  HB2 PHE A 238      54.292 -14.626  31.793  1.00 39.03           H  
ATOM   3417  HB3 PHE A 238      53.733 -14.860  33.438  1.00 39.03           H  
ATOM   3418  O   PHE A 238      53.016 -11.799  31.091  1.00 39.03           O  
ATOM   3419  CG  PHE A 238      55.853 -14.659  33.264  1.00 39.03           C  
ATOM   3420  CD1 PHE A 238      56.917 -14.620  32.342  1.00 39.03           C  
ATOM   3421  HD1 PHE A 238      56.725 -14.400  31.302  1.00 39.03           H  
ATOM   3422  CD2 PHE A 238      56.119 -14.960  34.615  1.00 39.03           C  
ATOM   3423  HD2 PHE A 238      55.308 -15.010  35.327  1.00 39.03           H  
ATOM   3424  CE1 PHE A 238      58.232 -14.876  32.771  1.00 39.03           C  
ATOM   3425  HE1 PHE A 238      59.040 -14.857  32.054  1.00 39.03           H  
ATOM   3426  CE2 PHE A 238      57.434 -15.209  35.045  1.00 39.03           C  
ATOM   3427  HE2 PHE A 238      57.625 -15.451  36.080  1.00 39.03           H  
ATOM   3428  CZ  PHE A 238      58.493 -15.167  34.122  1.00 39.03           C  
ATOM   3429  HZ  PHE A 238      59.502 -15.374  34.445  1.00 39.03           H  
ATOM   3430  N   ASP A 239      55.270 -11.789  30.977  1.00 38.51           N  
ATOM   3431  H   ASP A 239      56.117 -12.174  31.370  1.00 38.51           H  
ATOM   3432  CA  ASP A 239      55.458 -10.894  29.817  1.00 38.51           C  
ATOM   3433  HA  ASP A 239      54.503 -10.464  29.515  1.00 38.51           H  
ATOM   3434  C   ASP A 239      56.075 -11.604  28.587  1.00 38.51           C  
ATOM   3435  CB  ASP A 239      56.411  -9.746  30.227  1.00 38.51           C  
ATOM   3436  HB2 ASP A 239      57.243 -10.165  30.793  1.00 38.51           H  
ATOM   3437  HB3 ASP A 239      56.827  -9.279  29.334  1.00 38.51           H  
ATOM   3438  O   ASP A 239      56.662 -12.679  28.718  1.00 38.51           O  
ATOM   3439  CG  ASP A 239      55.769  -8.618  31.026  1.00 38.51           C  
ATOM   3440  OD1 ASP A 239      54.851  -7.985  30.464  1.00 38.51           O  
ATOM   3441  OD2 ASP A 239      56.241  -8.379  32.170  1.00 38.51           O  
ATOM   3442  N   TYR A 240      56.067 -10.882  27.452  1.00 45.86           N  
ATOM   3443  H   TYR A 240      55.559 -10.011  27.517  1.00 45.86           H  
ATOM   3444  CA  TYR A 240      56.814 -11.092  26.192  1.00 45.86           C  
ATOM   3445  HA  TYR A 240      56.681 -10.163  25.638  1.00 45.86           H  
ATOM   3446  C   TYR A 240      56.314 -12.224  25.262  1.00 45.86           C  
ATOM   3447  CB  TYR A 240      58.331 -11.213  26.456  1.00 45.86           C  
ATOM   3448  HB2 TYR A 240      58.857 -11.098  25.508  1.00 45.86           H  
ATOM   3449  HB3 TYR A 240      58.538 -12.223  26.808  1.00 45.86           H  
ATOM   3450  O   TYR A 240      56.014 -13.322  25.706  1.00 45.86           O  
ATOM   3451  CG  TYR A 240      58.914 -10.220  27.453  1.00 45.86           C  
ATOM   3452  CD1 TYR A 240      59.054  -8.863  27.104  1.00 45.86           C  
ATOM   3453  HD1 TYR A 240      58.766  -8.526  26.119  1.00 45.86           H  
ATOM   3454  CD2 TYR A 240      59.287 -10.654  28.741  1.00 45.86           C  
ATOM   3455  HD2 TYR A 240      59.159 -11.692  29.009  1.00 45.86           H  
ATOM   3456  CE1 TYR A 240      59.541  -7.937  28.047  1.00 45.86           C  
ATOM   3457  HE1 TYR A 240      59.627  -6.890  27.798  1.00 45.86           H  
ATOM   3458  CE2 TYR A 240      59.770  -9.731  29.690  1.00 45.86           C  
ATOM   3459  HE2 TYR A 240      60.023 -10.068  30.685  1.00 45.86           H  
ATOM   3460  OH  TYR A 240      60.328  -7.470  30.264  1.00 45.86           O  
ATOM   3461  HH  TYR A 240      60.431  -7.887  31.123  1.00 45.86           H  
ATOM   3462  CZ  TYR A 240      59.885  -8.367  29.345  1.00 45.86           C  
ATOM   3463  N   GLY A 241      56.255 -12.054  23.934  1.00 37.22           N  
ATOM   3464  H   GLY A 241      56.026 -12.900  23.432  1.00 37.22           H  
ATOM   3465  CA  GLY A 241      56.529 -10.878  23.092  1.00 37.22           C  
ATOM   3466  HA2 GLY A 241      57.339 -10.287  23.519  1.00 37.22           H  
ATOM   3467  HA3 GLY A 241      55.632 -10.262  23.037  1.00 37.22           H  
ATOM   3468  C   GLY A 241      56.943 -11.284  21.664  1.00 37.22           C  
ATOM   3469  O   GLY A 241      57.372 -12.413  21.457  1.00 37.22           O  
ATOM   3470  N   GLY A 242      56.886 -10.356  20.699  1.00 35.41           N  
ATOM   3471  H   GLY A 242      56.465  -9.464  20.916  1.00 35.41           H  
ATOM   3472  CA  GLY A 242      57.506 -10.523  19.368  1.00 35.41           C  
ATOM   3473  HA2 GLY A 242      58.091  -9.633  19.140  1.00 35.41           H  
ATOM   3474  HA3 GLY A 242      58.200 -11.363  19.386  1.00 35.41           H  
ATOM   3475  C   GLY A 242      56.527 -10.782  18.216  1.00 35.41           C  
ATOM   3476  O   GLY A 242      55.915 -11.838  18.129  1.00 35.41           O  
ATOM   3477  N   GLY A 243      56.396  -9.791  17.329  1.00 34.48           N  
ATOM   3478  H   GLY A 243      56.990  -8.980  17.430  1.00 34.48           H  
ATOM   3479  CA  GLY A 243      55.459  -9.799  16.207  1.00 34.48           C  
ATOM   3480  HA2 GLY A 243      55.368  -8.787  15.813  1.00 34.48           H  
ATOM   3481  HA3 GLY A 243      54.479 -10.088  16.588  1.00 34.48           H  
ATOM   3482  C   GLY A 243      55.789 -10.728  15.031  1.00 34.48           C  
ATOM   3483  O   GLY A 243      56.907 -11.211  14.867  1.00 34.48           O  
ATOM   3484  N   GLY A 244      54.782 -10.884  14.175  1.00 40.67           N  
ATOM   3485  H   GLY A 244      53.875 -10.531  14.444  1.00 40.67           H  
ATOM   3486  CA  GLY A 244      54.828 -11.541  12.873  1.00 40.67           C  
ATOM   3487  HA2 GLY A 244      54.893 -12.622  12.997  1.00 40.67           H  
ATOM   3488  HA3 GLY A 244      55.693 -11.194  12.307  1.00 40.67           H  
ATOM   3489  C   GLY A 244      53.536 -11.205  12.129  1.00 40.67           C  
ATOM   3490  O   GLY A 244      52.449 -11.439  12.649  1.00 40.67           O  
ATOM   3491  N   ILE A 245      53.659 -10.559  10.972  1.00 39.18           N  
ATOM   3492  H   ILE A 245      54.582 -10.476  10.572  1.00 39.18           H  
ATOM   3493  CA  ILE A 245      52.535 -10.160  10.116  1.00 39.18           C  
ATOM   3494  HA  ILE A 245      51.676  -9.904  10.736  1.00 39.18           H  
ATOM   3495  C   ILE A 245      52.122 -11.330   9.223  1.00 39.18           C  
ATOM   3496  CB  ILE A 245      52.904  -8.934   9.236  1.00 39.18           C  
ATOM   3497  HB  ILE A 245      52.273  -8.962   8.347  1.00 39.18           H  
ATOM   3498  O   ILE A 245      52.855 -11.650   8.299  1.00 39.18           O  
ATOM   3499  CG1 ILE A 245      54.388  -8.935   8.777  1.00 39.18           C  
ATOM   3500 HG12 ILE A 245      54.666  -9.933   8.440  1.00 39.18           H  
ATOM   3501 HG13 ILE A 245      55.033  -8.677   9.618  1.00 39.18           H  
ATOM   3502  CG2 ILE A 245      52.559  -7.633   9.980  1.00 39.18           C  
ATOM   3503 HG21 ILE A 245      52.721  -6.772   9.331  1.00 39.18           H  
ATOM   3504 HG22 ILE A 245      53.177  -7.538  10.873  1.00 39.18           H  
ATOM   3505 HG23 ILE A 245      51.509  -7.644  10.271  1.00 39.18           H  
ATOM   3506  CD1 ILE A 245      54.692  -7.976   7.622  1.00 39.18           C  
ATOM   3507 HD11 ILE A 245      54.049  -8.208   6.773  1.00 39.18           H  
ATOM   3508 HD12 ILE A 245      55.733  -8.095   7.321  1.00 39.18           H  
ATOM   3509 HD13 ILE A 245      54.531  -6.943   7.931  1.00 39.18           H  
ATOM   3510  N   ASP A 246      50.932 -11.888   9.442  1.00 44.29           N  
ATOM   3511  H   ASP A 246      50.425 -11.659  10.285  1.00 44.29           H  
ATOM   3512  CA  ASP A 246      50.262 -12.778   8.486  1.00 44.29           C  
ATOM   3513  HA  ASP A 246      50.626 -12.563   7.482  1.00 44.29           H  
ATOM   3514  C   ASP A 246      48.751 -12.502   8.499  1.00 44.29           C  
ATOM   3515  CB  ASP A 246      50.568 -14.256   8.785  1.00 44.29           C  
ATOM   3516  HB2 ASP A 246      50.554 -14.423   9.862  1.00 44.29           H  
ATOM   3517  HB3 ASP A 246      49.781 -14.870   8.346  1.00 44.29           H  
ATOM   3518  O   ASP A 246      48.072 -12.642   9.518  1.00 44.29           O  
ATOM   3519  CG  ASP A 246      51.901 -14.727   8.189  1.00 44.29           C  
ATOM   3520  OD1 ASP A 246      52.124 -14.448   6.989  1.00 44.29           O  
ATOM   3521  OD2 ASP A 246      52.649 -15.421   8.916  1.00 44.29           O  
ATOM   3522  N   THR A 247      48.214 -12.058   7.363  1.00 38.34           N  
ATOM   3523  H   THR A 247      48.807 -11.962   6.551  1.00 38.34           H  
ATOM   3524  CA  THR A 247      46.795 -11.715   7.203  1.00 38.34           C  
ATOM   3525  HA  THR A 247      46.411 -11.324   8.146  1.00 38.34           H  
ATOM   3526  C   THR A 247      45.977 -12.952   6.841  1.00 38.34           C  
ATOM   3527  CB  THR A 247      46.600 -10.628   6.133  1.00 38.34           C  
ATOM   3528  HB  THR A 247      45.538 -10.542   5.902  1.00 38.34           H  
ATOM   3529  O   THR A 247      45.904 -13.331   5.672  1.00 38.34           O  
ATOM   3530  CG2 THR A 247      47.101  -9.262   6.597  1.00 38.34           C  
ATOM   3531 HG21 THR A 247      46.564  -8.957   7.495  1.00 38.34           H  
ATOM   3532 HG22 THR A 247      46.925  -8.528   5.810  1.00 38.34           H  
ATOM   3533 HG23 THR A 247      48.169  -9.309   6.811  1.00 38.34           H  
ATOM   3534  OG1 THR A 247      47.305 -10.966   4.962  1.00 38.34           O  
ATOM   3535  HG1 THR A 247      46.984 -11.832   4.700  1.00 38.34           H  
ATOM   3536  N   ALA A 248      45.320 -13.561   7.828  1.00 43.15           N  
ATOM   3537  H   ALA A 248      45.482 -13.260   8.778  1.00 43.15           H  
ATOM   3538  CA  ALA A 248      44.339 -14.617   7.592  1.00 43.15           C  
ATOM   3539  HA  ALA A 248      44.684 -15.242   6.768  1.00 43.15           H  
ATOM   3540  C   ALA A 248      42.977 -14.015   7.199  1.00 43.15           C  
ATOM   3541  CB  ALA A 248      44.257 -15.508   8.837  1.00 43.15           C  
ATOM   3542  HB1 ALA A 248      43.930 -14.922   9.695  1.00 43.15           H  
ATOM   3543  HB2 ALA A 248      45.236 -15.940   9.046  1.00 43.15           H  
ATOM   3544  HB3 ALA A 248      43.542 -16.312   8.663  1.00 43.15           H  
ATOM   3545  O   ALA A 248      42.271 -13.451   8.035  1.00 43.15           O  
ATOM   3546  N   ILE A 249      42.604 -14.147   5.925  1.00 43.41           N  
ATOM   3547  H   ILE A 249      43.239 -14.600   5.283  1.00 43.41           H  
ATOM   3548  CA  ILE A 249      41.254 -13.831   5.443  1.00 43.41           C  
ATOM   3549  HA  ILE A 249      40.906 -12.916   5.923  1.00 43.41           H  
ATOM   3550  C   ILE A 249      40.337 -14.982   5.867  1.00 43.41           C  
ATOM   3551  CB  ILE A 249      41.246 -13.602   3.912  1.00 43.41           C  
ATOM   3552  HB  ILE A 249      41.620 -14.504   3.427  1.00 43.41           H  
ATOM   3553  O   ILE A 249      40.444 -16.087   5.339  1.00 43.41           O  
ATOM   3554  CG1 ILE A 249      42.172 -12.420   3.531  1.00 43.41           C  
ATOM   3555 HG12 ILE A 249      43.152 -12.562   3.988  1.00 43.41           H  
ATOM   3556 HG13 ILE A 249      41.755 -11.491   3.920  1.00 43.41           H  
ATOM   3557  CG2 ILE A 249      39.810 -13.344   3.412  1.00 43.41           C  
ATOM   3558 HG21 ILE A 249      39.797 -13.226   2.329  1.00 43.41           H  
ATOM   3559 HG22 ILE A 249      39.165 -14.192   3.645  1.00 43.41           H  
ATOM   3560 HG23 ILE A 249      39.400 -12.448   3.877  1.00 43.41           H  
ATOM   3561  CD1 ILE A 249      42.410 -12.272   2.023  1.00 43.41           C  
ATOM   3562 HD11 ILE A 249      41.490 -11.978   1.516  1.00 43.41           H  
ATOM   3563 HD12 ILE A 249      42.771 -13.213   1.609  1.00 43.41           H  
ATOM   3564 HD13 ILE A 249      43.160 -11.499   1.853  1.00 43.41           H  
ATOM   3565  N   ILE A 250      39.456 -14.729   6.835  1.00 51.79           N  
ATOM   3566  H   ILE A 250      39.444 -13.806   7.245  1.00 51.79           H  
ATOM   3567  CA  ILE A 250      38.415 -15.673   7.251  1.00 51.79           C  
ATOM   3568  HA  ILE A 250      38.683 -16.677   6.920  1.00 51.79           H  
ATOM   3569  C   ILE A 250      37.123 -15.276   6.543  1.00 51.79           C  
ATOM   3570  CB  ILE A 250      38.274 -15.723   8.791  1.00 51.79           C  
ATOM   3571  HB  ILE A 250      38.047 -14.719   9.151  1.00 51.79           H  
ATOM   3572  O   ILE A 250      36.568 -14.209   6.803  1.00 51.79           O  
ATOM   3573  CG1 ILE A 250      39.605 -16.189   9.430  1.00 51.79           C  
ATOM   3574 HG12 ILE A 250      39.842 -17.194   9.081  1.00 51.79           H  
ATOM   3575 HG13 ILE A 250      40.409 -15.526   9.108  1.00 51.79           H  
ATOM   3576  CG2 ILE A 250      37.116 -16.658   9.197  1.00 51.79           C  
ATOM   3577 HG21 ILE A 250      37.316 -17.675   8.860  1.00 51.79           H  
ATOM   3578 HG22 ILE A 250      36.981 -16.653  10.278  1.00 51.79           H  
ATOM   3579 HG23 ILE A 250      36.179 -16.320   8.755  1.00 51.79           H  
ATOM   3580  CD1 ILE A 250      39.613 -16.183  10.964  1.00 51.79           C  
ATOM   3581 HD11 ILE A 250      38.949 -16.955  11.353  1.00 51.79           H  
ATOM   3582 HD12 ILE A 250      40.623 -16.386  11.318  1.00 51.79           H  
ATOM   3583 HD13 ILE A 250      39.298 -15.207  11.333  1.00 51.79           H  
ATOM   3584  N   GLU A 251      36.649 -16.140   5.649  1.00 47.69           N  
ATOM   3585  H   GLU A 251      37.170 -16.983   5.456  1.00 47.69           H  
ATOM   3586  CA  GLU A 251      35.341 -16.008   5.013  1.00 47.69           C  
ATOM   3587  HA  GLU A 251      35.236 -14.995   4.623  1.00 47.69           H  
ATOM   3588  C   GLU A 251      34.250 -16.244   6.065  1.00 47.69           C  
ATOM   3589  CB  GLU A 251      35.272 -16.977   3.825  1.00 47.69           C  
ATOM   3590  HB2 GLU A 251      35.322 -18.003   4.190  1.00 47.69           H  
ATOM   3591  HB3 GLU A 251      36.139 -16.793   3.192  1.00 47.69           H  
ATOM   3592  O   GLU A 251      33.997 -17.368   6.500  1.00 47.69           O  
ATOM   3593  CG  GLU A 251      34.006 -16.788   2.978  1.00 47.69           C  
ATOM   3594  HG2 GLU A 251      33.919 -15.732   2.722  1.00 47.69           H  
ATOM   3595  HG3 GLU A 251      33.135 -17.063   3.572  1.00 47.69           H  
ATOM   3596  CD  GLU A 251      34.031 -17.623   1.685  1.00 47.69           C  
ATOM   3597  OE1 GLU A 251      33.218 -17.304   0.790  1.00 47.69           O  
ATOM   3598  OE2 GLU A 251      34.858 -18.560   1.593  1.00 47.69           O  
ATOM   3599  N   GLN A 252      33.652 -15.155   6.545  1.00 46.36           N  
ATOM   3600  H   GLN A 252      33.945 -14.251   6.204  1.00 46.36           H  
ATOM   3601  CA  GLN A 252      32.642 -15.202   7.592  1.00 46.36           C  
ATOM   3602  HA  GLN A 252      32.867 -16.045   8.245  1.00 46.36           H  
ATOM   3603  C   GLN A 252      31.274 -15.449   6.948  1.00 46.36           C  
ATOM   3604  CB  GLN A 252      32.743 -13.915   8.436  1.00 46.36           C  
ATOM   3605  HB2 GLN A 252      33.794 -13.640   8.525  1.00 46.36           H  
ATOM   3606  HB3 GLN A 252      32.223 -13.095   7.941  1.00 46.36           H  
ATOM   3607  O   GLN A 252      30.665 -14.533   6.395  1.00 46.36           O  
ATOM   3608  CG  GLN A 252      32.201 -14.104   9.860  1.00 46.36           C  
ATOM   3609  HG2 GLN A 252      32.674 -14.980  10.302  1.00 46.36           H  
ATOM   3610  HG3 GLN A 252      31.126 -14.279   9.819  1.00 46.36           H  
ATOM   3611  CD  GLN A 252      32.472 -12.898  10.761  1.00 46.36           C  
ATOM   3612  NE2 GLN A 252      32.598 -13.094  12.056  1.00 46.36           N  
ATOM   3613 HE21 GLN A 252      32.755 -12.259  12.603  1.00 46.36           H  
ATOM   3614 HE22 GLN A 252      32.495 -14.018  12.449  1.00 46.36           H  
ATOM   3615  OE1 GLN A 252      32.575 -11.758  10.345  1.00 46.36           O  
ATOM   3616  N   THR A 253      30.791 -16.694   7.003  1.00 52.29           N  
ATOM   3617  H   THR A 253      31.348 -17.429   7.415  1.00 52.29           H  
ATOM   3618  CA  THR A 253      29.423 -17.036   6.589  1.00 52.29           C  
ATOM   3619  HA  THR A 253      29.359 -16.858   5.515  1.00 52.29           H  
ATOM   3620  C   THR A 253      28.421 -16.129   7.308  1.00 52.29           C  
ATOM   3621  CB  THR A 253      29.058 -18.508   6.879  1.00 52.29           C  
ATOM   3622  HB  THR A 253      28.049 -18.560   7.288  1.00 52.29           H  
ATOM   3623  O   THR A 253      28.552 -15.935   8.522  1.00 52.29           O  
ATOM   3624  CG2 THR A 253      29.087 -19.352   5.608  1.00 52.29           C  
ATOM   3625 HG21 THR A 253      28.374 -18.956   4.886  1.00 52.29           H  
ATOM   3626 HG22 THR A 253      30.085 -19.327   5.172  1.00 52.29           H  
ATOM   3627 HG23 THR A 253      28.816 -20.383   5.837  1.00 52.29           H  
ATOM   3628  OG1 THR A 253      29.948 -19.123   7.788  1.00 52.29           O  
ATOM   3629  HG1 THR A 253      29.765 -20.066   7.775  1.00 52.29           H  
ATOM   3630  N   PRO A 254      27.420 -15.565   6.602  1.00 47.94           N  
ATOM   3631  CA  PRO A 254      26.459 -14.667   7.221  1.00 47.94           C  
ATOM   3632  HA  PRO A 254      26.984 -13.817   7.658  1.00 47.94           H  
ATOM   3633  C   PRO A 254      25.704 -15.412   8.322  1.00 47.94           C  
ATOM   3634  CB  PRO A 254      25.551 -14.164   6.095  1.00 47.94           C  
ATOM   3635  HB2 PRO A 254      24.523 -14.021   6.426  1.00 47.94           H  
ATOM   3636  HB3 PRO A 254      25.954 -13.233   5.696  1.00 47.94           H  
ATOM   3637  O   PRO A 254      25.071 -16.443   8.084  1.00 47.94           O  
ATOM   3638  CG  PRO A 254      25.660 -15.258   5.034  1.00 47.94           C  
ATOM   3639  HG2 PRO A 254      25.478 -14.871   4.031  1.00 47.94           H  
ATOM   3640  HG3 PRO A 254      24.962 -16.063   5.266  1.00 47.94           H  
ATOM   3641  CD  PRO A 254      27.094 -15.760   5.197  1.00 47.94           C  
ATOM   3642  HD2 PRO A 254      27.153 -16.810   4.912  1.00 47.94           H  
ATOM   3643  HD3 PRO A 254      27.768 -15.162   4.584  1.00 47.94           H  
ATOM   3644  N   HIS A 255      25.811 -14.890   9.541  1.00 58.01           N  
ATOM   3645  H   HIS A 255      26.363 -14.053   9.657  1.00 58.01           H  
ATOM   3646  CA  HIS A 255      25.073 -15.392  10.691  1.00 58.01           C  
ATOM   3647  HA  HIS A 255      25.336 -16.441  10.834  1.00 58.01           H  
ATOM   3648  C   HIS A 255      23.569 -15.251  10.401  1.00 58.01           C  
ATOM   3649  CB  HIS A 255      25.504 -14.582  11.922  1.00 58.01           C  
ATOM   3650  HB2 HIS A 255      25.064 -13.586  11.871  1.00 58.01           H  
ATOM   3651  HB3 HIS A 255      26.587 -14.463  11.902  1.00 58.01           H  
ATOM   3652  O   HIS A 255      23.166 -14.181   9.938  1.00 58.01           O  
ATOM   3653  CG  HIS A 255      25.152 -15.212  13.243  1.00 58.01           C  
ATOM   3654  CD2 HIS A 255      24.141 -14.842  14.091  1.00 58.01           C  
ATOM   3655  HD2 HIS A 255      23.404 -14.075  13.906  1.00 58.01           H  
ATOM   3656  ND1 HIS A 255      25.861 -16.214  13.866  1.00 58.01           N  
ATOM   3657  HD1 HIS A 255      26.673 -16.686  13.494  1.00 58.01           H  
ATOM   3658  CE1 HIS A 255      25.297 -16.436  15.065  1.00 58.01           C  
ATOM   3659  HE1 HIS A 255      25.635 -17.164  15.788  1.00 58.01           H  
ATOM   3660  NE2 HIS A 255      24.254 -15.618  15.252  1.00 58.01           N  
ATOM   3661  N   PRO A 256      22.735 -16.282  10.632  1.00 60.71           N  
ATOM   3662  CA  PRO A 256      21.296 -16.128  10.472  1.00 60.71           C  
ATOM   3663  HA  PRO A 256      21.065 -15.833   9.448  1.00 60.71           H  
ATOM   3664  C   PRO A 256      20.798 -15.041  11.431  1.00 60.71           C  
ATOM   3665  CB  PRO A 256      20.693 -17.506  10.759  1.00 60.71           C  
ATOM   3666  HB2 PRO A 256      20.634 -18.075   9.831  1.00 60.71           H  
ATOM   3667  HB3 PRO A 256      19.712 -17.434  11.228  1.00 60.71           H  
ATOM   3668  O   PRO A 256      21.208 -15.006  12.593  1.00 60.71           O  
ATOM   3669  CG  PRO A 256      21.721 -18.153  11.688  1.00 60.71           C  
ATOM   3670  HG2 PRO A 256      21.543 -17.828  12.713  1.00 60.71           H  
ATOM   3671  HG3 PRO A 256      21.699 -19.240  11.624  1.00 60.71           H  
ATOM   3672  CD  PRO A 256      23.053 -17.583  11.197  1.00 60.71           C  
ATOM   3673  HD2 PRO A 256      23.469 -18.223  10.419  1.00 60.71           H  
ATOM   3674  HD3 PRO A 256      23.747 -17.498  12.033  1.00 60.71           H  
ATOM   3675  N   ASP A 257      19.935 -14.153  10.930  1.00 62.77           N  
ATOM   3676  H   ASP A 257      19.702 -14.195   9.949  1.00 62.77           H  
ATOM   3677  CA  ASP A 257      19.359 -13.057  11.714  1.00 62.77           C  
ATOM   3678  HA  ASP A 257      20.153 -12.343  11.929  1.00 62.77           H  
ATOM   3679  C   ASP A 257      18.766 -13.567  13.041  1.00 62.77           C  
ATOM   3680  CB  ASP A 257      18.261 -12.349  10.907  1.00 62.77           C  
ATOM   3681  HB2 ASP A 257      17.696 -11.695  11.572  1.00 62.77           H  
ATOM   3682  HB3 ASP A 257      17.567 -13.092  10.514  1.00 62.77           H  
ATOM   3683  O   ASP A 257      18.202 -14.668  13.076  1.00 62.77           O  
ATOM   3684  CG  ASP A 257      18.813 -11.491   9.769  1.00 62.77           C  
ATOM   3685  OD1 ASP A 257      19.638 -10.601  10.072  1.00 62.77           O  
ATOM   3686  OD2 ASP A 257      18.351 -11.693   8.625  1.00 62.77           O  
ATOM   3687  N   PRO A 258      18.859 -12.787  14.138  1.00 56.29           N  
ATOM   3688  CA  PRO A 258      18.444 -13.240  15.458  1.00 56.29           C  
ATOM   3689  HA  PRO A 258      19.057 -14.093  15.751  1.00 56.29           H  
ATOM   3690  C   PRO A 258      16.974 -13.660  15.449  1.00 56.29           C  
ATOM   3691  CB  PRO A 258      18.725 -12.076  16.415  1.00 56.29           C  
ATOM   3692  HB2 PRO A 258      19.716 -12.200  16.851  1.00 56.29           H  
ATOM   3693  HB3 PRO A 258      17.973 -11.993  17.199  1.00 56.29           H  
ATOM   3694  O   PRO A 258      16.063 -12.847  15.263  1.00 56.29           O  
ATOM   3695  CG  PRO A 258      18.726 -10.853  15.498  1.00 56.29           C  
ATOM   3696  HG2 PRO A 258      19.332 -10.042  15.902  1.00 56.29           H  
ATOM   3697  HG3 PRO A 258      17.703 -10.521  15.323  1.00 56.29           H  
ATOM   3698  CD  PRO A 258      19.315 -11.408  14.202  1.00 56.29           C  
ATOM   3699  HD2 PRO A 258      18.966 -10.823  13.350  1.00 56.29           H  
ATOM   3700  HD3 PRO A 258      20.404 -11.389  14.248  1.00 56.29           H  
ATOM   3701  N   VAL A 259      16.748 -14.954  15.674  1.00 54.19           N  
ATOM   3702  H   VAL A 259      17.544 -15.572  15.745  1.00 54.19           H  
ATOM   3703  CA  VAL A 259      15.407 -15.513  15.813  1.00 54.19           C  
ATOM   3704  HA  VAL A 259      14.838 -15.223  14.930  1.00 54.19           H  
ATOM   3705  C   VAL A 259      14.778 -14.885  17.054  1.00 54.19           C  
ATOM   3706  CB  VAL A 259      15.410 -17.055  15.917  1.00 54.19           C  
ATOM   3707  HB  VAL A 259      15.608 -17.355  16.946  1.00 54.19           H  
ATOM   3708  O   VAL A 259      15.323 -14.989  18.151  1.00 54.19           O  
ATOM   3709  CG1 VAL A 259      14.035 -17.595  15.502  1.00 54.19           C  
ATOM   3710 HG11 VAL A 259      13.261 -17.163  16.136  1.00 54.19           H  
ATOM   3711 HG12 VAL A 259      13.835 -17.353  14.458  1.00 54.19           H  
ATOM   3712 HG13 VAL A 259      14.016 -18.678  15.630  1.00 54.19           H  
ATOM   3713  CG2 VAL A 259      16.463 -17.732  15.027  1.00 54.19           C  
ATOM   3714 HG21 VAL A 259      17.466 -17.496  15.382  1.00 54.19           H  
ATOM   3715 HG22 VAL A 259      16.343 -18.814  15.062  1.00 54.19           H  
ATOM   3716 HG23 VAL A 259      16.361 -17.389  13.997  1.00 54.19           H  
ATOM   3717  N   ASN A 260      13.635 -14.216  16.892  1.00 50.86           N  
ATOM   3718  H   ASN A 260      13.287 -14.086  15.953  1.00 50.86           H  
ATOM   3719  CA  ASN A 260      12.895 -13.659  18.022  1.00 50.86           C  
ATOM   3720  HA  ASN A 260      13.582 -13.105  18.662  1.00 50.86           H  
ATOM   3721  C   ASN A 260      12.298 -14.803  18.860  1.00 50.86           C  
ATOM   3722  CB  ASN A 260      11.808 -12.689  17.516  1.00 50.86           C  
ATOM   3723  HB2 ASN A 260      11.198 -13.191  16.765  1.00 50.86           H  
ATOM   3724  HB3 ASN A 260      11.160 -12.429  18.353  1.00 50.86           H  
ATOM   3725  O   ASN A 260      11.162 -15.217  18.620  1.00 50.86           O  
ATOM   3726  CG  ASN A 260      12.358 -11.388  16.963  1.00 50.86           C  
ATOM   3727  ND2 ASN A 260      11.936 -10.985  15.787  1.00 50.86           N  
ATOM   3728 HD21 ASN A 260      11.362 -11.589  15.217  1.00 50.86           H  
ATOM   3729 HD22 ASN A 260      12.426 -10.178  15.427  1.00 50.86           H  
ATOM   3730  OD1 ASN A 260      13.133 -10.687  17.583  1.00 50.86           O  
ATOM   3731  N   GLU A 261      13.048 -15.318  19.835  1.00 57.15           N  
ATOM   3732  H   GLU A 261      14.021 -15.054  19.891  1.00 57.15           H  
ATOM   3733  CA  GLU A 261      12.526 -16.270  20.815  1.00 57.15           C  
ATOM   3734  HA  GLU A 261      12.023 -17.075  20.278  1.00 57.15           H  
ATOM   3735  C   GLU A 261      11.483 -15.589  21.710  1.00 57.15           C  
ATOM   3736  CB  GLU A 261      13.638 -16.915  21.654  1.00 57.15           C  
ATOM   3737  HB2 GLU A 261      14.322 -16.149  22.019  1.00 57.15           H  
ATOM   3738  HB3 GLU A 261      13.171 -17.401  22.511  1.00 57.15           H  
ATOM   3739  O   GLU A 261      11.779 -14.715  22.526  1.00 57.15           O  
ATOM   3740  CG  GLU A 261      14.406 -17.984  20.863  1.00 57.15           C  
ATOM   3741  HG2 GLU A 261      15.037 -17.496  20.120  1.00 57.15           H  
ATOM   3742  HG3 GLU A 261      13.687 -18.608  20.333  1.00 57.15           H  
ATOM   3743  CD  GLU A 261      15.265 -18.869  21.779  1.00 57.15           C  
ATOM   3744  OE1 GLU A 261      15.281 -20.096  21.531  1.00 57.15           O  
ATOM   3745  OE2 GLU A 261      15.870 -18.317  22.725  1.00 57.15           O  
ATOM   3746  N   VAL A 262      10.224 -15.998  21.548  1.00 57.31           N  
ATOM   3747  H   VAL A 262      10.041 -16.689  20.835  1.00 57.31           H  
ATOM   3748  CA  VAL A 262       9.106 -15.517  22.363  1.00 57.31           C  
ATOM   3749  HA  VAL A 262       9.359 -14.538  22.770  1.00 57.31           H  
ATOM   3750  C   VAL A 262       8.905 -16.470  23.537  1.00 57.31           C  
ATOM   3751  CB  VAL A 262       7.827 -15.339  21.521  1.00 57.31           C  
ATOM   3752  HB  VAL A 262       7.542 -16.293  21.077  1.00 57.31           H  
ATOM   3753  O   VAL A 262       8.215 -17.482  23.419  1.00 57.31           O  
ATOM   3754  CG1 VAL A 262       6.659 -14.823  22.375  1.00 57.31           C  
ATOM   3755 HG11 VAL A 262       5.782 -14.665  21.746  1.00 57.31           H  
ATOM   3756 HG12 VAL A 262       6.399 -15.554  23.141  1.00 57.31           H  
ATOM   3757 HG13 VAL A 262       6.934 -13.884  22.855  1.00 57.31           H  
ATOM   3758  CG2 VAL A 262       8.042 -14.324  20.389  1.00 57.31           C  
ATOM   3759 HG21 VAL A 262       8.372 -13.370  20.800  1.00 57.31           H  
ATOM   3760 HG22 VAL A 262       7.117 -14.183  19.830  1.00 57.31           H  
ATOM   3761 HG23 VAL A 262       8.803 -14.691  19.701  1.00 57.31           H  
ATOM   3762  N   VAL A 263       9.475 -16.125  24.692  1.00 55.34           N  
ATOM   3763  H   VAL A 263      10.109 -15.339  24.695  1.00 55.34           H  
ATOM   3764  CA  VAL A 263       9.220 -16.836  25.953  1.00 55.34           C  
ATOM   3765  HA  VAL A 263       9.202 -17.906  25.749  1.00 55.34           H  
ATOM   3766  C   VAL A 263       7.849 -16.427  26.502  1.00 55.34           C  
ATOM   3767  CB  VAL A 263      10.339 -16.584  26.983  1.00 55.34           C  
ATOM   3768  HB  VAL A 263      10.383 -15.521  27.220  1.00 55.34           H  
ATOM   3769  O   VAL A 263       7.658 -15.297  26.953  1.00 55.34           O  
ATOM   3770  CG1 VAL A 263      10.085 -17.366  28.280  1.00 55.34           C  
ATOM   3771 HG11 VAL A 263       9.167 -17.025  28.759  1.00 55.34           H  
ATOM   3772 HG12 VAL A 263      10.010 -18.432  28.066  1.00 55.34           H  
ATOM   3773 HG13 VAL A 263      10.911 -17.204  28.973  1.00 55.34           H  
ATOM   3774  CG2 VAL A 263      11.707 -17.014  26.438  1.00 55.34           C  
ATOM   3775 HG21 VAL A 263      11.975 -16.426  25.561  1.00 55.34           H  
ATOM   3776 HG22 VAL A 263      12.478 -16.858  27.193  1.00 55.34           H  
ATOM   3777 HG23 VAL A 263      11.691 -18.069  26.163  1.00 55.34           H  
ATOM   3778  N   SER A 264       6.880 -17.344  26.491  1.00 53.81           N  
ATOM   3779  H   SER A 264       7.062 -18.246  26.075  1.00 53.81           H  
ATOM   3780  CA  SER A 264       5.558 -17.135  27.090  1.00 53.81           C  
ATOM   3781  HA  SER A 264       5.359 -16.065  27.135  1.00 53.81           H  
ATOM   3782  C   SER A 264       5.500 -17.675  28.525  1.00 53.81           C  
ATOM   3783  CB  SER A 264       4.458 -17.734  26.202  1.00 53.81           C  
ATOM   3784  HB2 SER A 264       3.499 -17.653  26.714  1.00 53.81           H  
ATOM   3785  HB3 SER A 264       4.410 -17.165  25.274  1.00 53.81           H  
ATOM   3786  O   SER A 264       5.517 -18.879  28.765  1.00 53.81           O  
ATOM   3787  OG  SER A 264       4.716 -19.088  25.890  1.00 53.81           O  
ATOM   3788  HG  SER A 264       4.001 -19.449  25.361  1.00 53.81           H  
ATOM   3789  N   ARG A 265       5.374 -16.776  29.509  1.00 61.15           N  
ATOM   3790  H   ARG A 265       5.403 -15.797  29.262  1.00 61.15           H  
ATOM   3791  CA  ARG A 265       5.100 -17.135  30.911  1.00 61.15           C  
ATOM   3792  HA  ARG A 265       5.364 -18.181  31.065  1.00 61.15           H  
ATOM   3793  C   ARG A 265       3.609 -16.982  31.208  1.00 61.15           C  
ATOM   3794  CB  ARG A 265       5.986 -16.292  31.847  1.00 61.15           C  
ATOM   3795  HB2 ARG A 265       5.788 -15.234  31.670  1.00 61.15           H  
ATOM   3796  HB3 ARG A 265       7.030 -16.489  31.605  1.00 61.15           H  
ATOM   3797  O   ARG A 265       3.079 -15.878  31.134  1.00 61.15           O  
ATOM   3798  CG  ARG A 265       5.754 -16.600  33.337  1.00 61.15           C  
ATOM   3799  HG2 ARG A 265       5.903 -17.665  33.518  1.00 61.15           H  
ATOM   3800  HG3 ARG A 265       4.731 -16.335  33.607  1.00 61.15           H  
ATOM   3801  CD  ARG A 265       6.722 -15.798  34.218  1.00 61.15           C  
ATOM   3802  HD2 ARG A 265       7.737 -16.146  34.027  1.00 61.15           H  
ATOM   3803  HD3 ARG A 265       6.654 -14.746  33.941  1.00 61.15           H  
ATOM   3804  NE  ARG A 265       6.405 -15.938  35.655  1.00 61.15           N  
ATOM   3805  HE  ARG A 265       5.576 -16.465  35.890  1.00 61.15           H  
ATOM   3806  NH1 ARG A 265       8.171 -14.721  36.488  1.00 61.15           N  
ATOM   3807 HH11 ARG A 265       8.678 -14.351  37.280  1.00 61.15           H  
ATOM   3808 HH12 ARG A 265       8.541 -14.620  35.554  1.00 61.15           H  
ATOM   3809  NH2 ARG A 265       6.655 -15.552  37.889  1.00 61.15           N  
ATOM   3810 HH21 ARG A 265       7.166 -15.136  38.655  1.00 61.15           H  
ATOM   3811 HH22 ARG A 265       5.786 -16.030  38.081  1.00 61.15           H  
ATOM   3812  CZ  ARG A 265       7.076 -15.407  36.665  1.00 61.15           C  
ATOM   3813  N   THR A 266       2.946 -18.065  31.605  1.00 67.88           N  
ATOM   3814  H   THR A 266       3.413 -18.960  31.581  1.00 67.88           H  
ATOM   3815  CA  THR A 266       1.572 -18.027  32.133  1.00 67.88           C  
ATOM   3816  HA  THR A 266       1.067 -17.129  31.778  1.00 67.88           H  
ATOM   3817  C   THR A 266       1.591 -17.995  33.657  1.00 67.88           C  
ATOM   3818  CB  THR A 266       0.744 -19.233  31.663  1.00 67.88           C  
ATOM   3819  HB  THR A 266      -0.225 -19.211  32.162  1.00 67.88           H  
ATOM   3820  O   THR A 266       2.171 -18.884  34.278  1.00 67.88           O  
ATOM   3821  CG2 THR A 266       0.518 -19.221  30.153  1.00 67.88           C  
ATOM   3822 HG21 THR A 266       0.017 -18.297  29.861  1.00 67.88           H  
ATOM   3823 HG22 THR A 266       1.468 -19.301  29.626  1.00 67.88           H  
ATOM   3824 HG23 THR A 266      -0.112 -20.067  29.878  1.00 67.88           H  
ATOM   3825  OG1 THR A 266       1.402 -20.436  31.987  1.00 67.88           O  
ATOM   3826  HG1 THR A 266       1.693 -20.376  32.899  1.00 67.88           H  
ATOM   3827  N   GLN A 267       0.923 -17.015  34.264  1.00 66.68           N  
ATOM   3828  H   GLN A 267       0.444 -16.328  33.701  1.00 66.68           H  
ATOM   3829  CA  GLN A 267       0.653 -16.987  35.703  1.00 66.68           C  
ATOM   3830  HA  GLN A 267       1.131 -17.846  36.174  1.00 66.68           H  
ATOM   3831  C   GLN A 267      -0.854 -17.127  35.937  1.00 66.68           C  
ATOM   3832  CB  GLN A 267       1.273 -15.735  36.352  1.00 66.68           C  
ATOM   3833  HB2 GLN A 267       1.136 -15.799  37.431  1.00 66.68           H  
ATOM   3834  HB3 GLN A 267       2.344 -15.753  36.152  1.00 66.68           H  
ATOM   3835  O   GLN A 267      -1.640 -16.385  35.353  1.00 66.68           O  
ATOM   3836  CG  GLN A 267       0.698 -14.388  35.866  1.00 66.68           C  
ATOM   3837  HG2 GLN A 267      -0.346 -14.311  36.169  1.00 66.68           H  
ATOM   3838  HG3 GLN A 267       0.745 -14.337  34.778  1.00 66.68           H  
ATOM   3839  CD  GLN A 267       1.441 -13.179  36.427  1.00 66.68           C  
ATOM   3840  NE2 GLN A 267       0.920 -11.986  36.241  1.00 66.68           N  
ATOM   3841 HE21 GLN A 267       1.423 -11.213  36.652  1.00 66.68           H  
ATOM   3842 HE22 GLN A 267       0.041 -11.874  35.756  1.00 66.68           H  
ATOM   3843  OE1 GLN A 267       2.503 -13.274  37.020  1.00 66.68           O  
ATOM   3844  N   TYR A 268      -1.258 -18.082  36.774  1.00 60.91           N  
ATOM   3845  H   TYR A 268      -0.567 -18.649  37.244  1.00 60.91           H  
ATOM   3846  CA  TYR A 268      -2.653 -18.253  37.178  1.00 60.91           C  
ATOM   3847  HA  TYR A 268      -3.312 -17.749  36.472  1.00 60.91           H  
ATOM   3848  C   TYR A 268      -2.855 -17.612  38.550  1.00 60.91           C  
ATOM   3849  CB  TYR A 268      -3.037 -19.740  37.178  1.00 60.91           C  
ATOM   3850  HB2 TYR A 268      -3.938 -19.862  37.779  1.00 60.91           H  
ATOM   3851  HB3 TYR A 268      -2.252 -20.322  37.660  1.00 60.91           H  
ATOM   3852  O   TYR A 268      -2.320 -18.096  39.545  1.00 60.91           O  
ATOM   3853  CG  TYR A 268      -3.321 -20.305  35.798  1.00 60.91           C  
ATOM   3854  CD1 TYR A 268      -4.620 -20.205  35.260  1.00 60.91           C  
ATOM   3855  HD1 TYR A 268      -5.404 -19.723  35.825  1.00 60.91           H  
ATOM   3856  CD2 TYR A 268      -2.300 -20.929  35.055  1.00 60.91           C  
ATOM   3857  HD2 TYR A 268      -1.304 -21.008  35.467  1.00 60.91           H  
ATOM   3858  CE1 TYR A 268      -4.900 -20.734  33.986  1.00 60.91           C  
ATOM   3859  HE1 TYR A 268      -5.892 -20.661  33.564  1.00 60.91           H  
ATOM   3860  CE2 TYR A 268      -2.575 -21.457  33.778  1.00 60.91           C  
ATOM   3861  HE2 TYR A 268      -1.791 -21.937  33.211  1.00 60.91           H  
ATOM   3862  OH  TYR A 268      -4.157 -21.878  32.017  1.00 60.91           O  
ATOM   3863  HH  TYR A 268      -3.381 -22.271  31.611  1.00 60.91           H  
ATOM   3864  CZ  TYR A 268      -3.880 -21.363  33.243  1.00 60.91           C  
ATOM   3865  N   SER A 269      -3.638 -16.534  38.603  1.00 68.44           N  
ATOM   3866  H   SER A 269      -4.045 -16.186  37.747  1.00 68.44           H  
ATOM   3867  CA  SER A 269      -4.105 -15.970  39.871  1.00 68.44           C  
ATOM   3868  HA  SER A 269      -3.285 -15.964  40.589  1.00 68.44           H  
ATOM   3869  C   SER A 269      -5.236 -16.837  40.423  1.00 68.44           C  
ATOM   3870  CB  SER A 269      -4.565 -14.522  39.681  1.00 68.44           C  
ATOM   3871  HB2 SER A 269      -5.382 -14.483  38.960  1.00 68.44           H  
ATOM   3872  HB3 SER A 269      -3.730 -13.925  39.313  1.00 68.44           H  
ATOM   3873  O   SER A 269      -6.275 -16.990  39.777  1.00 68.44           O  
ATOM   3874  OG  SER A 269      -5.001 -14.009  40.921  1.00 68.44           O  
ATOM   3875  HG  SER A 269      -5.070 -13.053  40.873  1.00 68.44           H  
ATOM   3876  N   ASN A 270      -5.036 -17.421  41.606  1.00 69.91           N  
ATOM   3877  H   ASN A 270      -4.176 -17.228  42.098  1.00 69.91           H  
ATOM   3878  CA  ASN A 270      -6.103 -18.072  42.355  1.00 69.91           C  
ATOM   3879  HA  ASN A 270      -6.893 -18.365  41.663  1.00 69.91           H  
ATOM   3880  C   ASN A 270      -6.655 -17.069  43.384  1.00 69.91           C  
ATOM   3881  CB  ASN A 270      -5.561 -19.358  43.008  1.00 69.91           C  
ATOM   3882  HB2 ASN A 270      -5.111 -19.980  42.234  1.00 69.91           H  
ATOM   3883  HB3 ASN A 270      -4.786 -19.103  43.732  1.00 69.91           H  
ATOM   3884  O   ASN A 270      -5.901 -16.658  44.261  1.00 69.91           O  
ATOM   3885  CG  ASN A 270      -6.633 -20.171  43.716  1.00 69.91           C  
ATOM   3886  ND2 ASN A 270      -6.361 -21.416  44.012  1.00 69.91           N  
ATOM   3887 HD21 ASN A 270      -7.076 -21.937  44.499  1.00 69.91           H  
ATOM   3888 HD22 ASN A 270      -5.420 -21.758  43.876  1.00 69.91           H  
ATOM   3889  OD1 ASN A 270      -7.727 -19.723  44.023  1.00 69.91           O  
ATOM   3890  N   PRO A 271      -7.955 -16.722  43.372  1.00 71.22           N  
ATOM   3891  CA  PRO A 271      -8.538 -15.816  44.370  1.00 71.22           C  
ATOM   3892  HA  PRO A 271      -7.970 -14.886  44.388  1.00 71.22           H  
ATOM   3893  C   PRO A 271      -8.542 -16.376  45.809  1.00 71.22           C  
ATOM   3894  CB  PRO A 271      -9.954 -15.529  43.858  1.00 71.22           C  
ATOM   3895  HB2 PRO A 271     -10.663 -15.344  44.665  1.00 71.22           H  
ATOM   3896  HB3 PRO A 271      -9.925 -14.676  43.180  1.00 71.22           H  
ATOM   3897  O   PRO A 271      -8.984 -15.692  46.726  1.00 71.22           O  
ATOM   3898  CG  PRO A 271     -10.308 -16.791  43.072  1.00 71.22           C  
ATOM   3899  HG2 PRO A 271     -10.621 -17.577  43.758  1.00 71.22           H  
ATOM   3900  HG3 PRO A 271     -11.077 -16.601  42.323  1.00 71.22           H  
ATOM   3901  CD  PRO A 271      -8.975 -17.166  42.432  1.00 71.22           C  
ATOM   3902  HD2 PRO A 271      -8.939 -18.243  42.266  1.00 71.22           H  
ATOM   3903  HD3 PRO A 271      -8.850 -16.635  41.488  1.00 71.22           H  
ATOM   3904  N   THR A 272      -8.084 -17.616  46.017  1.00 73.14           N  
ATOM   3905  H   THR A 272      -7.766 -18.131  45.209  1.00 73.14           H  
ATOM   3906  CA  THR A 272      -8.007 -18.284  47.329  1.00 73.14           C  
ATOM   3907  HA  THR A 272      -8.743 -17.834  47.996  1.00 73.14           H  
ATOM   3908  C   THR A 272      -6.636 -18.133  48.003  1.00 73.14           C  
ATOM   3909  CB  THR A 272      -8.335 -19.784  47.199  1.00 73.14           C  
ATOM   3910  HB  THR A 272      -7.450 -20.308  46.840  1.00 73.14           H  
ATOM   3911  O   THR A 272      -6.548 -18.275  49.220  1.00 73.14           O  
ATOM   3912  CG2 THR A 272      -8.788 -20.426  48.510  1.00 73.14           C  
ATOM   3913 HG21 THR A 272      -7.993 -20.375  49.254  1.00 73.14           H  
ATOM   3914 HG22 THR A 272      -9.033 -21.473  48.335  1.00 73.14           H  
ATOM   3915 HG23 THR A 272      -9.670 -19.909  48.889  1.00 73.14           H  
ATOM   3916  OG1 THR A 272      -9.375 -20.015  46.273  1.00 73.14           O  
ATOM   3917  HG1 THR A 272      -9.013 -19.823  45.405  1.00 73.14           H  
ATOM   3918  N   PHE A 273      -5.563 -17.881  47.243  1.00 67.99           N  
ATOM   3919  H   PHE A 273      -5.686 -17.692  46.259  1.00 67.99           H  
ATOM   3920  CA  PHE A 273      -4.224 -17.631  47.787  1.00 67.99           C  
ATOM   3921  HA  PHE A 273      -4.331 -16.998  48.668  1.00 67.99           H  
ATOM   3922  C   PHE A 273      -3.343 -16.877  46.786  1.00 67.99           C  
ATOM   3923  CB  PHE A 273      -3.536 -18.937  48.231  1.00 67.99           C  
ATOM   3924  HB2 PHE A 273      -4.096 -19.357  49.067  1.00 67.99           H  
ATOM   3925  HB3 PHE A 273      -2.549 -18.685  48.618  1.00 67.99           H  
ATOM   3926  O   PHE A 273      -3.268 -17.227  45.608  1.00 67.99           O  
ATOM   3927  CG  PHE A 273      -3.373 -20.015  47.171  1.00 67.99           C  
ATOM   3928  CD1 PHE A 273      -4.334 -21.037  47.049  1.00 67.99           C  
ATOM   3929  HD1 PHE A 273      -5.192 -21.041  47.704  1.00 67.99           H  
ATOM   3930  CD2 PHE A 273      -2.238 -20.030  46.339  1.00 67.99           C  
ATOM   3931  HD2 PHE A 273      -1.496 -19.251  46.433  1.00 67.99           H  
ATOM   3932  CE1 PHE A 273      -4.159 -22.066  46.107  1.00 67.99           C  
ATOM   3933  HE1 PHE A 273      -4.883 -22.866  46.046  1.00 67.99           H  
ATOM   3934  CE2 PHE A 273      -2.074 -21.048  45.381  1.00 67.99           C  
ATOM   3935  HE2 PHE A 273      -1.202 -21.054  44.744  1.00 67.99           H  
ATOM   3936  CZ  PHE A 273      -3.034 -22.067  45.264  1.00 67.99           C  
ATOM   3937  HZ  PHE A 273      -2.890 -22.859  44.545  1.00 67.99           H  
ATOM   3938  N   GLU A 274      -2.627 -15.871  47.279  1.00 63.99           N  
ATOM   3939  H   GLU A 274      -2.709 -15.631  48.257  1.00 63.99           H  
ATOM   3940  CA  GLU A 274      -1.617 -15.150  46.511  1.00 63.99           C  
ATOM   3941  HA  GLU A 274      -1.966 -15.034  45.484  1.00 63.99           H  
ATOM   3942  C   GLU A 274      -0.317 -15.966  46.487  1.00 63.99           C  
ATOM   3943  CB  GLU A 274      -1.419 -13.742  47.098  1.00 63.99           C  
ATOM   3944  HB2 GLU A 274      -1.162 -13.831  48.153  1.00 63.99           H  
ATOM   3945  HB3 GLU A 274      -0.600 -13.250  46.572  1.00 63.99           H  
ATOM   3946  O   GLU A 274       0.170 -16.415  47.525  1.00 63.99           O  
ATOM   3947  CG  GLU A 274      -2.699 -12.898  46.937  1.00 63.99           C  
ATOM   3948  HG2 GLU A 274      -2.914 -12.809  45.872  1.00 63.99           H  
ATOM   3949  HG3 GLU A 274      -3.536 -13.422  47.398  1.00 63.99           H  
ATOM   3950  CD  GLU A 274      -2.623 -11.495  47.558  1.00 63.99           C  
ATOM   3951  OE1 GLU A 274      -3.520 -10.686  47.223  1.00 63.99           O  
ATOM   3952  OE2 GLU A 274      -1.715 -11.252  48.380  1.00 63.99           O  
ATOM   3953  N   VAL A 275       0.247 -16.182  45.295  1.00 56.15           N  
ATOM   3954  H   VAL A 275      -0.198 -15.793  44.477  1.00 56.15           H  
ATOM   3955  CA  VAL A 275       1.565 -16.815  45.134  1.00 56.15           C  
ATOM   3956  HA  VAL A 275       1.828 -17.332  46.057  1.00 56.15           H  
ATOM   3957  C   VAL A 275       2.602 -15.717  44.927  1.00 56.15           C  
ATOM   3958  CB  VAL A 275       1.588 -17.876  44.012  1.00 56.15           C  
ATOM   3959  HB  VAL A 275       1.415 -17.398  43.048  1.00 56.15           H  
ATOM   3960  O   VAL A 275       2.967 -15.394  43.795  1.00 56.15           O  
ATOM   3961  CG1 VAL A 275       2.934 -18.617  43.976  1.00 56.15           C  
ATOM   3962 HG11 VAL A 275       3.111 -19.120  44.926  1.00 56.15           H  
ATOM   3963 HG12 VAL A 275       3.747 -17.913  43.796  1.00 56.15           H  
ATOM   3964 HG13 VAL A 275       2.933 -19.352  43.171  1.00 56.15           H  
ATOM   3965  CG2 VAL A 275       0.508 -18.944  44.216  1.00 56.15           C  
ATOM   3966 HG21 VAL A 275       0.645 -19.424  45.185  1.00 56.15           H  
ATOM   3967 HG22 VAL A 275       0.571 -19.692  43.425  1.00 56.15           H  
ATOM   3968 HG23 VAL A 275      -0.481 -18.487  44.179  1.00 56.15           H  
ATOM   3969  N   GLU A 276       3.083 -15.135  46.024  1.00 55.21           N  
ATOM   3970  H   GLU A 276       2.695 -15.375  46.925  1.00 55.21           H  
ATOM   3971  CA  GLU A 276       4.271 -14.283  45.983  1.00 55.21           C  
ATOM   3972  HA  GLU A 276       4.166 -13.558  45.177  1.00 55.21           H  
ATOM   3973  C   GLU A 276       5.513 -15.136  45.693  1.00 55.21           C  
ATOM   3974  CB  GLU A 276       4.463 -13.494  47.287  1.00 55.21           C  
ATOM   3975  HB2 GLU A 276       4.353 -14.160  48.142  1.00 55.21           H  
ATOM   3976  HB3 GLU A 276       5.482 -13.106  47.282  1.00 55.21           H  
ATOM   3977  O   GLU A 276       6.077 -15.781  46.577  1.00 55.21           O  
ATOM   3978  CG  GLU A 276       3.512 -12.297  47.430  1.00 55.21           C  
ATOM   3979  HG2 GLU A 276       2.515 -12.658  47.682  1.00 55.21           H  
ATOM   3980  HG3 GLU A 276       3.456 -11.781  46.471  1.00 55.21           H  
ATOM   3981  CD  GLU A 276       4.012 -11.315  48.506  1.00 55.21           C  
ATOM   3982  OE1 GLU A 276       3.854 -10.092  48.293  1.00 55.21           O  
ATOM   3983  OE2 GLU A 276       4.611 -11.788  49.502  1.00 55.21           O  
ATOM   3984  N   ILE A 277       5.980 -15.115  44.440  1.00 57.83           N  
ATOM   3985  H   ILE A 277       5.434 -14.630  43.742  1.00 57.83           H  
ATOM   3986  CA  ILE A 277       7.325 -15.596  44.093  1.00 57.83           C  
ATOM   3987  HA  ILE A 277       7.567 -16.429  44.753  1.00 57.83           H  
ATOM   3988  C   ILE A 277       8.319 -14.479  44.419  1.00 57.83           C  
ATOM   3989  CB  ILE A 277       7.427 -16.143  42.651  1.00 57.83           C  
ATOM   3990  HB  ILE A 277       7.284 -15.322  41.949  1.00 57.83           H  
ATOM   3991  O   ILE A 277       8.863 -13.807  43.542  1.00 57.83           O  
ATOM   3992  CG1 ILE A 277       6.330 -17.204  42.404  1.00 57.83           C  
ATOM   3993 HG12 ILE A 277       6.416 -17.996  43.148  1.00 57.83           H  
ATOM   3994 HG13 ILE A 277       5.354 -16.733  42.522  1.00 57.83           H  
ATOM   3995  CG2 ILE A 277       8.825 -16.759  42.426  1.00 57.83           C  
ATOM   3996 HG21 ILE A 277       9.609 -16.028  42.627  1.00 57.83           H  
ATOM   3997 HG22 ILE A 277       8.946 -17.079  41.391  1.00 57.83           H  
ATOM   3998 HG23 ILE A 277       8.970 -17.614  43.086  1.00 57.83           H  
ATOM   3999  CD1 ILE A 277       6.348 -17.838  41.007  1.00 57.83           C  
ATOM   4000 HD11 ILE A 277       6.346 -17.057  40.247  1.00 57.83           H  
ATOM   4001 HD12 ILE A 277       7.225 -18.473  40.885  1.00 57.83           H  
ATOM   4002 HD13 ILE A 277       5.458 -18.455  40.885  1.00 57.83           H  
ATOM   4003  N   SER A 278       8.520 -14.270  45.714  1.00 47.22           N  
ATOM   4004  H   SER A 278       7.953 -14.791  46.367  1.00 47.22           H  
ATOM   4005  CA  SER A 278       9.560 -13.403  46.250  1.00 47.22           C  
ATOM   4006  HA  SER A 278       9.640 -12.502  45.642  1.00 47.22           H  
ATOM   4007  C   SER A 278      10.887 -14.156  46.201  1.00 47.22           C  
ATOM   4008  CB  SER A 278       9.185 -12.982  47.677  1.00 47.22           C  
ATOM   4009  HB2 SER A 278       8.943 -13.862  48.273  1.00 47.22           H  
ATOM   4010  HB3 SER A 278      10.017 -12.450  48.138  1.00 47.22           H  
ATOM   4011  O   SER A 278      11.158 -14.976  47.072  1.00 47.22           O  
ATOM   4012  OG  SER A 278       8.063 -12.122  47.601  1.00 47.22           O  
ATOM   4013  HG  SER A 278       7.514 -12.194  48.385  1.00 47.22           H  
ATOM   4014  N   THR A 279      11.712 -13.898  45.183  1.00 51.18           N  
ATOM   4015  H   THR A 279      11.384 -13.316  44.426  1.00 51.18           H  
ATOM   4016  CA  THR A 279      13.128 -14.305  45.165  1.00 51.18           C  
ATOM   4017  HA  THR A 279      13.253 -15.230  45.729  1.00 51.18           H  
ATOM   4018  C   THR A 279      13.965 -13.202  45.818  1.00 51.18           C  
ATOM   4019  CB  THR A 279      13.644 -14.581  43.741  1.00 51.18           C  
ATOM   4020  HB  THR A 279      14.725 -14.711  43.778  1.00 51.18           H  
ATOM   4021  O   THR A 279      14.226 -12.183  45.166  1.00 51.18           O  
ATOM   4022  CG2 THR A 279      13.029 -15.841  43.140  1.00 51.18           C  
ATOM   4023 HG21 THR A 279      11.946 -15.732  43.071  1.00 51.18           H  
ATOM   4024 HG22 THR A 279      13.268 -16.701  43.767  1.00 51.18           H  
ATOM   4025 HG23 THR A 279      13.440 -16.004  42.144  1.00 51.18           H  
ATOM   4026  OG1 THR A 279      13.341 -13.501  42.885  1.00 51.18           O  
ATOM   4027  HG1 THR A 279      13.733 -12.731  43.304  1.00 51.18           H  
ATOM   4028  N   PRO A 280      14.359 -13.329  47.098  1.00 41.69           N  
ATOM   4029  CA  PRO A 280      15.235 -12.356  47.723  1.00 41.69           C  
ATOM   4030  HA  PRO A 280      14.916 -11.342  47.484  1.00 41.69           H  
ATOM   4031  C   PRO A 280      16.673 -12.575  47.243  1.00 41.69           C  
ATOM   4032  CB  PRO A 280      15.082 -12.604  49.226  1.00 41.69           C  
ATOM   4033  HB2 PRO A 280      14.182 -12.105  49.588  1.00 41.69           H  
ATOM   4034  HB3 PRO A 280      15.951 -12.280  49.798  1.00 41.69           H  
ATOM   4035  O   PRO A 280      17.134 -13.705  47.161  1.00 41.69           O  
ATOM   4036  CG  PRO A 280      14.890 -14.118  49.299  1.00 41.69           C  
ATOM   4037  HG2 PRO A 280      15.854 -14.624  49.253  1.00 41.69           H  
ATOM   4038  HG3 PRO A 280      14.350 -14.413  50.199  1.00 41.69           H  
ATOM   4039  CD  PRO A 280      14.082 -14.413  48.036  1.00 41.69           C  
ATOM   4040  HD2 PRO A 280      14.363 -15.384  47.627  1.00 41.69           H  
ATOM   4041  HD3 PRO A 280      13.027 -14.397  48.312  1.00 41.69           H  
ATOM   4042  N   VAL A 281      17.400 -11.471  47.060  1.00 44.19           N  
ATOM   4043  H   VAL A 281      16.906 -10.591  47.102  1.00 44.19           H  
ATOM   4044  CA  VAL A 281      18.867 -11.423  46.932  1.00 44.19           C  
ATOM   4045  HA  VAL A 281      19.111 -10.361  46.907  1.00 44.19           H  
ATOM   4046  C   VAL A 281      19.461 -12.010  45.638  1.00 44.19           C  
ATOM   4047  CB  VAL A 281      19.562 -11.965  48.206  1.00 44.19           C  
ATOM   4048  HB  VAL A 281      19.349 -13.027  48.326  1.00 44.19           H  
ATOM   4049  O   VAL A 281      19.171 -13.105  45.172  1.00 44.19           O  
ATOM   4050  CG1 VAL A 281      21.084 -11.787  48.166  1.00 44.19           C  
ATOM   4051 HG11 VAL A 281      21.509 -12.404  47.374  1.00 44.19           H  
ATOM   4052 HG12 VAL A 281      21.347 -10.742  47.997  1.00 44.19           H  
ATOM   4053 HG13 VAL A 281      21.521 -12.123  49.106  1.00 44.19           H  
ATOM   4054  CG2 VAL A 281      19.073 -11.218  49.460  1.00 44.19           C  
ATOM   4055 HG21 VAL A 281      18.005 -11.377  49.607  1.00 44.19           H  
ATOM   4056 HG22 VAL A 281      19.588 -11.606  50.338  1.00 44.19           H  
ATOM   4057 HG23 VAL A 281      19.274 -10.151  49.367  1.00 44.19           H  
ATOM   4058  N   SER A 282      20.369 -11.225  45.064  1.00 43.03           N  
ATOM   4059  H   SER A 282      20.538 -10.315  45.469  1.00 43.03           H  
ATOM   4060  CA  SER A 282      21.201 -11.557  43.913  1.00 43.03           C  
ATOM   4061  HA  SER A 282      20.574 -11.633  43.025  1.00 43.03           H  
ATOM   4062  C   SER A 282      22.002 -12.854  44.098  1.00 43.03           C  
ATOM   4063  CB  SER A 282      22.217 -10.417  43.727  1.00 43.03           C  
ATOM   4064  HB2 SER A 282      22.695 -10.519  42.753  1.00 43.03           H  
ATOM   4065  HB3 SER A 282      22.985 -10.485  44.498  1.00 43.03           H  
ATOM   4066  O   SER A 282      22.778 -12.954  45.046  1.00 43.03           O  
ATOM   4067  OG  SER A 282      21.602  -9.142  43.830  1.00 43.03           O  
ATOM   4068  HG  SER A 282      22.268  -8.469  43.668  1.00 43.03           H  
ATOM   4069  N   GLY A 283      21.939 -13.768  43.124  1.00 50.93           N  
ATOM   4070  H   GLY A 283      21.215 -13.682  42.425  1.00 50.93           H  
ATOM   4071  CA  GLY A 283      23.005 -14.758  42.899  1.00 50.93           C  
ATOM   4072  HA2 GLY A 283      23.709 -14.739  43.732  1.00 50.93           H  
ATOM   4073  HA3 GLY A 283      23.555 -14.472  42.003  1.00 50.93           H  
ATOM   4074  C   GLY A 283      22.591 -16.220  42.728  1.00 50.93           C  
ATOM   4075  O   GLY A 283      23.426 -17.008  42.290  1.00 50.93           O  
ATOM   4076  N   GLU A 284      21.347 -16.605  43.021  1.00 44.94           N  
ATOM   4077  H   GLU A 284      20.698 -15.952  43.435  1.00 44.94           H  
ATOM   4078  CA  GLU A 284      20.946 -18.016  42.928  1.00 44.94           C  
ATOM   4079  HA  GLU A 284      21.810 -18.627  43.190  1.00 44.94           H  
ATOM   4080  C   GLU A 284      20.572 -18.428  41.497  1.00 44.94           C  
ATOM   4081  CB  GLU A 284      19.882 -18.381  43.975  1.00 44.94           C  
ATOM   4082  HB2 GLU A 284      19.005 -17.744  43.861  1.00 44.94           H  
ATOM   4083  HB3 GLU A 284      19.596 -19.420  43.816  1.00 44.94           H  
ATOM   4084  O   GLU A 284      19.480 -18.169  40.990  1.00 44.94           O  
ATOM   4085  CG  GLU A 284      20.472 -18.229  45.391  1.00 44.94           C  
ATOM   4086  HG2 GLU A 284      20.561 -17.168  45.623  1.00 44.94           H  
ATOM   4087  HG3 GLU A 284      21.477 -18.651  45.394  1.00 44.94           H  
ATOM   4088  CD  GLU A 284      19.664 -18.923  46.499  1.00 44.94           C  
ATOM   4089  OE1 GLU A 284      20.248 -19.091  47.596  1.00 44.94           O  
ATOM   4090  OE2 GLU A 284      18.494 -19.294  46.256  1.00 44.94           O  
ATOM   4091  N   THR A 285      21.511 -19.104  40.837  1.00 40.19           N  
ATOM   4092  H   THR A 285      22.406 -19.238  41.284  1.00 40.19           H  
ATOM   4093  CA  THR A 285      21.242 -19.925  39.657  1.00 40.19           C  
ATOM   4094  HA  THR A 285      20.474 -19.438  39.057  1.00 40.19           H  
ATOM   4095  C   THR A 285      20.712 -21.298  40.089  1.00 40.19           C  
ATOM   4096  CB  THR A 285      22.507 -20.083  38.790  1.00 40.19           C  
ATOM   4097  HB  THR A 285      22.309 -20.813  38.005  1.00 40.19           H  
ATOM   4098  O   THR A 285      21.205 -21.874  41.057  1.00 40.19           O  
ATOM   4099  CG2 THR A 285      22.927 -18.769  38.132  1.00 40.19           C  
ATOM   4100 HG21 THR A 285      23.785 -18.938  37.480  1.00 40.19           H  
ATOM   4101 HG22 THR A 285      23.191 -18.036  38.895  1.00 40.19           H  
ATOM   4102 HG23 THR A 285      22.103 -18.379  37.536  1.00 40.19           H  
ATOM   4103  OG1 THR A 285      23.612 -20.513  39.552  1.00 40.19           O  
ATOM   4104  HG1 THR A 285      24.398 -20.432  39.008  1.00 40.19           H  
ATOM   4105  N   SER A 286      19.798 -21.871  39.291  1.00 41.88           N  
ATOM   4106  H   SER A 286      19.448 -21.297  38.538  1.00 41.88           H  
ATOM   4107  CA  SER A 286      19.260 -23.254  39.368  1.00 41.88           C  
ATOM   4108  HA  SER A 286      19.074 -23.538  38.332  1.00 41.88           H  
ATOM   4109  C   SER A 286      17.916 -23.460  40.090  1.00 41.88           C  
ATOM   4110  CB  SER A 286      20.278 -24.303  39.863  1.00 41.88           C  
ATOM   4111  HB2 SER A 286      19.931 -25.297  39.578  1.00 41.88           H  
ATOM   4112  HB3 SER A 286      20.350 -24.268  40.950  1.00 41.88           H  
ATOM   4113  O   SER A 286      17.867 -23.926  41.224  1.00 41.88           O  
ATOM   4114  OG  SER A 286      21.564 -24.088  39.320  1.00 41.88           O  
ATOM   4115  HG  SER A 286      21.943 -23.395  39.866  1.00 41.88           H  
ATOM   4116  N   ALA A 287      16.812 -23.286  39.351  1.00 37.48           N  
ATOM   4117  H   ALA A 287      16.894 -22.797  38.471  1.00 37.48           H  
ATOM   4118  CA  ALA A 287      15.559 -24.017  39.583  1.00 37.48           C  
ATOM   4119  HA  ALA A 287      15.798 -25.034  39.894  1.00 37.48           H  
ATOM   4120  C   ALA A 287      14.723 -24.104  38.284  1.00 37.48           C  
ATOM   4121  CB  ALA A 287      14.773 -23.357  40.730  1.00 37.48           C  
ATOM   4122  HB1 ALA A 287      15.348 -23.395  41.655  1.00 37.48           H  
ATOM   4123  HB2 ALA A 287      14.562 -22.316  40.488  1.00 37.48           H  
ATOM   4124  HB3 ALA A 287      13.831 -23.884  40.881  1.00 37.48           H  
ATOM   4125  O   ALA A 287      13.863 -23.261  38.070  1.00 37.48           O  
ATOM   4126  N   ALA A 288      14.997 -25.128  37.454  1.00 49.25           N  
ATOM   4127  H   ALA A 288      15.745 -25.744  37.738  1.00 49.25           H  
ATOM   4128  CA  ALA A 288      14.299 -25.519  36.208  1.00 49.25           C  
ATOM   4129  HA  ALA A 288      14.908 -26.294  35.742  1.00 49.25           H  
ATOM   4130  C   ALA A 288      14.094 -24.420  35.129  1.00 49.25           C  
ATOM   4131  CB  ALA A 288      12.965 -26.183  36.595  1.00 49.25           C  
ATOM   4132  HB1 ALA A 288      12.463 -26.553  35.702  1.00 49.25           H  
ATOM   4133  HB2 ALA A 288      12.319 -25.452  37.081  1.00 49.25           H  
ATOM   4134  HB3 ALA A 288      13.145 -27.017  37.274  1.00 49.25           H  
ATOM   4135  O   ALA A 288      13.418 -23.425  35.348  1.00 49.25           O  
ATOM   4136  N   ASP A 289      14.522 -24.552  33.874  1.00 44.98           N  
ATOM   4137  H   ASP A 289      14.183 -23.805  33.285  1.00 44.98           H  
ATOM   4138  CA  ASP A 289      15.303 -25.553  33.123  1.00 44.98           C  
ATOM   4139  HA  ASP A 289      16.234 -25.799  33.633  1.00 44.98           H  
ATOM   4140  C   ASP A 289      15.567 -24.803  31.784  1.00 44.98           C  
ATOM   4141  CB  ASP A 289      14.392 -26.801  32.927  1.00 44.98           C  
ATOM   4142  HB2 ASP A 289      13.721 -26.637  32.085  1.00 44.98           H  
ATOM   4143  HB3 ASP A 289      13.759 -26.927  33.805  1.00 44.98           H  
ATOM   4144  O   ASP A 289      14.602 -24.379  31.158  1.00 44.98           O  
ATOM   4145  CG  ASP A 289      15.119 -28.134  32.740  1.00 44.98           C  
ATOM   4146  OD1 ASP A 289      16.284 -28.229  33.185  1.00 44.98           O  
ATOM   4147  OD2 ASP A 289      14.500 -29.056  32.161  1.00 44.98           O  
ATOM   4148  N   GLN A 290      16.755 -24.394  31.321  1.00 48.80           N  
ATOM   4149  H   GLN A 290      16.643 -23.590  30.721  1.00 48.80           H  
ATOM   4150  CA  GLN A 290      18.018 -25.089  31.038  1.00 48.80           C  
ATOM   4151  HA  GLN A 290      18.280 -25.777  31.841  1.00 48.80           H  
ATOM   4152  C   GLN A 290      19.153 -24.043  30.845  1.00 48.80           C  
ATOM   4153  CB  GLN A 290      17.832 -25.851  29.705  1.00 48.80           C  
ATOM   4154  HB2 GLN A 290      17.344 -25.191  28.988  1.00 48.80           H  
ATOM   4155  HB3 GLN A 290      18.801 -26.134  29.294  1.00 48.80           H  
ATOM   4156  O   GLN A 290      18.896 -22.842  30.767  1.00 48.80           O  
ATOM   4157  CG  GLN A 290      17.003 -27.133  29.883  1.00 48.80           C  
ATOM   4158  HG2 GLN A 290      17.625 -27.901  30.343  1.00 48.80           H  
ATOM   4159  HG3 GLN A 290      16.167 -26.946  30.556  1.00 48.80           H  
ATOM   4160  CD  GLN A 290      16.390 -27.691  28.605  1.00 48.80           C  
ATOM   4161  NE2 GLN A 290      15.604 -28.736  28.732  1.00 48.80           N  
ATOM   4162 HE21 GLN A 290      15.142 -29.054  27.892  1.00 48.80           H  
ATOM   4163 HE22 GLN A 290      15.358 -29.057  29.658  1.00 48.80           H  
ATOM   4164  OE1 GLN A 290      16.578 -27.218  27.496  1.00 48.80           O  
ATOM   4165  N   ILE A 291      20.415 -24.482  30.745  1.00 41.54           N  
ATOM   4166  H   ILE A 291      20.565 -25.480  30.705  1.00 41.54           H  
ATOM   4167  CA  ILE A 291      21.611 -23.617  30.634  1.00 41.54           C  
ATOM   4168  HA  ILE A 291      21.334 -22.584  30.840  1.00 41.54           H  
ATOM   4169  C   ILE A 291      22.198 -23.676  29.214  1.00 41.54           C  
ATOM   4170  CB  ILE A 291      22.668 -24.050  31.685  1.00 41.54           C  
ATOM   4171  HB  ILE A 291      22.873 -25.109  31.530  1.00 41.54           H  
ATOM   4172  O   ILE A 291      22.420 -24.768  28.696  1.00 41.54           O  
ATOM   4173  CG1 ILE A 291      22.137 -23.870  33.128  1.00 41.54           C  
ATOM   4174 HG12 ILE A 291      22.082 -22.807  33.367  1.00 41.54           H  
ATOM   4175 HG13 ILE A 291      21.129 -24.277  33.202  1.00 41.54           H  
ATOM   4176  CG2 ILE A 291      23.998 -23.288  31.513  1.00 41.54           C  
ATOM   4177 HG21 ILE A 291      23.833 -22.214  31.606  1.00 41.54           H  
ATOM   4178 HG22 ILE A 291      24.432 -23.504  30.536  1.00 41.54           H  
ATOM   4179 HG23 ILE A 291      24.725 -23.604  32.261  1.00 41.54           H  
ATOM   4180  CD1 ILE A 291      22.978 -24.587  34.193  1.00 41.54           C  
ATOM   4181 HD11 ILE A 291      23.962 -24.126  34.285  1.00 41.54           H  
ATOM   4182 HD12 ILE A 291      23.089 -25.640  33.934  1.00 41.54           H  
ATOM   4183 HD13 ILE A 291      22.474 -24.512  35.157  1.00 41.54           H  
ATOM   4184  N   VAL A 292      22.564 -22.524  28.634  1.00 43.96           N  
ATOM   4185  H   VAL A 292      22.341 -21.656  29.098  1.00 43.96           H  
ATOM   4186  CA  VAL A 292      23.424 -22.443  27.436  1.00 43.96           C  
ATOM   4187  HA  VAL A 292      23.825 -23.435  27.228  1.00 43.96           H  
ATOM   4188  C   VAL A 292      24.609 -21.515  27.716  1.00 43.96           C  
ATOM   4189  CB  VAL A 292      22.645 -22.004  26.177  1.00 43.96           C  
ATOM   4190  HB  VAL A 292      22.273 -20.989  26.317  1.00 43.96           H  
ATOM   4191  O   VAL A 292      24.429 -20.378  28.146  1.00 43.96           O  
ATOM   4192  CG1 VAL A 292      23.546 -22.034  24.932  1.00 43.96           C  
ATOM   4193 HG11 VAL A 292      24.362 -21.319  25.035  1.00 43.96           H  
ATOM   4194 HG12 VAL A 292      22.964 -21.753  24.054  1.00 43.96           H  
ATOM   4195 HG13 VAL A 292      23.951 -23.035  24.782  1.00 43.96           H  
ATOM   4196  CG2 VAL A 292      21.452 -22.929  25.898  1.00 43.96           C  
ATOM   4197 HG21 VAL A 292      20.951 -22.625  24.979  1.00 43.96           H  
ATOM   4198 HG22 VAL A 292      21.788 -23.962  25.803  1.00 43.96           H  
ATOM   4199 HG23 VAL A 292      20.727 -22.863  26.710  1.00 43.96           H  
ATOM   4200  N   VAL A 293      25.828 -22.011  27.485  1.00 44.92           N  
ATOM   4201  H   VAL A 293      25.893 -22.932  27.077  1.00 44.92           H  
ATOM   4202  CA  VAL A 293      27.093 -21.288  27.702  1.00 44.92           C  
ATOM   4203  HA  VAL A 293      26.890 -20.354  28.227  1.00 44.92           H  
ATOM   4204  C   VAL A 293      27.722 -20.949  26.349  1.00 44.92           C  
ATOM   4205  CB  VAL A 293      28.064 -22.116  28.575  1.00 44.92           C  
ATOM   4206  HB  VAL A 293      28.270 -23.064  28.078  1.00 44.92           H  
ATOM   4207  O   VAL A 293      27.928 -21.840  25.529  1.00 44.92           O  
ATOM   4208  CG1 VAL A 293      29.399 -21.395  28.806  1.00 44.92           C  
ATOM   4209 HG11 VAL A 293      29.922 -21.253  27.861  1.00 44.92           H  
ATOM   4210 HG12 VAL A 293      30.038 -21.994  29.454  1.00 44.92           H  
ATOM   4211 HG13 VAL A 293      29.228 -20.425  29.273  1.00 44.92           H  
ATOM   4212  CG2 VAL A 293      27.461 -22.420  29.954  1.00 44.92           C  
ATOM   4213 HG21 VAL A 293      26.576 -23.046  29.839  1.00 44.92           H  
ATOM   4214 HG22 VAL A 293      28.183 -22.961  30.566  1.00 44.92           H  
ATOM   4215 HG23 VAL A 293      27.185 -21.492  30.456  1.00 44.92           H  
ATOM   4216  N   GLY A 294      28.054 -19.673  26.131  1.00 47.38           N  
ATOM   4217  H   GLY A 294      27.867 -19.003  26.863  1.00 47.38           H  
ATOM   4218  CA  GLY A 294      28.776 -19.167  24.957  1.00 47.38           C  
ATOM   4219  HA2 GLY A 294      28.122 -18.517  24.376  1.00 47.38           H  
ATOM   4220  HA3 GLY A 294      29.087 -19.997  24.321  1.00 47.38           H  
ATOM   4221  C   GLY A 294      30.012 -18.366  25.379  1.00 47.38           C  
ATOM   4222  O   GLY A 294      29.973 -17.655  26.382  1.00 47.38           O  
ATOM   4223  N   ALA A 295      31.126 -18.532  24.664  1.00 43.11           N  
ATOM   4224  H   ALA A 295      31.077 -19.070  23.810  1.00 43.11           H  
ATOM   4225  CA  ALA A 295      32.460 -18.254  25.198  1.00 43.11           C  
ATOM   4226  HA  ALA A 295      32.496 -18.681  26.200  1.00 43.11           H  
ATOM   4227  C   ALA A 295      32.848 -16.765  25.327  1.00 43.11           C  
ATOM   4228  CB  ALA A 295      33.491 -19.024  24.364  1.00 43.11           C  
ATOM   4229  HB1 ALA A 295      33.500 -18.645  23.343  1.00 43.11           H  
ATOM   4230  HB2 ALA A 295      33.250 -20.088  24.358  1.00 43.11           H  
ATOM   4231  HB3 ALA A 295      34.482 -18.891  24.798  1.00 43.11           H  
ATOM   4232  O   ALA A 295      32.920 -16.020  24.354  1.00 43.11           O  
ATOM   4233  N   GLU A 296      33.202 -16.394  26.556  1.00 40.88           N  
ATOM   4234  H   GLU A 296      32.887 -17.027  27.277  1.00 40.88           H  
ATOM   4235  CA  GLU A 296      34.409 -15.645  26.937  1.00 40.88           C  
ATOM   4236  HA  GLU A 296      34.137 -15.016  27.784  1.00 40.88           H  
ATOM   4237  C   GLU A 296      35.081 -14.716  25.898  1.00 40.88           C  
ATOM   4238  CB  GLU A 296      35.460 -16.645  27.459  1.00 40.88           C  
ATOM   4239  HB2 GLU A 296      35.728 -17.335  26.659  1.00 40.88           H  
ATOM   4240  HB3 GLU A 296      36.346 -16.082  27.749  1.00 40.88           H  
ATOM   4241  O   GLU A 296      36.014 -15.103  25.192  1.00 40.88           O  
ATOM   4242  CG  GLU A 296      34.983 -17.454  28.676  1.00 40.88           C  
ATOM   4243  HG2 GLU A 296      34.114 -18.049  28.393  1.00 40.88           H  
ATOM   4244  HG3 GLU A 296      34.672 -16.754  29.452  1.00 40.88           H  
ATOM   4245  CD  GLU A 296      36.062 -18.391  29.243  1.00 40.88           C  
ATOM   4246  OE1 GLU A 296      35.730 -19.096  30.220  1.00 40.88           O  
ATOM   4247  OE2 GLU A 296      37.201 -18.386  28.721  1.00 40.88           O  
ATOM   4248  N   ARG A 297      34.793 -13.411  26.002  1.00 43.39           N  
ATOM   4249  H   ARG A 297      33.888 -13.178  26.385  1.00 43.39           H  
ATOM   4250  CA  ARG A 297      35.872 -12.410  26.139  1.00 43.39           C  
ATOM   4251  HA  ARG A 297      36.606 -12.857  26.809  1.00 43.39           H  
ATOM   4252  C   ARG A 297      35.398 -11.141  26.852  1.00 43.39           C  
ATOM   4253  CB  ARG A 297      36.589 -12.134  24.794  1.00 43.39           C  
ATOM   4254  HB2 ARG A 297      36.190 -12.779  24.011  1.00 43.39           H  
ATOM   4255  HB3 ARG A 297      36.456 -11.102  24.470  1.00 43.39           H  
ATOM   4256  O   ARG A 297      35.064 -10.133  26.238  1.00 43.39           O  
ATOM   4257  CG  ARG A 297      38.088 -12.425  24.969  1.00 43.39           C  
ATOM   4258  HG2 ARG A 297      38.212 -13.460  25.287  1.00 43.39           H  
ATOM   4259  HG3 ARG A 297      38.493 -11.771  25.741  1.00 43.39           H  
ATOM   4260  CD  ARG A 297      38.878 -12.217  23.676  1.00 43.39           C  
ATOM   4261  HD2 ARG A 297      38.801 -11.169  23.387  1.00 43.39           H  
ATOM   4262  HD3 ARG A 297      38.426 -12.824  22.892  1.00 43.39           H  
ATOM   4263  NE  ARG A 297      40.286 -12.634  23.858  1.00 43.39           N  
ATOM   4264  HE  ARG A 297      40.410 -13.549  24.266  1.00 43.39           H  
ATOM   4265  NH1 ARG A 297      41.341 -10.786  22.980  1.00 43.39           N  
ATOM   4266 HH11 ARG A 297      42.188 -10.297  22.728  1.00 43.39           H  
ATOM   4267 HH12 ARG A 297      40.437 -10.378  22.786  1.00 43.39           H  
ATOM   4268  NH2 ARG A 297      42.553 -12.488  23.757  1.00 43.39           N  
ATOM   4269 HH21 ARG A 297      42.620 -13.405  24.175  1.00 43.39           H  
ATOM   4270 HH22 ARG A 297      43.391 -11.987  23.498  1.00 43.39           H  
ATOM   4271  CZ  ARG A 297      41.379 -11.968  23.532  1.00 43.39           C  
ATOM   4272  N   GLY A 298      35.377 -11.202  28.182  1.00 41.64           N  
ATOM   4273  H   GLY A 298      35.677 -12.058  28.626  1.00 41.64           H  
ATOM   4274  CA  GLY A 298      35.185 -10.023  29.025  1.00 41.64           C  
ATOM   4275  HA2 GLY A 298      34.371  -9.419  28.624  1.00 41.64           H  
ATOM   4276  HA3 GLY A 298      34.913 -10.333  30.034  1.00 41.64           H  
ATOM   4277  C   GLY A 298      36.456  -9.172  29.108  1.00 41.64           C  
ATOM   4278  O   GLY A 298      37.559  -9.703  29.217  1.00 41.64           O  
ATOM   4279  N   GLY A 299      36.297  -7.849  29.093  1.00 47.46           N  
ATOM   4280  H   GLY A 299      35.375  -7.481  28.907  1.00 47.46           H  
ATOM   4281  CA  GLY A 299      37.383  -6.890  29.289  1.00 47.46           C  
ATOM   4282  HA2 GLY A 299      38.047  -6.913  28.426  1.00 47.46           H  
ATOM   4283  HA3 GLY A 299      37.958  -7.154  30.177  1.00 47.46           H  
ATOM   4284  C   GLY A 299      36.832  -5.475  29.437  1.00 47.46           C  
ATOM   4285  O   GLY A 299      36.524  -4.828  28.443  1.00 47.46           O  
ATOM   4286  N   VAL A 300      36.677  -5.003  30.676  1.00 47.88           N  
ATOM   4287  H   VAL A 300      36.979  -5.572  31.454  1.00 47.88           H  
ATOM   4288  CA  VAL A 300      36.168  -3.654  30.967  1.00 47.88           C  
ATOM   4289  HA  VAL A 300      35.494  -3.349  30.166  1.00 47.88           H  
ATOM   4290  C   VAL A 300      37.337  -2.671  31.007  1.00 47.88           C  
ATOM   4291  CB  VAL A 300      35.366  -3.614  32.285  1.00 47.88           C  
ATOM   4292  HB  VAL A 300      36.023  -3.867  33.117  1.00 47.88           H  
ATOM   4293  O   VAL A 300      38.201  -2.764  31.877  1.00 47.88           O  
ATOM   4294  CG1 VAL A 300      34.767  -2.223  32.534  1.00 47.88           C  
ATOM   4295 HG11 VAL A 300      34.071  -1.965  31.736  1.00 47.88           H  
ATOM   4296 HG12 VAL A 300      34.236  -2.214  33.486  1.00 47.88           H  
ATOM   4297 HG13 VAL A 300      35.552  -1.467  32.573  1.00 47.88           H  
ATOM   4298  CG2 VAL A 300      34.201  -4.614  32.269  1.00 47.88           C  
ATOM   4299 HG21 VAL A 300      33.541  -4.407  31.426  1.00 47.88           H  
ATOM   4300 HG22 VAL A 300      33.631  -4.532  33.195  1.00 47.88           H  
ATOM   4301 HG23 VAL A 300      34.576  -5.634  32.190  1.00 47.88           H  
ATOM   4302  N   SER A 301      37.357  -1.704  30.091  1.00 51.80           N  
ATOM   4303  H   SER A 301      36.656  -1.694  29.364  1.00 51.80           H  
ATOM   4304  CA  SER A 301      38.331  -0.611  30.087  1.00 51.80           C  
ATOM   4305  HA  SER A 301      39.309  -1.004  30.368  1.00 51.80           H  
ATOM   4306  C   SER A 301      37.942   0.470  31.101  1.00 51.80           C  
ATOM   4307  CB  SER A 301      38.464  -0.039  28.669  1.00 51.80           C  
ATOM   4308  HB2 SER A 301      38.883  -0.801  28.012  1.00 51.80           H  
ATOM   4309  HB3 SER A 301      39.131   0.823  28.679  1.00 51.80           H  
ATOM   4310  O   SER A 301      37.178   1.385  30.790  1.00 51.80           O  
ATOM   4311  OG  SER A 301      37.195   0.342  28.178  1.00 51.80           O  
ATOM   4312  HG  SER A 301      36.869   1.037  28.754  1.00 51.80           H  
ATOM   4313  N   VAL A 302      38.478   0.379  32.319  1.00 39.77           N  
ATOM   4314  H   VAL A 302      39.047  -0.429  32.529  1.00 39.77           H  
ATOM   4315  CA  VAL A 302      38.417   1.459  33.315  1.00 39.77           C  
ATOM   4316  HA  VAL A 302      37.596   2.132  33.067  1.00 39.77           H  
ATOM   4317  C   VAL A 302      39.723   2.248  33.256  1.00 39.77           C  
ATOM   4318  CB  VAL A 302      38.156   0.927  34.740  1.00 39.77           C  
ATOM   4319  HB  VAL A 302      38.990   0.299  35.056  1.00 39.77           H  
ATOM   4320  O   VAL A 302      40.764   1.733  33.653  1.00 39.77           O  
ATOM   4321  CG1 VAL A 302      38.003   2.081  35.741  1.00 39.77           C  
ATOM   4322 HG11 VAL A 302      38.928   2.655  35.799  1.00 39.77           H  
ATOM   4323 HG12 VAL A 302      37.186   2.736  35.441  1.00 39.77           H  
ATOM   4324 HG13 VAL A 302      37.795   1.683  36.734  1.00 39.77           H  
ATOM   4325  CG2 VAL A 302      36.877   0.083  34.803  1.00 39.77           C  
ATOM   4326 HG21 VAL A 302      36.034   0.643  34.397  1.00 39.77           H  
ATOM   4327 HG22 VAL A 302      37.019  -0.833  34.229  1.00 39.77           H  
ATOM   4328 HG23 VAL A 302      36.664  -0.197  35.834  1.00 39.77           H  
ATOM   4329  N   GLY A 303      39.661   3.501  32.796  1.00 41.13           N  
ATOM   4330  H   GLY A 303      38.782   3.830  32.424  1.00 41.13           H  
ATOM   4331  CA  GLY A 303      40.788   4.436  32.881  1.00 41.13           C  
ATOM   4332  HA2 GLY A 303      41.592   4.004  33.476  1.00 41.13           H  
ATOM   4333  HA3 GLY A 303      40.449   5.332  33.402  1.00 41.13           H  
ATOM   4334  C   GLY A 303      41.395   4.881  31.550  1.00 41.13           C  
ATOM   4335  O   GLY A 303      42.579   4.669  31.317  1.00 41.13           O  
ATOM   4336  N   GLU A 304      40.631   5.621  30.747  1.00 47.77           N  
ATOM   4337  H   GLU A 304      39.638   5.685  30.924  1.00 47.77           H  
ATOM   4338  CA  GLU A 304      41.213   6.693  29.935  1.00 47.77           C  
ATOM   4339  HA  GLU A 304      42.258   6.820  30.217  1.00 47.77           H  
ATOM   4340  C   GLU A 304      40.487   7.997  30.269  1.00 47.77           C  
ATOM   4341  CB  GLU A 304      41.214   6.357  28.438  1.00 47.77           C  
ATOM   4342  HB2 GLU A 304      40.192   6.298  28.065  1.00 47.77           H  
ATOM   4343  HB3 GLU A 304      41.700   5.391  28.303  1.00 47.77           H  
ATOM   4344  O   GLU A 304      39.352   8.228  29.857  1.00 47.77           O  
ATOM   4345  CG  GLU A 304      42.004   7.429  27.664  1.00 47.77           C  
ATOM   4346  HG2 GLU A 304      41.444   8.364  27.684  1.00 47.77           H  
ATOM   4347  HG3 GLU A 304      42.953   7.598  28.172  1.00 47.77           H  
ATOM   4348  CD  GLU A 304      42.285   7.043  26.207  1.00 47.77           C  
ATOM   4349  OE1 GLU A 304      43.197   7.664  25.618  1.00 47.77           O  
ATOM   4350  OE2 GLU A 304      41.566   6.162  25.688  1.00 47.77           O  
ATOM   4351  N   SER A 305      41.131   8.844  31.073  1.00 44.14           N  
ATOM   4352  H   SER A 305      42.060   8.604  31.389  1.00 44.14           H  
ATOM   4353  CA  SER A 305      40.623  10.161  31.469  1.00 44.14           C  
ATOM   4354  HA  SER A 305      39.546  10.085  31.620  1.00 44.14           H  
ATOM   4355  C   SER A 305      40.843  11.195  30.358  1.00 44.14           C  
ATOM   4356  CB  SER A 305      41.245  10.579  32.806  1.00 44.14           C  
ATOM   4357  HB2 SER A 305      40.981   9.850  33.571  1.00 44.14           H  
ATOM   4358  HB3 SER A 305      40.859  11.555  33.102  1.00 44.14           H  
ATOM   4359  O   SER A 305      41.505  12.212  30.563  1.00 44.14           O  
ATOM   4360  OG  SER A 305      42.652  10.638  32.685  1.00 44.14           O  
ATOM   4361  HG  SER A 305      42.832  11.316  32.029  1.00 44.14           H  
ATOM   4362  N   GLY A 306      40.324  10.893  29.169  1.00 45.87           N  
ATOM   4363  H   GLY A 306      39.810  10.026  29.103  1.00 45.87           H  
ATOM   4364  CA  GLY A 306      40.163  11.821  28.058  1.00 45.87           C  
ATOM   4365  HA2 GLY A 306      40.768  12.715  28.215  1.00 45.87           H  
ATOM   4366  HA3 GLY A 306      40.480  11.343  27.131  1.00 45.87           H  
ATOM   4367  C   GLY A 306      38.694  12.212  27.925  1.00 45.87           C  
ATOM   4368  O   GLY A 306      37.805  11.384  28.129  1.00 45.87           O  
ATOM   4369  N   GLU A 307      38.423  13.472  27.590  1.00 44.40           N  
ATOM   4370  H   GLU A 307      39.185  14.120  27.453  1.00 44.40           H  
ATOM   4371  CA  GLU A 307      37.070  13.946  27.290  1.00 44.40           C  
ATOM   4372  HA  GLU A 307      36.384  13.583  28.055  1.00 44.40           H  
ATOM   4373  C   GLU A 307      36.603  13.374  25.942  1.00 44.40           C  
ATOM   4374  CB  GLU A 307      37.015  15.485  27.304  1.00 44.40           C  
ATOM   4375  HB2 GLU A 307      37.756  15.868  26.602  1.00 44.40           H  
ATOM   4376  HB3 GLU A 307      36.026  15.801  26.973  1.00 44.40           H  
ATOM   4377  O   GLU A 307      36.635  14.043  24.909  1.00 44.40           O  
ATOM   4378  CG  GLU A 307      37.270  16.086  28.695  1.00 44.40           C  
ATOM   4379  HG2 GLU A 307      38.260  15.788  29.040  1.00 44.40           H  
ATOM   4380  HG3 GLU A 307      36.535  15.677  29.388  1.00 44.40           H  
ATOM   4381  CD  GLU A 307      37.187  17.623  28.692  1.00 44.40           C  
ATOM   4382  OE1 GLU A 307      36.695  18.178  29.701  1.00 44.40           O  
ATOM   4383  OE2 GLU A 307      37.631  18.242  27.698  1.00 44.40           O  
ATOM   4384  N   TRP A 308      36.164  12.113  25.945  1.00 50.06           N  
ATOM   4385  H   TRP A 308      36.314  11.563  26.778  1.00 50.06           H  
ATOM   4386  CA  TRP A 308      35.523  11.476  24.799  1.00 50.06           C  
ATOM   4387  HA  TRP A 308      36.106  11.699  23.905  1.00 50.06           H  
ATOM   4388  C   TRP A 308      34.129  12.074  24.594  1.00 50.06           C  
ATOM   4389  CB  TRP A 308      35.518   9.951  24.965  1.00 50.06           C  
ATOM   4390  HB2 TRP A 308      35.020   9.693  25.900  1.00 50.06           H  
ATOM   4391  HB3 TRP A 308      34.935   9.518  24.152  1.00 50.06           H  
ATOM   4392  O   TRP A 308      33.109  11.504  24.984  1.00 50.06           O  
ATOM   4393  CG  TRP A 308      36.876   9.314  24.939  1.00 50.06           C  
ATOM   4394  CD1 TRP A 308      37.546   8.833  26.013  1.00 50.06           C  
ATOM   4395  HD1 TRP A 308      37.186   8.851  27.031  1.00 50.06           H  
ATOM   4396  CD2 TRP A 308      37.758   9.089  23.790  1.00 50.06           C  
ATOM   4397  CE2 TRP A 308      38.953   8.463  24.256  1.00 50.06           C  
ATOM   4398  CE3 TRP A 308      37.675   9.349  22.403  1.00 50.06           C  
ATOM   4399  HE3 TRP A 308      36.783   9.815  22.009  1.00 50.06           H  
ATOM   4400  NE1 TRP A 308      38.760   8.310  25.609  1.00 50.06           N  
ATOM   4401  HE1 TRP A 308      39.409   7.825  26.211  1.00 50.06           H  
ATOM   4402  CH2 TRP A 308      39.896   8.395  22.030  1.00 50.06           C  
ATOM   4403  HH2 TRP A 308      40.702   8.127  21.363  1.00 50.06           H  
ATOM   4404  CZ2 TRP A 308      40.008   8.122  23.401  1.00 50.06           C  
ATOM   4405  HZ2 TRP A 308      40.894   7.645  23.795  1.00 50.06           H  
ATOM   4406  CZ3 TRP A 308      38.730   9.005  21.532  1.00 50.06           C  
ATOM   4407  HZ3 TRP A 308      38.643   9.207  20.475  1.00 50.06           H  
ATOM   4408  N   ILE A 309      34.091  13.261  23.984  1.00 55.09           N  
ATOM   4409  H   ILE A 309      34.976  13.716  23.812  1.00 55.09           H  
ATOM   4410  CA  ILE A 309      32.869  13.846  23.436  1.00 55.09           C  
ATOM   4411  HA  ILE A 309      32.173  14.024  24.255  1.00 55.09           H  
ATOM   4412  C   ILE A 309      32.306  12.814  22.451  1.00 55.09           C  
ATOM   4413  CB  ILE A 309      33.159  15.190  22.720  1.00 55.09           C  
ATOM   4414  HB  ILE A 309      33.891  15.009  21.933  1.00 55.09           H  
ATOM   4415  O   ILE A 309      32.995  12.498  21.477  1.00 55.09           O  
ATOM   4416  CG1 ILE A 309      33.755  16.226  23.703  1.00 55.09           C  
ATOM   4417 HG12 ILE A 309      34.607  15.787  24.221  1.00 55.09           H  
ATOM   4418 HG13 ILE A 309      33.009  16.488  24.453  1.00 55.09           H  
ATOM   4419  CG2 ILE A 309      31.873  15.741  22.067  1.00 55.09           C  
ATOM   4420 HG21 ILE A 309      31.114  15.925  22.828  1.00 55.09           H  
ATOM   4421 HG22 ILE A 309      32.084  16.668  21.534  1.00 55.09           H  
ATOM   4422 HG23 ILE A 309      31.482  15.035  21.334  1.00 55.09           H  
ATOM   4423  CD1 ILE A 309      34.262  17.508  23.028  1.00 55.09           C  
ATOM   4424 HD11 ILE A 309      34.785  18.116  23.766  1.00 55.09           H  
ATOM   4425 HD12 ILE A 309      33.430  18.089  22.629  1.00 55.09           H  
ATOM   4426 HD13 ILE A 309      34.954  17.256  22.225  1.00 55.09           H  
ATOM   4427  N   PRO A 310      31.081  12.290  22.650  1.00 55.20           N  
ATOM   4428  CA  PRO A 310      30.450  11.477  21.629  1.00 55.20           C  
ATOM   4429  HA  PRO A 310      31.085  10.633  21.364  1.00 55.20           H  
ATOM   4430  C   PRO A 310      30.249  12.378  20.414  1.00 55.20           C  
ATOM   4431  CB  PRO A 310      29.144  10.965  22.244  1.00 55.20           C  
ATOM   4432  HB2 PRO A 310      29.331  10.013  22.742  1.00 55.20           H  
ATOM   4433  HB3 PRO A 310      28.353  10.854  21.502  1.00 55.20           H  
ATOM   4434  O   PRO A 310      29.418  13.291  20.434  1.00 55.20           O  
ATOM   4435  CG  PRO A 310      28.799  12.023  23.292  1.00 55.20           C  
ATOM   4436  HG2 PRO A 310      28.221  11.603  24.115  1.00 55.20           H  
ATOM   4437  HG3 PRO A 310      28.254  12.842  22.824  1.00 55.20           H  
ATOM   4438  CD  PRO A 310      30.168  12.520  23.761  1.00 55.20           C  
ATOM   4439  HD2 PRO A 310      30.104  13.577  24.019  1.00 55.20           H  
ATOM   4440  HD3 PRO A 310      30.497  11.939  24.623  1.00 55.20           H  
ATOM   4441  N   LEU A 311      31.051  12.152  19.371  1.00 54.14           N  
ATOM   4442  H   LEU A 311      31.785  11.466  19.473  1.00 54.14           H  
ATOM   4443  CA  LEU A 311      30.875  12.794  18.080  1.00 54.14           C  
ATOM   4444  HA  LEU A 311      30.784  13.871  18.221  1.00 54.14           H  
ATOM   4445  C   LEU A 311      29.554  12.293  17.509  1.00 54.14           C  
ATOM   4446  CB  LEU A 311      32.071  12.506  17.151  1.00 54.14           C  
ATOM   4447  HB2 LEU A 311      31.780  12.730  16.125  1.00 54.14           H  
ATOM   4448  HB3 LEU A 311      32.297  11.440  17.197  1.00 54.14           H  
ATOM   4449  O   LEU A 311      29.489  11.282  16.817  1.00 54.14           O  
ATOM   4450  CG  LEU A 311      33.342  13.311  17.478  1.00 54.14           C  
ATOM   4451  HG  LEU A 311      33.596  13.185  18.531  1.00 54.14           H  
ATOM   4452  CD1 LEU A 311      34.507  12.796  16.633  1.00 54.14           C  
ATOM   4453 HD11 LEU A 311      34.284  12.910  15.572  1.00 54.14           H  
ATOM   4454 HD12 LEU A 311      35.417  13.345  16.878  1.00 54.14           H  
ATOM   4455 HD13 LEU A 311      34.673  11.740  16.847  1.00 54.14           H  
ATOM   4456  CD2 LEU A 311      33.179  14.806  17.177  1.00 54.14           C  
ATOM   4457 HD21 LEU A 311      32.429  15.241  17.837  1.00 54.14           H  
ATOM   4458 HD22 LEU A 311      32.881  14.946  16.138  1.00 54.14           H  
ATOM   4459 HD23 LEU A 311      34.125  15.317  17.354  1.00 54.14           H  
ATOM   4460  N   GLN A 312      28.482  13.011  17.834  1.00 55.10           N  
ATOM   4461  H   GLN A 312      28.584  13.722  18.543  1.00 55.10           H  
ATOM   4462  CA  GLN A 312      27.237  12.905  17.108  1.00 55.10           C  
ATOM   4463  HA  GLN A 312      26.919  11.863  17.101  1.00 55.10           H  
ATOM   4464  C   GLN A 312      27.548  13.344  15.680  1.00 55.10           C  
ATOM   4465  CB  GLN A 312      26.157  13.753  17.800  1.00 55.10           C  
ATOM   4466  HB2 GLN A 312      26.438  14.806  17.790  1.00 55.10           H  
ATOM   4467  HB3 GLN A 312      26.073  13.424  18.835  1.00 55.10           H  
ATOM   4468  O   GLN A 312      27.728  14.534  15.416  1.00 55.10           O  
ATOM   4469  CG  GLN A 312      24.796  13.572  17.112  1.00 55.10           C  
ATOM   4470  HG2 GLN A 312      24.609  12.507  16.979  1.00 55.10           H  
ATOM   4471  HG3 GLN A 312      24.823  14.038  16.127  1.00 55.10           H  
ATOM   4472  CD  GLN A 312      23.628  14.161  17.899  1.00 55.10           C  
ATOM   4473  NE2 GLN A 312      22.411  13.849  17.511  1.00 55.10           N  
ATOM   4474 HE21 GLN A 312      22.278  13.231  16.723  1.00 55.10           H  
ATOM   4475 HE22 GLN A 312      21.658  14.223  18.070  1.00 55.10           H  
ATOM   4476  OE1 GLN A 312      23.754  14.897  18.864  1.00 55.10           O  
ATOM   4477  N   GLU A 313      27.680  12.369  14.783  1.00 44.19           N  
ATOM   4478  H   GLU A 313      27.704  11.410  15.100  1.00 44.19           H  
ATOM   4479  CA  GLU A 313      27.899  12.619  13.368  1.00 44.19           C  
ATOM   4480  HA  GLU A 313      28.808  13.208  13.246  1.00 44.19           H  
ATOM   4481  C   GLU A 313      26.720  13.430  12.835  1.00 44.19           C  
ATOM   4482  CB  GLU A 313      28.084  11.310  12.587  1.00 44.19           C  
ATOM   4483  HB2 GLU A 313      28.085  11.551  11.524  1.00 44.19           H  
ATOM   4484  HB3 GLU A 313      27.248  10.641  12.795  1.00 44.19           H  
ATOM   4485  O   GLU A 313      25.633  12.917  12.561  1.00 44.19           O  
ATOM   4486  CG  GLU A 313      29.409  10.611  12.930  1.00 44.19           C  
ATOM   4487  HG2 GLU A 313      29.377  10.282  13.968  1.00 44.19           H  
ATOM   4488  HG3 GLU A 313      30.216  11.336  12.829  1.00 44.19           H  
ATOM   4489  CD  GLU A 313      29.696   9.403  12.022  1.00 44.19           C  
ATOM   4490  OE1 GLU A 313      30.882   9.011  11.964  1.00 44.19           O  
ATOM   4491  OE2 GLU A 313      28.743   8.904  11.384  1.00 44.19           O  
ATOM   4492  N   PHE A 314      26.932  14.738  12.702  1.00 41.74           N  
ATOM   4493  H   PHE A 314      27.769  15.126  13.114  1.00 41.74           H  
ATOM   4494  CA  PHE A 314      26.061  15.596  11.923  1.00 41.74           C  
ATOM   4495  HA  PHE A 314      25.023  15.405  12.196  1.00 41.74           H  
ATOM   4496  C   PHE A 314      26.254  15.204  10.460  1.00 41.74           C  
ATOM   4497  CB  PHE A 314      26.379  17.074  12.197  1.00 41.74           C  
ATOM   4498  HB2 PHE A 314      27.436  17.258  12.001  1.00 41.74           H  
ATOM   4499  HB3 PHE A 314      25.808  17.685  11.497  1.00 41.74           H  
ATOM   4500  O   PHE A 314      27.099  15.783   9.768  1.00 41.74           O  
ATOM   4501  CG  PHE A 314      26.044  17.531  13.604  1.00 41.74           C  
ATOM   4502  CD1 PHE A 314      24.709  17.812  13.954  1.00 41.74           C  
ATOM   4503  HD1 PHE A 314      23.926  17.696  13.220  1.00 41.74           H  
ATOM   4504  CD2 PHE A 314      27.059  17.656  14.572  1.00 41.74           C  
ATOM   4505  HD2 PHE A 314      28.080  17.406  14.323  1.00 41.74           H  
ATOM   4506  CE1 PHE A 314      24.391  18.214  15.263  1.00 41.74           C  
ATOM   4507  HE1 PHE A 314      23.363  18.403  15.537  1.00 41.74           H  
ATOM   4508  CE2 PHE A 314      26.741  18.059  15.880  1.00 41.74           C  
ATOM   4509  HE2 PHE A 314      27.519  18.116  16.627  1.00 41.74           H  
ATOM   4510  CZ  PHE A 314      25.408  18.337  16.227  1.00 41.74           C  
ATOM   4511  HZ  PHE A 314      25.163  18.615  17.242  1.00 41.74           H  
ATOM   4512  N   SER A 315      25.496  14.198  10.014  1.00 38.37           N  
ATOM   4513  H   SER A 315      24.920  13.704  10.680  1.00 38.37           H  
ATOM   4514  CA  SER A 315      25.465  13.727   8.631  1.00 38.37           C  
ATOM   4515  HA  SER A 315      26.450  13.328   8.390  1.00 38.37           H  
ATOM   4516  C   SER A 315      25.191  14.917   7.714  1.00 38.37           C  
ATOM   4517  CB  SER A 315      24.469  12.574   8.446  1.00 38.37           C  
ATOM   4518  HB2 SER A 315      24.365  12.354   7.384  1.00 38.37           H  
ATOM   4519  HB3 SER A 315      24.868  11.690   8.944  1.00 38.37           H  
ATOM   4520  O   SER A 315      24.100  15.486   7.631  1.00 38.37           O  
ATOM   4521  OG  SER A 315      23.201  12.867   8.999  1.00 38.37           O  
ATOM   4522  HG  SER A 315      22.640  12.098   8.877  1.00 38.37           H  
ATOM   4523  N   SER A 316      26.273  15.390   7.105  1.00 37.75           N  
ATOM   4524  H   SER A 316      27.140  14.889   7.233  1.00 37.75           H  
ATOM   4525  CA  SER A 316      26.328  16.697   6.471  1.00 37.75           C  
ATOM   4526  HA  SER A 316      25.653  17.376   6.992  1.00 37.75           H  
ATOM   4527  C   SER A 316      25.841  16.584   5.036  1.00 37.75           C  
ATOM   4528  CB  SER A 316      27.737  17.281   6.595  1.00 37.75           C  
ATOM   4529  HB2 SER A 316      27.830  18.151   5.945  1.00 37.75           H  
ATOM   4530  HB3 SER A 316      28.477  16.538   6.300  1.00 37.75           H  
ATOM   4531  O   SER A 316      26.644  16.676   4.113  1.00 37.75           O  
ATOM   4532  OG  SER A 316      27.960  17.694   7.931  1.00 37.75           O  
ATOM   4533  HG  SER A 316      27.749  16.966   8.520  1.00 37.75           H  
ATOM   4534  N   ARG A 317      24.510  16.477   4.902  1.00 39.21           N  
ATOM   4535  H   ARG A 317      24.026  16.299   5.771  1.00 39.21           H  
ATOM   4536  CA  ARG A 317      23.720  16.302   3.668  1.00 39.21           C  
ATOM   4537  HA  ARG A 317      22.673  16.443   3.937  1.00 39.21           H  
ATOM   4538  C   ARG A 317      23.779  14.921   3.012  1.00 39.21           C  
ATOM   4539  CB  ARG A 317      24.073  17.352   2.605  1.00 39.21           C  
ATOM   4540  HB2 ARG A 317      23.609  17.053   1.666  1.00 39.21           H  
ATOM   4541  HB3 ARG A 317      25.145  17.369   2.406  1.00 39.21           H  
ATOM   4542  O   ARG A 317      24.783  14.232   3.078  1.00 39.21           O  
ATOM   4543  CG  ARG A 317      23.573  18.752   2.921  1.00 39.21           C  
ATOM   4544  HG2 ARG A 317      23.974  19.105   3.871  1.00 39.21           H  
ATOM   4545  HG3 ARG A 317      22.484  18.729   2.963  1.00 39.21           H  
ATOM   4546  CD  ARG A 317      24.044  19.657   1.778  1.00 39.21           C  
ATOM   4547  HD2 ARG A 317      25.047  20.031   1.987  1.00 39.21           H  
ATOM   4548  HD3 ARG A 317      24.101  19.068   0.862  1.00 39.21           H  
ATOM   4549  NE  ARG A 317      23.081  20.737   1.530  1.00 39.21           N  
ATOM   4550  HE  ARG A 317      22.305  20.447   0.953  1.00 39.21           H  
ATOM   4551  NH1 ARG A 317      24.002  22.336   2.888  1.00 39.21           N  
ATOM   4552 HH11 ARG A 317      23.938  23.213   3.384  1.00 39.21           H  
ATOM   4553 HH12 ARG A 317      24.711  21.657   3.123  1.00 39.21           H  
ATOM   4554  NH2 ARG A 317      22.080  22.742   1.808  1.00 39.21           N  
ATOM   4555 HH21 ARG A 317      21.988  23.616   2.307  1.00 39.21           H  
ATOM   4556 HH22 ARG A 317      21.320  22.378   1.251  1.00 39.21           H  
ATOM   4557  CZ  ARG A 317      23.065  21.933   2.072  1.00 39.21           C  
ATOM   4558  N   ASP A 318      22.657  14.631   2.348  1.00 38.03           N  
ATOM   4559  H   ASP A 318      21.863  15.213   2.573  1.00 38.03           H  
ATOM   4560  CA  ASP A 318      22.497  14.020   1.022  1.00 38.03           C  
ATOM   4561  HA  ASP A 318      21.514  13.549   1.036  1.00 38.03           H  
ATOM   4562  C   ASP A 318      23.497  12.932   0.585  1.00 38.03           C  
ATOM   4563  CB  ASP A 318      22.411  15.135  -0.050  1.00 38.03           C  
ATOM   4564  HB2 ASP A 318      23.387  15.610  -0.150  1.00 38.03           H  
ATOM   4565  HB3 ASP A 318      22.167  14.678  -1.009  1.00 38.03           H  
ATOM   4566  O   ASP A 318      24.692  13.170   0.438  1.00 38.03           O  
ATOM   4567  CG  ASP A 318      21.348  16.206   0.250  1.00 38.03           C  
ATOM   4568  OD1 ASP A 318      20.257  15.818   0.713  1.00 38.03           O  
ATOM   4569  OD2 ASP A 318      21.646  17.421   0.098  1.00 38.03           O  
ATOM   4570  N   THR A 319      22.937  11.790   0.172  1.00 32.69           N  
ATOM   4571  H   THR A 319      21.940  11.707   0.313  1.00 32.69           H  
ATOM   4572  CA  THR A 319      23.584  10.691  -0.573  1.00 32.69           C  
ATOM   4573  HA  THR A 319      22.780   9.996  -0.817  1.00 32.69           H  
ATOM   4574  C   THR A 319      24.616   9.843   0.188  1.00 32.69           C  
ATOM   4575  CB  THR A 319      24.134  11.138  -1.954  1.00 32.69           C  
ATOM   4576  HB  THR A 319      24.445  10.244  -2.495  1.00 32.69           H  
ATOM   4577  O   THR A 319      25.802  10.123   0.139  1.00 32.69           O  
ATOM   4578  CG2 THR A 319      23.089  11.859  -2.805  1.00 32.69           C  
ATOM   4579 HG21 THR A 319      22.828  12.818  -2.357  1.00 32.69           H  
ATOM   4580 HG22 THR A 319      23.497  12.034  -3.800  1.00 32.69           H  
ATOM   4581 HG23 THR A 319      22.195  11.243  -2.894  1.00 32.69           H  
ATOM   4582  OG1 THR A 319      25.234  12.014  -1.901  1.00 32.69           O  
ATOM   4583  HG1 THR A 319      25.278  12.345  -1.001  1.00 32.69           H  
ATOM   4584  N   VAL A 320      24.176   8.708   0.753  1.00 37.02           N  
ATOM   4585  H   VAL A 320      23.200   8.672   1.007  1.00 37.02           H  
ATOM   4586  CA  VAL A 320      24.774   7.375   0.498  1.00 37.02           C  
ATOM   4587  HA  VAL A 320      25.145   7.364  -0.527  1.00 37.02           H  
ATOM   4588  C   VAL A 320      23.663   6.323   0.606  1.00 37.02           C  
ATOM   4589  CB  VAL A 320      25.964   6.976   1.414  1.00 37.02           C  
ATOM   4590  HB  VAL A 320      25.676   7.097   2.458  1.00 37.02           H  
ATOM   4591  O   VAL A 320      22.894   6.307   1.563  1.00 37.02           O  
ATOM   4592  CG1 VAL A 320      26.381   5.509   1.194  1.00 37.02           C  
ATOM   4593 HG11 VAL A 320      27.251   5.269   1.804  1.00 37.02           H  
ATOM   4594 HG12 VAL A 320      26.623   5.332   0.146  1.00 37.02           H  
ATOM   4595 HG13 VAL A 320      25.588   4.830   1.508  1.00 37.02           H  
ATOM   4596  CG2 VAL A 320      27.241   7.787   1.150  1.00 37.02           C  
ATOM   4597 HG21 VAL A 320      28.103   7.321   1.628  1.00 37.02           H  
ATOM   4598 HG22 VAL A 320      27.427   7.877   0.080  1.00 37.02           H  
ATOM   4599 HG23 VAL A 320      27.140   8.776   1.597  1.00 37.02           H  
ATOM   4600  N   VAL A 321      23.590   5.443  -0.393  1.00 35.27           N  
ATOM   4601  H   VAL A 321      24.296   5.496  -1.113  1.00 35.27           H  
ATOM   4602  CA  VAL A 321      22.667   4.303  -0.456  1.00 35.27           C  
ATOM   4603  HA  VAL A 321      21.655   4.643  -0.237  1.00 35.27           H  
ATOM   4604  C   VAL A 321      23.062   3.238   0.571  1.00 35.27           C  
ATOM   4605  CB  VAL A 321      22.698   3.712  -1.884  1.00 35.27           C  
ATOM   4606  HB  VAL A 321      23.731   3.500  -2.157  1.00 35.27           H  
ATOM   4607  O   VAL A 321      24.163   2.698   0.501  1.00 35.27           O  
ATOM   4608  CG1 VAL A 321      21.899   2.410  -2.026  1.00 35.27           C  
ATOM   4609 HG11 VAL A 321      20.868   2.565  -1.708  1.00 35.27           H  
ATOM   4610 HG12 VAL A 321      22.350   1.622  -1.422  1.00 35.27           H  
ATOM   4611 HG13 VAL A 321      21.909   2.081  -3.065  1.00 35.27           H  
ATOM   4612  CG2 VAL A 321      22.140   4.722  -2.899  1.00 35.27           C  
ATOM   4613 HG21 VAL A 321      22.741   5.632  -2.905  1.00 35.27           H  
ATOM   4614 HG22 VAL A 321      21.110   4.974  -2.646  1.00 35.27           H  
ATOM   4615 HG23 VAL A 321      22.165   4.292  -3.900  1.00 35.27           H  
ATOM   4616  N   ALA A 322      22.140   2.873   1.465  1.00 38.40           N  
ATOM   4617  H   ALA A 322      21.268   3.382   1.493  1.00 38.40           H  
ATOM   4618  CA  ALA A 322      22.204   1.619   2.214  1.00 38.40           C  
ATOM   4619  HA  ALA A 322      23.233   1.259   2.219  1.00 38.40           H  
ATOM   4620  C   ALA A 322      21.292   0.578   1.530  1.00 38.40           C  
ATOM   4621  CB  ALA A 322      21.808   1.874   3.673  1.00 38.40           C  
ATOM   4622  HB1 ALA A 322      20.788   2.254   3.723  1.00 38.40           H  
ATOM   4623  HB2 ALA A 322      21.870   0.943   4.237  1.00 38.40           H  
ATOM   4624  HB3 ALA A 322      22.486   2.604   4.116  1.00 38.40           H  
ATOM   4625  O   ALA A 322      20.113   0.871   1.301  1.00 38.40           O  
ATOM   4626  N   PRO A 323      21.781  -0.625   1.181  1.00 37.68           N  
ATOM   4627  CA  PRO A 323      20.951  -1.636   0.537  1.00 37.68           C  
ATOM   4628  HA  PRO A 323      20.387  -1.191  -0.283  1.00 37.68           H  
ATOM   4629  C   PRO A 323      19.973  -2.250   1.552  1.00 37.68           C  
ATOM   4630  CB  PRO A 323      21.942  -2.657  -0.033  1.00 37.68           C  
ATOM   4631  HB2 PRO A 323      21.519  -3.661  -0.079  1.00 37.68           H  
ATOM   4632  HB3 PRO A 323      22.263  -2.336  -1.024  1.00 37.68           H  
ATOM   4633  O   PRO A 323      20.390  -2.707   2.613  1.00 37.68           O  
ATOM   4634  CG  PRO A 323      23.127  -2.583   0.932  1.00 37.68           C  
ATOM   4635  HG2 PRO A 323      24.061  -2.870   0.448  1.00 37.68           H  
ATOM   4636  HG3 PRO A 323      22.938  -3.218   1.798  1.00 37.68           H  
ATOM   4637  CD  PRO A 323      23.141  -1.116   1.365  1.00 37.68           C  
ATOM   4638  HD2 PRO A 323      23.453  -1.037   2.406  1.00 37.68           H  
ATOM   4639  HD3 PRO A 323      23.819  -0.551   0.725  1.00 37.68           H  
ATOM   4640  N   GLY A 324      18.674  -2.298   1.224  1.00 40.50           N  
ATOM   4641  H   GLY A 324      18.399  -1.888   0.343  1.00 40.50           H  
ATOM   4642  CA  GLY A 324      17.713  -3.167   1.929  1.00 40.50           C  
ATOM   4643  HA2 GLY A 324      18.177  -3.576   2.827  1.00 40.50           H  
ATOM   4644  HA3 GLY A 324      17.487  -4.013   1.281  1.00 40.50           H  
ATOM   4645  C   GLY A 324      16.372  -2.565   2.374  1.00 40.50           C  
ATOM   4646  O   GLY A 324      15.483  -3.331   2.735  1.00 40.50           O  
ATOM   4647  N   ARG A 325      16.162  -1.239   2.336  1.00 37.18           N  
ATOM   4648  H   ARG A 325      16.941  -0.643   2.095  1.00 37.18           H  
ATOM   4649  CA  ARG A 325      14.846  -0.619   2.628  1.00 37.18           C  
ATOM   4650  HA  ARG A 325      14.066  -1.331   2.360  1.00 37.18           H  
ATOM   4651  C   ARG A 325      14.559   0.610   1.755  1.00 37.18           C  
ATOM   4652  CB  ARG A 325      14.690  -0.317   4.141  1.00 37.18           C  
ATOM   4653  HB2 ARG A 325      15.663  -0.105   4.584  1.00 37.18           H  
ATOM   4654  HB3 ARG A 325      14.068   0.568   4.270  1.00 37.18           H  
ATOM   4655  O   ARG A 325      14.609   1.743   2.214  1.00 37.18           O  
ATOM   4656  CG  ARG A 325      13.991  -1.452   4.908  1.00 37.18           C  
ATOM   4657  HG2 ARG A 325      13.061  -1.706   4.399  1.00 37.18           H  
ATOM   4658  HG3 ARG A 325      14.633  -2.332   4.940  1.00 37.18           H  
ATOM   4659  CD  ARG A 325      13.666  -1.014   6.344  1.00 37.18           C  
ATOM   4660  HD2 ARG A 325      14.594  -0.859   6.895  1.00 37.18           H  
ATOM   4661  HD3 ARG A 325      13.146  -0.056   6.304  1.00 37.18           H  
ATOM   4662  NE  ARG A 325      12.791  -1.984   7.038  1.00 37.18           N  
ATOM   4663  HE  ARG A 325      11.799  -1.837   6.921  1.00 37.18           H  
ATOM   4664  NH1 ARG A 325      14.415  -3.286   8.022  1.00 37.18           N  
ATOM   4665 HH11 ARG A 325      14.685  -4.088   8.574  1.00 37.18           H  
ATOM   4666 HH12 ARG A 325      15.127  -2.746   7.552  1.00 37.18           H  
ATOM   4667  NH2 ARG A 325      12.265  -3.751   8.374  1.00 37.18           N  
ATOM   4668 HH21 ARG A 325      12.562  -4.536   8.935  1.00 37.18           H  
ATOM   4669 HH22 ARG A 325      11.283  -3.571   8.224  1.00 37.18           H  
ATOM   4670  CZ  ARG A 325      13.163  -2.996   7.805  1.00 37.18           C  
ATOM   4671  N   ALA A 326      14.206   0.370   0.493  1.00 33.87           N  
ATOM   4672  H   ALA A 326      14.195  -0.585   0.165  1.00 33.87           H  
ATOM   4673  CA  ALA A 326      13.643   1.398  -0.382  1.00 33.87           C  
ATOM   4674  HA  ALA A 326      14.133   2.351  -0.181  1.00 33.87           H  
ATOM   4675  C   ALA A 326      12.139   1.579  -0.093  1.00 33.87           C  
ATOM   4676  CB  ALA A 326      13.946   1.027  -1.840  1.00 33.87           C  
ATOM   4677  HB1 ALA A 326      15.024   0.963  -1.991  1.00 33.87           H  
ATOM   4678  HB2 ALA A 326      13.544   1.794  -2.502  1.00 33.87           H  
ATOM   4679  HB3 ALA A 326      13.488   0.070  -2.090  1.00 33.87           H  
ATOM   4680  O   ALA A 326      11.291   0.996  -0.770  1.00 33.87           O  
ATOM   4681  N   ALA A 327      11.813   2.359   0.938  1.00 42.22           N  
ATOM   4682  H   ALA A 327      12.550   2.794   1.474  1.00 42.22           H  
ATOM   4683  CA  ALA A 327      10.445   2.747   1.269  1.00 42.22           C  
ATOM   4684  HA  ALA A 327       9.803   2.567   0.406  1.00 42.22           H  
ATOM   4685  C   ALA A 327      10.376   4.248   1.599  1.00 42.22           C  
ATOM   4686  CB  ALA A 327       9.931   1.870   2.422  1.00 42.22           C  
ATOM   4687  HB1 ALA A 327       9.964   0.819   2.133  1.00 42.22           H  
ATOM   4688  HB2 ALA A 327      10.548   2.027   3.307  1.00 42.22           H  
ATOM   4689  HB3 ALA A 327       8.904   2.145   2.659  1.00 42.22           H  
ATOM   4690  O   ALA A 327      11.112   4.720   2.457  1.00 42.22           O  
ATOM   4691  N   GLU A 328       9.446   4.947   0.936  1.00 48.23           N  
ATOM   4692  H   GLU A 328       8.909   4.434   0.252  1.00 48.23           H  
ATOM   4693  CA  GLU A 328       8.853   6.222   1.386  1.00 48.23           C  
ATOM   4694  HA  GLU A 328       8.075   6.458   0.660  1.00 48.23           H  
ATOM   4695  C   GLU A 328       9.745   7.492   1.351  1.00 48.23           C  
ATOM   4696  CB  GLU A 328       8.078   5.989   2.706  1.00 48.23           C  
ATOM   4697  HB2 GLU A 328       8.769   5.640   3.474  1.00 48.23           H  
ATOM   4698  HB3 GLU A 328       7.634   6.928   3.036  1.00 48.23           H  
ATOM   4699  O   GLU A 328       9.879   8.207   2.338  1.00 48.23           O  
ATOM   4700  CG  GLU A 328       6.943   4.957   2.510  1.00 48.23           C  
ATOM   4701  HG2 GLU A 328       6.182   5.405   1.871  1.00 48.23           H  
ATOM   4702  HG3 GLU A 328       7.324   4.084   1.982  1.00 48.23           H  
ATOM   4703  CD  GLU A 328       6.282   4.447   3.802  1.00 48.23           C  
ATOM   4704  OE1 GLU A 328       5.455   3.511   3.668  1.00 48.23           O  
ATOM   4705  OE2 GLU A 328       6.627   4.924   4.904  1.00 48.23           O  
ATOM   4706  N   GLU A 329      10.246   7.870   0.162  1.00 48.83           N  
ATOM   4707  H   GLU A 329      10.201   7.214  -0.604  1.00 48.83           H  
ATOM   4708  CA  GLU A 329      10.854   9.199  -0.103  1.00 48.83           C  
ATOM   4709  HA  GLU A 329      10.787   9.791   0.810  1.00 48.83           H  
ATOM   4710  C   GLU A 329      10.090  10.038  -1.162  1.00 48.83           C  
ATOM   4711  CB  GLU A 329      12.361   9.098  -0.419  1.00 48.83           C  
ATOM   4712  HB2 GLU A 329      12.710  10.088  -0.714  1.00 48.83           H  
ATOM   4713  HB3 GLU A 329      12.514   8.414  -1.253  1.00 48.83           H  
ATOM   4714  O   GLU A 329      10.687  10.637  -2.056  1.00 48.83           O  
ATOM   4715  CG  GLU A 329      13.224   8.667   0.778  1.00 48.83           C  
ATOM   4716  HG2 GLU A 329      12.879   9.202   1.663  1.00 48.83           H  
ATOM   4717  HG3 GLU A 329      13.089   7.599   0.950  1.00 48.83           H  
ATOM   4718  CD  GLU A 329      14.717   8.978   0.557  1.00 48.83           C  
ATOM   4719  OE1 GLU A 329      15.404   9.275   1.562  1.00 48.83           O  
ATOM   4720  OE2 GLU A 329      15.169   8.938  -0.612  1.00 48.83           O  
ATOM   4721  N   THR A 330       8.751  10.108  -1.095  1.00 50.39           N  
ATOM   4722  H   THR A 330       8.279   9.548  -0.401  1.00 50.39           H  
ATOM   4723  CA  THR A 330       7.943  10.941  -2.026  1.00 50.39           C  
ATOM   4724  HA  THR A 330       8.610  11.681  -2.469  1.00 50.39           H  
ATOM   4725  C   THR A 330       6.851  11.801  -1.367  1.00 50.39           C  
ATOM   4726  CB  THR A 330       7.377  10.134  -3.217  1.00 50.39           C  
ATOM   4727  HB  THR A 330       6.774  10.794  -3.841  1.00 50.39           H  
ATOM   4728  O   THR A 330       5.936  12.251  -2.053  1.00 50.39           O  
ATOM   4729  CG2 THR A 330       8.463   9.545  -4.116  1.00 50.39           C  
ATOM   4730 HG21 THR A 330       8.001   9.072  -4.983  1.00 50.39           H  
ATOM   4731 HG22 THR A 330       9.042   8.801  -3.569  1.00 50.39           H  
ATOM   4732 HG23 THR A 330       9.132  10.336  -4.455  1.00 50.39           H  
ATOM   4733  OG1 THR A 330       6.567   9.064  -2.782  1.00 50.39           O  
ATOM   4734  HG1 THR A 330       5.814   9.439  -2.319  1.00 50.39           H  
ATOM   4735  N   GLU A 331       6.922  12.072  -0.057  1.00 49.73           N  
ATOM   4736  H   GLU A 331       7.682  11.672   0.475  1.00 49.73           H  
ATOM   4737  CA  GLU A 331       5.837  12.739   0.701  1.00 49.73           C  
ATOM   4738  HA  GLU A 331       5.025  12.957   0.008  1.00 49.73           H  
ATOM   4739  C   GLU A 331       6.195  14.128   1.280  1.00 49.73           C  
ATOM   4740  CB  GLU A 331       5.214  11.786   1.740  1.00 49.73           C  
ATOM   4741  HB2 GLU A 331       5.963  11.489   2.474  1.00 49.73           H  
ATOM   4742  HB3 GLU A 331       4.419  12.334   2.246  1.00 49.73           H  
ATOM   4743  O   GLU A 331       5.819  14.473   2.398  1.00 49.73           O  
ATOM   4744  CG  GLU A 331       4.605  10.536   1.077  1.00 49.73           C  
ATOM   4745  HG2 GLU A 331       4.125  10.840   0.147  1.00 49.73           H  
ATOM   4746  HG3 GLU A 331       5.410   9.848   0.819  1.00 49.73           H  
ATOM   4747  CD  GLU A 331       3.550   9.804   1.929  1.00 49.73           C  
ATOM   4748  OE1 GLU A 331       3.052   8.772   1.426  1.00 49.73           O  
ATOM   4749  OE2 GLU A 331       3.174  10.312   3.011  1.00 49.73           O  
ATOM   4750  N   PHE A 332       6.879  14.986   0.510  1.00 39.77           N  
ATOM   4751  H   PHE A 332       7.201  14.661  -0.390  1.00 39.77           H  
ATOM   4752  CA  PHE A 332       7.201  16.362   0.937  1.00 39.77           C  
ATOM   4753  HA  PHE A 332       6.626  16.594   1.834  1.00 39.77           H  
ATOM   4754  C   PHE A 332       6.788  17.430  -0.092  1.00 39.77           C  
ATOM   4755  CB  PHE A 332       8.680  16.457   1.349  1.00 39.77           C  
ATOM   4756  HB2 PHE A 332       8.898  17.487   1.630  1.00 39.77           H  
ATOM   4757  HB3 PHE A 332       9.303  16.213   0.488  1.00 39.77           H  
ATOM   4758  O   PHE A 332       7.622  17.985  -0.805  1.00 39.77           O  
ATOM   4759  CG  PHE A 332       9.062  15.564   2.519  1.00 39.77           C  
ATOM   4760  CD1 PHE A 332       8.535  15.808   3.803  1.00 39.77           C  
ATOM   4761  HD1 PHE A 332       7.850  16.628   3.961  1.00 39.77           H  
ATOM   4762  CD2 PHE A 332       9.922  14.467   2.318  1.00 39.77           C  
ATOM   4763  HD2 PHE A 332      10.324  14.259   1.338  1.00 39.77           H  
ATOM   4764  CE1 PHE A 332       8.856  14.954   4.874  1.00 39.77           C  
ATOM   4765  HE1 PHE A 332       8.419  15.117   5.849  1.00 39.77           H  
ATOM   4766  CE2 PHE A 332      10.244  13.616   3.390  1.00 39.77           C  
ATOM   4767  HE2 PHE A 332      10.886  12.762   3.228  1.00 39.77           H  
ATOM   4768  CZ  PHE A 332       9.709  13.857   4.666  1.00 39.77           C  
ATOM   4769  HZ  PHE A 332       9.936  13.181   5.478  1.00 39.77           H  
ATOM   4770  N   MET A 333       5.489  17.762  -0.143  1.00 46.99           N  
ATOM   4771  H   MET A 333       4.848  17.214   0.413  1.00 46.99           H  
ATOM   4772  CA  MET A 333       4.942  18.831  -1.009  1.00 46.99           C  
ATOM   4773  HA  MET A 333       5.764  19.246  -1.593  1.00 46.99           H  
ATOM   4774  C   MET A 333       4.363  20.055  -0.265  1.00 46.99           C  
ATOM   4775  CB  MET A 333       3.944  18.263  -2.035  1.00 46.99           C  
ATOM   4776  HB2 MET A 333       3.125  17.757  -1.524  1.00 46.99           H  
ATOM   4777  HB3 MET A 333       3.523  19.091  -2.606  1.00 46.99           H  
ATOM   4778  O   MET A 333       3.736  20.906  -0.893  1.00 46.99           O  
ATOM   4779  CG  MET A 333       4.598  17.302  -3.035  1.00 46.99           C  
ATOM   4780  HG2 MET A 333       5.645  17.571  -3.172  1.00 46.99           H  
ATOM   4781  HG3 MET A 333       4.566  16.295  -2.619  1.00 46.99           H  
ATOM   4782  SD  MET A 333       3.802  17.289  -4.668  1.00 46.99           S  
ATOM   4783  CE  MET A 333       4.590  18.738  -5.423  1.00 46.99           C  
ATOM   4784  HE1 MET A 333       4.212  18.864  -6.438  1.00 46.99           H  
ATOM   4785  HE2 MET A 333       4.361  19.630  -4.839  1.00 46.99           H  
ATOM   4786  HE3 MET A 333       5.669  18.589  -5.458  1.00 46.99           H  
ATOM   4787  N   THR A 334       4.569  20.199   1.051  1.00 57.51           N  
ATOM   4788  H   THR A 334       5.131  19.514   1.537  1.00 57.51           H  
ATOM   4789  CA  THR A 334       4.092  21.374   1.812  1.00 57.51           C  
ATOM   4790  HA  THR A 334       3.861  22.164   1.098  1.00 57.51           H  
ATOM   4791  C   THR A 334       5.157  21.961   2.742  1.00 57.51           C  
ATOM   4792  CB  THR A 334       2.770  21.085   2.537  1.00 57.51           C  
ATOM   4793  HB  THR A 334       2.052  20.703   1.812  1.00 57.51           H  
ATOM   4794  O   THR A 334       5.970  21.246   3.320  1.00 57.51           O  
ATOM   4795  CG2 THR A 334       2.875  20.087   3.689  1.00 57.51           C  
ATOM   4796 HG21 THR A 334       3.528  20.469   4.473  1.00 57.51           H  
ATOM   4797 HG22 THR A 334       3.278  19.142   3.324  1.00 57.51           H  
ATOM   4798 HG23 THR A 334       1.887  19.898   4.108  1.00 57.51           H  
ATOM   4799  OG1 THR A 334       2.270  22.290   3.067  1.00 57.51           O  
ATOM   4800  HG1 THR A 334       1.477  22.067   3.559  1.00 57.51           H  
ATOM   4801  N   SER A 335       5.174  23.291   2.870  1.00 53.10           N  
ATOM   4802  H   SER A 335       4.417  23.811   2.451  1.00 53.10           H  
ATOM   4803  CA  SER A 335       6.243  24.072   3.514  1.00 53.10           C  
ATOM   4804  HA  SER A 335       7.169  23.503   3.427  1.00 53.10           H  
ATOM   4805  C   SER A 335       6.048  24.321   5.017  1.00 53.10           C  
ATOM   4806  CB  SER A 335       6.447  25.381   2.745  1.00 53.10           C  
ATOM   4807  HB2 SER A 335       6.776  25.144   1.734  1.00 53.10           H  
ATOM   4808  HB3 SER A 335       7.217  25.983   3.229  1.00 53.10           H  
ATOM   4809  O   SER A 335       6.766  25.126   5.615  1.00 53.10           O  
ATOM   4810  OG  SER A 335       5.235  26.111   2.675  1.00 53.10           O  
ATOM   4811  HG  SER A 335       5.339  26.829   2.047  1.00 53.10           H  
ATOM   4812  N   THR A 336       5.099  23.630   5.648  1.00 71.48           N  
ATOM   4813  H   THR A 336       4.539  22.992   5.101  1.00 71.48           H  
ATOM   4814  CA  THR A 336       4.860  23.672   7.097  1.00 71.48           C  
ATOM   4815  HA  THR A 336       5.528  24.408   7.544  1.00 71.48           H  
ATOM   4816  C   THR A 336       5.129  22.304   7.719  1.00 71.48           C  
ATOM   4817  CB  THR A 336       3.423  24.099   7.430  1.00 71.48           C  
ATOM   4818  HB  THR A 336       3.205  23.831   8.464  1.00 71.48           H  
ATOM   4819  O   THR A 336       4.476  21.346   7.310  1.00 71.48           O  
ATOM   4820  CG2 THR A 336       3.248  25.609   7.286  1.00 71.48           C  
ATOM   4821 HG21 THR A 336       3.460  25.907   6.259  1.00 71.48           H  
ATOM   4822 HG22 THR A 336       3.926  26.129   7.962  1.00 71.48           H  
ATOM   4823 HG23 THR A 336       2.220  25.877   7.528  1.00 71.48           H  
ATOM   4824  OG1 THR A 336       2.483  23.476   6.587  1.00 71.48           O  
ATOM   4825  HG1 THR A 336       2.630  22.529   6.639  1.00 71.48           H  
ATOM   4826  N   PRO A 337       6.021  22.189   8.724  1.00 47.64           N  
ATOM   4827  CA  PRO A 337       6.259  20.922   9.398  1.00 47.64           C  
ATOM   4828  HA  PRO A 337       6.464  20.137   8.670  1.00 47.64           H  
ATOM   4829  C   PRO A 337       5.021  20.545  10.212  1.00 47.64           C  
ATOM   4830  CB  PRO A 337       7.502  21.141  10.268  1.00 47.64           C  
ATOM   4831  HB2 PRO A 337       8.394  20.923   9.680  1.00 47.64           H  
ATOM   4832  HB3 PRO A 337       7.487  20.532  11.171  1.00 47.64           H  
ATOM   4833  O   PRO A 337       4.717  21.169  11.236  1.00 47.64           O  
ATOM   4834  CG  PRO A 337       7.457  22.637  10.583  1.00 47.64           C  
ATOM   4835  HG2 PRO A 337       6.805  22.815  11.438  1.00 47.64           H  
ATOM   4836  HG3 PRO A 337       8.452  23.039  10.772  1.00 47.64           H  
ATOM   4837  CD  PRO A 337       6.833  23.240   9.323  1.00 47.64           C  
ATOM   4838  HD2 PRO A 337       6.229  24.107   9.592  1.00 47.64           H  
ATOM   4839  HD3 PRO A 337       7.618  23.528   8.625  1.00 47.64           H  
ATOM   4840  N   GLU A 338       4.295  19.529   9.754  1.00 57.97           N  
ATOM   4841  H   GLU A 338       4.538  19.089   8.878  1.00 57.97           H  
ATOM   4842  CA  GLU A 338       3.236  18.939  10.558  1.00 57.97           C  
ATOM   4843  HA  GLU A 338       2.562  19.743  10.856  1.00 57.97           H  
ATOM   4844  C   GLU A 338       3.846  18.350  11.834  1.00 57.97           C  
ATOM   4845  CB  GLU A 338       2.397  17.921   9.771  1.00 57.97           C  
ATOM   4846  HB2 GLU A 338       3.026  17.100   9.426  1.00 57.97           H  
ATOM   4847  HB3 GLU A 338       1.647  17.527  10.457  1.00 57.97           H  
ATOM   4848  O   GLU A 338       4.946  17.793  11.845  1.00 57.97           O  
ATOM   4849  CG  GLU A 338       1.689  18.583   8.573  1.00 57.97           C  
ATOM   4850  HG2 GLU A 338       2.390  18.661   7.743  1.00 57.97           H  
ATOM   4851  HG3 GLU A 338       1.405  19.595   8.861  1.00 57.97           H  
ATOM   4852  CD  GLU A 338       0.421  17.840   8.120  1.00 57.97           C  
ATOM   4853  OE1 GLU A 338      -0.473  18.535   7.585  1.00 57.97           O  
ATOM   4854  OE2 GLU A 338       0.306  16.626   8.396  1.00 57.97           O  
ATOM   4855  N   ARG A 339       3.146  18.513  12.961  1.00 59.93           N  
ATOM   4856  H   ARG A 339       2.211  18.881  12.869  1.00 59.93           H  
ATOM   4857  CA  ARG A 339       3.539  17.806  14.184  1.00 59.93           C  
ATOM   4858  HA  ARG A 339       4.584  18.032  14.396  1.00 59.93           H  
ATOM   4859  C   ARG A 339       3.417  16.306  13.920  1.00 59.93           C  
ATOM   4860  CB  ARG A 339       2.632  18.191  15.355  1.00 59.93           C  
ATOM   4861  HB2 ARG A 339       1.591  18.048  15.065  1.00 59.93           H  
ATOM   4862  HB3 ARG A 339       2.845  17.528  16.194  1.00 59.93           H  
ATOM   4863  O   ARG A 339       2.478  15.937  13.217  1.00 59.93           O  
ATOM   4864  CG  ARG A 339       2.854  19.637  15.801  1.00 59.93           C  
ATOM   4865  HG2 ARG A 339       2.630  20.320  14.982  1.00 59.93           H  
ATOM   4866  HG3 ARG A 339       3.891  19.765  16.110  1.00 59.93           H  
ATOM   4867  CD  ARG A 339       1.923  19.927  16.981  1.00 59.93           C  
ATOM   4868  HD2 ARG A 339       2.106  19.183  17.756  1.00 59.93           H  
ATOM   4869  HD3 ARG A 339       0.890  19.844  16.642  1.00 59.93           H  
ATOM   4870  NE  ARG A 339       2.157  21.277  17.523  1.00 59.93           N  
ATOM   4871  HE  ARG A 339       2.740  21.883  16.965  1.00 59.93           H  
ATOM   4872  NH1 ARG A 339       0.862  21.050  19.401  1.00 59.93           N  
ATOM   4873 HH11 ARG A 339       0.615  20.123  19.085  1.00 59.93           H  
ATOM   4874 HH12 ARG A 339       0.435  21.434  20.232  1.00 59.93           H  
ATOM   4875  NH2 ARG A 339       1.928  22.975  19.021  1.00 59.93           N  
ATOM   4876 HH21 ARG A 339       1.507  23.360  19.855  1.00 59.93           H  
ATOM   4877 HH22 ARG A 339       2.473  23.562  18.407  1.00 59.93           H  
ATOM   4878  CZ  ARG A 339       1.653  21.758  18.643  1.00 59.93           C  
ATOM   4879  N   PRO A 340       4.227  15.448  14.567  1.00 54.72           N  
ATOM   4880  CA  PRO A 340       3.954  14.019  14.601  1.00 54.72           C  
ATOM   4881  HA  PRO A 340       3.868  13.625  13.588  1.00 54.72           H  
ATOM   4882  C   PRO A 340       2.629  13.793  15.338  1.00 54.72           C  
ATOM   4883  CB  PRO A 340       5.168  13.379  15.281  1.00 54.72           C  
ATOM   4884  HB2 PRO A 340       5.924  13.153  14.529  1.00 54.72           H  
ATOM   4885  HB3 PRO A 340       4.909  12.475  15.834  1.00 54.72           H  
ATOM   4886  O   PRO A 340       2.568  13.638  16.562  1.00 54.72           O  
ATOM   4887  CG  PRO A 340       5.681  14.489  16.197  1.00 54.72           C  
ATOM   4888  HG2 PRO A 340       6.746  14.384  16.400  1.00 54.72           H  
ATOM   4889  HG3 PRO A 340       5.112  14.493  17.127  1.00 54.72           H  
ATOM   4890  CD  PRO A 340       5.379  15.761  15.401  1.00 54.72           C  
ATOM   4891  HD2 PRO A 340       5.176  16.588  16.081  1.00 54.72           H  
ATOM   4892  HD3 PRO A 340       6.226  15.999  14.757  1.00 54.72           H  
ATOM   4893  N   VAL A 341       1.532  13.831  14.585  1.00 54.83           N  
ATOM   4894  H   VAL A 341       1.657  14.077  13.613  1.00 54.83           H  
ATOM   4895  CA  VAL A 341       0.279  13.200  14.965  1.00 54.83           C  
ATOM   4896  HA  VAL A 341      -0.084  13.618  15.904  1.00 54.83           H  
ATOM   4897  C   VAL A 341       0.657  11.744  15.143  1.00 54.83           C  
ATOM   4898  CB  VAL A 341      -0.789  13.364  13.861  1.00 54.83           C  
ATOM   4899  HB  VAL A 341      -0.420  12.943  12.925  1.00 54.83           H  
ATOM   4900  O   VAL A 341       1.164  11.152  14.199  1.00 54.83           O  
ATOM   4901  CG1 VAL A 341      -2.096  12.652  14.239  1.00 54.83           C  
ATOM   4902 HG11 VAL A 341      -2.834  12.814  13.454  1.00 54.83           H  
ATOM   4903 HG12 VAL A 341      -1.922  11.579  14.319  1.00 54.83           H  
ATOM   4904 HG13 VAL A 341      -2.478  13.036  15.185  1.00 54.83           H  
ATOM   4905  CG2 VAL A 341      -1.118  14.845  13.630  1.00 54.83           C  
ATOM   4906 HG21 VAL A 341      -1.471  15.308  14.551  1.00 54.83           H  
ATOM   4907 HG22 VAL A 341      -1.881  14.934  12.856  1.00 54.83           H  
ATOM   4908 HG23 VAL A 341      -0.232  15.369  13.273  1.00 54.83           H  
ATOM   4909  N   ARG A 342       0.458  11.192  16.351  1.00 56.00           N  
ATOM   4910  H   ARG A 342       0.125  11.789  17.094  1.00 56.00           H  
ATOM   4911  CA  ARG A 342       0.603   9.749  16.593  1.00 56.00           C  
ATOM   4912  HA  ARG A 342       1.655   9.464  16.616  1.00 56.00           H  
ATOM   4913  C   ARG A 342      -0.051   9.033  15.424  1.00 56.00           C  
ATOM   4914  CB  ARG A 342      -0.122   9.321  17.879  1.00 56.00           C  
ATOM   4915  HB2 ARG A 342      -0.990   9.961  18.041  1.00 56.00           H  
ATOM   4916  HB3 ARG A 342      -0.488   8.304  17.741  1.00 56.00           H  
ATOM   4917  O   ARG A 342      -1.276   9.132  15.293  1.00 56.00           O  
ATOM   4918  CG  ARG A 342       0.761   9.308  19.128  1.00 56.00           C  
ATOM   4919  HG2 ARG A 342       1.579   8.606  18.972  1.00 56.00           H  
ATOM   4920  HG3 ARG A 342       1.165  10.302  19.320  1.00 56.00           H  
ATOM   4921  CD  ARG A 342      -0.104   8.849  20.312  1.00 56.00           C  
ATOM   4922  HD2 ARG A 342      -0.746   9.675  20.619  1.00 56.00           H  
ATOM   4923  HD3 ARG A 342      -0.733   8.022  19.984  1.00 56.00           H  
ATOM   4924  NE  ARG A 342       0.707   8.381  21.451  1.00 56.00           N  
ATOM   4925  HE  ARG A 342       1.704   8.320  21.301  1.00 56.00           H  
ATOM   4926  NH1 ARG A 342      -1.039   7.893  22.868  1.00 56.00           N  
ATOM   4927 HH11 ARG A 342      -1.378   7.451  23.711  1.00 56.00           H  
ATOM   4928 HH12 ARG A 342      -1.690   8.234  22.175  1.00 56.00           H  
ATOM   4929  NH2 ARG A 342       1.045   7.370  23.464  1.00 56.00           N  
ATOM   4930 HH21 ARG A 342       2.030   7.283  23.258  1.00 56.00           H  
ATOM   4931 HH22 ARG A 342       0.684   6.939  24.303  1.00 56.00           H  
ATOM   4932  CZ  ARG A 342       0.236   7.889  22.585  1.00 56.00           C  
ATOM   4933  N   GLU A 343       0.759   8.381  14.595  1.00 53.55           N  
ATOM   4934  H   GLU A 343       1.760   8.472  14.690  1.00 53.55           H  
ATOM   4935  CA  GLU A 343       0.265   7.652  13.440  1.00 53.55           C  
ATOM   4936  HA  GLU A 343      -0.150   8.349  12.712  1.00 53.55           H  
ATOM   4937  C   GLU A 343      -0.827   6.730  13.954  1.00 53.55           C  
ATOM   4938  CB  GLU A 343       1.392   6.866  12.772  1.00 53.55           C
[truncated: 325,224 more chars]
