# Supplementary material for: Widespread Horizontal Gene Transfer Among Animal Viruses
Source: bioRxiv. 2024 Mar 26:2024.03.25.586562. Preprint. [Version 2] doi: 10.1101/2024.03.25.586562 (PMC11071296; doi:10.1101/2024.03.25.586562)
Supplement: Supplement 7 [file media-7.zip › File7_PDB/Adeno32916_Ribreds52k.pdb]

ATOM      1  N   MET A   1      27.549 -25.033   8.364  1.00 45.46           N  
ATOM      2  H   MET A   1      27.093 -24.424   9.029  1.00 45.46           H  
ATOM      3  H2  MET A   1      28.119 -25.697   8.868  1.00 45.46           H  
ATOM      4  H3  MET A   1      26.834 -25.526   7.849  1.00 45.46           H  
ATOM      5  CA  MET A   1      28.376 -24.240   7.423  1.00 45.46           C  
ATOM      6  HA  MET A   1      29.091 -23.642   7.987  1.00 45.46           H  
ATOM      7  C   MET A   1      27.475 -23.279   6.659  1.00 45.46           C  
ATOM      8  CB  MET A   1      29.162 -25.123   6.438  1.00 45.46           C  
ATOM      9  HB2 MET A   1      29.388 -24.526   5.555  1.00 45.46           H  
ATOM     10  HB3 MET A   1      28.566 -25.980   6.124  1.00 45.46           H  
ATOM     11  O   MET A   1      26.523 -23.736   6.040  1.00 45.46           O  
ATOM     12  CG  MET A   1      30.500 -25.591   7.021  1.00 45.46           C  
ATOM     13  HG2 MET A   1      30.957 -24.750   7.542  1.00 45.46           H  
ATOM     14  HG3 MET A   1      30.339 -26.393   7.741  1.00 45.46           H  
ATOM     15  SD  MET A   1      31.678 -26.127   5.753  1.00 45.46           S  
ATOM     16  CE  MET A   1      31.321 -27.900   5.643  1.00 45.46           C  
ATOM     17  HE1 MET A   1      30.282 -28.053   5.353  1.00 45.46           H  
ATOM     18  HE2 MET A   1      31.506 -28.371   6.608  1.00 45.46           H  
ATOM     19  HE3 MET A   1      31.976 -28.354   4.898  1.00 45.46           H  
ATOM     20  N   HIS A   2      27.741 -21.974   6.763  1.00 39.47           N  
ATOM     21  H   HIS A   2      28.564 -21.682   7.270  1.00 39.47           H  
ATOM     22  CA  HIS A   2      26.961 -20.882   6.163  1.00 39.47           C  
ATOM     23  HA  HIS A   2      25.939 -20.948   6.537  1.00 39.47           H  
ATOM     24  C   HIS A   2      26.954 -20.969   4.617  1.00 39.47           C  
ATOM     25  CB  HIS A   2      27.589 -19.566   6.666  1.00 39.47           C  
ATOM     26  HB2 HIS A   2      28.577 -19.447   6.221  1.00 39.47           H  
ATOM     27  HB3 HIS A   2      27.723 -19.629   7.746  1.00 39.47           H  
ATOM     28  O   HIS A   2      27.979 -21.355   4.049  1.00 39.47           O  
ATOM     29  CG  HIS A   2      26.785 -18.322   6.391  1.00 39.47           C  
ATOM     30  CD2 HIS A   2      25.794 -17.806   7.185  1.00 39.47           C  
ATOM     31  HD2 HIS A   2      25.443 -18.212   8.122  1.00 39.47           H  
ATOM     32  ND1 HIS A   2      26.924 -17.474   5.312  1.00 39.47           N  
ATOM     33  HD1 HIS A   2      27.714 -17.428   4.685  1.00 39.47           H  
ATOM     34  CE1 HIS A   2      26.019 -16.487   5.443  1.00 39.47           C  
ATOM     35  HE1 HIS A   2      25.924 -15.630   4.794  1.00 39.47           H  
ATOM     36  NE2 HIS A   2      25.301 -16.664   6.558  1.00 39.47           N  
ATOM     37  N   PRO A   3      25.853 -20.620   3.918  1.00 50.46           N  
ATOM     38  CA  PRO A   3      25.678 -20.825   2.470  1.00 50.46           C  
ATOM     39  HA  PRO A   3      25.654 -21.897   2.274  1.00 50.46           H  
ATOM     40  C   PRO A   3      26.783 -20.232   1.581  1.00 50.46           C  
ATOM     41  CB  PRO A   3      24.295 -20.242   2.130  1.00 50.46           C  
ATOM     42  HB2 PRO A   3      24.310 -19.645   1.218  1.00 50.46           H  
ATOM     43  HB3 PRO A   3      23.578 -21.057   2.027  1.00 50.46           H  
ATOM     44  O   PRO A   3      27.062 -20.780   0.516  1.00 50.46           O  
ATOM     45  CG  PRO A   3      23.918 -19.390   3.341  1.00 50.46           C  
ATOM     46  HG2 PRO A   3      22.839 -19.344   3.488  1.00 50.46           H  
ATOM     47  HG3 PRO A   3      24.335 -18.389   3.232  1.00 50.46           H  
ATOM     48  CD  PRO A   3      24.615 -20.110   4.484  1.00 50.46           C  
ATOM     49  HD2 PRO A   3      24.773 -19.413   5.308  1.00 50.46           H  
ATOM     50  HD3 PRO A   3      23.999 -20.944   4.821  1.00 50.46           H  
ATOM     51  N   VAL A   4      27.480 -19.191   2.043  1.00 53.72           N  
ATOM     52  H   VAL A   4      27.176 -18.774   2.911  1.00 53.72           H  
ATOM     53  CA  VAL A   4      28.625 -18.587   1.333  1.00 53.72           C  
ATOM     54  HA  VAL A   4      28.306 -18.309   0.329  1.00 53.72           H  
ATOM     55  C   VAL A   4      29.791 -19.576   1.163  1.00 53.72           C  
ATOM     56  CB  VAL A   4      29.073 -17.301   2.058  1.00 53.72           C  
ATOM     57  HB  VAL A   4      29.329 -17.550   3.088  1.00 53.72           H  
ATOM     58  O   VAL A   4      30.436 -19.602   0.119  1.00 53.72           O  
ATOM     59  CG1 VAL A   4      30.288 -16.640   1.400  1.00 53.72           C  
ATOM     60 HG11 VAL A   4      31.163 -17.286   1.468  1.00 53.72           H  
ATOM     61 HG12 VAL A   4      30.523 -15.703   1.904  1.00 53.72           H  
ATOM     62 HG13 VAL A   4      30.080 -16.433   0.350  1.00 53.72           H  
ATOM     63  CG2 VAL A   4      27.936 -16.267   2.078  1.00 53.72           C  
ATOM     64 HG21 VAL A   4      27.684 -15.976   1.058  1.00 53.72           H  
ATOM     65 HG22 VAL A   4      28.256 -15.377   2.620  1.00 53.72           H  
ATOM     66 HG23 VAL A   4      27.041 -16.662   2.559  1.00 53.72           H  
ATOM     67  N   LEU A   5      30.019 -20.475   2.126  1.00 47.52           N  
ATOM     68  H   LEU A   5      29.400 -20.504   2.924  1.00 47.52           H  
ATOM     69  CA  LEU A   5      31.143 -21.420   2.073  1.00 47.52           C  
ATOM     70  HA  LEU A   5      32.025 -20.889   1.717  1.00 47.52           H  
ATOM     71  C   LEU A   5      30.929 -22.567   1.073  1.00 47.52           C  
ATOM     72  CB  LEU A   5      31.433 -21.954   3.487  1.00 47.52           C  
ATOM     73  HB2 LEU A   5      30.523 -22.406   3.881  1.00 47.52           H  
ATOM     74  HB3 LEU A   5      32.188 -22.738   3.416  1.00 47.52           H  
ATOM     75  O   LEU A   5      31.889 -23.231   0.686  1.00 47.52           O  
ATOM     76  CG  LEU A   5      31.941 -20.886   4.474  1.00 47.52           C  
ATOM     77  HG  LEU A   5      31.232 -20.059   4.515  1.00 47.52           H  
ATOM     78  CD1 LEU A   5      32.032 -21.498   5.872  1.00 47.52           C  
ATOM     79 HD11 LEU A   5      32.745 -22.322   5.871  1.00 47.52           H  
ATOM     80 HD12 LEU A   5      32.371 -20.741   6.579  1.00 47.52           H  
ATOM     81 HD13 LEU A   5      31.052 -21.860   6.183  1.00 47.52           H  
ATOM     82  CD2 LEU A   5      33.318 -20.344   4.088  1.00 47.52           C  
ATOM     83 HD21 LEU A   5      33.266 -19.797   3.147  1.00 47.52           H  
ATOM     84 HD22 LEU A   5      34.035 -21.160   3.991  1.00 47.52           H  
ATOM     85 HD23 LEU A   5      33.673 -19.654   4.853  1.00 47.52           H  
ATOM     86  N   ARG A   6      29.694 -22.796   0.602  1.00 49.56           N  
ATOM     87  H   ARG A   6      28.954 -22.173   0.893  1.00 49.56           H  
ATOM     88  CA  ARG A   6      29.421 -23.812  -0.431  1.00 49.56           C  
ATOM     89  HA  ARG A   6      30.007 -24.700  -0.196  1.00 49.56           H  
ATOM     90  C   ARG A   6      29.911 -23.391  -1.816  1.00 49.56           C  
ATOM     91  CB  ARG A   6      27.925 -24.176  -0.462  1.00 49.56           C  
ATOM     92  HB2 ARG A   6      27.540 -24.063  -1.476  1.00 49.56           H  
ATOM     93  HB3 ARG A   6      27.359 -23.505   0.184  1.00 49.56           H  
ATOM     94  O   ARG A   6      30.233 -24.261  -2.617  1.00 49.56           O  
ATOM     95  CG  ARG A   6      27.701 -25.624  -0.009  1.00 49.56           C  
ATOM     96  HG2 ARG A   6      28.292 -26.300  -0.627  1.00 49.56           H  
ATOM     97  HG3 ARG A   6      28.019 -25.718   1.029  1.00 49.56           H  
ATOM     98  CD  ARG A   6      26.220 -25.999  -0.129  1.00 49.56           C  
ATOM     99  HD2 ARG A   6      25.968 -26.087  -1.186  1.00 49.56           H  
ATOM    100  HD3 ARG A   6      25.619 -25.201   0.307  1.00 49.56           H  
ATOM    101  NE  ARG A   6      25.919 -27.260   0.578  1.00 49.56           N  
ATOM    102  HE  ARG A   6      26.643 -27.630   1.177  1.00 49.56           H  
ATOM    103  NH1 ARG A   6      23.786 -27.558  -0.226  1.00 49.56           N  
ATOM    104 HH11 ARG A   6      23.892 -26.743  -0.813  1.00 49.56           H  
ATOM    105 HH12 ARG A   6      22.922 -28.080  -0.248  1.00 49.56           H  
ATOM    106  NH2 ARG A   6      24.602 -28.987   1.275  1.00 49.56           N  
ATOM    107 HH21 ARG A   6      25.334 -29.321   1.886  1.00 49.56           H  
ATOM    108 HH22 ARG A   6      23.727 -29.489   1.232  1.00 49.56           H  
ATOM    109  CZ  ARG A   6      24.776 -27.926   0.538  1.00 49.56           C  
ATOM    110  N   GLN A   7      29.997 -22.088  -2.084  1.00 49.63           N  
ATOM    111  H   GLN A   7      29.760 -21.424  -1.360  1.00 49.63           H  
ATOM    112  CA  GLN A   7      30.423 -21.561  -3.385  1.00 49.63           C  
ATOM    113  HA  GLN A   7      29.990 -22.173  -4.176  1.00 49.63           H  
ATOM    114  C   GLN A   7      31.941 -21.608  -3.592  1.00 49.63           C  
ATOM    115  CB  GLN A   7      29.899 -20.130  -3.553  1.00 49.63           C  
ATOM    116  HB2 GLN A   7      30.323 -19.706  -4.463  1.00 49.63           H  
ATOM    117  HB3 GLN A   7      30.225 -19.522  -2.709  1.00 49.63           H  
ATOM    118  O   GLN A   7      32.410 -21.430  -4.710  1.00 49.63           O  
ATOM    119  CG  GLN A   7      28.368 -20.083  -3.671  1.00 49.63           C  
ATOM    120  HG2 GLN A   7      28.054 -20.707  -4.508  1.00 49.63           H  
ATOM    121  HG3 GLN A   7      27.913 -20.470  -2.759  1.00 49.63           H  
ATOM    122  CD  GLN A   7      27.846 -18.668  -3.899  1.00 49.63           C  
ATOM    123  NE2 GLN A   7      26.569 -18.503  -4.161  1.00 49.63           N  
ATOM    124 HE21 GLN A   7      25.944 -19.290  -4.265  1.00 49.63           H  
ATOM    125 HE22 GLN A   7      26.287 -17.550  -4.337  1.00 49.63           H  
ATOM    126  OE1 GLN A   7      28.560 -17.684  -3.838  1.00 49.63           O  
ATOM    127  N   MET A   8      32.718 -21.878  -2.540  1.00 36.31           N  
ATOM    128  H   MET A   8      32.289 -21.995  -1.633  1.00 36.31           H  
ATOM    129  CA  MET A   8      34.178 -21.964  -2.632  1.00 36.31           C  
ATOM    130  HA  MET A   8      34.507 -21.377  -3.490  1.00 36.31           H  
ATOM    131  C   MET A   8      34.702 -23.378  -2.897  1.00 36.31           C  
ATOM    132  CB  MET A   8      34.831 -21.336  -1.395  1.00 36.31           C  
ATOM    133  HB2 MET A   8      34.453 -21.811  -0.489  1.00 36.31           H  
ATOM    134  HB3 MET A   8      35.908 -21.495  -1.442  1.00 36.31           H  
ATOM    135  O   MET A   8      35.913 -23.580  -2.893  1.00 36.31           O  
ATOM    136  CG  MET A   8      34.572 -19.828  -1.335  1.00 36.31           C  
ATOM    137  HG2 MET A   8      33.520 -19.663  -1.105  1.00 36.31           H  
ATOM    138  HG3 MET A   8      34.781 -19.386  -2.309  1.00 36.31           H  
ATOM    139  SD  MET A   8      35.570 -18.966  -0.093  1.00 36.31           S  
ATOM    140  CE  MET A   8      37.190 -18.946  -0.913  1.00 36.31           C  
ATOM    141  HE1 MET A   8      37.554 -19.965  -1.049  1.00 36.31           H  
ATOM    142  HE2 MET A   8      37.899 -18.397  -0.294  1.00 36.31           H  
ATOM    143  HE3 MET A   8      37.107 -18.455  -1.883  1.00 36.31           H  
ATOM    144  N   ARG A   9      33.836 -24.372  -3.143  1.00 35.26           N  
ATOM    145  H   ARG A   9      32.853 -24.152  -3.214  1.00 35.26           H  
ATOM    146  CA  ARG A   9      34.312 -25.686  -3.589  1.00 35.26           C  
ATOM    147  HA  ARG A   9      35.225 -25.899  -3.034  1.00 35.26           H  
ATOM    148  C   ARG A   9      34.652 -25.585  -5.081  1.00 35.26           C  
ATOM    149  CB  ARG A   9      33.286 -26.788  -3.275  1.00 35.26           C  
ATOM    150  HB2 ARG A   9      32.557 -26.418  -2.554  1.00 35.26           H  
ATOM    151  HB3 ARG A   9      32.754 -27.084  -4.179  1.00 35.26           H  
ATOM    152  O   ARG A   9      33.730 -25.350  -5.861  1.00 35.26           O  
ATOM    153  CG  ARG A   9      34.001 -28.001  -2.666  1.00 35.26           C  
ATOM    154  HG2 ARG A   9      34.475 -27.691  -1.735  1.00 35.26           H  
ATOM    155  HG3 ARG A   9      34.768 -28.362  -3.351  1.00 35.26           H  
ATOM    156  CD  ARG A   9      33.010 -29.130  -2.374  1.00 35.26           C  
ATOM    157  HD2 ARG A   9      32.128 -28.707  -1.894  1.00 35.26           H  
ATOM    158  HD3 ARG A   9      32.715 -29.584  -3.319  1.00 35.26           H  
ATOM    159  NE  ARG A   9      33.602 -30.143  -1.477  1.00 35.26           N  
ATOM    160  HE  ARG A   9      34.512 -29.930  -1.095  1.00 35.26           H  
ATOM    161  NH1 ARG A   9      31.907 -31.686  -1.597  1.00 35.26           N  
ATOM    162 HH11 ARG A   9      31.544 -32.600  -1.366  1.00 35.26           H  
ATOM    163 HH12 ARG A   9      31.466 -31.125  -2.311  1.00 35.26           H  
ATOM    164  NH2 ARG A   9      33.657 -32.071  -0.265  1.00 35.26           N  
ATOM    165 HH21 ARG A   9      33.259 -32.964  -0.014  1.00 35.26           H  
ATOM    166 HH22 ARG A   9      34.564 -31.818   0.102  1.00 35.26           H  
ATOM    167  CZ  ARG A   9      33.055 -31.291  -1.118  1.00 35.26           C  
ATOM    168  N   PRO A  10      35.926 -25.733  -5.491  1.00 41.85           N  
ATOM    169  CA  PRO A  10      36.292 -25.610  -6.892  1.00 41.85           C  
ATOM    170  HA  PRO A  10      35.977 -24.637  -7.269  1.00 41.85           H  
ATOM    171  C   PRO A  10      35.572 -26.705  -7.681  1.00 41.85           C  
ATOM    172  CB  PRO A  10      37.821 -25.688  -6.951  1.00 41.85           C  
ATOM    173  HB2 PRO A  10      38.227 -24.678  -7.000  1.00 41.85           H  
ATOM    174  HB3 PRO A  10      38.168 -26.268  -7.807  1.00 41.85           H  
ATOM    175  O   PRO A  10      35.794 -27.898  -7.469  1.00 41.85           O  
ATOM    176  CG  PRO A  10      38.239 -26.334  -5.631  1.00 41.85           C  
ATOM    177  HG2 PRO A  10      39.165 -25.899  -5.256  1.00 41.85           H  
ATOM    178  HG3 PRO A  10      38.357 -27.409  -5.773  1.00 41.85           H  
ATOM    179  CD  PRO A  10      37.081 -26.070  -4.674  1.00 41.85           C  
ATOM    180  HD2 PRO A  10      37.337 -25.232  -4.026  1.00 41.85           H  
ATOM    181  HD3 PRO A  10      36.892 -26.963  -4.078  1.00 41.85           H  
ATOM    182  N   SER A  11      34.645 -26.286  -8.542  1.00 37.33           N  
ATOM    183  H   SER A  11      34.457 -25.298  -8.627  1.00 37.33           H  
ATOM    184  CA  SER A  11      33.985 -27.157  -9.502  1.00 37.33           C  
ATOM    185  HA  SER A  11      33.577 -28.019  -8.974  1.00 37.33           H  
ATOM    186  C   SER A  11      35.033 -27.635 -10.497  1.00 37.33           C  
ATOM    187  CB  SER A  11      32.821 -26.441 -10.195  1.00 37.33           C  
ATOM    188  HB2 SER A  11      31.977 -26.395  -9.507  1.00 37.33           H  
ATOM    189  HB3 SER A  11      32.517 -27.005 -11.077  1.00 37.33           H  
ATOM    190  O   SER A  11      35.617 -26.855 -11.246  1.00 37.33           O  
ATOM    191  OG  SER A  11      33.179 -25.126 -10.569  1.00 37.33           O  
ATOM    192  HG  SER A  11      33.765 -25.181 -11.327  1.00 37.33           H  
ATOM    193  N   ASN A  12      35.293 -28.935 -10.442  1.00 35.62           N  
ATOM    194  H   ASN A  12      34.809 -29.471  -9.735  1.00 35.62           H  
ATOM    195  CA  ASN A  12      36.219 -29.658 -11.292  1.00 35.62           C  
ATOM    196  HA  ASN A  12      37.177 -29.138 -11.289  1.00 35.62           H  
ATOM    197  C   ASN A  12      35.664 -29.673 -12.730  1.00 35.62           C  
ATOM    198  CB  ASN A  12      36.367 -31.072 -10.664  1.00 35.62           C  
ATOM    199  HB2 ASN A  12      36.035 -31.062  -9.626  1.00 35.62           H  
ATOM    200  HB3 ASN A  12      35.741 -31.794 -11.189  1.00 35.62           H  
ATOM    201  O   ASN A  12      34.848 -30.530 -13.060  1.00 35.62           O  
ATOM    202  CG  ASN A  12      37.785 -31.603 -10.625  1.00 35.62           C  
ATOM    203  ND2 ASN A  12      37.953 -32.895 -10.474  1.00 35.62           N  
ATOM    204 HD21 ASN A  12      37.165 -33.528 -10.463  1.00 35.62           H  
ATOM    205 HD22 ASN A  12      38.912 -33.209 -10.444  1.00 35.62           H  
ATOM    206  OD1 ASN A  12      38.758 -30.875 -10.673  1.00 35.62           O  
ATOM    207  N   SER A  13      36.040 -28.712 -13.576  1.00 33.24           N  
ATOM    208  H   SER A  13      36.560 -27.923 -13.220  1.00 33.24           H  
ATOM    209  CA  SER A  13      35.724 -28.764 -15.010  1.00 33.24           C  
ATOM    210  HA  SER A  13      35.891 -29.782 -15.361  1.00 33.24           H  
ATOM    211  C   SER A  13      36.610 -27.826 -15.834  1.00 33.24           C  
ATOM    212  CB  SER A  13      34.242 -28.435 -15.276  1.00 33.24           C  
ATOM    213  HB2 SER A  13      33.603 -29.168 -14.783  1.00 33.24           H  
ATOM    214  HB3 SER A  13      34.053 -28.487 -16.348  1.00 33.24           H  
ATOM    215  O   SER A  13      36.449 -26.609 -15.771  1.00 33.24           O  
ATOM    216  OG  SER A  13      33.905 -27.144 -14.814  1.00 33.24           O  
ATOM    217  HG  SER A  13      34.605 -26.553 -15.100  1.00 33.24           H  
ATOM    218  N   GLY A  14      37.480 -28.407 -16.661  1.00 32.46           N  
ATOM    219  H   GLY A  14      37.612 -29.405 -16.582  1.00 32.46           H  
ATOM    220  CA  GLY A  14      38.089 -27.744 -17.821  1.00 32.46           C  
ATOM    221  HA2 GLY A  14      37.683 -28.201 -18.724  1.00 32.46           H  
ATOM    222  HA3 GLY A  14      37.809 -26.691 -17.843  1.00 32.46           H  
ATOM    223  C   GLY A  14      39.619 -27.803 -17.832  1.00 32.46           C  
ATOM    224  O   GLY A  14      40.233 -27.399 -16.846  1.00 32.46           O  
ATOM    225  N   PRO A  15      40.253 -28.314 -18.907  1.00 37.99           N  
ATOM    226  CA  PRO A  15      41.693 -28.516 -18.938  1.00 37.99           C  
ATOM    227  HA  PRO A  15      42.010 -29.049 -18.042  1.00 37.99           H  
ATOM    228  C   PRO A  15      42.407 -27.167 -18.998  1.00 37.99           C  
ATOM    229  CB  PRO A  15      41.969 -29.390 -20.163  1.00 37.99           C  
ATOM    230  HB2 PRO A  15      42.957 -29.208 -20.586  1.00 37.99           H  
ATOM    231  HB3 PRO A  15      41.854 -30.440 -19.895  1.00 37.99           H  
ATOM    232  O   PRO A  15      42.032 -26.276 -19.758  1.00 37.99           O  
ATOM    233  CG  PRO A  15      40.856 -28.985 -21.128  1.00 37.99           C  
ATOM    234  HG2 PRO A  15      40.602 -29.794 -21.812  1.00 37.99           H  
ATOM    235  HG3 PRO A  15      41.160 -28.099 -21.685  1.00 37.99           H  
ATOM    236  CD  PRO A  15      39.682 -28.632 -20.210  1.00 37.99           C  
ATOM    237  HD2 PRO A  15      39.134 -27.782 -20.616  1.00 37.99           H  
ATOM    238  HD3 PRO A  15      39.025 -29.496 -20.116  1.00 37.99           H  
ATOM    239  N   ALA A  16      43.443 -27.044 -18.173  1.00 36.55           N  
ATOM    240  H   ALA A  16      43.674 -27.830 -17.581  1.00 36.55           H  
ATOM    241  CA  ALA A  16      44.305 -25.883 -18.092  1.00 36.55           C  
ATOM    242  HA  ALA A  16      43.724 -25.036 -17.726  1.00 36.55           H  
ATOM    243  C   ALA A  16      44.873 -25.537 -19.476  1.00 36.55           C  
ATOM    244  CB  ALA A  16      45.411 -26.203 -17.077  1.00 36.55           C  
ATOM    245  HB1 ALA A  16      45.990 -27.065 -17.409  1.00 36.55           H  
ATOM    246  HB2 ALA A  16      44.974 -26.414 -16.101  1.00 36.55           H  
ATOM    247  HB3 ALA A  16      46.079 -25.346 -16.986  1.00 36.55           H  
ATOM    248  O   ALA A  16      45.687 -26.273 -20.031  1.00 36.55           O  
ATOM    249  N   THR A  17      44.459 -24.396 -20.021  1.00 33.46           N  
ATOM    250  H   THR A  17      43.702 -23.887 -19.588  1.00 33.46           H  
ATOM    251  CA  THR A  17      45.172 -23.718 -21.102  1.00 33.46           C  
ATOM    252  HA  THR A  17      45.315 -24.401 -21.939  1.00 33.46           H  
ATOM    253  C   THR A  17      46.536 -23.310 -20.560  1.00 33.46           C  
ATOM    254  CB  THR A  17      44.388 -22.491 -21.590  1.00 33.46           C  
ATOM    255  HB  THR A  17      45.055 -21.830 -22.144  1.00 33.46           H  
ATOM    256  O   THR A  17      46.654 -22.370 -19.773  1.00 33.46           O  
ATOM    257  CG2 THR A  17      43.237 -22.897 -22.507  1.00 33.46           C  
ATOM    258 HG21 THR A  17      43.628 -23.409 -23.387  1.00 33.46           H  
ATOM    259 HG22 THR A  17      42.552 -23.559 -21.977  1.00 33.46           H  
ATOM    260 HG23 THR A  17      42.698 -22.006 -22.826  1.00 33.46           H  
ATOM    261  OG1 THR A  17      43.844 -21.795 -20.487  1.00 33.46           O  
ATOM    262  HG1 THR A  17      44.596 -21.471 -19.986  1.00 33.46           H  
ATOM    263  N   THR A  18      47.560 -24.079 -20.915  1.00 37.25           N  
ATOM    264  H   THR A  18      47.393 -24.871 -21.519  1.00 37.25           H  
ATOM    265  CA  THR A  18      48.948 -23.818 -20.549  1.00 37.25           C  
ATOM    266  HA  THR A  18      48.993 -23.641 -19.474  1.00 37.25           H  
ATOM    267  C   THR A  18      49.441 -22.557 -21.256  1.00 37.25           C  
ATOM    268  CB  THR A  18      49.833 -25.035 -20.871  1.00 37.25           C  
ATOM    269  HB  THR A  18      50.882 -24.752 -20.785  1.00 37.25           H  
ATOM    270  O   THR A  18      49.165 -22.326 -22.434  1.00 37.25           O  
ATOM    271  CG2 THR A  18      49.554 -26.201 -19.922  1.00 37.25           C  
ATOM    272 HG21 THR A  18      49.682 -25.876 -18.889  1.00 37.25           H  
ATOM    273 HG22 THR A  18      50.255 -27.012 -20.121  1.00 37.25           H  
ATOM    274 HG23 THR A  18      48.536 -26.565 -20.058  1.00 37.25           H  
ATOM    275  OG1 THR A  18      49.574 -25.506 -22.173  1.00 37.25           O  
ATOM    276  HG1 THR A  18      50.116 -26.283 -22.326  1.00 37.25           H  
ATOM    277  N   ALA A  19      50.200 -21.732 -20.534  1.00 42.24           N  
ATOM    278  H   ALA A  19      50.371 -21.967 -19.567  1.00 42.24           H  
ATOM    279  CA  ALA A  19      50.736 -20.447 -20.993  1.00 42.24           C  
ATOM    280  HA  ALA A  19      49.899 -19.841 -21.340  1.00 42.24           H  
ATOM    281  C   ALA A  19      51.727 -20.539 -22.179  1.00 42.24           C  
ATOM    282  CB  ALA A  19      51.354 -19.747 -19.775  1.00 42.24           C  
ATOM    283  HB1 ALA A  19      50.615 -19.650 -18.980  1.00 42.24           H  
ATOM    284  HB2 ALA A  19      51.691 -18.750 -20.059  1.00 42.24           H  
ATOM    285  HB3 ALA A  19      52.211 -20.313 -19.412  1.00 42.24           H  
ATOM    286  O   ALA A  19      52.264 -19.524 -22.609  1.00 42.24           O  
ATOM    287  N   ALA A  20      51.937 -21.724 -22.759  1.00 40.71           N  
ATOM    288  H   ALA A  20      51.407 -22.518 -22.428  1.00 40.71           H  
ATOM    289  CA  ALA A  20      52.740 -21.903 -23.966  1.00 40.71           C  
ATOM    290  HA  ALA A  20      53.664 -21.335 -23.860  1.00 40.71           H  
ATOM    291  C   ALA A  20      52.043 -21.387 -25.245  1.00 40.71           C  
ATOM    292  CB  ALA A  20      53.107 -23.389 -24.068  1.00 40.71           C  
ATOM    293  HB1 ALA A  20      53.650 -23.700 -23.176  1.00 40.71           H  
ATOM    294  HB2 ALA A  20      53.746 -23.543 -24.937  1.00 40.71           H  
ATOM    295  HB3 ALA A  20      52.206 -23.992 -24.179  1.00 40.71           H  
ATOM    296  O   ALA A  20      52.703 -21.180 -26.256  1.00 40.71           O  
ATOM    297  N   GLY A  21      50.725 -21.146 -25.219  1.00 37.64           N  
ATOM    298  H   GLY A  21      50.213 -21.366 -24.377  1.00 37.64           H  
ATOM    299  CA  GLY A  21      49.977 -20.704 -26.405  1.00 37.64           C  
ATOM    300  HA2 GLY A  21      50.327 -21.258 -27.276  1.00 37.64           H  
ATOM    301  HA3 GLY A  21      48.924 -20.946 -26.259  1.00 37.64           H  
ATOM    302  C   GLY A  21      50.062 -19.209 -26.742  1.00 37.64           C  
ATOM    303  O   GLY A  21      49.631 -18.820 -27.822  1.00 37.64           O  
ATOM    304  N   ALA A  22      50.589 -18.361 -25.853  1.00 36.60           N  
ATOM    305  H   ALA A  22      50.969 -18.729 -24.992  1.00 36.60           H  
ATOM    306  CA  ALA A  22      50.502 -16.902 -26.014  1.00 36.60           C  
ATOM    307  HA  ALA A  22      49.795 -16.678 -26.812  1.00 36.60           H  
ATOM    308  C   ALA A  22      51.811 -16.212 -26.442  1.00 36.60           C  
ATOM    309  CB  ALA A  22      49.900 -16.305 -24.738  1.00 36.60           C  
ATOM    310  HB1 ALA A  22      50.576 -16.465 -23.897  1.00 36.60           H  
ATOM    311  HB2 ALA A  22      48.937 -16.772 -24.526  1.00 36.60           H  
ATOM    312  HB3 ALA A  22      49.749 -15.234 -24.871  1.00 36.60           H  
ATOM    313  O   ALA A  22      51.816 -15.000 -26.638  1.00 36.60           O  
ATOM    314  N   VAL A  23      52.912 -16.945 -26.638  1.00 33.64           N  
ATOM    315  H   VAL A  23      52.860 -17.944 -26.495  1.00 33.64           H  
ATOM    316  CA  VAL A  23      54.216 -16.359 -27.010  1.00 33.64           C  
ATOM    317  HA  VAL A  23      54.104 -15.278 -27.098  1.00 33.64           H  
ATOM    318  C   VAL A  23      54.642 -16.846 -28.392  1.00 33.64           C  
ATOM    319  CB  VAL A  23      55.293 -16.578 -25.924  1.00 33.64           C  
ATOM    320  HB  VAL A  23      55.585 -17.628 -25.900  1.00 33.64           H  
ATOM    321  O   VAL A  23      55.631 -17.548 -28.543  1.00 33.64           O  
ATOM    322  CG1 VAL A  23      56.533 -15.709 -26.195  1.00 33.64           C  
ATOM    323 HG11 VAL A  23      56.995 -15.973 -27.147  1.00 33.64           H  
ATOM    324 HG12 VAL A  23      57.274 -15.873 -25.413  1.00 33.64           H  
ATOM    325 HG13 VAL A  23      56.262 -14.654 -26.208  1.00 33.64           H  
ATOM    326  CG2 VAL A  23      54.777 -16.193 -24.530  1.00 33.64           C  
ATOM    327 HG21 VAL A  23      54.405 -15.168 -24.536  1.00 33.64           H  
ATOM    328 HG22 VAL A  23      53.978 -16.867 -24.221  1.00 33.64           H  
ATOM    329 HG23 VAL A  23      55.583 -16.276 -23.801  1.00 33.64           H  
ATOM    330  N   CYS A  24      53.861 -16.511 -29.418  1.00 30.77           N  
ATOM    331  H   CYS A  24      53.003 -16.020 -29.208  1.00 30.77           H  
ATOM    332  CA  CYS A  24      54.231 -16.702 -30.826  1.00 30.77           C  
ATOM    333  HA  CYS A  24      55.308 -16.573 -30.932  1.00 30.77           H  
ATOM    334  C   CYS A  24      53.577 -15.626 -31.709  1.00 30.77           C  
ATOM    335  CB  CYS A  24      53.879 -18.133 -31.296  1.00 30.77           C  
ATOM    336  HB2 CYS A  24      53.753 -18.156 -32.378  1.00 30.77           H  
ATOM    337  HB3 CYS A  24      52.938 -18.447 -30.843  1.00 30.77           H  
ATOM    338  O   CYS A  24      52.976 -15.959 -32.722  1.00 30.77           O  
ATOM    339  SG  CYS A  24      55.181 -19.337 -30.904  1.00 30.77           S  
ATOM    340  HG  CYS A  24      55.389 -18.959 -29.640  1.00 30.77           H  
ATOM    341  N   GLN A  25      53.621 -14.344 -31.322  1.00 31.66           N  
ATOM    342  H   GLN A  25      54.029 -14.123 -30.425  1.00 31.66           H  
ATOM    343  CA  GLN A  25      53.272 -13.227 -32.220  1.00 31.66           C  
ATOM    344  HA  GLN A  25      53.874 -13.341 -33.122  1.00 31.66           H  
ATOM    345  C   GLN A  25      53.672 -11.865 -31.625  1.00 31.66           C  
ATOM    346  CB  GLN A  25      51.778 -13.293 -32.640  1.00 31.66           C  
ATOM    347  HB2 GLN A  25      51.259 -14.053 -32.056  1.00 31.66           H  
ATOM    348  HB3 GLN A  25      51.257 -12.353 -32.457  1.00 31.66           H  
ATOM    349  O   GLN A  25      52.839 -11.046 -31.263  1.00 31.66           O  
ATOM    350  CG  GLN A  25      51.629 -13.614 -34.137  1.00 31.66           C  
ATOM    351  HG2 GLN A  25      51.915 -12.737 -34.717  1.00 31.66           H  
ATOM    352  HG3 GLN A  25      52.288 -14.428 -34.439  1.00 31.66           H  
ATOM    353  CD  GLN A  25      50.195 -13.974 -34.495  1.00 31.66           C  
ATOM    354  NE2 GLN A  25      49.952 -15.121 -35.090  1.00 31.66           N  
ATOM    355 HE21 GLN A  25      50.699 -15.788 -35.221  1.00 31.66           H  
ATOM    356 HE22 GLN A  25      48.979 -15.321 -35.273  1.00 31.66           H  
ATOM    357  OE1 GLN A  25      49.264 -13.228 -34.257  1.00 31.66           O  
ATOM    358  N   ALA A  26      54.973 -11.608 -31.510  1.00 35.85           N  
ATOM    359  H   ALA A  26      55.641 -12.339 -31.707  1.00 35.85           H  
ATOM    360  CA  ALA A  26      55.491 -10.245 -31.389  1.00 35.85           C  
ATOM    361  HA  ALA A  26      54.886  -9.574 -32.000  1.00 35.85           H  
ATOM    362  C   ALA A  26      56.919 -10.237 -31.933  1.00 35.85           C  
ATOM    363  CB  ALA A  26      55.403  -9.753 -29.941  1.00 35.85           C  
ATOM    364  HB1 ALA A  26      54.364  -9.718 -29.612  1.00 35.85           H  
ATOM    365  HB2 ALA A  26      55.964 -10.418 -29.285  1.00 35.85           H  
ATOM    366  HB3 ALA A  26      55.825  -8.750 -29.870  1.00 35.85           H  
ATOM    367  O   ALA A  26      57.863 -10.675 -31.280  1.00 35.85           O  
ATOM    368  N   GLY A  27      57.042  -9.848 -33.199  1.00 30.03           N  
ATOM    369  H   GLY A  27      56.229  -9.462 -33.657  1.00 30.03           H  
ATOM    370  CA  GLY A  27      58.316  -9.726 -33.881  1.00 30.03           C  
ATOM    371  HA2 GLY A  27      58.150  -9.556 -34.945  1.00 30.03           H  
ATOM    372  HA3 GLY A  27      58.872 -10.657 -33.765  1.00 30.03           H  
ATOM    373  C   GLY A  27      59.145  -8.562 -33.340  1.00 30.03           C  
ATOM    374  O   GLY A  27      58.629  -7.472 -33.131  1.00 30.03           O  
ATOM    375  N   ALA A  28      60.433  -8.854 -33.175  1.00 30.10           N  
ATOM    376  H   ALA A  28      60.636  -9.843 -33.150  1.00 30.10           H  
ATOM    377  CA  ALA A  28      61.591  -8.020 -33.485  1.00 30.10           C  
ATOM    378  HA  ALA A  28      62.441  -8.495 -32.995  1.00 30.10           H  
ATOM    379  C   ALA A  28      61.604  -6.546 -33.023  1.00 30.10           C  
ATOM    380  CB  ALA A  28      61.855  -8.149 -34.994  1.00 30.10           C  
ATOM    381  HB1 ALA A  28      61.031  -7.707 -35.553  1.00 30.10           H  
ATOM    382  HB2 ALA A  28      62.773  -7.618 -35.250  1.00 30.10           H  
ATOM    383  HB3 ALA A  28      61.964  -9.197 -35.272  1.00 30.10           H  
ATOM    384  O   ALA A  28      61.073  -5.664 -33.690  1.00 30.10           O  
ATOM    385  N   GLY A  29      62.430  -6.289 -32.001  1.00 27.51           N  
ATOM    386  H   GLY A  29      62.712  -7.071 -31.428  1.00 27.51           H  
ATOM    387  CA  GLY A  29      63.289  -5.100 -31.959  1.00 27.51           C  
ATOM    388  HA2 GLY A  29      64.331  -5.418 -31.978  1.00 27.51           H  
ATOM    389  HA3 GLY A  29      63.122  -4.498 -32.852  1.00 27.51           H  
ATOM    390  C   GLY A  29      63.096  -4.174 -30.759  1.00 27.51           C  
ATOM    391  O   GLY A  29      62.318  -3.236 -30.844  1.00 27.51           O  
ATOM    392  N   ASN A  30      63.850  -4.386 -29.673  1.00 32.61           N  
ATOM    393  H   ASN A  30      64.024  -5.355 -29.448  1.00 32.61           H  
ATOM    394  CA  ASN A  30      64.964  -3.510 -29.259  1.00 32.61           C  
ATOM    395  HA  ASN A  30      65.698  -3.562 -30.063  1.00 32.61           H  
ATOM    396  C   ASN A  30      65.605  -4.044 -27.954  1.00 32.61           C  
ATOM    397  CB  ASN A  30      64.545  -2.033 -29.044  1.00 32.61           C  
ATOM    398  HB2 ASN A  30      63.504  -1.859 -29.320  1.00 32.61           H  
ATOM    399  HB3 ASN A  30      64.616  -1.781 -27.986  1.00 32.61           H  
ATOM    400  O   ASN A  30      64.863  -4.366 -27.028  1.00 32.61           O  
ATOM    401  CG  ASN A  30      65.410  -1.043 -29.810  1.00 32.61           C  
ATOM    402  ND2 ASN A  30      65.092   0.226 -29.727  1.00 32.61           N  
ATOM    403 HD21 ASN A  30      64.305   0.514 -29.165  1.00 32.61           H  
ATOM    404 HD22 ASN A  30      65.695   0.870 -30.219  1.00 32.61           H  
ATOM    405  OD1 ASN A  30      66.372  -1.374 -30.484  1.00 32.61           O  
ATOM    406  N   PRO A  31      66.945  -4.136 -27.845  1.00 39.61           N  
ATOM    407  CA  PRO A  31      67.619  -4.639 -26.654  1.00 39.61           C  
ATOM    408  HA  PRO A  31      66.993  -5.354 -26.120  1.00 39.61           H  
ATOM    409  C   PRO A  31      67.988  -3.487 -25.708  1.00 39.61           C  
ATOM    410  CB  PRO A  31      68.850  -5.370 -27.196  1.00 39.61           C  
ATOM    411  HB2 PRO A  31      68.564  -6.377 -27.501  1.00 39.61           H  
ATOM    412  HB3 PRO A  31      69.660  -5.413 -26.468  1.00 39.61           H  
ATOM    413  O   PRO A  31      68.894  -2.706 -25.986  1.00 39.61           O  
ATOM    414  CG  PRO A  31      69.233  -4.554 -28.433  1.00 39.61           C  
ATOM    415  HG2 PRO A  31      69.655  -5.192 -29.210  1.00 39.61           H  
ATOM    416  HG3 PRO A  31      69.949  -3.779 -28.159  1.00 39.61           H  
ATOM    417  CD  PRO A  31      67.927  -3.902 -28.895  1.00 39.61           C  
ATOM    418  HD2 PRO A  31      67.611  -4.377 -29.824  1.00 39.61           H  
ATOM    419  HD3 PRO A  31      68.077  -2.833 -29.047  1.00 39.61           H  
ATOM    420  N   LEU A  32      67.299  -3.400 -24.576  1.00 34.35           N  
ATOM    421  H   LEU A  32      66.515  -4.024 -24.447  1.00 34.35           H  
ATOM    422  CA  LEU A  32      67.794  -2.727 -23.376  1.00 34.35           C  
ATOM    423  HA  LEU A  32      68.861  -2.530 -23.479  1.00 34.35           H  
ATOM    424  C   LEU A  32      67.641  -3.731 -22.234  1.00 34.35           C  
ATOM    425  CB  LEU A  32      67.074  -1.381 -23.156  1.00 34.35           C  
ATOM    426  HB2 LEU A  32      66.052  -1.466 -23.524  1.00 34.35           H  
ATOM    427  HB3 LEU A  32      67.018  -1.171 -22.088  1.00 34.35           H  
ATOM    428  O   LEU A  32      66.584  -3.855 -21.622  1.00 34.35           O  
ATOM    429  CG  LEU A  32      67.792  -0.204 -23.849  1.00 34.35           C  
ATOM    430  HG  LEU A  32      68.157  -0.515 -24.828  1.00 34.35           H  
ATOM    431  CD1 LEU A  32      66.831   0.963 -24.073  1.00 34.35           C  
ATOM    432 HD11 LEU A  32      66.003   0.635 -24.703  1.00 34.35           H  
ATOM    433 HD12 LEU A  32      66.441   1.305 -23.115  1.00 34.35           H  
ATOM    434 HD13 LEU A  32      67.353   1.781 -24.568  1.00 34.35           H  
ATOM    435  CD2 LEU A  32      68.973   0.311 -23.018  1.00 34.35           C  
ATOM    436 HD21 LEU A  32      69.696  -0.490 -22.866  1.00 34.35           H  
ATOM    437 HD22 LEU A  32      68.623   0.658 -22.045  1.00 34.35           H  
ATOM    438 HD23 LEU A  32      69.465   1.131 -23.541  1.00 34.35           H  
ATOM    439  N   GLU A  33      68.698  -4.523 -22.055  1.00 32.32           N  
ATOM    440  H   GLU A  33      69.505  -4.373 -22.642  1.00 32.32           H  
ATOM    441  CA  GLU A  33      68.893  -5.454 -20.947  1.00 32.32           C  
ATOM    442  HA  GLU A  33      68.020  -6.098 -20.837  1.00 32.32           H  
ATOM    443  C   GLU A  33      69.062  -4.658 -19.643  1.00 32.32           C  
ATOM    444  CB  GLU A  33      70.135  -6.334 -21.217  1.00 32.32           C  
ATOM    445  HB2 GLU A  33      70.372  -6.884 -20.306  1.00 32.32           H  
ATOM    446  HB3 GLU A  33      70.976  -5.681 -21.452  1.00 32.32           H  
ATOM    447  O   GLU A  33      70.174  -4.403 -19.189  1.00 32.32           O  
ATOM    448  CG  GLU A  33      69.957  -7.360 -22.347  1.00 32.32           C  
ATOM    449  HG2 GLU A  33      69.127  -8.018 -22.089  1.00 32.32           H  
ATOM    450  HG3 GLU A  33      69.693  -6.834 -23.264  1.00 32.32           H  
ATOM    451  CD  GLU A  33      71.228  -8.196 -22.604  1.00 32.32           C  
ATOM    452  OE1 GLU A  33      71.074  -9.352 -23.061  1.00 32.32           O  
ATOM    453  OE2 GLU A  33      72.344  -7.660 -22.419  1.00 32.32           O  
ATOM    454  N   GLU A  34      67.956  -4.247 -19.023  1.00 37.14           N  
ATOM    455  H   GLU A  34      67.069  -4.348 -19.494  1.00 37.14           H  
ATOM    456  CA  GLU A  34      67.944  -4.067 -17.572  1.00 37.14           C  
ATOM    457  HA  GLU A  34      68.926  -3.729 -17.243  1.00 37.14           H  
ATOM    458  C   GLU A  34      67.721  -5.444 -16.952  1.00 37.14           C  
ATOM    459  CB  GLU A  34      66.940  -3.001 -17.107  1.00 37.14           C  
ATOM    460  HB2 GLU A  34      66.057  -3.014 -17.746  1.00 37.14           H  
ATOM    461  HB3 GLU A  34      66.641  -3.225 -16.083  1.00 37.14           H  
ATOM    462  O   GLU A  34      66.615  -5.986 -16.926  1.00 37.14           O  
ATOM    463  CG  GLU A  34      67.606  -1.613 -17.120  1.00 37.14           C  
ATOM    464  HG2 GLU A  34      68.507  -1.655 -16.508  1.00 37.14           H  
ATOM    465  HG3 GLU A  34      67.906  -1.379 -18.141  1.00 37.14           H  
ATOM    466  CD  GLU A  34      66.710  -0.480 -16.591  1.00 37.14           C  
ATOM    467  OE1 GLU A  34      67.264   0.619 -16.350  1.00 37.14           O  
ATOM    468  OE2 GLU A  34      65.484  -0.690 -16.449  1.00 37.14           O  
ATOM    469  N   VAL A  35      68.842  -6.027 -16.529  1.00 35.74           N  
ATOM    470  H   VAL A  35      69.702  -5.528 -16.705  1.00 35.74           H  
ATOM    471  CA  VAL A  35      68.950  -7.257 -15.749  1.00 35.74           C  
ATOM    472  HA  VAL A  35      68.500  -8.082 -16.301  1.00 35.74           H  
ATOM    473  C   VAL A  35      68.181  -7.064 -14.443  1.00 35.74           C  
ATOM    474  CB  VAL A  35      70.442  -7.580 -15.502  1.00 35.74           C  
ATOM    475  HB  VAL A  35      70.908  -6.750 -14.971  1.00 35.74           H  
ATOM    476  O   VAL A  35      68.708  -6.581 -13.445  1.00 35.74           O  
ATOM    477  CG1 VAL A  35      70.643  -8.856 -14.677  1.00 35.74           C  
ATOM    478 HG11 VAL A  35      70.208  -8.747 -13.684  1.00 35.74           H  
ATOM    479 HG12 VAL A  35      70.175  -9.708 -15.172  1.00 35.74           H  
ATOM    480 HG13 VAL A  35      71.707  -9.057 -14.549  1.00 35.74           H  
ATOM    481  CG2 VAL A  35      71.191  -7.764 -16.834  1.00 35.74           C  
ATOM    482 HG21 VAL A  35      71.179  -6.843 -17.416  1.00 35.74           H  
ATOM    483 HG22 VAL A  35      72.231  -8.027 -16.639  1.00 35.74           H  
ATOM    484 HG23 VAL A  35      70.726  -8.560 -17.416  1.00 35.74           H  
ATOM    485  N   LEU A  36      66.894  -7.395 -14.468  1.00 40.14           N  
ATOM    486  H   LEU A  36      66.485  -7.620 -15.363  1.00 40.14           H  
ATOM    487  CA  LEU A  36      66.132  -7.675 -13.265  1.00 40.14           C  
ATOM    488  HA  LEU A  36      66.516  -7.085 -12.433  1.00 40.14           H  
ATOM    489  C   LEU A  36      66.384  -9.146 -12.943  1.00 40.14           C  
ATOM    490  CB  LEU A  36      64.646  -7.326 -13.478  1.00 40.14           C  
ATOM    491  HB2 LEU A  36      64.075  -7.712 -12.633  1.00 40.14           H  
ATOM    492  HB3 LEU A  36      64.298  -7.835 -14.376  1.00 40.14           H  
ATOM    493  O   LEU A  36      65.873 -10.028 -13.633  1.00 40.14           O  
ATOM    494  CG  LEU A  36      64.373  -5.814 -13.616  1.00 40.14           C  
ATOM    495  HG  LEU A  36      64.996  -5.397 -14.408  1.00 40.14           H  
ATOM    496  CD1 LEU A  36      62.907  -5.587 -13.992  1.00 40.14           C  
ATOM    497 HD11 LEU A  36      62.699  -6.089 -14.937  1.00 40.14           H  
ATOM    498 HD12 LEU A  36      62.255  -5.985 -13.214  1.00 40.14           H  
ATOM    499 HD13 LEU A  36      62.727  -4.520 -14.120  1.00 40.14           H  
ATOM    500  CD2 LEU A  36      64.643  -5.050 -12.315  1.00 40.14           C  
ATOM    501 HD21 LEU A  36      64.369  -4.003 -12.444  1.00 40.14           H  
ATOM    502 HD22 LEU A  36      64.070  -5.484 -11.496  1.00 40.14           H  
ATOM    503 HD23 LEU A  36      65.706  -5.089 -12.079  1.00 40.14           H  
ATOM    504  N   ASP A  37      67.203  -9.386 -11.920  1.00 36.79           N  
ATOM    505  H   ASP A  37      67.692  -8.606 -11.506  1.00 36.79           H  
ATOM    506  CA  ASP A  37      67.347 -10.680 -11.253  1.00 36.79           C  
ATOM    507  HA  ASP A  37      67.656 -11.436 -11.974  1.00 36.79           H  
ATOM    508  C   ASP A  37      65.980 -11.087 -10.680  1.00 36.79           C  
ATOM    509  CB  ASP A  37      68.410 -10.591 -10.138  1.00 36.79           C  
ATOM    510  HB2 ASP A  37      68.279 -11.443  -9.471  1.00 36.79           H  
ATOM    511  HB3 ASP A  37      68.246  -9.686  -9.554  1.00 36.79           H  
ATOM    512  O   ASP A  37      65.638 -10.806  -9.532  1.00 36.79           O  
ATOM    513  CG  ASP A  37      69.860 -10.634 -10.632  1.00 36.79           C  
ATOM    514  OD1 ASP A  37      70.122 -11.342 -11.631  1.00 36.79           O  
ATOM    515  OD2 ASP A  37      70.708  -9.982  -9.981  1.00 36.79           O  
ATOM    516  N   VAL A  38      65.140 -11.692 -11.518  1.00 40.79           N  
ATOM    517  H   VAL A  38      65.423 -11.771 -12.484  1.00 40.79           H  
ATOM    518  CA  VAL A  38      63.877 -12.289 -11.093  1.00 40.79           C  
ATOM    519  HA  VAL A  38      63.480 -11.725 -10.249  1.00 40.79           H  
ATOM    520  C   VAL A  38      64.210 -13.694 -10.609  1.00 40.79           C  
ATOM    521  CB  VAL A  38      62.813 -12.266 -12.211  1.00 40.79           C  
ATOM    522  HB  VAL A  38      63.133 -12.893 -13.042  1.00 40.79           H  
ATOM    523  O   VAL A  38      64.336 -14.616 -11.413  1.00 40.79           O  
ATOM    524  CG1 VAL A  38      61.465 -12.781 -11.685  1.00 40.79           C  
ATOM    525 HG11 VAL A  38      61.575 -13.808 -11.337  1.00 40.79           H  
ATOM    526 HG12 VAL A  38      61.124 -12.162 -10.856  1.00 40.79           H  
ATOM    527 HG13 VAL A  38      60.725 -12.765 -12.484  1.00 40.79           H  
ATOM    528  CG2 VAL A  38      62.568 -10.847 -12.746  1.00 40.79           C  
ATOM    529 HG21 VAL A  38      61.751 -10.855 -13.468  1.00 40.79           H  
ATOM    530 HG22 VAL A  38      63.461 -10.482 -13.253  1.00 40.79           H  
ATOM    531 HG23 VAL A  38      62.326 -10.174 -11.923  1.00 40.79           H  
ATOM    532  N   GLU A  39      64.394 -13.852  -9.296  1.00 37.64           N  
ATOM    533  H   GLU A  39      64.400 -13.031  -8.707  1.00 37.64           H  
ATOM    534  CA  GLU A  39      64.524 -15.166  -8.663  1.00 37.64           C  
ATOM    535  HA  GLU A  39      65.443 -15.631  -9.018  1.00 37.64           H  
ATOM    536  C   GLU A  39      63.344 -16.063  -9.087  1.00 37.64           C  
ATOM    537  CB  GLU A  39      64.609 -15.050  -7.126  1.00 37.64           C  
ATOM    538  HB2 GLU A  39      63.862 -14.338  -6.775  1.00 37.64           H  
ATOM    539  HB3 GLU A  39      64.373 -16.027  -6.702  1.00 37.64           H  
ATOM    540  O   GLU A  39      62.171 -15.781  -8.816  1.00 37.64           O  
ATOM    541  CG  GLU A  39      66.006 -14.649  -6.614  1.00 37.64           C  
ATOM    542  HG2 GLU A  39      66.736 -15.334  -7.044  1.00 37.64           H  
ATOM    543  HG3 GLU A  39      66.236 -13.645  -6.971  1.00 37.64           H  
ATOM    544  CD  GLU A  39      66.124 -14.682  -5.075  1.00 37.64           C  
ATOM    545  OE1 GLU A  39      67.246 -14.941  -4.577  1.00 37.64           O  
ATOM    546  OE2 GLU A  39      65.098 -14.471  -4.388  1.00 37.64           O  
ATOM    547  N   GLU A  40      63.670 -17.150  -9.794  1.00 39.39           N  
ATOM    548  H   GLU A  40      64.637 -17.251 -10.068  1.00 39.39           H  
ATOM    549  CA  GLU A  40      62.749 -18.195 -10.241  1.00 39.39           C  
ATOM    550  HA  GLU A  40      61.974 -17.745 -10.861  1.00 39.39           H  
ATOM    551  C   GLU A  40      62.077 -18.867  -9.033  1.00 39.39           C  
ATOM    552  CB  GLU A  40      63.496 -19.253 -11.077  1.00 39.39           C  
ATOM    553  HB2 GLU A  40      62.854 -20.130 -11.161  1.00 39.39           H  
ATOM    554  HB3 GLU A  40      64.402 -19.546 -10.548  1.00 39.39           H  
ATOM    555  O   GLU A  40      62.539 -19.869  -8.492  1.00 39.39           O  
ATOM    556  CG  GLU A  40      63.850 -18.820 -12.506  1.00 39.39           C  
ATOM    557  HG2 GLU A  40      64.543 -17.980 -12.463  1.00 39.39           H  
ATOM    558  HG3 GLU A  40      62.939 -18.486 -13.002  1.00 39.39           H  
ATOM    559  CD  GLU A  40      64.488 -19.971 -13.309  1.00 39.39           C  
ATOM    560  OE1 GLU A  40      64.175 -20.083 -14.518  1.00 39.39           O  
ATOM    561  OE2 GLU A  40      65.255 -20.762 -12.714  1.00 39.39           O  
ATOM    562  N   GLY A  41      60.962 -18.307  -8.578  1.00 39.33           N  
ATOM    563  H   GLY A  41      60.755 -17.378  -8.916  1.00 39.33           H  
ATOM    564  CA  GLY A  41      60.206 -18.874  -7.461  1.00 39.33           C  
ATOM    565  HA2 GLY A  41      59.850 -19.867  -7.738  1.00 39.33           H  
ATOM    566  HA3 GLY A  41      60.879 -18.975  -6.610  1.00 39.33           H  
ATOM    567  C   GLY A  41      59.018 -18.037  -7.013  1.00 39.33           C  
ATOM    568  O   GLY A  41      58.070 -18.572  -6.432  1.00 39.33           O  
ATOM    569  N   GLU A  42      58.999 -16.745  -7.335  1.00 38.63           N  
ATOM    570  H   GLU A  42      59.827 -16.317  -7.724  1.00 38.63           H  
ATOM    571  CA  GLU A  42      57.868 -15.882  -7.013  1.00 38.63           C  
ATOM    572  HA  GLU A  42      57.440 -16.214  -6.068  1.00 38.63           H  
ATOM    573  C   GLU A  42      56.765 -16.024  -8.064  1.00 38.63           C  
ATOM    574  CB  GLU A  42      58.313 -14.439  -6.775  1.00 38.63           C  
ATOM    575  HB2 GLU A  42      58.756 -14.023  -7.680  1.00 38.63           H  
ATOM    576  HB3 GLU A  42      57.420 -13.868  -6.520  1.00 38.63           H  
ATOM    577  O   GLU A  42      56.612 -15.233  -8.993  1.00 38.63           O  
ATOM    578  CG  GLU A  42      59.322 -14.357  -5.614  1.00 38.63           C  
ATOM    579  HG2 GLU A  42      60.315 -14.617  -5.980  1.00 38.63           H  
ATOM    580  HG3 GLU A  42      59.038 -15.088  -4.857  1.00 38.63           H  
ATOM    581  CD  GLU A  42      59.346 -12.970  -4.961  1.00 38.63           C  
ATOM    582  OE1 GLU A  42      59.619 -12.928  -3.739  1.00 38.63           O  
ATOM    583  OE2 GLU A  42      58.930 -11.989  -5.619  1.00 38.63           O  
ATOM    584  N   GLY A  43      55.964 -17.083  -7.922  1.00 43.77           N  
ATOM    585  H   GLY A  43      56.227 -17.770  -7.230  1.00 43.77           H  
ATOM    586  CA  GLY A  43      54.726 -17.224  -8.677  1.00 43.77           C  
ATOM    587  HA2 GLY A  43      54.129 -18.038  -8.264  1.00 43.77           H  
ATOM    588  HA3 GLY A  43      54.977 -17.453  -9.713  1.00 43.77           H  
ATOM    589  C   GLY A  43      53.915 -15.924  -8.623  1.00 43.77           C  
ATOM    590  O   GLY A  43      53.840 -15.282  -7.576  1.00 43.77           O  
ATOM    591  N   LEU A  44      53.281 -15.579  -9.751  1.00 50.52           N  
ATOM    592  H   LEU A  44      53.534 -16.139 -10.552  1.00 50.52           H  
ATOM    593  CA  LEU A  44      52.437 -14.400 -10.048  1.00 50.52           C  
ATOM    594  HA  LEU A  44      53.085 -13.568 -10.326  1.00 50.52           H  
ATOM    595  C   LEU A  44      51.505 -13.889  -8.920  1.00 50.52           C  
ATOM    596  CB  LEU A  44      51.556 -14.797 -11.255  1.00 50.52           C  
ATOM    597  HB2 LEU A  44      50.758 -14.065 -11.376  1.00 50.52           H  
ATOM    598  HB3 LEU A  44      51.080 -15.749 -11.021  1.00 50.52           H  
ATOM    599  O   LEU A  44      50.933 -12.810  -9.039  1.00 50.52           O  
ATOM    600  CG  LEU A  44      52.303 -14.920 -12.598  1.00 50.52           C  
ATOM    601  HG  LEU A  44      53.285 -15.367 -12.439  1.00 50.52           H  
ATOM    602  CD1 LEU A  44      51.527 -15.818 -13.560  1.00 50.52           C  
ATOM    603 HD11 LEU A  44      50.540 -15.398 -13.754  1.00 50.52           H  
ATOM    604 HD12 LEU A  44      52.074 -15.894 -14.500  1.00 50.52           H  
ATOM    605 HD13 LEU A  44      51.430 -16.817 -13.137  1.00 50.52           H  
ATOM    606  CD2 LEU A  44      52.468 -13.553 -13.251  1.00 50.52           C  
ATOM    607 HD21 LEU A  44      53.111 -12.948 -12.613  1.00 50.52           H  
ATOM    608 HD22 LEU A  44      52.962 -13.661 -14.217  1.00 50.52           H  
ATOM    609 HD23 LEU A  44      51.505 -13.061 -13.387  1.00 50.52           H  
ATOM    610  N   ALA A  45      51.326 -14.660  -7.848  1.00 50.28           N  
ATOM    611  H   ALA A  45      51.949 -15.452  -7.783  1.00 50.28           H  
ATOM    612  CA  ALA A  45      50.589 -14.337  -6.638  1.00 50.28           C  
ATOM    613  HA  ALA A  45      49.572 -14.065  -6.921  1.00 50.28           H  
ATOM    614  C   ALA A  45      51.167 -13.170  -5.807  1.00 50.28           C  
ATOM    615  CB  ALA A  45      50.519 -15.621  -5.800  1.00 50.28           C  
ATOM    616  HB1 ALA A  45      49.921 -15.439  -4.908  1.00 50.28           H  
ATOM    617  HB2 ALA A  45      51.523 -15.922  -5.500  1.00 50.28           H  
ATOM    618  HB3 ALA A  45      50.058 -16.421  -6.379  1.00 50.28           H  
ATOM    619  O   ALA A  45      50.457 -12.660  -4.940  1.00 50.28           O  
ATOM    620  N   ARG A  46      52.424 -12.748  -6.019  1.00 44.75           N  
ATOM    621  H   ARG A  46      52.993 -13.257  -6.681  1.00 44.75           H  
ATOM    622  CA  ARG A  46      53.060 -11.678  -5.217  1.00 44.75           C  
ATOM    623  HA  ARG A  46      52.287 -11.149  -4.659  1.00 44.75           H  
ATOM    624  C   ARG A  46      53.728 -10.562  -6.020  1.00 44.75           C  
ATOM    625  CB  ARG A  46      54.030 -12.271  -4.183  1.00 44.75           C  
ATOM    626  HB2 ARG A  46      54.532 -11.460  -3.656  1.00 44.75           H  
ATOM    627  HB3 ARG A  46      54.792 -12.860  -4.694  1.00 44.75           H  
ATOM    628  O   ARG A  46      54.527  -9.827  -5.456  1.00 44.75           O  
ATOM    629  CG  ARG A  46      53.327 -13.130  -3.130  1.00 44.75           C  
ATOM    630  HG2 ARG A  46      52.476 -12.590  -2.714  1.00 44.75           H  
ATOM    631  HG3 ARG A  46      52.986 -14.060  -3.585  1.00 44.75           H  
ATOM    632  CD  ARG A  46      54.332 -13.431  -2.019  1.00 44.75           C  
ATOM    633  HD2 ARG A  46      54.596 -12.499  -1.520  1.00 44.75           H  
ATOM    634  HD3 ARG A  46      55.233 -13.845  -2.472  1.00 44.75           H  
ATOM    635  NE  ARG A  46      53.795 -14.392  -1.041  1.00 44.75           N  
ATOM    636  HE  ARG A  46      52.864 -14.745  -1.210  1.00 44.75           H  
ATOM    637  NH1 ARG A  46      55.674 -14.458   0.271  1.00 44.75           N  
ATOM    638 HH11 ARG A  46      56.221 -14.863   1.018  1.00 44.75           H  
ATOM    639 HH12 ARG A  46      56.128 -13.813  -0.360  1.00 44.75           H  
ATOM    640  NH2 ARG A  46      53.939 -15.778   0.759  1.00 44.75           N  
ATOM    641 HH21 ARG A  46      54.485 -16.145   1.525  1.00 44.75           H  
ATOM    642 HH22 ARG A  46      53.020 -16.144   0.555  1.00 44.75           H  
ATOM    643  CZ  ARG A  46      54.468 -14.867  -0.010  1.00 44.75           C  
ATOM    644  N   LEU A  47      53.371 -10.376  -7.294  1.00 54.03           N  
ATOM    645  H   LEU A  47      52.695 -11.005  -7.705  1.00 54.03           H  
ATOM    646  CA  LEU A  47      53.849  -9.231  -8.078  1.00 54.03           C  
ATOM    647  HA  LEU A  47      54.938  -9.251  -8.119  1.00 54.03           H  
ATOM    648  C   LEU A  47      53.435  -7.906  -7.413  1.00 54.03           C  
ATOM    649  CB  LEU A  47      53.280  -9.290  -9.510  1.00 54.03           C  
ATOM    650  HB2 LEU A  47      52.210  -9.487  -9.447  1.00 54.03           H  
ATOM    651  HB3 LEU A  47      53.403  -8.306  -9.962  1.00 54.03           H  
ATOM    652  O   LEU A  47      52.314  -7.448  -7.624  1.00 54.03           O  
ATOM    653  CG  LEU A  47      53.921 -10.314 -10.458  1.00 54.03           C  
ATOM    654  HG  LEU A  47      53.867 -11.312 -10.022  1.00 54.03           H  
ATOM    655  CD1 LEU A  47      53.123 -10.295 -11.763  1.00 54.03           C  
ATOM    656 HD11 LEU A  47      53.655 -10.860 -12.528  1.00 54.03           H  
ATOM    657 HD12 LEU A  47      52.136 -10.727 -11.600  1.00 54.03           H  
ATOM    658 HD13 LEU A  47      53.021  -9.271 -12.122  1.00 54.03           H  
ATOM    659  CD2 LEU A  47      55.376  -9.978 -10.782  1.00 54.03           C  
ATOM    660 HD21 LEU A  47      55.992 -10.049  -9.886  1.00 54.03           H  
ATOM    661 HD22 LEU A  47      55.457  -8.973 -11.196  1.00 54.03           H  
ATOM    662 HD23 LEU A  47      55.772 -10.692 -11.504  1.00 54.03           H  
ATOM    663  N   GLY A  48      54.315  -7.325  -6.591  1.00 56.25           N  
ATOM    664  H   GLY A  48      55.110  -7.893  -6.339  1.00 56.25           H  
ATOM    665  CA  GLY A  48      54.357  -5.917  -6.162  1.00 56.25           C  
ATOM    666  HA2 GLY A  48      54.596  -5.306  -7.033  1.00 56.25           H  
ATOM    667  HA3 GLY A  48      55.178  -5.806  -5.454  1.00 56.25           H  
ATOM    668  C   GLY A  48      53.109  -5.306  -5.509  1.00 56.25           C  
ATOM    669  O   GLY A  48      53.111  -4.129  -5.150  1.00 56.25           O  
ATOM    670  N   ALA A  49      52.019  -6.053  -5.347  1.00 54.28           N  
ATOM    671  H   ALA A  49      52.023  -6.970  -5.770  1.00 54.28           H  
ATOM    672  CA  ALA A  49      50.780  -5.548  -4.793  1.00 54.28           C  
ATOM    673  HA  ALA A  49      50.652  -4.510  -5.102  1.00 54.28           H  
ATOM    674  C   ALA A  49      50.881  -5.580  -3.266  1.00 54.28           C  
ATOM    675  CB  ALA A  49      49.603  -6.342  -5.376  1.00 54.28           C  
ATOM    676  HB1 ALA A  49      48.665  -5.970  -4.963  1.00 54.28           H  
ATOM    677  HB2 ALA A  49      49.706  -7.397  -5.125  1.00 54.28           H  
ATOM    678  HB3 ALA A  49      49.586  -6.232  -6.460  1.00 54.28           H  
ATOM    679  O   ALA A  49      50.490  -6.549  -2.623  1.00 54.28           O  
ATOM    680  N   HIS A  50      51.372  -4.485  -2.678  1.00 62.10           N  
ATOM    681  H   HIS A  50      51.864  -3.831  -3.270  1.00 62.10           H  
ATOM    682  CA  HIS A  50      51.408  -4.270  -1.222  1.00 62.10           C  
ATOM    683  HA  HIS A  50      52.083  -5.004  -0.781  1.00 62.10           H  
ATOM    684  C   HIS A  50      50.040  -4.446  -0.525  1.00 62.10           C  
ATOM    685  CB  HIS A  50      51.957  -2.862  -0.942  1.00 62.10           C  
ATOM    686  HB2 HIS A  50      51.884  -2.663   0.127  1.00 62.10           H  
ATOM    687  HB3 HIS A  50      51.343  -2.124  -1.458  1.00 62.10           H  
ATOM    688  O   HIS A  50      49.974  -4.496   0.698  1.00 62.10           O  
ATOM    689  CG  HIS A  50      53.400  -2.676  -1.338  1.00 62.10           C  
ATOM    690  CD2 HIS A  50      53.881  -1.899  -2.357  1.00 62.10           C  
ATOM    691  HD2 HIS A  50      53.295  -1.314  -3.050  1.00 62.10           H  
ATOM    692  ND1 HIS A  50      54.490  -3.237  -0.709  1.00 62.10           N  
ATOM    693  HD1 HIS A  50      54.475  -3.863   0.083  1.00 62.10           H  
ATOM    694  CE1 HIS A  50      55.599  -2.808  -1.335  1.00 62.10           C  
ATOM    695  HE1 HIS A  50      56.611  -3.081  -1.075  1.00 62.10           H  
ATOM    696  NE2 HIS A  50      55.273  -1.982  -2.339  1.00 62.10           N  
ATOM    697  N   SER A  51      48.945  -4.547  -1.287  1.00 69.79           N  
ATOM    698  H   SER A  51      49.089  -4.626  -2.283  1.00 69.79           H  
ATOM    699  CA  SER A  51      47.605  -4.864  -0.802  1.00 69.79           C  
ATOM    700  HA  SER A  51      47.688  -5.235   0.220  1.00 69.79           H  
ATOM    701  C   SER A  51      46.960  -5.937  -1.693  1.00 69.79           C  
ATOM    702  CB  SER A  51      46.757  -3.590  -0.775  1.00 69.79           C  
ATOM    703  HB2 SER A  51      46.796  -3.105  -1.750  1.00 69.79           H  
ATOM    704  HB3 SER A  51      47.152  -2.912  -0.019  1.00 69.79           H  
ATOM    705  O   SER A  51      47.024  -5.805  -2.920  1.00 69.79           O  
ATOM    706  OG  SER A  51      45.413  -3.911  -0.474  1.00 69.79           O  
ATOM    707  HG  SER A  51      44.920  -3.113  -0.270  1.00 69.79           H  
ATOM    708  N   PRO A  52      46.292  -6.961  -1.122  1.00 74.05           N  
ATOM    709  CA  PRO A  52      45.608  -8.012  -1.884  1.00 74.05           C  
ATOM    710  HA  PRO A  52      46.336  -8.569  -2.473  1.00 74.05           H  
ATOM    711  C   PRO A  52      44.539  -7.466  -2.844  1.00 74.05           C  
ATOM    712  CB  PRO A  52      44.990  -8.938  -0.827  1.00 74.05           C  
ATOM    713  HB2 PRO A  52      44.036  -9.355  -1.147  1.00 74.05           H  
ATOM    714  HB3 PRO A  52      45.692  -9.740  -0.599  1.00 74.05           H  
ATOM    715  O   PRO A  52      44.238  -8.104  -3.851  1.00 74.05           O  
ATOM    716  CG  PRO A  52      44.831  -8.044   0.402  1.00 74.05           C  
ATOM    717  HG2 PRO A  52      43.921  -7.451   0.313  1.00 74.05           H  
ATOM    718  HG3 PRO A  52      44.830  -8.619   1.327  1.00 74.05           H  
ATOM    719  CD  PRO A  52      46.048  -7.133   0.304  1.00 74.05           C  
ATOM    720  HD2 PRO A  52      45.833  -6.188   0.804  1.00 74.05           H  
ATOM    721  HD3 PRO A  52      46.912  -7.614   0.764  1.00 74.05           H  
ATOM    722  N   GLU A  53      44.001  -6.270  -2.585  1.00 73.18           N  
ATOM    723  H   GLU A  53      44.279  -5.786  -1.743  1.00 73.18           H  
ATOM    724  CA  GLU A  53      43.041  -5.597  -3.470  1.00 73.18           C  
ATOM    725  HA  GLU A  53      42.219  -6.275  -3.698  1.00 73.18           H  
ATOM    726  C   GLU A  53      43.653  -5.156  -4.804  1.00 73.18           C  
ATOM    727  CB  GLU A  53      42.473  -4.357  -2.776  1.00 73.18           C  
ATOM    728  HB2 GLU A  53      43.291  -3.678  -2.536  1.00 73.18           H  
ATOM    729  HB3 GLU A  53      41.801  -3.858  -3.475  1.00 73.18           H  
ATOM    730  O   GLU A  53      42.948  -5.095  -5.807  1.00 73.18           O  
ATOM    731  CG  GLU A  53      41.690  -4.690  -1.501  1.00 73.18           C  
ATOM    732  HG2 GLU A  53      40.939  -5.443  -1.742  1.00 73.18           H  
ATOM    733  HG3 GLU A  53      42.371  -5.111  -0.761  1.00 73.18           H  
ATOM    734  CD  GLU A  53      41.000  -3.455  -0.906  1.00 73.18           C  
ATOM    735  OE1 GLU A  53      40.161  -3.661  -0.005  1.00 73.18           O  
ATOM    736  OE2 GLU A  53      41.305  -2.327  -1.361  1.00 73.18           O  
ATOM    737  N   ARG A  54      44.963  -4.875  -4.833  1.00 71.58           N  
ATOM    738  H   ARG A  54      45.492  -5.029  -3.986  1.00 71.58           H  
ATOM    739  CA  ARG A  54      45.695  -4.472  -6.046  1.00 71.58           C  
ATOM    740  HA  ARG A  54      45.003  -3.980  -6.730  1.00 71.58           H  
ATOM    741  C   ARG A  54      46.239  -5.656  -6.840  1.00 71.58           C  
ATOM    742  CB  ARG A  54      46.821  -3.489  -5.692  1.00 71.58           C  
ATOM    743  HB2 ARG A  54      47.428  -3.899  -4.885  1.00 71.58           H  
ATOM    744  HB3 ARG A  54      47.461  -3.353  -6.564  1.00 71.58           H  
ATOM    745  O   ARG A  54      46.915  -5.459  -7.846  1.00 71.58           O  
ATOM    746  CG  ARG A  54      46.283  -2.115  -5.289  1.00 71.58           C  
ATOM    747  HG2 ARG A  54      45.632  -1.732  -6.075  1.00 71.58           H  
ATOM    748  HG3 ARG A  54      45.718  -2.197  -4.360  1.00 71.58           H  
ATOM    749  CD  ARG A  54      47.463  -1.159  -5.095  1.00 71.58           C  
ATOM    750  HD2 ARG A  54      48.120  -1.567  -4.327  1.00 71.58           H  
ATOM    751  HD3 ARG A  54      48.017  -1.091  -6.032  1.00 71.58           H  
ATOM    752  NE  ARG A  54      47.013   0.185  -4.694  1.00 71.58           N  
ATOM    753  HE  ARG A  54      46.016   0.332  -4.636  1.00 71.58           H  
ATOM    754  NH1 ARG A  54      49.097   1.125  -4.464  1.00 71.58           N  
ATOM    755 HH11 ARG A  54      49.518   0.264  -4.780  1.00 71.58           H  
ATOM    756 HH12 ARG A  54      49.682   1.922  -4.257  1.00 71.58           H  
ATOM    757  NH2 ARG A  54      47.280   2.351  -4.047  1.00 71.58           N  
ATOM    758 HH21 ARG A  54      46.278   2.458  -3.978  1.00 71.58           H  
ATOM    759 HH22 ARG A  54      47.882   3.133  -3.832  1.00 71.58           H  
ATOM    760  CZ  ARG A  54      47.796   1.210  -4.405  1.00 71.58           C  
ATOM    761  N   HIS A  55      45.980  -6.884  -6.398  1.00 77.90           N  
ATOM    762  H   HIS A  55      45.396  -6.995  -5.582  1.00 77.90           H  
ATOM    763  CA  HIS A  55      46.447  -8.064  -7.107  1.00 77.90           C  
ATOM    764  HA  HIS A  55      47.531  -7.986  -7.189  1.00 77.90           H  
ATOM    765  C   HIS A  55      45.819  -8.110  -8.517  1.00 77.90           C  
ATOM    766  CB  HIS A  55      46.116  -9.306  -6.273  1.00 77.90           C  
ATOM    767  HB2 HIS A  55      46.540  -9.187  -5.276  1.00 77.90           H  
ATOM    768  HB3 HIS A  55      45.035  -9.399  -6.171  1.00 77.90           H  
ATOM    769  O   HIS A  55      44.597  -7.989  -8.636  1.00 77.90           O  
ATOM    770  CG  HIS A  55      46.665 -10.566  -6.878  1.00 77.90           C  
ATOM    771  CD2 HIS A  55      47.808 -11.223  -6.512  1.00 77.90           C  
ATOM    772  HD2 HIS A  55      48.474 -10.957  -5.704  1.00 77.90           H  
ATOM    773  ND1 HIS A  55      46.154 -11.213  -7.977  1.00 77.90           N  
ATOM    774  HD1 HIS A  55      45.283 -10.977  -8.431  1.00 77.90           H  
ATOM    775  CE1 HIS A  55      46.991 -12.213  -8.295  1.00 77.90           C  
ATOM    776  HE1 HIS A  55      46.900 -12.883  -9.136  1.00 77.90           H  
ATOM    777  NE2 HIS A  55      47.986 -12.274  -7.414  1.00 77.90           N  
ATOM    778  N   PRO A  56      46.587  -8.369  -9.594  1.00 80.40           N  
ATOM    779  CA  PRO A  56      46.099  -8.272 -10.975  1.00 80.40           C  
ATOM    780  HA  PRO A  56      45.831  -7.237 -11.185  1.00 80.40           H  
ATOM    781  C   PRO A  56      44.863  -9.140 -11.248  1.00 80.40           C  
ATOM    782  CB  PRO A  56      47.292  -8.661 -11.859  1.00 80.40           C  
ATOM    783  HB2 PRO A  56      47.000  -9.292 -12.698  1.00 80.40           H  
ATOM    784  HB3 PRO A  56      47.771  -7.753 -12.227  1.00 80.40           H  
ATOM    785  O   PRO A  56      43.936  -8.704 -11.918  1.00 80.40           O  
ATOM    786  CG  PRO A  56      48.255  -9.387 -10.917  1.00 80.40           C  
ATOM    787  HG2 PRO A  56      49.293  -9.278 -11.234  1.00 80.40           H  
ATOM    788  HG3 PRO A  56      47.983 -10.440 -10.848  1.00 80.40           H  
ATOM    789  CD  PRO A  56      48.001  -8.705  -9.580  1.00 80.40           C  
ATOM    790  HD2 PRO A  56      48.590  -7.790  -9.512  1.00 80.40           H  
ATOM    791  HD3 PRO A  56      48.264  -9.380  -8.765  1.00 80.40           H  
ATOM    792  N   ARG A  57      44.779 -10.345 -10.661  1.00 78.73           N  
ATOM    793  H   ARG A  57      45.617 -10.677 -10.206  1.00 78.73           H  
ATOM    794  CA  ARG A  57      43.564 -11.189 -10.737  1.00 78.73           C  
ATOM    795  HA  ARG A  57      43.288 -11.299 -11.786  1.00 78.73           H  
ATOM    796  C   ARG A  57      42.332 -10.571 -10.063  1.00 78.73           C  
ATOM    797  CB  ARG A  57      43.792 -12.581 -10.130  1.00 78.73           C  
ATOM    798  HB2 ARG A  57      44.136 -12.482  -9.101  1.00 78.73           H  
ATOM    799  HB3 ARG A  57      42.829 -13.091 -10.102  1.00 78.73           H  
ATOM    800  O   ARG A  57      41.222 -10.798 -10.532  1.00 78.73           O  
ATOM    801  CG  ARG A  57      44.765 -13.458 -10.929  1.00 78.73           C  
ATOM    802  HG2 ARG A  57      44.341 -13.664 -11.912  1.00 78.73           H  
ATOM    803  HG3 ARG A  57      45.708 -12.930 -11.069  1.00 78.73           H  
ATOM    804  CD  ARG A  57      45.045 -14.784 -10.199  1.00 78.73           C  
ATOM    805  HD2 ARG A  57      45.775 -15.357 -10.771  1.00 78.73           H  
ATOM    806  HD3 ARG A  57      45.498 -14.567  -9.231  1.00 78.73           H  
ATOM    807  NE  ARG A  57      43.820 -15.582  -9.975  1.00 78.73           N  
ATOM    808  HE  ARG A  57      43.356 -15.448  -9.088  1.00 78.73           H  
ATOM    809  NH1 ARG A  57      43.831 -16.764 -11.947  1.00 78.73           N  
ATOM    810 HH11 ARG A  57      43.413 -17.441 -12.569  1.00 78.73           H  
ATOM    811 HH12 ARG A  57      44.686 -16.301 -12.221  1.00 78.73           H  
ATOM    812  NH2 ARG A  57      42.193 -17.095 -10.473  1.00 78.73           N  
ATOM    813 HH21 ARG A  57      41.801 -17.775 -11.109  1.00 78.73           H  
ATOM    814 HH22 ARG A  57      41.752 -16.921  -9.581  1.00 78.73           H  
ATOM    815  CZ  ARG A  57      43.291 -16.472 -10.798  1.00 78.73           C  
ATOM    816  N   VAL A  58      42.512  -9.861  -8.948  1.00 81.76           N  
ATOM    817  H   VAL A  58      43.448  -9.563  -8.715  1.00 81.76           H  
ATOM    818  CA  VAL A  58      41.413  -9.181  -8.244  1.00 81.76           C  
ATOM    819  HA  VAL A  58      40.559  -9.855  -8.172  1.00 81.76           H  
ATOM    820  C   VAL A  58      40.963  -7.981  -9.064  1.00 81.76           C  
ATOM    821  CB  VAL A  58      41.815  -8.764  -6.814  1.00 81.76           C  
ATOM    822  HB  VAL A  58      42.711  -8.144  -6.847  1.00 81.76           H  
ATOM    823  O   VAL A  58      39.762  -7.815  -9.253  1.00 81.76           O  
ATOM    824  CG1 VAL A  58      40.704  -7.975  -6.112  1.00 81.76           C  
ATOM    825 HG11 VAL A  58      40.570  -7.008  -6.596  1.00 81.76           H  
ATOM    826 HG12 VAL A  58      39.765  -8.528  -6.137  1.00 81.76           H  
ATOM    827 HG13 VAL A  58      40.986  -7.786  -5.076  1.00 81.76           H  
ATOM    828  CG2 VAL A  58      42.111 -10.012  -5.970  1.00 81.76           C  
ATOM    829 HG21 VAL A  58      42.403  -9.707  -4.965  1.00 81.76           H  
ATOM    830 HG22 VAL A  58      42.935 -10.579  -6.402  1.00 81.76           H  
ATOM    831 HG23 VAL A  58      41.224 -10.643  -5.907  1.00 81.76           H  
ATOM    832  N   GLN A  59      41.911  -7.233  -9.631  1.00 80.23           N  
ATOM    833  H   GLN A  59      42.876  -7.401  -9.383  1.00 80.23           H  
ATOM    834  CA  GLN A  59      41.632  -6.118 -10.528  1.00 80.23           C  
ATOM    835  HA  GLN A  59      40.989  -5.416  -9.998  1.00 80.23           H  
ATOM    836  C   GLN A  59      40.878  -6.583 -11.782  1.00 80.23           C  
ATOM    837  CB  GLN A  59      42.951  -5.411 -10.873  1.00 80.23           C  
ATOM    838  HB2 GLN A  59      43.471  -5.965 -11.654  1.00 80.23           H  
ATOM    839  HB3 GLN A  59      43.599  -5.380  -9.997  1.00 80.23           H  
ATOM    840  O   GLN A  59      39.787  -6.099 -12.033  1.00 80.23           O  
ATOM    841  CG  GLN A  59      42.703  -3.977 -11.354  1.00 80.23           C  
ATOM    842  HG2 GLN A  59      41.953  -3.983 -12.146  1.00 80.23           H  
ATOM    843  HG3 GLN A  59      43.626  -3.587 -11.782  1.00 80.23           H  
ATOM    844  CD  GLN A  59      42.264  -3.022 -10.246  1.00 80.23           C  
ATOM    845  NE2 GLN A  59      41.604  -1.946 -10.603  1.00 80.23           N  
ATOM    846 HE21 GLN A  59      41.366  -1.274  -9.888  1.00 80.23           H  
ATOM    847 HE22 GLN A  59      41.280  -1.875 -11.557  1.00 80.23           H  
ATOM    848  OE1 GLN A  59      42.503  -3.204  -9.061  1.00 80.23           O  
ATOM    849  N   LEU A  60      41.359  -7.623 -12.472  1.00 81.51           N  
ATOM    850  H   LEU A  60      42.287  -7.951 -12.247  1.00 81.51           H  
ATOM    851  CA  LEU A  60      40.664  -8.235 -13.615  1.00 81.51           C  
ATOM    852  HA  LEU A  60      40.559  -7.492 -14.406  1.00 81.51           H  
ATOM    853  C   LEU A  60      39.251  -8.703 -13.257  1.00 81.51           C  
ATOM    854  CB  LEU A  60      41.492  -9.430 -14.126  1.00 81.51           C  
ATOM    855  HB2 LEU A  60      40.826 -10.177 -14.559  1.00 81.51           H  
ATOM    856  HB3 LEU A  60      41.990  -9.902 -13.279  1.00 81.51           H  
ATOM    857  O   LEU A  60      38.313  -8.475 -14.016  1.00 81.51           O  
ATOM    858  CG  LEU A  60      42.523  -9.023 -15.191  1.00 81.51           C  
ATOM    859  HG  LEU A  60      42.905  -8.024 -14.978  1.00 81.51           H  
ATOM    860  CD1 LEU A  60      43.703  -9.996 -15.191  1.00 81.51           C  
ATOM    861 HD11 LEU A  60      44.414  -9.697 -15.961  1.00 81.51           H  
ATOM    862 HD12 LEU A  60      44.207  -9.962 -14.225  1.00 81.51           H  
ATOM    863 HD13 LEU A  60      43.354 -11.009 -15.395  1.00 81.51           H  
ATOM    864  CD2 LEU A  60      41.887  -9.047 -16.583  1.00 81.51           C  
ATOM    865 HD21 LEU A  60      41.042  -8.359 -16.610  1.00 81.51           H  
ATOM    866 HD22 LEU A  60      42.616  -8.718 -17.324  1.00 81.51           H  
ATOM    867 HD23 LEU A  60      41.543 -10.050 -16.836  1.00 81.51           H  
ATOM    868  N   LYS A  61      39.074  -9.342 -12.092  1.00 83.06           N  
ATOM    869  H   LYS A  61      39.884  -9.514 -11.513  1.00 83.06           H  
ATOM    870  CA  LYS A  61      37.748  -9.774 -11.636  1.00 83.06           C  
ATOM    871  HA  LYS A  61      37.286 -10.336 -12.448  1.00 83.06           H  
ATOM    872  C   LYS A  61      36.834  -8.579 -11.359  1.00 83.06           C  
ATOM    873  CB  LYS A  61      37.877 -10.695 -10.417  1.00 83.06           C  
ATOM    874  HB2 LYS A  61      38.296 -10.141  -9.578  1.00 83.06           H  
ATOM    875  HB3 LYS A  61      38.550 -11.515 -10.670  1.00 83.06           H  
ATOM    876  O   LYS A  61      35.658  -8.638 -11.703  1.00 83.06           O  
ATOM    877  CG  LYS A  61      36.508 -11.272 -10.029  1.00 83.06           C  
ATOM    878  HG2 LYS A  61      36.064 -11.756 -10.899  1.00 83.06           H  
ATOM    879  HG3 LYS A  61      35.851 -10.466  -9.702  1.00 83.06           H  
ATOM    880  CD  LYS A  61      36.626 -12.292  -8.895  1.00 83.06           C  
ATOM    881  HD2 LYS A  61      37.264 -13.116  -9.217  1.00 83.06           H  
ATOM    882  HD3 LYS A  61      37.062 -11.808  -8.022  1.00 83.06           H  
ATOM    883  CE  LYS A  61      35.221 -12.808  -8.567  1.00 83.06           C  
ATOM    884  HE2 LYS A  61      34.797 -13.256  -9.466  1.00 83.06           H  
ATOM    885  HE3 LYS A  61      34.597 -11.954  -8.305  1.00 83.06           H  
ATOM    886  NZ  LYS A  61      35.236 -13.789  -7.456  1.00 83.06           N  
ATOM    887  HZ1 LYS A  61      34.293 -14.092  -7.257  1.00 83.06           H  
ATOM    888  HZ2 LYS A  61      35.790 -14.597  -7.705  1.00 83.06           H  
ATOM    889  HZ3 LYS A  61      35.614 -13.363  -6.623  1.00 83.06           H  
ATOM    890  N   LYS A  62      37.369  -7.520 -10.753  1.00 79.54           N  
ATOM    891  H   LYS A  62      38.353  -7.555 -10.529  1.00 79.54           H  
ATOM    892  CA  LYS A  62      36.657  -6.270 -10.473  1.00 79.54           C  
ATOM    893  HA  LYS A  62      35.726  -6.495  -9.951  1.00 79.54           H  
ATOM    894  C   LYS A  62      36.265  -5.556 -11.768  1.00 79.54           C  
ATOM    895  CB  LYS A  62      37.547  -5.408  -9.568  1.00 79.54           C  
ATOM    896  HB2 LYS A  62      38.447  -5.117 -10.111  1.00 79.54           H  
ATOM    897  HB3 LYS A  62      37.843  -6.000  -8.703  1.00 79.54           H  
ATOM    898  O   LYS A  62      35.115  -5.159 -11.899  1.00 79.54           O  
ATOM    899  CG  LYS A  62      36.842  -4.144  -9.071  1.00 79.54           C  
ATOM    900  HG2 LYS A  62      36.563  -3.518  -9.919  1.00 79.54           H  
ATOM    901  HG3 LYS A  62      35.945  -4.420  -8.517  1.00 79.54           H  
ATOM    902  CD  LYS A  62      37.794  -3.364  -8.159  1.00 79.54           C  
ATOM    903  HD2 LYS A  62      38.072  -3.990  -7.311  1.00 79.54           H  
ATOM    904  HD3 LYS A  62      38.692  -3.107  -8.721  1.00 79.54           H  
ATOM    905  CE  LYS A  62      37.116  -2.087  -7.661  1.00 79.54           C  
ATOM    906  HE2 LYS A  62      36.194  -2.357  -7.147  1.00 79.54           H  
ATOM    907  HE3 LYS A  62      36.853  -1.480  -8.527  1.00 79.54           H  
ATOM    908  NZ  LYS A  62      38.016  -1.333  -6.754  1.00 79.54           N  
ATOM    909  HZ1 LYS A  62      38.252  -1.889  -5.945  1.00 79.54           H  
ATOM    910  HZ2 LYS A  62      38.875  -1.104  -7.233  1.00 79.54           H  
ATOM    911  HZ3 LYS A  62      37.577  -0.478  -6.442  1.00 79.54           H  
ATOM    912  N   ASP A  63      37.164  -5.495 -12.741  1.00 79.85           N  
ATOM    913  H   ASP A  63      38.117  -5.752 -12.528  1.00 79.85           H  
ATOM    914  CA  ASP A  63      36.922  -4.875 -14.046  1.00 79.85           C  
ATOM    915  HA  ASP A  63      36.488  -3.886 -13.898  1.00 79.85           H  
ATOM    916  C   ASP A  63      35.925  -5.693 -14.886  1.00 79.85           C  
ATOM    917  CB  ASP A  63      38.262  -4.704 -14.784  1.00 79.85           C  
ATOM    918  HB2 ASP A  63      38.061  -4.290 -15.772  1.00 79.85           H  
ATOM    919  HB3 ASP A  63      38.715  -5.686 -14.921  1.00 79.85           H  
ATOM    920  O   ASP A  63      35.139  -5.129 -15.639  1.00 79.85           O  
ATOM    921  CG  ASP A  63      39.271  -3.781 -14.076  1.00 79.85           C  
ATOM    922  OD1 ASP A  63      38.878  -3.011 -13.166  1.00 79.85           O  
ATOM    923  OD2 ASP A  63      40.467  -3.865 -14.435  1.00 79.85           O  
ATOM    924  N   SER A  64      35.904  -7.022 -14.718  1.00 80.85           N  
ATOM    925  H   SER A  64      36.667  -7.437 -14.202  1.00 80.85           H  
ATOM    926  CA  SER A  64      34.904  -7.905 -15.340  1.00 80.85           C  
ATOM    927  HA  SER A  64      34.710  -7.542 -16.349  1.00 80.85           H  
ATOM    928  C   SER A  64      33.555  -7.937 -14.615  1.00 80.85           C  
ATOM    929  CB  SER A  64      35.452  -9.332 -15.453  1.00 80.85           C  
ATOM    930  HB2 SER A  64      34.800  -9.911 -16.106  1.00 80.85           H  
ATOM    931  HB3 SER A  64      36.445  -9.300 -15.901  1.00 80.85           H  
ATOM    932  O   SER A  64      32.597  -8.505 -15.137  1.00 80.85           O  
ATOM    933  OG  SER A  64      35.523  -9.979 -14.189  1.00 80.85           O  
ATOM    934  HG  SER A  64      35.499  -9.304 -13.506  1.00 80.85           H  
ATOM    935  N   SER A  65      33.480  -7.410 -13.387  1.00 79.18           N  
ATOM    936  H   SER A  65      34.253  -6.852 -13.054  1.00 79.18           H  
ATOM    937  CA  SER A  65      32.246  -7.448 -12.605  1.00 79.18           C  
ATOM    938  HA  SER A  65      31.775  -8.414 -12.789  1.00 79.18           H  
ATOM    939  C   SER A  65      31.274  -6.383 -13.095  1.00 79.18           C  
ATOM    940  CB  SER A  65      32.503  -7.380 -11.094  1.00 79.18           C  
ATOM    941  HB2 SER A  65      31.566  -7.588 -10.577  1.00 79.18           H  
ATOM    942  HB3 SER A  65      33.211  -8.166 -10.830  1.00 79.18           H  
ATOM    943  O   SER A  65      31.668  -5.257 -13.389  1.00 79.18           O  
ATOM    944  OG  SER A  65      32.998  -6.145 -10.621  1.00 79.18           O  
ATOM    945  HG  SER A  65      33.536  -5.727 -11.298  1.00 79.18           H  
ATOM    946  N   GLU A  66      29.994  -6.742 -13.183  1.00 76.08           N  
ATOM    947  H   GLU A  66      29.719  -7.694 -12.987  1.00 76.08           H  
ATOM    948  CA  GLU A  66      28.949  -5.778 -13.513  1.00 76.08           C  
ATOM    949  HA  GLU A  66      29.161  -5.357 -14.496  1.00 76.08           H  
ATOM    950  C   GLU A  66      28.955  -4.640 -12.489  1.00 76.08           C  
ATOM    951  CB  GLU A  66      27.571  -6.453 -13.560  1.00 76.08           C  
ATOM    952  HB2 GLU A  66      26.813  -5.679 -13.680  1.00 76.08           H  
ATOM    953  HB3 GLU A  66      27.398  -6.971 -12.617  1.00 76.08           H  
ATOM    954  O   GLU A  66      29.040  -4.865 -11.276  1.00 76.08           O  
ATOM    955  CG  GLU A  66      27.447  -7.448 -14.726  1.00 76.08           C  
ATOM    956  HG2 GLU A  66      27.604  -6.908 -15.660  1.00 76.08           H  
ATOM    957  HG3 GLU A  66      28.231  -8.199 -14.633  1.00 76.08           H  
ATOM    958  CD  GLU A  66      26.085  -8.162 -14.774  1.00 76.08           C  
ATOM    959  OE1 GLU A  66      25.929  -9.036 -15.655  1.00 76.08           O  
ATOM    960  OE2 GLU A  66      25.213  -7.866 -13.923  1.00 76.08           O  
ATOM    961  N   ALA A  67      28.868  -3.404 -12.979  1.00 74.81           N  
ATOM    962  H   ALA A  67      28.821  -3.269 -13.979  1.00 74.81           H  
ATOM    963  CA  ALA A  67      28.794  -2.244 -12.109  1.00 74.81           C  
ATOM    964  HA  ALA A  67      29.673  -2.247 -11.465  1.00 74.81           H  
ATOM    965  C   ALA A  67      27.538  -2.341 -11.230  1.00 74.81           C  
ATOM    966  CB  ALA A  67      28.819  -0.968 -12.956  1.00 74.81           C  
ATOM    967  HB1 ALA A  67      29.735  -0.933 -13.546  1.00 74.81           H  
ATOM    968  HB2 ALA A  67      28.781  -0.095 -12.304  1.00 74.81           H  
ATOM    969  HB3 ALA A  67      27.958  -0.949 -13.624  1.00 74.81           H  
ATOM    970  O   ALA A  67      26.421  -2.500 -11.725  1.00 74.81           O  
ATOM    971  N   TYR A  68      27.719  -2.227  -9.914  1.00 79.04           N  
ATOM    972  H   TYR A  68      28.660  -2.154  -9.556  1.00 79.04           H  
ATOM    973  CA  TYR A  68      26.599  -2.200  -8.982  1.00 79.04           C  
ATOM    974  HA  TYR A  68      25.959  -3.058  -9.185  1.00 79.04           H  
ATOM    975  C   TYR A  68      25.778  -0.922  -9.191  1.00 79.04           C  
ATOM    976  CB  TYR A  68      27.107  -2.317  -7.541  1.00 79.04           C  
ATOM    977  HB2 TYR A  68      27.605  -3.279  -7.420  1.00 79.04           H  
ATOM    978  HB3 TYR A  68      27.846  -1.537  -7.357  1.00 79.04           H  
ATOM    979  O   TYR A  68      26.242   0.181  -8.899  1.00 79.04           O  
ATOM    980  CG  TYR A  68      26.001  -2.205  -6.508  1.00 79.04           C  
ATOM    981  CD1 TYR A  68      25.819  -1.003  -5.795  1.00 79.04           C  
ATOM    982  HD1 TYR A  68      26.471  -0.164  -5.987  1.00 79.04           H  
ATOM    983  CD2 TYR A  68      25.131  -3.290  -6.288  1.00 79.04           C  
ATOM    984  HD2 TYR A  68      25.261  -4.206  -6.846  1.00 79.04           H  
ATOM    985  CE1 TYR A  68      24.784  -0.891  -4.847  1.00 79.04           C  
ATOM    986  HE1 TYR A  68      24.653   0.031  -4.299  1.00 79.04           H  
ATOM    987  CE2 TYR A  68      24.089  -3.179  -5.348  1.00 79.04           C  
ATOM    988  HE2 TYR A  68      23.413  -4.003  -5.175  1.00 79.04           H  
ATOM    989  OH  TYR A  68      22.917  -1.885  -3.707  1.00 79.04           O  
ATOM    990  HH  TYR A  68      22.934  -1.042  -3.247  1.00 79.04           H  
ATOM    991  CZ  TYR A  68      23.917  -1.982  -4.622  1.00 79.04           C  
ATOM    992  N   VAL A  69      24.545  -1.077  -9.673  1.00 76.26           N  
ATOM    993  H   VAL A  69      24.259  -2.000  -9.966  1.00 76.26           H  
ATOM    994  CA  VAL A  69      23.572   0.015  -9.761  1.00 76.26           C  
ATOM    995  HA  VAL A  69      24.117   0.959  -9.778  1.00 76.26           H  
ATOM    996  C   VAL A  69      22.670  -0.051  -8.526  1.00 76.26           C  
ATOM    997  CB  VAL A  69      22.758  -0.043 -11.066  1.00 76.26           C  
ATOM    998  HB  VAL A  69      22.172  -0.962 -11.094  1.00 76.26           H  
ATOM    999  O   VAL A  69      21.968  -1.052  -8.354  1.00 76.26           O  
ATOM   1000  CG1 VAL A  69      21.805   1.155 -11.169  1.00 76.26           C  
ATOM   1001 HG11 VAL A  69      22.370   2.087 -11.161  1.00 76.26           H  
ATOM   1002 HG12 VAL A  69      21.098   1.155 -10.339  1.00 76.26           H  
ATOM   1003 HG13 VAL A  69      21.240   1.092 -12.099  1.00 76.26           H  
ATOM   1004  CG2 VAL A  69      23.677  -0.011 -12.295  1.00 76.26           C  
ATOM   1005 HG21 VAL A  69      23.080   0.003 -13.207  1.00 76.26           H  
ATOM   1006 HG22 VAL A  69      24.314   0.872 -12.269  1.00 76.26           H  
ATOM   1007 HG23 VAL A  69      24.307  -0.901 -12.319  1.00 76.26           H  
ATOM   1008  N   PRO A  70      22.658   0.977  -7.656  1.00 79.64           N  
ATOM   1009  CA  PRO A  70      21.794   0.972  -6.484  1.00 79.64           C  
ATOM   1010  HA  PRO A  70      22.014   0.084  -5.891  1.00 79.64           H  
ATOM   1011  C   PRO A  70      20.313   0.962  -6.905  1.00 79.64           C  
ATOM   1012  CB  PRO A  70      22.168   2.225  -5.687  1.00 79.64           C  
ATOM   1013  HB2 PRO A  70      21.314   2.647  -5.157  1.00 79.64           H  
ATOM   1014  HB3 PRO A  70      22.968   1.984  -4.987  1.00 79.64           H  
ATOM   1015  O   PRO A  70      19.974   1.566  -7.929  1.00 79.64           O  
ATOM   1016  CG  PRO A  70      22.700   3.178  -6.758  1.00 79.64           C  
ATOM   1017  HG2 PRO A  70      23.403   3.901  -6.345  1.00 79.64           H  
ATOM   1018  HG3 PRO A  70      21.865   3.685  -7.241  1.00 79.64           H  
ATOM   1019  CD  PRO A  70      23.374   2.241  -7.759  1.00 79.64           C  
ATOM   1020  HD2 PRO A  70      24.418   2.087  -7.484  1.00 79.64           H  
ATOM   1021  HD3 PRO A  70      23.303   2.663  -8.761  1.00 79.64           H  
ATOM   1022  N   PRO A  71      19.427   0.303  -6.136  1.00 81.89           N  
ATOM   1023  CA  PRO A  71      17.989   0.399  -6.364  1.00 81.89           C  
ATOM   1024  HA  PRO A  71      17.743   0.064  -7.372  1.00 81.89           H  
ATOM   1025  C   PRO A  71      17.528   1.852  -6.194  1.00 81.89           C  
ATOM   1026  CB  PRO A  71      17.347  -0.540  -5.338  1.00 81.89           C  
ATOM   1027  HB2 PRO A  71      16.368  -0.189  -5.014  1.00 81.89           H  
ATOM   1028  HB3 PRO A  71      17.270  -1.542  -5.761  1.00 81.89           H  
ATOM   1029  O   PRO A  71      18.057   2.578  -5.348  1.00 81.89           O  
ATOM   1030  CG  PRO A  71      18.354  -0.546  -4.187  1.00 81.89           C  
ATOM   1031  HG2 PRO A  71      18.295  -1.464  -3.601  1.00 81.89           H  
ATOM   1032  HG3 PRO A  71      18.187   0.324  -3.553  1.00 81.89           H  
ATOM   1033  CD  PRO A  71      19.701  -0.412  -4.896  1.00 81.89           C  
ATOM   1034  HD2 PRO A  71      20.099  -1.400  -5.130  1.00 81.89           H  
ATOM   1035  HD3 PRO A  71      20.397   0.137  -4.262  1.00 81.89           H  
ATOM   1036  N   ARG A  72      16.572   2.278  -7.022  1.00 82.81           N  
ATOM   1037  H   ARG A  72      16.229   1.640  -7.726  1.00 82.81           H  
ATOM   1038  CA  ARG A  72      15.974   3.614  -6.988  1.00 82.81           C  
ATOM   1039  HA  ARG A  72      16.161   4.053  -6.008  1.00 82.81           H  
ATOM   1040  C   ARG A  72      14.463   3.549  -7.168  1.00 82.81           C  
ATOM   1041  CB  ARG A  72      16.572   4.537  -8.063  1.00 82.81           C  
ATOM   1042  HB2 ARG A  72      16.469   4.077  -9.046  1.00 82.81           H  
ATOM   1043  HB3 ARG A  72      15.987   5.457  -8.068  1.00 82.81           H  
ATOM   1044  O   ARG A  72      13.960   2.987  -8.143  1.00 82.81           O  
ATOM   1045  CG  ARG A  72      18.037   4.915  -7.815  1.00 82.81           C  
ATOM   1046  HG2 ARG A  72      18.125   5.362  -6.825  1.00 82.81           H  
ATOM   1047  HG3 ARG A  72      18.666   4.026  -7.867  1.00 82.81           H  
ATOM   1048  CD  ARG A  72      18.485   5.924  -8.882  1.00 82.81           C  
ATOM   1049  HD2 ARG A  72      17.756   6.733  -8.925  1.00 82.81           H  
ATOM   1050  HD3 ARG A  72      18.504   5.415  -9.846  1.00 82.81           H  
ATOM   1051  NE  ARG A  72      19.814   6.490  -8.585  1.00 82.81           N  
ATOM   1052  HE  ARG A  72      20.241   6.177  -7.725  1.00 82.81           H  
ATOM   1053  NH1 ARG A  72      20.053   7.736 -10.506  1.00 82.81           N  
ATOM   1054 HH11 ARG A  72      20.659   8.230 -11.145  1.00 82.81           H  
ATOM   1055 HH12 ARG A  72      19.187   7.348 -10.853  1.00 82.81           H  
ATOM   1056  NH2 ARG A  72      21.689   7.723  -9.000  1.00 82.81           N  
ATOM   1057 HH21 ARG A  72      22.116   7.353  -8.163  1.00 82.81           H  
ATOM   1058 HH22 ARG A  72      22.240   8.259  -9.655  1.00 82.81           H  
ATOM   1059  CZ  ARG A  72      20.504   7.314  -9.357  1.00 82.81           C  
ATOM   1060  N   ASN A  73      13.767   4.277  -6.307  1.00 87.13           N  
ATOM   1061  H   ASN A  73      14.277   4.685  -5.537  1.00 87.13           H  
ATOM   1062  CA  ASN A  73      12.347   4.566  -6.389  1.00 87.13           C  
ATOM   1063  HA  ASN A  73      11.932   4.127  -7.297  1.00 87.13           H  
ATOM   1064  C   ASN A  73      12.108   6.072  -6.404  1.00 87.13           C  
ATOM   1065  CB  ASN A  73      11.657   3.939  -5.183  1.00 87.13           C  
ATOM   1066  HB2 ASN A  73      11.880   4.496  -4.273  1.00 87.13           H  
ATOM   1067  HB3 ASN A  73      12.083   2.948  -5.028  1.00 87.13           H  
ATOM   1068  O   ASN A  73      12.114   6.727  -5.363  1.00 87.13           O  
ATOM   1069  CG  ASN A  73      10.161   3.864  -5.376  1.00 87.13           C  
ATOM   1070  ND2 ASN A  73       9.561   2.749  -5.046  1.00 87.13           N  
ATOM   1071 HD21 ASN A  73       8.562   2.707  -5.191  1.00 87.13           H  
ATOM   1072 HD22 ASN A  73      10.145   1.960  -4.811  1.00 87.13           H  
ATOM   1073  OD1 ASN A  73       9.529   4.815  -5.818  1.00 87.13           O  
ATOM   1074  N   LEU A  74      11.817   6.637  -7.574  1.00 83.87           N  
ATOM   1075  H   LEU A  74      11.750   6.045  -8.389  1.00 83.87           H  
ATOM   1076  CA  LEU A  74      11.591   8.076  -7.718  1.00 83.87           C  
ATOM   1077  HA  LEU A  74      12.480   8.602  -7.372  1.00 83.87           H  
ATOM   1078  C   LEU A  74      10.434   8.600  -6.855  1.00 83.87           C  
ATOM   1079  CB  LEU A  74      11.334   8.406  -9.199  1.00 83.87           C  
ATOM   1080  HB2 LEU A  74      10.955   9.426  -9.272  1.00 83.87           H  
ATOM   1081  HB3 LEU A  74      10.551   7.744  -9.569  1.00 83.87           H  
ATOM   1082  O   LEU A  74      10.420   9.784  -6.536  1.00 83.87           O  
ATOM   1083  CG  LEU A  74      12.572   8.288 -10.105  1.00 83.87           C  
ATOM   1084  HG  LEU A  74      13.038   7.311  -9.974  1.00 83.87           H  
ATOM   1085  CD1 LEU A  74      12.142   8.428 -11.566  1.00 83.87           C  
ATOM   1086 HD11 LEU A  74      11.640   9.384 -11.714  1.00 83.87           H  
ATOM   1087 HD12 LEU A  74      11.462   7.615 -11.820  1.00 83.87           H  
ATOM   1088 HD13 LEU A  74      13.011   8.368 -12.222  1.00 83.87           H  
ATOM   1089  CD2 LEU A  74      13.604   9.382  -9.810  1.00 83.87           C  
ATOM   1090 HD21 LEU A  74      14.422   9.321 -10.528  1.00 83.87           H  
ATOM   1091 HD22 LEU A  74      13.133  10.363  -9.874  1.00 83.87           H  
ATOM   1092 HD23 LEU A  74      14.013   9.242  -8.810  1.00 83.87           H  
ATOM   1093  N   PHE A  75       9.465   7.768  -6.468  1.00 83.57           N  
ATOM   1094  H   PHE A  75       9.536   6.787  -6.700  1.00 83.57           H  
ATOM   1095  CA  PHE A  75       8.327   8.216  -5.662  1.00 83.57           C  
ATOM   1096  HA  PHE A  75       8.115   9.262  -5.881  1.00 83.57           H  
ATOM   1097  C   PHE A  75       8.598   8.151  -4.158  1.00 83.57           C  
ATOM   1098  CB  PHE A  75       7.090   7.395  -6.039  1.00 83.57           C  
ATOM   1099  HB2 PHE A  75       7.255   6.362  -5.735  1.00 83.57           H  
ATOM   1100  HB3 PHE A  75       6.239   7.772  -5.472  1.00 83.57           H  
ATOM   1101  O   PHE A  75       8.079   8.981  -3.400  1.00 83.57           O  
ATOM   1102  CG  PHE A  75       6.718   7.421  -7.512  1.00 83.57           C  
ATOM   1103  CD1 PHE A  75       6.903   8.577  -8.299  1.00 83.57           C  
ATOM   1104  HD1 PHE A  75       7.335   9.472  -7.876  1.00 83.57           H  
ATOM   1105  CD2 PHE A  75       6.148   6.275  -8.091  1.00 83.57           C  
ATOM   1106  HD2 PHE A  75       6.008   5.391  -7.487  1.00 83.57           H  
ATOM   1107  CE1 PHE A  75       6.511   8.586  -9.647  1.00 83.57           C  
ATOM   1108  HE1 PHE A  75       6.639   9.478 -10.242  1.00 83.57           H  
ATOM   1109  CE2 PHE A  75       5.747   6.283  -9.437  1.00 83.57           C  
ATOM   1110  HE2 PHE A  75       5.293   5.403  -9.869  1.00 83.57           H  
ATOM   1111  CZ  PHE A  75       5.921   7.443 -10.209  1.00 83.57           C  
ATOM   1112  HZ  PHE A  75       5.587   7.460 -11.236  1.00 83.57           H  
ATOM   1113  N   ARG A  76       9.416   7.189  -3.719  1.00 82.49           N  
ATOM   1114  H   ARG A  76       9.829   6.577  -4.409  1.00 82.49           H  
ATOM   1115  CA  ARG A  76       9.655   6.907  -2.295  1.00 82.49           C  
ATOM   1116  HA  ARG A  76       8.899   7.410  -1.692  1.00 82.49           H  
ATOM   1117  C   ARG A  76      10.984   7.441  -1.784  1.00 82.49           C  
ATOM   1118  CB  ARG A  76       9.544   5.403  -2.029  1.00 82.49           C  
ATOM   1119  HB2 ARG A  76      10.315   4.871  -2.586  1.00 82.49           H  
ATOM   1120  HB3 ARG A  76       9.707   5.225  -0.966  1.00 82.49           H  
ATOM   1121  O   ARG A  76      11.040   7.881  -0.638  1.00 82.49           O  
ATOM   1122  CG  ARG A  76       8.164   4.871  -2.421  1.00 82.49           C  
ATOM   1123  HG2 ARG A  76       8.033   4.941  -3.501  1.00 82.49           H  
ATOM   1124  HG3 ARG A  76       7.391   5.465  -1.934  1.00 82.49           H  
ATOM   1125  CD  ARG A  76       8.015   3.413  -1.999  1.00 82.49           C  
ATOM   1126  HD2 ARG A  76       8.828   2.831  -2.431  1.00 82.49           H  
ATOM   1127  HD3 ARG A  76       8.072   3.349  -0.912  1.00 82.49           H  
ATOM   1128  NE  ARG A  76       6.738   2.906  -2.504  1.00 82.49           N  
ATOM   1129  HE  ARG A  76       6.587   3.035  -3.494  1.00 82.49           H  
ATOM   1130  NH1 ARG A  76       5.899   1.879  -0.638  1.00 82.49           N  
ATOM   1131 HH11 ARG A  76       6.815   1.948  -0.218  1.00 82.49           H  
ATOM   1132 HH12 ARG A  76       5.146   1.325  -0.256  1.00 82.49           H  
ATOM   1133  NH2 ARG A  76       4.648   2.115  -2.488  1.00 82.49           N  
ATOM   1134 HH21 ARG A  76       4.592   2.374  -3.463  1.00 82.49           H  
ATOM   1135 HH22 ARG A  76       3.840   1.687  -2.060  1.00 82.49           H  
ATOM   1136  CZ  ARG A  76       5.768   2.305  -1.866  1.00 82.49           C  
ATOM   1137  N   ASP A  77      12.013   7.451  -2.621  1.00 77.56           N  
ATOM   1138  H   ASP A  77      11.910   7.064  -3.548  1.00 77.56           H  
ATOM   1139  CA  ASP A  77      13.336   7.920  -2.232  1.00 77.56           C  
ATOM   1140  HA  ASP A  77      13.610   7.421  -1.302  1.00 77.56           H  
ATOM   1141  C   ASP A  77      13.324   9.430  -1.984  1.00 77.56           C  
ATOM   1142  CB  ASP A  77      14.393   7.554  -3.284  1.00 77.56           C  
ATOM   1143  HB2 ASP A  77      15.349   7.971  -2.967  1.00 77.56           H  
ATOM   1144  HB3 ASP A  77      14.131   8.023  -4.233  1.00 77.56           H  
ATOM   1145  O   ASP A  77      12.596  10.185  -2.646  1.00 77.56           O  
ATOM   1146  CG  ASP A  77      14.584   6.050  -3.489  1.00 77.56           C  
ATOM   1147  OD1 ASP A  77      14.074   5.258  -2.668  1.00 77.56           O  
ATOM   1148  OD2 ASP A  77      15.261   5.713  -4.485  1.00 77.56           O  
ATOM   1149  N   ARG A  78      14.158   9.864  -1.025  1.00 74.31           N  
ATOM   1150  H   ARG A  78      14.690   9.168  -0.523  1.00 74.31           H  
ATOM   1151  CA  ARG A  78      14.425  11.282  -0.717  1.00 74.31           C  
ATOM   1152  HA  ARG A  78      14.964  11.349   0.228  1.00 74.31           H  
ATOM   1153  C   ARG A  78      13.151  12.105  -0.512  1.00 74.31           C  
ATOM   1154  CB  ARG A  78      15.337  11.871  -1.799  1.00 74.31           C  
ATOM   1155  HB2 ARG A  78      15.534  12.918  -1.566  1.00 74.31           H  
ATOM   1156  HB3 ARG A  78      14.836  11.830  -2.766  1.00 74.31           H  
ATOM   1157  O   ARG A  78      13.014  13.234  -0.991  1.00 74.31           O  
ATOM   1158  CG  ARG A  78      16.678  11.142  -1.885  1.00 74.31           C  
ATOM   1159  HG2 ARG A  78      17.162  11.141  -0.908  1.00 74.31           H  
ATOM   1160  HG3 ARG A  78      16.528  10.116  -2.221  1.00 74.31           H  
ATOM   1161  CD  ARG A  78      17.559  11.876  -2.887  1.00 74.31           C  
ATOM   1162  HD2 ARG A  78      17.025  11.961  -3.834  1.00 74.31           H  
ATOM   1163  HD3 ARG A  78      17.759  12.874  -2.498  1.00 74.31           H  
ATOM   1164  NE  ARG A  78      18.824  11.155  -3.087  1.00 74.31           N  
ATOM   1165  HE  ARG A  78      18.991  10.379  -2.462  1.00 74.31           H  
ATOM   1166  NH1 ARG A  78      19.688  12.603  -4.629  1.00 74.31           N  
ATOM   1167 HH11 ARG A  78      20.454  12.938  -5.196  1.00 74.31           H  
ATOM   1168 HH12 ARG A  78      18.839  13.142  -4.537  1.00 74.31           H  
ATOM   1169  NH2 ARG A  78      20.918  10.870  -3.922  1.00 74.31           N  
ATOM   1170 HH21 ARG A  78      21.712  11.253  -4.413  1.00 74.31           H  
ATOM   1171 HH22 ARG A  78      21.027  10.069  -3.315  1.00 74.31           H  
ATOM   1172  CZ  ARG A  78      19.801  11.542  -3.879  1.00 74.31           C  
ATOM   1173  N   SER A  79      12.154  11.512   0.146  1.00 73.72           N  
ATOM   1174  H   SER A  79      12.302  10.578   0.500  1.00 73.72           H  
ATOM   1175  CA  SER A  79      10.855  12.152   0.324  1.00 73.72           C  
ATOM   1176  HA  SER A  79      10.460  12.386  -0.665  1.00 73.72           H  
ATOM   1177  C   SER A  79      10.996  13.458   1.113  1.00 73.72           C  
ATOM   1178  CB  SER A  79       9.872  11.194   1.004  1.00 73.72           C  
ATOM   1179  HB2 SER A  79       8.880  11.647   0.996  1.00 73.72           H  
ATOM   1180  HB3 SER A  79       9.828  10.260   0.444  1.00 73.72           H  
ATOM   1181  O   SER A  79      11.369  13.426   2.280  1.00 73.72           O  
ATOM   1182  OG  SER A  79      10.231  10.919   2.342  1.00 73.72           O  
ATOM   1183  HG  SER A  79      10.819  11.613   2.649  1.00 73.72           H  
ATOM   1184  N   GLY A  80      10.645  14.588   0.495  1.00 74.59           N  
ATOM   1185  H   GLY A  80      10.477  14.551  -0.500  1.00 74.59           H  
ATOM   1186  CA  GLY A  80      10.726  15.917   1.118  1.00 74.59           C  
ATOM   1187  HA2 GLY A  80      10.601  15.825   2.197  1.00 74.59           H  
ATOM   1188  HA3 GLY A  80       9.917  16.539   0.736  1.00 74.59           H  
ATOM   1189  C   GLY A  80      12.036  16.675   0.876  1.00 74.59           C  
ATOM   1190  O   GLY A  80      12.123  17.826   1.283  1.00 74.59           O  
ATOM   1191  N   GLU A  81      13.019  16.078   0.194  1.00 78.42           N  
ATOM   1192  H   GLU A  81      12.930  15.104  -0.058  1.00 78.42           H  
ATOM   1193  CA  GLU A  81      14.306  16.733  -0.103  1.00 78.42           C  
ATOM   1194  HA  GLU A  81      14.542  17.461   0.673  1.00 78.42           H  
ATOM   1195  C   GLU A  81      14.309  17.482  -1.447  1.00 78.42           C  
ATOM   1196  CB  GLU A  81      15.422  15.680  -0.130  1.00 78.42           C  
ATOM   1197  HB2 GLU A  81      16.357  16.173  -0.396  1.00 78.42           H  
ATOM   1198  HB3 GLU A  81      15.183  14.963  -0.915  1.00 78.42           H  
ATOM   1199  O   GLU A  81      15.112  18.388  -1.656  1.00 78.42           O  
ATOM   1200  CG  GLU A  81      15.628  14.937   1.200  1.00 78.42           C  
ATOM   1201  HG2 GLU A  81      14.675  14.521   1.527  1.00 78.42           H  
ATOM   1202  HG3 GLU A  81      15.965  15.649   1.953  1.00 78.42           H  
ATOM   1203  CD  GLU A  81      16.645  13.788   1.082  1.00 78.42           C  
ATOM   1204  OE1 GLU A  81      16.610  12.902   1.963  1.00 78.42           O  
ATOM   1205  OE2 GLU A  81      17.400  13.731   0.080  1.00 78.42           O  
ATOM   1206  N   GLU A  82      13.428  17.104  -2.378  1.00 74.10           N  
ATOM   1207  H   GLU A  82      12.760  16.389  -2.129  1.00 74.10           H  
ATOM   1208  CA  GLU A  82      13.360  17.690  -3.721  1.00 74.10           C  
ATOM   1209  HA  GLU A  82      14.254  18.292  -3.879  1.00 74.10           H  
ATOM   1210  C   GLU A  82      12.165  18.637  -3.877  1.00 74.10           C  
ATOM   1211  CB  GLU A  82      13.361  16.598  -4.807  1.00 74.10           C  
ATOM   1212  HB2 GLU A  82      13.330  17.090  -5.779  1.00 74.10           H  
ATOM   1213  HB3 GLU A  82      12.472  15.975  -4.705  1.00 74.10           H  
ATOM   1214  O   GLU A  82      11.119  18.451  -3.248  1.00 74.10           O  
ATOM   1215  CG  GLU A  82      14.619  15.712  -4.743  1.00 74.10           C  
ATOM   1216  HG2 GLU A  82      14.557  15.063  -3.869  1.00 74.10           H  
ATOM   1217  HG3 GLU A  82      15.488  16.360  -4.622  1.00 74.10           H  
ATOM   1218  CD  GLU A  82      14.839  14.844  -5.991  1.00 74.10           C  
ATOM   1219  OE1 GLU A  82      15.997  14.405  -6.215  1.00 74.10           O  
ATOM   1220  OE2 GLU A  82      13.914  14.653  -6.811  1.00 74.10           O  
ATOM   1221  N   ALA A  83      12.318  19.635  -4.756  1.00 77.90           N  
ATOM   1222  H   ALA A  83      13.202  19.736  -5.233  1.00 77.90           H  
ATOM   1223  CA  ALA A  83      11.241  20.555  -5.109  1.00 77.90           C  
ATOM   1224  HA  ALA A  83      10.942  21.081  -4.202  1.00 77.90           H  
ATOM   1225  C   ALA A  83      10.011  19.800  -5.635  1.00 77.90           C  
ATOM   1226  CB  ALA A  83      11.752  21.592  -6.118  1.00 77.90           C  
ATOM   1227  HB1 ALA A  83      12.077  21.099  -7.034  1.00 77.90           H  
ATOM   1228  HB2 ALA A  83      10.952  22.290  -6.362  1.00 77.90           H  
ATOM   1229  HB3 ALA A  83      12.586  22.148  -5.688  1.00 77.90           H  
ATOM   1230  O   ALA A  83      10.122  18.730  -6.247  1.00 77.90           O  
ATOM   1231  N   GLU A  84       8.831  20.372  -5.393  1.00 72.52           N  
ATOM   1232  H   GLU A  84       8.799  21.275  -4.940  1.00 72.52           H  
ATOM   1233  CA  GLU A  84       7.576  19.787  -5.856  1.00 72.52           C  
ATOM   1234  HA  GLU A  84       7.509  18.787  -5.428  1.00 72.52           H  
ATOM   1235  C   GLU A  84       7.608  19.610  -7.385  1.00 72.52           C  
ATOM   1236  CB  GLU A  84       6.365  20.590  -5.341  1.00 72.52           C  
ATOM   1237  HB2 GLU A  84       5.463  20.038  -5.606  1.00 72.52           H  
ATOM   1238  HB3 GLU A  84       6.333  21.569  -5.820  1.00 72.52           H  
ATOM   1239  O   GLU A  84       8.261  20.373  -8.091  1.00 72.52           O  
ATOM   1240  CG  GLU A  84       6.419  20.767  -3.810  1.00 72.52           C  
ATOM   1241  HG2 GLU A  84       6.896  19.886  -3.379  1.00 72.52           H  
ATOM   1242  HG3 GLU A  84       7.044  21.627  -3.569  1.00 72.52           H  
ATOM   1243  CD  GLU A  84       5.039  20.926  -3.165  1.00 72.52           C  
ATOM   1244  OE1 GLU A  84       4.766  20.092  -2.258  1.00 72.52           O  
ATOM   1245  OE2 GLU A  84       4.257  21.785  -3.614  1.00 72.52           O  
ATOM   1246  N   GLU A  85       6.972  18.547  -7.892  1.00 80.57           N  
ATOM   1247  H   GLU A  85       6.431  17.980  -7.256  1.00 80.57           H  
ATOM   1248  CA  GLU A  85       6.928  18.168  -9.321  1.00 80.57           C  
ATOM   1249  HA  GLU A  85       6.202  17.360  -9.404  1.00 80.57           H  
ATOM   1250  C   GLU A  85       8.230  17.620  -9.936  1.00 80.57           C  
ATOM   1251  CB  GLU A  85       6.388  19.311 -10.200  1.00 80.57           C  
ATOM   1252  HB2 GLU A  85       7.188  20.028 -10.387  1.00 80.57           H  
ATOM   1253  HB3 GLU A  85       6.096  18.884 -11.159  1.00 80.57           H  
ATOM   1254  O   GLU A  85       8.177  16.989 -10.996  1.00 80.57           O  
ATOM   1255  CG  GLU A  85       5.180  20.049  -9.604  1.00 80.57           C  
ATOM   1256  HG2 GLU A  85       4.414  19.308  -9.376  1.00 80.57           H  
ATOM   1257  HG3 GLU A  85       5.457  20.542  -8.673  1.00 80.57           H  
ATOM   1258  CD  GLU A  85       4.601  21.109 -10.545  1.00 80.57           C  
ATOM   1259  OE1 GLU A  85       3.444  21.510 -10.288  1.00 80.57           O  
ATOM   1260  OE2 GLU A  85       5.286  21.486 -11.523  1.00 80.57           O  
ATOM   1261  N   MET A  86       9.398  17.777  -9.301  1.00 85.57           N  
ATOM   1262  H   MET A  86       9.414  18.371  -8.484  1.00 85.57           H  
ATOM   1263  CA  MET A  86      10.670  17.306  -9.879  1.00 85.57           C  
ATOM   1264  HA  MET A  86      10.780  17.744 -10.871  1.00 85.57           H  
ATOM   1265  C   MET A  86      10.707  15.787 -10.061  1.00 85.57           C  
ATOM   1266  CB  MET A  86      11.856  17.744  -9.008  1.00 85.57           C  
ATOM   1267  HB2 MET A  86      12.746  17.186  -9.302  1.00 85.57           H  
ATOM   1268  HB3 MET A  86      11.652  17.514  -7.963  1.00 85.57           H  
ATOM   1269  O   MET A  86      11.172  15.287 -11.089  1.00 85.57           O  
ATOM   1270  CG  MET A  86      12.145  19.238  -9.164  1.00 85.57           C  
ATOM   1271  HG2 MET A  86      12.919  19.515  -8.448  1.00 85.57           H  
ATOM   1272  HG3 MET A  86      11.242  19.794  -8.911  1.00 85.57           H  
ATOM   1273  SD  MET A  86      12.689  19.749 -10.823  1.00 85.57           S  
ATOM   1274  CE  MET A  86      14.357  19.049 -10.873  1.00 85.57           C  
ATOM   1275  HE1 MET A  86      14.937  19.439 -10.037  1.00 85.57           H  
ATOM   1276  HE2 MET A  86      14.836  19.335 -11.809  1.00 85.57           H  
ATOM   1277  HE3 MET A  86      14.301  17.962 -10.811  1.00 85.57           H  
ATOM   1278  N   ARG A  87      10.184  15.040  -9.085  1.00 86.27           N  
ATOM   1279  H   ARG A  87       9.828  15.528  -8.275  1.00 86.27           H  
ATOM   1280  CA  ARG A  87      10.142  13.570  -9.119  1.00 86.27           C  
ATOM   1281  HA  ARG A  87      11.126  13.196  -9.401  1.00 86.27           H  
ATOM   1282  C   ARG A  87       9.181  13.062 -10.192  1.00 86.27           C  
ATOM   1283  CB  ARG A  87       9.808  13.024  -7.720  1.00 86.27           C  
ATOM   1284  HB2 ARG A  87       8.853  13.429  -7.384  1.00 86.27           H  
ATOM   1285  HB3 ARG A  87       9.729  11.939  -7.774  1.00 86.27           H  
ATOM   1286  O   ARG A  87       9.543  12.184 -10.973  1.00 86.27           O  
ATOM   1287  CG  ARG A  87      10.921  13.402  -6.722  1.00 86.27           C  
ATOM   1288  HG2 ARG A  87      11.874  13.059  -7.125  1.00 86.27           H  
ATOM   1289  HG3 ARG A  87      10.970  14.487  -6.623  1.00 86.27           H  
ATOM   1290  CD  ARG A  87      10.779  12.810  -5.317  1.00 86.27           C  
ATOM   1291  HD2 ARG A  87      11.587  13.209  -4.703  1.00 86.27           H  
ATOM   1292  HD3 ARG A  87      10.923  11.731  -5.374  1.00 86.27           H  
ATOM   1293  NE  ARG A  87       9.488  13.126  -4.678  1.00 86.27           N  
ATOM   1294  HE  ARG A  87       8.925  13.863  -5.078  1.00 86.27           H  
ATOM   1295  NH1 ARG A  87       9.530  11.411  -3.142  1.00 86.27           N  
ATOM   1296 HH11 ARG A  87      10.488  11.210  -3.392  1.00 86.27           H  
ATOM   1297 HH12 ARG A  87       8.981  10.634  -2.804  1.00 86.27           H  
ATOM   1298  NH2 ARG A  87       7.724  12.705  -3.340  1.00 86.27           N  
ATOM   1299 HH21 ARG A  87       7.215  13.325  -3.953  1.00 86.27           H  
ATOM   1300 HH22 ARG A  87       7.219  12.008  -2.811  1.00 86.27           H  
ATOM   1301  CZ  ARG A  87       8.933  12.420  -3.716  1.00 86.27           C  
ATOM   1302  N   ASP A  88       8.009  13.684 -10.292  1.00 88.14           N  
ATOM   1303  H   ASP A  88       7.792  14.401  -9.615  1.00 88.14           H  
ATOM   1304  CA  ASP A  88       7.035  13.449 -11.362  1.00 88.14           C  
ATOM   1305  HA  ASP A  88       6.730  12.402 -11.351  1.00 88.14           H  
ATOM   1306  C   ASP A  88       7.634  13.750 -12.748  1.00 88.14           C  
ATOM   1307  CB  ASP A  88       5.803  14.317 -11.064  1.00 88.14           C  
ATOM   1308  HB2 ASP A  88       6.099  15.365 -11.028  1.00 88.14           H  
ATOM   1309  HB3 ASP A  88       5.415  14.044 -10.082  1.00 88.14           H  
ATOM   1310  O   ASP A  88       7.576  12.926 -13.663  1.00 88.14           O  
ATOM   1311  CG  ASP A  88       4.673  14.157 -12.077  1.00 88.14           C  
ATOM   1312  OD1 ASP A  88       4.519  13.061 -12.657  1.00 88.14           O  
ATOM   1313  OD2 ASP A  88       3.895  15.120 -12.251  1.00 88.14           O  
ATOM   1314  N   SER A  89       8.325  14.883 -12.882  1.00 90.05           N  
ATOM   1315  H   SER A  89       8.316  15.535 -12.111  1.00 90.05           H  
ATOM   1316  CA  SER A  89       9.000  15.285 -14.118  1.00 90.05           C  
ATOM   1317  HA  SER A  89       8.263  15.323 -14.921  1.00 90.05           H  
ATOM   1318  C   SER A  89      10.085  14.292 -14.536  1.00 90.05           C  
ATOM   1319  CB  SER A  89       9.600  16.683 -13.967  1.00 90.05           C  
ATOM   1320  HB2 SER A  89      10.308  16.706 -13.139  1.00 90.05           H  
ATOM   1321  HB3 SER A  89      10.120  16.949 -14.888  1.00 90.05           H  
ATOM   1322  O   SER A  89      10.128  13.891 -15.698  1.00 90.05           O  
ATOM   1323  OG  SER A  89       8.569  17.616 -13.740  1.00 90.05           O  
ATOM   1324  HG  SER A  89       8.322  17.598 -12.813  1.00 90.05           H  
ATOM   1325  N   ARG A  90      10.928  13.825 -13.602  1.00 90.03           N  
ATOM   1326  H   ARG A  90      10.847  14.197 -12.666  1.00 90.03           H  
ATOM   1327  CA  ARG A  90      11.939  12.788 -13.880  1.00 90.03           C  
ATOM   1328  HA  ARG A  90      12.552  13.097 -14.726  1.00 90.03           H  
ATOM   1329  C   ARG A  90      11.303  11.463 -14.279  1.00 90.03           C  
ATOM   1330  CB  ARG A  90      12.836  12.562 -12.659  1.00 90.03           C  
ATOM   1331  HB2 ARG A  90      13.404  11.644 -12.810  1.00 90.03           H  
ATOM   1332  HB3 ARG A  90      12.214  12.433 -11.774  1.00 90.03           H  
ATOM   1333  O   ARG A  90      11.773  10.829 -15.222  1.00 90.03           O  
ATOM   1334  CG  ARG A  90      13.832  13.705 -12.431  1.00 90.03           C  
ATOM   1335  HG2 ARG A  90      14.471  13.826 -13.306  1.00 90.03           H  
ATOM   1336  HG3 ARG A  90      13.300  14.639 -12.247  1.00 90.03           H  
ATOM   1337  CD  ARG A  90      14.683  13.343 -11.214  1.00 90.03           C  
ATOM   1338  HD2 ARG A  90      15.321  12.495 -11.463  1.00 90.03           H  
ATOM   1339  HD3 ARG A  90      14.007  13.048 -10.412  1.00 90.03           H  
ATOM   1340  NE  ARG A  90      15.512  14.465 -10.737  1.00 90.03           N  
ATOM   1341  HE  ARG A  90      15.542  15.306 -11.294  1.00 90.03           H  
ATOM   1342  NH1 ARG A  90      16.044  13.473  -8.744  1.00 90.03           N  
ATOM   1343 HH11 ARG A  90      15.464  12.684  -8.989  1.00 90.03           H  
ATOM   1344 HH12 ARG A  90      16.109  13.678  -7.757  1.00 90.03           H  
ATOM   1345  NH2 ARG A  90      16.617  15.572  -9.052  1.00 90.03           N  
ATOM   1346 HH21 ARG A  90      16.799  15.537  -8.059  1.00 90.03           H  
ATOM   1347 HH22 ARG A  90      16.582  16.455  -9.540  1.00 90.03           H  
ATOM   1348  CZ  ARG A  90      16.059  14.502  -9.533  1.00 90.03           C  
ATOM   1349  N   PHE A  91      10.230  11.060 -13.601  1.00 91.89           N  
ATOM   1350  H   PHE A  91       9.905  11.620 -12.826  1.00 91.89           H  
ATOM   1351  CA  PHE A  91       9.510   9.832 -13.927  1.00 91.89           C  
ATOM   1352  HA  PHE A  91      10.211   8.998 -13.908  1.00 91.89           H  
ATOM   1353  C   PHE A  91       8.911   9.892 -15.340  1.00 91.89           C  
ATOM   1354  CB  PHE A  91       8.437   9.585 -12.863  1.00 91.89           C  
ATOM   1355  HB2 PHE A  91       7.746  10.428 -12.834  1.00 91.89           H  
ATOM   1356  HB3 PHE A  91       8.915   9.523 -11.885  1.00 91.89           H  
ATOM   1357  O   PHE A  91       9.087   8.961 -16.128  1.00 91.89           O  
ATOM   1358  CG  PHE A  91       7.655   8.313 -13.101  1.00 91.89           C  
ATOM   1359  CD1 PHE A  91       6.421   8.356 -13.779  1.00 91.89           C  
ATOM   1360  HD1 PHE A  91       6.023   9.303 -14.111  1.00 91.89           H  
ATOM   1361  CD2 PHE A  91       8.165   7.083 -12.648  1.00 91.89           C  
ATOM   1362  HD2 PHE A  91       9.103   7.049 -12.113  1.00 91.89           H  
ATOM   1363  CE1 PHE A  91       5.695   7.170 -13.992  1.00 91.89           C  
ATOM   1364  HE1 PHE A  91       4.732   7.209 -14.479  1.00 91.89           H  
ATOM   1365  CE2 PHE A  91       7.439   5.899 -12.860  1.00 91.89           C  
ATOM   1366  HE2 PHE A  91       7.824   4.961 -12.488  1.00 91.89           H  
ATOM   1367  CZ  PHE A  91       6.201   5.943 -13.525  1.00 91.89           C  
ATOM   1368  HZ  PHE A  91       5.633   5.034 -13.656  1.00 91.89           H  
ATOM   1369  N   ARG A  92       8.264  11.010 -15.700  1.00 93.06           N  
ATOM   1370  H   ARG A  92       8.142  11.729 -15.001  1.00 93.06           H  
ATOM   1371  CA  ARG A  92       7.732  11.237 -17.053  1.00 93.06           C  
ATOM   1372  HA  ARG A  92       7.109  10.390 -17.338  1.00 93.06           H  
ATOM   1373  C   ARG A  92       8.842  11.303 -18.099  1.00 93.06           C  
ATOM   1374  CB  ARG A  92       6.885  12.516 -17.085  1.00 93.06           C  
ATOM   1375  HB2 ARG A  92       7.447  13.336 -16.638  1.00 93.06           H  
ATOM   1376  HB3 ARG A  92       6.679  12.771 -18.125  1.00 93.06           H  
ATOM   1377  O   ARG A  92       8.719  10.655 -19.133  1.00 93.06           O  
ATOM   1378  CG  ARG A  92       5.547  12.347 -16.356  1.00 93.06           C  
ATOM   1379  HG2 ARG A  92       4.983  11.532 -16.811  1.00 93.06           H  
ATOM   1380  HG3 ARG A  92       5.720  12.115 -15.305  1.00 93.06           H  
ATOM   1381  CD  ARG A  92       4.742  13.645 -16.461  1.00 93.06           C  
ATOM   1382  HD2 ARG A  92       4.543  13.869 -17.509  1.00 93.06           H  
ATOM   1383  HD3 ARG A  92       5.354  14.444 -16.043  1.00 93.06           H  
ATOM   1384  NE  ARG A  92       3.470  13.544 -15.725  1.00 93.06           N  
ATOM   1385  HE  ARG A  92       3.102  12.618 -15.560  1.00 93.06           H  
ATOM   1386  NH1 ARG A  92       3.438  15.688 -14.880  1.00 93.06           N  
ATOM   1387 HH11 ARG A  92       4.239  15.932 -15.445  1.00 93.06           H  
ATOM   1388 HH12 ARG A  92       3.401  16.086 -13.952  1.00 93.06           H  
ATOM   1389  NH2 ARG A  92       1.989  14.201 -14.130  1.00 93.06           N  
ATOM   1390 HH21 ARG A  92       1.928  14.849 -13.358  1.00 93.06           H  
ATOM   1391 HH22 ARG A  92       1.810  13.234 -13.899  1.00 93.06           H  
ATOM   1392  CZ  ARG A  92       2.966  14.478 -14.939  1.00 93.06           C  
ATOM   1393  N   ALA A  93       9.936  12.009 -17.820  1.00 93.24           N  
ATOM   1394  H   ALA A  93       9.963  12.544 -16.964  1.00 93.24           H  
ATOM   1395  CA  ALA A  93      11.084  12.083 -18.719  1.00 93.24           C  
ATOM   1396  HA  ALA A  93      10.750  12.482 -19.677  1.00 93.24           H  
ATOM   1397  C   ALA A  93      11.682  10.693 -18.983  1.00 93.24           C  
ATOM   1398  CB  ALA A  93      12.121  13.047 -18.131  1.00 93.24           C  
ATOM   1399  HB1 ALA A  93      12.966  13.132 -18.814  1.00 93.24           H  
ATOM   1400  HB2 ALA A  93      12.475  12.681 -17.168  1.00 93.24           H  
ATOM   1401  HB3 ALA A  93      11.675  14.033 -18.000  1.00 93.24           H  
ATOM   1402  O   ALA A  93      11.880  10.324 -20.137  1.00 93.24           O  
ATOM   1403  N   GLY A  94      11.888   9.882 -17.940  1.00 93.79           N  
ATOM   1404  H   GLY A  94      11.723  10.237 -17.008  1.00 93.79           H  
ATOM   1405  CA  GLY A  94      12.362   8.503 -18.080  1.00 93.79           C  
ATOM   1406  HA2 GLY A  94      13.340   8.500 -18.563  1.00 93.79           H  
ATOM   1407  HA3 GLY A  94      12.465   8.064 -17.088  1.00 93.79           H  
ATOM   1408  C   GLY A  94      11.411   7.628 -18.903  1.00 93.79           C  
ATOM   1409  O   GLY A  94      11.862   6.851 -19.746  1.00 93.79           O  
ATOM   1410  N   ARG A  95      10.093   7.802 -18.736  1.00 94.10           N  
ATOM   1411  H   ARG A  95       9.787   8.433 -18.009  1.00 94.10           H  
ATOM   1412  CA  ARG A  95       9.082   7.097 -19.536  1.00 94.10           C  
ATOM   1413  HA  ARG A  95       9.267   6.026 -19.445  1.00 94.10           H  
ATOM   1414  C   ARG A  95       9.168   7.437 -21.024  1.00 94.10           C  
ATOM   1415  CB  ARG A  95       7.682   7.414 -18.996  1.00 94.10           C  
ATOM   1416  HB2 ARG A  95       7.663   7.247 -17.919  1.00 94.10           H  
ATOM   1417  HB3 ARG A  95       7.451   8.463 -19.181  1.00 94.10           H  
ATOM   1418  O   ARG A  95       9.115   6.527 -21.849  1.00 94.10           O  
ATOM   1419  CG  ARG A  95       6.616   6.531 -19.662  1.00 94.10           C  
ATOM   1420  HG2 ARG A  95       6.663   6.620 -20.748  1.00 94.10           H  
ATOM   1421  HG3 ARG A  95       6.801   5.490 -19.397  1.00 94.10           H  
ATOM   1422  CD  ARG A  95       5.214   6.926 -19.204  1.00 94.10           C  
ATOM   1423  HD2 ARG A  95       5.205   7.020 -18.118  1.00 94.10           H  
ATOM   1424  HD3 ARG A  95       4.522   6.136 -19.497  1.00 94.10           H  
ATOM   1425  NE  ARG A  95       4.793   8.189 -19.835  1.00 94.10           N  
ATOM   1426  HE  ARG A  95       5.374   8.577 -20.563  1.00 94.10           H  
ATOM   1427  NH1 ARG A  95       2.808   8.491 -18.716  1.00 94.10           N  
ATOM   1428 HH11 ARG A  95       2.992   7.664 -18.167  1.00 94.10           H  
ATOM   1429 HH12 ARG A  95       1.971   9.039 -18.578  1.00 94.10           H  
ATOM   1430  NH2 ARG A  95       3.483   9.933 -20.313  1.00 94.10           N  
ATOM   1431 HH21 ARG A  95       2.658  10.508 -20.217  1.00 94.10           H  
ATOM   1432 HH22 ARG A  95       4.153  10.135 -21.041  1.00 94.10           H  
ATOM   1433  CZ  ARG A  95       3.690   8.864 -19.607  1.00 94.10           C  
ATOM   1434  N   GLU A  96       9.279   8.719 -21.367  1.00 94.12           N  
ATOM   1435  H   GLU A  96       9.288   9.417 -20.637  1.00 94.12           H  
ATOM   1436  CA  GLU A  96       9.346   9.154 -22.769  1.00 94.12           C  
ATOM   1437  HA  GLU A  96       8.580   8.632 -23.342  1.00 94.12           H  
ATOM   1438  C   GLU A  96      10.688   8.776 -23.417  1.00 94.12           C  
ATOM   1439  CB  GLU A  96       9.074  10.666 -22.885  1.00 94.12           C  
ATOM   1440  HB2 GLU A  96       9.823  11.208 -22.308  1.00 94.12           H  
ATOM   1441  HB3 GLU A  96       9.192  10.952 -23.930  1.00 94.12           H  
ATOM   1442  O   GLU A  96      10.719   8.281 -24.545  1.00 94.12           O  
ATOM   1443  CG  GLU A  96       7.673  11.117 -22.419  1.00 94.12           C  
ATOM   1444  HG2 GLU A  96       7.544  12.166 -22.683  1.00 94.12           H  
ATOM   1445  HG3 GLU A  96       7.625  11.053 -21.332  1.00 94.12           H  
ATOM   1446  CD  GLU A  96       6.509  10.304 -23.011  1.00 94.12           C  
ATOM   1447  OE1 GLU A  96       5.557   9.993 -22.237  1.00 94.12           O  
ATOM   1448  OE2 GLU A  96       6.580   9.943 -24.206  1.00 94.12           O  
ATOM   1449  N   LEU A  97      11.798   8.905 -22.681  1.00 93.67           N  
ATOM   1450  H   LEU A  97      11.720   9.321 -21.764  1.00 93.67           H  
ATOM   1451  CA  LEU A  97      13.135   8.546 -23.167  1.00 93.67           C  
ATOM   1452  HA  LEU A  97      13.287   9.009 -24.142  1.00 93.67           H  
ATOM   1453  C   LEU A  97      13.309   7.040 -23.385  1.00 93.67           C  
ATOM   1454  CB  LEU A  97      14.194   9.073 -22.184  1.00 93.67           C  
ATOM   1455  HB2 LEU A  97      13.932   8.737 -21.181  1.00 93.67           H  
ATOM   1456  HB3 LEU A  97      15.159   8.634 -22.436  1.00 93.67           H  
ATOM   1457  O   LEU A  97      14.083   6.638 -24.255  1.00 93.67           O  
ATOM   1458  CG  LEU A  97      14.346  10.605 -22.184  1.00 93.67           C  
ATOM   1459  HG  LEU A  97      13.377  11.082 -22.037  1.00 93.67           H  
ATOM   1460  CD1 LEU A  97      15.270  11.018 -21.039  1.00 93.67           C  
ATOM   1461 HD11 LEU A  97      16.251  10.562 -21.172  1.00 93.67           H  
ATOM   1462 HD12 LEU A  97      15.372  12.103 -21.018  1.00 93.67           H  
ATOM   1463 HD13 LEU A  97      14.846  10.688 -20.091  1.00 93.67           H  
ATOM   1464  CD2 LEU A  97      14.938  11.128 -23.495  1.00 93.67           C  
ATOM   1465 HD21 LEU A  97      15.886  10.632 -23.703  1.00 93.67           H  
ATOM   1466 HD22 LEU A  97      15.104  12.203 -23.418  1.00 93.67           H  
ATOM   1467 HD23 LEU A  97      14.246  10.952 -24.319  1.00 93.67           H  
ATOM   1468  N   LYS A  98      12.562   6.196 -22.659  1.00 91.74           N  
ATOM   1469  H   LYS A  98      11.987   6.596 -21.932  1.00 91.74           H  
ATOM   1470  CA  LYS A  98      12.669   4.732 -22.748  1.00 91.74           C  
ATOM   1471  HA  LYS A  98      13.660   4.442 -22.400  1.00 91.74           H  
ATOM   1472  C   LYS A  98      12.547   4.198 -24.178  1.00 91.74           C  
ATOM   1473  CB  LYS A  98      11.614   4.096 -21.827  1.00 91.74           C  
ATOM   1474  HB2 LYS A  98      10.620   4.433 -22.122  1.00 91.74           H  
ATOM   1475  HB3 LYS A  98      11.803   4.411 -20.801  1.00 91.74           H  
ATOM   1476  O   LYS A  98      13.203   3.214 -24.502  1.00 91.74           O  
ATOM   1477  CG  LYS A  98      11.656   2.563 -21.899  1.00 91.74           C  
ATOM   1478  HG2 LYS A  98      11.335   2.239 -22.889  1.00 91.74           H  
ATOM   1479  HG3 LYS A  98      12.678   2.224 -21.729  1.00 91.74           H  
ATOM   1480  CD  LYS A  98      10.742   1.910 -20.866  1.00 91.74           C  
ATOM   1481  HD2 LYS A  98       9.734   2.318 -20.940  1.00 91.74           H  
ATOM   1482  HD3 LYS A  98      11.151   2.110 -19.876  1.00 91.74           H  
ATOM   1483  CE  LYS A  98      10.722   0.405 -21.145  1.00 91.74           C  
ATOM   1484  HE2 LYS A  98      11.717   0.110 -21.477  1.00 91.74           H  
ATOM   1485  HE3 LYS A  98      10.020   0.195 -21.952  1.00 91.74           H  
ATOM   1486  NZ  LYS A  98      10.404  -0.368 -19.930  1.00 91.74           N  
ATOM   1487  HZ1 LYS A  98       9.641   0.033 -19.405  1.00 91.74           H  
ATOM   1488  HZ2 LYS A  98      10.235  -1.339 -20.148  1.00 91.74           H  
ATOM   1489  HZ3 LYS A  98      11.246  -0.352 -19.372  1.00 91.74           H  
ATOM   1490  N   LYS A  99      11.707   4.811 -25.021  1.00 88.88           N  
ATOM   1491  H   LYS A  99      11.249   5.650 -24.695  1.00 88.88           H  
ATOM   1492  CA  LYS A  99      11.475   4.347 -26.401  1.00 88.88           C  
ATOM   1493  HA  LYS A  99      11.418   3.258 -26.412  1.00 88.88           H  
ATOM   1494  C   LYS A  99      12.615   4.693 -27.364  1.00 88.88           C  
ATOM   1495  CB  LYS A  99      10.158   4.921 -26.940  1.00 88.88           C  
ATOM   1496  HB2 LYS A  99      10.169   6.005 -26.830  1.00 88.88           H  
ATOM   1497  HB3 LYS A  99      10.093   4.691 -28.004  1.00 88.88           H  
ATOM   1498  O   LYS A  99      12.793   3.979 -28.341  1.00 88.88           O  
ATOM   1499  CG  LYS A  99       8.918   4.343 -26.246  1.00 88.88           C  
ATOM   1500  HG2 LYS A  99       8.906   3.259 -26.361  1.00 88.88           H  
ATOM   1501  HG3 LYS A  99       8.939   4.593 -25.185  1.00 88.88           H  
ATOM   1502  CD  LYS A  99       7.659   4.942 -26.884  1.00 88.88           C  
ATOM   1503  HD2 LYS A  99       7.641   4.690 -27.945  1.00 88.88           H  
ATOM   1504  HD3 LYS A  99       7.701   6.026 -26.780  1.00 88.88           H  
ATOM   1505  CE  LYS A  99       6.391   4.416 -26.209  1.00 88.88           C  
ATOM   1506  HE2 LYS A  99       6.473   4.601 -25.138  1.00 88.88           H  
ATOM   1507  HE3 LYS A  99       6.328   3.339 -26.368  1.00 88.88           H  
ATOM   1508  NZ  LYS A  99       5.190   5.098 -26.750  1.00 88.88           N  
ATOM   1509  HZ1 LYS A  99       5.260   6.092 -26.585  1.00 88.88           H  
ATOM   1510  HZ2 LYS A  99       5.118   4.954 -27.748  1.00 88.88           H  
ATOM   1511  HZ3 LYS A  99       4.348   4.762 -26.306  1.00 88.88           H  
ATOM   1512  N   GLY A 100      13.335   5.788 -27.118  1.00 88.07           N  
ATOM   1513  H   GLY A 100      13.165   6.290 -26.258  1.00 88.07           H  
ATOM   1514  CA  GLY A 100      14.371   6.307 -28.021  1.00 88.07           C  
ATOM   1515  HA2 GLY A 100      14.278   5.848 -29.005  1.00 88.07           H  
ATOM   1516  HA3 GLY A 100      14.227   7.381 -28.136  1.00 88.07           H  
ATOM   1517  C   GLY A 100      15.805   6.083 -27.542  1.00 88.07           C  
ATOM   1518  O   GLY A 100      16.740   6.431 -28.258  1.00 88.07           O  
ATOM   1519  N   LEU A 101      15.996   5.547 -26.334  1.00 89.55           N  
ATOM   1520  H   LEU A 101      15.194   5.318 -25.765  1.00 89.55           H  
ATOM   1521  CA  LEU A 101      17.323   5.313 -25.778  1.00 89.55           C  
ATOM   1522  HA  LEU A 101      17.948   6.169 -26.030  1.00 89.55           H  
ATOM   1523  C   LEU A 101      17.957   4.061 -26.394  1.00 89.55           C  
ATOM   1524  CB  LEU A 101      17.234   5.219 -24.245  1.00 89.55           C  
ATOM   1525  HB2 LEU A 101      16.614   4.360 -23.990  1.00 89.55           H  
ATOM   1526  HB3 LEU A 101      16.751   6.115 -23.854  1.00 89.55           H  
ATOM   1527  O   LEU A 101      17.528   2.939 -26.122  1.00 89.55           O  
ATOM   1528  CG  LEU A 101      18.615   5.061 -23.579  1.00 89.55           C  
ATOM   1529  HG  LEU A 101      19.172   4.255 -24.057  1.00 89.55           H  
ATOM   1530  CD1 LEU A 101      19.437   6.351 -23.654  1.00 89.55           C  
ATOM   1531 HD11 LEU A 101      20.372   6.221 -23.110  1.00 89.55           H  
ATOM   1532 HD12 LEU A 101      18.881   7.179 -23.213  1.00 89.55           H  
ATOM   1533 HD13 LEU A 101      19.682   6.581 -24.691  1.00 89.55           H  
ATOM   1534  CD2 LEU A 101      18.441   4.691 -22.111  1.00 89.55           C  
ATOM   1535 HD21 LEU A 101      17.812   3.805 -22.020  1.00 89.55           H  
ATOM   1536 HD22 LEU A 101      17.995   5.523 -21.567  1.00 89.55           H  
ATOM   1537 HD23 LEU A 101      19.420   4.460 -21.689  1.00 89.55           H  
ATOM   1538  N   ASP A 102      19.027   4.266 -27.156  1.00 90.79           N  
ATOM   1539  H   ASP A 102      19.270   5.211 -27.416  1.00 90.79           H  
ATOM   1540  CA  ASP A 102      19.920   3.190 -27.574  1.00 90.79           C  
ATOM   1541  HA  ASP A 102      19.322   2.354 -27.939  1.00 90.79           H  
ATOM   1542  C   ASP A 102      20.755   2.708 -26.377  1.00 90.79           C  
ATOM   1543  CB  ASP A 102      20.792   3.672 -28.739  1.00 90.79           C  
ATOM   1544  HB2 ASP A 102      21.402   4.513 -28.411  1.00 90.79           H  
ATOM   1545  HB3 ASP A 102      20.144   4.016 -29.545  1.00 90.79           H  
ATOM   1546  O   ASP A 102      21.596   3.448 -25.852  1.00 90.79           O  
ATOM   1547  CG  ASP A 102      21.702   2.567 -29.283  1.00 90.79           C  
ATOM   1548  OD1 ASP A 102      21.598   1.425 -28.778  1.00 90.79           O  
ATOM   1549  OD2 ASP A 102      22.513   2.912 -30.167  1.00 90.79           O  
ATOM   1550  N   ARG A 103      20.481   1.476 -25.929  1.00 86.72           N  
ATOM   1551  H   ARG A 103      19.837   0.930 -26.483  1.00 86.72           H  
ATOM   1552  CA  ARG A 103      21.138   0.832 -24.780  1.00 86.72           C  
ATOM   1553  HA  ARG A 103      21.334   1.577 -24.009  1.00 86.72           H  
ATOM   1554  C   ARG A 103      22.500   0.240 -25.132  1.00 86.72           C  
ATOM   1555  CB  ARG A 103      20.246  -0.279 -24.203  1.00 86.72           C  
ATOM   1556  HB2 ARG A 103      20.063  -1.028 -24.974  1.00 86.72           H  
ATOM   1557  HB3 ARG A 103      20.782  -0.761 -23.385  1.00 86.72           H  
ATOM   1558  O   ARG A 103      23.300   0.029 -24.229  1.00 86.72           O  
ATOM   1559  CG  ARG A 103      18.906   0.239 -23.668  1.00 86.72           C  
ATOM   1560  HG2 ARG A 103      19.089   1.025 -22.936  1.00 86.72           H  
ATOM   1561  HG3 ARG A 103      18.320   0.649 -24.491  1.00 86.72           H  
ATOM   1562  CD  ARG A 103      18.121  -0.901 -23.006  1.00 86.72           C  
ATOM   1563  HD2 ARG A 103      18.699  -1.274 -22.161  1.00 86.72           H  
ATOM   1564  HD3 ARG A 103      17.991  -1.708 -23.727  1.00 86.72           H  
ATOM   1565  NE  ARG A 103      16.801  -0.423 -22.561  1.00 86.72           N  
ATOM   1566  HE  ARG A 103      16.422   0.348 -23.094  1.00 86.72           H  
ATOM   1567  NH1 ARG A 103      16.427  -1.845 -20.776  1.00 86.72           N  
ATOM   1568 HH11 ARG A 103      15.967  -1.927 -19.880  1.00 86.72           H  
ATOM   1569 HH12 ARG A 103      17.291  -2.332 -20.964  1.00 86.72           H  
ATOM   1570  NH2 ARG A 103      15.016  -0.191 -21.205  1.00 86.72           N  
ATOM   1571 HH21 ARG A 103      14.539  -0.402 -20.340  1.00 86.72           H  
ATOM   1572 HH22 ARG A 103      14.782   0.665 -21.688  1.00 86.72           H  
ATOM   1573  CZ  ARG A 103      16.095  -0.834 -21.524  1.00 86.72           C  
ATOM   1574  N   GLU A 104      22.750  -0.025 -26.411  1.00 87.78           N  
ATOM   1575  H   GLU A 104      22.082   0.250 -27.116  1.00 87.78           H  
ATOM   1576  CA  GLU A 104      23.988  -0.647 -26.895  1.00 87.78           C  
ATOM   1577  HA  GLU A 104      24.498  -1.136 -26.065  1.00 87.78           H  
ATOM   1578  C   GLU A 104      24.976   0.393 -27.440  1.00 87.78           C  
ATOM   1579  CB  GLU A 104      23.661  -1.732 -27.933  1.00 87.78           C  
ATOM   1580  HB2 GLU A 104      23.123  -1.283 -28.767  1.00 87.78           H  
ATOM   1581  HB3 GLU A 104      24.596  -2.153 -28.302  1.00 87.78           H  
ATOM   1582  O   GLU A 104      26.074   0.049 -27.882  1.00 87.78           O  
ATOM   1583  CG  GLU A 104      22.821  -2.868 -27.324  1.00 87.78           C  
ATOM   1584  HG2 GLU A 104      21.856  -2.472 -27.008  1.00 87.78           H  
ATOM   1585  HG3 GLU A 104      23.335  -3.238 -26.436  1.00 87.78           H  
ATOM   1586  CD  GLU A 104      22.579  -4.043 -28.285  1.00 87.78           C  
ATOM   1587  OE1 GLU A 104      22.039  -5.062 -27.796  1.00 87.78           O  
ATOM   1588  OE2 GLU A 104      22.901  -3.925 -29.489  1.00 87.78           O  
ATOM   1589  N   ARG A 105      24.620   1.684 -27.375  1.00 89.06           N  
ATOM   1590  H   ARG A 105      23.674   1.889 -27.087  1.00 89.06           H  
ATOM   1591  CA  ARG A 105      25.495   2.775 -27.798  1.00 89.06           C  
ATOM   1592  HA  ARG A 105      25.718   2.610 -28.852  1.00 89.06           H  
ATOM   1593  C   ARG A 105      26.805   2.761 -27.012  1.00 89.06           C  
ATOM   1594  CB  ARG A 105      24.783   4.125 -27.663  1.00 89.06           C  
ATOM   1595  HB2 ARG A 105      24.549   4.305 -26.614  1.00 89.06           H  
ATOM   1596  HB3 ARG A 105      23.855   4.105 -28.234  1.00 89.06           H  
ATOM   1597  O   ARG A 105      26.843   3.084 -25.825  1.00 89.06           O  
ATOM   1598  CG  ARG A 105      25.682   5.252 -28.197  1.00 89.06           C  
ATOM   1599  HG2 ARG A 105      25.935   5.048 -29.238  1.00 89.06           H  
ATOM   1600  HG3 ARG A 105      26.600   5.305 -27.613  1.00 89.06           H  
ATOM   1601  CD  ARG A 105      24.980   6.601 -28.108  1.00 89.06           C  
ATOM   1602  HD2 ARG A 105      24.079   6.561 -28.720  1.00 89.06           H  
ATOM   1603  HD3 ARG A 105      24.709   6.775 -27.067  1.00 89.06           H  
ATOM   1604  NE  ARG A 105      25.867   7.690 -28.563  1.00 89.06           N  
ATOM   1605  HE  ARG A 105      26.845   7.472 -28.687  1.00 89.06           H  
ATOM   1606  NH1 ARG A 105      24.279   9.327 -28.621  1.00 89.06           N  
ATOM   1607 HH11 ARG A 105      23.609   8.618 -28.359  1.00 89.06           H  
ATOM   1608 HH12 ARG A 105      24.019  10.289 -28.784  1.00 89.06           H  
ATOM   1609  NH2 ARG A 105      26.401   9.826 -29.147  1.00 89.06           N  
ATOM   1610 HH21 ARG A 105      26.173  10.794 -29.323  1.00 89.06           H  
ATOM   1611 HH22 ARG A 105      27.387   9.614 -29.205  1.00 89.06           H  
ATOM   1612  CZ  ARG A 105      25.519   8.942 -28.776  1.00 89.06           C  
ATOM   1613  N   LEU A 106      27.895   2.505 -27.726  1.00 88.87           N  
ATOM   1614  H   LEU A 106      27.764   2.157 -28.665  1.00 88.87           H  
ATOM   1615  CA  LEU A 106      29.253   2.677 -27.223  1.00 88.87           C  
ATOM   1616  HA  LEU A 106      29.268   2.450 -26.157  1.00 88.87           H  
ATOM   1617  C   LEU A 106      29.685   4.136 -27.393  1.00 88.87           C  
ATOM   1618  CB  LEU A 106      30.199   1.701 -27.940  1.00 88.87           C  
ATOM   1619  HB2 LEU A 106      30.155   1.899 -29.011  1.00 88.87           H  
ATOM   1620  HB3 LEU A 106      31.218   1.898 -27.605  1.00 88.87           H  
ATOM   1621  O   LEU A 106      29.737   4.650 -28.512  1.00 88.87           O  
ATOM   1622  CG  LEU A 106      29.876   0.215 -27.694  1.00 88.87           C  
ATOM   1623  HG  LEU A 106      28.857  -0.000 -28.016  1.00 88.87           H  
ATOM   1624  CD1 LEU A 106      30.825  -0.648 -28.526  1.00 88.87           C  
ATOM   1625 HD11 LEU A 106      30.703  -0.414 -29.584  1.00 88.87           H  
ATOM   1626 HD12 LEU A 106      31.857  -0.470 -28.226  1.00 88.87           H  
ATOM   1627 HD13 LEU A 106      30.582  -1.700 -28.376  1.00 88.87           H  
ATOM   1628  CD2 LEU A 106      30.031  -0.178 -26.223  1.00 88.87           C  
ATOM   1629 HD21 LEU A 106      29.272   0.321 -25.621  1.00 88.87           H  
ATOM   1630 HD22 LEU A 106      29.879  -1.252 -26.116  1.00 88.87           H  
ATOM   1631 HD23 LEU A 106      31.025   0.084 -25.861  1.00 88.87           H  
ATOM   1632  N   LEU A 107      29.987   4.796 -26.275  1.00 89.52           N  
ATOM   1633  H   LEU A 107      29.919   4.304 -25.395  1.00 89.52           H  
ATOM   1634  CA  LEU A 107      30.467   6.176 -26.259  1.00 89.52           C  
ATOM   1635  HA  LEU A 107      29.840   6.776 -26.920  1.00 89.52           H  
ATOM   1636  C   LEU A 107      31.895   6.245 -26.804  1.00 89.52           C  
ATOM   1637  CB  LEU A 107      30.382   6.750 -24.834  1.00 89.52           C  
ATOM   1638  HB2 LEU A 107      30.995   6.135 -24.176  1.00 89.52           H  
ATOM   1639  HB3 LEU A 107      30.806   7.754 -24.840  1.00 89.52           H  
ATOM   1640  O   LEU A 107      32.779   5.516 -26.351  1.00 89.52           O  
ATOM   1641  CG  LEU A 107      28.953   6.820 -24.263  1.00 89.52           C  
ATOM   1642  HG  LEU A 107      28.511   5.823 -24.251  1.00 89.52           H  
ATOM   1643  CD1 LEU A 107      29.005   7.326 -22.822  1.00 89.52           C  
ATOM   1644 HD11 LEU A 107      29.587   6.635 -22.214  1.00 89.52           H  
ATOM   1645 HD12 LEU A 107      27.994   7.377 -22.417  1.00 89.52           H  
ATOM   1646 HD13 LEU A 107      29.467   8.313 -22.788  1.00 89.52           H  
ATOM   1647  CD2 LEU A 107      28.057   7.746 -25.089  1.00 89.52           C  
ATOM   1648 HD21 LEU A 107      27.107   7.889 -24.575  1.00 89.52           H  
ATOM   1649 HD22 LEU A 107      28.554   8.704 -25.247  1.00 89.52           H  
ATOM   1650 HD23 LEU A 107      27.854   7.286 -26.056  1.00 89.52           H  
ATOM   1651  N   ARG A 108      32.121   7.132 -27.772  1.00 91.90           N  
ATOM   1652  H   ARG A 108      31.348   7.711 -28.069  1.00 91.90           H  
ATOM   1653  CA  ARG A 108      33.443   7.384 -28.362  1.00 91.90           C  
ATOM   1654  HA  ARG A 108      34.065   6.501 -28.209  1.00 91.90           H  
ATOM   1655  C   ARG A 108      34.127   8.563 -27.665  1.00 91.90           C  
ATOM   1656  CB  ARG A 108      33.291   7.632 -29.867  1.00 91.90           C  
ATOM   1657  HB2 ARG A 108      34.261   7.878 -30.297  1.00 91.90           H  
ATOM   1658  HB3 ARG A 108      32.622   8.477 -30.027  1.00 91.90           H  
ATOM   1659  O   ARG A 108      33.429   9.387 -27.082  1.00 91.90           O  
ATOM   1660  CG  ARG A 108      32.732   6.394 -30.579  1.00 91.90           C  
ATOM   1661  HG2 ARG A 108      31.730   6.173 -30.212  1.00 91.90           H  
ATOM   1662  HG3 ARG A 108      33.381   5.539 -30.388  1.00 91.90           H  
ATOM   1663  CD  ARG A 108      32.664   6.658 -32.081  1.00 91.90           C  
ATOM   1664  HD2 ARG A 108      33.669   6.874 -32.445  1.00 91.90           H  
ATOM   1665  HD3 ARG A 108      32.035   7.531 -32.255  1.00 91.90           H  
ATOM   1666  NE  ARG A 108      32.107   5.496 -32.792  1.00 91.90           N  
ATOM   1667  HE  ARG A 108      31.718   4.761 -32.219  1.00 91.90           H  
ATOM   1668  NH1 ARG A 108      32.486   6.290 -34.908  1.00 91.90           N  
ATOM   1669 HH11 ARG A 108      32.455   6.189 -35.912  1.00 91.90           H  
ATOM   1670 HH12 ARG A 108      32.881   7.130 -34.508  1.00 91.90           H  
ATOM   1671  NH2 ARG A 108      31.528   4.286 -34.628  1.00 91.90           N  
ATOM   1672 HH21 ARG A 108      31.481   4.190 -35.632  1.00 91.90           H  
ATOM   1673 HH22 ARG A 108      31.180   3.553 -34.026  1.00 91.90           H  
ATOM   1674  CZ  ARG A 108      32.044   5.363 -34.103  1.00 91.90           C  
ATOM   1675  N   PRO A 109      35.461   8.710 -27.759  1.00 91.88           N  
ATOM   1676  CA  PRO A 109      36.167   9.872 -27.207  1.00 91.88           C  
ATOM   1677  HA  PRO A 109      36.124   9.822 -26.119  1.00 91.88           H  
ATOM   1678  C   PRO A 109      35.578  11.218 -27.665  1.00 91.88           C  
ATOM   1679  CB  PRO A 109      37.624   9.701 -27.646  1.00 91.88           C  
ATOM   1680  HB2 PRO A 109      37.784  10.169 -28.617  1.00 91.88           H  
ATOM   1681  HB3 PRO A 109      38.316  10.108 -26.910  1.00 91.88           H  
ATOM   1682  O   PRO A 109      35.394  12.115 -26.851  1.00 91.88           O  
ATOM   1683  CG  PRO A 109      37.771   8.186 -27.786  1.00 91.88           C  
ATOM   1684  HG2 PRO A 109      38.576   7.918 -28.470  1.00 91.88           H  
ATOM   1685  HG3 PRO A 109      37.935   7.741 -26.805  1.00 91.88           H  
ATOM   1686  CD  PRO A 109      36.407   7.758 -28.322  1.00 91.88           C  
ATOM   1687  HD2 PRO A 109      36.402   7.834 -29.409  1.00 91.88           H  
ATOM   1688  HD3 PRO A 109      36.193   6.737 -28.008  1.00 91.88           H  
ATOM   1689  N   GLU A 110      35.173  11.310 -28.934  1.00 91.46           N  
ATOM   1690  H   GLU A 110      35.407  10.557 -29.566  1.00 91.46           H  
ATOM   1691  CA  GLU A 110      34.513  12.483 -29.533  1.00 91.46           C  
ATOM   1692  HA  GLU A 110      35.170  13.351 -29.486  1.00 91.46           H  
ATOM   1693  C   GLU A 110      33.188  12.849 -28.834  1.00 91.46           C  
ATOM   1694  CB  GLU A 110      34.208  12.159 -31.006  1.00 91.46           C  
ATOM   1695  HB2 GLU A 110      33.666  12.994 -31.449  1.00 91.46           H  
ATOM   1696  HB3 GLU A 110      33.557  11.285 -31.022  1.00 91.46           H  
ATOM   1697  O   GLU A 110      32.824  14.018 -28.743  1.00 91.46           O  
ATOM   1698  CG  GLU A 110      35.450  11.865 -31.871  1.00 91.46           C  
ATOM   1699  HG2 GLU A 110      35.988  12.796 -32.046  1.00 91.46           H  
ATOM   1700  HG3 GLU A 110      36.114  11.190 -31.330  1.00 91.46           H  
ATOM   1701  CD  GLU A 110      35.097  11.204 -33.217  1.00 91.46           C  
ATOM   1702  OE1 GLU A 110      36.006  10.575 -33.804  1.00 91.46           O  
ATOM   1703  OE2 GLU A 110      33.910  11.221 -33.619  1.00 91.46           O  
ATOM   1704  N   ASP A 111      32.460  11.866 -28.282  1.00 90.78           N  
ATOM   1705  H   ASP A 111      32.842  10.931 -28.264  1.00 90.78           H  
ATOM   1706  CA  ASP A 111      31.191  12.115 -27.589  1.00 90.78           C  
ATOM   1707  HA  ASP A 111      30.566  12.733 -28.234  1.00 90.78           H  
ATOM   1708  C   ASP A 111      31.384  12.883 -26.270  1.00 90.78           C  
ATOM   1709  CB  ASP A 111      30.442  10.802 -27.291  1.00 90.78           C  
ATOM   1710  HB2 ASP A 111      29.612  11.028 -26.623  1.00 90.78           H  
ATOM   1711  HB3 ASP A 111      31.092  10.116 -26.747  1.00 90.78           H  
ATOM   1712  O   ASP A 111      30.413  13.430 -25.735  1.00 90.78           O  
ATOM   1713  CG  ASP A 111      29.828  10.097 -28.503  1.00 90.78           C  
ATOM   1714  OD1 ASP A 111      29.072  10.755 -29.255  1.00 90.78           O  
ATOM   1715  OD2 ASP A 111      29.910   8.850 -28.567  1.00 90.78           O  
ATOM   1716  N   PHE A 112      32.606  12.917 -25.726  1.00 92.61           N  
ATOM   1717  H   PHE A 112      33.364  12.486 -26.234  1.00 92.61           H  
ATOM   1718  CA  PHE A 112      32.933  13.639 -24.496  1.00 92.61           C  
ATOM   1719  HA  PHE A 112      32.065  13.605 -23.837  1.00 92.61           H  
ATOM   1720  C   PHE A 112      33.225  15.123 -24.731  1.00 92.61           C  
ATOM   1721  CB  PHE A 112      34.083  12.943 -23.760  1.00 92.61           C  
ATOM   1722  HB2 PHE A 112      34.390  13.564 -22.918  1.00 92.61           H  
ATOM   1723  HB3 PHE A 112      34.945  12.855 -24.422  1.00 92.61           H  
ATOM   1724  O   PHE A 112      33.217  15.893 -23.767  1.00 92.61           O  
ATOM   1725  CG  PHE A 112      33.701  11.577 -23.226  1.00 92.61           C  
ATOM   1726  CD1 PHE A 112      33.120  11.454 -21.950  1.00 92.61           C  
ATOM   1727  HD1 PHE A 112      32.980  12.331 -21.336  1.00 92.61           H  
ATOM   1728  CD2 PHE A 112      33.888  10.432 -24.018  1.00 92.61           C  
ATOM   1729  HD2 PHE A 112      34.318  10.532 -25.004  1.00 92.61           H  
ATOM   1730  CE1 PHE A 112      32.734  10.189 -21.471  1.00 92.61           C  
ATOM   1731  HE1 PHE A 112      32.299  10.091 -20.487  1.00 92.61           H  
ATOM   1732  CE2 PHE A 112      33.502   9.168 -23.543  1.00 92.61           C  
ATOM   1733  HE2 PHE A 112      33.642   8.295 -24.164  1.00 92.61           H  
ATOM   1734  CZ  PHE A 112      32.925   9.046 -22.268  1.00 92.61           C  
ATOM   1735  HZ  PHE A 112      32.631   8.073 -21.902  1.00 92.61           H  
ATOM   1736  N   GLU A 113      33.396  15.548 -25.983  1.00 91.87           N  
ATOM   1737  H   GLU A 113      33.364  14.886 -26.745  1.00 91.87           H  
ATOM   1738  CA  GLU A 113      33.581  16.954 -26.325  1.00 91.87           C  
ATOM   1739  HA  GLU A 113      34.331  17.367 -25.651  1.00 91.87           H  
ATOM   1740  C   GLU A 113      32.275  17.737 -26.108  1.00 91.87           C  
ATOM   1741  CB  GLU A 113      34.133  17.105 -27.749  1.00 91.87           C  
ATOM   1742  HB2 GLU A 113      34.238  18.169 -27.959  1.00 91.87           H  
ATOM   1743  HB3 GLU A 113      33.430  16.674 -28.461  1.00 91.87           H  
ATOM   1744  O   GLU A 113      31.176  17.332 -26.508  1.00 91.87           O  
ATOM   1745  CG  GLU A 113      35.510  16.427 -27.889  1.00 91.87           C  
ATOM   1746  HG2 GLU A 113      36.165  16.818 -27.111  1.00 91.87           H  
ATOM   1747  HG3 GLU A 113      35.399  15.355 -27.725  1.00 91.87           H  
ATOM   1748  CD  GLU A 113      36.173  16.648 -29.256  1.00 91.87           C  
ATOM   1749  OE1 GLU A 113      37.326  16.183 -29.401  1.00 91.87           O  
ATOM   1750  OE2 GLU A 113      35.542  17.280 -30.133  1.00 91.87           O  
ATOM   1751  N   ALA A 114      32.373  18.860 -25.395  1.00 90.13           N  
ATOM   1752  H   ALA A 114      33.291  19.191 -25.137  1.00 90.13           H  
ATOM   1753  CA  ALA A 114      31.224  19.709 -25.118  1.00 90.13           C  
ATOM   1754  HA  ALA A 114      30.390  19.074 -24.818  1.00 90.13           H  
ATOM   1755  C   ALA A 114      30.818  20.472 -26.384  1.00 90.13           C  
ATOM   1756  CB  ALA A 114      31.546  20.646 -23.949  1.00 90.13           C  
ATOM   1757  HB1 ALA A 114      32.374  21.301 -24.219  1.00 90.13           H  
ATOM   1758  HB2 ALA A 114      30.674  21.258 -23.715  1.00 90.13           H  
ATOM   1759  HB3 ALA A 114      31.821  20.063 -23.070  1.00 90.13           H  
ATOM   1760  O   ALA A 114      31.649  21.071 -27.055  1.00 90.13           O  
ATOM   1761  N   ARG A 115      29.519  20.491 -26.698  1.00 88.25           N  
ATOM   1762  H   ARG A 115      28.875  19.969 -26.120  1.00 88.25           H  
ATOM   1763  CA  ARG A 115      29.003  21.275 -27.828  1.00 88.25           C  
ATOM   1764  HA  ARG A 115      29.672  21.144 -28.678  1.00 88.25           H  
ATOM   1765  C   ARG A 115      28.985  22.760 -27.480  1.00 88.25           C  
ATOM   1766  CB  ARG A 115      27.593  20.802 -28.198  1.00 88.25           C  
ATOM   1767  HB2 ARG A 115      26.960  20.857 -27.313  1.00 88.25           H  
ATOM   1768  HB3 ARG A 115      27.187  21.473 -28.955  1.00 88.25           H  
ATOM   1769  O   ARG A 115      28.339  23.129 -26.499  1.00 88.25           O  
ATOM   1770  CG  ARG A 115      27.575  19.372 -28.747  1.00 88.25           C  
ATOM   1771  HG2 ARG A 115      27.994  18.684 -28.013  1.00 88.25           H  
ATOM   1772  HG3 ARG A 115      28.164  19.324 -29.663  1.00 88.25           H  
ATOM   1773  CD  ARG A 115      26.126  18.977 -29.036  1.00 88.25           C  
ATOM   1774  HD2 ARG A 115      25.707  19.672 -29.763  1.00 88.25           H  
ATOM   1775  HD3 ARG A 115      25.564  19.050 -28.105  1.00 88.25           H  
ATOM   1776  NE  ARG A 115      26.043  17.605 -29.561  1.00 88.25           N  
ATOM   1777  HE  ARG A 115      26.917  17.180 -29.838  1.00 88.25           H  
ATOM   1778  NH1 ARG A 115      23.777  17.342 -29.324  1.00 88.25           N  
ATOM   1779 HH11 ARG A 115      23.736  18.264 -28.915  1.00 88.25           H  
ATOM   1780 HH12 ARG A 115      22.946  16.774 -29.415  1.00 88.25           H  
ATOM   1781  NH2 ARG A 115      25.006  15.678 -30.175  1.00 88.25           N  
ATOM   1782 HH21 ARG A 115      25.898  15.311 -30.475  1.00 88.25           H  
ATOM   1783 HH22 ARG A 115      24.167  15.132 -30.309  1.00 88.25           H  
ATOM   1784  CZ  ARG A 115      24.946  16.883 -29.683  1.00 88.25           C  
ATOM   1785  N   ASP A 116      29.542  23.603 -28.346  1.00 87.37           N  
ATOM   1786  H   ASP A 116      30.212  23.214 -28.995  1.00 87.37           H  
ATOM   1787  CA  ASP A 116      29.642  25.061 -28.143  1.00 87.37           C  
ATOM   1788  HA  ASP A 116      30.362  25.263 -27.350  1.00 87.37           H  
ATOM   1789  C   ASP A 116      28.315  25.737 -27.768  1.00 87.37           C  
ATOM   1790  CB  ASP A 116      30.146  25.721 -29.438  1.00 87.37           C  
ATOM   1791  HB2 ASP A 116      30.196  26.799 -29.285  1.00 87.37           H  
ATOM   1792  HB3 ASP A 116      29.426  25.530 -30.234  1.00 87.37           H  
ATOM   1793  O   ASP A 116      28.275  26.663 -26.965  1.00 87.37           O  
ATOM   1794  CG  ASP A 116      31.526  25.239 -29.880  1.00 87.37           C  
ATOM   1795  OD1 ASP A 116      32.299  24.826 -28.994  1.00 87.37           O  
ATOM   1796  OD2 ASP A 116      31.742  25.252 -31.110  1.00 87.37           O  
ATOM   1797  N   ARG A 117      27.200  25.266 -28.341  1.00 88.15           N  
ATOM   1798  H   ARG A 117      27.319  24.498 -28.986  1.00 88.15           H  
ATOM   1799  CA  ARG A 117      25.879  25.892 -28.161  1.00 88.15           C  
ATOM   1800  HA  ARG A 117      26.006  26.975 -28.161  1.00 88.15           H  
ATOM   1801  C   ARG A 117      25.212  25.574 -26.826  1.00 88.15           C  
ATOM   1802  CB  ARG A 117      24.943  25.492 -29.307  1.00 88.15           C  
ATOM   1803  HB2 ARG A 117      23.955  25.906 -29.104  1.00 88.15           H  
ATOM   1804  HB3 ARG A 117      24.859  24.406 -29.344  1.00 88.15           H  
ATOM   1805  O   ARG A 117      24.462  26.398 -26.319  1.00 88.15           O  
ATOM   1806  CG  ARG A 117      25.422  26.018 -30.664  1.00 88.15           C  
ATOM   1807  HG2 ARG A 117      26.383  25.573 -30.919  1.00 88.15           H  
ATOM   1808  HG3 ARG A 117      25.531  27.101 -30.614  1.00 88.15           H  
ATOM   1809  CD  ARG A 117      24.393  25.658 -31.738  1.00 88.15           C  
ATOM   1810  HD2 ARG A 117      24.293  24.573 -31.778  1.00 88.15           H  
ATOM   1811  HD3 ARG A 117      23.434  26.095 -31.463  1.00 88.15           H  
ATOM   1812  NE  ARG A 117      24.802  26.163 -33.059  1.00 88.15           N  
ATOM   1813  HE  ARG A 117      25.692  26.639 -33.104  1.00 88.15           H  
ATOM   1814  NH1 ARG A 117      22.966  25.443 -34.235  1.00 88.15           N  
ATOM   1815 HH11 ARG A 117      22.582  25.063 -33.382  1.00 88.15           H  
ATOM   1816 HH12 ARG A 117      22.459  25.377 -35.106  1.00 88.15           H  
ATOM   1817  NH2 ARG A 117      24.592  26.553 -35.290  1.00 88.15           N  
ATOM   1818 HH21 ARG A 117      24.079  26.467 -36.156  1.00 88.15           H  
ATOM   1819 HH22 ARG A 117      25.491  27.012 -35.291  1.00 88.15           H  
ATOM   1820  CZ  ARG A 117      24.120  26.051 -34.184  1.00 88.15           C  
ATOM   1821  N   THR A 118      25.397  24.361 -26.310  1.00 87.61           N  
ATOM   1822  H   THR A 118      26.081  23.757 -26.743  1.00 87.61           H  
ATOM   1823  CA  THR A 118      24.649  23.860 -25.142  1.00 87.61           C  
ATOM   1824  HA  THR A 118      23.932  24.615 -24.817  1.00 87.61           H  
ATOM   1825  C   THR A 118      25.533  23.599 -23.930  1.00 87.61           C  
ATOM   1826  CB  THR A 118      23.847  22.589 -25.479  1.00 87.61           C  
ATOM   1827  HB  THR A 118      23.387  22.206 -24.568  1.00 87.61           H  
ATOM   1828  O   THR A 118      25.003  23.432 -22.837  1.00 87.61           O  
ATOM   1829  CG2 THR A 118      22.738  22.853 -26.497  1.00 87.61           C  
ATOM   1830 HG21 THR A 118      23.163  23.191 -27.442  1.00 87.61           H  
ATOM   1831 HG22 THR A 118      22.068  23.622 -26.111  1.00 87.61           H  
ATOM   1832 HG23 THR A 118      22.168  21.939 -26.663  1.00 87.61           H  
ATOM   1833  OG1 THR A 118      24.681  21.584 -26.023  1.00 87.61           O  
ATOM   1834  HG1 THR A 118      24.638  20.815 -25.450  1.00 87.61           H  
ATOM   1835  N   GLY A 119      26.855  23.497 -24.100  1.00 90.94           N  
ATOM   1836  H   GLY A 119      27.248  23.664 -25.016  1.00 90.94           H  
ATOM   1837  CA  GLY A 119      27.796  23.117 -23.040  1.00 90.94           C  
ATOM   1838  HA2 GLY A 119      27.659  23.780 -22.186  1.00 90.94           H  
ATOM   1839  HA3 GLY A 119      28.812  23.245 -23.414  1.00 90.94           H  
ATOM   1840  C   GLY A 119      27.649  21.668 -22.549  1.00 90.94           C  
ATOM   1841  O   GLY A 119      28.306  21.263 -21.593  1.00 90.94           O  
ATOM   1842  N   VAL A 120      26.784  20.870 -23.182  1.00 90.01           N  
ATOM   1843  H   VAL A 120      26.315  21.260 -23.987  1.00 90.01           H  
ATOM   1844  CA  VAL A 120      26.518  19.470 -22.822  1.00 90.01           C  
ATOM   1845  HA  VAL A 120      27.019  19.244 -21.880  1.00 90.01           H  
ATOM   1846  C   VAL A 120      27.110  18.566 -23.896  1.00 90.01           C  
ATOM   1847  CB  VAL A 120      25.012  19.205 -22.609  1.00 90.01           C  
ATOM   1848  HB  VAL A 120      24.477  19.401 -23.538  1.00 90.01           H  
ATOM   1849  O   VAL A 120      26.760  18.691 -25.073  1.00 90.01           O  
ATOM   1850  CG1 VAL A 120      24.748  17.754 -22.183  1.00 90.01           C  
ATOM   1851 HG11 VAL A 120      23.683  17.607 -22.004  1.00 90.01           H  
ATOM   1852 HG12 VAL A 120      25.301  17.517 -21.274  1.00 90.01           H  
ATOM   1853 HG13 VAL A 120      25.051  17.073 -22.979  1.00 90.01           H  
ATOM   1854  CG2 VAL A 120      24.427  20.102 -21.512  1.00 90.01           C  
ATOM   1855 HG21 VAL A 120      24.963  19.950 -20.574  1.00 90.01           H  
ATOM   1856 HG22 VAL A 120      24.510  21.151 -21.795  1.00 90.01           H  
ATOM   1857 HG23 VAL A 120      23.371  19.876 -21.366  1.00 90.01           H  
ATOM   1858  N   SER A 121      27.998  17.659 -23.488  1.00 93.45           N  
ATOM   1859  H   SER A 121      28.257  17.620 -22.512  1.00 93.45           H  
ATOM   1860  CA  SER A 121      28.577  16.640 -24.364  1.00 93.45           C  
ATOM   1861  HA  SER A 121      28.868  17.115 -25.301  1.00 93.45           H  
ATOM   1862  C   SER A 121      27.561  15.543 -24.700  1.00 93.45           C  
ATOM   1863  CB  SER A 121      29.856  16.069 -23.743  1.00 93.45           C  
ATOM   1864  HB2 SER A 121      30.526  16.890 -23.486  1.00 93.45           H  
ATOM   1865  HB3 SER A 121      30.367  15.451 -24.481  1.00 93.45           H  
ATOM   1866  O   SER A 121      26.595  15.314 -23.961  1.00 93.45           O  
ATOM   1867  OG  SER A 121      29.587  15.301 -22.580  1.00 93.45           O  
ATOM   1868  HG  SER A 121      30.445  14.988 -22.283  1.00 93.45           H  
ATOM   1869  N   ALA A 122      27.759  14.854 -25.824  1.00 90.96           N  
ATOM   1870  H   ALA A 122      28.631  14.976 -26.319  1.00 90.96           H  
ATOM   1871  CA  ALA A 122      26.863  13.778 -26.246  1.00 90.96           C  
ATOM   1872  HA  ALA A 122      25.846  14.167 -26.284  1.00 90.96           H  
ATOM   1873  C   ALA A 122      26.867  12.610 -25.244  1.00 90.96           C  
ATOM   1874  CB  ALA A 122      27.264  13.332 -27.655  1.00 90.96           C  
ATOM   1875  HB1 ALA A 122      28.281  12.940 -27.648  1.00 90.96           H  
ATOM   1876  HB2 ALA A 122      26.591  12.545 -27.997  1.00 90.96           H  
ATOM   1877  HB3 ALA A 122      27.218  14.175 -28.344  1.00 90.96           H  
ATOM   1878  O   ALA A 122      25.804  12.066 -24.938  1.00 90.96           O  
ATOM   1879  N   ALA A 123      28.032  12.299 -24.671  1.00 91.93           N  
ATOM   1880  H   ALA A 123      28.865  12.756 -25.014  1.00 91.93           H  
ATOM   1881  CA  ALA A 123      28.203  11.316 -23.609  1.00 91.93           C  
ATOM   1882  HA  ALA A 123      27.834  10.349 -23.950  1.00 91.93           H  
ATOM   1883  C   ALA A 123      27.403  11.691 -22.354  1.00 91.93           C  
ATOM   1884  CB  ALA A 123      29.703  11.196 -23.308  1.00 91.93           C  
ATOM   1885  HB1 ALA A 123      30.226  10.785 -24.172  1.00 91.93           H  
ATOM   1886  HB2 ALA A 123      30.125  12.173 -23.073  1.00 91.93           H  
ATOM   1887  HB3 ALA A 123      29.861  10.533 -22.457  1.00 91.93           H  
ATOM   1888  O   ALA A 123      26.627  10.879 -21.853  1.00 91.93           O  
ATOM   1889  N   ARG A 124      27.507  12.942 -21.879  1.00 92.43           N  
ATOM   1890  H   ARG A 124      28.129  13.583 -22.351  1.00 92.43           H  
ATOM   1891  CA  ARG A 124      26.763  13.403 -20.694  1.00 92.43           C  
ATOM   1892  HA  ARG A 124      26.980  12.725 -19.869  1.00 92.43           H  
ATOM   1893  C   ARG A 124      25.251  13.338 -20.908  1.00 92.43           C  
ATOM   1894  CB  ARG A 124      27.224  14.819 -20.316  1.00 92.43           C  
ATOM   1895  HB2 ARG A 124      27.012  15.502 -21.139  1.00 92.43           H  
ATOM   1896  HB3 ARG A 124      28.301  14.800 -20.151  1.00 92.43           H  
ATOM   1897  O   ARG A 124      24.529  12.938 -19.999  1.00 92.43           O  
ATOM   1898  CG  ARG A 124      26.538  15.329 -19.041  1.00 92.43           C  
ATOM   1899  HG2 ARG A 124      26.712  14.624 -18.229  1.00 92.43           H  
ATOM   1900  HG3 ARG A 124      25.465  15.421 -19.210  1.00 92.43           H  
ATOM   1901  CD  ARG A 124      27.088  16.702 -18.647  1.00 92.43           C  
ATOM   1902  HD2 ARG A 124      26.931  17.395 -19.474  1.00 92.43           H  
ATOM   1903  HD3 ARG A 124      28.158  16.611 -18.465  1.00 92.43           H  
ATOM   1904  NE  ARG A 124      26.420  17.215 -17.437  1.00 92.43           N  
ATOM   1905  HE  ARG A 124      25.735  16.610 -17.007  1.00 92.43           H  
ATOM   1906  NH1 ARG A 124      27.535  19.221 -17.316  1.00 92.43           N  
ATOM   1907 HH11 ARG A 124      27.694  20.113 -16.870  1.00 92.43           H  
ATOM   1908 HH12 ARG A 124      28.057  18.986 -18.148  1.00 92.43           H  
ATOM   1909  NH2 ARG A 124      26.017  18.706 -15.764  1.00 92.43           N  
ATOM   1910 HH21 ARG A 124      26.226  19.582 -15.306  1.00 92.43           H  
ATOM   1911 HH22 ARG A 124      25.342  18.075 -15.356  1.00 92.43           H  
ATOM   1912  CZ  ARG A 124      26.661  18.374 -16.848  1.00 92.43           C  
ATOM   1913  N   ALA A 125      24.774  13.723 -22.092  1.00 92.02           N  
ATOM   1914  H   ALA A 125      25.426  14.056 -22.788  1.00 92.02           H  
ATOM   1915  CA  ALA A 125      23.355  13.642 -22.429  1.00 92.02           C  
ATOM   1916  HA  ALA A 125      22.780  14.160 -21.661  1.00 92.02           H  
ATOM   1917  C   ALA A 125      22.856  12.188 -22.471  1.00 92.02           C  
ATOM   1918  CB  ALA A 125      23.129  14.353 -23.767  1.00 92.02           C  
ATOM   1919  HB1 ALA A 125      22.069  14.319 -24.022  1.00 92.02           H  
ATOM   1920  HB2 ALA A 125      23.701  13.862 -24.554  1.00 92.02           H  
ATOM   1921  HB3 ALA A 125      23.443  15.394 -23.693  1.00 92.02           H  
ATOM   1922  O   ALA A 125      21.771  11.901 -21.968  1.00 92.02           O  
ATOM   1923  N   HIS A 126      23.649  11.274 -23.039  1.00 92.71           N  
ATOM   1924  H   HIS A 126      24.530  11.568 -23.437  1.00 92.71           H  
ATOM   1925  CA  HIS A 126      23.302   9.854 -23.121  1.00 92.71           C  
ATOM   1926  HA  HIS A 126      22.293   9.760 -23.522  1.00 92.71           H  
ATOM   1927  C   HIS A 126      23.271   9.186 -21.742  1.00 92.71           C  
ATOM   1928  CB  HIS A 126      24.261   9.153 -24.089  1.00 92.71           C  
ATOM   1929  HB2 HIS A 126      24.231   9.657 -25.056  1.00 92.71           H  
ATOM   1930  HB3 HIS A 126      25.278   9.225 -23.702  1.00 92.71           H  
ATOM   1931  O   HIS A 126      22.274   8.548 -21.414  1.00 92.71           O  
ATOM   1932  CG  HIS A 126      23.926   7.700 -24.297  1.00 92.71           C  
ATOM   1933  CD2 HIS A 126      22.993   7.187 -25.154  1.00 92.71           C  
ATOM   1934  HD2 HIS A 126      22.341   7.748 -25.807  1.00 92.71           H  
ATOM   1935  ND1 HIS A 126      24.513   6.656 -23.594  1.00 92.71           N  
ATOM   1936  CE1 HIS A 126      23.936   5.531 -24.041  1.00 92.71           C  
ATOM   1937  HE1 HIS A 126      24.182   4.537 -23.701  1.00 92.71           H  
ATOM   1938  NE2 HIS A 126      23.018   5.817 -24.979  1.00 92.71           N  
ATOM   1939  HE2 HIS A 126      22.448   5.115 -25.429  1.00 92.71           H  
ATOM   1940  N   VAL A 127      24.277   9.424 -20.893  1.00 91.31           N  
ATOM   1941  H   VAL A 127      25.083   9.930 -21.233  1.00 91.31           H  
ATOM   1942  CA  VAL A 127      24.311   8.893 -19.518  1.00 91.31           C  
ATOM   1943  HA  VAL A 127      24.178   7.812 -19.563  1.00 91.31           H  
ATOM   1944  C   VAL A 127      23.157   9.445 -18.679  1.00 91.31           C  
ATOM   1945  CB  VAL A 127      25.671   9.169 -18.847  1.00 91.31           C  
ATOM   1946  HB  VAL A 127      25.880  10.238 -18.891  1.00 91.31           H  
ATOM   1947  O   VAL A 127      22.465   8.677 -18.020  1.00 91.31           O  
ATOM   1948  CG1 VAL A 127      25.698   8.726 -17.378  1.00 91.31           C  
ATOM   1949 HG11 VAL A 127      25.000   9.312 -16.781  1.00 91.31           H  
ATOM   1950 HG12 VAL A 127      26.696   8.864 -16.962  1.00 91.31           H  
ATOM   1951 HG13 VAL A 127      25.423   7.674 -17.297  1.00 91.31           H  
ATOM   1952  CG2 VAL A 127      26.798   8.415 -19.567  1.00 91.31           C  
ATOM   1953 HG21 VAL A 127      26.635   7.340 -19.488  1.00 91.31           H  
ATOM   1954 HG22 VAL A 127      26.831   8.682 -20.623  1.00 91.31           H  
ATOM   1955 HG23 VAL A 127      27.759   8.664 -19.116  1.00 91.31           H  
ATOM   1956  N   ALA A 128      22.864  10.748 -18.755  1.00 92.13           N  
ATOM   1957  H   ALA A 128      23.456  11.354 -19.306  1.00 92.13           H  
ATOM   1958  CA  ALA A 128      21.727  11.329 -18.037  1.00 92.13           C  
ATOM   1959  HA  ALA A 128      21.834  11.097 -16.977  1.00 92.13           H  
ATOM   1960  C   ALA A 128      20.379  10.743 -18.500  1.00 92.13           C  
ATOM   1961  CB  ALA A 128      21.759  12.851 -18.214  1.00 92.13           C  
ATOM   1962  HB1 ALA A 128      20.934  13.299 -17.660  1.00 92.13           H  
ATOM   1963  HB2 ALA A 128      21.666  13.105 -19.269  1.00 92.13           H  
ATOM   1964  HB3 ALA A 128      22.701  13.243 -17.829  1.00 92.13           H  
ATOM   1965  O   ALA A 128      19.487  10.507 -17.683  1.00 92.13           O  
ATOM   1966  N   ALA A 129      20.226  10.476 -19.802  1.00 93.43           N  
ATOM   1967  H   ALA A 129      20.976  10.696 -20.441  1.00 93.43           H  
ATOM   1968  CA  ALA A 129      19.045   9.796 -20.324  1.00 93.43           C  
ATOM   1969  HA  ALA A 129      18.161  10.315 -19.952  1.00 93.43           H  
ATOM   1970  C   ALA A 129      18.960   8.343 -19.826  1.00 93.43           C  
ATOM   1971  CB  ALA A 129      19.051   9.887 -21.854  1.00 93.43           C  
ATOM   1972  HB1 ALA A 129      18.157   9.407 -22.253  1.00 93.43           H  
ATOM   1973  HB2 ALA A 129      19.932   9.388 -22.258  1.00 93.43           H  
ATOM   1974  HB3 ALA A 129      19.061  10.934 -22.160  1.00 93.43           H  
ATOM   1975  O   ALA A 129      17.887   7.908 -19.406  1.00 93.43           O  
ATOM   1976  N   ALA A 130      20.080   7.615 -19.814  1.00 92.02           N  
ATOM   1977  H   ALA A 130      20.929   8.022 -20.181  1.00 92.02           H  
ATOM   1978  CA  ALA A 130      20.159   6.257 -19.285  1.00 92.02           C  
ATOM   1979  HA  ALA A 130      19.419   5.640 -19.794  1.00 92.02           H  
ATOM   1980  C   ALA A 130      19.822   6.193 -17.787  1.00 92.02           C  
ATOM   1981  CB  ALA A 130      21.550   5.688 -19.591  1.00 92.02           C  
ATOM   1982  HB1 ALA A 130      21.748   5.741 -20.662  1.00 92.02           H  
ATOM   1983  HB2 ALA A 130      22.314   6.254 -19.058  1.00 92.02           H  
ATOM   1984  HB3 ALA A 130      21.598   4.647 -19.272  1.00 92.02           H  
ATOM   1985  O   ALA A 130      19.058   5.319 -17.372  1.00 92.02           O  
ATOM   1986  N   ASP A 131      20.295   7.153 -16.993  1.00 91.09           N  
ATOM   1987  H   ASP A 131      21.000   7.772 -17.367  1.00 91.09           H  
ATOM   1988  CA  ASP A 131      19.973   7.270 -15.570  1.00 91.09           C  
ATOM   1989  HA  ASP A 131      20.241   6.342 -15.064  1.00 91.09           H  
ATOM   1990  C   ASP A 131      18.474   7.505 -15.339  1.00 91.09           C  
ATOM   1991  CB  ASP A 131      20.770   8.427 -14.946  1.00 91.09           C  
ATOM   1992  HB2 ASP A 131      20.719   9.299 -15.598  1.00 91.09           H  
ATOM   1993  HB3 ASP A 131      20.296   8.698 -14.002  1.00 91.09           H  
ATOM   1994  O   ASP A 131      17.876   6.870 -14.467  1.00 91.09           O  
ATOM   1995  CG  ASP A 131      22.233   8.104 -14.635  1.00 91.09           C  
ATOM   1996  OD1 ASP A 131      22.579   6.904 -14.597  1.00 91.09           O  
ATOM   1997  OD2 ASP A 131      22.950   9.070 -14.294  1.00 91.09           O  
ATOM   1998  N   LEU A 132      17.842   8.383 -16.130  1.00 92.29           N  
ATOM   1999  H   LEU A 132      18.395   8.885 -16.810  1.00 92.29           H  
ATOM   2000  CA  LEU A 132      16.401   8.646 -16.042  1.00 92.29           C  
ATOM   2001  HA  LEU A 132      16.147   8.869 -15.006  1.00 92.29           H  
ATOM   2002  C   LEU A 132      15.566   7.423 -16.433  1.00 92.29           C  
ATOM   2003  CB  LEU A 132      16.025   9.842 -16.935  1.00 92.29           C  
ATOM   2004  HB2 LEU A 132      14.941   9.864 -17.047  1.00 92.29           H  
ATOM   2005  HB3 LEU A 132      16.454   9.686 -17.924  1.00 92.29           H  
ATOM   2006  O   LEU A 132      14.584   7.111 -15.756  1.00 92.29           O  
ATOM   2007  CG  LEU A 132      16.473  11.213 -16.402  1.00 92.29           C  
ATOM   2008  HG  LEU A 132      17.543  11.208 -16.197  1.00 92.29           H  
ATOM   2009  CD1 LEU A 132      16.175  12.275 -17.461  1.00 92.29           C  
ATOM   2010 HD11 LEU A 132      16.493  13.254 -17.103  1.00 92.29           H  
ATOM   2011 HD12 LEU A 132      15.108  12.296 -17.686  1.00 92.29           H  
ATOM   2012 HD13 LEU A 132      16.732  12.043 -18.368  1.00 92.29           H  
ATOM   2013  CD2 LEU A 132      15.737  11.604 -15.116  1.00 92.29           C  
ATOM   2014 HD21 LEU A 132      14.660  11.559 -15.276  1.00 92.29           H  
ATOM   2015 HD22 LEU A 132      16.024  12.616 -14.830  1.00 92.29           H  
ATOM   2016 HD23 LEU A 132      16.015  10.928 -14.308  1.00 92.29           H  
ATOM   2017  N   VAL A 133      15.951   6.716 -17.500  1.00 92.66           N  
ATOM   2018  H   VAL A 133      16.756   7.035 -18.020  1.00 92.66           H  
ATOM   2019  CA  VAL A 133      15.268   5.485 -17.928  1.00 92.66           C  
ATOM   2020  HA  VAL A 133      14.201   5.690 -18.014  1.00 92.66           H  
ATOM   2021  C   VAL A 133      15.425   4.394 -16.872  1.00 92.66           C  
ATOM   2022  CB  VAL A 133      15.773   5.014 -19.306  1.00 92.66           C  
ATOM   2023  HB  VAL A 133      16.861   4.962 -19.300  1.00 92.66           H  
ATOM   2024  O   VAL A 133      14.435   3.768 -16.499  1.00 92.66           O  
ATOM   2025  CG1 VAL A 133      15.214   3.636 -19.696  1.00 92.66           C  
ATOM   2026 HG11 VAL A 133      15.519   3.392 -20.714  1.00 92.66           H  
ATOM   2027 HG12 VAL A 133      15.612   2.868 -19.034  1.00 92.66           H  
ATOM   2028 HG13 VAL A 133      14.126   3.642 -19.632  1.00 92.66           H  
ATOM   2029  CG2 VAL A 133      15.319   6.000 -20.391  1.00 92.66           C  
ATOM   2030 HG21 VAL A 133      15.709   6.998 -20.190  1.00 92.66           H  
ATOM   2031 HG22 VAL A 133      15.677   5.680 -21.369  1.00 92.66           H  
ATOM   2032 HG23 VAL A 133      14.231   6.053 -20.408  1.00 92.66           H  
ATOM   2033  N   THR A 134      16.630   4.207 -16.336  1.00 90.88           N  
ATOM   2034  H   THR A 134      17.405   4.753 -16.686  1.00 90.88           H  
ATOM   2035  CA  THR A 134      16.899   3.219 -15.282  1.00 90.88           C  
ATOM   2036  HA  THR A 134      16.606   2.232 -15.640  1.00 90.88           H  
ATOM   2037  C   THR A 134      16.085   3.522 -14.028  1.00 90.88           C  
ATOM   2038  CB  THR A 134      18.395   3.173 -14.942  1.00 90.88           C  
ATOM   2039  HB  THR A 134      18.722   4.140 -14.561  1.00 90.88           H  
ATOM   2040  O   THR A 134      15.414   2.635 -13.501  1.00 90.88           O  
ATOM   2041  CG2 THR A 134      18.724   2.090 -13.916  1.00 90.88           C  
ATOM   2042 HG21 THR A 134      18.284   2.333 -12.949  1.00 90.88           H  
ATOM   2043 HG22 THR A 134      18.350   1.125 -14.259  1.00 90.88           H  
ATOM   2044 HG23 THR A 134      19.807   2.032 -13.800  1.00 90.88           H  
ATOM   2045  OG1 THR A 134      19.124   2.869 -16.105  1.00 90.88           O  
ATOM   2046  HG1 THR A 134      19.272   3.692 -16.578  1.00 90.88           H  
ATOM   2047  N   ALA A 135      16.065   4.784 -13.587  1.00 90.80           N  
ATOM   2048  H   ALA A 135      16.637   5.474 -14.054  1.00 90.80           H  
ATOM   2049  CA  ALA A 135      15.268   5.211 -12.443  1.00 90.80           C  
ATOM   2050  HA  ALA A 135      15.558   4.617 -11.576  1.00 90.80           H  
ATOM   2051  C   ALA A 135      13.765   4.982 -12.674  1.00 90.80           C  
ATOM   2052  CB  ALA A 135      15.585   6.682 -12.155  1.00 90.80           C  
ATOM   2053  HB1 ALA A 135      15.053   6.999 -11.258  1.00 90.80           H  
ATOM   2054  HB2 ALA A 135      16.656   6.799 -11.987  1.00 90.80           H  
ATOM   2055  HB3 ALA A 135      15.285   7.304 -12.998  1.00 90.80           H  
ATOM   2056  O   ALA A 135      13.076   4.492 -11.780  1.00 90.80           O  
ATOM   2057  N   TYR A 136      13.251   5.270 -13.875  1.00 93.53           N  
ATOM   2058  H   TYR A 136      13.854   5.690 -14.568  1.00 93.53           H  
ATOM   2059  CA  TYR A 136      11.866   4.968 -14.247  1.00 93.53           C  
ATOM   2060  HA  TYR A 136      11.198   5.459 -13.540  1.00 93.53           H  
ATOM   2061  C   TYR A 136      11.565   3.462 -14.172  1.00 93.53           C  
ATOM   2062  CB  TYR A 136      11.575   5.535 -15.648  1.00 93.53           C  
ATOM   2063  HB2 TYR A 136      12.407   5.308 -16.315  1.00 93.53           H  
ATOM   2064  HB3 TYR A 136      11.506   6.620 -15.573  1.00 93.53           H  
ATOM   2065  O   TYR A 136      10.582   3.061 -13.548  1.00 93.53           O  
ATOM   2066  CG  TYR A 136      10.301   5.001 -16.274  1.00 93.53           C  
ATOM   2067  CD1 TYR A 136      10.359   3.965 -17.227  1.00 93.53           C  
ATOM   2068  HD1 TYR A 136      11.321   3.586 -17.539  1.00 93.53           H  
ATOM   2069  CD2 TYR A 136       9.056   5.505 -15.859  1.00 93.53           C  
ATOM   2070  HD2 TYR A 136       9.017   6.314 -15.146  1.00 93.53           H  
ATOM   2071  CE1 TYR A 136       9.168   3.418 -17.744  1.00 93.53           C  
ATOM   2072  HE1 TYR A 136       9.197   2.613 -18.463  1.00 93.53           H  
ATOM   2073  CE2 TYR A 136       7.865   4.952 -16.364  1.00 93.53           C  
ATOM   2074  HE2 TYR A 136       6.915   5.341 -16.028  1.00 93.53           H  
ATOM   2075  OH  TYR A 136       6.774   3.347 -17.771  1.00 93.53           O  
ATOM   2076  HH  TYR A 136       6.012   3.690 -17.299  1.00 93.53           H  
ATOM   2077  CZ  TYR A 136       7.922   3.901 -17.300  1.00 93.53           C  
ATOM   2078  N   GLU A 137      12.407   2.614 -14.767  1.00 93.54           N  
ATOM   2079  H   GLU A 137      13.217   2.991 -15.238  1.00 93.54           H  
ATOM   2080  CA  GLU A 137      12.191   1.162 -14.795  1.00 93.54           C  
ATOM   2081  HA  GLU A 137      11.186   0.967 -15.170  1.00 93.54           H  
ATOM   2082  C   GLU A 137      12.251   0.532 -13.402  1.00 93.54           C  
ATOM   2083  CB  GLU A 137      13.206   0.484 -15.731  1.00 93.54           C  
ATOM   2084  HB2 GLU A 137      14.220   0.791 -15.473  1.00 93.54           H  
ATOM   2085  HB3 GLU A 137      13.123  -0.596 -15.612  1.00 93.54           H  
ATOM   2086  O   GLU A 137      11.412  -0.314 -13.075  1.00 93.54           O  
ATOM   2087  CG  GLU A 137      12.903   0.834 -17.190  1.00 93.54           C  
ATOM   2088  HG2 GLU A 137      13.086   1.893 -17.376  1.00 93.54           H  
ATOM   2089  HG3 GLU A 137      11.839   0.667 -17.361  1.00 93.54           H  
ATOM   2090  CD  GLU A 137      13.682   0.008 -18.217  1.00 93.54           C  
ATOM   2091  OE1 GLU A 137      13.074  -0.222 -19.291  1.00 93.54           O  
ATOM   2092  OE2 GLU A 137      14.827  -0.432 -18.007  1.00 93.54           O  
ATOM   2093  N   GLN A 138      13.198   0.968 -12.570  1.00 93.57           N  
ATOM   2094  H   GLN A 138      13.862   1.653 -12.902  1.00 93.57           H  
ATOM   2095  CA  GLN A 138      13.294   0.532 -11.179  1.00 93.57           C  
ATOM   2096  HA  GLN A 138      13.297  -0.558 -11.151  1.00 93.57           H  
ATOM   2097  C   GLN A 138      12.074   0.990 -10.371  1.00 93.57           C  
ATOM   2098  CB  GLN A 138      14.607   1.024 -10.561  1.00 93.57           C  
ATOM   2099  HB2 GLN A 138      14.699   2.099 -10.713  1.00 93.57           H  
ATOM   2100  HB3 GLN A 138      14.574   0.826  -9.490  1.00 93.57           H  
ATOM   2101  O   GLN A 138      11.438   0.155  -9.731  1.00 93.57           O  
ATOM   2102  CG  GLN A 138      15.842   0.305 -11.134  1.00 93.57           C  
ATOM   2103  HG2 GLN A 138      15.913   0.467 -12.210  1.00 93.57           H  
ATOM   2104  HG3 GLN A 138      15.743  -0.766 -10.955  1.00 93.57           H  
ATOM   2105  CD  GLN A 138      17.136   0.786 -10.482  1.00 93.57           C  
ATOM   2106  NE2 GLN A 138      18.249   0.114 -10.662  1.00 93.57           N  
ATOM   2107 HE21 GLN A 138      18.308  -0.690 -11.270  1.00 93.57           H  
ATOM   2108 HE22 GLN A 138      19.038   0.469 -10.141  1.00 93.57           H  
ATOM   2109  OE1 GLN A 138      17.181   1.773  -9.780  1.00 93.57           O  
ATOM   2110  N   THR A 139      11.648   2.250 -10.516  1.00 93.42           N  
ATOM   2111  H   THR A 139      12.231   2.888 -11.039  1.00 93.42           H  
ATOM   2112  CA  THR A 139      10.439   2.774  -9.852  1.00 93.42           C  
ATOM   2113  HA  THR A 139      10.578   2.709  -8.773  1.00 93.42           H  
ATOM   2114  C   THR A 139       9.201   1.948 -10.210  1.00 93.42           C  
ATOM   2115  CB  THR A 139      10.188   4.245 -10.221  1.00 93.42           C  
ATOM   2116  HB  THR A 139       9.996   4.324 -11.291  1.00 93.42           H  
ATOM   2117  O   THR A 139       8.464   1.517  -9.328  1.00 93.42           O  
ATOM   2118  CG2 THR A 139       9.009   4.852  -9.463  1.00 93.42           C  
ATOM   2119 HG21 THR A 139       9.165   4.746  -8.389  1.00 93.42           H  
ATOM   2120 HG22 THR A 139       8.080   4.352  -9.736  1.00 93.42           H  
ATOM   2121 HG23 THR A 139       8.915   5.910  -9.706  1.00 93.42           H  
ATOM   2122  OG1 THR A 139      11.307   5.036  -9.910  1.00 93.42           O  
ATOM   2123  HG1 THR A 139      12.014   4.779 -10.506  1.00 93.42           H  
ATOM   2124  N   VAL A 140       8.983   1.651 -11.498  1.00 94.03           N  
ATOM   2125  H   VAL A 140       9.625   2.016 -12.187  1.00 94.03           H  
ATOM   2126  CA  VAL A 140       7.844   0.823 -11.940  1.00 94.03           C  
ATOM   2127  HA  VAL A 140       6.922   1.278 -11.579  1.00 94.03           H  
ATOM   2128  C   VAL A 140       7.905  -0.582 -11.339  1.00 94.03           C  
ATOM   2129  CB  VAL A 140       7.785   0.747 -13.479  1.00 94.03           C  
ATOM   2130  HB  VAL A 140       8.765   0.466 -13.865  1.00 94.03           H  
ATOM   2131  O   VAL A 140       6.886  -1.110 -10.888  1.00 94.03           O  
ATOM   2132  CG1 VAL A 140       6.756  -0.274 -13.990  1.00 94.03           C  
ATOM   2133 HG11 VAL A 140       6.683  -0.217 -15.076  1.00 94.03           H  
ATOM   2134 HG12 VAL A 140       7.061  -1.287 -13.726  1.00 94.03           H  
ATOM   2135 HG13 VAL A 140       5.779  -0.069 -13.552  1.00 94.03           H  
ATOM   2136  CG2 VAL A 140       7.392   2.103 -14.077  1.00 94.03           C  
ATOM   2137 HG21 VAL A 140       8.093   2.876 -13.761  1.00 94.03           H  
ATOM   2138 HG22 VAL A 140       7.416   2.046 -15.165  1.00 94.03           H  
ATOM   2139 HG23 VAL A 140       6.392   2.383 -13.746  1.00 94.03           H  
ATOM   2140  N   LYS A 141       9.089  -1.205 -11.325  1.00 94.06           N  
ATOM   2141  H   LYS A 141       9.894  -0.709 -11.680  1.00 94.06           H  
ATOM   2142  CA  LYS A 141       9.276  -2.546 -10.758  1.00 94.06           C  
ATOM   2143  HA  LYS A 141       8.566  -3.226 -11.229  1.00 94.06           H  
ATOM   2144  C   LYS A 141       8.982  -2.564  -9.260  1.00 94.06           C  
ATOM   2145  CB  LYS A 141      10.708  -3.008 -11.060  1.00 94.06           C  
ATOM   2146  HB2 LYS A 141      10.879  -2.942 -12.134  1.00 94.06           H  
ATOM   2147  HB3 LYS A 141      11.411  -2.341 -10.563  1.00 94.06           H  
ATOM   2148  O   LYS A 141       8.318  -3.483  -8.779  1.00 94.06           O  
ATOM   2149  CG  LYS A 141      10.973  -4.450 -10.602  1.00 94.06           C  
ATOM   2150  HG2 LYS A 141      10.796  -4.540  -9.531  1.00 94.06           H  
ATOM   2151  HG3 LYS A 141      10.306  -5.129 -11.134  1.00 94.06           H  
ATOM   2152  CD  LYS A 141      12.431  -4.823 -10.893  1.00 94.06           C  
ATOM   2153  HD2 LYS A 141      13.080  -4.122 -10.368  1.00 94.06           H  
ATOM   2154  HD3 LYS A 141      12.617  -4.735 -11.963  1.00 94.06           H  
ATOM   2155  CE  LYS A 141      12.740  -6.250 -10.429  1.00 94.06           C  
ATOM   2156  HE2 LYS A 141      12.100  -6.943 -10.975  1.00 94.06           H  
ATOM   2157  HE3 LYS A 141      12.502  -6.327  -9.368  1.00 94.06           H  
ATOM   2158  NZ  LYS A 141      14.171  -6.583 -10.651  1.00 94.06           N  
ATOM   2159  HZ1 LYS A 141      14.385  -7.522 -10.346  1.00 94.06           H  
ATOM   2160  HZ2 LYS A 141      14.764  -5.947 -10.138  1.00 94.06           H  
ATOM   2161  HZ3 LYS A 141      14.414  -6.500 -11.628  1.00 94.06           H  
ATOM   2162  N   GLU A 142       9.467  -1.571  -8.531  1.00 92.35           N  
ATOM   2163  H   GLU A 142      10.017  -0.854  -8.982  1.00 92.35           H  
ATOM   2164  CA  GLU A 142       9.274  -1.470  -7.090  1.00 92.35           C  
ATOM   2165  HA  GLU A 142       9.522  -2.425  -6.627  1.00 92.35           H  
ATOM   2166  C   GLU A 142       7.822  -1.178  -6.713  1.00 92.35           C  
ATOM   2167  CB  GLU A 142      10.214  -0.420  -6.516  1.00 92.35           C  
ATOM   2168  HB2 GLU A 142      10.129   0.512  -7.076  1.00 92.35           H  
ATOM   2169  HB3 GLU A 142       9.901  -0.246  -5.486  1.00 92.35           H  
ATOM   2170  O   GLU A 142       7.280  -1.869  -5.850  1.00 92.35           O  
ATOM   2171  CG  GLU A 142      11.666  -0.929  -6.535  1.00 92.35           C  
ATOM   2172  HG2 GLU A 142      11.696  -1.912  -6.065  1.00 92.35           H  
ATOM   2173  HG3 GLU A 142      12.009  -1.048  -7.563  1.00 92.35           H  
ATOM   2174  CD  GLU A 142      12.603   0.003  -5.772  1.00 92.35           C  
ATOM   2175  OE1 GLU A 142      13.829  -0.104  -5.991  1.00 92.35           O  
ATOM   2176  OE2 GLU A 142      12.064   0.736  -4.918  1.00 92.35           O  
ATOM   2177  N   GLU A 143       7.145  -0.264  -7.413  1.00 93.29           N  
ATOM   2178  H   GLU A 143       7.640   0.321  -8.072  1.00 93.29           H  
ATOM   2179  CA  GLU A 143       5.716  -0.017  -7.184  1.00 93.29           C  
ATOM   2180  HA  GLU A 143       5.558   0.156  -6.120  1.00 93.29           H  
ATOM   2181  C   GLU A 143       4.856  -1.236  -7.546  1.00 93.29           C  
ATOM   2182  CB  GLU A 143       5.236   1.222  -7.954  1.00 93.29           C  
ATOM   2183  HB2 GLU A 143       5.491   1.118  -9.009  1.00 93.29           H  
ATOM   2184  HB3 GLU A 143       4.149   1.265  -7.880  1.00 93.29           H  
ATOM   2185  O   GLU A 143       3.920  -1.575  -6.820  1.00 93.29           O  
ATOM   2186  CG  GLU A 143       5.793   2.552  -7.426  1.00 93.29           C  
ATOM   2187  HG2 GLU A 143       5.238   3.357  -7.909  1.00 93.29           H  
ATOM   2188  HG3 GLU A 143       6.838   2.647  -7.722  1.00 93.29           H  
ATOM   2189  CD  GLU A 143       5.684   2.700  -5.899  1.00 93.29           C  
ATOM   2190  OE1 GLU A 143       6.723   2.935  -5.246  1.00 93.29           O  
ATOM   2191  OE2 GLU A 143       4.594   2.509  -5.315  1.00 93.29           O  
ATOM   2192  N   MET A 144       5.206  -1.981  -8.603  1.00 94.50           N  
ATOM   2193  H   MET A 144       5.958  -1.655  -9.193  1.00 94.50           H  
ATOM   2194  CA  MET A 144       4.537  -3.249  -8.910  1.00 94.50           C  
ATOM   2195  HA  MET A 144       3.470  -3.054  -9.013  1.00 94.50           H  
ATOM   2196  C   MET A 144       4.717  -4.271  -7.776  1.00 94.50           C  
ATOM   2197  CB  MET A 144       5.064  -3.810 -10.240  1.00 94.50           C  
ATOM   2198  HB2 MET A 144       6.137  -3.979 -10.149  1.00 94.50           H  
ATOM   2199  HB3 MET A 144       4.892  -3.084 -11.034  1.00 94.50           H  
ATOM   2200  O   MET A 144       3.774  -4.987  -7.431  1.00 94.50           O  
ATOM   2201  CG  MET A 144       4.362  -5.127 -10.610  1.00 94.50           C  
ATOM   2202  HG2 MET A 144       4.439  -5.818  -9.770  1.00 94.50           H  
ATOM   2203  HG3 MET A 144       3.305  -4.915 -10.771  1.00 94.50           H  
ATOM   2204  SD  MET A 144       4.993  -6.014 -12.064  1.00 94.50           S  
ATOM   2205  CE  MET A 144       6.727  -6.259 -11.590  1.00 94.50           C  
ATOM   2206  HE1 MET A 144       7.208  -6.934 -12.298  1.00 94.50           H  
ATOM   2207  HE2 MET A 144       7.249  -5.303 -11.613  1.00 94.50           H  
ATOM   2208  HE3 MET A 144       6.791  -6.669 -10.582  1.00 94.50           H  
ATOM   2209  N   ASN A 145       5.914  -4.365  -7.192  1.00 94.00           N  
ATOM   2210  H   ASN A 145       6.653  -3.752  -7.508  1.00 94.00           H  
ATOM   2211  CA  ASN A 145       6.179  -5.269  -6.072  1.00 94.00           C  
ATOM   2212  HA  ASN A 145       5.832  -6.269  -6.332  1.00 94.00           H  
ATOM   2213  C   ASN A 145       5.412  -4.850  -4.815  1.00 94.00           C  
ATOM   2214  CB  ASN A 145       7.689  -5.329  -5.806  1.00 94.00           C  
ATOM   2215  HB2 ASN A 145       8.087  -4.318  -5.718  1.00 94.00           H  
ATOM   2216  HB3 ASN A 145       7.865  -5.838  -4.859  1.00 94.00           H  
ATOM   2217  O   ASN A 145       4.830  -5.704  -4.141  1.00 94.00           O  
ATOM   2218  CG  ASN A 145       8.460  -6.079  -6.873  1.00 94.00           C  
ATOM   2219  ND2 ASN A 145       9.760  -5.906  -6.892  1.00 94.00           N  
ATOM   2220 HD21 ASN A 145      10.182  -5.235  -6.266  1.00 94.00           H  
ATOM   2221 HD22 ASN A 145      10.281  -6.419  -7.589  1.00 94.00           H  
ATOM   2222  OD1 ASN A 145       7.936  -6.863  -7.657  1.00 94.00           O  
ATOM   2223  N   PHE A 146       5.352  -3.547  -4.535  1.00 93.34           N  
ATOM   2224  H   PHE A 146       5.874  -2.900  -5.109  1.00 93.34           H  
ATOM   2225  CA  PHE A 146       4.545  -3.002  -3.452  1.00 93.34           C  
ATOM   2226  HA  PHE A 146       4.876  -3.437  -2.509  1.00 93.34           H  
ATOM   2227  C   PHE A 146       3.064  -3.358  -3.627  1.00 93.34           C  
ATOM   2228  CB  PHE A 146       4.752  -1.488  -3.381  1.00 93.34           C  
ATOM   2229  HB2 PHE A 146       5.801  -1.279  -3.170  1.00 93.34           H  
ATOM   2230  HB3 PHE A 146       4.518  -1.039  -4.347  1.00 93.34           H  
ATOM   2231  O   PHE A 146       2.461  -3.925  -2.716  1.00 93.34           O  
ATOM   2232  CG  PHE A 146       3.896  -0.838  -2.320  1.00 93.34           C  
ATOM   2233  CD1 PHE A 146       2.698  -0.190  -2.678  1.00 93.34           C  
ATOM   2234  HD1 PHE A 146       2.386  -0.147  -3.711  1.00 93.34           H  
ATOM   2235  CD2 PHE A 146       4.293  -0.883  -0.970  1.00 93.34           C  
ATOM   2236  HD2 PHE A 146       5.201  -1.400  -0.696  1.00 93.34           H  
ATOM   2237  CE1 PHE A 146       1.923   0.441  -1.691  1.00 93.34           C  
ATOM   2238  HE1 PHE A 146       1.017   0.957  -1.974  1.00 93.34           H  
ATOM   2239  CE2 PHE A 146       3.506  -0.266   0.018  1.00 93.34           C  
ATOM   2240  HE2 PHE A 146       3.794  -0.327   1.057  1.00 93.34           H  
ATOM   2241  CZ  PHE A 146       2.322   0.402  -0.345  1.00 93.34           C  
ATOM   2242  HZ  PHE A 146       1.704   0.873   0.406  1.00 93.34           H  
ATOM   2243  N   GLN A 147       2.505  -3.136  -4.820  1.00 95.33           N  
ATOM   2244  H   GLN A 147       3.036  -2.626  -5.511  1.00 95.33           H  
ATOM   2245  CA  GLN A 147       1.110  -3.457  -5.120  1.00 95.33           C  
ATOM   2246  HA  GLN A 147       0.482  -2.929  -4.401  1.00 95.33           H  
ATOM   2247  C   GLN A 147       0.814  -4.960  -4.995  1.00 95.33           C  
ATOM   2248  CB  GLN A 147       0.783  -2.951  -6.533  1.00 95.33           C  
ATOM   2249  HB2 GLN A 147       1.360  -3.516  -7.265  1.00 95.33           H  
ATOM   2250  HB3 GLN A 147       1.072  -1.903  -6.613  1.00 95.33           H  
ATOM   2251  O   GLN A 147      -0.228  -5.354  -4.469  1.00 95.33           O  
ATOM   2252  CG  GLN A 147      -0.710  -3.077  -6.865  1.00 95.33           C  
ATOM   2253  HG2 GLN A 147      -1.018  -4.122  -6.819  1.00 95.33           H  
ATOM   2254  HG3 GLN A 147      -0.874  -2.728  -7.885  1.00 95.33           H  
ATOM   2255  CD  GLN A 147      -1.575  -2.236  -5.936  1.00 95.33           C  
ATOM   2256  NE2 GLN A 147      -2.547  -2.812  -5.271  1.00 95.33           N  
ATOM   2257 HE21 GLN A 147      -2.719  -3.808  -5.261  1.00 95.33           H  
ATOM   2258 HE22 GLN A 147      -3.162  -2.216  -4.736  1.00 95.33           H  
ATOM   2259  OE1 GLN A 147      -1.378  -1.046  -5.794  1.00 95.33           O  
ATOM   2260  N   LYS A 148       1.734  -5.826  -5.442  1.00 96.53           N  
ATOM   2261  H   LYS A 148       2.553  -5.445  -5.895  1.00 96.53           H  
ATOM   2262  CA  LYS A 148       1.612  -7.285  -5.270  1.00 96.53           C  
ATOM   2263  HA  LYS A 148       0.661  -7.619  -5.684  1.00 96.53           H  
ATOM   2264  C   LYS A 148       1.594  -7.679  -3.797  1.00 96.53           C  
ATOM   2265  CB  LYS A 148       2.764  -8.004  -5.983  1.00 96.53           C  
ATOM   2266  HB2 LYS A 148       2.841  -9.021  -5.598  1.00 96.53           H  
ATOM   2267  HB3 LYS A 148       3.701  -7.489  -5.770  1.00 96.53           H  
ATOM   2268  O   LYS A 148       0.752  -8.481  -3.395  1.00 96.53           O  
ATOM   2269  CG  LYS A 148       2.544  -8.084  -7.497  1.00 96.53           C  
ATOM   2270  HG2 LYS A 148       2.359  -7.090  -7.904  1.00 96.53           H  
ATOM   2271  HG3 LYS A 148       1.677  -8.712  -7.701  1.00 96.53           H  
ATOM   2272  CD  LYS A 148       3.783  -8.687  -8.167  1.00 96.53           C  
ATOM   2273  HD2 LYS A 148       3.972  -9.680  -7.759  1.00 96.53           H  
ATOM   2274  HD3 LYS A 148       4.640  -8.045  -7.961  1.00 96.53           H  
ATOM   2275  CE  LYS A 148       3.565  -8.777  -9.679  1.00 96.53           C  
ATOM   2276  HE2 LYS A 148       3.306  -7.784 -10.048  1.00 96.53           H  
ATOM   2277  HE3 LYS A 148       2.720  -9.437  -9.875  1.00 96.53           H  
ATOM   2278  NZ  LYS A 148       4.780  -9.269 -10.370  1.00 96.53           N  
ATOM   2279  HZ1 LYS A 148       5.556  -8.654 -10.173  1.00 96.53           H  
ATOM   2280  HZ2 LYS A 148       5.018 -10.202 -10.065  1.00 96.53           H  
ATOM   2281  HZ3 LYS A 148       4.635  -9.273 -11.370  1.00 96.53           H  
ATOM   2282  N   SER A 149       2.497  -7.107  -3.002  1.00 96.51           N  
ATOM   2283  H   SER A 149       3.152  -6.455  -3.408  1.00 96.51           H  
ATOM   2284  CA  SER A 149       2.539  -7.340  -1.560  1.00 96.51           C  
ATOM   2285  HA  SER A 149       2.660  -8.408  -1.379  1.00 96.51           H  
ATOM   2286  C   SER A 149       1.232  -6.900  -0.904  1.00 96.51           C  
ATOM   2287  CB  SER A 149       3.737  -6.619  -0.943  1.00 96.51           C  
ATOM   2288  HB2 SER A 149       3.615  -5.540  -1.034  1.00 96.51           H  
ATOM   2289  HB3 SER A 149       4.648  -6.920  -1.460  1.00 96.51           H  
ATOM   2290  O   SER A 149       0.597  -7.705  -0.222  1.00 96.51           O  
ATOM   2291  OG  SER A 149       3.834  -6.976   0.419  1.00 96.51           O  
ATOM   2292  HG  SER A 149       4.574  -6.506   0.811  1.00 96.51           H  
ATOM   2293  N   PHE A 150       0.763  -5.681  -1.181  1.00 97.22           N  
ATOM   2294  H   PHE A 150       1.317  -5.064  -1.758  1.00 97.22           H  
ATOM   2295  CA  PHE A 150      -0.512  -5.172  -0.672  1.00 97.22           C  
ATOM   2296  HA  PHE A 150      -0.461  -5.109   0.415  1.00 97.22           H  
ATOM   2297  C   PHE A 150      -1.682  -6.105  -1.014  1.00 97.22           C  
ATOM   2298  CB  PHE A 150      -0.746  -3.761  -1.223  1.00 97.22           C  
ATOM   2299  HB2 PHE A 150      -0.668  -3.776  -2.310  1.00 97.22           H  
ATOM   2300  HB3 PHE A 150       0.032  -3.097  -0.847  1.00 97.22           H  
ATOM   2301  O   PHE A 150      -2.400  -6.543  -0.117  1.00 97.22           O  
ATOM   2302  CG  PHE A 150      -2.098  -3.198  -0.837  1.00 97.22           C  
ATOM   2303  CD1 PHE A 150      -3.146  -3.153  -1.775  1.00 97.22           C  
ATOM   2304  HD1 PHE A 150      -2.993  -3.508  -2.784  1.00 97.22           H  
ATOM   2305  CD2 PHE A 150      -2.333  -2.773   0.482  1.00 97.22           C  
ATOM   2306  HD2 PHE A 150      -1.542  -2.815   1.217  1.00 97.22           H  
ATOM   2307  CE1 PHE A 150      -4.405  -2.649  -1.406  1.00 97.22           C  
ATOM   2308  HE1 PHE A 150      -5.213  -2.606  -2.121  1.00 97.22           H  
ATOM   2309  CE2 PHE A 150      -3.603  -2.294   0.847  1.00 97.22           C  
ATOM   2310  HE2 PHE A 150      -3.808  -1.989   1.862  1.00 97.22           H  
ATOM   2311  CZ  PHE A 150      -4.632  -2.207  -0.097  1.00 97.22           C  
ATOM   2312  HZ  PHE A 150      -5.602  -1.829   0.189  1.00 97.22           H  
ATOM   2313  N   ASN A 151      -1.813  -6.507  -2.283  1.00 97.87           N  
ATOM   2314  H   ASN A 151      -1.215  -6.082  -2.977  1.00 97.87           H  
ATOM   2315  CA  ASN A 151      -2.872  -7.416  -2.730  1.00 97.87           C  
ATOM   2316  HA  ASN A 151      -3.839  -6.955  -2.529  1.00 97.87           H  
ATOM   2317  C   ASN A 151      -2.854  -8.757  -1.990  1.00 97.87           C  
ATOM   2318  CB  ASN A 151      -2.722  -7.663  -4.242  1.00 97.87           C  
ATOM   2319  HB2 ASN A 151      -1.693  -7.943  -4.468  1.00 97.87           H  
ATOM   2320  HB3 ASN A 151      -3.379  -8.483  -4.533  1.00 97.87           H  
ATOM   2321  O   ASN A 151      -3.912  -9.304  -1.688  1.00 97.87           O  
ATOM   2322  CG  ASN A 151      -3.105  -6.464  -5.080  1.00 97.87           C  
ATOM   2323  ND2 ASN A 151      -2.904  -6.509  -6.375  1.00 97.87           N  
ATOM   2324 HD21 ASN A 151      -2.437  -7.295  -6.804  1.00 97.87           H  
ATOM   2325 HD22 ASN A 151      -3.213  -5.703  -6.899  1.00 97.87           H  
ATOM   2326  OD1 ASN A 151      -3.633  -5.482  -4.607  1.00 97.87           O  
ATOM   2327  N   ASN A 152      -1.670  -9.302  -1.703  1.00 97.66           N  
ATOM   2328  H   ASN A 152      -0.831  -8.813  -1.982  1.00 97.66           H  
ATOM   2329  CA  ASN A 152      -1.544 -10.559  -0.970  1.00 97.66           C  
ATOM   2330  HA  ASN A 152      -2.221 -11.294  -1.405  1.00 97.66           H  
ATOM   2331  C   ASN A 152      -1.969 -10.415   0.497  1.00 97.66           C  
ATOM   2332  CB  ASN A 152      -0.107 -11.081  -1.110  1.00 97.66           C  
ATOM   2333  HB2 ASN A 152       0.599 -10.293  -0.847  1.00 97.66           H  
ATOM   2334  HB3 ASN A 152       0.038 -11.911  -0.418  1.00 97.66           H  
ATOM   2335  O   ASN A 152      -2.670 -11.290   1.006  1.00 97.66           O  
ATOM   2336  CG  ASN A 152       0.204 -11.594  -2.505  1.00 97.66           C  
ATOM   2337  ND2 ASN A 152       1.464 -11.824  -2.791  1.00 97.66           N  
ATOM   2338 HD21 ASN A 152       2.178 -11.664  -2.095  1.00 97.66           H  
ATOM   2339 HD22 ASN A 152       1.658 -12.217  -3.701  1.00 97.66           H  
ATOM   2340  OD1 ASN A 152      -0.665 -11.829  -3.336  1.00 97.66           O  
ATOM   2341  N   HIS A 153      -1.610  -9.309   1.152  1.00 97.19           N  
ATOM   2342  H   HIS A 153      -1.047  -8.618   0.676  1.00 97.19           H  
ATOM   2343  CA  HIS A 153      -2.037  -9.032   2.525  1.00 97.19           C  
ATOM   2344  HA  HIS A 153      -1.795  -9.889   3.153  1.00 97.19           H  
ATOM   2345  C   HIS A 153      -3.551  -8.829   2.609  1.00 97.19           C  
ATOM   2346  CB  HIS A 153      -1.297  -7.810   3.080  1.00 97.19           C  
ATOM   2347  HB2 HIS A 153      -1.762  -7.523   4.023  1.00 97.19           H  
ATOM   2348  HB3 HIS A 153      -1.392  -6.973   2.389  1.00 97.19           H  
ATOM   2349  O   HIS A 153      -4.206  -9.497   3.405  1.00 97.19           O  
ATOM   2350  CG  HIS A 153       0.160  -8.068   3.349  1.00 97.19           C  
ATOM   2351  CD2 HIS A 153       0.716  -8.474   4.532  1.00 97.19           C  
ATOM   2352  HD2 HIS A 153       0.184  -8.667   5.451  1.00 97.19           H  
ATOM   2353  ND1 HIS A 153       1.188  -7.944   2.448  1.00 97.19           N  
ATOM   2354  HD1 HIS A 153       1.097  -7.703   1.472  1.00 97.19           H  
ATOM   2355  CE1 HIS A 153       2.333  -8.267   3.062  1.00 97.19           C  
ATOM   2356  HE1 HIS A 153       3.309  -8.278   2.598  1.00 97.19           H  
ATOM   2357  NE2 HIS A 153       2.095  -8.598   4.337  1.00 97.19           N  
ATOM   2358  N   VAL A 154      -4.120  -7.985   1.738  1.00 97.88           N  
ATOM   2359  H   VAL A 154      -3.525  -7.458   1.114  1.00 97.88           H  
ATOM   2360  CA  VAL A 154      -5.573  -7.765   1.677  1.00 97.88           C  
ATOM   2361  HA  VAL A 154      -5.913  -7.390   2.642  1.00 97.88           H  
ATOM   2362  C   VAL A 154      -6.295  -9.081   1.429  1.00 97.88           C  
ATOM   2363  CB  VAL A 154      -5.955  -6.736   0.599  1.00 97.88           C  
ATOM   2364  HB  VAL A 154      -5.526  -7.038  -0.357  1.00 97.88           H  
ATOM   2365  O   VAL A 154      -7.189  -9.419   2.195  1.00 97.88           O  
ATOM   2366  CG1 VAL A 154      -7.475  -6.598   0.430  1.00 97.88           C  
ATOM   2367 HG11 VAL A 154      -7.921  -7.536   0.098  1.00 97.88           H  
ATOM   2368 HG12 VAL A 154      -7.932  -6.308   1.376  1.00 97.88           H  
ATOM   2369 HG13 VAL A 154      -7.696  -5.837  -0.318  1.00 97.88           H  
ATOM   2370  CG2 VAL A 154      -5.425  -5.350   0.966  1.00 97.88           C  
ATOM   2371 HG21 VAL A 154      -5.841  -5.024   1.919  1.00 97.88           H  
ATOM   2372 HG22 VAL A 154      -4.337  -5.354   1.030  1.00 97.88           H  
ATOM   2373 HG23 VAL A 154      -5.717  -4.641   0.192  1.00 97.88           H  
ATOM   2374  N   ARG A 155      -5.872  -9.860   0.422  1.00 97.64           N  
ATOM   2375  H   ARG A 155      -5.122  -9.518  -0.162  1.00 97.64           H  
ATOM   2376  CA  ARG A 155      -6.473 -11.164   0.103  1.00 97.64           C  
ATOM   2377  HA  ARG A 155      -7.520 -11.010  -0.162  1.00 97.64           H  
ATOM   2378  C   ARG A 155      -6.474 -12.107   1.303  1.00 97.64           C  
ATOM   2379  CB  ARG A 155      -5.734 -11.797  -1.086  1.00 97.64           C  
ATOM   2380  HB2 ARG A 155      -5.738 -11.087  -1.913  1.00 97.64           H  
ATOM   2381  HB3 ARG A 155      -4.701 -12.003  -0.806  1.00 97.64           H  
ATOM   2382  O   ARG A 155      -7.468 -12.782   1.527  1.00 97.64           O  
ATOM   2383  CG  ARG A 155      -6.406 -13.097  -1.549  1.00 97.64           C  
ATOM   2384  HG2 ARG A 155      -6.405 -13.820  -0.732  1.00 97.64           H  
ATOM   2385  HG3 ARG A 155      -7.439 -12.881  -1.821  1.00 97.64           H  
ATOM   2386  CD  ARG A 155      -5.699 -13.749  -2.741  1.00 97.64           C  
ATOM   2387  HD2 ARG A 155      -4.658 -13.942  -2.482  1.00 97.64           H  
ATOM   2388  HD3 ARG A 155      -6.172 -14.714  -2.923  1.00 97.64           H  
ATOM   2389  NE  ARG A 155      -5.815 -12.934  -3.967  1.00 97.64           N  
ATOM   2390  HE  ARG A 155      -6.709 -12.965  -4.434  1.00 97.64           H  
ATOM   2391  NH1 ARG A 155      -3.703 -12.025  -3.967  1.00 97.64           N  
ATOM   2392 HH11 ARG A 155      -2.957 -11.489  -4.387  1.00 97.64           H  
ATOM   2393 HH12 ARG A 155      -3.504 -12.512  -3.104  1.00 97.64           H  
ATOM   2394  NH2 ARG A 155      -5.138 -11.524  -5.612  1.00 97.64           N  
ATOM   2395 HH21 ARG A 155      -6.049 -11.600  -6.042  1.00 97.64           H  
ATOM   2396 HH22 ARG A 155      -4.427 -10.939  -6.027  1.00 97.64           H  
ATOM   2397  CZ  ARG A 155      -4.885 -12.165  -4.506  1.00 97.64           C  
ATOM   2398  N   THR A 156      -5.374 -12.157   2.051  1.00 96.96           N  
ATOM   2399  H   THR A 156      -4.599 -11.557   1.805  1.00 96.96           H  
ATOM   2400  CA  THR A 156      -5.250 -13.027   3.229  1.00 96.96           C  
ATOM   2401  HA  THR A 156      -5.534 -14.043   2.953  1.00 96.96           H  
ATOM   2402  C   THR A 156      -6.178 -12.588   4.357  1.00 96.96           C  
ATOM   2403  CB  THR A 156      -3.802 -13.055   3.738  1.00 96.96           C  
ATOM   2404  HB  THR A 156      -3.514 -12.059   4.076  1.00 96.96           H  
ATOM   2405  O   THR A 156      -6.761 -13.442   5.016  1.00 96.96           O  
ATOM   2406  CG2 THR A 156      -3.598 -14.047   4.884  1.00 96.96           C  
ATOM   2407 HG21 THR A 156      -4.143 -13.718   5.769  1.00 96.96           H  
ATOM   2408 HG22 THR A 156      -3.949 -15.034   4.583  1.00 96.96           H  
ATOM   2409 HG23 THR A 156      -2.537 -14.103   5.130  1.00 96.96           H  
ATOM   2410  OG1 THR A 156      -2.936 -13.452   2.698  1.00 96.96           O  
ATOM   2411  HG1 THR A 156      -2.821 -12.700   2.111  1.00 96.96           H  
ATOM   2412  N   LEU A 157      -6.329 -11.278   4.569  1.00 96.21           N  
ATOM   2413  H   LEU A 157      -5.811 -10.627   3.997  1.00 96.21           H  
ATOM   2414  CA  LEU A 157      -7.215 -10.732   5.597  1.00 96.21           C  
ATOM   2415  HA  LEU A 157      -7.055 -11.272   6.530  1.00 96.21           H  
ATOM   2416  C   LEU A 157      -8.684 -10.955   5.232  1.00 96.21           C  
ATOM   2417  CB  LEU A 157      -6.897  -9.241   5.823  1.00 96.21           C  
ATOM   2418  HB2 LEU A 157      -7.695  -8.803   6.424  1.00 96.21           H  
ATOM   2419  HB3 LEU A 157      -6.891  -8.734   4.858  1.00 96.21           H  
ATOM   2420  O   LEU A 157      -9.402 -11.608   5.975  1.00 96.21           O  
ATOM   2421  CG  LEU A 157      -5.556  -8.994   6.540  1.00 96.21           C  
ATOM   2422  HG  LEU A 157      -4.771  -9.577   6.060  1.00 96.21           H  
ATOM   2423  CD1 LEU A 157      -5.165  -7.517   6.453  1.00 96.21           C  
ATOM   2424 HD11 LEU A 157      -5.860  -6.920   7.043  1.00 96.21           H  
ATOM   2425 HD12 LEU A 157      -4.164  -7.383   6.861  1.00 96.21           H  
ATOM   2426 HD13 LEU A 157      -5.176  -7.188   5.414  1.00 96.21           H  
ATOM   2427  CD2 LEU A 157      -5.619  -9.378   8.020  1.00 96.21           C  
ATOM   2428 HD21 LEU A 157      -5.799 -10.447   8.134  1.00 96.21           H  
ATOM   2429 HD22 LEU A 157      -6.424  -8.839   8.519  1.00 96.21           H  
ATOM   2430 HD23 LEU A 157      -4.678  -9.132   8.512  1.00 96.21           H  
ATOM   2431  N   ILE A 158      -9.135 -10.499   4.062  1.00 96.19           N  
ATOM   2432  H   ILE A 158      -8.497 -10.018   3.445  1.00 96.19           H  
ATOM   2433  CA  ILE A 158     -10.564 -10.572   3.704  1.00 96.19           C  
ATOM   2434  HA  ILE A 158     -11.132 -10.257   4.579  1.00 96.19           H  
ATOM   2435  C   ILE A 158     -11.053 -12.001   3.399  1.00 96.19           C  
ATOM   2436  CB  ILE A 158     -10.917  -9.588   2.567  1.00 96.19           C  
ATOM   2437  HB  ILE A 158     -12.003  -9.580   2.480  1.00 96.19           H  
ATOM   2438  O   ILE A 158     -12.250 -12.210   3.233  1.00 96.19           O  
ATOM   2439  CG1 ILE A 158     -10.351 -10.066   1.221  1.00 96.19           C  
ATOM   2440 HG12 ILE A 158      -9.262 -10.114   1.240  1.00 96.19           H  
ATOM   2441 HG13 ILE A 158     -10.734 -11.077   1.079  1.00 96.19           H  
ATOM   2442  CG2 ILE A 158     -10.482  -8.153   2.898  1.00 96.19           C  
ATOM   2443 HG21 ILE A 158     -10.860  -7.885   3.885  1.00 96.19           H  
ATOM   2444 HG22 ILE A 158     -10.904  -7.454   2.175  1.00 96.19           H  
ATOM   2445 HG23 ILE A 158      -9.396  -8.065   2.890  1.00 96.19           H  
ATOM   2446  CD1 ILE A 158     -10.802  -9.253   0.010  1.00 96.19           C  
ATOM   2447 HD11 ILE A 158     -10.507  -9.768  -0.903  1.00 96.19           H  
ATOM   2448 HD12 ILE A 158     -10.351  -8.261   0.026  1.00 96.19           H  
ATOM   2449 HD13 ILE A 158     -11.888  -9.163   0.027  1.00 96.19           H  
ATOM   2450  N   ALA A 159     -10.143 -12.976   3.281  1.00 95.19           N  
ATOM   2451  H   ALA A 159      -9.167 -12.737   3.383  1.00 95.19           H  
ATOM   2452  CA  ALA A 159     -10.492 -14.394   3.184  1.00 95.19           C  
ATOM   2453  HA  ALA A 159     -11.346 -14.504   2.516  1.00 95.19           H  
ATOM   2454  C   ALA A 159     -10.904 -15.005   4.535  1.00 95.19           C  
ATOM   2455  CB  ALA A 159      -9.305 -15.155   2.582  1.00 95.19           C  
ATOM   2456  HB1 ALA A 159      -9.099 -14.779   1.580  1.00 95.19           H  
ATOM   2457  HB2 ALA A 159      -8.423 -15.029   3.211  1.00 95.19           H  
ATOM   2458  HB3 ALA A 159      -9.548 -16.216   2.517  1.00 95.19           H  
ATOM   2459  O   ALA A 159     -11.485 -16.088   4.547  1.00 95.19           O  
ATOM   2460  N   ARG A 160     -10.590 -14.342   5.656  1.00 93.14           N  
ATOM   2461  H   ARG A 160     -10.167 -13.428   5.575  1.00 93.14           H  
ATOM   2462  CA  ARG A 160     -10.986 -14.763   7.004  1.00 93.14           C  
ATOM   2463  HA  ARG A 160     -10.989 -15.851   7.068  1.00 93.14           H  
ATOM   2464  C   ARG A 160     -12.400 -14.284   7.298  1.00 93.14           C  
ATOM   2465  CB  ARG A 160     -10.004 -14.209   8.044  1.00 93.14           C  
ATOM   2466  HB2 ARG A 160      -9.993 -13.121   7.986  1.00 93.14           H  
ATOM   2467  HB3 ARG A 160     -10.342 -14.484   9.044  1.00 93.14           H  
ATOM   2468  O   ARG A 160     -12.720 -13.115   7.077  1.00 93.14           O  
ATOM   2469  CG  ARG A 160      -8.588 -14.746   7.834  1.00 93.14           C  
ATOM   2470  HG2 ARG A 160      -8.596 -15.832   7.932  1.00 93.14           H  
ATOM   2471  HG3 ARG A 160      -8.242 -14.479   6.835  1.00 93.14           H  
ATOM   2472  CD  ARG A 160      -7.635 -14.146   8.864  1.00 93.14           C  
ATOM   2473  HD2 ARG A 160      -7.953 -14.449   9.862  1.00 93.14           H  
ATOM   2474  HD3 ARG A 160      -7.687 -13.058   8.811  1.00 93.14           H  
ATOM   2475  NE  ARG A 160      -6.259 -14.594   8.600  1.00 93.14           N  
ATOM   2476  HE  ARG A 160      -6.117 -15.089   7.731  1.00 93.14           H  
ATOM   2477  NH1 ARG A 160      -5.317 -13.725  10.509  1.00 93.14           N  
ATOM   2478 HH11 ARG A 160      -4.539 -13.532  11.124  1.00 93.14           H  
ATOM   2479 HH12 ARG A 160      -6.156 -13.217  10.749  1.00 93.14           H  
ATOM   2480  NH2 ARG A 160      -4.070 -14.910   9.093  1.00 93.14           N  
ATOM   2481 HH21 ARG A 160      -3.985 -15.468   8.255  1.00 93.14           H  
ATOM   2482 HH22 ARG A 160      -3.307 -14.791   9.743  1.00 93.14           H  
ATOM   2483  CZ  ARG A 160      -5.234 -14.406   9.404  1.00 93.14           C  
ATOM   2484  N   GLU A 161     -13.241 -15.172   7.816  1.00 91.35           N  
ATOM   2485  H   GLU A 161     -12.882 -16.072   8.103  1.00 91.35           H  
ATOM   2486  CA  GLU A 161     -14.615 -14.826   8.192  1.00 91.35           C  
ATOM   2487  HA  GLU A 161     -15.098 -14.329   7.351  1.00 91.35           H  
ATOM   2488  C   GLU A 161     -14.629 -13.847   9.376  1.00 91.35           C  
ATOM   2489  CB  GLU A 161     -15.388 -16.116   8.503  1.00 91.35           C  
ATOM   2490  HB2 GLU A 161     -15.251 -16.808   7.672  1.00 91.35           H  
ATOM   2491  HB3 GLU A 161     -14.986 -16.569   9.409  1.00 91.35           H  
ATOM   2492  O   GLU A 161     -15.452 -12.931   9.427  1.00 91.35           O  
ATOM   2493  CG  GLU A 161     -16.890 -15.846   8.676  1.00 91.35           C  
ATOM   2494  HG2 GLU A 161     -17.030 -15.163   9.513  1.00 91.35           H  
ATOM   2495  HG3 GLU A 161     -17.258 -15.353   7.777  1.00 91.35           H  
ATOM   2496  CD  GLU A 161     -17.724 -17.113   8.928  1.00 91.35           C  
ATOM   2497  OE1 GLU A 161     -18.953 -16.948   9.109  1.00 91.35           O  
ATOM   2498  OE2 GLU A 161     -17.157 -18.229   8.911  1.00 91.35           O  
ATOM   2499  N   GLU A 162     -13.647 -13.973  10.270  1.00 92.94           N  
ATOM   2500  H   GLU A 162     -13.001 -14.742  10.163  1.00 92.94           H  
ATOM   2501  CA  GLU A 162     -13.422 -13.088  11.409  1.00 92.94           C  
ATOM   2502  HA  GLU A 162     -14.272 -13.153  12.087  1.00 92.94           H  
ATOM   2503  C   GLU A 162     -13.288 -11.628  10.974  1.00 92.94           C  
ATOM   2504  CB  GLU A 162     -12.150 -13.506  12.167  1.00 92.94           C  
ATOM   2505  HB2 GLU A 162     -11.282 -13.441  11.511  1.00 92.94           H  
ATOM   2506  HB3 GLU A 162     -12.003 -12.788  12.975  1.00 92.94           H  
ATOM   2507  O   GLU A 162     -13.883 -10.754  11.598  1.00 92.94           O  
ATOM   2508  CG  GLU A 162     -12.228 -14.903  12.804  1.00 92.94           C  
ATOM   2509  HG2 GLU A 162     -13.224 -15.036  13.226  1.00 92.94           H  
ATOM   2510  HG3 GLU A 162     -11.526 -14.923  13.637  1.00 92.94           H  
ATOM   2511  CD  GLU A 162     -11.892 -16.086  11.874  1.00 92.94           C  
ATOM   2512  OE1 GLU A 162     -11.844 -17.212  12.420  1.00 92.94           O  
ATOM   2513  OE2 GLU A 162     -11.705 -15.892  10.646  1.00 92.94           O  
ATOM   2514  N   VAL A 163     -12.597 -11.355   9.862  1.00 94.69           N  
ATOM   2515  H   VAL A 163     -12.163 -12.123   9.371  1.00 94.69           H  
ATOM   2516  CA  VAL A 163     -12.453  -9.991   9.334  1.00 94.69           C  
ATOM   2517  HA  VAL A 163     -12.084  -9.352  10.137  1.00 94.69           H  
ATOM   2518  C   VAL A 163     -13.799  -9.418   8.906  1.00 94.69           C  
ATOM   2519  CB  VAL A 163     -11.438  -9.948   8.176  1.00 94.69           C  
ATOM   2520  HB  VAL A 163     -11.673 -10.722   7.446  1.00 94.69           H  
ATOM   2521  O   VAL A 163     -14.076  -8.257   9.192  1.00 94.69           O  
ATOM   2522  CG1 VAL A 163     -11.393  -8.595   7.450  1.00 94.69           C  
ATOM   2523 HG11 VAL A 163     -10.596  -8.611   6.705  1.00 94.69           H  
ATOM   2524 HG12 VAL A 163     -12.337  -8.408   6.938  1.00 94.69           H  
ATOM   2525 HG13 VAL A 163     -11.204  -7.795   8.165  1.00 94.69           H  
ATOM   2526  CG2 VAL A 163     -10.039 -10.185   8.742  1.00 94.69           C  
ATOM   2527 HG21 VAL A 163      -9.283 -10.150   7.957  1.00 94.69           H  
ATOM   2528 HG22 VAL A 163      -9.986 -11.150   9.247  1.00 94.69           H  
ATOM   2529 HG23 VAL A 163      -9.821  -9.394   9.459  1.00 94.69           H  
ATOM   2530  N   ALA A 164     -14.660 -10.204   8.256  1.00 94.80           N  
ATOM   2531  H   ALA A 164     -14.426 -11.179   8.131  1.00 94.80           H  
ATOM   2532  CA  ALA A 164     -15.984  -9.730   7.855  1.00 94.80           C  
ATOM   2533  HA  ALA A 164     -15.868  -8.786   7.323  1.00 94.80           H  
ATOM   2534  C   ALA A 164     -16.882  -9.458   9.074  1.00 94.80           C  
ATOM   2535  CB  ALA A 164     -16.610 -10.750   6.897  1.00 94.80           C  
ATOM   2536  HB1 ALA A 164     -15.956 -10.900   6.039  1.00 94.80           H  
ATOM   2537  HB2 ALA A 164     -16.758 -11.703   7.406  1.00 94.80           H  
ATOM   2538  HB3 ALA A 164     -17.574 -10.379   6.550  1.00 94.80           H  
ATOM   2539  O   ALA A 164     -17.568  -8.435   9.119  1.00 94.80           O  
ATOM   2540  N   ILE A 165     -16.847 -10.341  10.076  1.00 93.06           N  
ATOM   2541  H   ILE A 165     -16.264 -11.159   9.967  1.00 93.06           H  
ATOM   2542  CA  ILE A 165     -17.604 -10.184  11.325  1.00 93.06           C  
ATOM   2543  HA  ILE A 165     -18.649  -9.992  11.080  1.00 93.06           H  
ATOM   2544  C   ILE A 165     -17.100  -8.969  12.112  1.00 93.06           C  
ATOM   2545  CB  ILE A 165     -17.532 -11.482  12.164  1.00 93.06           C  
ATOM   2546  HB  ILE A 165     -16.484 -11.747  12.305  1.00 93.06           H  
ATOM   2547  O   ILE A 165     -17.890  -8.119  12.520  1.00 93.06           O  
ATOM   2548  CG1 ILE A 165     -18.237 -12.646  11.427  1.00 93.06           C  
ATOM   2549 HG12 ILE A 165     -17.868 -12.709  10.403  1.00 93.06           H  
ATOM   2550 HG13 ILE A 165     -19.308 -12.452  11.380  1.00 93.06           H  
ATOM   2551  CG2 ILE A 165     -18.166 -11.266  13.551  1.00 93.06           C  
ATOM   2552 HG21 ILE A 165     -19.170 -10.853  13.446  1.00 93.06           H  
ATOM   2553 HG22 ILE A 165     -17.556 -10.578  14.137  1.00 93.06           H  
ATOM   2554 HG23 ILE A 165     -18.209 -12.201  14.110  1.00 93.06           H  
ATOM   2555  CD1 ILE A 165     -18.005 -14.022  12.068  1.00 93.06           C  
ATOM   2556 HD11 ILE A 165     -18.505 -14.093  13.034  1.00 93.06           H  
ATOM   2557 HD12 ILE A 165     -18.418 -14.794  11.419  1.00 93.06           H  
ATOM   2558 HD13 ILE A 165     -16.938 -14.202  12.192  1.00 93.06           H  
ATOM   2559  N   GLY A 166     -15.790  -8.851  12.312  1.00 94.10           N  
ATOM   2560  H   GLY A 166     -15.166  -9.561  11.958  1.00 94.10           H  
ATOM   2561  CA  GLY A 166     -15.216  -7.746  13.067  1.00 94.10           C  
ATOM   2562  HA2 GLY A 166     -15.717  -7.667  14.032  1.00 94.10           H  
ATOM   2563  HA3 GLY A 166     -14.162  -7.951  13.257  1.00 94.10           H  
ATOM   2564  C   GLY A 166     -15.339  -6.407  12.350  1.00 94.10           C  
ATOM   2565  O   GLY A 166     -15.571  -5.402  13.013  1.00 94.10           O  
ATOM   2566  N   LEU A 167     -15.296  -6.378  11.013  1.00 96.34           N  
ATOM   2567  H   LEU A 167     -15.052  -7.221  10.514  1.00 96.34           H  
ATOM   2568  CA  LEU A 167     -15.544  -5.158  10.242  1.00 96.34           C  
ATOM   2569  HA  LEU A 167     -14.932  -4.362  10.668  1.00 96.34           H  
ATOM   2570  C   LEU A 167     -17.008  -4.718  10.333  1.00 96.34           C  
ATOM   2571  CB  LEU A 167     -15.115  -5.379   8.786  1.00 96.34           C  
ATOM   2572  HB2 LEU A 167     -14.069  -5.684   8.778  1.00 96.34           H  
ATOM   2573  HB3 LEU A 167     -15.709  -6.193   8.368  1.00 96.34           H  
ATOM   2574  O   LEU A 167     -17.276  -3.525  10.427  1.00 96.34           O  
ATOM   2575  CG  LEU A 167     -15.259  -4.146   7.879  1.00 96.34           C  
ATOM   2576  HG  LEU A 167     -16.309  -3.867   7.794  1.00 96.34           H  
ATOM   2577  CD1 LEU A 167     -14.451  -2.936   8.351  1.00 96.34           C  
ATOM   2578 HD11 LEU A 167     -14.528  -2.131   7.620  1.00 96.34           H  
ATOM   2579 HD12 LEU A 167     -14.853  -2.570   9.296  1.00 96.34           H  
ATOM   2580 HD13 LEU A 167     -13.405  -3.211   8.488  1.00 96.34           H  
ATOM   2581  CD2 LEU A 167     -14.750  -4.536   6.497  1.00 96.34           C  
ATOM   2582 HD21 LEU A 167     -14.880  -3.697   5.813  1.00 96.34           H  
ATOM   2583 HD22 LEU A 167     -15.326  -5.391   6.140  1.00 96.34           H  
ATOM   2584 HD23 LEU A 167     -13.695  -4.805   6.546  1.00 96.34           H  
ATOM   2585  N   MET A 168     -17.952  -5.665  10.349  1.00 95.74           N  
ATOM   2586  H   MET A 168     -17.670  -6.629  10.246  1.00 95.74           H  
ATOM   2587  CA  MET A 168     -19.365  -5.373  10.608  1.00 95.74           C  
ATOM   2588  HA  MET A 168     -19.719  -4.659   9.864  1.00 95.74           H  
ATOM   2589  C   MET A 168     -19.548  -4.733  11.989  1.00 95.74           C  
ATOM   2590  CB  MET A 168     -20.179  -6.668  10.487  1.00 95.74           C  
ATOM   2591  HB2 MET A 168     -19.972  -7.118   9.516  1.00 95.74           H  
ATOM   2592  HB3 MET A 168     -19.862  -7.368  11.260  1.00 95.74           H  
ATOM   2593  O   MET A 168     -20.211  -3.708  12.090  1.00 95.74           O  
ATOM   2594  CG  MET A 168     -21.692  -6.465  10.629  1.00 95.74           C  
ATOM   2595  HG2 MET A 168     -22.065  -5.951   9.743  1.00 95.74           H  
ATOM   2596  HG3 MET A 168     -21.891  -5.830  11.493  1.00 95.74           H  
ATOM   2597  SD  MET A 168     -22.625  -8.008  10.865  1.00 95.74           S  
ATOM   2598  CE  MET A 168     -22.134  -8.949   9.397  1.00 95.74           C  
ATOM   2599  HE1 MET A 168     -22.642  -9.913   9.402  1.00 95.74           H  
ATOM   2600  HE2 MET A 168     -21.057  -9.119   9.406  1.00 95.74           H  
ATOM   2601  HE3 MET A 168     -22.413  -8.396   8.500  1.00 95.74           H  
ATOM   2602  N   HIS A 169     -18.931  -5.299  13.030  1.00 93.27           N  
ATOM   2603  H   HIS A 169     -18.424  -6.159  12.881  1.00 93.27           H  
ATOM   2604  CA  HIS A 169     -19.005  -4.760  14.391  1.00 93.27           C  
ATOM   2605  HA  HIS A 169     -20.051  -4.598  14.651  1.00 93.27           H  
ATOM   2606  C   HIS A 169     -18.312  -3.407  14.536  1.00 93.27           C  
ATOM   2607  CB  HIS A 169     -18.391  -5.763  15.376  1.00 93.27           C  
ATOM   2608  HB2 HIS A 169     -18.306  -5.288  16.353  1.00 93.27           H  
ATOM   2609  HB3 HIS A 169     -17.389  -6.036  15.046  1.00 93.27           H  
ATOM   2610  O   HIS A 169     -18.852  -2.518  15.187  1.00 93.27           O  
ATOM   2611  CG  HIS A 169     -19.223  -7.005  15.543  1.00 93.27           C  
ATOM   2612  CD2 HIS A 169     -18.791  -8.305  15.528  1.00 93.27           C  
ATOM   2613  HD2 HIS A 169     -17.769  -8.621  15.380  1.00 93.27           H  
ATOM   2614  ND1 HIS A 169     -20.579  -7.032  15.764  1.00 93.27           N  
ATOM   2615  HD1 HIS A 169     -21.187  -6.227  15.804  1.00 93.27           H  
ATOM   2616  CE1 HIS A 169     -20.956  -8.314  15.870  1.00 93.27           C  
ATOM   2617  HE1 HIS A 169     -21.974  -8.634  16.033  1.00 93.27           H  
ATOM   2618  NE2 HIS A 169     -19.903  -9.141  15.742  1.00 93.27           N  
ATOM   2619  N   LEU A 170     -17.133  -3.246  13.932  1.00 95.58           N  
ATOM   2620  H   LEU A 170     -16.718  -4.032  13.453  1.00 95.58           H  
ATOM   2621  CA  LEU A 170     -16.417  -1.976  13.923  1.00 95.58           C  
ATOM   2622  HA  LEU A 170     -16.241  -1.671  14.955  1.00 95.58           H  
ATOM   2623  C   LEU A 170     -17.267  -0.895  13.257  1.00 95.58           C  
ATOM   2624  CB  LEU A 170     -15.070  -2.162  13.203  1.00 95.58           C  
ATOM   2625  HB2 LEU A 170     -15.262  -2.529  12.195  1.00 95.58           H  
ATOM   2626  HB3 LEU A 170     -14.492  -2.920  13.731  1.00 95.58           H  
ATOM   2627  O   LEU A 170     -17.421   0.182  13.816  1.00 95.58           O  
ATOM   2628  CG  LEU A 170     -14.231  -0.874  13.099  1.00 95.58           C  
ATOM   2629  HG  LEU A 170     -14.786  -0.115  12.548  1.00 95.58           H  
ATOM   2630  CD1 LEU A 170     -13.850  -0.315  14.472  1.00 95.58           C  
ATOM   2631 HD11 LEU A 170     -13.343  -1.079  15.061  1.00 95.58           H  
ATOM   2632 HD12 LEU A 170     -13.192   0.545  14.351  1.00 95.58           H  
ATOM   2633 HD13 LEU A 170     -14.744   0.018  14.999  1.00 95.58           H  
ATOM   2634  CD2 LEU A 170     -12.945  -1.167  12.324  1.00 95.58           C  
ATOM   2635 HD21 LEU A 170     -12.353  -1.913  12.855  1.00 95.58           H  
ATOM   2636 HD22 LEU A 170     -12.368  -0.249  12.215  1.00 95.58           H  
ATOM   2637 HD23 LEU A 170     -13.197  -1.547  11.334  1.00 95.58           H  
ATOM   2638  N   TRP A 171     -17.837  -1.189  12.090  1.00 97.23           N  
ATOM   2639  H   TRP A 171     -17.684  -2.101  11.685  1.00 97.23           H  
ATOM   2640  CA  TRP A 171     -18.686  -0.249  11.369  1.00 97.23           C  
ATOM   2641  HA  TRP A 171     -18.140   0.682  11.213  1.00 97.23           H  
ATOM   2642  C   TRP A 171     -19.952   0.117  12.153  1.00 97.23           C  
ATOM   2643  CB  TRP A 171     -19.018  -0.843  10.002  1.00 97.23           C  
ATOM   2644  HB2 TRP A 171     -19.517  -1.802  10.142  1.00 97.23           H  
ATOM   2645  HB3 TRP A 171     -18.089  -1.022   9.460  1.00 97.23           H  
ATOM   2646  O   TRP A 171     -20.221   1.298  12.332  1.00 97.23           O  
ATOM   2647  CG  TRP A 171     -19.895   0.026   9.166  1.00 97.23           C  
ATOM   2648  CD1 TRP A 171     -19.475   1.035   8.375  1.00 97.23           C  
ATOM   2649  HD1 TRP A 171     -18.450   1.352   8.248  1.00 97.23           H  
ATOM   2650  CD2 TRP A 171     -21.354   0.046   9.095  1.00 97.23           C  
ATOM   2651  CE2 TRP A 171     -21.745   1.115   8.236  1.00 97.23           C  
ATOM   2652  CE3 TRP A 171     -22.387  -0.699   9.706  1.00 97.23           C  
ATOM   2653  HE3 TRP A 171     -22.134  -1.484  10.404  1.00 97.23           H  
ATOM   2654  NE1 TRP A 171     -20.560   1.679   7.830  1.00 97.23           N  
ATOM   2655  HE1 TRP A 171     -20.473   2.574   7.370  1.00 97.23           H  
ATOM   2656  CH2 TRP A 171     -24.090   0.684   8.627  1.00 97.23           C  
ATOM   2657  HH2 TRP A 171     -25.128   0.951   8.497  1.00 97.23           H  
ATOM   2658  CZ2 TRP A 171     -23.086   1.436   7.995  1.00 97.23           C  
ATOM   2659  HZ2 TRP A 171     -23.337   2.288   7.380  1.00 97.23           H  
ATOM   2660  CZ3 TRP A 171     -23.739  -0.379   9.480  1.00 97.23           C  
ATOM   2661  HZ3 TRP A 171     -24.511  -0.919  10.008  1.00 97.23           H  
ATOM   2662  N   ASP A 172     -20.678  -0.873  12.678  1.00 96.08           N  
ATOM   2663  H   ASP A 172     -20.396  -1.827  12.505  1.00 96.08           H  
ATOM   2664  CA  ASP A 172     -21.908  -0.662  13.459  1.00 96.08           C  
ATOM   2665  HA  ASP A 172     -22.638  -0.126  12.853  1.00 96.08           H  
ATOM   2666  C   ASP A 172     -21.640   0.173  14.721  1.00 96.08           C  
ATOM   2667  CB  ASP A 172     -22.472  -2.048  13.810  1.00 96.08           C  
ATOM   2668  HB2 ASP A 172     -21.761  -2.572  14.450  1.00 96.08           H  
ATOM   2669  HB3 ASP A 172     -22.576  -2.623  12.890  1.00 96.08           H  
ATOM   2670  O   ASP A 172     -22.347   1.135  15.022  1.00 96.08           O  
ATOM   2671  CG  ASP A 172     -23.843  -2.014  14.487  1.00 96.08           C  
ATOM   2672  OD1 ASP A 172     -24.729  -1.303  13.967  1.00 96.08           O  
ATOM   2673  OD2 ASP A 172     -24.016  -2.790  15.456  1.00 96.08           O  
ATOM   2674  N   PHE A 173     -20.541  -0.131  15.417  1.00 95.80           N  
ATOM   2675  H   PHE A 173     -19.986  -0.922  15.122  1.00 95.80           H  
ATOM   2676  CA  PHE A 173     -20.094   0.651  16.560  1.00 95.80           C  
ATOM   2677  HA  PHE A 173     -20.902   0.699  17.290  1.00 95.80           H  
ATOM   2678  C   PHE A 173     -19.748   2.096  16.180  1.00 95.80           C  
ATOM   2679  CB  PHE A 173     -18.882  -0.033  17.205  1.00 95.80           C  
ATOM   2680  HB2 PHE A 173     -19.198  -0.967  17.669  1.00 95.80           H  
ATOM   2681  HB3 PHE A 173     -18.145  -0.265  16.436  1.00 95.80           H  
ATOM   2682  O   PHE A 173     -20.178   3.026  16.862  1.00 95.80           O  
ATOM   2683  CG  PHE A 173     -18.239   0.856  18.241  1.00 95.80           C  
ATOM   2684  CD1 PHE A 173     -17.091   1.599  17.913  1.00 95.80           C  
ATOM   2685  HD1 PHE A 173     -16.616   1.469  16.951  1.00 95.80           H  
ATOM   2686  CD2 PHE A 173     -18.892   1.067  19.466  1.00 95.80           C  
ATOM   2687  HD2 PHE A 173     -19.807   0.540  19.694  1.00 95.80           H  
ATOM   2688  CE1 PHE A 173     -16.593   2.549  18.817  1.00 95.80           C  
ATOM   2689  HE1 PHE A 173     -15.725   3.137  18.559  1.00 95.80           H  
ATOM   2690  CE2 PHE A 173     -18.400   2.023  20.363  1.00 95.80           C  
ATOM   2691  HE2 PHE A 173     -18.935   2.227  21.279  1.00 95.80           H  
ATOM   2692  CZ  PHE A 173     -17.253   2.759  20.038  1.00 95.80           C  
ATOM   2693  HZ  PHE A 173     -16.915   3.529  20.715  1.00 95.80           H  
ATOM   2694  N   LEU A 174     -18.960   2.295  15.120  1.00 96.26           N  
ATOM   2695  H   LEU A 174     -18.665   1.498  14.574  1.00 96.26           H  
ATOM   2696  CA  LEU A 174     -18.539   3.632  14.706  1.00 96.26           C  
ATOM   2697  HA  LEU A 174     -18.136   4.155  15.573  1.00 96.26           H  
ATOM   2698  C   LEU A 174     -19.722   4.472  14.232  1.00 96.26           C  
ATOM   2699  CB  LEU A 174     -17.460   3.543  13.619  1.00 96.26           C  
ATOM   2700  HB2 LEU A 174     -17.340   4.533  13.179  1.00 96.26           H  
ATOM   2701  HB3 LEU A 174     -17.809   2.872  12.833  1.00 96.26           H  
ATOM   2702  O   LEU A 174     -19.780   5.650  14.565  1.00 96.26           O  
ATOM   2703  CG  LEU A 174     -16.085   3.072  14.123  1.00 96.26           C  
ATOM   2704  HG  LEU A 174     -16.150   2.073  14.556  1.00 96.26           H  
ATOM   2705  CD1 LEU A 174     -15.130   3.029  12.936  1.00 96.26           C  
ATOM   2706 HD11 LEU A 174     -15.534   2.345  12.189  1.00 96.26           H  
ATOM   2707 HD12 LEU A 174     -15.030   4.025  12.505  1.00 96.26           H  
ATOM   2708 HD13 LEU A 174     -14.155   2.672  13.265  1.00 96.26           H  
ATOM   2709  CD2 LEU A 174     -15.487   3.982  15.192  1.00 96.26           C  
ATOM   2710 HD21 LEU A 174     -14.449   3.713  15.386  1.00 96.26           H  
ATOM   2711 HD22 LEU A 174     -15.545   5.018  14.856  1.00 96.26           H  
ATOM   2712 HD23 LEU A 174     -16.048   3.884  16.121  1.00 96.26           H  
ATOM   2713  N   GLU A 175     -20.687   3.879  13.533  1.00 95.70           N  
ATOM   2714  H   GLU A 175     -20.577   2.912  13.262  1.00 95.70           H  
ATOM   2715  CA  GLU A 175     -21.918   4.563  13.138  1.00 95.70           C  
ATOM   2716  HA  GLU A 175     -21.654   5.464  12.585  1.00 95.70           H  
ATOM   2717  C   GLU A 175     -22.727   4.993  14.374  1.00 95.70           C  
ATOM   2718  CB  GLU A 175     -22.712   3.631  12.207  1.00 95.70           C  
ATOM   2719  HB2 GLU A 175     -23.040   2.758  12.770  1.00 95.70           H  
ATOM   2720  HB3 GLU A 175     -22.057   3.282  11.409  1.00 95.70           H  
ATOM   2721  O   GLU A 175     -23.116   6.156  14.494  1.00 95.70           O  
ATOM   2722  CG  GLU A 175     -23.941   4.294  11.573  1.00 95.70           C  
ATOM   2723  HG2 GLU A 175     -24.631   4.571  12.370  1.00 95.70           H  
ATOM   2724  HG3 GLU A 175     -24.446   3.553  10.952  1.00 95.70           H  
ATOM   2725  CD  GLU A 175     -23.621   5.526  10.708  1.00 95.70           C  
ATOM   2726  OE1 GLU A 175     -24.530   6.385  10.597  1.00 95.70           O  
ATOM   2727  OE2 GLU A 175     -22.500   5.610  10.156  1.00 95.70           O  
ATOM   2728  N   ALA A 176     -22.893   4.101  15.359  1.00 95.40           N  
ATOM   2729  H   ALA A 176     -22.572   3.154  15.215  1.00 95.40           H  
ATOM   2730  CA  ALA A 176     -23.550   4.434  16.622  1.00 95.40           C  
ATOM   2731  HA  ALA A 176     -24.549   4.808  16.399  1.00 95.40           H  
ATOM   2732  C   ALA A 176     -22.807   5.535  17.404  1.00 95.40           C  
ATOM   2733  CB  ALA A 176     -23.684   3.153  17.455  1.00 95.40           C  
ATOM   2734  HB1 ALA A 176     -22.698   2.755  17.694  1.00 95.40           H  
ATOM   2735  HB2 ALA A 176     -24.238   2.405  16.889  1.00 95.40           H  
ATOM   2736  HB3 ALA A 176     -24.218   3.371  18.380  1.00 95.40           H  
ATOM   2737  O   ALA A 176     -23.445   6.410  18.000  1.00 95.40           O  
ATOM   2738  N   TYR A 177     -21.469   5.511  17.397  1.00 95.94           N  
ATOM   2739  H   TYR A 177     -21.014   4.746  16.921  1.00 95.94           H  
ATOM   2740  CA  TYR A 177     -20.634   6.518  18.053  1.00 95.94           C  
ATOM   2741  HA  TYR A 177     -20.998   6.665  19.070  1.00 95.94           H  
ATOM   2742  C   TYR A 177     -20.715   7.878  17.356  1.00 95.94           C  
ATOM   2743  CB  TYR A 177     -19.179   6.035  18.138  1.00 95.94           C  
ATOM   2744  HB2 TYR A 177     -19.154   5.075  18.652  1.00 95.94           H  
ATOM   2745  HB3 TYR A 177     -18.788   5.882  17.132  1.00 95.94           H  
ATOM   2746  O   TYR A 177     -20.908   8.885  18.027  1.00 95.94           O  
ATOM   2747  CG  TYR A 177     -18.282   7.011  18.880  1.00 95.94           C  
ATOM   2748  CD1 TYR A 177     -17.500   7.950  18.181  1.00 95.94           C  
ATOM   2749  HD1 TYR A 177     -17.522   7.966  17.101  1.00 95.94           H  
ATOM   2750  CD2 TYR A 177     -18.279   7.022  20.285  1.00 95.94           C  
ATOM   2751  HD2 TYR A 177     -18.896   6.320  20.827  1.00 95.94           H  
ATOM   2752  CE1 TYR A 177     -16.704   8.877  18.887  1.00 95.94           C  
ATOM   2753  HE1 TYR A 177     -16.092   9.588  18.352  1.00 95.94           H  
ATOM   2754  CE2 TYR A 177     -17.504   7.950  20.996  1.00 95.94           C  
ATOM   2755  HE2 TYR A 177     -17.526   7.973  22.075  1.00 95.94           H  
ATOM   2756  OH  TYR A 177     -15.914   9.726  21.005  1.00 95.94           O  
ATOM   2757  HH  TYR A 177     -15.372  10.274  20.433  1.00 95.94           H  
ATOM   2758  CZ  TYR A 177     -16.703   8.874  20.300  1.00 95.94           C  
ATOM   2759  N   VAL A 178     -20.629   7.924  16.023  1.00 94.85           N  
ATOM   2760  H   VAL A 178     -20.488   7.059  15.521  1.00 94.85           H  
ATOM   2761  CA  VAL A 178     -20.742   9.168  15.239  1.00 94.85           C  
ATOM   2762  HA  VAL A 178     -20.018   9.890  15.615  1.00 94.85           H  
ATOM   2763  C   VAL A 178     -22.123   9.805  15.412  1.00 94.85           C  
ATOM   2764  CB  VAL A 178     -20.426   8.896  13.752  1.00 94.85           C  
ATOM   2765  HB  VAL A 178     -21.002   8.034  13.417  1.00 94.85           H  
ATOM   2766  O   VAL A 178     -22.227  11.027  15.484  1.00 94.85           O  
ATOM   2767  CG1 VAL A 178     -20.758  10.083  12.837  1.00 94.85           C  
ATOM   2768 HG11 VAL A 178     -20.256  10.983  13.191  1.00 94.85           H  
ATOM   2769 HG12 VAL A 178     -21.834  10.252  12.815  1.00 94.85           H  
ATOM   2770 HG13 VAL A 178     -20.434   9.862  11.819  1.00 94.85           H  
ATOM   2771  CG2 VAL A 178     -18.929   8.602  13.562  1.00 94.85           C  
ATOM   2772 HG21 VAL A 178     -18.752   8.264  12.541  1.00 94.85           H  
ATOM   2773 HG22 VAL A 178     -18.340   9.499  13.752  1.00 94.85           H  
ATOM   2774 HG23 VAL A 178     -18.598   7.820  14.245  1.00 94.85           H  
ATOM   2775  N   GLN A 179     -23.180   9.000  15.546  1.00 95.03           N  
ATOM   2776  H   GLN A 179     -23.054   8.008  15.402  1.00 95.03           H  
ATOM   2777  CA  GLN A 179     -24.525   9.502  15.838  1.00 95.03           C  
ATOM   2778  HA  GLN A 179     -24.738  10.343  15.179  1.00 95.03           H  
ATOM   2779  C   GLN A 179     -24.674  10.020  17.279  1.00 95.03           C  
ATOM   2780  CB  GLN A 179     -25.549   8.395  15.556  1.00 95.03           C  
ATOM   2781  HB2 GLN A 179     -25.254   7.487  16.083  1.00 95.03           H  
ATOM   2782  HB3 GLN A 179     -26.523   8.709  15.933  1.00 95.03           H  
ATOM   2783  O   GLN A 179     -25.460  10.936  17.513  1.00 95.03           O  
ATOM   2784  CG  GLN A 179     -25.684   8.101  14.052  1.00 95.03           C  
ATOM   2785  HG2 GLN A 179     -24.708   7.882  13.619  1.00 95.03           H  
ATOM   2786  HG3 GLN A 179     -26.075   8.984  13.547  1.00 95.03           H  
ATOM   2787  CD  GLN A 179     -26.614   6.930  13.757  1.00 95.03           C  
ATOM   2788  NE2 GLN A 179     -26.634   6.440  12.538  1.00 95.03           N  
ATOM   2789 HE21 GLN A 179     -27.170   5.594  12.412  1.00 95.03           H  
ATOM   2790 HE22 GLN A 179     -25.899   6.663  11.882  1.00 95.03           H  
ATOM   2791  OE1 GLN A 179     -27.366   6.455  14.599  1.00 95.03           O  
ATOM   2792  N   ASN A 180     -23.933   9.458  18.245  1.00 94.58           N  
ATOM   2793  H   ASN A 180     -23.281   8.735  17.977  1.00 94.58           H  
ATOM   2794  CA  ASN A 180     -24.037   9.797  19.670  1.00 94.58           C  
ATOM   2795  HA  ASN A 180     -24.532  10.763  19.767  1.00 94.58           H  
ATOM   2796  C   ASN A 180     -22.660   9.936  20.361  1.00 94.58           C  
ATOM   2797  CB  ASN A 180     -24.926   8.755  20.371  1.00 94.58           C  
ATOM   2798  HB2 ASN A 180     -24.486   7.765  20.248  1.00 94.58           H  
ATOM   2799  HB3 ASN A 180     -24.976   8.980  21.436  1.00 94.58           H  
ATOM   2800  O   ASN A 180     -22.367   9.187  21.303  1.00 94.58           O  
ATOM   2801  CG  ASN A 180     -26.347   8.752  19.854  1.00 94.58           C  
ATOM   2802  ND2 ASN A 180     -26.762   7.680  19.224  1.00 94.58           N  
ATOM   2803 HD21 ASN A 180     -26.083   6.986  18.947  1.00 94.58           H  
ATOM   2804 HD22 ASN A 180     -27.669   7.749  18.785  1.00 94.58           H  
ATOM   2805  OD1 ASN A 180     -27.102   9.690  20.034  1.00 94.58           O  
ATOM   2806  N   PRO A 181     -21.822  10.919  19.978  1.00 92.27           N  
ATOM   2807  CA  PRO A 181     -20.445  11.031  20.475  1.00 92.27           C  
ATOM   2808  HA  PRO A 181     -19.927  10.083  20.332  1.00 92.27           H  
ATOM   2809  C   PRO A 181     -20.356  11.395  21.966  1.00 92.27           C  
ATOM   2810  CB  PRO A 181     -19.788  12.089  19.580  1.00 92.27           C  
ATOM   2811  HB2 PRO A 181     -19.039  12.677  20.109  1.00 92.27           H  
ATOM   2812  HB3 PRO A 181     -19.336  11.592  18.721  1.00 92.27           H  
ATOM   2813  O   PRO A 181     -19.336  11.168  22.610  1.00 92.27           O  
ATOM   2814  CG  PRO A 181     -20.958  12.950  19.104  1.00 92.27           C  
ATOM   2815  HG2 PRO A 181     -20.739  13.441  18.156  1.00 92.27           H  
ATOM   2816  HG3 PRO A 181     -21.213  13.683  19.870  1.00 92.27           H  
ATOM   2817  CD  PRO A 181     -22.086  11.932  18.965  1.00 92.27           C  
ATOM   2818  HD2 PRO A 181     -23.054  12.412  19.110  1.00 92.27           H  
ATOM   2819  HD3 PRO A 181     -22.036  11.473  17.978  1.00 92.27           H  
ATOM   2820  N   THR A 182     -21.434  11.924  22.553  1.00 93.38           N  
ATOM   2821  H   THR A 182     -22.256  12.078  21.987  1.00 93.38           H  
ATOM   2822  CA  THR A 182     -21.522  12.270  23.985  1.00 93.38           C  
ATOM   2823  HA  THR A 182     -20.548  12.634  24.313  1.00 93.38           H  
ATOM   2824  C   THR A 182     -21.866  11.076  24.885  1.00 93.38           C  
ATOM   2825  CB  THR A 182     -22.545  13.394  24.197  1.00 93.38           C  
ATOM   2826  HB  THR A 182     -22.644  13.601  25.262  1.00 93.38           H  
ATOM   2827  O   THR A 182     -21.917  11.207  26.112  1.00 93.38           O  
ATOM   2828  CG2 THR A 182     -22.143  14.686  23.485  1.00 93.38           C  
ATOM   2829 HG21 THR A 182     -22.846  15.481  23.737  1.00 93.38           H  
ATOM   2830 HG22 THR A 182     -22.134  14.543  22.405  1.00 93.38           H  
ATOM   2831 HG23 THR A 182     -21.146  14.986  23.809  1.00 93.38           H  
ATOM   2832  OG1 THR A 182     -23.798  13.006  23.677  1.00 93.38           O  
ATOM   2833  HG1 THR A 182     -24.364  13.782  23.663  1.00 93.38           H  
ATOM   2834  N   SER A 183     -22.116   9.900  24.302  1.00 94.00           N  
ATOM   2835  H   SER A 183     -22.009   9.835  23.299  1.00 94.00           H  
ATOM   2836  CA  SER A 183     -22.487   8.690  25.031  1.00 94.00           C  
ATOM   2837  HA  SER A 183     -23.252   8.940  25.766  1.00 94.00           H  
ATOM   2838  C   SER A 183     -21.283   8.082  25.752  1.00 94.00           C  
ATOM   2839  CB  SER A 183     -23.090   7.684  24.054  1.00 94.00           C  
ATOM   2840  HB2 SER A 183     -22.348   7.438  23.295  1.00 94.00           H  
ATOM   2841  HB3 SER A 183     -23.957   8.130  23.566  1.00 94.00           H  
ATOM   2842  O   SER A 183     -20.458   7.405  25.142  1.00 94.00           O  
ATOM   2843  OG  SER A 183     -23.488   6.504  24.728  1.00 94.00           O  
ATOM   2844  HG  SER A 183     -23.885   5.928  24.072  1.00 94.00           H  
ATOM   2845  N   LYS A 184     -21.217   8.247  27.081  1.00 93.91           N  
ATOM   2846  H   LYS A 184     -21.874   8.897  27.489  1.00 93.91           H  
ATOM   2847  CA  LYS A 184     -20.136   7.684  27.916  1.00 93.91           C  
ATOM   2848  HA  LYS A 184     -19.208   8.168  27.611  1.00 93.91           H  
ATOM   2849  C   LYS A 184     -19.896   6.178  27.690  1.00 93.91           C  
ATOM   2850  CB  LYS A 184     -20.360   7.965  29.412  1.00 93.91           C  
ATOM   2851  HB2 LYS A 184     -21.294   7.514  29.749  1.00 93.91           H  
ATOM   2852  HB3 LYS A 184     -19.546   7.498  29.966  1.00 93.91           H  
ATOM   2853  O   LYS A 184     -18.728   5.800  27.593  1.00 93.91           O  
ATOM   2854  CG  LYS A 184     -20.389   9.456  29.766  1.00 93.91           C  
ATOM   2855  HG2 LYS A 184     -21.212   9.945  29.246  1.00 93.91           H  
ATOM   2856  HG3 LYS A 184     -19.449   9.917  29.463  1.00 93.91           H  
ATOM   2857  CD  LYS A 184     -20.578   9.619  31.281  1.00 93.91           C  
ATOM   2858  HD2 LYS A 184     -19.761   9.113  31.796  1.00 93.91           H  
ATOM   2859  HD3 LYS A 184     -21.524   9.165  31.577  1.00 93.91           H  
ATOM   2860  CE  LYS A 184     -20.577  11.103  31.654  1.00 93.91           C  
ATOM   2861  HE2 LYS A 184     -19.647  11.546  31.297  1.00 93.91           H  
ATOM   2862  HE3 LYS A 184     -21.397  11.596  31.131  1.00 93.91           H  
ATOM   2863  NZ  LYS A 184     -20.703  11.296  33.120  1.00 93.91           N  
ATOM   2864  HZ1 LYS A 184     -21.570  10.904  33.460  1.00 93.91           H  
ATOM   2865  HZ2 LYS A 184     -19.934  10.849  33.598  1.00 93.91           H  
ATOM   2866  HZ3 LYS A 184     -20.682  12.280  33.346  1.00 93.91           H  
ATOM   2867  N   PRO A 185     -20.931   5.313  27.582  1.00 93.95           N  
ATOM   2868  CA  PRO A 185     -20.720   3.899  27.268  1.00 93.95           C  
ATOM   2869  HA  PRO A 185     -20.107   3.454  28.052  1.00 93.95           H  
ATOM   2870  C   PRO A 185     -20.026   3.676  25.919  1.00 93.95           C  
ATOM   2871  CB  PRO A 185     -22.109   3.250  27.288  1.00 93.95           C  
ATOM   2872  HB2 PRO A 185     -22.547   3.257  26.290  1.00 93.95           H  
ATOM   2873  HB3 PRO A 185     -22.071   2.231  27.675  1.00 93.95           H  
ATOM   2874  O   PRO A 185     -19.120   2.849  25.836  1.00 93.95           O  
ATOM   2875  CG  PRO A 185     -22.923   4.167  28.195  1.00 93.95           C  
ATOM   2876  HG2 PRO A 185     -23.989   4.117  27.973  1.00 93.95           H  
ATOM   2877  HG3 PRO A 185     -22.732   3.916  29.239  1.00 93.95           H  
ATOM   2878  CD  PRO A 185     -22.342   5.540  27.881  1.00 93.95           C  
ATOM   2879  HD2 PRO A 185     -22.841   5.953  27.004  1.00 93.95           H  
ATOM   2880  HD3 PRO A 185     -22.496   6.200  28.735  1.00 93.95           H  
ATOM   2881  N   LEU A 186     -20.404   4.434  24.880  1.00 92.94           N  
ATOM   2882  H   LEU A 186     -21.074   5.176  25.022  1.00 92.94           H  
ATOM   2883  CA  LEU A 186     -19.775   4.313  23.564  1.00 92.94           C  
ATOM   2884  HA  LEU A 186     -19.689   3.254  23.320  1.00 92.94           H  
ATOM   2885  C   LEU A 186     -18.346   4.867  23.578  1.00 92.94           C  
ATOM   2886  CB  LEU A 186     -20.616   4.989  22.468  1.00 92.94           C  
ATOM   2887  HB2 LEU A 186     -20.653   6.061  22.661  1.00 92.94           H  
ATOM   2888  HB3 LEU A 186     -20.096   4.823  21.525  1.00 92.94           H  
ATOM   2889  O   LEU A 186     -17.463   4.243  23.006  1.00 92.94           O  
ATOM   2890  CG  LEU A 186     -22.038   4.453  22.259  1.00 92.94           C  
ATOM   2891  HG  LEU A 186     -22.601   4.525  23.190  1.00 92.94           H  
ATOM   2892  CD1 LEU A 186     -22.751   5.279  21.188  1.00 92.94           C  
ATOM   2893 HD11 LEU A 186     -22.710   6.343  21.419  1.00 92.94           H  
ATOM   2894 HD12 LEU A 186     -22.266   5.121  20.224  1.00 92.94           H  
ATOM   2895 HD13 LEU A 186     -23.792   4.968  21.104  1.00 92.94           H  
ATOM   2896  CD2 LEU A 186     -22.031   2.998  21.791  1.00 92.94           C  
ATOM   2897 HD21 LEU A 186     -21.454   2.900  20.872  1.00 92.94           H  
ATOM   2898 HD22 LEU A 186     -21.597   2.352  22.555  1.00 92.94           H  
ATOM   2899 HD23 LEU A 186     -23.051   2.666  21.599  1.00 92.94           H  
ATOM   2900  N   THR A 187     -18.076   5.969  24.285  1.00 93.88           N  
ATOM   2901  H   THR A 187     -18.841   6.508  24.665  1.00 93.88           H  
ATOM   2902  CA  THR A 187     -16.709   6.491  24.458  1.00 93.88           C  
ATOM   2903  HA  THR A 187     -16.281   6.696  23.476  1.00 93.88           H  
ATOM   2904  C   THR A 187     -15.801   5.471  25.147  1.00 93.88           C  
ATOM   2905  CB  THR A 187     -16.711   7.791  25.275  1.00 93.88           C  
ATOM   2906  HB  THR A 187     -16.964   7.555  26.309  1.00 93.88           H  
ATOM   2907  O   THR A 187     -14.684   5.236  24.694  1.00 93.88           O  
ATOM   2908  CG2 THR A 187     -15.359   8.495  25.251  1.00 93.88           C  
ATOM   2909 HG21 THR A 187     -14.611   7.869  25.737  1.00 93.88           H  
ATOM   2910 HG22 THR A 187     -15.427   9.441  25.789  1.00 93.88           H  
ATOM   2911 HG23 THR A 187     -15.052   8.687  24.222  1.00 93.88           H  
ATOM   2912  OG1 THR A 187     -17.668   8.706  24.800  1.00 93.88           O  
ATOM   2913  HG1 THR A 187     -17.329   9.151  24.019  1.00 93.88           H  
ATOM   2914  N   ALA A 188     -16.279   4.809  26.206  1.00 92.82           N  
ATOM   2915  H   ALA A 188     -17.200   5.037  26.551  1.00 92.82           H  
ATOM   2916  CA  ALA A 188     -15.521   3.749  26.871  1.00 92.82           C  
ATOM   2917  HA  ALA A 188     -14.561   4.151  27.195  1.00 92.82           H  
ATOM   2918  C   ALA A 188     -15.230   2.573  25.921  1.00 92.82           C  
ATOM   2919  CB  ALA A 188     -16.301   3.296  28.111  1.00 92.82           C  
ATOM   2920  HB1 ALA A 188     -15.733   2.530  28.638  1.00 92.82           H  
ATOM   2921  HB2 ALA A 188     -16.456   4.144  28.778  1.00 92.82           H  
ATOM   2922  HB3 ALA A 188     -17.268   2.886  27.819  1.00 92.82           H  
ATOM   2923  O   ALA A 188     -14.112   2.058  25.886  1.00 92.82           O  
ATOM   2924  N   GLN A 189     -16.209   2.179  25.102  1.00 92.65           N  
ATOM   2925  H   GLN A 189     -17.115   2.618  25.177  1.00 92.65           H  
ATOM   2926  CA  GLN A 189     -16.017   1.143  24.089  1.00 92.65           C  
ATOM   2927  HA  GLN A 189     -15.562   0.279  24.572  1.00 92.65           H  
ATOM   2928  C   GLN A 189     -15.057   1.584  22.969  1.00 92.65           C  
ATOM   2929  CB  GLN A 189     -17.392   0.718  23.566  1.00 92.65           C  
ATOM   2930  HB2 GLN A 189     -17.877   1.574  23.095  1.00 92.65           H  
ATOM   2931  HB3 GLN A 189     -18.002   0.405  24.413  1.00 92.65           H  
ATOM   2932  O   GLN A 189     -14.259   0.764  22.512  1.00 92.65           O  
ATOM   2933  CG  GLN A 189     -17.308  -0.446  22.567  1.00 92.65           C  
ATOM   2934  HG2 GLN A 189     -16.752  -0.130  21.684  1.00 92.65           H  
ATOM   2935  HG3 GLN A 189     -16.777  -1.279  23.027  1.00 92.65           H  
ATOM   2936  CD  GLN A 189     -18.677  -0.938  22.108  1.00 92.65           C  
ATOM   2937  NE2 GLN A 189     -18.724  -1.922  21.238  1.00 92.65           N  
ATOM   2938 HE21 GLN A 189     -17.876  -2.248  20.796  1.00 92.65           H  
ATOM   2939 HE22 GLN A 189     -19.646  -2.154  20.899  1.00 92.65           H  
ATOM   2940  OE1 GLN A 189     -19.727  -0.468  22.512  1.00 92.65           O  
ATOM   2941  N   LEU A 190     -15.062   2.864  22.572  1.00 93.59           N  
ATOM   2942  H   LEU A 190     -15.770   3.480  22.945  1.00 93.59           H  
ATOM   2943  CA  LEU A 190     -14.099   3.416  21.616  1.00 93.59           C  
ATOM   2944  HA  LEU A 190     -14.160   2.826  20.701  1.00 93.59           H  
ATOM   2945  C   LEU A 190     -12.675   3.288  22.160  1.00 93.59           C  
ATOM   2946  CB  LEU A 190     -14.421   4.890  21.286  1.00 93.59           C  
ATOM   2947  HB2 LEU A 190     -14.372   5.474  22.205  1.00 93.59           H  
ATOM   2948  HB3 LEU A 190     -15.435   4.981  20.897  1.00 93.59           H  
ATOM   2949  O   LEU A 190     -11.807   2.794  21.447  1.00 93.59           O  
ATOM   2950  CG  LEU A 190     -13.456   5.531  20.268  1.00 93.59           C  
ATOM   2951  HG  LEU A 190     -12.436   5.491  20.652  1.00 93.59           H  
ATOM   2952  CD1 LEU A 190     -13.498   4.860  18.893  1.00 93.59           C  
ATOM   2953 HD11 LEU A 190     -14.489   4.972  18.455  1.00 93.59           H  
ATOM   2954 HD12 LEU A 190     -12.777   5.351  18.238  1.00 93.59           H  
ATOM   2955 HD13 LEU A 190     -13.226   3.808  18.968  1.00 93.59           H  
ATOM   2956  CD2 LEU A 190     -13.837   6.993  20.077  1.00 93.59           C  
ATOM   2957 HD21 LEU A 190     -13.794   7.525  21.028  1.00 93.59           H  
ATOM   2958 HD22 LEU A 190     -13.154   7.470  19.375  1.00 93.59           H  
ATOM   2959 HD23 LEU A 190     -14.846   7.050  19.669  1.00 93.59           H  
ATOM   2960  N   PHE A 191     -12.444   3.657  23.425  1.00 91.87           N  
ATOM   2961  H   PHE A 191     -13.194   4.087  23.947  1.00 91.87           H  
ATOM   2962  CA  PHE A 191     -11.134   3.503  24.067  1.00 91.87           C  
ATOM   2963  HA  PHE A 191     -10.401   4.080  23.503  1.00 91.87           H  
ATOM   2964  C   PHE A 191     -10.650   2.052  24.049  1.00 91.87           C  
ATOM   2965  CB  PHE A 191     -11.175   4.037  25.506  1.00 91.87           C  
ATOM   2966  HB2 PHE A 191     -10.387   3.551  26.082  1.00 91.87           H  
ATOM   2967  HB3 PHE A 191     -12.123   3.777  25.975  1.00 91.87           H  
ATOM   2968  O   PHE A 191      -9.496   1.797  23.701  1.00 91.87           O  
ATOM   2969  CG  PHE A 191     -10.936   5.529  25.601  1.00 91.87           C  
ATOM   2970  CD1 PHE A 191      -9.661   6.044  25.300  1.00 91.87           C  
ATOM   2971  HD1 PHE A 191      -8.862   5.378  25.009  1.00 91.87           H  
ATOM   2972  CD2 PHE A 191     -11.964   6.403  25.999  1.00 91.87           C  
ATOM   2973  HD2 PHE A 191     -12.936   6.013  26.259  1.00 91.87           H  
ATOM   2974  CE1 PHE A 191      -9.420   7.425  25.377  1.00 91.87           C  
ATOM   2975  HE1 PHE A 191      -8.442   7.819  25.140  1.00 91.87           H  
ATOM   2976  CE2 PHE A 191     -11.722   7.787  26.075  1.00 91.87           C  
ATOM   2977  HE2 PHE A 191     -12.504   8.464  26.384  1.00 91.87           H  
ATOM   2978  CZ  PHE A 191     -10.452   8.298  25.758  1.00 91.87           C  
ATOM   2979  HZ  PHE A 191     -10.266   9.360  25.814  1.00 91.87           H  
ATOM   2980  N   LEU A 192     -11.536   1.092  24.335  1.00 90.57           N  
ATOM   2981  H   LEU A 192     -12.462   1.365  24.632  1.00 90.57           H  
ATOM   2982  CA  LEU A 192     -11.198  -0.327  24.230  1.00 90.57           C  
ATOM   2983  HA  LEU A 192     -10.315  -0.517  24.840  1.00 90.57           H  
ATOM   2984  C   LEU A 192     -10.815  -0.704  22.795  1.00 90.57           C  
ATOM   2985  CB  LEU A 192     -12.362  -1.198  24.735  1.00 90.57           C  
ATOM   2986  HB2 LEU A 192     -12.142  -2.238  24.494  1.00 90.57           H  
ATOM   2987  HB3 LEU A 192     -13.267  -0.919  24.196  1.00 90.57           H  
ATOM   2988  O   LEU A 192      -9.801  -1.363  22.596  1.00 90.57           O  
ATOM   2989  CG  LEU A 192     -12.630  -1.099  26.247  1.00 90.57           C  
ATOM   2990  HG  LEU A 192     -12.797  -0.060  26.530  1.00 90.57           H  
ATOM   2991  CD1 LEU A 192     -13.888  -1.903  26.584  1.00 90.57           C  
ATOM   2992 HD11 LEU A 192     -13.745  -2.952  26.324  1.00 90.57           H  
ATOM   2993 HD12 LEU A 192     -14.098  -1.816  27.650  1.00 90.57           H  
ATOM   2994 HD13 LEU A 192     -14.737  -1.500  26.030  1.00 90.57           H  
ATOM   2995  CD2 LEU A 192     -11.473  -1.654  27.080  1.00 90.57           C  
ATOM   2996 HD21 LEU A 192     -11.248  -2.679  26.788  1.00 90.57           H  
ATOM   2997 HD22 LEU A 192     -10.583  -1.039  26.945  1.00 90.57           H  
ATOM   2998 HD23 LEU A 192     -11.735  -1.626  28.138  1.00 90.57           H  
ATOM   2999  N   ILE A 193     -11.572  -0.283  21.779  1.00 92.32           N  
ATOM   3000  H   ILE A 193     -12.388   0.276  21.987  1.00 92.32           H  
ATOM   3001  CA  ILE A 193     -11.250  -0.577  20.370  1.00 92.32           C  
ATOM   3002  HA  ILE A 193     -11.133  -1.655  20.257  1.00 92.32           H  
ATOM   3003  C   ILE A 193      -9.908   0.049  19.965  1.00 92.32           C  
ATOM   3004  CB  ILE A 193     -12.406  -0.125  19.451  1.00 92.32           C  
ATOM   3005  HB  ILE A 193     -12.679   0.899  19.708  1.00 92.32           H  
ATOM   3006  O   ILE A 193      -9.084  -0.615  19.336  1.00 92.32           O  
ATOM   3007  CG1 ILE A 193     -13.626  -1.047  19.679  1.00 92.32           C  
ATOM   3008 HG12 ILE A 193     -13.422  -2.033  19.262  1.00 92.32           H  
ATOM   3009 HG13 ILE A 193     -13.802  -1.171  20.747  1.00 92.32           H  
ATOM   3010  CG2 ILE A 193     -11.994  -0.156  17.965  1.00 92.32           C  
ATOM   3011 HG21 ILE A 193     -11.194   0.558  17.774  1.00 92.32           H  
ATOM   3012 HG22 ILE A 193     -12.832   0.133  17.330  1.00 92.32           H  
ATOM   3013 HG23 ILE A 193     -11.659  -1.157  17.691  1.00 92.32           H  
ATOM   3014  CD1 ILE A 193     -14.920  -0.508  19.070  1.00 92.32           C  
ATOM   3015 HD11 ILE A 193     -15.748  -1.162  19.342  1.00 92.32           H  
ATOM   3016 HD12 ILE A 193     -15.106   0.485  19.482  1.00 92.32           H  
ATOM   3017 HD13 ILE A 193     -14.856  -0.461  17.983  1.00 92.32           H  
ATOM   3018  N   VAL A 194      -9.649   1.296  20.361  1.00 91.24           N  
ATOM   3019  H   VAL A 194     -10.366   1.790  20.873  1.00 91.24           H  
ATOM   3020  CA  VAL A 194      -8.383   1.994  20.094  1.00 91.24           C  
ATOM   3021  HA  VAL A 194      -8.203   1.990  19.019  1.00 91.24           H  
ATOM   3022  C   VAL A 194      -7.207   1.262  20.743  1.00 91.24           C  
ATOM   3023  CB  VAL A 194      -8.473   3.462  20.554  1.00 91.24           C  
ATOM   3024  HB  VAL A 194      -8.838   3.502  21.580  1.00 91.24           H  
ATOM   3025  O   VAL A 194      -6.169   1.113  20.101  1.00 91.24           O  
ATOM   3026  CG1 VAL A 194      -7.128   4.195  20.481  1.00 91.24           C  
ATOM   3027 HG11 VAL A 194      -6.402   3.743  21.157  1.00 91.24           H  
ATOM   3028 HG12 VAL A 194      -6.750   4.173  19.459  1.00 91.24           H  
ATOM   3029 HG13 VAL A 194      -7.262   5.235  20.781  1.00 91.24           H  
ATOM   3030  CG2 VAL A 194      -9.437   4.231  19.642  1.00 91.24           C  
ATOM   3031 HG21 VAL A 194      -9.022   4.285  18.635  1.00 91.24           H  
ATOM   3032 HG22 VAL A 194     -10.411   3.745  19.595  1.00 91.24           H  
ATOM   3033 HG23 VAL A 194      -9.579   5.243  20.021  1.00 91.24           H  
ATOM   3034  N   GLN A 195      -7.368   0.710  21.947  1.00 87.29           N  
ATOM   3035  H   GLN A 195      -8.221   0.895  22.456  1.00 87.29           H  
ATOM   3036  CA  GLN A 195      -6.334  -0.099  22.603  1.00 87.29           C  
ATOM   3037  HA  GLN A 195      -5.422   0.495  22.662  1.00 87.29           H  
ATOM   3038  C   GLN A 195      -5.996  -1.386  21.827  1.00 87.29           C  
ATOM   3039  CB  GLN A 195      -6.801  -0.412  24.030  1.00 87.29           C  
ATOM   3040  HB2 GLN A 195      -7.650  -1.095  23.995  1.00 87.29           H  
ATOM   3041  HB3 GLN A 195      -7.122   0.515  24.505  1.00 87.29           H  
ATOM   3042  O   GLN A 195      -4.855  -1.843  21.858  1.00 87.29           O  
ATOM   3043  CG  GLN A 195      -5.692  -1.035  24.890  1.00 87.29           C  
ATOM   3044  HG2 GLN A 195      -4.837  -0.360  24.915  1.00 87.29           H  
ATOM   3045  HG3 GLN A 195      -5.373  -1.982  24.456  1.00 87.29           H  
ATOM   3046  CD  GLN A 195      -6.141  -1.305  26.322  1.00 87.29           C  
ATOM   3047  NE2 GLN A 195      -5.252  -1.772  27.171  1.00 87.29           N  
ATOM   3048 HE21 GLN A 195      -5.564  -1.869  28.127  1.00 87.29           H  
ATOM   3049 HE22 GLN A 195      -4.282  -1.867  26.907  1.00 87.29           H  
ATOM   3050  OE1 GLN A 195      -7.285  -1.126  26.707  1.00 87.29           O  
ATOM   3051  N   HIS A 196      -6.953  -1.953  21.086  1.00 86.21           N  
ATOM   3052  H   HIS A 196      -7.873  -1.536  21.090  1.00 86.21           H  
ATOM   3053  CA  HIS A 196      -6.702  -3.101  20.204  1.00 86.21           C  
ATOM   3054  HA  HIS A 196      -6.050  -3.804  20.722  1.00 86.21           H  
ATOM   3055  C   HIS A 196      -5.984  -2.714  18.910  1.00 86.21           C  
ATOM   3056  CB  HIS A 196      -8.015  -3.819  19.882  1.00 86.21           C  
ATOM   3057  HB2 HIS A 196      -7.832  -4.565  19.109  1.00 86.21           H  
ATOM   3058  HB3 HIS A 196      -8.751  -3.114  19.495  1.00 86.21           H  
ATOM   3059  O   HIS A 196      -5.390  -3.564  18.243  1.00 86.21           O  
ATOM   3060  CG  HIS A 196      -8.574  -4.519  21.082  1.00 86.21           C  
ATOM   3061  CD2 HIS A 196      -8.268  -5.783  21.488  1.00 86.21           C  
ATOM   3062  HD2 HIS A 196      -7.606  -6.464  20.973  1.00 86.21           H  
ATOM   3063  ND1 HIS A 196      -9.381  -3.974  22.044  1.00 86.21           N  
ATOM   3064  HD1 HIS A 196      -9.646  -3.001  22.106  1.00 86.21           H  
ATOM   3065  CE1 HIS A 196      -9.566  -4.878  23.011  1.00 86.21           C  
ATOM   3066  HE1 HIS A 196     -10.115  -4.705  23.924  1.00 86.21           H  
ATOM   3067  NE2 HIS A 196      -8.910  -6.009  22.710  1.00 86.21           N  
ATOM   3068  N   SER A 197      -6.008  -1.435  18.538  1.00 83.93           N  
ATOM   3069  H   SER A 197      -6.469  -0.763  19.135  1.00 83.93           H  
ATOM   3070  CA  SER A 197      -5.247  -0.969  17.391  1.00 83.93           C  
ATOM   3071  HA  SER A 197      -5.362  -1.714  16.604  1.00 83.93           H  
ATOM   3072  C   SER A 197      -3.754  -0.899  17.746  1.00 83.93           C  
ATOM   3073  CB  SER A 197      -5.842   0.317  16.825  1.00 83.93           C  
ATOM   3074  HB2 SER A 197      -5.424   0.465  15.830  1.00 83.93           H  
ATOM   3075  HB3 SER A 197      -6.923   0.208  16.736  1.00 83.93           H  
ATOM   3076  O   SER A 197      -3.330  -0.203  18.667  1.00 83.93           O  
ATOM   3077  OG  SER A 197      -5.550   1.450  17.594  1.00 83.93           O  
ATOM   3078  HG  SER A 197      -5.748   1.276  18.517  1.00 83.93           H  
ATOM   3079  N   ARG A 198      -2.937  -1.680  17.029  1.00 78.78           N  
ATOM   3080  H   ARG A 198      -3.387  -2.305  16.375  1.00 78.78           H  
ATOM   3081  CA  ARG A 198      -1.470  -1.773  17.197  1.00 78.78           C  
ATOM   3082  HA  ARG A 198      -1.255  -2.068  18.224  1.00 78.78           H  
ATOM   3083  C   ARG A 198      -0.778  -0.421  16.969  1.00 78.78           C  
ATOM   3084  CB  ARG A 198      -0.907  -2.835  16.236  1.00 78.78           C  
ATOM   3085  HB2 ARG A 198       0.162  -2.947  16.416  1.00 78.78           H  
ATOM   3086  HB3 ARG A 198      -1.051  -2.493  15.211  1.00 78.78           H  
ATOM   3087  O   ARG A 198      -1.402   0.503  16.456  1.00 78.78           O  
ATOM   3088  CG  ARG A 198      -1.580  -4.204  16.407  1.00 78.78           C  
ATOM   3089  HG2 ARG A 198      -1.432  -4.561  17.426  1.00 78.78           H  
ATOM   3090  HG3 ARG A 198      -2.650  -4.114  16.222  1.00 78.78           H  
ATOM   3091  CD  ARG A 198      -1.010  -5.224  15.421  1.00 78.78           C  
ATOM   3092  HD2 ARG A 198      -0.983  -4.779  14.426  1.00 78.78           H  
ATOM   3093  HD3 ARG A 198       0.001  -5.488  15.729  1.00 78.78           H  
ATOM   3094  NE  ARG A 198      -1.865  -6.421  15.387  1.00 78.78           N  
ATOM   3095  HE  ARG A 198      -2.726  -6.390  15.915  1.00 78.78           H  
ATOM   3096  NH1 ARG A 198      -0.670  -7.657  13.872  1.00 78.78           N  
ATOM   3097 HH11 ARG A 198       0.050  -6.950  13.893  1.00 78.78           H  
ATOM   3098 HH12 ARG A 198      -0.591  -8.495  13.314  1.00 78.78           H  
ATOM   3099  NH2 ARG A 198      -2.631  -8.419  14.696  1.00 78.78           N  
ATOM   3100 HH21 ARG A 198      -2.649  -9.215  14.075  1.00 78.78           H  
ATOM   3101 HH22 ARG A 198      -3.490  -8.235  15.194  1.00 78.78           H  
ATOM   3102  CZ  ARG A 198      -1.710  -7.499  14.652  1.00 78.78           C  
ATOM   3103  N   ASP A 199       0.515  -0.337  17.282  1.00 69.20           N  
ATOM   3104  H   ASP A 199       0.930  -1.131  17.748  1.00 69.20           H  
ATOM   3105  CA  ASP A 199       1.310   0.903  17.369  1.00 69.20           C  
ATOM   3106  HA  ASP A 199       0.866   1.524  18.147  1.00 69.20           H  
ATOM   3107  C   ASP A 199       1.318   1.748  16.086  1.00 69.20           C  
ATOM   3108  CB  ASP A 199       2.732   0.570  17.847  1.00 69.20           C  
ATOM   3109  HB2 ASP A 199       3.281   1.497  18.016  1.00 69.20           H  
ATOM   3110  HB3 ASP A 199       3.246  -0.004  17.075  1.00 69.20           H  
ATOM   3111  O   ASP A 199       2.166   1.631  15.196  1.00 69.20           O  
ATOM   3112  CG  ASP A 199       2.692  -0.235  19.145  1.00 69.20           C  
ATOM   3113  OD1 ASP A 199       1.782   0.057  19.965  1.00 69.20           O  
ATOM   3114  OD2 ASP A 199       3.430  -1.239  19.198  1.00 69.20           O  
ATOM   3115  N   ASN A 200       0.309   2.605  15.958  1.00 83.23           N  
ATOM   3116  H   ASN A 200      -0.433   2.558  16.642  1.00 83.23           H  
ATOM   3117  CA  ASN A 200       0.250   3.658  14.966  1.00 83.23           C  
ATOM   3118  HA  ASN A 200       1.264   4.016  14.783  1.00 83.23           H  
ATOM   3119  C   ASN A 200      -0.574   4.816  15.503  1.00 83.23           C  
ATOM   3120  CB  ASN A 200      -0.329   3.100  13.669  1.00 83.23           C  
ATOM   3121  HB2 ASN A 200      -1.380   2.844  13.806  1.00 83.23           H  
ATOM   3122  HB3 ASN A 200       0.248   2.202  13.449  1.00 83.23           H  
ATOM   3123  O   ASN A 200      -1.802   4.762  15.502  1.00 83.23           O  
ATOM   3124  CG  ASN A 200      -0.176   4.091  12.536  1.00 83.23           C  
ATOM   3125  ND2 ASN A 200       0.906   4.016  11.803  1.00 83.23           N  
ATOM   3126 HD21 ASN A 200       1.711   3.585  12.235  1.00 83.23           H  
ATOM   3127 HD22 ASN A 200       1.036   4.845  11.240  1.00 83.23           H  
ATOM   3128  OD1 ASN A 200      -1.012   4.913  12.243  1.00 83.23           O  
ATOM   3129  N   GLU A 201       0.137   5.851  15.924  1.00 88.84           N  
ATOM   3130  H   GLU A 201       1.143   5.774  15.975  1.00 88.84           H  
ATOM   3131  CA  GLU A 201      -0.422   7.074  16.498  1.00 88.84           C  
ATOM   3132  HA  GLU A 201      -0.927   6.861  17.440  1.00 88.84           H  
ATOM   3133  C   GLU A 201      -1.457   7.690  15.558  1.00 88.84           C  
ATOM   3134  CB  GLU A 201       0.736   8.037  16.780  1.00 88.84           C  
ATOM   3135  HB2 GLU A 201       0.336   8.995  17.111  1.00 88.84           H  
ATOM   3136  HB3 GLU A 201       1.289   8.185  15.853  1.00 88.84           H  
ATOM   3137  O   GLU A 201      -2.614   7.805  15.928  1.00 88.84           O  
ATOM   3138  CG  GLU A 201       1.673   7.477  17.868  1.00 88.84           C  
ATOM   3139  HG2 GLU A 201       1.918   6.440  17.640  1.00 88.84           H  
ATOM   3140  HG3 GLU A 201       1.148   7.489  18.823  1.00 88.84           H  
ATOM   3141  CD  GLU A 201       2.993   8.249  17.986  1.00 88.84           C  
ATOM   3142  OE1 GLU A 201       3.849   7.761  18.753  1.00 88.84           O  
ATOM   3143  OE2 GLU A 201       3.181   9.229  17.230  1.00 88.84           O  
ATOM   3144  N   THR A 202      -1.119   7.892  14.279  1.00 90.27           N  
ATOM   3145  H   THR A 202      -0.144   7.801  14.029  1.00 90.27           H  
ATOM   3146  CA  THR A 202      -2.044   8.493  13.301  1.00 90.27           C  
ATOM   3147  HA  THR A 202      -2.283   9.502  13.636  1.00 90.27           H  
ATOM   3148  C   THR A 202      -3.369   7.736  13.161  1.00 90.27           C  
ATOM   3149  CB  THR A 202      -1.391   8.553  11.913  1.00 90.27           C  
ATOM   3150  HB  THR A 202      -1.366   7.550  11.487  1.00 90.27           H  
ATOM   3151  O   THR A 202      -4.416   8.345  12.960  1.00 90.27           O  
ATOM   3152  CG2 THR A 202      -2.135   9.471  10.944  1.00 90.27           C  
ATOM   3153 HG21 THR A 202      -2.258  10.457  11.391  1.00 90.27           H  
ATOM   3154 HG22 THR A 202      -1.570   9.563  10.017  1.00 90.27           H  
ATOM   3155 HG23 THR A 202      -3.119   9.060  10.719  1.00 90.27           H  
ATOM   3156  OG1 THR A 202      -0.061   9.018  11.990  1.00 90.27           O  
ATOM   3157  HG1 THR A 202      -0.053   9.746  12.616  1.00 90.27           H  
ATOM   3158  N   PHE A 203      -3.341   6.403  13.233  1.00 93.36           N  
ATOM   3159  H   PHE A 203      -2.459   5.954  13.436  1.00 93.36           H  
ATOM   3160  CA  PHE A 203      -4.550   5.586  13.162  1.00 93.36           C  
ATOM   3161  HA  PHE A 203      -5.190   5.971  12.369  1.00 93.36           H  
ATOM   3162  C   PHE A 203      -5.363   5.658  14.460  1.00 93.36           C  
ATOM   3163  CB  PHE A 203      -4.158   4.147  12.816  1.00 93.36           C  
ATOM   3164  HB2 PHE A 203      -3.514   3.759  13.605  1.00 93.36           H  
ATOM   3165  HB3 PHE A 203      -3.587   4.156  11.887  1.00 93.36           H  
ATOM   3166  O   PHE A 203      -6.585   5.774  14.396  1.00 93.36           O  
ATOM   3167  CG  PHE A 203      -5.336   3.214  12.634  1.00 93.36           C  
ATOM   3168  CD1 PHE A 203      -5.614   2.227  13.595  1.00 93.36           C  
ATOM   3169  HD1 PHE A 203      -5.007   2.158  14.486  1.00 93.36           H  
ATOM   3170  CD2 PHE A 203      -6.165   3.345  11.506  1.00 93.36           C  
ATOM   3171  HD2 PHE A 203      -5.976   4.123  10.781  1.00 93.36           H  
ATOM   3172  CE1 PHE A 203      -6.706   1.359  13.416  1.00 93.36           C  
ATOM   3173  HE1 PHE A 203      -6.933   0.613  14.163  1.00 93.36           H  
ATOM   3174  CE2 PHE A 203      -7.261   2.485  11.338  1.00 93.36           C  
ATOM   3175  HE2 PHE A 203      -7.905   2.604  10.479  1.00 93.36           H  
ATOM   3176  CZ  PHE A 203      -7.537   1.492  12.292  1.00 93.36           C  
ATOM   3177  HZ  PHE A 203      -8.396   0.848  12.175  1.00 93.36           H  
ATOM   3178  N   ARG A 204      -4.695   5.627  15.622  1.00 92.82           N  
ATOM   3179  H   ARG A 204      -3.686   5.617  15.589  1.00 92.82           H  
ATOM   3180  CA  ARG A 204      -5.328   5.790  16.941  1.00 92.82           C  
ATOM   3181  HA  ARG A 204      -6.135   5.067  17.056  1.00 92.82           H  
ATOM   3182  C   ARG A 204      -5.978   7.166  17.072  1.00 92.82           C  
ATOM   3183  CB  ARG A 204      -4.289   5.576  18.057  1.00 92.82           C  
ATOM   3184  HB2 ARG A 204      -3.397   6.167  17.850  1.00 92.82           H  
ATOM   3185  HB3 ARG A 204      -4.711   5.926  18.999  1.00 92.82           H  
ATOM   3186  O   ARG A 204      -7.153   7.245  17.416  1.00 92.82           O  
ATOM   3187  CG  ARG A 204      -3.905   4.099  18.222  1.00 92.82           C  
ATOM   3188  HG2 ARG A 204      -3.531   3.699  17.280  1.00 92.82           H  
ATOM   3189  HG3 ARG A 204      -4.802   3.558  18.520  1.00 92.82           H  
ATOM   3190  CD  ARG A 204      -2.853   3.900  19.319  1.00 92.82           C  
ATOM   3191  HD2 ARG A 204      -1.973   4.490  19.061  1.00 92.82           H  
ATOM   3192  HD3 ARG A 204      -3.255   4.272  20.261  1.00 92.82           H  
ATOM   3193  NE  ARG A 204      -2.470   2.479  19.477  1.00 92.82           N  
ATOM   3194  HE  ARG A 204      -3.050   1.781  19.033  1.00 92.82           H  
ATOM   3195  NH1 ARG A 204      -0.630   2.784  20.831  1.00 92.82           N  
ATOM   3196 HH11 ARG A 204      -0.842   3.765  20.941  1.00 92.82           H  
ATOM   3197 HH12 ARG A 204       0.170   2.377  21.293  1.00 92.82           H  
ATOM   3198  NH2 ARG A 204      -1.106   0.757  20.081  1.00 92.82           N  
ATOM   3199 HH21 ARG A 204      -0.193   0.441  20.375  1.00 92.82           H  
ATOM   3200 HH22 ARG A 204      -1.790   0.129  19.685  1.00 92.82           H  
ATOM   3201  CZ  ARG A 204      -1.418   2.018  20.135  1.00 92.82           C  
ATOM   3202  N   ASP A 205      -5.260   8.219  16.704  1.00 93.17           N  
ATOM   3203  H   ASP A 205      -4.276   8.083  16.523  1.00 93.17           H  
ATOM   3204  CA  ASP A 205      -5.738   9.602  16.749  1.00 93.17           C  
ATOM   3205  HA  ASP A 205      -6.030   9.851  17.769  1.00 93.17           H  
ATOM   3206  C   ASP A 205      -6.955   9.798  15.840  1.00 93.17           C  
ATOM   3207  CB  ASP A 205      -4.610  10.553  16.316  1.00 93.17           C  
ATOM   3208  HB2 ASP A 205      -4.299  10.295  15.304  1.00 93.17           H  
ATOM   3209  HB3 ASP A 205      -5.004  11.569  16.296  1.00 93.17           H  
ATOM   3210  O   ASP A 205      -7.947  10.406  16.236  1.00 93.17           O  
ATOM   3211  CG  ASP A 205      -3.386  10.534  17.237  1.00 93.17           C  
ATOM   3212  OD1 ASP A 205      -3.525  10.083  18.396  1.00 93.17           O  
ATOM   3213  OD2 ASP A 205      -2.319  10.956  16.739  1.00 93.17           O  
ATOM   3214  N   ALA A 206      -6.927   9.224  14.634  1.00 93.71           N  
ATOM   3215  H   ALA A 206      -6.079   8.761  14.339  1.00 93.71           H  
ATOM   3216  CA  ALA A 206      -8.060   9.288  13.716  1.00 93.71           C  
ATOM   3217  HA  ALA A 206      -8.368  10.329  13.622  1.00 93.71           H  
ATOM   3218  C   ALA A 206      -9.286   8.503  14.211  1.00 93.71           C  
ATOM   3219  CB  ALA A 206      -7.593   8.801  12.345  1.00 93.71           C  
ATOM   3220  HB1 ALA A 206      -8.418   8.862  11.635  1.00 93.71           H  
ATOM   3221  HB2 ALA A 206      -7.242   7.772  12.415  1.00 93.71           H  
ATOM   3222  HB3 ALA A 206      -6.777   9.442  12.012  1.00 93.71           H  
ATOM   3223  O   ALA A 206     -10.412   8.913  13.934  1.00 93.71           O  
ATOM   3224  N   LEU A 207      -9.092   7.399  14.945  1.00 94.38           N  
ATOM   3225  H   LEU A 207      -8.143   7.104  15.127  1.00 94.38           H  
ATOM   3226  CA  LEU A 207     -10.187   6.673  15.596  1.00 94.38           C  
ATOM   3227  HA  LEU A 207     -11.000   6.540  14.882  1.00 94.38           H  
ATOM   3228  C   LEU A 207     -10.775   7.462  16.772  1.00 94.38           C  
ATOM   3229  CB  LEU A 207      -9.702   5.298  16.088  1.00 94.38           C  
ATOM   3230  HB2 LEU A 207      -8.741   5.426  16.586  1.00 94.38           H  
ATOM   3231  HB3 LEU A 207     -10.413   4.936  16.831  1.00 94.38           H  
ATOM   3232  O   LEU A 207     -11.993   7.510  16.916  1.00 94.38           O  
ATOM   3233  CG  LEU A 207      -9.562   4.210  15.014  1.00 94.38           C  
ATOM   3234  HG  LEU A 207      -8.922   4.561  14.204  1.00 94.38           H  
ATOM   3235  CD1 LEU A 207      -8.923   2.970  15.644  1.00 94.38           C  
ATOM   3236 HD11 LEU A 207      -9.515   2.634  16.496  1.00 94.38           H  
ATOM   3237 HD12 LEU A 207      -8.871   2.170  14.905  1.00 94.38           H  
ATOM   3238 HD13 LEU A 207      -7.914   3.213  15.977  1.00 94.38           H  
ATOM   3239  CD2 LEU A 207     -10.919   3.791  14.438  1.00 94.38           C  
ATOM   3240 HD21 LEU A 207     -11.387   4.631  13.925  1.00 94.38           H  
ATOM   3241 HD22 LEU A 207     -11.578   3.454  15.239  1.00 94.38           H  
ATOM   3242 HD23 LEU A 207     -10.782   2.984  13.718  1.00 94.38           H  
ATOM   3243  N   LEU A 208      -9.937   8.096  17.596  1.00 93.01           N  
ATOM   3244  H   LEU A 208      -8.943   8.004  17.440  1.00 93.01           H  
ATOM   3245  CA  LEU A 208     -10.396   8.926  18.715  1.00 93.01           C  
ATOM   3246  HA  LEU A 208     -11.082   8.345  19.331  1.00 93.01           H  
ATOM   3247  C   LEU A 208     -11.193  10.145  18.226  1.00 93.01           C  
ATOM   3248  CB  LEU A 208      -9.186   9.346  19.568  1.00 93.01           C  
ATOM   3249  HB2 LEU A 208      -9.501  10.122  20.266  1.00 93.01           H  
ATOM   3250  HB3 LEU A 208      -8.433   9.783  18.912  1.00 93.01           H  
ATOM   3251  O   LEU A 208     -12.218  10.487  18.812  1.00 93.01           O  
ATOM   3252  CG  LEU A 208      -8.551   8.196  20.373  1.00 93.01           C  
ATOM   3253  HG  LEU A 208      -8.323   7.361  19.710  1.00 93.01           H  
ATOM   3254  CD1 LEU A 208      -7.248   8.670  21.014  1.00 93.01           C  
ATOM   3255 HD11 LEU A 208      -6.555   8.994  20.237  1.00 93.01           H  
ATOM   3256 HD12 LEU A 208      -6.786   7.855  21.571  1.00 93.01           H  
ATOM   3257 HD13 LEU A 208      -7.441   9.506  21.686  1.00 93.01           H  
ATOM   3258  CD2 LEU A 208      -9.469   7.686  21.490  1.00 93.01           C  
ATOM   3259 HD21 LEU A 208      -8.962   6.906  22.057  1.00 93.01           H  
ATOM   3260 HD22 LEU A 208     -10.385   7.269  21.072  1.00 93.01           H  
ATOM   3261 HD23 LEU A 208      -9.726   8.504  22.163  1.00 93.01           H  
ATOM   3262  N   ASN A 209     -10.778  10.730  17.100  1.00 94.01           N  
ATOM   3263  H   ASN A 209      -9.893  10.426  16.721  1.00 94.01           H  
ATOM   3264  CA  ASN A 209     -11.429  11.874  16.461  1.00 94.01           C  
ATOM   3265  HA  ASN A 209     -12.034  12.388  17.208  1.00 94.01           H  
ATOM   3266  C   ASN A 209     -12.404  11.471  15.336  1.00 94.01           C  
ATOM   3267  CB  ASN A 209     -10.339  12.859  16.006  1.00 94.01           C  
ATOM   3268  HB2 ASN A 209     -10.791  13.716  15.505  1.00 94.01           H  
ATOM   3269  HB3 ASN A 209      -9.672  12.365  15.300  1.00 94.01           H  
ATOM   3270  O   ASN A 209     -12.681  12.271  14.444  1.00 94.01           O  
ATOM   3271  CG  ASN A 209      -9.541  13.406  17.177  1.00 94.01           C  
ATOM   3272  ND2 ASN A 209      -8.234  13.400  17.094  1.00 94.01           N  
ATOM   3273 HD21 ASN A 209      -7.775  13.028  16.275  1.00 94.01           H  
ATOM   3274 HD22 ASN A 209      -7.734  13.817  17.866  1.00 94.01           H  
ATOM   3275  OD1 ASN A 209     -10.079  13.824  18.187  1.00 94.01           O  
ATOM   3276  N   ILE A 210     -12.937  10.241  15.343  1.00 94.79           N  
ATOM   3277  H   ILE A 210     -12.645   9.599  16.066  1.00 94.79           H  
ATOM   3278  CA  ILE A 210     -13.773   9.720  14.241  1.00 94.79           C  
ATOM   3279  HA  ILE A 210     -13.188   9.831  13.328  1.00 94.79           H  
ATOM   3280  C   ILE A 210     -15.080  10.502  14.031  1.00 94.79           C  
ATOM   3281  CB  ILE A 210     -14.035   8.212  14.438  1.00 94.79           C  
ATOM   3282  HB  ILE A 210     -13.081   7.744  14.680  1.00 94.79           H  
ATOM   3283  O   ILE A 210     -15.574  10.580  12.908  1.00 94.79           O  
ATOM   3284  CG1 ILE A 210     -14.559   7.501  13.172  1.00 94.79           C  
ATOM   3285 HG12 ILE A 210     -15.497   7.947  12.842  1.00 94.79           H  
ATOM   3286 HG13 ILE A 210     -14.756   6.457  13.418  1.00 94.79           H  
ATOM   3287  CG2 ILE A 210     -14.996   7.957  15.612  1.00 94.79           C  
ATOM   3288 HG21 ILE A 210     -16.012   8.246  15.343  1.00 94.79           H  
ATOM   3289 HG22 ILE A 210     -14.673   8.512  16.493  1.00 94.79           H  
ATOM   3290 HG23 ILE A 210     -14.981   6.900  15.878  1.00 94.79           H  
ATOM   3291  CD1 ILE A 210     -13.556   7.503  12.015  1.00 94.79           C  
ATOM   3292 HD11 ILE A 210     -12.581   7.165  12.364  1.00 94.79           H  
ATOM   3293 HD12 ILE A 210     -13.471   8.508  11.600  1.00 94.79           H  
ATOM   3294 HD13 ILE A 210     -13.907   6.826  11.236  1.00 94.79           H  
ATOM   3295  N   ALA A 211     -15.629  11.088  15.102  1.00 92.47           N  
ATOM   3296  H   ALA A 211     -15.149  10.993  15.985  1.00 92.47           H  
ATOM   3297  CA  ALA A 211     -16.833  11.922  15.057  1.00 92.47           C  
ATOM   3298  HA  ALA A 211     -17.537  11.496  14.342  1.00 92.47           H  
ATOM   3299  C   ALA A 211     -16.548  13.360  14.588  1.00 92.47           C  
ATOM   3300  CB  ALA A 211     -17.483  11.898  16.446  1.00 92.47           C  
ATOM   3301  HB1 ALA A 211     -18.402  12.484  16.423  1.00 92.47           H  
ATOM   3302  HB2 ALA A 211     -16.808  12.332  17.184  1.00 92.47           H  
ATOM   3303  HB3 ALA A 211     -17.727  10.874  16.726  1.00 92.47           H  
ATOM   3304  O   ALA A 211     -17.453  14.057  14.131  1.00 92.47           O  
ATOM   3305  N   GLU A 212     -15.291  13.791  14.669  1.00 93.63           N  
ATOM   3306  H   GLU A 212     -14.569  13.135  14.930  1.00 93.63           H  
ATOM   3307  CA  GLU A 212     -14.853  15.112  14.241  1.00 93.63           C  
ATOM   3308  HA  GLU A 212     -15.657  15.822  14.436  1.00 93.63           H  
ATOM   3309  C   GLU A 212     -14.576  15.130  12.728  1.00 93.63           C  
ATOM   3310  CB  GLU A 212     -13.621  15.532  15.068  1.00 93.63           C  
ATOM   3311  HB2 GLU A 212     -13.197  16.457  14.676  1.00 93.63           H  
ATOM   3312  HB3 GLU A 212     -12.845  14.774  14.965  1.00 93.63           H  
ATOM   3313  O   GLU A 212     -14.279  14.095  12.116  1.00 93.63           O  
ATOM   3314  CG  GLU A 212     -13.929  15.724  16.564  1.00 93.63           C  
ATOM   3315  HG2 GLU A 212     -13.016  16.050  17.061  1.00 93.63           H  
ATOM   3316  HG3 GLU A 212     -14.207  14.760  16.991  1.00 93.63           H  
ATOM   3317  CD  GLU A 212     -15.042  16.754  16.832  1.00 93.63           C  
ATOM   3318  OE1 GLU A 212     -15.773  16.574  17.832  1.00 93.63           O  
ATOM   3319  OE2 GLU A 212     -15.179  17.701  16.019  1.00 93.63           O  
ATOM   3320  N   PRO A 213     -14.615  16.305  12.068  1.00 91.19           N  
ATOM   3321  CA  PRO A 213     -14.325  16.409  10.636  1.00 91.19           C  
ATOM   3322  HA  PRO A 213     -15.067  15.837  10.079  1.00 91.19           H  
ATOM   3323  C   PRO A 213     -12.932  15.881  10.253  1.00 91.19           C  
ATOM   3324  CB  PRO A 213     -14.474  17.901  10.310  1.00 91.19           C  
ATOM   3325  HB2 PRO A 213     -15.489  18.091   9.962  1.00 91.19           H  
ATOM   3326  HB3 PRO A 213     -13.751  18.237   9.567  1.00 91.19           H  
ATOM   3327  O   PRO A 213     -12.723  15.497   9.098  1.00 91.19           O  
ATOM   3328  CG  PRO A 213     -14.265  18.602  11.653  1.00 91.19           C  
ATOM   3329  HG2 PRO A 213     -13.199  18.700  11.859  1.00 91.19           H  
ATOM   3330  HG3 PRO A 213     -14.757  19.573  11.690  1.00 91.19           H  
ATOM   3331  CD  PRO A 213     -14.885  17.619  12.636  1.00 91.19           C  
ATOM   3332  HD2 PRO A 213     -14.438  17.763  13.619  1.00 91.19           H  
ATOM   3333  HD3 PRO A 213     -15.962  17.775  12.697  1.00 91.19           H  
ATOM   3334  N   GLU A 214     -11.999  15.842  11.205  1.00 89.13           N  
ATOM   3335  H   GLU A 214     -12.256  16.156  12.129  1.00 89.13           H  
ATOM   3336  CA  GLU A 214     -10.647  15.300  11.050  1.00 89.13           C  
ATOM   3337  HA  GLU A 214     -10.174  15.752  10.178  1.00 89.13           H  
ATOM   3338  C   GLU A 214     -10.635  13.780  10.841  1.00 89.13           C  
ATOM   3339  CB  GLU A 214      -9.813  15.656  12.287  1.00 89.13           C  
ATOM   3340  HB2 GLU A 214     -10.271  15.206  13.168  1.00 89.13           H  
ATOM   3341  HB3 GLU A 214      -8.815  15.238  12.156  1.00 89.13           H  
ATOM   3342  O   GLU A 214      -9.822  13.283  10.061  1.00 89.13           O  
ATOM   3343  CG  GLU A 214      -9.699  17.176  12.487  1.00 89.13           C  
ATOM   3344  HG2 GLU A 214     -10.689  17.590  12.675  1.00 89.13           H  
ATOM   3345  HG3 GLU A 214      -9.322  17.616  11.563  1.00 89.13           H  
ATOM   3346  CD  GLU A 214      -8.773  17.569  13.645  1.00 89.13           C  
ATOM   3347  OE1 GLU A 214      -8.520  18.790  13.755  1.00 89.13           O  
ATOM   3348  OE2 GLU A 214      -8.300  16.660  14.361  1.00 89.13           O  
ATOM   3349  N   GLY A 215     -11.559  13.040  11.461  1.00 90.94           N  
ATOM   3350  H   GLY A 215     -12.212  13.492  12.085  1.00 90.94           H  
ATOM   3351  CA  GLY A 215     -11.671  11.585  11.332  1.00 90.94           C  
ATOM   3352  HA2 GLY A 215     -10.677  11.138  11.309  1.00 90.94           H  
ATOM   3353  HA3 GLY A 215     -12.189  11.209  12.215  1.00 90.94           H  
ATOM   3354  C   GLY A 215     -12.449  11.116  10.101  1.00 90.94           C  
ATOM   3355  O   GLY A 215     -12.423   9.933   9.757  1.00 90.94           O  
ATOM   3356  N   ARG A 216     -13.100  12.030   9.369  1.00 92.56           N  
ATOM   3357  H   ARG A 216     -13.111  12.969   9.741  1.00 92.56           H  
ATOM   3358  CA  ARG A 216     -13.992  11.689   8.247  1.00 92.56           C  
ATOM   3359  HA  ARG A 216     -14.820  11.104   8.650  1.00 92.56           H  
ATOM   3360  C   ARG A 216     -13.343  10.816   7.170  1.00 92.56           C  
ATOM   3361  CB  ARG A 216     -14.552  12.985   7.650  1.00 92.56           C  
ATOM   3362  HB2 ARG A 216     -15.050  13.542   8.444  1.00 92.56           H  
ATOM   3363  HB3 ARG A 216     -13.736  13.591   7.256  1.00 92.56           H  
ATOM   3364  O   ARG A 216     -14.006   9.959   6.600  1.00 92.56           O  
ATOM   3365  CG  ARG A 216     -15.561  12.687   6.534  1.00 92.56           C  
ATOM   3366  HG2 ARG A 216     -16.308  11.982   6.897  1.00 92.56           H  
ATOM   3367  HG3 ARG A 216     -15.049  12.250   5.676  1.00 92.56           H  
ATOM   3368  CD  ARG A 216     -16.254  13.970   6.091  1.00 92.56           C  
ATOM   3369  HD2 ARG A 216     -15.500  14.692   5.777  1.00 92.56           H  
ATOM   3370  HD3 ARG A 216     -16.808  14.370   6.940  1.00 92.56           H  
ATOM   3371  NE  ARG A 216     -17.171  13.686   4.978  1.00 92.56           N  
ATOM   3372  HE  ARG A 216     -17.138  12.742   4.620  1.00 92.56           H  
ATOM   3373  NH1 ARG A 216     -18.169  15.747   4.881  1.00 92.56           N  
ATOM   3374 HH11 ARG A 216     -17.654  15.995   5.713  1.00 92.56           H  
ATOM   3375 HH12 ARG A 216     -18.954  16.309   4.585  1.00 92.56           H  
ATOM   3376  NH2 ARG A 216     -18.888  14.090   3.557  1.00 92.56           N  
ATOM   3377 HH21 ARG A 216     -18.851  13.113   3.304  1.00 92.56           H  
ATOM   3378 HH22 ARG A 216     -19.649  14.666   3.226  1.00 92.56           H  
ATOM   3379  CZ  ARG A 216     -18.068  14.509   4.476  1.00 92.56           C  
ATOM   3380  N   TRP A 217     -12.055  11.010   6.888  1.00 94.70           N  
ATOM   3381  H   TRP A 217     -11.534  11.648   7.473  1.00 94.70           H  
ATOM   3382  CA  TRP A 217     -11.343  10.198   5.893  1.00 94.70           C  
ATOM   3383  HA  TRP A 217     -11.898  10.210   4.954  1.00 94.70           H  
ATOM   3384  C   TRP A 217     -11.249   8.721   6.284  1.00 94.70           C  
ATOM   3385  CB  TRP A 217      -9.947  10.784   5.665  1.00 94.70           C  
ATOM   3386  HB2 TRP A 217     -10.031  11.840   5.410  1.00 94.70           H  
ATOM   3387  HB3 TRP A 217      -9.511  10.271   4.808  1.00 94.70           H  
ATOM   3388  O   TRP A 217     -11.286   7.848   5.414  1.00 94.70           O  
ATOM   3389  CG  TRP A 217      -9.008  10.622   6.821  1.00 94.70           C  
ATOM   3390  CD1 TRP A 217      -8.814  11.511   7.817  1.00 94.70           C  
ATOM   3391  HD1 TRP A 217      -9.294  12.476   7.895  1.00 94.70           H  
ATOM   3392  CD2 TRP A 217      -8.190   9.462   7.166  1.00 94.70           C  
ATOM   3393  CE2 TRP A 217      -7.530   9.720   8.403  1.00 94.70           C  
ATOM   3394  CE3 TRP A 217      -7.984   8.196   6.575  1.00 94.70           C  
ATOM   3395  HE3 TRP A 217      -8.502   7.956   5.659  1.00 94.70           H  
ATOM   3396  NE1 TRP A 217      -7.956  10.982   8.759  1.00 94.70           N  
ATOM   3397  HE1 TRP A 217      -7.758  11.450   9.632  1.00 94.70           H  
ATOM   3398  CH2 TRP A 217      -6.515   7.523   8.404  1.00 94.70           C  
ATOM   3399  HH2 TRP A 217      -5.899   6.779   8.887  1.00 94.70           H  
ATOM   3400  CZ2 TRP A 217      -6.683   8.780   9.005  1.00 94.70           C  
ATOM   3401  HZ2 TRP A 217      -6.185   9.012   9.935  1.00 94.70           H  
ATOM   3402  CZ3 TRP A 217      -7.170   7.230   7.194  1.00 94.70           C  
ATOM   3403  HZ3 TRP A 217      -7.070   6.254   6.744  1.00 94.70           H  
ATOM   3404  N   LEU A 218     -11.139   8.438   7.584  1.00 96.11           N  
ATOM   3405  H   LEU A 218     -11.164   9.193   8.254  1.00 96.11           H  
ATOM   3406  CA  LEU A 218     -11.102   7.080   8.102  1.00 96.11           C  
ATOM   3407  HA  LEU A 218     -10.476   6.483   7.439  1.00 96.11           H  
ATOM   3408  C   LEU A 218     -12.506   6.473   8.091  1.00 96.11           C  
ATOM   3409  CB  LEU A 218     -10.464   7.093   9.502  1.00 96.11           C  
ATOM   3410  HB2 LEU A 218      -9.451   7.487   9.421  1.00 96.11           H  
ATOM   3411  HB3 LEU A 218     -11.033   7.757  10.152  1.00 96.11           H  
ATOM   3412  O   LEU A 218     -12.659   5.313   7.716  1.00 96.11           O  
ATOM   3413  CG  LEU A 218     -10.410   5.707  10.164  1.00 96.11           C  
ATOM   3414  HG  LEU A 218     -11.426   5.346  10.327  1.00 96.11           H  
ATOM   3415  CD1 LEU A 218      -9.650   4.678   9.322  1.00 96.11           C  
ATOM   3416 HD11 LEU A 218      -8.629   5.016   9.149  1.00 96.11           H  
ATOM   3417 HD12 LEU A 218     -10.162   4.518   8.372  1.00 96.11           H  
ATOM   3418 HD13 LEU A 218      -9.653   3.728   9.856  1.00 96.11           H  
ATOM   3419  CD2 LEU A 218      -9.716   5.799  11.518  1.00 96.11           C  
ATOM   3420 HD21 LEU A 218      -9.715   4.820  11.997  1.00 96.11           H  
ATOM   3421 HD22 LEU A 218      -8.687   6.137  11.397  1.00 96.11           H  
ATOM   3422 HD23 LEU A 218     -10.249   6.502  12.159  1.00 96.11           H  
ATOM   3423  N   LEU A 219     -13.530   7.264   8.418  1.00 95.69           N  
ATOM   3424  H   LEU A 219     -13.332   8.196   8.755  1.00 95.69           H  
ATOM   3425  CA  LEU A 219     -14.923   6.833   8.323  1.00 95.69           C  
ATOM   3426  HA  LEU A 219     -15.039   5.941   8.939  1.00 95.69           H  
ATOM   3427  C   LEU A 219     -15.299   6.454   6.882  1.00 95.69           C  
ATOM   3428  CB  LEU A 219     -15.826   7.946   8.882  1.00 95.69           C  
ATOM   3429  HB2 LEU A 219     -15.483   8.218   9.880  1.00 95.69           H  
ATOM   3430  HB3 LEU A 219     -15.735   8.826   8.245  1.00 95.69           H  
ATOM   3431  O   LEU A 219     -15.829   5.370   6.652  1.00 95.69           O  
ATOM   3432  CG  LEU A 219     -17.313   7.557   8.965  1.00 95.69           C  
ATOM   3433  HG  LEU A 219     -17.673   7.284   7.973  1.00 95.69           H  
ATOM   3434  CD1 LEU A 219     -17.555   6.387   9.920  1.00 95.69           C  
ATOM   3435 HD11 LEU A 219     -17.138   6.607  10.903  1.00 95.69           H  
ATOM   3436 HD12 LEU A 219     -18.627   6.216  10.026  1.00 95.69           H  
ATOM   3437 HD13 LEU A 219     -17.114   5.473   9.524  1.00 95.69           H  
ATOM   3438  CD2 LEU A 219     -18.117   8.764   9.442  1.00 95.69           C  
ATOM   3439 HD21 LEU A 219     -17.756   9.093  10.417  1.00 95.69           H  
ATOM   3440 HD22 LEU A 219     -18.020   9.581   8.726  1.00 95.69           H  
ATOM   3441 HD23 LEU A 219     -19.169   8.494   9.529  1.00 95.69           H  
ATOM   3442  N   ASP A 220     -14.949   7.292   5.901  1.00 96.02           N  
ATOM   3443  H   ASP A 220     -14.571   8.193   6.158  1.00 96.02           H  
ATOM   3444  CA  ASP A 220     -15.182   7.019   4.476  1.00 96.02           C  
ATOM   3445  HA  ASP A 220     -16.249   6.859   4.319  1.00 96.02           H  
ATOM   3446  C   ASP A 220     -14.460   5.732   4.027  1.00 96.02           C  
ATOM   3447  CB  ASP A 220     -14.744   8.235   3.628  1.00 96.02           C  
ATOM   3448  HB2 ASP A 220     -13.727   8.515   3.901  1.00 96.02           H  
ATOM   3449  HB3 ASP A 220     -14.733   7.934   2.580  1.00 96.02           H  
ATOM   3450  O   ASP A 220     -15.033   4.900   3.317  1.00 96.02           O  
ATOM   3451  CG  ASP A 220     -15.666   9.468   3.749  1.00 96.02           C  
ATOM   3452  OD1 ASP A 220     -16.837   9.313   4.157  1.00 96.02           O  
ATOM   3453  OD2 ASP A 220     -15.239  10.587   3.373  1.00 96.02           O  
ATOM   3454  N   LEU A 221     -13.226   5.516   4.498  1.00 97.33           N  
ATOM   3455  H   LEU A 221     -12.811   6.230   5.080  1.00 97.33           H  
ATOM   3456  CA  LEU A 221     -12.476   4.284   4.253  1.00 97.33           C  
ATOM   3457  HA  LEU A 221     -12.416   4.140   3.174  1.00 97.33           H  
ATOM   3458  C   LEU A 221     -13.185   3.049   4.834  1.00 97.33           C  
ATOM   3459  CB  LEU A 221     -11.050   4.458   4.814  1.00 97.33           C  
ATOM   3460  HB2 LEU A 221     -11.115   4.759   5.859  1.00 97.33           H  
ATOM   3461  HB3 LEU A 221     -10.559   5.265   4.270  1.00 97.33           H  
ATOM   3462  O   LEU A 221     -13.321   2.040   4.139  1.00 97.33           O  
ATOM   3463  CG  LEU A 221     -10.175   3.196   4.745  1.00 97.33           C  
ATOM   3464  HG  LEU A 221     -10.644   2.387   5.306  1.00 97.33           H  
ATOM   3465  CD1 LEU A 221      -9.963   2.744   3.305  1.00 97.33           C  
ATOM   3466 HD11 LEU A 221      -9.312   1.870   3.293  1.00 97.33           H  
ATOM   3467 HD12 LEU A 221      -9.514   3.546   2.719  1.00 97.33           H  
ATOM   3468 HD13 LEU A 221     -10.922   2.465   2.869  1.00 97.33           H  
ATOM   3469  CD2 LEU A 221      -8.807   3.465   5.368  1.00 97.33           C  
ATOM   3470 HD21 LEU A 221      -8.299   4.266   4.830  1.00 97.33           H  
ATOM   3471 HD22 LEU A 221      -8.936   3.759   6.410  1.00 97.33           H  
ATOM   3472 HD23 LEU A 221      -8.207   2.556   5.331  1.00 97.33           H  
ATOM   3473  N   ILE A 222     -13.642   3.116   6.086  1.00 97.43           N  
ATOM   3474  H   ILE A 222     -13.518   3.981   6.594  1.00 97.43           H  
ATOM   3475  CA  ILE A 222     -14.330   2.006   6.761  1.00 97.43           C  
ATOM   3476  HA  ILE A 222     -13.726   1.106   6.646  1.00 97.43           H  
ATOM   3477  C   ILE A 222     -15.674   1.714   6.085  1.00 97.43           C  
ATOM   3478  CB  ILE A 222     -14.468   2.289   8.275  1.00 97.43           C  
ATOM   3479  HB  ILE A 222     -14.932   3.266   8.411  1.00 97.43           H  
ATOM   3480  O   ILE A 222     -15.972   0.547   5.839  1.00 97.43           O  
ATOM   3481  CG1 ILE A 222     -13.065   2.292   8.927  1.00 97.43           C  
ATOM   3482 HG12 ILE A 222     -12.384   2.921   8.354  1.00 97.43           H  
ATOM   3483 HG13 ILE A 222     -12.662   1.279   8.907  1.00 97.43           H  
ATOM   3484  CG2 ILE A 222     -15.343   1.226   8.966  1.00 97.43           C  
ATOM   3485 HG21 ILE A 222     -15.447   1.448  10.028  1.00 97.43           H  
ATOM   3486 HG22 ILE A 222     -16.349   1.223   8.545  1.00 97.43           H  
ATOM   3487 HG23 ILE A 222     -14.906   0.234   8.849  1.00 97.43           H  
ATOM   3488  CD1 ILE A 222     -13.036   2.782  10.374  1.00 97.43           C  
ATOM   3489 HD11 ILE A 222     -13.568   3.730  10.460  1.00 97.43           H  
ATOM   3490 HD12 ILE A 222     -13.484   2.029  11.023  1.00 97.43           H  
ATOM   3491 HD13 ILE A 222     -12.002   2.923  10.687  1.00 97.43           H  
ATOM   3492  N   ASN A 223     -16.438   2.741   5.700  1.00 97.46           N  
ATOM   3493  H   ASN A 223     -16.148   3.671   5.965  1.00 97.46           H  
ATOM   3494  CA  ASN A 223     -17.695   2.601   4.958  1.00 97.46           C  
ATOM   3495  HA  ASN A 223     -18.408   2.033   5.555  1.00 97.46           H  
ATOM   3496  C   ASN A 223     -17.501   1.827   3.648  1.00 97.46           C  
ATOM   3497  CB  ASN A 223     -18.259   4.010   4.677  1.00 97.46           C  
ATOM   3498  HB2 ASN A 223     -17.466   4.669   4.324  1.00 97.46           H  
ATOM   3499  HB3 ASN A 223     -19.022   3.946   3.901  1.00 97.46           H  
ATOM   3500  O   ASN A 223     -18.236   0.885   3.352  1.00 97.46           O  
ATOM   3501  CG  ASN A 223     -18.923   4.631   5.890  1.00 97.46           C  
ATOM   3502  ND2 ASN A 223     -19.022   5.934   5.971  1.00 97.46           N  
ATOM   3503 HD21 ASN A 223     -18.560   6.546   5.312  1.00 97.46           H  
ATOM   3504 HD22 ASN A 223     -19.474   6.277   6.806  1.00 97.46           H  
ATOM   3505  OD1 ASN A 223     -19.411   3.942   6.762  1.00 97.46           O  
ATOM   3506  N   ILE A 224     -16.473   2.184   2.875  1.00 97.59           N  
ATOM   3507  H   ILE A 224     -15.914   2.977   3.156  1.00 97.59           H  
ATOM   3508  CA  ILE A 224     -16.177   1.509   1.609  1.00 97.59           C  
ATOM   3509  HA  ILE A 224     -17.094   1.455   1.023  1.00 97.59           H  
ATOM   3510  C   ILE A 224     -15.721   0.065   1.841  1.00 97.59           C  
ATOM   3511  CB  ILE A 224     -15.145   2.326   0.813  1.00 97.59           C  
ATOM   3512  HB  ILE A 224     -14.297   2.559   1.457  1.00 97.59           H  
ATOM   3513  O   ILE A 224     -16.171  -0.843   1.139  1.00 97.59           O  
ATOM   3514  CG1 ILE A 224     -15.780   3.640   0.308  1.00 97.59           C  
ATOM   3515 HG12 ILE A 224     -16.433   3.427  -0.539  1.00 97.59           H  
ATOM   3516 HG13 ILE A 224     -16.396   4.083   1.090  1.00 97.59           H  
ATOM   3517  CG2 ILE A 224     -14.652   1.508  -0.389  1.00 97.59           C  
ATOM   3518 HG21 ILE A 224     -14.164   2.176  -1.099  1.00 97.59           H  
ATOM   3519 HG22 ILE A 224     -13.947   0.744  -0.063  1.00 97.59           H  
ATOM   3520 HG23 ILE A 224     -15.500   1.044  -0.893  1.00 97.59           H  
ATOM   3521  CD1 ILE A 224     -14.750   4.696  -0.103  1.00 97.59           C  
ATOM   3522 HD11 ILE A 224     -14.058   4.321  -0.856  1.00 97.59           H  
ATOM   3523 HD12 ILE A 224     -15.272   5.565  -0.505  1.00 97.59           H  
ATOM   3524 HD13 ILE A 224     -14.203   5.005   0.788  1.00 97.59           H  
ATOM   3525  N   LEU A 225     -14.851  -0.172   2.828  1.00 98.04           N  
ATOM   3526  H   LEU A 225     -14.529   0.605   3.388  1.00 98.04           H  
ATOM   3527  CA  LEU A 225     -14.416  -1.527   3.168  1.00 98.04           C  
ATOM   3528  HA  LEU A 225     -14.034  -2.009   2.267  1.00 98.04           H  
ATOM   3529  C   LEU A 225     -15.592  -2.388   3.635  1.00 98.04           C  
ATOM   3530  CB  LEU A 225     -13.308  -1.480   4.235  1.00 98.04           C  
ATOM   3531  HB2 LEU A 225     -13.163  -2.486   4.630  1.00 98.04           H  
ATOM   3532  HB3 LEU A 225     -13.643  -0.848   5.057  1.00 98.04           H  
ATOM   3533  O   LEU A 225     -15.697  -3.537   3.211  1.00 98.04           O  
ATOM   3534  CG  LEU A 225     -11.949  -0.969   3.723  1.00 98.04           C  
ATOM   3535  HG  LEU A 225     -12.064   0.016   3.270  1.00 98.04           H  
ATOM   3536  CD1 LEU A 225     -10.971  -0.856   4.891  1.00 98.04           C  
ATOM   3537 HD11 LEU A 225     -11.358  -0.126   5.602  1.00 98.04           H  
ATOM   3538 HD12 LEU A 225     -10.006  -0.503   4.530  1.00 98.04           H  
ATOM   3539 HD13 LEU A 225     -10.852  -1.821   5.384  1.00 98.04           H  
ATOM   3540  CD2 LEU A 225     -11.327  -1.899   2.679  1.00 98.04           C  
ATOM   3541 HD21 LEU A 225     -11.258  -2.912   3.075  1.00 98.04           H  
ATOM   3542 HD22 LEU A 225     -10.332  -1.541   2.416  1.00 98.04           H  
ATOM   3543 HD23 LEU A 225     -11.940  -1.896   1.778  1.00 98.04           H  
ATOM   3544  N   GLN A 226     -16.489  -1.846   4.461  1.00 97.40           N  
ATOM   3545  H   GLN A 226     -16.346  -0.900   4.783  1.00 97.40           H  
ATOM   3546  CA  GLN A 226     -17.674  -2.557   4.932  1.00 97.40           C  
ATOM   3547  HA  GLN A 226     -17.348  -3.495   5.381  1.00 97.40           H  
ATOM   3548  C   GLN A 226     -18.601  -2.907   3.765  1.00 97.40           C  
ATOM   3549  CB  GLN A 226     -18.374  -1.727   6.020  1.00 97.40           C  
ATOM   3550  HB2 GLN A 226     -17.641  -1.503   6.795  1.00 97.40           H  
ATOM   3551  HB3 GLN A 226     -18.730  -0.780   5.615  1.00 97.40           H  
ATOM   3552  O   GLN A 226     -19.030  -4.057   3.659  1.00 97.40           O  
ATOM   3553  CG  GLN A 226     -19.529  -2.497   6.682  1.00 97.40           C  
ATOM   3554  HG2 GLN A 226     -19.234  -3.536   6.827  1.00 97.40           H  
ATOM   3555  HG3 GLN A 226     -19.705  -2.083   7.675  1.00 97.40           H  
ATOM   3556  CD  GLN A 226     -20.864  -2.446   5.945  1.00 97.40           C  
ATOM   3557  NE2 GLN A 226     -21.774  -3.339   6.269  1.00 97.40           N  
ATOM   3558 HE21 GLN A 226     -21.615  -3.915   7.083  1.00 97.40           H  
ATOM   3559 HE22 GLN A 226     -22.699  -3.201   5.888  1.00 97.40           H  
ATOM   3560  OE1 GLN A 226     -21.133  -1.637   5.075  1.00 97.40           O  
ATOM   3561  N   SER A 227     -18.837  -1.972   2.845  1.00 97.36           N  
ATOM   3562  H   SER A 227     -18.514  -1.031   3.018  1.00 97.36           H  
ATOM   3563  CA  SER A 227     -19.652  -2.229   1.657  1.00 97.36           C  
ATOM   3564  HA  SER A 227     -20.639  -2.553   1.989  1.00 97.36           H  
ATOM   3565  C   SER A 227     -19.063  -3.359   0.798  1.00 97.36           C  
ATOM   3566  CB  SER A 227     -19.838  -0.928   0.877  1.00 97.36           C  
ATOM   3567  HB2 SER A 227     -18.883  -0.605   0.463  1.00 97.36           H  
ATOM   3568  HB3 SER A 227     -20.212  -0.154   1.548  1.00 97.36           H  
ATOM   3569  O   SER A 227     -19.741  -4.345   0.512  1.00 97.36           O  
ATOM   3570  OG  SER A 227     -20.769  -1.117  -0.165  1.00 97.36           O  
ATOM   3571  HG  SER A 227     -21.621  -1.348   0.213  1.00 97.36           H  
ATOM   3572  N   ILE A 228     -17.761  -3.315   0.497  1.00 97.30           N  
ATOM   3573  H   ILE A 228     -17.239  -2.499   0.782  1.00 97.30           H  
ATOM   3574  CA  ILE A 228     -17.107  -4.324  -0.357  1.00 97.30           C  
ATOM   3575  HA  ILE A 228     -17.731  -4.483  -1.236  1.00 97.30           H  
ATOM   3576  C   ILE A 228     -16.962  -5.689   0.336  1.00 97.30           C  
ATOM   3577  CB  ILE A 228     -15.728  -3.806  -0.827  1.00 97.30           C  
ATOM   3578  HB  ILE A 228     -15.136  -3.558   0.054  1.00 97.30           H  
ATOM   3579  O   ILE A 228     -17.126  -6.738  -0.289  1.00 97.30           O  
ATOM   3580  CG1 ILE A 228     -15.880  -2.535  -1.693  1.00 97.30           C  
ATOM   3581 HG12 ILE A 228     -16.287  -2.804  -2.668  1.00 97.30           H  
ATOM   3582 HG13 ILE A 228     -16.582  -1.844  -1.229  1.00 97.30           H  
ATOM   3583  CG2 ILE A 228     -14.977  -4.894  -1.626  1.00 97.30           C  
ATOM   3584 HG21 ILE A 228     -14.695  -5.721  -0.974  1.00 97.30           H  
ATOM   3585 HG22 ILE A 228     -15.613  -5.272  -2.427  1.00 97.30           H  
ATOM   3586 HG23 ILE A 228     -14.061  -4.498  -2.062  1.00 97.30           H  
ATOM   3587  CD1 ILE A 228     -14.563  -1.776  -1.887  1.00 97.30           C  
ATOM   3588 HD11 ILE A 228     -14.121  -1.543  -0.918  1.00 97.30           H  
ATOM   3589 HD12 ILE A 228     -13.859  -2.360  -2.478  1.00 97.30           H  
ATOM   3590 HD13 ILE A 228     -14.778  -0.849  -2.419  1.00 97.30           H  
ATOM   3591  N   VAL A 229     -16.579  -5.714   1.613  1.00 96.44           N  
ATOM   3592  H   VAL A 229     -16.440  -4.837   2.094  1.00 96.44           H  
ATOM   3593  CA  VAL A 229     -16.245  -6.968   2.304  1.00 96.44           C  
ATOM   3594  HA  VAL A 229     -15.834  -7.667   1.575  1.00 96.44           H  
ATOM   3595  C   VAL A 229     -17.495  -7.630   2.881  1.00 96.44           C  
ATOM   3596  CB  VAL A 229     -15.152  -6.747   3.365  1.00 96.44           C  
ATOM   3597  HB  VAL A 229     -15.503  -5.991   4.068  1.00 96.44           H  
ATOM   3598  O   VAL A 229     -17.642  -8.845   2.726  1.00 96.44           O  
ATOM   3599  CG1 VAL A 229     -14.821  -8.024   4.151  1.00 96.44           C  
ATOM   3600 HG11 VAL A 229     -14.513  -8.820   3.473  1.00 96.44           H  
ATOM   3601 HG12 VAL A 229     -15.689  -8.353   4.722  1.00 96.44           H  
ATOM   3602 HG13 VAL A 229     -14.017  -7.824   4.859  1.00 96.44           H  
ATOM   3603  CG2 VAL A 229     -13.843  -6.266   2.718  1.00 96.44           C  
ATOM   3604 HG21 VAL A 229     -13.094  -6.097   3.491  1.00 96.44           H  
ATOM   3605 HG22 VAL A 229     -13.478  -7.012   2.012  1.00 96.44           H  
ATOM   3606 HG23 VAL A 229     -14.005  -5.323   2.194  1.00 96.44           H  
ATOM   3607  N   VAL A 230     -18.391  -6.851   3.500  1.00 94.60           N  
ATOM   3608  H   VAL A 230     -18.245  -5.852   3.485  1.00 94.60           H  
ATOM   3609  CA  VAL A 230     -19.537  -7.347   4.284  1.00 94.60           C  
ATOM   3610  HA  VAL A 230     -19.340  -8.381   4.565  1.00 94.60           H  
ATOM   3611  C   VAL A 230     -20.841  -7.348   3.481  1.00 94.60           C  
ATOM   3612  CB  VAL A 230     -19.712  -6.540   5.593  1.00 94.60           C  
ATOM   3613  HB  VAL A 230     -20.010  -5.519   5.358  1.00 94.60           H  
ATOM   3614  O   VAL A 230     -21.572  -8.343   3.530  1.00 94.60           O  
ATOM   3615  CG1 VAL A 230     -20.809  -7.127   6.488  1.00 94.60           C  
ATOM   3616 HG11 VAL A 230     -20.558  -8.153   6.757  1.00 94.60           H  
ATOM   3617 HG12 VAL A 230     -21.771  -7.105   5.976  1.00 94.60           H  
ATOM   3618 HG13 VAL A 230     -20.898  -6.529   7.395  1.00 94.60           H  
ATOM   3619  CG2 VAL A 230     -18.414  -6.488   6.412  1.00 94.60           C  
ATOM   3620 HG21 VAL A 230     -18.056  -7.498   6.613  1.00 94.60           H  
ATOM   3621 HG22 VAL A 230     -17.649  -5.935   5.867  1.00 94.60           H  
ATOM   3622 HG23 VAL A 230     -18.586  -5.979   7.361  1.00 94.60           H  
ATOM   3623  N   GLN A 231     -21.154  -6.264   2.760  1.00 94.52           N  
ATOM   3624  H   GLN A 231     -20.509  -5.487   2.728  1.00 94.52           H  
ATOM   3625  CA  GLN A 231     -22.424  -6.156   2.022  1.00 94.52           C  
ATOM   3626  HA  GLN A 231     -23.218  -6.578   2.639  1.00 94.52           H  
ATOM   3627  C   GLN A 231     -22.389  -6.977   0.726  1.00 94.52           C  
ATOM   3628  CB  GLN A 231     -22.804  -4.693   1.733  1.00 94.52           C  
ATOM   3629  HB2 GLN A 231     -22.097  -4.262   1.024  1.00 94.52           H  
ATOM   3630  HB3 GLN A 231     -23.780  -4.689   1.248  1.00 94.52           H  
ATOM   3631  O   GLN A 231     -23.304  -7.758   0.460  1.00 94.52           O  
ATOM   3632  CG  GLN A 231     -22.887  -3.792   2.977  1.00 94.52           C  
ATOM   3633  HG2 GLN A 231     -21.927  -3.792   3.494  1.00 94.52           H  
ATOM   3634  HG3 GLN A 231     -23.646  -4.184   3.653  1.00 94.52           H  
ATOM   3635  CD  GLN A 231     -23.240  -2.344   2.624  1.00 94.52           C  
ATOM   3636  NE2 GLN A 231     -23.523  -1.501   3.587  1.00 94.52           N  
ATOM   3637 HE21 GLN A 231     -23.709  -0.561   3.268  1.00 94.52           H  
ATOM   3638 HE22 GLN A 231     -23.039  -1.611   4.467  1.00 94.52           H  
ATOM   3639  OE1 GLN A 231     -23.230  -1.920   1.480  1.00 94.52           O  
ATOM   3640  N   GLU A 232     -21.300  -6.878  -0.040  1.00 94.84           N  
ATOM   3641  H   GLU A 232     -20.632  -6.153   0.179  1.00 94.84           H  
ATOM   3642  CA  GLU A 232     -21.131  -7.602  -1.302  1.00 94.84           C  
ATOM   3643  HA  GLU A 232     -22.085  -7.602  -1.830  1.00 94.84           H  
ATOM   3644  C   GLU A 232     -20.751  -9.077  -1.080  1.00 94.84           C  
ATOM   3645  CB  GLU A 232     -20.118  -6.873  -2.195  1.00 94.84           C  
ATOM   3646  HB2 GLU A 232     -19.900  -7.508  -3.054  1.00 94.84           H  
ATOM   3647  HB3 GLU A 232     -19.189  -6.733  -1.642  1.00 94.84           H  
ATOM   3648  O   GLU A 232     -19.585  -9.482  -1.109  1.00 94.84           O  
ATOM   3649  CG  GLU A 232     -20.596  -5.502  -2.701  1.00 94.84           C  
ATOM   3650  HG2 GLU A 232     -19.788  -5.055  -3.279  1.00 94.84           H  
ATOM   3651  HG3 GLU A 232     -20.789  -4.852  -1.847  1.00 94.84           H  
ATOM   3652  CD  GLU A 232     -21.854  -5.579  -3.579  1.00 94.84           C  
ATOM   3653  OE1 GLU A 232     -22.513  -4.530  -3.737  1.00 94.84           O  
ATOM   3654  OE2 GLU A 232     -22.151  -6.687  -4.088  1.00 94.84           O  
ATOM   3655  N   ARG A 233     -21.754  -9.925  -0.833  1.00 90.89           N  
ATOM   3656  H   ARG A 233     -22.667  -9.510  -0.710  1.00 90.89           H  
ATOM   3657  CA  ARG A 233     -21.557 -11.369  -0.582  1.00 90.89           C  
ATOM   3658  HA  ARG A 233     -20.636 -11.504  -0.016  1.00 90.89           H  
ATOM   3659  C   ARG A 233     -21.375 -12.207  -1.848  1.00 90.89           C  
ATOM   3660  CB  ARG A 233     -22.713 -11.923   0.257  1.00 90.89           C  
ATOM   3661  HB2 ARG A 233     -22.570 -12.996   0.385  1.00 90.89           H  
ATOM   3662  HB3 ARG A 233     -23.654 -11.760  -0.269  1.00 90.89           H  
ATOM   3663  O   ARG A 233     -20.836 -13.305  -1.761  1.00 90.89           O  
ATOM   3664  CG  ARG A 233     -22.776 -11.269   1.642  1.00 90.89           C  
ATOM   3665  HG2 ARG A 233     -22.995 -10.206   1.540  1.00 90.89           H  
ATOM   3666  HG3 ARG A 233     -21.820 -11.387   2.151  1.00 90.89           H  
ATOM   3667  CD  ARG A 233     -23.879 -11.929   2.467  1.00 90.89           C  
ATOM   3668  HD2 ARG A 233     -24.813 -11.875   1.907  1.00 90.89           H  
ATOM   3669  HD3 ARG A 233     -23.619 -12.974   2.633  1.00 90.89           H  
ATOM   3670  NE  ARG A 233     -24.047 -11.243   3.756  1.00 90.89           N  
ATOM   3671  HE  ARG A 233     -23.460 -10.435   3.911  1.00 90.89           H  
ATOM   3672  NH1 ARG A 233     -25.743 -12.564   4.564  1.00 90.89           N  
ATOM   3673 HH11 ARG A 233     -26.404 -12.787   5.295  1.00 90.89           H  
ATOM   3674 HH12 ARG A 233     -25.682 -13.129   3.730  1.00 90.89           H  
ATOM   3675  NH2 ARG A 233     -25.003 -10.840   5.777  1.00 90.89           N  
ATOM   3676 HH21 ARG A 233     -25.677 -11.063   6.496  1.00 90.89           H  
ATOM   3677 HH22 ARG A 233     -24.391 -10.045   5.890  1.00 90.89           H  
ATOM   3678  CZ  ARG A 233     -24.926 -11.552   4.690  1.00 90.89           C  
ATOM   3679  N   SER A 234     -21.828 -11.715  -2.998  1.00 92.39           N  
ATOM   3680  H   SER A 234     -22.222 -10.785  -3.008  1.00 92.39           H  
ATOM   3681  CA  SER A 234     -21.772 -12.429  -4.282  1.00 92.39           C  
ATOM   3682  HA  SER A 234     -21.959 -13.490  -4.115  1.00 92.39           H  
ATOM   3683  C   SER A 234     -20.417 -12.313  -4.986  1.00 92.39           C  
ATOM   3684  CB  SER A 234     -22.868 -11.886  -5.203  1.00 92.39           C  
ATOM   3685  HB2 SER A 234     -23.846 -12.094  -4.768  1.00 92.39           H  
ATOM   3686  HB3 SER A 234     -22.799 -12.360  -6.182  1.00 92.39           H  
ATOM   3687  O   SER A 234     -20.106 -13.138  -5.843  1.00 92.39           O  
ATOM   3688  OG  SER A 234     -22.691 -10.489  -5.325  1.00 92.39           O  
ATOM   3689  HG  SER A 234     -23.383 -10.091  -5.857  1.00 92.39           H  
ATOM   3690  N   LEU A 235     -19.609 -11.305  -4.637  1.00 93.18           N  
ATOM   3691  H   LEU A 235     -19.945 -10.643  -3.951  1.00 93.18           H  
ATOM   3692  CA  LEU A 235     -18.314 -11.059  -5.265  1.00 93.18           C  
ATOM   3693  HA  LEU A 235     -18.441 -11.137  -6.345  1.00 93.18           H  
ATOM   3694  C   LEU A 235     -17.279 -12.108  -4.865  1.00 93.18           C  
ATOM   3695  CB  LEU A 235     -17.807  -9.647  -4.926  1.00 93.18           C  
ATOM   3696  HB2 LEU A 235     -17.806  -9.528  -3.843  1.00 93.18           H  
ATOM   3697  HB3 LEU A 235     -16.776  -9.561  -5.270  1.00 93.18           H  
ATOM   3698  O   LEU A 235     -17.132 -12.453  -3.688  1.00 93.18           O  
ATOM   3699  CG  LEU A 235     -18.615  -8.496  -5.550  1.00 93.18           C  
ATOM   3700  HG  LEU A 235     -19.637  -8.522  -5.171  1.00 93.18           H  
ATOM   3701  CD1 LEU A 235     -17.965  -7.170  -5.154  1.00 93.18           C  
ATOM   3702 HD11 LEU A 235     -18.602  -6.347  -5.480  1.00 93.18           H  
ATOM   3703 HD12 LEU A 235     -16.982  -7.074  -5.617  1.00 93.18           H  
ATOM   3704 HD13 LEU A 235     -17.859  -7.111  -4.071  1.00 93.18           H  
ATOM   3705  CD2 LEU A 235     -18.648  -8.564  -7.080  1.00 93.18           C  
ATOM   3706 HD21 LEU A 235     -19.243  -9.418  -7.404  1.00 93.18           H  
ATOM   3707 HD22 LEU A 235     -19.123  -7.664  -7.469  1.00 93.18           H  
ATOM   3708 HD23 LEU A 235     -17.637  -8.642  -7.481  1.00 93.18           H  
ATOM   3709  N   SER A 236     -16.496 -12.555  -5.850  1.00 95.58           N  
ATOM   3710  H   SER A 236     -16.623 -12.189  -6.782  1.00 95.58           H  
ATOM   3711  CA  SER A 236     -15.354 -13.422  -5.587  1.00 95.58           C  
ATOM   3712  HA  SER A 236     -15.714 -14.268  -5.001  1.00 95.58           H  
ATOM   3713  C   SER A 236     -14.292 -12.689  -4.760  1.00 95.58           C  
ATOM   3714  CB  SER A 236     -14.766 -13.972  -6.893  1.00 95.58           C  
ATOM   3715  HB2 SER A 236     -14.188 -14.866  -6.661  1.00 95.58           H  
ATOM   3716  HB3 SER A 236     -15.569 -14.251  -7.575  1.00 95.58           H  
ATOM   3717  O   SER A 236     -14.190 -11.460  -4.766  1.00 95.58           O  
ATOM   3718  OG  SER A 236     -13.906 -13.038  -7.514  1.00 95.58           O  
ATOM   3719  HG  SER A 236     -14.429 -12.505  -8.118  1.00 95.58           H  
ATOM   3720  N   LEU A 237     -13.435 -13.449  -4.077  1.00 95.16           N  
ATOM   3721  H   LEU A 237     -13.594 -14.446  -4.050  1.00 95.16           H  
ATOM   3722  CA  LEU A 237     -12.315 -12.890  -3.317  1.00 95.16           C  
ATOM   3723  HA  LEU A 237     -12.721 -12.270  -2.518  1.00 95.16           H  
ATOM   3724  C   LEU A 237     -11.406 -12.004  -4.189  1.00 95.16           C  
ATOM   3725  CB  LEU A 237     -11.532 -14.072  -2.719  1.00 95.16           C  
ATOM   3726  HB2 LEU A 237     -12.215 -14.685  -2.130  1.00 95.16           H  
ATOM   3727  HB3 LEU A 237     -11.154 -14.686  -3.536  1.00 95.16           H  
ATOM   3728  O   LEU A 237     -10.915 -10.974  -3.733  1.00 95.16           O  
ATOM   3729  CG  LEU A 237     -10.349 -13.664  -1.830  1.00 95.16           C  
ATOM   3730  HG  LEU A 237      -9.673 -13.013  -2.384  1.00 95.16           H  
ATOM   3731  CD1 LEU A 237     -10.822 -12.954  -0.579  1.00 95.16           C  
ATOM   3732 HD11 LEU A 237     -11.534 -13.572  -0.032  1.00 95.16           H  
ATOM   3733 HD12 LEU A 237     -11.298 -12.010  -0.848  1.00 95.16           H  
ATOM   3734 HD13 LEU A 237      -9.960 -12.768   0.061  1.00 95.16           H  
ATOM   3735  CD2 LEU A 237      -9.569 -14.901  -1.392  1.00 95.16           C  
ATOM   3736 HD21 LEU A 237      -8.746 -14.615  -0.738  1.00 95.16           H  
ATOM   3737 HD22 LEU A 237      -9.173 -15.421  -2.264  1.00 95.16           H  
ATOM   3738 HD23 LEU A 237     -10.225 -15.576  -0.843  1.00 95.16           H  
ATOM   3739  N   ALA A 238     -11.179 -12.398  -5.446  1.00 96.08           N  
ATOM   3740  H   ALA A 238     -11.720 -13.170  -5.809  1.00 96.08           H  
ATOM   3741  CA  ALA A 238     -10.360 -11.635  -6.380  1.00 96.08           C  
ATOM   3742  HA  ALA A 238      -9.407 -11.404  -5.904  1.00 96.08           H  
ATOM   3743  C   ALA A 238     -11.016 -10.296  -6.751  1.00 96.08           C  
ATOM   3744  CB  ALA A 238     -10.093 -12.501  -7.615  1.00 96.08           C  
ATOM   3745  HB1 ALA A 238     -11.034 -12.734  -8.114  1.00 96.08           H  
ATOM   3746  HB2 ALA A 238      -9.601 -13.430  -7.326  1.00 96.08           H  
ATOM   3747  HB3 ALA A 238      -9.458 -11.957  -8.314  1.00 96.08           H  
ATOM   3748  O   ALA A 238     -10.331  -9.271  -6.757  1.00 96.08           O  
ATOM   3749  N   ASP A 239     -12.331 -10.298  -6.975  1.00 97.63           N  
ATOM   3750  H   ASP A 239     -12.831 -11.175  -6.976  1.00 97.63           H  
ATOM   3751  CA  ASP A 239     -13.092  -9.090  -7.302  1.00 97.63           C  
ATOM   3752  HA  ASP A 239     -12.591  -8.569  -8.118  1.00 97.63           H  
ATOM   3753  C   ASP A 239     -13.159  -8.135  -6.111  1.00 97.63           C  
ATOM   3754  CB  ASP A 239     -14.504  -9.449  -7.779  1.00 97.63           C  
ATOM   3755  HB2 ASP A 239     -15.035  -8.532  -8.034  1.00 97.63           H  
ATOM   3756  HB3 ASP A 239     -15.041  -9.939  -6.968  1.00 97.63           H  
ATOM   3757  O   ASP A 239     -12.985  -6.932  -6.287  1.00 97.63           O  
ATOM   3758  CG  ASP A 239     -14.481 -10.361  -9.003  1.00 97.63           C  
ATOM   3759  OD1 ASP A 239     -13.617 -10.152  -9.881  1.00 97.63           O  
ATOM   3760  OD2 ASP A 239     -15.259 -11.343  -8.981  1.00 97.63           O  
ATOM   3761  N   LYS A 240     -13.289  -8.653  -4.880  1.00 97.43           N  
ATOM   3762  H   LYS A 240     -13.491  -9.640  -4.804  1.00 97.43           H  
ATOM   3763  CA  LYS A 240     -13.190  -7.833  -3.661  1.00 97.43           C  
ATOM   3764  HA  LYS A 240     -13.931  -7.035  -3.718  1.00 97.43           H  
ATOM   3765  C   LYS A 240     -11.832  -7.143  -3.546  1.00 97.43           C  
ATOM   3766  CB  LYS A 240     -13.471  -8.670  -2.407  1.00 97.43           C  
ATOM   3767  HB2 LYS A 240     -13.237  -8.059  -1.534  1.00 97.43           H  
ATOM   3768  HB3 LYS A 240     -12.834  -9.555  -2.398  1.00 97.43           H  
ATOM   3769  O   LYS A 240     -11.775  -5.950  -3.263  1.00 97.43           O  
ATOM   3770  CG  LYS A 240     -14.940  -9.090  -2.309  1.00 97.43           C  
ATOM   3771  HG2 LYS A 240     -15.565  -8.200  -2.385  1.00 97.43           H  
ATOM   3772  HG3 LYS A 240     -15.190  -9.758  -3.133  1.00 97.43           H  
ATOM   3773  CD  LYS A 240     -15.237  -9.792  -0.978  1.00 97.43           C  
ATOM   3774  HD2 LYS A 240     -15.004  -9.116  -0.155  1.00 97.43           H  
ATOM   3775  HD3 LYS A 240     -14.649 -10.707  -0.890  1.00 97.43           H  
ATOM   3776  CE  LYS A 240     -16.729 -10.119  -0.975  1.00 97.43           C  
ATOM   3777  HE2 LYS A 240     -17.264  -9.226  -1.300  1.00 97.43           H  
ATOM   3778  HE3 LYS A 240     -16.932 -10.897  -1.710  1.00 97.43           H  
ATOM   3779  NZ  LYS A 240     -17.259 -10.506   0.353  1.00 97.43           N  
ATOM   3780  HZ1 LYS A 240     -18.262 -10.571   0.255  1.00 97.43           H  
ATOM   3781  HZ2 LYS A 240     -16.881 -11.382   0.686  1.00 97.43           H  
ATOM   3782  HZ3 LYS A 240     -17.123  -9.779   1.040  1.00 97.43           H  
ATOM   3783  N   VAL A 241     -10.729  -7.851  -3.813  1.00 97.67           N  
ATOM   3784  H   VAL A 241     -10.841  -8.829  -4.039  1.00 97.67           H  
ATOM   3785  CA  VAL A 241      -9.385  -7.237  -3.830  1.00 97.67           C  
ATOM   3786  HA  VAL A 241      -9.223  -6.736  -2.875  1.00 97.67           H  
ATOM   3787  C   VAL A 241      -9.287  -6.163  -4.918  1.00 97.67           C  
ATOM   3788  CB  VAL A 241      -8.274  -8.294  -4.010  1.00 97.67           C  
ATOM   3789  HB  VAL A 241      -8.475  -8.884  -4.904  1.00 97.67           H  
ATOM   3790  O   VAL A 241      -8.720  -5.097  -4.678  1.00 97.67           O  
ATOM   3791  CG1 VAL A 241      -6.876  -7.672  -4.150  1.00 97.67           C  
ATOM   3792 HG11 VAL A 241      -6.803  -7.125  -5.090  1.00 97.67           H  
ATOM   3793 HG12 VAL A 241      -6.688  -6.987  -3.323  1.00 97.67           H  
ATOM   3794 HG13 VAL A 241      -6.114  -8.452  -4.148  1.00 97.67           H  
ATOM   3795  CG2 VAL A 241      -8.193  -9.246  -2.813  1.00 97.67           C  
ATOM   3796 HG21 VAL A 241      -7.467 -10.034  -3.015  1.00 97.67           H  
ATOM   3797 HG22 VAL A 241      -9.162  -9.713  -2.637  1.00 97.67           H  
ATOM   3798 HG23 VAL A 241      -7.901  -8.701  -1.916  1.00 97.67           H  
ATOM   3799  N   ALA A 242      -9.841  -6.409  -6.108  1.00 97.40           N  
ATOM   3800  H   ALA A 242     -10.308  -7.291  -6.261  1.00 97.40           H  
ATOM   3801  CA  ALA A 242      -9.866  -5.424  -7.189  1.00 97.40           C  
ATOM   3802  HA  ALA A 242      -8.847  -5.088  -7.378  1.00 97.40           H  
ATOM   3803  C   ALA A 242     -10.691  -4.179  -6.817  1.00 97.40           C  
ATOM   3804  CB  ALA A 242     -10.384  -6.101  -8.462  1.00 97.40           C  
ATOM   3805  HB1 ALA A 242     -11.419  -6.416  -8.330  1.00 97.40           H  
ATOM   3806  HB2 ALA A 242      -9.777  -6.974  -8.698  1.00 97.40           H  
ATOM   3807  HB3 ALA A 242     -10.339  -5.399  -9.294  1.00 97.40           H  
ATOM   3808  O   ALA A 242     -10.229  -3.058  -7.032  1.00 97.40           O  
ATOM   3809  N   ALA A 243     -11.855  -4.368  -6.193  1.00 97.54           N  
ATOM   3810  H   ALA A 243     -12.200  -5.312  -6.094  1.00 97.54           H  
ATOM   3811  CA  ALA A 243     -12.707  -3.293  -5.704  1.00 97.54           C  
ATOM   3812  HA  ALA A 243     -12.934  -2.620  -6.531  1.00 97.54           H  
ATOM   3813  C   ALA A 243     -12.005  -2.466  -4.618  1.00 97.54           C  
ATOM   3814  CB  ALA A 243     -14.024  -3.902  -5.210  1.00 97.54           C  
ATOM   3815  HB1 ALA A 243     -14.520  -4.424  -6.028  1.00 97.54           H  
ATOM   3816  HB2 ALA A 243     -14.684  -3.114  -4.848  1.00 97.54           H  
ATOM   3817  HB3 ALA A 243     -13.835  -4.612  -4.404  1.00 97.54           H  
ATOM   3818  O   ALA A 243     -11.986  -1.242  -4.707  1.00 97.54           O  
ATOM   3819  N   ILE A 244     -11.341  -3.107  -3.646  1.00 97.75           N  
ATOM   3820  H   ILE A 244     -11.418  -4.113  -3.600  1.00 97.75           H  
ATOM   3821  CA  ILE A 244     -10.562  -2.401  -2.615  1.00 97.75           C  
ATOM   3822  HA  ILE A 244     -11.223  -1.700  -2.106  1.00 97.75           H  
ATOM   3823  C   ILE A 244      -9.452  -1.567  -3.262  1.00 97.75           C  
ATOM   3824  CB  ILE A 244     -10.007  -3.385  -1.557  1.00 97.75           C  
ATOM   3825  HB  ILE A 244      -9.508  -4.206  -2.073  1.00 97.75           H  
ATOM   3826  O   ILE A 244      -9.299  -0.397  -2.921  1.00 97.75           O  
ATOM   3827  CG1 ILE A 244     -11.173  -3.952  -0.719  1.00 97.75           C  
ATOM   3828 HG12 ILE A 244     -11.961  -4.303  -1.385  1.00 97.75           H  
ATOM   3829 HG13 ILE A 244     -11.604  -3.158  -0.108  1.00 97.75           H  
ATOM   3830  CG2 ILE A 244      -8.981  -2.701  -0.628  1.00 97.75           C  
ATOM   3831 HG21 ILE A 244      -8.108  -2.372  -1.190  1.00 97.75           H  
ATOM   3832 HG22 ILE A 244      -8.627  -3.396   0.134  1.00 97.75           H  
ATOM   3833 HG23 ILE A 244      -9.435  -1.840  -0.136  1.00 97.75           H  
ATOM   3834  CD1 ILE A 244     -10.790  -5.129   0.184  1.00 97.75           C  
ATOM   3835 HD11 ILE A 244     -10.295  -5.899  -0.409  1.00 97.75           H  
ATOM   3836 HD12 ILE A 244     -11.694  -5.549   0.623  1.00 97.75           H  
ATOM   3837 HD13 ILE A 244     -10.135  -4.801   0.991  1.00 97.75           H  
ATOM   3838  N   ASN A 245      -8.713  -2.121  -4.228  1.00 97.03           N  
ATOM   3839  H   ASN A 245      -8.886  -3.086  -4.470  1.00 97.03           H  
ATOM   3840  CA  ASN A 245      -7.678  -1.376  -4.950  1.00 97.03           C  
ATOM   3841  HA  ASN A 245      -6.936  -1.012  -4.240  1.00 97.03           H  
ATOM   3842  C   ASN A 245      -8.237  -0.145  -5.660  1.00 97.03           C  
ATOM   3843  CB  ASN A 245      -7.005  -2.293  -5.977  1.00 97.03           C  
ATOM   3844  HB2 ASN A 245      -7.752  -2.871  -6.521  1.00 97.03           H  
ATOM   3845  HB3 ASN A 245      -6.454  -1.686  -6.696  1.00 97.03           H  
ATOM   3846  O   ASN A 245      -7.703   0.953  -5.510  1.00 97.03           O  
ATOM   3847  CG  ASN A 245      -6.005  -3.209  -5.331  1.00 97.03           C  
ATOM   3848  ND2 ASN A 245      -5.951  -4.451  -5.729  1.00 97.03           N  
ATOM   3849 HD21 ASN A 245      -6.744  -4.833  -6.225  1.00 97.03           H  
ATOM   3850 HD22 ASN A 245      -5.293  -5.006  -5.201  1.00 97.03           H  
ATOM   3851  OD1 ASN A 245      -5.236  -2.812  -4.480  1.00 97.03           O  
ATOM   3852  N   TYR A 246      -9.320  -0.322  -6.416  1.00 97.39           N  
ATOM   3853  H   TYR A 246      -9.726  -1.244  -6.486  1.00 97.39           H  
ATOM   3854  CA  TYR A 246      -9.976   0.780  -7.110  1.00 97.39           C  
ATOM   3855  HA  TYR A 246      -9.266   1.242  -7.795  1.00 97.39           H  
ATOM   3856  C   TYR A 246     -10.446   1.864  -6.132  1.00 97.39           C  
ATOM   3857  CB  TYR A 246     -11.147   0.221  -7.919  1.00 97.39           C  
ATOM   3858  HB2 TYR A 246     -10.771  -0.505  -8.640  1.00 97.39           H  
ATOM   3859  HB3 TYR A 246     -11.836  -0.300  -7.254  1.00 97.39           H  
ATOM   3860  O   TYR A 246     -10.250   3.056  -6.379  1.00 97.39           O  
ATOM   3861  CG  TYR A 246     -11.893   1.306  -8.657  1.00 97.39           C  
ATOM   3862  CD1 TYR A 246     -13.069   1.850  -8.106  1.00 97.39           C  
ATOM   3863  HD1 TYR A 246     -13.459   1.474  -7.172  1.00 97.39           H  
ATOM   3864  CD2 TYR A 246     -11.375   1.811  -9.864  1.00 97.39           C  
ATOM   3865  HD2 TYR A 246     -10.469   1.392 -10.277  1.00 97.39           H  
ATOM   3866  CE1 TYR A 246     -13.734   2.897  -8.770  1.00 97.39           C  
ATOM   3867  HE1 TYR A 246     -14.635   3.324  -8.357  1.00 97.39           H  
ATOM   3868  CE2 TYR A 246     -12.040   2.855 -10.533  1.00 97.39           C  
ATOM   3869  HE2 TYR A 246     -11.652   3.236 -11.466  1.00 97.39           H  
ATOM   3870  OH  TYR A 246     -13.878   4.395 -10.634  1.00 97.39           O  
ATOM   3871  HH  TYR A 246     -13.459   4.618 -11.469  1.00 97.39           H  
ATOM   3872  CZ  TYR A 246     -13.223   3.398  -9.984  1.00 97.39           C  
ATOM   3873  N   SER A 247     -11.001   1.456  -4.993  1.00 96.70           N  
ATOM   3874  H   SER A 247     -11.214   0.474  -4.886  1.00 96.70           H  
ATOM   3875  CA  SER A 247     -11.443   2.351  -3.931  1.00 96.70           C  
ATOM   3876  HA  SER A 247     -12.138   3.082  -4.345  1.00 96.70           H  
ATOM   3877  C   SER A 247     -10.300   3.120  -3.276  1.00 96.70           C  
ATOM   3878  CB  SER A 247     -12.183   1.542  -2.877  1.00 96.70           C  
ATOM   3879  HB2 SER A 247     -11.599   0.668  -2.591  1.00 96.70           H  
ATOM   3880  HB3 SER A 247     -12.334   2.171  -2.000  1.00 96.70           H  
ATOM   3881  O   SER A 247     -10.439   4.323  -3.074  1.00 96.70           O  
ATOM   3882  OG  SER A 247     -13.419   1.140  -3.428  1.00 96.70           O  
ATOM   3883  HG  SER A 247     -13.864   0.547  -2.817  1.00 96.70           H  
ATOM   3884  N   MET A 248      -9.157   2.479  -2.997  1.00 96.15           N  
ATOM   3885  H   MET A 248      -9.100   1.486  -3.168  1.00 96.15           H  
ATOM   3886  CA  MET A 248      -7.990   3.175  -2.434  1.00 96.15           C  
ATOM   3887  HA  MET A 248      -8.287   3.683  -1.516  1.00 96.15           H  
ATOM   3888  C   MET A 248      -7.482   4.260  -3.383  1.00 96.15           C  
ATOM   3889  CB  MET A 248      -6.836   2.212  -2.111  1.00 96.15           C  
ATOM   3890  HB2 MET A 248      -6.548   1.669  -3.011  1.00 96.15           H  
ATOM   3891  HB3 MET A 248      -5.982   2.814  -1.801  1.00 96.15           H  
ATOM   3892  O   MET A 248      -7.246   5.381  -2.946  1.00 96.15           O  
ATOM   3893  CG  MET A 248      -7.102   1.199  -0.993  1.00 96.15           C  
ATOM   3894  HG2 MET A 248      -6.141   0.762  -0.723  1.00 96.15           H  
ATOM   3895  HG3 MET A 248      -7.717   0.383  -1.373  1.00 96.15           H  
ATOM   3896  SD  MET A 248      -7.855   1.833   0.527  1.00 96.15           S  
ATOM   3897  CE  MET A 248      -9.617   1.575   0.162  1.00 96.15           C  
ATOM   3898  HE1 MET A 248     -10.027   2.459  -0.325  1.00 96.15           H  
ATOM   3899  HE2 MET A 248      -9.743   0.712  -0.493  1.00 96.15           H  
ATOM   3900  HE3 MET A 248     -10.164   1.379   1.084  1.00 96.15           H  
ATOM   3901  N   LEU A 249      -7.387   3.952  -4.681  1.00 95.04           N  
ATOM   3902  H   LEU A 249      -7.595   3.006  -4.965  1.00 95.04           H  
ATOM   3903  CA  LEU A 249      -6.974   4.921  -5.704  1.00 95.04           C  
ATOM   3904  HA  LEU A 249      -6.041   5.395  -5.400  1.00 95.04           H  
ATOM   3905  C   LEU A 249      -8.005   6.047  -5.883  1.00 95.04           C  
ATOM   3906  CB  LEU A 249      -6.773   4.184  -7.040  1.00 95.04           C  
ATOM   3907  HB2 LEU A 249      -6.555   4.927  -7.807  1.00 95.04           H  
ATOM   3908  HB3 LEU A 249      -7.709   3.692  -7.307  1.00 95.04           H  
ATOM   3909  O   LEU A 249      -7.651   7.193  -6.155  1.00 95.04           O  
ATOM   3910  CG  LEU A 249      -5.646   3.135  -7.053  1.00 95.04           C  
ATOM   3911  HG  LEU A 249      -5.816   2.390  -6.276  1.00 95.04           H  
ATOM   3912  CD1 LEU A 249      -5.636   2.423  -8.408  1.00 95.04           C  
ATOM   3913 HD11 LEU A 249      -5.430   3.139  -9.204  1.00 95.04           H  
ATOM   3914 HD12 LEU A 249      -6.602   1.946  -8.575  1.00 95.04           H  
ATOM   3915 HD13 LEU A 249      -4.863   1.655  -8.404  1.00 95.04           H  
ATOM   3916  CD2 LEU A 249      -4.271   3.749  -6.820  1.00 95.04           C  
ATOM   3917 HD21 LEU A 249      -4.085   4.569  -7.514  1.00 95.04           H  
ATOM   3918 HD22 LEU A 249      -4.214   4.144  -5.805  1.00 95.04           H  
ATOM   3919 HD23 LEU A 249      -3.492   2.995  -6.930  1.00 95.04           H  
ATOM   3920  N   SER A 250      -9.295   5.735  -5.755  1.00 95.38           N  
ATOM   3921  H   SER A 250      -9.539   4.772  -5.575  1.00 95.38           H  
ATOM   3922  CA  SER A 250     -10.371   6.723  -5.894  1.00 95.38           C  
ATOM   3923  HA  SER A 250     -10.183   7.323  -6.784  1.00 95.38           H  
ATOM   3924  C   SER A 250     -10.413   7.683  -4.704  1.00 95.38           C  
ATOM   3925  CB  SER A 250     -11.719   6.028  -6.085  1.00 95.38           C  
ATOM   3926  HB2 SER A 250     -12.502   6.782  -6.170  1.00 95.38           H  
ATOM   3927  HB3 SER A 250     -11.936   5.385  -5.232  1.00 95.38           H  
ATOM   3928  O   SER A 250     -10.478   8.898  -4.905  1.00 95.38           O  
ATOM   3929  OG  SER A 250     -11.683   5.261  -7.272  1.00 95.38           O  
ATOM   3930  HG  SER A 250     -11.258   4.424  -7.069  1.00 95.38           H  
ATOM   3931  N   LEU A 251     -10.301   7.158  -3.477  1.00 94.44           N  
ATOM   3932  H   LEU A 251     -10.249   6.154  -3.383  1.00 94.44           H  
ATOM   3933  CA  LEU A 251     -10.141   7.962  -2.263  1.00 94.44           C  
ATOM   3934  HA  LEU A 251     -10.974   8.659  -2.175  1.00 94.44           H  
ATOM   3935  C   LEU A 251      -8.865   8.795  -2.332  1.00 94.44           C  
ATOM   3936  CB  LEU A 251     -10.081   7.050  -1.025  1.00 94.44           C  
ATOM   3937  HB2 LEU A 251      -9.383   6.237  -1.227  1.00 94.44           H  
ATOM   3938  HB3 LEU A 251      -9.673   7.624  -0.193  1.00 94.44           H  
ATOM   3939  O   LEU A 251      -8.907  10.003  -2.100  1.00 94.44           O  
ATOM   3940  CG  LEU A 251     -11.424   6.459  -0.571  1.00 94.44           C  
ATOM   3941  HG  LEU A 251     -11.902   5.934  -1.398  1.00 94.44           H  
ATOM   3942  CD1 LEU A 251     -11.135   5.467   0.558  1.00 94.44           C  
ATOM   3943 HD11 LEU A 251     -10.474   4.680   0.194  1.00 94.44           H  
ATOM   3944 HD12 LEU A 251     -10.659   5.979   1.394  1.00 94.44           H  
ATOM   3945 HD13 LEU A 251     -12.059   5.009   0.912  1.00 94.44           H  
ATOM   3946  CD2 LEU A 251     -12.369   7.540  -0.042  1.00 94.44           C  
ATOM   3947 HD21 LEU A 251     -12.606   8.269  -0.817  1.00 94.44           H  
ATOM   3948 HD22 LEU A 251     -11.914   8.037   0.814  1.00 94.44           H  
ATOM   3949 HD23 LEU A 251     -13.303   7.087   0.291  1.00 94.44           H  
ATOM   3950  N   GLY A 252      -7.747   8.177  -2.712  1.00 93.69           N  
ATOM   3951  H   GLY A 252      -7.757   7.178  -2.865  1.00 93.69           H  
ATOM   3952  CA  GLY A 252      -6.470   8.861  -2.819  1.00 93.69           C  
ATOM   3953  HA2 GLY A 252      -6.196   9.226  -1.829  1.00 93.69           H  
ATOM   3954  HA3 GLY A 252      -5.712   8.160  -3.168  1.00 93.69           H  
ATOM   3955  C   GLY A 252      -6.537  10.050  -3.771  1.00 93.69           C  
ATOM   3956  O   GLY A 252      -6.205  11.162  -3.369  1.00 93.69           O  
ATOM   3957  N   LYS A 253      -7.113   9.879  -4.967  1.00 93.14           N  
ATOM   3958  H   LYS A 253      -7.328   8.933  -5.245  1.00 93.14           H  
ATOM   3959  CA  LYS A 253      -7.355  10.983  -5.916  1.00 93.14           C  
ATOM   3960  HA  LYS A 253      -6.406  11.477  -6.126  1.00 93.14           H  
ATOM   3961  C   LYS A 253      -8.292  12.060  -5.376  1.00 93.14           C  
ATOM   3962  CB  LYS A 253      -7.926  10.420  -7.219  1.00 93.14           C  
ATOM   3963  HB2 LYS A 253      -8.341  11.234  -7.814  1.00 93.14           H  
ATOM   3964  HB3 LYS A 253      -8.723   9.711  -6.994  1.00 93.14           H  
ATOM   3965  O   LYS A 253      -8.033  13.249  -5.571  1.00 93.14           O  
ATOM   3966  CG  LYS A 253      -6.824   9.742  -8.033  1.00 93.14           C  
ATOM   3967  HG2 LYS A 253      -6.309   8.999  -7.423  1.00 93.14           H  
ATOM   3968  HG3 LYS A 253      -6.099  10.492  -8.347  1.00 93.14           H  
ATOM   3969  CD  LYS A 253      -7.421   9.061  -9.261  1.00 93.14           C  
ATOM   3970  HD2 LYS A 253      -7.906   9.804  -9.895  1.00 93.14           H  
ATOM   3971  HD3 LYS A 253      -8.143   8.311  -8.939  1.00 93.14           H  
ATOM   3972  CE  LYS A 253      -6.270   8.393 -10.006  1.00 93.14           C  
ATOM   3973  HE2 LYS A 253      -5.768   7.713  -9.317  1.00 93.14           H  
ATOM   3974  HE3 LYS A 253      -5.541   9.155 -10.283  1.00 93.14           H  
ATOM   3975  NZ  LYS A 253      -6.751   7.661 -11.198  1.00 93.14           N  
ATOM   3976  HZ1 LYS A 253      -7.192   8.299 -11.845  1.00 93.14           H  
ATOM   3977  HZ2 LYS A 253      -5.962   7.219 -11.648  1.00 93.14           H  
ATOM   3978  HZ3 LYS A 253      -7.406   6.947 -10.912  1.00 93.14           H  
ATOM   3979  N   PHE A 254      -9.387  11.672  -4.723  1.00 92.72           N  
ATOM   3980  H   PHE A 254      -9.551  10.684  -4.596  1.00 92.72           H  
ATOM   3981  CA  PHE A 254     -10.344  12.624  -4.157  1.00 92.72           C  
ATOM   3982  HA  PHE A 254     -10.706  13.280  -4.949  1.00 92.72           H  
ATOM   3983  C   PHE A 254      -9.682  13.517  -3.100  1.00 92.72           C  
ATOM   3984  CB  PHE A 254     -11.542  11.860  -3.579  1.00 92.72           C  
ATOM   3985  HB2 PHE A 254     -12.061  11.348  -4.389  1.00 92.72           H  
ATOM   3986  HB3 PHE A 254     -11.186  11.097  -2.887  1.00 92.72           H  
ATOM   3987  O   PHE A 254      -9.750  14.747  -3.184  1.00 92.72           O  
ATOM   3988  CG  PHE A 254     -12.526  12.754  -2.852  1.00 92.72           C  
ATOM   3989  CD1 PHE A 254     -12.519  12.815  -1.446  1.00 92.72           C  
ATOM   3990  HD1 PHE A 254     -11.834  12.201  -0.881  1.00 92.72           H  
ATOM   3991  CD2 PHE A 254     -13.440  13.539  -3.579  1.00 92.72           C  
ATOM   3992  HD2 PHE A 254     -13.456  13.488  -4.658  1.00 92.72           H  
ATOM   3993  CE1 PHE A 254     -13.426  13.647  -0.769  1.00 92.72           C  
ATOM   3994  HE1 PHE A 254     -13.442  13.645   0.311  1.00 92.72           H  
ATOM   3995  CE2 PHE A 254     -14.345  14.376  -2.903  1.00 92.72           C  
ATOM   3996  HE2 PHE A 254     -15.060  14.961  -3.462  1.00 92.72           H  
ATOM   3997  CZ  PHE A 254     -14.340  14.428  -1.497  1.00 92.72           C  
ATOM   3998  HZ  PHE A 254     -15.060  15.044  -0.978  1.00 92.72           H  
ATOM   3999  N   TYR A 255      -8.973  12.910  -2.148  1.00 92.32           N  
ATOM   4000  H   TYR A 255      -8.934  11.900  -2.139  1.00 92.32           H  
ATOM   4001  CA  TYR A 255      -8.286  13.648  -1.094  1.00 92.32           C  
ATOM   4002  HA  TYR A 255      -8.963  14.417  -0.724  1.00 92.32           H  
ATOM   4003  C   TYR A 255      -7.046  14.380  -1.596  1.00 92.32           C  
ATOM   4004  CB  TYR A 255      -7.967  12.719   0.074  1.00 92.32           C  
ATOM   4005  HB2 TYR A 255      -7.214  13.189   0.707  1.00 92.32           H  
ATOM   4006  HB3 TYR A 255      -7.550  11.783  -0.297  1.00 92.32           H  
ATOM   4007  O   TYR A 255      -6.790  15.486  -1.134  1.00 92.32           O  
ATOM   4008  CG  TYR A 255      -9.192  12.456   0.920  1.00 92.32           C  
ATOM   4009  CD1 TYR A 255      -9.618  13.427   1.849  1.00 92.32           C  
ATOM   4010  HD1 TYR A 255      -9.049  14.336   1.973  1.00 92.32           H  
ATOM   4011  CD2 TYR A 255      -9.909  11.254   0.780  1.00 92.32           C  
ATOM   4012  HD2 TYR A 255      -9.577  10.484   0.099  1.00 92.32           H  
ATOM   4013  CE1 TYR A 255     -10.752  13.188   2.649  1.00 92.32           C  
ATOM   4014  HE1 TYR A 255     -11.061  13.902   3.398  1.00 92.32           H  
ATOM   4015  CE2 TYR A 255     -11.036  11.013   1.578  1.00 92.32           C  
ATOM   4016  HE2 TYR A 255     -11.590  10.089   1.505  1.00 92.32           H  
ATOM   4017  OH  TYR A 255     -12.556  11.713   3.243  1.00 92.32           O  
ATOM   4018  HH  TYR A 255     -12.810  12.353   3.912  1.00 92.32           H  
ATOM   4019  CZ  TYR A 255     -11.458  11.976   2.508  1.00 92.32           C  
ATOM   4020  N   ALA A 256      -6.330  13.848  -2.586  1.00 92.40           N  
ATOM   4021  H   ALA A 256      -6.539  12.910  -2.897  1.00 92.40           H  
ATOM   4022  CA  ALA A 256      -5.215  14.539  -3.224  1.00 92.40           C  
ATOM   4023  HA  ALA A 256      -4.452  14.755  -2.475  1.00 92.40           H  
ATOM   4024  C   ALA A 256      -5.651  15.886  -3.811  1.00 92.40           C  
ATOM   4025  CB  ALA A 256      -4.617  13.615  -4.289  1.00 92.40           C  
ATOM   4026  HB1 ALA A 256      -3.768  14.104  -4.765  1.00 92.40           H  
ATOM   4027  HB2 ALA A 256      -4.260  12.692  -3.832  1.00 92.40           H  
ATOM   4028  HB3 ALA A 256      -5.358  13.375  -5.051  1.00 92.40           H  
ATOM   4029  O   ALA A 256      -5.055  16.918  -3.503  1.00 92.40           O  
ATOM   4030  N   ARG A 257      -6.753  15.907  -4.570  1.00 92.80           N  
ATOM   4031  H   ARG A 257      -7.195  15.025  -4.786  1.00 92.80           H  
ATOM   4032  CA  ARG A 257      -7.322  17.154  -5.109  1.00 92.80           C  
ATOM   4033  HA  ARG A 257      -6.560  17.688  -5.676  1.00 92.80           H  
ATOM   4034  C   ARG A 257      -7.781  18.105  -4.007  1.00 92.80           C  
ATOM   4035  CB  ARG A 257      -8.496  16.827  -6.031  1.00 92.80           C  
ATOM   4036  HB2 ARG A 257      -9.200  16.181  -5.505  1.00 92.80           H  
ATOM   4037  HB3 ARG A 257      -9.006  17.753  -6.296  1.00 92.80           H  
ATOM   4038  O   ARG A 257      -7.629  19.315  -4.144  1.00 92.80           O  
ATOM   4039  CG  ARG A 257      -8.026  16.148  -7.320  1.00 92.80           C  
ATOM   4040  HG2 ARG A 257      -7.452  15.250  -7.091  1.00 92.80           H  
ATOM   4041  HG3 ARG A 257      -7.396  16.832  -7.889  1.00 92.80           H  
ATOM   4042  CD  ARG A 257      -9.254  15.770  -8.143  1.00 92.80           C  
ATOM   4043  HD2 ARG A 257      -9.903  15.147  -7.526  1.00 92.80           H  
ATOM   4044  HD3 ARG A 257      -9.786  16.679  -8.421  1.00 92.80           H  
ATOM   4045  NE  ARG A 257      -8.870  15.025  -9.348  1.00 92.80           N  
ATOM   4046  HE  ARG A 257      -7.878  14.919  -9.510  1.00 92.80           H  
ATOM   4047  NH1 ARG A 257     -10.994  14.617 -10.113  1.00 92.80           N  
ATOM   4048 HH11 ARG A 257     -11.619  14.190 -10.781  1.00 92.80           H  
ATOM   4049 HH12 ARG A 257     -11.355  15.142  -9.330  1.00 92.80           H  
ATOM   4050  NH2 ARG A 257      -9.229  13.816 -11.231  1.00 92.80           N  
ATOM   4051 HH21 ARG A 257      -8.228  13.766 -11.351  1.00 92.80           H  
ATOM   4052 HH22 ARG A 257      -9.851  13.447 -11.936  1.00 92.80           H  
ATOM   4053  CZ  ARG A 257      -9.698  14.489 -10.221  1.00 92.80           C  
ATOM   4054  N   LYS A 258      -8.321  17.572  -2.907  1.00 91.25           N  
ATOM   4055  H   LYS A 258      -8.446  16.570  -2.886  1.00 91.25           H  
ATOM   4056  CA  LYS A 258      -8.754  18.373  -1.753  1.00 91.25           C  
ATOM   4057  HA  LYS A 258      -9.359  19.200  -2.123  1.00 91.25           H  
ATOM   4058  C   LYS A 258      -7.575  19.008  -1.004  1.00 91.25           C  
ATOM   4059  CB  LYS A 258      -9.623  17.497  -0.837  1.00 91.25           C  
ATOM   4060  HB2 LYS A 258      -8.996  16.764  -0.329  1.00 91.25           H  
ATOM   4061  HB3 LYS A 258     -10.354  16.965  -1.446  1.00 91.25           H  
ATOM   4062  O   LYS A 258      -7.683  20.158  -0.589  1.00 91.25           O  
ATOM   4063  CG  LYS A 258     -10.375  18.335   0.207  1.00 91.25           C  
ATOM   4064  HG2 LYS A 258     -10.983  19.081  -0.304  1.00 91.25           H  
ATOM   4065  HG3 LYS A 258      -9.660  18.844   0.853  1.00 91.25           H  
ATOM   4066  CD  LYS A 258     -11.282  17.448   1.069  1.00 91.25           C  
ATOM   4067  HD2 LYS A 258     -10.665  16.721   1.599  1.00 91.25           H  
ATOM   4068  HD3 LYS A 258     -11.984  16.915   0.427  1.00 91.25           H  
ATOM   4069  CE  LYS A 258     -12.050  18.313   2.075  1.00 91.25           C  
ATOM   4070  HE2 LYS A 258     -11.331  18.898   2.648  1.00 91.25           H  
ATOM   4071  HE3 LYS A 258     -12.683  19.009   1.525  1.00 91.25           H  
ATOM   4072  NZ  LYS A 258     -12.873  17.487   2.996  1.00 91.25           N  
ATOM   4073  HZ1 LYS A 258     -12.282  16.875   3.540  1.00 91.25           H  
ATOM   4074  HZ2 LYS A 258     -13.532  16.920   2.482  1.00 91.25           H  
ATOM   4075  HZ3 LYS A 258     -13.379  18.073   3.644  1.00 91.25           H  
ATOM   4076  N   ILE A 259      -6.467  18.280  -0.853  1.00 91.32           N  
ATOM   4077  H   ILE A 259      -6.485  17.330  -1.197  1.00 91.32           H  
ATOM   4078  CA  ILE A 259      -5.249  18.730  -0.165  1.00 91.32           C  
ATOM   4079  HA  ILE A 259      -5.526  19.220   0.769  1.00 91.32           H  
ATOM   4080  C   ILE A 259      -4.513  19.772  -1.010  1.00 91.32           C  
ATOM   4081  CB  ILE A 259      -4.344  17.518   0.174  1.00 91.32           C  
ATOM   4082  HB  ILE A 259      -4.216  16.922  -0.729  1.00 91.32           H  
ATOM   4083  O   ILE A 259      -4.255  20.875  -0.536  1.00 91.32           O  
ATOM   4084  CG1 ILE A 259      -5.001  16.640   1.265  1.00 91.32           C  
ATOM   4085 HG12 ILE A 259      -4.908  17.134   2.233  1.00 91.32           H  
ATOM   4086 HG13 ILE A 259      -6.067  16.529   1.066  1.00 91.32           H  
ATOM   4087  CG2 ILE A 259      -2.948  17.968   0.653  1.00 91.32           C  
ATOM   4088 HG21 ILE A 259      -3.040  18.633   1.512  1.00 91.32           H  
ATOM   4089 HG22 ILE A 259      -2.341  17.107   0.932  1.00 91.32           H  
ATOM   4090 HG23 ILE A 259      -2.415  18.487  -0.144  1.00 91.32           H  
ATOM   4091  CD1 ILE A 259      -4.401  15.231   1.363  1.00 91.32           C  
ATOM   4092 HD11 ILE A 259      -4.466  14.734   0.395  1.00 91.32           H  
ATOM   4093 HD12 ILE A 259      -4.964  14.651   2.094  1.00 91.32           H  
ATOM   4094 HD13 ILE A 259      -3.359  15.273   1.682  1.00 91.32           H  
ATOM   4095  N   TYR A 260      -4.209  19.441  -2.267  1.00 89.22           N  
ATOM   4096  H   TYR A 260      -4.444  18.517  -2.601  1.00 89.22           H  
ATOM   4097  CA  TYR A 260      -3.405  20.302  -3.138  1.00 89.22           C  
ATOM   4098  HA  TYR A 260      -2.657  20.806  -2.526  1.00 89.22           H  
ATOM   4099  C   TYR A 260      -4.209  21.420  -3.800  1.00 89.22           C  
ATOM   4100  CB  TYR A 260      -2.651  19.437  -4.157  1.00 89.22           C  
ATOM   4101  HB2 TYR A 260      -2.204  20.083  -4.913  1.00 89.22           H  
ATOM   4102  HB3 TYR A 260      -3.352  18.773  -4.664  1.00 89.22           H  
ATOM   4103  O   TYR A 260      -3.620  22.346  -4.345  1.00 89.22           O  
ATOM   4104  CG  TYR A 260      -1.541  18.639  -3.504  1.00 89.22           C  
ATOM   4105  CD1 TYR A 260      -0.372  19.310  -3.099  1.00 89.22           C  
ATOM   4106  HD1 TYR A 260      -0.247  20.360  -3.318  1.00 89.22           H  
ATOM   4107  CD2 TYR A 260      -1.694  17.265  -3.234  1.00 89.22           C  
ATOM   4108  HD2 TYR A 260      -2.584  16.746  -3.560  1.00 89.22           H  
ATOM   4109  CE1 TYR A 260       0.626  18.626  -2.385  1.00 89.22           C  
ATOM   4110  HE1 TYR A 260       1.507  19.164  -2.068  1.00 89.22           H  
ATOM   4111  CE2 TYR A 260      -0.693  16.572  -2.527  1.00 89.22           C  
ATOM   4112  HE2 TYR A 260      -0.810  15.523  -2.297  1.00 89.22           H  
ATOM   4113  OH  TYR A 260       1.385  16.645  -1.314  1.00 89.22           O  
ATOM   4114  HH  TYR A 260       1.958  17.327  -0.957  1.00 89.22           H  
ATOM   4115  CZ  TYR A 260       0.453  17.262  -2.081  1.00 89.22           C  
ATOM   4116  N   LYS A 261      -5.548  21.371  -3.744  1.00 90.30           N  
ATOM   4117  H   LYS A 261      -5.963  20.567  -3.295  1.00 90.30           H  
ATOM   4118  CA  LYS A 261      -6.458  22.348  -4.372  1.00 90.30           C  
ATOM   4119  HA  LYS A 261      -7.465  21.934  -4.312  1.00 90.30           H  
ATOM   4120  C   LYS A 261      -6.199  22.542  -5.873  1.00 90.30           C  
ATOM   4121  CB  LYS A 261      -6.455  23.678  -3.597  1.00 90.30           C  
ATOM   4122  HB2 LYS A 261      -7.173  24.355  -4.059  1.00 90.30           H  
ATOM   4123  HB3 LYS A 261      -5.466  24.132  -3.677  1.00 90.30           H  
ATOM   4124  O   LYS A 261      -6.579  23.560  -6.445  1.00 90.30           O  
ATOM   4125  CG  LYS A 261      -6.826  23.523  -2.115  1.00 90.30           C  
ATOM   4126  HG2 LYS A 261      -6.123  22.850  -1.624  1.00 90.30           H  
ATOM   4127  HG3 LYS A 261      -7.831  23.108  -2.035  1.00 90.30           H  
ATOM   4128  CD  LYS A 261      -6.772  24.888  -1.422  1.00 90.30           C  
ATOM   4129  HD2 LYS A 261      -5.768  25.299  -1.533  1.00 90.30           H  
ATOM   4130  HD3 LYS A 261      -7.489  25.561  -1.891  1.00 90.30           H  
ATOM   4131  CE  LYS A 261      -7.098  24.727   0.065  1.00 90.30           C  
ATOM   4132  HE2 LYS A 261      -8.110  24.335   0.161  1.00 90.30           H  
ATOM   4133  HE3 LYS A 261      -6.416  23.988   0.484  1.00 90.30           H  
ATOM   4134  NZ  LYS A 261      -6.963  26.014   0.792  1.00 90.30           N  
ATOM   4135  HZ1 LYS A 261      -7.591  26.710   0.414  1.00 90.30           H  
ATOM   4136  HZ2 LYS A 261      -7.165  25.888   1.773  1.00 90.30           H  
ATOM   4137  HZ3 LYS A 261      -6.017  26.356   0.712  1.00 90.30           H  
ATOM   4138  N   THR A 262      -5.592  21.550  -6.520  1.00 87.78           N  
ATOM   4139  H   THR A 262      -5.272  20.756  -5.983  1.00 87.78           H  
ATOM   4140  CA  THR A 262      -5.324  21.521  -7.956  1.00 87.78           C  
ATOM   4141  HA  THR A 262      -5.747  22.421  -8.401  1.00 87.78           H  
ATOM   4142  C   THR A 262      -5.972  20.285  -8.586  1.00 87.78           C  
ATOM   4143  CB  THR A 262      -3.822  21.545  -8.282  1.00 87.78           C  
ATOM   4144  HB  THR A 262      -3.714  21.515  -9.366  1.00 87.78           H  
ATOM   4145  O   THR A 262      -6.017  19.216  -7.971  1.00 87.78           O  
ATOM   4146  CG2 THR A 262      -3.128  22.802  -7.765  1.00 87.78           C  
ATOM   4147 HG21 THR A 262      -2.110  22.837  -8.153  1.00 87.78           H  
ATOM   4148 HG22 THR A 262      -3.666  23.692  -8.094  1.00 87.78           H  
ATOM   4149 HG23 THR A 262      -3.083  22.793  -6.676  1.00 87.78           H  
ATOM   4150  OG1 THR A 262      -3.180  20.416  -7.743  1.00 87.78           O  
ATOM   4151  HG1 THR A 262      -2.378  20.250  -8.245  1.00 87.78           H  
ATOM   4152  N   PRO A 263      -6.478  20.387  -9.830  1.00 85.26           N  
ATOM   4153  CA  PRO A 263      -6.911  19.213 -10.590  1.00 85.26           C  
ATOM   4154  HA  PRO A 263      -7.641  18.654 -10.004  1.00 85.26           H  
ATOM   4155  C   PRO A 263      -5.751  18.287 -10.962  1.00 85.26           C  
ATOM   4156  CB  PRO A 263      -7.579  19.765 -11.854  1.00 85.26           C  
ATOM   4157  HB2 PRO A 263      -8.447  19.168 -12.134  1.00 85.26           H  
ATOM   4158  HB3 PRO A 263      -6.866  19.802 -12.678  1.00 85.26           H  
ATOM   4159  O   PRO A 263      -5.953  17.083 -11.120  1.00 85.26           O  
ATOM   4160  CG  PRO A 263      -7.975  21.188 -11.467  1.00 85.26           C  
ATOM   4161  HG2 PRO A 263      -8.923  21.167 -10.929  1.00 85.26           H  
ATOM   4162  HG3 PRO A 263      -8.032  21.846 -12.333  1.00 85.26           H  
ATOM   4163  CD  PRO A 263      -6.853  21.608 -10.525  1.00 85.26           C  
ATOM   4164  HD2 PRO A 263      -6.007  21.984 -11.101  1.00 85.26           H  
ATOM   4165  HD3 PRO A 263      -7.221  22.375  -9.844  1.00 85.26           H  
ATOM   4166  N   TYR A 264      -4.558  18.865 -11.116  1.00 86.47           N  
ATOM   4167  H   TYR A 264      -4.487  19.859 -10.951  1.00 86.47           H  
ATOM   4168  CA  TYR A 264      -3.332  18.176 -11.494  1.00 86.47           C  
ATOM   4169  HA  TYR A 264      -3.574  17.189 -11.886  1.00 86.47           H  
ATOM   4170  C   TYR A 264      -2.452  18.003 -10.262  1.00 86.47           C  
ATOM   4171  CB  TYR A 264      -2.622  18.964 -12.601  1.00 86.47           C  
ATOM   4172  HB2 TYR A 264      -2.312  19.934 -12.213  1.00 86.47           H  
ATOM   4173  HB3 TYR A 264      -1.720  18.422 -12.886  1.00 86.47           H  
ATOM   4174  O   TYR A 264      -1.745  18.928  -9.862  1.00 86.47           O  
ATOM   4175  CG  TYR A 264      -3.476  19.173 -13.834  1.00 86.47           C  
ATOM   4176  CD1 TYR A 264      -3.712  18.098 -14.711  1.00 86.47           C  
ATOM   4177  HD1 TYR A 264      -3.269  17.133 -14.511  1.00 86.47           H  
ATOM   4178  CD2 TYR A 264      -4.050  20.434 -14.089  1.00 86.47           C  
ATOM   4179  HD2 TYR A 264      -3.852  21.260 -13.422  1.00 86.47           H  
ATOM   4180  CE1 TYR A 264      -4.519  18.283 -15.848  1.00 86.47           C  
ATOM   4181  HE1 TYR A 264      -4.702  17.469 -16.534  1.00 86.47           H  
ATOM   4182  CE2 TYR A 264      -4.858  20.623 -15.226  1.00 86.47           C  
ATOM   4183  HE2 TYR A 264      -5.285  21.595 -15.428  1.00 86.47           H  
ATOM   4184  OH  TYR A 264      -5.860  19.721 -17.213  1.00 86.47           O  
ATOM   4185  HH  TYR A 264      -6.142  20.633 -17.312  1.00 86.47           H  
ATOM   4186  CZ  TYR A 264      -5.090  19.546 -16.108  1.00 86.47           C  
ATOM   4187  N   VAL A 265      -2.530  16.827  -9.646  1.00 87.34           N  
ATOM   4188  H   VAL A 265      -3.117  16.098 -10.024  1.00 87.34           H  
ATOM   4189  CA  VAL A 265      -1.649  16.468  -8.538  1.00 87.34           C  
ATOM   4190  HA  VAL A 265      -1.323  17.388  -8.053  1.00 87.34           H  
ATOM   4191  C   VAL A 265      -0.440  15.719  -9.109  1.00 87.34           C  
ATOM   4192  CB  VAL A 265      -2.386  15.665  -7.457  1.00 87.34           C  
ATOM   4193  HB  VAL A 265      -2.725  14.715  -7.870  1.00 87.34           H  
ATOM   4194  O   VAL A 265      -0.623  14.816  -9.930  1.00 87.34           O  
ATOM   4195  CG1 VAL A 265      -1.439  15.400  -6.279  1.00 87.34           C  
ATOM   4196 HG11 VAL A 265      -1.953  14.862  -5.482  1.00 87.34           H  
ATOM   4197 HG12 VAL A 265      -0.610  14.776  -6.610  1.00 87.34           H  
ATOM   4198 HG13 VAL A 265      -1.054  16.340  -5.884  1.00 87.34           H  
ATOM   4199  CG2 VAL A 265      -3.606  16.445  -6.944  1.00 87.34           C  
ATOM   4200 HG21 VAL A 265      -3.301  17.432  -6.597  1.00 87.34           H  
ATOM   4201 HG22 VAL A 265      -4.077  15.901  -6.125  1.00 87.34           H  
ATOM   4202 HG23 VAL A 265      -4.341  16.562  -7.740  1.00 87.34           H  
ATOM   4203  N   PRO A 266       0.798  16.077  -8.722  1.00 88.59           N  
ATOM   4204  CA  PRO A 266       1.990  15.356  -9.159  1.00 88.59           C  
ATOM   4205  HA  PRO A 266       2.074  15.446 -10.242  1.00 88.59           H  
ATOM   4206  C   PRO A 266       1.932  13.875  -8.766  1.00 88.59           C  
ATOM   4207  CB  PRO A 266       3.167  16.082  -8.504  1.00 88.59           C  
ATOM   4208  HB2 PRO A 266       4.057  16.067  -9.133  1.00 88.59           H  
ATOM   4209  HB3 PRO A 266       3.375  15.648  -7.526  1.00 88.59           H  
ATOM   4210  O   PRO A 266       1.492  13.536  -7.662  1.00 88.59           O  
ATOM   4211  CG  PRO A 266       2.632  17.497  -8.310  1.00 88.59           C  
ATOM   4212  HG2 PRO A 266       3.162  18.037  -7.525  1.00 88.59           H  
ATOM   4213  HG3 PRO A 266       2.670  18.034  -9.258  1.00 88.59           H  
ATOM   4214  CD  PRO A 266       1.173  17.257  -7.954  1.00 88.59           C  
ATOM   4215  HD2 PRO A 266       1.076  17.052  -6.888  1.00 88.59           H  
ATOM   4216  HD3 PRO A 266       0.591  18.134  -8.235  1.00 88.59           H  
ATOM   4217  N   ILE A 267       2.405  12.989  -9.650  1.00 88.43           N  
ATOM   4218  H   ILE A 267       2.773  13.339 -10.523  1.00 88.43           H  
ATOM   4219  CA  ILE A 267       2.275  11.528  -9.476  1.00 88.43           C  
ATOM   4220  HA  ILE A 267       1.215  11.282  -9.416  1.00 88.43           H  
ATOM   4221  C   ILE A 267       2.915  11.062  -8.163  1.00 88.43           C  
ATOM   4222  CB  ILE A 267       2.884  10.774 -10.686  1.00 88.43           C  
ATOM   4223  HB  ILE A 267       3.915  11.104 -10.817  1.00 88.43           H  
ATOM   4224  O   ILE A 267       2.366  10.209  -7.471  1.00 88.43           O  
ATOM   4225  CG1 ILE A 267       2.088  11.101 -11.972  1.00 88.43           C  
ATOM   4226 HG12 ILE A 267       1.063  10.747 -11.858  1.00 88.43           H  
ATOM   4227 HG13 ILE A 267       2.048  12.182 -12.102  1.00 88.43           H  
ATOM   4228  CG2 ILE A 267       2.897   9.248 -10.459  1.00 88.43           C  
ATOM   4229 HG21 ILE A 267       1.880   8.884 -10.316  1.00 88.43           H  
ATOM   4230 HG22 ILE A 267       3.488   8.989  -9.580  1.00 88.43           H  
ATOM   4231 HG23 ILE A 267       3.354   8.734 -11.305  1.00 88.43           H  
ATOM   4232  CD1 ILE A 267       2.677  10.503 -13.260  1.00 88.43           C  
ATOM   4233 HD11 ILE A 267       2.168  10.935 -14.122  1.00 88.43           H  
ATOM   4234 HD12 ILE A 267       3.744  10.719 -13.329  1.00 88.43           H  
ATOM   4235 HD13 ILE A 267       2.528   9.424 -13.280  1.00 88.43           H  
ATOM   4236  N   ASP A 268       4.049  11.643  -7.772  1.00 85.95           N  
ATOM   4237  H   ASP A 268       4.393  12.440  -8.287  1.00 85.95           H  
ATOM   4238  CA  ASP A 268       4.742  11.282  -6.536  1.00 85.95           C  
ATOM   4239  HA  ASP A 268       4.922  10.207  -6.546  1.00 85.95           H  
ATOM   4240  C   ASP A 268       3.915  11.591  -5.275  1.00 85.95           C  
ATOM   4241  CB  ASP A 268       6.103  11.995  -6.502  1.00 85.95           C  
ATOM   4242  HB2 ASP A 268       6.677  11.598  -5.665  1.00 85.95           H  
ATOM   4243  HB3 ASP A 268       6.652  11.759  -7.414  1.00 85.95           H  
ATOM   4244  O   ASP A 268       4.023  10.885  -4.269  1.00 85.95           O  
ATOM   4245  CG  ASP A 268       5.991  13.518  -6.374  1.00 85.95           C  
ATOM   4246  OD1 ASP A 268       5.410  14.135  -7.288  1.00 85.95           O  
ATOM   4247  OD2 ASP A 268       6.510  14.054  -5.363  1.00 85.95           O  
ATOM   4248  N   LYS A 269       3.064  12.623  -5.323  1.00 88.61           N  
ATOM   4249  H   LYS A 269       2.977  13.122  -6.197  1.00 88.61           H  
ATOM   4250  CA  LYS A 269       2.157  12.969  -4.225  1.00 88.61           C  
ATOM   4251  HA  LYS A 269       2.662  12.790  -3.275  1.00 88.61           H  
ATOM   4252  C   LYS A 269       0.914  12.084  -4.228  1.00 88.61           C  
ATOM   4253  CB  LYS A 269       1.755  14.444  -4.294  1.00 88.61           C  
ATOM   4254  HB2 LYS A 269       1.134  14.594  -5.178  1.00 88.61           H  
ATOM   4255  HB3 LYS A 269       1.143  14.670  -3.421  1.00 88.61           H  
ATOM   4256  O   LYS A 269       0.516  11.629  -3.157  1.00 88.61           O  
ATOM   4257  CG  LYS A 269       2.901  15.461  -4.365  1.00 88.61           C  
ATOM   4258  HG2 LYS A 269       2.427  16.439  -4.456  1.00 88.61           H  
ATOM   4259  HG3 LYS A 269       3.475  15.295  -5.277  1.00 88.61           H  
ATOM   4260  CD  LYS A 269       3.877  15.490  -3.174  1.00 88.61           C  
ATOM   4261  HD2 LYS A 269       4.580  14.660  -3.250  1.00 88.61           H  
ATOM   4262  HD3 LYS A 269       3.327  15.421  -2.235  1.00 88.61           H  
ATOM   4263  CE  LYS A 269       4.614  16.836  -3.287  1.00 88.61           C  
ATOM   4264  HE2 LYS A 269       3.878  17.588  -3.572  1.00 88.61           H  
ATOM   4265  HE3 LYS A 269       5.329  16.781  -4.108  1.00 88.61           H  
ATOM   4266  NZ  LYS A 269       5.274  17.326  -2.052  1.00 88.61           N  
ATOM   4267  HZ1 LYS A 269       4.744  17.103  -1.222  1.00 88.61           H  
ATOM   4268  HZ2 LYS A 269       6.237  17.030  -1.991  1.00 88.61           H  
ATOM   4269  HZ3 LYS A 269       5.273  18.335  -2.095  1.00 88.61           H  
ATOM   4270  N   GLU A 270       0.345  11.792  -5.400  1.00 90.03           N  
ATOM   4271  H   GLU A 270       0.722  12.209  -6.240  1.00 90.03           H  
ATOM   4272  CA  GLU A 270      -0.766  10.836  -5.524  1.00 90.03           C  
ATOM   4273  HA  GLU A 270      -1.606  11.181  -4.921  1.00 90.03           H  
ATOM   4274  C   GLU A 270      -0.358   9.466  -4.966  1.00 90.03           C  
ATOM   4275  CB  GLU A 270      -1.251  10.700  -6.980  1.00 90.03           C  
ATOM   4276  HB2 GLU A 270      -0.414  10.422  -7.621  1.00 90.03           H  
ATOM   4277  HB3 GLU A 270      -1.987   9.897  -7.008  1.00 90.03           H  
ATOM   4278  O   GLU A 270      -1.003   8.965  -4.049  1.00 90.03           O  
ATOM   4279  CG  GLU A 270      -1.914  11.976  -7.527  1.00 90.03           C  
ATOM   4280  HG2 GLU A 270      -1.144  12.733  -7.674  1.00 90.03           H  
ATOM   4281  HG3 GLU A 270      -2.615  12.347  -6.780  1.00 90.03           H  
ATOM   4282  CD  GLU A 270      -2.670  11.761  -8.858  1.00 90.03           C  
ATOM   4283  OE1 GLU A 270      -3.585  12.570  -9.148  1.00 90.03           O  
ATOM   4284  OE2 GLU A 270      -2.387  10.774  -9.578  1.00 90.03           O  
ATOM   4285  N   VAL A 271       0.795   8.931  -5.388  1.00 90.23           N  
ATOM   4286  H   VAL A 271       1.281   9.397  -6.140  1.00 90.23           H  
ATOM   4287  CA  VAL A 271       1.326   7.642  -4.905  1.00 90.23           C  
ATOM   4288  HA  VAL A 271       0.587   6.868  -5.113  1.00 90.23           H  
ATOM   4289  C   VAL A 271       1.561   7.648  -3.391  1.00 90.23           C  
ATOM   4290  CB  VAL A 271       2.627   7.286  -5.657  1.00 90.23           C  
ATOM   4291  HB  VAL A 271       3.311   8.134  -5.605  1.00 90.23           H  
ATOM   4292  O   VAL A 271       1.329   6.637  -2.720  1.00 90.23           O  
ATOM   4293  CG1 VAL A 271       3.344   6.058  -5.074  1.00 90.23           C  
ATOM   4294 HG11 VAL A 271       2.662   5.209  -5.029  1.00 90.23           H  
ATOM   4295 HG12 VAL A 271       3.726   6.272  -4.076  1.00 90.23           H  
ATOM   4296 HG13 VAL A 271       4.193   5.790  -5.703  1.00 90.23           H  
ATOM   4297  CG2 VAL A 271       2.337   6.974  -7.131  1.00 90.23           C  
ATOM   4298 HG21 VAL A 271       3.275   6.843  -7.672  1.00 90.23           H  
ATOM   4299 HG22 VAL A 271       1.779   7.785  -7.598  1.00 90.23           H  
ATOM   4300 HG23 VAL A 271       1.743   6.063  -7.208  1.00 90.23           H  
ATOM   4301  N   LYS A 272       1.998   8.778  -2.817  1.00 90.76           N  
ATOM   4302  H   LYS A 272       2.181   9.570  -3.417  1.00 90.76           H  
ATOM   4303  CA  LYS A 272       2.168   8.918  -1.361  1.00 90.76           C  
ATOM   4304  HA  LYS A 272       2.778   8.084  -1.015  1.00 90.76           H  
ATOM   4305  C   LYS A 272       0.829   8.817  -0.625  1.00 90.76           C  
ATOM   4306  CB  LYS A 272       2.903  10.233  -1.045  1.00 90.76           C  
ATOM   4307  HB2 LYS A 272       2.284  11.080  -1.340  1.00 90.76           H  
ATOM   4308  HB3 LYS A 272       3.826  10.264  -1.624  1.00 90.76           H  
ATOM   4309  O   LYS A 272       0.765   8.151   0.410  1.00 90.76           O  
ATOM   4310  CG  LYS A 272       3.252  10.357   0.448  1.00 90.76           C  
ATOM   4311  HG2 LYS A 272       2.335  10.362   1.037  1.00 90.76           H  
ATOM   4312  HG3 LYS A 272       3.851   9.495   0.742  1.00 90.76           H  
ATOM   4313  CD  LYS A 272       4.036  11.642   0.754  1.00 90.76           C  
ATOM   4314  HD2 LYS A 272       4.950  11.654   0.160  1.00 90.76           H  
ATOM   4315  HD3 LYS A 272       3.424  12.504   0.488  1.00 90.76           H  
ATOM   4316  CE  LYS A 272       4.386  11.689   2.251  1.00 90.76           C  
ATOM   4317  HE2 LYS A 272       3.458  11.642   2.822  1.00 90.76           H  
ATOM   4318  HE3 LYS A 272       4.969  10.801   2.496  1.00 90.76           H  
ATOM   4319  NZ  LYS A 272       5.147  12.909   2.630  1.00 90.76           N  
ATOM   4320  HZ1 LYS A 272       4.611  13.743   2.443  1.00 90.76           H  
ATOM   4321  HZ2 LYS A 272       6.027  12.959   2.137  1.00 90.76           H  
ATOM   4322  HZ3 LYS A 272       5.357  12.900   3.618  1.00 90.76           H  
ATOM   4323  N   ILE A 273      -0.216   9.456  -1.150  1.00 92.88           N  
ATOM   4324  H   ILE A 273      -0.086   9.938  -2.028  1.00 92.88           H  
ATOM   4325  CA  ILE A 273      -1.568   9.428  -0.576  1.00 92.88           C  
ATOM   4326  HA  ILE A 273      -1.496   9.596   0.498  1.00 92.88           H  
ATOM   4327  C   ILE A 273      -2.198   8.042  -0.763  1.00 92.88           C  
ATOM   4328  CB  ILE A 273      -2.425  10.567  -1.172  1.00 92.88           C  
ATOM   4329  HB  ILE A 273      -2.409  10.494  -2.260  1.00 92.88           H  
ATOM   4330  O   ILE A 273      -2.714   7.478   0.200  1.00 92.88           O  
ATOM   4331  CG1 ILE A 273      -1.849  11.936  -0.741  1.00 92.88           C  
ATOM   4332 HG12 ILE A 273      -1.984  12.059   0.333  1.00 92.88           H  
ATOM   4333 HG13 ILE A 273      -0.778  11.973  -0.942  1.00 92.88           H  
ATOM   4334  CG2 ILE A 273      -3.882  10.452  -0.693  1.00 92.88           C  
ATOM   4335 HG21 ILE A 273      -3.934  10.549   0.392  1.00 92.88           H  
ATOM   4336 HG22 ILE A 273      -4.286   9.484  -0.988  1.00 92.88           H  
ATOM   4337 HG23 ILE A 273      -4.506  11.212  -1.164  1.00 92.88           H  
ATOM   4338  CD1 ILE A 273      -2.483  13.131  -1.454  1.00 92.88           C  
ATOM   4339 HD11 ILE A 273      -2.029  14.048  -1.080  1.00 92.88           H  
ATOM   4340 HD12 ILE A 273      -3.552  13.173  -1.245  1.00 92.88           H  
ATOM   4341 HD13 ILE A 273      -2.308  13.055  -2.527  1.00 92.88           H  
ATOM   4342  N   ASP A 274      -2.079   7.440  -1.944  1.00 94.02           N  
ATOM   4343  H   ASP A 274      -1.724   7.971  -2.726  1.00 94.02           H  
ATOM   4344  CA  ASP A 274      -2.555   6.080  -2.213  1.00 94.02           C  
ATOM   4345  HA  ASP A 274      -3.633   6.034  -2.063  1.00 94.02           H  
ATOM   4346  C   ASP A 274      -1.895   5.074  -1.261  1.00 94.02           C  
ATOM   4347  CB  ASP A 274      -2.240   5.696  -3.668  1.00 94.02           C  
ATOM   4348  HB2 ASP A 274      -1.176   5.839  -3.854  1.00 94.02           H  
ATOM   4349  HB3 ASP A 274      -2.458   4.636  -3.797  1.00 94.02           H  
ATOM   4350  O   ASP A 274      -2.569   4.274  -0.613  1.00 94.02           O  
ATOM   4351  CG  ASP A 274      -3.046   6.468  -4.719  1.00 94.02           C  
ATOM   4352  OD1 ASP A 274      -4.104   7.029  -4.365  1.00 94.02           O  
ATOM   4353  OD2 ASP A 274      -2.629   6.426  -5.896  1.00 94.02           O  
ATOM   4354  N   SER A 275      -0.572   5.172  -1.086  1.00 93.17           N  
ATOM   4355  H   SER A 275      -0.076   5.835  -1.664  1.00 93.17           H  
ATOM   4356  CA  SER A 275       0.178   4.341  -0.138  1.00 93.17           C  
ATOM   4357  HA  SER A 275       0.029   3.292  -0.392  1.00 93.17           H  
ATOM   4358  C   SER A 275      -0.273   4.552   1.308  1.00 93.17           C  
ATOM   4359  CB  SER A 275       1.672   4.657  -0.209  1.00 93.17           C  
ATOM   4360  HB2 SER A 275       1.834   5.721  -0.035  1.00 93.17           H  
ATOM   4361  HB3 SER A 275       2.190   4.093   0.567  1.00 93.17           H  
ATOM   4362  O   SER A 275      -0.257   3.608   2.101  1.00 93.17           O  
ATOM   4363  OG  SER A 275       2.214   4.298  -1.458  1.00 93.17           O  
ATOM   4364  HG  SER A 275       1.905   4.934  -2.106  1.00 93.17           H  
ATOM   4365  N   PHE A 276      -0.662   5.776   1.675  1.00 94.13           N  
ATOM   4366  H   PHE A 276      -0.692   6.504   0.976  1.00 94.13           H  
ATOM   4367  CA  PHE A 276      -1.240   6.060   2.985  1.00 94.13           C  
ATOM   4368  HA  PHE A 276      -0.575   5.663   3.752  1.00 94.13           H  
ATOM   4369  C   PHE A 276      -2.575   5.328   3.157  1.00 94.13           C  
ATOM   4370  CB  PHE A 276      -1.345   7.577   3.204  1.00 94.13           C  
ATOM   4371  HB2 PHE A 276      -1.854   8.046   2.362  1.00 94.13           H  
ATOM   4372  HB3 PHE A 276      -0.340   7.997   3.240  1.00 94.13           H  
ATOM   4373  O   PHE A 276      -2.698   4.549   4.103  1.00 94.13           O  
ATOM   4374  CG  PHE A 276      -2.090   7.961   4.463  1.00 94.13           C  
ATOM   4375  CD1 PHE A 276      -3.472   8.229   4.411  1.00 94.13           C  
ATOM   4376  HD1 PHE A 276      -4.010   8.173   3.476  1.00 94.13           H  
ATOM   4377  CD2 PHE A 276      -1.407   8.038   5.691  1.00 94.13           C  
ATOM   4378  HD2 PHE A 276      -0.344   7.854   5.740  1.00 94.13           H  
ATOM   4379  CE1 PHE A 276      -4.166   8.571   5.584  1.00 94.13           C  
ATOM   4380  HE1 PHE A 276      -5.225   8.777   5.552  1.00 94.13           H  
ATOM   4381  CE2 PHE A 276      -2.103   8.379   6.864  1.00 94.13           C  
ATOM   4382  HE2 PHE A 276      -1.587   8.454   7.809  1.00 94.13           H  
ATOM   4383  CZ  PHE A 276      -3.482   8.645   6.809  1.00 94.13           C  
ATOM   4384  HZ  PHE A 276      -4.019   8.913   7.707  1.00 94.13           H  
ATOM   4385  N   TYR A 277      -3.515   5.469   2.217  1.00 96.03           N  
ATOM   4386  H   TYR A 277      -3.341   6.096   1.445  1.00 96.03           H  
ATOM   4387  CA  TYR A 277      -4.805   4.771   2.270  1.00 96.03           C  
ATOM   4388  HA  TYR A 277      -5.296   5.026   3.209  1.00 96.03           H  
ATOM   4389  C   TYR A 277      -4.657   3.250   2.260  1.00 96.03           C  
ATOM   4390  CB  TYR A 277      -5.714   5.228   1.123  1.00 96.03           C  
ATOM   4391  HB2 TYR A 277      -5.137   5.330   0.203  1.00 96.03           H  
ATOM   4392  HB3 TYR A 277      -6.477   4.471   0.947  1.00 96.03           H  
ATOM   4393  O   TYR A 277      -5.305   2.576   3.052  1.00 96.03           O  
ATOM   4394  CG  TYR A 277      -6.426   6.520   1.448  1.00 96.03           C  
ATOM   4395  CD1 TYR A 277      -7.500   6.503   2.358  1.00 96.03           C  
ATOM   4396  HD1 TYR A 277      -7.850   5.569   2.772  1.00 96.03           H  
ATOM   4397  CD2 TYR A 277      -5.992   7.732   0.884  1.00 96.03           C  
ATOM   4398  HD2 TYR A 277      -5.189   7.727   0.161  1.00 96.03           H  
ATOM   4399  CE1 TYR A 277      -8.107   7.709   2.746  1.00 96.03           C  
ATOM   4400  HE1 TYR A 277      -8.928   7.716   3.448  1.00 96.03           H  
ATOM   4401  CE2 TYR A 277      -6.592   8.943   1.274  1.00 96.03           C  
ATOM   4402  HE2 TYR A 277      -6.247   9.880   0.864  1.00 96.03           H  
ATOM   4403  OH  TYR A 277      -8.148  10.085   2.693  1.00 96.03           O  
ATOM   4404  HH  TYR A 277      -7.816  10.861   2.236  1.00 96.03           H  
ATOM   4405  CZ  TYR A 277      -7.627   8.927   2.232  1.00 96.03           C  
ATOM   4406  N   MET A 278      -3.746   2.699   1.456  1.00 96.52           N  
ATOM   4407  H   MET A 278      -3.283   3.295   0.785  1.00 96.52           H  
ATOM   4408  CA  MET A 278      -3.442   1.265   1.459  1.00 96.52           C  
ATOM   4409  HA  MET A 278      -4.352   0.709   1.230  1.00 96.52           H  
ATOM   4410  C   MET A 278      -2.950   0.788   2.834  1.00 96.52           C  
ATOM   4411  CB  MET A 278      -2.394   0.963   0.381  1.00 96.52           C  
ATOM   4412  HB2 MET A 278      -1.568   1.669   0.464  1.00 96.52           H  
ATOM   4413  HB3 MET A 278      -1.993  -0.039   0.536  1.00 96.52           H  
ATOM   4414  O   MET A 278      -3.434  -0.216   3.359  1.00 96.52           O  
ATOM   4415  CG  MET A 278      -2.978   1.033  -1.031  1.00 96.52           C  
ATOM   4416  HG2 MET A 278      -3.786   0.307  -1.122  1.00 96.52           H  
ATOM   4417  HG3 MET A 278      -3.394   2.026  -1.204  1.00 96.52           H  
ATOM   4418  SD  MET A 278      -1.748   0.687  -2.311  1.00 96.52           S  
ATOM   4419  CE  MET A 278      -2.697   1.171  -3.776  1.00 96.52           C  
ATOM   4420  HE1 MET A 278      -2.059   1.112  -4.658  1.00 96.52           H  
ATOM   4421  HE2 MET A 278      -3.048   2.197  -3.665  1.00 96.52           H  
ATOM   4422  HE3 MET A 278      -3.550   0.505  -3.901  1.00 96.52           H  
ATOM   4423  N   ARG A 279      -2.028   1.516   3.478  1.00 95.00           N  
ATOM   4424  H   ARG A 279      -1.683   2.356   3.034  1.00 95.00           H  
ATOM   4425  CA  ARG A 279      -1.584   1.172   4.841  1.00 95.00           C  
ATOM   4426  HA  ARG A 279      -1.269   0.128   4.858  1.00 95.00           H  
ATOM   4427  C   ARG A 279      -2.721   1.267   5.855  1.00 95.00           C  
ATOM   4428  CB  ARG A 279      -0.420   2.063   5.283  1.00 95.00           C  
ATOM   4429  HB2 ARG A 279      -0.287   1.943   6.359  1.00 95.00           H  
ATOM   4430  HB3 ARG A 279      -0.667   3.106   5.084  1.00 95.00           H  
ATOM   4431  O   ARG A 279      -2.820   0.398   6.718  1.00 95.00           O  
ATOM   4432  CG  ARG A 279       0.901   1.690   4.596  1.00 95.00           C  
ATOM   4433  HG2 ARG A 279       0.849   1.900   3.528  1.00 95.00           H  
ATOM   4434  HG3 ARG A 279       1.079   0.622   4.723  1.00 95.00           H  
ATOM   4435  CD  ARG A 279       2.080   2.451   5.217  1.00 95.00           C  
ATOM   4436  HD2 ARG A 279       2.998   2.140   4.719  1.00 95.00           H  
ATOM   4437  HD3 ARG A 279       2.167   2.159   6.264  1.00 95.00           H  
ATOM   4438  NE  ARG A 279       1.904   3.917   5.148  1.00 95.00           N  
ATOM   4439  HE  ARG A 279       1.170   4.304   5.723  1.00 95.00           H  
ATOM   4440  NH1 ARG A 279       3.519   4.408   3.583  1.00 95.00           N  
ATOM   4441 HH11 ARG A 279       3.751   3.426   3.527  1.00 95.00           H  
ATOM   4442 HH12 ARG A 279       4.031   5.091   3.044  1.00 95.00           H  
ATOM   4443  NH2 ARG A 279       2.295   6.049   4.465  1.00 95.00           N  
ATOM   4444 HH21 ARG A 279       1.591   6.383   5.108  1.00 95.00           H  
ATOM   4445 HH22 ARG A 279       2.775   6.707   3.868  1.00 95.00           H  
ATOM   4446  CZ  ARG A 279       2.571   4.778   4.399  1.00 95.00           C  
ATOM   4447  N   MET A 280      -3.565   2.292   5.756  1.00 95.53           N  
ATOM   4448  H   MET A 280      -3.417   2.977   5.029  1.00 95.53           H  
ATOM   4449  CA  MET A 280      -4.712   2.462   6.651  1.00 95.53           C  
ATOM   4450  HA  MET A 280      -4.373   2.350   7.681  1.00 95.53           H  
ATOM   4451  C   MET A 280      -5.759   1.365   6.439  1.00 95.53           C  
ATOM   4452  CB  MET A 280      -5.311   3.868   6.499  1.00 95.53           C  
ATOM   4453  HB2 MET A 280      -5.588   4.046   5.460  1.00 95.53           H  
ATOM   4454  HB3 MET A 280      -6.208   3.936   7.114  1.00 95.53           H  
ATOM   4455  O   MET A 280      -6.258   0.815   7.414  1.00 95.53           O  
ATOM   4456  CG  MET A 280      -4.328   4.954   6.957  1.00 95.53           C  
ATOM   4457  HG2 MET A 280      -3.450   4.941   6.311  1.00 95.53           H  
ATOM   4458  HG3 MET A 280      -4.795   5.931   6.833  1.00 95.53           H  
ATOM   4459  SD  MET A 280      -3.770   4.790   8.676  1.00 95.53           S  
ATOM   4460  CE  MET A 280      -1.980   4.853   8.432  1.00 95.53           C  
ATOM   4461  HE1 MET A 280      -1.718   5.793   7.946  1.00 95.53           H  
ATOM   4462  HE2 MET A 280      -1.667   4.015   7.811  1.00 95.53           H  
ATOM   4463  HE3 MET A 280      -1.488   4.806   9.404  1.00 95.53           H  
ATOM   4464  N   ALA A 281      -6.006   0.942   5.198  1.00 96.84           N  
ATOM   4465  H   ALA A 281      -5.611   1.453   4.421  1.00 96.84           H  
ATOM   4466  CA  ALA A 281      -6.896  -0.174   4.896  1.00 96.84           C  
ATOM   4467  HA  ALA A 281      -7.880   0.045   5.311  1.00 96.84           H  
ATOM   4468  C   ALA A 281      -6.406  -1.480   5.531  1.00 96.84           C  
ATOM   4469  CB  ALA A 281      -7.023  -0.308   3.377  1.00 96.84           C  
ATOM   4470  HB1 ALA A 281      -6.058  -0.546   2.929  1.00 96.84           H  
ATOM   4471  HB2 ALA A 281      -7.738  -1.095   3.135  1.00 96.84           H  
ATOM   4472  HB3 ALA A 281      -7.383   0.636   2.967  1.00 96.84           H  
ATOM   4473  O   ALA A 281      -7.191  -2.191   6.153  1.00 96.84           O  
ATOM   4474  N   LEU A 282      -5.101  -1.776   5.457  1.00 96.38           N  
ATOM   4475  H   LEU A 282      -4.499  -1.170   4.918  1.00 96.38           H  
ATOM   4476  CA  LEU A 282      -4.534  -2.941   6.147  1.00 96.38           C  
ATOM   4477  HA  LEU A 282      -5.076  -3.833   5.832  1.00 96.38           H  
ATOM   4478  C   LEU A 282      -4.717  -2.858   7.666  1.00 96.38           C  
ATOM   4479  CB  LEU A 282      -3.040  -3.103   5.819  1.00 96.38           C  
ATOM   4480  HB2 LEU A 282      -2.533  -2.158   6.015  1.00 96.38           H  
ATOM   4481  HB3 LEU A 282      -2.623  -3.849   6.495  1.00 96.38           H  
ATOM   4482  O   LEU A 282      -4.996  -3.878   8.293  1.00 96.38           O  
ATOM   4483  CG  LEU A 282      -2.733  -3.547   4.381  1.00 96.38           C  
ATOM   4484  HG  LEU A 282      -3.122  -2.800   3.688  1.00 96.38           H  
ATOM   4485  CD1 LEU A 282      -1.218  -3.640   4.189  1.00 96.38           C  
ATOM   4486 HD11 LEU A 282      -0.798  -4.360   4.892  1.00 96.38           H  
ATOM   4487 HD12 LEU A 282      -0.768  -2.662   4.357  1.00 96.38           H  
ATOM   4488 HD13 LEU A 282      -0.992  -3.964   3.173  1.00 96.38           H  
ATOM   4489  CD2 LEU A 282      -3.347  -4.905   4.037  1.00 96.38           C  
ATOM   4490 HD21 LEU A 282      -3.056  -5.645   4.782  1.00 96.38           H  
ATOM   4491 HD22 LEU A 282      -3.010  -5.219   3.049  1.00 96.38           H  
ATOM   4492 HD23 LEU A 282      -4.434  -4.828   4.011  1.00 96.38           H  
ATOM   4493  N   LYS A 283      -4.589  -1.667   8.261  1.00 95.29           N  
ATOM   4494  H   LYS A 283      -4.376  -0.867   7.682  1.00 95.29           H  
ATOM   4495  CA  LYS A 283      -4.815  -1.462   9.700  1.00 95.29           C  
ATOM   4496  HA  LYS A 283      -4.249  -2.205  10.262  1.00 95.29           H  
ATOM   4497  C   LYS A 283      -6.271  -1.689  10.086  1.00 95.29           C  
ATOM   4498  CB  LYS A 283      -4.362  -0.066  10.136  1.00 95.29           C  
ATOM   4499  HB2 LYS A 283      -4.793   0.694   9.485  1.00 95.29           H  
ATOM   4500  HB3 LYS A 283      -4.713   0.122  11.151  1.00 95.29           H  
ATOM   4501  O   LYS A 283      -6.510  -2.429  11.032  1.00 95.29           O  
ATOM   4502  CG  LYS A 283      -2.837   0.033  10.125  1.00 95.29           C  
ATOM   4503  HG2 LYS A 283      -2.437  -0.679  10.846  1.00 95.29           H  
ATOM   4504  HG3 LYS A 283      -2.447  -0.216   9.137  1.00 95.29           H  
ATOM   4505  CD  LYS A 283      -2.401   1.451  10.498  1.00 95.29           C  
ATOM   4506  HD2 LYS A 283      -2.831   2.154   9.783  1.00 95.29           H  
ATOM   4507  HD3 LYS A 283      -2.772   1.708  11.490  1.00 95.29           H  
ATOM   4508  CE  LYS A 283      -0.878   1.573  10.454  1.00 95.29           C  
ATOM   4509  HE2 LYS A 283      -0.628   2.624  10.595  1.00 95.29           H  
ATOM   4510  HE3 LYS A 283      -0.530   1.274   9.466  1.00 95.29           H  
ATOM   4511  NZ  LYS A 283      -0.237   0.744  11.508  1.00 95.29           N  
ATOM   4512  HZ1 LYS A 283      -0.406  -0.239  11.352  1.00 95.29           H  
ATOM   4513  HZ2 LYS A 283      -0.627   0.973  12.411  1.00 95.29           H  
ATOM   4514  HZ3 LYS A 283       0.758   0.910  11.561  1.00 95.29           H  
ATOM   4515  N   VAL A 284      -7.220  -1.142   9.324  1.00 96.59           N  
ATOM   4516  H   VAL A 284      -6.935  -0.520   8.581  1.00 96.59           H  
ATOM   4517  CA  VAL A 284      -8.659  -1.383   9.527  1.00 96.59           C  
ATOM   4518  HA  VAL A 284      -8.939  -1.058  10.529  1.00 96.59           H  
ATOM   4519  C   VAL A 284      -8.974  -2.874   9.433  1.00 96.59           C  
ATOM   4520  CB  VAL A 284      -9.509  -0.596   8.508  1.00 96.59           C  
ATOM   4521  HB  VAL A 284      -9.150  -0.807   7.501  1.00 96.59           H  
ATOM   4522  O   VAL A 284      -9.631  -3.415  10.316  1.00 96.59           O  
ATOM   4523  CG1 VAL A 284     -10.993  -0.981   8.580  1.00 96.59           C  
ATOM   4524 HG11 VAL A 284     -11.375  -0.832   9.590  1.00 96.59           H  
ATOM   4525 HG12 VAL A 284     -11.569  -0.369   7.887  1.00 96.59           H  
ATOM   4526 HG13 VAL A 284     -11.142  -2.021   8.290  1.00 96.59           H  
ATOM   4527  CG2 VAL A 284      -9.412   0.912   8.755  1.00 96.59           C  
ATOM   4528 HG21 VAL A 284      -9.802   1.155   9.743  1.00 96.59           H  
ATOM   4529 HG22 VAL A 284      -8.376   1.245   8.685  1.00 96.59           H  
ATOM   4530 HG23 VAL A 284      -9.994   1.448   8.005  1.00 96.59           H  
ATOM   4531  N   LEU A 285      -8.475  -3.560   8.402  1.00 96.33           N  
ATOM   4532  H   LEU A 285      -7.969  -3.056   7.688  1.00 96.33           H  
ATOM   4533  CA  LEU A 285      -8.720  -4.992   8.214  1.00 96.33           C  
ATOM   4534  HA  LEU A 285      -9.791  -5.180   8.290  1.00 96.33           H  
ATOM   4535  C   LEU A 285      -8.059  -5.850   9.303  1.00 96.33           C  
ATOM   4536  CB  LEU A 285      -8.232  -5.411   6.819  1.00 96.33           C  
ATOM   4537  HB2 LEU A 285      -7.195  -5.095   6.711  1.00 96.33           H  
ATOM   4538  HB3 LEU A 285      -8.264  -6.499   6.762  1.00 96.33           H  
ATOM   4539  O   LEU A 285      -8.638  -6.844   9.722  1.00 96.33           O  
ATOM   4540  CG  LEU A 285      -9.041  -4.849   5.636  1.00 96.33           C  
ATOM   4541  HG  LEU A 285      -9.060  -3.760   5.673  1.00 96.33           H  
ATOM   4542  CD1 LEU A 285      -8.360  -5.279   4.333  1.00 96.33           C  
ATOM   4543 HD11 LEU A 285      -8.923  -4.890   3.484  1.00 96.33           H  
ATOM   4544 HD12 LEU A 285      -7.350  -4.871   4.301  1.00 96.33           H  
ATOM   4545 HD13 LEU A 285      -8.319  -6.367   4.277  1.00 96.33           H  
ATOM   4546  CD2 LEU A 285     -10.487  -5.339   5.626  1.00 96.33           C  
ATOM   4547 HD21 LEU A 285     -11.026  -4.933   6.483  1.00 96.33           H  
ATOM   4548 HD22 LEU A 285     -10.516  -6.428   5.673  1.00 96.33           H  
ATOM   4549 HD23 LEU A 285     -10.991  -4.999   4.721  1.00 96.33           H  
ATOM   4550  N   THR A 286      -6.879  -5.460   9.794  1.00 94.12           N  
ATOM   4551  H   THR A 286      -6.451  -4.635   9.400  1.00 94.12           H  
ATOM   4552  CA  THR A 286      -6.207  -6.151  10.910  1.00 94.12           C  
ATOM   4553  HA  THR A 286      -6.200  -7.223  10.715  1.00 94.12           H  
ATOM   4554  C   THR A 286      -6.953  -5.937  12.225  1.00 94.12           C  
ATOM   4555  CB  THR A 286      -4.753  -5.684  11.069  1.00 94.12           C  
ATOM   4556  HB  THR A 286      -4.741  -4.628  11.336  1.00 94.12           H  
ATOM   4557  O   THR A 286      -7.170  -6.892  12.959  1.00 94.12           O  
ATOM   4558  CG2 THR A 286      -3.992  -6.474  12.133  1.00 94.12           C  
ATOM   4559 HG21 THR A 286      -4.422  -6.291  13.118  1.00 94.12           H  
ATOM   4560 HG22 THR A 286      -4.057  -7.540  11.914  1.00 94.12           H  
ATOM   4561 HG23 THR A 286      -2.947  -6.166  12.142  1.00 94.12           H  
ATOM   4562  OG1 THR A 286      -4.037  -5.850   9.864  1.00 94.12           O  
ATOM   4563  HG1 THR A 286      -4.431  -5.249   9.227  1.00 94.12           H  
ATOM   4564  N   LEU A 287      -7.401  -4.708  12.503  1.00 93.98           N  
ATOM   4565  H   LEU A 287      -7.191  -3.949  11.871  1.00 93.98           H  
ATOM   4566  CA  LEU A 287      -8.250  -4.420  13.660  1.00 93.98           C  
ATOM   4567  HA  LEU A 287      -7.731  -4.739  14.563  1.00 93.98           H  
ATOM   4568  C   LEU A 287      -9.562  -5.212  13.577  1.00 93.98           C  
ATOM   4569  CB  LEU A 287      -8.505  -2.901  13.721  1.00 93.98           C  
ATOM   4570  HB2 LEU A 287      -8.962  -2.587  12.783  1.00 93.98           H  
ATOM   4571  HB3 LEU A 287      -7.548  -2.388  13.818  1.00 93.98           H  
ATOM   4572  O   LEU A 287     -10.020  -5.755  14.573  1.00 93.98           O  
ATOM   4573  CG  LEU A 287      -9.427  -2.462  14.876  1.00 93.98           C  
ATOM   4574  HG  LEU A 287     -10.381  -2.983  14.804  1.00 93.98           H  
ATOM   4575  CD1 LEU A 287      -8.802  -2.745  16.244  1.00 93.98           C  
ATOM   4576 HD11 LEU A 287      -8.715  -3.820  16.401  1.00 93.98           H  
ATOM   4577 HD12 LEU A 287      -7.817  -2.286  16.317  1.00 93.98           H  
ATOM   4578 HD13 LEU A 287      -9.440  -2.341  17.030  1.00 93.98           H  
ATOM   4579  CD2 LEU A 287      -9.710  -0.965  14.769  1.00 93.98           C  
ATOM   4580 HD21 LEU A 287     -10.128  -0.731  13.790  1.00 93.98           H  
ATOM   4581 HD22 LEU A 287      -8.795  -0.394  14.929  1.00 93.98           H  
ATOM   4582 HD23 LEU A 287     -10.437  -0.678  15.529  1.00 93.98           H  
ATOM   4583  N   SER A 288     -10.137  -5.319  12.380  1.00 94.47           N  
ATOM   4584  H   SER A 288      -9.715  -4.824  11.607  1.00 94.47           H  
ATOM   4585  CA  SER A 288     -11.340  -6.118  12.133  1.00 94.47           C  
ATOM   4586  HA  SER A 288     -12.129  -5.787  12.809  1.00 94.47           H  
ATOM   4587  C   SER A 288     -11.101  -7.608  12.395  1.00 94.47           C  
ATOM   4588  CB  SER A 288     -11.831  -5.918  10.700  1.00 94.47           C  
ATOM   4589  HB2 SER A 288     -12.739  -6.502  10.554  1.00 94.47           H  
ATOM   4590  HB3 SER A 288     -11.079  -6.278   9.998  1.00 94.47           H  
ATOM   4591  O   SER A 288     -11.945  -8.248  13.005  1.00 94.47           O  
ATOM   4592  OG  SER A 288     -12.096  -4.551  10.443  1.00 94.47           O  
ATOM   4593  HG  SER A 288     -11.273  -4.064  10.530  1.00 94.47           H  
ATOM   4594  N   ASP A 289      -9.949  -8.159  12.000  1.00 92.94           N  
ATOM   4595  H   ASP A 289      -9.289  -7.597  11.482  1.00 92.94           H  
ATOM   4596  CA  ASP A 289      -9.553  -9.536  12.345  1.00 92.94           C  
ATOM   4597  HA  ASP A 289     -10.281 -10.232  11.930  1.00 92.94           H  
ATOM   4598  C   ASP A 289      -9.524  -9.727  13.870  1.00 92.94           C  
ATOM   4599  CB  ASP A 289      -8.162  -9.839  11.744  1.00 92.94           C  
ATOM   4600  HB2 ASP A 289      -7.393  -9.348  12.340  1.00 92.94           H  
ATOM   4601  HB3 ASP A 289      -8.087  -9.414  10.743  1.00 92.94           H  
ATOM   4602  O   ASP A 289     -10.190 -10.610  14.411  1.00 92.94           O  
ATOM   4603  CG  ASP A 289      -7.815 -11.330  11.645  1.00 92.94           C  
ATOM   4604  OD1 ASP A 289      -8.707 -12.155  11.369  1.00 92.94           O  
ATOM   4605  OD2 ASP A 289      -6.604 -11.660  11.684  1.00 92.94           O  
ATOM   4606  N   ASP A 290      -8.822  -8.832  14.574  1.00 90.13           N  
ATOM   4607  H   ASP A 290      -8.306  -8.129  14.064  1.00 90.13           H  
ATOM   4608  CA  ASP A 290      -8.655  -8.890  16.027  1.00 90.13           C  
ATOM   4609  HA  ASP A 290      -8.246  -9.867  16.284  1.00 90.13           H  
ATOM   4610  C   ASP A 290     -10.021  -8.780  16.753  1.00 90.13           C  
ATOM   4611  CB  ASP A 290      -7.625  -7.817  16.472  1.00 90.13           C  
ATOM   4612  HB2 ASP A 290      -7.637  -7.770  17.561  1.00 90.13           H  
ATOM   4613  HB3 ASP A 290      -7.942  -6.843  16.100  1.00 90.13           H  
ATOM   4614  O   ASP A 290     -10.300  -9.547  17.678  1.00 90.13           O  
ATOM   4615  CG  ASP A 290      -6.155  -8.077  16.031  1.00 90.13           C  
ATOM   4616  OD1 ASP A 290      -5.751  -9.249  15.855  1.00 90.13           O  
ATOM   4617  OD2 ASP A 290      -5.339  -7.125  15.922  1.00 90.13           O  
ATOM   4618  N   LEU A 291     -10.924  -7.901  16.294  1.00 90.02           N  
ATOM   4619  H   LEU A 291     -10.640  -7.303  15.531  1.00 90.02           H  
ATOM   4620  CA  LEU A 291     -12.287  -7.761  16.830  1.00 90.02           C  
ATOM   4621  HA  LEU A 291     -12.229  -7.693  17.916  1.00 90.02           H  
ATOM   4622  C   LEU A 291     -13.184  -8.973  16.524  1.00 90.02           C  
ATOM   4623  CB  LEU A 291     -12.930  -6.472  16.280  1.00 90.02           C  
ATOM   4624  HB2 LEU A 291     -12.859  -6.491  15.193  1.00 90.02           H  
ATOM   4625  HB3 LEU A 291     -13.989  -6.475  16.539  1.00 90.02           H  
ATOM   4626  O   LEU A 291     -14.019  -9.345  17.351  1.00 90.02           O  
ATOM   4627  CG  LEU A 291     -12.314  -5.158  16.799  1.00 90.02           C  
ATOM   4628  HG  LEU A 291     -11.241  -5.141  16.610  1.00 90.02           H  
ATOM   4629  CD1 LEU A 291     -12.957  -3.981  16.063  1.00 90.02           C  
ATOM   4630 HD11 LEU A 291     -12.769  -4.081  14.994  1.00 90.02           H  
ATOM   4631 HD12 LEU A 291     -14.032  -3.962  16.241  1.00 90.02           H  
ATOM   4632 HD13 LEU A 291     -12.515  -3.046  16.407  1.00 90.02           H  
ATOM   4633  CD2 LEU A 291     -12.517  -4.956  18.301  1.00 90.02           C  
ATOM   4634 HD21 LEU A 291     -13.578  -4.985  18.546  1.00 90.02           H  
ATOM   4635 HD22 LEU A 291     -12.102  -3.992  18.596  1.00 90.02           H  
ATOM   4636 HD23 LEU A 291     -11.989  -5.730  18.858  1.00 90.02           H  
ATOM   4637  N   GLY A 292     -13.017  -9.606  15.360  1.00 86.67           N  
ATOM   4638  H   GLY A 292     -12.317  -9.259  14.720  1.00 86.67           H  
ATOM   4639  CA  GLY A 292     -13.768 -10.801  14.970  1.00 86.67           C  
ATOM   4640  HA2 GLY A 292     -14.839 -10.610  15.047  1.00 86.67           H  
ATOM   4641  HA3 GLY A 292     -13.521 -11.031  13.934  1.00 86.67           H  
ATOM   4642  C   GLY A 292     -13.414 -12.033  15.805  1.00 86.67           C  
ATOM   4643  O   GLY A 292     -14.303 -12.784  16.220  1.00 86.67           O  
ATOM   4644  N   ILE A 293     -12.127 -12.209  16.125  1.00 81.46           N  
ATOM   4645  H   ILE A 293     -11.456 -11.568  15.726  1.00 81.46           H  
ATOM   4646  CA  ILE A 293     -11.620 -13.352  16.904  1.00 81.46           C  
ATOM   4647  HA  ILE A 293     -11.921 -14.270  16.399  1.00 81.46           H  
ATOM   4648  C   ILE A 293     -12.225 -13.399  18.316  1.00 81.46           C  
ATOM   4649  CB  ILE A 293     -10.074 -13.319  16.943  1.00 81.46           C  
ATOM   4650  HB  ILE A 293      -9.759 -12.324  17.259  1.00 81.46           H  
ATOM   4651  O   ILE A 293     -12.556 -14.484  18.802  1.00 81.46           O  
ATOM   4652  CG1 ILE A 293      -9.493 -13.610  15.539  1.00 81.46           C  
ATOM   4653 HG12 ILE A 293      -9.587 -14.673  15.319  1.00 81.46           H  
ATOM   4654 HG13 ILE A 293     -10.064 -13.078  14.778  1.00 81.46           H  
ATOM   4655  CG2 ILE A 293      -9.510 -14.349  17.945  1.00 81.46           C  
ATOM   4656 HG21 ILE A 293      -9.800 -14.095  18.964  1.00 81.46           H  
ATOM   4657 HG22 ILE A 293      -9.881 -15.347  17.707  1.00 81.46           H  
ATOM   4658 HG23 ILE A 293      -8.421 -14.357  17.914  1.00 81.46           H  
ATOM   4659  CD1 ILE A 293      -8.024 -13.195  15.383  1.00 81.46           C  
ATOM   4660 HD11 ILE A 293      -7.379 -13.797  16.023  1.00 81.46           H  
ATOM   4661 HD12 ILE A 293      -7.907 -12.140  15.633  1.00 81.46           H  
ATOM   4662 HD13 ILE A 293      -7.722 -13.341  14.346  1.00 81.46           H  
ATOM   4663  N   TYR A 294     -12.453 -12.248  18.963  1.00 71.00           N  
ATOM   4664  H   TYR A 294     -12.150 -11.388  18.529  1.00 71.00           H  
ATOM   4665  CA  TYR A 294     -13.053 -12.197  20.307  1.00 71.00           C  
ATOM   4666  HA  TYR A 294     -12.392 -12.720  20.997  1.00 71.00           H  
ATOM   4667  C   TYR A 294     -14.416 -12.892  20.395  1.00 71.00           C  
ATOM   4668  CB  TYR A 294     -13.204 -10.742  20.768  1.00 71.00           C  
ATOM   4669  HB2 TYR A 294     -14.003 -10.681  21.507  1.00 71.00           H  
ATOM   4670  HB3 TYR A 294     -13.498 -10.114  19.927  1.00 71.00           H  
ATOM   4671  O   TYR A 294     -14.777 -13.424  21.452  1.00 71.00           O  
ATOM   4672  CG  TYR A 294     -11.958 -10.198  21.420  1.00 71.00           C  
ATOM   4673  CD1 TYR A 294     -11.575 -10.671  22.691  1.00 71.00           C  
ATOM   4674  HD1 TYR A 294     -12.172 -11.422  23.188  1.00 71.00           H  
ATOM   4675  CD2 TYR A 294     -11.176  -9.238  20.759  1.00 71.00           C  
ATOM   4676  HD2 TYR A 294     -11.460  -8.884  19.779  1.00 71.00           H  
ATOM   4677  CE1 TYR A 294     -10.409 -10.179  23.303  1.00 71.00           C  
ATOM   4678  HE1 TYR A 294     -10.102 -10.524  24.279  1.00 71.00           H  
ATOM   4679  CE2 TYR A 294     -10.014  -8.742  21.370  1.00 71.00           C  
ATOM   4680  HE2 TYR A 294      -9.411  -8.015  20.846  1.00 71.00           H  
ATOM   4681  OH  TYR A 294      -8.543  -8.699  23.279  1.00 71.00           O  
ATOM   4682  HH  TYR A 294      -8.385  -7.803  22.973  1.00 71.00           H  
ATOM   4683  CZ  TYR A 294      -9.632  -9.203  22.648  1.00 71.00           C  
ATOM   4684  N   ARG A 295     -15.175 -12.923  19.293  1.00 60.70           N  
ATOM   4685  H   ARG A 295     -14.811 -12.499  18.451  1.00 60.70           H  
ATOM   4686  CA  ARG A 295     -16.433 -13.666  19.232  1.00 60.70           C  
ATOM   4687  HA  ARG A 295     -16.944 -13.545  20.187  1.00 60.70           H  
ATOM   4688  C   ARG A 295     -16.189 -15.163  19.060  1.00 60.70           C  
ATOM   4689  CB  ARG A 295     -17.322 -13.077  18.133  1.00 60.70           C  
ATOM   4690  HB2 ARG A 295     -16.911 -13.326  17.154  1.00 60.70           H  
ATOM   4691  HB3 ARG A 295     -17.349 -11.992  18.233  1.00 60.70           H  
ATOM   4692  O   ARG A 295     -16.860 -15.936  19.741  1.00 60.70           O  
ATOM   4693  CG  ARG A 295     -18.749 -13.620  18.254  1.00 60.70           C  
ATOM   4694  HG2 ARG A 295     -19.158 -13.367  19.232  1.00 60.70           H  
ATOM   4695  HG3 ARG A 295     -18.724 -14.705  18.144  1.00 60.70           H  
ATOM   4696  CD  ARG A 295     -19.638 -13.029  17.163  1.00 60.70           C  
ATOM   4697  HD2 ARG A 295     -19.702 -11.950  17.305  1.00 60.70           H  
ATOM   4698  HD3 ARG A 295     -19.180 -13.225  16.193  1.00 60.70           H  
ATOM   4699  NE  ARG A 295     -20.985 -13.627  17.193  1.00 60.70           N  
ATOM   4700  HE  ARG A 295     -21.118 -14.423  17.800  1.00 60.70           H  
ATOM   4701  NH1 ARG A 295     -21.905 -12.272  15.591  1.00 60.70           N  
ATOM   4702 HH11 ARG A 295     -22.667 -12.017  14.979  1.00 60.70           H  
ATOM   4703 HH12 ARG A 295     -21.061 -11.717  15.578  1.00 60.70           H  
ATOM   4704  NH2 ARG A 295     -23.116 -13.941  16.462  1.00 60.70           N  
ATOM   4705 HH21 ARG A 295     -23.214 -14.738  17.075  1.00 60.70           H  
ATOM   4706 HH22 ARG A 295     -23.881 -13.664  15.864  1.00 60.70           H  
ATOM   4707  CZ  ARG A 295     -21.993 -13.279  16.416  1.00 60.70           C  
ATOM   4708  N   ASN A 296     -15.232 -15.574  18.225  1.00 55.86           N  
ATOM   4709  H   ASN A 296     -14.685 -14.883  17.731  1.00 55.86           H  
ATOM   4710  CA  ASN A 296     -14.936 -16.992  18.010  1.00 55.86           C  
ATOM   4711  HA  ASN A 296     -15.873 -17.492  17.766  1.00 55.86           H  
ATOM   4712  C   ASN A 296     -14.472 -17.684  19.293  1.00 55.86           C  
ATOM   4713  CB  ASN A 296     -13.969 -17.189  16.819  1.00 55.86           C  
ATOM   4714  HB2 ASN A 296     -13.393 -18.103  16.968  1.00 55.86           H  
ATOM   4715  HB3 ASN A 296     -13.267 -16.358  16.749  1.00 55.86           H  
ATOM   4716  O   ASN A 296     -14.978 -18.760  19.587  1.00 55.86           O  
ATOM   4717  CG  ASN A 296     -14.703 -17.348  15.492  1.00 55.86           C  
ATOM   4718  ND2 ASN A 296     -14.010 -17.505  14.389  1.00 55.86           N  
ATOM   4719 HD21 ASN A 296     -13.003 -17.472  14.326  1.00 55.86           H  
ATOM   4720 HD22 ASN A 296     -14.527 -17.606  13.527  1.00 55.86           H  
ATOM   4721  OD1 ASN A 296     -15.923 -17.351  15.434  1.00 55.86           O  
ATOM   4722  N   ASP A 297     -13.648 -17.062  20.138  1.00 56.42           N  
ATOM   4723  H   ASP A 297     -13.195 -16.210  19.839  1.00 56.42           H  
ATOM   4724  CA  ASP A 297     -13.275 -17.671  21.427  1.00 56.42           C  
ATOM   4725  HA  ASP A 297     -12.874 -18.668  21.242  1.00 56.42           H  
ATOM   4726  C   ASP A 297     -14.480 -17.864  22.365  1.00 56.42           C  
ATOM   4727  CB  ASP A 297     -12.198 -16.822  22.124  1.00 56.42           C  
ATOM   4728  HB2 ASP A 297     -12.389 -15.765  21.938  1.00 56.42           H  
ATOM   4729  HB3 ASP A 297     -12.275 -16.982  23.199  1.00 56.42           H  
ATOM   4730  O   ASP A 297     -14.587 -18.882  23.058  1.00 56.42           O  
ATOM   4731  CG  ASP A 297     -10.760 -17.171  21.722  1.00 56.42           C  
ATOM   4732  OD1 ASP A 297     -10.558 -18.200  21.042  1.00 56.42           O  
ATOM   4733  OD2 ASP A 297      -9.861 -16.450  22.208  1.00 56.42           O  
ATOM   4734  N   ARG A 298     -15.430 -16.917  22.373  1.00 53.55           N  
ATOM   4735  H   ARG A 298     -15.307 -16.128  21.755  1.00 53.55           H  
ATOM   4736  CA  ARG A 298     -16.675 -17.049  23.148  1.00 53.55           C  
ATOM   4737  HA  ARG A 298     -16.431 -17.408  24.148  1.00 53.55           H  
ATOM   4738  C   ARG A 298     -17.603 -18.109  22.558  1.00 53.55           C  
ATOM   4739  CB  ARG A 298     -17.395 -15.699  23.274  1.00 53.55           C  
ATOM   4740  HB2 ARG A 298     -17.508 -15.246  22.289  1.00 53.55           H  
ATOM   4741  HB3 ARG A 298     -18.389 -15.881  23.682  1.00 53.55           H  
ATOM   4742  O   ARG A 298     -18.145 -18.910  23.314  1.00 53.55           O  
ATOM   4743  CG  ARG A 298     -16.660 -14.727  24.208  1.00 53.55           C  
ATOM   4744  HG2 ARG A 298     -15.703 -14.447  23.770  1.00 53.55           H  
ATOM   4745  HG3 ARG A 298     -16.485 -15.211  25.169  1.00 53.55           H  
ATOM   4746  CD  ARG A 298     -17.517 -13.475  24.427  1.00 53.55           C  
ATOM   4747  HD2 ARG A 298     -18.472 -13.780  24.855  1.00 53.55           H  
ATOM   4748  HD3 ARG A 298     -17.697 -13.003  23.462  1.00 53.55           H  
ATOM   4749  NE  ARG A 298     -16.858 -12.506  25.324  1.00 53.55           N  
ATOM   4750  HE  ARG A 298     -15.861 -12.611  25.448  1.00 53.55           H  
ATOM   4751  NH1 ARG A 298     -18.693 -11.181  25.736  1.00 53.55           N  
ATOM   4752 HH11 ARG A 298     -19.110 -10.378  26.186  1.00 53.55           H  
ATOM   4753 HH12 ARG A 298     -19.264 -11.796  25.173  1.00 53.55           H  
ATOM   4754  NH2 ARG A 298     -16.731 -10.648  26.643  1.00 53.55           N  
ATOM   4755 HH21 ARG A 298     -15.740 -10.792  26.771  1.00 53.55           H  
ATOM   4756 HH22 ARG A 298     -17.174  -9.843  27.061  1.00 53.55           H  
ATOM   4757  CZ  ARG A 298     -17.428 -11.456  25.895  1.00 53.55           C  
ATOM   4758  N   ILE A 299     -17.750 -18.157  21.232  1.00 54.30           N  
ATOM   4759  H   ILE A 299     -17.264 -17.469  20.675  1.00 54.30           H  
ATOM   4760  CA  ILE A 299     -18.552 -19.178  20.546  1.00 54.30           C  
ATOM   4761  HA  ILE A 299     -19.536 -19.215  21.015  1.00 54.30           H  
ATOM   4762  C   ILE A 299     -17.926 -20.554  20.740  1.00 54.30           C  
ATOM   4763  CB  ILE A 299     -18.756 -18.851  19.049  1.00 54.30           C  
ATOM   4764  HB  ILE A 299     -17.785 -18.646  18.598  1.00 54.30           H  
ATOM   4765  O   ILE A 299     -18.645 -21.483  21.070  1.00 54.30           O  
ATOM   4766  CG1 ILE A 299     -19.658 -17.605  18.902  1.00 54.30           C  
ATOM   4767 HG12 ILE A 299     -19.253 -16.785  19.494  1.00 54.30           H  
ATOM   4768 HG13 ILE A 299     -20.651 -17.832  19.292  1.00 54.30           H  
ATOM   4769  CG2 ILE A 299     -19.401 -20.041  18.305  1.00 54.30           C  
ATOM   4770 HG21 ILE A 299     -18.764 -20.924  18.357  1.00 54.30           H  
ATOM   4771 HG22 ILE A 299     -19.509 -19.819  17.243  1.00 54.30           H  
ATOM   4772 HG23 ILE A 299     -20.378 -20.272  18.728  1.00 54.30           H  
ATOM   4773  CD1 ILE A 299     -19.800 -17.116  17.455  1.00 54.30           C  
ATOM   4774 HD11 ILE A 299     -20.324 -17.849  16.841  1.00 54.30           H  
ATOM   4775 HD12 ILE A 299     -20.393 -16.201  17.444  1.00 54.30           H  
ATOM   4776 HD13 ILE A 299     -18.817 -16.917  17.028  1.00 54.30           H  
ATOM   4777  N   HIS A 300     -16.610 -20.717  20.611  1.00 53.01           N  
ATOM   4778  H   HIS A 300     -16.049 -19.938  20.299  1.00 53.01           H  
ATOM   4779  CA  HIS A 300     -15.948 -21.999  20.838  1.00 53.01           C  
ATOM   4780  HA  HIS A 300     -16.413 -22.742  20.191  1.00 53.01           H  
ATOM   4781  C   HIS A 300     -16.137 -22.489  22.272  1.00 53.01           C  
ATOM   4782  CB  HIS A 300     -14.458 -21.913  20.481  1.00 53.01           C  
ATOM   4783  HB2 HIS A 300     -13.935 -22.750  20.943  1.00 53.01           H  
ATOM   4784  HB3 HIS A 300     -14.031 -20.995  20.884  1.00 53.01           H  
ATOM   4785  O   HIS A 300     -16.407 -23.674  22.450  1.00 53.01           O  
ATOM   4786  CG  HIS A 300     -14.207 -21.991  18.998  1.00 53.01           C  
ATOM   4787  CD2 HIS A 300     -13.607 -21.047  18.210  1.00 53.01           C  
ATOM   4788  HD2 HIS A 300     -13.200 -20.102  18.539  1.00 53.01           H  
ATOM   4789  ND1 HIS A 300     -14.508 -23.061  18.185  1.00 53.01           N  
ATOM   4790  HD1 HIS A 300     -14.957 -23.919  18.472  1.00 53.01           H  
ATOM   4791  CE1 HIS A 300     -14.123 -22.756  16.934  1.00 53.01           C  
ATOM   4792  HE1 HIS A 300     -14.242 -23.387  16.066  1.00 53.01           H  
ATOM   4793  NE2 HIS A 300     -13.568 -21.541  16.904  1.00 53.01           N  
ATOM   4794  N   LYS A 301     -16.065 -21.602  23.276  1.00 57.88           N  
ATOM   4795  H   LYS A 301     -15.798 -20.653  23.056  1.00 57.88           H  
ATOM   4796  CA  LYS A 301     -16.375 -21.943  24.676  1.00 57.88           C  
ATOM   4797  HA  LYS A 301     -15.823 -22.841  24.955  1.00 57.88           H  
ATOM   4798  C   LYS A 301     -17.851 -22.302  24.882  1.00 57.88           C  
ATOM   4799  CB  LYS A 301     -15.950 -20.800  25.611  1.00 57.88           C  
ATOM   4800  HB2 LYS A 301     -16.414 -20.954  26.585  1.00 57.88           H  
ATOM   4801  HB3 LYS A 301     -16.307 -19.851  25.211  1.00 57.88           H  
ATOM   4802  O   LYS A 301     -18.144 -23.277  25.564  1.00 57.88           O  
ATOM   4803  CG  LYS A 301     -14.427 -20.749  25.808  1.00 57.88           C  
ATOM   4804  HG2 LYS A 301     -14.095 -21.679  26.268  1.00 57.88           H  
ATOM   4805  HG3 LYS A 301     -13.930 -20.643  24.844  1.00 57.88           H  
ATOM   4806  CD  LYS A 301     -14.040 -19.571  26.713  1.00 57.88           C  
ATOM   4807  HD2 LYS A 301     -14.389 -18.646  26.255  1.00 57.88           H  
ATOM   4808  HD3 LYS A 301     -14.522 -19.695  27.683  1.00 57.88           H  
ATOM   4809  CE  LYS A 301     -12.519 -19.511  26.892  1.00 57.88           C  
ATOM   4810  HE2 LYS A 301     -12.062 -19.382  25.911  1.00 57.88           H  
ATOM   4811  HE3 LYS A 301     -12.180 -20.465  27.296  1.00 57.88           H  
ATOM   4812  NZ  LYS A 301     -12.113 -18.402  27.795  1.00 57.88           N  
ATOM   4813  HZ1 LYS A 301     -11.110 -18.386  27.913  1.00 57.88           H  
ATOM   4814  HZ2 LYS A 301     -12.394 -17.513  27.409  1.00 57.88           H  
ATOM   4815  HZ3 LYS A 301     -12.535 -18.509  28.707  1.00 57.88           H  
ATOM   4816  N   ALA A 302     -18.777 -21.569  24.265  1.00 56.83           N  
ATOM   4817  H   ALA A 302     -18.488 -20.745  23.757  1.00 56.83           H  
ATOM   4818  CA  ALA A 302     -20.206 -21.875  24.343  1.00 56.83           C  
ATOM   4819  HA  ALA A 302     -20.485 -21.998  25.389  1.00 56.83           H  
ATOM   4820  C   ALA A 302     -20.557 -23.187  23.616  1.00 56.83           C  
ATOM   4821  CB  ALA A 302     -20.986 -20.683  23.776  1.00 56.83           C  
ATOM   4822  HB1 ALA A 302     -20.735 -20.532  22.726  1.00 56.83           H  
ATOM   4823  HB2 ALA A 302     -20.744 -19.782  24.339  1.00 56.83           H  
ATOM   4824  HB3 ALA A 302     -22.056 -20.874  23.863  1.00 56.83           H  
ATOM   4825  O   ALA A 302     -21.291 -24.022  24.137  1.00 56.83           O  
ATOM   4826  N   VAL A 303     -19.985 -23.413  22.432  1.00 55.02           N  
ATOM   4827  H   VAL A 303     -19.408 -22.678  22.049  1.00 55.02           H  
ATOM   4828  CA  VAL A 303     -20.194 -24.616  21.623  1.00 55.02           C  
ATOM   4829  HA  VAL A 303     -21.268 -24.791  21.565  1.00 55.02           H  
ATOM   4830  C   VAL A 303     -19.557 -25.826  22.295  1.00 55.02           C  
ATOM   4831  CB  VAL A 303     -19.689 -24.436  20.176  1.00 55.02           C  
ATOM   4832  HB  VAL A 303     -18.664 -24.064  20.195  1.00 55.02           H  
ATOM   4833  O   VAL A 303     -20.187 -26.879  22.335  1.00 55.02           O  
ATOM   4834  CG1 VAL A 303     -19.707 -25.749  19.376  1.00 55.02           C  
ATOM   4835 HG11 VAL A 303     -19.448 -25.548  18.337  1.00 55.02           H  
ATOM   4836 HG12 VAL A 303     -20.703 -26.190  19.416  1.00 55.02           H  
ATOM   4837 HG13 VAL A 303     -18.980 -26.449  19.789  1.00 55.02           H  
ATOM   4838  CG2 VAL A 303     -20.576 -23.443  19.414  1.00 55.02           C  
ATOM   4839 HG21 VAL A 303     -21.579 -23.852  19.294  1.00 55.02           H  
ATOM   4840 HG22 VAL A 303     -20.656 -22.502  19.959  1.00 55.02           H  
ATOM   4841 HG23 VAL A 303     -20.150 -23.239  18.432  1.00 55.02           H  
ATOM   4842  N   SER A 304     -18.352 -25.710  22.862  1.00 57.15           N  
ATOM   4843  H   SER A 304     -17.871 -24.822  22.847  1.00 57.15           H  
ATOM   4844  CA  SER A 304     -17.738 -26.808  23.616  1.00 57.15           C  
ATOM   4845  HA  SER A 304     -17.749 -27.698  22.988  1.00 57.15           H  
ATOM   4846  C   SER A 304     -18.537 -27.151  24.874  1.00 57.15           C  
ATOM   4847  CB  SER A 304     -16.275 -26.512  23.954  1.00 57.15           C  
ATOM   4848  HB2 SER A 304     -15.830 -27.397  24.410  1.00 57.15           H  
ATOM   4849  HB3 SER A 304     -15.734 -26.282  23.036  1.00 57.15           H  
ATOM   4850  O   SER A 304     -18.749 -28.333  25.127  1.00 57.15           O  
ATOM   4851  OG  SER A 304     -16.160 -25.429  24.848  1.00 57.15           O  
ATOM   4852  HG  SER A 304     -15.233 -25.208  24.957  1.00 57.15           H  
ATOM   4853  N   ALA A 305     -19.077 -26.154  25.584  1.00 58.66           N  
ATOM   4854  H   ALA A 305     -18.791 -25.205  25.389  1.00 58.66           H  
ATOM   4855  CA  ALA A 305     -20.011 -26.377  26.689  1.00 58.66           C  
ATOM   4856  HA  ALA A 305     -19.550 -27.065  27.399  1.00 58.66           H  
ATOM   4857  C   ALA A 305     -21.337 -27.020  26.228  1.00 58.66           C  
ATOM   4858  CB  ALA A 305     -20.245 -25.039  27.401  1.00 58.66           C  
ATOM   4859  HB1 ALA A 305     -20.901 -25.190  28.258  1.00 58.66           H  
ATOM   4860  HB2 ALA A 305     -19.296 -24.635  27.752  1.00 58.66           H  
ATOM   4861  HB3 ALA A 305     -20.710 -24.323  26.723  1.00 58.66           H  
ATOM   4862  O   ALA A 305     -21.930 -27.818  26.955  1.00 58.66           O  
ATOM   4863  N   SER A 306     -21.792 -26.718  25.006  1.00 57.12           N  
ATOM   4864  H   SER A 306     -21.343 -25.954  24.521  1.00 57.12           H  
ATOM   4865  CA  SER A 306     -23.019 -27.288  24.429  1.00 57.12           C  
ATOM   4866  HA  SER A 306     -23.763 -27.350  25.223  1.00 57.12           H  
ATOM   4867  C   SER A 306     -22.860 -28.702  23.863  1.00 57.12           C  
ATOM   4868  CB  SER A 306     -23.595 -26.365  23.353  1.00 57.12           C  
ATOM   4869  HB2 SER A 306     -23.567 -25.333  23.701  1.00 57.12           H  
ATOM   4870  HB3 SER A 306     -24.634 -26.638  23.170  1.00 57.12           H  
ATOM   4871  O   SER A 306     -23.866 -29.388  23.693  1.00 57.12           O  
ATOM   4872  OG  SER A 306     -22.878 -26.487  22.140  1.00 57.12           O  
ATOM   4873  HG  SER A 306     -21.946 -26.609  22.334  1.00 57.12           H  
ATOM   4874  N   ARG A 307     -21.628 -29.176  23.604  1.00 56.54           N  
ATOM   4875  H   ARG A 307     -20.845 -28.565  23.787  1.00 56.54           H  
ATOM   4876  CA  ARG A 307     -21.354 -30.577  23.227  1.00 56.54           C  
ATOM   4877  HA  ARG A 307     -22.103 -30.902  22.504  1.00 56.54           H  
ATOM   4878  C   ARG A 307     -21.530 -31.478  24.446  1.00 56.54           C  
ATOM   4879  CB  ARG A 307     -19.962 -30.754  22.600  1.00 56.54           C  
ATOM   4880  HB2 ARG A 307     -19.213 -30.320  23.263  1.00 56.54           H  
ATOM   4881  HB3 ARG A 307     -19.759 -31.821  22.510  1.00 56.54           H  
ATOM   4882  O   ARG A 307     -20.584 -32.076  24.954  1.00 56.54           O  
ATOM   4883  CG  ARG A 307     -19.831 -30.142  21.204  1.00 56.54           C  
ATOM   4884  HG2 ARG A 307     -19.959 -29.062  21.271  1.00 56.54           H  
ATOM   4885  HG3 ARG A 307     -20.595 -30.547  20.542  1.00 56.54           H  
ATOM   4886  CD  ARG A 307     -18.441 -30.466  20.646  1.00 56.54           C  
ATOM   4887  HD2 ARG A 307     -17.710 -30.396  21.452  1.00 56.54           H  
ATOM   4888  HD3 ARG A 307     -18.452 -31.490  20.273  1.00 56.54           H  
ATOM   4889  NE  ARG A 307     -18.057 -29.514  19.590  1.00 56.54           N  
ATOM   4890  HE  ARG A 307     -18.489 -28.603  19.644  1.00 56.54           H  
ATOM   4891  NH1 ARG A 307     -16.641 -30.882  18.405  1.00 56.54           N  
ATOM   4892 HH11 ARG A 307     -16.007 -31.028  17.632  1.00 56.54           H  
ATOM   4893 HH12 ARG A 307     -16.897 -31.650  19.009  1.00 56.54           H  
ATOM   4894  NH2 ARG A 307     -16.892 -28.750  17.795  1.00 56.54           N  
ATOM   4895 HH21 ARG A 307     -17.346 -27.853  17.888  1.00 56.54           H  
ATOM   4896 HH22 ARG A 307     -16.255 -28.912  17.027  1.00 56.54           H  
ATOM   4897  CZ  ARG A 307     -17.201 -29.721  18.606  1.00 56.54           C  
ATOM   4898  N   ARG A 308     -22.758 -31.560  24.944  1.00 57.81           N  
ATOM   4899  H   ARG A 308     -23.479 -31.029  24.476  1.00 57.81           H  
ATOM   4900  CA  ARG A 308     -23.140 -32.553  25.936  1.00 57.81           C  
ATOM   4901  HA  ARG A 308     -22.404 -32.541  26.740  1.00 57.81           H  
ATOM   4902  C   ARG A 308     -23.075 -33.917  25.265  1.00 57.81           C  
ATOM   4903  CB  ARG A 308     -24.521 -32.235  26.519  1.00 57.81           C  
ATOM   4904  HB2 ARG A 308     -25.259 -32.169  25.720  1.00 57.81           H  
ATOM   4905  HB3 ARG A 308     -24.809 -33.040  27.196  1.00 57.81           H  
ATOM   4906  O   ARG A 308     -23.513 -34.075  24.127  1.00 57.81           O  
ATOM   4907  CG  ARG A 308     -24.467 -30.913  27.295  1.00 57.81           C  
ATOM   4908  HG2 ARG A 308     -23.636 -30.936  27.999  1.00 57.81           H  
ATOM   4909  HG3 ARG A 308     -24.317 -30.086  26.601  1.00 57.81           H  
ATOM   4910  CD  ARG A 308     -25.762 -30.686  28.069  1.00 57.81           C  
ATOM   4911  HD2 ARG A 308     -25.890 -31.494  28.788  1.00 57.81           H  
ATOM   4912  HD3 ARG A 308     -26.596 -30.694  27.368  1.00 57.81           H  
ATOM   4913  NE  ARG A 308     -25.718 -29.393  28.771  1.00 57.81           N  
ATOM   4914  HE  ARG A 308     -24.906 -28.813  28.615  1.00 57.81           H  
ATOM   4915  NH1 ARG A 308     -27.765 -29.566  29.753  1.00 57.81           N  
ATOM   4916 HH11 ARG A 308     -27.851 -30.505  29.391  1.00 57.81           H  
ATOM   4917 HH12 ARG A 308     -28.504 -29.142  30.295  1.00 57.81           H  
ATOM   4918  NH2 ARG A 308     -26.584 -27.656  29.945  1.00 57.81           N  
ATOM   4919 HH21 ARG A 308     -27.362 -27.171  30.368  1.00 57.81           H  
ATOM   4920 HH22 ARG A 308     -25.757 -27.106  29.766  1.00 57.81           H  
ATOM   4921  CZ  ARG A 308     -26.688 -28.877  29.498  1.00 57.81           C  
ATOM   4922  N   ARG A 309     -22.489 -34.884  25.972  1.00 68.53           N  
ATOM   4923  H   ARG A 309     -22.142 -34.645  26.890  1.00 68.53           H  
ATOM   4924  CA  ARG A 309     -22.536 -36.297  25.588  1.00 68.53           C  
ATOM   4925  HA  ARG A 309     -21.968 -36.439  24.668  1.00 68.53           H  
ATOM   4926  C   ARG A 309     -23.996 -36.664  25.323  1.00 68.53           C  
ATOM   4927  CB  ARG A 309     -21.939 -37.137  26.730  1.00 68.53           C  
ATOM   4928  HB2 ARG A 309     -22.599 -37.079  27.596  1.00 68.53           H  
ATOM   4929  HB3 ARG A 309     -20.971 -36.720  27.008  1.00 68.53           H  
ATOM   4930  O   ARG A 309     -24.856 -36.287  26.119  1.00 68.53           O  
ATOM   4931  CG  ARG A 309     -21.734 -38.609  26.343  1.00 68.53           C  
ATOM   4932  HG2 ARG A 309     -21.015 -38.653  25.524  1.00 68.53           H  
ATOM   4933  HG3 ARG A 309     -22.670 -39.047  25.996  1.00 68.53           H  
ATOM   4934  CD  ARG A 309     -21.194 -39.442  27.513  1.00 68.53           C  
ATOM   4935  HD2 ARG A 309     -20.378 -38.901  27.992  1.00 68.53           H  
ATOM   4936  HD3 ARG A 309     -20.803 -40.374  27.106  1.00 68.53           H  
ATOM   4937  NE  ARG A 309     -22.246 -39.766  28.498  1.00 68.53           N  
ATOM   4938  HE  ARG A 309     -23.198 -39.546  28.241  1.00 68.53           H
[truncated: 81,576 more chars]
