# Supplementary material for: Widespread Horizontal Gene Transfer Among Animal Viruses
Source: bioRxiv. 2024 Mar 26:2024.03.25.586562. Preprint. [Version 2] doi: 10.1101/2024.03.25.586562 (PMC11071296; doi:10.1101/2024.03.25.586562)
Supplement: Supplement 7 [file media-7.zip › File7_PDB/Papilloma7946_L2.pdb]

ATOM      1  N   MET A   1      27.937  12.666 -10.484  1.00 48.65           N  
ATOM      2  H   MET A   1      27.283  11.912 -10.325  1.00 48.65           H  
ATOM      3  H2  MET A   1      28.505  12.439 -11.288  1.00 48.65           H  
ATOM      4  H3  MET A   1      28.533  12.764  -9.674  1.00 48.65           H  
ATOM      5  CA  MET A   1      27.188  13.915 -10.732  1.00 48.65           C  
ATOM      6  HA  MET A   1      27.884  14.737 -10.903  1.00 48.65           H  
ATOM      7  C   MET A   1      26.362  14.249  -9.497  1.00 48.65           C  
ATOM      8  CB  MET A   1      26.305  13.774 -11.980  1.00 48.65           C  
ATOM      9  HB2 MET A   1      25.703  12.867 -11.913  1.00 48.65           H  
ATOM     10  HB3 MET A   1      25.634  14.631 -12.037  1.00 48.65           H  
ATOM     11  O   MET A   1      25.319  13.644  -9.281  1.00 48.65           O  
ATOM     12  CG  MET A   1      27.145  13.738 -13.260  1.00 48.65           C  
ATOM     13  HG2 MET A   1      27.828  12.889 -13.237  1.00 48.65           H  
ATOM     14  HG3 MET A   1      27.729  14.656 -13.322  1.00 48.65           H  
ATOM     15  SD  MET A   1      26.128  13.610 -14.744  1.00 48.65           S  
ATOM     16  CE  MET A   1      27.375  13.931 -16.024  1.00 48.65           C  
ATOM     17  HE1 MET A   1      26.904  13.887 -17.006  1.00 48.65           H  
ATOM     18  HE2 MET A   1      27.806  14.922 -15.885  1.00 48.65           H  
ATOM     19  HE3 MET A   1      28.163  13.179 -15.976  1.00 48.65           H  
ATOM     20  N   ALA A   2      26.877  15.118  -8.625  1.00 44.60           N  
ATOM     21  H   ALA A   2      27.701  15.651  -8.860  1.00 44.60           H  
ATOM     22  CA  ALA A   2      26.187  15.530  -7.405  1.00 44.60           C  
ATOM     23  HA  ALA A   2      25.627  14.688  -6.996  1.00 44.60           H  
ATOM     24  C   ALA A   2      25.202  16.657  -7.742  1.00 44.60           C  
ATOM     25  CB  ALA A   2      27.232  15.949  -6.361  1.00 44.60           C  
ATOM     26  HB1 ALA A   2      27.815  16.793  -6.728  1.00 44.60           H  
ATOM     27  HB2 ALA A   2      26.730  16.250  -5.441  1.00 44.60           H  
ATOM     28  HB3 ALA A   2      27.900  15.117  -6.139  1.00 44.60           H  
ATOM     29  O   ALA A   2      25.608  17.735  -8.168  1.00 44.60           O  
ATOM     30  N   ARG A   3      23.899  16.402  -7.588  1.00 52.85           N  
ATOM     31  H   ARG A   3      23.627  15.491  -7.248  1.00 52.85           H  
ATOM     32  CA  ARG A   3      22.873  17.444  -7.692  1.00 52.85           C  
ATOM     33  HA  ARG A   3      23.090  18.090  -8.544  1.00 52.85           H  
ATOM     34  C   ARG A   3      22.944  18.309  -6.434  1.00 52.85           C  
ATOM     35  CB  ARG A   3      21.472  16.827  -7.883  1.00 52.85           C  
ATOM     36  HB2 ARG A   3      21.312  16.046  -7.140  1.00 52.85           H  
ATOM     37  HB3 ARG A   3      20.734  17.610  -7.712  1.00 52.85           H  
ATOM     38  O   ARG A   3      22.471  17.892  -5.379  1.00 52.85           O  
ATOM     39  CG  ARG A   3      21.239  16.255  -9.293  1.00 52.85           C  
ATOM     40  HG2 ARG A   3      21.921  15.422  -9.467  1.00 52.85           H  
ATOM     41  HG3 ARG A   3      21.434  17.033 -10.030  1.00 52.85           H  
ATOM     42  CD  ARG A   3      19.787  15.770  -9.448  1.00 52.85           C  
ATOM     43  HD2 ARG A   3      19.124  16.604  -9.217  1.00 52.85           H  
ATOM     44  HD3 ARG A   3      19.602  14.968  -8.733  1.00 52.85           H  
ATOM     45  NE  ARG A   3      19.500  15.281 -10.815  1.00 52.85           N  
ATOM     46  HE  ARG A   3      20.293  15.060 -11.400  1.00 52.85           H  
ATOM     47  NH1 ARG A   3      17.199  15.396 -10.737  1.00 52.85           N  
ATOM     48 HH11 ARG A   3      17.236  15.771  -9.800  1.00 52.85           H  
ATOM     49 HH12 ARG A   3      16.313  15.295 -11.212  1.00 52.85           H  
ATOM     50  NH2 ARG A   3      18.196  14.695 -12.596  1.00 52.85           N  
ATOM     51 HH21 ARG A   3      17.288  14.598 -13.028  1.00 52.85           H  
ATOM     52 HH22 ARG A   3      19.010  14.495 -13.160  1.00 52.85           H  
ATOM     53  CZ  ARG A   3      18.306  15.126 -11.371  1.00 52.85           C  
ATOM     54  N   HIS A   4      23.520  19.505  -6.544  1.00 52.58           N  
ATOM     55  H   HIS A   4      23.994  19.738  -7.405  1.00 52.58           H  
ATOM     56  CA  HIS A   4      23.378  20.541  -5.525  1.00 52.58           C  
ATOM     57  HA  HIS A   4      23.738  20.161  -4.568  1.00 52.58           H  
ATOM     58  C   HIS A   4      21.892  20.889  -5.382  1.00 52.58           C  
ATOM     59  CB  HIS A   4      24.204  21.784  -5.895  1.00 52.58           C  
ATOM     60  HB2 HIS A   4      24.115  21.991  -6.961  1.00 52.58           H  
ATOM     61  HB3 HIS A   4      23.802  22.645  -5.360  1.00 52.58           H  
ATOM     62  O   HIS A   4      21.305  21.533  -6.252  1.00 52.58           O  
ATOM     63  CG  HIS A   4      25.657  21.666  -5.516  1.00 52.58           C  
ATOM     64  CD2 HIS A   4      26.709  21.400  -6.351  1.00 52.58           C  
ATOM     65  HD2 HIS A   4      26.654  21.230  -7.416  1.00 52.58           H  
ATOM     66  ND1 HIS A   4      26.176  21.826  -4.248  1.00 52.58           N  
ATOM     67  HD1 HIS A   4      25.679  22.103  -3.414  1.00 52.58           H  
ATOM     68  CE1 HIS A   4      27.507  21.657  -4.320  1.00 52.58           C  
ATOM     69  HE1 HIS A   4      28.196  21.751  -3.493  1.00 52.58           H  
ATOM     70  NE2 HIS A   4      27.871  21.380  -5.580  1.00 52.58           N  
ATOM     71  N   ARG A   5      21.268  20.460  -4.281  1.00 56.70           N  
ATOM     72  H   ARG A   5      21.786  19.885  -3.633  1.00 56.70           H  
ATOM     73  CA  ARG A   5      19.987  21.023  -3.853  1.00 56.70           C  
ATOM     74  HA  ARG A   5      19.296  21.066  -4.695  1.00 56.70           H  
ATOM     75  C   ARG A   5      20.266  22.454  -3.411  1.00 56.70           C  
ATOM     76  CB  ARG A   5      19.354  20.188  -2.727  1.00 56.70           C  
ATOM     77  HB2 ARG A   5      20.100  19.961  -1.966  1.00 56.70           H  
ATOM     78  HB3 ARG A   5      18.569  20.786  -2.263  1.00 56.70           H  
ATOM     79  O   ARG A   5      20.788  22.675  -2.323  1.00 56.70           O  
ATOM     80  CG  ARG A   5      18.724  18.888  -3.248  1.00 56.70           C  
ATOM     81  HG2 ARG A   5      18.022  19.128  -4.046  1.00 56.70           H  
ATOM     82  HG3 ARG A   5      19.501  18.232  -3.640  1.00 56.70           H  
ATOM     83  CD  ARG A   5      17.968  18.178  -2.117  1.00 56.70           C  
ATOM     84  HD2 ARG A   5      18.684  17.857  -1.360  1.00 56.70           H  
ATOM     85  HD3 ARG A   5      17.280  18.891  -1.663  1.00 56.70           H  
ATOM     86  NE  ARG A   5      17.203  17.013  -2.608  1.00 56.70           N  
ATOM     87  HE  ARG A   5      17.357  16.737  -3.567  1.00 56.70           H  
ATOM     88  NH1 ARG A   5      16.048  16.590  -0.665  1.00 56.70           N  
ATOM     89 HH11 ARG A   5      15.349  16.074  -0.151  1.00 56.70           H  
ATOM     90 HH12 ARG A   5      16.535  17.348  -0.208  1.00 56.70           H  
ATOM     91  NH2 ARG A   5      15.660  15.339  -2.467  1.00 56.70           N  
ATOM     92 HH21 ARG A   5      15.797  15.111  -3.441  1.00 56.70           H  
ATOM     93 HH22 ARG A   5      14.967  14.841  -1.927  1.00 56.70           H  
ATOM     94  CZ  ARG A   5      16.313  16.322  -1.914  1.00 56.70           C  
ATOM     95  N   ARG A   6      19.968  23.422  -4.279  1.00 58.14           N  
ATOM     96  H   ARG A   6      19.625  23.152  -5.190  1.00 58.14           H  
ATOM     97  CA  ARG A   6      19.928  24.833  -3.893  1.00 58.14           C  
ATOM     98  HA  ARG A   6      20.890  25.128  -3.474  1.00 58.14           H  
ATOM     99  C   ARG A   6      18.876  24.961  -2.792  1.00 58.14           C  
ATOM    100  CB  ARG A   6      19.609  25.729  -5.105  1.00 58.14           C  
ATOM    101  HB2 ARG A   6      19.385  26.732  -4.741  1.00 58.14           H  
ATOM    102  HB3 ARG A   6      18.725  25.350  -5.619  1.00 58.14           H  
ATOM    103  O   ARG A   6      17.701  24.699  -3.038  1.00 58.14           O  
ATOM    104  CG  ARG A   6      20.786  25.820  -6.093  1.00 58.14           C  
ATOM    105  HG2 ARG A   6      21.011  24.830  -6.488  1.00 58.14           H  
ATOM    106  HG3 ARG A   6      21.662  26.195  -5.564  1.00 58.14           H  
ATOM    107  CD  ARG A   6      20.462  26.767  -7.259  1.00 58.14           C  
ATOM    108  HD2 ARG A   6      20.168  27.734  -6.852  1.00 58.14           H  
ATOM    109  HD3 ARG A   6      19.623  26.355  -7.821  1.00 58.14           H  
ATOM    110  NE  ARG A   6      21.620  26.954  -8.161  1.00 58.14           N  
ATOM    111  HE  ARG A   6      22.484  26.503  -7.897  1.00 58.14           H  
ATOM    112  NH1 ARG A   6      20.608  28.333  -9.703  1.00 58.14           N  
ATOM    113 HH11 ARG A   6      20.665  28.877 -10.552  1.00 58.14           H  
ATOM    114 HH12 ARG A   6      19.732  28.263  -9.206  1.00 58.14           H  
ATOM    115  NH2 ARG A   6      22.753  27.798  -9.955  1.00 58.14           N  
ATOM    116 HH21 ARG A   6      22.776  28.367 -10.788  1.00 58.14           H  
ATOM    117 HH22 ARG A   6      23.608  27.350  -9.656  1.00 58.14           H  
ATOM    118  CZ  ARG A   6      21.654  27.690  -9.263  1.00 58.14           C  
ATOM    119  N   SER A   7      19.321  25.303  -1.584  1.00 59.91           N  
ATOM    120  H   SER A   7      20.318  25.391  -1.452  1.00 59.91           H  
ATOM    121  CA  SER A   7      18.445  25.782  -0.516  1.00 59.91           C  
ATOM    122  HA  SER A   7      17.839  24.961  -0.134  1.00 59.91           H  
ATOM    123  C   SER A   7      17.534  26.860  -1.105  1.00 59.91           C  
ATOM    124  CB  SER A   7      19.301  26.346   0.624  1.00 59.91           C  
ATOM    125  HB2 SER A   7      20.047  27.027   0.214  1.00 59.91           H  
ATOM    126  HB3 SER A   7      19.808  25.528   1.137  1.00 59.91           H  
ATOM    127  O   SER A   7      18.014  27.766  -1.795  1.00 59.91           O  
ATOM    128  OG  SER A   7      18.499  27.056   1.536  1.00 59.91           O  
ATOM    129  HG  SER A   7      19.037  27.347   2.276  1.00 59.91           H  
ATOM    130  N   ALA A   8      16.222  26.717  -0.919  1.00 61.27           N  
ATOM    131  H   ALA A   8      15.890  25.974  -0.321  1.00 61.27           H  
ATOM    132  CA  ALA A   8      15.263  27.702  -1.388  1.00 61.27           C  
ATOM    133  HA  ALA A   8      15.351  27.795  -2.471  1.00 61.27           H  
ATOM    134  C   ALA A   8      15.611  29.047  -0.738  1.00 61.27           C  
ATOM    135  CB  ALA A   8      13.844  27.226  -1.053  1.00 61.27           C  
ATOM    136  HB1 ALA A   8      13.644  26.274  -1.544  1.00 61.27           H  
ATOM    137  HB2 ALA A   8      13.119  27.962  -1.398  1.00 61.27           H  
ATOM    138  HB3 ALA A   8      13.735  27.105   0.025  1.00 61.27           H  
ATOM    139  O   ALA A   8      15.525  29.198   0.480  1.00 61.27           O  
ATOM    140  N   ARG A   9      16.059  30.009  -1.554  1.00 64.84           N  
ATOM    141  H   ARG A   9      16.189  29.769  -2.526  1.00 64.84           H  
ATOM    142  CA  ARG A   9      16.423  31.355  -1.103  1.00 64.84           C  
ATOM    143  HA  ARG A   9      17.258  31.269  -0.407  1.00 64.84           H  
ATOM    144  C   ARG A   9      15.221  31.938  -0.362  1.00 64.84           C  
ATOM    145  CB  ARG A   9      16.860  32.189  -2.321  1.00 64.84           C  
ATOM    146  HB2 ARG A   9      17.609  31.620  -2.872  1.00 64.84           H  
ATOM    147  HB3 ARG A   9      16.003  32.343  -2.978  1.00 64.84           H  
ATOM    148  O   ARG A   9      14.177  32.161  -0.975  1.00 64.84           O  
ATOM    149  CG  ARG A   9      17.473  33.552  -1.960  1.00 64.84           C  
ATOM    150  HG2 ARG A   9      18.323  33.406  -1.294  1.00 64.84           H  
ATOM    151  HG3 ARG A   9      16.724  34.164  -1.456  1.00 64.84           H  
ATOM    152  CD  ARG A   9      17.942  34.266  -3.239  1.00 64.84           C  
ATOM    153  HD2 ARG A   9      17.096  34.336  -3.923  1.00 64.84           H  
ATOM    154  HD3 ARG A   9      18.724  33.669  -3.709  1.00 64.84           H  
ATOM    155  NE  ARG A   9      18.461  35.623  -2.969  1.00 64.84           N  
ATOM    156  HE  ARG A   9      18.607  35.874  -2.002  1.00 64.84           H  
ATOM    157  NH1 ARG A   9      18.643  36.337  -5.153  1.00 64.84           N  
ATOM    158 HH11 ARG A   9      18.343  35.431  -5.484  1.00 64.84           H  
ATOM    159 HH12 ARG A   9      18.918  37.054  -5.809  1.00 64.84           H  
ATOM    160  NH2 ARG A   9      19.209  37.713  -3.497  1.00 64.84           N  
ATOM    161 HH21 ARG A   9      19.357  37.926  -2.521  1.00 64.84           H  
ATOM    162 HH22 ARG A   9      19.473  38.408  -4.181  1.00 64.84           H  
ATOM    163  CZ  ARG A   9      18.767  36.546  -3.870  1.00 64.84           C  
ATOM    164  N   ARG A  10      15.372  32.132   0.952  1.00 63.75           N  
ATOM    165  H   ARG A  10      16.237  31.813   1.365  1.00 63.75           H  
ATOM    166  CA  ARG A  10      14.347  32.680   1.848  1.00 63.75           C  
ATOM    167  HA  ARG A  10      13.519  31.973   1.899  1.00 63.75           H  
ATOM    168  C   ARG A  10      13.845  33.991   1.232  1.00 63.75           C  
ATOM    169  CB  ARG A  10      14.962  32.861   3.258  1.00 63.75           C  
ATOM    170  HB2 ARG A  10      15.847  32.229   3.344  1.00 63.75           H  
ATOM    171  HB3 ARG A  10      15.289  33.892   3.394  1.00 63.75           H  
ATOM    172  O   ARG A  10      14.610  34.947   1.112  1.00 63.75           O  
ATOM    173  CG  ARG A  10      14.020  32.470   4.410  1.00 63.75           C  
ATOM    174  HG2 ARG A  10      13.132  33.102   4.388  1.00 63.75           H  
ATOM    175  HG3 ARG A  10      13.721  31.429   4.288  1.00 63.75           H  
ATOM    176  CD  ARG A  10      14.736  32.637   5.763  1.00 63.75           C  
ATOM    177  HD2 ARG A  10      14.945  33.697   5.910  1.00 63.75           H  
ATOM    178  HD3 ARG A  10      15.684  32.100   5.731  1.00 63.75           H  
ATOM    179  NE  ARG A  10      13.938  32.122   6.897  1.00 63.75           N  
ATOM    180  HE  ARG A  10      13.153  31.525   6.676  1.00 63.75           H  
ATOM    181  NH1 ARG A  10      15.112  33.136   8.603  1.00 63.75           N  
ATOM    182 HH11 ARG A  10      15.238  33.308   9.590  1.00 63.75           H  
ATOM    183 HH12 ARG A  10      15.719  33.590   7.936  1.00 63.75           H  
ATOM    184  NH2 ARG A  10      13.385  31.823   9.092  1.00 63.75           N  
ATOM    185 HH21 ARG A  10      13.544  32.022  10.069  1.00 63.75           H  
ATOM    186 HH22 ARG A  10      12.606  31.231   8.841  1.00 63.75           H  
ATOM    187  CZ  ARG A  10      14.149  32.362   8.184  1.00 63.75           C  
ATOM    188  N   ARG A  11      12.601  34.012   0.745  1.00 65.24           N  
ATOM    189  H   ARG A  11      12.033  33.182   0.839  1.00 65.24           H  
ATOM    190  CA  ARG A  11      11.973  35.246   0.260  1.00 65.24           C  
ATOM    191  HA  ARG A  11      12.698  35.833  -0.305  1.00 65.24           H  
ATOM    192  C   ARG A  11      11.585  36.058   1.487  1.00 65.24           C  
ATOM    193  CB  ARG A  11      10.749  34.967  -0.633  1.00 65.24           C  
ATOM    194  HB2 ARG A  11      10.142  34.178  -0.188  1.00 65.24           H  
ATOM    195  HB3 ARG A  11      10.144  35.873  -0.668  1.00 65.24           H  
ATOM    196  O   ARG A  11      10.760  35.605   2.272  1.00 65.24           O  
ATOM    197  CG  ARG A  11      11.122  34.594  -2.076  1.00 65.24           C  
ATOM    198  HG2 ARG A  11      11.751  35.376  -2.502  1.00 65.24           H  
ATOM    199  HG3 ARG A  11      11.674  33.654  -2.074  1.00 65.24           H  
ATOM    200  CD  ARG A  11       9.853  34.444  -2.932  1.00 65.24           C  
ATOM    201  HD2 ARG A  11       9.317  35.393  -2.930  1.00 65.24           H  
ATOM    202  HD3 ARG A  11       9.216  33.687  -2.475  1.00 65.24           H  
ATOM    203  NE  ARG A  11      10.157  34.052  -4.325  1.00 65.24           N  
ATOM    204  HE  ARG A  11      11.131  33.930  -4.563  1.00 65.24           H  
ATOM    205  NH1 ARG A  11       7.986  33.914  -5.077  1.00 65.24           N  
ATOM    206 HH11 ARG A  11       7.323  33.719  -5.814  1.00 65.24           H  
ATOM    207 HH12 ARG A  11       7.644  34.170  -4.162  1.00 65.24           H  
ATOM    208  NH2 ARG A  11       9.657  33.461  -6.475  1.00 65.24           N  
ATOM    209 HH21 ARG A  11      10.637  33.366  -6.702  1.00 65.24           H  
ATOM    210 HH22 ARG A  11       8.967  33.288  -7.191  1.00 65.24           H  
ATOM    211  CZ  ARG A  11       9.270  33.812  -5.280  1.00 65.24           C  
ATOM    212  N   PHE A  12      12.189  37.230   1.647  1.00 74.46           N  
ATOM    213  H   PHE A  12      12.906  37.518   0.997  1.00 74.46           H  
ATOM    214  CA  PHE A  12      11.687  38.214   2.595  1.00 74.46           C  
ATOM    215  HA  PHE A  12      11.522  37.710   3.547  1.00 74.46           H  
ATOM    216  C   PHE A  12      10.351  38.761   2.078  1.00 74.46           C  
ATOM    217  CB  PHE A  12      12.720  39.322   2.820  1.00 74.46           C  
ATOM    218  HB2 PHE A  12      13.018  39.748   1.862  1.00 74.46           H  
ATOM    219  HB3 PHE A  12      12.261  40.119   3.403  1.00 74.46           H  
ATOM    220  O   PHE A  12      10.216  38.953   0.861  1.00 74.46           O  
ATOM    221  CG  PHE A  12      13.939  38.823   3.568  1.00 74.46           C  
ATOM    222  CD1 PHE A  12      13.893  38.699   4.970  1.00 74.46           C  
ATOM    223  HD1 PHE A  12      13.008  38.998   5.512  1.00 74.46           H  
ATOM    224  CD2 PHE A  12      15.106  38.453   2.872  1.00 74.46           C  
ATOM    225  HD2 PHE A  12      15.152  38.557   1.798  1.00 74.46           H  
ATOM    226  CE1 PHE A  12      15.009  38.215   5.673  1.00 74.46           C  
ATOM    227  HE1 PHE A  12      14.982  38.157   6.751  1.00 74.46           H  
ATOM    228  CE2 PHE A  12      16.222  37.969   3.576  1.00 74.46           C  
ATOM    229  HE2 PHE A  12      17.127  37.710   3.047  1.00 74.46           H  
ATOM    230  CZ  PHE A  12      16.175  37.852   4.976  1.00 74.46           C  
ATOM    231  HZ  PHE A  12      17.043  37.513   5.522  1.00 74.46           H  
ATOM    232  N   PRO A  13       9.361  38.969   2.962  1.00 75.21           N  
ATOM    233  CA  PRO A  13       8.116  39.611   2.575  1.00 75.21           C  
ATOM    234  HA  PRO A  13       7.599  39.007   1.830  1.00 75.21           H  
ATOM    235  C   PRO A  13       8.440  40.985   1.982  1.00 75.21           C  
ATOM    236  CB  PRO A  13       7.266  39.680   3.848  1.00 75.21           C  
ATOM    237  HB2 PRO A  13       6.628  38.798   3.903  1.00 75.21           H  
ATOM    238  HB3 PRO A  13       6.660  40.585   3.890  1.00 75.21           H  
ATOM    239  O   PRO A  13       9.205  41.757   2.556  1.00 75.21           O  
ATOM    240  CG  PRO A  13       8.291  39.632   4.981  1.00 75.21           C  
ATOM    241  HG2 PRO A  13       8.657  40.639   5.181  1.00 75.21           H  
ATOM    242  HG3 PRO A  13       7.875  39.191   5.886  1.00 75.21           H  
ATOM    243  CD  PRO A  13       9.422  38.786   4.405  1.00 75.21           C  
ATOM    244  HD2 PRO A  13       9.254  37.736   4.645  1.00 75.21           H  
ATOM    245  HD3 PRO A  13      10.372  39.124   4.819  1.00 75.21           H  
ATOM    246  N   ARG A  14       7.913  41.249   0.785  1.00 73.10           N  
ATOM    247  H   ARG A  14       7.229  40.600   0.424  1.00 73.10           H  
ATOM    248  CA  ARG A  14       7.980  42.572   0.161  1.00 73.10           C  
ATOM    249  HA  ARG A  14       8.865  43.099   0.516  1.00 73.10           H  
ATOM    250  C   ARG A  14       6.774  43.372   0.620  1.00 73.10           C  
ATOM    251  CB  ARG A  14       8.032  42.469  -1.369  1.00 73.10           C  
ATOM    252  HB2 ARG A  14       7.183  41.881  -1.719  1.00 73.10           H  
ATOM    253  HB3 ARG A  14       7.949  43.471  -1.789  1.00 73.10           H  
ATOM    254  O   ARG A  14       5.701  42.802   0.813  1.00 73.10           O  
ATOM    255  CG  ARG A  14       9.341  41.836  -1.857  1.00 73.10           C  
ATOM    256  HG2 ARG A  14      10.180  42.445  -1.522  1.00 73.10           H  
ATOM    257  HG3 ARG A  14       9.444  40.831  -1.447  1.00 73.10           H  
ATOM    258  CD  ARG A  14       9.342  41.759  -3.386  1.00 73.10           C  
ATOM    259  HD2 ARG A  14       9.197  42.763  -3.787  1.00 73.10           H  
ATOM    260  HD3 ARG A  14       8.504  41.135  -3.697  1.00 73.10           H  
ATOM    261  NE  ARG A  14      10.611  41.207  -3.900  1.00 73.10           N  
ATOM    262  HE  ARG A  14      11.409  41.299  -3.288  1.00 73.10           H  
ATOM    263  NH1 ARG A  14       9.851  40.604  -5.983  1.00 73.10           N  
ATOM    264 HH11 ARG A  14      10.042  40.368  -6.946  1.00 73.10           H  
ATOM    265 HH12 ARG A  14       8.946  40.982  -5.743  1.00 73.10           H  
ATOM    266  NH2 ARG A  14      12.011  40.358  -5.482  1.00 73.10           N  
ATOM    267 HH21 ARG A  14      12.170  40.125  -6.451  1.00 73.10           H  
ATOM    268 HH22 ARG A  14      12.796  40.577  -4.885  1.00 73.10           H  
ATOM    269  CZ  ARG A  14      10.815  40.721  -5.112  1.00 73.10           C  
ATOM    270  N   ASP A  15       6.967  44.674   0.762  1.00 80.54           N  
ATOM    271  H   ASP A  15       7.885  45.066   0.608  1.00 80.54           H  
ATOM    272  CA  ASP A  15       5.876  45.602   1.017  1.00 80.54           C  
ATOM    273  HA  ASP A  15       5.351  45.273   1.914  1.00 80.54           H  
ATOM    274  C   ASP A  15       4.871  45.600  -0.154  1.00 80.54           C  
ATOM    275  CB  ASP A  15       6.483  46.981   1.300  1.00 80.54           C  
ATOM    276  HB2 ASP A  15       7.378  46.851   1.909  1.00 80.54           H  
ATOM    277  HB3 ASP A  15       6.785  47.443   0.360  1.00 80.54           H  
ATOM    278  O   ASP A  15       5.176  45.171  -1.274  1.00 80.54           O  
ATOM    279  CG  ASP A  15       5.548  47.919   2.059  1.00 80.54           C  
ATOM    280  OD1 ASP A  15       4.349  47.597   2.236  1.00 80.54           O  
ATOM    281  OD2 ASP A  15       6.032  48.996   2.444  1.00 80.54           O  
ATOM    282  N   SER A  16       3.645  46.041   0.109  1.00 86.98           N  
ATOM    283  H   SER A  16       3.520  46.481   1.009  1.00 86.98           H  
ATOM    284  CA  SER A  16       2.585  46.129  -0.893  1.00 86.98           C  
ATOM    285  HA  SER A  16       2.445  45.133  -1.312  1.00 86.98           H  
ATOM    286  C   SER A  16       2.972  47.077  -2.035  1.00 86.98           C  
ATOM    287  CB  SER A  16       1.269  46.548  -0.232  1.00 86.98           C  
ATOM    288  HB2 SER A  16       1.018  45.842   0.559  1.00 86.98           H  
ATOM    289  HB3 SER A  16       0.471  46.538  -0.975  1.00 86.98           H  
ATOM    290  O   SER A  16       3.615  48.107  -1.828  1.00 86.98           O  
ATOM    291  OG  SER A  16       1.372  47.844   0.312  1.00 86.98           O  
ATOM    292  HG  SER A  16       2.062  47.853   0.979  1.00 86.98           H  
ATOM    293  N   ALA A  17       2.552  46.754  -3.264  1.00 82.70           N  
ATOM    294  H   ALA A  17       2.044  45.889  -3.390  1.00 82.70           H  
ATOM    295  CA  ALA A  17       2.856  47.573  -4.444  1.00 82.70           C  
ATOM    296  HA  ALA A  17       3.938  47.618  -4.569  1.00 82.70           H  
ATOM    297  C   ALA A  17       2.355  49.024  -4.297  1.00 82.70           C  
ATOM    298  CB  ALA A  17       2.245  46.895  -5.678  1.00 82.70           C  
ATOM    299  HB1 ALA A  17       2.660  45.894  -5.796  1.00 82.70           H  
ATOM    300  HB2 ALA A  17       1.161  46.839  -5.578  1.00 82.70           H  
ATOM    301  HB3 ALA A  17       2.484  47.483  -6.564  1.00 82.70           H  
ATOM    302  O   ALA A  17       3.005  49.955  -4.764  1.00 82.70           O  
ATOM    303  N   THR A  18       1.239  49.217  -3.590  1.00 87.04           N  
ATOM    304  H   THR A  18       0.786  48.424  -3.159  1.00 87.04           H  
ATOM    305  CA  THR A  18       0.669  50.533  -3.286  1.00 87.04           C  
ATOM    306  HA  THR A  18       0.604  51.115  -4.205  1.00 87.04           H  
ATOM    307  C   THR A  18       1.530  51.334  -2.310  1.00 87.04           C  
ATOM    308  CB  THR A  18      -0.745  50.376  -2.707  1.00 87.04           C  
ATOM    309  HB  THR A  18      -1.080  51.329  -2.299  1.00 87.04           H  
ATOM    310  O   THR A  18       1.675  52.541  -2.491  1.00 87.04           O  
ATOM    311  CG2 THR A  18      -1.743  49.908  -3.765  1.00 87.04           C  
ATOM    312 HG21 THR A  18      -1.464  48.927  -4.148  1.00 87.04           H  
ATOM    313 HG22 THR A  18      -1.762  50.619  -4.591  1.00 87.04           H  
ATOM    314 HG23 THR A  18      -2.742  49.853  -3.332  1.00 87.04           H  
ATOM    315  OG1 THR A  18      -0.746  49.395  -1.694  1.00 87.04           O  
ATOM    316  HG1 THR A  18      -1.590  49.432  -1.237  1.00 87.04           H  
ATOM    317  N   ASN A  19       2.142  50.695  -1.307  1.00 88.22           N  
ATOM    318  H   ASN A  19       1.993  49.704  -1.186  1.00 88.22           H  
ATOM    319  CA  ASN A  19       3.013  51.387  -0.354  1.00 88.22           C  
ATOM    320  HA  ASN A  19       2.530  52.325  -0.079  1.00 88.22           H  
ATOM    321  C   ASN A  19       4.373  51.753  -0.972  1.00 88.22           C  
ATOM    322  CB  ASN A  19       3.161  50.525   0.908  1.00 88.22           C  
ATOM    323  HB2 ASN A  19       3.888  49.731   0.735  1.00 88.22           H  
ATOM    324  HB3 ASN A  19       2.199  50.081   1.165  1.00 88.22           H  
ATOM    325  O   ASN A  19       4.876  52.863  -0.784  1.00 88.22           O  
ATOM    326  CG  ASN A  19       3.570  51.339   2.122  1.00 88.22           C  
ATOM    327  ND2 ASN A  19       4.047  50.709   3.160  1.00 88.22           N  
ATOM    328 HD21 ASN A  19       4.383  51.286   3.919  1.00 88.22           H  
ATOM    329 HD22 ASN A  19       4.473  49.806   3.010  1.00 88.22           H  
ATOM    330  OD1 ASN A  19       3.382  52.543   2.177  1.00 88.22           O  
ATOM    331  N   ILE A  20       4.920  50.863  -1.807  1.00 85.74           N  
ATOM    332  H   ILE A  20       4.482  49.956  -1.888  1.00 85.74           H  
ATOM    333  CA  ILE A  20       6.134  51.143  -2.586  1.00 85.74           C  
ATOM    334  HA  ILE A  20       6.927  51.435  -1.898  1.00 85.74           H  
ATOM    335  C   ILE A  20       5.893  52.333  -3.521  1.00 85.74           C  
ATOM    336  CB  ILE A  20       6.604  49.887  -3.355  1.00 85.74           C  
ATOM    337  HB  ILE A  20       5.787  49.540  -3.988  1.00 85.74           H  
ATOM    338  O   ILE A  20       6.710  53.244  -3.562  1.00 85.74           O  
ATOM    339  CG1 ILE A  20       6.979  48.761  -2.363  1.00 85.74           C  
ATOM    340 HG12 ILE A  20       7.875  49.047  -1.812  1.00 85.74           H  
ATOM    341 HG13 ILE A  20       6.178  48.631  -1.635  1.00 85.74           H  
ATOM    342  CG2 ILE A  20       7.813  50.227  -4.252  1.00 85.74           C  
ATOM    343 HG21 ILE A  20       7.537  50.955  -5.015  1.00 85.74           H  
ATOM    344 HG22 ILE A  20       8.180  49.338  -4.766  1.00 85.74           H  
ATOM    345 HG23 ILE A  20       8.617  50.646  -3.647  1.00 85.74           H  
ATOM    346  CD1 ILE A  20       7.208  47.395  -3.021  1.00 85.74           C  
ATOM    347 HD11 ILE A  20       6.325  47.110  -3.594  1.00 85.74           H  
ATOM    348 HD12 ILE A  20       7.379  46.651  -2.244  1.00 85.74           H  
ATOM    349 HD13 ILE A  20       8.080  47.419  -3.674  1.00 85.74           H  
ATOM    350  N   TYR A  21       4.757  52.382  -4.222  1.00 90.27           N  
ATOM    351  H   TYR A  21       4.124  51.596  -4.186  1.00 90.27           H  
ATOM    352  CA  TYR A  21       4.432  53.495  -5.121  1.00 90.27           C  
ATOM    353  HA  TYR A  21       5.220  53.578  -5.870  1.00 90.27           H  
ATOM    354  C   TYR A  21       4.355  54.849  -4.396  1.00 90.27           C  
ATOM    355  CB  TYR A  21       3.121  53.174  -5.842  1.00 90.27           C  
ATOM    356  HB2 TYR A  21       3.238  52.214  -6.345  1.00 90.27           H  
ATOM    357  HB3 TYR A  21       2.323  53.062  -5.108  1.00 90.27           H  
ATOM    358  O   TYR A  21       4.891  55.835  -4.896  1.00 90.27           O  
ATOM    359  CG  TYR A  21       2.701  54.201  -6.876  1.00 90.27           C  
ATOM    360  CD1 TYR A  21       1.755  55.192  -6.548  1.00 90.27           C  
ATOM    361  HD1 TYR A  21       1.344  55.236  -5.550  1.00 90.27           H  
ATOM    362  CD2 TYR A  21       3.231  54.145  -8.182  1.00 90.27           C  
ATOM    363  HD2 TYR A  21       3.950  53.383  -8.445  1.00 90.27           H  
ATOM    364  CE1 TYR A  21       1.327  56.108  -7.527  1.00 90.27           C  
ATOM    365  HE1 TYR A  21       0.582  56.854  -7.290  1.00 90.27           H  
ATOM    366  CE2 TYR A  21       2.804  55.061  -9.164  1.00 90.27           C  
ATOM    367  HE2 TYR A  21       3.190  55.014 -10.171  1.00 90.27           H  
ATOM    368  OH  TYR A  21       1.429  56.945  -9.774  1.00 90.27           O  
ATOM    369  HH  TYR A  21       1.710  56.717 -10.663  1.00 90.27           H  
ATOM    370  CZ  TYR A  21       1.840  56.039  -8.841  1.00 90.27           C  
ATOM    371  N   ARG A  22       3.749  54.905  -3.199  1.00 87.80           N  
ATOM    372  H   ARG A  22       3.352  54.052  -2.832  1.00 87.80           H  
ATOM    373  CA  ARG A  22       3.625  56.149  -2.408  1.00 87.80           C  
ATOM    374  HA  ARG A  22       3.121  56.910  -3.004  1.00 87.80           H  
ATOM    375  C   ARG A  22       4.978  56.754  -2.038  1.00 87.80           C  
ATOM    376  CB  ARG A  22       2.826  55.888  -1.123  1.00 87.80           C  
ATOM    377  HB2 ARG A  22       2.969  56.727  -0.443  1.00 87.80           H  
ATOM    378  HB3 ARG A  22       3.209  54.991  -0.636  1.00 87.80           H  
ATOM    379  O   ARG A  22       5.176  57.950  -2.218  1.00 87.80           O  
ATOM    380  CG  ARG A  22       1.324  55.738  -1.380  1.00 87.80           C  
ATOM    381  HG2 ARG A  22       1.146  54.958  -2.120  1.00 87.80           H  
ATOM    382  HG3 ARG A  22       0.924  56.679  -1.757  1.00 87.80           H  
ATOM    383  CD  ARG A  22       0.630  55.373  -0.066  1.00 87.80           C  
ATOM    384  HD2 ARG A  22       1.099  54.474   0.334  1.00 87.80           H  
ATOM    385  HD3 ARG A  22       0.773  56.186   0.646  1.00 87.80           H  
ATOM    386  NE  ARG A  22      -0.811  55.127  -0.258  1.00 87.80           N  
ATOM    387  HE  ARG A  22      -1.185  55.311  -1.178  1.00 87.80           H  
ATOM    388  NH1 ARG A  22      -1.253  54.445   1.888  1.00 87.80           N  
ATOM    389 HH11 ARG A  22      -1.902  54.143   2.600  1.00 87.80           H  
ATOM    390 HH12 ARG A  22      -0.279  54.579   2.122  1.00 87.80           H  
ATOM    391  NH2 ARG A  22      -2.905  54.509   0.388  1.00 87.80           N  
ATOM    392 HH21 ARG A  22      -3.262  54.745  -0.527  1.00 87.80           H  
ATOM    393 HH22 ARG A  22      -3.547  54.226   1.114  1.00 87.80           H  
ATOM    394  CZ  ARG A  22      -1.647  54.696   0.670  1.00 87.80           C  
ATOM    395  N   THR A  23       5.889  55.930  -1.530  1.00 87.97           N  
ATOM    396  H   THR A  23       5.648  54.953  -1.440  1.00 87.97           H  
ATOM    397  CA  THR A  23       7.225  56.368  -1.086  1.00 87.97           C  
ATOM    398  HA  THR A  23       7.136  57.273  -0.485  1.00 87.97           H  
ATOM    399  C   THR A  23       8.125  56.704  -2.264  1.00 87.97           C  
ATOM    400  CB  THR A  23       7.901  55.278  -0.240  1.00 87.97           C  
ATOM    401  HB  THR A  23       8.947  55.542  -0.083  1.00 87.97           H  
ATOM    402  O   THR A  23       8.846  57.697  -2.273  1.00 87.97           O  
ATOM    403  CG2 THR A  23       7.221  55.129   1.117  1.00 87.97           C  
ATOM    404 HG21 THR A  23       7.755  54.386   1.710  1.00 87.97           H  
ATOM    405 HG22 THR A  23       6.184  54.816   1.000  1.00 87.97           H  
ATOM    406 HG23 THR A  23       7.251  56.081   1.646  1.00 87.97           H  
ATOM    407  OG1 THR A  23       7.827  54.014  -0.866  1.00 87.97           O  
ATOM    408  HG1 THR A  23       6.990  53.613  -0.619  1.00 87.97           H  
ATOM    409  N   CYS A  24       8.052  55.885  -3.299  1.00 89.58           N  
ATOM    410  H   CYS A  24       7.487  55.052  -3.212  1.00 89.58           H  
ATOM    411  CA  CYS A  24       8.970  55.971  -4.401  1.00 89.58           C  
ATOM    412  HA  CYS A  24       9.966  56.203  -4.024  1.00 89.58           H  
ATOM    413  C   CYS A  24       8.606  57.065  -5.422  1.00 89.58           C  
ATOM    414  CB  CYS A  24       9.008  54.573  -4.972  1.00 89.58           C  
ATOM    415  HB2 CYS A  24       9.477  53.892  -4.262  1.00 89.58           H  
ATOM    416  HB3 CYS A  24       8.002  54.234  -5.218  1.00 89.58           H  
ATOM    417  O   CYS A  24       9.502  57.680  -6.002  1.00 89.58           O  
ATOM    418  SG  CYS A  24       9.920  54.623  -6.454  1.00 89.58           S  
ATOM    419  N   LYS A  25       7.313  57.358  -5.634  1.00 88.65           N  
ATOM    420  H   LYS A  25       6.605  56.807  -5.169  1.00 88.65           H  
ATOM    421  CA  LYS A  25       6.884  58.406  -6.578  1.00 88.65           C  
ATOM    422  HA  LYS A  25       7.305  58.184  -7.559  1.00 88.65           H  
ATOM    423  C   LYS A  25       7.422  59.779  -6.179  1.00 88.65           C  
ATOM    424  CB  LYS A  25       5.351  58.403  -6.686  1.00 88.65           C  
ATOM    425  HB2 LYS A  25       5.032  57.404  -6.982  1.00 88.65           H  
ATOM    426  HB3 LYS A  25       4.914  58.635  -5.715  1.00 88.65           H  
ATOM    427  O   LYS A  25       7.767  60.571  -7.046  1.00 88.65           O  
ATOM    428  CG  LYS A  25       4.836  59.405  -7.733  1.00 88.65           C  
ATOM    429  HG2 LYS A  25       5.066  60.424  -7.423  1.00 88.65           H  
ATOM    430  HG3 LYS A  25       5.328  59.202  -8.684  1.00 88.65           H  
ATOM    431  CD  LYS A  25       3.322  59.270  -7.912  1.00 88.65           C  
ATOM    432  HD2 LYS A  25       2.812  59.576  -6.999  1.00 88.65           H  
ATOM    433  HD3 LYS A  25       3.103  58.221  -8.111  1.00 88.65           H  
ATOM    434  CE  LYS A  25       2.845  60.118  -9.098  1.00 88.65           C  
ATOM    435  HE2 LYS A  25       3.495  59.905  -9.947  1.00 88.65           H  
ATOM    436  HE3 LYS A  25       2.952  61.174  -8.853  1.00 88.65           H  
ATOM    437  NZ  LYS A  25       1.443  59.802  -9.476  1.00 88.65           N  
ATOM    438  HZ1 LYS A  25       1.185  60.286 -10.324  1.00 88.65           H  
ATOM    439  HZ2 LYS A  25       0.791  60.030  -8.740  1.00 88.65           H  
ATOM    440  HZ3 LYS A  25       1.365  58.816  -9.683  1.00 88.65           H  
ATOM    441  N   GLN A  26       7.537  60.029  -4.876  1.00 85.05           N  
ATOM    442  H   GLN A  26       7.247  59.312  -4.225  1.00 85.05           H  
ATOM    443  CA  GLN A  26       8.139  61.248  -4.336  1.00 85.05           C  
ATOM    444  HA  GLN A  26       7.700  62.118  -4.824  1.00 85.05           H  
ATOM    445  C   GLN A  26       9.655  61.312  -4.585  1.00 85.05           C  
ATOM    446  CB  GLN A  26       7.845  61.322  -2.830  1.00 85.05           C  
ATOM    447  HB2 GLN A  26       8.217  60.419  -2.347  1.00 85.05           H  
ATOM    448  HB3 GLN A  26       8.375  62.177  -2.410  1.00 85.05           H  
ATOM    449  O   GLN A  26      10.192  62.396  -4.779  1.00 85.05           O  
ATOM    450  CG  GLN A  26       6.345  61.486  -2.530  1.00 85.05           C  
ATOM    451  HG2 GLN A  26       5.991  62.406  -2.996  1.00 85.05           H  
ATOM    452  HG3 GLN A  26       5.787  60.650  -2.951  1.00 85.05           H  
ATOM    453  CD  GLN A  26       6.042  61.544  -1.035  1.00 85.05           C  
ATOM    454  NE2 GLN A  26       4.851  61.949  -0.655  1.00 85.05           N  
ATOM    455 HE21 GLN A  26       4.170  62.269  -1.328  1.00 85.05           H  
ATOM    456 HE22 GLN A  26       4.722  62.014   0.345  1.00 85.05           H  
ATOM    457  OE1 GLN A  26       6.846  61.227  -0.178  1.00 85.05           O  
ATOM    458  N   ALA A  27      10.333  60.161  -4.610  1.00 84.68           N  
ATOM    459  H   ALA A  27       9.827  59.302  -4.451  1.00 84.68           H  
ATOM    460  CA  ALA A  27      11.777  60.057  -4.815  1.00 84.68           C  
ATOM    461  HA  ALA A  27      12.251  60.968  -4.450  1.00 84.68           H  
ATOM    462  C   ALA A  27      12.197  59.903  -6.293  1.00 84.68           C  
ATOM    463  CB  ALA A  27      12.281  58.887  -3.960  1.00 84.68           C  
ATOM    464  HB1 ALA A  27      13.367  58.826  -4.032  1.00 84.68           H  
ATOM    465  HB2 ALA A  27      12.003  59.043  -2.918  1.00 84.68           H  
ATOM    466  HB3 ALA A  27      11.847  57.952  -4.315  1.00 84.68           H  
ATOM    467  O   ALA A  27      13.383  59.994  -6.596  1.00 84.68           O  
ATOM    468  N   GLY A  28      11.260  59.632  -7.210  1.00 86.42           N  
ATOM    469  H   GLY A  28      10.307  59.529  -6.892  1.00 86.42           H  
ATOM    470  CA  GLY A  28      11.542  59.431  -8.638  1.00 86.42           C  
ATOM    471  HA2 GLY A  28      12.142  60.266  -9.000  1.00 86.42           H  
ATOM    472  HA3 GLY A  28      10.597  59.429  -9.181  1.00 86.42           H  
ATOM    473  C   GLY A  28      12.288  58.131  -8.982  1.00 86.42           C  
ATOM    474  O   GLY A  28      12.804  58.001 -10.087  1.00 86.42           O  
ATOM    475  N   THR A  29      12.362  57.154  -8.071  1.00 89.08           N  
ATOM    476  H   THR A  29      11.928  57.314  -7.173  1.00 89.08           H  
ATOM    477  CA  THR A  29      13.214  55.948  -8.198  1.00 89.08           C  
ATOM    478  HA  THR A  29      13.870  56.081  -9.058  1.00 89.08           H  
ATOM    479  C   THR A  29      12.435  54.659  -8.489  1.00 89.08           C  
ATOM    480  CB  THR A  29      14.128  55.794  -6.969  1.00 89.08           C  
ATOM    481  HB  THR A  29      14.632  54.828  -6.994  1.00 89.08           H  
ATOM    482  O   THR A  29      12.834  53.566  -8.077  1.00 89.08           O  
ATOM    483  CG2 THR A  29      15.207  56.873  -6.930  1.00 89.08           C  
ATOM    484 HG21 THR A  29      15.869  56.706  -6.079  1.00 89.08           H  
ATOM    485 HG22 THR A  29      14.757  57.862  -6.847  1.00 89.08           H  
ATOM    486 HG23 THR A  29      15.798  56.833  -7.845  1.00 89.08           H  
ATOM    487  OG1 THR A  29      13.384  55.904  -5.775  1.00 89.08           O  
ATOM    488  HG1 THR A  29      13.985  56.237  -5.104  1.00 89.08           H  
ATOM    489  N   CYS A  30      11.290  54.755  -9.172  1.00 87.64           N  
ATOM    490  H   CYS A  30      11.011  55.657  -9.530  1.00 87.64           H  
ATOM    491  CA  CYS A  30      10.334  53.645  -9.181  1.00 87.64           C  
ATOM    492  HA  CYS A  30      10.442  53.131  -8.226  1.00 87.64           H  
ATOM    493  C   CYS A  30      10.637  52.554 -10.184  1.00 87.64           C  
ATOM    494  CB  CYS A  30       8.889  54.135  -9.236  1.00 87.64           C  
ATOM    495  HB2 CYS A  30       8.224  53.277  -9.335  1.00 87.64           H  
ATOM    496  HB3 CYS A  30       8.766  54.790 -10.098  1.00 87.64           H  
ATOM    497  O   CYS A  30      10.795  52.846 -11.369  1.00 87.64           O  
ATOM    498  SG  CYS A  30       8.419  55.060  -7.776  1.00 87.64           S  
ATOM    499  N   PRO A  31      10.640  51.278  -9.737  1.00 87.10           N  
ATOM    500  CA  PRO A  31      10.691  50.164 -10.657  1.00 87.10           C  
ATOM    501  HA  PRO A  31      11.649  50.213 -11.175  1.00 87.10           H  
ATOM    502  C   PRO A  31       9.511  50.253 -11.634  1.00 87.10           C  
ATOM    503  CB  PRO A  31      10.629  48.890  -9.807  1.00 87.10           C  
ATOM    504  HB2 PRO A  31       9.604  48.524  -9.748  1.00 87.10           H  
ATOM    505  HB3 PRO A  31      11.282  48.112 -10.205  1.00 87.10           H  
ATOM    506  O   PRO A  31       8.373  50.448 -11.181  1.00 87.10           O  
ATOM    507  CG  PRO A  31      11.077  49.347  -8.422  1.00 87.10           C  
ATOM    508  HG2 PRO A  31      12.165  49.329  -8.366  1.00 87.10           H  
ATOM    509  HG3 PRO A  31      10.639  48.739  -7.631  1.00 87.10           H  
ATOM    510  CD  PRO A  31      10.591  50.788  -8.362  1.00 87.10           C  
ATOM    511  HD2 PRO A  31      11.250  51.353  -7.703  1.00 87.10           H  
ATOM    512  HD3 PRO A  31       9.563  50.823  -7.999  1.00 87.10           H  
ATOM    513  N   PRO A  32       9.745  50.059 -12.944  1.00 85.28           N  
ATOM    514  CA  PRO A  32       8.699  50.161 -13.962  1.00 85.28           C  
ATOM    515  HA  PRO A  32       8.299  51.175 -13.980  1.00 85.28           H  
ATOM    516  C   PRO A  32       7.535  49.195 -13.691  1.00 85.28           C  
ATOM    517  CB  PRO A  32       9.408  49.876 -15.293  1.00 85.28           C  
ATOM    518  HB2 PRO A  32       9.717  50.819 -15.743  1.00 85.28           H  
ATOM    519  HB3 PRO A  32       8.775  49.322 -15.986  1.00 85.28           H  
ATOM    520  O   PRO A  32       6.383  49.518 -13.964  1.00 85.28           O  
ATOM    521  CG  PRO A  32      10.649  49.074 -14.898  1.00 85.28           C  
ATOM    522  HG2 PRO A  32      10.385  48.023 -14.782  1.00 85.28           H  
ATOM    523  HG3 PRO A  32      11.456  49.191 -15.622  1.00 85.28           H  
ATOM    524  CD  PRO A  32      11.012  49.666 -13.542  1.00 85.28           C  
ATOM    525  HD2 PRO A  32      11.637  50.549 -13.678  1.00 85.28           H  
ATOM    526  HD3 PRO A  32      11.533  48.918 -12.945  1.00 85.28           H  
ATOM    527  N   ASP A  33       7.811  48.054 -13.054  1.00 87.45           N  
ATOM    528  H   ASP A  33       8.782  47.787 -12.973  1.00 87.45           H  
ATOM    529  CA  ASP A  33       6.804  47.064 -12.664  1.00 87.45           C  
ATOM    530  HA  ASP A  33       6.270  46.728 -13.553  1.00 87.45           H  
ATOM    531  C   ASP A  33       5.766  47.604 -11.665  1.00 87.45           C  
ATOM    532  CB  ASP A  33       7.506  45.855 -12.022  1.00 87.45           C  
ATOM    533  HB2 ASP A  33       6.744  45.168 -11.654  1.00 87.45           H  
ATOM    534  HB3 ASP A  33       8.083  46.199 -11.163  1.00 87.45           H  
ATOM    535  O   ASP A  33       4.599  47.217 -11.713  1.00 87.45           O  
ATOM    536  CG  ASP A  33       8.428  45.071 -12.960  1.00 87.45           C  
ATOM    537  OD1 ASP A  33       8.360  45.292 -14.187  1.00 87.45           O  
ATOM    538  OD2 ASP A  33       9.202  44.254 -12.411  1.00 87.45           O  
ATOM    539  N   VAL A  34       6.173  48.483 -10.740  1.00 88.88           N  
ATOM    540  H   VAL A  34       7.105  48.862 -10.829  1.00 88.88           H  
ATOM    541  CA  VAL A  34       5.274  49.042  -9.714  1.00 88.88           C  
ATOM    542  HA  VAL A  34       4.585  48.262  -9.389  1.00 88.88           H  
ATOM    543  C   VAL A  34       4.423  50.159 -10.305  1.00 88.88           C  
ATOM    544  CB  VAL A  34       6.055  49.531  -8.478  1.00 88.88           C  
ATOM    545  HB  VAL A  34       6.780  50.286  -8.783  1.00 88.88           H  
ATOM    546  O   VAL A  34       3.226  50.206 -10.035  1.00 88.88           O  
ATOM    547  CG1 VAL A  34       5.129  50.144  -7.419  1.00 88.88           C  
ATOM    548 HG11 VAL A  34       5.700  50.419  -6.532  1.00 88.88           H  
ATOM    549 HG12 VAL A  34       4.665  51.049  -7.811  1.00 88.88           H  
ATOM    550 HG13 VAL A  34       4.347  49.437  -7.142  1.00 88.88           H  
ATOM    551  CG2 VAL A  34       6.806  48.370  -7.811  1.00 88.88           C  
ATOM    552 HG21 VAL A  34       7.514  47.930  -8.514  1.00 88.88           H  
ATOM    553 HG22 VAL A  34       7.364  48.742  -6.952  1.00 88.88           H  
ATOM    554 HG23 VAL A  34       6.100  47.607  -7.485  1.00 88.88           H  
ATOM    555  N   ILE A  35       5.023  51.011 -11.143  1.00 89.25           N  
ATOM    556  H   ILE A  35       6.001  50.872 -11.350  1.00 89.25           H  
ATOM    557  CA  ILE A  35       4.316  52.083 -11.854  1.00 89.25           C  
ATOM    558  HA  ILE A  35       3.821  52.733 -11.132  1.00 89.25           H  
ATOM    559  C   ILE A  35       3.230  51.472 -12.740  1.00 89.25           C  
ATOM    560  CB  ILE A  35       5.296  52.934 -12.692  1.00 89.25           C  
ATOM    561  HB  ILE A  35       5.778  52.280 -13.419  1.00 89.25           H  
ATOM    562  O   ILE A  35       2.055  51.774 -12.556  1.00 89.25           O  
ATOM    563  CG1 ILE A  35       6.397  53.573 -11.815  1.00 89.25           C  
ATOM    564 HG12 ILE A  35       5.956  54.297 -11.129  1.00 89.25           H  
ATOM    565 HG13 ILE A  35       6.893  52.799 -11.229  1.00 89.25           H  
ATOM    566  CG2 ILE A  35       4.535  54.025 -13.465  1.00 89.25           C  
ATOM    567 HG21 ILE A  35       3.741  53.604 -14.082  1.00 89.25           H  
ATOM    568 HG22 ILE A  35       5.197  54.556 -14.149  1.00 89.25           H  
ATOM    569 HG23 ILE A  35       4.092  54.745 -12.778  1.00 89.25           H  
ATOM    570  CD1 ILE A  35       7.473  54.263 -12.666  1.00 89.25           C  
ATOM    571 HD11 ILE A  35       7.079  55.172 -13.119  1.00 89.25           H  
ATOM    572 HD12 ILE A  35       7.815  53.586 -13.449  1.00 89.25           H  
ATOM    573 HD13 ILE A  35       8.338  54.536 -12.060  1.00 89.25           H  
ATOM    574  N   ASN A  36       3.605  50.530 -13.613  1.00 89.12           N  
ATOM    575  H   ASN A  36       4.589  50.336 -13.726  1.00 89.12           H  
ATOM    576  CA  ASN A  36       2.673  49.935 -14.568  1.00 89.12           C  
ATOM    577  HA  ASN A  36       2.244  50.740 -15.165  1.00 89.12           H  
ATOM    578  C   ASN A  36       1.506  49.226 -13.874  1.00 89.12           C  
ATOM    579  CB  ASN A  36       3.436  48.972 -15.494  1.00 89.12           C  
ATOM    580  HB2 ASN A  36       3.962  48.232 -14.892  1.00 89.12           H  
ATOM    581  HB3 ASN A  36       2.713  48.460 -16.129  1.00 89.12           H  
ATOM    582  O   ASN A  36       0.381  49.260 -14.360  1.00 89.12           O  
ATOM    583  CG  ASN A  36       4.425  49.663 -16.418  1.00 89.12           C  
ATOM    584  ND2 ASN A  36       5.366  48.928 -16.962  1.00 89.12           N  
ATOM    585 HD21 ASN A  36       6.037  49.446 -17.511  1.00 89.12           H  
ATOM    586 HD22 ASN A  36       5.506  47.973 -16.664  1.00 89.12           H  
ATOM    587  OD1 ASN A  36       4.387  50.849 -16.678  1.00 89.12           O  
ATOM    588  N   LYS A  37       1.763  48.604 -12.718  1.00 88.71           N  
ATOM    589  H   LYS A  37       2.715  48.617 -12.380  1.00 88.71           H  
ATOM    590  CA  LYS A  37       0.740  47.906 -11.935  1.00 88.71           C  
ATOM    591  HA  LYS A  37       0.113  47.333 -12.618  1.00 88.71           H  
ATOM    592  C   LYS A  37      -0.221  48.846 -11.205  1.00 88.71           C  
ATOM    593  CB  LYS A  37       1.443  46.940 -10.977  1.00 88.71           C  
ATOM    594  HB2 LYS A  37       2.044  47.501 -10.261  1.00 88.71           H  
ATOM    595  HB3 LYS A  37       2.100  46.295 -11.560  1.00 88.71           H  
ATOM    596  O   LYS A  37      -1.387  48.500 -11.061  1.00 88.71           O  
ATOM    597  CG  LYS A  37       0.429  46.067 -10.233  1.00 88.71           C  
ATOM    598  HG2 LYS A  37      -0.237  45.601 -10.959  1.00 88.71           H  
ATOM    599  HG3 LYS A  37      -0.160  46.682  -9.553  1.00 88.71           H  
ATOM    600  CD  LYS A  37       1.129  44.977  -9.426  1.00 88.71           C  
ATOM    601  HD2 LYS A  37       1.743  44.375 -10.096  1.00 88.71           H  
ATOM    602  HD3 LYS A  37       1.756  45.435  -8.660  1.00 88.71           H  
ATOM    603  CE  LYS A  37       0.040  44.114  -8.789  1.00 88.71           C  
ATOM    604  HE2 LYS A  37      -0.546  44.735  -8.112  1.00 88.71           H  
ATOM    605  HE3 LYS A  37      -0.632  43.778  -9.580  1.00 88.71           H  
ATOM    606  NZ  LYS A  37       0.613  42.950  -8.078  1.00 88.71           N  
ATOM    607  HZ1 LYS A  37       1.122  42.378  -8.737  1.00 88.71           H  
ATOM    608  HZ2 LYS A  37      -0.135  42.395  -7.687  1.00 88.71           H  
ATOM    609  HZ3 LYS A  37       1.233  43.259  -7.343  1.00 88.71           H  
ATOM    610  N   VAL A  38       0.257  49.980 -10.691  1.00 89.60           N  
ATOM    611  H   VAL A  38       1.225  50.216 -10.856  1.00 89.60           H  
ATOM    612  CA  VAL A  38      -0.584  50.935  -9.944  1.00 89.60           C  
ATOM    613  HA  VAL A  38      -1.358  50.382  -9.412  1.00 89.60           H  
ATOM    614  C   VAL A  38      -1.331  51.880 -10.885  1.00 89.60           C  
ATOM    615  CB  VAL A  38       0.246  51.697  -8.892  1.00 89.60           C  
ATOM    616  HB  VAL A  38       1.102  52.172  -9.372  1.00 89.60           H  
ATOM    617  O   VAL A  38      -2.456  52.264 -10.584  1.00 89.60           O  
ATOM    618  CG1 VAL A  38      -0.570  52.773  -8.163  1.00 89.60           C  
ATOM    619 HG11 VAL A  38      -1.496  52.347  -7.777  1.00 89.60           H  
ATOM    620 HG12 VAL A  38       0.010  53.195  -7.342  1.00 89.60           H  
ATOM    621 HG13 VAL A  38      -0.812  53.582  -8.853  1.00 89.60           H  
ATOM    622  CG2 VAL A  38       0.749  50.718  -7.817  1.00 89.60           C  
ATOM    623 HG21 VAL A  38       1.393  49.962  -8.267  1.00 89.60           H  
ATOM    624 HG22 VAL A  38      -0.099  50.228  -7.338  1.00 89.60           H  
ATOM    625 HG23 VAL A  38       1.325  51.257  -7.065  1.00 89.60           H  
ATOM    626  N   GLU A  39      -0.739  52.215 -12.029  1.00 89.53           N  
ATOM    627  H   GLU A  39       0.209  51.912 -12.199  1.00 89.53           H  
ATOM    628  CA  GLU A  39      -1.337  53.102 -13.035  1.00 89.53           C  
ATOM    629  HA  GLU A  39      -2.024  53.786 -12.538  1.00 89.53           H  
ATOM    630  C   GLU A  39      -2.194  52.356 -14.070  1.00 89.53           C  
ATOM    631  CB  GLU A  39      -0.236  53.958 -13.689  1.00 89.53           C  
ATOM    632  HB2 GLU A  39      -0.681  54.586 -14.460  1.00 89.53           H  
ATOM    633  HB3 GLU A  39       0.509  53.309 -14.152  1.00 89.53           H  
ATOM    634  O   GLU A  39      -2.775  52.990 -14.943  1.00 89.53           O  
ATOM    635  CG  GLU A  39       0.426  54.866 -12.637  1.00 89.53           C  
ATOM    636  HG2 GLU A  39      -0.352  55.467 -12.165  1.00 89.53           H  
ATOM    637  HG3 GLU A  39       0.879  54.253 -11.858  1.00 89.53           H  
ATOM    638  CD  GLU A  39       1.507  55.808 -13.177  1.00 89.53           C  
ATOM    639  OE1 GLU A  39       2.003  56.597 -12.326  1.00 89.53           O  
ATOM    640  OE2 GLU A  39       1.859  55.725 -14.373  1.00 89.53           O  
ATOM    641  N   GLY A  40      -2.303  51.024 -13.975  1.00 87.02           N  
ATOM    642  H   GLY A  40      -1.809  50.550 -13.233  1.00 87.02           H  
ATOM    643  CA  GLY A  40      -3.118  50.221 -14.894  1.00 87.02           C  
ATOM    644  HA2 GLY A  40      -4.138  50.606 -14.910  1.00 87.02           H  
ATOM    645  HA3 GLY A  40      -3.140  49.190 -14.541  1.00 87.02           H  
ATOM    646  C   GLY A  40      -2.583  50.222 -16.328  1.00 87.02           C  
ATOM    647  O   GLY A  40      -3.348  50.201 -17.287  1.00 87.02           O  
ATOM    648  N   THR A  41      -1.263  50.302 -16.490  1.00 88.57           N  
ATOM    649  H   THR A  41      -0.694  50.314 -15.655  1.00 88.57           H  
ATOM    650  CA  THR A  41      -0.576  50.335 -17.789  1.00 88.57           C  
ATOM    651  HA  THR A  41      -1.331  50.312 -18.576  1.00 88.57           H  
ATOM    652  C   THR A  41       0.279  49.088 -18.016  1.00 88.57           C  
ATOM    653  CB  THR A  41       0.219  51.636 -17.977  1.00 88.57           C  
ATOM    654  HB  THR A  41       0.754  51.598 -18.926  1.00 88.57           H  
ATOM    655  O   THR A  41       1.200  49.093 -18.845  1.00 88.57           O  
ATOM    656  CG2 THR A  41      -0.669  52.876 -17.990  1.00 88.57           C  
ATOM    657 HG21 THR A  41      -1.441  52.769 -18.752  1.00 88.57           H  
ATOM    658 HG22 THR A  41      -0.071  53.760 -18.211  1.00 88.57           H  
ATOM    659 HG23 THR A  41      -1.153  53.007 -17.022  1.00 88.57           H  
ATOM    660  OG1 THR A  41       1.143  51.804 -16.936  1.00 88.57           O  
ATOM    661  HG1 THR A  41       1.188  52.740 -16.730  1.00 88.57           H  
ATOM    662  N   THR A  42      -0.016  47.987 -17.310  1.00 89.98           N  
ATOM    663  H   THR A  42      -0.818  48.010 -16.697  1.00 89.98           H  
ATOM    664  CA  THR A  42       0.655  46.704 -17.548  1.00 89.98           C  
ATOM    665  HA  THR A  42       1.729  46.883 -17.498  1.00 89.98           H  
ATOM    666  C   THR A  42       0.355  46.176 -18.951  1.00 89.98           C  
ATOM    667  CB  THR A  42       0.323  45.632 -16.498  1.00 89.98           C  
ATOM    668  HB  THR A  42       0.984  44.785 -16.686  1.00 89.98           H  
ATOM    669  O   THR A  42      -0.601  46.583 -19.608  1.00 89.98           O  
ATOM    670  CG2 THR A  42       0.547  46.065 -15.056  1.00 89.98           C  
ATOM    671 HG21 THR A  42       1.554  46.466 -14.938  1.00 89.98           H  
ATOM    672 HG22 THR A  42       0.416  45.207 -14.397  1.00 89.98           H  
ATOM    673 HG23 THR A  42      -0.190  46.823 -14.792  1.00 89.98           H  
ATOM    674  OG1 THR A  42      -0.990  45.161 -16.624  1.00 89.98           O  
ATOM    675  HG1 THR A  42      -1.572  45.830 -16.258  1.00 89.98           H  
ATOM    676  N   VAL A  43       1.171  45.236 -19.440  1.00 87.85           N  
ATOM    677  H   VAL A  43       1.968  44.943 -18.893  1.00 87.85           H  
ATOM    678  CA  VAL A  43       0.907  44.571 -20.730  1.00 87.85           C  
ATOM    679  HA  VAL A  43       0.889  45.325 -21.517  1.00 87.85           H  
ATOM    680  C   VAL A  43      -0.475  43.905 -20.727  1.00 87.85           C  
ATOM    681  CB  VAL A  43       2.013  43.550 -21.063  1.00 87.85           C  
ATOM    682  HB  VAL A  43       2.073  42.816 -20.260  1.00 87.85           H  
ATOM    683  O   VAL A  43      -1.172  43.963 -21.733  1.00 87.85           O  
ATOM    684  CG1 VAL A  43       1.750  42.811 -22.379  1.00 87.85           C  
ATOM    685 HG11 VAL A  43       1.604  43.523 -23.191  1.00 87.85           H  
ATOM    686 HG12 VAL A  43       2.589  42.159 -22.620  1.00 87.85           H  
ATOM    687 HG13 VAL A  43       0.859  42.188 -22.290  1.00 87.85           H  
ATOM    688  CG2 VAL A  43       3.377  44.246 -21.187  1.00 87.85           C  
ATOM    689 HG21 VAL A  43       4.143  43.512 -21.434  1.00 87.85           H  
ATOM    690 HG22 VAL A  43       3.654  44.723 -20.246  1.00 87.85           H  
ATOM    691 HG23 VAL A  43       3.340  44.998 -21.975  1.00 87.85           H  
ATOM    692  N   ALA A  44      -0.898  43.343 -19.590  1.00 87.49           N  
ATOM    693  H   ALA A  44      -0.330  43.430 -18.760  1.00 87.49           H  
ATOM    694  CA  ALA A  44      -2.227  42.762 -19.433  1.00 87.49           C  
ATOM    695  HA  ALA A  44      -2.400  42.051 -20.241  1.00 87.49           H  
ATOM    696  C   ALA A  44      -3.335  43.824 -19.519  1.00 87.49           C  
ATOM    697  CB  ALA A  44      -2.272  42.001 -18.103  1.00 87.49           C  
ATOM    698  HB1 ALA A  44      -3.251  41.536 -17.990  1.00 87.49           H  
ATOM    699  HB2 ALA A  44      -2.116  42.688 -17.272  1.00 87.49           H  
ATOM    700  HB3 ALA A  44      -1.507  41.225 -18.090  1.00 87.49           H  
ATOM    701  O   ALA A  44      -4.306  43.617 -20.240  1.00 87.49           O  
ATOM    702  N   ASP A  45      -3.162  44.978 -18.868  1.00 87.39           N  
ATOM    703  H   ASP A  45      -2.376  45.079 -18.242  1.00 87.39           H  
ATOM    704  CA  ASP A  45      -4.141  46.074 -18.926  1.00 87.39           C  
ATOM    705  HA  ASP A  45      -5.120  45.689 -18.643  1.00 87.39           H  
ATOM    706  C   ASP A  45      -4.249  46.656 -20.337  1.00 87.39           C  
ATOM    707  CB  ASP A  45      -3.777  47.198 -17.952  1.00 87.39           C  
ATOM    708  HB2 ASP A  45      -4.561  47.954 -17.996  1.00 87.39           H  
ATOM    709  HB3 ASP A  45      -2.841  47.655 -18.275  1.00 87.39           H  
ATOM    710  O   ASP A  45      -5.349  46.892 -20.823  1.00 87.39           O  
ATOM    711  CG  ASP A  45      -3.639  46.729 -16.508  1.00 87.39           C  
ATOM    712  OD1 ASP A  45      -4.482  45.931 -16.051  1.00 87.39           O  
ATOM    713  OD2 ASP A  45      -2.599  47.079 -15.896  1.00 87.39           O  
ATOM    714  N   LYS A  46      -3.120  46.805 -21.045  1.00 86.12           N  
ATOM    715  H   LYS A  46      -2.249  46.622 -20.568  1.00 86.12           H  
ATOM    716  CA  LYS A  46      -3.108  47.216 -22.457  1.00 86.12           C  
ATOM    717  HA  LYS A  46      -3.649  48.157 -22.553  1.00 86.12           H  
ATOM    718  C   LYS A  46      -3.854  46.211 -23.329  1.00 86.12           C  
ATOM    719  CB  LYS A  46      -1.667  47.402 -22.950  1.00 86.12           C  
ATOM    720  HB2 LYS A  46      -1.679  47.503 -24.036  1.00 86.12           H  
ATOM    721  HB3 LYS A  46      -1.076  46.524 -22.693  1.00 86.12           H  
ATOM    722  O   LYS A  46      -4.664  46.613 -24.155  1.00 86.12           O  
ATOM    723  CG  LYS A  46      -1.024  48.658 -22.349  1.00 86.12           C  
ATOM    724  HG2 LYS A  46      -1.617  49.529 -22.626  1.00 86.12           H  
ATOM    725  HG3 LYS A  46      -1.010  48.581 -21.261  1.00 86.12           H  
ATOM    726  CD  LYS A  46       0.408  48.840 -22.860  1.00 86.12           C  
ATOM    727  HD2 LYS A  46       0.392  48.970 -23.942  1.00 86.12           H  
ATOM    728  HD3 LYS A  46       0.995  47.958 -22.603  1.00 86.12           H  
ATOM    729  CE  LYS A  46       1.010  50.076 -22.186  1.00 86.12           C  
ATOM    730  HE2 LYS A  46       1.008  49.913 -21.109  1.00 86.12           H  
ATOM    731  HE3 LYS A  46       0.364  50.931 -22.387  1.00 86.12           H  
ATOM    732  NZ  LYS A  46       2.390  50.350 -22.657  1.00 86.12           N  
ATOM    733  HZ1 LYS A  46       2.398  50.524 -23.652  1.00 86.12           H  
ATOM    734  HZ2 LYS A  46       2.989  49.567 -22.440  1.00 86.12           H  
ATOM    735  HZ3 LYS A  46       2.751  51.164 -22.180  1.00 86.12           H  
ATOM    736  N   ILE A  47      -3.623  44.911 -23.136  1.00 85.99           N  
ATOM    737  H   ILE A  47      -2.955  44.640 -22.429  1.00 85.99           H  
ATOM    738  CA  ILE A  47      -4.353  43.862 -23.863  1.00 85.99           C  
ATOM    739  HA  ILE A  47      -4.259  44.051 -24.933  1.00 85.99           H  
ATOM    740  C   ILE A  47      -5.848  43.921 -23.547  1.00 85.99           C  
ATOM    741  CB  ILE A  47      -3.764  42.464 -23.573  1.00 85.99           C  
ATOM    742  HB  ILE A  47      -3.667  42.344 -22.494  1.00 85.99           H  
ATOM    743  O   ILE A  47      -6.644  43.774 -24.462  1.00 85.99           O  
ATOM    744  CG1 ILE A  47      -2.370  42.329 -24.224  1.00 85.99           C  
ATOM    745 HG12 ILE A  47      -1.786  43.233 -24.050  1.00 85.99           H  
ATOM    746 HG13 ILE A  47      -2.482  42.225 -25.303  1.00 85.99           H  
ATOM    747  CG2 ILE A  47      -4.680  41.341 -24.104  1.00 85.99           C  
ATOM    748 HG21 ILE A  47      -5.630  41.336 -23.570  1.00 85.99           H  
ATOM    749 HG22 ILE A  47      -4.873  41.481 -25.168  1.00 85.99           H  
ATOM    750 HG23 ILE A  47      -4.227  40.362 -23.949  1.00 85.99           H  
ATOM    751  CD1 ILE A  47      -1.561  41.139 -23.689  1.00 85.99           C  
ATOM    752 HD11 ILE A  47      -2.024  40.195 -23.975  1.00 85.99           H  
ATOM    753 HD12 ILE A  47      -0.558  41.170 -24.114  1.00 85.99           H  
ATOM    754 HD13 ILE A  47      -1.489  41.196 -22.603  1.00 85.99           H  
ATOM    755  N   LEU A  48      -6.253  44.172 -22.301  1.00 83.90           N  
ATOM    756  H   LEU A  48      -5.564  44.251 -21.567  1.00 83.90           H  
ATOM    757  CA  LEU A  48      -7.668  44.336 -21.956  1.00 83.90           C  
ATOM    758  HA  LEU A  48      -8.235  43.511 -22.389  1.00 83.90           H  
ATOM    759  C   LEU A  48      -8.262  45.614 -22.558  1.00 83.90           C  
ATOM    760  CB  LEU A  48      -7.834  44.315 -20.427  1.00 83.90           C  
ATOM    761  HB2 LEU A  48      -7.119  45.009 -19.987  1.00 83.90           H  
ATOM    762  HB3 LEU A  48      -8.833  44.673 -20.179  1.00 83.90           H  
ATOM    763  O   LEU A  48      -9.386  45.592 -23.050  1.00 83.90           O  
ATOM    764  CG  LEU A  48      -7.649  42.925 -19.792  1.00 83.90           C  
ATOM    765  HG  LEU A  48      -6.689  42.504 -20.091  1.00 83.90           H  
ATOM    766  CD1 LEU A  48      -7.665  43.059 -18.270  1.00 83.90           C  
ATOM    767 HD11 LEU A  48      -8.620  43.468 -17.938  1.00 83.90           H  
ATOM    768 HD12 LEU A  48      -7.508  42.083 -17.811  1.00 83.90           H  
ATOM    769 HD13 LEU A  48      -6.862  43.726 -17.954  1.00 83.90           H  
ATOM    770  CD2 LEU A  48      -8.757  41.948 -20.198  1.00 83.90           C  
ATOM    771 HD21 LEU A  48      -8.701  41.731 -21.265  1.00 83.90           H  
ATOM    772 HD22 LEU A  48      -8.634  41.010 -19.657  1.00 83.90           H  
ATOM    773 HD23 LEU A  48      -9.735  42.369 -19.964  1.00 83.90           H  
ATOM    774  N   GLN A  49      -7.510  46.713 -22.585  1.00 81.65           N  
ATOM    775  H   GLN A  49      -6.618  46.690 -22.113  1.00 81.65           H  
ATOM    776  CA  GLN A  49      -7.949  47.986 -23.153  1.00 81.65           C  
ATOM    777  HA  GLN A  49      -8.918  48.236 -22.719  1.00 81.65           H  
ATOM    778  C   GLN A  49      -8.132  47.903 -24.675  1.00 81.65           C  
ATOM    779  CB  GLN A  49      -6.942  49.072 -22.747  1.00 81.65           C  
ATOM    780  HB2 GLN A  49      -6.769  49.005 -21.673  1.00 81.65           H  
ATOM    781  HB3 GLN A  49      -5.996  48.908 -23.263  1.00 81.65           H  
ATOM    782  O   GLN A  49      -9.142  48.367 -25.194  1.00 81.65           O  
ATOM    783  CG  GLN A  49      -7.460  50.483 -23.053  1.00 81.65           C  
ATOM    784  HG2 GLN A  49      -8.440  50.605 -22.591  1.00 81.65           H  
ATOM    785  HG3 GLN A  49      -7.568  50.614 -24.129  1.00 81.65           H  
ATOM    786  CD  GLN A  49      -6.529  51.571 -22.523  1.00 81.65           C  
ATOM    787  NE2 GLN A  49      -7.045  52.745 -22.238  1.00 81.65           N  
ATOM    788 HE21 GLN A  49      -8.034  52.916 -22.354  1.00 81.65           H  
ATOM    789 HE22 GLN A  49      -6.402  53.431 -21.868  1.00 81.65           H  
ATOM    790  OE1 GLN A  49      -5.330  51.404 -22.369  1.00 81.65           O  
ATOM    791  N   TYR A  50      -7.200  47.268 -25.391  1.00 82.89           N  
ATOM    792  H   TYR A  50      -6.364  46.953 -24.921  1.00 82.89           H  
ATOM    793  CA  TYR A  50      -7.315  47.059 -26.840  1.00 82.89           C  
ATOM    794  HA  TYR A  50      -7.750  47.950 -27.293  1.00 82.89           H  
ATOM    795  C   TYR A  50      -8.246  45.894 -27.191  1.00 82.89           C  
ATOM    796  CB  TYR A  50      -5.921  46.838 -27.443  1.00 82.89           C  
ATOM    797  HB2 TYR A  50      -6.034  46.614 -28.504  1.00 82.89           H  
ATOM    798  HB3 TYR A  50      -5.465  45.968 -26.970  1.00 82.89           H  
ATOM    799  O   TYR A  50      -8.997  45.961 -28.158  1.00 82.89           O  
ATOM    800  CG  TYR A  50      -4.993  48.033 -27.319  1.00 82.89           C  
ATOM    801  CD1 TYR A  50      -5.363  49.265 -27.890  1.00 82.89           C  
ATOM    802  HD1 TYR A  50      -6.296  49.356 -28.427  1.00 82.89           H  
ATOM    803  CD2 TYR A  50      -3.763  47.918 -26.644  1.00 82.89           C  
ATOM    804  HD2 TYR A  50      -3.463  46.961 -26.243  1.00 82.89           H  
ATOM    805  CE1 TYR A  50      -4.525  50.387 -27.754  1.00 82.89           C  
ATOM    806  HE1 TYR A  50      -4.807  51.338 -28.181  1.00 82.89           H  
ATOM    807  CE2 TYR A  50      -2.931  49.041 -26.483  1.00 82.89           C  
ATOM    808  HE2 TYR A  50      -1.997  48.952 -25.949  1.00 82.89           H  
ATOM    809  OH  TYR A  50      -2.514  51.366 -26.900  1.00 82.89           O  
ATOM    810  HH  TYR A  50      -1.740  51.174 -26.365  1.00 82.89           H  
ATOM    811  CZ  TYR A  50      -3.316  50.280 -27.039  1.00 82.89           C  
ATOM    812  N   GLY A  51      -8.221  44.830 -26.391  1.00 76.87           N  
ATOM    813  H   GLY A  51      -7.567  44.822 -25.622  1.00 76.87           H  
ATOM    814  CA  GLY A  51      -9.032  43.633 -26.582  1.00 76.87           C  
ATOM    815  HA2 GLY A  51      -8.700  42.863 -25.886  1.00 76.87           H  
ATOM    816  HA3 GLY A  51      -8.906  43.266 -27.601  1.00 76.87           H  
ATOM    817  C   GLY A  51     -10.514  43.892 -26.338  1.00 76.87           C  
ATOM    818  O   GLY A  51     -11.339  43.400 -27.097  1.00 76.87           O  
ATOM    819  N   SER A  52     -10.869  44.730 -25.358  1.00 67.90           N  
ATOM    820  H   SER A  52     -10.155  45.109 -24.753  1.00 67.90           H  
ATOM    821  CA  SER A  52     -12.269  45.113 -25.111  1.00 67.90           C  
ATOM    822  HA  SER A  52     -12.863  44.201 -25.053  1.00 67.90           H  
ATOM    823  C   SER A  52     -12.882  45.948 -26.239  1.00 67.90           C  
ATOM    824  CB  SER A  52     -12.432  45.841 -23.774  1.00 67.90           C  
ATOM    825  HB2 SER A  52     -13.475  46.134 -23.653  1.00 67.90           H  
ATOM    826  HB3 SER A  52     -12.167  45.165 -22.961  1.00 67.90           H  
ATOM    827  O   SER A  52     -14.093  45.893 -26.430  1.00 67.90           O  
ATOM    828  OG  SER A  52     -11.618  46.991 -23.704  1.00 67.90           O  
ATOM    829  HG  SER A  52     -10.733  46.693 -23.480  1.00 67.90           H  
ATOM    830  N   ALA A  53     -12.072  46.648 -27.040  1.00 70.52           N  
ATOM    831  H   ALA A  53     -11.087  46.693 -26.821  1.00 70.52           H  
ATOM    832  CA  ALA A  53     -12.549  47.334 -28.242  1.00 70.52           C  
ATOM    833  HA  ALA A  53     -13.484  47.841 -28.004  1.00 70.52           H  
ATOM    834  C   ALA A  53     -12.848  46.371 -29.412  1.00 70.52           C  
ATOM    835  CB  ALA A  53     -11.518  48.403 -28.629  1.00 70.52           C  
ATOM    836  HB1 ALA A  53     -11.342  49.071 -27.787  1.00 70.52           H  
ATOM    837  HB2 ALA A  53     -10.580  47.931 -28.920  1.00 70.52           H  
ATOM    838  HB3 ALA A  53     -11.898  48.983 -29.470  1.00 70.52           H  
ATOM    839  O   ALA A  53     -13.587  46.733 -30.324  1.00 70.52           O  
ATOM    840  N   GLY A  54     -12.290  45.153 -29.396  1.00 69.59           N  
ATOM    841  H   GLY A  54     -11.708  44.909 -28.608  1.00 69.59           H  
ATOM    842  CA  GLY A  54     -12.427  44.165 -30.474  1.00 69.59           C  
ATOM    843  HA2 GLY A  54     -12.638  44.674 -31.414  1.00 69.59           H  
ATOM    844  HA3 GLY A  54     -11.475  43.644 -30.581  1.00 69.59           H  
ATOM    845  C   GLY A  54     -13.510  43.104 -30.261  1.00 69.59           C  
ATOM    846  O   GLY A  54     -13.799  42.348 -31.186  1.00 69.59           O  
ATOM    847  N   VAL A  55     -14.117  43.021 -29.073  1.00 68.28           N  
ATOM    848  H   VAL A  55     -13.856  43.680 -28.353  1.00 68.28           H  
ATOM    849  CA  VAL A  55     -15.110  41.984 -28.748  1.00 68.28           C  
ATOM    850  HA  VAL A  55     -15.138  41.258 -29.561  1.00 68.28           H  
ATOM    851  C   VAL A  55     -16.507  42.605 -28.660  1.00 68.28           C  
ATOM    852  CB  VAL A  55     -14.716  41.184 -27.488  1.00 68.28           C  
ATOM    853  HB  VAL A  55     -14.797  41.819 -26.605  1.00 68.28           H  
ATOM    854  O   VAL A  55     -16.941  43.075 -27.612  1.00 68.28           O  
ATOM    855  CG1 VAL A  55     -15.626  39.963 -27.332  1.00 68.28           C  
ATOM    856 HG11 VAL A  55     -15.457  39.493 -26.363  1.00 68.28           H  
ATOM    857 HG12 VAL A  55     -16.668  40.277 -27.400  1.00 68.28           H  
ATOM    858 HG13 VAL A  55     -15.437  39.239 -28.125  1.00 68.28           H  
ATOM    859  CG2 VAL A  55     -13.293  40.614 -27.562  1.00 68.28           C  
ATOM    860 HG21 VAL A  55     -13.194  39.961 -28.429  1.00 68.28           H  
ATOM    861 HG22 VAL A  55     -13.071  40.052 -26.655  1.00 68.28           H  
ATOM    862 HG23 VAL A  55     -12.564  41.419 -27.656  1.00 68.28           H  
ATOM    863  N   TYR A  56     -17.237  42.590 -29.777  1.00 66.51           N  
ATOM    864  H   TYR A  56     -16.808  42.232 -30.618  1.00 66.51           H  
ATOM    865  CA  TYR A  56     -18.652  42.966 -29.834  1.00 66.51           C  
ATOM    866  HA  TYR A  56     -18.861  43.689 -29.046  1.00 66.51           H  
ATOM    867  C   TYR A  56     -19.534  41.727 -29.597  1.00 66.51           C  
ATOM    868  CB  TYR A  56     -18.935  43.659 -31.177  1.00 66.51           C  
ATOM    869  HB2 TYR A  56     -18.766  42.953 -31.991  1.00 66.51           H  
ATOM    870  HB3 TYR A  56     -18.221  44.472 -31.306  1.00 66.51           H  
ATOM    871  O   TYR A  56     -19.794  40.957 -30.517  1.00 66.51           O  
ATOM    872  CG  TYR A  56     -20.334  44.238 -31.298  1.00 66.51           C  
ATOM    873  CD1 TYR A  56     -21.346  43.522 -31.968  1.00 66.51           C  
ATOM    874  HD1 TYR A  56     -21.127  42.555 -32.396  1.00 66.51           H  
ATOM    875  CD2 TYR A  56     -20.616  45.505 -30.750  1.00 66.51           C  
ATOM    876  HD2 TYR A  56     -19.836  46.057 -30.246  1.00 66.51           H  
ATOM    877  CE1 TYR A  56     -22.635  44.075 -32.095  1.00 66.51           C  
ATOM    878  HE1 TYR A  56     -23.414  43.542 -32.621  1.00 66.51           H  
ATOM    879  CE2 TYR A  56     -21.904  46.061 -30.875  1.00 66.51           C  
ATOM    880  HE2 TYR A  56     -22.112  47.037 -30.462  1.00 66.51           H  
ATOM    881  OH  TYR A  56     -24.160  45.874 -31.680  1.00 66.51           O  
ATOM    882  HH  TYR A  56     -24.222  46.756 -31.304  1.00 66.51           H  
ATOM    883  CZ  TYR A  56     -22.915  45.346 -31.552  1.00 66.51           C  
ATOM    884  N   LEU A  57     -20.003  41.517 -28.360  1.00 66.24           N  
ATOM    885  H   LEU A  57     -19.697  42.148 -27.633  1.00 66.24           H  
ATOM    886  CA  LEU A  57     -20.843  40.365 -27.968  1.00 66.24           C  
ATOM    887  HA  LEU A  57     -20.548  39.515 -28.583  1.00 66.24           H  
ATOM    888  C   LEU A  57     -22.349  40.544 -28.268  1.00 66.24           C  
ATOM    889  CB  LEU A  57     -20.591  39.980 -26.491  1.00 66.24           C  
ATOM    890  HB2 LEU A  57     -20.820  40.842 -25.866  1.00 66.24           H  
ATOM    891  HB3 LEU A  57     -21.278  39.182 -26.209  1.00 66.24           H  
ATOM    892  O   LEU A  57     -23.195  40.041 -27.532  1.00 66.24           O  
ATOM    893  CG  LEU A  57     -19.175  39.488 -26.164  1.00 66.24           C  
ATOM    894  HG  LEU A  57     -18.480  40.293 -26.404  1.00 66.24           H  
ATOM    895  CD1 LEU A  57     -19.045  39.203 -24.669  1.00 66.24           C  
ATOM    896 HD11 LEU A  57     -19.288  40.102 -24.102  1.00 66.24           H  
ATOM    897 HD12 LEU A  57     -19.731  38.407 -24.380  1.00 66.24           H  
ATOM    898 HD13 LEU A  57     -18.022  38.905 -24.435  1.00 66.24           H  
ATOM    899  CD2 LEU A  57     -18.800  38.213 -26.928  1.00 66.24           C  
ATOM    900 HD21 LEU A  57     -19.543  37.437 -26.746  1.00 66.24           H  
ATOM    901 HD22 LEU A  57     -18.740  38.418 -27.997  1.00 66.24           H  
ATOM    902 HD23 LEU A  57     -17.824  37.858 -26.597  1.00 66.24           H  
ATOM    903  N   GLY A  58     -22.718  41.276 -29.325  1.00 63.62           N  
ATOM    904  H   GLY A  58     -21.986  41.622 -29.930  1.00 63.62           H  
ATOM    905  CA  GLY A  58     -24.105  41.307 -29.824  1.00 63.62           C  
ATOM    906  HA2 GLY A  58     -24.371  40.312 -30.179  1.00 63.62           H  
ATOM    907  HA3 GLY A  58     -24.154  41.992 -30.670  1.00 63.62           H  
ATOM    908  C   GLY A  58     -25.179  41.743 -28.812  1.00 63.62           C  
ATOM    909  O   GLY A  58     -26.320  41.307 -28.912  1.00 63.62           O  
ATOM    910  N   GLY A  59     -24.834  42.575 -27.824  1.00 62.52           N  
ATOM    911  H   GLY A  59     -23.867  42.865 -27.772  1.00 62.52           H  
ATOM    912  CA  GLY A  59     -25.770  43.049 -26.793  1.00 62.52           C  
ATOM    913  HA2 GLY A  59     -25.472  44.051 -26.485  1.00 62.52           H  
ATOM    914  HA3 GLY A  59     -26.771  43.116 -27.219  1.00 62.52           H  
ATOM    915  C   GLY A  59     -25.863  42.182 -25.530  1.00 62.52           C  
ATOM    916  O   GLY A  59     -26.514  42.596 -24.573  1.00 62.52           O  
ATOM    917  N   LEU A  60     -25.167  41.041 -25.458  1.00 60.30           N  
ATOM    918  H   LEU A  60     -24.655  40.726 -26.270  1.00 60.30           H  
ATOM    919  CA  LEU A  60     -24.955  40.318 -24.200  1.00 60.30           C  
ATOM    920  HA  LEU A  60     -25.792  40.509 -23.529  1.00 60.30           H  
ATOM    921  C   LEU A  60     -23.704  40.862 -23.498  1.00 60.30           C  
ATOM    922  CB  LEU A  60     -24.894  38.797 -24.428  1.00 60.30           C  
ATOM    923  HB2 LEU A  60     -24.399  38.367 -23.557  1.00 60.30           H  
ATOM    924  HB3 LEU A  60     -24.272  38.566 -25.293  1.00 60.30           H  
ATOM    925  O   LEU A  60     -22.583  40.405 -23.712  1.00 60.30           O  
ATOM    926  CG  LEU A  60     -26.283  38.140 -24.560  1.00 60.30           C  
ATOM    927  HG  LEU A  60     -27.035  38.761 -24.073  1.00 60.30           H  
ATOM    928  CD1 LEU A  60     -26.686  37.938 -26.021  1.00 60.30           C  
ATOM    929 HD11 LEU A  60     -25.969  37.287 -26.522  1.00 60.30           H  
ATOM    930 HD12 LEU A  60     -27.679  37.491 -26.074  1.00 60.30           H  
ATOM    931 HD13 LEU A  60     -26.708  38.900 -26.532  1.00 60.30           H  
ATOM    932  CD2 LEU A  60     -26.291  36.777 -23.864  1.00 60.30           C  
ATOM    933 HD21 LEU A  60     -25.542  36.125 -24.313  1.00 60.30           H  
ATOM    934 HD22 LEU A  60     -27.274  36.318 -23.966  1.00 60.30           H  
ATOM    935 HD23 LEU A  60     -26.074  36.902 -22.803  1.00 60.30           H  
ATOM    936  N   GLY A  61     -23.891  41.886 -22.667  1.00 57.43           N  
ATOM    937  H   GLY A  61     -24.828  42.249 -22.564  1.00 57.43           H  
ATOM    938  CA  GLY A  61     -22.821  42.441 -21.841  1.00 57.43           C  
ATOM    939  HA2 GLY A  61     -23.118  43.425 -21.479  1.00 57.43           H  
ATOM    940  HA3 GLY A  61     -21.917  42.556 -22.438  1.00 57.43           H  
ATOM    941  C   GLY A  61     -22.524  41.556 -20.629  1.00 57.43           C  
ATOM    942  O   GLY A  61     -23.341  41.469 -19.715  1.00 57.43           O  
ATOM    943  N   ILE A  62     -21.335  40.949 -20.584  1.00 59.25           N  
ATOM    944  H   ILE A  62     -20.739  41.004 -21.397  1.00 59.25           H  
ATOM    945  CA  ILE A  62     -20.789  40.335 -19.366  1.00 59.25           C  
ATOM    946  HA  ILE A  62     -21.608  39.913 -18.783  1.00 59.25           H  
ATOM    947  C   ILE A  62     -20.148  41.456 -18.542  1.00 59.25           C  
ATOM    948  CB  ILE A  62     -19.812  39.177 -19.687  1.00 59.25           C  
ATOM    949  HB  ILE A  62     -18.969  39.577 -20.251  1.00 59.25           H  
ATOM    950  O   ILE A  62     -18.994  41.828 -18.747  1.00 59.25           O  
ATOM    951  CG1 ILE A  62     -20.512  38.101 -20.552  1.00 59.25           C  
ATOM    952 HG12 ILE A  62     -21.348  37.676 -19.997  1.00 59.25           H  
ATOM    953 HG13 ILE A  62     -20.911  38.564 -21.454  1.00 59.25           H  
ATOM    954  CG2 ILE A  62     -19.280  38.557 -18.378  1.00 59.25           C  
ATOM    955 HG21 ILE A  62     -20.098  38.113 -17.811  1.00 59.25           H  
ATOM    956 HG22 ILE A  62     -18.787  39.312 -17.765  1.00 59.25           H  
ATOM    957 HG23 ILE A  62     -18.538  37.789 -18.596  1.00 59.25           H  
ATOM    958  CD1 ILE A  62     -19.591  36.963 -21.010  1.00 59.25           C  
ATOM    959 HD11 ILE A  62     -20.127  36.334 -21.721  1.00 59.25           H  
ATOM    960 HD12 ILE A  62     -18.708  37.374 -21.499  1.00 59.25           H  
ATOM    961 HD13 ILE A  62     -19.291  36.346 -20.164  1.00 59.25           H  
ATOM    962  N   GLY A  63     -20.927  42.055 -17.644  1.00 58.47           N  
ATOM    963  H   GLY A  63     -21.887  41.750 -17.569  1.00 58.47           H  
ATOM    964  CA  GLY A  63     -20.421  43.033 -16.688  1.00 58.47           C  
ATOM    965  HA2 GLY A  63     -19.698  43.689 -17.171  1.00 58.47           H  
ATOM    966  HA3 GLY A  63     -21.248  43.641 -16.320  1.00 58.47           H  
ATOM    967  C   GLY A  63     -19.771  42.334 -15.498  1.00 58.47           C  
ATOM    968  O   GLY A  63     -20.457  41.681 -14.717  1.00 58.47           O  
ATOM    969  N   THR A  64     -18.467  42.520 -15.300  1.00 58.26           N  
ATOM    970  H   THR A  64     -17.926  42.985 -16.015  1.00 58.26           H  
ATOM    971  CA  THR A  64     -17.783  42.206 -14.034  1.00 58.26           C  
ATOM    972  HA  THR A  64     -18.171  41.264 -13.648  1.00 58.26           H  
ATOM    973  C   THR A  64     -18.100  43.293 -13.001  1.00 58.26           C  
ATOM    974  CB  THR A  64     -16.268  42.039 -14.232  1.00 58.26           C  
ATOM    975  HB  THR A  64     -15.803  41.852 -13.264  1.00 58.26           H  
ATOM    976  O   THR A  64     -17.236  44.059 -12.581  1.00 58.26           O  
ATOM    977  CG2 THR A  64     -15.923  40.881 -15.166  1.00 58.26           C  
ATOM    978 HG21 THR A  64     -16.345  39.954 -14.778  1.00 58.26           H  
ATOM    979 HG22 THR A  64     -16.318  41.067 -16.165  1.00 58.26           H  
ATOM    980 HG23 THR A  64     -14.839  40.780 -15.229  1.00 58.26           H  
ATOM    981  OG1 THR A  64     -15.730  43.219 -14.780  1.00 58.26           O  
ATOM    982  HG1 THR A  64     -15.888  43.907 -14.129  1.00 58.26           H  
ATOM    983  N   GLY A  65     -19.374  43.430 -12.652  1.00 55.36           N  
ATOM    984  H   GLY A  65     -20.033  42.776 -13.048  1.00 55.36           H  
ATOM    985  CA  GLY A  65     -19.858  44.266 -11.559  1.00 55.36           C  
ATOM    986  HA2 GLY A  65     -20.552  45.015 -11.941  1.00 55.36           H  
ATOM    987  HA3 GLY A  65     -19.032  44.769 -11.057  1.00 55.36           H  
ATOM    988  C   GLY A  65     -20.590  43.374 -10.569  1.00 55.36           C  
ATOM    989  O   GLY A  65     -21.222  42.402 -10.972  1.00 55.36           O  
ATOM    990  N   THR A  66     -20.499  43.674  -9.275  1.00 57.51           N  
ATOM    991  H   THR A  66     -19.995  44.505  -9.000  1.00 57.51           H  
ATOM    992  CA  THR A  66     -21.317  43.021  -8.246  1.00 57.51           C  
ATOM    993  HA  THR A  66     -20.990  41.989  -8.114  1.00 57.51           H  
ATOM    994  C   THR A  66     -22.776  43.029  -8.699  1.00 57.51           C  
ATOM    995  CB  THR A  66     -21.185  43.768  -6.911  1.00 57.51           C  
ATOM    996  HB  THR A  66     -21.945  43.412  -6.217  1.00 57.51           H  
ATOM    997  O   THR A  66     -23.351  44.106  -8.860  1.00 57.51           O  
ATOM    998  CG2 THR A  66     -19.804  43.563  -6.288  1.00 57.51           C  
ATOM    999 HG21 THR A  66     -19.027  43.952  -6.946  1.00 57.51           H  
ATOM   1000 HG22 THR A  66     -19.634  42.500  -6.113  1.00 57.51           H  
ATOM   1001 HG23 THR A  66     -19.760  44.089  -5.335  1.00 57.51           H  
ATOM   1002  OG1 THR A  66     -21.343  45.154  -7.121  1.00 57.51           O  
ATOM   1003  HG1 THR A  66     -22.172  45.266  -7.593  1.00 57.51           H  
ATOM   1004  N   GLY A  67     -23.327  41.845  -8.977  1.00 51.05           N  
ATOM   1005  H   GLY A  67     -22.743  41.025  -8.905  1.00 51.05           H  
ATOM   1006  CA  GLY A  67     -24.642  41.655  -9.579  1.00 51.05           C  
ATOM   1007  HA2 GLY A  67     -24.818  40.591  -9.734  1.00 51.05           H  
ATOM   1008  HA3 GLY A  67     -24.672  42.152 -10.548  1.00 51.05           H  
ATOM   1009  C   GLY A  67     -25.763  42.202  -8.702  1.00 51.05           C  
ATOM   1010  O   GLY A  67     -26.380  41.474  -7.936  1.00 51.05           O  
ATOM   1011  N   SER A  68     -26.035  43.496  -8.840  1.00 49.86           N  
ATOM   1012  H   SER A  68     -25.375  44.041  -9.375  1.00 49.86           H  
ATOM   1013  CA  SER A  68     -27.337  44.084  -8.563  1.00 49.86           C  
ATOM   1014  HA  SER A  68     -27.719  43.730  -7.605  1.00 49.86           H  
ATOM   1015  C   SER A  68     -28.245  43.619  -9.692  1.00 49.86           C  
ATOM   1016  CB  SER A  68     -27.206  45.609  -8.517  1.00 49.86           C  
ATOM   1017  HB2 SER A  68     -26.557  45.882  -7.685  1.00 49.86           H  
ATOM   1018  HB3 SER A  68     -26.752  45.965  -9.443  1.00 49.86           H  
ATOM   1019  O   SER A  68     -28.104  44.075 -10.828  1.00 49.86           O  
ATOM   1020  OG  SER A  68     -28.457  46.238  -8.352  1.00 49.86           O  
ATOM   1021  HG  SER A  68     -28.785  46.509  -9.212  1.00 49.86           H  
ATOM   1022  N   GLY A  69     -29.103  42.641  -9.397  1.00 51.25           N  
ATOM   1023  H   GLY A  69     -29.107  42.280  -8.453  1.00 51.25           H  
ATOM   1024  CA  GLY A  69     -30.078  42.114 -10.342  1.00 51.25           C  
ATOM   1025  HA2 GLY A  69     -30.799  41.484  -9.822  1.00 51.25           H  
ATOM   1026  HA3 GLY A  69     -29.560  41.514 -11.090  1.00 51.25           H  
ATOM   1027  C   GLY A  69     -30.831  43.251 -11.026  1.00 51.25           C  
ATOM   1028  O   GLY A  69     -31.240  44.222 -10.385  1.00 51.25           O  
ATOM   1029  N   GLY A  70     -30.980  43.137 -12.346  1.00 52.50           N  
ATOM   1030  H   GLY A  70     -30.570  42.337 -12.806  1.00 52.50           H  
ATOM   1031  CA  GLY A  70     -31.807  44.045 -13.129  1.00 52.50           C  
ATOM   1032  HA2 GLY A  70     -31.889  43.680 -14.153  1.00 52.50           H  
ATOM   1033  HA3 GLY A  70     -31.334  45.027 -13.140  1.00 52.50           H  
ATOM   1034  C   GLY A  70     -33.210  44.174 -12.532  1.00 52.50           C  
ATOM   1035  O   GLY A  70     -33.657  43.326 -11.765  1.00 52.50           O  
ATOM   1036  N   ARG A  71     -33.898  45.252 -12.916  1.00 58.17           N  
ATOM   1037  H   ARG A  71     -33.411  45.844 -13.574  1.00 58.17           H  
ATOM   1038  CA  ARG A  71     -35.156  45.805 -12.369  1.00 58.17           C  
ATOM   1039  HA  ARG A  71     -34.928  46.235 -11.394  1.00 58.17           H  
ATOM   1040  C   ARG A  71     -36.324  44.820 -12.113  1.00 58.17           C  
ATOM   1041  CB  ARG A  71     -35.557  46.940 -13.340  1.00 58.17           C  
ATOM   1042  HB2 ARG A  71     -34.658  47.491 -13.617  1.00 58.17           H  
ATOM   1043  HB3 ARG A  71     -35.966  46.494 -14.247  1.00 58.17           H  
ATOM   1044  O   ARG A  71     -37.341  45.246 -11.582  1.00 58.17           O  
ATOM   1045  CG  ARG A  71     -36.555  47.966 -12.782  1.00 58.17           C  
ATOM   1046  HG2 ARG A  71     -37.517  47.497 -12.574  1.00 58.17           H  
ATOM   1047  HG3 ARG A  71     -36.158  48.366 -11.849  1.00 58.17           H  
ATOM   1048  CD  ARG A  71     -36.783  49.133 -13.754  1.00 58.17           C  
ATOM   1049  HD2 ARG A  71     -37.331  49.904 -13.211  1.00 58.17           H  
ATOM   1050  HD3 ARG A  71     -35.821  49.545 -14.058  1.00 58.17           H  
ATOM   1051  NE  ARG A  71     -37.561  48.728 -14.946  1.00 58.17           N  
ATOM   1052  HE  ARG A  71     -37.626  47.737 -15.127  1.00 58.17           H  
ATOM   1053  NH1 ARG A  71     -38.256  50.825 -15.583  1.00 58.17           N  
ATOM   1054 HH11 ARG A  71     -38.791  51.419 -16.202  1.00 58.17           H  
ATOM   1055 HH12 ARG A  71     -37.736  51.226 -14.816  1.00 58.17           H  
ATOM   1056  NH2 ARG A  71     -38.924  49.045 -16.746  1.00 58.17           N  
ATOM   1057 HH21 ARG A  71     -39.448  49.659 -17.353  1.00 58.17           H  
ATOM   1058 HH22 ARG A  71     -38.956  48.048 -16.906  1.00 58.17           H  
ATOM   1059  CZ  ARG A  71     -38.239  49.531 -15.750  1.00 58.17           C  
ATOM   1060  N   LEU A  72     -36.212  43.543 -12.476  1.00 50.96           N  
ATOM   1061  H   LEU A  72     -35.289  43.239 -12.750  1.00 50.96           H  
ATOM   1062  CA  LEU A  72     -37.218  42.487 -12.312  1.00 50.96           C  
ATOM   1063  HA  LEU A  72     -37.957  42.790 -11.570  1.00 50.96           H  
ATOM   1064  C   LEU A  72     -36.568  41.188 -11.780  1.00 50.96           C  
ATOM   1065  CB  LEU A  72     -37.926  42.272 -13.666  1.00 50.96           C  
ATOM   1066  HB2 LEU A  72     -37.176  41.984 -14.402  1.00 50.96           H  
ATOM   1067  HB3 LEU A  72     -38.620  41.438 -13.564  1.00 50.96           H  
ATOM   1068  O   LEU A  72     -36.511  40.194 -12.494  1.00 50.96           O  
ATOM   1069  CG  LEU A  72     -38.706  43.484 -14.207  1.00 50.96           C  
ATOM   1070  HG  LEU A  72     -38.050  44.352 -14.276  1.00 50.96           H  
ATOM   1071  CD1 LEU A  72     -39.212  43.181 -15.617  1.00 50.96           C  
ATOM   1072 HD11 LEU A  72     -39.759  44.037 -16.012  1.00 50.96           H  
ATOM   1073 HD12 LEU A  72     -39.874  42.316 -15.593  1.00 50.96           H  
ATOM   1074 HD13 LEU A  72     -38.370  42.960 -16.273  1.00 50.96           H  
ATOM   1075  CD2 LEU A  72     -39.909  43.839 -13.333  1.00 50.96           C  
ATOM   1076 HD21 LEU A  72     -40.463  44.666 -13.776  1.00 50.96           H  
ATOM   1077 HD22 LEU A  72     -40.569  42.976 -13.241  1.00 50.96           H  
ATOM   1078 HD23 LEU A  72     -39.581  44.139 -12.338  1.00 50.96           H  
ATOM   1079  N   GLY A  73     -36.023  41.227 -10.558  1.00 54.08           N  
ATOM   1080  H   GLY A  73     -36.114  42.092 -10.044  1.00 54.08           H  
ATOM   1081  CA  GLY A  73     -35.198  40.171  -9.946  1.00 54.08           C  
ATOM   1082  HA2 GLY A  73     -35.138  40.347  -8.872  1.00 54.08           H  
ATOM   1083  HA3 GLY A  73     -34.191  40.260 -10.351  1.00 54.08           H  
ATOM   1084  C   GLY A  73     -35.674  38.721 -10.146  1.00 54.08           C  
ATOM   1085  O   GLY A  73     -36.861  38.416 -10.061  1.00 54.08           O  
ATOM   1086  N   TYR A  74     -34.713  37.824 -10.387  1.00 55.29           N  
ATOM   1087  H   TYR A  74     -33.755  38.140 -10.425  1.00 55.29           H  
ATOM   1088  CA  TYR A  74     -34.949  36.391 -10.558  1.00 55.29           C  
ATOM   1089  HA  TYR A  74     -35.801  36.264 -11.226  1.00 55.29           H  
ATOM   1090  C   TYR A  74     -35.286  35.711  -9.223  1.00 55.29           C  
ATOM   1091  CB  TYR A  74     -33.729  35.732 -11.222  1.00 55.29           C  
ATOM   1092  HB2 TYR A  74     -32.833  35.965 -10.647  1.00 55.29           H  
ATOM   1093  HB3 TYR A  74     -33.860  34.650 -11.188  1.00 55.29           H  
ATOM   1094  O   TYR A  74     -34.552  35.840  -8.244  1.00 55.29           O  
ATOM   1095  CG  TYR A  74     -33.523  36.134 -12.672  1.00 55.29           C  
ATOM   1096  CD1 TYR A  74     -34.250  35.476 -13.684  1.00 55.29           C  
ATOM   1097  HD1 TYR A  74     -34.939  34.684 -13.427  1.00 55.29           H  
ATOM   1098  CD2 TYR A  74     -32.619  37.160 -13.013  1.00 55.29           C  
ATOM   1099  HD2 TYR A  74     -32.049  37.652 -12.239  1.00 55.29           H  
ATOM   1100  CE1 TYR A  74     -34.085  35.848 -15.031  1.00 55.29           C  
ATOM   1101  HE1 TYR A  74     -34.638  35.348 -15.812  1.00 55.29           H  
ATOM   1102  CE2 TYR A  74     -32.450  37.535 -14.361  1.00 55.29           C  
ATOM   1103  HE2 TYR A  74     -31.753  38.317 -14.623  1.00 55.29           H  
ATOM   1104  OH  TYR A  74     -33.031  37.232 -16.675  1.00 55.29           O  
ATOM   1105  HH  TYR A  74     -32.358  37.908 -16.789  1.00 55.29           H  
ATOM   1106  CZ  TYR A  74     -33.187  36.879 -15.372  1.00 55.29           C  
ATOM   1107  N   VAL A  75     -36.388  34.957  -9.221  1.00 62.68           N  
ATOM   1108  H   VAL A  75     -36.932  34.935 -10.071  1.00 62.68           H  
ATOM   1109  CA  VAL A  75     -36.791  34.021  -8.164  1.00 62.68           C  
ATOM   1110  HA  VAL A  75     -36.571  34.458  -7.190  1.00 62.68           H  
ATOM   1111  C   VAL A  75     -36.002  32.717  -8.358  1.00 62.68           C  
ATOM   1112  CB  VAL A  75     -38.311  33.752  -8.254  1.00 62.68           C  
ATOM   1113  HB  VAL A  75     -38.549  33.386  -9.253  1.00 62.68           H  
ATOM   1114  O   VAL A  75     -36.121  32.119  -9.430  1.00 62.68           O  
ATOM   1115  CG1 VAL A  75     -38.792  32.708  -7.239  1.00 62.68           C  
ATOM   1116 HG11 VAL A  75     -39.871  32.581  -7.316  1.00 62.68           H  
ATOM   1117 HG12 VAL A  75     -38.539  33.022  -6.226  1.00 62.68           H  
ATOM   1118 HG13 VAL A  75     -38.326  31.742  -7.437  1.00 62.68           H  
ATOM   1119  CG2 VAL A  75     -39.113  35.040  -8.020  1.00 62.68           C  
ATOM   1120 HG21 VAL A  75     -38.865  35.787  -8.775  1.00 62.68           H  
ATOM   1121 HG22 VAL A  75     -40.180  34.829  -8.087  1.00 62.68           H  
ATOM   1122 HG23 VAL A  75     -38.889  35.444  -7.033  1.00 62.68           H  
ATOM   1123  N   PRO A  76     -35.197  32.252  -7.384  1.00 55.76           N  
ATOM   1124  CA  PRO A  76     -34.580  30.936  -7.476  1.00 55.76           C  
ATOM   1125  HA  PRO A  76     -34.071  30.833  -8.435  1.00 55.76           H  
ATOM   1126  C   PRO A  76     -35.662  29.853  -7.365  1.00 55.76           C  
ATOM   1127  CB  PRO A  76     -33.533  30.881  -6.362  1.00 55.76           C  
ATOM   1128  HB2 PRO A  76     -33.417  29.877  -5.953  1.00 55.76           H  
ATOM   1129  HB3 PRO A  76     -32.580  31.247  -6.743  1.00 55.76           H  
ATOM   1130  O   PRO A  76     -36.402  29.771  -6.387  1.00 55.76           O  
ATOM   1131  CG  PRO A  76     -34.070  31.860  -5.318  1.00 55.76           C  
ATOM   1132  HG2 PRO A  76     -34.768  31.340  -4.662  1.00 55.76           H  
ATOM   1133  HG3 PRO A  76     -33.266  32.309  -4.735  1.00 55.76           H  
ATOM   1134  CD  PRO A  76     -34.829  32.906  -6.138  1.00 55.76           C  
ATOM   1135  HD2 PRO A  76     -35.710  33.235  -5.586  1.00 55.76           H  
ATOM   1136  HD3 PRO A  76     -34.177  33.753  -6.352  1.00 55.76           H  
ATOM   1137  N   VAL A  77     -35.770  29.039  -8.411  1.00 50.91           N  
ATOM   1138  H   VAL A  77     -35.143  29.195  -9.188  1.00 50.91           H  
ATOM   1139  CA  VAL A  77     -36.653  27.874  -8.489  1.00 50.91           C  
ATOM   1140  HA  VAL A  77     -37.619  28.116  -8.048  1.00 50.91           H  
ATOM   1141  C   VAL A  77     -36.012  26.737  -7.696  1.00 50.91           C  
ATOM   1142  CB  VAL A  77     -36.863  27.481  -9.969  1.00 50.91           C  
ATOM   1143  HB  VAL A  77     -35.893  27.329 -10.441  1.00 50.91           H  
ATOM   1144  O   VAL A  77     -34.969  26.229  -8.098  1.00 50.91           O  
ATOM   1145  CG1 VAL A  77     -37.681  26.193 -10.132  1.00 50.91           C  
ATOM   1146 HG11 VAL A  77     -37.833  25.984 -11.191  1.00 50.91           H  
ATOM   1147 HG12 VAL A  77     -37.145  25.350  -9.697  1.00 50.91           H  
ATOM   1148 HG13 VAL A  77     -38.649  26.298  -9.643  1.00 50.91           H  
ATOM   1149  CG2 VAL A  77     -37.592  28.599 -10.729  1.00 50.91           C  
ATOM   1150 HG21 VAL A  77     -37.008  29.519 -10.705  1.00 50.91           H  
ATOM   1151 HG22 VAL A  77     -38.565  28.786 -10.277  1.00 50.91           H  
ATOM   1152 HG23 VAL A  77     -37.729  28.310 -11.771  1.00 50.91           H  
ATOM   1153  N   GLY A  78     -36.633  26.335  -6.584  1.00 44.97           N  
ATOM   1154  H   GLY A  78     -37.391  26.897  -6.224  1.00 44.97           H  
ATOM   1155  CA  GLY A  78     -36.223  25.138  -5.846  1.00 44.97           C  
ATOM   1156  HA2 GLY A  78     -35.151  24.984  -5.963  1.00 44.97           H  
ATOM   1157  HA3 GLY A  78     -36.734  24.274  -6.270  1.00 44.97           H  
ATOM   1158  C   GLY A  78     -36.514  25.166  -4.349  1.00 44.97           C  
ATOM   1159  O   GLY A  78     -35.618  24.871  -3.569  1.00 44.97           O  
ATOM   1160  N   GLU A  79     -37.739  25.497  -3.933  1.00 47.68           N  
ATOM   1161  H   GLU A  79     -38.457  25.751  -4.596  1.00 47.68           H  
ATOM   1162  CA  GLU A  79     -38.143  25.341  -2.532  1.00 47.68           C  
ATOM   1163  HA  GLU A  79     -37.498  24.577  -2.098  1.00 47.68           H  
ATOM   1164  C   GLU A  79     -39.578  24.806  -2.453  1.00 47.68           C  
ATOM   1165  CB  GLU A  79     -37.889  26.645  -1.747  1.00 47.68           C  
ATOM   1166  HB2 GLU A  79     -37.088  27.175  -2.263  1.00 47.68           H  
ATOM   1167  HB3 GLU A  79     -38.773  27.281  -1.762  1.00 47.68           H  
ATOM   1168  O   GLU A  79     -40.509  25.360  -3.039  1.00 47.68           O  
ATOM   1169  CG  GLU A  79     -37.448  26.373  -0.291  1.00 47.68           C  
ATOM   1170  HG2 GLU A  79     -38.342  26.236   0.318  1.00 47.68           H  
ATOM   1171  HG3 GLU A  79     -36.890  25.438  -0.256  1.00 47.68           H  
ATOM   1172  CD  GLU A  79     -36.548  27.466   0.325  1.00 47.68           C  
ATOM   1173  OE1 GLU A  79     -36.288  27.363   1.546  1.00 47.68           O  
ATOM   1174  OE2 GLU A  79     -36.101  28.381  -0.404  1.00 47.68           O  
ATOM   1175  N   ASN A  80     -39.725  23.656  -1.792  1.00 48.81           N  
ATOM   1176  H   ASN A  80     -38.907  23.279  -1.335  1.00 48.81           H  
ATOM   1177  CA  ASN A  80     -40.998  22.979  -1.561  1.00 48.81           C  
ATOM   1178  HA  ASN A  80     -41.439  22.733  -2.527  1.00 48.81           H  
ATOM   1179  C   ASN A  80     -41.960  23.886  -0.767  1.00 48.81           C  
ATOM   1180  CB  ASN A  80     -40.726  21.684  -0.772  1.00 48.81           C  
ATOM   1181  HB2 ASN A  80     -41.676  21.241  -0.475  1.00 48.81           H  
ATOM   1182  HB3 ASN A  80     -40.174  21.926   0.136  1.00 48.81           H  
ATOM   1183  O   ASN A  80     -41.521  24.552   0.173  1.00 48.81           O  
ATOM   1184  CG  ASN A  80     -39.975  20.637  -1.573  1.00 48.81           C  
ATOM   1185  ND2 ASN A  80     -38.989  19.995  -0.993  1.00 48.81           N  
ATOM   1186 HD21 ASN A  80     -38.517  19.308  -1.562  1.00 48.81           H  
ATOM   1187 HD22 ASN A  80     -38.732  20.196  -0.037  1.00 48.81           H  
ATOM   1188  OD1 ASN A  80     -40.272  20.372  -2.722  1.00 48.81           O  
ATOM   1189  N   PRO A  81     -43.275  23.883  -1.055  1.00 41.57           N  
ATOM   1190  CA  PRO A  81     -44.233  24.662  -0.290  1.00 41.57           C  
ATOM   1191  HA  PRO A  81     -43.811  25.628  -0.012  1.00 41.57           H  
ATOM   1192  C   PRO A  81     -44.620  23.885   0.972  1.00 41.57           C  
ATOM   1193  CB  PRO A  81     -45.405  24.881  -1.249  1.00 41.57           C  
ATOM   1194  HB2 PRO A  81     -46.347  25.027  -0.721  1.00 41.57           H  
ATOM   1195  HB3 PRO A  81     -45.191  25.737  -1.888  1.00 41.57           H  
ATOM   1196  O   PRO A  81     -45.269  22.843   0.899  1.00 41.57           O  
ATOM   1197  CG  PRO A  81     -45.417  23.606  -2.097  1.00 41.57           C  
ATOM   1198  HG2 PRO A  81     -45.777  23.805  -3.106  1.00 41.57           H  
ATOM   1199  HG3 PRO A  81     -46.040  22.848  -1.621  1.00 41.57           H  
ATOM   1200  CD  PRO A  81     -43.957  23.139  -2.106  1.00 41.57           C  
ATOM   1201  HD2 PRO A  81     -43.902  22.066  -1.921  1.00 41.57           H  
ATOM   1202  HD3 PRO A  81     -43.510  23.377  -3.071  1.00 41.57           H  
ATOM   1203  N   GLY A  82     -44.244  24.382   2.147  1.00 44.54           N  
ATOM   1204  H   GLY A  82     -43.574  25.137   2.172  1.00 44.54           H  
ATOM   1205  CA  GLY A  82     -44.712  23.791   3.395  1.00 44.54           C  
ATOM   1206  HA2 GLY A  82     -44.363  22.759   3.446  1.00 44.54           H  
ATOM   1207  HA3 GLY A  82     -45.802  23.771   3.396  1.00 44.54           H  
ATOM   1208  C   GLY A  82     -44.210  24.508   4.637  1.00 44.54           C  
ATOM   1209  O   GLY A  82     -43.043  24.402   4.984  1.00 44.54           O  
ATOM   1210  N   VAL A  83     -45.150  25.123   5.356  1.00 43.75           N  
ATOM   1211  H   VAL A  83     -46.072  25.131   4.943  1.00 43.75           H  
ATOM   1212  CA  VAL A  83     -45.048  25.628   6.736  1.00 43.75           C  
ATOM   1213  HA  VAL A  83     -46.081  25.638   7.085  1.00 43.75           H  
ATOM   1214  C   VAL A  83     -44.586  27.084   6.887  1.00 43.75           C  
ATOM   1215  CB  VAL A  83     -44.362  24.635   7.704  1.00 43.75           C  
ATOM   1216  HB  VAL A  83     -43.284  24.629   7.545  1.00 43.75           H  
ATOM   1217  O   VAL A  83     -43.450  27.418   7.206  1.00 43.75           O  
ATOM   1218  CG1 VAL A  83     -44.634  25.049   9.154  1.00 43.75           C  
ATOM   1219 HG11 VAL A  83     -44.204  24.315   9.835  1.00 43.75           H  
ATOM   1220 HG12 VAL A  83     -44.145  26.004   9.347  1.00 43.75           H  
ATOM   1221 HG13 VAL A  83     -45.705  25.132   9.340  1.00 43.75           H  
ATOM   1222  CG2 VAL A  83     -44.901  23.202   7.546  1.00 43.75           C  
ATOM   1223 HG21 VAL A  83     -44.482  22.564   8.324  1.00 43.75           H  
ATOM   1224 HG22 VAL A  83     -45.988  23.194   7.624  1.00 43.75           H  
ATOM   1225 HG23 VAL A  83     -44.599  22.777   6.589  1.00 43.75           H  
ATOM   1226  N   THR A  84     -45.575  27.969   6.782  1.00 39.09           N  
ATOM   1227  H   THR A  84     -46.468  27.636   6.450  1.00 39.09           H  
ATOM   1228  CA  THR A  84     -45.615  29.271   7.451  1.00 39.09           C  
ATOM   1229  HA  THR A  84     -44.743  29.862   7.174  1.00 39.09           H  
ATOM   1230  C   THR A  84     -45.657  29.089   8.974  1.00 39.09           C  
ATOM   1231  CB  THR A  84     -46.904  30.006   7.030  1.00 39.09           C  
ATOM   1232  HB  THR A  84     -47.058  30.864   7.684  1.00 39.09           H  
ATOM   1233  O   THR A  84     -46.648  28.581   9.498  1.00 39.09           O  
ATOM   1234  CG2 THR A  84     -46.857  30.500   5.586  1.00 39.09           C  
ATOM   1235 HG21 THR A  84     -46.739  29.660   4.902  1.00 39.09           H  
ATOM   1236 HG22 THR A  84     -46.020  31.187   5.457  1.00 39.09           H  
ATOM   1237 HG23 THR A  84     -47.784  31.022   5.350  1.00 39.09           H  
ATOM   1238  OG1 THR A  84     -48.010  29.131   7.132  1.00 39.09           O  
ATOM   1239  HG1 THR A  84     -48.010  28.796   8.032  1.00 39.09           H  
ATOM   1240  N   VAL A  85     -44.650  29.569   9.708  1.00 46.96           N  
ATOM   1241  H   VAL A  85     -43.809  29.870   9.237  1.00 46.96           H  
ATOM   1242  CA  VAL A  85     -44.799  29.944  11.126  1.00 46.96           C  
ATOM   1243  HA  VAL A  85     -45.862  30.084  11.322  1.00 46.96           H  
ATOM   1244  C   VAL A  85     -44.110  31.284  11.338  1.00 46.96           C  
ATOM   1245  CB  VAL A  85     -44.309  28.881  12.129  1.00 46.96           C  
ATOM   1246  HB  VAL A  85     -43.255  28.669  11.954  1.00 46.96           H  
ATOM   1247  O   VAL A  85     -42.966  31.494  10.945  1.00 46.96           O  
ATOM   1248  CG1 VAL A  85     -44.491  29.365  13.579  1.00 46.96           C  
ATOM   1249 HG11 VAL A  85     -44.181  28.578  14.267  1.00 46.96           H  
ATOM   1250 HG12 VAL A  85     -45.536  29.612  13.766  1.00 46.96           H  
ATOM   1251 HG13 VAL A  85     -43.865  30.236  13.769  1.00 46.96           H  
ATOM   1252  CG2 VAL A  85     -45.112  27.581  12.014  1.00 46.96           C  
ATOM   1253 HG21 VAL A  85     -46.172  27.768  12.186  1.00 46.96           H  
ATOM   1254 HG22 VAL A  85     -44.749  26.850  12.736  1.00 46.96           H  
ATOM   1255 HG23 VAL A  85     -44.987  27.159  11.017  1.00 46.96           H  
ATOM   1256  N   GLY A  86     -44.878  32.210  11.904  1.00 43.55           N  
ATOM   1257  H   GLY A  86     -45.776  31.912  12.259  1.00 43.55           H  
ATOM   1258  CA  GLY A  86     -44.608  33.631  11.906  1.00 43.55           C  
ATOM   1259  HA2 GLY A  86     -44.448  33.937  10.872  1.00 43.55           H  
ATOM   1260  HA3 GLY A  86     -45.484  34.165  12.276  1.00 43.55           H  
ATOM   1261  C   GLY A  86     -43.403  34.076  12.727  1.00 43.55           C  
ATOM   1262  O   GLY A  86     -42.994  33.476  13.721  1.00 43.55           O  
ATOM   1263  N   THR A  87     -42.914  35.226  12.286  1.00 37.84           N  
ATOM   1264  H   THR A  87     -43.349  35.582  11.447  1.00 37.84           H  
ATOM   1265  CA  THR A  87     -42.102  36.208  12.994  1.00 37.84           C  
ATOM   1266  HA  THR A  87     -41.049  36.039  12.769  1.00 37.84           H  
ATOM   1267  C   THR A  87     -42.306  36.181  14.514  1.00 37.84           C  
ATOM   1268  CB  THR A  87     -42.513  37.597  12.463  1.00 37.84           C  
ATOM   1269  HB  THR A  87     -42.006  38.370  13.042  1.00 37.84           H  
ATOM   1270  O   THR A  87     -43.350  36.600  15.021  1.00 37.84           O  
ATOM   1271  CG2 THR A  87     -42.172  37.776  10.982  1.00 37.84           C  
ATOM   1272 HG21 THR A  87     -41.110  37.595  10.821  1.00 37.84           H  
ATOM   1273 HG22 THR A  87     -42.753  37.095  10.361  1.00 37.84           H  
ATOM   1274 HG23 THR A  87     -42.403  38.799  10.683  1.00 37.84           H  
ATOM   1275  OG1 THR A  87     -43.912  37.762  12.571  1.00 37.84           O  
ATOM   1276  HG1 THR A  87     -44.143  37.572  13.483  1.00 37.84           H  
ATOM   1277  N   ARG A  88     -41.280  35.759  15.257  1.00 47.10           N  
ATOM   1278  H   ARG A  88     -40.479  35.369  14.781  1.00 47.10           H  
ATOM   1279  CA  ARG A  88     -41.120  36.090  16.678  1.00 47.10           C  
ATOM   1280  HA  ARG A  88     -41.960  36.721  16.966  1.00 47.10           H  
ATOM   1281  C   ARG A  88     -39.841  36.912  16.867  1.00 47.10           C  
ATOM   1282  CB  ARG A  88     -41.151  34.838  17.564  1.00 47.10           C  
ATOM   1283  HB2 ARG A  88     -40.586  34.033  17.095  1.00 47.10           H  
ATOM   1284  HB3 ARG A  88     -40.681  35.078  18.518  1.00 47.10           H  
ATOM   1285  O   ARG A  88     -38.834  36.603  16.233  1.00 47.10           O  
ATOM   1286  CG  ARG A  88     -42.594  34.389  17.836  1.00 47.10           C  
ATOM   1287  HG2 ARG A  88     -43.061  34.066  16.906  1.00 47.10           H  
ATOM   1288  HG3 ARG A  88     -43.158  35.227  18.246  1.00 47.10           H  
ATOM   1289  CD  ARG A  88     -42.607  33.238  18.848  1.00 47.10           C  
ATOM   1290  HD2 ARG A  88     -42.011  33.536  19.711  1.00 47.10           H  
ATOM   1291  HD3 ARG A  88     -42.150  32.361  18.390  1.00 47.10           H  
ATOM   1292  NE  ARG A  88     -43.980  32.914  19.286  1.00 47.10           N  
ATOM   1293  HE  ARG A  88     -44.727  33.227  18.682  1.00 47.10           H  
ATOM   1294  NH1 ARG A  88     -43.427  31.770  21.199  1.00 47.10           N  
ATOM   1295 HH11 ARG A  88     -43.709  31.268  22.029  1.00 47.10           H  
ATOM   1296 HH12 ARG A  88     -42.450  31.892  20.976  1.00 47.10           H  
ATOM   1297  NH2 ARG A  88     -45.574  32.051  20.666  1.00 47.10           N  
ATOM   1298 HH21 ARG A  88     -45.837  31.539  21.495  1.00 47.10           H  
ATOM   1299 HH22 ARG A  88     -46.297  32.397  20.051  1.00 47.10           H  
ATOM   1300  CZ  ARG A  88     -44.319  32.249  20.377  1.00 47.10           C  
ATOM   1301  N   PRO A  89     -39.884  37.974  17.690  1.00 45.55           N  
ATOM   1302  CA  PRO A  89     -38.818  38.959  17.780  1.00 45.55           C  
ATOM   1303  HA  PRO A  89     -38.483  39.225  16.778  1.00 45.55           H  
ATOM   1304  C   PRO A  89     -37.619  38.426  18.573  1.00 45.55           C  
ATOM   1305  CB  PRO A  89     -39.461  40.187  18.430  1.00 45.55           C  
ATOM   1306  HB2 PRO A  89     -39.944  40.793  17.664  1.00 45.55           H  
ATOM   1307  HB3 PRO A  89     -38.741  40.784  18.991  1.00 45.55           H  
ATOM   1308  O   PRO A  89     -37.765  37.685  19.543  1.00 45.55           O  
ATOM   1309  CG  PRO A  89     -40.524  39.576  19.341  1.00 45.55           C  
ATOM   1310  HG2 PRO A  89     -41.346  40.268  19.525  1.00 45.55           H  
ATOM   1311  HG3 PRO A  89     -40.067  39.267  20.281  1.00 45.55           H  
ATOM   1312  CD  PRO A  89     -40.985  38.343  18.569  1.00 45.55           C  
ATOM   1313  HD2 PRO A  89     -41.857  38.609  17.972  1.00 45.55           H  
ATOM   1314  HD3 PRO A  89     -41.228  37.535  19.259  1.00 45.55           H  
ATOM   1315  N   ILE A  90     -36.432  38.850  18.145  1.00 49.92           N  
ATOM   1316  H   ILE A  90     -36.431  39.450  17.333  1.00 49.92           H  
ATOM   1317  CA  ILE A  90     -35.128  38.577  18.755  1.00 49.92           C  
ATOM   1318  HA  ILE A  90     -34.951  37.501  18.767  1.00 49.92           H  
ATOM   1319  C   ILE A  90     -35.106  39.142  20.191  1.00 49.92           C  
ATOM   1320  CB  ILE A  90     -34.041  39.254  17.879  1.00 49.92           C  
ATOM   1321  HB  ILE A  90     -34.275  40.317  17.826  1.00 49.92           H  
ATOM   1322  O   ILE A  90     -35.234  40.361  20.349  1.00 49.92           O  
ATOM   1323  CG1 ILE A  90     -34.035  38.695  16.432  1.00 49.92           C  
ATOM   1324 HG12 ILE A  90     -33.503  37.743  16.410  1.00 49.92           H  
ATOM   1325 HG13 ILE A  90     -35.050  38.504  16.085  1.00 49.92           H  
ATOM   1326  CG2 ILE A  90     -32.639  39.113  18.501  1.00 49.92           C  
ATOM   1327 HG21 ILE A  90     -32.386  38.060  18.621  1.00 49.92           H  
ATOM   1328 HG22 ILE A  90     -32.599  39.598  19.476  1.00 49.92           H  
ATOM   1329 HG23 ILE A  90     -31.890  39.585  17.865  1.00 49.92           H  
ATOM   1330  CD1 ILE A  90     -33.401  39.655  15.417  1.00 49.92           C  
ATOM   1331 HD11 ILE A  90     -33.930  40.608  15.426  1.00 49.92           H  
ATOM   1332 HD12 ILE A  90     -32.349  39.820  15.649  1.00 49.92           H  
ATOM   1333 HD13 ILE A  90     -33.474  39.221  14.419  1.00 49.92           H  
ATOM   1334  N   PRO A  91     -34.908  38.325  21.243  1.00 52.92           N  
ATOM   1335  CA  PRO A  91     -34.648  38.846  22.576  1.00 52.92           C  
ATOM   1336  HA  PRO A  91     -35.300  39.695  22.777  1.00 52.92           H  
ATOM   1337  C   PRO A  91     -33.185  39.301  22.665  1.00 52.92           C  
ATOM   1338  CB  PRO A  91     -35.004  37.725  23.554  1.00 52.92           C  
ATOM   1339  HB2 PRO A  91     -35.990  37.916  23.979  1.00 52.92           H  
ATOM   1340  HB3 PRO A  91     -34.267  37.642  24.352  1.00 52.92           H  
ATOM   1341  O   PRO A  91     -32.256  38.519  22.466  1.00 52.92           O  
ATOM   1342  CG  PRO A  91     -35.056  36.445  22.713  1.00 52.92           C  
ATOM   1343  HG2 PRO A  91     -36.018  35.951  22.846  1.00 52.92           H  
ATOM   1344  HG3 PRO A  91     -34.250  35.769  23.001  1.00 52.92           H  
ATOM   1345  CD  PRO A  91     -34.880  36.873  21.254  1.00 52.92           C  
ATOM   1346  HD2 PRO A  91     -35.689  36.463  20.649  1.00 52.92           H  
ATOM   1347  HD3 PRO A  91     -33.918  36.524  20.880  1.00 52.92           H  
ATOM   1348  N   ARG A  92     -32.988  40.594  22.943  1.00 49.73           N  
ATOM   1349  H   ARG A  92     -33.815  41.153  23.095  1.00 49.73           H  
ATOM   1350  CA  ARG A  92     -31.680  41.199  23.240  1.00 49.73           C  
ATOM   1351  HA  ARG A  92     -31.005  41.000  22.408  1.00 49.73           H  
ATOM   1352  C   ARG A  92     -31.093  40.576  24.519  1.00 49.73           C  
ATOM   1353  CB  ARG A  92     -31.844  42.715  23.445  1.00 49.73           C  
ATOM   1354  HB2 ARG A  92     -30.896  43.121  23.799  1.00 49.73           H  
ATOM   1355  HB3 ARG A  92     -32.591  42.888  24.219  1.00 49.73           H  
ATOM   1356  O   ARG A  92     -31.849  40.392  25.472  1.00 49.73           O  
ATOM   1357  CG  ARG A  92     -32.247  43.472  22.170  1.00 49.73           C  
ATOM   1358  HG2 ARG A  92     -31.454  43.374  21.429  1.00 49.73           H  
ATOM   1359  HG3 ARG A  92     -33.167  43.052  21.765  1.00 49.73           H  
ATOM   1360  CD  ARG A  92     -32.473  44.954  22.494  1.00 49.73           C  
ATOM   1361  HD2 ARG A  92     -31.562  45.349  22.944  1.00 49.73           H  
ATOM   1362  HD3 ARG A  92     -33.285  45.038  23.216  1.00 49.73           H  
ATOM   1363  NE  ARG A  92     -32.805  45.735  21.285  1.00 49.73           N  
ATOM   1364  HE  ARG A  92     -33.019  45.208  20.450  1.00 49.73           H  
ATOM   1365  NH1 ARG A  92     -32.605  47.825  22.222  1.00 49.73           N  
ATOM   1366 HH11 ARG A  92     -32.399  47.400  23.114  1.00 49.73           H  
ATOM   1367 HH12 ARG A  92     -32.639  48.831  22.138  1.00 49.73           H  
ATOM   1368  NH2 ARG A  92     -33.118  47.631  20.060  1.00 49.73           N  
ATOM   1369 HH21 ARG A  92     -33.149  48.639  20.001  1.00 49.73           H  
ATOM   1370 HH22 ARG A  92     -33.312  47.077  19.239  1.00 49.73           H  
ATOM   1371  CZ  ARG A  92     -32.842  47.054  21.196  1.00 49.73           C  
ATOM   1372  N   PRO A  93     -29.779  40.298  24.592  1.00 52.22           N  
ATOM   1373  CA  PRO A  93     -29.168  39.797  25.817  1.00 52.22           C  
ATOM   1374  HA  PRO A  93     -29.751  38.961  26.204  1.00 52.22           H  
ATOM   1375  C   PRO A  93     -29.119  40.904  26.879  1.00 52.22           C  
ATOM   1376  CB  PRO A  93     -27.787  39.278  25.406  1.00 52.22           C  
ATOM   1377  HB2 PRO A  93     -27.052  39.388  26.203  1.00 52.22           H  
ATOM   1378  HB3 PRO A  93     -27.869  38.232  25.109  1.00 52.22           H  
ATOM   1379  O   PRO A  93     -28.616  42.001  26.635  1.00 52.22           O  
ATOM   1380  CG  PRO A  93     -27.433  40.125  24.184  1.00 52.22           C  
ATOM   1381  HG2 PRO A  93     -26.958  41.050  24.510  1.00 52.22           H  
ATOM   1382  HG3 PRO A  93     -26.780  39.586  23.497  1.00 52.22           H  
ATOM   1383  CD  PRO A  93     -28.784  40.448  23.542  1.00 52.22           C  
ATOM   1384  HD2 PRO A  93     -28.989  39.732  22.746  1.00 52.22           H  
ATOM   1385  HD3 PRO A  93     -28.776  41.463  23.147  1.00 52.22           H  
ATOM   1386  N   SER A  94     -29.679  40.608  28.050  1.00 47.03           N  
ATOM   1387  H   SER A  94     -30.093  39.695  28.171  1.00 47.03           H  
ATOM   1388  CA  SER A  94     -29.663  41.455  29.240  1.00 47.03           C  
ATOM   1389  HA  SER A  94     -29.918  42.474  28.948  1.00 47.03           H  
ATOM   1390  C   SER A  94     -28.282  41.460  29.899  1.00 47.03           C  
ATOM   1391  CB  SER A  94     -30.725  40.967  30.233  1.00 47.03           C  
ATOM   1392  HB2 SER A  94     -31.716  41.173  29.829  1.00 47.03           H  
ATOM   1393  HB3 SER A  94     -30.615  41.490  31.182  1.00 47.03           H  
ATOM   1394  O   SER A  94     -27.701  40.410  30.163  1.00 47.03           O  
ATOM   1395  OG  SER A  94     -30.594  39.572  30.431  1.00 47.03           O  
ATOM   1396  HG  SER A  94     -29.720  39.408  30.795  1.00 47.03           H  
ATOM   1397  N   VAL A  95     -27.802  42.669  30.174  1.00 50.18           N  
ATOM   1398  H   VAL A  95     -28.377  43.449  29.886  1.00 50.18           H  
ATOM   1399  CA  VAL A  95     -26.613  43.029  30.956  1.00 50.18           C  
ATOM   1400  HA  VAL A  95     -25.712  42.721  30.425  1.00 50.18           H  
ATOM   1401  C   VAL A  95     -26.657  42.384  32.354  1.00 50.18           C  
ATOM   1402  CB  VAL A  95     -26.626  44.571  31.105  1.00 50.18           C  
ATOM   1403  HB  VAL A  95     -27.546  44.868  31.608  1.00 50.18           H  
ATOM   1404  O   VAL A  95     -27.675  42.542  33.030  1.00 50.18           O  
ATOM   1405  CG1 VAL A  95     -25.453  45.113  31.924  1.00 50.18           C  
ATOM   1406 HG11 VAL A  95     -25.493  46.202  31.966  1.00 50.18           H  
ATOM   1407 HG12 VAL A  95     -24.505  44.806  31.482  1.00 50.18           H  
ATOM   1408 HG13 VAL A  95     -25.501  44.742  32.948  1.00 50.18           H  
ATOM   1409  CG2 VAL A  95     -26.607  45.271  29.734  1.00 50.18           C  
ATOM   1410 HG21 VAL A  95     -25.720  44.968  29.177  1.00 50.18           H  
ATOM   1411 HG22 VAL A  95     -26.583  46.352  29.876  1.00 50.18           H  
ATOM   1412 HG23 VAL A  95     -27.498  45.030  29.154  1.00 50.18           H  
ATOM   1413  N   PRO A  96     -25.600  41.699  32.832  1.00 58.07           N  
ATOM   1414  CA  PRO A  96     -25.493  41.344  34.241  1.00 58.07           C  
ATOM   1415  HA  PRO A  96     -26.472  41.065  34.632  1.00 58.07           H  
ATOM   1416  C   PRO A  96     -24.958  42.536  35.052  1.00 58.07           C  
ATOM   1417  CB  PRO A  96     -24.598  40.108  34.288  1.00 58.07           C  
ATOM   1418  HB2 PRO A  96     -24.038  40.041  35.220  1.00 58.07           H  
ATOM   1419  HB3 PRO A  96     -25.207  39.216  34.144  1.00 58.07           H  
ATOM   1420  O   PRO A  96     -23.960  43.158  34.696  1.00 58.07           O  
ATOM   1421  CG  PRO A  96     -23.678  40.295  33.081  1.00 58.07           C  
ATOM   1422  HG2 PRO A  96     -22.797  40.860  33.386  1.00 58.07           H  
ATOM   1423  HG3 PRO A  96     -23.380  39.338  32.654  1.00 58.07           H  
ATOM   1424  CD  PRO A  96     -24.490  41.130  32.083  1.00 58.07           C  
ATOM   1425  HD2 PRO A  96     -24.879  40.485  31.295  1.00 58.07           H  
ATOM   1426  HD3 PRO A  96     -23.866  41.916  31.658  1.00 58.07           H  
ATOM   1427  N   VAL A  97     -25.683  42.856  36.121  1.00 49.51           N  
ATOM   1428  H   VAL A  97     -26.461  42.248  36.335  1.00 49.51           H  
ATOM   1429  CA  VAL A  97     -25.437  43.929  37.091  1.00 49.51           C  
ATOM   1430  HA  VAL A  97     -25.144  44.835  36.560  1.00 49.51           H  
ATOM   1431  C   VAL A  97     -24.291  43.527  38.034  1.00 49.51           C  
ATOM   1432  CB  VAL A  97     -26.761  44.195  37.849  1.00 49.51           C  
ATOM   1433  HB  VAL A  97     -27.098  43.262  38.303  1.00 49.51           H  
ATOM   1434  O   VAL A  97     -24.247  42.390  38.497  1.00 49.51           O  
ATOM   1435  CG1 VAL A  97     -26.654  45.242  38.958  1.00 49.51           C  
ATOM   1436 HG11 VAL A  97     -27.637  45.451  39.380  1.00 49.51           H  
ATOM   1437 HG12 VAL A  97     -26.031  44.851  39.763  1.00 49.51           H  
ATOM   1438 HG13 VAL A  97     -26.216  46.163  38.575  1.00 49.51           H  
ATOM   1439  CG2 VAL A  97     -27.860  44.671  36.882  1.00 49.51           C  
ATOM   1440 HG21 VAL A  97     -28.785  44.847  37.433  1.00 49.51           H  
ATOM   1441 HG22 VAL A  97     -27.551  45.597  36.397  1.00 49.51           H  
ATOM   1442 HG23 VAL A  97     -28.061  43.917  36.121  1.00 49.51           H  
ATOM   1443  N   GLU A  98     -23.363  44.453  38.293  1.00 39.34           N  
ATOM   1444  H   GLU A  98     -23.460  45.357  37.852  1.00 39.34           H  
ATOM   1445  CA  GLU A  98     -22.295  44.338  39.299  1.00 39.34           C  
ATOM   1446  HA  GLU A  98     -21.791  43.379  39.179  1.00 39.34           H  
ATOM   1447  C   GLU A  98     -22.830  44.416  40.744  1.00 39.34           C  
ATOM   1448  CB  GLU A  98     -21.271  45.478  39.109  1.00 39.34           C  
ATOM   1449  HB2 GLU A  98     -21.808  46.423  39.029  1.00 39.34           H  
ATOM   1450  HB3 GLU A  98     -20.638  45.529  39.995  1.00 39.34           H  
ATOM   1451  O   GLU A  98     -23.908  44.955  40.984  1.00 39.34           O  
ATOM   1452  CG  GLU A  98     -20.335  45.311  37.905  1.00 39.34           C  
ATOM   1453  HG2 GLU A  98     -20.922  45.357  36.989  1.00 39.34           H  
ATOM   1454  HG3 GLU A  98     -19.872  44.326  37.964  1.00 39.34           H  
ATOM   1455  CD  GLU A  98     -19.237  46.394  37.868  1.00 39.34           C  
ATOM   1456  OE1 GLU A  98     -18.157  46.100  37.308  1.00 39.34           O  
ATOM   1457  OE2 GLU A  98     -19.485  47.507  38.385  1.00 39.34           O  
ATOM   1458  N   THR A  99     -21.975  44.009  41.698  1.00 40.19           N  
ATOM   1459  H   THR A  99     -21.115  43.610  41.350  1.00 40.19           H  
ATOM   1460  CA  THR A  99     -22.088  44.073  43.178  1.00 40.19           C  
ATOM   1461  HA  THR A  99     -21.066  43.980  43.545  1.00 40.19           H  
ATOM   1462  C   THR A  99     -22.832  42.868  43.784  1.00 40.19           C  
ATOM   1463  CB  THR A  99     -22.560  45.454  43.688  1.00 40.19           C  
ATOM   1464  HB  THR A  99     -22.349  45.502  44.756  1.00 40.19           H  
ATOM   1465  O   THR A  99     -23.893  42.492  43.310  1.00 40.19           O  
ATOM   1466  CG2 THR A  99     -21.825  46.635  43.047  1.00 40.19           C  
ATOM   1467 HG21 THR A  99     -22.102  47.552  43.568  1.00 40.19           H  
ATOM   1468 HG22 THR A  99     -22.095  46.742  41.996  1.00 40.19           H  
ATOM   1469 HG23 THR A  99     -20.748  46.493  43.131  1.00 40.19           H  
ATOM   1470  OG1 THR A  99     -23.935  45.662  43.496  1.00 40.19           O  
ATOM   1471  HG1 THR A  99     -24.114  45.406  42.588  1.00 40.19           H  
ATOM   1472  N   VAL A 100     -22.331  42.126  44.782  1.00 43.60           N  
ATOM   1473  H   VAL A 100     -22.805  41.238  44.863  1.00 43.60           H  
ATOM   1474  CA  VAL A 100     -21.584  42.477  46.004  1.00 43.60           C  
ATOM   1475  HA  VAL A 100     -20.889  43.295  45.812  1.00 43.60           H  
ATOM   1476  C   VAL A 100     -20.822  41.214  46.497  1.00 43.60           C  
ATOM   1477  CB  VAL A 100     -22.606  42.876  47.111  1.00 43.60           C  
ATOM   1478  HB  VAL A 100     -22.986  41.968  47.578  1.00 43.60           H  
ATOM   1479  O   VAL A 100     -21.368  40.118  46.401  1.00 43.60           O  
ATOM   1480  CG1 VAL A 100     -21.938  43.721  48.199  1.00 43.60           C  
ATOM   1481 HG11 VAL A 100     -21.561  44.653  47.778  1.00 43.60           H  
ATOM   1482 HG12 VAL A 100     -22.657  43.946  48.987  1.00 43.60           H  
ATOM   1483 HG13 VAL A 100     -21.117  43.163  48.649  1.00 43.60           H  
ATOM   1484  CG2 VAL A 100     -23.840  43.673  46.647  1.00 43.60           C  
ATOM   1485 HG21 VAL A 100     -24.479  43.878  47.505  1.00 43.60           H  
ATOM   1486 HG22 VAL A 100     -24.440  43.093  45.945  1.00 43.60           H  
ATOM   1487 HG23 VAL A 100     -23.555  44.626  46.203  1.00 43.60           H  
ATOM   1488  N   GLY A 101     -19.587  41.334  47.020  1.00 42.83           N  
ATOM   1489  H   GLY A 101     -19.196  42.263  47.086  1.00 42.83           H  
ATOM   1490  CA  GLY A 101     -18.872  40.243  47.737  1.00 42.83           C  
ATOM   1491  HA2 GLY A 101     -18.873  39.343  47.122  1.00 42.83           H  
ATOM   1492  HA3 GLY A 101     -17.837  40.541  47.904  1.00 42.83           H  
ATOM   1493  C   GLY A 101     -19.521  39.889  49.098  1.00 42.83           C  
ATOM   1494  O   GLY A 101     -20.543  40.506  49.406  1.00 42.83           O  
ATOM   1495  N   PRO A 102     -18.963  38.991  49.960  1.00 42.60           N  
ATOM   1496  CA  PRO A 102     -17.543  39.009  50.362  1.00 42.60           C  
ATOM   1497  HA  PRO A 102     -16.919  39.480  49.603  1.00 42.60           H  
ATOM   1498  C   PRO A 102     -16.879  37.656  50.781  1.00 42.60           C  
ATOM   1499  CB  PRO A 102     -17.627  39.916  51.606  1.00 42.60           C  
ATOM   1500  HB2 PRO A 102     -17.717  40.954  51.286  1.00 42.60           H  
ATOM   1501  HB3 PRO A 102     -16.776  39.817  52.280  1.00 42.60           H  
ATOM   1502  O   PRO A 102     -17.508  36.606  50.865  1.00 42.60           O  
ATOM   1503  CG  PRO A 102     -18.934  39.483  52.286  1.00 42.60           C  
ATOM   1504  HG2 PRO A 102     -19.506  40.357  52.598  1.00 42.60           H  
ATOM   1505  HG3 PRO A 102     -18.731  38.834  53.138  1.00 42.60           H  
ATOM   1506  CD  PRO A 102     -19.680  38.701  51.203  1.00 42.60           C  
ATOM   1507  HD2 PRO A 102     -20.730  38.993  51.179  1.00 42.60           H  
ATOM   1508  HD3 PRO A 102     -19.639  37.633  51.420  1.00 42.60           H  
ATOM   1509  N   SER A 103     -15.599  37.786  51.169  1.00 47.14           N  
ATOM   1510  H   SER A 103     -15.179  38.670  50.919  1.00 47.14           H  
ATOM   1511  CA  SER A 103     -14.788  37.011  52.138  1.00 47.14           C  
ATOM   1512  HA  SER A 103     -13.956  37.690  52.326  1.00 47.14           H  
ATOM   1513  C   SER A 103     -14.081  35.703  51.738  1.00 47.14           C  
ATOM   1514  CB  SER A 103     -15.424  36.914  53.535  1.00 47.14           C  
ATOM   1515  HB2 SER A 103     -14.849  36.217  54.144  1.00 47.14           H  
ATOM   1516  HB3 SER A 103     -15.377  37.893  54.012  1.00 47.14           H  
ATOM   1517  O   SER A 103     -14.696  34.681  51.454  1.00 47.14           O  
ATOM   1518  OG  SER A 103     -16.774  36.505  53.512  1.00 47.14           O  
ATOM   1519  HG  SER A 103     -16.940  36.067  52.674  1.00 47.14           H  
ATOM   1520  N   ASP A 104     -12.748  35.779  51.845  1.00 41.44           N  
ATOM   1521  H   ASP A 104     -12.358  36.691  52.032  1.00 41.44           H  
ATOM   1522  CA  ASP A 104     -11.753  34.706  51.898  1.00 41.44           C  
ATOM   1523  HA  ASP A 104     -11.708  34.172  50.949  1.00 41.44           H  
ATOM   1524  C   ASP A 104     -12.005  33.735  53.059  1.00 41.44           C  
ATOM   1525  CB  ASP A 104     -10.376  35.348  52.214  1.00 41.44           C  
ATOM   1526  HB2 ASP A 104     -10.422  35.860  53.175  1.00 41.44           H  
ATOM   1527  HB3 ASP A 104      -9.637  34.552  52.306  1.00 41.44           H  
ATOM   1528  O   ASP A 104     -11.967  34.189  54.195  1.00 41.44           O  
ATOM   1529  CG  ASP A 104      -9.860  36.342  51.181  1.00 41.44           C  
ATOM   1530  OD1 ASP A 104      -9.799  35.952  49.998  1.00 41.44           O  
ATOM   1531  OD2 ASP A 104      -9.532  37.481  51.586  1.00 41.44           O  
ATOM   1532  N   ILE A 105     -12.135  32.425  52.810  1.00 39.41           N  
ATOM   1533  H   ILE A 105     -12.360  32.155  51.863  1.00 39.41           H  
ATOM   1534  CA  ILE A 105     -11.560  31.356  53.655  1.00 39.41           C  
ATOM   1535  HA  ILE A 105     -10.584  31.708  53.988  1.00 39.41           H  
ATOM   1536  C   ILE A 105     -11.336  30.103  52.765  1.00 39.41           C  
ATOM   1537  CB  ILE A 105     -12.383  31.005  54.945  1.00 39.41           C  
ATOM   1538  HB  ILE A 105     -13.350  30.597  54.650  1.00 39.41           H  
ATOM   1539  O   ILE A 105     -12.229  29.705  52.025  1.00 39.41           O  
ATOM   1540  CG1 ILE A 105     -12.596  32.103  56.029  1.00 39.41           C  
ATOM   1541 HG12 ILE A 105     -12.585  31.664  57.027  1.00 39.41           H  
ATOM   1542 HG13 ILE A 105     -11.756  32.798  56.042  1.00 39.41           H  
ATOM   1543  CG2 ILE A 105     -11.627  29.923  55.745  1.00 39.41           C  
ATOM   1544 HG21 ILE A 105     -12.235  29.572  56.579  1.00 39.41           H  
ATOM   1545 HG22 ILE A 105     -11.425  29.044  55.133  1.00 39.41           H  
ATOM   1546 HG23 ILE A 105     -10.682  30.314  56.122  1.00 39.41           H  
ATOM   1547  CD1 ILE A 105     -13.943  32.826  55.973  1.00 39.41           C  
ATOM   1548 HD11 ILE A 105     -14.736  32.133  56.254  1.00 39.41           H  
ATOM   1549 HD12 ILE A 105     -14.147  33.196  54.968  1.00 39.41           H  
ATOM   1550 HD13 ILE A 105     -13.936  33.661  56.673  1.00 39.41           H  
ATOM   1551  N   PHE A 106     -10.151  29.487  52.913  1.00 44.22           N  
ATOM   1552  H   PHE A 106      -9.515  29.981  53.523  1.00 44.22           H  
ATOM   1553  CA  PHE A 106      -9.671  28.149  52.489  1.00 44.22           C  
ATOM   1554  HA  PHE A 106      -9.110  27.811  53.360  1.00 44.22           H  
ATOM   1555  C   PHE A 106      -8.671  28.090  51.310  1.00 44.22           C  
ATOM   1556  CB  PHE A 106     -10.766  27.073  52.387  1.00 44.22           C  
ATOM   1557  HB2 PHE A 106     -11.457  27.323  51.583  1.00 44.22           H  
ATOM   1558  HB3 PHE A 106     -10.295  26.128  52.116  1.00 44.22           H  
ATOM   1559  O   PHE A 106      -9.062  28.194  50.148  1.00 44.22           O  
ATOM   1560  CG  PHE A 106     -11.519  26.857  53.685  1.00 44.22           C  
ATOM   1561  CD1 PHE A 106     -10.847  26.348  54.815  1.00 44.22           C  
ATOM   1562  HD1 PHE A 106      -9.813  26.046  54.740  1.00 44.22           H  
ATOM   1563  CD2 PHE A 106     -12.874  27.222  53.788  1.00 44.22           C  
ATOM   1564  HD2 PHE A 106     -13.398  27.610  52.926  1.00 44.22           H  
ATOM   1565  CE1 PHE A 106     -11.518  26.237  56.045  1.00 44.22           C  
ATOM   1566  HE1 PHE A 106     -11.002  25.847  56.910  1.00 44.22           H  
ATOM   1567  CE2 PHE A 106     -13.545  27.111  55.018  1.00 44.22           C  
ATOM   1568  HE2 PHE A 106     -14.582  27.402  55.092  1.00 44.22           H  
ATOM   1569  CZ  PHE A 106     -12.866  26.624  56.148  1.00 44.22           C  
ATOM   1570  HZ  PHE A 106     -13.384  26.535  57.091  1.00 44.22           H  
ATOM   1571  N   PRO A 107      -7.369  27.841  51.586  1.00 43.17           N  
ATOM   1572  CA  PRO A 107      -6.395  27.496  50.561  1.00 43.17           C  
ATOM   1573  HA  PRO A 107      -6.557  28.084  49.658  1.00 43.17           H  
ATOM   1574  C   PRO A 107      -6.517  26.001  50.233  1.00 43.17           C  
ATOM   1575  CB  PRO A 107      -5.039  27.861  51.172  1.00 43.17           C  
ATOM   1576  HB2 PRO A 107      -4.852  28.924  51.024  1.00 43.17           H  
ATOM   1577  HB3 PRO A 107      -4.226  27.270  50.750  1.00 43.17           H  
ATOM   1578  O   PRO A 107      -6.417  25.153  51.118  1.00 43.17           O  
ATOM   1579  CG  PRO A 107      -5.229  27.582  52.665  1.00 43.17           C  
ATOM   1580  HG2 PRO A 107      -4.644  28.271  53.273  1.00 43.17           H  
ATOM   1581  HG3 PRO A 107      -4.946  26.553  52.886  1.00 43.17           H  
ATOM   1582  CD  PRO A 107      -6.732  27.762  52.900  1.00 43.17           C  
ATOM   1583  HD2 PRO A 107      -7.115  26.911  53.462  1.00 43.17           H  
ATOM   1584  HD3 PRO A 107      -6.906  28.687  53.449  1.00 43.17           H  
ATOM   1585  N   VAL A 108      -6.732  25.666  48.962  1.00 51.90           N  
ATOM   1586  H   VAL A 108      -6.835  26.401  48.277  1.00 51.90           H  
ATOM   1587  CA  VAL A 108      -6.672  24.278  48.484  1.00 51.90           C  
ATOM   1588  HA  VAL A 108      -6.953  23.608  49.297  1.00 51.90           H  
ATOM   1589  C   VAL A 108      -5.227  23.971  48.098  1.00 51.90           C  
ATOM   1590  CB  VAL A 108      -7.666  24.024  47.334  1.00 51.90           C  
ATOM   1591  HB  VAL A 108      -7.442  24.698  46.507  1.00 51.90           H  
ATOM   1592  O   VAL A 108      -4.685  24.573  47.169  1.00 51.90           O  
ATOM   1593  CG1 VAL A 108      -7.590  22.579  46.823  1.00 51.90           C  
ATOM   1594 HG11 VAL A 108      -6.600  22.375  46.416  1.00 51.90           H  
ATOM   1595 HG12 VAL A 108      -8.324  22.425  46.033  1.00 51.90           H  
ATOM   1596 HG13 VAL A 108      -7.788  21.883  47.638  1.00 51.90           H  
ATOM   1597  CG2 VAL A 108      -9.108  24.281  47.798  1.00 51.90           C  
ATOM   1598 HG21 VAL A 108      -9.350  23.636  48.643  1.00 51.90           H  
ATOM   1599 HG22 VAL A 108      -9.803  24.078  46.983  1.00 51.90           H  
ATOM   1600 HG23 VAL A 108      -9.230  25.321  48.100  1.00 51.90           H  
ATOM   1601  N   ASP A 109      -4.609  23.052  48.839  1.00 51.27           N  
ATOM   1602  H   ASP A 109      -5.107  22.662  49.627  1.00 51.27           H  
ATOM   1603  CA  ASP A 109      -3.259  22.547  48.597  1.00 51.27           C  
ATOM   1604  HA  ASP A 109      -2.580  23.399  48.617  1.00 51.27           H  
ATOM   1605  C   ASP A 109      -3.138  21.899  47.210  1.00 51.27           C  
ATOM   1606  CB  ASP A 109      -2.850  21.544  49.699  1.00 51.27           C  
ATOM   1607  HB2 ASP A 109      -3.740  21.107  50.151  1.00 51.27           H  
ATOM   1608  HB3 ASP A 109      -2.291  20.728  49.241  1.00 51.27           H  
ATOM   1609  O   ASP A 109      -3.964  21.097  46.768  1.00 51.27           O  
ATOM   1610  CG  ASP A 109      -1.949  22.139  50.790  1.00 51.27           C  
ATOM   1611  OD1 ASP A 109      -1.164  23.060  50.463  1.00 51.27           O  
ATOM   1612  OD2 ASP A 109      -2.003  21.621  51.926  1.00 51.27           O  
ATOM   1613  N   THR A 110      -2.065  22.251  46.508  1.00 46.76           N  
ATOM   1614  H   THR A 110      -1.425  22.905  46.936  1.00 46.76           H  
ATOM   1615  CA  THR A 110      -1.738  21.747  45.175  1.00 46.76           C  
ATOM   1616  HA  THR A 110      -2.628  21.803  44.549  1.00 46.76           H  
ATOM   1617  C   THR A 110      -1.281  20.288  45.243  1.00 46.76           C  
ATOM   1618  CB  THR A 110      -0.638  22.611  44.540  1.00 46.76           C  
ATOM   1619  HB  THR A 110      -0.297  22.128  43.624  1.00 46.76           H  
ATOM   1620  O   THR A 110      -0.160  20.005  45.671  1.00 46.76           O  
ATOM   1621  CG2 THR A 110      -1.125  24.018  44.197  1.00 46.76           C  
ATOM   1622 HG21 THR A 110      -0.315  24.580  43.733  1.00 46.76           H  
ATOM   1623 HG22 THR A 110      -1.965  23.958  43.505  1.00 46.76           H  
ATOM   1624 HG23 THR A 110      -1.446  24.535  45.101  1.00 46.76           H  
ATOM   1625  OG1 THR A 110       0.454  22.741  45.426  1.00 46.76           O  
ATOM   1626  HG1 THR A 110       0.525  21.893  45.871  1.00 46.76           H  
ATOM   1627  N   ILE A 111      -2.123  19.368  44.774  1.00 55.72           N  
ATOM   1628  H   ILE A 111      -3.067  19.660  44.565  1.00 55.72           H  
ATOM   1629  CA  ILE A 111      -1.796  17.942  44.630  1.00 55.72           C  
ATOM   1630  HA  ILE A 111      -1.396  17.588  45.581  1.00 55.72           H  
ATOM   1631  C   ILE A 111      -0.707  17.780  43.556  1.00 55.72           C  
ATOM   1632  CB  ILE A 111      -3.070  17.120  44.321  1.00 55.72           C  
ATOM   1633  HB  ILE A 111      -3.480  17.471  43.374  1.00 55.72           H  
ATOM   1634  O   ILE A 111      -0.821  18.302  42.442  1.00 55.72           O  
ATOM   1635  CG1 ILE A 111      -4.139  17.324  45.425  1.00 55.72           C  
ATOM   1636 HG12 ILE A 111      -3.806  16.849  46.348  1.00 55.72           H  
ATOM   1637 HG13 ILE A 111      -4.272  18.386  45.632  1.00 55.72           H  
ATOM   1638  CG2 ILE A 111      -2.727  15.624  44.178  1.00 55.72           C  
ATOM   1639 HG21 ILE A 111      -3.621  15.043  43.952  1.00 55.72           H  
ATOM   1640 HG22 ILE A 111      -2.021  15.463  43.363  1.00 55.72           H  
ATOM   1641 HG23 ILE A 111      -2.289  15.244  45.101  1.00 55.72           H  
ATOM   1642  CD1 ILE A 111      -5.527  16.785  45.056  1.00 55.72           C  
ATOM   1643 HD11 ILE A 111      -5.510  15.698  44.979  1.00 55.72           H  
ATOM   1644 HD12 ILE A 111      -6.237  17.064  45.835  1.00 55.72           H  
ATOM   1645 HD13 ILE A 111      -5.854  17.216  44.110  1.00 55.72           H  
ATOM   1646  N   ARG A 112       0.381  17.081  43.900  1.00 57.76           N  
ATOM   1647  H   ARG A 112       0.350  16.602  44.789  1.00 57.76           H  
ATOM   1648  CA  ARG A 112       1.524  16.821  43.010  1.00 57.76           C  
ATOM   1649  HA  ARG A 112       1.616  17.695  42.365  1.00 57.76           H  
ATOM   1650  C   ARG A 112       1.263  15.604  42.106  1.00 57.76           C  
ATOM   1651  CB  ARG A 112       2.811  16.648  43.836  1.00 57.76           C  
ATOM   1652  HB2 ARG A 112       3.535  16.074  43.257  1.00 57.76           H  
ATOM   1653  HB3 ARG A 112       2.589  16.082  44.740  1.00 57.76           H  
ATOM   1654  O   ARG A 112       0.511  14.715  42.486  1.00 57.76           O  
ATOM   1655  CG  ARG A 112       3.453  17.994  44.200  1.00 57.76           C  
ATOM   1656  HG2 ARG A 112       2.742  18.604  44.757  1.00 57.76           H  
ATOM   1657  HG3 ARG A 112       3.731  18.515  43.284  1.00 57.76           H  
ATOM   1658  CD  ARG A 112       4.702  17.755  45.056  1.00 57.76           C  
ATOM   1659  HD2 ARG A 112       5.323  17.005  44.567  1.00 57.76           H  
ATOM   1660  HD3 ARG A 112       4.383  17.366  46.023  1.00 57.76           H  
ATOM   1661  NE  ARG A 112       5.490  18.990  45.244  1.00 57.76           N  
ATOM   1662  HE  ARG A 112       5.105  19.833  44.843  1.00 57.76           H  
ATOM   1663  NH1 ARG A 112       7.094  18.084  46.610  1.00 57.76           N  
ATOM   1664 HH11 ARG A 112       7.901  18.187  47.208  1.00 57.76           H  
ATOM   1665 HH12 ARG A 112       6.572  17.219  46.611  1.00 57.76           H  
ATOM   1666  NH2 ARG A 112       7.227  20.237  46.034  1.00 57.76           N  
ATOM   1667 HH21 ARG A 112       8.036  20.324  46.632  1.00 57.76           H  
ATOM   1668 HH22 ARG A 112       6.823  21.058  45.608  1.00 57.76           H  
ATOM   1669  CZ  ARG A 112       6.598  19.098  45.957  1.00 57.76           C  
ATOM   1670  N   PRO A 113       1.921  15.499  40.932  1.00 56.16           N  
ATOM   1671  CA  PRO A 113       1.622  14.490  39.902  1.00 56.16           C  
ATOM   1672  HA  PRO A 113       0.545  14.497  39.732  1.00 56.16           H  
ATOM   1673  C   PRO A 113       2.028  13.040  40.243  1.00 56.16           C  
ATOM   1674  CB  PRO A 113       2.330  14.977  38.624  1.00 56.16           C  
ATOM   1675  HB2 PRO A 113       3.241  14.404  38.450  1.00 56.16           H  
ATOM   1676  HB3 PRO A 113       1.676  14.908  37.755  1.00 56.16           H  
ATOM   1677  O   PRO A 113       2.214  12.233  39.333  1.00 56.16           O  
ATOM   1678  CG  PRO A 113       2.724  16.421  38.913  1.00 56.16           C  
ATOM   1679  HG2 PRO A 113       3.632  16.710  38.384  1.00 56.16           H  
ATOM   1680  HG3 PRO A 113       1.898  17.084  38.655  1.00 56.16           H  
ATOM   1681  CD  PRO A 113       2.923  16.421  40.420  1.00 56.16           C  
ATOM   1682  HD2 PRO A 113       3.915  16.040  40.662  1.00 56.16           H  
ATOM   1683  HD3 PRO A 113       2.814  17.440  40.792  1.00 56.16           H  
ATOM   1684  N   THR A 114       2.237  12.708  41.517  1.00 65.72           N  
ATOM   1685  H   THR A 114       1.976  13.374  42.230  1.00 65.72           H  
ATOM   1686  CA  THR A 114       2.829  11.438  41.971  1.00 65.72           C  
ATOM   1687  HA  THR A 114       2.954  10.776  41.114  1.00 65.72           H  
ATOM   1688  C   THR A 114       1.958  10.646  42.944  1.00 65.72           C  
ATOM   1689  CB  THR A 114       4.224  11.667  42.579  1.00 65.72           C  
ATOM   1690  HB  THR A 114       4.561  10.763  43.085  1.00 65.72           H  
ATOM   1691  O   THR A 114       2.357   9.546  43.319  1.00 65.72           O  
ATOM   1692  CG2 THR A 114       5.245  12.008  41.492  1.00 65.72           C  
ATOM   1693 HG21 THR A 114       4.968  12.937  40.993  1.00 65.72           H  
ATOM   1694 HG22 THR A 114       6.229  12.122  41.947  1.00 65.72           H  
ATOM   1695 HG23 THR A 114       5.283  11.201  40.760  1.00 65.72           H  
ATOM   1696  OG1 THR A 114       4.214  12.740  43.502  1.00 65.72           O  
ATOM   1697  HG1 THR A 114       3.650  12.482  44.235  1.00 65.72           H  
ATOM   1698  N   ASP A 115       0.786  11.150  43.331  1.00 62.64           N  
ATOM   1699  H   ASP A 115       0.477  12.050  42.991  1.00 62.64           H  
ATOM   1700  CA  ASP A 115      -0.041  10.487  44.343  1.00 62.64           C  
ATOM   1701  HA  ASP A 115       0.634   9.970  45.025  1.00 62.64           H  
ATOM   1702  C   ASP A 115      -0.983   9.439  43.701  1.00 62.64           C  
ATOM   1703  CB  ASP A 115      -0.764  11.531  45.208  1.00 62.64           C  
ATOM   1704  HB2 ASP A 115      -1.400  11.011  45.925  1.00 62.64           H  
ATOM   1705  HB3 ASP A 115      -1.400  12.146  44.570  1.00 62.64           H  
ATOM   1706  O   ASP A 115      -1.678   9.750  42.726  1.00 62.64           O  
ATOM   1707  CG  ASP A 115       0.213  12.433  45.985  1.00 62.64           C  
ATOM   1708  OD1 ASP A 115       1.380  12.019  46.192  1.00 62.64           O  
ATOM   1709  OD2 ASP A 115      -0.190  13.567  46.323  1.00 62.64           O  
ATOM   1710  N   PRO A 116      -1.003   8.178  44.185  1.00 49.33           N  
ATOM   1711  CA  PRO A 116      -1.777   7.101  43.575  1.00 49.33           C  
ATOM   1712  HA  PRO A 116      -1.737   7.180  42.489  1.00 49.33           H  
ATOM   1713  C   PRO A 116      -3.244   7.148  44.028  1.00 49.33           C  
ATOM   1714  CB  PRO A 116      -1.067   5.812  44.009  1.00 49.33           C  
ATOM   1715  HB2 PRO A 116      -0.245   5.606  43.323  1.00 49.33           H  
ATOM   1716  HB3 PRO A 116      -1.747   4.962  44.054  1.00 49.33           H  
ATOM   1717  O   PRO A 116      -3.546   6.957  45.202  1.00 49.33           O  
ATOM   1718  CG  PRO A 116      -0.501   6.161  45.386  1.00 49.33           C  
ATOM   1719  HG2 PRO A 116      -1.258   5.992  46.152  1.00 49.33           H  
ATOM   1720  HG3 PRO A 116       0.397   5.585  45.610  1.00 49.33           H  
ATOM   1721  CD  PRO A 116      -0.199   7.657  45.286  1.00 49.33           C  
ATOM   1722  HD2 PRO A 116       0.858   7.793  45.060  1.00 49.33           H  
ATOM   1723  HD3 PRO A 116      -0.450   8.157  46.221  1.00 49.33           H  
ATOM   1724  N   SER A 117      -4.178   7.336  43.092  1.00 50.43           N  
ATOM   1725  H   SER A 117      -3.889   7.592  42.159  1.00 50.43           H  
ATOM   1726  CA  SER A 117      -5.614   7.168  43.346  1.00 50.43           C  
ATOM   1727  HA  SER A 117      -5.818   7.405  44.390  1.00 50.43           H  
ATOM   1728  C   SER A 117      -6.026   5.709  43.105  1.00 50.43           C  
ATOM   1729  CB  SER A 117      -6.440   8.156  42.505  1.00 50.43           C  
ATOM   1730  HB2 SER A 117      -6.064   9.168  42.654  1.00 50.43           H  
ATOM   1731  HB3 SER A 117      -7.477   8.119  42.839  1.00 50.43           H  
ATOM   1732  O   SER A 117      -6.337   5.321  41.975  1.00 50.43           O  
ATOM   1733  OG  SER A 117      -6.392   7.826  41.129  1.00 50.43           O  
ATOM   1734  HG  SER A 117      -6.519   6.876  41.087  1.00 50.43           H  
ATOM   1735  N   VAL A 118      -6.015   4.883  44.148  1.00 48.10           N  
ATOM   1736  H   VAL A 118      -5.694   5.233  45.040  1.00 48.10           H  
ATOM   1737  CA  VAL A 118      -6.680   3.571  44.143  1.00 48.10           C  
ATOM   1738  HA  VAL A 118      -7.235   3.444  43.214  1.00 48.10           H  
ATOM   1739  C   VAL A 118      -7.684   3.579  45.287  1.00 48.10           C  
ATOM   1740  CB  VAL A 118      -5.688   2.395  44.247  1.00 48.10           C  
ATOM   1741  HB  VAL A 118      -5.145   2.456  45.191  1.00 48.10           H  
ATOM   1742  O   VAL A 118      -7.303   3.736  46.441  1.00 48.10           O  
ATOM   1743  CG1 VAL A 118      -6.424   1.049  44.180  1.00 48.10           C  
ATOM   1744 HG11 VAL A 118      -6.998   0.970  43.257  1.00 48.10           H  
ATOM   1745 HG12 VAL A 118      -7.099   0.946  45.030  1.00 48.10           H  
ATOM   1746 HG13 VAL A 118      -5.707   0.230  44.232  1.00 48.10           H  
ATOM   1747  CG2 VAL A 118      -4.669   2.421  43.097  1.00 48.10           C  
ATOM   1748 HG21 VAL A 118      -4.013   1.553  43.168  1.00 48.10           H  
ATOM   1749 HG22 VAL A 118      -4.057   3.321  43.166  1.00 48.10           H  
ATOM   1750 HG23 VAL A 118      -5.189   2.410  42.139  1.00 48.10           H  
ATOM   1751  N   ILE A 119      -8.967   3.470  44.950  1.00 54.29           N  
ATOM   1752  H   ILE A 119      -9.198   3.305  43.981  1.00 54.29           H  
ATOM   1753  CA  ILE A 119     -10.067   3.339  45.907  1.00 54.29           C  
ATOM   1754  HA  ILE A 119      -9.724   3.571  46.915  1.00 54.29           H  
ATOM   1755  C   ILE A 119     -10.490   1.870  45.865  1.00 54.29           C  
ATOM   1756  CB  ILE A 119     -11.216   4.315  45.547  1.00 54.29           C  
ATOM   1757  HB  ILE A 119     -11.504   4.127  44.512  1.00 54.29           H  
ATOM   1758  O   ILE A 119     -10.924   1.396  44.814  1.00 54.29           O  
ATOM   1759  CG1 ILE A 119     -10.750   5.789  45.668  1.00 54.29           C  
ATOM   1760 HG12 ILE A 119      -9.745   5.896  45.261  1.00 54.29           H  
ATOM   1761 HG13 ILE A 119     -10.710   6.073  46.719  1.00 54.29           H  
ATOM   1762  CG2 ILE A 119     -12.448   4.074  46.437  1.00 54.29           C  
ATOM   1763 HG21 ILE A 119     -12.827   3.061  46.301  1.00 54.29           H  
ATOM   1764 HG22 ILE A 119     -13.251   4.764  46.176  1.00 54.29           H  
ATOM   1765 HG23 ILE A 119     -12.189   4.211  47.487  1.00 54.29           H  
ATOM   1766  CD1 ILE A 119     -11.638   6.782  44.906  1.00 54.29           C  
ATOM   1767 HD11 ILE A 119     -11.691   6.502  43.854  1.00 54.29           H  
ATOM   1768 HD12 ILE A 119     -11.211   7.781  44.986  1.00 54.29           H  
ATOM   1769 HD13 ILE A 119     -12.643   6.797  45.329  1.00 54.29           H  
ATOM   1770  N   ASP A 120     -10.338   1.154  46.980  1.00 47.76           N  
ATOM   1771  H   ASP A 120      -9.940   1.598  47.796  1.00 47.76           H  
ATOM   1772  CA  ASP A 120     -10.883  -0.195  47.160  1.00 47.76           C  
ATOM   1773  HA  ASP A 120     -10.687  -0.778  46.260  1.00 47.76           H  
ATOM   1774  C   ASP A 120     -12.407  -0.110  47.337  1.00 47.76           C  
ATOM   1775  CB  ASP A 120     -10.232  -0.901  48.373  1.00 47.76           C  
ATOM   1776  HB2 ASP A 120      -9.930  -0.158  49.111  1.00 47.76           H  
ATOM   1777  HB3 ASP A 120     -10.981  -1.537  48.843  1.00 47.76           H  
ATOM   1778  O   ASP A 120     -12.904   0.542  48.252  1.00 47.76           O  
ATOM   1779  CG  ASP A 120      -9.043  -1.807  48.024  1.00 47.76           C  
ATOM   1780  OD1 ASP A 120      -9.000  -2.308  46.876  1.00 47.76           O  
ATOM   1781  OD2 ASP A 120      -8.196  -2.016  48.920  1.00 47.76           O  
ATOM   1782  N   LEU A 121     -13.164  -0.784  46.465  1.00 52.77           N  
ATOM   1783  H   LEU A 121     -12.683  -1.290  45.736  1.00 52.77           H  
ATOM   1784  CA  LEU A 121     -14.637  -0.812  46.474  1.00 52.77           C  
ATOM   1785  HA  LEU A 121     -14.981   0.163  46.818  1.00 52.77           H  
ATOM   1786  C   LEU A 121     -15.239  -1.813  47.491  1.00 52.77           C  
ATOM   1787  CB  LEU A 121     -15.175  -1.027  45.034  1.00 52.77           C  
ATOM   1788  HB2 LEU A 121     -16.126  -1.557  45.087  1.00 52.77           H  
ATOM   1789  HB3 LEU A 121     -14.501  -1.671  44.470  1.00 52.77           H  
ATOM   1790  O   LEU A 121     -16.381  -2.242  47.341  1.00 52.77           O  
ATOM   1791  CG  LEU A 121     -15.448   0.275  44.256  1.00 52.77           C  
ATOM   1792  HG  LEU A 121     -15.793   1.049  44.941  1.00 52.77           H  
ATOM   1793  CD1 LEU A 121     -14.204   0.774  43.523  1.00 52.77           C  
ATOM   1794 HD11 LEU A 121     -13.419   0.982  44.250  1.00 52.77           H  
ATOM   1795 HD12 LEU A 121     -13.849   0.022  42.818  1.00 52.77           H  
ATOM   1796 HD13 LEU A 121     -14.434   1.697  42.992  1.00 52.77           H  
ATOM   1797  CD2 LEU A 121     -16.550   0.047  43.217  1.00 52.77           C  
ATOM   1798 HD21 LEU A 121     -16.734   0.972  42.670  1.00 52.77           H  
ATOM   1799 HD22 LEU A 121     -16.252  -0.737  42.521  1.00 52.77           H  
ATOM   1800 HD23 LEU A 121     -17.471  -0.246  43.720  1.00 52.77           H  
ATOM   1801  N   SER A 122     -14.504  -2.216  48.528  1.00 49.51           N  
ATOM   1802  H   SER A 122     -13.590  -1.807  48.655  1.00 49.51           H  
ATOM   1803  CA  SER A 122     -14.905  -3.312  49.423  1.00 49.51           C  
ATOM   1804  HA  SER A 122     -15.849  -3.729  49.071  1.00 49.51           H  
ATOM   1805  C   SER A 122     -15.174  -2.869  50.864  1.00 49.51           C  
ATOM   1806  CB  SER A 122     -13.896  -4.462  49.335  1.00 49.51           C  
ATOM   1807  HB2 SER A 122     -13.770  -4.757  48.293  1.00 49.51           H  
ATOM   1808  HB3 SER A 122     -14.270  -5.317  49.898  1.00 49.51           H  
ATOM   1809  O   SER A 122     -14.524  -3.354  51.785  1.00 49.51           O  
ATOM   1810  OG  SER A 122     -12.649  -4.067  49.861  1.00 49.51           O  
ATOM   1811  HG  SER A 122     -12.800  -3.784  50.766  1.00 49.51           H  
ATOM   1812  N   SER A 123     -16.131  -1.965  51.080  1.00 41.85           N  
ATOM   1813  H   SER A 123     -16.495  -1.468  50.280  1.00 41.85           H  
ATOM   1814  CA  SER A 123     -16.860  -1.838  52.357  1.00 41.85           C  
ATOM   1815  HA  SER A 123     -17.355  -2.788  52.564  1.00 41.85           H  
ATOM   1816  C   SER A 123     -17.943  -0.761  52.252  1.00 41.85           C  
ATOM   1817  CB  SER A 123     -15.942  -1.540  53.562  1.00 41.85           C  
ATOM   1818  HB2 SER A 123     -15.411  -2.449  53.844  1.00 41.85           H  
ATOM   1819  HB3 SER A 123     -16.554  -1.244  54.414  1.00 41.85           H  
ATOM   1820  O   SER A 123     -17.681   0.427  52.384  1.00 41.85           O  
ATOM   1821  OG  SER A 123     -14.999  -0.524  53.296  1.00 41.85           O  
ATOM   1822  HG  SER A 123     -14.187  -0.712  53.772  1.00 41.85           H  
ATOM   1823  N   ALA A 124     -19.190  -1.171  52.019  1.00 48.07           N  
ATOM   1824  H   ALA A 124     -19.368  -2.158  51.902  1.00 48.07           H  
ATOM   1825  CA  ALA A 124     -20.349  -0.307  52.227  1.00 48.07           C  
ATOM   1826  HA  ALA A 124     -20.076   0.735  52.062  1.00 48.07           H  
ATOM   1827  C   ALA A 124     -20.839  -0.489  53.678  1.00 48.07           C  
ATOM   1828  CB  ALA A 124     -21.425  -0.668  51.192  1.00 48.07           C  
ATOM   1829  HB1 ALA A 124     -21.037  -0.510  50.186  1.00 48.07           H  
ATOM   1830  HB2 ALA A 124     -21.725  -1.710  51.305  1.00 48.07           H  
ATOM   1831  HB3 ALA A 124     -22.297  -0.031  51.339  1.00 48.07           H  
ATOM   1832  O   ALA A 124     -21.306  -1.583  54.004  1.00 48.07           O  
ATOM   1833  N   PRO A 125     -20.725   0.514  54.570  1.00 49.68           N  
ATOM   1834  CA  PRO A 125     -21.308   0.438  55.903  1.00 49.68           C  
ATOM   1835  HA  PRO A 125     -21.272  -0.586  56.275  1.00 49.68           H  
ATOM   1836  C   PRO A 125     -22.772   0.907  55.882  1.00 49.68           C  
ATOM   1837  CB  PRO A 125     -20.403   1.298  56.785  1.00 49.68           C  
ATOM   1838  HB2 PRO A 125     -20.937   1.718  57.637  1.00 49.68           H  
ATOM   1839  HB3 PRO A 125     -19.554   0.703  57.122  1.00 49.68           H  
ATOM   1840  O   PRO A 125     -23.096   1.996  55.414  1.00 49.68           O  
ATOM   1841  CG  PRO A 125     -19.912   2.385  55.828  1.00 49.68           C  
ATOM   1842  HG2 PRO A 125     -20.627   3.208  55.815  1.00 49.68           H  
ATOM   1843  HG3 PRO A 125     -18.924   2.751  56.109  1.00 49.68           H  
ATOM   1844  CD  PRO A 125     -19.894   1.707  54.456  1.00 49.68           C  
ATOM   1845  HD2 PRO A 125     -20.277   2.385  53.694  1.00 49.68           H  
ATOM   1846  HD3 PRO A 125     -18.867   1.420  54.228  1.00 49.68           H  
ATOM   1847  N   THR A 126     -23.665   0.067  56.404  1.00 51.63           N  
ATOM   1848  H   THR A 126     -23.339  -0.830  56.733  1.00 51.63           H  
ATOM   1849  CA  THR A 126     -25.074   0.380  56.691  1.00 51.63           C  
ATOM   1850  HA  THR A 126     -25.517   0.798  55.787  1.00 51.63           H  
ATOM   1851  C   THR A 126     -25.204   1.389  57.846  1.00 51.63           C  
ATOM   1852  CB  THR A 126     -25.830  -0.904  57.068  1.00 51.63           C  
ATOM   1853  HB  THR A 126     -26.732  -0.649  57.624  1.00 51.63           H  
ATOM   1854  O   THR A 126     -24.465   1.262  58.826  1.00 51.63           O  
ATOM   1855  CG2 THR A 126     -26.237  -1.703  55.832  1.00 51.63           C  
ATOM   1856 HG21 THR A 126     -25.353  -1.979  55.257  1.00 51.63           H  
ATOM   1857 HG22 THR A 126     -26.759  -2.609  56.142  1.00 51.63           H  
ATOM   1858 HG23 THR A 126     -26.903  -1.106  55.209  1.00 51.63           H  
ATOM   1859  OG1 THR A 126     -25.008  -1.741  57.858  1.00 51.63           O  
ATOM   1860  HG1 THR A 126     -24.818  -1.264  58.669  1.00 51.63           H  
ATOM   1861  N   PRO A 127     -26.139   2.360  57.790  1.00 44.49           N  
ATOM   1862  CA  PRO A 127     -26.215   3.460  58.746  1.00 44.49           C  
ATOM   1863  HA  PRO A 127     -25.218   3.728  59.097  1.00 44.49           H  
ATOM   1864  C   PRO A 127     -27.098   3.106  59.952  1.00 44.49           C  
ATOM   1865  CB  PRO A 127     -26.786   4.628  57.935  1.00 44.49           C  
ATOM   1866  HB2 PRO A 127     -27.297   5.357  58.563  1.00 44.49           H  
ATOM   1867  HB3 PRO A 127     -25.981   5.107  57.377  1.00 44.49           H  
ATOM   1868  O   PRO A 127     -28.308   2.939  59.821  1.00 44.49           O  
ATOM   1869  CG  PRO A 127     -27.744   3.944  56.958  1.00 44.49           C  
ATOM   1870  HG2 PRO A 127     -28.726   3.826  57.416  1.00 44.49           H  
ATOM   1871  HG3 PRO A 127     -27.831   4.506  56.028  1.00 44.49           H  
ATOM   1872  CD  PRO A 127     -27.114   2.568  56.725  1.00 44.49           C  
ATOM   1873  HD2 PRO A 127     -26.611   2.582  55.758  1.00 44.49           H  
ATOM   1874  HD3 PRO A 127     -27.881   1.794  56.742  1.00 44.49           H  
ATOM   1875  N   THR A 128     -26.503   3.053  61.143  1.00 43.40           N  
ATOM   1876  H   THR A 128     -25.497   3.127  61.180  1.00 43.40           H  
ATOM   1877  CA  THR A 128     -27.233   3.033  62.423  1.00 43.40           C  
ATOM   1878  HA  THR A 128     -28.108   3.678  62.335  1.00 43.40           H  
ATOM   1879  C   THR A 128     -26.336   3.635  63.504  1.00 43.40           C  
ATOM   1880  CB  THR A 128     -27.722   1.617  62.850  1.00 43.40           C  
ATOM   1881  HB  THR A 128     -27.364   1.377  63.851  1.00 43.40           H  
ATOM   1882  O   THR A 128     -25.574   2.901  64.112  1.00 43.40           O  
ATOM   1883  CG2 THR A 128     -29.246   1.544  62.908  1.00 43.40           C  
ATOM   1884 HG21 THR A 128     -29.663   1.762  61.924  1.00 43.40           H  
ATOM   1885 HG22 THR A 128     -29.620   2.265  63.634  1.00 43.40           H  
ATOM   1886 HG23 THR A 128     -29.548   0.542  63.212  1.00 43.40           H  
ATOM   1887  OG1 THR A 128     -27.288   0.588  61.984  1.00 43.40           O  
ATOM   1888  HG1 THR A 128     -26.328   0.603  62.016  1.00 43.40           H  
ATOM   1889  N   ASP A 129     -26.340   4.966  63.652  1.00 42.88           N  
ATOM   1890  H   ASP A 129     -26.765   5.495  62.904  1.00 42.88           H  
ATOM   1891  CA  ASP A 129     -26.263   5.693  64.941  1.00 42.88           C  
ATOM   1892  HA  ASP A 129     -27.244   5.584  65.402  1.00 42.88           H  
ATOM   1893  C   ASP A 129     -25.995   7.202  64.732  1.00 42.88           C  
ATOM   1894  CB  ASP A 129     -25.193   5.171  65.938  1.00 42.88           C  
ATOM   1895  HB2 ASP A 129     -24.436   4.563  65.443  1.00 42.88           H  
ATOM   1896  HB3 ASP A 129     -24.652   6.021  66.354  1.00 42.88           H  
ATOM   1897  O   ASP A 129     -24.984   7.563  64.124  1.00 42.88           O  
ATOM   1898  CG  ASP A 129     -25.802   4.440  67.144  1.00 42.88           C  
ATOM   1899  OD1 ASP A 129     -26.946   4.793  67.518  1.00 42.88           O  
ATOM   1900  OD2 ASP A 129     -25.091   3.608  67.748  1.00 42.88           O  
ATOM   1901  N   PRO A 130     -26.833   8.118  65.259  1.00 47.79           N  
ATOM   1902  CA  PRO A 130     -26.575   9.553  65.239  1.00 47.79           C  
ATOM   1903  HA  PRO A 130     -25.886   9.824  64.439  1.00 47.79           H  
ATOM   1904  C   PRO A 130     -25.993  10.010  66.587  1.00 47.79           C  
ATOM   1905  CB  PRO A 130     -27.949  10.163  64.945  1.00 47.79           C  
ATOM   1906  HB2 PRO A 130     -28.031  11.191  65.298  1.00 47.79           H  
ATOM   1907  HB3 PRO A 130     -28.139  10.117  63.873  1.00 47.79           H  
ATOM   1908  O   PRO A 130     -26.733  10.296  67.526  1.00 47.79           O  
ATOM   1909  CG  PRO A 130     -28.919   9.225  65.673  1.00 47.79           C  
ATOM   1910  HG2 PRO A 130     -29.853   9.126  65.120  1.00 47.79           H  
ATOM   1911  HG3 PRO A 130     -29.121   9.598  66.678  1.00 47.79           H  
ATOM   1912  CD  PRO A 130     -28.181   7.884  65.761  1.00 47.79           C  
ATOM   1913  HD2 PRO A 130     -28.695   7.153  65.137  1.00 47.79           H  
ATOM   1914  HD3 PRO A 130     -28.146   7.535  66.793  1.00 47.79           H  
ATOM   1915  N   SER A 131     -24.666  10.114  66.709  1.00 44.64           N  
ATOM   1916  H   SER A 131     -24.079   9.739  65.977  1.00 44.64           H  
ATOM   1917  CA  SER A 131     -24.059  10.809  67.863  1.00 44.64           C  
ATOM   1918  HA  SER A 131     -24.772  11.564  68.195  1.00 44.64           H  
ATOM   1919  C   SER A 131     -22.785  11.616  67.581  1.00 44.64           C  
ATOM   1920  CB  SER A 131     -23.872   9.864  69.059  1.00 44.64           C  
ATOM   1921  HB2 SER A 131     -23.500  10.433  69.912  1.00 44.64           H  
ATOM   1922  HB3 SER A 131     -24.834   9.433  69.333  1.00 44.64           H  
ATOM   1923  O   SER A 131     -22.222  12.182  68.515  1.00 44.64           O  
ATOM   1924  OG  SER A 131     -22.962   8.824  68.768  1.00 44.64           O  
ATOM   1925  HG  SER A 131     -23.453   8.082  68.409  1.00 44.64           H  
ATOM   1926  N   LEU A 132     -22.335  11.759  66.329  1.00 43.67           N  
ATOM   1927  H   LEU A 132     -22.838  11.338  65.561  1.00 43.67           H  
ATOM   1928  CA  LEU A 132     -21.082  12.466  66.022  1.00 43.67           C  
ATOM   1929  HA  LEU A 132     -20.831  13.121  66.857  1.00 43.67           H  
ATOM   1930  C   LEU A 132     -21.206  13.338  64.756  1.00 43.67           C  
ATOM   1931  CB  LEU A 132     -19.955  11.423  65.898  1.00 43.67           C  
ATOM   1932  HB2 LEU A 132     -20.314  10.605  65.272  1.00 43.67           H  
ATOM   1933  HB3 LEU A 132     -19.104  11.872  65.386  1.00 43.67           H  
ATOM   1934  O   LEU A 132     -21.633  12.823  63.723  1.00 43.67           O  
ATOM   1935  CG  LEU A 132     -19.478  10.864  67.257  1.00 43.67           C  
ATOM   1936  HG  LEU A 132     -20.323  10.677  67.920  1.00 43.67           H  
ATOM   1937  CD1 LEU A 132     -18.779   9.521  67.073  1.00 43.67           C  
ATOM   1938 HD11 LEU A 132     -19.477   8.807  66.634  1.00 43.67           H  
ATOM   1939 HD12 LEU A 132     -18.459   9.138  68.041  1.00 43.67           H  
ATOM   1940 HD13 LEU A 132     -17.916   9.633  66.417  1.00 43.67           H  
ATOM   1941  CD2 LEU A 132     -18.507  11.830  67.944  1.00 43.67           C  
ATOM   1942 HD21 LEU A 132     -18.184  11.403  68.893  1.00 43.67           H  
ATOM   1943 HD22 LEU A 132     -17.638  12.006  67.310  1.00 43.67           H  
ATOM   1944 HD23 LEU A 132     -19.011  12.774  68.147  1.00 43.67           H  
ATOM   1945  N   PRO A 133     -20.837  14.636  64.799  1.00 46.40           N  
ATOM   1946  CA  PRO A 133     -20.878  15.510  63.635  1.00 46.40           C  
ATOM   1947  HA  PRO A 133     -21.726  15.269  62.993  1.00 46.40           H  
ATOM   1948  C   PRO A 133     -19.572  15.356  62.842  1.00 46.40           C  
ATOM   1949  CB  PRO A 133     -21.063  16.916  64.219  1.00 46.40           C  
ATOM   1950  HB2 PRO A 133     -22.121  17.083  64.421  1.00 46.40           H  
ATOM   1951  HB3 PRO A 133     -20.677  17.690  63.556  1.00 46.40           H  
ATOM   1952  O   PRO A 133     -18.503  15.721  63.329  1.00 46.40           O  
ATOM   1953  CG  PRO A 133     -20.294  16.861  65.542  1.00 46.40           C  
ATOM   1954  HG2 PRO A 133     -20.757  17.501  66.293  1.00 46.40           H  
ATOM   1955  HG3 PRO A 133     -19.258  17.160  65.385  1.00 46.40           H  
ATOM   1956  CD  PRO A 133     -20.350  15.386  65.953  1.00 46.40           C  
ATOM   1957  HD2 PRO A 133     -21.046  15.275  66.784  1.00 46.40           H  
ATOM   1958  HD3 PRO A 133     -19.358  15.039  66.245  1.00 46.40           H  
ATOM   1959  N   ALA A 134     -19.639  14.826  61.623  1.00 48.81           N  
ATOM   1960  H   ALA A 134     -20.530  14.510  61.268  1.00 48.81           H  
ATOM   1961  CA  ALA A 134     -18.513  14.806  60.689  1.00 48.81           C  
ATOM   1962  HA  ALA A 134     -17.746  15.486  61.061  1.00 48.81           H  
ATOM   1963  C   ALA A 134     -18.981  15.313  59.312  1.00 48.81           C  
ATOM   1964  CB  ALA A 134     -17.899  13.403  60.643  1.00 48.81           C  
ATOM   1965  HB1 ALA A 134     -17.591  13.102  61.644  1.00 48.81           H  
ATOM   1966  HB2 ALA A 134     -17.030  13.400  59.985  1.00 48.81           H  
ATOM   1967  HB3 ALA A 134     -18.634  12.693  60.263  1.00 48.81           H  
ATOM   1968  O   ALA A 134     -20.095  14.985  58.907  1.00 48.81           O  
ATOM   1969  N   PRO A 135     -18.184  16.152  58.623  1.00 49.39           N  
ATOM   1970  CA  PRO A 135     -18.636  16.919  57.468  1.00 49.39           C  
ATOM   1971  HA  PRO A 135     -19.580  17.412  57.699  1.00 49.39           H  
ATOM   1972  C   PRO A 135     -18.837  16.011  56.250  1.00 49.39           C  
ATOM   1973  CB  PRO A 135     -17.554  17.982  57.245  1.00 49.39           C  
ATOM   1974  HB2 PRO A 135     -17.769  18.853  57.864  1.00 49.39           H  
ATOM   1975  HB3 PRO A 135     -17.472  18.272  56.197  1.00 49.39           H  
ATOM   1976  O   PRO A 135     -17.950  15.240  55.883  1.00 49.39           O  
ATOM   1977  CG  PRO A 135     -16.282  17.299  57.748  1.00 49.39           C  
ATOM   1978  HG2 PRO A 135     -15.541  18.024  58.085  1.00 49.39           H  
ATOM   1979  HG3 PRO A 135     -15.868  16.669  56.961  1.00 49.39           H  
ATOM   1980  CD  PRO A 135     -16.781  16.424  58.896  1.00 49.39           C  
ATOM   1981  HD2 PRO A 135     -16.691  16.975  59.832  1.00 49.39           H  
ATOM   1982  HD3 PRO A 135     -16.202  15.501  58.943  1.00 49.39           H  
ATOM   1983  N   GLU A 136     -20.007  16.118  55.622  1.00 47.44           N  
ATOM   1984  H   GLU A 136     -20.709  16.741  55.993  1.00 47.44           H  
ATOM   1985  CA  GLU A 136     -20.353  15.406  54.393  1.00 47.44           C  
ATOM   1986  HA  GLU A 136     -20.140  14.345  54.526  1.00 47.44           H  
ATOM   1987  C   GLU A 136     -19.499  15.927  53.228  1.00 47.44           C  
ATOM   1988  CB  GLU A 136     -21.859  15.553  54.103  1.00 47.44           C  
ATOM   1989  HB2 GLU A 136     -22.119  16.611  54.120  1.00 47.44           H  
ATOM   1990  HB3 GLU A 136     -22.064  15.157  53.109  1.00 47.44           H  
ATOM   1991  O   GLU A 136     -19.588  17.086  52.823  1.00 47.44           O  
ATOM   1992  CG  GLU A 136     -22.720  14.784  55.124  1.00 47.44           C  
ATOM   1993  HG2 GLU A 136     -22.470  15.129  56.127  1.00 47.44           H  
ATOM   1994  HG3 GLU A 136     -22.462  13.727  55.061  1.00 47.44           H  
ATOM   1995  CD  GLU A 136     -24.237  14.954  54.919  1.00 47.44           C  
ATOM   1996  OE1 GLU A 136     -24.985  14.121  55.480  1.00 47.44           O  
ATOM   1997  OE2 GLU A 136     -24.647  15.928  54.250  1.00 47.44           O  
ATOM   1998  N   VAL A 137     -18.641  15.060  52.693  1.00 52.42           N  
ATOM   1999  H   VAL A 137     -18.576  14.144  53.114  1.00 52.42           H  
ATOM   2000  CA  VAL A 137     -17.966  15.272  51.412  1.00 52.42           C  
ATOM   2001  HA  VAL A 137     -17.777  16.336  51.270  1.00 52.42           H  
ATOM   2002  C   VAL A 137     -18.922  14.797  50.319  1.00 52.42           C  
ATOM   2003  CB  VAL A 137     -16.611  14.531  51.374  1.00 52.42           C  
ATOM   2004  HB  VAL A 137     -16.774  13.470  51.558  1.00 52.42           H  
ATOM   2005  O   VAL A 137     -19.118  13.595  50.143  1.00 52.42           O  
ATOM   2006  CG1 VAL A 137     -15.906  14.686  50.019  1.00 52.42           C  
ATOM   2007 HG11 VAL A 137     -15.744  15.742  49.801  1.00 52.42           H  
ATOM   2008 HG12 VAL A 137     -14.948  14.167  50.039  1.00 52.42           H  
ATOM   2009 HG13 VAL A 137     -16.516  14.249  49.228  1.00 52.42           H  
ATOM   2010  CG2 VAL A 137     -15.658  15.066  52.455  1.00 52.42           C  
ATOM   2011 HG21 VAL A 137     -15.489  16.132  52.309  1.00 52.42           H  
ATOM   2012 HG22 VAL A 137     -16.090  14.910  53.444  1.00 52.42           H  
ATOM   2013 HG23 VAL A 137     -14.707  14.536  52.408  1.00 52.42           H  
ATOM   2014  N   GLU A 138     -19.531  15.730  49.587  1.00 42.98           N  
ATOM   2015  H   GLU A 138     -19.435  16.698  49.857  1.00 42.98           H  
ATOM   2016  CA  GLU A 138     -20.347  15.426  48.406  1.00 42.98           C  
ATOM   2017  HA  GLU A 138     -21.081  14.664  48.669  1.00 42.98           H  
ATOM   2018  C   GLU A 138     -19.460  14.867  47.278  1.00 42.98           C  
ATOM   2019  CB  GLU A 138     -21.115  16.670  47.922  1.00 42.98           C  
ATOM   2020  HB2 GLU A 138     -20.422  17.506  47.837  1.00 42.98           H  
ATOM   2021  HB3 GLU A 138     -21.513  16.451  46.931  1.00 42.98           H  
ATOM   2022  O   GLU A 138     -18.797  15.601  46.543  1.00 42.98           O  
ATOM   2023  CG  GLU A 138     -22.298  17.067  48.823  1.00 42.98           C  
ATOM   2024  HG2 GLU A 138     -21.914  17.356  49.801  1.00 42.98           H  
ATOM   2025  HG3 GLU A 138     -22.939  16.195  48.952  1.00 42.98           H  
ATOM   2026  CD  GLU A 138     -23.127  18.228  48.234  1.00 42.98           C  
ATOM   2027  OE1 GLU A 138     -24.294  18.389  48.655  1.00 42.98           O  
ATOM   2028  OE2 GLU A 138     -22.609  18.944  47.343  1.00 42.98           O  
ATOM   2029  N   VAL A 139     -19.444  13.541  47.124  1.00 47.60           N  
ATOM   2030  H   VAL A 139     -19.911  12.982  47.823  1.00 47.60           H  
ATOM   2031  CA  VAL A 139     -18.862  12.870  45.954  1.00 47.60           C  
ATOM   2032  HA  VAL A 139     -18.071  13.499  45.545  1.00 47.60           H  
ATOM   2033  C   VAL A 139     -19.953  12.730  44.896  1.00 47.60           C  
ATOM   2034  CB  VAL A 139     -18.219  11.516  46.315  1.00 47.60           C  
ATOM   2035  HB  VAL A 139     -18.982  10.834  46.689  1.00 47.60           H  
ATOM   2036  O   VAL A 139     -20.788  11.829  44.950  1.00 47.60           O  
ATOM   2037  CG1 VAL A 139     -17.544  10.884  45.087  1.00 47.60           C  
ATOM   2038 HG11 VAL A 139     -17.077   9.941  45.371  1.00 47.60           H  
ATOM   2039 HG12 VAL A 139     -18.287  10.677  44.317  1.00 47.60           H  
ATOM   2040 HG13 VAL A 139     -16.785  11.557  44.687  1.00 47.60           H  
ATOM   2041  CG2 VAL A 139     -17.145  11.681  47.400  1.00 47.60           C  
ATOM   2042 HG21 VAL A 139     -16.673  10.720  47.606  1.00 47.60           H  
ATOM   2043 HG22 VAL A 139     -16.389  12.397  47.077  1.00 47.60           H  
ATOM   2044 HG23 VAL A 139     -17.600  12.037  48.323  1.00 47.60           H  
ATOM   2045  N   ILE A 140     -19.951  13.628  43.913  1.00 44.00           N  
ATOM   2046  H   ILE A 140     -19.305  14.402  43.985  1.00 44.00           H  
ATOM   2047  CA  ILE A 140     -20.831  13.552  42.743  1.00 44.00           C  
ATOM   2048  HA  ILE A 140     -21.826  13.250  43.070  1.00 44.00           H  
ATOM   2049  C   ILE A 140     -20.282  12.459  41.814  1.00 44.00           C  
ATOM   2050  CB  ILE A 140     -20.961  14.937  42.065  1.00 44.00           C  
ATOM   2051  HB  ILE A 140     -19.965  15.257  41.761  1.00 44.00           H  
ATOM   2052  O   ILE A 140     -19.444  12.713  40.950  1.00 44.00           O  
ATOM   2053  CG1 ILE A 140     -21.540  15.988  43.046  1.00 44.00           C  
ATOM   2054 HG12 ILE A 140     -21.174  15.817  44.058  1.00 44.00           H  
ATOM   2055 HG13 ILE A 140     -22.627  15.907  43.079  1.00 44.00           H  
ATOM   2056  CG2 ILE A 140     -21.856  14.859  40.810  1.00 44.00           C  
ATOM   2057 HG21 ILE A 140     -21.413  14.200  40.064  1.00 44.00           H  
ATOM   2058 HG22 ILE A 140     -21.962  15.847  40.363  1.00 44.00           H  
ATOM   2059 HG23 ILE A 140     -22.844  14.483  41.078  1.00 44.00           H  
ATOM   2060  CD1 ILE A 140     -21.144  17.423  42.682  1.00 44.00           C  
ATOM   2061 HD11 ILE A 140     -21.555  18.107  43.424  1.00 44.00           H  
ATOM   2062 HD12 ILE A 140     -20.058  17.518  42.679  1.00 44.00           H  
ATOM   2063 HD13 ILE A 140     -21.536  17.690  41.701  1.00 44.00           H  
ATOM   2064  N   ALA A 141     -20.726  11.220  42.019  1.00 47.82           N  
ATOM   2065  H   ALA A 141     -21.318  11.061  42.822  1.00 47.82           H  
ATOM   2066  CA  ALA A 141     -20.563  10.134  41.060  1.00 47.82           C  
ATOM   2067  HA  ALA A 141     -19.706  10.341  40.420  1.00 47.82           H  
ATOM   2068  C   ALA A 141     -21.820  10.067  40.181  1.00 47.82           C  
ATOM   2069  CB  ALA A 141     -20.273   8.826  41.806  1.00 47.82           C  
ATOM   2070  HB1 ALA A 141     -19.365   8.933  42.399  1.00 47.82           H  
ATOM   2071  HB2 ALA A 141     -20.142   8.016  41.089  1.00 47.82           H  
ATOM   2072  HB3 ALA A 141     -21.105   8.584  42.468  1.00 47.82           H  
ATOM   2073  O   ALA A 141     -22.918   9.797  40.664  1.00 47.82           O  
ATOM   2074  N   GLU A 142     -21.663  10.327  38.883  1.00 48.51           N  
ATOM   2075  H   GLU A 142     -20.747  10.599  38.557  1.00 48.51           H  
ATOM   2076  CA  GLU A 142     -22.731  10.245  37.883  1.00 48.51           C  
ATOM   2077  HA  GLU A 142     -23.624  10.709  38.302  1.00 48.51           H  
ATOM   2078  C   GLU A 142     -23.059   8.761  37.607  1.00 48.51           C  
ATOM   2079  CB  GLU A 142     -22.309  11.075  36.652  1.00 48.51           C  
ATOM   2080  HB2 GLU A 142     -21.649  10.484  36.016  1.00 48.51           H  
ATOM   2081  HB3 GLU A 142     -21.739  11.935  37.006  1.00 48.51           H  
ATOM   2082  O   GLU A 142     -22.576   8.134  36.660  1.00 48.51           O  
ATOM   2083  CG  GLU A 142     -23.482  11.633  35.830  1.00 48.51           C  
ATOM   2084  HG2 GLU A 142     -24.020  10.800  35.376  1.00 48.51           H  
ATOM   2085  HG3 GLU A 142     -24.166  12.147  36.506  1.00 48.51           H  
ATOM   2086  CD  GLU A 142     -23.021  12.611  34.728  1.00 48.51           C  
ATOM   2087  OE1 GLU A 142     -23.820  13.509  34.369  1.00 48.51           O  
ATOM   2088  OE2 GLU A 142     -21.877  12.461  34.237  1.00 48.51           O  
ATOM   2089  N   VAL A 143     -23.835   8.158  38.511  1.00 48.64           N  
ATOM   2090  H   VAL A 143     -24.081   8.688  39.335  1.00 48.64           H  
ATOM   2091  CA  VAL A 143     -24.364   6.797  38.379  1.00 48.64           C  
ATOM   2092  HA  VAL A 143     -23.554   6.135  38.072  1.00 48.64           H  
ATOM   2093  C   VAL A 143     -25.429   6.811  37.286  1.00 48.64           C  
ATOM   2094  CB  VAL A 143     -24.926   6.272  39.719  1.00 48.64           C  
ATOM   2095  HB  VAL A 143     -25.720   6.934  40.064  1.00 48.64           H  
ATOM   2096  O   VAL A 143     -26.504   7.382  37.458  1.00 48.64           O  
ATOM   2097  CG1 VAL A 143     -25.496   4.853  39.580  1.00 48.64           C  
ATOM   2098 HG11 VAL A 143     -25.854   4.503  40.549  1.00 48.64           H  
ATOM   2099 HG12 VAL A 143     -26.340   4.851  38.890  1.00 48.64           H  
ATOM   2100 HG13 VAL A 143     -24.729   4.171  39.213  1.00 48.64           H  
ATOM   2101  CG2 VAL A 143     -23.832   6.223  40.795  1.00 48.64           C  
ATOM   2102 HG21 VAL A 143     -23.007   5.591  40.467  1.00 48.64           H  
ATOM   2103 HG22 VAL A 143     -24.243   5.826  41.723  1.00 48.64           H  
ATOM   2104 HG23 VAL A 143     -23.457   7.226  40.998  1.00 48.64           H  
ATOM   2105  N   HIS A 144     -25.129   6.181  36.151  1.00 55.70           N  
ATOM   2106  H   HIS A 144     -24.219   5.750  36.069  1.00 55.70           H  
ATOM   2107  CA  HIS A 144     -26.112   5.924  35.105  1.00 55.70           C  
ATOM   2108  HA  HIS A 144     -26.625   6.855  34.862  1.00 55.70           H  
ATOM   2109  C   HIS A 144     -27.115   4.883  35.630  1.00 55.70           C  
ATOM   2110  CB  HIS A 144     -25.408   5.413  33.840  1.00 55.70           C  
ATOM   2111  HB2 HIS A 144     -24.743   4.589  34.098  1.00 55.70           H  
ATOM   2112  HB3 HIS A 144     -26.166   5.020  33.162  1.00 55.70           H  
ATOM   2113  O   HIS A 144     -26.700   3.755  35.913  1.00 55.70           O  
ATOM   2114  CG  HIS A 144     -24.622   6.468  33.102  1.00 55.70           C  
ATOM   2115  CD2 HIS A 144     -24.942   7.001  31.883  1.00 55.70           C  
ATOM   2116  HD2 HIS A 144     -25.799   6.736  31.282  1.00 55.70           H  
ATOM   2117  ND1 HIS A 144     -23.461   7.085  33.520  1.00 55.70           N  
ATOM   2118  HD1 HIS A 144     -23.059   7.056  34.446  1.00 55.70           H  
ATOM   2119  CE1 HIS A 144     -23.096   7.962  32.569  1.00 55.70           C  
ATOM   2120  HE1 HIS A 144     -22.267   8.649  32.650  1.00 55.70           H  
ATOM   2121  NE2 HIS A 144     -23.965   7.939  31.546  1.00 55.70           N  
ATOM   2122  N   PRO A 145     -28.411   5.207  35.783  1.00 63.88           N  
ATOM   2123  CA  PRO A 145     -29.394   4.202  36.147  1.00 63.88           C  
ATOM   2124  HA  PRO A 145     -29.063   3.667  37.037  1.00 63.88           H  
ATOM   2125  C   PRO A 145     -29.547   3.210  34.990  1.00 63.88           C  
ATOM   2126  CB  PRO A 145     -30.677   4.965  36.476  1.00 63.88           C  
ATOM   2127  HB2 PRO A 145     -30.679   5.229  37.534  1.00 63.88           H  
ATOM   2128  HB3 PRO A 145     -31.571   4.396  36.225  1.00 63.88           H  
ATOM   2129  O   PRO A 145     -29.721   3.595  33.832  1.00 63.88           O  
ATOM   2130  CG  PRO A 145     -30.556   6.237  35.637  1.00 63.88           C  
ATOM   2131  HG2 PRO A 145     -30.929   6.044  34.632  1.00 63.88           H  
ATOM   2132  HG3 PRO A 145     -31.092   7.072  36.089  1.00 63.88           H  
ATOM   2133  CD  PRO A 145     -29.050   6.499  35.577  1.00 63.88           C  
ATOM   2134  HD2 PRO A 145     -28.768   7.178  36.382  1.00 63.88           H  
ATOM   2135  HD3 PRO A 145     -28.787   6.926  34.610  1.00 63.88           H  
ATOM   2136  N   ILE A 146     -29.470   1.925  35.325  1.00 57.39           N  
ATOM   2137  H   ILE A 146     -29.295   1.708  36.296  1.00 57.39           H  
ATOM   2138  CA  ILE A 146     -29.806   0.808  34.440  1.00 57.39           C  
ATOM   2139  HA  ILE A 146     -29.113   0.809  33.599  1.00 57.39           H  
ATOM   2140  C   ILE A 146     -31.250   1.046  33.959  1.00 57.39           C  
ATOM   2141  CB  ILE A 146     -29.673  -0.525  35.219  1.00 57.39           C  
ATOM   2142  HB  ILE A 146     -30.419  -0.519  36.014  1.00 57.39           H  
ATOM   2143  O   ILE A 146     -32.112   1.325  34.800  1.00 57.39           O  
ATOM   2144  CG1 ILE A 146     -28.274  -0.684  35.872  1.00 57.39           C  
ATOM   2145 HG12 ILE A 146     -27.936   0.256  36.309  1.00 57.39           H  
ATOM   2146 HG13 ILE A 146     -27.546  -0.970  35.113  1.00 57.39           H  
ATOM   2147  CG2 ILE A 146     -29.956  -1.728  34.303  1.00 57.39           C  
ATOM   2148 HG21 ILE A 146     -30.958  -1.655  33.879  1.00 57.39           H  
ATOM   2149 HG22 ILE A 146     -29.228  -1.774  33.493  1.00 57.39           H  
ATOM   2150 HG23 ILE A 146     -29.916  -2.658  34.871  1.00 57.39           H  
ATOM   2151  CD1 ILE A 146     -28.251  -1.711  37.011  1.00 57.39           C  
ATOM   2152 HD11 ILE A 146     -28.484  -2.707  36.635  1.00 57.39           H  
ATOM   2153 HD12 ILE A 146     -27.256  -1.731  37.457  1.00 57.39           H  
ATOM   2154 HD13 ILE A 146     -28.975  -1.433  37.777  1.00 57.39           H  
ATOM   2155  N   PRO A 147     -31.543   1.006  32.646  1.00 58.15           N  
ATOM   2156  CA  PRO A 147     -32.908   1.189  32.172  1.00 58.15           C  
ATOM   2157  HA  PRO A 147     -33.256   2.175  32.480  1.00 58.15           H  
ATOM   2158  C   PRO A 147     -33.795   0.090  32.779  1.00 58.15           C  
ATOM   2159  CB  PRO A 147     -32.838   1.131  30.643  1.00 58.15           C  
ATOM   2160  HB2 PRO A 147     -32.732   2.142  30.250  1.00 58.15           H  
ATOM   2161  HB3 PRO A 147     -33.712   0.645  30.210  1.00 58.15           H  
ATOM   2162  O   PRO A 147     -33.389  -1.075  32.761  1.00 58.15           O  
ATOM   2163  CG  PRO A 147     -31.556   0.344  30.366  1.00 58.15           C  
ATOM   2164  HG2 PRO A 147     -31.103   0.629  29.416  1.00 58.15           H  
ATOM   2165  HG3 PRO A 147     -31.779  -0.723  30.375  1.00 58.15           H  
ATOM   2166  CD  PRO A 147     -30.651   0.680  31.549  1.00 58.15           C  
ATOM   2167  HD2 PRO A 147     -30.019  -0.176  31.786  1.00 58.15           H  
ATOM   2168  HD3 PRO A 147     -30.039   1.551  31.314  1.00 58.15           H  
ATOM   2169  N   PRO A 148     -34.974   0.427  33.336  1.00 61.31           N  
ATOM   2170  CA  PRO A 148     -35.890  -0.584  33.838  1.00 61.31           C  
ATOM   2171  HA  PRO A 148     -35.406  -1.178  34.613  1.00 61.31           H  
ATOM   2172  C   PRO A 148     -36.287  -1.493  32.675  1.00 61.31           C  
ATOM   2173  CB  PRO A 148     -37.074   0.182  34.439  1.00 61.31           C  
ATOM   2174  HB2 PRO A 148     -36.884   0.365  35.497  1.00 61.31           H  
ATOM   2175  HB3 PRO A 148     -38.016  -0.351  34.310  1.00 61.31           H  
ATOM   2176  O   PRO A 148     -36.606  -1.003  31.588  1.00 61.31           O  
ATOM   2177  CG  PRO A 148     -37.064   1.512  33.685  1.00 61.31           C  
ATOM   2178  HG2 PRO A 148     -37.608   1.401  32.747  1.00 61.31           H  
ATOM   2179  HG3 PRO A 148     -37.490   2.319  34.281  1.00 61.31           H  
ATOM   2180  CD  PRO A 148     -35.583   1.746  33.389  1.00 61.31           C  
ATOM   2181  HD2 PRO A 148     -35.128   2.317  34.199  1.00 61.31           H  
ATOM   2182  HD3 PRO A 148     -35.476   2.275  32.442  1.00 61.31           H  
ATOM   2183  N   GLU A 149     -36.236  -2.806  32.902  1.00 52.89           N  
ATOM   2184  H   GLU A 149     -35.913  -3.138  33.800  1.00 52.89           H  
ATOM   2185  CA  GLU A 149     -36.789  -3.798  31.986  1.00 52.89           C  
ATOM   2186  HA  GLU A 149     -36.182  -3.833  31.082  1.00 52.89           H  
ATOM   2187  C   GLU A 149     -38.210  -3.361  31.613  1.00 52.89           C  
ATOM   2188  CB  GLU A 149     -36.791  -5.195  32.630  1.00 52.89           C  
ATOM   2189  HB2 GLU A 149     -37.327  -5.871  31.965  1.00 52.89           H  
ATOM   2190  HB3 GLU A 149     -37.316  -5.154  33.585  1.00 52.89           H  
ATOM   2191  O   GLU A 149     -39.086  -3.225  32.471  1.00 52.89           O  
ATOM   2192  CG  GLU A 149     -35.371  -5.747  32.844  1.00 52.89           C  
ATOM   2193  HG2 GLU A 149     -34.824  -5.659  31.906  1.00 52.89           H  
ATOM   2194  HG3 GLU A 149     -34.861  -5.136  33.589  1.00 52.89           H  
ATOM   2195  CD  GLU A 149     -35.357  -7.218  33.300  1.00 52.89           C  
ATOM   2196  OE1 GLU A 149     -34.313  -7.872  33.077  1.00 52.89           O  
ATOM   2197  OE2 GLU A 149     -36.370  -7.675  33.874  1.00 52.89           O  
ATOM   2198  N   GLY A 150     -38.411  -3.035  30.335  1.00 51.23           N  
ATOM   2199  H   GLY A 150     -37.637  -3.105  29.689  1.00 51.23           H  
ATOM   2200  CA  GLY A 150     -39.726  -2.671  29.831  1.00 51.23           C  
ATOM   2201  HA2 GLY A 150     -39.681  -2.463  28.762  1.00 51.23           H  
ATOM   2202  HA3 GLY A 150     -40.063  -1.779  30.360  1.00 51.23           H  
ATOM   2203  C   GLY A 150     -40.703  -3.824  30.073  1.00 51.23           C  
ATOM   2204  O   GLY A 150     -40.293  -4.986  30.001  1.00 51.23           O  
ATOM   2205  N   PRO A 151     -41.986  -3.539  30.352  1.00 51.21           N  
ATOM   2206  CA  PRO A 151     -42.965  -4.594  30.518  1.00 51.21           C  
ATOM   2207  HA  PRO A 151     -42.674  -5.240  31.346  1.00 51.21           H  
ATOM   2208  C   PRO A 151     -43.016  -5.406  29.225  1.00 51.21           C  
ATOM   2209  CB  PRO A 151     -44.287  -3.902  30.854  1.00 51.21           C  
ATOM   2210  HB2 PRO A 151     -44.376  -3.796  31.935  1.00 51.21           H  
ATOM   2211  HB3 PRO A 151     -45.148  -4.437  30.452  1.00 51.21           H  
ATOM   2212  O   PRO A 151     -43.185  -4.873  28.126  1.00 51.21           O  
ATOM   2213  CG  PRO A 151     -44.131  -2.520  30.221  1.00 51.21           C  
ATOM   2214  HG2 PRO A 151     -44.725  -1.767  30.739  1.00 51.21           H  
ATOM   2215  HG3 PRO A 151     -44.415  -2.569  29.169  1.00 51.21           H  
ATOM   2216  CD  PRO A 151     -42.632  -2.237  30.332  1.00 51.21           C  
ATOM   2217  HD2 PRO A 151     -42.423  -1.718  31.268  1.00 51.21           H  
ATOM   2218  HD3 PRO A 151     -42.300  -1.639  29.483  1.00 51.21           H  
ATOM   2219  N   VAL A 152     -42.832  -6.712  29.376  1.00 46.63           N  
ATOM   2220  H   VAL A 152     -42.591  -7.046  30.298  1.00 46.63           H  
ATOM   2221  CA  VAL A 152     -43.081  -7.704  28.340  1.00 46.63           C  
ATOM   2222  HA  VAL A 152     -42.463  -7.481  27.470  1.00 46.63           H  
ATOM   2223  C   VAL A 152     -44.557  -7.580  27.959  1.00 46.63           C  
ATOM   2224  CB  VAL A 152     -42.717  -9.108  28.869  1.00 46.63           C  
ATOM   2225  HB  VAL A 152     -43.325  -9.335  29.745  1.00 46.63           H  
ATOM   2226  O   VAL A 152     -45.435  -8.104  28.637  1.00 46.63           O  
ATOM   2227  CG1 VAL A 152     -42.962 -10.189  27.816  1.00 46.63           C  
ATOM   2228 HG11 VAL A 152     -42.662 -11.163  28.205  1.00 46.63           H  
ATOM   2229 HG12 VAL A 152     -44.029 -10.230  27.598  1.00 46.63           H  
ATOM   2230 HG13 VAL A 152     -42.401  -9.971  26.906  1.00 46.63           H  
ATOM   2231  CG2 VAL A 152     -41.241  -9.184  29.283  1.00 46.63           C  
ATOM   2232 HG21 VAL A 152     -41.003 -10.192  29.625  1.00 46.63           H  
ATOM   2233 HG22 VAL A 152     -40.599  -8.931  28.440  1.00 46.63           H  
ATOM   2234 HG23 VAL A 152     -41.034  -8.496  30.103  1.00 46.63           H  
ATOM   2235  N   ASN A 153     -44.841  -6.850  26.880  1.00 45.79           N  
ATOM   2236  H   ASN A 153     -44.099  -6.281  26.498  1.00 45.79           H  
ATOM   2237  CA  ASN A 153     -46.161  -6.796  26.261  1.00 45.79           C  
ATOM   2238  HA  ASN A 153     -46.918  -6.726  27.042  1.00 45.79           H  
ATOM   2239  C   ASN A 153     -46.402  -8.113  25.505  1.00 45.79           C  
ATOM   2240  CB  ASN A 153     -46.274  -5.546  25.361  1.00 45.79           C  
ATOM   2241  HB2 ASN A 153     -47.169  -5.637  24.746  1.00 45.79           H  
ATOM   2242  HB3 ASN A 153     -45.412  -5.503  24.695  1.00 45.79           H  
ATOM   2243  O   ASN A 153     -46.407  -8.151  24.277  1.00 45.79           O  
ATOM   2244  CG  ASN A 153     -46.394  -4.236  26.122  1.00 45.79           C  
ATOM   2245  ND2 ASN A 153     -46.156  -3.127  25.464  1.00 45.79           N  
ATOM   2246 HD21 ASN A 153     -45.884  -3.149  24.491  1.00 45.79           H  
ATOM   2247 HD22 ASN A 153     -46.253  -2.278  26.002  1.00 45.79           H  
ATOM   2248  OD1 ASN A 153     -46.737  -4.172  27.287  1.00 45.79           O  
ATOM   2249  N   THR A 154     -46.557  -9.217  26.234  1.00 46.61           N  
ATOM   2250  H   THR A 154     -46.444  -9.147  27.236  1.00 46.61           H  
ATOM   2251  CA  THR A 154     -47.159 -10.442  25.699  1.00 46.61           C  
ATOM   2252  HA  THR A 154     -46.910 -10.530  24.642  1.00 46.61           H  
ATOM   2253  C   THR A 154     -48.671 -10.344  25.873  1.00 46.61           C  
ATOM   2254  CB  THR A 154     -46.648 -11.711  26.395  1.00 46.61           C  
ATOM   2255  HB  THR A 154     -47.344 -12.526  26.198  1.00 46.61           H  
ATOM   2256  O   THR A 154     -49.121 -10.204  27.011  1.00 46.61           O  
ATOM   2257  CG2 THR A 154     -45.285 -12.121  25.839  1.00 46.61           C  
ATOM   2258 HG21 THR A 154     -45.421 -12.547  24.845  1.00 46.61           H  
ATOM   2259 HG22 THR A 154     -44.628 -11.255  25.750  1.00 46.61           H  
ATOM   2260 HG23 THR A 154     -44.828 -12.871  26.484  1.00 46.61           H  
ATOM   2261  OG1 THR A 154     -46.562 -11.530  27.789  1.00 46.61           O  
ATOM   2262  HG1 THR A 154     -47.403 -11.176  28.087  1.00 46.61           H  
ATOM   2263  N   PRO A 155     -49.479 -10.428  24.803  1.00 43.74           N  
ATOM   2264  CA  PRO A 155     -50.926 -10.487  24.939  1.00 43.74           C  
ATOM   2265  HA  PRO A 155     -51.277  -9.724  25.634  1.00 43.74           H  
ATOM   2266  C   PRO A 155     -51.318 -11.869  25.477  1.00 43.74           C  
ATOM   2267  CB  PRO A 155     -51.472 -10.182  23.540  1.00 43.74           C  
ATOM   2268  HB2 PRO A 155     -51.560  -9.103  23.416  1.00 43.74           H  
ATOM   2269  HB3 PRO A 155     -52.433 -10.662  23.355  1.00 43.74           H  
ATOM   2270  O   PRO A 155     -51.524 -12.815  24.721  1.00 43.74           O  
ATOM   2271  CG  PRO A 155     -50.381 -10.709  22.608  1.00 43.74           C  
ATOM   2272  HG2 PRO A 155     -50.528 -11.775  22.434  1.00 43.74           H  
ATOM   2273  HG3 PRO A 155     -50.363 -10.169  21.661  1.00 43.74           H  
ATOM   2274  CD  PRO A 155     -49.090 -10.497  23.401  1.00 43.74           C  
ATOM   2275  HD2 PRO A 155     -48.405 -11.325  23.221  1.00 43.74           H  
ATOM   2276  HD3 PRO A 155     -48.627  -9.554  23.109  1.00 43.74           H  
ATOM   2277  N   THR A 156     -51.406 -12.015  26.797  1.00 43.11           N  
ATOM   2278  H   THR A 156     -51.077 -11.274  27.400  1.00 43.11           H  
ATOM   2279  CA  THR A 156     -52.040 -13.171  27.435  1.00 43.11           C  
ATOM   2280  HA  THR A 156     -51.875 -14.052  26.815  1.00 43.11           H  
ATOM   2281  C   THR A 156     -53.547 -12.949  27.491  1.00 43.11           C  
ATOM   2282  CB  THR A 156     -51.455 -13.483  28.825  1.00 43.11           C  
ATOM   2283  HB  THR A 156     -52.227 -13.919  29.460  1.00 43.11           H  
ATOM   2284  O   THR A 156     -54.094 -12.407  28.446  1.00 43.11           O  
ATOM   2285  CG2 THR A 156     -50.308 -14.487  28.717  1.00 43.11           C  
ATOM   2286 HG21 THR A 156     -50.674 -15.424  28.297  1.00 43.11           H  
ATOM   2287 HG22 THR A 156     -49.895 -14.680  29.707  1.00 43.11           H  
ATOM   2288 HG23 THR A 156     -49.525 -14.083  28.075  1.00 43.11           H  
ATOM   2289  OG1 THR A 156     -50.935 -12.329  29.444  1.00 43.11           O  
ATOM   2290  HG1 THR A 156     -51.208 -12.333  30.365  1.00 43.11           H  
ATOM   2291  N   THR A 157     -54.243 -13.393  26.448  1.00 45.65           N  
ATOM   2292  H   THR A 157     -53.744 -13.709  25.629  1.00 45.65           H  
ATOM   2293  CA  THR A 157     -55.687 -13.640  26.495  1.00 45.65           C  
ATOM   2294  HA  THR A 157     -56.179 -12.849  27.061  1.00 45.65           H  
ATOM   2295  C   THR A 157     -55.940 -14.976  27.194  1.00 45.65           C  
ATOM   2296  CB  THR A 157     -56.290 -13.666  25.080  1.00 45.65           C  
ATOM   2297  HB  THR A 157     -57.294 -14.088  25.129  1.00 45.65           H  
ATOM   2298  O   THR A 157     -55.767 -16.032  26.589  1.00 45.65           O  
ATOM   2299  CG2 THR A 157     -56.385 -12.272  24.467  1.00 45.65           C  
ATOM   2300 HG21 THR A 157     -56.831 -12.343  23.475  1.00 45.65           H  
ATOM   2301 HG22 THR A 157     -55.392 -11.831  24.381  1.00 45.65           H  
ATOM   2302 HG23 THR A 157     -57.011 -11.634  25.093  1.00 45.65           H  
ATOM   2303  OG1 THR A 157     -55.495 -14.460  24.226  1.00 45.65           O  
ATOM   2304  HG1 THR A 157     -55.450 -15.331  24.628  1.00 45.65           H  
ATOM   2305  N   SER A 158     -56.360 -14.953  28.459  1.00 44.41           N  
ATOM   2306  H   SER A 158     -56.357 -14.075  28.959  1.00 44.41           H  
ATOM   2307  CA  SER A 158     -56.951 -16.116  29.131  1.00 44.41           C  
ATOM   2308  HA  SER A 158     -56.787 -17.012  28.532  1.00 44.41           H  
ATOM   2309  C   SER A 158     -58.460 -15.910  29.258  1.00 44.41           C  
ATOM   2310  CB  SER A 158     -56.288 -16.377  30.490  1.00 44.41           C  
ATOM   2311  HB2 SER A 158     -56.761 -17.238  30.962  1.00 44.41           H  
ATOM   2312  HB3 SER A 158     -55.231 -16.598  30.339  1.00 44.41           H  
ATOM   2313  O   SER A 158     -58.915 -15.167  30.126  1.00 44.41           O  
ATOM   2314  OG  SER A 158     -56.408 -15.255  31.339  1.00 44.41           O  
ATOM   2315  HG  SER A 158     -57.330 -14.984  31.334  1.00 44.41           H  
ATOM   2316  N   ILE A 159     -59.236 -16.558  28.387  1.00 46.46           N  
ATOM   2317  H   ILE A 159     -58.792 -17.128  27.682  1.00 46.46           H  
ATOM   2318  CA  ILE A 159     -60.696 -16.651  28.501  1.00 46.46           C  
ATOM   2319  HA  ILE A 159     -61.047 -15.973  29.279  1.00 46.46           H  
ATOM   2320  C   ILE A 159     -61.021 -18.080  28.932  1.00 46.46           C  
ATOM   2321  CB  ILE A 159     -61.412 -16.247  27.188  1.00 46.46           C  
ATOM   2322  HB  ILE A 159     -61.061 -16.900  26.389  1.00 46.46           H  
ATOM   2323  O   ILE A 159     -60.925 -19.016  28.142  1.00 46.46           O  
ATOM   2324  CG1 ILE A 159     -61.085 -14.784  26.804  1.00 46.46           C  
ATOM   2325 HG12 ILE A 159     -61.541 -14.106  27.525  1.00 46.46           H  
ATOM   2326 HG13 ILE A 159     -60.006 -14.629  26.838  1.00 46.46           H  
ATOM   2327  CG2 ILE A 159     -62.939 -16.428  27.333  1.00 46.46           C  
ATOM   2328 HG21 ILE A 159     -63.185 -17.465  27.562  1.00 46.46           H  
ATOM   2329 HG22 ILE A 159     -63.444 -16.180  26.400  1.00 46.46           H  
ATOM   2330 HG23 ILE A 159     -63.323 -15.782  28.123  1.00 46.46           H  
ATOM   2331  CD1 ILE A 159     -61.541 -14.396  25.391  1.00 46.46           C  
ATOM   2332 HD11 ILE A 159     -62.628 -14.429  25.312  1.00 46.46           H  
ATOM   2333 HD12 ILE A 159     -61.104 -15.076  24.660  1.00 46.46           H  
ATOM   2334 HD13 ILE A 159     -61.209 -13.381  25.172  1.00 46.46           H  
ATOM   2335  N   THR A 160     -61.423 -18.244  30.189  1.00 43.36           N  
ATOM   2336  H   THR A 160     -61.376 -17.449  30.810  1.00 43.36           H  
ATOM   2337  CA  THR A 160     -62.100 -19.448  30.682  1.00 43.36           C  
ATOM   2338  HA  THR A 160     -62.494 -20.017  29.840  1.00 43.36           H  
ATOM   2339  C   THR A 160     -63.265 -19.009  31.551  1.00 43.36           C  
ATOM   2340  CB  THR A 160     -61.182 -20.386  31.493  1.00 43.36           C  
ATOM   2341  HB  THR A 160     -61.805 -21.134  31.983  1.00 43.36           H  
ATOM   2342  O   THR A 160     -63.049 -18.549  32.668  1.00 43.36           O  
ATOM   2343  CG2 THR A 160     -60.171 -21.125  30.621  1.00 43.36           C  
ATOM   2344 HG21 THR A 160     -60.690 -21.688  29.846  1.00 43.36           H  
ATOM   2345 HG22 THR A 160     -59.493 -20.411  30.153  1.00 43.36           H  
ATOM   2346 HG23 THR A 160     -59.592 -21.813  31.238  1.00 43.36           H  
ATOM   2347  OG1 THR A 160     -60.467 -19.683  32.482  1.00 43.36           O  
ATOM   2348  HG1 THR A 160     -61.105 -19.161  32.974  1.00 43.36           H  
ATOM   2349  N   THR A 161     -64.490 -19.117  31.038  1.00 51.58           N  
ATOM   2350  H   THR A 161     -64.556 -19.124  30.030  1.00 51.58           H  
ATOM   2351  CA  THR A 161     -65.666 -19.686  31.724  1.00 51.58           C  
ATOM   2352  HA  THR A 161     -65.475 -20.752  31.842  1.00 51.58           H  
ATOM   2353  C   THR A 161     -66.899 -19.565  30.826  1.00 51.58           C  
ATOM   2354  CB  THR A 161     -65.990 -19.132  33.128  1.00 51.58           C  
ATOM   2355  HB  THR A 161     -67.068 -19.175  33.284  1.00 51.58           H  
ATOM   2356  O   THR A 161     -67.084 -18.613  30.078  1.00 51.58           O  
ATOM   2357  CG2 THR A 161     -65.339 -19.988  34.221  1.00 51.58           C  
ATOM   2358 HG21 THR A 161     -65.493 -19.509  35.188  1.00 51.58           H  
ATOM   2359 HG22 THR A 161     -64.271 -20.125  34.057  1.00 51.58           H  
ATOM   2360 HG23 THR A 161     -65.819 -20.967  34.244  1.00 51.58           H  
ATOM   2361  OG1 THR A 161     -65.582 -17.804  33.307  1.00 51.58           O  
ATOM   2362  HG1 THR A 161     -64.628 -17.796  33.199  1.00 51.58           H  
ATOM   2363  N   SER A 162     -67.699 -20.622  30.852  1.00 48.79           N  
ATOM   2364  H   SER A 162     -67.516 -21.315  31.563  1.00 48.79           H  
ATOM   2365  CA  SER A 162     -68.911 -20.870  30.080  1.00 48.79           C  
ATOM   2366  HA  SER A 162     -68.661 -21.020  29.030  1.00 48.79           H  
ATOM   2367  C   SER A 162     -69.963 -19.763  30.205  1.00 48.79           C  
ATOM   2368  CB  SER A 162     -69.505 -22.162  30.659  1.00 48.79           C  
ATOM   2369  HB2 SER A 162     -68.873 -23.008  30.388  1.00 48.79           H  
ATOM   2370  HB3 SER A 162     -70.504 -22.328  30.255  1.00 48.79           H  
ATOM   2371  O   SER A 162     -70.471 -19.540  31.301  1.00 48.79           O  
ATOM   2372  OG  SER A 162     -69.563 -22.063  32.075  1.00 48.79           O  
ATOM   2373  HG  SER A 162     -70.030 -21.249  32.276  1.00 48.79           H  
ATOM   2374  N   GLY A 163     -70.370 -19.162  29.084  1.00 48.47           N  
ATOM   2375  H   GLY A 163     -69.826 -19.286  28.241  1.00 48.47           H  
ATOM   2376  CA  GLY A 163     -71.604 -18.371  29.023  1.00 48.47           C  
ATOM   2377  HA2 GLY A 163     -72.397 -18.984  28.595  1.00 48.47           H  
ATOM   2378  HA3 GLY A 163     -71.919 -18.091  30.029  1.00 48.47           H  
ATOM   2379  C   GLY A 163     -71.515 -17.076  28.221  1.00 48.47           C  
ATOM   2380  O   GLY A 163     -71.484 -16.001  28.798  1.00 48.47           O  
ATOM   2381  N   GLY A 164     -71.549 -17.192  26.893  1.00 50.67           N  
ATOM   2382  H   GLY A 164     -71.370 -18.114  26.522  1.00 50.67           H  
ATOM   2383  CA  GLY A 164     -72.394 -16.354  26.029  1.00 50.67           C  
ATOM   2384  HA2 GLY A 164     -72.464 -16.839  25.055  1.00 50.67           H  
ATOM   2385  HA3 GLY A 164     -73.398 -16.354  26.453  1.00 50.67           H  
ATOM   2386  C   GLY A 164     -72.068 -14.881  25.757  1.00 50.67           C  
ATOM   2387  O   GLY A 164     -72.450 -14.441  24.683  1.00 50.67           O  
ATOM   2388  N   ASP A 165     -71.370 -14.139  26.618  1.00 53.87           N  
ATOM   2389  H   ASP A 165     -71.145 -14.530  27.522  1.00 53.87           H  
ATOM   2390  CA  ASP A 165     -71.133 -12.699  26.410  1.00 53.87           C  
ATOM   2391  HA  ASP A 165     -71.233 -12.460  25.351  1.00 53.87           H  
ATOM   2392  C   ASP A 165     -69.703 -12.307  26.806  1.00 53.87           C  
ATOM   2393  CB  ASP A 165     -72.173 -11.861  27.187  1.00 53.87           C  
ATOM   2394  HB2 ASP A 165     -72.460 -12.388  28.097  1.00 53.87           H  
ATOM   2395  HB3 ASP A 165     -71.710 -10.923  27.489  1.00 53.87           H  
ATOM   2396  O   ASP A 165     -69.371 -12.185  27.985  1.00 53.87           O  
ATOM   2397  CG  ASP A 165     -73.426 -11.485  26.381  1.00 53.87           C  
ATOM   2398  OD1 ASP A 165     -73.314 -11.328  25.145  1.00 53.87           O  
ATOM   2399  OD2 ASP A 165     -74.479 -11.279  27.027  1.00 53.87           O  
ATOM   2400  N   VAL A 166     -68.830 -12.105  25.813  1.00 51.53           N  
ATOM   2401  H   VAL A 166     -69.167 -12.186  24.864  1.00 51.53           H  
ATOM   2402  CA  VAL A 166     -67.456 -11.621  26.027  1.00 51.53           C  
ATOM   2403  HA  VAL A 166     -67.247 -11.610  27.097  1.00 51.53           H  
ATOM   2404  C   VAL A 166     -67.354 -10.185  25.524  1.00 51.53           C  
ATOM   2405  CB  VAL A 166     -66.394 -12.542  25.392  1.00 51.53           C  
ATOM   2406  HB  VAL A 166     -66.504 -12.536  24.308  1.00 51.53           H  
ATOM   2407  O   VAL A 166     -67.300  -9.933  24.322  1.00 51.53           O  
ATOM   2408  CG1 VAL A 166     -64.978 -12.067  25.753  1.00 51.53           C  
ATOM   2409 HG11 VAL A 166     -64.242 -12.723  25.288  1.00 51.53           H  
ATOM   2410 HG12 VAL A 166     -64.812 -11.057  25.379  1.00 51.53           H  
ATOM   2411 HG13 VAL A 166     -64.841 -12.077  26.834  1.00 51.53           H  
ATOM   2412  CG2 VAL A 166     -66.533 -13.991  25.885  1.00 51.53           C  
ATOM   2413 HG21 VAL A 166     -65.740 -14.606  25.460  1.00 51.53           H  
ATOM   2414 HG22 VAL A 166     -67.493 -14.400  25.571  1.00 51.53           H  
ATOM   2415 HG23 VAL A 166     -66.475 -14.021  26.973  1.00 51.53           H  
ATOM   2416  N   ALA A 167     -67.316  -9.241  26.462  1.00 51.68           N  
ATOM   2417  H   ALA A 167     -67.414  -9.523  27.427  1.00 51.68           H  
ATOM   2418  CA  ALA A 167     -67.032  -7.839  26.189  1.00 51.68           C  
ATOM   2419  HA  ALA A 167     -67.580  -7.536  25.297  1.00 51.68           H  
ATOM   2420  C   ALA A 167     -65.527  -7.650  25.930  1.00 51.68           C  
ATOM   2421  CB  ALA A 167     -67.541  -6.997  27.368  1.00 51.68           C  
ATOM   2422  HB1 ALA A 167     -68.613  -7.149  27.495  1.00 51.68           H  
ATOM   2423  HB2 ALA A 167     -67.353  -5.942  27.170  1.00 51.68           H  
ATOM   2424  HB3 ALA A 167     -67.024  -7.284  28.283  1.00 51.68           H  
ATOM   2425  O   ALA A 167     -64.700  -7.857  26.819  1.00 51.68           O  
ATOM   2426  N   VAL A 168     -65.166  -7.258  24.707  1.00 57.52           N  
ATOM   2427  H   VAL A 168     -65.891  -7.140  24.013  1.00 57.52           H  
ATOM   2428  CA  VAL A 168     -63.796  -6.878  24.335  1.00 57.52           C  
ATOM   2429  HA  VAL A 168     -63.088  -7.481  24.903  1.00 57.52           H  
ATOM   2430  C   VAL A 168     -63.594  -5.408  24.706  1.00 57.52           C  
ATOM   2431  CB  VAL A 168     -63.538  -7.132  22.833  1.00 57.52           C  
ATOM   2432  HB  VAL A 168     -64.237  -6.542  22.241  1.00 57.52           H  
ATOM   2433  O   VAL A 168     -64.216  -4.533  24.110  1.00 57.52           O  
ATOM   2434  CG1 VAL A 168     -62.108  -6.749  22.429  1.00 57.52           C  
ATOM   2435 HG11 VAL A 168     -61.953  -6.965  21.372  1.00 57.52           H  
ATOM   2436 HG12 VAL A 168     -61.949  -5.681  22.578  1.00 57.52           H  
ATOM   2437 HG13 VAL A 168     -61.384  -7.309  23.020  1.00 57.52           H  
ATOM   2438  CG2 VAL A 168     -63.743  -8.614  22.480  1.00 57.52           C  
ATOM   2439 HG21 VAL A 168     -63.080  -9.237  23.081  1.00 57.52           H  
ATOM   2440 HG22 VAL A 168     -64.776  -8.909  22.667  1.00 57.52           H  
ATOM   2441 HG23 VAL A 168     -63.530  -8.774  21.424  1.00 57.52           H  
ATOM   2442  N   MET A 169     -62.748  -5.131  25.701  1.00 55.07           N  
ATOM   2443  H   MET A 169     -62.294  -5.899  26.175  1.00 55.07           H  
ATOM   2444  CA  MET A 169     -62.382  -3.768  26.096  1.00 55.07           C  
ATOM   2445  HA  MET A 169     -63.104  -3.071  25.673  1.00 55.07           H  
ATOM   2446  C   MET A 169     -61.004  -3.420  25.523  1.00 55.07           C  
ATOM   2447  CB  MET A 169     -62.467  -3.625  27.624  1.00 55.07           C  
ATOM   2448  HB2 MET A 169     -61.691  -4.229  28.095  1.00 55.07           H  
ATOM   2449  HB3 MET A 169     -63.439  -3.996  27.951  1.00 55.07           H  
ATOM   2450  O   MET A 169     -59.983  -3.940  25.969  1.00 55.07           O  
ATOM   2451  CG  MET A 169     -62.338  -2.166  28.080  1.00 55.07           C  
ATOM   2452  HG2 MET A 169     -61.313  -1.830  27.919  1.00 55.07           H  
ATOM   2453  HG3 MET A 169     -62.993  -1.552  27.462  1.00 55.07           H  
ATOM   2454  SD  MET A 169     -62.793  -1.872  29.816  1.00 55.07           S  
ATOM   2455  CE  MET A 169     -61.508  -2.826  30.667  1.00 55.07           C  
ATOM   2456  HE1 MET A 169     -61.615  -3.885  30.432  1.00 55.07           H  
ATOM   2457  HE2 MET A 169     -60.524  -2.480  30.350  1.00 55.07           H  
ATOM   2458  HE3 MET A 169     -61.608  -2.686  31.743  1.00 55.07           H  
ATOM   2459  N   GLU A 170     -60.985  -2.546  24.518  1.00 60.18           N  
ATOM   2460  H   GLU A 170     -61.864  -2.192  24.168  1.00 60.18           H  
ATOM   2461  CA  GLU A 170     -59.769  -1.967  23.944  1.00 60.18           C  
ATOM   2462  HA  GLU A 170     -59.011  -2.745  23.851  1.00 60.18           H  
ATOM   2463  C   GLU A 170     -59.243  -0.876  24.893  1.00 60.18           C  
ATOM   2464  CB  GLU A 170     -60.095  -1.450  22.530  1.00 60.18           C  
ATOM   2465  HB2 GLU A 170     -60.782  -0.607  22.605  1.00 60.18           H  
ATOM   2466  HB3 GLU A 170     -60.596  -2.251  21.987  1.00 60.18           H  
ATOM   2467  O   GLU A 170     -59.782   0.228  24.964  1.00 60.18           O  
ATOM   2468  CG  GLU A 170     -58.852  -1.036  21.725  1.00 60.18           C  
ATOM   2469  HG2 GLU A 170     -58.172  -1.887  21.680  1.00 60.18           H  
ATOM   2470  HG3 GLU A 170     -58.344  -0.230  22.255  1.00 60.18           H  
ATOM   2471  CD  GLU A 170     -59.181  -0.572  20.291  1.00 60.18           C  
ATOM   2472  OE1 GLU A 170     -58.212  -0.289  19.549  1.00 60.18           O  
ATOM   2473  OE2 GLU A 170     -60.380  -0.502  19.937  1.00 60.18           O  
ATOM   2474  N   VAL A 171     -58.219  -1.198  25.688  1.00 69.91           N  
ATOM   2475  H   VAL A 171     -57.853  -2.138  25.646  1.00 69.91           H  
ATOM   2476  CA  VAL A 171     -57.563  -0.229  26.578  1.00 69.91           C  
ATOM   2477  HA  VAL A 171     -58.303   0.493  26.923  1.00 69.91           H  
ATOM   2478  C   VAL A 171     -56.512   0.527  25.767  1.00 69.91           C  
ATOM   2479  CB  VAL A 171     -56.973  -0.904  27.835  1.00 69.91           C  
ATOM   2480  HB  VAL A 171     -56.218  -1.633  27.538  1.00 69.91           H  
ATOM   2481  O   VAL A 171     -55.416   0.021  25.527  1.00 69.91           O  
ATOM   2482  CG1 VAL A 171     -56.328   0.124  28.776  1.00 69.91           C  
ATOM   2483 HG11 VAL A 171     -57.060   0.874  29.075  1.00 69.91           H  
ATOM   2484 HG12 VAL A 171     -55.942  -0.377  29.664  1.00 69.91           H  
ATOM   2485 HG13 VAL A 171     -55.495   0.619  28.278  1.00 69.91           H  
ATOM   2486  CG2 VAL A 171     -58.065  -1.637  28.630  1.00 69.91           C  
ATOM   2487 HG21 VAL A 171     -58.852  -0.938  28.915  1.00 69.91           H  
ATOM   2488 HG22 VAL A 171     -57.634  -2.081  29.527  1.00 69.91           H  
ATOM   2489 HG23 VAL A 171     -58.498  -2.436  28.028  1.00 69.91           H  
ATOM   2490  N   ALA A 172     -56.851   1.739  25.325  1.00 65.20           N  
ATOM   2491  H   ALA A 172     -57.796   2.060  25.476  1.00 65.20           H  
ATOM   2492  CA  ALA A 172     -55.881   2.654  24.734  1.00 65.20           C  
ATOM   2493  HA  ALA A 172     -55.408   2.138  23.899  1.00 65.20           H  
ATOM   2494  C   ALA A 172     -54.820   3.034  25.791  1.00 65.20           C  
ATOM   2495  CB  ALA A 172     -56.613   3.886  24.186  1.00 65.20           C  
ATOM   2496  HB1 ALA A 172     -57.345   3.578  23.440  1.00 65.20           H  
ATOM   2497  HB2 ALA A 172     -55.893   4.561  23.722  1.00 65.20           H  
ATOM   2498  HB3 ALA A 172     -57.119   4.408  24.998  1.00 65.20           H  
ATOM   2499  O   ALA A 172     -55.196   3.388  26.912  1.00 65.20           O  
ATOM   2500  N   PRO A 173     -53.512   2.968  25.479  1.00 65.57           N  
ATOM   2501  CA  PRO A 173     -52.472   3.316  26.438  1.00 65.57           C  
ATOM   2502  HA  PRO A 173     -52.582   2.694  27.327  1.00 65.57           H  
ATOM   2503  C   PRO A 173     -52.593   4.789  26.848  1.00 65.57           C  
ATOM   2504  CB  PRO A 173     -51.140   2.975  25.761  1.00 65.57           C  
ATOM   2505  HB2 PRO A 173     -50.844   1.964  26.040  1.00 65.57           H  
ATOM   2506  HB3 PRO A 173     -50.354   3.685  26.019  1.00 65.57           H  
ATOM   2507  O   PRO A 173     -52.675   5.686  26.007  1.00 65.57           O  
ATOM   2508  CG  PRO A 173     -51.470   3.011  24.269  1.00 65.57           C  
ATOM   2509  HG2 PRO A 173     -50.825   2.345  23.695  1.00 65.57           H  
ATOM   2510  HG3 PRO A 173     -51.384   4.034  23.904  1.00 65.57           H  
ATOM   2511  CD  PRO A 173     -52.931   2.573  24.208  1.00 65.57           C  
ATOM   2512  HD2 PRO A 173     -53.431   3.062  23.371  1.00 65.57           H  
ATOM   2513  HD3 PRO A 173     -52.992   1.490  24.106  1.00 65.57           H  
ATOM   2514  N   GLU A 174     -52.618   5.022  28.159  1.00 64.61           N  
ATOM   2515  H   GLU A 174     -52.587   4.229  28.784  1.00 64.61           H  
ATOM   2516  CA  GLU A 174     -52.701   6.345  28.774  1.00 64.61           C  
ATOM   2517  HA  GLU A 174     -53.636   6.800  28.448  1.00 64.61           H  
ATOM   2518  C   GLU A 174     -51.502   7.211  28.323  1.00 64.61           C  
ATOM   2519  CB  GLU A 174     -52.754   6.142  30.301  1.00 64.61           C  
ATOM   2520  HB2 GLU A 174     -53.349   5.252  30.507  1.00 64.61           H  
ATOM   2521  HB3 GLU A 174     -51.745   5.967  30.673  1.00 64.61           H  
ATOM   2522  O   GLU A 174     -50.369   6.715  28.293  1.00 64.61           O  
ATOM   2523  CG  GLU A 174     -53.401   7.301  31.071  1.00 64.61           C  
ATOM   2524  HG2 GLU A 174     -52.785   8.191  30.941  1.00 64.61           H  
ATOM   2525  HG3 GLU A 174     -54.379   7.503  30.635  1.00 64.61           H  
ATOM   2526  CD  GLU A 174     -53.560   7.006  32.576  1.00 64.61           C  
ATOM   2527  OE1 GLU A 174     -54.350   7.737  33.216  1.00 64.61           O  
ATOM   2528  OE2 GLU A 174     -52.875   6.089  33.083  1.00 64.61           O  
ATOM   2529  N   PRO A 175     -51.698   8.486  27.928  1.00 60.39           N  
ATOM   2530  CA  PRO A 175     -50.610   9.318  27.429  1.00 60.39           C  
ATOM   2531  HA  PRO A 175     -50.074   8.789  26.641  1.00 60.39           H  
ATOM   2532  C   PRO A 175     -49.631   9.639  28.564  1.00 60.39           C  
ATOM   2533  CB  PRO A 175     -51.283  10.559  26.828  1.00 60.39           C  
ATOM   2534  HB2 PRO A 175     -50.669  11.455  26.925  1.00 60.39           H  
ATOM   2535  HB3 PRO A 175     -51.513  10.370  25.780  1.00 60.39           H  
ATOM   2536  O   PRO A 175     -49.836  10.569  29.343  1.00 60.39           O  
ATOM   2537  CG  PRO A 175     -52.588  10.671  27.618  1.00 60.39           C  
ATOM   2538  HG2 PRO A 175     -52.404  11.181  28.564  1.00 60.39           H  
ATOM   2539  HG3 PRO A 175     -53.363  11.185  27.050  1.00 60.39           H  
ATOM   2540  CD  PRO A 175     -52.958   9.213  27.886  1.00 60.39           C  
ATOM   2541  HD2 PRO A 175     -53.567   8.828  27.068  1.00 60.39           H  
ATOM   2542  HD3 PRO A 175     -53.498   9.132  28.829  1.00 60.39           H  
ATOM   2543  N   SER A 176     -48.533   8.885  28.647  1.00 63.81           N  
ATOM   2544  H   SER A 176     -48.499   8.036  28.101  1.00 63.81           H  
ATOM   2545  CA  SER A 176     -47.426   9.201  29.547  1.00 63.81           C  
ATOM   2546  HA  SER A 176     -47.816   9.166  30.565  1.00 63.81           H  
ATOM   2547  C   SER A 176     -46.891  10.606  29.224  1.00 63.81           C  
ATOM   2548  CB  SER A 176     -46.308   8.160  29.425  1.00 63.81           C  
ATOM   2549  HB2 SER A 176     -45.501   8.419  30.111  1.00 63.81           H  
ATOM   2550  HB3 SER A 176     -46.694   7.176  29.691  1.00 63.81           H  
ATOM   2551  O   SER A 176     -46.621  10.888  28.048  1.00 63.81           O  
ATOM   2552  OG  SER A 176     -45.806   8.128  28.103  1.00 63.81           O  
ATOM   2553  HG  SER A 176     -45.969   8.991  27.713  1.00 63.81           H  
ATOM   2554  N   PRO A 177     -46.713  11.499  30.217  1.00 60.85           N  
ATOM   2555  CA  PRO A 177     -46.173  12.833  29.978  1.00 60.85           C  
ATOM   2556  HA  PRO A 177     -46.849  13.373  29.316  1.00 60.85           H  
ATOM   2557  C   PRO A 177     -44.784  12.720  29.335  1.00 60.85           C  
ATOM   2558  CB  PRO A 177     -46.135  13.515  31.351  1.00 60.85           C  
ATOM   2559  HB2 PRO A 177     -47.067  14.056  31.509  1.00 60.85           H  
ATOM   2560  HB3 PRO A 177     -45.283  14.187  31.456  1.00 60.85           H  
ATOM   2561  O   PRO A 177     -44.033  11.803  29.677  1.00 60.85           O  
ATOM   2562  CG  PRO A 177     -46.057  12.344  32.332  1.00 60.85           C  
ATOM   2563  HG2 PRO A 177     -45.022  12.017  32.432  1.00 60.85           H  
ATOM   2564  HG3 PRO A 177     -46.474  12.601  33.306  1.00 60.85           H  
ATOM   2565  CD  PRO A 177     -46.871  11.254  31.640  1.00 60.85           C  
ATOM   2566  HD2 PRO A 177     -47.923  11.344  31.908  1.00 60.85           H  
ATOM   2567  HD3 PRO A 177     -46.490  10.274  31.927  1.00 60.85           H  
ATOM   2568  N   PRO A 178     -44.401  13.630  28.417  1.00 50.59           N  
ATOM   2569  CA  PRO A 178     -43.111  13.558  27.750  1.00 50.59           C  
ATOM   2570  HA  PRO A 178     -42.999  12.595  27.251  1.00 50.59           H  
ATOM   2571  C   PRO A 178     -42.015  13.718  28.801  1.00 50.59           C  
ATOM   2572  CB  PRO A 178     -43.121  14.683  26.705  1.00 50.59           C  
ATOM   2573  HB2 PRO A 178     -43.528  14.298  25.770  1.00 50.59           H  
ATOM   2574  HB3 PRO A 178     -42.130  15.106  26.540  1.00 50.59           H  
ATOM   2575  O   PRO A 178     -41.706  14.837  29.225  1.00 50.59           O  
ATOM   2576  CG  PRO A 178     -44.093  15.706  27.296  1.00 50.59           C  
ATOM   2577  HG2 PRO A 178     -44.561  16.312  26.521  1.00 50.59           H  
ATOM   2578  HG3 PRO A 178     -43.575  16.338  28.017  1.00 50.59           H  
ATOM   2579  CD  PRO A 178     -45.117  14.831  28.021  1.00 50.59           C  
ATOM   2580  HD2 PRO A 178     -45.920  14.558  27.338  1.00 50.59           H  
ATOM   2581  HD3 PRO A 178     -45.520  15.358  28.886  1.00 50.59           H  
ATOM   2582  N   VAL A 179     -41.413  12.604  29.221  1.00 49.40           N  
ATOM   2583  H   VAL A 179     -41.833  11.716  28.985  1.00 49.40           H  
ATOM   2584  CA  VAL A 179     -40.151  12.618  29.952  1.00 49.40           C  
ATOM   2585  HA  VAL A 179     -40.257  13.250  30.834  1.00 49.40           H  
ATOM   2586  C   VAL A 179     -39.157  13.250  28.993  1.00 49.40           C  
ATOM   2587  CB  VAL A 179     -39.715  11.216  30.424  1.00 49.40           C  
ATOM   2588  HB  VAL A 179     -39.622  10.551  29.566  1.00 49.40           H  
ATOM   2589  O   VAL A 179     -38.649  12.622  28.068  1.00 49.40           O  
ATOM   2590  CG1 VAL A 179     -38.365  11.282  31.155  1.00 49.40           C  
ATOM   2591 HG11 VAL A 179     -37.578  11.610  30.475  1.00 49.40           H  
ATOM   2592 HG12 VAL A 179     -38.100  10.288  31.516  1.00 49.40           H  
ATOM   2593 HG13 VAL A 179     -38.426  11.960  32.006  1.00 49.40           H  
ATOM   2594  CG2 VAL A 179     -40.745  10.627  31.395  1.00 49.40           C  
ATOM   2595 HG21 VAL A 179     -40.867  11.275  32.263  1.00 49.40           H  
ATOM   2596 HG22 VAL A 179     -41.709  10.510  30.900  1.00 49.40           H  
ATOM   2597 HG23 VAL A 179     -40.418   9.642  31.729  1.00 49.40           H  
ATOM   2598  N   ARG A 180     -38.939  14.556  29.162  1.00 44.74           N  
ATOM   2599  H   ARG A 180     -39.533  15.022  29.834  1.00 44.74           H  
ATOM   2600  CA  ARG A 180     -37.895  15.308  28.475  1.00 44.74           C  
ATOM   2601  HA  ARG A 180     -37.931  15.084  27.409  1.00 44.74           H  
ATOM   2602  C   ARG A 180     -36.557  14.800  29.000  1.00 44.74           C  
ATOM   2603  CB  ARG A 180     -38.067  16.821  28.704  1.00 44.74           C  
ATOM   2604  HB2 ARG A 180     -37.145  17.317  28.400  1.00 44.74           H  
ATOM   2605  HB3 ARG A 180     -38.210  17.004  29.769  1.00 44.74           H  
ATOM   2606  O   ARG A 180     -35.899  15.491  29.774  1.00 44.74           O  
ATOM   2607  CG  ARG A 180     -39.212  17.466  27.917  1.00 44.74           C  
ATOM   2608  HG2 ARG A 180     -40.161  17.035  28.236  1.00 44.74           H  
ATOM   2609  HG3 ARG A 180     -39.074  17.288  26.851  1.00 44.74           H  
ATOM   2610  CD  ARG A 180     -39.204  18.976  28.202  1.00 44.74           C  
ATOM   2611  HD2 ARG A 180     -39.281  19.119  29.280  1.00 44.74           H  
ATOM   2612  HD3 ARG A 180     -38.258  19.393  27.856  1.00 44.74           H  
ATOM   2613  NE  ARG A 180     -40.326  19.668  27.543  1.00 44.74           N  
ATOM   2614  HE  ARG A 180     -40.994  19.076  27.070  1.00 44.74           H  
ATOM   2615  NH1 ARG A 180     -39.841  21.800  28.245  1.00 44.74           N  
ATOM   2616 HH11 ARG A 180     -40.180  22.739  28.399  1.00 44.74           H  
ATOM   2617 HH12 ARG A 180     -39.145  21.410  28.865  1.00 44.74           H  
ATOM   2618  NH2 ARG A 180     -41.674  21.430  27.029  1.00 44.74           N  
ATOM   2619 HH21 ARG A 180     -41.932  22.402  27.113  1.00 44.74           H  
ATOM   2620 HH22 ARG A 180     -42.314  20.799  26.568  1.00 44.74           H  
ATOM   2621  CZ  ARG A 180     -40.606  20.958  27.605  1.00 44.74           C  
ATOM   2622  N   ALA A 181     -36.135  13.622  28.555  1.00 48.41           N  
ATOM   2623  H   ALA A 181     -36.786  13.051  28.035  1.00 48.41           H  
ATOM   2624  CA  ALA A 181     -34.748  13.198  28.598  1.00 48.41           C  
ATOM   2625  HA  ALA A 181     -34.350  13.353  29.601  1.00 48.41           H  
ATOM   2626  C   ALA A 181     -33.977  14.098  27.622  1.00 48.41           C  
ATOM   2627  CB  ALA A 181     -34.661  11.700  28.281  1.00 48.41           C  
ATOM   2628  HB1 ALA A 181     -35.071  11.498  27.292  1.00 48.41           H  
ATOM   2629  HB2 ALA A 181     -33.620  11.379  28.304  1.00 48.41           H  
ATOM   2630  HB3 ALA A 181     -35.221  11.130  29.022  1.00 48.41           H  
ATOM   2631  O   ALA A 181     -33.675  13.741  26.486  1.00 48.41           O  
ATOM   2632  N   ARG A 182     -33.743  15.348  28.035  1.00 47.47           N  
ATOM   2633  H   ARG A 182     -34.081  15.587  28.956  1.00 47.47           H  
ATOM   2634  CA  ARG A 182     -32.833  16.259  27.351  1.00 47.47           C  
ATOM   2635  HA  ARG A 182     -33.024  16.250  26.278  1.00 47.47           H  
ATOM   2636  C   ARG A 182     -31.436  15.699  27.572  1.00 47.47           C  
ATOM   2637  CB  ARG A 182     -32.964  17.692  27.901  1.00 47.47           C  
ATOM   2638  HB2 ARG A 182     -32.944  17.661  28.990  1.00 47.47           H  
ATOM   2639  HB3 ARG A 182     -32.103  18.268  27.561  1.00 47.47           H  
ATOM   2640  O   ARG A 182     -30.785  16.075  28.541  1.00 47.47           O  
ATOM   2641  CG  ARG A 182     -34.234  18.407  27.430  1.00 47.47           C  
ATOM   2642  HG2 ARG A 182     -35.109  17.835  27.739  1.00 47.47           H  
ATOM   2643  HG3 ARG A 182     -34.220  18.481  26.343  1.00 47.47           H  
ATOM   2644  CD  ARG A 182     -34.291  19.813  28.043  1.00 47.47           C  
ATOM   2645  HD2 ARG A 182     -34.375  19.716  29.125  1.00 47.47           H  
ATOM   2646  HD3 ARG A 182     -33.359  20.327  27.806  1.00 47.47           H  
ATOM   2647  NE  ARG A 182     -35.427  20.600  27.520  1.00 47.47           N  
ATOM   2648  HE  ARG A 182     -36.019  20.129  26.852  1.00 47.47           H  
ATOM   2649  NH1 ARG A 182     -34.906  22.586  28.553  1.00 47.47           N  
ATOM   2650 HH11 ARG A 182     -34.126  22.128  29.002  1.00 47.47           H  
ATOM   2651 HH12 ARG A 182     -35.091  23.563  28.727  1.00 47.47           H  
ATOM   2652  NH2 ARG A 182     -36.677  22.482  27.206  1.00 47.47           N  
ATOM   2653 HH21 ARG A 182     -36.785  23.478  27.329  1.00 47.47           H  
ATOM   2654 HH22 ARG A 182     -37.211  22.009  26.492  1.00 47.47           H  
ATOM   2655  CZ  ARG A 182     -35.664  21.878  27.763  1.00 47.47           C  
ATOM   2656  N   ALA A 183     -30.996  14.806  26.691  1.00 54.70           N  
ATOM   2657  H   ALA A 183     -31.646  14.426  26.017  1.00 54.70           H  
ATOM   2658  CA  ALA A 183     -29.594  14.441  26.585  1.00 54.70           C  
ATOM   2659  HA  ALA A 183     -29.258  14.008  27.527  1.00 54.70           H  
ATOM   2660  C   ALA A 183     -28.804  15.732  26.312  1.00 54.70           C  
ATOM   2661  CB  ALA A 183     -29.435  13.387  25.481  1.00 54.70           C  
ATOM   2662  HB1 ALA A 183     -29.781  13.781  24.526  1.00 54.70           H  
ATOM   2663  HB2 ALA A 183     -28.385  13.109  25.389  1.00 54.70           H  
ATOM   2664  HB3 ALA A 183     -30.012  12.496  25.733  1.00 54.70           H  
ATOM   2665  O   ALA A 183     -28.833  16.284  25.211  1.00 54.70           O  
ATOM   2666  N   ARG A 184     -28.181  16.291  27.354  1.00 54.84           N  
ATOM   2667  H   ARG A 184     -28.241  15.823  28.247  1.00 54.84           H  
ATOM   2668  CA  ARG A 184     -27.270  17.426  27.219  1.00 54.84           C  
ATOM   2669  HA  ARG A 184     -27.619  18.098  26.435  1.00 54.84           H  
ATOM   2670  C   ARG A 184     -25.926  16.866  26.781  1.00 54.84           C  
ATOM   2671  CB  ARG A 184     -27.136  18.210  28.535  1.00 54.84           C  
ATOM   2672  HB2 ARG A 184     -26.980  17.516  29.361  1.00 54.84           H  
ATOM   2673  HB3 ARG A 184     -26.248  18.837  28.457  1.00 54.84           H  
ATOM   2674  O   ARG A 184     -25.177  16.358  27.601  1.00 54.84           O  
ATOM   2675  CG  ARG A 184     -28.332  19.120  28.846  1.00 54.84           C  
ATOM   2676  HG2 ARG A 184     -29.203  18.508  29.081  1.00 54.84           H  
ATOM   2677  HG3 ARG A 184     -28.549  19.749  27.983  1.00 54.84           H  
ATOM   2678  CD  ARG A 184     -27.969  20.006  30.046  1.00 54.84           C  
ATOM   2679  HD2 ARG A 184     -27.105  20.614  29.777  1.00 54.84           H  
ATOM   2680  HD3 ARG A 184     -27.689  19.361  30.879  1.00 54.84           H  
ATOM   2681  NE  ARG A 184     -29.082  20.882  30.468  1.00 54.84           N  
ATOM   2682  HE  ARG A 184     -29.993  20.658  30.094  1.00 54.84           H  
ATOM   2683  NH1 ARG A 184     -27.876  22.146  31.963  1.00 54.84           N  
ATOM   2684 HH11 ARG A 184     -27.831  22.830  32.704  1.00 54.84           H  
ATOM   2685 HH12 ARG A 184     -27.057  21.589  31.764  1.00 54.84           H  
ATOM   2686  NH2 ARG A 184     -30.059  22.508  31.740  1.00 54.84           N  
ATOM   2687 HH21 ARG A 184     -29.968  23.193  32.477  1.00 54.84           H  
ATOM   2688 HH22 ARG A 184     -30.975  22.222  31.424  1.00 54.84           H  
ATOM   2689  CZ  ARG A 184     -29.000  21.840  31.378  1.00 54.84           C  
ATOM   2690  N   VAL A 185     -25.623  16.978  25.495  1.00 58.22           N  
ATOM   2691  H   VAL A 185     -26.328  17.315  24.855  1.00 58.22           H  
ATOM   2692  CA  VAL A 185     -24.274  16.722  24.984  1.00 58.22           C  
ATOM   2693  HA  VAL A 185     -23.780  15.980  25.611  1.00 58.22           H  
ATOM   2694  C   VAL A 185     -23.494  18.031  25.080  1.00 58.22           C  
ATOM   2695  CB  VAL A 185     -24.316  16.156  23.552  1.00 58.22           C  
ATOM   2696  HB  VAL A 185     -24.765  16.890  22.883  1.00 58.22           H  
ATOM   2697  O   VAL A 185     -23.782  18.983  24.355  1.00 58.22           O  
ATOM   2698  CG1 VAL A 185     -22.905  15.828  23.050  1.00 58.22           C  
ATOM   2699 HG11 VAL A 185     -22.433  15.098  23.707  1.00 58.22           H  
ATOM   2700 HG12 VAL A 185     -22.294  16.730  23.019  1.00 58.22           H  
ATOM   2701 HG13 VAL A 185     -22.961  15.414  22.043  1.00 58.22           H  
ATOM   2702  CG2 VAL A 185     -25.154  14.870  23.491  1.00 58.22           C  
ATOM   2703 HG21 VAL A 185     -25.130  14.459  22.482  1.00 58.22           H  
ATOM   2704 HG22 VAL A 185     -26.194  15.076  23.747  1.00 58.22           H  
ATOM   2705 HG23 VAL A 185     -24.755  14.129  24.183  1.00 58.22           H  
ATOM   2706  N   SER A 186     -22.533  18.114  25.999  1.00 60.28           N  
ATOM   2707  H   SER A 186     -22.341  17.322  26.595  1.00 60.28           H  
ATOM   2708  CA  SER A 186     -21.555  19.203  26.016  1.00 60.28           C  
ATOM   2709  HA  SER A 186     -22.028  20.108  25.634  1.00 60.28           H  
ATOM   2710  C   SER A 186     -20.395  18.847  25.082  1.00 60.28           C  
ATOM   2711  CB  SER A 186     -21.099  19.518  27.448  1.00 60.28           C  
ATOM   2712  HB2 SER A 186     -21.944  19.922  28.006  1.00 60.28           H  
ATOM   2713  HB3 SER A 186     -20.303  20.262  27.424  1.00 60.28           H  
ATOM   2714  O   SER A 186     -19.827  17.761  25.149  1.00 60.28           O  
ATOM   2715  OG  SER A 186     -20.640  18.352  28.096  1.00 60.28           O  
ATOM   2716  HG  SER A 186     -20.477  18.517  29.028  1.00 60.28           H  
ATOM   2717  N   LYS A 187     -20.046  19.761  24.171  1.00 61.39           N  
ATOM   2718  H   LYS A 187     -20.562  20.629  24.143  1.00 61.39           H  
ATOM   2719  CA  LYS A 187     -18.893  19.629  23.271  1.00 61.39           C  
ATOM   2720  HA  LYS A 187     -18.364  18.704  23.502  1.00 61.39           H  
ATOM   2721  C   LYS A 187     -17.931  20.784  23.518  1.00 61.39           C  
ATOM   2722  CB  LYS A 187     -19.368  19.548  21.808  1.00 61.39           C  
ATOM   2723  HB2 LYS A 187     -19.952  20.435  21.562  1.00 61.39           H  
ATOM   2724  HB3 LYS A 187     -20.005  18.670  21.696  1.00 61.39           H  
ATOM   2725  O   LYS A 187     -18.350  21.938  23.522  1.00 61.39           O  
ATOM   2726  CG  LYS A 187     -18.179  19.439  20.841  1.00 61.39           C  
ATOM   2727  HG2 LYS A 187     -17.541  18.616  21.161  1.00 61.39           H  
ATOM   2728  HG3 LYS A 187     -17.601  20.362  20.881  1.00 61.39           H  
ATOM   2729  CD  LYS A 187     -18.605  19.196  19.390  1.00 61.39           C  
ATOM   2730  HD2 LYS A 187     -19.143  18.249  19.335  1.00 61.39           H  
ATOM   2731  HD3 LYS A 187     -19.254  20.000  19.043  1.00 61.39           H  
ATOM   2732  CE  LYS A 187     -17.330  19.151  18.538  1.00 61.39           C  
ATOM   2733  HE2 LYS A 187     -17.189  20.105  18.030  1.00 61.39           H  
ATOM   2734  HE3 LYS A 187     -16.478  19.007  19.201  1.00 61.39           H  
ATOM   2735  NZ  LYS A 187     -17.341  18.035  17.571  1.00 61.39           N  
ATOM   2736  HZ1 LYS A 187     -17.589  17.172  18.036  1.00 61.39           H  
ATOM   2737  HZ2 LYS A 187     -16.396  17.853  17.265  1.00 61.39           H  
ATOM   2738  HZ3 LYS A 187     -17.977  18.187  16.801  1.00 61.39           H  
ATOM   2739  N   THR A 188     -16.645  20.484  23.676  1.00 69.60           N  
ATOM   2740  H   THR A 188     -16.359  19.515  23.689  1.00 69.60           H  
ATOM   2741  CA  THR A 188     -15.575  21.486  23.727  1.00 69.60           C  
ATOM   2742  HA  THR A 188     -16.016  22.479  23.818  1.00 69.60           H  
ATOM   2743  C   THR A 188     -14.789  21.452  22.416  1.00 69.60           C  
ATOM   2744  CB  THR A 188     -14.671  21.293  24.959  1.00 69.60           C  
ATOM   2745  HB  THR A 188     -13.867  22.029  24.928  1.00 69.60           H  
ATOM   2746  O   THR A 188     -14.363  20.398  21.954  1.00 69.60           O  
ATOM   2747  CG2 THR A 188     -15.444  21.463  26.268  1.00 69.60           C  
ATOM   2748 HG21 THR A 188     -16.194  20.679  26.373  1.00 69.60           H  
ATOM   2749 HG22 THR A 188     -15.939  22.434  26.280  1.00 69.60           H  
ATOM   2750 HG23 THR A 188     -14.755  21.412  27.112  1.00 69.60           H  
ATOM   2751  OG1 THR A 188     -14.116  20.003  24.985  1.00 69.60           O  
ATOM   2752  HG1 THR A 188     -13.770  19.841  25.865  1.00 69.60           H  
ATOM   2753  N   THR A 189     -14.619  22.606  21.773  1.00 68.20           N  
ATOM   2754  H   THR A 189     -15.051  23.441  22.142  1.00 68.20           H  
ATOM   2755  CA  THR A 189     -13.778  22.762  20.575  1.00 68.20           C  
ATOM   2756  HA  THR A 189     -13.355  21.799  20.287  1.00 68.20           H  
ATOM   2757  C   THR A 189     -12.630  23.705  20.902  1.00 68.20           C  
ATOM   2758  CB  THR A 189     -14.568  23.296  19.369  1.00 68.20           C  
ATOM   2759  HB  THR A 189     -13.871  23.490  18.553  1.00 68.20           H  
ATOM   2760  O   THR A 189     -12.873  24.827  21.346  1.00 68.20           O  
ATOM   2761  CG2 THR A 189     -15.623  22.306  18.880  1.00 68.20           C  
ATOM   2762 HG21 THR A 189     -16.106  22.707  17.989  1.00 68.20           H  
ATOM   2763 HG22 THR A 189     -15.145  21.358  18.632  1.00 68.20           H  
ATOM   2764 HG23 THR A 189     -16.373  22.147  19.655  1.00 68.20           H  
ATOM   2765  OG1 THR A 189     -15.227  24.497  19.703  1.00 68.20           O  
ATOM   2766  HG1 THR A 189     -14.599  25.055  20.168  1.00 68.20           H  
ATOM   2767  N   TYR A 190     -11.388  23.278  20.675  1.00 66.60           N  
ATOM   2768  H   TYR A 190     -11.251  22.353  20.294  1.00 66.60           H  
ATOM   2769  CA  TYR A 190     -10.204  24.117  20.871  1.00 66.60           C  
ATOM   2770  HA  TYR A 190     -10.461  24.951  21.525  1.00 66.60           H  
ATOM   2771  C   TYR A 190      -9.734  24.687  19.531  1.00 66.60           C  
ATOM   2772  CB  TYR A 190      -9.104  23.315  21.576  1.00 66.60           C  
ATOM   2773  HB2 TYR A 190      -8.729  22.544  20.903  1.00 66.60           H  
ATOM   2774  HB3 TYR A 190      -9.536  22.811  22.441  1.00 66.60           H  
ATOM   2775  O   TYR A 190      -9.508  23.940  18.579  1.00 66.60           O  
ATOM   2776  CG  TYR A 190      -7.949  24.173  22.056  1.00 66.60           C  
ATOM   2777  CD1 TYR A 190      -6.815  24.361  21.242  1.00 66.60           C  
ATOM   2778  HD1 TYR A 190      -6.767  23.898  20.268  1.00 66.60           H  
ATOM   2779  CD2 TYR A 190      -8.022  24.798  23.316  1.00 66.60           C  
ATOM   2780  HD2 TYR A 190      -8.893  24.656  23.940  1.00 66.60           H  
ATOM   2781  CE1 TYR A 190      -5.749  25.163  21.696  1.00 66.60           C  
ATOM   2782  HE1 TYR A 190      -4.879  25.327  21.078  1.00 66.60           H  
ATOM   2783  CE2 TYR A 190      -6.958  25.599  23.774  1.00 66.60           C  
ATOM   2784  HE2 TYR A 190      -7.016  26.069  24.744  1.00 66.60           H  
ATOM   2785  OH  TYR A 190      -4.781  26.541  23.400  1.00 66.60           O  
ATOM   2786  HH  TYR A 190      -4.950  26.904  24.273  1.00 66.60           H  
ATOM   2787  CZ  TYR A 190      -5.817  25.779  22.964  1.00 66.60           C  
ATOM   2788  N   HIS A 191      -9.564  26.007  19.445  1.00 70.05           N  
ATOM   2789  H   HIS A 191      -9.731  26.582  20.259  1.00 70.05           H  
ATOM   2790  CA  HIS A 191      -9.058  26.640  18.231  1.00 70.05           C  
ATOM   2791  HA  HIS A 191      -9.540  26.169  17.374  1.00 70.05           H  
ATOM   2792  C   HIS A 191      -7.545  26.412  18.123  1.00 70.05           C  
ATOM   2793  CB  HIS A 191      -9.440  28.128  18.204  1.00 70.05           C  
ATOM   2794  HB2 HIS A 191     -10.495  28.219  18.463  1.00 70.05           H  
ATOM   2795  HB3 HIS A 191      -8.865  28.670  18.955  1.00 70.05           H  
ATOM   2796  O   HIS A 191      -6.754  27.047  18.816  1.00 70.05           O  
ATOM   2797  CG  HIS A 191      -9.239  28.791  16.858  1.00 70.05           C  
ATOM   2798  CD2 HIS A 191      -9.908  29.896  16.401  1.00 70.05           C  
ATOM   2799  HD2 HIS A 191     -10.660  30.450  16.942  1.00 70.05           H  
ATOM   2800  ND1 HIS A 191      -8.385  28.397  15.846  1.00 70.05           N  
ATOM   2801  HD1 HIS A 191      -7.771  27.594  15.837  1.00 70.05           H  
ATOM   2802  CE1 HIS A 191      -8.530  29.248  14.820  1.00 70.05           C  
ATOM   2803  HE1 HIS A 191      -7.988  29.187  13.888  1.00 70.05           H  
ATOM   2804  NE2 HIS A 191      -9.456  30.174  15.105  1.00 70.05           N  
ATOM   2805  N   ASN A 192      -7.127  25.520  17.224  1.00 69.59           N  
ATOM   2806  H   ASN A 192      -7.813  24.975  16.721  1.00 69.59           H  
ATOM   2807  CA  ASN A 192      -5.721  25.356  16.866  1.00 69.59           C  
ATOM   2808  HA  ASN A 192      -5.113  25.740  17.685  1.00 69.59           H  
ATOM   2809  C   ASN A 192      -5.423  26.166  15.587  1.00 69.59           C  
ATOM   2810  CB  ASN A 192      -5.409  23.856  16.732  1.00 69.59           C  
ATOM   2811  HB2 ASN A 192      -5.863  23.460  15.824  1.00 69.59           H  
ATOM   2812  HB3 ASN A 192      -5.846  23.330  17.581  1.00 69.59           H  
ATOM   2813  O   ASN A 192      -6.185  26.072  14.630  1.00 69.59           O  
ATOM   2814  CG  ASN A 192      -3.916  23.573  16.702  1.00 69.59           C  
ATOM   2815  ND2 ASN A 192      -3.455  22.564  17.397  1.00 69.59           N  
ATOM   2816 HD21 ASN A 192      -2.453  22.439  17.411  1.00 69.59           H  
ATOM   2817 HD22 ASN A 192      -4.092  21.997  17.937  1.00 69.59           H  
ATOM   2818  OD1 ASN A 192      -3.130  24.263  16.078  1.00 69.59           O  
ATOM   2819  N   PRO A 193      -4.341  26.958  15.511  1.00 72.66           N  
ATOM   2820  CA  PRO A 193      -3.947  27.623  14.265  1.00 72.66           C  
ATOM   2821  HA  PRO A 193      -4.788  28.198  13.877  1.00 72.66           H  
ATOM   2822  C   PRO A 193      -3.496  26.656  13.150  1.00 72.66           C  
ATOM   2823  CB  PRO A 193      -2.830  28.589  14.674  1.00 72.66           C  
ATOM   2824  HB2 PRO A 193      -2.082  28.716  13.892  1.00 72.66           H  
ATOM   2825  HB3 PRO A 193      -3.268  29.554  14.934  1.00 72.66           H  
ATOM   2826  O   PRO A 193      -3.352  27.076  12.005  1.00 72.66           O  
ATOM   2827  CG  PRO A 193      -2.235  27.951  15.929  1.00 72.66           C  
ATOM   2828  HG2 PRO A 193      -1.534  27.166  15.645  1.00 72.66           H  
ATOM   2829  HG3 PRO A 193      -1.751  28.687  16.570  1.00 72.66           H  
ATOM   2830  CD  PRO A 193      -3.452  27.329  16.602  1.00 72.66           C  
ATOM   2831  HD2 PRO A 193      -3.946  28.069  17.231  1.00 72.66           H  
ATOM   2832  HD3 PRO A 193      -3.145  26.474  17.205  1.00 72.66           H  
ATOM   2833  N   ALA A 194      -3.252  25.376  13.455  1.00 70.47           N  
ATOM   2834  H   ALA A 194      -3.322  25.096  14.423  1.00 70.47           H  
ATOM   2835  CA  ALA A 194      -2.807  24.368  12.491  1.00 70.47           C  
ATOM   2836  HA  ALA A 194      -2.302  24.872  11.667  1.00 70.47           H  
ATOM   2837  C   ALA A 194      -3.942  23.536  11.861  1.00 70.47           C  
ATOM   2838  CB  ALA A 194      -1.775  23.470  13.185  1.00 70.47           C  
ATOM   2839  HB1 ALA A 194      -1.346  22.780  12.459  1.00 70.47           H  
ATOM   2840  HB2 ALA A 194      -2.254  22.896  13.978  1.00 70.47           H  
ATOM   2841  HB3 ALA A 194      -0.978  24.080  13.611  1.00 70.47           H  
ATOM   2842  O   ALA A 194      -3.706  22.865  10.857  1.00 70.47           O  
ATOM   2843  N   PHE A 195      -5.152  23.541  12.430  1.00 67.07           N  
ATOM   2844  H   PHE A 195      -5.324  24.142  13.223  1.00 67.07           H  
ATOM   2845  CA  PHE A 195      -6.310  22.834  11.875  1.00 67.07           C  
ATOM   2846  HA  PHE A 195      -6.299  22.955  10.792  1.00 67.07           H  
ATOM   2847  C   PHE A 195      -7.622  23.427  12.395  1.00 67.07           C  
ATOM   2848  CB  PHE A 195      -6.239  21.326  12.186  1.00 67.07           C  
ATOM   2849  HB2 PHE A 195      -5.345  20.910  11.720  1.00 67.07           H  
ATOM   2850  HB3 PHE A 195      -7.090  20.838  11.713  1.00 67.07           H  
ATOM   2851  O   PHE A 195      -7.711  23.850  13.545  1.00 67.07           O  
ATOM   2852  CG  PHE A 195      -6.235  20.963  13.661  1.00 67.07           C  
ATOM   2853  CD1 PHE A 195      -5.016  20.804  14.348  1.00 67.07           C  
ATOM   2854  HD1 PHE A 195      -4.082  20.947  13.826  1.00 67.07           H  
ATOM   2855  CD2 PHE A 195      -7.449  20.761  14.345  1.00 67.07           C  
ATOM   2856  HD2 PHE A 195      -8.391  20.884  13.830  1.00 67.07           H  
ATOM   2857  CE1 PHE A 195      -5.014  20.431  15.704  1.00 67.07           C  
ATOM   2858  HE1 PHE A 195      -4.077  20.267  16.215  1.00 67.07           H  
ATOM   2859  CE2 PHE A 195      -7.447  20.418  15.708  1.00 67.07           C  
ATOM   2860  HE2 PHE A 195      -8.382  20.277  16.229  1.00 67.07           H  
ATOM   2861  CZ  PHE A 195      -6.229  20.251  16.389  1.00 67.07           C  
ATOM   2862  HZ  PHE A 195      -6.234  19.965  17.430  1.00 67.07           H  
ATOM   2863  N   HIS A 196      -8.657  23.396  11.558  1.00 66.67           N  
ATOM   2864  H   HIS A 196      -8.540  22.953  10.657  1.00 66.67           H  
ATOM   2865  CA  HIS A 196     -10.027  23.704  11.954  1.00 66.67           C  
ATOM   2866  HA  HIS A 196     -10.043  24.167  12.941  1.00 66.67           H  
ATOM   2867  C   HIS A 196     -10.803  22.391  12.027  1.00 66.67           C  
ATOM   2868  CB  HIS A 196     -10.653  24.688  10.956  1.00 66.67           C  
ATOM   2869  HB2 HIS A 196     -11.720  24.766  11.166  1.00 66.67           H  
ATOM   2870  HB3 HIS A 196     -10.546  24.300   9.943  1.00 66.67           H  
ATOM   2871  O   HIS A 196     -10.805  21.626  11.060  1.00 66.67           O  
ATOM   2872  CG  HIS A 196     -10.057  26.072  11.032  1.00 66.67           C  
ATOM   2873  CD2 HIS A 196      -9.111  26.611  10.201  1.00 66.67           C  
ATOM   2874  HD2 HIS A 196      -8.646  26.112   9.364  1.00 66.67           H  
ATOM   2875  ND1 HIS A 196     -10.377  27.040  11.956  1.00 66.67           N  
ATOM   2876  HD1 HIS A 196     -11.058  26.958  12.698  1.00 66.67           H  
ATOM   2877  CE1 HIS A 196      -9.653  28.136  11.683  1.00 66.67           C  
ATOM   2878  HE1 HIS A 196      -9.711  29.068  12.226  1.00 66.67           H  
ATOM   2879  NE2 HIS A 196      -8.861  27.922  10.619  1.00 66.67           N  
ATOM   2880  N   SER A 197     -11.442  22.104  13.162  1.00 62.18           N  
ATOM   2881  H   SER A 197     -11.432  22.748  13.940  1.00 62.18           H  
ATOM   2882  CA  SER A 197     -12.392  21.000  13.226  1.00 62.18           C  
ATOM   2883  HA  SER A 197     -12.128  20.265  12.466  1.00 62.18           H  
ATOM   2884  C   SER A 197     -13.792  21.499  12.880  1.00 62.18           C  
ATOM   2885  CB  SER A 197     -12.313  20.235  14.543  1.00 62.18           C  
ATOM   2886  HB2 SER A 197     -11.295  19.872  14.685  1.00 62.18           H  
ATOM   2887  HB3 SER A 197     -12.963  19.367  14.438  1.00 62.18           H  
ATOM   2888  O   SER A 197     -14.259  22.509  13.405  1.00 62.18           O  
ATOM   2889  OG  SER A 197     -12.701  20.959  15.689  1.00 62.18           O  
ATOM   2890  HG  SER A 197     -12.937  20.266  16.310  1.00 62.18           H  
ATOM   2891  N   PHE A 198     -14.449  20.808  11.948  1.00 62.75           N  
ATOM   2892  H   PHE A 198     -14.025  19.976  11.563  1.00 62.75           H  
ATOM   2893  CA  PHE A 198     -15.839  21.067  11.594  1.00 62.75           C  
ATOM   2894  HA  PHE A 198     -16.164  22.003  12.048  1.00 62.75           H  
ATOM   2895  C   PHE A 198     -16.683  19.935  12.171  1.00 62.75           C  
ATOM   2896  CB  PHE A 198     -16.013  21.221  10.078  1.00 62.75           C  
ATOM   2897  HB2 PHE A 198     -15.751  20.279   9.595  1.00 62.75           H  
ATOM   2898  HB3 PHE A 198     -17.065  21.411   9.866  1.00 62.75           H  
ATOM   2899  O   PHE A 198     -16.483  18.756  11.860  1.00 62.75           O  
ATOM   2900  CG  PHE A 198     -15.188  22.337   9.462  1.00 62.75           C  
ATOM   2901  CD1 PHE A 198     -15.582  23.681   9.602  1.00 62.75           C  
ATOM   2902  HD1 PHE A 198     -16.479  23.927  10.151  1.00 62.75           H  
ATOM   2903  CD2 PHE A 198     -14.019  22.026   8.745  1.00 62.75           C  
ATOM   2904  HD2 PHE A 198     -13.712  20.995   8.641  1.00 62.75           H  
ATOM   2905  CE1 PHE A 198     -14.812  24.707   9.024  1.00 62.75           C  
ATOM   2906  HE1 PHE A 198     -15.120  25.737   9.132  1.00 62.75           H  
ATOM   2907  CE2 PHE A 198     -13.249  23.051   8.166  1.00 62.75           C  
ATOM   2908  HE2 PHE A 198     -12.352  22.809   7.615  1.00 62.75           H  
ATOM   2909  CZ  PHE A 198     -13.645  24.392   8.305  1.00 62.75           C  
ATOM   2910  HZ  PHE A 198     -13.056  25.180   7.861  1.00 62.75           H  
ATOM   2911  N   SER A 199     -17.618  20.302  13.042  1.00 61.56           N  
ATOM   2912  H   SER A 199     -17.734  21.287  13.231  1.00 61.56           H  
ATOM   2913  CA  SER A 199     -18.564  19.377  13.652  1.00 61.56           C  
ATOM   2914  HA  SER A 199     -18.196  18.353  13.581  1.00 61.56           H  
ATOM   2915  C   SER A 199     -19.893  19.480  12.922  1.00 61.56           C  
ATOM   2916  CB  SER A 199     -18.724  19.729  15.130  1.00 61.56           C  
ATOM   2917  HB2 SER A 199     -19.241  20.682  15.240  1.00 61.56           H  
ATOM   2918  HB3 SER A 199     -17.734  19.824  15.576  1.00 61.56           H  
ATOM   2919  O   SER A 199     -20.602  20.469  13.088  1.00 61.56           O  
ATOM   2920  OG  SER A 199     -19.439  18.711  15.805  1.00 61.56           O  
ATOM   2921  HG  SER A 199     -20.348  18.726  15.498  1.00 61.56           H  
ATOM   2922  N   THR A 200     -20.252  18.472  12.136  1.00 57.18           N  
ATOM   2923  H   THR A 200     -19.639  17.679  12.010  1.00 57.18           H  
ATOM   2924  CA  THR A 200     -21.602  18.355  11.576  1.00 57.18           C  
ATOM   2925  HA  THR A 200     -22.019  19.345  11.397  1.00 57.18           H  
ATOM   2926  C   THR A 200     -22.479  17.644  12.597  1.00 57.18           C  
ATOM   2927  CB  THR A 200     -21.588  17.614  10.231  1.00 57.18           C  
ATOM   2928  HB  THR A 200     -22.608  17.360   9.944  1.00 57.18           H  
ATOM   2929  O   THR A 200     -22.310  16.455  12.855  1.00 57.18           O  
ATOM   2930  CG2 THR A 200     -20.964  18.484   9.138  1.00 57.18           C  
ATOM   2931 HG21 THR A 200     -20.980  17.937   8.195  1.00 57.18           H  
ATOM   2932 HG22 THR A 200     -19.931  18.726   9.389  1.00 57.18           H  
ATOM   2933 HG23 THR A 200     -21.538  19.402   9.023  1.00 57.18           H  
ATOM   2934  OG1 THR A 200     -20.816  16.440  10.326  1.00 57.18           O  
ATOM   2935  HG1 THR A 200     -21.237  15.867  10.971  1.00 57.18           H  
ATOM   2936  N   THR A 201     -23.389  18.375  13.237  1.00 55.83           N  
ATOM   2937  H   THR A 201     -23.466  19.363  13.042  1.00 55.83           H  
ATOM   2938  CA  THR A 201     -24.346  17.809  14.194  1.00 55.83           C  
ATOM   2939  HA  THR A 201     -23.875  16.999  14.750  1.00 55.83           H  
ATOM   2940  C   THR A 201     -25.536  17.213  13.445  1.00 55.83           C  
ATOM   2941  CB  THR A 201     -24.806  18.861  15.215  1.00 55.83           C  
ATOM   2942  HB  THR A 201     -25.613  18.449  15.821  1.00 55.83           H  
ATOM   2943  O   THR A 201     -26.578  17.849  13.321  1.00 55.83           O  
ATOM   2944  CG2 THR A 201     -23.670  19.291  16.143  1.00 55.83           C  
ATOM   2945 HG21 THR A 201     -22.873  19.763  15.569  1.00 55.83           H  
ATOM   2946 HG22 THR A 201     -23.281  18.422  16.673  1.00 55.83           H  
ATOM   2947 HG23 THR A 201     -24.056  20.005  16.870  1.00 55.83           H  
ATOM   2948  OG1 THR A 201     -25.265  20.009  14.541  1.00 55.83           O  
ATOM   2949  HG1 THR A 201     -26.038  19.727  14.046  1.00 55.83           H  
ATOM   2950  N   SER A 202     -25.378  15.997  12.934  1.00 56.52           N  
ATOM   2951  H   SER A 202     -24.458  15.581  12.936  1.00 56.52           H  
ATOM   2952  CA  SER A 202     -26.500  15.130  12.564  1.00 56.52           C  
ATOM   2953  HA  SER A 202     -27.445  15.640  12.747  1.00 56.52           H  
ATOM   2954  C   SER A 202     -26.469  13.905  13.473  1.00 56.52           C  
ATOM   2955  CB  SER A 202     -26.467  14.771  11.072  1.00 56.52           C  
ATOM   2956  HB2 SER A 202     -26.507  15.685  10.479  1.00 56.52           H  
ATOM   2957  HB3 SER A 202     -27.336  14.158  10.830  1.00 56.52           H  
ATOM   2958  O   SER A 202     -26.085  12.825  13.047  1.00 56.52           O  
ATOM   2959  OG  SER A 202     -25.291  14.057  10.754  1.00 56.52           O  
ATOM   2960  HG  SER A 202     -25.321  13.249  11.271  1.00 56.52           H  
ATOM   2961  N   THR A 203     -26.760  14.098  14.758  1.00 55.93           N  
ATOM   2962  H   THR A 203     -27.052  15.012  15.074  1.00 55.93           H  
ATOM   2963  CA  THR A 203     -26.917  12.986  15.702  1.00 55.93           C  
ATOM   2964  HA  THR A 203     -26.289  12.145  15.409  1.00 55.93           H  
ATOM   2965  C   THR A 203     -28.367  12.531  15.662  1.00 55.93           C  
ATOM   2966  CB  THR A 203     -26.527  13.393  17.130  1.00 55.93           C  
ATOM   2967  HB  THR A 203     -26.828  12.606  17.822  1.00 55.93           H  
ATOM   2968  O   THR A 203     -29.257  13.301  16.040  1.00 55.93           O  
ATOM   2969  CG2 THR A 203     -25.022  13.618  17.264  1.00 55.93           C  
ATOM   2970 HG21 THR A 203     -24.788  13.880  18.296  1.00 55.93           H  
ATOM   2971 HG22 THR A 203     -24.698  14.418  16.598  1.00 55.93           H  
ATOM   2972 HG23 THR A 203     -24.500  12.695  17.007  1.00 55.93           H  
ATOM   2973  OG1 THR A 203     -27.175  14.601  17.481  1.00 55.93           O  
ATOM   2974  HG1 THR A 203     -28.109  14.429  17.341  1.00 55.93           H  
ATOM   2975  N   ASN A 204     -28.610  11.305  15.212  1.00 57.62           N  
ATOM   2976  H   ASN A 204     -27.824  10.734  14.936  1.00 57.62           H  
ATOM   2977  CA  ASN A 204     -29.916  10.667  15.366  1.00 57.62           C  
ATOM   2978  HA  ASN A 204     -30.693  11.408  15.176  1.00 57.62           H  
ATOM   2979  C   ASN A 204     -30.095  10.184  16.818  1.00 57.62           C  
ATOM   2980  CB  ASN A 204     -30.054   9.553  14.316  1.00 57.62           C  
ATOM   2981  HB2 ASN A 204     -29.179   8.904  14.365  1.00 57.62           H  
ATOM   2982  HB3 ASN A 204     -30.934   8.948  14.532  1.00 57.62           H  
ATOM   2983  O   ASN A 204     -29.122   9.979  17.548  1.00 57.62           O  
ATOM   2984  CG  ASN A 204     -30.208  10.097  12.902  1.00 57.62           C  
ATOM   2985  ND2 ASN A 204     -29.699   9.396  11.919  1.00 57.62           N  
ATOM   2986 HD21 ASN A 204     -29.102   8.608  12.127  1.00 57.62           H  
ATOM   2987 HD22 ASN A 204     -29.781   9.787  10.991  1.00 57.62           H  
ATOM   2988  OD1 ASN A 204     -30.806  11.134  12.662  1.00 57.62           O  
ATOM   2989  N   ILE A 205     -31.346  10.024  17.266  1.00 56.87           N  
ATOM   2990  H   ILE A 205     -32.106  10.163  16.615  1.00 56.87           H  
ATOM   2991  CA  ILE A 205     -31.664   9.485  18.601  1.00 56.87           C  
ATOM   2992  HA  ILE A 205     -31.236  10.144  19.357  1.00 56.87           H  
ATOM   2993  C   ILE A 205     -31.006   8.100  18.731  1.00 56.87           C  
ATOM   2994  CB  ILE A 205     -33.200   9.418  18.813  1.00 56.87           C  
ATOM   2995  HB  ILE A 205     -33.628   8.821  18.007  1.00 56.87           H  
ATOM   2996  O   ILE A 205     -31.332   7.199  17.966  1.00 56.87           O  
ATOM   2997  CG1 ILE A 205     -33.828  10.833  18.759  1.00 56.87           C  
ATOM   2998 HG12 ILE A 205     -33.492  11.344  17.857  1.00 56.87           H  
ATOM   2999 HG13 ILE A 205     -33.487  11.414  19.616  1.00 56.87           H  
ATOM   3000  CG2 ILE A 205     -33.548   8.732  20.149  1.00 56.87           C  
ATOM   3001 HG21 ILE A 205     -33.133   9.295  20.986  1.00 56.87           H  
ATOM   3002 HG22 ILE A 205     -34.628   8.652  20.268  1.00 56.87           H  
ATOM   3003 HG23 ILE A 205     -33.155   7.716  20.170  1.00 56.87           H  
ATOM   3004  CD1 ILE A 205     -35.363  10.842  18.725  1.00 56.87           C  
ATOM   3005 HD11 ILE A 205     -35.712  11.861  18.558  1.00 56.87           H  
ATOM   3006 HD12 ILE A 205     -35.721  10.208  17.914  1.00 56.87           H  
ATOM   3007 HD13 ILE A 205     -35.771  10.490  19.673  1.00 56.87           H  
ATOM   3008  N   GLY A 206     -30.078   7.943  19.682  1.00 62.30           N  
ATOM   3009  H   GLY A 206     -29.819   8.753  20.228  1.00 62.30           H  
ATOM   3010  CA  GLY A 206     -29.326   6.700  19.914  1.00 62.30           C  
ATOM   3011  HA2 GLY A 206     -29.749   5.894  19.314  1.00 62.30           H  
ATOM   3012  HA3 GLY A 206     -29.427   6.419  20.963  1.00 62.30           H  
ATOM   3013  C   GLY A 206     -27.826   6.765  19.593  1.00 62.30           C  
ATOM   3014  O   GLY A 206     -27.096   5.843  19.944  1.00 62.30           O  
ATOM   3015  N   GLU A 207     -27.328   7.849  18.991  1.00 60.92           N  
ATOM   3016  H   GLU A 207     -27.959   8.559  18.648  1.00 60.92           H  
ATOM   3017  CA  GLU A 207     -25.894   8.020  18.723  1.00 60.92           C  
ATOM   3018  HA  GLU A 207     -25.422   7.039  18.667  1.00 60.92           H  
ATOM   3019  C   GLU A 207     -25.198   8.810  19.844  1.00 60.92           C  
ATOM   3020  CB  GLU A 207     -25.684   8.685  17.357  1.00 60.92           C  
ATOM   3021  HB2 GLU A 207     -26.256   9.612  17.328  1.00 60.92           H  
ATOM   3022  HB3 GLU A 207     -24.627   8.924  17.243  1.00 60.92           H  
ATOM   3023  O   GLU A 207     -25.456   9.995  20.051  1.00 60.92           O  
ATOM   3024  CG  GLU A 207     -26.106   7.763  16.201  1.00 60.92           C  
ATOM   3025  HG2 GLU A 207     -27.147   7.469  16.335  1.00 60.92           H  
ATOM   3026  HG3 GLU A 207     -25.492   6.863  16.234  1.00 60.92           H  
ATOM   3027  CD  GLU A 207     -25.966   8.432  14.827  1.00 60.92           C  
ATOM   3028  OE1 GLU A 207     -25.916   7.688  13.824  1.00 60.92           O  
ATOM   3029  OE2 GLU A 207     -25.974   9.686  14.779  1.00 60.92           O  
ATOM   3030  N   ALA A 208     -24.261   8.171  20.552  1.00 56.69           N  
ATOM   3031  H   ALA A 208     -24.150   7.178  20.400  1.00 56.69           H  
ATOM   3032  CA  ALA A 208     -23.453   8.798  21.607  1.00 56.69           C  
ATOM   3033  HA  ALA A 208     -24.061   9.562  22.092  1.00 56.69           H  
ATOM   3034  C   ALA A 208     -22.190   9.515  21.078  1.00 56.69           C  
ATOM   3035  CB  ALA A 208     -23.125   7.735  22.665  1.00 56.69           C  
ATOM   3036  HB1 ALA A 208     -24.046   7.285  23.036  1.00 56.69           H  
ATOM   3037  HB2 ALA A 208     -22.602   8.197  23.502  1.00 56.69           H  
ATOM   3038  HB3 ALA A 208     -22.492   6.960  22.234  1.00 56.69           H  
ATOM   3039  O   ALA A 208     -21.322   9.918  21.852  1.00 56.69           O  
ATOM   3040  N   SER A 209     -22.020   9.650  19.759  1.00 55.87           N  
ATOM   3041  H   SER A 209     -22.755   9.327  19.146  1.00 55.87           H  
ATOM   3042  CA  SER A 209     -20.820  10.246  19.158  1.00 55.87           C  
ATOM   3043  HA  SER A 209     -20.376  10.961  19.851  1.00 55.87           H  
ATOM   3044  C   SER A 209     -21.157  11.001  17.876  1.00 55.87           C  
ATOM   3045  CB  SER A 209     -19.777   9.155  18.888  1.00 55.87           C  
ATOM   3046  HB2 SER A 209     -20.231   8.342  18.321  1.00 55.87           H  
ATOM   3047  HB3 SER A 209     -18.952   9.571  18.311  1.00 55.87           H  
ATOM   3048  O   SER A 209     -21.376  10.403  16.829  1.00 55.87           O  
ATOM   3049  OG  SER A 209     -19.277   8.664  20.118  1.00 55.87           O  
ATOM   3050  HG  SER A 209     -19.874   8.937  20.819  1.00 55.87           H  
ATOM   3051  N   GLY A 210     -21.172  12.334  17.950  1.00 57.30           N  
ATOM   3052  H   GLY A 210     -21.002  12.769  18.845  1.00 57.30           H  
ATOM   3053  CA  GLY A 210     -21.248  13.177  16.758  1.00 57.30           C  
ATOM   3054  HA2 GLY A 210     -21.368  14.222  17.044  1.00 57.30           H  
ATOM   3055  HA3 GLY A 210     -22.110  12.878  16.161  1.00 57.30           H  
ATOM   3056  C   GLY A 210     -19.977  13.036  15.919  1.00 57.30           C  
ATOM   3057  O   GLY A 210     -18.868  13.118  16.450  1.00 57.30           O  
ATOM   3058  N   MET A 211     -20.127  12.833  14.610  1.00 58.35           N  
ATOM   3059  H   MET A 211     -21.060  12.720  14.242  1.00 58.35           H  
ATOM   3060  CA  MET A 211     -18.999  12.751  13.683  1.00 58.35           C  
ATOM   3061  HA  MET A 211     -18.310  11.984  14.036  1.00 58.35           H  
ATOM   3062  C   MET A 211     -18.253  14.095  13.643  1.00 58.35           C  
ATOM   3063  CB  MET A 211     -19.495  12.348  12.285  1.00 58.35           C  
ATOM   3064  HB2 MET A 211     -20.257  13.055  11.956  1.00 58.35           H  
ATOM   3065  HB3 MET A 211     -18.657  12.400  11.589  1.00 58.35           H  
ATOM   3066  O   MET A 211     -18.777  15.106  13.175  1.00 58.35           O  
ATOM   3067  CG  MET A 211     -20.081  10.929  12.248  1.00 58.35           C  
ATOM   3068  HG2 MET A 211     -19.297  10.210  12.484  1.00 58.35           H  
ATOM   3069  HG3 MET A 211     -20.853  10.845  13.012  1.00 58.35           H  
ATOM   3070  SD  MET A 211     -20.841  10.471  10.664  1.00 58.35           S  
ATOM   3071  CE  MET A 211     -19.408  10.449   9.558  1.00 58.35           C  
ATOM   3072  HE1 MET A 211     -18.991  11.452   9.473  1.00 58.35           H  
ATOM   3073  HE2 MET A 211     -18.656   9.764   9.949  1.00 58.35           H  
ATOM   3074  HE3 MET A 211     -19.727  10.110   8.573  1.00 58.35           H  
ATOM   3075  N   GLU A 212     -17.015  14.124  14.139  1.00 59.92           N  
ATOM   3076  H   GLU A 212     -16.659  13.298  14.598  1.00 59.92           H  
ATOM   3077  CA  GLU A 212     -16.121  15.271  13.978  1.00 59.92           C  
ATOM   3078  HA  GLU A 212     -16.723  16.158  13.783  1.00 59.92           H  
ATOM   3079  C   GLU A 212     -15.225  15.047  12.764  1.00 59.92           C  
ATOM   3080  CB  GLU A 212     -15.343  15.549  15.271  1.00 59.92           C  
ATOM   3081  HB2 GLU A 212     -16.087  15.632  16.063  1.00 59.92           H  
ATOM   3082  HB3 GLU A 212     -14.680  14.715  15.502  1.00 59.92           H  
ATOM   3083  O   GLU A 212     -14.376  14.155  12.740  1.00 59.92           O  
ATOM   3084  CG  GLU A 212     -14.525  16.857  15.187  1.00 59.92           C  
ATOM   3085  HG2 GLU A 212     -15.124  17.607  14.671  1.00 59.92           H  
ATOM   3086  HG3 GLU A 212     -13.629  16.680  14.590  1.00 59.92           H  
ATOM   3087  CD  GLU A 212     -14.136  17.432  16.560  1.00 59.92           C  
ATOM   3088  OE1 GLU A 212     -13.338  18.394  16.599  1.00 59.92           O  
ATOM   3089  OE2 GLU A 212     -14.791  17.057  17.555  1.00 59.92           O  
ATOM   3090  N   SER A 213     -15.414  15.870  11.735  1.00 63.24           N  
ATOM   3091  H   SER A 213     -16.112  16.596  11.812  1.00 63.24           H  
ATOM   3092  CA  SER A 213     -14.515  15.886  10.590  1.00 63.24           C  
ATOM   3093  HA  SER A 213     -14.119  14.881  10.446  1.00 63.24           H  
ATOM   3094  C   SER A 213     -13.338  16.816  10.898  1.00 63.24           C  
ATOM   3095  CB  SER A 213     -15.275  16.219   9.302  1.00 63.24           C  
ATOM   3096  HB2 SER A 213     -14.607  16.096   8.450  1.00 63.24           H  
ATOM   3097  HB3 SER A 213     -16.102  15.518   9.191  1.00 63.24           H  
ATOM   3098  O   SER A 213     -13.480  18.035  11.027  1.00 63.24           O  
ATOM   3099  OG  SER A 213     -15.786  17.535   9.290  1.00 63.24           O  
ATOM   3100  HG  SER A 213     -16.034  17.801  10.178  1.00 63.24           H  
ATOM   3101  N   ILE A 214     -12.148  16.234  11.061  1.00 59.39           N  
ATOM   3102  H   ILE A 214     -12.102  15.225  11.056  1.00 59.39           H  
ATOM   3103  CA  ILE A 214     -10.908  17.001  11.214  1.00 59.39           C  
ATOM   3104  HA  ILE A 214     -11.138  17.955  11.689  1.00 59.39           H  
ATOM   3105  C   ILE A 214     -10.376  17.291   9.814  1.00 59.39           C  
ATOM   3106  CB  ILE A 214      -9.882  16.292  12.125  1.00 59.39           C  
ATOM   3107  HB  ILE A 214      -9.613  15.337  11.673  1.00 59.39           H  
ATOM   3108  O   ILE A 214      -9.718  16.456   9.187  1.00 59.39           O  
ATOM   3109  CG1 ILE A 214     -10.492  16.025  13.521  1.00 59.39           C  
ATOM   3110 HG12 ILE A 214     -10.715  16.972  14.012  1.00 59.39           H  
ATOM   3111 HG13 ILE A 214     -11.430  15.480  13.412  1.00 59.39           H  
ATOM   3112  CG2 ILE A 214      -8.612  17.163  12.248  1.00 59.39           C  
ATOM   3113 HG21 ILE A 214      -8.183  17.364  11.266  1.00 59.39           H  
ATOM   3114 HG22 ILE A 214      -8.854  18.109  12.733  1.00 59.39           H  
ATOM   3115 HG23 ILE A 214      -7.855  16.646  12.837  1.00 59.39           H  
ATOM   3116  CD1 ILE A 214      -9.598  15.183  14.439  1.00 59.39           C  
ATOM   3117 HD11 ILE A 214      -9.311  14.260  13.935  1.00 59.39           H  
ATOM   3118 HD12 ILE A 214     -10.152  14.933  15.344  1.00 59.39           H  
ATOM   3119 HD13 ILE A 214      -8.707  15.740  14.724  1.00 59.39           H  
ATOM   3120  N   ALA A 215     -10.659  18.488   9.312  1.00 58.70           N  
ATOM   3121  H   ALA A 215     -11.223  19.128   9.854  1.00 58.70           H  
ATOM   3122  CA  ALA A 215     -10.062  18.968   8.080  1.00 58.70           C  
ATOM   3123  HA  ALA A 215      -9.960  18.137   7.383  1.00 58.70           H  
ATOM   3124  C   ALA A 215      -8.662  19.518   8.389  1.00 58.70           C  
ATOM   3125  CB  ALA A 215     -11.000  19.988   7.431  1.00 58.70           C  
ATOM   3126  HB1 ALA A 215     -11.970  19.530   7.237  1.00 58.70           H  
ATOM   3127  HB2 ALA A 215     -11.134  20.838   8.100  1.00 58.70           H  
ATOM   3128  HB3 ALA A 215     -10.575  20.336   6.490  1.00 58.70           H  
ATOM   3129  O   ALA A 215      -8.490  20.649   8.848  1.00 58.70           O  
ATOM   3130  N   VAL A 216      -7.630  18.714   8.124  1.00 58.56           N  
ATOM   3131  H   VAL A 216      -7.825  17.764   7.844  1.00 58.56           H  
ATOM   3132  CA  VAL A 216      -6.242  19.194   8.149  1.00 58.56           C  
ATOM   3133  HA  VAL A 216      -6.128  19.883   8.986  1.00 58.56           H  
ATOM   3134  C   VAL A 216      -5.992  19.980   6.865  1.00 58.56           C  
ATOM   3135  CB  VAL A 216      -5.219  18.061   8.362  1.00 58.56           C  
ATOM   3136  HB  VAL A 216      -5.231  17.383   7.509  1.00 58.56           H  
ATOM   3137  O   VAL A 216      -5.490  19.451   5.872  1.00 58.56           O  
ATOM   3138  CG1 VAL A 216      -3.801  18.632   8.529  1.00 58.56           C  
ATOM   3139 HG11 VAL A 216      -3.774  19.324   9.371  1.00 58.56           H  
ATOM   3140 HG12 VAL A 216      -3.095  17.822   8.711  1.00 58.56           H  
ATOM   3141 HG13 VAL A 216      -3.496  19.160   7.626  1.00 58.56           H  
ATOM   3142  CG2 VAL A 216      -5.542  17.248   9.623  1.00 58.56           C  
ATOM   3143 HG21 VAL A 216      -4.774  16.492   9.789  1.00 58.56           H  
ATOM   3144 HG22 VAL A 216      -6.499  16.740   9.509  1.00 58.56           H  
ATOM   3145 HG23 VAL A 216      -5.591  17.906  10.491  1.00 58.56           H  
ATOM   3146  N   LEU A 217      -6.365  21.260   6.865  1.00 57.22           N  
ATOM   3147  H   LEU A 217      -6.856  21.622   7.670  1.00 57.22           H  
ATOM   3148  CA  LEU A 217      -5.912  22.174   5.828  1.00 57.22           C  
ATOM   3149  HA  LEU A 217      -6.029  21.696   4.855  1.00 57.22           H  
ATOM   3150  C   LEU A 217      -4.420  22.425   6.050  1.00 57.22           C  
ATOM   3151  CB  LEU A 217      -6.726  23.483   5.805  1.00 57.22           C  
ATOM   3152  HB2 LEU A 217      -6.768  23.917   6.804  1.00 57.22           H  
ATOM   3153  HB3 LEU A 217      -6.178  24.185   5.177  1.00 57.22           H  
ATOM   3154  O   LEU A 217      -4.028  23.219   6.899  1.00 57.22           O  
ATOM   3155  CG  LEU A 217      -8.148  23.321   5.227  1.00 57.22           C  
ATOM   3156  HG  LEU A 217      -8.192  22.426   4.608  1.00 57.22           H  
ATOM   3157  CD1 LEU A 217      -9.200  23.214   6.330  1.00 57.22           C  
ATOM   3158 HD11 LEU A 217     -10.186  23.072   5.888  1.00 57.22           H  
ATOM   3159 HD12 LEU A 217      -9.209  24.120   6.936  1.00 57.22           H  
ATOM   3160 HD13 LEU A 217      -8.982  22.359   6.971  1.00 57.22           H  
ATOM   3161  CD2 LEU A 217      -8.510  24.517   4.345  1.00 57.22           C  
ATOM   3162 HD21 LEU A 217      -9.518  24.389   3.950  1.00 57.22           H  
ATOM   3163 HD22 LEU A 217      -7.815  24.588   3.508  1.00 57.22           H  
ATOM   3164 HD23 LEU A 217      -8.473  25.437   4.929  1.00 57.22           H  
ATOM   3165  N   SER A 218      -3.569  21.787   5.244  1.00 53.99           N  
ATOM   3166  H   SER A 218      -3.943  21.073   4.636  1.00 53.99           H  
ATOM   3167  CA  SER A 218      -2.199  22.268   5.041  1.00 53.99           C  
ATOM   3168  HA  SER A 218      -1.788  22.540   6.013  1.00 53.99           H  
ATOM   3169  C   SER A 218      -2.262  23.540   4.189  1.00 53.99           C  
ATOM   3170  CB  SER A 218      -1.303  21.176   4.450  1.00 53.99           C  
ATOM   3171  HB2 SER A 218      -1.470  20.245   4.993  1.00 53.99           H  
ATOM   3172  HB3 SER A 218      -1.549  21.016   3.400  1.00 53.99           H  
ATOM   3173  O   SER A 218      -1.922  23.559   3.010  1.00 53.99           O  
ATOM   3174  OG  SER A 218       0.061  21.536   4.580  1.00 53.99           O  
ATOM   3175  HG  SER A 218       0.245  21.676   5.512  1.00 53.99           H  
ATOM   3176  N   GLY A 219      -2.811  24.601   4.775  1.00 51.45           N  
ATOM   3177  H   GLY A 219      -3.136  24.498   5.725  1.00 51.45           H  
ATOM   3178  CA  GLY A 219      -2.847  25.926   4.189  1.00 51.45           C  
ATOM   3179  HA2 GLY A 219      -3.671  26.496   4.619  1.00 51.45           H  
ATOM   3180  HA3 GLY A 219      -2.980  25.870   3.109  1.00 51.45           H  
ATOM   3181  C   GLY A 219      -1.544  26.625   4.526  1.00 51.45           C  
ATOM   3182  O   GLY A 219      -1.347  27.075   5.651  1.00 51.45           O  
ATOM   3183  N   SER A 220      -0.643  26.756   3.552  1.00 50.69           N  
ATOM   3184  H   SER A 220      -0.837  26.323   2.660  1.00 50.69           H  
ATOM   3185  CA  SER A 220       0.300  27.874   3.587  1.00 50.69           C  
ATOM   3186  HA  SER A 220       1.003  27.740   4.409  1.00 50.69           H  
ATOM   3187  C   SER A 220      -0.529  29.139   3.809  1.00 50.69           C  
ATOM   3188  CB  SER A 220       1.061  27.966   2.259  1.00 50.69           C  
ATOM   3189  HB2 SER A 220       1.677  27.076   2.131  1.00 50.69           H  
ATOM   3190  HB3 SER A 220       1.712  28.841   2.281  1.00 50.69           H  
ATOM   3191  O   SER A 220      -1.448  29.355   3.022  1.00 50.69           O  
ATOM   3192  OG  SER A 220       0.171  28.076   1.163  1.00 50.69           O  
ATOM   3193  HG  SER A 220      -0.595  28.575   1.453  1.00 50.69           H  
ATOM   3194  N   GLY A 221      -0.261  29.913   4.867  1.00 48.50           N  
ATOM   3195  H   GLY A 221       0.426  29.577   5.526  1.00 48.50           H  
ATOM   3196  CA  GLY A 221      -1.016  31.112   5.259  1.00 48.50           C  
ATOM   3197  HA2 GLY A 221      -0.576  31.537   6.161  1.00 48.50           H  
ATOM   3198  HA3 GLY A 221      -2.042  30.825   5.489  1.00 48.50           H  
ATOM   3199  C   GLY A 221      -1.047  32.202   4.182  1.00 48.50           C  
ATOM   3200  O   GLY A 221      -0.388  33.230   4.297  1.00 48.50           O  
ATOM   3201  N   GLY A 222      -1.800  31.959   3.117  1.00 56.14           N  
ATOM   3202  H   GLY A 222      -2.259  31.060   3.080  1.00 56.14           H  
ATOM   3203  CA  GLY A 222      -1.941  32.798   1.945  1.00 56.14           C  
ATOM   3204  HA2 GLY A 222      -1.383  32.368   1.114  1.00 56.14           H  
ATOM   3205  HA3 GLY A 222      -1.562  33.800   2.148  1.00 56.14           H  
ATOM   3206  C   GLY A 222      -3.410  32.866   1.563  1.00 56.14           C  
ATOM   3207  O   GLY A 222      -4.070  31.847   1.381  1.00 56.14           O  
ATOM   3208  N   ARG A 223      -3.922  34.089   1.449  1.00 60.85           N  
ATOM   3209  H   ARG A 223      -3.313  34.871   1.645  1.00 60.85           H  
ATOM   3210  CA  ARG A 223      -5.242  34.374   0.889  1.00 60.85           C  
ATOM   3211  HA  ARG A 223      -5.997  33.803   1.429  1.00 60.85           H  
ATOM   3212  C   ARG A 223      -5.236  33.929  -0.575  1.00 60.85           C  
ATOM   3213  CB  ARG A 223      -5.495  35.881   1.069  1.00 60.85           C  
ATOM   3214  HB2 ARG A 223      -5.336  36.125   2.119  1.00 60.85           H  
ATOM   3215  HB3 ARG A 223      -4.766  36.441   0.482  1.00 60.85           H  
ATOM   3216  O   ARG A 223      -4.514  34.514  -1.380  1.00 60.85           O  
ATOM   3217  CG  ARG A 223      -6.905  36.346   0.685  1.00 60.85           C  
ATOM   3218  HG2 ARG A 223      -7.076  36.187  -0.380  1.00 60.85           H  
ATOM   3219  HG3 ARG A 223      -7.641  35.777   1.252  1.00 60.85           H  
ATOM   3220  CD  ARG A 223      -7.041  37.837   1.025  1.00 60.85           C  
ATOM   3221  HD2 ARG A 223      -6.856  37.963   2.092  1.00 60.85           H  
ATOM   3222  HD3 ARG A 223      -6.289  38.398   0.470  1.00 60.85           H  
ATOM   3223  NE  ARG A 223      -8.379  38.365   0.694  1.00 60.85           N  
ATOM   3224  HE  ARG A 223      -8.957  37.794   0.094  1.00 60.85           H  
ATOM   3225  NH1 ARG A 223      -8.254  40.318   1.907  1.00 60.85           N  
ATOM   3226 HH11 ARG A 223      -8.694  41.165   2.235  1.00 60.85           H  
ATOM   3227 HH12 ARG A 223      -7.334  40.059   2.233  1.00 60.85           H  
ATOM   3228  NH2 ARG A 223     -10.100  39.856   0.748  1.00 60.85           N  
ATOM   3229 HH21 ARG A 223     -10.511  40.716   1.080  1.00 60.85           H  
ATOM   3230 HH22 ARG A 223     -10.652  39.252   0.155  1.00 60.85           H  
ATOM   3231  CZ  ARG A 223      -8.901  39.506   1.116  1.00 60.85           C  
ATOM   3232  N   VAL A 224      -6.004  32.896  -0.915  1.00 57.81           N  
ATOM   3233  H   VAL A 224      -6.514  32.404  -0.195  1.00 57.81           H  
ATOM   3234  CA  VAL A 224      -6.247  32.533  -2.317  1.00 57.81           C  
ATOM   3235  HA  VAL A 224      -5.294  32.491  -2.843  1.00 57.81           H  
ATOM   3236  C   VAL A 224      -7.089  33.654  -2.921  1.00 57.81           C  
ATOM   3237  CB  VAL A 224      -6.921  31.152  -2.458  1.00 57.81           C  
ATOM   3238  HB  VAL A 224      -7.879  31.159  -1.939  1.00 57.81           H  
ATOM   3239  O   VAL A 224      -8.245  33.843  -2.558  1.00 57.81           O  
ATOM   3240  CG1 VAL A 224      -7.155  30.794  -3.932  1.00 57.81           C  
ATOM   3241 HG11 VAL A 224      -7.604  29.804  -4.005  1.00 57.81           H  
ATOM   3242 HG12 VAL A 224      -7.845  31.504  -4.388  1.00 57.81           H  
ATOM   3243 HG13 VAL A 224      -6.215  30.803  -4.484  1.00 57.81           H  
ATOM   3244  CG2 VAL A 224      -6.042  30.051  -1.844  1.00 57.81           C  
ATOM   3245 HG21 VAL A 224      -5.068  30.030  -2.334  1.00 57.81           H  
ATOM   3246 HG22 VAL A 224      -5.903  30.226  -0.777  1.00 57.81           H  
ATOM   3247 HG23 VAL A 224      -6.527  29.084  -1.969  1.00 57.81           H  
ATOM   3248  N   ILE A 225      -6.473  34.453  -3.786  1.00 52.79           N  
ATOM   3249  H   ILE A 225      -5.503  34.262  -3.997  1.00 52.79           H  
ATOM   3250  CA  ILE A 225      -7.139  35.448  -4.625  1.00 52.79           C  
ATOM   3251  HA  ILE A 225      -8.182  35.559  -4.328  1.00 52.79           H  
ATOM   3252  C   ILE A 225      -7.083  34.865  -6.039  1.00 52.79           C  
ATOM   3253  CB  ILE A 225      -6.438  36.829  -4.508  1.00 52.79           C  
ATOM   3254  HB  ILE A 225      -5.408  36.717  -4.845  1.00 52.79           H  
ATOM   3255  O   ILE A 225      -5.988  34.732  -6.579  1.00 52.79           O  
ATOM   3256  CG1 ILE A 225      -6.411  37.341  -3.046  1.00 52.79           C  
ATOM   3257 HG12 ILE A 225      -5.974  36.571  -2.411  1.00 52.79           H  
ATOM   3258 HG13 ILE A 225      -7.431  37.521  -2.705  1.00 52.79           H  
ATOM   3259  CG2 ILE A 225      -7.133  37.853  -5.425  1.00 52.79           C  
ATOM   3260 HG21 ILE A 225      -8.164  38.010  -5.106  1.00 52.79           H  
ATOM   3261 HG22 ILE A 225      -7.135  37.500  -6.456  1.00 52.79           H  
ATOM   3262 HG23 ILE A 225      -6.602  38.805  -5.413  1.00 52.79           H  
ATOM   3263  CD1 ILE A 225      -5.574  38.609  -2.830  1.00 52.79           C  
ATOM   3264 HD11 ILE A 225      -5.501  38.815  -1.762  1.00 52.79           H  
ATOM   3265 HD12 ILE A 225      -4.571  38.464  -3.232  1.00 52.79           H  
ATOM   3266 HD13 ILE A 225      -6.044  39.464  -3.316  1.00 52.79           H  
ATOM   3267  N   GLY A 226      -8.232  34.482  -6.606  1.00 51.73           N  
ATOM   3268  H   GLY A 226      -9.089  34.593  -6.083  1.00 51.73           H  
ATOM   3269  CA  GLY A 226      -8.340  34.018  -7.998  1.00 51.73           C  
ATOM   3270  HA2 GLY A 226      -7.528  34.438  -8.592  1.00 51.73           H  
ATOM   3271  HA3 GLY A 226      -9.273  34.391  -8.421  1.00 51.73           H  
ATOM   3272  C   GLY A 226      -8.324  32.499  -8.194  1.00 51.73           C  
ATOM   3273  O   GLY A 226      -7.442  31.972  -8.865  1.00 51.73           O  
ATOM   3274  N   GLY A 227      -9.292  31.790  -7.610  1.00 52.79           N  
ATOM   3275  H   GLY A 227     -10.013  32.290  -7.110  1.00 52.79           H  
ATOM   3276  CA  GLY A 227      -9.647  30.445  -8.056  1.00 52.79           C  
ATOM   3277  HA2 GLY A 227      -8.888  30.024  -8.715  1.00 52.79           H  
ATOM   3278  HA3 GLY A 227      -9.771  29.788  -7.195  1.00 52.79           H  
ATOM   3279  C   GLY A 227     -10.973  30.520  -8.796  1.00 52.79           C  
ATOM   3280  O   GLY A 227     -11.991  30.750  -8.150  1.00 52.79           O  
ATOM   3281  N   ASP A 228     -10.954  30.355 -10.117  1.00 53.56           N  
ATOM   3282  H   ASP A 228     -10.075  30.293 -10.611  1.00 53.56           H  
ATOM   3283  CA  ASP A 228     -12.171  30.190 -10.906  1.00 53.56           C  
ATOM   3284  HA  ASP A 228     -12.822  31.051 -10.754  1.00 53.56           H  
ATOM   3285  C   ASP A 228     -12.888  28.932 -10.404  1.00 53.56           C  
ATOM   3286  CB  ASP A 228     -11.842  30.103 -12.407  1.00 53.56           C  
ATOM   3287  HB2 ASP A 228     -11.139  29.287 -12.572  1.00 53.56           H  
ATOM   3288  HB3 ASP A 228     -12.758  29.875 -12.951  1.00 53.56           H  
ATOM   3289  O   ASP A 228     -12.418  27.803 -10.585  1.00 53.56           O  
ATOM   3290  CG  ASP A 228     -11.257  31.403 -12.974  1.00 53.56           C  
ATOM   3291  OD1 ASP A 228     -11.586  32.482 -12.431  1.00 53.56           O  
ATOM   3292  OD2 ASP A 228     -10.431  31.294 -13.906  1.00 53.56           O  
ATOM   3293  N   GLY A 229     -13.992  29.136  -9.686  1.00 58.74           N  
ATOM   3294  H   GLY A 229     -14.289  30.089  -9.531  1.00 58.74           H  
ATOM   3295  CA  GLY A 229     -14.918  28.069  -9.358  1.00 58.74           C  
ATOM   3296  HA2 GLY A 229     -15.727  28.450  -8.735  1.00 58.74           H  
ATOM   3297  HA3 GLY A 229     -14.403  27.262  -8.838  1.00 58.74           H  
ATOM   3298  C   GLY A 229     -15.506  27.566 -10.665  1.00 58.74           C  
ATOM   3299  O   GLY A 229     -16.275  28.270 -11.308  1.00 58.74           O  
ATOM   3300  N   ILE A 230     -15.108  26.368 -11.085  1.00 58.85           N  
ATOM   3301  H   ILE A 230     -14.395  25.882 -10.560  1.00 58.85           H  
ATOM   3302  CA  ILE A 230     -15.803  25.670 -12.161  1.00 58.85           C  
ATOM   3303  HA  ILE A 230     -15.940  26.343 -13.007  1.00 58.85           H  
ATOM   3304  C   ILE A 230     -17.173  25.309 -11.590  1.00 58.85           C  
ATOM   3305  CB  ILE A 230     -15.009  24.430 -12.636  1.00 58.85           C  
ATOM   3306  HB  ILE A 230     -14.890  23.753 -11.791  1.00 58.85           H  
ATOM   3307  O   ILE A 230     -17.277  24.390 -10.776  1.00 58.85           O  
ATOM   3308  CG1 ILE A 230     -13.601  24.830 -13.140  1.00 58.85           C  
ATOM   3309 HG12 ILE A 230     -13.106  25.452 -12.393  1.00 58.85           H  
ATOM   3310 HG13 ILE A 230     -13.695  25.420 -14.052  1.00 58.85           H  
ATOM   3311  CG2 ILE A 230     -15.792  23.696 -13.742  1.00 58.85           C  
ATOM   3312 HG21 ILE A 230     -15.924  24.347 -14.606  1.00 58.85           H  
ATOM   3313 HG22 ILE A 230     -15.273  22.788 -14.049  1.00 58.85           H  
ATOM   3314 HG23 ILE A 230     -16.777  23.400 -13.380  1.00 58.85           H  
ATOM   3315  CD1 ILE A 230     -12.674  23.636 -13.405  1.00 58.85           C  
ATOM   3316 HD11 ILE A 230     -13.037  23.051 -14.250  1.00 58.85           H  
ATOM   3317 HD12 ILE A 230     -11.676  24.004 -13.643  1.00 58.85           H  
ATOM   3318 HD13 ILE A 230     -12.619  23.005 -12.518  1.00 58.85           H  
ATOM   3319  N   GLU A 231     -18.209  26.054 -11.969  1.00 55.35           N  
ATOM   3320  H   GLU A 231     -18.054  26.879 -12.531  1.00 55.35           H  
ATOM   3321  CA  GLU A 231     -19.582  25.637 -11.713  1.00 55.35           C  
ATOM   3322  HA  GLU A 231     -19.682  25.382 -10.658  1.00 55.35           H  
ATOM   3323  C   GLU A 231     -19.846  24.374 -12.534  1.00 55.35           C  
ATOM   3324  CB  GLU A 231     -20.598  26.749 -12.011  1.00 55.35           C  
ATOM   3325  HB2 GLU A 231     -20.496  27.090 -13.041  1.00 55.35           H  
ATOM   3326  HB3 GLU A 231     -21.589  26.315 -11.878  1.00 55.35           H  
ATOM   3327  O   GLU A 231     -19.802  24.377 -13.765  1.00 55.35           O  
ATOM   3328  CG  GLU A 231     -20.432  27.939 -11.046  1.00 55.35           C  
ATOM   3329  HG2 GLU A 231     -20.199  27.549 -10.056  1.00 55.35           H  
ATOM   3330  HG3 GLU A 231     -19.583  28.539 -11.373  1.00 55.35           H  
ATOM   3331  CD  GLU A 231     -21.682  28.829 -10.924  1.00 55.35           C  
ATOM   3332  OE1 GLU A 231     -21.656  29.710 -10.034  1.00 55.35           O  
ATOM   3333  OE2 GLU A 231     -22.649  28.620 -11.690  1.00 55.35           O  
ATOM   3334  N   LEU A 232     -20.042  23.254 -11.841  1.00 59.81           N  
ATOM   3335  H   LEU A 232     -20.035  23.309 -10.832  1.00 59.81           H  
ATOM   3336  CA  LEU A 232     -20.410  21.991 -12.463  1.00 59.81           C  
ATOM   3337  HA  LEU A 232     -19.762  21.797 -13.317  1.00 59.81           H  
ATOM   3338  C   LEU A 232     -21.849  22.125 -12.972  1.00 59.81           C  
ATOM   3339  CB  LEU A 232     -20.264  20.854 -11.431  1.00 59.81           C  
ATOM   3340  HB2 LEU A 232     -20.835  21.126 -10.544  1.00 59.81           H  
ATOM   3341  HB3 LEU A 232     -20.711  19.948 -11.841  1.00 59.81           H  
ATOM   3342  O   LEU A 232     -22.790  22.080 -12.181  1.00 59.81           O  
ATOM   3343  CG  LEU A 232     -18.812  20.548 -11.018  1.00 59.81           C  
ATOM   3344  HG  LEU A 232     -18.290  21.474 -10.778  1.00 59.81           H  
ATOM   3345  CD1 LEU A 232     -18.800  19.663  -9.770  1.00 59.81           C  
ATOM   3346 HD11 LEU A 232     -19.307  20.178  -8.954  1.00 59.81           H  
ATOM   3347 HD12 LEU A 232     -17.772  19.458  -9.472  1.00 59.81           H  
ATOM   3348 HD13 LEU A 232     -19.316  18.725  -9.975  1.00 59.81           H  
ATOM   3349  CD2 LEU A 232     -18.046  19.816 -12.124  1.00 59.81           C  
ATOM   3350 HD21 LEU A 232     -17.980  20.452 -13.007  1.00 59.81           H  
ATOM   3351 HD22 LEU A 232     -17.036  19.589 -11.785  1.00 59.81           H  
ATOM   3352 HD23 LEU A 232     -18.560  18.892 -12.387  1.00 59.81           H  
ATOM   3353  N   SER A 233     -22.028  22.291 -14.284  1.00 56.51           N  
ATOM   3354  H   SER A 233     -21.223  22.395 -14.885  1.00 56.51           H  
ATOM   3355  CA  SER A 233     -23.348  22.141 -14.890  1.00 56.51           C  
ATOM   3356  HA  SER A 233     -24.069  22.607 -14.218  1.00 56.51           H  
ATOM   3357  C   SER A 233     -23.690  20.653 -14.984  1.00 56.51           C  
ATOM   3358  CB  SER A 233     -23.479  22.887 -16.225  1.00 56.51           C  
ATOM   3359  HB2 SER A 233     -22.967  23.847 -16.152  1.00 56.51           H  
ATOM   3360  HB3 SER A 233     -24.537  23.079 -16.408  1.00 56.51           H  
ATOM   3361  O   SER A 233     -22.893  19.822 -15.428  1.00 56.51           O  
ATOM   3362  OG  SER A 233     -22.971  22.154 -17.320  1.00 56.51           O  
ATOM   3363  HG  SER A 233     -22.962  22.720 -18.096  1.00 56.51           H  
ATOM   3364  N   ILE A 234     -24.887  20.297 -14.526  1.00 49.44           N  
ATOM   3365  H   ILE A 234     -25.482  21.009 -14.127  1.00 49.44           H  
ATOM   3366  CA  ILE A 234     -25.433  18.953 -14.689  1.00 49.44           C  
ATOM   3367  HA  ILE A 234     -24.640  18.220 -14.536  1.00 49.44           H  
ATOM   3368  C   ILE A 234     -25.915  18.872 -16.139  1.00 49.44           C  
ATOM   3369  CB  ILE A 234     -26.555  18.678 -13.658  1.00 49.44           C  
ATOM   3370  HB  ILE A 234     -27.400  19.329 -13.883  1.00 49.44           H  
ATOM   3371  O   ILE A 234     -26.996  19.363 -16.464  1.00 49.44           O  
ATOM   3372  CG1 ILE A 234     -26.093  18.976 -12.209  1.00 49.44           C  
ATOM   3373 HG12 ILE A 234     -25.680  19.983 -12.151  1.00 49.44           H  
ATOM   3374 HG13 ILE A 234     -25.309  18.276 -11.923  1.00 49.44           H  
ATOM   3375  CG2 ILE A 234     -27.016  17.213 -13.779  1.00 49.44           C  
ATOM   3376 HG21 ILE A 234     -27.913  17.049 -13.182  1.00 49.44           H  
ATOM   3377 HG22 ILE A 234     -26.229  16.541 -13.436  1.00 49.44           H  
ATOM   3378 HG23 ILE A 234     -27.254  16.972 -14.815  1.00 49.44           H  
ATOM   3379  CD1 ILE A 234     -27.225  18.916 -11.176  1.00 49.44           C  
ATOM   3380 HD11 ILE A 234     -28.038  19.578 -11.475  1.00 49.44           H  
ATOM   3381 HD12 ILE A 234     -27.600  17.897 -11.077  1.00 49.44           H  
ATOM   3382 HD13 ILE A 234     -26.844  19.240 -10.208  1.00 49.44           H  
ATOM   3383  N   MET A 235     -25.103  18.300 -17.032  1.00 42.78           N  
ATOM   3384  H   MET A 235     -24.175  18.036 -16.735  1.00 42.78           H  
ATOM   3385  CA  MET A 235     -25.506  18.050 -18.419  1.00 42.78           C  
ATOM   3386  HA  MET A 235     -25.952  18.960 -18.819  1.00 42.78           H  
ATOM   3387  C   MET A 235     -26.587  16.960 -18.452  1.00 42.78           C  
ATOM   3388  CB  MET A 235     -24.299  17.704 -19.310  1.00 42.78           C  
ATOM   3389  HB2 MET A 235     -23.760  16.855 -18.888  1.00 42.78           H  
ATOM   3390  HB3 MET A 235     -24.667  17.421 -20.296  1.00 42.78           H  
ATOM   3391  O   MET A 235     -26.319  15.777 -18.636  1.00 42.78           O  
ATOM   3392  CG  MET A 235     -23.335  18.885 -19.477  1.00 42.78           C  
ATOM   3393  HG2 MET A 235     -23.890  19.763 -19.808  1.00 42.78           H  
ATOM   3394  HG3 MET A 235     -22.901  19.113 -18.503  1.00 42.78           H  
ATOM   3395  SD  MET A 235     -21.971  18.582 -20.639  1.00 42.78           S  
ATOM   3396  CE  MET A 235     -22.753  19.011 -22.219  1.00 42.78           C  
ATOM   3397  HE1 MET A 235     -22.034  18.874 -23.027  1.00 42.78           H  
ATOM   3398  HE2 MET A 235     -23.612  18.363 -22.392  1.00 42.78           H  
ATOM   3399  HE3 MET A 235     -23.079  20.051 -22.199  1.00 42.78           H  
ATOM   3400  N   THR A 236     -27.838  17.373 -18.267  1.00 41.23           N  
ATOM   3401  H   THR A 236     -27.970  18.346 -18.033  1.00 41.23           H  
ATOM   3402  CA  THR A 236     -29.028  16.606 -18.636  1.00 41.23           C  
ATOM   3403  HA  THR A 236     -28.830  15.539 -18.535  1.00 41.23           H  
ATOM   3404  C   THR A 236     -29.315  16.900 -20.107  1.00 41.23           C  
ATOM   3405  CB  THR A 236     -30.232  16.954 -17.737  1.00 41.23           C  
ATOM   3406  HB  THR A 236     -31.146  16.613 -18.223  1.00 41.23           H  
ATOM   3407  O   THR A 236     -29.928  17.905 -20.446  1.00 41.23           O  
ATOM   3408  CG2 THR A 236     -30.132  16.279 -16.372  1.00 41.23           C  
ATOM   3409 HG21 THR A 236     -30.104  15.196 -16.497  1.00 41.23           H  
ATOM   3410 HG22 THR A 236     -29.229  16.604 -15.855  1.00 41.23           H  
ATOM   3411 HG23 THR A 236     -31.004  16.539 -15.773  1.00 41.23           H  
ATOM   3412  OG1 THR A 236     -30.333  18.336 -17.483  1.00 41.23           O  
ATOM   3413  HG1 THR A 236     -29.643  18.586 -16.864  1.00 41.23           H  
ATOM   3414  N   GLY A 237     -28.799  16.079 -21.025  1.00 43.21           N  
ATOM   3415  H   GLY A 237     -28.164  15.350 -20.732  1.00 43.21           H  
ATOM   3416  CA  GLY A 237     -28.958  16.391 -22.448  1.00 43.21           C  
ATOM   3417  HA2 GLY A 237     -28.533  17.376 -22.641  1.00 43.21           H  
ATOM   3418  HA3 GLY A 237     -30.021  16.442 -22.685  1.00 43.21           H  
ATOM   3419  C   GLY A 237     -28.303  15.413 -23.408  1.00 43.21           C  
ATOM   3420  O   GLY A 237     -27.333  15.761 -24.064  1.00 43.21           O  
ATOM   3421  N   ARG A 238     -28.859  14.198 -23.475  1.00 37.41           N  
ATOM   3422  H   ARG A 238     -29.526  14.009 -22.740  1.00 37.41           H  
ATOM   3423  CA  ARG A 238     -28.994  13.344 -24.671  1.00 37.41           C  
ATOM   3424  HA  ARG A 238     -28.722  12.325 -24.400  1.00 37.41           H  
ATOM   3425  C   ARG A 238     -28.100  13.735 -25.866  1.00 37.41           C  
ATOM   3426  CB  ARG A 238     -30.499  13.377 -25.021  1.00 37.41           C  
ATOM   3427  HB2 ARG A 238     -30.766  14.387 -25.332  1.00 37.41           H  
ATOM   3428  HB3 ARG A 238     -31.063  13.154 -24.115  1.00 37.41           H  
ATOM   3429  O   ARG A 238     -28.568  14.384 -26.796  1.00 37.41           O  
ATOM   3430  CG  ARG A 238     -30.957  12.388 -26.101  1.00 37.41           C  
ATOM   3431  HG2 ARG A 238     -30.685  11.372 -25.818  1.00 37.41           H  
ATOM   3432  HG3 ARG A 238     -30.475  12.636 -27.046  1.00 37.41           H  
ATOM   3433  CD  ARG A 238     -32.481  12.488 -26.267  1.00 37.41           C  
ATOM   3434  HD2 ARG A 238     -32.953  12.024 -25.401  1.00 37.41           H  
ATOM   3435  HD3 ARG A 238     -32.766  13.540 -26.295  1.00 37.41           H  
ATOM   3436  NE  ARG A 238     -32.925  11.854 -27.523  1.00 37.41           N  
ATOM   3437  HE  ARG A 238     -32.308  11.966 -28.314  1.00 37.41           H  
ATOM   3438  NH1 ARG A 238     -34.922  10.962 -26.801  1.00 37.41           N  
ATOM   3439 HH11 ARG A 238     -35.763  10.437 -26.995  1.00 37.41           H  
ATOM   3440 HH12 ARG A 238     -34.739  11.304 -25.868  1.00 37.41           H  
ATOM   3441  NH2 ARG A 238     -34.311  10.732 -28.932  1.00 37.41           N  
ATOM   3442 HH21 ARG A 238     -35.158  10.208 -29.101  1.00 37.41           H  
ATOM   3443 HH22 ARG A 238     -33.656  10.869 -29.688  1.00 37.41           H  
ATOM   3444  CZ  ARG A 238     -34.047  11.189 -27.741  1.00 37.41           C  
ATOM   3445  N   GLN A 239     -26.856  13.265 -25.875  1.00 48.64           N  
ATOM   3446  H   GLN A 239     -26.492  12.827 -25.041  1.00 48.64           H  
ATOM   3447  CA  GLN A 239     -26.095  13.041 -27.104  1.00 48.64           C  
ATOM   3448  HA  GLN A 239     -26.801  12.990 -27.932  1.00 48.64           H  
ATOM   3449  C   GLN A 239     -25.433  11.667 -27.025  1.00 48.64           C  
ATOM   3450  CB  GLN A 239     -25.117  14.179 -27.433  1.00 48.64           C  
ATOM   3451  HB2 GLN A 239     -24.491  13.857 -28.265  1.00 48.64           H  
ATOM   3452  HB3 GLN A 239     -24.479  14.393 -26.576  1.00 48.64           H  
ATOM   3453  O   GLN A 239     -25.014  11.206 -25.967  1.00 48.64           O  
ATOM   3454  CG  GLN A 239     -25.887  15.446 -27.852  1.00 48.64           C  
ATOM   3455  HG2 GLN A 239     -26.667  15.178 -28.564  1.00 48.64           H  
ATOM   3456  HG3 GLN A 239     -26.359  15.879 -26.970  1.00 48.64           H  
ATOM   3457  CD  GLN A 239     -25.031  16.520 -28.511  1.00 48.64           C  
ATOM   3458  NE2 GLN A 239     -25.563  17.708 -28.687  1.00 48.64           N  
ATOM   3459 HE21 GLN A 239     -24.968  18.385 -29.144  1.00 48.64           H  
ATOM   3460 HE22 GLN A 239     -26.505  17.900 -28.376  1.00 48.64           H  
ATOM   3461  OE1 GLN A 239     -23.894  16.329 -28.898  1.00 48.64           O  
ATOM   3462  N   THR A 240     -25.507  10.982 -28.149  1.00 39.73           N  
ATOM   3463  H   THR A 240     -25.713  11.497 -28.993  1.00 39.73           H  
ATOM   3464  CA  THR A 240     -25.277   9.563 -28.388  1.00 39.73           C  
ATOM   3465  HA  THR A 240     -25.949   8.964 -27.774  1.00 39.73           H  
ATOM   3466  C   THR A 240     -23.838   9.161 -28.085  1.00 39.73           C  
ATOM   3467  CB  THR A 240     -25.600   9.325 -29.874  1.00 39.73           C  
ATOM   3468  HB  THR A 240     -25.241   8.345 -30.189  1.00 39.73           H  
ATOM   3469  O   THR A 240     -22.916   9.635 -28.741  1.00 39.73           O  
ATOM   3470  CG2 THR A 240     -27.109   9.428 -30.126  1.00 39.73           C  
ATOM   3471 HG21 THR A 240     -27.304   9.205 -31.175  1.00 39.73           H  
ATOM   3472 HG22 THR A 240     -27.473  10.430 -29.902  1.00 39.73           H  
ATOM   3473 HG23 THR A 240     -27.632   8.697 -29.510  1.00 39.73           H  
ATOM   3474  OG1 THR A 240     -25.020  10.347 -30.662  1.00 39.73           O  
ATOM   3475  HG1 THR A 240     -24.078  10.167 -30.695  1.00 39.73           H  
ATOM   3476  N   PHE A 241     -23.643   8.276 -27.105  1.00 45.47           N  
ATOM   3477  H   PHE A 241     -24.435   7.929 -26.584  1.00 45.47           H  
ATOM   3478  CA  PHE A 241     -22.391   7.540 -26.975  1.00 45.47           C  
ATOM   3479  HA  PHE A 241     -21.547   8.207 -27.149  1.00 45.47           H  
ATOM   3480  C   PHE A 241     -22.375   6.453 -28.045  1.00 45.47           C  
ATOM   3481  CB  PHE A 241     -22.252   6.942 -25.567  1.00 45.47           C  
ATOM   3482  HB2 PHE A 241     -21.509   6.146 -25.603  1.00 45.47           H  
ATOM   3483  HB3 PHE A 241     -23.196   6.487 -25.267  1.00 45.47           H  
ATOM   3484  O   PHE A 241     -23.161   5.508 -27.973  1.00 45.47           O  
ATOM   3485  CG  PHE A 241     -21.807   7.945 -24.523  1.00 45.47           C  
ATOM   3486  CD1 PHE A 241     -20.435   8.215 -24.363  1.00 45.47           C  
ATOM   3487  HD1 PHE A 241     -19.710   7.701 -24.976  1.00 45.47           H  
ATOM   3488  CD2 PHE A 241     -22.750   8.624 -23.729  1.00 45.47           C  
ATOM   3489  HD2 PHE A 241     -23.804   8.430 -23.861  1.00 45.47           H  
ATOM   3490  CE1 PHE A 241     -20.007   9.158 -23.412  1.00 45.47           C  
ATOM   3491  HE1 PHE A 241     -18.953   9.363 -23.297  1.00 45.47           H  
ATOM   3492  CE2 PHE A 241     -22.322   9.565 -22.776  1.00 45.47           C  
ATOM   3493  HE2 PHE A 241     -23.048  10.091 -22.174  1.00 45.47           H  
ATOM   3494  CZ  PHE A 241     -20.951   9.832 -22.618  1.00 45.47           C  
ATOM   3495  HZ  PHE A 241     -20.622  10.559 -21.890  1.00 45.47           H  
ATOM   3496  N   ASP A 242     -21.494   6.611 -29.029  1.00 43.36           N  
ATOM   3497  H   ASP A 242     -20.953   7.461 -29.086  1.00 43.36           H  
ATOM   3498  CA  ASP A 242     -21.131   5.528 -29.930  1.00 43.36           C  
ATOM   3499  HA  ASP A 242     -22.035   5.182 -30.431  1.00 43.36           H  
ATOM   3500  C   ASP A 242     -20.571   4.357 -29.110  1.00 43.36           C  
ATOM   3501  CB  ASP A 242     -20.142   6.007 -31.005  1.00 43.36           C  
ATOM   3502  HB2 ASP A 242     -19.379   6.634 -30.542  1.00 43.36           H  
ATOM   3503  HB3 ASP A 242     -19.645   5.136 -31.431  1.00 43.36           H  
ATOM   3504  O   ASP A 242     -19.661   4.482 -28.286  1.00 43.36           O  
ATOM   3505  CG  ASP A 242     -20.825   6.760 -32.154  1.00 43.36           C  
ATOM   3506  OD1 ASP A 242     -21.950   6.358 -32.529  1.00 43.36           O  
ATOM   3507  OD2 ASP A 242     -20.213   7.732 -32.648  1.00 43.36           O  
ATOM   3508  N   THR A 243     -21.198   3.210 -29.318  1.00 44.11           N  
ATOM   3509  H   THR A 243     -21.942   3.227 -30.001  1.00 44.11           H  
ATOM   3510  CA  THR A 243     -21.061   1.932 -28.620  1.00 44.11           C  
ATOM   3511  HA  THR A 243     -21.035   2.125 -27.547  1.00 44.11           H  
ATOM   3512  C   THR A 243     -19.762   1.189 -28.965  1.00 44.11           C  
ATOM   3513  CB  THR A 243     -22.316   1.082 -28.935  1.00 44.11           C  
ATOM   3514  HB  THR A 243     -22.115   0.021 -28.785  1.00 44.11           H  
ATOM   3515  O   THR A 243     -19.811   0.044 -29.404  1.00 44.11           O  
ATOM   3516  CG2 THR A 243     -23.492   1.444 -28.034  1.00 44.11           C  
ATOM   3517 HG21 THR A 243     -24.357   0.838 -28.302  1.00 44.11           H  
ATOM   3518 HG22 THR A 243     -23.743   2.498 -28.152  1.00 44.11           H  
ATOM   3519 HG23 THR A 243     -23.233   1.250 -26.993  1.00 44.11           H  
ATOM   3520  OG1 THR A 243     -22.748   1.300 -30.266  1.00 44.11           O  
ATOM   3521  HG1 THR A 243     -22.136   0.830 -30.836  1.00 44.11           H  
ATOM   3522  N   SER A 244     -18.588   1.803 -28.770  1.00 44.39           N  
ATOM   3523  H   SER A 244     -18.600   2.788 -28.546  1.00 44.39           H  
ATOM   3524  CA  SER A 244     -17.299   1.144 -29.077  1.00 44.39           C  
ATOM   3525  HA  SER A 244     -17.452   0.068 -28.994  1.00 44.39           H  
ATOM   3526  C   SER A 244     -16.134   1.425 -28.115  1.00 44.39           C  
ATOM   3527  CB  SER A 244     -16.906   1.400 -30.536  1.00 44.39           C  
ATOM   3528  HB2 SER A 244     -17.768   1.224 -31.179  1.00 44.39           H  
ATOM   3529  HB3 SER A 244     -16.114   0.709 -30.826  1.00 44.39           H  
ATOM   3530  O   SER A 244     -14.981   1.270 -28.504  1.00 44.39           O  
ATOM   3531  OG  SER A 244     -16.454   2.726 -30.706  1.00 44.39           O  
ATOM   3532  HG  SER A 244     -15.570   2.770 -30.334  1.00 44.39           H  
ATOM   3533  N   ILE A 245     -16.393   1.812 -26.861  1.00 42.93           N  
ATOM   3534  H   ILE A 245     -17.357   1.962 -26.598  1.00 42.93           H  
ATOM   3535  CA  ILE A 245     -15.355   1.885 -25.808  1.00 42.93           C  
ATOM   3536  HA  ILE A 245     -14.465   1.375 -26.176  1.00 42.93           H  
ATOM   3537  C   ILE A 245     -15.802   1.065 -24.590  1.00 42.93           C  
ATOM   3538  CB  ILE A 245     -14.911   3.332 -25.479  1.00 42.93           C  
ATOM   3539  HB  ILE A 245     -15.694   3.810 -24.889  1.00 42.93           H  
ATOM   3540  O   ILE A 245     -15.893   1.535 -23.458  1.00 42.93           O  
ATOM   3541  CG1 ILE A 245     -14.683   4.176 -26.757  1.00 42.93           C  
ATOM   3542 HG12 ILE A 245     -13.899   3.719 -27.361  1.00 42.93           H  
ATOM   3543 HG13 ILE A 245     -15.599   4.192 -27.348  1.00 42.93           H  
ATOM   3544  CG2 ILE A 245     -13.605   3.293 -24.654  1.00 42.93           C  
ATOM   3545 HG21 ILE A 245     -13.347   4.291 -24.297  1.00 42.93           H  
ATOM   3546 HG22 ILE A 245     -12.790   2.911 -25.270  1.00 42.93           H  
ATOM   3547 HG23 ILE A 245     -13.706   2.650 -23.780  1.00 42.93           H  
ATOM   3548  CD1 ILE A 245     -14.318   5.640 -26.488  1.00 42.93           C  
ATOM   3549 HD11 ILE A 245     -13.319   5.712 -26.058  1.00 42.93           H  
ATOM   3550 HD12 ILE A 245     -15.045   6.087 -25.810  1.00 42.93           H  
ATOM   3551 HD13 ILE A 245     -14.326   6.190 -27.429  1.00 42.93           H  
ATOM   3552  N   TYR A 246     -16.137  -0.190 -24.856  1.00 43.86           N  
ATOM   3553  H   TYR A 246     -16.026  -0.481 -25.817  1.00 43.86           H  
ATOM   3554  CA  TYR A 246     -15.978  -1.268 -23.891  1.00 43.86           C  
ATOM   3555  HA  TYR A 246     -16.051  -0.884 -22.873  1.00 43.86           H  
ATOM   3556  C   TYR A 246     -14.548  -1.797 -24.139  1.00 43.86           C  
ATOM   3557  CB  TYR A 246     -17.102  -2.302 -24.118  1.00 43.86           C  
ATOM   3558  HB2 TYR A 246     -16.987  -2.736 -25.111  1.00 43.86           H  
ATOM   3559  HB3 TYR A 246     -16.978  -3.112 -23.399  1.00 43.86           H  
ATOM   3560  O   TYR A 246     -14.191  -1.926 -25.302  1.00 43.86           O  
ATOM   3561  CG  TYR A 246     -18.519  -1.737 -23.988  1.00 43.86           C  
ATOM   3562  CD1 TYR A 246     -19.164  -1.729 -22.735  1.00 43.86           C  
ATOM   3563  HD1 TYR A 246     -18.660  -2.142 -21.874  1.00 43.86           H  
ATOM   3564  CD2 TYR A 246     -19.187  -1.207 -25.114  1.00 43.86           C  
ATOM   3565  HD2 TYR A 246     -18.706  -1.228 -26.080  1.00 43.86           H  
ATOM   3566  CE1 TYR A 246     -20.459  -1.186 -22.600  1.00 43.86           C  
ATOM   3567  HE1 TYR A 246     -20.944  -1.186 -21.635  1.00 43.86           H  
ATOM   3568  CE2 TYR A 246     -20.479  -0.655 -24.983  1.00 43.86           C  
ATOM   3569  HE2 TYR A 246     -20.993  -0.253 -25.844  1.00 43.86           H  
ATOM   3570  OH  TYR A 246     -22.358  -0.105 -23.597  1.00 43.86           O  
ATOM   3571  HH  TYR A 246     -22.685  -0.187 -22.698  1.00 43.86           H  
ATOM   3572  CZ  TYR A 246     -21.115  -0.641 -23.725  1.00 43.86           C  
ATOM   3573  N   GLU A 247     -13.741  -2.036 -23.092  1.00 45.65           N  
ATOM   3574  H   GLU A 247     -14.148  -1.881 -22.180  1.00 45.65           H  
ATOM   3575  CA  GLU A 247     -12.405  -2.706 -23.105  1.00 45.65           C  
ATOM   3576  HA  GLU A 247     -12.482  -3.393 -22.262  1.00 45.65           H  
ATOM   3577  C   GLU A 247     -11.110  -1.939 -22.707  1.00 45.65           C  
ATOM   3578  CB  GLU A 247     -12.162  -3.685 -24.282  1.00 45.65           C  
ATOM   3579  HB2 GLU A 247     -11.227  -4.209 -24.082  1.00 45.65           H  
ATOM   3580  HB3 GLU A 247     -12.034  -3.145 -25.220  1.00 45.65           H  
ATOM   3581  O   GLU A 247     -10.025  -2.468 -22.919  1.00 45.65           O  
ATOM   3582  CG  GLU A 247     -13.234  -4.778 -24.418  1.00 45.65           C  
ATOM   3583  HG2 GLU A 247     -13.517  -5.102 -23.416  1.00 45.65           H  
ATOM   3584  HG3 GLU A 247     -14.131  -4.390 -24.899  1.00 45.65           H  
ATOM   3585  CD  GLU A 247     -12.733  -5.998 -25.203  1.00 45.65           C  
ATOM   3586  OE1 GLU A 247     -13.340  -7.072 -24.990  1.00 45.65           O  
ATOM   3587  OE2 GLU A 247     -11.753  -5.874 -25.971  1.00 45.65           O  
ATOM   3588  N   GLU A 248     -11.135  -0.793 -22.001  1.00 44.63           N  
ATOM   3589  H   GLU A 248     -12.005  -0.285 -21.926  1.00 44.63           H  
ATOM   3590  CA  GLU A 248      -9.873  -0.206 -21.450  1.00 44.63           C  
ATOM   3591  HA  GLU A 248      -9.091  -0.964 -21.495  1.00 44.63           H  
ATOM   3592  C   GLU A 248      -9.858   0.148 -19.943  1.00 44.63           C  
ATOM   3593  CB  GLU A 248      -9.355   0.948 -22.334  1.00 44.63           C  
ATOM   3594  HB2 GLU A 248     -10.182   1.605 -22.601  1.00 44.63           H  
ATOM   3595  HB3 GLU A 248      -8.633   1.532 -21.763  1.00 44.63           H  
ATOM   3596  O   GLU A 248      -8.888   0.717 -19.439  1.00 44.63           O  
ATOM   3597  CG  GLU A 248      -8.634   0.454 -23.605  1.00 44.63           C  
ATOM   3598  HG2 GLU A 248      -7.950  -0.348 -23.327  1.00 44.63           H  
ATOM   3599  HG3 GLU A 248      -9.374   0.053 -24.297  1.00 44.63           H  
ATOM   3600  CD  GLU A 248      -7.825   1.563 -24.303  1.00 44.63           C  
ATOM   3601  OE1 GLU A 248      -6.909   1.220 -25.085  1.00 44.63           O  
ATOM   3602  OE2 GLU A 248      -8.078   2.760 -24.021  1.00 44.63           O  
ATOM   3603  N   THR A 249     -10.877  -0.217 -19.158  1.00 42.12           N  
ATOM   3604  H   THR A 249     -11.663  -0.700 -19.568  1.00 42.12           H  
ATOM   3605  CA  THR A 249     -10.949   0.138 -17.719  1.00 42.12           C  
ATOM   3606  HA  THR A 249     -10.264   0.967 -17.542  1.00 42.12           H  
ATOM   3607  C   THR A 249     -10.474  -0.945 -16.737  1.00 42.12           C  
ATOM   3608  CB  THR A 249     -12.338   0.672 -17.342  1.00 42.12           C  
ATOM   3609  HB  THR A 249     -12.419   0.769 -16.259  1.00 42.12           H  
ATOM   3610  O   THR A 249     -10.541  -0.738 -15.527  1.00 42.12           O  
ATOM   3611  CG2 THR A 249     -12.592   2.045 -17.966  1.00 42.12           C  
ATOM   3612 HG21 THR A 249     -11.827   2.747 -17.635  1.00 42.12           H  
ATOM   3613 HG22 THR A 249     -13.570   2.413 -17.657  1.00 42.12           H  
ATOM   3614 HG23 THR A 249     -12.565   1.974 -19.054  1.00 42.12           H  
ATOM   3615  OG1 THR A 249     -13.338  -0.201 -17.809  1.00 42.12           O  
ATOM   3616  HG1 THR A 249     -14.183   0.088 -17.455  1.00 42.12           H  
ATOM   3617  N   SER A 250      -9.928  -2.069 -17.205  1.00 38.72           N  
ATOM   3618  H   SER A 250      -9.893  -2.206 -18.205  1.00 38.72           H  
ATOM   3619  CA  SER A 250      -9.678  -3.272 -16.385  1.00 38.72           C  
ATOM   3620  HA  SER A 250     -10.290  -3.190 -15.487  1.00 38.72           H  
ATOM   3621  C   SER A 250      -8.245  -3.457 -15.847  1.00 38.72           C  
ATOM   3622  CB  SER A 250     -10.209  -4.513 -17.118  1.00 38.72           C  
ATOM   3623  HB2 SER A 250     -11.285  -4.577 -16.959  1.00 38.72           H  
ATOM   3624  HB3 SER A 250      -9.748  -5.420 -16.727  1.00 38.72           H  
ATOM   3625  O   SER A 250      -7.954  -4.478 -15.232  1.00 38.72           O  
ATOM   3626  OG  SER A 250      -9.971  -4.401 -18.509  1.00 38.72           O  
ATOM   3627  HG  SER A 250     -10.293  -5.187 -18.957  1.00 38.72           H  
ATOM   3628  N   PHE A 251      -7.351  -2.469 -15.967  1.00 36.98           N  
ATOM   3629  H   PHE A 251      -7.613  -1.660 -16.513  1.00 36.98           H  
ATOM   3630  CA  PHE A 251      -6.023  -2.509 -15.328  1.00 36.98           C  
ATOM   3631  HA  PHE A 251      -6.048  -3.240 -14.520  1.00 36.98           H  
ATOM   3632  C   PHE A 251      -5.671  -1.167 -14.660  1.00 36.98           C  
ATOM   3633  CB  PHE A 251      -4.954  -3.010 -16.327  1.00 36.98           C  
ATOM   3634  HB2 PHE A 251      -5.308  -2.870 -17.348  1.00 36.98           H  
ATOM   3635  HB3 PHE A 251      -4.052  -2.406 -16.230  1.00 36.98           H  
ATOM   3636  O   PHE A 251      -5.020  -0.301 -15.239  1.00 36.98           O  
ATOM   3637  CG  PHE A 251      -4.546  -4.465 -16.135  1.00 36.98           C  
ATOM   3638  CD1 PHE A 251      -3.406  -4.786 -15.368  1.00 36.98           C  
ATOM   3639  HD1 PHE A 251      -2.823  -3.996 -14.917  1.00 36.98           H  
ATOM   3640  CD2 PHE A 251      -5.292  -5.501 -16.727  1.00 36.98           C  
ATOM   3641  HD2 PHE A 251      -6.171  -5.269 -17.311  1.00 36.98           H  
ATOM   3642  CE1 PHE A 251      -3.017  -6.128 -15.197  1.00 36.98           C  
ATOM   3643  HE1 PHE A 251      -2.141  -6.372 -14.614  1.00 36.98           H  
ATOM   3644  CE2 PHE A 251      -4.904  -6.842 -16.556  1.00 36.98           C  
ATOM   3645  HE2 PHE A 251      -5.487  -7.629 -17.011  1.00 36.98           H  
ATOM   3646  CZ  PHE A 251      -3.766  -7.157 -15.793  1.00 36.98           C  
ATOM   3647  HZ  PHE A 251      -3.475  -8.189 -15.669  1.00 36.98           H  
ATOM   3648  N   GLY A 252      -6.070  -0.997 -13.392  1.00 44.94           N  
ATOM   3649  H   GLY A 252      -6.678  -1.704 -13.004  1.00 44.94           H  
ATOM   3650  CA  GLY A 252      -5.470   0.006 -12.502  1.00 44.94           C  
ATOM   3651  HA2 GLY A 252      -5.019  -0.525 -11.663  1.00 44.94           H  
ATOM   3652  HA3 GLY A 252      -4.662   0.526 -13.017  1.00 44.94           H  
ATOM   3653  C   GLY A 252      -6.399   1.076 -11.920  1.00 44.94           C  
ATOM   3654  O   GLY A 252      -6.226   2.254 -12.210  1.00 44.94           O  
ATOM   3655  N   GLY A 253      -7.293   0.687 -11.004  1.00 50.29           N  
ATOM   3656  H   GLY A 253      -7.518  -0.297 -10.978  1.00 50.29           H  
ATOM   3657  CA  GLY A 253      -7.648   1.443  -9.784  1.00 50.29           C  
ATOM   3658  HA2 GLY A 253      -6.835   1.341  -9.066  1.00 50.29           H  
ATOM   3659  HA3 GLY A 253      -8.524   0.961  -9.350  1.00 50.29           H  
ATOM   3660  C   GLY A 253      -7.987   2.938  -9.896  1.00 50.29           C  
ATOM   3661  O   GLY A 253      -7.682   3.700  -8.970  1.00 50.29           O  
ATOM   3662  N   ARG A 254      -8.574   3.391 -11.007  1.00 42.42           N  
ATOM   3663  H   ARG A 254      -8.787   2.723 -11.734  1.00 42.42           H  
ATOM   3664  CA  ARG A 254      -9.040   4.774 -11.159  1.00 42.42           C  
ATOM   3665  HA  ARG A 254      -8.466   5.428 -10.503  1.00 42.42           H  
ATOM   3666  C   ARG A 254     -10.492   4.895 -10.694  1.00 42.42           C  
ATOM   3667  CB  ARG A 254      -8.828   5.264 -12.601  1.00 42.42           C  
ATOM   3668  HB2 ARG A 254      -9.406   6.178 -12.741  1.00 42.42           H  
ATOM   3669  HB3 ARG A 254      -9.194   4.517 -13.305  1.00 42.42           H  
ATOM   3670  O   ARG A 254     -11.408   4.770 -11.495  1.00 42.42           O  
ATOM   3671  CG  ARG A 254      -7.351   5.576 -12.883  1.00 42.42           C  
ATOM   3672  HG2 ARG A 254      -6.998   6.288 -12.136  1.00 42.42           H  
ATOM   3673  HG3 ARG A 254      -6.753   4.667 -12.818  1.00 42.42           H  
ATOM   3674  CD  ARG A 254      -7.191   6.192 -14.275  1.00 42.42           C  
ATOM   3675  HD2 ARG A 254      -7.965   6.949 -14.405  1.00 42.42           H  
ATOM   3676  HD3 ARG A 254      -7.339   5.414 -15.023  1.00 42.42           H  
ATOM   3677  NE  ARG A 254      -5.861   6.813 -14.440  1.00 42.42           N  
ATOM   3678  HE  ARG A 254      -5.131   6.454 -13.841  1.00 42.42           H  
ATOM   3679  NH1 ARG A 254      -6.390   8.114 -16.256  1.00 42.42           N  
ATOM   3680 HH11 ARG A 254      -6.122   8.718 -17.019  1.00 42.42           H  
ATOM   3681 HH12 ARG A 254      -7.293   7.663 -16.292  1.00 42.42           H  
ATOM   3682  NH2 ARG A 254      -4.332   8.202 -15.401  1.00 42.42           N  
ATOM   3683 HH21 ARG A 254      -4.089   8.802 -16.176  1.00 42.42           H  
ATOM   3684 HH22 ARG A 254      -3.617   7.808 -14.806  1.00 42.42           H  
ATOM   3685  CZ  ARG A 254      -5.537   7.707 -15.358  1.00 42.42           C  
ATOM   3686  N   SER A 255     -10.664   5.196  -9.407  1.00 47.94           N  
ATOM   3687  H   SER A 255      -9.876   5.078  -8.785  1.00 47.94           H  
ATOM   3688  CA  SER A 255     -11.928   5.690  -8.845  1.00 47.94           C  
ATOM   3689  HA  SER A 255     -12.681   4.907  -8.925  1.00 47.94           H  
ATOM   3690  C   SER A 255     -12.391   6.937  -9.600  1.00 47.94           C  
ATOM   3691  CB  SER A 255     -11.750   6.064  -7.369  1.00 47.94           C  
ATOM   3692  HB2 SER A 255     -11.180   6.991  -7.305  1.00 47.94           H  
ATOM   3693  HB3 SER A 255     -11.183   5.293  -6.846  1.00 47.94           H  
ATOM   3694  O   SER A 255     -11.581   7.814  -9.916  1.00 47.94           O  
ATOM   3695  OG  SER A 255     -12.991   6.250  -6.720  1.00 47.94           O  
ATOM   3696  HG  SER A 255     -13.239   5.385  -6.386  1.00 47.94           H  
ATOM   3697  N   SER A 256     -13.697   7.051  -9.830  1.00 46.16           N  
ATOM   3698  H   SER A 256     -14.296   6.318  -9.479  1.00 46.16           H  
ATOM   3699  CA  SER A 256     -14.371   8.180 -10.491  1.00 46.16           C  
ATOM   3700  HA  SER A 256     -13.920   8.325 -11.472  1.00 46.16           H  
ATOM   3701  C   SER A 256     -14.257   9.517  -9.739  1.00 46.16           C  
ATOM   3702  CB  SER A 256     -15.843   7.806 -10.694  1.00 46.16           C  
ATOM   3703  HB2 SER A 256     -16.396   8.656 -11.093  1.00 46.16           H  
ATOM   3704  HB3 SER A 256     -15.905   6.980 -11.402  1.00 46.16           H  
ATOM   3705  O   SER A 256     -14.680  10.555 -10.245  1.00 46.16           O  
ATOM   3706  OG  SER A 256     -16.403   7.397  -9.457  1.00 46.16           O  
ATOM   3707  HG  SER A 256     -17.266   7.008  -9.618  1.00 46.16           H  
ATOM   3708  N   THR A 257     -13.641   9.536  -8.553  1.00 53.38           N  
ATOM   3709  H   THR A 257     -13.281   8.658  -8.207  1.00 53.38           H  
ATOM   3710  CA  THR A 257     -13.322  10.764  -7.818  1.00 53.38           C  
ATOM   3711  HA  THR A 257     -14.063  11.515  -8.091  1.00 53.38           H  
ATOM   3712  C   THR A 257     -11.925  11.281  -8.205  1.00 53.38           C  
ATOM   3713  CB  THR A 257     -13.463  10.572  -6.301  1.00 53.38           C  
ATOM   3714  HB  THR A 257     -13.127  11.486  -5.810  1.00 53.38           H  
ATOM   3715  O   THR A 257     -10.917  10.617  -7.941  1.00 53.38           O  
ATOM   3716  CG2 THR A 257     -14.917  10.325  -5.901  1.00 53.38           C  
ATOM   3717 HG21 THR A 257     -15.539  11.157  -6.230  1.00 53.38           H  
ATOM   3718 HG22 THR A 257     -14.988  10.240  -4.816  1.00 53.38           H  
ATOM   3719 HG23 THR A 257     -15.286   9.406  -6.354  1.00 53.38           H  
ATOM   3720  OG1 THR A 257     -12.697   9.495  -5.806  1.00 53.38           O  
ATOM   3721  HG1 THR A 257     -13.131   8.676  -6.053  1.00 53.38           H  
ATOM   3722  N   PRO A 258     -11.793  12.480  -8.814  1.00 39.01           N  
ATOM   3723  CA  PRO A 258     -10.497  13.012  -9.214  1.00 39.01           C  
ATOM   3724  HA  PRO A 258      -9.917  12.234  -9.712  1.00 39.01           H  
ATOM   3725  C   PRO A 258      -9.719  13.488  -7.980  1.00 39.01           C  
ATOM   3726  CB  PRO A 258     -10.806  14.119 -10.230  1.00 39.01           C  
ATOM   3727  HB2 PRO A 258     -10.047  14.901 -10.247  1.00 39.01           H  
ATOM   3728  HB3 PRO A 258     -10.913  13.677 -11.221  1.00 39.01           H  
ATOM   3729  O   PRO A 258      -9.684  14.673  -7.646  1.00 39.01           O  
ATOM   3730  CG  PRO A 258     -12.164  14.643  -9.766  1.00 39.01           C  
ATOM   3731  HG2 PRO A 258     -12.027  15.364  -8.960  1.00 39.01           H  
ATOM   3732  HG3 PRO A 258     -12.727  15.088 -10.586  1.00 39.01           H  
ATOM   3733  CD  PRO A 258     -12.855  13.391  -9.223  1.00 39.01           C  
ATOM   3734  HD2 PRO A 258     -13.501  13.654  -8.385  1.00 39.01           H  
ATOM   3735  HD3 PRO A 258     -13.442  12.926 -10.015  1.00 39.01           H  
ATOM   3736  N   ILE A 259      -9.039  12.571  -7.290  1.00 47.20           N  
ATOM   3737  H   ILE A 259      -9.221  11.601  -7.505  1.00 47.20           H  
ATOM   3738  CA  ILE A 259      -8.025  12.930  -6.296  1.00 47.20           C  
ATOM   3739  HA  ILE A 259      -8.425  13.732  -5.675  1.00 47.20           H  
ATOM   3740  C   ILE A 259      -6.826  13.478  -7.069  1.00 47.20           C  
ATOM   3741  CB  ILE A 259      -7.679  11.758  -5.350  1.00 47.20           C  
ATOM   3742  HB  ILE A 259      -7.341  10.912  -5.949  1.00 47.20           H  
ATOM   3743  O   ILE A 259      -5.975  12.734  -7.563  1.00 47.20           O  
ATOM   3744  CG1 ILE A 259      -8.939  11.337  -4.556  1.00 47.20           C  
ATOM   3745 HG12 ILE A 259      -9.742  11.103  -5.255  1.00 47.20           H  
ATOM   3746 HG13 ILE A 259      -9.275  12.166  -3.933  1.00 47.20           H  
ATOM   3747  CG2 ILE A 259      -6.545  12.170  -4.384  1.00 47.20           C  
ATOM   3748 HG21 ILE A 259      -6.275  11.331  -3.743  1.00 47.20           H  
ATOM   3749 HG22 ILE A 259      -5.653  12.461  -4.939  1.00 47.20           H  
ATOM   3750 HG23 ILE A 259      -6.872  13.006  -3.766  1.00 47.20           H  
ATOM   3751  CD1 ILE A 259      -8.746  10.098  -3.675  1.00 47.20           C  
ATOM   3752 HD11 ILE A 259      -8.344   9.278  -4.270  1.00 47.20           H  
ATOM   3753 HD12 ILE A 259      -9.712   9.796  -3.270  1.00 47.20           H  
ATOM   3754 HD13 ILE A 259      -8.078  10.317  -2.842  1.00 47.20           H  
ATOM   3755  N   ARG A 260      -6.773  14.811  -7.187  1.00 41.70           N  
ATOM   3756  H   ARG A 260      -7.597  15.310  -6.884  1.00 41.70           H  
ATOM   3757  CA  ARG A 260      -5.657  15.562  -7.771  1.00 41.70           C  
ATOM   3758  HA  ARG A 260      -5.678  15.430  -8.853  1.00 41.70           H  
ATOM   3759  C   ARG A 260      -4.321  15.015  -7.246  1.00 41.70           C  
ATOM   3760  CB  ARG A 260      -5.805  17.064  -7.444  1.00 41.70           C  
ATOM   3761  HB2 ARG A 260      -6.008  17.184  -6.380  1.00 41.70           H  
ATOM   3762  HB3 ARG A 260      -4.854  17.552  -7.659  1.00 41.70           H  
ATOM   3763  O   ARG A 260      -3.975  15.182  -6.081  1.00 41.70           O  
ATOM   3764  CG  ARG A 260      -6.899  17.780  -8.260  1.00 41.70           C  
ATOM   3765  HG2 ARG A 260      -6.680  17.660  -9.321  1.00 41.70           H  
ATOM   3766  HG3 ARG A 260      -7.872  17.339  -8.048  1.00 41.70           H  
ATOM   3767  CD  ARG A 260      -6.929  19.281  -7.916  1.00 41.70           C  
ATOM   3768  HD2 ARG A 260      -7.325  19.404  -6.908  1.00 41.70           H  
ATOM   3769  HD3 ARG A 260      -5.904  19.652  -7.934  1.00 41.70           H  
ATOM   3770  NE  ARG A 260      -7.751  20.059  -8.869  1.00 41.70           N  
ATOM   3771  HE  ARG A 260      -8.552  19.588  -9.266  1.00 41.70           H  
ATOM   3772  NH1 ARG A 260      -6.604  22.056  -8.761  1.00 41.70           N  
ATOM   3773 HH11 ARG A 260      -6.018  21.680  -8.029  1.00 41.70           H  
ATOM   3774 HH12 ARG A 260      -6.525  23.020  -9.050  1.00 41.70           H  
ATOM   3775  NH2 ARG A 260      -8.357  21.873 -10.119  1.00 41.70           N  
ATOM   3776 HH21 ARG A 260      -9.138  21.362 -10.505  1.00 41.70           H  
ATOM   3777 HH22 ARG A 260      -8.249  22.841 -10.385  1.00 41.70           H  
ATOM   3778  CZ  ARG A 260      -7.566  21.318  -9.243  1.00 41.70           C  
ATOM   3779  N   SER A 261      -3.545  14.400  -8.136  1.00 44.38           N  
ATOM   3780  H   SER A 261      -3.966  14.174  -9.026  1.00 44.38           H  
ATOM   3781  CA  SER A 261      -2.104  14.176  -7.978  1.00 44.38           C  
ATOM   3782  HA  SER A 261      -1.788  13.603  -8.850  1.00 44.38           H  
ATOM   3783  C   SER A 261      -1.653  13.343  -6.758  1.00 44.38           C  
ATOM   3784  CB  SER A 261      -1.389  15.534  -8.073  1.00 44.38           C  
ATOM   3785  HB2 SER A 261      -1.690  16.166  -7.238  1.00 44.38           H  
ATOM   3786  HB3 SER A 261      -1.666  16.027  -9.005  1.00 44.38           H  
ATOM   3787  O   SER A 261      -0.673  13.695  -6.090  1.00 44.38           O  
ATOM   3788  OG  SER A 261       0.012  15.368  -8.040  1.00 44.38           O  
ATOM   3789  HG  SER A 261       0.189  14.922  -7.208  1.00 44.38           H  
ATOM   3790  N   ARG A 262      -2.247  12.172  -6.495  1.00 52.32           N  
ATOM   3791  H   ARG A 262      -3.072  11.920  -7.020  1.00 52.32           H  
ATOM   3792  CA  ARG A 262      -1.451  11.100  -5.865  1.00 52.32           C  
ATOM   3793  HA  ARG A 262      -0.705  11.540  -5.203  1.00 52.32           H  
ATOM   3794  C   ARG A 262      -0.670  10.407  -6.974  1.00 52.32           C  
ATOM   3795  CB  ARG A 262      -2.301  10.148  -5.006  1.00 52.32           C  
ATOM   3796  HB2 ARG A 262      -1.877   9.145  -5.057  1.00 52.32           H  
ATOM   3797  HB3 ARG A 262      -3.324  10.111  -5.382  1.00 52.32           H  
ATOM   3798  O   ARG A 262      -1.249   9.707  -7.793  1.00 52.32           O  
ATOM   3799  CG  ARG A 262      -2.278  10.610  -3.539  1.00 52.32           C  
ATOM   3800  HG2 ARG A 262      -2.705  11.611  -3.473  1.00 52.32           H  
ATOM   3801  HG3 ARG A 262      -1.246  10.643  -3.190  1.00 52.32           H  
ATOM   3802  CD  ARG A 262      -3.073   9.666  -2.632  1.00 52.32           C  
ATOM   3803  HD2 ARG A 262      -4.112   9.678  -2.963  1.00 52.32           H  
ATOM   3804  HD3 ARG A 262      -2.684   8.654  -2.742  1.00 52.32           H  
ATOM   3805  NE  ARG A 262      -2.983  10.077  -1.213  1.00 52.32           N  
ATOM   3806  HE  ARG A 262      -2.225  10.698  -0.968  1.00 52.32           H  
ATOM   3807  NH1 ARG A 262      -4.885   9.021  -0.465  1.00 52.32           N  
ATOM   3808 HH11 ARG A 262      -5.084   8.704  -1.404  1.00 52.32           H  
ATOM   3809 HH12 ARG A 262      -5.559   8.841   0.264  1.00 52.32           H  
ATOM   3810  NH2 ARG A 262      -3.663  10.216   0.961  1.00 52.32           N  
ATOM   3811 HH21 ARG A 262      -4.357  10.013   1.666  1.00 52.32           H  
ATOM   3812 HH22 ARG A 262      -2.914  10.860   1.172  1.00 52.32           H  
ATOM   3813  CZ  ARG A 262      -3.838   9.767  -0.251  1.00 52.32           C  
ATOM   3814  N   GLY A 263       0.638  10.680  -7.031  1.00 54.53           N  
ATOM   3815  H   GLY A 263       1.011  11.342  -6.366  1.00 54.53           H  
ATOM   3816  CA  GLY A 263       1.550  10.013  -7.962  1.00 54.53           C  
ATOM   3817  HA2 GLY A 263       2.584  10.259  -7.719  1.00 54.53           H  
ATOM   3818  HA3 GLY A 263       1.334  10.354  -8.975  1.00 54.53           H  
ATOM   3819  C   GLY A 263       1.379   8.496  -7.912  1.00 54.53           C  
ATOM   3820  O   GLY A 263       0.891   7.988  -6.900  1.00 54.53           O  
ATOM   3821  N   LEU A 264       1.769   7.816  -9.002  1.00 59.75           N  
ATOM   3822  H   LEU A 264       2.109   8.337  -9.798  1.00 59.75           H  
ATOM   3823  CA  LEU A 264       1.607   6.370  -9.184  1.00 59.75           C  
ATOM   3824  HA  LEU A 264       0.605   6.200  -9.577  1.00 59.75           H  
ATOM   3825  C   LEU A 264       1.777   5.629  -7.851  1.00 59.75           C  
ATOM   3826  CB  LEU A 264       2.643   5.800 -10.173  1.00 59.75           C  
ATOM   3827  HB2 LEU A 264       3.615   6.266 -10.010  1.00 59.75           H  
ATOM   3828  HB3 LEU A 264       2.757   4.740  -9.946  1.00 59.75           H  
ATOM   3829  O   LEU A 264       2.755   5.926  -7.146  1.00 59.75           O  
ATOM   3830  CG  LEU A 264       2.255   5.887 -11.658  1.00 59.75           C  
ATOM   3831  HG  LEU A 264       1.235   5.526 -11.786  1.00 59.75           H  
ATOM   3832  CD1 LEU A 264       2.353   7.316 -12.195  1.00 59.75           C  
ATOM   3833 HD11 LEU A 264       2.155   7.304 -13.267  1.00 59.75           H  
ATOM   3834 HD12 LEU A 264       1.595   7.944 -11.726  1.00 59.75           H  
ATOM   3835 HD13 LEU A 264       3.351   7.719 -12.025  1.00 59.75           H  
ATOM   3836  CD2 LEU A 264       3.192   4.996 -12.471  1.00 59.75           C  
ATOM   3837 HD21 LEU A 264       2.910   5.027 -13.524  1.00 59.75           H  
ATOM   3838 HD22 LEU A 264       3.104   3.960 -12.143  1.00 59.75           H  
ATOM   3839 HD23 LEU A 264       4.228   5.321 -12.370  1.00 59.75           H  
ATOM   3840  N   PRO A 265       0.851   4.716  -7.498  1.00 66.13           N  
ATOM   3841  CA  PRO A 265       0.942   3.947  -6.268  1.00 66.13           C  
ATOM   3842  HA  PRO A 265       0.719   4.595  -5.421  1.00 66.13           H  
ATOM   3843  C   PRO A 265       2.362   3.399  -6.132  1.00 66.13           C  
ATOM   3844  CB  PRO A 265      -0.130   2.854  -6.357  1.00 66.13           C  
ATOM   3845  HB2 PRO A 265      -1.008   3.158  -5.788  1.00 66.13           H  
ATOM   3846  HB3 PRO A 265       0.235   1.890  -6.002  1.00 66.13           H  
ATOM   3847  O   PRO A 265       2.876   2.682  -6.987  1.00 66.13           O  
ATOM   3848  CG  PRO A 265      -0.483   2.799  -7.841  1.00 66.13           C  
ATOM   3849  HG2 PRO A 265      -1.508   2.472  -8.012  1.00 66.13           H  
ATOM   3850  HG3 PRO A 265       0.224   2.151  -8.360  1.00 66.13           H  
ATOM   3851  CD  PRO A 265      -0.243   4.221  -8.320  1.00 66.13           C  
ATOM   3852  HD2 PRO A 265       0.011   4.196  -9.380  1.00 66.13           H  
ATOM   3853  HD3 PRO A 265      -1.133   4.827  -8.154  1.00 66.13           H  
ATOM   3854  N   ARG A 266       3.049   3.851  -5.083  1.00 76.72           N  
ATOM   3855  H   ARG A 266       2.555   4.431  -4.420  1.00 76.72           H  
ATOM   3856  CA  ARG A 266       4.394   3.388  -4.758  1.00 76.72           C  
ATOM   3857  HA  ARG A 266       4.860   3.026  -5.674  1.00 76.72           H  
ATOM   3858  C   ARG A 266       4.260   2.205  -3.818  1.00 76.72           C  
ATOM   3859  CB  ARG A 266       5.244   4.517  -4.163  1.00 76.72           C  
ATOM   3860  HB2 ARG A 266       4.680   5.033  -3.387  1.00 76.72           H  
ATOM   3861  HB3 ARG A 266       6.141   4.093  -3.712  1.00 76.72           H  
ATOM   3862  O   ARG A 266       3.377   2.231  -2.957  1.00 76.72           O  
ATOM   3863  CG  ARG A 266       5.657   5.502  -5.259  1.00 76.72           C  
ATOM   3864  HG2 ARG A 266       6.151   4.961  -6.066  1.00 76.72           H  
ATOM   3865  HG3 ARG A 266       4.772   6.001  -5.654  1.00 76.72           H  
ATOM   3866  CD  ARG A 266       6.610   6.556  -4.700  1.00 76.72           C  
ATOM   3867  HD2 ARG A 266       7.473   6.055  -4.262  1.00 76.72           H  
ATOM   3868  HD3 ARG A 266       6.085   7.115  -3.925  1.00 76.72           H  
ATOM   3869  NE  ARG A 266       7.054   7.467  -5.769  1.00 76.72           N  
ATOM   3870  HE  ARG A 266       6.738   7.232  -6.699  1.00 76.72           H  
ATOM   3871  NH1 ARG A 266       8.136   8.983  -4.438  1.00 76.72           N  
ATOM   3872 HH11 ARG A 266       8.596   9.876  -4.327  1.00 76.72           H  
ATOM   3873 HH12 ARG A 266       7.840   8.443  -3.638  1.00 76.72           H  
ATOM   3874  NH2 ARG A 266       8.056   9.303  -6.651  1.00 76.72           N  
ATOM   3875 HH21 ARG A 266       8.534  10.187  -6.547  1.00 76.72           H  
ATOM   3876 HH22 ARG A 266       7.732   9.017  -7.564  1.00 76.72           H  
ATOM   3877  CZ  ARG A 266       7.748   8.577  -5.616  1.00 76.72           C  
ATOM   3878  N   PRO A 267       5.163   1.217  -3.913  1.00 81.71           N  
ATOM   3879  CA  PRO A 267       5.156   0.149  -2.938  1.00 81.71           C  
ATOM   3880  HA  PRO A 267       4.177  -0.330  -2.927  1.00 81.71           H  
ATOM   3881  C   PRO A 267       5.458   0.776  -1.569  1.00 81.71           C  
ATOM   3882  CB  PRO A 267       6.207  -0.850  -3.412  1.00 81.71           C  
ATOM   3883  HB2 PRO A 267       6.677  -1.375  -2.580  1.00 81.71           H  
ATOM   3884  HB3 PRO A 267       5.741  -1.565  -4.089  1.00 81.71           H  
ATOM   3885  O   PRO A 267       6.259   1.724  -1.494  1.00 81.71           O  
ATOM   3886  CG  PRO A 267       7.212   0.011  -4.183  1.00 81.71           C  
ATOM   3887  HG2 PRO A 267       7.626  -0.532  -5.032  1.00 81.71           H  
ATOM   3888  HG3 PRO A 267       8.010   0.321  -3.509  1.00 81.71           H  
ATOM   3889  CD  PRO A 267       6.428   1.247  -4.636  1.00 81.71           C  
ATOM   3890  HD2 PRO A 267       6.994   2.138  -4.365  1.00 81.71           H  
ATOM   3891  HD3 PRO A 267       6.275   1.249  -5.715  1.00 81.71           H  
ATOM   3892  N   PRO A 268       4.812   0.303  -0.493  1.00 86.51           N  
ATOM   3893  CA  PRO A 268       5.025   0.858   0.834  1.00 86.51           C  
ATOM   3894  HA  PRO A 268       4.710   1.901   0.840  1.00 86.51           H  
ATOM   3895  C   PRO A 268       6.506   0.788   1.220  1.00 86.51           C  
ATOM   3896  CB  PRO A 268       4.122   0.059   1.771  1.00 86.51           C  
ATOM   3897  HB2 PRO A 268       3.199   0.610   1.954  1.00 86.51           H  
ATOM   3898  HB3 PRO A 268       4.629  -0.174   2.707  1.00 86.51           H  
ATOM   3899  O   PRO A 268       7.283  -0.006   0.711  1.00 86.51           O  
ATOM   3900  CG  PRO A 268       3.810  -1.221   1.012  1.00 86.51           C  
ATOM   3901  HG2 PRO A 268       4.578  -1.965   1.223  1.00 86.51           H  
ATOM   3902  HG3 PRO A 268       2.818  -1.587   1.279  1.00 86.51           H  
ATOM   3903  CD  PRO A 268       3.886  -0.816  -0.453  1.00 86.51           C  
ATOM   3904  HD2 PRO A 268       4.234  -1.657  -1.053  1.00 86.51           H  
ATOM   3905  HD3 PRO A 268       2.908  -0.482  -0.801  1.00 86.51           H  
ATOM   3906  N   SER A 269       6.971   1.654   2.111  1.00 87.66           N  
ATOM   3907  H   SER A 269       6.332   2.305   2.546  1.00 87.66           H  
ATOM   3908  CA  SER A 269       8.378   1.583   2.515  1.00 87.66           C  
ATOM   3909  HA  SER A 269       9.003   1.533   1.623  1.00 87.66           H  
ATOM   3910  C   SER A 269       8.627   0.331   3.364  1.00 87.66           C  
ATOM   3911  CB  SER A 269       8.759   2.842   3.280  1.00 87.66           C  
ATOM   3912  HB2 SER A 269       8.056   2.957   4.105  1.00 87.66           H  
ATOM   3913  HB3 SER A 269       8.681   3.707   2.622  1.00 87.66           H  
ATOM   3914  O   SER A 269       8.000   0.187   4.416  1.00 87.66           O  
ATOM   3915  OG  SER A 269      10.074   2.752   3.799  1.00 87.66           O  
ATOM   3916  HG  SER A 269      10.158   3.437   4.467  1.00 87.66           H  
ATOM   3917  N   ARG A 270       9.624  -0.487   2.981  1.00 88.77           N  
ATOM   3918  H   ARG A 270       9.970  -0.363   2.040  1.00 88.77           H  
ATOM   3919  CA  ARG A 270      10.170  -1.610   3.782  1.00 88.77           C  
ATOM   3920  HA  ARG A 270       9.396  -2.360   3.945  1.00 88.77           H  
ATOM   3921  C   ARG A 270      10.615  -1.215   5.196  1.00 88.77           C  
ATOM   3922  CB  ARG A 270      11.363  -2.272   3.053  1.00 88.77           C  
ATOM   3923  HB2 ARG A 270      12.038  -1.503   2.677  1.00 88.77           H  
ATOM   3924  HB3 ARG A 270      11.915  -2.878   3.771  1.00 88.77           H  
ATOM   3925  O   ARG A 270      10.804  -2.080   6.032  1.00 88.77           O  
ATOM   3926  CG  ARG A 270      10.944  -3.203   1.907  1.00 88.77           C  
ATOM   3927  HG2 ARG A 270      10.271  -3.957   2.316  1.00 88.77           H  
ATOM   3928  HG3 ARG A 270      10.429  -2.632   1.134  1.00 88.77           H  
ATOM   3929  CD  ARG A 270      12.139  -3.949   1.299  1.00 88.77           C  
ATOM   3930  HD2 ARG A 270      12.621  -4.522   2.091  1.00 88.77           H  
ATOM   3931  HD3 ARG A 270      12.851  -3.225   0.901  1.00 88.77           H  
ATOM   3932  NE  ARG A 270      11.709  -4.866   0.221  1.00 88.77           N  
ATOM   3933  HE  ARG A 270      10.732  -4.841  -0.031  1.00 88.77           H  
ATOM   3934  NH1 ARG A 270      13.654  -6.084   0.024  1.00 88.77           N  
ATOM   3935 HH11 ARG A 270      14.123  -6.891  -0.362  1.00 88.77           H  
ATOM   3936 HH12 ARG A 270      14.017  -5.654   0.863  1.00 88.77           H  
ATOM   3937  NH2 ARG A 270      11.926  -6.552  -1.301  1.00 88.77           N  
ATOM   3938 HH21 ARG A 270      12.443  -7.334  -1.679  1.00 88.77           H  
ATOM   3939 HH22 ARG A 270      10.950  -6.484  -1.549  1.00 88.77           H  
ATOM   3940  CZ  ARG A 270      12.430  -5.823  -0.345  1.00 88.77           C  
ATOM   3941  N   ARG A 271      10.805   0.081   5.475  1.00 89.75           N  
ATOM   3942  H   ARG A 271      10.604   0.749   4.745  1.00 89.75           H  
ATOM   3943  CA  ARG A 271      11.148   0.566   6.826  1.00 89.75           C  
ATOM   3944  HA  ARG A 271      11.875  -0.107   7.279  1.00 89.75           H  
ATOM   3945  C   ARG A 271       9.965   0.569   7.792  1.00 89.75           C  
ATOM   3946  CB  ARG A 271      11.731   1.981   6.773  1.00 89.75           C  
ATOM   3947  HB2 ARG A 271      11.925   2.308   7.795  1.00 89.75           H  
ATOM   3948  HB3 ARG A 271      10.997   2.661   6.341  1.00 89.75           H  
ATOM   3949  O   ARG A 271      10.186   0.564   8.992  1.00 89.75           O  
ATOM   3950  CG  ARG A 271      13.042   2.056   5.989  1.00 89.75           C  
ATOM   3951  HG2 ARG A 271      12.863   1.799   4.945  1.00 89.75           H  
ATOM   3952  HG3 ARG A 271      13.765   1.362   6.416  1.00 89.75           H  
ATOM   3953  CD  ARG A 271      13.583   3.483   6.079  1.00 89.75           C  
ATOM   3954  HD2 ARG A 271      12.812   4.173   5.736  1.00 89.75           H  
ATOM   3955  HD3 ARG A 271      13.812   3.703   7.122  1.00 89.75           H  
ATOM   3956  NE  ARG A 271      14.796   3.652   5.260  1.00 89.75           N  
ATOM   3957  HE  ARG A 271      15.198   2.808   4.877  1.00 89.75           H  
ATOM   3958  NH1 ARG A 271      15.028   5.911   5.583  1.00 89.75           N  
ATOM   3959 HH11 ARG A 271      15.562   6.763   5.489  1.00 89.75           H  
ATOM   3960 HH12 ARG A 271      14.239   5.886   6.213  1.00 89.75           H  
ATOM   3961  NH2 ARG A 271      16.512   4.811   4.326  1.00 89.75           N  
ATOM   3962 HH21 ARG A 271      17.032   5.672   4.230  1.00 89.75           H  
ATOM   3963 HH22 ARG A 271      16.890   3.945   3.968  1.00 89.75           H  
ATOM   3964  CZ  ARG A 271      15.436   4.788   5.059  1.00 89.75           C  
ATOM   3965  N   TYR A 272       8.743   0.655   7.271  1.00 90.22           N  
ATOM   3966  H   TYR A 272       8.644   0.596   6.268  1.00 90.22           H  
ATOM   3967  CA  TYR A 272       7.527   0.794   8.080  1.00 90.22           C  
ATOM   3968  HA  TYR A 272       7.784   0.808   9.139  1.00 90.22           H  
ATOM   3969  C   TYR A 272       6.555  -0.368   7.895  1.00 90.22           C  
ATOM   3970  CB  TYR A 272       6.829   2.119   7.736  1.00 90.22           C  
ATOM   3971  HB2 TYR A 272       6.483   2.073   6.704  1.00 90.22           H  
ATOM   3972  HB3 TYR A 272       5.948   2.224   8.370  1.00 90.22           H  
ATOM   3973  O   TYR A 272       5.567  -0.432   8.617  1.00 90.22           O  
ATOM   3974  CG  TYR A 272       7.682   3.358   7.917  1.00 90.22           C  
ATOM   3975  CD1 TYR A 272       8.137   3.714   9.200  1.00 90.22           C  
ATOM   3976  HD1 TYR A 272       7.888   3.099  10.052  1.00 90.22           H  
ATOM   3977  CD2 TYR A 272       7.998   4.168   6.810  1.00 90.22           C  
ATOM   3978  HD2 TYR A 272       7.577   3.935   5.843  1.00 90.22           H  
ATOM   3979  CE1 TYR A 272       8.920   4.870   9.376  1.00 90.22           C  
ATOM   3980  HE1 TYR A 272       9.262   5.136  10.365  1.00 90.22           H  
ATOM   3981  CE2 TYR A 272       8.803   5.310   6.975  1.00 90.22           C  
ATOM   3982  HE2 TYR A 272       9.031   5.957   6.141  1.00 90.22           H  
ATOM   3983  OH  TYR A 272      10.029   6.772   8.415  1.00 90.22           O  
ATOM   3984  HH  TYR A 272      10.185   6.954   9.344  1.00 90.22           H  
ATOM   3985  CZ  TYR A 272       9.261   5.663   8.261  1.00 90.22           C  
ATOM   3986  N   HIS A 273       6.798  -1.230   6.905  1.00 92.90           N  
ATOM   3987  H   HIS A 273       7.669  -1.173   6.397  1.00 92.90           H  
ATOM   3988  CA  HIS A 273       5.926  -2.345   6.570  1.00 92.90           C  
ATOM   3989  HA  HIS A 273       5.184  -2.460   7.359  1.00 92.90           H  
ATOM   3990  C   HIS A 273       6.742  -3.624   6.486  1.00 92.90           C  
ATOM   3991  CB  HIS A 273       5.176  -2.105   5.251  1.00 92.90           C  
ATOM   3992  HB2 HIS A 273       5.894  -2.042   4.433  1.00 92.90           H  
ATOM   3993  HB3 HIS A 273       4.525  -2.958   5.060  1.00 92.90           H  
ATOM   3994  O   HIS A 273       7.767  -3.662   5.796  1.00 92.90           O  
ATOM   3995  CG  HIS A 273       4.343  -0.852   5.261  1.00 92.90           C  
ATOM   3996  CD2 HIS A 273       2.979  -0.754   5.328  1.00 92.90           C  
ATOM   3997  HD2 HIS A 273       2.285  -1.579   5.378  1.00 92.90           H  
ATOM   3998  ND1 HIS A 273       4.845   0.424   5.206  1.00 92.90           N  
ATOM   3999  HD1 HIS A 273       5.831   0.639   5.156  1.00 92.90           H  
ATOM   4000  CE1 HIS A 273       3.814   1.279   5.263  1.00 92.90           C  
ATOM   4001  HE1 HIS A 273       3.897   2.356   5.250  1.00 92.90           H  
ATOM   4002  NE2 HIS A 273       2.655   0.613   5.338  1.00 92.90           N  
ATOM   4003  N   THR A 274       6.247  -4.666   7.138  1.00 93.81           N  
ATOM   4004  H   THR A 274       5.444  -4.531   7.736  1.00 93.81           H  
ATOM   4005  CA  THR A 274       6.728  -6.034   6.962  1.00 93.81           C  
ATOM   4006  HA  THR A 274       7.817  -6.031   6.922  1.00 93.81           H  
ATOM   4007  C   THR A 274       6.171  -6.582   5.655  1.00 93.81           C  
ATOM   4008  CB  THR A 274       6.297  -6.903   8.145  1.00 93.81           C  
ATOM   4009  HB  THR A 274       5.209  -6.972   8.168  1.00 93.81           H  
ATOM   4010  O   THR A 274       4.978  -6.462   5.399  1.00 93.81           O  
ATOM   4011  CG2 THR A 274       6.904  -8.303   8.086  1.00 93.81           C  
ATOM   4012 HG21 THR A 274       7.992  -8.241   8.049  1.00 93.81           H  
ATOM   4013 HG22 THR A 274       6.612  -8.866   8.973  1.00 93.81           H  
ATOM   4014 HG23 THR A 274       6.540  -8.838   7.209  1.00 93.81           H  
ATOM   4015  OG1 THR A 274       6.744  -6.303   9.337  1.00 93.81           O  
ATOM   4016  HG1 THR A 274       6.332  -6.771  10.067  1.00 93.81           H  
ATOM   4017  N   TYR A 275       7.028  -7.144   4.808  1.00 93.94           N  
ATOM   4018  H   TYR A 275       7.974  -7.315   5.118  1.00 93.94           H  
ATOM   4019  CA  TYR A 275       6.643  -7.678   3.503  1.00 93.94           C  
ATOM   4020  HA  TYR A 275       5.738  -7.190   3.141  1.00 93.94           H  
ATOM   4021  C   TYR A 275       6.360  -9.170   3.617  1.00 93.94           C  
ATOM   4022  CB  TYR A 275       7.772  -7.415   2.500  1.00 93.94           C  
ATOM   4023  HB2 TYR A 275       7.749  -8.193   1.737  1.00 93.94           H  
ATOM   4024  HB3 TYR A 275       8.736  -7.506   3.000  1.00 93.94           H  
ATOM   4025  O   TYR A 275       7.248  -9.920   4.016  1.00 93.94           O  
ATOM   4026  CG  TYR A 275       7.695  -6.070   1.814  1.00 93.94           C  
ATOM   4027  CD1 TYR A 275       7.508  -6.027   0.421  1.00 93.94           C  
ATOM   4028  HD1 TYR A 275       7.391  -6.943  -0.140  1.00 93.94           H  
ATOM   4029  CD2 TYR A 275       7.791  -4.875   2.554  1.00 93.94           C  
ATOM   4030  HD2 TYR A 275       7.901  -4.912   3.628  1.00 93.94           H  
ATOM   4031  CE1 TYR A 275       7.440  -4.797  -0.243  1.00 93.94           C  
ATOM   4032  HE1 TYR A 275       7.278  -4.776  -1.311  1.00 93.94           H  
ATOM   4033  CE2 TYR A 275       7.708  -3.635   1.894  1.00 93.94           C  
ATOM   4034  HE2 TYR A 275       7.736  -2.707   2.447  1.00 93.94           H  
ATOM   4035  OH  TYR A 275       7.539  -2.454  -0.188  1.00 93.94           O  
ATOM   4036  HH  TYR A 275       7.168  -2.581  -1.065  1.00 93.94           H  
ATOM   4037  CZ  TYR A 275       7.549  -3.610   0.495  1.00 93.94           C  
ATOM   4038  N   THR A 276       5.163  -9.588   3.228  1.00 93.78           N  
ATOM   4039  H   THR A 276       4.462  -8.915   2.954  1.00 93.78           H  
ATOM   4040  CA  THR A 276       4.725 -10.987   3.237  1.00 93.78           C  
ATOM   4041  HA  THR A 276       5.568 -11.640   3.462  1.00 93.78           H  
ATOM   4042  C   THR A 276       4.216 -11.355   1.849  1.00 93.78           C  
ATOM   4043  CB  THR A 276       3.659 -11.231   4.319  1.00 93.78           C  
ATOM   4044  HB  THR A 276       3.142 -12.172   4.127  1.00 93.78           H  
ATOM   4045  O   THR A 276       3.391 -10.648   1.264  1.00 93.78           O  
ATOM   4046  CG2 THR A 276       4.287 -11.268   5.712  1.00 93.78           C  
ATOM   4047 HG21 THR A 276       4.764 -10.315   5.942  1.00 93.78           H  
ATOM   4048 HG22 THR A 276       3.513 -11.484   6.449  1.00 93.78           H  
ATOM   4049 HG23 THR A 276       5.027 -12.067   5.754  1.00 93.78           H  
ATOM   4050  OG1 THR A 276       2.734 -10.167   4.361  1.00 93.78           O  
ATOM   4051  HG1 THR A 276       1.868 -10.555   4.509  1.00 93.78           H  
ATOM   4052  N   ARG A 277       4.769 -12.427   1.274  1.00 93.00           N  
ATOM   4053  H   ARG A 277       5.334 -13.044   1.840  1.00 93.00           H  
ATOM   4054  CA  ARG A 277       4.342 -12.913  -0.040  1.00 93.00           C  
ATOM   4055  HA  ARG A 277       4.080 -12.056  -0.659  1.00 93.00           H  
ATOM   4056  C   ARG A 277       3.094 -13.764   0.159  1.00 93.00           C  
ATOM   4057  CB  ARG A 277       5.474 -13.679  -0.739  1.00 93.00           C  
ATOM   4058  HB2 ARG A 277       5.682 -14.601  -0.197  1.00 93.00           H  
ATOM   4059  HB3 ARG A 277       6.372 -13.061  -0.736  1.00 93.00           H  
ATOM   4060  O   ARG A 277       3.152 -14.739   0.890  1.00 93.00           O  
ATOM   4061  CG  ARG A 277       5.104 -14.006  -2.195  1.00 93.00           C  
ATOM   4062  HG2 ARG A 277       4.203 -14.619  -2.220  1.00 93.00           H  
ATOM   4063  HG3 ARG A 277       4.913 -13.077  -2.732  1.00 93.00           H  
ATOM   4064  CD  ARG A 277       6.241 -14.766  -2.887  1.00 93.00           C  
ATOM   4065  HD2 ARG A 277       7.161 -14.190  -2.788  1.00 93.00           H  
ATOM   4066  HD3 ARG A 277       6.369 -15.726  -2.388  1.00 93.00           H  
ATOM   4067  NE  ARG A 277       5.956 -14.985  -4.320  1.00 93.00           N  
ATOM   4068  HE  ARG A 277       5.065 -14.656  -4.663  1.00 93.00           H  
ATOM   4069  NH1 ARG A 277       7.851 -16.175  -4.839  1.00 93.00           N  
ATOM   4070 HH11 ARG A 277       8.367 -16.723  -5.513  1.00 93.00           H  
ATOM   4071 HH12 ARG A 277       8.077 -16.231  -3.856  1.00 93.00           H  
ATOM   4072  NH2 ARG A 277       6.387 -15.683  -6.450  1.00 93.00           N  
ATOM   4073 HH21 ARG A 277       5.527 -15.274  -6.786  1.00 93.00           H  
ATOM   4074 HH22 ARG A 277       6.973 -16.144  -7.132  1.00 93.00           H  
ATOM   4075  CZ  ARG A 277       6.729 -15.611  -5.194  1.00 93.00           C  
ATOM   4076  N   THR A 278       2.001 -13.389  -0.490  1.00 92.06           N  
ATOM   4077  H   THR A 278       2.086 -12.666  -1.190  1.00 92.06           H  
ATOM   4078  CA  THR A 278       0.693 -14.066  -0.388  1.00 92.06           C  
ATOM   4079  HA  THR A 278       0.804 -14.985   0.188  1.00 92.06           H  
ATOM   4080  C   THR A 278       0.224 -14.465  -1.785  1.00 92.06           C  
ATOM   4081  CB  THR A 278      -0.347 -13.189   0.333  1.00 92.06           C  
ATOM   4082  HB  THR A 278      -1.360 -13.532   0.121  1.00 92.06           H  
ATOM   4083  O   THR A 278       0.659 -13.845  -2.764  1.00 92.06           O  
ATOM   4084  CG2 THR A 278      -0.114 -13.207   1.840  1.00 92.06           C  
ATOM   4085 HG21 THR A 278      -0.211 -14.227   2.211  1.00 92.06           H  
ATOM   4086 HG22 THR A 278      -0.876 -12.600   2.329  1.00 92.06           H  
ATOM   4087 HG23 THR A 278       0.882 -12.840   2.087  1.00 92.06           H  
ATOM   4088  OG1 THR A 278      -0.204 -11.847  -0.067  1.00 92.06           O  
ATOM   4089  HG1 THR A 278       0.741 -11.682  -0.038  1.00 92.06           H  
ATOM   4090  N   PRO A 279      -0.590 -15.524  -1.927  1.00 91.93           N  
ATOM   4091  CA  PRO A 279      -1.063 -15.956  -3.233  1.00 91.93           C  
ATOM   4092  HA  PRO A 279      -0.219 -16.108  -3.906  1.00 91.93           H  
ATOM   4093  C   PRO A 279      -1.987 -14.887  -3.822  1.00 91.93           C  
ATOM   4094  CB  PRO A 279      -1.762 -17.295  -2.997  1.00 91.93           C  
ATOM   4095  HB2 PRO A 279      -1.028 -18.101  -3.012  1.00 91.93           H  
ATOM   4096  HB3 PRO A 279      -2.555 -17.485  -3.720  1.00 91.93           H  
ATOM   4097  O   PRO A 279      -2.672 -14.160  -3.102  1.00 91.93           O  
ATOM   4098  CG  PRO A 279      -2.310 -17.133  -1.586  1.00 91.93           C  
ATOM   4099  HG2 PRO A 279      -2.453 -18.095  -1.094  1.00 91.93           H  
ATOM   4100  HG3 PRO A 279      -3.251 -16.585  -1.649  1.00 91.93           H  
ATOM   4101  CD  PRO A 279      -1.258 -16.280  -0.876  1.00 91.93           C  
ATOM   4102  HD2 PRO A 279      -0.540 -16.930  -0.376  1.00 91.93           H  
ATOM   4103  HD3 PRO A 279      -1.741 -15.627  -0.149  1.00 91.93           H  
ATOM   4104  N   LEU A 280      -1.997 -14.769  -5.151  1.00 90.12           N  
ATOM   4105  H   LEU A 280      -1.515 -15.466  -5.701  1.00 90.12           H  
ATOM   4106  CA  LEU A 280      -2.710 -13.689  -5.837  1.00 90.12           C  
ATOM   4107  HA  LEU A 280      -2.308 -12.739  -5.486  1.00 90.12           H  
ATOM   4108  C   LEU A 280      -4.213 -13.694  -5.512  1.00 90.12           C  
ATOM   4109  CB  LEU A 280      -2.458 -13.833  -7.348  1.00 90.12           C  
ATOM   4110  HB2 LEU A 280      -1.384 -13.851  -7.534  1.00 90.12           H  
ATOM   4111  HB3 LEU A 280      -2.870 -14.788  -7.673  1.00 90.12           H  
ATOM   4112  O   LEU A 280      -4.797 -12.635  -5.303  1.00 90.12           O  
ATOM   4113  CG  LEU A 280      -3.088 -12.716  -8.199  1.00 90.12           C  
ATOM   4114  HG  LEU A 280      -4.157 -12.653  -7.991  1.00 90.12           H  
ATOM   4115  CD1 LEU A 280      -2.434 -11.357  -7.927  1.00 90.12           C  
ATOM   4116 HD11 LEU A 280      -2.877 -10.612  -8.587  1.00 90.12           H  
ATOM   4117 HD12 LEU A 280      -2.627 -11.050  -6.899  1.00 90.12           H  
ATOM   4118 HD13 LEU A 280      -1.360 -11.411  -8.107  1.00 90.12           H  
ATOM   4119  CD2 LEU A 280      -2.930 -13.065  -9.676  1.00 90.12           C  
ATOM   4120 HD21 LEU A 280      -3.460 -13.993  -9.891  1.00 90.12           H  
ATOM   4121 HD22 LEU A 280      -3.367 -12.279 -10.291  1.00 90.12           H  
ATOM   4122 HD23 LEU A 280      -1.877 -13.192  -9.931  1.00 90.12           H  
ATOM   4123  N   GLN A 281      -4.810 -14.881  -5.415  1.00 89.25           N  
ATOM   4124  H   GLN A 281      -4.249 -15.708  -5.559  1.00 89.25           H  
ATOM   4125  CA  GLN A 281      -6.238 -15.076  -5.169  1.00 89.25           C  
ATOM   4126  HA  GLN A 281      -6.806 -14.560  -5.944  1.00 89.25           H  
ATOM   4127  C   GLN A 281      -6.680 -14.488  -3.823  1.00 89.25           C  
ATOM   4128  CB  GLN A 281      -6.578 -16.577  -5.227  1.00 89.25           C  
ATOM   4129  HB2 GLN A 281      -7.640 -16.672  -5.003  1.00 89.25           H  
ATOM   4130  HB3 GLN A 281      -6.029 -17.116  -4.456  1.00 89.25           H  
ATOM   4131  O   GLN A 281      -7.742 -13.891  -3.739  1.00 89.25           O  
ATOM   4132  CG  GLN A 281      -6.347 -17.245  -6.597  1.00 89.25           C  
ATOM   4133  HG2 GLN A 281      -6.710 -16.586  -7.385  1.00 89.25           H  
ATOM   4134  HG3 GLN A 281      -6.950 -18.153  -6.630  1.00 89.25           H  
ATOM   4135  CD  GLN A 281      -4.903 -17.650  -6.908  1.00 89.25           C  
ATOM   4136  NE2 GLN A 281      -4.668 -18.250  -8.051  1.00 89.25           N  
ATOM   4137 HE21 GLN A 281      -5.424 -18.462  -8.687  1.00 89.25           H  
ATOM   4138 HE22 GLN A 281      -3.722 -18.562  -8.220  1.00 89.25           H  
ATOM   4139  OE1 GLN A 281      -3.961 -17.427  -6.158  1.00 89.25           O  
ATOM   4140  N   GLU A 282      -5.852 -14.595  -2.784  1.00 88.81           N  
ATOM   4141  H   GLU A 282      -4.960 -15.049  -2.916  1.00 88.81           H  
ATOM   4142  CA  GLU A 282      -6.146 -14.042  -1.453  1.00 88.81           C  
ATOM   4143  HA  GLU A 282      -7.176 -14.257  -1.168  1.00 88.81           H  
ATOM   4144  C   GLU A 282      -5.964 -12.521  -1.378  1.00 88.81           C  
ATOM   4145  CB  GLU A 282      -5.193 -14.692  -0.456  1.00 88.81           C  
ATOM   4146  HB2 GLU A 282      -4.179 -14.624  -0.851  1.00 88.81           H  
ATOM   4147  HB3 GLU A 282      -5.213 -14.128   0.476  1.00 88.81           H  
ATOM   4148  O   GLU A 282      -6.568 -11.845  -0.544  1.00 88.81           O  
ATOM   4149  CG  GLU A 282      -5.542 -16.158  -0.163  1.00 88.81           C  
ATOM   4150  HG2 GLU A 282      -5.596 -16.717  -1.097  1.00 88.81           H  
ATOM   4151  HG3 GLU A 282      -6.519 -16.201   0.319  1.00 88.81           H  
ATOM   4152  CD  GLU A 282      -4.486 -16.785   0.751  1.00 88.81           C  
ATOM   4153  OE1 GLU A 282      -4.398 -18.027   0.801  1.00 88.81           O  
ATOM   4154  OE2 GLU A 282      -3.708 -16.011   1.351  1.00 88.81           O  
ATOM   4155  N   ILE A 283      -5.117 -11.963  -2.247  1.00 88.04           N  
ATOM   4156  H   ILE A 283      -4.645 -12.573  -2.899  1.00 88.04           H  
ATOM   4157  CA  ILE A 283      -4.932 -10.514  -2.360  1.00 88.04           C  
ATOM   4158  HA  ILE A 283      -4.919 -10.084  -1.358  1.00 88.04           H  
ATOM   4159  C   ILE A 283      -6.103  -9.892  -3.113  1.00 88.04           C  
ATOM   4160  CB  ILE A 283      -3.597 -10.180  -3.055  1.00 88.04           C  
ATOM   4161  HB  ILE A 283      -3.600 -10.649  -4.039  1.00 88.04           H  
ATOM   4162  O   ILE A 283      -6.524  -8.793  -2.759  1.00 88.04           O  
ATOM   4163  CG1 ILE A 283      -2.409 -10.738  -2.245  1.00 88.04           C  
ATOM   4164 HG12 ILE A 283      -2.336 -10.230  -1.284  1.00 88.04           H  
ATOM   4165 HG13 ILE A 283      -2.558 -11.801  -2.051  1.00 88.04           H  
ATOM   4166  CG2 ILE A 283      -3.420  -8.659  -3.253  1.00 88.04           C  
ATOM   4167 HG21 ILE A 283      -2.501  -8.460  -3.803  1.00 88.04           H  
ATOM   4168 HG22 ILE A 283      -4.236  -8.247  -3.847  1.00 88.04           H  
ATOM   4169 HG23 ILE A 283      -3.381  -8.166  -2.281  1.00 88.04           H  
ATOM   4170  CD1 ILE A 283      -1.093 -10.593  -3.003  1.00 88.04           C  
ATOM   4171 HD11 ILE A 283      -0.751  -9.559  -2.965  1.00 88.04           H  
ATOM   4172 HD12 ILE A 283      -1.234 -10.895  -4.041  1.00 88.04           H  
ATOM   4173 HD13 ILE A 283      -0.338 -11.236  -2.552  1.00 88.04           H  
ATOM   4174  N   LEU A 284      -6.610 -10.540  -4.160  1.00 86.62           N  
ATOM   4175  H   LEU A 284      -6.216 -11.432  -4.425  1.00 86.62           H  
ATOM   4176  CA  LEU A 284      -7.774 -10.047  -4.897  1.00 86.62           C  
ATOM   4177  HA  LEU A 284      -7.671  -8.976  -5.066  1.00 86.62           H  
ATOM   4178  C   LEU A 284      -9.040 -10.218  -4.055  1.00 86.62           C  
ATOM   4179  CB  LEU A 284      -7.875 -10.734  -6.269  1.00 86.62           C  
ATOM   4180  HB2 LEU A 284      -7.508 -11.759  -6.208  1.00 86.62           H  
ATOM   4181  HB3 LEU A 284      -8.928 -10.780  -6.545  1.00 86.62           H  
ATOM   4182  O   LEU A 284      -9.698  -9.216  -3.772  1.00 86.62           O  
ATOM   4183  CG  LEU A 284      -7.140  -9.963  -7.383  1.00 86.62           C  
ATOM   4184  HG  LEU A 284      -7.536  -8.949  -7.431  1.00 86.62           H  
ATOM   4185  CD1 LEU A 284      -5.626  -9.878  -7.171  1.00 86.62           C  
ATOM   4186 HD11 LEU A 284      -5.224 -10.885  -7.063  1.00 86.62           H  
ATOM   4187 HD12 LEU A 284      -5.167  -9.389  -8.030  1.00 86.62           H  
ATOM   4188 HD13 LEU A 284      -5.409  -9.298  -6.274  1.00 86.62           H  
ATOM   4189  CD2 LEU A 284      -7.387 -10.635  -8.732  1.00 86.62           C  
ATOM   4190 HD21 LEU A 284      -6.994 -11.651  -8.727  1.00 86.62           H  
ATOM   4191 HD22 LEU A 284      -8.460 -10.672  -8.925  1.00 86.62           H  
ATOM   4192 HD23 LEU A 284      -6.918 -10.059  -9.529  1.00 86.62           H  
ATOM   4193  N   ASP A 285      -9.271 -11.424  -3.535  1.00 85.85           N  
ATOM   4194  H   ASP A 285      -8.670 -12.194  -3.794  1.00 85.85           H  
ATOM   4195  CA  ASP A 285     -10.469 -11.771  -2.776  1.00 85.85           C  
ATOM   4196  HA  ASP A 285     -11.198 -10.970  -2.899  1.00 85.85           H  
ATOM   4197  C   ASP A 285     -10.145 -11.965  -1.288  1.00 85.85           C  
ATOM   4198  CB  ASP A 285     -11.140 -13.016  -3.364  1.00 85.85           C  
ATOM   4199  HB2 ASP A 285     -10.442 -13.853  -3.340  1.00 85.85           H  
ATOM   4200  HB3 ASP A 285     -11.997 -13.274  -2.742  1.00 85.85           H  
ATOM   4201  O   ASP A 285      -9.668 -13.028  -0.872  1.00 85.85           O  
ATOM   4202  CG  ASP A 285     -11.632 -12.798  -4.794  1.00 85.85           C  
ATOM   4203  OD1 ASP A 285     -11.918 -11.632  -5.143  1.00 85.85           O  
ATOM   4204  OD2 ASP A 285     -11.699 -13.821  -5.510  1.00 85.85           O  
ATOM   4205  N   PRO A 286     -10.446 -10.970  -0.435  1.00 83.60           N  
ATOM   4206  CA  PRO A 286     -10.139 -11.043   0.988  1.00 83.60           C  
ATOM   4207  HA  PRO A 286      -9.082 -11.270   1.127  1.00 83.60           H  
ATOM   4208  C   PRO A 286     -10.959 -12.139   1.681  1.00 83.60           C  
ATOM   4209  CB  PRO A 286     -10.440  -9.641   1.523  1.00 83.60           C  
ATOM   4210  HB2 PRO A 286     -10.737  -9.648   2.572  1.00 83.60           H  
ATOM   4211  HB3 PRO A 286      -9.556  -9.016   1.392  1.00 83.60           H  
ATOM   4212  O   PRO A 286     -10.509 -12.686   2.679  1.00 83.60           O  
ATOM   4213  CG  PRO A 286     -11.557  -9.154   0.597  1.00 83.60           C  
ATOM   4214  HG2 PRO A 286     -11.581  -8.069   0.501  1.00 83.60           H  
ATOM   4215  HG3 PRO A 286     -12.522  -9.536   0.933  1.00 83.60           H  
ATOM   4216  CD  PRO A 286     -11.210  -9.776  -0.743  1.00 83.60           C  
ATOM   4217  HD2 PRO A 286     -12.127 -10.013  -1.283  1.00 83.60           H  
ATOM   4218  HD3 PRO A 286     -10.590  -9.100  -1.332  1.00 83.60           H  
ATOM   4219  N   VAL A 287     -12.119 -12.519   1.134  1.00 85.36           N  
ATOM   4220  H   VAL A 287     -12.436 -12.048   0.298  1.00 85.36           H  
ATOM   4221  CA  VAL A 287     -12.956 -13.612   1.656  1.00 85.36           C  
ATOM   4222  HA  VAL A 287     -13.244 -13.394   2.685  1.00 85.36           H  
ATOM   4223  C   VAL A 287     -12.183 -14.931   1.665  1.00 85.36           C  
ATOM   4224  CB  VAL A 287     -14.239 -13.768   0.814  1.00 85.36           C  
ATOM   4225  HB  VAL A 287     -13.957 -14.035  -0.205  1.00 85.36           H  
ATOM   4226  O   VAL A 287     -12.293 -15.706   2.608  1.00 85.36           O  
ATOM   4227  CG1 VAL A 287     -15.149 -14.864   1.376  1.00 85.36           C  
ATOM   4228 HG11 VAL A 287     -16.085 -14.887   0.818  1.00 85.36           H  
ATOM   4229 HG12 VAL A 287     -15.373 -14.653   2.422  1.00 85.36           H  
ATOM   4230 HG13 VAL A 287     -14.680 -15.844   1.295  1.00 85.36           H  
ATOM   4231  CG2 VAL A 287     -15.052 -12.470   0.761  1.00 85.36           C  
ATOM   4232 HG21 VAL A 287     -15.441 -12.226   1.749  1.00 85.36           H  
ATOM   4233 HG22 VAL A 287     -14.467 -11.640   0.364  1.00 85.36           H  
ATOM   4234 HG23 VAL A 287     -15.905 -12.619   0.099  1.00 85.36           H  
ATOM   4235  N   ARG A 288     -11.325 -15.171   0.667  1.00 84.54           N  
ATOM   4236  H   ARG A 288     -11.207 -14.467  -0.049  1.00 84.54           H  
ATOM   4237  CA  ARG A 288     -10.505 -16.388   0.598  1.00 84.54           C  
ATOM   4238  HA  ARG A 288     -11.141 -17.245   0.822  1.00 84.54           H  
ATOM   4239  C   ARG A 288      -9.391 -16.407   1.643  1.00 84.54           C  
ATOM   4240  CB  ARG A 288      -9.964 -16.521  -0.828  1.00 84.54           C  
ATOM   4241  HB2 ARG A 288     -10.807 -16.437  -1.515  1.00 84.54           H  
ATOM   4242  HB3 ARG A 288      -9.269 -15.709  -1.041  1.00 84.54           H  
ATOM   4243  O   ARG A 288      -9.029 -17.474   2.122  1.00 84.54           O  
ATOM   4244  CG  ARG A 288      -9.255 -17.866  -1.048  1.00 84.54           C  
ATOM   4245  HG2 ARG A 288      -8.302 -17.862  -0.519  1.00 84.54           H  
ATOM   4246  HG3 ARG A 288      -9.867 -18.677  -0.654  1.00 84.54           H  
ATOM   4247  CD  ARG A 288      -8.989 -18.104  -2.539  1.00 84.54           C  
ATOM   4248  HD2 ARG A 288      -8.345 -18.976  -2.652  1.00 84.54           H  
ATOM   4249  HD3 ARG A 288      -8.452 -17.241  -2.932  1.00 84.54           H  
ATOM   4250  NE  ARG A 288     -10.242 -18.292  -3.302  1.00 84.54           N  
ATOM   4251  HE  ARG A 288     -10.614 -17.471  -3.758  1.00 84.54           H  
ATOM   4252  NH1 ARG A 288     -10.582 -20.520  -2.843  1.00 84.54           N  
ATOM   4253 HH11 ARG A 288     -11.159 -21.346  -2.910  1.00 84.54           H  
ATOM   4254 HH12 ARG A 288      -9.735 -20.529  -2.292  1.00 84.54           H  
ATOM   4255  NH2 ARG A 288     -12.081 -19.397  -4.056  1.00 84.54           N  
ATOM   4256 HH21 ARG A 288     -12.417 -18.541  -4.475  1.00 84.54           H  
ATOM   4257 HH22 ARG A 288     -12.651 -20.229  -4.114  1.00 84.54           H  
ATOM   4258  CZ  ARG A 288     -10.958 -19.400  -3.397  1.00 84.54           C  
ATOM   4259  N   ALA A 289      -8.867 -15.237   1.999  1.00 83.56           N  
ATOM   4260  H   ALA A 289      -9.229 -14.403   1.560  1.00 83.56           H  
ATOM   4261  CA  ALA A 289      -7.829 -15.098   3.015  1.00 83.56           C  
ATOM   4262  HA  ALA A 289      -7.089 -15.888   2.887  1.00 83.56           H  
ATOM   4263  C   ALA A 289      -8.392 -15.196   4.444  1.00 83.56           C  
ATOM   4264  CB  ALA A 289      -7.151 -13.742   2.797  1.00 83.56           C  
ATOM   4265  HB1 ALA A 289      -6.862 -13.628   1.752  1.00 83.56           H  
ATOM   4266  HB2 ALA A 289      -7.832 -12.931   3.054  1.00 83.56           H  
ATOM   4267  HB3 ALA A 289      -6.267 -13.677   3.431  1.00 83.56           H  
ATOM   4268  O   ALA A 289      -7.788 -15.818   5.320  1.00 83.56           O  
ATOM   4269  N   LEU A 290      -9.536 -14.544   4.681  1.00 85.42           N  
ATOM   4270  H   LEU A 290      -9.964 -14.051   3.910  1.00 85.42           H  
ATOM   4271  CA  LEU A 290     -10.133 -14.375   6.008  1.00 85.42           C  
ATOM   4272  HA  LEU A 290      -9.354 -14.465   6.766  1.00 85.42           H  
ATOM   4273  C   LEU A 290     -11.170 -15.453   6.345  1.00 85.42           C  
ATOM   4274  CB  LEU A 290     -10.760 -12.970   6.116  1.00 85.42           C  
ATOM   4275  HB2 LEU A 290     -11.111 -12.837   7.139  1.00 85.42           H  
ATOM   4276  HB3 LEU A 290     -11.639 -12.943   5.471  1.00 85.42           H  
ATOM   4277  O   LEU A 290     -11.336 -15.774   7.513  1.00 85.42           O  
ATOM   4278  CG  LEU A 290      -9.872 -11.763   5.759  1.00 85.42           C  
ATOM   4279  HG  LEU A 290      -9.687 -11.747   4.685  1.00 85.42           H  
ATOM   4280  CD1 LEU A 290     -10.610 -10.481   6.132  1.00 85.42           C  
ATOM   4281 HD11 LEU A 290     -11.637 -10.513   5.768  1.00 85.42           H  
ATOM   4282 HD12 LEU A 290     -10.101  -9.615   5.709  1.00 85.42           H  
ATOM   4283 HD13 LEU A 290     -10.668 -10.404   7.218  1.00 85.42           H  
ATOM   4284  CD2 LEU A 290      -8.509 -11.715   6.439  1.00 85.42           C  
ATOM   4285 HD21 LEU A 290      -8.078 -12.714   6.501  1.00 85.42           H  
ATOM   4286 HD22 LEU A 290      -8.593 -11.248   7.420  1.00 85.42           H  
ATOM   4287 HD23 LEU A 290      -7.831 -11.123   5.824  1.00 85.42           H  
ATOM   4288  N   GLY A 291     -11.836 -16.023   5.344  1.00 82.65           N  
ATOM   4289  H   GLY A 291     -11.646 -15.713   4.402  1.00 82.65           H  
ATOM   4290  CA  GLY A 291     -13.025 -16.855   5.509  1.00 82.65           C  
ATOM   4291  HA2 GLY A 291     -12.990 -17.638   4.752  1.00 82.65           H  
ATOM   4292  HA3 GLY A 291     -13.028 -17.330   6.490  1.00 82.65           H  
ATOM   4293  C   GLY A 291     -14.331 -16.055   5.346  1.00 82.65           C  
ATOM   4294  O   GLY A 291     -14.331 -14.824   5.474  1.00 82.65           O  
ATOM   4295  N   PRO A 292     -15.451 -16.742   5.056  1.00 77.88           N  
ATOM   4296  CA  PRO A 292     -16.756 -16.116   4.816  1.00 77.88           C  
ATOM   4297  HA  PRO A 292     -16.671 -15.334   4.062  1.00 77.88           H  
ATOM   4298  C   PRO A 292     -17.364 -15.477   6.073  1.00 77.88           C  
ATOM   4299  CB  PRO A 292     -17.638 -17.243   4.271  1.00 77.88           C  
ATOM   4300  HB2 PRO A 292     -17.531 -17.294   3.187  1.00 77.88           H  
ATOM   4301  HB3 PRO A 292     -18.687 -17.113   4.539  1.00 77.88           H  
ATOM   4302  O   PRO A 292     -18.098 -14.503   5.968  1.00 77.88           O  
ATOM   4303  CG  PRO A 292     -17.044 -18.502   4.902  1.00 77.88           C  
ATOM   4304  HG2 PRO A 292     -17.422 -18.617   5.918  1.00 77.88           H  
ATOM   4305  HG3 PRO A 292     -17.258 -19.392   4.311  1.00 77.88           H  
ATOM   4306  CD  PRO A 292     -15.550 -18.190   4.940  1.00 77.88           C  
ATOM   4307  HD2 PRO A 292     -15.089 -18.694   5.790  1.00 77.88           H  
ATOM   4308  HD3 PRO A 292     -15.086 -18.513   4.009  1.00 77.88           H  
ATOM   4309  N   ASP A 293     -17.012 -15.963   7.264  1.00 77.91           N  
ATOM   4310  H   ASP A 293     -16.511 -16.839   7.290  1.00 77.91           H  
ATOM   4311  CA  ASP A 293     -17.616 -15.505   8.524  1.00 77.91           C  
ATOM   4312  HA  ASP A 293     -18.701 -15.505   8.414  1.00 77.91           H  
ATOM   4313  C   ASP A 293     -17.188 -14.081   8.919  1.00 77.91           C  
ATOM   4314  CB  ASP A 293     -17.246 -16.495   9.641  1.00 77.91           C  
ATOM   4315  HB2 ASP A 293     -17.718 -16.170  10.569  1.00 77.91           H  
ATOM   4316  HB3 ASP A 293     -16.166 -16.469   9.787  1.00 77.91           H  
ATOM   4317  O   ASP A 293     -17.827 -13.428   9.743  1.00 77.91           O  
ATOM   4318  CG  ASP A 293     -17.680 -17.939   9.359  1.00 77.91           C  
ATOM   4319  OD1 ASP A 293     -18.618 -18.135   8.554  1.00 77.91           O  
ATOM   4320  OD2 ASP A 293     -17.031 -18.844   9.924  1.00 77.91           O  
ATOM   4321  N   ILE A 294     -16.085 -13.591   8.343  1.00 77.65           N  
ATOM   4322  H   ILE A 294     -15.633 -14.175   7.655  1.00 77.65           H  
ATOM   4323  CA  ILE A 294     -15.472 -12.309   8.713  1.00 77.65           C  
ATOM   4324  HA  ILE A 294     -15.768 -12.063   9.733  1.00 77.65           H  
ATOM   4325  C   ILE A 294     -15.971 -11.162   7.831  1.00 77.65           C  
ATOM   4326  CB  ILE A 294     -13.929 -12.450   8.690  1.00 77.65           C  
ATOM   4327  HB  ILE A 294     -13.617 -12.744   7.688  1.00 77.65           H  
ATOM   4328  O   ILE A 294     -16.032 -10.013   8.277  1.00 77.65           O  
ATOM   4329  CG1 ILE A 294     -13.502 -13.563   9.681  1.00 77.65           C  
ATOM   4330 HG12 ILE A 294     -13.836 -14.523   9.289  1.00 77.65           H  
ATOM   4331 HG13 ILE A 294     -14.014 -13.407  10.631  1.00 77.65           H  
ATOM   4332  CG2 ILE A 294     -13.253 -11.108   9.023  1.00 77.65           C  
ATOM   4333 HG21 ILE A 294     -13.504 -10.355   8.277  1.00 77.65           H  
ATOM   4334 HG22 ILE A 294     -12.169 -11.218   9.014  1.00 77.65           H  
ATOM   4335 HG23 ILE A 294     -13.590 -10.776  10.005  1.00 77.65           H  
ATOM   4336  CD1 ILE A 294     -11.999 -13.698   9.959  1.00 77.65           C  
ATOM   4337 HD11 ILE A 294     -11.621 -12.827  10.495  1.00 77.65           H  
ATOM   4338 HD12 ILE A 294     -11.445 -13.807   9.026  1.00 77.65           H  
ATOM   4339 HD13 ILE A 294     -11.827 -14.582  10.573  1.00 77.65           H  
ATOM   4340  N   ILE A 295     -16.303 -11.445   6.571  1.00 75.08           N  
ATOM   4341  H   ILE A 295     -16.400 -12.414   6.304  1.00 75.08           H  
ATOM   4342  CA  ILE A 295     -16.640 -10.424   5.580  1.00 75.08           C  
ATOM   4343  HA  ILE A 295     -16.489  -9.435   6.013  1.00 75.08           H  
ATOM   4344  C   ILE A 295     -18.109 -10.556   5.220  1.00 75.08           C  
ATOM   4345  CB  ILE A 295     -15.738 -10.516   4.334  1.00 75.08           C  
ATOM   4346  HB  ILE A 295     -15.942 -11.464   3.836  1.00 75.08           H  
ATOM   4347  O   ILE A 295     -18.550 -11.592   4.741  1.00 75.08           O  
ATOM   4348  CG1 ILE A 295     -14.248 -10.498   4.743  1.00 75.08           C  
ATOM   4349 HG12 ILE A 295     -14.026 -11.414   5.290  1.00 75.08           H  
ATOM   4350 HG13 ILE A 295     -14.051  -9.648   5.397  1.00 75.08           H  
ATOM   4351  CG2 ILE A 295     -16.073  -9.369   3.355  1.00 75.08           C  
ATOM   4352 HG21 ILE A 295     -15.494  -9.463   2.436  1.00 75.08           H  
ATOM   4353 HG22 ILE A 295     -15.880  -8.401   3.817  1.00 75.08           H  
ATOM   4354 HG23 ILE A 295     -17.119  -9.425   3.053  1.00 75.08           H  
ATOM   4355  CD1 ILE A 295     -13.303 -10.439   3.545  1.00 75.08           C  
ATOM   4356 HD11 ILE A 295     -13.191  -9.405   3.220  1.00 75.08           H  
ATOM   4357 HD12 ILE A 295     -12.327 -10.849   3.806  1.00 75.08           H  
ATOM   4358 HD13 ILE A 295     -13.710 -11.033   2.727  1.00 75.08           H  
ATOM   4359  N   ASN A 296     -18.862  -9.473   5.397  1.00 74.14           N  
ATOM   4360  H   ASN A 296     -18.447  -8.643   5.795  1.00 74.14           H  
ATOM   4361  CA  ASN A 296     -20.230  -9.434   4.907  1.00 74.14           C  
ATOM   4362  HA  ASN A 296     -20.726 -10.330   5.278  1.00 74.14           H  
ATOM   4363  C   ASN A 296     -20.217  -9.454   3.359  1.00 74.14           C  
ATOM   4364  CB  ASN A 296     -20.943  -8.220   5.526  1.00 74.14           C  
ATOM   4365  HB2 ASN A 296     -20.974  -8.357   6.607  1.00 74.14           H  
ATOM   4366  HB3 ASN A 296     -20.375  -7.313   5.317  1.00 74.14           H  
ATOM   4367  O   ASN A 296     -19.629  -8.539   2.766  1.00 74.14           O  
ATOM   4368  CG  ASN A 296     -22.368  -8.022   5.039  1.00 74.14           C  
ATOM   4369  ND2 ASN A 296     -23.081  -7.080   5.603  1.00 74.14           N  
ATOM   4370 HD21 ASN A 296     -22.729  -6.573   6.403  1.00 74.14           H  
ATOM   4371 HD22 ASN A 296     -24.033  -7.007   5.274  1.00 74.14           H  
ATOM   4372  OD1 ASN A 296     -22.872  -8.685   4.156  1.00 74.14           O  
ATOM   4373  N   PRO A 297     -20.884 -10.432   2.711  1.00 71.83           N  
ATOM   4374  CA  PRO A 297     -20.890 -10.592   1.256  1.00 71.83           C  
ATOM   4375  HA  PRO A 297     -19.869 -10.769   0.918  1.00 71.83           H  
ATOM   4376  C   PRO A 297     -21.449  -9.376   0.505  1.00 71.83           C  
ATOM   4377  CB  PRO A 297     -21.714 -11.855   0.979  1.00 71.83           C  
ATOM   4378  HB2 PRO A 297     -21.045 -12.714   0.923  1.00 71.83           H  
ATOM   4379  HB3 PRO A 297     -22.298 -11.778   0.063  1.00 71.83           H  
ATOM   4380  O   PRO A 297     -21.134  -9.163  -0.658  1.00 71.83           O  
ATOM   4381  CG  PRO A 297     -22.603 -11.986   2.212  1.00 71.83           C  
ATOM   4382  HG2 PRO A 297     -22.916 -13.017   2.379  1.00 71.83           H  
ATOM   4383  HG3 PRO A 297     -23.465 -11.325   2.121  1.00 71.83           H  
ATOM   4384  CD  PRO A 297     -21.685 -11.487   3.319  1.00 71.83           C  
ATOM   4385  HD2 PRO A 297     -22.289 -11.132   4.154  1.00 71.83           H  
ATOM   4386  HD3 PRO A 297     -21.028 -12.294   3.646  1.00 71.83           H  
ATOM   4387  N   VAL A 298     -22.214  -8.505   1.172  1.00 72.05           N  
ATOM   4388  H   VAL A 298     -22.456  -8.725   2.128  1.00 72.05           H  
ATOM   4389  CA  VAL A 298     -22.703  -7.239   0.592  1.00 72.05           C  
ATOM   4390  HA  VAL A 298     -23.286  -7.469  -0.300  1.00 72.05           H  
ATOM   4391  C   VAL A 298     -21.560  -6.316   0.139  1.00 72.05           C  
ATOM   4392  CB  VAL A 298     -23.620  -6.525   1.607  1.00 72.05           C  
ATOM   4393  HB  VAL A 298     -23.074  -6.386   2.540  1.00 72.05           H  
ATOM   4394  O   VAL A 298     -21.759  -5.476  -0.736  1.00 72.05           O  
ATOM   4395  CG1 VAL A 298     -24.111  -5.149   1.139  1.00 72.05           C  
ATOM   4396 HG11 VAL A 298     -24.567  -5.232   0.153  1.00 72.05           H  
ATOM   4397 HG12 VAL A 298     -23.277  -4.449   1.089  1.00 72.05           H  
ATOM   4398 HG13 VAL A 298     -24.841  -4.750   1.843  1.00 72.05           H  
ATOM   4399  CG2 VAL A 298     -24.873  -7.368   1.891  1.00 72.05           C  
ATOM   4400 HG21 VAL A 298     -24.601  -8.355   2.266  1.00 72.05           H  
ATOM   4401 HG22 VAL A 298     -25.449  -7.494   0.974  1.00 72.05           H  
ATOM   4402 HG23 VAL A 298     -25.492  -6.877   2.641  1.00 72.05           H  
ATOM   4403  N   TYR A 299     -20.361  -6.461   0.712  1.00 65.72           N  
ATOM   4404  H   TYR A 299     -20.239  -7.212   1.377  1.00 65.72           H  
ATOM   4405  CA  TYR A 299     -19.183  -5.668   0.346  1.00 65.72           C  
ATOM   4406  HA  TYR A 299     -19.519  -4.787  -0.201  1.00 65.72           H  
ATOM   4407  C   TYR A 299     -18.227  -6.397  -0.614  1.00 65.72           C  
ATOM   4408  CB  TYR A 299     -18.485  -5.165   1.616  1.00 65.72           C  
ATOM   4409  HB2 TYR A 299     -18.116  -6.024   2.176  1.00 65.72           H  
ATOM   4410  HB3 TYR A 299     -17.621  -4.565   1.329  1.00 65.72           H  
ATOM   4411  O   TYR A 299     -17.140  -5.882  -0.900  1.00 65.72           O  
ATOM   4412  CG  TYR A 299     -19.371  -4.314   2.509  1.00 65.72           C  
ATOM   4413  CD1 TYR A 299     -19.672  -2.986   2.154  1.00 65.72           C  
ATOM   4414  HD1 TYR A 299     -19.282  -2.576   1.234  1.00 65.72           H  
ATOM   4415  CD2 TYR A 299     -19.910  -4.864   3.684  1.00 65.72           C  
ATOM   4416  HD2 TYR A 299     -19.683  -5.893   3.920  1.00 65.72           H  
ATOM   4417  CE1 TYR A 299     -20.500  -2.205   2.984  1.00 65.72           C  
ATOM   4418  HE1 TYR A 299     -20.749  -1.189   2.713  1.00 65.72           H  
ATOM   4419  CE2 TYR A 299     -20.744  -4.092   4.517  1.00 65.72           C  
ATOM   4420  HE2 TYR A 299     -21.163  -4.525   5.413  1.00 65.72           H  
ATOM   4421  OH  TYR A 299     -21.834  -1.995   4.961  1.00 65.72           O  
ATOM   4422  HH  TYR A 299     -22.189  -2.497   5.699  1.00 65.72           H  
ATOM   4423  CZ  TYR A 299     -21.037  -2.756   4.165  1.00 65.72           C  
ATOM   4424  N   GLU A 300     -18.606  -7.570  -1.129  1.00 65.44           N  
ATOM   4425  H   GLU A 300     -19.523  -7.934  -0.915  1.00 65.44           H  
ATOM   4426  CA  GLU A 300     -17.870  -8.252  -2.197  1.00 65.44           C  
ATOM   4427  HA  GLU A 300     -16.822  -8.321  -1.905  1.00 65.44           H  
ATOM   4428  C   GLU A 300     -17.944  -7.421  -3.490  1.00 65.44           C  
ATOM   4429  CB  GLU A 300     -18.387  -9.688  -2.394  1.00 65.44           C  
ATOM   4430  HB2 GLU A 300     -17.935 -10.098  -3.297  1.00 65.44           H  
ATOM   4431  HB3 GLU A 300     -19.469  -9.672  -2.528  1.00 65.44           H  
ATOM   4432  O   GLU A 300     -19.010  -6.984  -3.915  1.00 65.44           O  
ATOM   4433  CG  GLU A 300     -17.996 -10.585  -1.205  1.00 65.44           C  
ATOM   4434  HG2 GLU A 300     -16.910 -10.669  -1.193  1.00 65.44           H  
ATOM   4435  HG3 GLU A 300     -18.282 -10.091  -0.276  1.00 65.44           H  
ATOM   4436  CD  GLU A 300     -18.604 -11.999  -1.250  1.00 65.44           C  
ATOM   4437  OE1 GLU A 300     -18.446 -12.707  -0.229  1.00 65.44           O  
ATOM   4438  OE2 GLU A 300     -19.179 -12.381  -2.291  1.00 65.44           O  
ATOM   4439  N   GLY A 301     -16.786  -7.132  -4.092  1.00 63.18           N  
ATOM   4440  H   GLY A 301     -15.946  -7.562  -3.733  1.00 63.18           H  
ATOM   4441  CA  GLY A 301     -16.670  -6.293  -5.296  1.00 63.18           C  
ATOM   4442  HA2 GLY A 301     -17.602  -6.339  -5.860  1.00 63.18           H  
ATOM   4443  HA3 GLY A 301     -15.882  -6.699  -5.930  1.00 63.18           H  
ATOM   4444  C   GLY A 301     -16.353  -4.813  -5.042  1.00 63.18           C  
ATOM   4445  O   GLY A 301     -15.988  -4.094  -5.971  1.00 63.18           O  
ATOM   4446  N   ALA A 302     -16.387  -4.341  -3.791  1.00 63.99           N  
ATOM   4447  H   ALA A 302     -16.717  -4.947  -3.054  1.00 63.99           H  
ATOM   4448  CA  ALA A 302     -15.928  -2.993  -3.450  1.00 63.99           C  
ATOM   4449  HA  ALA A 302     -16.186  -2.326  -4.273  1.00 63.99           H  
ATOM   4450  C   ALA A 302     -14.393  -2.950  -3.301  1.00 63.99           C  
ATOM   4451  CB  ALA A 302     -16.695  -2.492  -2.219  1.00 63.99           C  
ATOM   4452  HB1 ALA A 302     -17.766  -2.520  -2.418  1.00 63.99           H  
ATOM   4453  HB2 ALA A 302     -16.399  -1.468  -1.992  1.00 63.99           H  
ATOM   4454  HB3 ALA A 302     -16.478  -3.130  -1.362  1.00 63.99           H  
ATOM   4455  O   ALA A 302     -13.865  -2.765  -2.203  1.00 63.99           O  
ATOM   4456  N   GLU A 303     -13.655  -3.102  -4.408  1.00 62.07           N  
ATOM   4457  H   GLU A 303     -14.143  -3.323  -5.264  1.00 62.07           H  
ATOM   4458  CA  GLU A 303     -12.176  -3.108  -4.428  1.00 62.07           C  
ATOM   4459  HA  GLU A 303     -11.817  -3.973  -3.871  1.00 62.07           H  
ATOM   4460  C   GLU A 303     -11.541  -1.855  -3.799  1.00 62.07           C  
ATOM   4461  CB  GLU A 303     -11.659  -3.206  -5.870  1.00 62.07           C  
ATOM   4462  HB2 GLU A 303     -10.573  -3.114  -5.831  1.00 62.07           H  
ATOM   4463  HB3 GLU A 303     -12.054  -2.371  -6.448  1.00 62.07           H  
ATOM   4464  O   GLU A 303     -10.385  -1.871  -3.365  1.00 62.07           O  
ATOM   4465  CG  GLU A 303     -11.998  -4.525  -6.577  1.00 62.07           C  
ATOM   4466  HG2 GLU A 303     -13.074  -4.571  -6.749  1.00 62.07           H  
ATOM   4467  HG3 GLU A 303     -11.720  -5.347  -5.919  1.00 62.07           H  
ATOM   4468  CD  GLU A 303     -11.248  -4.668  -7.915  1.00 62.07           C  
ATOM   4469  OE1 GLU A 303     -11.243  -5.795  -8.448  1.00 62.07           O  
ATOM   4470  OE2 GLU A 303     -10.620  -3.674  -8.360  1.00 62.07           O  
ATOM   4471  N   GLU A 304     -12.294  -0.756  -3.728  1.00 61.33           N  
ATOM   4472  H   GLU A 304     -13.220  -0.811  -4.126  1.00 61.33           H  
ATOM   4473  CA  GLU A 304     -11.825   0.527  -3.210  1.00 61.33           C  
ATOM   4474  HA  GLU A 304     -10.765   0.611  -3.449  1.00 61.33           H  
ATOM   4475  C   GLU A 304     -11.932   0.669  -1.685  1.00 61.33           C  
ATOM   4476  CB  GLU A 304     -12.545   1.679  -3.928  1.00 61.33           C  
ATOM   4477  HB2 GLU A 304     -12.111   2.614  -3.576  1.00 61.33           H  
ATOM   4478  HB3 GLU A 304     -13.606   1.667  -3.679  1.00 61.33           H  
ATOM   4479  O   GLU A 304     -11.340   1.598  -1.120  1.00 61.33           O  
ATOM   4480  CG  GLU A 304     -12.369   1.591  -5.452  1.00 61.33           C  
ATOM   4481  HG2 GLU A 304     -13.034   0.823  -5.846  1.00 61.33           H  
ATOM   4482  HG3 GLU A 304     -11.342   1.289  -5.657  1.00 61.33           H  
ATOM   4483  CD  GLU A 304     -12.633   2.914  -6.178  1.00 61.33           C  
ATOM   4484  OE1 GLU A 304     -12.020   3.096  -7.250  1.00 61.33           O  
ATOM   4485  OE2 GLU A 304     -13.306   3.819  -5.630  1.00 61.33           O  
ATOM   4486  N   LEU A 305     -12.639  -0.234  -0.997  1.00 69.41           N  
ATOM   4487  H   LEU A 305     -13.023  -1.029  -1.489  1.00 69.41           H  
ATOM   4488  CA  LEU A 305     -12.925  -0.098   0.428  1.00 69.41           C  
ATOM   4489  HA  LEU A 305     -12.948   0.971   0.640  1.00 69.41           H  
ATOM   4490  C   LEU A 305     -11.822  -0.722   1.298  1.00 69.41           C  
ATOM   4491  CB  LEU A 305     -14.331  -0.658   0.721  1.00 69.41           C  
ATOM   4492  HB2 LEU A 305     -15.016  -0.330  -0.061  1.00 69.41           H  
ATOM   4493  HB3 LEU A 305     -14.282  -1.746   0.677  1.00 69.41           H  
ATOM   4494  O   LEU A 305     -11.337  -1.825   1.052  1.00 69.41           O  
ATOM   4495  CG  LEU A 305     -14.914  -0.229   2.082  1.00 69.41           C  
ATOM   4496  HG  LEU A 305     -14.207  -0.481   2.872  1.00 69.41           H  
ATOM   4497  CD1 LEU A 305     -15.208   1.275   2.143  1.00 69.41           C  
ATOM   4498 HD11 LEU A 305     -15.874   1.551   1.326  1.00 69.41           H  
ATOM   4499 HD12 LEU A 305     -15.699   1.510   3.088  1.00 69.41           H  
ATOM   4500 HD13 LEU A 305     -14.288   1.855   2.076  1.00 69.41           H  
ATOM   4501  CD2 LEU A 305     -16.218  -0.976   2.353  1.00 69.41           C  
ATOM   4502 HD21 LEU A 305     -16.957  -0.738   1.588  1.00 69.41           H  
ATOM   4503 HD22 LEU A 305     -16.039  -2.051   2.341  1.00 69.41           H  
ATOM   4504 HD23 LEU A 305     -16.614  -0.704   3.331  1.00 69.41           H  
ATOM   4505  N   SER A 306     -11.418  -0.015   2.360  1.00 82.76           N  
ATOM   4506  H   SER A 306     -11.882   0.862   2.547  1.00 82.76           H  
ATOM   4507  CA  SER A 306     -10.613  -0.635   3.417  1.00 82.76           C  
ATOM   4508  HA  SER A 306      -9.890  -1.304   2.950  1.00 82.76           H  
ATOM   4509  C   SER A 306     -11.510  -1.472   4.322  1.00 82.76           C  
ATOM   4510  CB  SER A 306      -9.819   0.391   4.233  1.00 82.76           C  
ATOM   4511  HB2 SER A 306      -9.155  -0.152   4.905  1.00 82.76           H  
ATOM   4512  HB3 SER A 306      -9.206   0.986   3.556  1.00 82.76           H  
ATOM   4513  O   SER A 306     -12.466  -0.935   4.876  1.00 82.76           O  
ATOM   4514  OG  SER A 306     -10.634   1.258   5.010  1.00 82.76           O  
ATOM   4515  HG  SER A 306     -11.475   0.808   5.121  1.00 82.76           H  
ATOM   4516  N   ILE A 307     -11.165  -2.737   4.520  1.00 83.61           N  
ATOM   4517  H   ILE A 307     -10.306  -3.062   4.099  1.00 83.61           H  
ATOM   4518  CA  ILE A 307     -11.923  -3.699   5.317  1.00 83.61           C  
ATOM   4519  HA  ILE A 307     -12.980  -3.434   5.285  1.00 83.61           H  
ATOM   4520  C   ILE A 307     -11.442  -3.615   6.764  1.00 83.61           C  
ATOM   4521  CB  ILE A 307     -11.775  -5.113   4.718  1.00 83.61           C  
ATOM   4522  HB  ILE A 307     -10.716  -5.371   4.721  1.00 83.61           H  
ATOM   4523  O   ILE A 307     -10.242  -3.723   7.035  1.00 83.61           O  
ATOM   4524  CG1 ILE A 307     -12.282  -5.122   3.258  1.00 83.61           C  
ATOM   4525 HG12 ILE A 307     -11.923  -4.249   2.712  1.00 83.61           H  
ATOM   4526 HG13 ILE A 307     -13.371  -5.090   3.245  1.00 83.61           H  
ATOM   4527  CG2 ILE A 307     -12.528  -6.163   5.555  1.00 83.61           C  
ATOM   4528 HG21 ILE A 307     -12.145  -6.200   6.575  1.00 83.61           H  
ATOM   4529 HG22 ILE A 307     -13.593  -5.933   5.588  1.00 83.61           H  
ATOM   4530 HG23 ILE A 307     -12.404  -7.157   5.126  1.00 83.61           H  
ATOM   4531  CD1 ILE A 307     -11.805  -6.335   2.468  1.00 83.61           C  
ATOM   4532 HD11 ILE A 307     -12.264  -7.245   2.853  1.00 83.61           H  
ATOM   4533 HD12 ILE A 307     -10.719  -6.416   2.522  1.00 83.61           H  
ATOM   4534 HD13 ILE A 307     -12.109  -6.192   1.431  1.00 83.61           H  
ATOM   4535  N   ALA A 308     -12.375  -3.396   7.685  1.00 85.39           N  
ATOM   4536  H   ALA A 308     -13.341  -3.369   7.392  1.00 85.39           H  
ATOM   4537  CA  ALA A 308     -12.138  -3.509   9.117  1.00 85.39           C  
ATOM   4538  HA  ALA A 308     -11.074  -3.400   9.330  1.00 85.39           H  
ATOM   4539  C   ALA A 308     -12.579  -4.903   9.570  1.00 85.39           C  
ATOM   4540  CB  ALA A 308     -12.880  -2.383   9.844  1.00 85.39           C  
ATOM   4541  HB1 ALA A 308     -12.697  -2.462  10.916  1.00 85.39           H  
ATOM   4542  HB2 ALA A 308     -12.530  -1.414   9.489  1.00 85.39           H  
ATOM   4543  HB3 ALA A 308     -13.952  -2.470   9.665  1.00 85.39           H  
ATOM   4544  O   ALA A 308     -13.699  -5.317   9.289  1.00 85.39           O  
ATOM   4545  N   ILE A 309     -11.681  -5.622  10.234  1.00 84.04           N  
ATOM   4546  H   ILE A 309     -10.816  -5.179  10.508  1.00 84.04           H  
ATOM   4547  CA  ILE A 309     -11.908  -6.979  10.726  1.00 84.04           C  
ATOM   4548  HA  ILE A 309     -12.752  -7.416  10.192  1.00 84.04           H  
ATOM   4549  C   ILE A 309     -12.223  -6.871  12.219  1.00 84.04           C  
ATOM   4550  CB  ILE A 309     -10.672  -7.858  10.448  1.00 84.04           C  
ATOM   4551  HB  ILE A 309      -9.802  -7.356  10.872  1.00 84.04           H  
ATOM   4552  O   ILE A 309     -11.437  -6.243  12.941  1.00 84.04           O  
ATOM   4553  CG1 ILE A 309     -10.456  -7.999   8.925  1.00 84.04           C  
ATOM   4554 HG12 ILE A 309     -11.208  -8.677   8.520  1.00 84.04           H  
ATOM   4555 HG13 ILE A 309     -10.585  -7.035   8.433  1.00 84.04           H  
ATOM   4556  CG2 ILE A 309     -10.805  -9.235  11.124  1.00 84.04           C  
ATOM   4557 HG21 ILE A 309     -10.798  -9.125  12.208  1.00 84.04           H  
ATOM   4558 HG22 ILE A 309      -9.967  -9.882  10.864  1.00 84.04           H  
ATOM   4559 HG23 ILE A 309     -11.735  -9.721  10.830  1.00 84.04           H  
ATOM   4560  CD1 ILE A 309      -9.051  -8.488   8.560  1.00 84.04           C  
ATOM   4561 HD11 ILE A 309      -8.955  -8.539   7.476  1.00 84.04           H  
ATOM   4562 HD12 ILE A 309      -8.311  -7.781   8.934  1.00 84.04           H  
ATOM   4563 HD13 ILE A 309      -8.862  -9.476   8.980  1.00 84.04           H  
ATOM   4564  N   PRO A 310     -13.347  -7.438  12.696  1.00 80.59           N  
ATOM   4565  CA  PRO A 310     -13.667  -7.419  14.115  1.00 80.59           C  
ATOM   4566  HA  PRO A 310     -13.741  -6.384  14.450  1.00 80.59           H  
ATOM   4567  C   PRO A 310     -12.569  -8.117  14.928  1.00 80.59           C  
ATOM   4568  CB  PRO A 310     -15.045  -8.076  14.249  1.00 80.59           C  
ATOM   4569  HB2 PRO A 310     -15.119  -8.695  15.144  1.00 80.59           H  
ATOM   4570  HB3 PRO A 310     -15.811  -7.301  14.267  1.00 80.59           H  
ATOM   4571  O   PRO A 310     -12.051  -9.169  14.551  1.00 80.59           O  
ATOM   4572  CG  PRO A 310     -15.204  -8.909  12.977  1.00 80.59           C  
ATOM   4573  HG2 PRO A 310     -16.247  -8.975  12.668  1.00 80.59           H  
ATOM   4574  HG3 PRO A 310     -14.800  -9.908  13.140  1.00 80.59           H  
ATOM   4575  CD  PRO A 310     -14.359  -8.171  11.943  1.00 80.59           C  
ATOM   4576  HD2 PRO A 310     -13.912  -8.892  11.259  1.00 80.59           H  
ATOM   4577  HD3 PRO A 310     -14.982  -7.467  11.392  1.00 80.59           H  
ATOM   4578  N   GLU A 311     -12.180  -7.509  16.051  1.00 72.00           N  
ATOM   4579  H   GLU A 311     -12.653  -6.666  16.343  1.00 72.00           H  
ATOM   4580  CA  GLU A 311     -11.182  -8.099  16.945  1.00 72.00           C  
ATOM   4581  HA  GLU A 311     -10.296  -8.335  16.355  1.00 72.00           H  
ATOM   4582  C   GLU A 311     -11.716  -9.410  17.534  1.00 72.00           C  
ATOM   4583  CB  GLU A 311     -10.769  -7.130  18.068  1.00 72.00           C  
ATOM   4584  HB2 GLU A 311     -10.074  -7.653  18.724  1.00 72.00           H  
ATOM   4585  HB3 GLU A 311     -11.645  -6.843  18.649  1.00 72.00           H  
ATOM   4586  O   GLU A 311     -12.858  -9.472  17.982  1.00 72.00           O  
ATOM   4587  CG  GLU A 311     -10.073  -5.869  17.534  1.00 72.00           C  
ATOM   4588  HG2 GLU A 311      -9.340  -6.186  16.792  1.00 72.00           H  
ATOM   4589  HG3 GLU A 311     -10.809  -5.240  17.033  1.00 72.00           H  
ATOM   4590  CD  GLU A 311      -9.350  -5.045  18.616  1.00 72.00           C  
ATOM   4591  OE1 GLU A 311      -8.350  -4.383  18.248  1.00 72.00           O  
ATOM   4592  OE2 GLU A 311      -9.760  -5.057  19.804  1.00 72.00           O  
ATOM   4593  N   GLY A 312     -10.890 -10.458  17.537  1.00 69.33           N  
ATOM   4594  H   GLY A 312      -9.971 -10.359  17.130  1.00 69.33           H  
ATOM   4595  CA  GLY A 312     -11.310 -11.788  17.988  1.00 69.33           C  
ATOM   4596  HA2 GLY A 312     -11.998 -11.691  18.828  1.00 69.33           H  
ATOM   4597  HA3 GLY A 312     -10.434 -12.340  18.329  1.00 69.33           H  
ATOM   4598  C   GLY A 312     -12.000 -12.630  16.915  1.00 69.33           C  
ATOM   4599  O   GLY A 312     -12.444 -13.731  17.228  1.00 69.33           O  
ATOM   4600  N   ALA A 313     -12.045 -12.164  15.661  1.00 69.24           N  
ATOM   4601  H   ALA A 313     -11.774 -11.210  15.469  1.00 69.24           H  
ATOM   4602  CA  ALA A 313     -12.385 -13.009  14.523  1.00 69.24           C  
ATOM   4603  HA  ALA A 313     -13.366 -13.452  14.694  1.00 69.24           H  
ATOM   4604  C   ALA A 313     -11.356 -14.149  14.393  1.00 69.24           C  
ATOM   4605  CB  ALA A 313     -12.476 -12.139  13.270  1.00 69.24           C  
ATOM   4606  HB1 ALA A 313     -12.831 -12.756  12.444  1.00 69.24           H  
ATOM   4607  HB2 ALA A 313     -13.190 -11.331  13.436  1.00 69.24           H  
ATOM   4608  HB3 ALA A 313     -11.502 -11.718  13.023  1.00 69.24           H  
ATOM   4609  O   ALA A 313     -10.268 -13.986  13.835  1.00 69.24           O  
ATOM   4610  N   GLY A 314     -11.672 -15.287  15.009  1.00 66.03           N  
ATOM   4611  H   GLY A 314     -12.534 -15.303  15.535  1.00 66.03           H  
ATOM   4612  CA  GLY A 314     -10.954 -16.542  14.832  1.00 66.03           C  
ATOM   4613  HA2 GLY A 314      -9.880 -16.358  14.860  1.00 66.03           H  
ATOM   4614  HA3 GLY A 314     -11.216 -17.230  15.636  1.00 66.03           H  
ATOM   4615  C   GLY A 314     -11.315 -17.193  13.496  1.00 66.03           C  
ATOM   4616  O   GLY A 314     -12.274 -16.793  12.846  1.00 66.03           O  
ATOM   4617  N   GLY A 315     -10.546 -18.205  13.088  1.00 71.10           N  
ATOM   4618  H   GLY A 315      -9.787 -18.512  13.679  1.00 71.10           H  
ATOM   4619  CA  GLY A 315     -10.880 -19.016  11.908  1.00 71.10           C  
ATOM   4620  HA2 GLY A 315     -11.963 -19.096  11.814  1.00 71.10           H  
ATOM   4621  HA3 GLY A 315     -10.487 -20.023  12.052  1.00 71.10           H  
ATOM   4622  C   GLY A 315     -10.342 -18.505  10.569  1.00 71.10           C  
ATOM   4623  O   GLY A 315     -10.804 -18.944   9.522  1.00 71.10           O  
ATOM   4624  N   MET A 316      -9.349 -17.613  10.580  1.00 82.24           N  
ATOM   4625  H   MET A 316      -9.016 -17.269  11.470  1.00 82.24           H  
ATOM   4626  CA  MET A 316      -8.707 -17.150   9.347  1.00 82.24           C  
ATOM   4627  HA  MET A 316      -9.483 -16.762   8.687  1.00 82.24           H  
ATOM   4628  C   MET A 316      -8.011 -18.315   8.634  1.00 82.24           C  
ATOM   4629  CB  MET A 316      -7.713 -16.022   9.637  1.00 82.24           C  
ATOM   4630  HB2 MET A 316      -7.342 -15.631   8.690  1.00 82.24           H  
ATOM   4631  HB3 MET A 316      -6.869 -16.413  10.205  1.00 82.24           H  
ATOM   4632  O   MET A 316      -7.198 -19.010   9.244  1.00 82.24           O  
ATOM   4633  CG  MET A 316      -8.379 -14.901  10.445  1.00 82.24           C  
ATOM   4634  HG2 MET A 316      -8.701 -15.298  11.408  1.00 82.24           H  
ATOM   4635  HG3 MET A 316      -9.269 -14.561   9.916  1.00 82.24           H  
ATOM   4636  SD  MET A 316      -7.318 -13.486  10.793  1.00 82.24           S  
ATOM   4637  CE  MET A 316      -7.451 -12.759   9.169  1.00 82.24           C  
ATOM   4638  HE1 MET A 316      -7.024 -13.435   8.428  1.00 82.24           H  
ATOM   4639  HE2 MET A 316      -6.961 -11.786   9.147  1.00 82.24           H  
ATOM   4640  HE3 MET A 316      -8.515 -12.635   8.965  1.00 82.24           H  
ATOM   4641  N   LEU A 317      -8.316 -18.510   7.349  1.00 83.61           N  
ATOM   4642  H   LEU A 317      -9.018 -17.916   6.930  1.00 83.61           H  
ATOM   4643  CA  LEU A 317      -7.814 -19.646   6.569  1.00 83.61           C  
ATOM   4644  HA  LEU A 317      -7.989 -20.564   7.132  1.00 83.61           H  
ATOM   4645  C   LEU A 317      -6.301 -19.571   6.337  1.00 83.61           C  
ATOM   4646  CB  LEU A 317      -8.569 -19.721   5.228  1.00 83.61           C  
ATOM   4647  HB2 LEU A 317      -8.454 -18.768   4.711  1.00 83.61           H  
ATOM   4648  HB3 LEU A 317      -8.102 -20.488   4.611  1.00 83.61           H  
ATOM   4649  O   LEU A 317      -5.618 -20.591   6.407  1.00 83.61           O  
ATOM   4650  CG  LEU A 317     -10.071 -20.044   5.350  1.00 83.61           C  
ATOM   4651  HG  LEU A 317     -10.555 -19.303   5.987  1.00 83.61           H  
ATOM   4652  CD1 LEU A 317     -10.723 -19.981   3.968  1.00 83.61           C  
ATOM   4653 HD11 LEU A 317     -11.786 -20.207   4.053  1.00 83.61           H  
ATOM   4654 HD12 LEU A 317     -10.615 -18.975   3.562  1.00 83.61           H  
ATOM   4655 HD13 LEU A 317     -10.249 -20.696   3.296  1.00 83.61           H  
ATOM   4656  CD2 LEU A 317     -10.319 -21.439   5.929  1.00 83.61           C  
ATOM   4657 HD21 LEU A 317     -11.387 -21.655   5.921  1.00 83.61           H  
ATOM   4658 HD22 LEU A 317      -9.981 -21.476   6.965  1.00 83.61           H  
ATOM   4659 HD23 LEU A 317      -9.791 -22.192   5.343  1.00 83.61           H  
ATOM   4660  N   ASN A 318      -5.766 -18.368   6.098  1.00 87.30           N  
ATOM   4661  H   ASN A 318      -6.384 -17.571   6.044  1.00 87.30           H  
ATOM   4662  CA  ASN A 318      -4.325 -18.156   5.980  1.00 87.30           C  
ATOM   4663  HA  ASN A 318      -3.849 -19.127   5.842  1.00 87.30           H  
ATOM   4664  C   ASN A 318      -3.734 -17.566   7.276  1.00 87.30           C  
ATOM   4665  CB  ASN A 318      -4.013 -17.367   4.694  1.00 87.30           C  
ATOM   4666  HB2 ASN A 318      -4.392 -17.924   3.838  1.00 87.30           H  
ATOM   4667  HB3 ASN A 318      -4.530 -16.407   4.707  1.00 87.30           H  
ATOM   4668  O   ASN A 318      -4.145 -16.503   7.758  1.00 87.30           O  
ATOM   4669  CG  ASN A 318      -2.518 -17.156   4.476  1.00 87.30           C  
ATOM   4670  ND2 ASN A 318      -2.097 -16.566   3.398  1.00 87.30           N  
ATOM   4671 HD21 ASN A 318      -1.097 -16.535   3.262  1.00 87.30           H  
ATOM   4672 HD22 ASN A 318      -2.746 -16.402   2.642  1.00 87.30           H  
ATOM   4673  OD1 ASN A 318      -1.674 -17.489   5.289  1.00 87.30           O  
ATOM   4674  N   SER A 319      -2.695 -18.228   7.799  1.00 88.46           N  
ATOM   4675  H   SER A 319      -2.354 -19.035   7.297  1.00 88.46           H  
ATOM   4676  CA  SER A 319      -1.954 -17.821   8.997  1.00 88.46           C  
ATOM   4677  HA  SER A 319      -2.656 -17.836   9.831  1.00 88.46           H  
ATOM   4678  C   SER A 319      -1.347 -16.421   8.912  1.00 88.46           C  
ATOM   4679  CB  SER A 319      -0.841 -18.827   9.303  1.00 88.46           C  
ATOM   4680  HB2 SER A 319      -0.303 -18.506  10.195  1.00 88.46           H  
ATOM   4681  HB3 SER A 319      -1.289 -19.799   9.507  1.00 88.46           H  
ATOM   4682  O   SER A 319      -1.215 -15.729   9.925  1.00 88.46           O  
ATOM   4683  OG  SER A 319       0.074 -18.966   8.230  1.00 88.46           O  
ATOM   4684  HG  SER A 319       0.411 -18.116   7.938  1.00 88.46           H  
ATOM   4685  N   ASP A 320      -0.999 -15.965   7.710  1.00 89.24           N  
ATOM   4686  H   ASP A 320      -1.134 -16.567   6.910  1.00 89.24           H  
ATOM   4687  CA  ASP A 320      -0.374 -14.658   7.494  1.00 89.24           C  
ATOM   4688  HA  ASP A 320       0.518 -14.587   8.115  1.00 89.24           H  
ATOM   4689  C   ASP A 320      -1.288 -13.496   7.886  1.00 89.24           C  
ATOM   4690  CB  ASP A 320       0.031 -14.528   6.021  1.00 89.24           C  
ATOM   4691  HB2 ASP A 320      -0.766 -14.903   5.379  1.00 89.24           H  
ATOM   4692  HB3 ASP A 320       0.161 -13.471   5.789  1.00 89.24           H  
ATOM   4693  O   ASP A 320      -0.803 -12.439   8.314  1.00 89.24           O  
ATOM   4694  CG  ASP A 320       1.351 -15.221   5.686  1.00 89.24           C  
ATOM   4695  OD1 ASP A 320       1.978 -15.788   6.610  1.00 89.24           O  
ATOM   4696  OD2 ASP A 320       1.790 -15.033   4.531  1.00 89.24           O  
ATOM   4697  N   PHE A 321      -2.602 -13.697   7.808  1.00 88.30           N  
ATOM   4698  H   PHE A 321      -2.930 -14.600   7.497  1.00 88.30           H  
ATOM   4699  CA  PHE A 321      -3.601 -12.690   8.145  1.00 88.30           C  
ATOM   4700  HA  PHE A 321      -3.160 -11.703   8.004  1.00 88.30           H  
ATOM   4701  C   PHE A 321      -4.036 -12.751   9.612  1.00 88.30           C  
ATOM   4702  CB  PHE A 321      -4.764 -12.786   7.159  1.00 88.30           C  
ATOM   4703  HB2 PHE A 321      -5.198 -13.785   7.201  1.00 88.30           H  
ATOM   4704  HB3 PHE A 321      -5.524 -12.060   7.451  1.00 88.30           H  
ATOM   4705  O   PHE A 321      -4.670 -11.815  10.090  1.00 88.30           O  
ATOM   4706  CG  PHE A 321      -4.373 -12.468   5.734  1.00 88.30           C  
ATOM   4707  CD1 PHE A 321      -4.466 -11.149   5.259  1.00 88.30           C  
ATOM   4708  HD1 PHE A 321      -4.827 -10.372   5.916  1.00 88.30           H  
ATOM   4709  CD2 PHE A 321      -3.913 -13.486   4.885  1.00 88.30           C  
ATOM   4710  HD2 PHE A 321      -3.822 -14.496   5.259  1.00 88.30           H  
ATOM   4711  CE1 PHE A 321      -4.118 -10.854   3.928  1.00 88.30           C  
ATOM   4712  HE1 PHE A 321      -4.212  -9.846   3.552  1.00 88.30           H  
ATOM   4713  CE2 PHE A 321      -3.577 -13.198   3.553  1.00 88.30           C  
ATOM   4714  HE2 PHE A 321      -3.256 -13.992   2.895  1.00 88.30           H  
ATOM   4715  CZ  PHE A 321      -3.684 -11.882   3.072  1.00 88.30           C  
ATOM   4716  HZ  PHE A 321      -3.446 -11.673   2.039  1.00 88.30           H  
ATOM   4717  N   ILE A 322      -3.612 -13.761  10.380  1.00 88.22           N  
ATOM   4718  H   ILE A 322      -3.088 -14.512   9.954  1.00 88.22           H  
ATOM   4719  CA  ILE A 322      -3.938 -13.850  11.810  1.00 88.22           C  
ATOM   4720  HA  ILE A 322      -5.021 -13.941  11.897  1.00 88.22           H  
ATOM   4721  C   ILE A 322      -3.532 -12.556  12.531  1.00 88.22           C  
ATOM   4722  CB  ILE A 322      -3.356 -15.123  12.457  1.00 88.22           C  
ATOM   4723  HB  ILE A 322      -2.279 -15.147  12.287  1.00 88.22           H  
ATOM   4724  O   ILE A 322      -2.389 -12.083  12.426  1.00 88.22           O  
ATOM   4725  CG1 ILE A 322      -4.008 -16.372  11.818  1.00 88.22           C  
ATOM   4726 HG12 ILE A 322      -3.912 -16.319  10.734  1.00 88.22           H  
ATOM   4727 HG13 ILE A 322      -5.073 -16.382  12.046  1.00 88.22           H  
ATOM   4728  CG2 ILE A 322      -3.611 -15.122  13.978  1.00 88.22           C  
ATOM   4729 HG21 ILE A 322      -3.184 -16.014  14.434  1.00 88.22           H  
ATOM   4730 HG22 ILE A 322      -3.131 -14.266  14.454  1.00 88.22           H  
ATOM   4731 HG23 ILE A 322      -4.681 -15.101  14.180  1.00 88.22           H  
ATOM   4732  CD1 ILE A 322      -3.396 -17.700  12.285  1.00 88.22           C  
ATOM   4733 HD11 ILE A 322      -2.313 -17.680  12.158  1.00 88.22           H  
ATOM   4734 HD12 ILE A 322      -3.813 -18.515  11.693  1.00 88.22           H  
ATOM   4735 HD13 ILE A 322      -3.638 -17.889  13.331  1.00 88.22           H  
ATOM   4736  N   GLY A 323      -4.503 -11.971  13.239  1.00 86.66           N  
ATOM   4737  H   GLY A 323      -5.414 -12.406  13.215  1.00 86.66           H  
ATOM   4738  CA  GLY A 323      -4.361 -10.730  14.002  1.00 86.66           C  
ATOM   4739  HA2 GLY A 323      -5.154 -10.693  14.748  1.00 86.66           H  
ATOM   4740  HA3 GLY A 323      -3.404 -10.740  14.525  1.00 86.66           H  
ATOM   4741  C   GLY A 323      -4.441  -9.439  13.179  1.00 86.66           C  
ATOM   4742  O   GLY A 323      -4.190  -8.364  13.731  1.00 86.66           O  
ATOM   4743  N   THR A 324      -4.758  -9.495  11.878  1.00 89.23           N  
ATOM   4744  H   THR A 324      -4.938 -10.389  11.445  1.00 89.23           H  
ATOM   4745  CA  THR A 324      -5.027  -8.280  11.091  1.00 89.23           C  
ATOM   4746  HA  THR A 324      -4.260  -7.541  11.323  1.00 89.23           H  
ATOM   4747  C   THR A 324      -6.376  -7.686  11.471  1.00 89.23           C  
ATOM   4748  CB  THR A 324      -4.980  -8.487   9.570  1.00 89.23           C  
ATOM   4749  HB  THR A 324      -5.229  -7.535   9.100  1.00 89.23           H  
ATOM   4750  O   THR A 324      -7.392  -8.357  11.358  1.00 89.23           O  
ATOM   4751  CG2 THR A 324      -3.596  -8.896   9.066  1.00 89.23           C  
ATOM   4752 HG21 THR A 324      -3.236  -9.766   9.614  1.00 89.23           H  
ATOM   4753 HG22 THR A 324      -3.663  -9.148   8.007  1.00 89.23           H  
ATOM   4754 HG23 THR A 324      -2.902  -8.065   9.194  1.00 89.23           H  
ATOM   4755  OG1 THR A 324      -5.910  -9.428   9.112  1.00 89.23           O  
ATOM   4756  HG1 THR A 324      -6.628  -9.487   9.746  1.00 89.23           H  
ATOM   4757  N   THR A 325      -6.394  -6.415  11.867  1.00 88.68           N  
ATOM   4758  H   THR A 325      -5.519  -5.925  11.986  1.00 88.68           H  
ATOM   4759  CA  THR A 325      -7.625  -5.668  12.181  1.00 88.68           C  
ATOM   4760  HA  THR A 325      -8.449  -6.360  12.355  1.00 88.68           H  
ATOM   4761  C   THR A 325      -8.065  -4.758  11.050  1.00 88.68           C  
ATOM   4762  CB  THR A 325      -7.443  -4.830  13.446  1.00 88.68           C  
ATOM   4763  HB  THR A 325      -8.260  -4.114  13.535  1.00 88.68           H  
ATOM   4764  O   THR A 325      -9.230  -4.378  10.963  1.00 88.68           O  
ATOM   4765  CG2 THR A 325      -7.481  -5.756  14.655  1.00 88.68           C  
ATOM   4766 HG21 THR A 325      -7.617  -5.165  15.560  1.00 88.68           H  
ATOM   4767 HG22 THR A 325      -8.342  -6.420  14.580  1.00 88.68           H  
ATOM   4768 HG23 THR A 325      -6.577  -6.363  14.712  1.00 88.68           H  
ATOM   4769  OG1 THR A 325      -6.200  -4.144  13.432  1.00 88.68           O  
ATOM   4770  HG1 THR A 325      -5.894  -4.159  14.342  1.00 88.68           H  
ATOM   4771  N   ARG A 326      -7.148  -4.402  10.148  1.00 89.50           N  
ATOM   4772  H   ARG A 326      -6.201  -4.727  10.286  1.00 89.50           H  
ATOM   4773  CA  ARG A 326      -7.471  -3.578   8.985  1.00 89.50           C  
ATOM   4774  HA  ARG A 326      -8.536  -3.683   8.782  1.00 89.50           H  
ATOM   4775  C   ARG A 326      -6.728  -4.053   7.752  1.00 89.50           C  
ATOM   4776  CB  ARG A 326      -7.186  -2.111   9.325  1.00 89.50           C  
ATOM   4777  HB2 ARG A 326      -7.629  -1.882  10.294  1.00 89.50           H  
ATOM   4778  HB3 ARG A 326      -6.110  -1.949   9.386  1.00 89.50           H  
ATOM   4779  O   ARG A 326      -5.503  -4.159   7.775  1.00 89.50           O  
ATOM   4780  CG  ARG A 326      -7.791  -1.171   8.280  1.00 89.50           C  
ATOM   4781  HG2 ARG A 326      -7.333  -1.352   7.307  1.00 89.50           H  
ATOM   4782  HG3 ARG A 326      -8.863  -1.355   8.210  1.00 89.50           H  
ATOM   4783  CD  ARG A 326      -7.551   0.281   8.691  1.00 89.50           C  
ATOM   4784  HD2 ARG A 326      -6.477   0.461   8.744  1.00 89.50           H  
ATOM   4785  HD3 ARG A 326      -7.989   0.439   9.677  1.00 89.50           H  
ATOM   4786  NE  ARG A 326      -8.172   1.198   7.721  1.00 89.50           N  
ATOM   4787  HE  ARG A 326      -8.735   0.771   7.000  1.00 89.50           H  
ATOM   4788  NH1 ARG A 326      -7.606   3.165   8.752  1.00 89.50           N  
ATOM   4789 HH11 ARG A 326      -7.187   2.619   9.491  1.00 89.50           H  
ATOM   4790 HH12 ARG A 326      -7.771   4.154   8.873  1.00 89.50           H  
ATOM   4791  NH2 ARG A 326      -8.877   3.179   6.897  1.00 89.50           N  
ATOM   4792 HH21 ARG A 326      -9.448   2.665   6.240  1.00 89.50           H  
ATOM   4793 HH22 ARG A 326      -9.035   4.171   6.998  1.00 89.50           H  
ATOM   4794  CZ  ARG A 326      -8.207   2.512   7.794  1.00 89.50           C  
ATOM   4795  N   LEU A 327      -7.458  -4.240   6.660  1.00 90.54           N  
ATOM   4796  H   LEU A 327      -8.460  -4.145   6.743  1.00 90.54           H  
ATOM   4797  CA  LEU A 327      -6.917  -4.439   5.320  1.00 90.54           C  
ATOM   4798  HA  LEU A 327      -5.829  -4.495   5.368  1.00 90.54           H  
ATOM   4799  C   LEU A 327      -7.262  -3.234   4.446  1.00 90.54           C  
ATOM   4800  CB  LEU A 327      -7.439  -5.753   4.723  1.00 90.54           C  
ATOM   4801  HB2 LEU A 327      -7.144  -5.803   3.674  1.00 90.54           H  
ATOM   4802  HB3 LEU A 327      -8.528  -5.740   4.761  1.00 90.54           H  
ATOM   4803  O   LEU A 327      -8.387  -2.749   4.418  1.00 90.54           O  
ATOM   4804  CG  LEU A 327      -6.933  -7.019   5.434  1.00 90.54           C  
ATOM   4805  HG  LEU A 327      -7.192  -6.977   6.492  1.00 90.54           H  
ATOM   4806  CD1 LEU A 327      -7.611  -8.228   4.809  1.00 90.54           C  
ATOM   4807 HD11 LEU A 327      -7.304  -9.122   5.352  1.00 90.54           H  
ATOM   4808 HD12 LEU A 327      -7.329  -8.337   3.762  1.00 90.54           H  
ATOM   4809 HD13 LEU A 327      -8.694  -8.124   4.880  1.00 90.54           H  
ATOM   4810  CD2 LEU A 327      -5.419  -7.198   5.294  1.00 90.54           C  
ATOM   4811 HD21 LEU A 327      -5.133  -7.209   4.242  1.00 90.54           H  
ATOM   4812 HD22 LEU A 327      -4.897  -6.402   5.825  1.00 90.54           H  
ATOM   4813 HD23 LEU A 327      -5.132  -8.146   5.750  1.00 90.54           H  
ATOM   4814  N   GLY A 328      -6.268  -2.705   3.749  1.00 89.93           N  
ATOM   4815  H   GLY A 328      -5.365  -3.153   3.814  1.00 89.93           H  
ATOM   4816  CA  GLY A 328      -6.445  -1.666   2.745  1.00 89.93           C  
ATOM   4817  HA2 GLY A 328      -7.180  -0.940   3.093  1.00 89.93           H  
ATOM   4818  HA3 GLY A 328      -5.498  -1.152   2.582  1.00 89.93           H  
ATOM   4819  C   GLY A 328      -6.917  -2.239   1.412  1.00 89.93           C  
ATOM   4820  O   GLY A 328      -6.921  -3.452   1.204  1.00 89.93           O  
ATOM   4821  N   ARG A 329      -7.258  -1.333   0.496  1.00 88.49           N  
ATOM   4822  H   ARG A 329      -7.302  -0.363   0.773  1.00 88.49           H  
ATOM   4823  CA  ARG A 329      -7.584  -1.653  -0.898  1.00 88.49           C  
ATOM   4824  HA  ARG A 329      -8.430  -2.340  -0.908  1.00 88.49           H  
ATOM   4825  C   ARG A 329      -6.433  -2.341  -1.636  1.00 88.49           C  
ATOM   4826  CB  ARG A 329      -8.017  -0.376  -1.630  1.00 88.49           C  
ATOM   4827  HB2 ARG A 329      -8.369  -0.652  -2.624  1.00 88.49           H  
ATOM   4828  HB3 ARG A 329      -8.851   0.076  -1.093  1.00 88.49           H  
ATOM   4829  O   ARG A 329      -5.263  -2.151  -1.277  1.00 88.49           O  
ATOM   4830  CG  ARG A 329      -6.888   0.649  -1.803  1.00 88.49           C  
ATOM   4831  HG2 ARG A 329      -6.086   0.216  -2.402  1.00 88.49           H  
ATOM   4832  HG3 ARG A 329      -6.496   0.950  -0.832  1.00 88.49           H  
ATOM   4833  CD  ARG A 329      -7.444   1.869  -2.532  1.00 88.49           C  
ATOM   4834  HD2 ARG A 329      -8.202   2.339  -1.904  1.00 88.49           H  
ATOM   4835  HD3 ARG A 329      -7.921   1.532  -3.452  1.00 88.49           H  
ATOM   4836  NE  ARG A 329      -6.376   2.831  -2.862  1.00 88.49           N  
ATOM   4837  HE  ARG A 329      -5.430   2.497  -2.747  1.00 88.49           H  
ATOM   4838  NH1 ARG A 329      -7.771   4.404  -3.777  1.00 88.49           N  
ATOM   4839 HH11 ARG A 329      -8.557   3.813  -3.548  1.00 88.49           H  
ATOM   4840 HH12 ARG A 329      -7.950   5.167  -4.415  1.00 88.49           H  
ATOM   4841  NH2 ARG A 329      -5.556   4.668  -3.919  1.00 88.49           N  
ATOM   4842 HH21 ARG A 329      -5.760   5.401  -4.584  1.00 88.49           H  
ATOM   4843 HH22 ARG A 329      -4.646   4.232  -3.907  1.00 88.49           H  
ATOM   4844  CZ  ARG A 329      -6.573   3.965  -3.507  1.00 88.49           C  
ATOM   4845  N   VAL A 330      -6.767  -3.055  -2.707  1.00 89.46           N  
ATOM   4846  H   VAL A 330      -7.742  -3.099  -2.967  1.00 89.46           H  
ATOM   4847  CA  VAL A 330      -5.781  -3.581  -3.663  1.00 89.46           C  
ATOM   4848  HA  VAL A 330      -5.002  -4.112  -3.116  1.00 89.46           H  
ATOM   4849  C   VAL A 330      -5.139  -2.420  -4.411  1.00 89.46           C  
ATOM   4850  CB  VAL A 330      -6.410  -4.562  -4.674  1.00 89.46           C  
ATOM   4851  HB  VAL A 330      -7.141  -4.034  -5.287  1.00 89.46           H  
ATOM   4852  O   VAL A 330      -5.804  -1.458  -4.795  1.00 89.46           O  
ATOM   4853  CG1 VAL A 330      -5.355  -5.208  -5.583  1.00 89.46           C  
ATOM   4854 HG11 VAL A 330      -4.584  -5.697  -4.987  1.00 89.46           H  
ATOM   4855 HG12 VAL A 330      -4.906  -4.460  -6.236  1.00 89.46           H  
ATOM   4856 HG13 VAL A 330      -5.833  -5.950  -6.222  1.00 89.46           H  
ATOM   4857  CG2 VAL A 330      -7.102  -5.714  -3.965  1.00 89.46           C  
ATOM   4858 HG21 VAL A 330      -7.877  -5.318  -3.308  1.00 89.46           H  
ATOM   4859 HG22 VAL A 330      -6.355  -6.293  -3.422  1.00 89.46           H  
ATOM   4860 HG23 VAL A 330      -7.586  -6.357  -4.699  1.00 89.46           H  
ATOM   4861  N   PHE A 331      -3.830  -2.487  -4.625  1.00 88.61           N  
ATOM   4862  H   PHE A 331      -3.300  -3.242  -4.215  1.00 88.61           H  
ATOM   4863  CA  PHE A 331      -3.166  -1.629  -5.597  1.00 88.61           C  
ATOM   4864  HA  PHE A 331      -3.896  -1.376  -6.367  1.00 88.61           H  
ATOM   4865  C   PHE A 331      -2.029  -2.370  -6.298  1.00 88.61           C  
ATOM   4866  CB  PHE A 331      -2.709  -0.312  -4.952  1.00 88.61           C  
ATOM   4867  HB2 PHE A 331      -2.260   0.312  -5.726  1.00 88.61           H  
ATOM   4868  HB3 PHE A 331      -3.589   0.218  -4.587  1.00 88.61           H  
ATOM   4869  O   PHE A 331      -1.282  -3.139  -5.691  1.00 88.61           O  
ATOM   4870  CG  PHE A 331      -1.725  -0.459  -3.809  1.00 88.61           C  
ATOM   4871  CD1 PHE A 331      -2.194  -0.701  -2.506  1.00 88.61           C  
ATOM   4872  HD1 PHE A 331      -3.253  -0.816  -2.327  1.00 88.61           H  
ATOM   4873  CD2 PHE A 331      -0.343  -0.370  -4.048  1.00 88.61           C  
ATOM   4874  HD2 PHE A 331       0.012  -0.228  -5.058  1.00 88.61           H  
ATOM   4875  CE1 PHE A 331      -1.286  -0.845  -1.446  1.00 88.61           C  
ATOM   4876  HE1 PHE A 331      -1.668  -1.060  -0.458  1.00 88.61           H  
ATOM   4877  CE2 PHE A 331       0.569  -0.512  -2.987  1.00 88.61           C  
ATOM   4878  HE2 PHE A 331       1.631  -0.471  -3.179  1.00 88.61           H  
ATOM   4879  CZ  PHE A 331       0.095  -0.745  -1.684  1.00 88.61           C  
ATOM   4880  HZ  PHE A 331       0.787  -0.882  -0.866  1.00 88.61           H  
ATOM   4881  N   GLY A 332      -1.898  -2.107  -7.596  1.00 88.25           N  
ATOM   4882  H   GLY A 332      -2.578  -1.505  -8.037  1.00 88.25           H  
ATOM   4883  CA  GLY A 332      -0.758  -2.527  -8.396  1.00 88.25           C  
ATOM   4884  HA2 GLY A 332      -0.401  -3.496  -8.047  1.00 88.25           H  
ATOM   4885  HA3 GLY A 332      -1.057  -2.633  -9.439  1.00 88.25           H  
ATOM   4886  C   GLY A 332       0.369  -1.502  -8.316  1.00 88.25           C  
ATOM   4887  O   GLY A 332       0.133  -0.296  -8.272  1.00 88.25           O  
ATOM   4888  N   VAL A 333       1.603  -1.981  -8.305  1.00 86.69           N  
ATOM   4889  H   VAL A 333       1.705  -2.986  -8.300  1.00 86.69           H  
ATOM   4890  CA  VAL A 333       2.821  -1.183  -8.376  1.00 86.69           C  
ATOM   4891  HA  VAL A 333       2.576  -0.154  -8.638  1.00 86.69           H  
ATOM   4892  C   VAL A 333       3.709  -1.776  -9.453  1.00 86.69           C  
ATOM   4893  CB  VAL A 333       3.571  -1.184  -7.039  1.00 86.69           C  
ATOM   4894  HB  VAL A 333       3.833  -2.210  -6.780  1.00 86.69           H  
ATOM   4895  O   VAL A 333       4.129  -2.931  -9.360  1.00 86.69           O  
ATOM   4896  CG1 VAL A 333       4.871  -0.384  -7.132  1.00 86.69           C  
ATOM   4897 HG11 VAL A 333       5.442  -0.606  -6.231  1.00 86.69           H  
ATOM   4898 HG12 VAL A 333       4.649   0.679  -7.227  1.00 86.69           H  
ATOM   4899 HG13 VAL A 333       5.478  -0.705  -7.978  1.00 86.69           H  
ATOM   4900  CG2 VAL A 333       2.725  -0.636  -5.890  1.00 86.69           C  
ATOM   4901 HG21 VAL A 333       2.326   0.345  -6.146  1.00 86.69           H  
ATOM   4902 HG22 VAL A 333       1.898  -1.323  -5.710  1.00 86.69           H  
ATOM   4903 HG23 VAL A 333       3.320  -0.585  -4.978  1.00 86.69           H  
ATOM   4904  N   GLU A 334       4.070  -0.945 -10.421  1.00 85.29           N  
ATOM   4905  H   GLU A 334       3.645  -0.030 -10.474  1.00 85.29           H  
ATOM   4906  CA  GLU A 334       5.084  -1.270 -11.411  1.00 85.29           C  
ATOM   4907  HA  GLU A 334       5.136  -2.353 -11.529  1.00 85.29           H  
ATOM   4908  C   GLU A 334       6.451  -0.745 -10.951  1.00 85.29           C  
ATOM   4909  CB  GLU A 334       4.663  -0.690 -12.759  1.00 85.29           C  
ATOM   4910  HB2 GLU A 334       3.609  -0.907 -12.933  1.00 85.29           H  
ATOM   4911  HB3 GLU A 334       4.803   0.390 -12.737  1.00 85.29           H  
ATOM   4912  O   GLU A 334       6.625   0.442 -10.644  1.00 85.29           O  
ATOM   4913  CG  GLU A 334       5.484  -1.311 -13.893  1.00 85.29           C  
ATOM   4914  HG2 GLU A 334       5.199  -2.356 -14.011  1.00 85.29           H  
ATOM   4915  HG3 GLU A 334       6.540  -1.282 -13.622  1.00 85.29           H  
ATOM   4916  CD  GLU A 334       5.296  -0.561 -15.215  1.00 85.29           C  
ATOM   4917  OE1 GLU A 334       6.224  -0.692 -16.042  1.00 85.29           O  
ATOM   4918  OE2 GLU A 334       4.319   0.212 -15.325  1.00 85.29           O  
ATOM   4919  N   ARG A 335       7.454  -1.624 -10.874  1.00 76.41           N  
ATOM   4920  H   ARG A 335       7.252  -2.584 -11.111  1.00 76.41           H  
ATOM   4921  CA  ARG A 335       8.833  -1.230 -10.564  1.00 76.41           C  
ATOM   4922  HA  ARG A 335       8.944  -0.181 -10.838  1.00 76.41           H  
ATOM   4923  C   ARG A 335       9.826  -2.034 -11.390  1.00 76.41           C  
ATOM   4924  CB  ARG A 335       9.083  -1.366  -9.053  1.00 76.41           C  
ATOM   4925  HB2 ARG A 335       8.305  -0.824  -8.515  1.00 76.41           H  
ATOM   4926  HB3 ARG A 335       9.031  -2.417  -8.767  1.00 76.41           H  
ATOM   4927  O   ARG A 335      10.018  -3.219 -11.156  1.00 76.41           O  
ATOM   4928  CG  ARG A 335      10.451  -0.786  -8.673  1.00 76.41           C  
ATOM   4929  HG2 ARG A 335      10.490   0.264  -8.964  1.00 76.41           H  
ATOM   4930  HG3 ARG A 335      11.236  -1.331  -9.198  1.00 76.41           H  
ATOM   4931  CD  ARG A 335      10.696  -0.904  -7.169  1.00 76.41           C  
ATOM   4932  HD2 ARG A 335       9.924  -0.341  -6.644  1.00 76.41           H  
ATOM   4933  HD3 ARG A 335      10.617  -1.956  -6.891  1.00 76.41           H  
ATOM   4934  NE  ARG A 335      12.034  -0.390  -6.812  1.00 76.41           N  
ATOM   4935  HE  ARG A 335      12.611  -0.099  -7.589  1.00 76.41           H  
ATOM   4936  NH1 ARG A 335      11.895  -0.785  -4.563  1.00 76.41           N  
ATOM   4937 HH11 ARG A 335      10.979  -1.176  -4.725  1.00 76.41           H  
ATOM   4938 HH12 ARG A 335      12.313  -0.830  -3.644  1.00 76.41           H
[truncated: 228,105 more chars]
