# Supplementary material for: Widespread Horizontal Gene Transfer Among Animal Viruses
Source: bioRxiv. 2024 Mar 26:2024.03.25.586562. Preprint. [Version 2] doi: 10.1101/2024.03.25.586562 (PMC11071296; doi:10.1101/2024.03.25.586562)
Supplement: Supplement 7 [file media-7.zip › File7_PDB/Papilloma6207_L2.pdb]

ATOM      1  N   MET A   1      28.841 -23.422  -0.641  1.00 45.97           N  
ATOM      2  H   MET A   1      29.124 -22.563  -1.091  1.00 45.97           H  
ATOM      3  H2  MET A   1      29.469 -23.657   0.114  1.00 45.97           H  
ATOM      4  H3  MET A   1      28.877 -24.181  -1.306  1.00 45.97           H  
ATOM      5  CA  MET A   1      27.451 -23.333  -0.143  1.00 45.97           C  
ATOM      6  HA  MET A   1      27.367 -22.626   0.682  1.00 45.97           H  
ATOM      7  C   MET A   1      27.109 -24.715   0.374  1.00 45.97           C  
ATOM      8  CB  MET A   1      26.492 -22.920  -1.273  1.00 45.97           C  
ATOM      9  HB2 MET A   1      26.808 -23.379  -2.210  1.00 45.97           H  
ATOM     10  HB3 MET A   1      25.488 -23.279  -1.044  1.00 45.97           H  
ATOM     11  O   MET A   1      27.450 -25.654  -0.328  1.00 45.97           O  
ATOM     12  CG  MET A   1      26.416 -21.397  -1.438  1.00 45.97           C  
ATOM     13  HG2 MET A   1      25.880 -20.990  -0.581  1.00 45.97           H  
ATOM     14  HG3 MET A   1      27.421 -20.976  -1.445  1.00 45.97           H  
ATOM     15  SD  MET A   1      25.576 -20.870  -2.957  1.00 45.97           S  
ATOM     16  CE  MET A   1      24.909 -19.269  -2.431  1.00 45.97           C  
ATOM     17  HE1 MET A   1      24.381 -18.807  -3.265  1.00 45.97           H  
ATOM     18  HE2 MET A   1      25.721 -18.617  -2.111  1.00 45.97           H  
ATOM     19  HE3 MET A   1      24.215 -19.418  -1.605  1.00 45.97           H  
ATOM     20  N   LYS A   2      26.571 -24.849   1.591  1.00 41.46           N  
ATOM     21  H   LYS A   2      26.239 -24.031   2.081  1.00 41.46           H  
ATOM     22  CA  LYS A   2      25.990 -26.124   2.046  1.00 41.46           C  
ATOM     23  HA  LYS A   2      26.457 -26.962   1.529  1.00 41.46           H  
ATOM     24  C   LYS A   2      24.515 -26.153   1.637  1.00 41.46           C  
ATOM     25  CB  LYS A   2      26.173 -26.326   3.564  1.00 41.46           C  
ATOM     26  HB2 LYS A   2      25.901 -25.414   4.095  1.00 41.46           H  
ATOM     27  HB3 LYS A   2      25.490 -27.112   3.883  1.00 41.46           H  
ATOM     28  O   LYS A   2      23.907 -25.082   1.544  1.00 41.46           O  
ATOM     29  CG  LYS A   2      27.603 -26.754   3.943  1.00 41.46           C  
ATOM     30  HG2 LYS A   2      27.880 -27.624   3.349  1.00 41.46           H  
ATOM     31  HG3 LYS A   2      28.300 -25.943   3.729  1.00 41.46           H  
ATOM     32  CD  LYS A   2      27.684 -27.126   5.434  1.00 41.46           C  
ATOM     33  HD2 LYS A   2      26.911 -27.865   5.645  1.00 41.46           H  
ATOM     34  HD3 LYS A   2      27.485 -26.241   6.038  1.00 41.46           H  
ATOM     35  CE  LYS A   2      29.052 -27.719   5.802  1.00 41.46           C  
ATOM     36  HE2 LYS A   2      29.822 -26.959   5.666  1.00 41.46           H  
ATOM     37  HE3 LYS A   2      29.261 -28.541   5.117  1.00 41.46           H  
ATOM     38  NZ  LYS A   2      29.060 -28.228   7.199  1.00 41.46           N  
ATOM     39  HZ1 LYS A   2      29.941 -28.666   7.429  1.00 41.46           H  
ATOM     40  HZ2 LYS A   2      28.343 -28.930   7.310  1.00 41.46           H  
ATOM     41  HZ3 LYS A   2      28.867 -27.493   7.865  1.00 41.46           H  
ATOM     42  N   ASP A   3      23.984 -27.344   1.380  1.00 57.26           N  
ATOM     43  H   ASP A   3      24.560 -28.171   1.447  1.00 57.26           H  
ATOM     44  CA  ASP A   3      22.637 -27.564   0.830  1.00 57.26           C  
ATOM     45  HA  ASP A   3      22.566 -27.043  -0.125  1.00 57.26           H  
ATOM     46  C   ASP A   3      21.507 -26.992   1.703  1.00 57.26           C  
ATOM     47  CB  ASP A   3      22.457 -29.063   0.547  1.00 57.26           C  
ATOM     48  HB2 ASP A   3      22.629 -29.631   1.461  1.00 57.26           H  
ATOM     49  HB3 ASP A   3      21.435 -29.245   0.215  1.00 57.26           H  
ATOM     50  O   ASP A   3      20.445 -26.642   1.197  1.00 57.26           O  
ATOM     51  CG  ASP A   3      23.416 -29.520  -0.557  1.00 57.26           C  
ATOM     52  OD1 ASP A   3      23.506 -28.790  -1.573  1.00 57.26           O  
ATOM     53  OD2 ASP A   3      24.147 -30.503  -0.322  1.00 57.26           O  
ATOM     54  N   ASP A   4      21.789 -26.717   2.977  1.00 61.66           N  
ATOM     55  H   ASP A   4      22.538 -27.259   3.383  1.00 61.66           H  
ATOM     56  CA  ASP A   4      20.862 -26.082   3.923  1.00 61.66           C  
ATOM     57  HA  ASP A   4      19.927 -26.642   3.901  1.00 61.66           H  
ATOM     58  C   ASP A   4      20.544 -24.606   3.589  1.00 61.66           C  
ATOM     59  CB  ASP A   4      21.438 -26.177   5.347  1.00 61.66           C  
ATOM     60  HB2 ASP A   4      22.218 -25.423   5.447  1.00 61.66           H  
ATOM     61  HB3 ASP A   4      20.652 -25.937   6.063  1.00 61.66           H  
ATOM     62  O   ASP A   4      19.795 -23.931   4.295  1.00 61.66           O  
ATOM     63  CG  ASP A   4      22.038 -27.540   5.711  1.00 61.66           C  
ATOM     64  OD1 ASP A   4      21.628 -28.555   5.115  1.00 61.66           O  
ATOM     65  OD2 ASP A   4      22.998 -27.510   6.514  1.00 61.66           O  
ATOM     66  N   GLY A   5      21.151 -24.042   2.539  1.00 55.01           N  
ATOM     67  H   GLY A   5      21.743 -24.644   1.983  1.00 55.01           H  
ATOM     68  CA  GLY A   5      20.911 -22.664   2.105  1.00 55.01           C  
ATOM     69  HA2 GLY A   5      21.376 -22.524   1.129  1.00 55.01           H  
ATOM     70  HA3 GLY A   5      19.837 -22.510   2.007  1.00 55.01           H  
ATOM     71  C   GLY A   5      21.467 -21.598   3.053  1.00 55.01           C  
ATOM     72  O   GLY A   5      21.139 -20.422   2.900  1.00 55.01           O  
ATOM     73  N   SER A   6      22.318 -21.988   4.004  1.00 63.68           N  
ATOM     74  H   SER A   6      22.520 -22.976   4.060  1.00 63.68           H  
ATOM     75  CA  SER A   6      23.093 -21.065   4.832  1.00 63.68           C  
ATOM     76  HA  SER A   6      22.460 -20.207   5.060  1.00 63.68           H  
ATOM     77  C   SER A   6      24.315 -20.543   4.068  1.00 63.68           C  
ATOM     78  CB  SER A   6      23.472 -21.701   6.176  1.00 63.68           C  
ATOM     79  HB2 SER A   6      22.561 -21.953   6.719  1.00 63.68           H  
ATOM     80  HB3 SER A   6      24.028 -20.969   6.762  1.00 63.68           H  
ATOM     81  O   SER A   6      24.967 -21.261   3.300  1.00 63.68           O  
ATOM     82  OG  SER A   6      24.262 -22.868   6.026  1.00 63.68           O  
ATOM     83  HG  SER A   6      23.686 -23.624   5.893  1.00 63.68           H  
ATOM     84  N   TRP A   7      24.640 -19.265   4.261  1.00 62.46           N  
ATOM     85  H   TRP A   7      24.089 -18.719   4.908  1.00 62.46           H  
ATOM     86  CA  TRP A   7      25.848 -18.661   3.702  1.00 62.46           C  
ATOM     87  HA  TRP A   7      26.512 -19.461   3.375  1.00 62.46           H  
ATOM     88  C   TRP A   7      26.612 -17.889   4.770  1.00 62.46           C  
ATOM     89  CB  TRP A   7      25.532 -17.803   2.467  1.00 62.46           C  
ATOM     90  HB2 TRP A   7      26.471 -17.486   2.013  1.00 62.46           H  
ATOM     91  HB3 TRP A   7      25.015 -18.426   1.738  1.00 62.46           H  
ATOM     92  O   TRP A   7      26.059 -17.443   5.773  1.00 62.46           O  
ATOM     93  CG  TRP A   7      24.701 -16.586   2.722  1.00 62.46           C  
ATOM     94  CD1 TRP A   7      25.160 -15.371   3.101  1.00 62.46           C  
ATOM     95  HD1 TRP A   7      26.199 -15.130   3.270  1.00 62.46           H  
ATOM     96  CD2 TRP A   7      23.248 -16.468   2.676  1.00 62.46           C  
ATOM     97  CE2 TRP A   7      22.890 -15.139   3.050  1.00 62.46           C  
ATOM     98  CE3 TRP A   7      22.196 -17.360   2.385  1.00 62.46           C  
ATOM     99  HE3 TRP A   7      22.426 -18.385   2.134  1.00 62.46           H  
ATOM    100  NE1 TRP A   7      24.094 -14.514   3.299  1.00 62.46           N  
ATOM    101  HE1 TRP A   7      24.187 -13.582   3.676  1.00 62.46           H  
ATOM    102  CH2 TRP A   7      20.531 -15.632   2.841  1.00 62.46           C  
ATOM    103  HH2 TRP A   7      19.496 -15.336   2.934  1.00 62.46           H  
ATOM    104  CZ2 TRP A   7      21.556 -14.715   3.132  1.00 62.46           C  
ATOM    105  HZ2 TRP A   7      21.319 -13.711   3.451  1.00 62.46           H  
ATOM    106  CZ3 TRP A   7      20.852 -16.950   2.469  1.00 62.46           C  
ATOM    107  HZ3 TRP A   7      20.067 -17.668   2.283  1.00 62.46           H  
ATOM    108  N   TYR A   8      27.912 -17.737   4.541  1.00 69.71           N  
ATOM    109  H   TYR A   8      28.295 -18.069   3.668  1.00 69.71           H  
ATOM    110  CA  TYR A   8      28.807 -17.034   5.447  1.00 69.71           C  
ATOM    111  HA  TYR A   8      28.310 -16.875   6.404  1.00 69.71           H  
ATOM    112  C   TYR A   8      29.163 -15.677   4.860  1.00 69.71           C  
ATOM    113  CB  TYR A   8      30.054 -17.881   5.708  1.00 69.71           C  
ATOM    114  HB2 TYR A   8      30.745 -17.285   6.304  1.00 69.71           H  
ATOM    115  HB3 TYR A   8      30.547 -18.100   4.760  1.00 69.71           H  
ATOM    116  O   TYR A   8      29.464 -15.580   3.667  1.00 69.71           O  
ATOM    117  CG  TYR A   8      29.764 -19.179   6.436  1.00 69.71           C  
ATOM    118  CD1 TYR A   8      29.759 -19.213   7.844  1.00 69.71           C  
ATOM    119  HD1 TYR A   8      29.951 -18.317   8.416  1.00 69.71           H  
ATOM    120  CD2 TYR A   8      29.469 -20.348   5.705  1.00 69.71           C  
ATOM    121  HD2 TYR A   8      29.449 -20.323   4.626  1.00 69.71           H  
ATOM    122  CE1 TYR A   8      29.489 -20.416   8.522  1.00 69.71           C  
ATOM    123  HE1 TYR A   8      29.510 -20.439   9.602  1.00 69.71           H  
ATOM    124  CE2 TYR A   8      29.170 -21.546   6.382  1.00 69.71           C  
ATOM    125  HE2 TYR A   8      28.918 -22.445   5.839  1.00 69.71           H  
ATOM    126  OH  TYR A   8      28.922 -22.751   8.433  1.00 69.71           O  
ATOM    127  HH  TYR A   8      28.981 -22.660   9.387  1.00 69.71           H  
ATOM    128  CZ  TYR A   8      29.187 -21.584   7.791  1.00 69.71           C  
ATOM    129  N   THR A   9      29.176 -14.639   5.690  1.00 66.44           N  
ATOM    130  H   THR A   9      28.924 -14.778   6.658  1.00 66.44           H  
ATOM    131  CA  THR A   9      29.792 -13.360   5.325  1.00 66.44           C  
ATOM    132  HA  THR A   9      30.085 -13.397   4.276  1.00 66.44           H  
ATOM    133  C   THR A   9      31.079 -13.164   6.120  1.00 66.44           C  
ATOM    134  CB  THR A   9      28.836 -12.166   5.436  1.00 66.44           C  
ATOM    135  HB  THR A   9      29.379 -11.282   5.100  1.00 66.44           H  
ATOM    136  O   THR A   9      31.215 -13.602   7.264  1.00 66.44           O  
ATOM    137  CG2 THR A   9      27.604 -12.310   4.540  1.00 66.44           C  
ATOM    138 HG21 THR A   9      27.057 -13.220   4.783  1.00 66.44           H  
ATOM    139 HG22 THR A   9      27.914 -12.350   3.496  1.00 66.44           H  
ATOM    140 HG23 THR A   9      26.951 -11.450   4.686  1.00 66.44           H  
ATOM    141  OG1 THR A   9      28.466 -11.938   6.767  1.00 66.44           O  
ATOM    142  HG1 THR A   9      27.574 -12.242   6.951  1.00 66.44           H  
ATOM    143  N   ARG A  10      32.081 -12.564   5.470  1.00 52.26           N  
ATOM    144  H   ARG A  10      31.900 -12.202   4.545  1.00 52.26           H  
ATOM    145  CA  ARG A  10      33.373 -12.253   6.087  1.00 52.26           C  
ATOM    146  HA  ARG A  10      33.507 -12.873   6.973  1.00 52.26           H  
ATOM    147  C   ARG A  10      33.323 -10.800   6.543  1.00 52.26           C  
ATOM    148  CB  ARG A  10      34.513 -12.561   5.097  1.00 52.26           C  
ATOM    149  HB2 ARG A  10      34.659 -11.722   4.416  1.00 52.26           H  
ATOM    150  HB3 ARG A  10      34.232 -13.430   4.501  1.00 52.26           H  
ATOM    151  O   ARG A  10      33.398  -9.897   5.712  1.00 52.26           O  
ATOM    152  CG  ARG A  10      35.831 -12.896   5.811  1.00 52.26           C  
ATOM    153  HG2 ARG A  10      35.680 -13.792   6.412  1.00 52.26           H  
ATOM    154  HG3 ARG A  10      36.123 -12.077   6.468  1.00 52.26           H  
ATOM    155  CD  ARG A  10      36.942 -13.149   4.778  1.00 52.26           C  
ATOM    156  HD2 ARG A  10      36.509 -13.650   3.913  1.00 52.26           H  
ATOM    157  HD3 ARG A  10      37.346 -12.189   4.458  1.00 52.26           H  
ATOM    158  NE  ARG A  10      38.018 -14.004   5.316  1.00 52.26           N  
ATOM    159  HE  ARG A  10      37.940 -14.281   6.284  1.00 52.26           H  
ATOM    160  NH1 ARG A  10      39.375 -14.011   3.457  1.00 52.26           N  
ATOM    161 HH11 ARG A  10      38.782 -13.317   3.024  1.00 52.26           H  
ATOM    162 HH12 ARG A  10      40.225 -14.314   3.004  1.00 52.26           H  
ATOM    163  NH2 ARG A  10      39.920 -15.259   5.224  1.00 52.26           N  
ATOM    164 HH21 ARG A  10      40.778 -15.523   4.761  1.00 52.26           H  
ATOM    165 HH22 ARG A  10      39.815 -15.506   6.197  1.00 52.26           H  
ATOM    166  CZ  ARG A  10      39.095 -14.418   4.665  1.00 52.26           C  
ATOM    167  N   VAL A  11      33.160 -10.582   7.841  1.00 62.41           N  
ATOM    168  H   VAL A  11      33.101 -11.373   8.467  1.00 62.41           H  
ATOM    169  CA  VAL A  11      33.216  -9.248   8.450  1.00 62.41           C  
ATOM    170  HA  VAL A  11      32.974  -8.499   7.696  1.00 62.41           H  
ATOM    171  C   VAL A  11      34.656  -9.014   8.913  1.00 62.41           C  
ATOM    172  CB  VAL A  11      32.172  -9.112   9.578  1.00 62.41           C  
ATOM    173  HB  VAL A  11      32.422  -9.803  10.384  1.00 62.41           H  
ATOM    174  O   VAL A  11      35.285  -9.919   9.456  1.00 62.41           O  
ATOM    175  CG1 VAL A  11      32.138  -7.685  10.136  1.00 62.41           C  
ATOM    176 HG11 VAL A  11      31.429  -7.640  10.963  1.00 62.41           H  
ATOM    177 HG12 VAL A  11      31.830  -6.975   9.368  1.00 62.41           H  
ATOM    178 HG13 VAL A  11      33.114  -7.404  10.530  1.00 62.41           H  
ATOM    179  CG2 VAL A  11      30.760  -9.440   9.062  1.00 62.41           C  
ATOM    180 HG21 VAL A  11      30.033  -9.286   9.860  1.00 62.41           H  
ATOM    181 HG22 VAL A  11      30.504  -8.796   8.220  1.00 62.41           H  
ATOM    182 HG23 VAL A  11      30.693 -10.483   8.753  1.00 62.41           H  
ATOM    183  N   LYS A  12      35.229  -7.834   8.633  1.00 46.25           N  
ATOM    184  H   LYS A  12      34.645  -7.108   8.244  1.00 46.25           H  
ATOM    185  CA  LYS A  12      36.602  -7.492   9.052  1.00 46.25           C  
ATOM    186  HA  LYS A  12      37.305  -8.179   8.581  1.00 46.25           H  
ATOM    187  C   LYS A  12      36.733  -7.670  10.571  1.00 46.25           C  
ATOM    188  CB  LYS A  12      36.947  -6.035   8.670  1.00 46.25           C  
ATOM    189  HB2 LYS A  12      36.032  -5.457   8.543  1.00 46.25           H  
ATOM    190  HB3 LYS A  12      37.494  -5.585   9.499  1.00 46.25           H  
ATOM    191  O   LYS A  12      36.006  -7.016  11.307  1.00 46.25           O  
ATOM    192  CG  LYS A  12      37.827  -5.904   7.418  1.00 46.25           C  
ATOM    193  HG2 LYS A  12      37.277  -6.250   6.543  1.00 46.25           H  
ATOM    194  HG3 LYS A  12      38.721  -6.515   7.544  1.00 46.25           H  
ATOM    195  CD  LYS A  12      38.244  -4.435   7.230  1.00 46.25           C  
ATOM    196  HD2 LYS A  12      38.706  -4.084   8.152  1.00 46.25           H  
ATOM    197  HD3 LYS A  12      37.354  -3.834   7.039  1.00 46.25           H  
ATOM    198  CE  LYS A  12      39.244  -4.265   6.080  1.00 46.25           C  
ATOM    199  HE2 LYS A  12      38.765  -4.563   5.147  1.00 46.25           H  
ATOM    200  HE3 LYS A  12      40.085  -4.936   6.256  1.00 46.25           H  
ATOM    201  NZ  LYS A  12      39.730  -2.863   5.992  1.00 46.25           N  
ATOM    202  HZ1 LYS A  12      40.409  -2.759   5.251  1.00 46.25           H  
ATOM    203  HZ2 LYS A  12      40.182  -2.598   6.855  1.00 46.25           H  
ATOM    204  HZ3 LYS A  12      38.967  -2.221   5.834  1.00 46.25           H  
ATOM    205  N   GLY A  13      37.672  -8.512  11.005  1.00 64.15           N  
ATOM    206  H   GLY A  13      38.171  -9.072  10.329  1.00 64.15           H  
ATOM    207  CA  GLY A  13      38.016  -8.703  12.420  1.00 64.15           C  
ATOM    208  HA2 GLY A  13      37.757  -7.807  12.983  1.00 64.15           H  
ATOM    209  HA3 GLY A  13      39.093  -8.845  12.506  1.00 64.15           H  
ATOM    210  C   GLY A  13      37.343  -9.885  13.124  1.00 64.15           C  
ATOM    211  O   GLY A  13      37.742 -10.195  14.238  1.00 64.15           O  
ATOM    212  N   HIS A  14      36.396 -10.583  12.488  1.00 40.96           N  
ATOM    213  H   HIS A  14      36.117 -10.322  11.554  1.00 40.96           H  
ATOM    214  CA  HIS A  14      35.760 -11.764  13.078  1.00 40.96           C  
ATOM    215  HA  HIS A  14      36.319 -12.070  13.962  1.00 40.96           H  
ATOM    216  C   HIS A  14      35.780 -12.964  12.132  1.00 40.96           C  
ATOM    217  CB  HIS A  14      34.336 -11.427  13.541  1.00 40.96           C  
ATOM    218  HB2 HIS A  14      33.786 -10.957  12.725  1.00 40.96           H  
ATOM    219  HB3 HIS A  14      33.820 -12.351  13.803  1.00 40.96           H  
ATOM    220  O   HIS A  14      35.667 -12.822  10.908  1.00 40.96           O  
ATOM    221  CG  HIS A  14      34.320 -10.530  14.753  1.00 40.96           C  
ATOM    222  CD2 HIS A  14      33.937  -9.217  14.800  1.00 40.96           C  
ATOM    223  HD2 HIS A  14      33.577  -8.630  13.968  1.00 40.96           H  
ATOM    224  ND1 HIS A  14      34.730 -10.874  16.023  1.00 40.96           N  
ATOM    225  HD1 HIS A  14      35.107 -11.764  16.317  1.00 40.96           H  
ATOM    226  CE1 HIS A  14      34.598  -9.796  16.812  1.00 40.96           C  
ATOM    227  HE1 HIS A  14      34.852  -9.756  17.860  1.00 40.96           H  
ATOM    228  NE2 HIS A  14      34.111  -8.761  16.108  1.00 40.96           N  
ATOM    229  N   ASP A  15      35.899 -14.156  12.719  1.00 57.92           N  
ATOM    230  H   ASP A  15      36.016 -14.211  13.721  1.00 57.92           H  
ATOM    231  CA  ASP A  15      35.667 -15.399  12.000  1.00 57.92           C  
ATOM    232  HA  ASP A  15      36.262 -15.347  11.089  1.00 57.92           H  
ATOM    233  C   ASP A  15      34.211 -15.492  11.526  1.00 57.92           C  
ATOM    234  CB  ASP A  15      36.132 -16.623  12.813  1.00 57.92           C  
ATOM    235  HB2 ASP A  15      35.547 -17.490  12.505  1.00 57.92           H  
ATOM    236  HB3 ASP A  15      35.947 -16.454  13.874  1.00 57.92           H  
ATOM    237  O   ASP A  15      33.288 -14.893  12.076  1.00 57.92           O  
ATOM    238  CG  ASP A  15      37.611 -16.958  12.571  1.00 57.92           C  
ATOM    239  OD1 ASP A  15      38.076 -16.712  11.429  1.00 57.92           O  
ATOM    240  OD2 ASP A  15      38.233 -17.518  13.493  1.00 57.92           O  
ATOM    241  N   ARG A  16      34.055 -16.175  10.392  1.00 54.04           N  
ATOM    242  H   ARG A  16      34.875 -16.696  10.115  1.00 54.04           H  
ATOM    243  CA  ARG A  16      32.892 -16.179   9.490  1.00 54.04           C  
ATOM    244  HA  ARG A  16      32.927 -15.289   8.861  1.00 54.04           H  
ATOM    245  C   ARG A  16      31.538 -16.167  10.223  1.00 54.04           C  
ATOM    246  CB  ARG A  16      33.001 -17.442   8.622  1.00 54.04           C  
ATOM    247  HB2 ARG A  16      32.113 -17.510   7.993  1.00 54.04           H  
ATOM    248  HB3 ARG A  16      33.016 -18.315   9.275  1.00 54.04           H  
ATOM    249  O   ARG A  16      31.181 -17.143  10.873  1.00 54.04           O  
ATOM    250  CG  ARG A  16      34.243 -17.467   7.718  1.00 54.04           C  
ATOM    251  HG2 ARG A  16      35.146 -17.317   8.311  1.00 54.04           H  
ATOM    252  HG3 ARG A  16      34.166 -16.672   6.976  1.00 54.04           H  
ATOM    253  CD  ARG A  16      34.345 -18.826   7.018  1.00 54.04           C  
ATOM    254  HD2 ARG A  16      34.408 -19.599   7.784  1.00 54.04           H  
ATOM    255  HD3 ARG A  16      33.443 -18.989   6.429  1.00 54.04           H  
ATOM    256  NE  ARG A  16      35.534 -18.901   6.146  1.00 54.04           N  
ATOM    257  HE  ARG A  16      36.135 -18.090   6.130  1.00 54.04           H  
ATOM    258  NH1 ARG A  16      35.311 -21.109   5.553  1.00 54.04           N  
ATOM    259 HH11 ARG A  16      34.532 -21.186   6.192  1.00 54.04           H  
ATOM    260 HH12 ARG A  16      35.699 -21.943   5.138  1.00 54.04           H  
ATOM    261  NH2 ARG A  16      37.032 -19.933   4.766  1.00 54.04           N  
ATOM    262 HH21 ARG A  16      37.371 -20.782   4.338  1.00 54.04           H  
ATOM    263 HH22 ARG A  16      37.626 -19.116   4.778  1.00 54.04           H  
ATOM    264  CZ  ARG A  16      35.950 -19.974   5.493  1.00 54.04           C  
ATOM    265  N   VAL A  17      30.728 -15.128   9.998  1.00 63.08           N  
ATOM    266  H   VAL A  17      31.058 -14.372   9.414  1.00 63.08           H  
ATOM    267  CA  VAL A  17      29.361 -15.035  10.539  1.00 63.08           C  
ATOM    268  HA  VAL A  17      29.363 -15.451  11.547  1.00 63.08           H  
ATOM    269  C   VAL A  17      28.417 -15.872   9.671  1.00 63.08           C  
ATOM    270  CB  VAL A  17      28.890 -13.569  10.651  1.00 63.08           C  
ATOM    271  HB  VAL A  17      28.854 -13.127   9.655  1.00 63.08           H  
ATOM    272  O   VAL A  17      28.314 -15.646   8.460  1.00 63.08           O  
ATOM    273  CG1 VAL A  17      27.494 -13.473  11.283  1.00 63.08           C  
ATOM    274 HG11 VAL A  17      26.755 -13.970  10.654  1.00 63.08           H  
ATOM    275 HG12 VAL A  17      27.494 -13.933  12.271  1.00 63.08           H  
ATOM    276 HG13 VAL A  17      27.205 -12.426  11.380  1.00 63.08           H  
ATOM    277  CG2 VAL A  17      29.852 -12.738  11.515  1.00 63.08           C  
ATOM    278 HG21 VAL A  17      30.847 -12.712  11.069  1.00 63.08           H  
ATOM    279 HG22 VAL A  17      29.488 -11.714  11.598  1.00 63.08           H  
ATOM    280 HG23 VAL A  17      29.927 -13.170  12.513  1.00 63.08           H  
ATOM    281  N   ARG A  18      27.759 -16.870  10.276  1.00 62.51           N  
ATOM    282  H   ARG A  18      27.893 -16.975  11.272  1.00 62.51           H  
ATOM    283  CA  ARG A  18      26.748 -17.726   9.632  1.00 62.51           C  
ATOM    284  HA  ARG A  18      27.071 -17.965   8.619  1.00 62.51           H  
ATOM    285  C   ARG A  18      25.427 -16.960   9.547  1.00 62.51           C  
ATOM    286  CB  ARG A  18      26.596 -19.035  10.439  1.00 62.51           C  
ATOM    287  HB2 ARG A  18      27.580 -19.489  10.558  1.00 62.51           H  
ATOM    288  HB3 ARG A  18      26.220 -18.794  11.433  1.00 62.51           H  
ATOM    289  O   ARG A  18      24.930 -16.496  10.564  1.00 62.51           O  
ATOM    290  CG  ARG A  18      25.654 -20.070   9.791  1.00 62.51           C  
ATOM    291  HG2 ARG A  18      26.038 -20.345   8.809  1.00 62.51           H  
ATOM    292  HG3 ARG A  18      24.662 -19.635   9.676  1.00 62.51           H  
ATOM    293  CD  ARG A  18      25.541 -21.330  10.667  1.00 62.51           C  
ATOM    294  HD2 ARG A  18      26.528 -21.780  10.771  1.00 62.51           H  
ATOM    295  HD3 ARG A  18      25.186 -21.034  11.654  1.00 62.51           H  
ATOM    296  NE  ARG A  18      24.603 -22.325  10.102  1.00 62.51           N  
ATOM    297  HE  ARG A  18      24.036 -22.034   9.319  1.00 62.51           H  
ATOM    298  NH1 ARG A  18      24.876 -23.959  11.702  1.00 62.51           N  
ATOM    299 HH11 ARG A  18      24.522 -24.805  12.125  1.00 62.51           H  
ATOM    300 HH12 ARG A  18      25.402 -23.311  12.271  1.00 62.51           H  
ATOM    301  NH2 ARG A  18      23.445 -24.295  10.032  1.00 62.51           N  
ATOM    302 HH21 ARG A  18      23.190 -25.175  10.457  1.00 62.51           H  
ATOM    303 HH22 ARG A  18      22.866 -23.958   9.277  1.00 62.51           H  
ATOM    304  CZ  ARG A  18      24.313 -23.514  10.613  1.00 62.51           C  
ATOM    305  N   HIS A  19      24.851 -16.858   8.352  1.00 55.78           N  
ATOM    306  H   HIS A  19      25.329 -17.225   7.541  1.00 55.78           H  
ATOM    307  CA  HIS A  19      23.489 -16.364   8.158  1.00 55.78           C  
ATOM    308  HA  HIS A  19      23.120 -15.929   9.086  1.00 55.78           H  
ATOM    309  C   HIS A  19      22.569 -17.529   7.795  1.00 55.78           C  
ATOM    310  CB  HIS A  19      23.460 -15.263   7.095  1.00 55.78           C  
ATOM    311  HB2 HIS A  19      23.862 -15.653   6.160  1.00 55.78           H  
ATOM    312  HB3 HIS A  19      22.424 -14.975   6.919  1.00 55.78           H  
ATOM    313  O   HIS A  19      22.844 -18.282   6.854  1.00 55.78           O  
ATOM    314  CG  HIS A  19      24.233 -14.037   7.501  1.00 55.78           C  
ATOM    315  CD2 HIS A  19      25.500 -13.719   7.109  1.00 55.78           C  
ATOM    316  HD2 HIS A  19      26.122 -14.325   6.467  1.00 55.78           H  
ATOM    317  ND1 HIS A  19      23.821 -13.064   8.382  1.00 55.78           N  
ATOM    318  HD1 HIS A  19      22.980 -13.088   8.941  1.00 55.78           H  
ATOM    319  CE1 HIS A  19      24.814 -12.165   8.497  1.00 55.78           C  
ATOM    320  HE1 HIS A  19      24.798 -11.307   9.152  1.00 55.78           H  
ATOM    321  NE2 HIS A  19      25.851 -12.506   7.711  1.00 55.78           N  
ATOM    322  N   GLU A  20      21.486 -17.677   8.553  1.00 63.43           N  
ATOM    323  H   GLU A  20      21.328 -17.043   9.323  1.00 63.43           H  
ATOM    324  CA  GLU A  20      20.442 -18.666   8.298  1.00 63.43           C  
ATOM    325  HA  GLU A  20      20.900 -19.547   7.848  1.00 63.43           H  
ATOM    326  C   GLU A  20      19.413 -18.137   7.292  1.00 63.43           C  
ATOM    327  CB  GLU A  20      19.789 -19.121   9.610  1.00 63.43           C  
ATOM    328  HB2 GLU A  20      19.386 -18.257  10.137  1.00 63.43           H  
ATOM    329  HB3 GLU A  20      18.976 -19.806   9.369  1.00 63.43           H  
ATOM    330  O   GLU A  20      19.180 -16.929   7.157  1.00 63.43           O  
ATOM    331  CG  GLU A  20      20.813 -19.853  10.493  1.00 63.43           C  
ATOM    332  HG2 GLU A  20      21.299 -20.621   9.890  1.00 63.43           H  
ATOM    333  HG3 GLU A  20      21.584 -19.149  10.807  1.00 63.43           H  
ATOM    334  CD  GLU A  20      20.201 -20.509  11.734  1.00 63.43           C  
ATOM    335  OE1 GLU A  20      20.938 -21.340  12.313  1.00 63.43           O  
ATOM    336  OE2 GLU A  20      19.033 -20.199  12.051  1.00 63.43           O  
ATOM    337  N   ARG A  21      18.799 -19.060   6.544  1.00 48.60           N  
ATOM    338  H   ARG A  21      18.980 -20.031   6.756  1.00 48.60           H  
ATOM    339  CA  ARG A  21      17.812 -18.765   5.502  1.00 48.60           C  
ATOM    340  HA  ARG A  21      18.179 -17.924   4.916  1.00 48.60           H  
ATOM    341  C   ARG A  21      16.490 -18.342   6.156  1.00 48.60           C  
ATOM    342  CB  ARG A  21      17.699 -19.996   4.584  1.00 48.60           C  
ATOM    343  HB2 ARG A  21      18.705 -20.345   4.349  1.00 48.60           H  
ATOM    344  HB3 ARG A  21      17.186 -20.801   5.111  1.00 48.60           H  
ATOM    345  O   ARG A  21      15.565 -19.127   6.279  1.00 48.60           O  
ATOM    346  CG  ARG A  21      16.982 -19.702   3.259  1.00 48.60           C  
ATOM    347  HG2 ARG A  21      15.971 -19.345   3.455  1.00 48.60           H  
ATOM    348  HG3 ARG A  21      17.538 -18.942   2.711  1.00 48.60           H  
ATOM    349  CD  ARG A  21      16.917 -20.991   2.432  1.00 48.60           C  
ATOM    350  HD2 ARG A  21      17.926 -21.395   2.344  1.00 48.60           H  
ATOM    351  HD3 ARG A  21      16.305 -21.716   2.968  1.00 48.60           H  
ATOM    352  NE  ARG A  21      16.360 -20.772   1.082  1.00 48.60           N  
ATOM    353  HE  ARG A  21      15.978 -19.857   0.889  1.00 48.60           H  
ATOM    354  NH1 ARG A  21      16.627 -22.935   0.348  1.00 48.60           N  
ATOM    355 HH11 ARG A  21      16.991 -23.199   1.252  1.00 48.60           H  
ATOM    356 HH12 ARG A  21      16.485 -23.667  -0.334  1.00 48.60           H  
ATOM    357  NH2 ARG A  21      15.694 -21.423  -1.000  1.00 48.60           N  
ATOM    358 HH21 ARG A  21      15.513 -22.187  -1.636  1.00 48.60           H  
ATOM    359 HH22 ARG A  21      15.241 -20.531  -1.136  1.00 48.60           H  
ATOM    360  CZ  ARG A  21      16.235 -21.706   0.153  1.00 48.60           C  
ATOM    361  N   GLY A  22      16.420 -17.089   6.589  1.00 56.44           N  
ATOM    362  H   GLY A  22      17.291 -16.578   6.601  1.00 56.44           H  
ATOM    363  CA  GLY A  22      15.257 -16.540   7.292  1.00 56.44           C  
ATOM    364  HA2 GLY A  22      15.082 -17.138   8.187  1.00 56.44           H  
ATOM    365  HA3 GLY A  22      14.378 -16.617   6.653  1.00 56.44           H  
ATOM    366  C   GLY A  22      15.424 -15.088   7.733  1.00 56.44           C  
ATOM    367  O   GLY A  22      14.434 -14.374   7.845  1.00 56.44           O  
ATOM    368  N   ASP A  23      16.656 -14.595   7.858  1.00 51.16           N  
ATOM    369  H   ASP A  23      17.432 -15.241   7.858  1.00 51.16           H  
ATOM    370  CA  ASP A  23      16.943 -13.225   8.310  1.00 51.16           C  
ATOM    371  HA  ASP A  23      16.150 -12.924   8.994  1.00 51.16           H  
ATOM    372  C   ASP A  23      16.894 -12.173   7.194  1.00 51.16           C  
ATOM    373  CB  ASP A  23      18.267 -13.210   9.084  1.00 51.16           C  
ATOM    374  HB2 ASP A  23      18.671 -12.198   9.121  1.00 51.16           H  
ATOM    375  HB3 ASP A  23      18.998 -13.838   8.573  1.00 51.16           H  
ATOM    376  O   ASP A  23      17.668 -11.212   7.152  1.00 51.16           O  
ATOM    377  CG  ASP A  23      18.117 -13.646  10.536  1.00 51.16           C  
ATOM    378  OD1 ASP A  23      16.993 -13.522  11.075  1.00 51.16           O  
ATOM    379  OD2 ASP A  23      19.176 -13.968  11.106  1.00 51.16           O  
ATOM    380  N   THR A  24      15.963 -12.328   6.255  1.00 64.56           N  
ATOM    381  H   THR A  24      15.273 -13.048   6.414  1.00 64.56           H  
ATOM    382  CA  THR A  24      15.694 -11.246   5.306  1.00 64.56           C  
ATOM    383  HA  THR A  24      16.653 -10.848   4.976  1.00 64.56           H  
ATOM    384  C   THR A  24      14.955 -10.112   6.013  1.00 64.56           C  
ATOM    385  CB  THR A  24      14.962 -11.707   4.043  1.00 64.56           C  
ATOM    386  HB  THR A  24      14.827 -10.838   3.400  1.00 64.56           H  
ATOM    387  O   THR A  24      14.132 -10.334   6.900  1.00 64.56           O  
ATOM    388  CG2 THR A  24      15.762 -12.747   3.258  1.00 64.56           C  
ATOM    389 HG21 THR A  24      15.226 -12.994   2.341  1.00 64.56           H  
ATOM    390 HG22 THR A  24      16.741 -12.344   3.002  1.00 64.56           H  
ATOM    391 HG23 THR A  24      15.889 -13.652   3.851  1.00 64.56           H  
ATOM    392  OG1 THR A  24      13.690 -12.226   4.331  1.00 64.56           O  
ATOM    393  HG1 THR A  24      13.772 -13.057   4.806  1.00 64.56           H  
ATOM    394  N   TRP A  25      15.234  -8.870   5.615  1.00 67.18           N  
ATOM    395  H   TRP A  25      15.969  -8.729   4.937  1.00 67.18           H  
ATOM    396  CA  TRP A  25      14.568  -7.687   6.169  1.00 67.18           C  
ATOM    397  HA  TRP A  25      14.819  -7.602   7.226  1.00 67.18           H  
ATOM    398  C   TRP A  25      13.035  -7.772   6.070  1.00 67.18           C  
ATOM    399  CB  TRP A  25      15.081  -6.444   5.437  1.00 67.18           C  
ATOM    400  HB2 TRP A  25      16.171  -6.450   5.423  1.00 67.18           H  
ATOM    401  HB3 TRP A  25      14.769  -5.566   6.003  1.00 67.18           H  
ATOM    402  O   TRP A  25      12.354  -7.288   6.965  1.00 67.18           O  
ATOM    403  CG  TRP A  25      14.564  -6.299   4.038  1.00 67.18           C  
ATOM    404  CD1 TRP A  25      15.057  -6.902   2.932  1.00 67.18           C  
ATOM    405  HD1 TRP A  25      15.923  -7.548   2.912  1.00 67.18           H  
ATOM    406  CD2 TRP A  25      13.402  -5.533   3.595  1.00 67.18           C  
ATOM    407  CE2 TRP A  25      13.267  -5.700   2.185  1.00 67.18           C  
ATOM    408  CE3 TRP A  25      12.451  -4.715   4.240  1.00 67.18           C  
ATOM    409  HE3 TRP A  25      12.508  -4.578   5.310  1.00 67.18           H  
ATOM    410  NE1 TRP A  25      14.286  -6.561   1.839  1.00 67.18           N  
ATOM    411  HE1 TRP A  25      14.459  -6.894   0.901  1.00 67.18           H  
ATOM    412  CH2 TRP A  25      11.338  -4.248   2.115  1.00 67.18           C  
ATOM    413  HH2 TRP A  25      10.543  -3.760   1.570  1.00 67.18           H  
ATOM    414  CZ2 TRP A  25      12.264  -5.064   1.444  1.00 67.18           C  
ATOM    415  HZ2 TRP A  25      12.196  -5.204   0.375  1.00 67.18           H  
ATOM    416  CZ3 TRP A  25      11.431  -4.079   3.506  1.00 67.18           C  
ATOM    417  HZ3 TRP A  25      10.706  -3.454   4.006  1.00 67.18           H  
ATOM    418  N   MET A  26      12.507  -8.444   5.038  1.00 64.47           N  
ATOM    419  H   MET A  26      13.134  -8.803   4.332  1.00 64.47           H  
ATOM    420  CA  MET A  26      11.073  -8.700   4.880  1.00 64.47           C  
ATOM    421  HA  MET A  26      10.540  -7.750   4.901  1.00 64.47           H  
ATOM    422  C   MET A  26      10.500  -9.541   6.020  1.00 64.47           C  
ATOM    423  CB  MET A  26      10.796  -9.408   3.544  1.00 64.47           C  
ATOM    424  HB2 MET A  26       9.802  -9.855   3.584  1.00 64.47           H  
ATOM    425  HB3 MET A  26      11.517 -10.211   3.394  1.00 64.47           H  
ATOM    426  O   MET A  26       9.434  -9.206   6.515  1.00 64.47           O  
ATOM    427  CG  MET A  26      10.823  -8.461   2.343  1.00 64.47           C  
ATOM    428  HG2 MET A  26      11.812  -8.012   2.255  1.00 64.47           H  
ATOM    429  HG3 MET A  26      10.635  -9.056   1.449  1.00 64.47           H  
ATOM    430  SD  MET A  26       9.576  -7.147   2.424  1.00 64.47           S  
ATOM    431  CE  MET A  26       9.354  -6.778   0.666  1.00 64.47           C  
ATOM    432  HE1 MET A  26      10.316  -6.554   0.206  1.00 64.47           H  
ATOM    433  HE2 MET A  26       8.689  -5.921   0.563  1.00 64.47           H  
ATOM    434  HE3 MET A  26       8.905  -7.639   0.171  1.00 64.47           H  
ATOM    435  N   ASN A  27      11.217 -10.565   6.493  1.00 60.87           N  
ATOM    436  H   ASN A  27      12.106 -10.788   6.070  1.00 60.87           H  
ATOM    437  CA  ASN A  27      10.774 -11.365   7.639  1.00 60.87           C  
ATOM    438  HA  ASN A  27       9.731 -11.647   7.491  1.00 60.87           H  
ATOM    439  C   ASN A  27      10.832 -10.575   8.953  1.00 60.87           C  
ATOM    440  CB  ASN A  27      11.617 -12.646   7.729  1.00 60.87           C  
ATOM    441  HB2 ASN A  27      12.676 -12.408   7.632  1.00 60.87           H  
ATOM    442  HB3 ASN A  27      11.464 -13.097   8.710  1.00 60.87           H  
ATOM    443  O   ASN A  27      10.010 -10.779   9.841  1.00 60.87           O  
ATOM    444  CG  ASN A  27      11.234 -13.696   6.703  1.00 60.87           C  
ATOM    445  ND2 ASN A  27      11.971 -14.775   6.640  1.00 60.87           N  
ATOM    446 HD21 ASN A  27      12.744 -14.870   7.284  1.00 60.87           H  
ATOM    447 HD22 ASN A  27      11.615 -15.526   6.066  1.00 60.87           H  
ATOM    448  OD1 ASN A  27      10.290 -13.580   5.947  1.00 60.87           O  
ATOM    449  N   LYS A  28      11.779  -9.637   9.087  1.00 67.35           N  
ATOM    450  H   LYS A  28      12.443  -9.524   8.334  1.00 67.35           H  
ATOM    451  CA  LYS A  28      11.795  -8.704  10.227  1.00 67.35           C  
ATOM    452  HA  LYS A  28      11.652  -9.268  11.148  1.00 67.35           H  
ATOM    453  C   LYS A  28      10.616  -7.731  10.161  1.00 67.35           C  
ATOM    454  CB  LYS A  28      13.135  -7.958  10.315  1.00 67.35           C  
ATOM    455  HB2 LYS A  28      13.066  -7.225  11.118  1.00 67.35           H  
ATOM    456  HB3 LYS A  28      13.331  -7.428   9.383  1.00 67.35           H  
ATOM    457  O   LYS A  28       9.988  -7.474  11.180  1.00 67.35           O  
ATOM    458  CG  LYS A  28      14.293  -8.917  10.621  1.00 67.35           C  
ATOM    459  HG2 LYS A  28      14.053  -9.485  11.519  1.00 67.35           H  
ATOM    460  HG3 LYS A  28      14.419  -9.612   9.791  1.00 67.35           H  
ATOM    461  CD  LYS A  28      15.611  -8.165  10.845  1.00 67.35           C  
ATOM    462  HD2 LYS A  28      15.489  -7.471  11.676  1.00 67.35           H  
ATOM    463  HD3 LYS A  28      15.876  -7.613   9.943  1.00 67.35           H  
ATOM    464  CE  LYS A  28      16.701  -9.192  11.177  1.00 67.35           C  
ATOM    465  HE2 LYS A  28      16.356  -9.806  12.009  1.00 67.35           H  
ATOM    466  HE3 LYS A  28      16.829  -9.862  10.326  1.00 67.35           H  
ATOM    467  NZ  LYS A  28      17.994  -8.559  11.533  1.00 67.35           N  
ATOM    468  HZ1 LYS A  28      18.657  -9.283  11.771  1.00 67.35           H  
ATOM    469  HZ2 LYS A  28      17.885  -7.969  12.345  1.00 67.35           H  
ATOM    470  HZ3 LYS A  28      18.362  -8.021  10.761  1.00 67.35           H  
ATOM    471  N   LEU A  29      10.292  -7.241   8.963  1.00 64.60           N  
ATOM    472  H   LEU A  29      10.875  -7.483   8.175  1.00 64.60           H  
ATOM    473  CA  LEU A  29       9.159  -6.349   8.733  1.00 64.60           C  
ATOM    474  HA  LEU A  29       9.229  -5.529   9.448  1.00 64.60           H  
ATOM    475  C   LEU A  29       7.824  -7.062   8.972  1.00 64.60           C  
ATOM    476  CB  LEU A  29       9.226  -5.789   7.299  1.00 64.60           C  
ATOM    477  HB2 LEU A  29      10.243  -5.860   6.913  1.00 64.60           H  
ATOM    478  HB3 LEU A  29       8.607  -6.407   6.649  1.00 64.60           H  
ATOM    479  O   LEU A  29       6.947  -6.506   9.619  1.00 64.60           O  
ATOM    480  CG  LEU A  29       8.770  -4.319   7.228  1.00 64.60           C  
ATOM    481  HG  LEU A  29       8.211  -4.047   8.123  1.00 64.60           H  
ATOM    482  CD1 LEU A  29       9.983  -3.398   7.090  1.00 64.60           C  
ATOM    483 HD11 LEU A  29      10.545  -3.641   6.188  1.00 64.60           H  
ATOM    484 HD12 LEU A  29       9.649  -2.361   7.047  1.00 64.60           H  
ATOM    485 HD13 LEU A  29      10.626  -3.519   7.962  1.00 64.60           H  
ATOM    486  CD2 LEU A  29       7.869  -4.088   6.021  1.00 64.60           C  
ATOM    487 HD21 LEU A  29       7.579  -3.038   5.972  1.00 64.60           H  
ATOM    488 HD22 LEU A  29       8.390  -4.363   5.105  1.00 64.60           H  
ATOM    489 HD23 LEU A  29       6.974  -4.704   6.115  1.00 64.60           H  
ATOM    490  N   SER A  30       7.675  -8.302   8.502  1.00 65.34           N  
ATOM    491  H   SER A  30       8.410  -8.714   7.945  1.00 65.34           H  
ATOM    492  CA  SER A  30       6.464  -9.092   8.725  1.00 65.34           C  
ATOM    493  HA  SER A  30       5.605  -8.491   8.428  1.00 65.34           H  
ATOM    494  C   SER A  30       6.285  -9.436  10.199  1.00 65.34           C  
ATOM    495  CB  SER A  30       6.455 -10.357   7.865  1.00 65.34           C  
ATOM    496  HB2 SER A  30       6.660 -10.089   6.829  1.00 65.34           H  
ATOM    497  HB3 SER A  30       5.467 -10.814   7.916  1.00 65.34           H  
ATOM    498  O   SER A  30       5.168  -9.339  10.684  1.00 65.34           O  
ATOM    499  OG  SER A  30       7.420 -11.290   8.308  1.00 65.34           O  
ATOM    500  HG  SER A  30       6.957 -12.041   8.688  1.00 65.34           H  
ATOM    501  N   ARG A  31       7.370  -9.749  10.927  1.00 63.76           N  
ATOM    502  H   ARG A  31       8.242  -9.890  10.437  1.00 63.76           H  
ATOM    503  CA  ARG A  31       7.338  -9.920  12.390  1.00 63.76           C  
ATOM    504  HA  ARG A  31       6.573 -10.655  12.639  1.00 63.76           H  
ATOM    505  C   ARG A  31       6.928  -8.639  13.113  1.00 63.76           C  
ATOM    506  CB  ARG A  31       8.685 -10.425  12.919  1.00 63.76           C  
ATOM    507  HB2 ARG A  31       8.728 -10.250  13.994  1.00 63.76           H  
ATOM    508  HB3 ARG A  31       9.497  -9.869  12.450  1.00 63.76           H  
ATOM    509  O   ARG A  31       6.184  -8.716  14.082  1.00 63.76           O  
ATOM    510  CG  ARG A  31       8.860 -11.930  12.678  1.00 63.76           C  
ATOM    511  HG2 ARG A  31       8.774 -12.154  11.615  1.00 63.76           H  
ATOM    512  HG3 ARG A  31       8.080 -12.471  13.214  1.00 63.76           H  
ATOM    513  CD  ARG A  31      10.232 -12.376  13.192  1.00 63.76           C  
ATOM    514  HD2 ARG A  31      10.293 -12.155  14.257  1.00 63.76           H  
ATOM    515  HD3 ARG A  31      10.999 -11.806  12.666  1.00 63.76           H  
ATOM    516  NE  ARG A  31      10.458 -13.817  12.974  1.00 63.76           N  
ATOM    517  HE  ARG A  31       9.677 -14.348  12.616  1.00 63.76           H  
ATOM    518  NH1 ARG A  31      12.617 -13.902  13.759  1.00 63.76           N  
ATOM    519 HH11 ARG A  31      12.542 -12.938  14.050  1.00 63.76           H  
ATOM    520 HH12 ARG A  31      13.457 -14.430  13.945  1.00 63.76           H  
ATOM    521  NH2 ARG A  31      11.661 -15.754  12.970  1.00 63.76           N  
ATOM    522 HH21 ARG A  31      10.857 -16.263  12.631  1.00 63.76           H  
ATOM    523 HH22 ARG A  31      12.499 -16.263  13.213  1.00 63.76           H  
ATOM    524  CZ  ARG A  31      11.572 -14.481  13.233  1.00 63.76           C  
ATOM    525  N   TRP A  32       7.375  -7.481  12.626  1.00 67.64           N  
ATOM    526  H   TRP A  32       8.033  -7.504  11.860  1.00 67.64           H  
ATOM    527  CA  TRP A  32       6.973  -6.180  13.161  1.00 67.64           C  
ATOM    528  HA  TRP A  32       7.107  -6.191  14.243  1.00 67.64           H  
ATOM    529  C   TRP A  32       5.488  -5.883  12.903  1.00 67.64           C  
ATOM    530  CB  TRP A  32       7.884  -5.089  12.589  1.00 67.64           C  
ATOM    531  HB2 TRP A  32       8.920  -5.344  12.813  1.00 67.64           H  
ATOM    532  HB3 TRP A  32       7.779  -5.052  11.505  1.00 67.64           H  
ATOM    533  O   TRP A  32       4.772  -5.491  13.819  1.00 67.64           O  
ATOM    534  CG  TRP A  32       7.610  -3.723  13.127  1.00 67.64           C  
ATOM    535  CD1 TRP A  32       8.078  -3.234  14.297  1.00 67.64           C  
ATOM    536  HD1 TRP A  32       8.708  -3.776  14.986  1.00 67.64           H  
ATOM    537  CD2 TRP A  32       6.735  -2.688  12.580  1.00 67.64           C  
ATOM    538  CE2 TRP A  32       6.740  -1.579  13.478  1.00 67.64           C  
ATOM    539  CE3 TRP A  32       5.912  -2.587  11.436  1.00 67.64           C  
ATOM    540  HE3 TRP A  32       5.852  -3.418  10.750  1.00 67.64           H  
ATOM    541  NE1 TRP A  32       7.576  -1.964  14.503  1.00 67.64           N  
ATOM    542  HE1 TRP A  32       7.719  -1.439  15.353  1.00 67.64           H  
ATOM    543  CH2 TRP A  32       5.174  -0.353  12.104  1.00 67.64           C  
ATOM    544  HH2 TRP A  32       4.556   0.516  11.931  1.00 67.64           H  
ATOM    545  CZ2 TRP A  32       5.981  -0.423  13.251  1.00 67.64           C  
ATOM    546  HZ2 TRP A  32       5.988   0.385  13.967  1.00 67.64           H  
ATOM    547  CZ3 TRP A  32       5.139  -1.433  11.203  1.00 67.64           C  
ATOM    548  HZ3 TRP A  32       4.490  -1.388  10.340  1.00 67.64           H  
ATOM    549  N   PHE A  33       4.992  -6.140  11.688  1.00 58.98           N  
ATOM    550  H   PHE A  33       5.625  -6.433  10.958  1.00 58.98           H  
ATOM    551  CA  PHE A  33       3.565  -6.005  11.373  1.00 58.98           C  
ATOM    552  HA  PHE A  33       3.233  -5.012  11.677  1.00 58.98           H  
ATOM    553  C   PHE A  33       2.711  -6.997  12.162  1.00 58.98           C  
ATOM    554  CB  PHE A  33       3.326  -6.159   9.864  1.00 58.98           C  
ATOM    555  HB2 PHE A  33       4.003  -6.908   9.453  1.00 58.98           H  
ATOM    556  HB3 PHE A  33       2.311  -6.525   9.707  1.00 58.98           H  
ATOM    557  O   PHE A  33       1.678  -6.613  12.699  1.00 58.98           O  
ATOM    558  CG  PHE A  33       3.454  -4.856   9.103  1.00 58.98           C  
ATOM    559  CD1 PHE A  33       2.430  -3.896   9.203  1.00 58.98           C  
ATOM    560  HD1 PHE A  33       1.561  -4.095   9.813  1.00 58.98           H  
ATOM    561  CD2 PHE A  33       4.585  -4.586   8.311  1.00 58.98           C  
ATOM    562  HD2 PHE A  33       5.369  -5.322   8.216  1.00 58.98           H  
ATOM    563  CE1 PHE A  33       2.536  -2.673   8.521  1.00 58.98           C  
ATOM    564  HE1 PHE A  33       1.747  -1.941   8.609  1.00 58.98           H  
ATOM    565  CE2 PHE A  33       4.698  -3.353   7.645  1.00 58.98           C  
ATOM    566  HE2 PHE A  33       5.574  -3.125   7.056  1.00 58.98           H  
ATOM    567  CZ  PHE A  33       3.673  -2.398   7.745  1.00 58.98           C  
ATOM    568  HZ  PHE A  33       3.759  -1.450   7.235  1.00 58.98           H  
ATOM    569  N   SER A  34       3.150  -8.250  12.296  1.00 59.99           N  
ATOM    570  H   SER A  34       3.995  -8.542  11.826  1.00 59.99           H  
ATOM    571  CA  SER A  34       2.435  -9.230  13.110  1.00 59.99           C  
ATOM    572  HA  SER A  34       1.388  -9.219  12.808  1.00 59.99           H  
ATOM    573  C   SER A  34       2.467  -8.862  14.589  1.00 59.99           C  
ATOM    574  CB  SER A  34       2.949 -10.654  12.887  1.00 59.99           C  
ATOM    575  HB2 SER A  34       2.860 -10.905  11.830  1.00 59.99           H  
ATOM    576  HB3 SER A  34       2.326 -11.344  13.456  1.00 59.99           H  
ATOM    577  O   SER A  34       1.458  -9.046  15.249  1.00 59.99           O  
ATOM    578  OG  SER A  34       4.295 -10.813  13.288  1.00 59.99           O  
ATOM    579  HG  SER A  34       4.403 -10.472  14.178  1.00 59.99           H  
ATOM    580  N   SER A  35       3.564  -8.300  15.117  1.00 51.22           N  
ATOM    581  H   SER A  35       4.391  -8.169  14.552  1.00 51.22           H  
ATOM    582  CA  SER A  35       3.594  -7.823  16.506  1.00 51.22           C  
ATOM    583  HA  SER A  35       3.189  -8.610  17.143  1.00 51.22           H  
ATOM    584  C   SER A  35       2.709  -6.597  16.717  1.00 51.22           C  
ATOM    585  CB  SER A  35       5.017  -7.543  17.005  1.00 51.22           C  
ATOM    586  HB2 SER A  35       4.964  -7.252  18.054  1.00 51.22           H  
ATOM    587  HB3 SER A  35       5.603  -8.460  16.939  1.00 51.22           H  
ATOM    588  O   SER A  35       2.070  -6.501  17.754  1.00 51.22           O  
ATOM    589  OG  SER A  35       5.683  -6.523  16.284  1.00 51.22           O  
ATOM    590  HG  SER A  35       5.061  -5.837  16.031  1.00 51.22           H  
ATOM    591  N   LEU A  36       2.620  -5.688  15.739  1.00 50.35           N  
ATOM    592  H   LEU A  36       3.168  -5.813  14.899  1.00 50.35           H  
ATOM    593  CA  LEU A  36       1.719  -4.533  15.805  1.00 50.35           C  
ATOM    594  HA  LEU A  36       1.916  -3.985  16.727  1.00 50.35           H  
ATOM    595  C   LEU A  36       0.246  -4.977  15.829  1.00 50.35           C  
ATOM    596  CB  LEU A  36       1.995  -3.620  14.597  1.00 50.35           C  
ATOM    597  HB2 LEU A  36       1.546  -4.074  13.714  1.00 50.35           H  
ATOM    598  HB3 LEU A  36       3.068  -3.555  14.418  1.00 50.35           H  
ATOM    599  O   LEU A  36      -0.558  -4.428  16.575  1.00 50.35           O  
ATOM    600  CG  LEU A  36       1.435  -2.197  14.796  1.00 50.35           C  
ATOM    601  HG  LEU A  36       0.618  -2.206  15.517  1.00 50.35           H  
ATOM    602  CD1 LEU A  36       2.535  -1.260  15.300  1.00 50.35           C  
ATOM    603 HD11 LEU A  36       2.927  -1.637  16.244  1.00 50.35           H  
ATOM    604 HD12 LEU A  36       2.115  -0.269  15.473  1.00 50.35           H  
ATOM    605 HD13 LEU A  36       3.341  -1.192  14.569  1.00 50.35           H  
ATOM    606  CD2 LEU A  36       0.895  -1.643  13.478  1.00 50.35           C  
ATOM    607 HD21 LEU A  36       0.509  -0.636  13.640  1.00 50.35           H  
ATOM    608 HD22 LEU A  36       0.075  -2.271  13.131  1.00 50.35           H  
ATOM    609 HD23 LEU A  36       1.685  -1.617  12.728  1.00 50.35           H  
ATOM    610  N   LEU A  37      -0.088  -6.002  15.039  1.00 53.08           N  
ATOM    611  H   LEU A  37       0.612  -6.365  14.408  1.00 53.08           H  
ATOM    612  CA  LEU A  37      -1.411  -6.626  15.040  1.00 53.08           C  
ATOM    613  HA  LEU A  37      -2.173  -5.847  14.999  1.00 53.08           H  
ATOM    614  C   LEU A  37      -1.679  -7.416  16.333  1.00 53.08           C  
ATOM    615  CB  LEU A  37      -1.536  -7.531  13.799  1.00 53.08           C  
ATOM    616  HB2 LEU A  37      -0.684  -8.212  13.784  1.00 53.08           H  
ATOM    617  HB3 LEU A  37      -2.436  -8.137  13.898  1.00 53.08           H  
ATOM    618  O   LEU A  37      -2.799  -7.402  16.824  1.00 53.08           O  
ATOM    619  CG  LEU A  37      -1.601  -6.774  12.459  1.00 53.08           C  
ATOM    620  HG  LEU A  37      -0.812  -6.024  12.410  1.00 53.08           H  
ATOM    621  CD1 LEU A  37      -1.418  -7.752  11.296  1.00 53.08           C  
ATOM    622 HD11 LEU A  37      -1.474  -7.212  10.351  1.00 53.08           H  
ATOM    623 HD12 LEU A  37      -2.197  -8.513  11.325  1.00 53.08           H  
ATOM    624 HD13 LEU A  37      -0.440  -8.228  11.375  1.00 53.08           H  
ATOM    625  CD2 LEU A  37      -2.942  -6.075  12.262  1.00 53.08           C  
ATOM    626 HD21 LEU A  37      -3.114  -5.353  13.061  1.00 53.08           H  
ATOM    627 HD22 LEU A  37      -3.738  -6.820  12.268  1.00 53.08           H  
ATOM    628 HD23 LEU A  37      -2.952  -5.544  11.311  1.00 53.08           H  
ATOM    629  N   TYR A  38      -0.662  -8.088  16.885  1.00 54.49           N  
ATOM    630  H   TYR A  38       0.218  -8.095  16.390  1.00 54.49           H  
ATOM    631  CA  TYR A  38      -0.778  -8.950  18.068  1.00 54.49           C  
ATOM    632  HA  TYR A  38      -1.707  -9.515  17.995  1.00 54.49           H  
ATOM    633  C   TYR A  38      -0.831  -8.175  19.394  1.00 54.49           C  
ATOM    634  CB  TYR A  38       0.391  -9.948  18.059  1.00 54.49           C  
ATOM    635  HB2 TYR A  38       0.454 -10.398  17.068  1.00 54.49           H  
ATOM    636  HB3 TYR A  38       1.322  -9.411  18.243  1.00 54.49           H  
ATOM    637  O   TYR A  38      -1.515  -8.602  20.313  1.00 54.49           O  
ATOM    638  CG  TYR A  38       0.273 -11.091  19.045  1.00 54.49           C  
ATOM    639  CD1 TYR A  38       0.849 -10.996  20.328  1.00 54.49           C  
ATOM    640  HD1 TYR A  38       1.348 -10.088  20.631  1.00 54.49           H  
ATOM    641  CD2 TYR A  38      -0.422 -12.256  18.669  1.00 54.49           C  
ATOM    642  HD2 TYR A  38      -0.887 -12.319  17.697  1.00 54.49           H  
ATOM    643  CE1 TYR A  38       0.721 -12.063  21.238  1.00 54.49           C  
ATOM    644  HE1 TYR A  38       1.131 -11.977  22.234  1.00 54.49           H  
ATOM    645  CE2 TYR A  38      -0.542 -13.328  19.573  1.00 54.49           C  
ATOM    646  HE2 TYR A  38      -1.092 -14.219  19.308  1.00 54.49           H  
ATOM    647  OH  TYR A  38      -0.115 -14.265  21.729  1.00 54.49           O  
ATOM    648  HH  TYR A  38       0.186 -14.040  22.612  1.00 54.49           H  
ATOM    649  CZ  TYR A  38       0.023 -13.231  20.860  1.00 54.49           C  
ATOM    650  N   VAL A  39      -0.141  -7.034  19.511  1.00 45.51           N  
ATOM    651  H   VAL A  39       0.417  -6.731  18.725  1.00 45.51           H  
ATOM    652  CA  VAL A  39      -0.087  -6.218  20.746  1.00 45.51           C  
ATOM    653  HA  VAL A  39      -0.298  -6.880  21.586  1.00 45.51           H  
ATOM    654  C   VAL A  39      -1.225  -5.177  20.792  1.00 45.51           C  
ATOM    655  CB  VAL A  39       1.345  -5.666  20.993  1.00 45.51           C  
ATOM    656  HB  VAL A  39       1.625  -5.013  20.166  1.00 45.51           H  
ATOM    657  O   VAL A  39      -1.107  -4.136  21.418  1.00 45.51           O  
ATOM    658  CG1 VAL A  39       1.544  -4.901  22.314  1.00 45.51           C  
ATOM    659 HG11 VAL A  39       1.112  -3.902  22.251  1.00 45.51           H  
ATOM    660 HG12 VAL A  39       2.604  -4.769  22.532  1.00 45.51           H  
ATOM    661 HG13 VAL A  39       1.072  -5.441  23.135  1.00 45.51           H  
ATOM    662  CG2 VAL A  39       2.359  -6.826  21.064  1.00 45.51           C  
ATOM    663 HG21 VAL A  39       3.369  -6.434  21.188  1.00 45.51           H  
ATOM    664 HG22 VAL A  39       2.338  -7.418  20.149  1.00 45.51           H  
ATOM    665 HG23 VAL A  39       2.117  -7.473  21.907  1.00 45.51           H  
ATOM    666  N   GLY A  40      -2.360  -5.435  20.135  1.00 37.19           N  
ATOM    667  H   GLY A  40      -2.471  -6.345  19.711  1.00 37.19           H  
ATOM    668  CA  GLY A  40      -3.556  -4.595  20.305  1.00 37.19           C  
ATOM    669  HA2 GLY A  40      -4.434  -5.171  20.013  1.00 37.19           H  
ATOM    670  HA3 GLY A  40      -3.678  -4.340  21.358  1.00 37.19           H  
ATOM    671  C   GLY A  40      -3.562  -3.288  19.502  1.00 37.19           C  
ATOM    672  O   GLY A  40      -4.319  -2.373  19.808  1.00 37.19           O  
ATOM    673  N   GLY A  41      -2.778  -3.183  18.421  1.00 38.27           N  
ATOM    674  H   GLY A  41      -2.133  -3.931  18.209  1.00 38.27           H  
ATOM    675  CA  GLY A  41      -2.803  -1.998  17.553  1.00 38.27           C  
ATOM    676  HA2 GLY A  41      -2.580  -1.115  18.153  1.00 38.27           H  
ATOM    677  HA3 GLY A  41      -2.030  -2.105  16.792  1.00 38.27           H  
ATOM    678  C   GLY A  41      -4.143  -1.758  16.841  1.00 38.27           C  
ATOM    679  O   GLY A  41      -4.417  -0.633  16.435  1.00 38.27           O  
ATOM    680  N   ILE A  42      -4.992  -2.784  16.697  1.00 43.25           N  
ATOM    681  H   ILE A  42      -4.731  -3.680  17.083  1.00 43.25           H  
ATOM    682  CA  ILE A  42      -6.356  -2.607  16.171  1.00 43.25           C  
ATOM    683  HA  ILE A  42      -6.338  -1.819  15.417  1.00 43.25           H  
ATOM    684  C   ILE A  42      -7.304  -2.119  17.268  1.00 43.25           C  
ATOM    685  CB  ILE A  42      -6.884  -3.885  15.478  1.00 43.25           C  
ATOM    686  HB  ILE A  42      -6.915  -4.691  16.211  1.00 43.25           H  
ATOM    687  O   ILE A  42      -8.208  -1.353  16.959  1.00 43.25           O  
ATOM    688  CG1 ILE A  42      -5.938  -4.295  14.325  1.00 43.25           C  
ATOM    689 HG12 ILE A  42      -5.908  -3.497  13.583  1.00 43.25           H  
ATOM    690 HG13 ILE A  42      -4.929  -4.435  14.713  1.00 43.25           H  
ATOM    691  CG2 ILE A  42      -8.313  -3.661  14.935  1.00 43.25           C  
ATOM    692 HG21 ILE A  42      -8.999  -3.423  15.747  1.00 43.25           H  
ATOM    693 HG22 ILE A  42      -8.708  -4.566  14.473  1.00 43.25           H  
ATOM    694 HG23 ILE A  42      -8.324  -2.843  14.215  1.00 43.25           H  
ATOM    695  CD1 ILE A  42      -6.338  -5.603  13.631  1.00 43.25           C  
ATOM    696 HD11 ILE A  42      -6.378  -6.415  14.357  1.00 43.25           H  
ATOM    697 HD12 ILE A  42      -7.303  -5.505  13.132  1.00 43.25           H  
ATOM    698 HD13 ILE A  42      -5.606  -5.842  12.860  1.00 43.25           H  
ATOM    699  N   GLU A  43      -7.082  -2.487  18.532  1.00 44.24           N  
ATOM    700  H   GLU A  43      -6.264  -3.029  18.775  1.00 44.24           H  
ATOM    701  CA  GLU A  43      -7.921  -2.016  19.639  1.00 44.24           C  
ATOM    702  HA  GLU A  43      -8.969  -2.187  19.392  1.00 44.24           H  
ATOM    703  C   GLU A  43      -7.771  -0.503  19.809  1.00 44.24           C  
ATOM    704  CB  GLU A  43      -7.623  -2.793  20.932  1.00 44.24           C  
ATOM    705  HB2 GLU A  43      -6.558  -2.734  21.155  1.00 44.24           H  
ATOM    706  HB3 GLU A  43      -8.181  -2.341  21.752  1.00 44.24           H  
ATOM    707  O   GLU A  43      -8.779   0.185  19.850  1.00 44.24           O  
ATOM    708  CG  GLU A  43      -8.055  -4.265  20.789  1.00 44.24           C  
ATOM    709  HG2 GLU A  43      -7.532  -4.704  19.940  1.00 44.24           H  
ATOM    710  HG3 GLU A  43      -9.122  -4.291  20.568  1.00 44.24           H  
ATOM    711  CD  GLU A  43      -7.772  -5.137  22.023  1.00 44.24           C  
ATOM    712  OE1 GLU A  43      -8.266  -6.290  22.015  1.00 44.24           O  
ATOM    713  OE2 GLU A  43      -7.000  -4.701  22.903  1.00 44.24           O  
ATOM    714  N   TYR A  44      -6.554   0.048  19.720  1.00 39.74           N  
ATOM    715  H   TYR A  44      -5.747  -0.560  19.730  1.00 39.74           H  
ATOM    716  CA  TYR A  44      -6.375   1.505  19.790  1.00 39.74           C  
ATOM    717  HA  TYR A  44      -6.883   1.855  20.688  1.00 39.74           H  
ATOM    718  C   TYR A  44      -7.009   2.251  18.600  1.00 39.74           C  
ATOM    719  CB  TYR A  44      -4.884   1.839  19.926  1.00 39.74           C  
ATOM    720  HB2 TYR A  44      -4.400   1.063  20.519  1.00 39.74           H  
ATOM    721  HB3 TYR A  44      -4.416   1.837  18.942  1.00 39.74           H  
ATOM    722  O   TYR A  44      -7.566   3.332  18.766  1.00 39.74           O  
ATOM    723  CG  TYR A  44      -4.633   3.165  20.618  1.00 39.74           C  
ATOM    724  CD1 TYR A  44      -4.407   4.343  19.878  1.00 39.74           C  
ATOM    725  HD1 TYR A  44      -4.457   4.329  18.799  1.00 39.74           H  
ATOM    726  CD2 TYR A  44      -4.680   3.220  22.024  1.00 39.74           C  
ATOM    727  HD2 TYR A  44      -4.913   2.331  22.590  1.00 39.74           H  
ATOM    728  CE1 TYR A  44      -4.187   5.564  20.547  1.00 39.74           C  
ATOM    729  HE1 TYR A  44      -4.077   6.484  19.991  1.00 39.74           H  
ATOM    730  CE2 TYR A  44      -4.482   4.441  22.695  1.00 39.74           C  
ATOM    731  HE2 TYR A  44      -4.550   4.478  23.772  1.00 39.74           H  
ATOM    732  OH  TYR A  44      -4.008   6.787  22.611  1.00 39.74           O  
ATOM    733  HH  TYR A  44      -4.365   6.740  23.500  1.00 39.74           H  
ATOM    734  CZ  TYR A  44      -4.224   5.616  21.956  1.00 39.74           C  
ATOM    735  N   ILE A  45      -6.973   1.671  17.392  1.00 43.57           N  
ATOM    736  H   ILE A  45      -6.551   0.757  17.315  1.00 43.57           H  
ATOM    737  CA  ILE A  45      -7.589   2.290  16.203  1.00 43.57           C  
ATOM    738  HA  ILE A  45      -7.370   3.357  16.222  1.00 43.57           H  
ATOM    739  C   ILE A  45      -9.118   2.172  16.251  1.00 43.57           C  
ATOM    740  CB  ILE A  45      -6.991   1.707  14.900  1.00 43.57           C  
ATOM    741  HB  ILE A  45      -7.100   0.623  14.926  1.00 43.57           H  
ATOM    742  O   ILE A  45      -9.810   3.100  15.844  1.00 43.57           O  
ATOM    743  CG1 ILE A  45      -5.488   2.059  14.801  1.00 43.57           C  
ATOM    744 HG12 ILE A  45      -5.378   3.136  14.669  1.00 43.57           H  
ATOM    745 HG13 ILE A  45      -4.988   1.795  15.733  1.00 43.57           H  
ATOM    746  CG2 ILE A  45      -7.728   2.242  13.653  1.00 43.57           C  
ATOM    747 HG21 ILE A  45      -7.682   3.331  13.634  1.00 43.57           H  
ATOM    748 HG22 ILE A  45      -8.774   1.938  13.672  1.00 43.57           H  
ATOM    749 HG23 ILE A  45      -7.293   1.838  12.739  1.00 43.57           H  
ATOM    750  CD1 ILE A  45      -4.746   1.339  13.666  1.00 43.57           C  
ATOM    751 HD11 ILE A  45      -3.676   1.524  13.767  1.00 43.57           H  
ATOM    752 HD12 ILE A  45      -4.927   0.266  13.727  1.00 43.57           H  
ATOM    753 HD13 ILE A  45      -5.070   1.713  12.694  1.00 43.57           H  
ATOM    754  N   ALA A  46      -9.657   1.057  16.745  1.00 45.08           N  
ATOM    755  H   ALA A  46      -9.050   0.326  17.087  1.00 45.08           H  
ATOM    756  CA  ALA A  46     -11.096   0.861  16.888  1.00 45.08           C  
ATOM    757  HA  ALA A  46     -11.590   1.190  15.974  1.00 45.08           H  
ATOM    758  C   ALA A  46     -11.672   1.696  18.040  1.00 45.08           C  
ATOM    759  CB  ALA A  46     -11.373  -0.634  17.073  1.00 45.08           C  
ATOM    760  HB1 ALA A  46     -10.894  -0.988  17.986  1.00 45.08           H  
ATOM    761  HB2 ALA A  46     -10.985  -1.193  16.222  1.00 45.08           H  
ATOM    762  HB3 ALA A  46     -12.448  -0.797  17.150  1.00 45.08           H  
ATOM    763  O   ALA A  46     -12.768   2.234  17.904  1.00 45.08           O  
ATOM    764  N   GLU A  47     -10.933   1.852  19.138  1.00 40.63           N  
ATOM    765  H   GLU A  47     -10.067   1.341  19.232  1.00 40.63           H  
ATOM    766  CA  GLU A  47     -11.370   2.629  20.295  1.00 40.63           C  
ATOM    767  HA  GLU A  47     -12.421   2.402  20.472  1.00 40.63           H  
ATOM    768  C   GLU A  47     -11.285   4.140  20.021  1.00 40.63           C  
ATOM    769  CB  GLU A  47     -10.590   2.172  21.538  1.00 40.63           C  
ATOM    770  HB2 GLU A  47     -10.491   1.087  21.501  1.00 40.63           H  
ATOM    771  HB3 GLU A  47      -9.597   2.620  21.531  1.00 40.63           H  
ATOM    772  O   GLU A  47     -12.236   4.853  20.333  1.00 40.63           O  
ATOM    773  CG  GLU A  47     -11.321   2.502  22.845  1.00 40.63           C  
ATOM    774  HG2 GLU A  47     -12.340   2.121  22.778  1.00 40.63           H  
ATOM    775  HG3 GLU A  47     -11.373   3.585  22.956  1.00 40.63           H  
ATOM    776  CD  GLU A  47     -10.638   1.894  24.083  1.00 40.63           C  
ATOM    777  OE1 GLU A  47     -11.340   1.763  25.112  1.00 40.63           O  
ATOM    778  OE2 GLU A  47      -9.425   1.587  24.012  1.00 40.63           O  
ATOM    779  N   GLU A  48     -10.255   4.642  19.322  1.00 38.65           N  
ATOM    780  H   GLU A  48      -9.453   4.060  19.127  1.00 38.65           H  
ATOM    781  CA  GLU A  48     -10.241   6.049  18.882  1.00 38.65           C  
ATOM    782  HA  GLU A  48     -10.554   6.671  19.721  1.00 38.65           H  
ATOM    783  C   GLU A  48     -11.252   6.328  17.759  1.00 38.65           C  
ATOM    784  CB  GLU A  48      -8.836   6.520  18.462  1.00 38.65           C  
ATOM    785  HB2 GLU A  48      -8.953   7.425  17.866  1.00 38.65           H  
ATOM    786  HB3 GLU A  48      -8.363   5.763  17.837  1.00 38.65           H  
ATOM    787  O   GLU A  48     -11.901   7.376  17.775  1.00 38.65           O  
ATOM    788  CG  GLU A  48      -7.935   6.871  19.660  1.00 38.65           C  
ATOM    789  HG2 GLU A  48      -7.675   5.955  20.190  1.00 38.65           H  
ATOM    790  HG3 GLU A  48      -8.500   7.507  20.342  1.00 38.65           H  
ATOM    791  CD  GLU A  48      -6.643   7.613  19.252  1.00 38.65           C  
ATOM    792  OE1 GLU A  48      -6.070   8.323  20.113  1.00 38.65           O  
ATOM    793  OE2 GLU A  48      -6.200   7.490  18.083  1.00 38.65           O  
ATOM    794  N   ALA A  49     -11.458   5.405  16.810  1.00 44.12           N  
ATOM    795  H   ALA A  49     -10.897   4.565  16.806  1.00 44.12           H  
ATOM    796  CA  ALA A  49     -12.493   5.578  15.787  1.00 44.12           C  
ATOM    797  HA  ALA A  49     -12.368   6.561  15.333  1.00 44.12           H  
ATOM    798  C   ALA A  49     -13.907   5.540  16.394  1.00 44.12           C  
ATOM    799  CB  ALA A  49     -12.314   4.523  14.690  1.00 44.12           C  
ATOM    800  HB1 ALA A  49     -11.325   4.621  14.242  1.00 44.12           H  
ATOM    801  HB2 ALA A  49     -12.423   3.524  15.113  1.00 44.12           H  
ATOM    802  HB3 ALA A  49     -13.071   4.668  13.919  1.00 44.12           H  
ATOM    803  O   ALA A  49     -14.770   6.326  16.001  1.00 44.12           O  
ATOM    804  N   GLY A  50     -14.134   4.675  17.388  1.00 42.75           N  
ATOM    805  H   GLY A  50     -13.398   4.033  17.644  1.00 42.75           H  
ATOM    806  CA  GLY A  50     -15.388   4.594  18.134  1.00 42.75           C  
ATOM    807  HA2 GLY A  50     -16.223   4.501  17.439  1.00 42.75           H  
ATOM    808  HA3 GLY A  50     -15.359   3.708  18.768  1.00 42.75           H  
ATOM    809  C   GLY A  50     -15.627   5.812  19.028  1.00 42.75           C  
ATOM    810  O   GLY A  50     -16.733   6.348  19.044  1.00 42.75           O  
ATOM    811  N   ALA A  51     -14.597   6.313  19.716  1.00 35.46           N  
ATOM    812  H   ALA A  51     -13.719   5.814  19.719  1.00 35.46           H  
ATOM    813  CA  ALA A  51     -14.704   7.513  20.544  1.00 35.46           C  
ATOM    814  HA  ALA A  51     -15.569   7.404  21.199  1.00 35.46           H  
ATOM    815  C   ALA A  51     -14.925   8.780  19.702  1.00 35.46           C  
ATOM    816  CB  ALA A  51     -13.457   7.626  21.425  1.00 35.46           C  
ATOM    817  HB1 ALA A  51     -12.568   7.729  20.802  1.00 35.46           H  
ATOM    818  HB2 ALA A  51     -13.542   8.497  22.075  1.00 35.46           H  
ATOM    819  HB3 ALA A  51     -13.355   6.733  22.041  1.00 35.46           H  
ATOM    820  O   ALA A  51     -15.719   9.639  20.089  1.00 35.46           O  
ATOM    821  N   ALA A  52     -14.301   8.879  18.523  1.00 37.91           N  
ATOM    822  H   ALA A  52     -13.613   8.183  18.272  1.00 37.91           H  
ATOM    823  CA  ALA A  52     -14.566   9.966  17.583  1.00 37.91           C  
ATOM    824  HA  ALA A  52     -14.460  10.914  18.111  1.00 37.91           H  
ATOM    825  C   ALA A  52     -16.003   9.908  17.032  1.00 37.91           C  
ATOM    826  CB  ALA A  52     -13.517   9.922  16.467  1.00 37.91           C  
ATOM    827  HB1 ALA A  52     -13.595   8.984  15.918  1.00 37.91           H  
ATOM    828  HB2 ALA A  52     -12.518  10.001  16.896  1.00 37.91           H  
ATOM    829  HB3 ALA A  52     -13.677  10.754  15.781  1.00 37.91           H  
ATOM    830  O   ALA A  52     -16.665  10.943  16.943  1.00 37.91           O  
ATOM    831  N   ALA A  53     -16.524   8.712  16.738  1.00 38.84           N  
ATOM    832  H   ALA A  53     -15.932   7.894  16.781  1.00 38.84           H  
ATOM    833  CA  ALA A  53     -17.910   8.538  16.304  1.00 38.84           C  
ATOM    834  HA  ALA A  53     -18.106   9.235  15.489  1.00 38.84           H  
ATOM    835  C   ALA A  53     -18.922   8.858  17.423  1.00 38.84           C  
ATOM    836  CB  ALA A  53     -18.077   7.116  15.757  1.00 38.84           C  
ATOM    837  HB1 ALA A  53     -17.899   6.386  16.546  1.00 38.84           H  
ATOM    838  HB2 ALA A  53     -17.370   6.945  14.946  1.00 38.84           H  
ATOM    839  HB3 ALA A  53     -19.091   6.989  15.376  1.00 38.84           H  
ATOM    840  O   ALA A  53     -19.920   9.536  17.180  1.00 38.84           O  
ATOM    841  N   ALA A  54     -18.647   8.455  18.668  1.00 33.65           N  
ATOM    842  H   ALA A  54     -17.848   7.854  18.813  1.00 33.65           H  
ATOM    843  CA  ALA A  54     -19.506   8.760  19.814  1.00 33.65           C  
ATOM    844  HA  ALA A  54     -20.536   8.525  19.547  1.00 33.65           H  
ATOM    845  C   ALA A  54     -19.463  10.250  20.207  1.00 33.65           C  
ATOM    846  CB  ALA A  54     -19.096   7.851  20.977  1.00 33.65           C  
ATOM    847  HB1 ALA A  54     -19.173   6.807  20.674  1.00 33.65           H  
ATOM    848  HB2 ALA A  54     -18.068   8.061  21.272  1.00 33.65           H  
ATOM    849  HB3 ALA A  54     -19.757   8.023  21.827  1.00 33.65           H  
ATOM    850  O   ALA A  54     -20.482  10.823  20.600  1.00 33.65           O  
ATOM    851  N   GLY A  55     -18.303  10.900  20.064  1.00 30.44           N  
ATOM    852  H   GLY A  55     -17.484  10.370  19.804  1.00 30.44           H  
ATOM    853  CA  GLY A  55     -18.155  12.344  20.250  1.00 30.44           C  
ATOM    854  HA2 GLY A  55     -17.100  12.603  20.167  1.00 30.44           H  
ATOM    855  HA3 GLY A  55     -18.512  12.626  21.241  1.00 30.44           H  
ATOM    856  C   GLY A  55     -18.929  13.147  19.202  1.00 30.44           C  
ATOM    857  O   GLY A  55     -19.636  14.091  19.555  1.00 30.44           O  
ATOM    858  N   ALA A  56     -18.873  12.729  17.934  1.00 36.54           N  
ATOM    859  H   ALA A  56     -18.257  11.966  17.694  1.00 36.54           H  
ATOM    860  CA  ALA A  56     -19.631  13.359  16.854  1.00 36.54           C  
ATOM    861  HA  ALA A  56     -19.444  14.432  16.879  1.00 36.54           H  
ATOM    862  C   ALA A  56     -21.151  13.163  17.009  1.00 36.54           C  
ATOM    863  CB  ALA A  56     -19.113  12.820  15.518  1.00 36.54           C  
ATOM    864  HB1 ALA A  56     -19.281  11.745  15.456  1.00 36.54           H  
ATOM    865  HB2 ALA A  56     -18.046  13.022  15.423  1.00 36.54           H  
ATOM    866  HB3 ALA A  56     -19.641  13.309  14.699  1.00 36.54           H  
ATOM    867  O   ALA A  56     -21.909  14.103  16.782  1.00 36.54           O  
ATOM    868  N   ALA A  57     -21.600  11.996  17.488  1.00 36.18           N  
ATOM    869  H   ALA A  57     -20.952  11.227  17.581  1.00 36.18           H  
ATOM    870  CA  ALA A  57     -23.018  11.745  17.757  1.00 36.18           C  
ATOM    871  HA  ALA A  57     -23.587  11.986  16.859  1.00 36.18           H  
ATOM    872  C   ALA A  57     -23.576  12.623  18.895  1.00 36.18           C  
ATOM    873  CB  ALA A  57     -23.201  10.252  18.049  1.00 36.18           C  
ATOM    874  HB1 ALA A  57     -22.645   9.973  18.945  1.00 36.18           H  
ATOM    875  HB2 ALA A  57     -24.259  10.038  18.202  1.00 36.18           H  
ATOM    876  HB3 ALA A  57     -22.842   9.663  17.205  1.00 36.18           H  
ATOM    877  O   ALA A  57     -24.726  13.054  18.837  1.00 36.18           O  
ATOM    878  N   ARG A  58     -22.768  12.952  19.916  1.00 35.67           N  
ATOM    879  H   ARG A  58     -21.843  12.547  19.938  1.00 35.67           H  
ATOM    880  CA  ARG A  58     -23.179  13.898  20.973  1.00 35.67           C  
ATOM    881  HA  ARG A  58     -24.234  13.734  21.194  1.00 35.67           H  
ATOM    882  C   ARG A  58     -23.117  15.359  20.540  1.00 35.67           C  
ATOM    883  CB  ARG A  58     -22.371  13.672  22.255  1.00 35.67           C  
ATOM    884  HB2 ARG A  58     -22.438  14.565  22.876  1.00 35.67           H  
ATOM    885  HB3 ARG A  58     -21.323  13.498  22.012  1.00 35.67           H  
ATOM    886  O   ARG A  58     -23.858  16.174  21.080  1.00 35.67           O  
ATOM    887  CG  ARG A  58     -22.943  12.492  23.048  1.00 35.67           C  
ATOM    888  HG2 ARG A  58     -22.822  11.572  22.476  1.00 35.67           H  
ATOM    889  HG3 ARG A  58     -24.004  12.663  23.231  1.00 35.67           H  
ATOM    890  CD  ARG A  58     -22.218  12.366  24.388  1.00 35.67           C  
ATOM    891  HD2 ARG A  58     -22.294  13.314  24.921  1.00 35.67           H  
ATOM    892  HD3 ARG A  58     -21.168  12.152  24.190  1.00 35.67           H  
ATOM    893  NE  ARG A  58     -22.800  11.295  25.216  1.00 35.67           N  
ATOM    894  HE  ARG A  58     -23.648  10.868  24.871  1.00 35.67           H  
ATOM    895  NH1 ARG A  58     -21.223  11.325  26.883  1.00 35.67           N  
ATOM    896 HH11 ARG A  58     -20.738  12.061  26.390  1.00 35.67           H  
ATOM    897 HH12 ARG A  58     -20.869  10.969  27.760  1.00 35.67           H  
ATOM    898  NH2 ARG A  58     -22.923   9.880  26.994  1.00 35.67           N  
ATOM    899 HH21 ARG A  58     -22.558   9.530  27.868  1.00 35.67           H  
ATOM    900 HH22 ARG A  58     -23.770   9.481  26.615  1.00 35.67           H  
ATOM    901  CZ  ARG A  58     -22.314  10.840  26.356  1.00 35.67           C  
ATOM    902  N   ALA A  59     -22.296  15.694  19.550  1.00 33.51           N  
ATOM    903  H   ALA A  59     -21.707  14.977  19.151  1.00 33.51           H  
ATOM    904  CA  ALA A  59     -22.210  17.037  18.987  1.00 33.51           C  
ATOM    905  HA  ALA A  59     -22.417  17.747  19.787  1.00 33.51           H  
ATOM    906  C   ALA A  59     -23.278  17.305  17.904  1.00 33.51           C  
ATOM    907  CB  ALA A  59     -20.768  17.299  18.537  1.00 33.51           C  
ATOM    908  HB1 ALA A  59     -20.079  17.110  19.361  1.00 33.51           H  
ATOM    909  HB2 ALA A  59     -20.663  18.336  18.216  1.00 33.51           H  
ATOM    910  HB3 ALA A  59     -20.518  16.643  17.704  1.00 33.51           H  
ATOM    911  O   ALA A  59     -23.015  18.016  16.944  1.00 33.51           O  
ATOM    912  N   GLY A  60     -24.487  16.747  18.049  1.00 31.20           N  
ATOM    913  H   GLY A  60     -24.576  16.069  18.793  1.00 31.20           H  
ATOM    914  CA  GLY A  60     -25.755  17.311  17.557  1.00 31.20           C  
ATOM    915  HA2 GLY A  60     -25.939  18.241  18.095  1.00 31.20           H  
ATOM    916  HA3 GLY A  60     -26.550  16.617  17.829  1.00 31.20           H  
ATOM    917  C   GLY A  60     -25.929  17.616  16.064  1.00 31.20           C  
ATOM    918  O   GLY A  60     -26.960  18.175  15.698  1.00 31.20           O  
ATOM    919  N   ARG A  61     -24.977  17.296  15.185  1.00 31.54           N  
ATOM    920  H   ARG A  61     -24.101  16.966  15.563  1.00 31.54           H  
ATOM    921  CA  ARG A  61     -25.066  17.548  13.742  1.00 31.54           C  
ATOM    922  HA  ARG A  61     -26.101  17.449  13.415  1.00 31.54           H  
ATOM    923  C   ARG A  61     -24.244  16.515  12.993  1.00 31.54           C  
ATOM    924  CB  ARG A  61     -24.577  18.969  13.398  1.00 31.54           C  
ATOM    925  HB2 ARG A  61     -24.524  19.058  12.312  1.00 31.54           H  
ATOM    926  HB3 ARG A  61     -23.576  19.118  13.802  1.00 31.54           H  
ATOM    927  O   ARG A  61     -23.074  16.746  12.733  1.00 31.54           O  
ATOM    928  CG  ARG A  61     -25.499  20.070  13.926  1.00 31.54           C  
ATOM    929  HG2 ARG A  61     -25.445  20.094  15.014  1.00 31.54           H  
ATOM    930  HG3 ARG A  61     -26.524  19.873  13.612  1.00 31.54           H  
ATOM    931  CD  ARG A  61     -25.070  21.437  13.407  1.00 31.54           C  
ATOM    932  HD2 ARG A  61     -25.158  21.449  12.320  1.00 31.54           H  
ATOM    933  HD3 ARG A  61     -24.028  21.600  13.683  1.00 31.54           H  
ATOM    934  NE  ARG A  61     -25.914  22.491  13.992  1.00 31.54           N  
ATOM    935  HE  ARG A  61     -26.705  22.177  14.536  1.00 31.54           H  
ATOM    936  NH1 ARG A  61     -24.722  24.282  13.203  1.00 31.54           N  
ATOM    937 HH11 ARG A  61     -24.578  25.278  13.126  1.00 31.54           H  
ATOM    938 HH12 ARG A  61     -24.090  23.637  12.751  1.00 31.54           H  
ATOM    939  NH2 ARG A  61     -26.527  24.627  14.477  1.00 31.54           N  
ATOM    940 HH21 ARG A  61     -26.380  25.623  14.393  1.00 31.54           H  
ATOM    941 HH22 ARG A  61     -27.306  24.274  15.015  1.00 31.54           H  
ATOM    942  CZ  ARG A  61     -25.718  23.791  13.888  1.00 31.54           C  
ATOM    943  N   ILE A  62     -24.877  15.383  12.709  1.00 27.62           N  
ATOM    944  H   ILE A  62     -25.720  15.240  13.246  1.00 27.62           H  
ATOM    945  CA  ILE A  62     -24.745  14.496  11.541  1.00 27.62           C  
ATOM    946  HA  ILE A  62     -25.345  14.890  10.721  1.00 27.62           H  
ATOM    947  C   ILE A  62     -25.383  13.189  12.013  1.00 27.62           C  
ATOM    948  CB  ILE A  62     -23.296  14.293  11.011  1.00 27.62           C  
ATOM    949  HB  ILE A  62     -22.630  14.135  11.860  1.00 27.62           H  
ATOM    950  O   ILE A  62     -24.780  12.423  12.763  1.00 27.62           O  
ATOM    951  CG1 ILE A  62     -22.805  15.497  10.162  1.00 27.62           C  
ATOM    952 HG12 ILE A  62     -23.035  15.330   9.110  1.00 27.62           H  
ATOM    953 HG13 ILE A  62     -23.338  16.414  10.414  1.00 27.62           H  
ATOM    954  CG2 ILE A  62     -23.200  13.075  10.068  1.00 27.62           C  
ATOM    955 HG21 ILE A  62     -22.209  13.021   9.617  1.00 27.62           H  
ATOM    956 HG22 ILE A  62     -23.351  12.150  10.624  1.00 27.62           H  
ATOM    957 HG23 ILE A  62     -23.949  13.137   9.279  1.00 27.62           H  
ATOM    958  CD1 ILE A  62     -21.293  15.734  10.293  1.00 27.62           C  
ATOM    959 HD11 ILE A  62     -21.028  15.935  11.331  1.00 27.62           H  
ATOM    960 HD12 ILE A  62     -21.007  16.591   9.683  1.00 27.62           H  
ATOM    961 HD13 ILE A  62     -20.744  14.858   9.949  1.00 27.62           H  
ATOM    962  N   ALA A  63     -26.639  12.969  11.621  1.00 28.07           N  
ATOM    963  H   ALA A  63     -27.087  13.631  11.004  1.00 28.07           H  
ATOM    964  CA  ALA A  63     -27.222  11.640  11.693  1.00 28.07           C  
ATOM    965  HA  ALA A  63     -27.256  11.329  12.737  1.00 28.07           H  
ATOM    966  C   ALA A  63     -26.312  10.715  10.864  1.00 28.07           C  
ATOM    967  CB  ALA A  63     -28.656  11.683  11.153  1.00 28.07           C  
ATOM    968  HB1 ALA A  63     -29.088  10.683  11.193  1.00 28.07           H  
ATOM    969  HB2 ALA A  63     -28.661  12.025  10.118  1.00 28.07           H  
ATOM    970  HB3 ALA A  63     -29.265  12.351  11.762  1.00 28.07           H  
ATOM    971  O   ALA A  63     -26.062  11.017   9.691  1.00 28.07           O  
ATOM    972  N   PRO A  64     -25.738   9.657  11.455  1.00 31.89           N  
ATOM    973  CA  PRO A  64     -24.911   8.724  10.719  1.00 31.89           C  
ATOM    974  HA  PRO A  64     -24.110   9.252  10.202  1.00 31.89           H  
ATOM    975  C   PRO A  64     -25.797   8.012   9.698  1.00 31.89           C  
ATOM    976  CB  PRO A  64     -24.306   7.789  11.775  1.00 31.89           C  
ATOM    977  HB2 PRO A  64     -24.168   6.775  11.401  1.00 31.89           H  
ATOM    978  HB3 PRO A  64     -23.354   8.198  12.114  1.00 31.89           H  
ATOM    979  O   PRO A  64     -26.556   7.110  10.034  1.00 31.89           O  
ATOM    980  CG  PRO A  64     -25.311   7.837  12.927  1.00 31.89           C  
ATOM    981  HG2 PRO A  64     -24.834   7.653  13.889  1.00 31.89           H  
ATOM    982  HG3 PRO A  64     -26.105   7.111  12.751  1.00 31.89           H  
ATOM    983  CD  PRO A  64     -25.885   9.247  12.842  1.00 31.89           C  
ATOM    984  HD2 PRO A  64     -26.931   9.231  13.146  1.00 31.89           H  
ATOM    985  HD3 PRO A  64     -25.313   9.917  13.484  1.00 31.89           H  
ATOM    986  N   THR A  65     -25.677   8.388   8.426  1.00 26.77           N  
ATOM    987  H   THR A  65     -25.181   9.242   8.214  1.00 26.77           H  
ATOM    988  CA  THR A  65     -26.134   7.574   7.297  1.00 26.77           C  
ATOM    989  HA  THR A  65     -27.137   7.205   7.511  1.00 26.77           H  
ATOM    990  C   THR A  65     -25.219   6.356   7.162  1.00 26.77           C  
ATOM    991  CB  THR A  65     -26.202   8.382   5.993  1.00 26.77           C  
ATOM    992  HB  THR A  65     -26.317   7.699   5.151  1.00 26.77           H  
ATOM    993  O   THR A  65     -24.434   6.232   6.228  1.00 26.77           O  
ATOM    994  CG2 THR A  65     -27.385   9.347   5.976  1.00 26.77           C  
ATOM    995 HG21 THR A  65     -27.395   9.889   5.030  1.00 26.77           H  
ATOM    996 HG22 THR A  65     -28.317   8.792   6.077  1.00 26.77           H  
ATOM    997 HG23 THR A  65     -27.298  10.059   6.796  1.00 26.77           H  
ATOM    998  OG1 THR A  65     -25.013   9.123   5.832  1.00 26.77           O  
ATOM    999  HG1 THR A  65     -24.331   8.471   5.653  1.00 26.77           H  
ATOM   1000  N   PHE A  66     -25.300   5.472   8.148  1.00 30.44           N  
ATOM   1001  H   PHE A  66     -25.865   5.746   8.939  1.00 30.44           H  
ATOM   1002  CA  PHE A  66     -25.076   4.042   8.022  1.00 30.44           C  
ATOM   1003  HA  PHE A  66     -25.045   3.760   6.970  1.00 30.44           H  
ATOM   1004  C   PHE A  66     -26.318   3.414   8.641  1.00 30.44           C  
ATOM   1005  CB  PHE A  66     -23.756   3.614   8.674  1.00 30.44           C  
ATOM   1006  HB2 PHE A  66     -23.608   4.157   9.607  1.00 30.44           H  
ATOM   1007  HB3 PHE A  66     -23.815   2.553   8.918  1.00 30.44           H  
ATOM   1008  O   PHE A  66     -26.385   3.178   9.844  1.00 30.44           O  
ATOM   1009  CG  PHE A  66     -22.569   3.812   7.752  1.00 30.44           C  
ATOM   1010  CD1 PHE A  66     -22.326   2.884   6.721  1.00 30.44           C  
ATOM   1011  HD1 PHE A  66     -22.974   2.028   6.605  1.00 30.44           H  
ATOM   1012  CD2 PHE A  66     -21.738   4.939   7.886  1.00 30.44           C  
ATOM   1013  HD2 PHE A  66     -21.940   5.666   8.659  1.00 30.44           H  
ATOM   1014  CE1 PHE A  66     -21.255   3.079   5.830  1.00 30.44           C  
ATOM   1015  HE1 PHE A  66     -21.084   2.372   5.032  1.00 30.44           H  
ATOM   1016  CE2 PHE A  66     -20.665   5.133   6.998  1.00 30.44           C  
ATOM   1017  HE2 PHE A  66     -20.040   6.009   7.095  1.00 30.44           H  
ATOM   1018  CZ  PHE A  66     -20.424   4.205   5.970  1.00 30.44           C  
ATOM   1019  HZ  PHE A  66     -19.611   4.365   5.277  1.00 30.44           H  
ATOM   1020  N   GLY A  67     -27.345   3.284   7.801  1.00 26.31           N  
ATOM   1021  H   GLY A  67     -27.206   3.519   6.828  1.00 26.31           H  
ATOM   1022  CA  GLY A  67     -28.675   2.856   8.195  1.00 26.31           C  
ATOM   1023  HA2 GLY A  67     -29.324   2.819   7.319  1.00 26.31           H  
ATOM   1024  HA3 GLY A  67     -29.094   3.579   8.895  1.00 26.31           H  
ATOM   1025  C   GLY A  67     -28.666   1.476   8.835  1.00 26.31           C  
ATOM   1026  O   GLY A  67     -28.370   0.493   8.165  1.00 26.31           O  
ATOM   1027  N   ILE A  68     -29.023   1.437  10.117  1.00 29.04           N  
ATOM   1028  H   ILE A  68     -29.018   2.319  10.609  1.00 29.04           H  
ATOM   1029  CA  ILE A  68     -29.821   0.381  10.745  1.00 29.04           C  
ATOM   1030  HA  ILE A  68     -30.489  -0.034   9.990  1.00 29.04           H  
ATOM   1031  C   ILE A  68     -30.698   1.078  11.801  1.00 29.04           C  
ATOM   1032  CB  ILE A  68     -28.991  -0.792  11.345  1.00 29.04           C  
ATOM   1033  HB  ILE A  68     -28.482  -0.437  12.241  1.00 29.04           H  
ATOM   1034  O   ILE A  68     -30.571   0.828  12.995  1.00 29.04           O  
ATOM   1035  CG1 ILE A  68     -27.908  -1.348  10.391  1.00 29.04           C  
ATOM   1036 HG12 ILE A  68     -28.377  -1.703   9.473  1.00 29.04           H  
ATOM   1037 HG13 ILE A  68     -27.216  -0.541  10.150  1.00 29.04           H  
ATOM   1038  CG2 ILE A  68     -29.955  -1.935  11.736  1.00 29.04           C  
ATOM   1039 HG21 ILE A  68     -29.420  -2.725  12.263  1.00 29.04           H  
ATOM   1040 HG22 ILE A  68     -30.736  -1.578  12.407  1.00 29.04           H  
ATOM   1041 HG23 ILE A  68     -30.427  -2.348  10.844  1.00 29.04           H  
ATOM   1042  CD1 ILE A  68     -27.048  -2.480  10.962  1.00 29.04           C  
ATOM   1043 HD11 ILE A  68     -26.655  -2.191  11.937  1.00 29.04           H  
ATOM   1044 HD12 ILE A  68     -27.631  -3.395  11.055  1.00 29.04           H  
ATOM   1045 HD13 ILE A  68     -26.214  -2.670  10.286  1.00 29.04           H  
ATOM   1046  N   ASP A  69     -31.561   1.999  11.371  1.00 28.09           N  
ATOM   1047  H   ASP A  69     -31.617   2.206  10.384  1.00 28.09           H  
ATOM   1048  CA  ASP A  69     -32.749   2.322  12.162  1.00 28.09           C  
ATOM   1049  HA  ASP A  69     -32.543   2.207  13.226  1.00 28.09           H  
ATOM   1050  C   ASP A  69     -33.788   1.274  11.778  1.00 28.09           C  
ATOM   1051  CB  ASP A  69     -33.230   3.765  11.938  1.00 28.09           C  
ATOM   1052  HB2 ASP A  69     -33.163   4.011  10.878  1.00 28.09           H  
ATOM   1053  HB3 ASP A  69     -34.277   3.830  12.234  1.00 28.09           H  
ATOM   1054  O   ASP A  69     -34.350   1.310  10.689  1.00 28.09           O  
ATOM   1055  CG  ASP A  69     -32.450   4.793  12.771  1.00 28.09           C  
ATOM   1056  OD1 ASP A  69     -31.948   4.425  13.857  1.00 28.09           O  
ATOM   1057  OD2 ASP A  69     -32.369   5.955  12.316  1.00 28.09           O  
ATOM   1058  N   ASN A  70     -33.924   0.267  12.637  1.00 26.04           N  
ATOM   1059  H   ASN A  70     -33.384   0.325  13.488  1.00 26.04           H  
ATOM   1060  CA  ASN A  70     -34.865  -0.837  12.513  1.00 26.04           C  
ATOM   1061  HA  ASN A  70     -34.838  -1.231  11.497  1.00 26.04           H  
ATOM   1062  C   ASN A  70     -36.280  -0.308  12.835  1.00 26.04           C  
ATOM   1063  CB  ASN A  70     -34.373  -1.922  13.500  1.00 26.04           C  
ATOM   1064  HB2 ASN A  70     -33.300  -2.063  13.371  1.00 26.04           H  
ATOM   1065  HB3 ASN A  70     -34.549  -1.590  14.523  1.00 26.04           H  
ATOM   1066  O   ASN A  70     -36.563  -0.073  14.014  1.00 26.04           O  
ATOM   1067  CG  ASN A  70     -35.011  -3.283  13.307  1.00 26.04           C  
ATOM   1068  ND2 ASN A  70     -34.913  -4.151  14.288  1.00 26.04           N  
ATOM   1069 HD21 ASN A  70     -34.519  -3.877  15.176  1.00 26.04           H  
ATOM   1070 HD22 ASN A  70     -35.411  -5.018  14.144  1.00 26.04           H  
ATOM   1071  OD1 ASN A  70     -35.553  -3.611  12.270  1.00 26.04           O  
ATOM   1072  N   PRO A  71     -37.174  -0.078  11.854  1.00 34.22           N  
ATOM   1073  CA  PRO A  71     -38.527   0.375  12.129  1.00 34.22           C  
ATOM   1074  HA  PRO A  71     -38.572   0.996  13.024  1.00 34.22           H  
ATOM   1075  C   PRO A  71     -39.400  -0.871  12.312  1.00 34.22           C  
ATOM   1076  CB  PRO A  71     -38.904   1.217  10.908  1.00 34.22           C  
ATOM   1077  HB2 PRO A  71     -38.570   2.243  11.065  1.00 34.22           H  
ATOM   1078  HB3 PRO A  71     -39.977   1.198  10.714  1.00 34.22           H  
ATOM   1079  O   PRO A  71     -39.716  -1.553  11.342  1.00 34.22           O  
ATOM   1080  CG  PRO A  71     -38.105   0.599   9.753  1.00 34.22           C  
ATOM   1081  HG2 PRO A  71     -38.757  -0.002   9.120  1.00 34.22           H  
ATOM   1082  HG3 PRO A  71     -37.626   1.381   9.164  1.00 34.22           H  
ATOM   1083  CD  PRO A  71     -37.053  -0.300  10.417  1.00 34.22           C  
ATOM   1084  HD2 PRO A  71     -36.063  -0.066  10.027  1.00 34.22           H  
ATOM   1085  HD3 PRO A  71     -37.278  -1.344  10.198  1.00 34.22           H  
ATOM   1086  N   GLY A  72     -39.753  -1.209  13.553  1.00 27.06           N  
ATOM   1087  H   GLY A  72     -39.441  -0.627  14.317  1.00 27.06           H  
ATOM   1088  CA  GLY A  72     -40.677  -2.328  13.801  1.00 27.06           C  
ATOM   1089  HA2 GLY A  72     -40.580  -3.071  13.009  1.00 27.06           H  
ATOM   1090  HA3 GLY A  72     -41.696  -1.942  13.763  1.00 27.06           H  
ATOM   1091  C   GLY A  72     -40.527  -3.079  15.120  1.00 27.06           C  
ATOM   1092  O   GLY A  72     -41.011  -4.200  15.225  1.00 27.06           O  
ATOM   1093  N   GLY A  73     -39.868  -2.507  16.132  1.00 26.73           N  
ATOM   1094  H   GLY A  73     -39.489  -1.580  16.003  1.00 26.73           H  
ATOM   1095  CA  GLY A  73     -39.874  -3.069  17.486  1.00 26.73           C  
ATOM   1096  HA2 GLY A  73     -39.084  -2.608  18.079  1.00 26.73           H  
ATOM   1097  HA3 GLY A  73     -39.693  -4.143  17.444  1.00 26.73           H  
ATOM   1098  C   GLY A  73     -41.212  -2.834  18.188  1.00 26.73           C  
ATOM   1099  O   GLY A  73     -41.264  -2.073  19.149  1.00 26.73           O  
ATOM   1100  N   GLU A  74     -42.291  -3.442  17.693  1.00 29.50           N  
ATOM   1101  H   GLU A  74     -42.175  -4.018  16.872  1.00 29.50           H  
ATOM   1102  CA  GLU A  74     -43.506  -3.640  18.483  1.00 29.50           C  
ATOM   1103  HA  GLU A  74     -43.868  -2.668  18.817  1.00 29.50           H  
ATOM   1104  C   GLU A  74     -43.143  -4.468  19.725  1.00 29.50           C  
ATOM   1105  CB  GLU A  74     -44.619  -4.300  17.650  1.00 29.50           C  
ATOM   1106  HB2 GLU A  74     -45.413  -4.620  18.326  1.00 29.50           H  
ATOM   1107  HB3 GLU A  74     -44.215  -5.173  17.137  1.00 29.50           H  
ATOM   1108  O   GLU A  74     -42.386  -5.439  19.651  1.00 29.50           O  
ATOM   1109  CG  GLU A  74     -45.215  -3.310  16.635  1.00 29.50           C  
ATOM   1110  HG2 GLU A  74     -44.424  -2.972  15.966  1.00 29.50           H  
ATOM   1111  HG3 GLU A  74     -45.583  -2.443  17.183  1.00 29.50           H  
ATOM   1112  CD  GLU A  74     -46.362  -3.891  15.788  1.00 29.50           C  
ATOM   1113  OE1 GLU A  74     -47.100  -3.066  15.201  1.00 29.50           O  
ATOM   1114  OE2 GLU A  74     -46.485  -5.133  15.714  1.00 29.50           O  
ATOM   1115  N   GLY A  75     -43.604  -4.000  20.887  1.00 28.29           N  
ATOM   1116  H   GLY A  75     -44.249  -3.223  20.857  1.00 28.29           H  
ATOM   1117  CA  GLY A  75     -43.223  -4.506  22.198  1.00 28.29           C  
ATOM   1118  HA2 GLY A  75     -42.172  -4.281  22.378  1.00 28.29           H  
ATOM   1119  HA3 GLY A  75     -43.821  -4.012  22.964  1.00 28.29           H  
ATOM   1120  C   GLY A  75     -43.451  -6.005  22.321  1.00 28.29           C  
ATOM   1121  O   GLY A  75     -44.585  -6.470  22.378  1.00 28.29           O  
ATOM   1122  N   ILE A  76     -42.358  -6.757  22.411  1.00 30.33           N  
ATOM   1123  H   ILE A  76     -41.462  -6.325  22.239  1.00 30.33           H  
ATOM   1124  CA  ILE A  76     -42.396  -8.148  22.844  1.00 30.33           C  
ATOM   1125  HA  ILE A  76     -43.207  -8.662  22.328  1.00 30.33           H  
ATOM   1126  C   ILE A  76     -42.716  -8.104  24.341  1.00 30.33           C  
ATOM   1127  CB  ILE A  76     -41.070  -8.870  22.506  1.00 30.33           C  
ATOM   1128  HB  ILE A  76     -40.262  -8.371  23.042  1.00 30.33           H  
ATOM   1129  O   ILE A  76     -41.837  -7.847  25.168  1.00 30.33           O  
ATOM   1130  CG1 ILE A  76     -40.769  -8.800  20.987  1.00 30.33           C  
ATOM   1131 HG12 ILE A  76     -41.489  -9.415  20.448  1.00 30.33           H  
ATOM   1132 HG13 ILE A  76     -40.880  -7.776  20.629  1.00 30.33           H  
ATOM   1133  CG2 ILE A  76     -41.132 -10.340  22.966  1.00 30.33           C  
ATOM   1134 HG21 ILE A  76     -41.894 -10.878  22.402  1.00 30.33           H  
ATOM   1135 HG22 ILE A  76     -41.383 -10.397  24.026  1.00 30.33           H  
ATOM   1136 HG23 ILE A  76     -40.167 -10.826  22.827  1.00 30.33           H  
ATOM   1137  CD1 ILE A  76     -39.349  -9.241  20.611  1.00 30.33           C  
ATOM   1138 HD11 ILE A  76     -39.211  -9.118  19.537  1.00 30.33           H  
ATOM   1139 HD12 ILE A  76     -39.191 -10.290  20.862  1.00 30.33           H  
ATOM   1140 HD13 ILE A  76     -38.619  -8.624  21.136  1.00 30.33           H  
ATOM   1141  N   GLU A  77     -43.991  -8.298  24.683  1.00 29.26           N  
ATOM   1142  H   GLU A  77     -44.680  -8.351  23.947  1.00 29.26           H  
ATOM   1143  CA  GLU A  77     -44.404  -8.684  26.028  1.00 29.26           C  
ATOM   1144  HA  GLU A  77     -44.170  -7.879  26.724  1.00 29.26           H  
ATOM   1145  C   GLU A  77     -43.595  -9.925  26.418  1.00 29.26           C  
ATOM   1146  CB  GLU A  77     -45.918  -8.965  26.097  1.00 29.26           C  
ATOM   1147  HB2 GLU A  77     -46.222  -9.534  25.218  1.00 29.26           H  
ATOM   1148  HB3 GLU A  77     -46.114  -9.568  26.983  1.00 29.26           H  
ATOM   1149  O   GLU A  77     -43.759 -11.013  25.869  1.00 29.26           O  
ATOM   1150  CG  GLU A  77     -46.755  -7.679  26.213  1.00 29.26           C  
ATOM   1151  HG2 GLU A  77     -46.395  -7.114  27.073  1.00 29.26           H  
ATOM   1152  HG3 GLU A  77     -46.592  -7.071  25.323  1.00 29.26           H  
ATOM   1153  CD  GLU A  77     -48.263  -7.948  26.374  1.00 29.26           C  
ATOM   1154  OE1 GLU A  77     -48.928  -7.108  27.025  1.00 29.26           O  
ATOM   1155  OE2 GLU A  77     -48.743  -8.983  25.862  1.00 29.26           O  
ATOM   1156  N   LEU A  78     -42.652  -9.735  27.341  1.00 30.33           N  
ATOM   1157  H   LEU A  78     -42.492  -8.788  27.651  1.00 30.33           H  
ATOM   1158  CA  LEU A  78     -41.896 -10.805  27.975  1.00 30.33           C  
ATOM   1159  HA  LEU A  78     -41.474 -11.461  27.213  1.00 30.33           H  
ATOM   1160  C   LEU A  78     -42.872 -11.624  28.824  1.00 30.33           C  
ATOM   1161  CB  LEU A  78     -40.760 -10.185  28.815  1.00 30.33           C  
ATOM   1162  HB2 LEU A  78     -41.167  -9.335  29.363  1.00 30.33           H  
ATOM   1163  HB3 LEU A  78     -40.423 -10.910  29.556  1.00 30.33           H  
ATOM   1164  O   LEU A  78     -43.035 -11.376  30.018  1.00 30.33           O  
ATOM   1165  CG  LEU A  78     -39.548  -9.733  27.979  1.00 30.33           C  
ATOM   1166  HG  LEU A  78     -39.876  -9.396  26.996  1.00 30.33           H  
ATOM   1167  CD1 LEU A  78     -38.828  -8.571  28.666  1.00 30.33           C  
ATOM   1168 HD11 LEU A  78     -39.508  -7.722  28.742  1.00 30.33           H  
ATOM   1169 HD12 LEU A  78     -37.966  -8.272  28.070  1.00 30.33           H  
ATOM   1170 HD13 LEU A  78     -38.503  -8.867  29.663  1.00 30.33           H  
ATOM   1171  CD2 LEU A  78     -38.543 -10.878  27.812  1.00 30.33           C  
ATOM   1172 HD21 LEU A  78     -37.716 -10.548  27.183  1.00 30.33           H  
ATOM   1173 HD22 LEU A  78     -38.162 -11.193  28.783  1.00 30.33           H  
ATOM   1174 HD23 LEU A  78     -39.034 -11.721  27.326  1.00 30.33           H  
ATOM   1175  N   THR A  79     -43.531 -12.604  28.212  1.00 27.48           N  
ATOM   1176  H   THR A  79     -43.510 -12.651  27.204  1.00 27.48           H  
ATOM   1177  CA  THR A  79     -44.178 -13.691  28.942  1.00 27.48           C  
ATOM   1178  HA  THR A  79     -44.904 -13.269  29.638  1.00 27.48           H  
ATOM   1179  C   THR A  79     -43.099 -14.411  29.739  1.00 27.48           C  
ATOM   1180  CB  THR A  79     -44.920 -14.657  28.008  1.00 27.48           C  
ATOM   1181  HB  THR A  79     -45.103 -15.595  28.532  1.00 27.48           H  
ATOM   1182  O   THR A  79     -42.233 -15.089  29.181  1.00 27.48           O  
ATOM   1183  CG2 THR A  79     -46.266 -14.078  27.579  1.00 27.48           C  
ATOM   1184 HG21 THR A  79     -46.895 -13.905  28.452  1.00 27.48           H  
ATOM   1185 HG22 THR A  79     -46.767 -14.782  26.914  1.00 27.48           H  
ATOM   1186 HG23 THR A  79     -46.116 -13.138  27.048  1.00 27.48           H  
ATOM   1187  OG1 THR A  79     -44.159 -14.913  26.850  1.00 27.48           O  
ATOM   1188  HG1 THR A  79     -43.341 -15.325  27.139  1.00 27.48           H  
ATOM   1189  N   ALA A  80     -43.112 -14.190  31.053  1.00 30.98           N  
ATOM   1190  H   ALA A  80     -43.790 -13.533  31.412  1.00 30.98           H  
ATOM   1191  CA  ALA A  80     -42.248 -14.857  32.009  1.00 30.98           C  
ATOM   1192  HA  ALA A  80     -41.209 -14.623  31.774  1.00 30.98           H  
ATOM   1193  C   ALA A  80     -42.463 -16.371  31.892  1.00 30.98           C  
ATOM   1194  CB  ALA A  80     -42.575 -14.318  33.409  1.00 30.98           C  
ATOM   1195  HB1 ALA A  80     -43.619 -14.517  33.652  1.00 30.98           H  
ATOM   1196  HB2 ALA A  80     -41.943 -14.814  34.146  1.00 30.98           H  
ATOM   1197  HB3 ALA A  80     -42.394 -13.244  33.446  1.00 30.98           H  
ATOM   1198  O   ALA A  80     -43.517 -16.885  32.255  1.00 30.98           O  
ATOM   1199  N   PHE A  81     -41.470 -17.071  31.345  1.00 31.44           N  
ATOM   1200  H   PHE A  81     -40.688 -16.572  30.945  1.00 31.44           H  
ATOM   1201  CA  PHE A  81     -41.473 -18.525  31.265  1.00 31.44           C  
ATOM   1202  HA  PHE A  81     -42.367 -18.845  30.731  1.00 31.44           H  
ATOM   1203  C   PHE A  81     -41.527 -19.114  32.679  1.00 31.44           C  
ATOM   1204  CB  PHE A  81     -40.248 -19.007  30.474  1.00 31.44           C  
ATOM   1205  HB2 PHE A  81     -40.077 -20.056  30.714  1.00 31.44           H  
ATOM   1206  HB3 PHE A  81     -39.361 -18.458  30.793  1.00 31.44           H  
ATOM   1207  O   PHE A  81     -40.626 -18.897  33.499  1.00 31.44           O  
ATOM   1208  CG  PHE A  81     -40.412 -18.892  28.968  1.00 31.44           C  
ATOM   1209  CD1 PHE A  81     -40.949 -19.976  28.248  1.00 31.44           C  
ATOM   1210  HD1 PHE A  81     -41.236 -20.880  28.763  1.00 31.44           H  
ATOM   1211  CD2 PHE A  81     -40.057 -17.712  28.286  1.00 31.44           C  
ATOM   1212  HD2 PHE A  81     -39.667 -16.865  28.830  1.00 31.44           H  
ATOM   1213  CE1 PHE A  81     -41.126 -19.885  26.856  1.00 31.44           C  
ATOM   1214  HE1 PHE A  81     -41.547 -20.716  26.310  1.00 31.44           H  
ATOM   1215  CE2 PHE A  81     -40.235 -17.621  26.893  1.00 31.44           C  
ATOM   1216  HE2 PHE A  81     -39.980 -16.708  26.374  1.00 31.44           H  
ATOM   1217  CZ  PHE A  81     -40.768 -18.707  26.178  1.00 31.44           C  
ATOM   1218  HZ  PHE A  81     -40.917 -18.632  25.111  1.00 31.44           H  
ATOM   1219  N   GLU A  82     -42.609 -19.848  32.948  1.00 32.04           N  
ATOM   1220  H   GLU A  82     -43.332 -19.904  32.244  1.00 32.04           H  
ATOM   1221  CA  GLU A  82     -42.801 -20.659  34.143  1.00 32.04           C  
ATOM   1222  HA  GLU A  82     -42.901 -19.997  35.003  1.00 32.04           H  
ATOM   1223  C   GLU A  82     -41.583 -21.563  34.356  1.00 32.04           C  
ATOM   1224  CB  GLU A  82     -44.086 -21.498  34.026  1.00 32.04           C  
ATOM   1225  HB2 GLU A  82     -44.088 -22.015  33.067  1.00 32.04           H  
ATOM   1226  HB3 GLU A  82     -44.086 -22.243  34.822  1.00 32.04           H  
ATOM   1227  O   GLU A  82     -41.121 -22.270  33.461  1.00 32.04           O  
ATOM   1228  CG  GLU A  82     -45.357 -20.644  34.171  1.00 32.04           C  
ATOM   1229  HG2 GLU A  82     -45.376 -19.900  33.375  1.00 32.04           H  
ATOM   1230  HG3 GLU A  82     -45.309 -20.116  35.123  1.00 32.04           H  
ATOM   1231  CD  GLU A  82     -46.648 -21.478  34.106  1.00 32.04           C  
ATOM   1232  OE1 GLU A  82     -47.607 -21.111  34.824  1.00 32.04           O  
ATOM   1233  OE2 GLU A  82     -46.671 -22.470  33.344  1.00 32.04           O  
ATOM   1234  N   HIS A  83     -41.019 -21.485  35.558  1.00 33.47           N  
ATOM   1235  H   HIS A  83     -41.443 -20.871  36.239  1.00 33.47           H  
ATOM   1236  CA  HIS A  83     -39.844 -22.233  35.977  1.00 33.47           C  
ATOM   1237  HA  HIS A  83     -39.085 -22.182  35.196  1.00 33.47           H  
ATOM   1238  C   HIS A  83     -40.213 -23.709  36.178  1.00 33.47           C  
ATOM   1239  CB  HIS A  83     -39.284 -21.581  37.253  1.00 33.47           C  
ATOM   1240  HB2 HIS A  83     -38.430 -22.168  37.591  1.00 33.47           H  
ATOM   1241  HB3 HIS A  83     -40.041 -21.617  38.036  1.00 33.47           H  
ATOM   1242  O   HIS A  83     -40.538 -24.134  37.284  1.00 33.47           O  
ATOM   1243  CG  HIS A  83     -38.832 -20.147  37.089  1.00 33.47           C  
ATOM   1244  CD2 HIS A  83     -38.411 -19.321  38.095  1.00 33.47           C  
ATOM   1245  HD2 HIS A  83     -38.356 -19.584  39.141  1.00 33.47           H  
ATOM   1246  ND1 HIS A  83     -38.746 -19.425  35.917  1.00 33.47           N  
ATOM   1247  HD1 HIS A  83     -39.132 -19.687  35.021  1.00 33.47           H  
ATOM   1248  CE1 HIS A  83     -38.273 -18.206  36.214  1.00 33.47           C  
ATOM   1249  HE1 HIS A  83     -38.151 -17.406  35.499  1.00 33.47           H  
ATOM   1250  NE2 HIS A  83     -38.047 -18.092  37.534  1.00 33.47           N  
ATOM   1251  N   GLY A  84     -40.198 -24.481  35.096  1.00 27.09           N  
ATOM   1252  H   GLY A  84     -40.069 -24.035  34.199  1.00 27.09           H  
ATOM   1253  CA  GLY A  84     -40.354 -25.929  35.110  1.00 27.09           C  
ATOM   1254  HA2 GLY A  84     -40.737 -26.266  36.074  1.00 27.09           H  
ATOM   1255  HA3 GLY A  84     -41.071 -26.220  34.343  1.00 27.09           H  
ATOM   1256  C   GLY A  84     -39.031 -26.623  34.804  1.00 27.09           C  
ATOM   1257  O   GLY A  84     -38.418 -26.356  33.779  1.00 27.09           O  
ATOM   1258  N   GLU A  85     -38.645 -27.541  35.689  1.00 30.73           N  
ATOM   1259  H   GLU A  85     -39.264 -27.668  36.476  1.00 30.73           H  
ATOM   1260  CA  GLU A  85     -37.614 -28.572  35.489  1.00 30.73           C  
ATOM   1261  HA  GLU A  85     -37.768 -29.276  36.307  1.00 30.73           H  
ATOM   1262  C   GLU A  85     -36.158 -28.125  35.695  1.00 30.73           C  
ATOM   1263  CB  GLU A  85     -37.900 -29.435  34.248  1.00 30.73           C  
ATOM   1264  HB2 GLU A  85     -37.747 -28.858  33.336  1.00 30.73           H  
ATOM   1265  HB3 GLU A  85     -37.206 -30.276  34.253  1.00 30.73           H  
ATOM   1266  O   GLU A  85     -35.300 -28.105  34.814  1.00 30.73           O  
ATOM   1267  CG  GLU A  85     -39.346 -29.969  34.302  1.00 30.73           C  
ATOM   1268  HG2 GLU A  85     -39.508 -30.423  35.280  1.00 30.73           H  
ATOM   1269  HG3 GLU A  85     -40.048 -29.141  34.200  1.00 30.73           H  
ATOM   1270  CD  GLU A  85     -39.682 -31.003  33.225  1.00 30.73           C  
ATOM   1271  OE1 GLU A  85     -40.801 -31.557  33.320  1.00 30.73           O  
ATOM   1272  OE2 GLU A  85     -38.828 -31.263  32.348  1.00 30.73           O  
ATOM   1273  N   HIS A  86     -35.863 -27.851  36.968  1.00 33.09           N  
ATOM   1274  H   HIS A  86     -36.636 -27.815  37.618  1.00 33.09           H  
ATOM   1275  CA  HIS A  86     -34.525 -27.952  37.535  1.00 33.09           C  
ATOM   1276  HA  HIS A  86     -33.877 -27.212  37.065  1.00 33.09           H  
ATOM   1277  C   HIS A  86     -33.951 -29.354  37.279  1.00 33.09           C  
ATOM   1278  CB  HIS A  86     -34.606 -27.674  39.046  1.00 33.09           C  
ATOM   1279  HB2 HIS A  86     -33.631 -27.871  39.491  1.00 33.09           H  
ATOM   1280  HB3 HIS A  86     -35.323 -28.355  39.504  1.00 33.09           H  
ATOM   1281  O   HIS A  86     -34.277 -30.310  37.983  1.00 33.09           O  
ATOM   1282  CG  HIS A  86     -34.996 -26.258  39.376  1.00 33.09           C  
ATOM   1283  CD2 HIS A  86     -36.250 -25.786  39.658  1.00 33.09           C  
ATOM   1284  HD2 HIS A  86     -37.159 -26.369  39.693  1.00 33.09           H  
ATOM   1285  ND1 HIS A  86     -34.138 -25.185  39.424  1.00 33.09           N  
ATOM   1286  HD1 HIS A  86     -33.149 -25.209  39.219  1.00 33.09           H  
ATOM   1287  CE1 HIS A  86     -34.857 -24.092  39.723  1.00 33.09           C  
ATOM   1288  HE1 HIS A  86     -34.461 -23.091  39.810  1.00 33.09           H  
ATOM   1289  NE2 HIS A  86     -36.148 -24.410  39.886  1.00 33.09           N  
ATOM   1290  N   ALA A  87     -33.065 -29.470  36.291  1.00 31.11           N  
ATOM   1291  H   ALA A  87     -32.976 -28.711  35.632  1.00 31.11           H  
ATOM   1292  CA  ALA A  87     -32.176 -30.613  36.171  1.00 31.11           C  
ATOM   1293  HA  ALA A  87     -32.777 -31.521  36.106  1.00 31.11           H  
ATOM   1294  C   ALA A  87     -31.302 -30.679  37.436  1.00 31.11           C  
ATOM   1295  CB  ALA A  87     -31.362 -30.485  34.877  1.00 31.11           C  
ATOM   1296  HB1 ALA A  87     -30.700 -31.345  34.777  1.00 31.11           H  
ATOM   1297  HB2 ALA A  87     -32.034 -30.451  34.020  1.00 31.11           H  
ATOM   1298  HB3 ALA A  87     -30.762 -29.575  34.901  1.00 31.11           H  
ATOM   1299  O   ALA A  87     -30.426 -29.839  37.653  1.00 31.11           O  
ATOM   1300  N   GLN A  88     -31.598 -31.655  38.296  1.00 27.62           N  
ATOM   1301  H   GLN A  88     -32.409 -32.221  38.091  1.00 27.62           H  
ATOM   1302  CA  GLN A  88     -30.782 -32.047  39.440  1.00 27.62           C  
ATOM   1303  HA  GLN A  88     -30.729 -31.230  40.160  1.00 27.62           H  
ATOM   1304  C   GLN A  88     -29.368 -32.370  38.956  1.00 27.62           C  
ATOM   1305  CB  GLN A  88     -31.397 -33.292  40.112  1.00 27.62           C  
ATOM   1306  HB2 GLN A  88     -30.600 -33.912  40.522  1.00 27.62           H  
ATOM   1307  HB3 GLN A  88     -31.918 -33.885  39.360  1.00 27.62           H  
ATOM   1308  O   GLN A  88     -29.121 -33.417  38.362  1.00 27.62           O  
ATOM   1309  CG  GLN A  88     -32.345 -32.964  41.271  1.00 27.62           C  
ATOM   1310  HG2 GLN A  88     -31.771 -32.500  42.073  1.00 27.62           H  
ATOM   1311  HG3 GLN A  88     -33.107 -32.260  40.936  1.00 27.62           H  
ATOM   1312  CD  GLN A  88     -33.048 -34.212  41.808  1.00 27.62           C  
ATOM   1313  NE2 GLN A  88     -33.334 -34.281  43.090  1.00 27.62           N  
ATOM   1314 HE21 GLN A  88     -33.752 -35.151  43.386  1.00 27.62           H  
ATOM   1315 HE22 GLN A  88     -33.038 -33.556  43.728  1.00 27.62           H  
ATOM   1316  OE1 GLN A  88     -33.376 -35.143  41.095  1.00 27.62           O  
ATOM   1317  N   ILE A  89     -28.431 -31.472  39.230  1.00 31.02           N  
ATOM   1318  H   ILE A  89     -28.713 -30.583  39.617  1.00 31.02           H  
ATOM   1319  CA  ILE A  89     -27.012 -31.800  39.247  1.00 31.02           C  
ATOM   1320  HA  ILE A  89     -26.851 -32.784  38.805  1.00 31.02           H  
ATOM   1321  C   ILE A  89     -26.650 -31.892  40.727  1.00 31.02           C  
ATOM   1322  CB  ILE A  89     -26.191 -30.791  38.414  1.00 31.02           C  
ATOM   1323  HB  ILE A  89     -26.344 -29.791  38.822  1.00 31.02           H  
ATOM   1324  O   ILE A  89     -26.557 -30.878  41.417  1.00 31.02           O  
ATOM   1325  CG1 ILE A  89     -26.672 -30.813  36.940  1.00 31.02           C  
ATOM   1326 HG12 ILE A  89     -26.525 -31.811  36.527  1.00 31.02           H  
ATOM   1327 HG13 ILE A  89     -27.739 -30.594  36.906  1.00 31.02           H  
ATOM   1328  CG2 ILE A  89     -24.692 -31.137  38.504  1.00 31.02           C  
ATOM   1329 HG21 ILE A  89     -24.369 -31.149  39.545  1.00 31.02           H  
ATOM   1330 HG22 ILE A  89     -24.505 -32.116  38.063  1.00 31.02           H  
ATOM   1331 HG23 ILE A  89     -24.099 -30.383  37.987  1.00 31.02           H  
ATOM   1332  CD1 ILE A  89     -25.984 -29.794  36.023  1.00 31.02           C  
ATOM   1333 HD11 ILE A  89     -24.936 -30.056  35.879  1.00 31.02           H  
ATOM   1334 HD12 ILE A  89     -26.058 -28.796  36.456  1.00 31.02           H  
ATOM   1335 HD13 ILE A  89     -26.479 -29.796  35.051  1.00 31.02           H  
ATOM   1336  N   GLU A  90     -26.529 -33.126  41.224  1.00 27.52           N  
ATOM   1337  H   GLU A  90     -26.706 -33.908  40.609  1.00 27.52           H  
ATOM   1338  CA  GLU A  90     -25.920 -33.441  42.517  1.00 27.52           C  
ATOM   1339  HA  GLU A  90     -26.479 -32.971  43.325  1.00 27.52           H  
ATOM   1340  C   GLU A  90     -24.487 -32.895  42.521  1.00 27.52           C  
ATOM   1341  CB  GLU A  90     -25.886 -34.966  42.749  1.00 27.52           C  
ATOM   1342  HB2 GLU A  90     -25.136 -35.182  43.509  1.00 27.52           H  
ATOM   1343  HB3 GLU A  90     -25.579 -35.453  41.823  1.00 27.52           H  
ATOM   1344  O   GLU A  90     -23.559 -33.505  41.994  1.00 27.52           O  
ATOM   1345  CG  GLU A  90     -27.209 -35.570  43.240  1.00 27.52           C  
ATOM   1346  HG2 GLU A  90     -27.987 -35.352  42.508  1.00 27.52           H  
ATOM   1347  HG3 GLU A  90     -27.484 -35.085  44.177  1.00 27.52           H  
ATOM   1348  CD  GLU A  90     -27.116 -37.096  43.443  1.00 27.52           C  
ATOM   1349  OE1 GLU A  90     -27.792 -37.600  44.369  1.00 27.52           O  
ATOM   1350  OE2 GLU A  90     -26.396 -37.755  42.658  1.00 27.52           O  
ATOM   1351  N   SER A  91     -24.294 -31.714  43.097  1.00 32.52           N  
ATOM   1352  H   SER A  91     -25.100 -31.168  43.363  1.00 32.52           H  
ATOM   1353  CA  SER A  91     -22.970 -31.240  43.477  1.00 32.52           C  
ATOM   1354  HA  SER A  91     -22.253 -32.051  43.345  1.00 32.52           H  
ATOM   1355  C   SER A  91     -22.999 -30.892  44.954  1.00 32.52           C  
ATOM   1356  CB  SER A  91     -22.485 -30.094  42.587  1.00 32.52           C  
ATOM   1357  HB2 SER A  91     -22.534 -30.401  41.542  1.00 32.52           H  
ATOM   1358  HB3 SER A  91     -21.447 -29.874  42.836  1.00 32.52           H  
ATOM   1359  O   SER A  91     -23.710 -29.981  45.375  1.00 32.52           O  
ATOM   1360  OG  SER A  91     -23.252 -28.923  42.768  1.00 32.52           O  
ATOM   1361  HG  SER A  91     -23.661 -28.967  43.635  1.00 32.52           H  
ATOM   1362  N   ASP A  92     -22.223 -31.650  45.720  1.00 35.25           N  
ATOM   1363  H   ASP A  92     -21.724 -32.393  45.252  1.00 35.25           H  
ATOM   1364  CA  ASP A  92     -22.185 -31.732  47.182  1.00 35.25           C  
ATOM   1365  HA  ASP A  92     -23.220 -31.774  47.520  1.00 35.25           H  
ATOM   1366  C   ASP A  92     -21.541 -30.501  47.860  1.00 35.25           C  
ATOM   1367  CB  ASP A  92     -21.484 -33.067  47.525  1.00 35.25           C  
ATOM   1368  HB2 ASP A  92     -21.505 -33.718  46.651  1.00 35.25           H  
ATOM   1369  HB3 ASP A  92     -20.432 -32.890  47.749  1.00 35.25           H  
ATOM   1370  O   ASP A  92     -20.808 -30.594  48.842  1.00 35.25           O  
ATOM   1371  CG  ASP A  92     -22.129 -33.867  48.659  1.00 35.25           C  
ATOM   1372  OD1 ASP A  92     -23.180 -33.431  49.182  1.00 35.25           O  
ATOM   1373  OD2 ASP A  92     -21.563 -34.940  48.963  1.00 35.25           O  
ATOM   1374  N   VAL A  93     -21.781 -29.304  47.323  1.00 32.44           N  
ATOM   1375  H   VAL A  93     -22.429 -29.262  46.549  1.00 32.44           H  
ATOM   1376  CA  VAL A  93     -21.225 -28.055  47.847  1.00 32.44           C  
ATOM   1377  HA  VAL A  93     -20.757 -28.253  48.811  1.00 32.44           H  
ATOM   1378  C   VAL A  93     -22.371 -27.086  48.099  1.00 32.44           C  
ATOM   1379  CB  VAL A  93     -20.116 -27.482  46.945  1.00 32.44           C  
ATOM   1380  HB  VAL A  93     -20.550 -27.089  46.026  1.00 32.44           H  
ATOM   1381  O   VAL A  93     -22.848 -26.390  47.205  1.00 32.44           O  
ATOM   1382  CG1 VAL A  93     -19.375 -26.356  47.681  1.00 32.44           C  
ATOM   1383 HG11 VAL A  93     -20.084 -25.612  48.046  1.00 32.44           H  
ATOM   1384 HG12 VAL A  93     -18.829 -26.762  48.532  1.00 32.44           H  
ATOM   1385 HG13 VAL A  93     -18.676 -25.872  47.000  1.00 32.44           H  
ATOM   1386  CG2 VAL A  93     -19.061 -28.539  46.578  1.00 32.44           C  
ATOM   1387 HG21 VAL A  93     -18.671 -29.008  47.480  1.00 32.44           H  
ATOM   1388 HG22 VAL A  93     -18.245 -28.074  46.024  1.00 32.44           H  
ATOM   1389 HG23 VAL A  93     -19.509 -29.306  45.946  1.00 32.44           H  
ATOM   1390  N   HIS A  94     -22.819 -27.057  49.353  1.00 28.93           N  
ATOM   1391  H   HIS A  94     -22.387 -27.683  50.017  1.00 28.93           H  
ATOM   1392  CA  HIS A  94     -23.771 -26.080  49.871  1.00 28.93           C  
ATOM   1393  HA  HIS A  94     -24.663 -26.068  49.246  1.00 28.93           H  
ATOM   1394  C   HIS A  94     -23.137 -24.682  49.844  1.00 28.93           C  
ATOM   1395  CB  HIS A  94     -24.171 -26.468  51.307  1.00 28.93           C  
ATOM   1396  HB2 HIS A  94     -24.652 -25.606  51.769  1.00 28.93           H  
ATOM   1397  HB3 HIS A  94     -23.277 -26.690  51.889  1.00 28.93           H  
ATOM   1398  O   HIS A  94     -22.561 -24.232  50.832  1.00 28.93           O  
ATOM   1399  CG  HIS A  94     -25.127 -27.627  51.424  1.00 28.93           C  
ATOM   1400  CD2 HIS A  94     -26.280 -27.635  52.162  1.00 28.93           C  
ATOM   1401  HD2 HIS A  94     -26.665 -26.812  52.747  1.00 28.93           H  
ATOM   1402  ND1 HIS A  94     -25.004 -28.879  50.860  1.00 28.93           N  
ATOM   1403  HD1 HIS A  94     -24.262 -29.213  50.261  1.00 28.93           H  
ATOM   1404  CE1 HIS A  94     -26.060 -29.615  51.245  1.00 28.93           C  
ATOM   1405  HE1 HIS A  94     -26.236 -30.641  50.958  1.00 28.93           H  
ATOM   1406  NE2 HIS A  94     -26.867 -28.895  52.041  1.00 28.93           N  
ATOM   1407  N   VAL A  95     -23.230 -23.976  48.718  1.00 28.95           N  
ATOM   1408  H   VAL A  95     -23.581 -24.435  47.890  1.00 28.95           H  
ATOM   1409  CA  VAL A  95     -22.961 -22.535  48.680  1.00 28.95           C  
ATOM   1410  HA  VAL A  95     -22.362 -22.258  49.548  1.00 28.95           H  
ATOM   1411  C   VAL A  95     -24.300 -21.822  48.812  1.00 28.95           C  
ATOM   1412  CB  VAL A  95     -22.143 -22.097  47.451  1.00 28.95           C  
ATOM   1413  HB  VAL A  95     -22.744 -22.200  46.547  1.00 28.95           H  
ATOM   1414  O   VAL A  95     -24.997 -21.573  47.831  1.00 28.95           O  
ATOM   1415  CG1 VAL A  95     -21.710 -20.632  47.605  1.00 28.95           C  
ATOM   1416 HG11 VAL A  95     -21.070 -20.516  48.480  1.00 28.95           H  
ATOM   1417 HG12 VAL A  95     -21.166 -20.314  46.716  1.00 28.95           H  
ATOM   1418 HG13 VAL A  95     -22.585 -19.993  47.719  1.00 28.95           H  
ATOM   1419  CG2 VAL A  95     -20.874 -22.944  47.288  1.00 28.95           C  
ATOM   1420 HG21 VAL A  95     -20.248 -22.531  46.497  1.00 28.95           H  
ATOM   1421 HG22 VAL A  95     -21.158 -23.954  46.995  1.00 28.95           H  
ATOM   1422 HG23 VAL A  95     -20.312 -22.973  48.222  1.00 28.95           H  
ATOM   1423  N   GLN A  96     -24.681 -21.516  50.054  1.00 29.87           N  
ATOM   1424  H   GLN A  96     -24.079 -21.792  50.817  1.00 29.87           H  
ATOM   1425  CA  GLN A  96     -25.711 -20.517  50.328  1.00 29.87           C  
ATOM   1426  HA  GLN A  96     -26.627 -20.775  49.795  1.00 29.87           H  
ATOM   1427  C   GLN A  96     -25.210 -19.168  49.799  1.00 29.87           C  
ATOM   1428  CB  GLN A  96     -26.011 -20.442  51.836  1.00 29.87           C  
ATOM   1429  HB2 GLN A  96     -26.385 -19.445  52.070  1.00 29.87           H  
ATOM   1430  HB3 GLN A  96     -25.090 -20.595  52.398  1.00 29.87           H  
ATOM   1431  O   GLN A  96     -24.371 -18.515  50.412  1.00 29.87           O  
ATOM   1432  CG  GLN A  96     -27.078 -21.449  52.285  1.00 29.87           C  
ATOM   1433  HG2 GLN A  96     -26.748 -22.460  52.043  1.00 29.87           H  
ATOM   1434  HG3 GLN A  96     -28.005 -21.252  51.745  1.00 29.87           H  
ATOM   1435  CD  GLN A  96     -27.353 -21.382  53.786  1.00 29.87           C  
ATOM   1436  NE2 GLN A  96     -28.533 -21.753  54.232  1.00 29.87           N  
ATOM   1437 HE21 GLN A  96     -29.263 -22.045  53.598  1.00 29.87           H  
ATOM   1438 HE22 GLN A  96     -28.653 -21.686  55.233  1.00 29.87           H  
ATOM   1439  OE1 GLN A  96     -26.515 -21.029  54.596  1.00 29.87           O  
ATOM   1440  N   VAL A  97     -25.702 -18.768  48.628  1.00 34.80           N  
ATOM   1441  H   VAL A  97     -26.286 -19.410  48.113  1.00 34.80           H  
ATOM   1442  CA  VAL A  97     -25.506 -17.419  48.095  1.00 34.80           C  
ATOM   1443  HA  VAL A  97     -24.542 -17.035  48.429  1.00 34.80           H  
ATOM   1444  C   VAL A  97     -26.602 -16.539  48.687  1.00 34.80           C  
ATOM   1445  CB  VAL A  97     -25.498 -17.412  46.552  1.00 34.80           C  
ATOM   1446  HB  VAL A  97     -26.459 -17.765  46.179  1.00 34.80           H  
ATOM   1447  O   VAL A  97     -27.734 -16.528  48.200  1.00 34.80           O  
ATOM   1448  CG1 VAL A  97     -25.246 -16.000  46.004  1.00 34.80           C  
ATOM   1449 HG11 VAL A  97     -24.295 -15.618  46.378  1.00 34.80           H  
ATOM   1450 HG12 VAL A  97     -25.221 -16.021  44.915  1.00 34.80           H  
ATOM   1451 HG13 VAL A  97     -26.044 -15.327  46.318  1.00 34.80           H  
ATOM   1452  CG2 VAL A  97     -24.401 -18.329  45.991  1.00 34.80           C  
ATOM   1453 HG21 VAL A  97     -23.427 -18.026  46.376  1.00 34.80           H  
ATOM   1454 HG22 VAL A  97     -24.391 -18.277  44.903  1.00 34.80           H  
ATOM   1455 HG23 VAL A  97     -24.593 -19.363  46.276  1.00 34.80           H  
ATOM   1456  N   GLU A  98     -26.281 -15.814  49.758  1.00 28.58           N  
ATOM   1457  H   GLU A  98     -25.371 -15.937  50.179  1.00 28.58           H  
ATOM   1458  CA  GLU A  98     -27.097 -14.691  50.220  1.00 28.58           C  
ATOM   1459  HA  GLU A  98     -28.107 -15.037  50.436  1.00 28.58           H  
ATOM   1460  C   GLU A  98     -27.167 -13.650  49.093  1.00 28.58           C  
ATOM   1461  CB  GLU A  98     -26.516 -14.073  51.505  1.00 28.58           C  
ATOM   1462  HB2 GLU A  98     -25.438 -13.956  51.392  1.00 28.58           H  
ATOM   1463  HB3 GLU A  98     -26.960 -13.086  51.640  1.00 28.58           H  
ATOM   1464  O   GLU A  98     -26.182 -12.988  48.763  1.00 28.58           O  
ATOM   1465  CG  GLU A  98     -26.830 -14.906  52.757  1.00 28.58           C  
ATOM   1466  HG2 GLU A  98     -26.353 -15.882  52.659  1.00 28.58           H  
ATOM   1467  HG3 GLU A  98     -27.907 -15.063  52.806  1.00 28.58           H  
ATOM   1468  CD  GLU A  98     -26.350 -14.234  54.058  1.00 28.58           C  
ATOM   1469  OE1 GLU A  98     -26.972 -14.508  55.108  1.00 28.58           O  
ATOM   1470  OE2 GLU A  98     -25.370 -13.457  53.998  1.00 28.58           O  
ATOM   1471  N   ARG A  99     -28.332 -13.537  48.446  1.00 36.23           N  
ATOM   1472  H   ARG A  99     -29.089 -14.143  48.729  1.00 36.23           H  
ATOM   1473  CA  ARG A  99     -28.587 -12.483  47.459  1.00 36.23           C  
ATOM   1474  HA  ARG A  99     -27.753 -12.466  46.757  1.00 36.23           H  
ATOM   1475  C   ARG A  99     -28.661 -11.142  48.197  1.00 36.23           C  
ATOM   1476  CB  ARG A  99     -29.892 -12.736  46.687  1.00 36.23           C  
ATOM   1477  HB2 ARG A  99     -30.152 -11.825  46.147  1.00 36.23           H  
ATOM   1478  HB3 ARG A  99     -30.694 -12.951  47.393  1.00 36.23           H  
ATOM   1479  O   ARG A  99     -29.534 -11.001  49.055  1.00 36.23           O  
ATOM   1480  CG  ARG A  99     -29.779 -13.879  45.671  1.00 36.23           C  
ATOM   1481  HG2 ARG A  99     -28.979 -13.662  44.963  1.00 36.23           H  
ATOM   1482  HG3 ARG A  99     -29.549 -14.808  46.194  1.00 36.23           H  
ATOM   1483  CD  ARG A  99     -31.104 -14.032  44.914  1.00 36.23           C  
ATOM   1484  HD2 ARG A  99     -31.307 -13.108  44.373  1.00 36.23           H  
ATOM   1485  HD3 ARG A  99     -31.901 -14.198  45.638  1.00 36.23           H  
ATOM   1486  NE  ARG A  99     -31.061 -15.161  43.965  1.00 36.23           N  
ATOM   1487  HE  ARG A  99     -30.202 -15.691  43.933  1.00 36.23           H  
ATOM   1488  NH1 ARG A  99     -33.202 -14.959  43.151  1.00 36.23           N  
ATOM   1489 HH11 ARG A  99     -33.354 -14.167  43.760  1.00 36.23           H  
ATOM   1490 HH12 ARG A  99     -33.938 -15.277  42.536  1.00 36.23           H  
ATOM   1491  NH2 ARG A  99     -31.886 -16.587  42.388  1.00 36.23           N  
ATOM   1492 HH21 ARG A  99     -32.642 -16.892  41.793  1.00 36.23           H  
ATOM   1493 HH22 ARG A  99     -31.013 -17.095  42.380  1.00 36.23           H  
ATOM   1494  CZ  ARG A  99     -32.045 -15.561  43.176  1.00 36.23           C  
ATOM   1495  N   PRO A 100     -27.828 -10.142  47.862  1.00 28.98           N  
ATOM   1496  CA  PRO A 100     -28.048  -8.792  48.352  1.00 28.98           C  
ATOM   1497  HA  PRO A 100     -28.071  -8.794  49.441  1.00 28.98           H  
ATOM   1498  C   PRO A 100     -29.394  -8.291  47.818  1.00 28.98           C  
ATOM   1499  CB  PRO A 100     -26.845  -7.970  47.882  1.00 28.98           C  
ATOM   1500  HB2 PRO A 100     -27.117  -6.942  47.640  1.00 28.98           H  
ATOM   1501  HB3 PRO A 100     -26.076  -7.986  48.654  1.00 28.98           H  
ATOM   1502  O   PRO A 100     -29.692  -8.406  46.626  1.00 28.98           O  
ATOM   1503  CG  PRO A 100     -26.342  -8.729  46.654  1.00 28.98           C  
ATOM   1504  HG2 PRO A 100     -26.885  -8.390  45.772  1.00 28.98           H  
ATOM   1505  HG3 PRO A 100     -25.269  -8.601  46.512  1.00 28.98           H  
ATOM   1506  CD  PRO A 100     -26.702 -10.184  46.942  1.00 28.98           C  
ATOM   1507  HD2 PRO A 100     -25.862 -10.685  47.423  1.00 28.98           H  
ATOM   1508  HD3 PRO A 100     -26.959 -10.683  46.008  1.00 28.98           H  
ATOM   1509  N   SER A 101     -30.224  -7.782  48.726  1.00 36.75           N  
ATOM   1510  H   SER A 101     -29.913  -7.729  49.686  1.00 36.75           H  
ATOM   1511  CA  SER A 101     -31.544  -7.230  48.438  1.00 36.75           C  
ATOM   1512  HA  SER A 101     -32.191  -8.022  48.062  1.00 36.75           H  
ATOM   1513  C   SER A 101     -31.434  -6.130  47.384  1.00 36.75           C  
ATOM   1514  CB  SER A 101     -32.155  -6.679  49.733  1.00 36.75           C  
ATOM   1515  HB2 SER A 101     -33.062  -6.120  49.505  1.00 36.75           H  
ATOM   1516  HB3 SER A 101     -32.410  -7.510  50.392  1.00 36.75           H  
ATOM   1517  O   SER A 101     -30.864  -5.069  47.640  1.00 36.75           O  
ATOM   1518  OG  SER A 101     -31.223  -5.841  50.391  1.00 36.75           O  
ATOM   1519  HG  SER A 101     -30.933  -5.187  49.751  1.00 36.75           H  
ATOM   1520  N   ILE A 102     -31.982  -6.392  46.200  1.00 37.19           N  
ATOM   1521  H   ILE A 102     -32.363  -7.316  46.048  1.00 37.19           H  
ATOM   1522  CA  ILE A 102     -32.172  -5.398  45.148  1.00 37.19           C  
ATOM   1523  HA  ILE A 102     -31.224  -4.903  44.939  1.00 37.19           H  
ATOM   1524  C   ILE A 102     -33.162  -4.374  45.704  1.00 37.19           C  
ATOM   1525  CB  ILE A 102     -32.679  -6.082  43.853  1.00 37.19           C  
ATOM   1526  HB  ILE A 102     -33.598  -6.618  44.088  1.00 37.19           H  
ATOM   1527  O   ILE A 102     -34.341  -4.680  45.877  1.00 37.19           O  
ATOM   1528  CG1 ILE A 102     -31.634  -7.101  43.332  1.00 37.19           C  
ATOM   1529 HG12 ILE A 102     -30.774  -6.567  42.930  1.00 37.19           H  
ATOM   1530 HG13 ILE A 102     -31.279  -7.724  44.153  1.00 37.19           H  
ATOM   1531  CG2 ILE A 102     -32.995  -5.041  42.761  1.00 37.19           C  
ATOM   1532 HG21 ILE A 102     -33.401  -5.530  41.875  1.00 37.19           H  
ATOM   1533 HG22 ILE A 102     -32.093  -4.494  42.488  1.00 37.19           H  
ATOM   1534 HG23 ILE A 102     -33.745  -4.333  43.113  1.00 37.19           H  
ATOM   1535  CD1 ILE A 102     -32.176  -8.058  42.263  1.00 37.19           C  
ATOM   1536 HD11 ILE A 102     -33.052  -8.584  42.645  1.00 37.19           H  
ATOM   1537 HD12 ILE A 102     -31.407  -8.789  42.013  1.00 37.19           H  
ATOM   1538 HD13 ILE A 102     -32.444  -7.513  41.358  1.00 37.19           H  
ATOM   1539  N   SER A 103     -32.680  -3.171  46.018  1.00 34.26           N  
ATOM   1540  H   SER A 103     -31.686  -3.004  45.952  1.00 34.26           H  
ATOM   1541  CA  SER A 103     -33.538  -2.023  46.291  1.00 34.26           C  
ATOM   1542  HA  SER A 103     -34.317  -2.316  46.995  1.00 34.26           H  
ATOM   1543  C   SER A 103     -34.203  -1.612  44.979  1.00 34.26           C  
ATOM   1544  CB  SER A 103     -32.743  -0.878  46.931  1.00 34.26           C  
ATOM   1545  HB2 SER A 103     -33.418  -0.047  47.140  1.00 34.26           H  
ATOM   1546  HB3 SER A 103     -32.305  -1.219  47.869  1.00 34.26           H  
ATOM   1547  O   SER A 103     -33.669  -0.828  44.194  1.00 34.26           O  
ATOM   1548  OG  SER A 103     -31.716  -0.438  46.067  1.00 34.26           O  
ATOM   1549  HG  SER A 103     -32.138  -0.209  45.235  1.00 34.26           H  
ATOM   1550  N   THR A 104     -35.348  -2.217  44.699  1.00 34.39           N  
ATOM   1551  H   THR A 104     -35.666  -2.950  45.316  1.00 34.39           H  
ATOM   1552  CA  THR A 104     -36.309  -1.726  43.719  1.00 34.39           C  
ATOM   1553  HA  THR A 104     -35.802  -1.575  42.766  1.00 34.39           H  
ATOM   1554  C   THR A 104     -36.877  -0.387  44.192  1.00 34.39           C  
ATOM   1555  CB  THR A 104     -37.438  -2.755  43.531  1.00 34.39           C  
ATOM   1556  HB  THR A 104     -38.265  -2.300  42.986  1.00 34.39           H  
ATOM   1557  O   THR A 104     -37.070  -0.193  45.389  1.00 34.39           O  
ATOM   1558  CG2 THR A 104     -36.950  -3.978  42.755  1.00 34.39           C  
ATOM   1559 HG21 THR A 104     -36.552  -3.673  41.788  1.00 34.39           H  
ATOM   1560 HG22 THR A 104     -36.178  -4.499  43.322  1.00 34.39           H  
ATOM   1561 HG23 THR A 104     -37.787  -4.658  42.596  1.00 34.39           H  
ATOM   1562  OG1 THR A 104     -37.894  -3.231  44.778  1.00 34.39           O  
ATOM   1563  HG1 THR A 104     -38.403  -2.534  45.199  1.00 34.39           H  
ATOM   1564  N   HIS A 105     -37.216   0.470  43.226  1.00 32.56           N  
ATOM   1565  H   HIS A 105     -36.967   0.191  42.288  1.00 32.56           H  
ATOM   1566  CA  HIS A 105     -37.915   1.758  43.340  1.00 32.56           C  
ATOM   1567  HA  HIS A 105     -38.424   1.876  42.383  1.00 32.56           H  
ATOM   1568  C   HIS A 105     -37.040   3.010  43.466  1.00 32.56           C  
ATOM   1569  CB  HIS A 105     -39.062   1.750  44.369  1.00 32.56           C  
ATOM   1570  HB2 HIS A 105     -39.600   2.695  44.294  1.00 32.56           H  
ATOM   1571  HB3 HIS A 105     -38.665   1.696  45.382  1.00 32.56           H  
ATOM   1572  O   HIS A 105     -36.806   3.521  44.550  1.00 32.56           O  
ATOM   1573  CG  HIS A 105     -40.045   0.636  44.147  1.00 32.56           C  
ATOM   1574  CD2 HIS A 105     -40.140  -0.525  44.863  1.00 32.56           C  
ATOM   1575  HD2 HIS A 105     -39.538  -0.791  45.720  1.00 32.56           H  
ATOM   1576  ND1 HIS A 105     -41.008   0.593  43.166  1.00 32.56           N  
ATOM   1577  HD1 HIS A 105     -41.265   1.348  42.547  1.00 32.56           H  
ATOM   1578  CE1 HIS A 105     -41.655  -0.577  43.277  1.00 32.56           C  
ATOM   1579  HE1 HIS A 105     -42.487  -0.889  42.663  1.00 32.56           H  
ATOM   1580  NE2 HIS A 105     -41.149  -1.300  44.287  1.00 32.56           N  
ATOM   1581  N   GLU A 106     -36.754   3.616  42.315  1.00 31.85           N  
ATOM   1582  H   GLU A 106     -36.724   3.061  41.472  1.00 31.85           H  
ATOM   1583  CA  GLU A 106     -37.163   5.009  42.115  1.00 31.85           C  
ATOM   1584  HA  GLU A 106     -37.966   5.225  42.819  1.00 31.85           H  
ATOM   1585  C   GLU A 106     -37.782   5.129  40.716  1.00 31.85           C  
ATOM   1586  CB  GLU A 106     -36.036   6.013  42.423  1.00 31.85           C  
ATOM   1587  HB2 GLU A 106     -35.910   6.698  41.584  1.00 31.85           H  
ATOM   1588  HB3 GLU A 106     -35.098   5.482  42.587  1.00 31.85           H  
ATOM   1589  O   GLU A 106     -37.113   5.249  39.691  1.00 31.85           O  
ATOM   1590  CG  GLU A 106     -36.405   6.828  43.680  1.00 31.85           C  
ATOM   1591  HG2 GLU A 106     -36.610   6.142  44.502  1.00 31.85           H  
ATOM   1592  HG3 GLU A 106     -37.323   7.377  43.471  1.00 31.85           H  
ATOM   1593  CD  GLU A 106     -35.326   7.822  44.135  1.00 31.85           C  
ATOM   1594  OE1 GLU A 106     -35.572   8.494  45.163  1.00 31.85           O  
ATOM   1595  OE2 GLU A 106     -34.277   7.923  43.459  1.00 31.85           O  
ATOM   1596  N   GLN A 107     -39.108   4.981  40.681  1.00 33.57           N  
ATOM   1597  H   GLN A 107     -39.584   4.890  41.567  1.00 33.57           H  
ATOM   1598  CA  GLN A 107     -39.939   5.365  39.548  1.00 33.57           C  
ATOM   1599  HA  GLN A 107     -39.594   4.883  38.634  1.00 33.57           H  
ATOM   1600  C   GLN A 107     -39.829   6.884  39.390  1.00 33.57           C  
ATOM   1601  CB  GLN A 107     -41.404   4.977  39.833  1.00 33.57           C  
ATOM   1602  HB2 GLN A 107     -42.056   5.604  39.224  1.00 33.57           H  
ATOM   1603  HB3 GLN A 107     -41.628   5.187  40.878  1.00 33.57           H  
ATOM   1604  O   GLN A 107     -40.453   7.633  40.136  1.00 33.57           O  
ATOM   1605  CG  GLN A 107     -41.752   3.519  39.505  1.00 33.57           C  
ATOM   1606  HG2 GLN A 107     -41.684   3.371  38.428  1.00 33.57           H  
ATOM   1607  HG3 GLN A 107     -41.032   2.857  39.987  1.00 33.57           H  
ATOM   1608  CD  GLN A 107     -43.152   3.125  39.982  1.00 33.57           C  
ATOM   1609  NE2 GLN A 107     -43.743   2.088  39.430  1.00 33.57           N  
ATOM   1610 HE21 GLN A 107     -44.675   1.892  39.766  1.00 33.57           H  
ATOM   1611 HE22 GLN A 107     -43.327   1.599  38.651  1.00 33.57           H  
ATOM   1612  OE1 GLN A 107     -43.728   3.696  40.890  1.00 33.57           O  
ATOM   1613  N   VAL A 108     -39.064   7.347  38.403  1.00 32.66           N  
ATOM   1614  H   VAL A 108     -38.461   6.705  37.909  1.00 32.66           H  
ATOM   1615  CA  VAL A 108     -39.199   8.719  37.904  1.00 32.66           C  
ATOM   1616  HA  VAL A 108     -39.397   9.383  38.746  1.00 32.66           H  
ATOM   1617  C   VAL A 108     -40.429   8.737  37.004  1.00 32.66           C  
ATOM   1618  CB  VAL A 108     -37.919   9.238  37.228  1.00 32.66           C  
ATOM   1619  HB  VAL A 108     -37.680   8.617  36.365  1.00 32.66           H  
ATOM   1620  O   VAL A 108     -40.370   8.517  35.797  1.00 32.66           O  
ATOM   1621  CG1 VAL A 108     -38.087  10.695  36.774  1.00 32.66           C  
ATOM   1622 HG11 VAL A 108     -37.158  11.052  36.331  1.00 32.66           H  
ATOM   1623 HG12 VAL A 108     -38.872  10.768  36.021  1.00 32.66           H  
ATOM   1624 HG13 VAL A 108     -38.346  11.328  37.623  1.00 32.66           H  
ATOM   1625  CG2 VAL A 108     -36.742   9.192  38.212  1.00 32.66           C  
ATOM   1626 HG21 VAL A 108     -36.970   9.779  39.103  1.00 32.66           H  
ATOM   1627 HG22 VAL A 108     -35.846   9.595  37.739  1.00 32.66           H  
ATOM   1628 HG23 VAL A 108     -36.534   8.165  38.511  1.00 32.66           H  
ATOM   1629  N   THR A 109     -41.584   8.904  37.637  1.00 31.73           N  
ATOM   1630  H   THR A 109     -41.571   8.937  38.647  1.00 31.73           H  
ATOM   1631  CA  THR A 109     -42.840   9.226  36.973  1.00 31.73           C  
ATOM   1632  HA  THR A 109     -42.957   8.566  36.114  1.00 31.73           H  
ATOM   1633  C   THR A 109     -42.844  10.669  36.484  1.00 31.73           C  
ATOM   1634  CB  THR A 109     -44.045   9.034  37.911  1.00 31.73           C  
ATOM   1635  HB  THR A 109     -44.880   9.638  37.554  1.00 31.73           H  
ATOM   1636  O   THR A 109     -42.398  11.570  37.185  1.00 31.73           O  
ATOM   1637  CG2 THR A 109     -44.506   7.580  37.949  1.00 31.73           C  
ATOM   1638 HG21 THR A 109     -45.353   7.487  38.629  1.00 31.73           H  
ATOM   1639 HG22 THR A 109     -44.810   7.258  36.954  1.00 31.73           H  
ATOM   1640 HG23 THR A 109     -43.694   6.946  38.306  1.00 31.73           H  
ATOM   1641  OG1 THR A 109     -43.725   9.425  39.225  1.00 31.73           O  
ATOM   1642  HG1 THR A 109     -43.408  10.331  39.194  1.00 31.73           H  
ATOM   1643  N   SER A 110     -43.507  10.825  35.337  1.00 35.38           N  
ATOM   1644  H   SER A 110     -43.641   9.972  34.813  1.00 35.38           H  
ATOM   1645  CA  SER A 110     -44.265  11.983  34.851  1.00 35.38           C  
ATOM   1646  HA  SER A 110     -45.080  11.514  34.300  1.00 35.38           H  
ATOM   1647  C   SER A 110     -43.593  12.900  33.821  1.00 35.38           C  
ATOM   1648  CB  SER A 110     -45.030  12.735  35.954  1.00 35.38           C  
ATOM   1649  HB2 SER A 110     -45.876  13.251  35.501  1.00 35.38           H  
ATOM   1650  HB3 SER A 110     -45.421  12.022  36.680  1.00 35.38           H  
ATOM   1651  O   SER A 110     -42.878  13.837  34.156  1.00 35.38           O  
ATOM   1652  OG  SER A 110     -44.244  13.691  36.622  1.00 35.38           O  
ATOM   1653  HG  SER A 110     -43.527  13.952  36.039  1.00 35.38           H  
ATOM   1654  N   PHE A 111     -43.989  12.642  32.569  1.00 31.44           N  
ATOM   1655  H   PHE A 111     -44.310  11.697  32.413  1.00 31.44           H  
ATOM   1656  CA  PHE A 111     -44.636  13.604  31.670  1.00 31.44           C  
ATOM   1657  HA  PHE A 111     -44.779  13.082  30.724  1.00 31.44           H  
ATOM   1658  C   PHE A 111     -43.863  14.879  31.307  1.00 31.44           C  
ATOM   1659  CB  PHE A 111     -46.058  13.922  32.188  1.00 31.44           C  
ATOM   1660  HB2 PHE A 111     -46.140  13.711  33.255  1.00 31.44           H  
ATOM   1661  HB3 PHE A 111     -46.254  14.989  32.087  1.00 31.44           H  
ATOM   1662  O   PHE A 111     -43.930  15.892  31.998  1.00 31.44           O  
ATOM   1663  CG  PHE A 111     -47.169  13.199  31.457  1.00 31.44           C  
ATOM   1664  CD1 PHE A 111     -47.851  13.855  30.415  1.00 31.44           C  
ATOM   1665  HD1 PHE A 111     -47.585  14.862  30.131  1.00 31.44           H  
ATOM   1666  CD2 PHE A 111     -47.530  11.885  31.813  1.00 31.44           C  
ATOM   1667  HD2 PHE A 111     -47.019  11.377  32.618  1.00 31.44           H  
ATOM   1668  CE1 PHE A 111     -48.889  13.203  29.730  1.00 31.44           C  
ATOM   1669  HE1 PHE A 111     -49.403  13.704  28.923  1.00 31.44           H  
ATOM   1670  CE2 PHE A 111     -48.570  11.233  31.126  1.00 31.44           C  
ATOM   1671  HE2 PHE A 111     -48.852  10.225  31.393  1.00 31.44           H  
ATOM   1672  CZ  PHE A 111     -49.249  11.893  30.086  1.00 31.44           C  
ATOM   1673  HZ  PHE A 111     -50.042  11.393  29.550  1.00 31.44           H  
ATOM   1674  N   GLN A 112     -43.299  14.876  30.099  1.00 33.92           N  
ATOM   1675  H   GLN A 112     -43.195  13.998  29.611  1.00 33.92           H  
ATOM   1676  CA  GLN A 112     -43.263  16.081  29.278  1.00 33.92           C  
ATOM   1677  HA  GLN A 112     -44.110  16.699  29.577  1.00 33.92           H  
ATOM   1678  C   GLN A 112     -43.483  15.684  27.815  1.00 33.92           C  
ATOM   1679  CB  GLN A 112     -41.980  16.884  29.556  1.00 33.92           C  
ATOM   1680  HB2 GLN A 112     -41.737  16.777  30.614  1.00 33.92           H  
ATOM   1681  HB3 GLN A 112     -41.141  16.496  28.978  1.00 33.92           H  
ATOM   1682  O   GLN A 112     -42.582  15.194  27.140  1.00 33.92           O  
ATOM   1683  CG  GLN A 112     -42.187  18.381  29.270  1.00 33.92           C  
ATOM   1684  HG2 GLN A 112     -43.200  18.667  29.552  1.00 33.92           H  
ATOM   1685  HG3 GLN A 112     -42.069  18.568  28.203  1.00 33.92           H  
ATOM   1686  CD  GLN A 112     -41.234  19.283  30.053  1.00 33.92           C  
ATOM   1687  NE2 GLN A 112     -41.519  20.565  30.127  1.00 33.92           N  
ATOM   1688 HE21 GLN A 112     -42.357  20.924  29.691  1.00 33.92           H  
ATOM   1689 HE22 GLN A 112     -40.877  21.121  30.674  1.00 33.92           H  
ATOM   1690  OE1 GLN A 112     -40.227  18.886  30.614  1.00 33.92           O  
ATOM   1691  N   GLU A 113     -44.732  15.822  27.372  1.00 36.68           N  
ATOM   1692  H   GLU A 113     -45.425  16.201  28.002  1.00 36.68           H  
ATOM   1693  CA  GLU A 113     -45.160  15.684  25.979  1.00 36.68           C  
ATOM   1694  HA  GLU A 113     -45.027  14.647  25.669  1.00 36.68           H  
ATOM   1695  C   GLU A 113     -44.317  16.629  25.099  1.00 36.68           C  
ATOM   1696  CB  GLU A 113     -46.660  16.046  25.901  1.00 36.68           C  
ATOM   1697  HB2 GLU A 113     -47.014  16.271  26.907  1.00 36.68           H  
ATOM   1698  HB3 GLU A 113     -46.799  16.945  25.301  1.00 36.68           H  
ATOM   1699  O   GLU A 113     -44.294  17.840  25.356  1.00 36.68           O  
ATOM   1700  CG  GLU A 113     -47.540  14.931  25.318  1.00 36.68           C  
ATOM   1701  HG2 GLU A 113     -47.309  14.001  25.837  1.00 36.68           H  
ATOM   1702  HG3 GLU A 113     -47.287  14.804  24.265  1.00 36.68           H  
ATOM   1703  CD  GLU A 113     -49.047  15.223  25.469  1.00 36.68           C  
ATOM   1704  OE1 GLU A 113     -49.842  14.442  24.905  1.00 36.68           O  
ATOM   1705  OE2 GLU A 113     -49.402  16.183  26.195  1.00 36.68           O  
ATOM   1706  N   PRO A 114     -43.577  16.123  24.096  1.00 39.01           N  
ATOM   1707  CA  PRO A 114     -42.861  16.981  23.169  1.00 39.01           C  
ATOM   1708  HA  PRO A 114     -42.302  17.740  23.715  1.00 39.01           H  
ATOM   1709  C   PRO A 114     -43.878  17.659  22.248  1.00 39.01           C  
ATOM   1710  CB  PRO A 114     -41.873  16.068  22.438  1.00 39.01           C  
ATOM   1711  HB2 PRO A 114     -40.939  16.029  22.998  1.00 39.01           H  
ATOM   1712  HB3 PRO A 114     -41.690  16.394  21.414  1.00 39.01           H  
ATOM   1713  O   PRO A 114     -44.575  17.001  21.483  1.00 39.01           O  
ATOM   1714  CG  PRO A 114     -42.545  14.696  22.486  1.00 39.01           C  
ATOM   1715  HG2 PRO A 114     -41.813  13.888  22.487  1.00 39.01           H  
ATOM   1716  HG3 PRO A 114     -43.221  14.591  21.637  1.00 39.01           H  
ATOM   1717  CD  PRO A 114     -43.358  14.720  23.780  1.00 39.01           C  
ATOM   1718  HD2 PRO A 114     -42.788  14.252  24.583  1.00 39.01           H  
ATOM   1719  HD3 PRO A 114     -44.303  14.197  23.631  1.00 39.01           H  
ATOM   1720  N   ALA A 115     -43.959  18.987  22.345  1.00 39.05           N  
ATOM   1721  H   ALA A 115     -43.422  19.438  23.073  1.00 39.05           H  
ATOM   1722  CA  ALA A 115     -44.793  19.820  21.493  1.00 39.05           C  
ATOM   1723  HA  ALA A 115     -45.838  19.630  21.739  1.00 39.05           H  
ATOM   1724  C   ALA A 115     -44.566  19.478  20.011  1.00 39.05           C  
ATOM   1725  CB  ALA A 115     -44.470  21.290  21.798  1.00 39.05           C  
ATOM   1726  HB1 ALA A 115     -43.422  21.494  21.579  1.00 39.05           H  
ATOM   1727  HB2 ALA A 115     -44.674  21.504  22.847  1.00 39.05           H  
ATOM   1728  HB3 ALA A 115     -45.095  21.932  21.177  1.00 39.05           H  
ATOM   1729  O   ALA A 115     -43.456  19.626  19.494  1.00 39.05           O  
ATOM   1730  N   GLU A 116     -45.631  19.039  19.339  1.00 36.92           N  
ATOM   1731  H   GLU A 116     -46.469  18.817  19.857  1.00 36.92           H  
ATOM   1732  CA  GLU A 116     -45.694  18.870  17.891  1.00 36.92           C  
ATOM   1733  HA  GLU A 116     -44.929  18.162  17.571  1.00 36.92           H  
ATOM   1734  C   GLU A 116     -45.434  20.223  17.219  1.00 36.92           C  
ATOM   1735  CB  GLU A 116     -47.069  18.321  17.476  1.00 36.92           C  
ATOM   1736  HB2 GLU A 116     -47.148  18.389  16.391  1.00 36.92           H  
ATOM   1737  HB3 GLU A 116     -47.844  18.945  17.920  1.00 36.92           H  
ATOM   1738  O   GLU A 116     -46.317  21.066  17.057  1.00 36.92           O  
ATOM   1739  CG  GLU A 116     -47.295  16.855  17.878  1.00 36.92           C  
ATOM   1740  HG2 GLU A 116     -47.234  16.773  18.963  1.00 36.92           H  
ATOM   1741  HG3 GLU A 116     -46.496  16.253  17.445  1.00 36.92           H  
ATOM   1742  CD  GLU A 116     -48.661  16.323  17.407  1.00 36.92           C  
ATOM   1743  OE1 GLU A 116     -48.785  15.085  17.290  1.00 36.92           O  
ATOM   1744  OE2 GLU A 116     -49.563  17.154  17.146  1.00 36.92           O  
ATOM   1745  N   ILE A 117     -44.183  20.466  16.838  1.00 36.23           N  
ATOM   1746  H   ILE A 117     -43.465  19.814  17.122  1.00 36.23           H  
ATOM   1747  CA  ILE A 117     -43.843  21.578  15.960  1.00 36.23           C  
ATOM   1748  HA  ILE A 117     -44.413  22.456  16.264  1.00 36.23           H  
ATOM   1749  C   ILE A 117     -44.309  21.156  14.568  1.00 36.23           C  
ATOM   1750  CB  ILE A 117     -42.345  21.939  16.045  1.00 36.23           C  
ATOM   1751  HB  ILE A 117     -41.758  21.065  15.762  1.00 36.23           H  
ATOM   1752  O   ILE A 117     -43.628  20.408  13.869  1.00 36.23           O  
ATOM   1753  CG1 ILE A 117     -41.969  22.350  17.490  1.00 36.23           C  
ATOM   1754 HG12 ILE A 117     -42.441  23.302  17.734  1.00 36.23           H  
ATOM   1755 HG13 ILE A 117     -42.342  21.607  18.195  1.00 36.23           H  
ATOM   1756  CG2 ILE A 117     -42.024  23.093  15.072  1.00 36.23           C  
ATOM   1757 HG21 ILE A 117     -42.304  22.821  14.055  1.00 36.23           H  
ATOM   1758 HG22 ILE A 117     -40.955  23.303  15.075  1.00 36.23           H  
ATOM   1759 HG23 ILE A 117     -42.572  23.990  15.361  1.00 36.23           H  
ATOM   1760  CD1 ILE A 117     -40.459  22.458  17.733  1.00 36.23           C  
ATOM   1761 HD11 ILE A 117     -40.281  22.670  18.787  1.00 36.23           H  
ATOM   1762 HD12 ILE A 117     -39.975  21.516  17.476  1.00 36.23           H  
ATOM   1763 HD13 ILE A 117     -40.029  23.265  17.139  1.00 36.23           H  
ATOM   1764  N   ALA A 118     -45.492  21.629  14.179  1.00 35.12           N  
ATOM   1765  H   ALA A 118     -46.071  22.066  14.881  1.00 35.12           H  
ATOM   1766  CA  ALA A 118     -46.000  21.538  12.820  1.00 35.12           C  
ATOM   1767  HA  ALA A 118     -46.016  20.490  12.520  1.00 35.12           H  
ATOM   1768  C   ALA A 118     -45.060  22.303  11.872  1.00 35.12           C  
ATOM   1769  CB  ALA A 118     -47.441  22.068  12.798  1.00 35.12           C  
ATOM   1770  HB1 ALA A 118     -47.465  23.110  13.117  1.00 35.12           H  
ATOM   1771  HB2 ALA A 118     -47.842  21.994  11.787  1.00 35.12           H  
ATOM   1772  HB3 ALA A 118     -48.061  21.474  13.469  1.00 35.12           H  
ATOM   1773  O   ALA A 118     -45.226  23.495  11.613  1.00 35.12           O  
ATOM   1774  N   VAL A 119     -44.032  21.624  11.365  1.00 38.86           N  
ATOM   1775  H   VAL A 119     -43.854  20.701  11.734  1.00 38.86           H  
ATOM   1776  CA  VAL A 119     -43.168  22.143  10.304  1.00 38.86           C  
ATOM   1777  HA  VAL A 119     -42.991  23.204  10.482  1.00 38.86           H  
ATOM   1778  C   VAL A 119     -43.936  22.005   8.993  1.00 38.86           C  
ATOM   1779  CB  VAL A 119     -41.792  21.443  10.275  1.00 38.86           C  
ATOM   1780  HB  VAL A 119     -41.922  20.382  10.058  1.00 38.86           H  
ATOM   1781  O   VAL A 119     -43.827  21.007   8.287  1.00 38.86           O  
ATOM   1782  CG1 VAL A 119     -40.878  22.065   9.208  1.00 38.86           C  
ATOM   1783 HG11 VAL A 119     -39.912  21.559   9.213  1.00 38.86           H  
ATOM   1784 HG12 VAL A 119     -41.317  21.941   8.218  1.00 38.86           H  
ATOM   1785 HG13 VAL A 119     -40.732  23.126   9.408  1.00 38.86           H  
ATOM   1786  CG2 VAL A 119     -41.061  21.576  11.618  1.00 38.86           C  
ATOM   1787 HG21 VAL A 119     -40.071  21.125  11.549  1.00 38.86           H  
ATOM   1788 HG22 VAL A 119     -40.963  22.626  11.894  1.00 38.86           H  
ATOM   1789 HG23 VAL A 119     -41.611  21.047  12.397  1.00 38.86           H  
ATOM   1790  N   THR A 120     -44.750  23.007   8.655  1.00 36.31           N  
ATOM   1791  H   THR A 120     -44.922  23.744   9.323  1.00 36.31           H  
ATOM   1792  CA  THR A 120     -45.238  23.165   7.279  1.00 36.31           C  
ATOM   1793  HA  THR A 120     -45.809  22.274   7.017  1.00 36.31           H  
ATOM   1794  C   THR A 120     -44.027  23.311   6.354  1.00 36.31           C  
ATOM   1795  CB  THR A 120     -46.143  24.394   7.111  1.00 36.31           C  
ATOM   1796  HB  THR A 120     -46.143  24.693   6.063  1.00 36.31           H  
ATOM   1797  O   THR A 120     -43.251  24.254   6.544  1.00 36.31           O  
ATOM   1798  CG2 THR A 120     -47.584  24.096   7.514  1.00 36.31           C  
ATOM   1799 HG21 THR A 120     -48.188  24.995   7.390  1.00 36.31           H  
ATOM   1800 HG22 THR A 120     -47.617  23.786   8.558  1.00 36.31           H  
ATOM   1801 HG23 THR A 120     -47.989  23.301   6.888  1.00 36.31           H  
ATOM   1802  OG1 THR A 120     -45.679  25.469   7.894  1.00 36.31           O  
ATOM   1803  HG1 THR A 120     -44.738  25.548   7.720  1.00 36.31           H  
ATOM   1804  N   PRO A 121     -43.827  22.415   5.370  1.00 36.09           N  
ATOM   1805  CA  PRO A 121     -42.680  22.496   4.481  1.00 36.09           C  
ATOM   1806  HA  PRO A 121     -41.776  22.494   5.091  1.00 36.09           H  
ATOM   1807  C   PRO A 121     -42.763  23.780   3.643  1.00 36.09           C  
ATOM   1808  CB  PRO A 121     -42.707  21.222   3.631  1.00 36.09           C  
ATOM   1809  HB2 PRO A 121     -42.347  21.394   2.617  1.00 36.09           H  
ATOM   1810  HB3 PRO A 121     -42.112  20.450   4.119  1.00 36.09           H  
ATOM   1811  O   PRO A 121     -43.847  24.135   3.162  1.00 36.09           O  
ATOM   1812  CG  PRO A 121     -44.179  20.812   3.650  1.00 36.09           C  
ATOM   1813  HG2 PRO A 121     -44.301  19.736   3.521  1.00 36.09           H  
ATOM   1814  HG3 PRO A 121     -44.719  21.354   2.874  1.00 36.09           H  
ATOM   1815  CD  PRO A 121     -44.660  21.274   5.024  1.00 36.09           C  
ATOM   1816  HD2 PRO A 121     -44.507  20.479   5.754  1.00 36.09           H  
ATOM   1817  HD3 PRO A 121     -45.714  21.545   4.973  1.00 36.09           H  
ATOM   1818  N   PRO A 122     -41.644  24.499   3.451  1.00 37.11           N  
ATOM   1819  CA  PRO A 122     -41.626  25.668   2.591  1.00 37.11           C  
ATOM   1820  HA  PRO A 122     -42.346  26.401   2.954  1.00 37.11           H  
ATOM   1821  C   PRO A 122     -42.001  25.242   1.170  1.00 37.11           C  
ATOM   1822  CB  PRO A 122     -40.214  26.252   2.706  1.00 37.11           C  
ATOM   1823  HB2 PRO A 122     -40.200  27.005   3.494  1.00 37.11           H  
ATOM   1824  HB3 PRO A 122     -39.868  26.683   1.766  1.00 37.11           H  
ATOM   1825  O   PRO A 122     -41.344  24.399   0.562  1.00 37.11           O  
ATOM   1826  CG  PRO A 122     -39.356  25.061   3.133  1.00 37.11           C  
ATOM   1827  HG2 PRO A 122     -38.489  25.372   3.716  1.00 37.11           H  
ATOM   1828  HG3 PRO A 122     -39.042  24.504   2.250  1.00 37.11           H  
ATOM   1829  CD  PRO A 122     -40.313  24.205   3.958  1.00 37.11           C  
ATOM   1830  HD2 PRO A 122     -40.061  23.151   3.838  1.00 37.11           H  
ATOM   1831  HD3 PRO A 122     -40.256  24.491   5.009  1.00 37.11           H  
ATOM   1832  N   ARG A 123     -43.076  25.840   0.643  1.00 34.04           N  
ATOM   1833  H   ARG A 123     -43.602  26.451   1.251  1.00 34.04           H  
ATOM   1834  CA  ARG A 123     -43.445  25.778  -0.774  1.00 34.04           C  
ATOM   1835  HA  ARG A 123     -43.577  24.740  -1.079  1.00 34.04           H  
ATOM   1836  C   ARG A 123     -42.297  26.363  -1.593  1.00 34.04           C  
ATOM   1837  CB  ARG A 123     -44.742  26.568  -1.031  1.00 34.04           C  
ATOM   1838  HB2 ARG A 123     -44.672  27.545  -0.552  1.00 34.04           H  
ATOM   1839  HB3 ARG A 123     -44.830  26.730  -2.105  1.00 34.04           H  
ATOM   1840  O   ARG A 123     -42.225  27.573  -1.796  1.00 34.04           O  
ATOM   1841  CG  ARG A 123     -46.019  25.859  -0.561  1.00 34.04           C  
ATOM   1842  HG2 ARG A 123     -46.101  24.897  -1.066  1.00 34.04           H  
ATOM   1843  HG3 ARG A 123     -45.981  25.699   0.516  1.00 34.04           H  
ATOM   1844  CD  ARG A 123     -47.230  26.733  -0.914  1.00 34.04           C  
ATOM   1845  HD2 ARG A 123     -47.189  26.969  -1.977  1.00 34.04           H  
ATOM   1846  HD3 ARG A 123     -47.167  27.662  -0.347  1.00 34.04           H  
ATOM   1847  NE  ARG A 123     -48.507  26.059  -0.617  1.00 34.04           N  
ATOM   1848  HE  ARG A 123     -48.447  25.144  -0.192  1.00 34.04           H  
ATOM   1849  NH1 ARG A 123     -49.897  27.716  -1.391  1.00 34.04           N  
ATOM   1850 HH11 ARG A 123     -50.827  28.062  -1.580  1.00 34.04           H  
ATOM   1851 HH12 ARG A 123     -49.085  28.264  -1.633  1.00 34.04           H  
ATOM   1852  NH2 ARG A 123     -50.774  25.829  -0.580  1.00 34.04           N  
ATOM   1853 HH21 ARG A 123     -51.698  26.196  -0.758  1.00 34.04           H  
ATOM   1854 HH22 ARG A 123     -50.674  24.905  -0.185  1.00 34.04           H  
ATOM   1855  CZ  ARG A 123     -49.716  26.536  -0.863  1.00 34.04           C  
ATOM   1856  N   VAL A 124     -41.384  25.514  -2.047  1.00 37.15           N  
ATOM   1857  H   VAL A 124     -41.406  24.560  -1.718  1.00 37.15           H  
ATOM   1858  CA  VAL A 124     -40.408  25.897  -3.062  1.00 37.15           C  
ATOM   1859  HA  VAL A 124     -40.054  26.906  -2.849  1.00 37.15           H  
ATOM   1860  C   VAL A 124     -41.163  25.915  -4.382  1.00 37.15           C  
ATOM   1861  CB  VAL A 124     -39.173  24.980  -3.078  1.00 37.15           C  
ATOM   1862  HB  VAL A 124     -39.458  23.972  -3.380  1.00 37.15           H  
ATOM   1863  O   VAL A 124     -41.503  24.874  -4.936  1.00 37.15           O  
ATOM   1864  CG1 VAL A 124     -38.126  25.526  -4.058  1.00 37.15           C  
ATOM   1865 HG11 VAL A 124     -37.821  26.532  -3.769  1.00 37.15           H  
ATOM   1866 HG12 VAL A 124     -38.534  25.549  -5.069  1.00 37.15           H  
ATOM   1867 HG13 VAL A 124     -37.252  24.875  -4.063  1.00 37.15           H  
ATOM   1868  CG2 VAL A 124     -38.524  24.914  -1.688  1.00 37.15           C  
ATOM   1869 HG21 VAL A 124     -39.191  24.417  -0.983  1.00 37.15           H  
ATOM   1870 HG22 VAL A 124     -37.602  24.335  -1.738  1.00 37.15           H  
ATOM   1871 HG23 VAL A 124     -38.300  25.917  -1.327  1.00 37.15           H  
ATOM   1872  N   ASN A 125     -41.495  27.124  -4.835  1.00 33.96           N  
ATOM   1873  H   ASN A 125     -41.278  27.919  -4.252  1.00 33.96           H  
ATOM   1874  CA  ASN A 125     -42.050  27.369  -6.156  1.00 33.96           C  
ATOM   1875  HA  ASN A 125     -43.016  26.873  -6.244  1.00 33.96           H  
ATOM   1876  C   ASN A 125     -41.103  26.774  -7.204  1.00 33.96           C  
ATOM   1877  CB  ASN A 125     -42.228  28.886  -6.360  1.00 33.96           C  
ATOM   1878  HB2 ASN A 125     -42.340  29.088  -7.425  1.00 33.96           H  
ATOM   1879  HB3 ASN A 125     -41.333  29.409  -6.024  1.00 33.96           H  
ATOM   1880  O   ASN A 125     -40.047  27.328  -7.500  1.00 33.96           O  
ATOM   1881  CG  ASN A 125     -43.451  29.467  -5.673  1.00 33.96           C  
ATOM   1882  ND2 ASN A 125     -43.442  30.752  -5.406  1.00 33.96           N  
ATOM   1883 HD21 ASN A 125     -42.647  31.319  -5.664  1.00 33.96           H  
ATOM   1884 HD22 ASN A 125     -44.274  31.126  -4.974  1.00 33.96           H  
ATOM   1885  OD1 ASN A 125     -44.434  28.803  -5.395  1.00 33.96           O  
ATOM   1886  N   THR A 126     -41.496  25.642  -7.775  1.00 32.89           N  
ATOM   1887  H   THR A 126     -42.284  25.147  -7.382  1.00 32.89           H  
ATOM   1888  CA  THR A 126     -40.914  25.081  -8.989  1.00 32.89           C  
ATOM   1889  HA  THR A 126     -39.826  25.130  -8.934  1.00 32.89           H  
ATOM   1890  C   THR A 126     -41.372  25.919 -10.180  1.00 32.89           C  
ATOM   1891  CB  THR A 126     -41.330  23.610  -9.155  1.00 32.89           C  
ATOM   1892  HB  THR A 126     -41.056  23.269 -10.153  1.00 32.89           H  
ATOM   1893  O   THR A 126     -42.276  25.530 -10.917  1.00 32.89           O  
ATOM   1894  CG2 THR A 126     -40.651  22.702  -8.133  1.00 32.89           C  
ATOM   1895 HG21 THR A 126     -40.967  22.969  -7.125  1.00 32.89           H  
ATOM   1896 HG22 THR A 126     -39.568  22.799  -8.211  1.00 32.89           H  
ATOM   1897 HG23 THR A 126     -40.930  21.667  -8.330  1.00 32.89           H  
ATOM   1898  OG1 THR A 126     -42.726  23.491  -8.983  1.00 32.89           O  
ATOM   1899  HG1 THR A 126     -43.124  23.939  -9.733  1.00 32.89           H  
ATOM   1900  N   SER A 127     -40.789  27.102 -10.364  1.00 36.43           N  
ATOM   1901  H   SER A 127     -40.137  27.440  -9.672  1.00 36.43           H  
ATOM   1902  CA  SER A 127     -40.896  27.829 -11.629  1.00 36.43           C  
ATOM   1903  HA  SER A 127     -41.793  27.511 -12.160  1.00 36.43           H  
ATOM   1904  C   SER A 127     -39.695  27.475 -12.505  1.00 36.43           C  
ATOM   1905  CB  SER A 127     -41.068  29.335 -11.415  1.00 36.43           C  
ATOM   1906  HB2 SER A 127     -42.003  29.518 -10.885  1.00 36.43           H  
ATOM   1907  HB3 SER A 127     -41.112  29.830 -12.385  1.00 36.43           H  
ATOM   1908  O   SER A 127     -38.602  28.000 -12.311  1.00 36.43           O  
ATOM   1909  OG  SER A 127     -39.999  29.865 -10.666  1.00 36.43           O  
ATOM   1910  HG  SER A 127     -39.190  29.597 -11.107  1.00 36.43           H  
ATOM   1911  N   SER A 128     -39.935  26.511 -13.398  1.00 33.69           N  
ATOM   1912  H   SER A 128     -40.823  26.051 -13.258  1.00 33.69           H  
ATOM   1913  CA  SER A 128     -39.454  26.420 -14.789  1.00 33.69           C  
ATOM   1914  HA  SER A 128     -39.377  25.355 -15.008  1.00 33.69           H  
ATOM   1915  C   SER A 128     -38.100  27.079 -15.121  1.00 33.69           C  
ATOM   1916  CB  SER A 128     -40.545  26.995 -15.697  1.00 33.69           C  
ATOM   1917  HB2 SER A 128     -41.440  26.376 -15.624  1.00 33.69           H  
ATOM   1918  HB3 SER A 128     -40.202  26.997 -16.731  1.00 33.69           H  
ATOM   1919  O   SER A 128     -37.975  28.297 -15.103  1.00 33.69           O  
ATOM   1920  OG  SER A 128     -40.864  28.315 -15.296  1.00 33.69           O  
ATOM   1921  HG  SER A 128     -40.056  28.828 -15.365  1.00 33.69           H  
ATOM   1922  N   TYR A 129     -37.042  26.307 -15.377  1.00 29.87           N  
ATOM   1923  H   TYR A 129     -36.225  26.723 -14.951  1.00 29.87           H  
ATOM   1924  CA  TYR A 129     -36.704  25.721 -16.691  1.00 29.87           C  
ATOM   1925  HA  TYR A 129     -35.824  25.109 -16.497  1.00 29.87           H  
ATOM   1926  C   TYR A 129     -36.272  26.784 -17.729  1.00 29.87           C  
ATOM   1927  CB  TYR A 129     -37.774  24.723 -17.212  1.00 29.87           C  
ATOM   1928  HB2 TYR A 129     -38.500  25.246 -17.834  1.00 29.87           H  
ATOM   1929  HB3 TYR A 129     -38.316  24.316 -16.358  1.00 29.87           H  
ATOM   1930  O   TYR A 129     -37.112  27.388 -18.380  1.00 29.87           O  
ATOM   1931  CG  TYR A 129     -37.255  23.492 -17.946  1.00 29.87           C  
ATOM   1932  CD1 TYR A 129     -37.206  23.440 -19.356  1.00 29.87           C  
ATOM   1933  HD1 TYR A 129     -37.530  24.289 -19.939  1.00 29.87           H  
ATOM   1934  CD2 TYR A 129     -36.827  22.379 -17.194  1.00 29.87           C  
ATOM   1935  HD2 TYR A 129     -36.880  22.404 -16.116  1.00 29.87           H  
ATOM   1936  CE1 TYR A 129     -36.688  22.296 -20.002  1.00 29.87           C  
ATOM   1937  HE1 TYR A 129     -36.609  22.262 -21.078  1.00 29.87           H  
ATOM   1938  CE2 TYR A 129     -36.339  21.224 -17.836  1.00 29.87           C  
ATOM   1939  HE2 TYR A 129     -36.013  20.377 -17.251  1.00 29.87           H  
ATOM   1940  OH  TYR A 129     -35.714  20.103 -19.865  1.00 29.87           O  
ATOM   1941  HH  TYR A 129     -35.439  19.429 -19.239  1.00 29.87           H  
ATOM   1942  CZ  TYR A 129     -36.251  21.187 -19.245  1.00 29.87           C  
ATOM   1943  N   TYR A 130     -34.945  26.909 -17.883  1.00 29.96           N  
ATOM   1944  H   TYR A 130     -34.383  26.408 -17.210  1.00 29.96           H  
ATOM   1945  CA  TYR A 130     -34.185  27.406 -19.043  1.00 29.96           C  
ATOM   1946  HA  TYR A 130     -33.134  27.345 -18.764  1.00 29.96           H  
ATOM   1947  C   TYR A 130     -34.406  28.856 -19.494  1.00 29.96           C  
ATOM   1948  CB  TYR A 130     -34.349  26.445 -20.238  1.00 29.96           C  
ATOM   1949  HB2 TYR A 130     -35.410  26.304 -20.445  1.00 29.96           H  
ATOM   1950  HB3 TYR A 130     -33.919  26.921 -21.119  1.00 29.96           H  
ATOM   1951  O   TYR A 130     -35.399  29.166 -20.135  1.00 29.96           O  
ATOM   1952  CG  TYR A 130     -33.694  25.086 -20.069  1.00 29.96           C  
ATOM   1953  CD1 TYR A 130     -32.559  24.730 -20.821  1.00 29.96           C  
ATOM   1954  HD1 TYR A 130     -32.142  25.436 -21.525  1.00 29.96           H  
ATOM   1955  CD2 TYR A 130     -34.207  24.168 -19.143  1.00 29.96           C  
ATOM   1956  HD2 TYR A 130     -35.050  24.448 -18.528  1.00 29.96           H  
ATOM   1957  CE1 TYR A 130     -31.986  23.450 -20.677  1.00 29.96           C  
ATOM   1958  HE1 TYR A 130     -31.127  23.175 -21.272  1.00 29.96           H  
ATOM   1959  CE2 TYR A 130     -33.633  22.901 -18.979  1.00 29.96           C  
ATOM   1960  HE2 TYR A 130     -34.006  22.209 -18.238  1.00 29.96           H  
ATOM   1961  OH  TYR A 130     -32.018  21.279 -19.624  1.00 29.96           O  
ATOM   1962  HH  TYR A 130     -31.283  21.128 -20.222  1.00 29.96           H  
ATOM   1963  CZ  TYR A 130     -32.541  22.522 -19.770  1.00 29.96           C  
ATOM   1964  N   ASP A 131     -33.360  29.678 -19.358  1.00 32.31           N  
ATOM   1965  H   ASP A 131     -32.628  29.451 -18.700  1.00 32.31           H  
ATOM   1966  CA  ASP A 131     -32.952  30.487 -20.505  1.00 32.31           C  
ATOM   1967  HA  ASP A 131     -33.134  29.843 -21.365  1.00 32.31           H  
ATOM   1968  C   ASP A 131     -31.446  30.768 -20.517  1.00 32.31           C  
ATOM   1969  CB  ASP A 131     -33.800  31.765 -20.675  1.00 32.31           C  
ATOM   1970  HB2 ASP A 131     -34.474  31.879 -19.826  1.00 32.31           H  
ATOM   1971  HB3 ASP A 131     -33.143  32.636 -20.688  1.00 32.31           H  
ATOM   1972  O   ASP A 131     -30.829  31.180 -19.533  1.00 32.31           O  
ATOM   1973  CG  ASP A 131     -34.620  31.758 -21.978  1.00 32.31           C  
ATOM   1974  OD1 ASP A 131     -34.215  31.039 -22.927  1.00 32.31           O  
ATOM   1975  OD2 ASP A 131     -35.596  32.536 -22.044  1.00 32.31           O  
ATOM   1976  N   ASN A 132     -30.849  30.472 -21.666  1.00 33.90           N  
ATOM   1977  H   ASN A 132     -31.468  30.243 -22.430  1.00 33.90           H  
ATOM   1978  CA  ASN A 132     -29.438  30.635 -21.966  1.00 33.90           C  
ATOM   1979  HA  ASN A 132     -28.838  30.225 -21.153  1.00 33.90           H  
ATOM   1980  C   ASN A 132     -29.109  32.126 -22.121  1.00 33.90           C  
ATOM   1981  CB  ASN A 132     -29.137  29.872 -23.270  1.00 33.90           C  
ATOM   1982  HB2 ASN A 132     -28.105  30.068 -23.563  1.00 33.90           H  
ATOM   1983  HB3 ASN A 132     -29.781  30.250 -24.064  1.00 33.90           H  
ATOM   1984  O   ASN A 132     -29.109  32.647 -23.234  1.00 33.90           O  
ATOM   1985  CG  ASN A 132     -29.294  28.371 -23.161  1.00 33.90           C  
ATOM   1986  ND2 ASN A 132     -30.148  27.781 -23.965  1.00 33.90           N  
ATOM   1987 HD21 ASN A 132     -30.746  28.337 -24.560  1.00 33.90           H  
ATOM   1988 HD22 ASN A 132     -30.263  26.784 -23.845  1.00 33.90           H  
ATOM   1989  OD1 ASN A 132     -28.638  27.706 -22.379  1.00 33.90           O  
ATOM   1990  N   ALA A 133     -28.775  32.820 -21.035  1.00 34.24           N  
ATOM   1991  H   ALA A 133     -28.927  32.412 -20.124  1.00 34.24           H  
ATOM   1992  CA  ALA A 133     -28.099  34.107 -21.147  1.00 34.24           C  
ATOM   1993  HA  ALA A 133     -28.497  34.650 -22.004  1.00 34.24           H  
ATOM   1994  C   ALA A 133     -26.609  33.849 -21.408  1.00 34.24           C  
ATOM   1995  CB  ALA A 133     -28.395  34.971 -19.922  1.00 34.24           C  
ATOM   1996  HB1 ALA A 133     -27.904  35.938 -20.032  1.00 34.24           H  
ATOM   1997  HB2 ALA A 133     -29.470  35.126 -19.829  1.00 34.24           H  
ATOM   1998  HB3 ALA A 133     -28.022  34.484 -19.021  1.00 34.24           H  
ATOM   1999  O   ALA A 133     -25.803  33.676 -20.494  1.00 34.24           O  
ATOM   2000  N   ALA A 134     -26.271  33.752 -22.694  1.00 35.35           N  
ATOM   2001  H   ALA A 134     -27.021  33.821 -23.368  1.00 35.35           H  
ATOM   2002  CA  ALA A 134     -24.916  33.904 -23.188  1.00 35.35           C  
ATOM   2003  HA  ALA A 134     -24.336  33.017 -22.930  1.00 35.35           H  
ATOM   2004  C   ALA A 134     -24.285  35.140 -22.528  1.00 35.35           C  
ATOM   2005  CB  ALA A 134     -24.987  34.040 -24.714  1.00 35.35           C  
ATOM   2006  HB1 ALA A 134     -23.981  34.157 -25.118  1.00 35.35           H  
ATOM   2007  HB2 ALA A 134     -25.447  33.153 -25.150  1.00 35.35           H  
ATOM   2008  HB3 ALA A 134     -25.573  34.919 -24.985  1.00 35.35           H  
ATOM   2009  O   ALA A 134     -24.786  36.254 -22.663  1.00 35.35           O  
ATOM   2010  N   PHE A 135     -23.209  34.922 -21.775  1.00 35.14           N  
ATOM   2011  H   PHE A 135     -22.897  33.970 -21.648  1.00 35.14           H  
ATOM   2012  CA  PHE A 135     -22.396  35.984 -21.199  1.00 35.14           C  
ATOM   2013  HA  PHE A 135     -23.042  36.733 -20.740  1.00 35.14           H  
ATOM   2014  C   PHE A 135     -21.607  36.676 -22.322  1.00 35.14           C  
ATOM   2015  CB  PHE A 135     -21.474  35.396 -20.112  1.00 35.14           C  
ATOM   2016  HB2 PHE A 135     -21.020  34.475 -20.480  1.00 35.14           H  
ATOM   2017  HB3 PHE A 135     -20.659  36.100 -19.943  1.00 35.14           H  
ATOM   2018  O   PHE A 135     -20.420  36.415 -22.492  1.00 35.14           O  
ATOM   2019  CG  PHE A 135     -22.120  35.134 -18.763  1.00 35.14           C  
ATOM   2020  CD1 PHE A 135     -22.022  36.105 -17.748  1.00 35.14           C  
ATOM   2021  HD1 PHE A 135     -21.514  37.038 -17.942  1.00 35.14           H  
ATOM   2022  CD2 PHE A 135     -22.786  33.921 -18.498  1.00 35.14           C  
ATOM   2023  HD2 PHE A 135     -22.891  33.179 -19.275  1.00 35.14           H  
ATOM   2024  CE1 PHE A 135     -22.584  35.872 -16.481  1.00 35.14           C  
ATOM   2025  HE1 PHE A 135     -22.520  36.631 -15.716  1.00 35.14           H  
ATOM   2026  CE2 PHE A 135     -23.343  33.684 -17.227  1.00 35.14           C  
ATOM   2027  HE2 PHE A 135     -23.875  32.764 -17.037  1.00 35.14           H  
ATOM   2028  CZ  PHE A 135     -23.242  34.659 -16.219  1.00 35.14           C  
ATOM   2029  HZ  PHE A 135     -23.690  34.485 -15.252  1.00 35.14           H  
ATOM   2030  N   ASP A 136     -22.265  37.553 -23.080  1.00 35.70           N  
ATOM   2031  H   ASP A 136     -23.269  37.607 -22.981  1.00 35.70           H  
ATOM   2032  CA  ASP A 136     -21.607  38.676 -23.753  1.00 35.70           C  
ATOM   2033  HA  ASP A 136     -20.573  38.417 -23.984  1.00 35.70           H  
ATOM   2034  C   ASP A 136     -21.556  39.826 -22.741  1.00 35.70           C  
ATOM   2035  CB  ASP A 136     -22.318  39.065 -25.069  1.00 35.70           C  
ATOM   2036  HB2 ASP A 136     -22.251  40.145 -25.199  1.00 35.70           H  
ATOM   2037  HB3 ASP A 136     -23.376  38.809 -25.003  1.00 35.70           H  
ATOM   2038  O   ASP A 136     -22.426  40.692 -22.690  1.00 35.70           O  
ATOM   2039  CG  ASP A 136     -21.709  38.445 -26.337  1.00 35.70           C  
ATOM   2040  OD1 ASP A 136     -20.559  37.951 -26.283  1.00 35.70           O  
ATOM   2041  OD2 ASP A 136     -22.405  38.473 -27.378  1.00 35.70           O  
ATOM   2042  N   VAL A 137     -20.558  39.787 -21.855  1.00 37.66           N  
ATOM   2043  H   VAL A 137     -19.887  39.038 -21.945  1.00 37.66           H  
ATOM   2044  CA  VAL A 137     -20.251  40.899 -20.946  1.00 37.66           C  
ATOM   2045  HA  VAL A 137     -21.077  41.610 -20.965  1.00 37.66           H  
ATOM   2046  C   VAL A 137     -19.045  41.642 -21.508  1.00 37.66           C  
ATOM   2047  CB  VAL A 137     -20.104  40.461 -19.474  1.00 37.66           C  
ATOM   2048  HB  VAL A 137     -19.251  39.790 -19.372  1.00 37.66           H  
ATOM   2049  O   VAL A 137     -17.934  41.546 -20.995  1.00 37.66           O  
ATOM   2050  CG1 VAL A 137     -19.915  41.665 -18.537  1.00 37.66           C  
ATOM   2051 HG11 VAL A 137     -20.753  42.355 -18.638  1.00 37.66           H  
ATOM   2052 HG12 VAL A 137     -19.851  41.327 -17.503  1.00 37.66           H  
ATOM   2053 HG13 VAL A 137     -18.993  42.195 -18.776  1.00 37.66           H  
ATOM   2054  CG2 VAL A 137     -21.364  39.723 -18.997  1.00 37.66           C  
ATOM   2055 HG21 VAL A 137     -21.275  39.474 -17.940  1.00 37.66           H  
ATOM   2056 HG22 VAL A 137     -22.240  40.355 -19.146  1.00 37.66           H  
ATOM   2057 HG23 VAL A 137     -21.495  38.804 -19.569  1.00 37.66           H  
ATOM   2058  N   ASP A 138     -19.294  42.377 -22.588  1.00 36.25           N  
ATOM   2059  H   ASP A 138     -20.212  42.298 -23.002  1.00 36.25           H  
ATOM   2060  CA  ASP A 138     -18.532  43.568 -22.951  1.00 36.25           C  
ATOM   2061  HA  ASP A 138     -17.554  43.558 -22.469  1.00 36.25           H  
ATOM   2062  C   ASP A 138     -19.311  44.778 -22.419  1.00 36.25           C  
ATOM   2063  CB  ASP A 138     -18.329  43.664 -24.481  1.00 36.25           C  
ATOM   2064  HB2 ASP A 138     -18.227  44.715 -24.749  1.00 36.25           H  
ATOM   2065  HB3 ASP A 138     -19.215  43.282 -24.990  1.00 36.25           H  
ATOM   2066  O   ASP A 138     -20.172  45.312 -23.107  1.00 36.25           O  
ATOM   2067  CG  ASP A 138     -17.077  42.965 -25.024  1.00 36.25           C  
ATOM   2068  OD1 ASP A 138     -16.119  42.750 -24.245  1.00 36.25           O  
ATOM   2069  OD2 ASP A 138     -17.034  42.736 -26.255  1.00 36.25           O  
ATOM   2070  N   LEU A 139     -19.042  45.189 -21.176  1.00 40.46           N  
ATOM   2071  H   LEU A 139     -18.464  44.583 -20.612  1.00 40.46           H  
ATOM   2072  CA  LEU A 139     -19.168  46.588 -20.743  1.00 40.46           C  
ATOM   2073  HA  LEU A 139     -18.633  47.189 -21.478  1.00 40.46           H  
ATOM   2074  C   LEU A 139     -18.435  46.766 -19.404  1.00 40.46           C  
ATOM   2075  CB  LEU A 139     -20.634  47.096 -20.710  1.00 40.46           C  
ATOM   2076  HB2 LEU A 139     -20.954  47.220 -19.676  1.00 40.46           H  
ATOM   2077  HB3 LEU A 139     -21.315  46.373 -21.159  1.00 40.46           H  
ATOM   2078  O   LEU A 139     -18.977  46.601 -18.313  1.00 40.46           O  
ATOM   2079  CG  LEU A 139     -20.785  48.451 -21.440  1.00 40.46           C  
ATOM   2080  HG  LEU A 139     -19.980  49.115 -21.123  1.00 40.46           H  
ATOM   2081  CD1 LEU A 139     -20.747  48.326 -22.969  1.00 40.46           C  
ATOM   2082 HD11 LEU A 139     -20.880  49.307 -23.423  1.00 40.46           H  
ATOM   2083 HD12 LEU A 139     -21.538  47.655 -23.305  1.00 40.46           H  
ATOM   2084 HD13 LEU A 139     -19.786  47.921 -23.287  1.00 40.46           H  
ATOM   2085  CD2 LEU A 139     -22.111  49.112 -21.073  1.00 40.46           C  
ATOM   2086 HD21 LEU A 139     -22.945  48.475 -21.367  1.00 40.46           H  
ATOM   2087 HD22 LEU A 139     -22.144  49.283 -19.997  1.00 40.46           H  
ATOM   2088 HD23 LEU A 139     -22.191  50.081 -21.566  1.00 40.46           H  
ATOM   2089  N   PHE A 140     -17.138  47.038 -19.518  1.00 35.24           N  
ATOM   2090  H   PHE A 140     -16.777  47.129 -20.457  1.00 35.24           H  
ATOM   2091  CA  PHE A 140     -16.326  47.620 -18.458  1.00 35.24           C  
ATOM   2092  HA  PHE A 140     -16.515  47.122 -17.507  1.00 35.24           H  
ATOM   2093  C   PHE A 140     -16.704  49.103 -18.332  1.00 35.24           C  
ATOM   2094  CB  PHE A 140     -14.833  47.482 -18.843  1.00 35.24           C  
ATOM   2095  HB2 PHE A 140     -14.734  47.405 -19.926  1.00 35.24           H  
ATOM   2096  HB3 PHE A 140     -14.314  48.399 -18.565  1.00 35.24           H  
ATOM   2097  O   PHE A 140     -16.209  49.906 -19.116  1.00 35.24           O  
ATOM   2098  CG  PHE A 140     -14.064  46.351 -18.196  1.00 35.24           C  
ATOM   2099  CD1 PHE A 140     -13.247  46.625 -17.082  1.00 35.24           C  
ATOM   2100  HD1 PHE A 140     -13.219  47.622 -16.669  1.00 35.24           H  
ATOM   2101  CD2 PHE A 140     -14.103  45.050 -18.731  1.00 35.24           C  
ATOM   2102  HD2 PHE A 140     -14.729  44.836 -19.585  1.00 35.24           H  
ATOM   2103  CE1 PHE A 140     -12.469  45.607 -16.506  1.00 35.24           C  
ATOM   2104  HE1 PHE A 140     -11.853  45.823 -15.645  1.00 35.24           H  
ATOM   2105  CE2 PHE A 140     -13.327  44.029 -18.152  1.00 35.24           C  
ATOM   2106  HE2 PHE A 140     -13.372  43.031 -18.562  1.00 35.24           H  
ATOM   2107  CZ  PHE A 140     -12.508  44.308 -17.042  1.00 35.24           C  
ATOM   2108  HZ  PHE A 140     -11.921  43.519 -16.595  1.00 35.24           H  
ATOM   2109  N   ASP A 141     -17.512  49.467 -17.337  1.00 36.97           N  
ATOM   2110  H   ASP A 141     -18.017  48.760 -16.823  1.00 36.97           H  
ATOM   2111  CA  ASP A 141     -17.555  50.838 -16.812  1.00 36.97           C  
ATOM   2112  HA  ASP A 141     -16.898  51.465 -17.415  1.00 36.97           H  
ATOM   2113  C   ASP A 141     -16.997  50.827 -15.375  1.00 36.97           C  
ATOM   2114  CB  ASP A 141     -18.958  51.466 -16.914  1.00 36.97           C  
ATOM   2115  HB2 ASP A 141     -19.109  52.123 -16.058  1.00 36.97           H  
ATOM   2116  HB3 ASP A 141     -19.716  50.684 -16.870  1.00 36.97           H  
ATOM   2117  O   ASP A 141     -17.666  50.372 -14.446  1.00 36.97           O  
ATOM   2118  CG  ASP A 141     -19.148  52.325 -18.178  1.00 36.97           C  
ATOM   2119  OD1 ASP A 141     -18.158  52.948 -18.628  1.00 36.97           O  
ATOM   2120  OD2 ASP A 141     -20.295  52.379 -18.671  1.00 36.97           O  
ATOM   2121  N   PRO A 142     -15.731  51.237 -15.167  1.00 44.61           N  
ATOM   2122  CA  PRO A 142     -15.038  51.089 -13.887  1.00 44.61           C  
ATOM   2123  HA  PRO A 142     -15.346  50.150 -13.428  1.00 44.61           H  
ATOM   2124  C   PRO A 142     -15.325  52.192 -12.848  1.00 44.61           C  
ATOM   2125  CB  PRO A 142     -13.554  50.974 -14.261  1.00 44.61           C  
ATOM   2126  HB2 PRO A 142     -12.885  51.326 -13.476  1.00 44.61           H  
ATOM   2127  HB3 PRO A 142     -13.326  49.937 -14.509  1.00 44.61           H  
ATOM   2128  O   PRO A 142     -14.604  52.252 -11.852  1.00 44.61           O  
ATOM   2129  CG  PRO A 142     -13.443  51.829 -15.520  1.00 44.61           C  
ATOM   2130  HG2 PRO A 142     -13.346  52.878 -15.240  1.00 44.61           H  
ATOM   2131  HG3 PRO A 142     -12.610  51.520 -16.151  1.00 44.61           H  
ATOM   2132  CD  PRO A 142     -14.785  51.613 -16.211  1.00 44.61           C  
ATOM   2133  HD2 PRO A 142     -14.696  50.802 -16.933  1.00 44.61           H  
ATOM   2134  HD3 PRO A 142     -15.098  52.528 -16.713  1.00 44.61           H  
ATOM   2135  N   GLU A 143     -16.336  53.050 -13.022  1.00 42.68           N  
ATOM   2136  H   GLU A 143     -16.922  52.964 -13.840  1.00 42.68           H  
ATOM   2137  CA  GLU A 143     -16.553  54.200 -12.118  1.00 42.68           C  
ATOM   2138  HA  GLU A 143     -15.689  54.279 -11.458  1.00 42.68           H  
ATOM   2139  C   GLU A 143     -17.709  54.066 -11.107  1.00 42.68           C  
ATOM   2140  CB  GLU A 143     -16.553  55.531 -12.892  1.00 42.68           C  
ATOM   2141  HB2 GLU A 143     -16.783  56.332 -12.189  1.00 42.68           H  
ATOM   2142  HB3 GLU A 143     -17.316  55.513 -13.670  1.00 42.68           H  
ATOM   2143  O   GLU A 143     -17.835  54.909 -10.222  1.00 42.68           O  
ATOM   2144  CG  GLU A 143     -15.165  55.804 -13.508  1.00 42.68           C  
ATOM   2145  HG2 GLU A 143     -15.040  55.175 -14.389  1.00 42.68           H  
ATOM   2146  HG3 GLU A 143     -14.402  55.511 -12.787  1.00 42.68           H  
ATOM   2147  CD  GLU A 143     -14.914  57.274 -13.888  1.00 42.68           C  
ATOM   2148  OE1 GLU A 143     -13.721  57.609 -14.086  1.00 42.68           O  
ATOM   2149  OE2 GLU A 143     -15.882  58.063 -13.967  1.00 42.68           O  
ATOM   2150  N   GLU A 144     -18.472  52.968 -11.105  1.00 35.88           N  
ATOM   2151  H   GLU A 144     -18.370  52.302 -11.857  1.00 35.88           H  
ATOM   2152  CA  GLU A 144     -19.496  52.714 -10.078  1.00 35.88           C  
ATOM   2153  HA  GLU A 144     -19.522  53.545  -9.373  1.00 35.88           H  
ATOM   2154  C   GLU A 144     -19.171  51.476  -9.234  1.00 35.88           C  
ATOM   2155  CB  GLU A 144     -20.905  52.652 -10.684  1.00 35.88           C  
ATOM   2156  HB2 GLU A 144     -21.573  52.223  -9.937  1.00 35.88           H  
ATOM   2157  HB3 GLU A 144     -20.902  52.007 -11.563  1.00 35.88           H  
ATOM   2158  O   GLU A 144     -19.710  50.393  -9.422  1.00 35.88           O  
ATOM   2159  CG  GLU A 144     -21.447  54.044 -11.045  1.00 35.88           C  
ATOM   2160  HG2 GLU A 144     -20.878  54.441 -11.886  1.00 35.88           H  
ATOM   2161  HG3 GLU A 144     -21.297  54.706 -10.192  1.00 35.88           H  
ATOM   2162  CD  GLU A 144     -22.945  54.025 -11.398  1.00 35.88           C  
ATOM   2163  OE1 GLU A 144     -23.562  55.113 -11.334  1.00 35.88           O  
ATOM   2164  OE2 GLU A 144     -23.481  52.930 -11.685  1.00 35.88           O  
ATOM   2165  N   ASN A 145     -18.284  51.628  -8.251  1.00 35.64           N  
ATOM   2166  H   ASN A 145     -17.790  52.508  -8.208  1.00 35.64           H  
ATOM   2167  CA  ASN A 145     -18.249  50.735  -7.088  1.00 35.64           C  
ATOM   2168  HA  ASN A 145     -19.245  50.309  -6.964  1.00 35.64           H  
ATOM   2169  C   ASN A 145     -18.029  51.561  -5.821  1.00 35.64           C  
ATOM   2170  CB  ASN A 145     -17.277  49.560  -7.297  1.00 35.64           C  
ATOM   2171  HB2 ASN A 145     -16.893  49.222  -6.334  1.00 35.64           H  
ATOM   2172  HB3 ASN A 145     -16.434  49.881  -7.909  1.00 35.64           H  
ATOM   2173  O   ASN A 145     -17.010  51.491  -5.133  1.00 35.64           O  
ATOM   2174  CG  ASN A 145     -17.971  48.361  -7.928  1.00 35.64           C  
ATOM   2175  ND2 ASN A 145     -17.351  47.710  -8.881  1.00 35.64           N  
ATOM   2176 HD21 ASN A 145     -16.566  48.155  -9.335  1.00 35.64           H  
ATOM   2177 HD22 ASN A 145     -17.941  47.046  -9.362  1.00 35.64           H  
ATOM   2178  OD1 ASN A 145     -19.043  47.940  -7.531  1.00 35.64           O  
ATOM   2179  N   VAL A 146     -19.033  52.387  -5.544  1.00 34.37           N  
ATOM   2180  H   VAL A 146     -19.811  52.393  -6.188  1.00 34.37           H  
ATOM   2181  CA  VAL A 146     -19.229  53.073  -4.273  1.00 34.37           C  
ATOM   2182  HA  VAL A 146     -18.272  53.461  -3.925  1.00 34.37           H  
ATOM   2183  C   VAL A 146     -19.754  52.051  -3.255  1.00 34.37           C  
ATOM   2184  CB  VAL A 146     -20.187  54.268  -4.479  1.00 34.37           C  
ATOM   2185  HB  VAL A 146     -21.119  53.908  -4.916  1.00 34.37           H  
ATOM   2186  O   VAL A 146     -20.844  51.510  -3.405  1.00 34.37           O  
ATOM   2187  CG1 VAL A 146     -20.520  54.996  -3.175  1.00 34.37           C  
ATOM   2188 HG11 VAL A 146     -19.607  55.350  -2.696  1.00 34.37           H  
ATOM   2189 HG12 VAL A 146     -21.061  54.320  -2.513  1.00 34.37           H  
ATOM   2190 HG13 VAL A 146     -21.170  55.844  -3.386  1.00 34.37           H  
ATOM   2191  CG2 VAL A 146     -19.570  55.302  -5.435  1.00 34.37           C  
ATOM   2192 HG21 VAL A 146     -19.422  54.866  -6.423  1.00 34.37           H  
ATOM   2193 HG22 VAL A 146     -18.611  55.650  -5.051  1.00 34.37           H  
ATOM   2194 HG23 VAL A 146     -20.242  56.152  -5.549  1.00 34.37           H  
ATOM   2195  N   LEU A 147     -18.960  51.813  -2.207  1.00 35.70           N  
ATOM   2196  H   LEU A 147     -18.029  52.200  -2.271  1.00 35.70           H  
ATOM   2197  CA  LEU A 147     -19.385  51.357  -0.874  1.00 35.70           C  
ATOM   2198  HA  LEU A 147     -18.472  51.143  -0.317  1.00 35.70           H  
ATOM   2199  C   LEU A 147     -20.189  50.045  -0.787  1.00 35.70           C  
ATOM   2200  CB  LEU A 147     -20.084  52.525  -0.146  1.00 35.70           C  
ATOM   2201  HB2 LEU A 147     -20.499  52.173   0.798  1.00 35.70           H  
ATOM   2202  HB3 LEU A 147     -20.926  52.852  -0.756  1.00 35.70           H  
ATOM   2203  O   LEU A 147     -21.254  49.994  -0.176  1.00 35.70           O  
ATOM   2204  CG  LEU A 147     -19.166  53.719   0.165  1.00 35.70           C  
ATOM   2205  HG  LEU A 147     -18.518  53.932  -0.686  1.00 35.70           H  
ATOM   2206  CD1 LEU A 147     -19.995  54.969   0.451  1.00 35.70           C  
ATOM   2207 HD11 LEU A 147     -20.631  54.801   1.321  1.00 35.70           H  
ATOM   2208 HD12 LEU A 147     -20.629  55.210  -0.402  1.00 35.70           H  
ATOM   2209 HD13 LEU A 147     -19.335  55.814   0.645  1.00 35.70           H  
ATOM   2210  CD2 LEU A 147     -18.303  53.439   1.398  1.00 35.70           C  
ATOM   2211 HD21 LEU A 147     -17.666  52.570   1.227  1.00 35.70           H  
ATOM   2212 HD22 LEU A 147     -18.932  53.250   2.267  1.00 35.70           H  
ATOM   2213 HD23 LEU A 147     -17.664  54.298   1.603  1.00 35.70           H  
ATOM   2214  N   PHE A 148     -19.605  48.939  -1.246  1.00 38.64           N  
ATOM   2215  H   PHE A 148     -18.776  49.033  -1.815  1.00 38.64           H  
ATOM   2216  CA  PHE A 148     -19.877  47.641  -0.624  1.00 38.64           C  
ATOM   2217  HA  PHE A 148     -20.627  47.760   0.159  1.00 38.64           H  
ATOM   2218  C   PHE A 148     -18.618  47.155   0.093  1.00 38.64           C  
ATOM   2219  CB  PHE A 148     -20.478  46.643  -1.625  1.00 38.64           C  
ATOM   2220  HB2 PHE A 148     -19.952  46.716  -2.577  1.00 38.64           H  
ATOM   2221  HB3 PHE A 148     -20.327  45.633  -1.245  1.00 38.64           H  
ATOM   2222  O   PHE A 148     -17.791  46.445  -0.477  1.00 38.64           O  
ATOM   2223  CG  PHE A 148     -21.970  46.843  -1.837  1.00 38.64           C  
ATOM   2224  CD1 PHE A 148     -22.895  46.271  -0.939  1.00 38.64           C  
ATOM   2225  HD1 PHE A 148     -22.538  45.702  -0.094  1.00 38.64           H  
ATOM   2226  CD2 PHE A 148     -22.436  47.638  -2.900  1.00 38.64           C  
ATOM   2227  HD2 PHE A 148     -21.737  48.110  -3.574  1.00 38.64           H  
ATOM   2228  CE1 PHE A 148     -24.277  46.482  -1.112  1.00 38.64           C  
ATOM   2229  HE1 PHE A 148     -24.985  46.075  -0.406  1.00 38.64           H  
ATOM   2230  CE2 PHE A 148     -23.816  47.847  -3.074  1.00 38.64           C  
ATOM   2231  HE2 PHE A 148     -24.162  48.473  -3.883  1.00 38.64           H  
ATOM   2232  CZ  PHE A 148     -24.736  47.268  -2.183  1.00 38.64           C  
ATOM   2233  HZ  PHE A 148     -25.793  47.453  -2.312  1.00 38.64           H  
ATOM   2234  N   GLU A 149     -18.491  47.516   1.374  1.00 32.61           N  
ATOM   2235  H   GLU A 149     -19.161  48.171   1.752  1.00 32.61           H  
ATOM   2236  CA  GLU A 149     -17.655  46.807   2.351  1.00 32.61           C  
ATOM   2237  HA  GLU A 149     -16.638  46.716   1.969  1.00 32.61           H  
ATOM   2238  C   GLU A 149     -18.211  45.386   2.552  1.00 32.61           C  
ATOM   2239  CB  GLU A 149     -17.606  47.550   3.701  1.00 32.61           C  
ATOM   2240  HB2 GLU A 149     -17.206  46.867   4.450  1.00 32.61           H  
ATOM   2241  HB3 GLU A 149     -18.622  47.820   3.988  1.00 32.61           H  
ATOM   2242  O   GLU A 149     -18.765  45.032   3.590  1.00 32.61           O  
ATOM   2243  CG  GLU A 149     -16.712  48.794   3.723  1.00 32.61           C  
ATOM   2244  HG2 GLU A 149     -15.718  48.512   3.378  1.00 32.61           H  
ATOM   2245  HG3 GLU A 149     -17.116  49.534   3.032  1.00 32.61           H  
ATOM   2246  CD  GLU A 149     -16.621  49.401   5.136  1.00 32.61           C  
ATOM   2247  OE1 GLU A 149     -15.560  49.991   5.440  1.00 32.61           O  
ATOM   2248  OE2 GLU A 149     -17.605  49.274   5.900  1.00 32.61           O  
ATOM   2249  N   ARG A 150     -18.112  44.541   1.527  1.00 34.61           N  
ATOM   2250  H   ARG A 150     -17.705  44.901   0.676  1.00 34.61           H  
ATOM   2251  CA  ARG A 150     -18.136  43.096   1.726  1.00 34.61           C  
ATOM   2252  HA  ARG A 150     -18.649  42.886   2.665  1.00 34.61           H  
ATOM   2253  C   ARG A 150     -16.683  42.669   1.869  1.00 34.61           C  
ATOM   2254  CB  ARG A 150     -18.892  42.378   0.605  1.00 34.61           C  
ATOM   2255  HB2 ARG A 150     -18.730  41.305   0.705  1.00 34.61           H  
ATOM   2256  HB3 ARG A 150     -18.519  42.704  -0.366  1.00 34.61           H  
ATOM   2257  O   ARG A 150     -15.870  43.080   1.038  1.00 34.61           O  
ATOM   2258  CG  ARG A 150     -20.393  42.675   0.726  1.00 34.61           C  
ATOM   2259  HG2 ARG A 150     -20.573  43.733   0.535  1.00 34.61           H  
ATOM   2260  HG3 ARG A 150     -20.728  42.439   1.736  1.00 34.61           H  
ATOM   2261  CD  ARG A 150     -21.198  41.838  -0.268  1.00 34.61           C  
ATOM   2262  HD2 ARG A 150     -20.869  42.081  -1.278  1.00 34.61           H  
ATOM   2263  HD3 ARG A 150     -21.002  40.783  -0.073  1.00 34.61           H  
ATOM   2264  NE  ARG A 150     -22.642  42.110  -0.141  1.00 34.61           N  
ATOM   2265  HE  ARG A 150     -22.902  42.910   0.417  1.00 34.61           H  
ATOM   2266  NH1 ARG A 150     -23.390  40.406  -1.487  1.00 34.61           N  
ATOM   2267 HH11 ARG A 150     -24.148  39.931  -1.955  1.00 34.61           H  
ATOM   2268 HH12 ARG A 150     -22.432  40.135  -1.656  1.00 34.61           H  
ATOM   2269  NH2 ARG A 150     -24.860  41.803  -0.554  1.00 34.61           N  
ATOM   2270 HH21 ARG A 150     -25.604  41.310  -1.026  1.00 34.61           H  
ATOM   2271 HH22 ARG A 150     -25.077  42.620  -0.001  1.00 34.61           H  
ATOM   2272  CZ  ARG A 150     -23.620  41.440  -0.725  1.00 34.61           C  
ATOM   2273  N   PRO A 151     -16.328  41.899   2.913  1.00 32.63           N  
ATOM   2274  CA  PRO A 151     -14.955  41.466   3.111  1.00 32.63           C  
ATOM   2275  HA  PRO A 151     -14.322  42.323   3.341  1.00 32.63           H  
ATOM   2276  C   PRO A 151     -14.488  40.808   1.819  1.00 32.63           C  
ATOM   2277  CB  PRO A 151     -14.979  40.506   4.307  1.00 32.63           C  
ATOM   2278  HB2 PRO A 151     -14.293  39.668   4.178  1.00 32.63           H  
ATOM   2279  HB3 PRO A 151     -14.732  41.057   5.214  1.00 32.63           H  
ATOM   2280  O   PRO A 151     -15.117  39.858   1.350  1.00 32.63           O  
ATOM   2281  CG  PRO A 151     -16.433  40.041   4.382  1.00 32.63           C  
ATOM   2282  HG2 PRO A 151     -16.725  39.780   5.400  1.00 32.63           H  
ATOM   2283  HG3 PRO A 151     -16.580  39.193   3.713  1.00 32.63           H  
ATOM   2284  CD  PRO A 151     -17.213  41.243   3.861  1.00 32.63           C  
ATOM   2285  HD2 PRO A 151     -17.435  41.927   4.681  1.00 32.63           H  
ATOM   2286  HD3 PRO A 151     -18.135  40.903   3.390  1.00 32.63           H  
ATOM   2287  N   MET A 152     -13.432  41.369   1.222  1.00 31.78           N  
ATOM   2288  H   MET A 152     -13.058  42.219   1.618  1.00 31.78           H  
ATOM   2289  CA  MET A 152     -12.758  40.792   0.068  1.00 31.78           C  
ATOM   2290  HA  MET A 152     -13.422  40.801  -0.797  1.00 31.78           H  
ATOM   2291  C   MET A 152     -12.422  39.345   0.425  1.00 31.78           C  
ATOM   2292  CB  MET A 152     -11.470  41.575  -0.258  1.00 31.78           C  
ATOM   2293  HB2 MET A 152     -10.973  41.862   0.668  1.00 31.78           H  
ATOM   2294  HB3 MET A 152     -10.795  40.916  -0.804  1.00 31.78           H  
ATOM   2295  O   MET A 152     -11.442  39.079   1.121  1.00 31.78           O  
ATOM   2296  CG  MET A 152     -11.679  42.816  -1.130  1.00 31.78           C  
ATOM   2297  HG2 MET A 152     -12.378  43.492  -0.638  1.00 31.78           H  
ATOM   2298  HG3 MET A 152     -12.109  42.507  -2.082  1.00 31.78           H  
ATOM   2299  SD  MET A 152     -10.118  43.701  -1.431  1.00 31.78           S  
ATOM   2300  CE  MET A 152     -10.204  43.971  -3.221  1.00 31.78           C  
ATOM   2301  HE1 MET A 152     -11.094  44.554  -3.459  1.00 31.78           H  
ATOM   2302  HE2 MET A 152     -10.250  43.012  -3.738  1.00 31.78           H  
ATOM   2303  HE3 MET A 152      -9.320  44.519  -3.547  1.00 31.78           H  
ATOM   2304  N   GLN A 153     -13.249  38.403  -0.030  1.00 32.61           N  
ATOM   2305  H   GLN A 153     -14.130  38.689  -0.433  1.00 32.61           H  
ATOM   2306  CA  GLN A 153     -12.882  37.002  -0.064  1.00 32.61           C  
ATOM   2307  HA  GLN A 153     -12.532  36.684   0.918  1.00 32.61           H  
ATOM   2308  C   GLN A 153     -11.723  36.932  -1.043  1.00 32.61           C  
ATOM   2309  CB  GLN A 153     -14.059  36.115  -0.494  1.00 32.61           C  
ATOM   2310  HB2 GLN A 153     -13.659  35.200  -0.933  1.00 32.61           H  
ATOM   2311  HB3 GLN A 153     -14.655  36.625  -1.251  1.00 32.61           H  
ATOM   2312  O   GLN A 153     -11.908  36.968  -2.259  1.00 32.61           O  
ATOM   2313  CG  GLN A 153     -14.944  35.712   0.694  1.00 32.61           C  
ATOM   2314  HG2 GLN A 153     -15.392  36.603   1.132  1.00 32.61           H  
ATOM   2315  HG3 GLN A 153     -14.328  35.228   1.452  1.00 32.61           H  
ATOM   2316  CD  GLN A 153     -16.061  34.751   0.290  1.00 32.61           C  
ATOM   2317  NE2 GLN A 153     -16.715  34.112   1.235  1.00 32.61           N  
ATOM   2318 HE21 GLN A 153     -16.489  34.240   2.211  1.00 32.61           H  
ATOM   2319 HE22 GLN A 153     -17.443  33.487   0.920  1.00 32.61           H  
ATOM   2320  OE1 GLN A 153     -16.368  34.549  -0.872  1.00 32.61           O  
ATOM   2321  N   SER A 154     -10.507  36.927  -0.498  1.00 32.67           N  
ATOM   2322  H   SER A 154     -10.433  37.051   0.502  1.00 32.67           H  
ATOM   2323  CA  SER A 154      -9.298  36.705  -1.267  1.00 32.67           C  
ATOM   2324  HA  SER A 154      -9.133  37.553  -1.932  1.00 32.67           H  
ATOM   2325  C   SER A 154      -9.524  35.439  -2.083  1.00 32.67           C  
ATOM   2326  CB  SER A 154      -8.092  36.554  -0.333  1.00 32.67           C  
ATOM   2327  HB2 SER A 154      -7.983  37.454   0.272  1.00 32.67           H  
ATOM   2328  HB3 SER A 154      -7.193  36.426  -0.935  1.00 32.67           H  
ATOM   2329  O   SER A 154      -9.662  34.354  -1.513  1.00 32.67           O  
ATOM   2330  OG  SER A 154      -8.237  35.428   0.511  1.00 32.67           O  
ATOM   2331  HG  SER A 154      -8.751  34.776   0.029  1.00 32.67           H  
ATOM   2332  N   THR A 155      -9.608  35.581  -3.404  1.00 33.73           N  
ATOM   2333  H   THR A 155      -9.591  36.512  -3.797  1.00 33.73           H  
ATOM   2334  CA  THR A 155      -9.737  34.456  -4.328  1.00 33.73           C  
ATOM   2335  HA  THR A 155     -10.741  34.043  -4.235  1.00 33.73           H  
ATOM   2336  C   THR A 155      -8.675  33.426  -3.945  1.00 33.73           C  
ATOM   2337  CB  THR A 155      -9.512  34.920  -5.772  1.00 33.73           C  
ATOM   2338  HB  THR A 155      -9.353  34.049  -6.408  1.00 33.73           H  
ATOM   2339  O   THR A 155      -7.492  33.791  -3.928  1.00 33.73           O  
ATOM   2340  CG2 THR A 155     -10.709  35.703  -6.305  1.00 33.73           C  
ATOM   2341 HG21 THR A 155     -10.973  36.512  -5.624  1.00 33.73           H  
ATOM   2342 HG22 THR A 155     -10.465  36.126  -7.279  1.00 33.73           H  
ATOM   2343 HG23 THR A 155     -11.566  35.037  -6.413  1.00 33.73           H  
ATOM   2344  OG1 THR A 155      -8.372  35.751  -5.835  1.00 33.73           O  
ATOM   2345  HG1 THR A 155      -7.709  35.338  -5.276  1.00 33.73           H  
ATOM   2346  N   PRO A 156      -9.052  32.191  -3.563  1.00 40.89           N  
ATOM   2347  CA  PRO A 156      -8.114  31.232  -3.007  1.00 40.89           C  
ATOM   2348  HA  PRO A 156      -7.706  31.622  -2.075  1.00 40.89           H  
ATOM   2349  C   PRO A 156      -6.991  31.033  -4.018  1.00 40.89           C  
ATOM   2350  CB  PRO A 156      -8.919  29.960  -2.711  1.00 40.89           C  
ATOM   2351  HB2 PRO A 156      -9.195  29.947  -1.657  1.00 40.89           H  
ATOM   2352  HB3 PRO A 156      -8.370  29.053  -2.966  1.00 40.89           H  
ATOM   2353  O   PRO A 156      -7.235  30.637  -5.158  1.00 40.89           O  
ATOM   2354  CG  PRO A 156     -10.186  30.113  -3.554  1.00 40.89           C  
ATOM   2355  HG2 PRO A 156     -11.042  29.618  -3.095  1.00 40.89           H  
ATOM   2356  HG3 PRO A 156     -10.009  29.721  -4.556  1.00 40.89           H  
ATOM   2357  CD  PRO A 156     -10.385  31.622  -3.632  1.00 40.89           C  
ATOM   2358  HD2 PRO A 156     -10.969  31.965  -2.778  1.00 40.89           H  
ATOM   2359  HD3 PRO A 156     -10.889  31.879  -4.564  1.00 40.89           H  
ATOM   2360  N   ASN A 157      -5.765  31.381  -3.611  1.00 34.37           N  
ATOM   2361  H   ASN A 157      -5.691  31.813  -2.701  1.00 34.37           H  
ATOM   2362  CA  ASN A 157      -4.554  31.198  -4.403  1.00 34.37           C  
ATOM   2363  HA  ASN A 157      -4.541  31.934  -5.207  1.00 34.37           H  
ATOM   2364  C   ASN A 157      -4.607  29.792  -5.013  1.00 34.37           C  
ATOM   2365  CB  ASN A 157      -3.320  31.374  -3.483  1.00 34.37           C  
ATOM   2366  HB2 ASN A 157      -3.621  31.324  -2.436  1.00 34.37           H  
ATOM   2367  HB3 ASN A 157      -2.616  30.558  -3.649  1.00 34.37           H  
ATOM   2368  O   ASN A 157      -4.495  28.813  -4.282  1.00 34.37           O  
ATOM   2369  CG  ASN A 157      -2.552  32.658  -3.732  1.00 34.37           C  
ATOM   2370  ND2 ASN A 157      -2.017  33.273  -2.704  1.00 34.37           N  
ATOM   2371 HD21 ASN A 157      -2.244  32.985  -1.763  1.00 34.37           H  
ATOM   2372 HD22 ASN A 157      -1.609  34.176  -2.902  1.00 34.37           H  
ATOM   2373  OD1 ASN A 157      -2.368  33.090  -4.855  1.00 34.37           O  
ATOM   2374  N   ALA A 158      -4.786  29.686  -6.335  1.00 45.09           N  
ATOM   2375  H   ALA A 158      -5.004  30.543  -6.823  1.00 45.09           H  
ATOM   2376  CA  ALA A 158      -5.105  28.436  -7.040  1.00 45.09           C  
ATOM   2377  HA  ALA A 158      -6.015  28.031  -6.597  1.00 45.09           H  
ATOM   2378  C   ALA A 158      -4.029  27.336  -6.924  1.00 45.09           C  
ATOM   2379  CB  ALA A 158      -5.404  28.785  -8.504  1.00 45.09           C  
ATOM   2380  HB1 ALA A 158      -5.692  27.884  -9.045  1.00 45.09           H  
ATOM   2381  HB2 ALA A 158      -6.231  29.494  -8.550  1.00 45.09           H  
ATOM   2382  HB3 ALA A 158      -4.524  29.224  -8.975  1.00 45.09           H  
ATOM   2383  O   ALA A 158      -4.172  26.252  -7.480  1.00 45.09           O  
ATOM   2384  N   ASN A 159      -2.944  27.601  -6.201  1.00 35.58           N  
ATOM   2385  H   ASN A 159      -2.961  28.476  -5.698  1.00 35.58           H  
ATOM   2386  CA  ASN A 159      -2.009  26.597  -5.729  1.00 35.58           C  
ATOM   2387  HA  ASN A 159      -2.485  25.617  -5.710  1.00 35.58           H  
ATOM   2388  C   ASN A 159      -1.583  26.961  -4.300  1.00 35.58           C  
ATOM   2389  CB  ASN A 159      -0.813  26.535  -6.693  1.00 35.58           C  
ATOM   2390  HB2 ASN A 159      -0.043  25.899  -6.256  1.00 35.58           H  
ATOM   2391  HB3 ASN A 159      -0.396  27.533  -6.828  1.00 35.58           H  
ATOM   2392  O   ASN A 159      -0.531  27.596  -4.142  1.00 35.58           O  
ATOM   2393  CG  ASN A 159      -1.182  25.936  -8.033  1.00 35.58           C  
ATOM   2394  ND2 ASN A 159      -1.081  26.689  -9.101  1.00 35.58           N  
ATOM   2395 HD21 ASN A 159      -0.977  27.686  -8.974  1.00 35.58           H  
ATOM   2396 HD22 ASN A 159      -1.533  26.294  -9.913  1.00 35.58           H  
ATOM   2397  OD1 ASN A 159      -1.521  24.776  -8.158  1.00 35.58           O  
ATOM   2398  N   PRO A 160      -2.348  26.591  -3.253  1.00 42.76           N  
ATOM   2399  CA  PRO A 160      -1.791  26.618  -1.911  1.00 42.76           C  
ATOM   2400  HA  PRO A 160      -1.505  27.633  -1.636  1.00 42.76           H  
ATOM   2401  C   PRO A 160      -0.559  25.713  -1.950  1.00 42.76           C  
ATOM   2402  CB  PRO A 160      -2.897  26.126  -0.974  1.00 42.76           C  
ATOM   2403  HB2 PRO A 160      -3.479  26.978  -0.625  1.00 42.76           H  
ATOM   2404  HB3 PRO A 160      -2.501  25.566  -0.127  1.00 42.76           H  
ATOM   2405  O   PRO A 160      -0.643  24.541  -2.325  1.00 42.76           O  
ATOM   2406  CG  PRO A 160      -3.774  25.253  -1.871  1.00 42.76           C  
ATOM   2407  HG2 PRO A 160      -3.385  24.235  -1.882  1.00 42.76           H  
ATOM   2408  HG3 PRO A 160      -4.814  25.257  -1.543  1.00 42.76           H  
ATOM   2409  CD  PRO A 160      -3.620  25.872  -3.262  1.00 42.76           C  
ATOM   2410  HD2 PRO A 160      -4.442  26.567  -3.433  1.00 42.76           H  
ATOM   2411  HD3 PRO A 160      -3.640  25.084  -4.014  1.00 42.76           H  
ATOM   2412  N   ARG A 161       0.622  26.282  -1.679  1.00 40.91           N  
ATOM   2413  H   ARG A 161       0.624  27.254  -1.406  1.00 40.91           H  
ATOM   2414  CA  ARG A 161       1.846  25.487  -1.563  1.00 40.91           C  
ATOM   2415  HA  ARG A 161       2.036  24.961  -2.498  1.00 40.91           H  
ATOM   2416  C   ARG A 161       1.576  24.443  -0.490  1.00 40.91           C  
ATOM   2417  CB  ARG A 161       3.052  26.358  -1.176  1.00 40.91           C  
ATOM   2418  HB2 ARG A 161       3.772  25.730  -0.649  1.00 40.91           H  
ATOM   2419  HB3 ARG A 161       2.734  27.144  -0.492  1.00 40.91           H  
ATOM   2420  O   ARG A 161       1.437  24.806   0.673  1.00 40.91           O  
ATOM   2421  CG  ARG A 161       3.762  26.964  -2.390  1.00 40.91           C  
ATOM   2422  HG2 ARG A 161       4.103  26.160  -3.043  1.00 40.91           H  
ATOM   2423  HG3 ARG A 161       3.072  27.606  -2.939  1.00 40.91           H  
ATOM   2424  CD  ARG A 161       4.965  27.783  -1.909  1.00 40.91           C  
ATOM   2425  HD2 ARG A 161       5.569  27.163  -1.247  1.00 40.91           H  
ATOM   2426  HD3 ARG A 161       4.592  28.636  -1.341  1.00 40.91           H  
ATOM   2427  NE  ARG A 161       5.802  28.252  -3.030  1.00 40.91           N  
ATOM   2428  HE  ARG A 161       5.521  27.953  -3.953  1.00 40.91           H  
ATOM   2429  NH1 ARG A 161       7.217  29.565  -1.785  1.00 40.91           N  
ATOM   2430 HH11 ARG A 161       7.955  30.252  -1.722  1.00 40.91           H  
ATOM   2431 HH12 ARG A 161       6.668  29.352  -0.964  1.00 40.91           H  
ATOM   2432  NH2 ARG A 161       7.501  29.427  -3.994  1.00 40.91           N  
ATOM   2433 HH21 ARG A 161       7.172  29.142  -4.905  1.00 40.91           H  
ATOM   2434 HH22 ARG A 161       8.238  30.112  -3.906  1.00 40.91           H  
ATOM   2435  CZ  ARG A 161       6.834  29.073  -2.931  1.00 40.91           C  
ATOM   2436  N   GLU A 162       1.482  23.181  -0.905  1.00 46.48           N  
ATOM   2437  H   GLU A 162       1.399  23.006  -1.896  1.00 46.48           H  
ATOM   2438  CA  GLU A 162       1.311  22.059   0.012  1.00 46.48           C  
ATOM   2439  HA  GLU A 162       0.305  22.108   0.430  1.00 46.48           H  
ATOM   2440  C   GLU A 162       2.364  22.195   1.123  1.00 46.48           C  
ATOM   2441  CB  GLU A 162       1.479  20.712  -0.718  1.00 46.48           C  
ATOM   2442  HB2 GLU A 162       1.416  19.923   0.031  1.00 46.48           H  
ATOM   2443  HB3 GLU A 162       2.468  20.673  -1.175  1.00 46.48           H  
ATOM   2444  O   GLU A 162       3.552  22.352   0.802  1.00 46.48           O  
ATOM   2445  CG  GLU A 162       0.418  20.445  -1.803  1.00 46.48           C  
ATOM   2446  HG2 GLU A 162      -0.570  20.552  -1.355  1.00 46.48           H  
ATOM   2447  HG3 GLU A 162       0.521  21.198  -2.585  1.00 46.48           H  
ATOM   2448  CD  GLU A 162       0.527  19.042  -2.443  1.00 46.48           C  
ATOM   2449  OE1 GLU A 162      -0.255  18.747  -3.373  1.00 46.48           O  
ATOM   2450  OE2 GLU A 162       1.361  18.211  -2.004  1.00 46.48           O  
ATOM   2451  N   PRO A 163       1.973  22.206   2.410  1.00 45.69           N  
ATOM   2452  CA  PRO A 163       2.942  22.293   3.485  1.00 45.69           C  
ATOM   2453  HA  PRO A 163       3.493  23.230   3.404  1.00 45.69           H  
ATOM   2454  C   PRO A 163       3.909  21.116   3.341  1.00 45.69           C  
ATOM   2455  CB  PRO A 163       2.138  22.302   4.791  1.00 45.69           C  
ATOM   2456  HB2 PRO A 163       2.621  21.723   5.578  1.00 45.69           H  
ATOM   2457  HB3 PRO A 163       1.996  23.333   5.116  1.00 45.69           H  
ATOM   2458  O   PRO A 163       3.516  19.948   3.369  1.00 45.69           O  
ATOM   2459  CG  PRO A 163       0.784  21.709   4.404  1.00 45.69           C  
ATOM   2460  HG2 PRO A 163       0.825  20.623   4.488  1.00 45.69           H  
ATOM   2461  HG3 PRO A 163      -0.024  22.107   5.018  1.00 45.69           H  
ATOM   2462  CD  PRO A 163       0.621  22.097   2.936  1.00 45.69           C  
ATOM   2463  HD2 PRO A 163       0.124  23.064   2.862  1.00 45.69           H  
ATOM   2464  HD3 PRO A 163       0.043  21.331   2.419  1.00 45.69           H  
ATOM   2465  N   ASN A 164       5.187  21.432   3.113  1.00 39.71           N  
ATOM   2466  H   ASN A 164       5.413  22.409   2.999  1.00 39.71           H  
ATOM   2467  CA  ASN A 164       6.235  20.430   2.979  1.00 39.71           C  
ATOM   2468  HA  ASN A 164       5.955  19.726   2.195  1.00 39.71           H  
ATOM   2469  C   ASN A 164       6.330  19.660   4.299  1.00 39.71           C  
ATOM   2470  CB  ASN A 164       7.573  21.097   2.609  1.00 39.71           C  
ATOM   2471  HB2 ASN A 164       8.389  20.444   2.920  1.00 39.71           H  
ATOM   2472  HB3 ASN A 164       7.675  22.035   3.156  1.00 39.71           H  
ATOM   2473  O   ASN A 164       6.872  20.165   5.282  1.00 39.71           O  
ATOM   2474  CG  ASN A 164       7.756  21.334   1.121  1.00 39.71           C  
ATOM   2475  ND2 ASN A 164       8.510  22.343   0.751  1.00 39.71           N  
ATOM   2476 HD21 ASN A 164       8.565  22.492  -0.246  1.00 39.71           H  
ATOM   2477 HD22 ASN A 164       8.862  22.990   1.442  1.00 39.71           H  
ATOM   2478  OD1 ASN A 164       7.304  20.594   0.267  1.00 39.71           O  
ATOM   2479  N   PHE A 165       5.799  18.439   4.304  1.00 40.08           N  
ATOM   2480  H   PHE A 165       5.224  18.182   3.514  1.00 40.08           H  
ATOM   2481  CA  PHE A 165       5.816  17.545   5.452  1.00 40.08           C  
ATOM   2482  HA  PHE A 165       5.324  18.043   6.287  1.00 40.08           H  
ATOM   2483  C   PHE A 165       7.265  17.234   5.842  1.00 40.08           C  
ATOM   2484  CB  PHE A 165       5.013  16.283   5.112  1.00 40.08           C  
ATOM   2485  HB2 PHE A 165       5.530  15.717   4.337  1.00 40.08           H  
ATOM   2486  HB3 PHE A 165       4.046  16.582   4.707  1.00 40.08           H  
ATOM   2487  O   PHE A 165       7.976  16.487   5.163  1.00 40.08           O  
ATOM   2488  CG  PHE A 165       4.763  15.389   6.308  1.00 40.08           C  
ATOM   2489  CD1 PHE A 165       5.642  14.332   6.609  1.00 40.08           C  
ATOM   2490  HD1 PHE A 165       6.510  14.158   5.990  1.00 40.08           H  
ATOM   2491  CD2 PHE A 165       3.654  15.630   7.139  1.00 40.08           C  
ATOM   2492  HD2 PHE A 165       2.978  16.446   6.928  1.00 40.08           H  
ATOM   2493  CE1 PHE A 165       5.399  13.518   7.731  1.00 40.08           C  
ATOM   2494  HE1 PHE A 165       6.071  12.716   7.997  1.00 40.08           H  
ATOM   2495  CE2 PHE A 165       3.414  14.813   8.256  1.00 40.08           C  
ATOM   2496  HE2 PHE A 165       2.565  15.008   8.894  1.00 40.08           H  
ATOM   2497  CZ  PHE A 165       4.284  13.752   8.549  1.00 40.08           C  
ATOM   2498  HZ  PHE A 165       4.100  13.133   9.414  1.00 40.08           H  
ATOM   2499  N   ASN A 166       7.734  17.850   6.925  1.00 39.65           N  
ATOM   2500  H   ASN A 166       7.126  18.490   7.416  1.00 39.65           H  
ATOM   2501  CA  ASN A 166       9.072  17.620   7.440  1.00 39.65           C  
ATOM   2502  HA  ASN A 166       9.727  17.351   6.612  1.00 39.65           H  
ATOM   2503  C   ASN A 166       9.037  16.439   8.415  1.00 39.65           C  
ATOM   2504  CB  ASN A 166       9.618  18.921   8.050  1.00 39.65           C  
ATOM   2505  HB2 ASN A 166       9.076  19.158   8.966  1.00 39.65           H  
ATOM   2506  HB3 ASN A 166       9.461  19.735   7.342  1.00 39.65           H  
ATOM   2507  O   ASN A 166       8.824  16.625   9.608  1.00 39.65           O  
ATOM   2508  CG  ASN A 166      11.104  18.845   8.357  1.00 39.65           C  
ATOM   2509  ND2 ASN A 166      11.684  19.943   8.782  1.00 39.65           N  
ATOM   2510 HD21 ASN A 166      11.131  20.780   8.902  1.00 39.65           H  
ATOM   2511 HD22 ASN A 166      12.676  19.901   8.969  1.00 39.65           H  
ATOM   2512  OD1 ASN A 166      11.771  17.829   8.201  1.00 39.65           O  
ATOM   2513  N   TYR A 167       9.308  15.229   7.915  1.00 46.69           N  
ATOM   2514  H   TYR A 167       9.333  15.145   6.908  1.00 46.69           H  
ATOM   2515  CA  TYR A 167       9.355  13.987   8.706  1.00 46.69           C  
ATOM   2516  HA  TYR A 167       8.347  13.750   9.048  1.00 46.69           H  
ATOM   2517  C   TYR A 167      10.254  14.053   9.958  1.00 46.69           C  
ATOM   2518  CB  TYR A 167       9.865  12.842   7.812  1.00 46.69           C  
ATOM   2519  HB2 TYR A 167      10.003  11.955   8.429  1.00 46.69           H  
ATOM   2520  HB3 TYR A 167      10.844  13.110   7.417  1.00 46.69           H  
ATOM   2521  O   TYR A 167      10.167  13.181  10.815  1.00 46.69           O  
ATOM   2522  CG  TYR A 167       8.954  12.462   6.661  1.00 46.69           C  
ATOM   2523  CD1 TYR A 167       7.938  11.511   6.866  1.00 46.69           C  
ATOM   2524  HD1 TYR A 167       7.816  11.052   7.836  1.00 46.69           H  
ATOM   2525  CD2 TYR A 167       9.119  13.051   5.392  1.00 46.69           C  
ATOM   2526  HD2 TYR A 167       9.894  13.784   5.226  1.00 46.69           H  
ATOM   2527  CE1 TYR A 167       7.045  11.190   5.825  1.00 46.69           C  
ATOM   2528  HE1 TYR A 167       6.241  10.492   6.004  1.00 46.69           H  
ATOM   2529  CE2 TYR A 167       8.245  12.713   4.340  1.00 46.69           C  
ATOM   2530  HE2 TYR A 167       8.339  13.184   3.373  1.00 46.69           H  
ATOM   2531  OH  TYR A 167       6.327  11.504   3.559  1.00 46.69           O  
ATOM   2532  HH  TYR A 167       5.607  10.959   3.885  1.00 46.69           H  
ATOM   2533  CZ  TYR A 167       7.196  11.796   4.561  1.00 46.69           C  
ATOM   2534  N   ARG A 168      11.156  15.041  10.062  1.00 41.72           N  
ATOM   2535  H   ARG A 168      11.139  15.765   9.358  1.00 41.72           H  
ATOM   2536  CA  ARG A 168      12.072  15.188  11.204  1.00 41.72           C  
ATOM   2537  HA  ARG A 168      12.326  14.197  11.580  1.00 41.72           H  
ATOM   2538  C   ARG A 168      11.471  15.896  12.418  1.00 41.72           C  
ATOM   2539  CB  ARG A 168      13.361  15.890  10.764  1.00 41.72           C  
ATOM   2540  HB2 ARG A 168      13.120  16.826  10.260  1.00 41.72           H  
ATOM   2541  HB3 ARG A 168      13.949  16.123  11.651  1.00 41.72           H  
ATOM   2542  O   ARG A 168      12.073  15.815  13.482  1.00 41.72           O  
ATOM   2543  CG  ARG A 168      14.206  14.996   9.852  1.00 41.72           C  
ATOM   2544  HG2 ARG A 168      14.394  14.049  10.358  1.00 41.72           H  
ATOM   2545  HG3 ARG A 168      13.679  14.807   8.917  1.00 41.72           H  
ATOM   2546  CD  ARG A 168      15.537  15.690   9.562  1.00 41.72           C  
ATOM   2547  HD2 ARG A 168      15.345  16.583   8.967  1.00 41.72           H  
ATOM   2548  HD3 ARG A 168      15.983  15.987  10.511  1.00 41.72           H  
ATOM   2549  NE  ARG A 168      16.466  14.800   8.845  1.00 41.72           N  
ATOM   2550  HE  ARG A 168      16.088  13.919   8.527  1.00 41.72           H  
ATOM   2551  NH1 ARG A 168      18.325  16.133   9.030  1.00 41.72           N  
ATOM   2552 HH11 ARG A 168      17.771  16.812   9.531  1.00 41.72           H  
ATOM   2553 HH12 ARG A 168      19.319  16.279   8.918  1.00 41.72           H  
ATOM   2554  NH2 ARG A 168      18.489  14.140   8.039  1.00 41.72           N  
ATOM   2555 HH21 ARG A 168      18.091  13.247   7.783  1.00 41.72           H  
ATOM   2556 HH22 ARG A 168      19.478  14.309   7.921  1.00 41.72           H  
ATOM   2557  CZ  ARG A 168      17.750  15.029   8.640  1.00 41.72           C  
ATOM   2558  N   LYS A 169      10.339  16.588  12.286  1.00 38.98           N  
ATOM   2559  H   LYS A 169       9.858  16.568  11.398  1.00 38.98           H  
ATOM   2560  CA  LYS A 169       9.630  17.188  13.424  1.00 38.98           C  
ATOM   2561  HA  LYS A 169      10.094  16.896  14.366  1.00 38.98           H  
ATOM   2562  C   LYS A 169       8.217  16.623  13.450  1.00 38.98           C  
ATOM   2563  CB  LYS A 169       9.646  18.726  13.346  1.00 38.98           C  
ATOM   2564  HB2 LYS A 169       9.399  19.049  12.335  1.00 38.98           H  
ATOM   2565  HB3 LYS A 169       8.872  19.099  14.017  1.00 38.98           H  
ATOM   2566  O   LYS A 169       7.380  17.051  12.661  1.00 38.98           O  
ATOM   2567  CG  LYS A 169      10.992  19.331  13.784  1.00 38.98           C  
ATOM   2568  HG2 LYS A 169      11.262  18.926  14.759  1.00 38.98           H  
ATOM   2569  HG3 LYS A 169      11.766  19.067  13.064  1.00 38.98           H  
ATOM   2570  CD  LYS A 169      10.885  20.861  13.895  1.00 38.98           C  
ATOM   2571  HD2 LYS A 169      10.682  21.283  12.911  1.00 38.98           H  
ATOM   2572  HD3 LYS A 169      10.049  21.097  14.553  1.00 38.98           H  
ATOM   2573  CE  LYS A 169      12.164  21.477  14.478  1.00 38.98           C  
ATOM   2574  HE2 LYS A 169      12.412  20.938  15.393  1.00 38.98           H  
ATOM   2575  HE3 LYS A 169      12.983  21.338  13.773  1.00 38.98           H  
ATOM   2576  NZ  LYS A 169      11.977  22.918  14.793  1.00 38.98           N  
ATOM   2577  HZ1 LYS A 169      11.229  23.027  15.463  1.00 38.98           H  
ATOM   2578  HZ2 LYS A 169      12.804  23.315  15.215  1.00 38.98           H  
ATOM   2579  HZ3 LYS A 169      11.728  23.454  13.974  1.00 38.98           H  
ATOM   2580  N   ALA A 170       7.984  15.635  14.315  1.00 42.36           N  
ATOM   2581  H   ALA A 170       8.722  15.352  14.944  1.00 42.36           H  
ATOM   2582  CA  ALA A 170       6.630  15.199  14.635  1.00 42.36           C  
ATOM   2583  HA  ALA A 170       6.157  14.802  13.737  1.00 42.36           H  
ATOM   2584  C   ALA A 170       5.845  16.429  15.110  1.00 42.36           C  
ATOM   2585  CB  ALA A 170       6.692  14.095  15.698  1.00 42.36           C  
ATOM   2586  HB1 ALA A 170       7.165  14.474  16.604  1.00 42.36           H  
ATOM   2587  HB2 ALA A 170       5.680  13.773  15.946  1.00 42.36           H  
ATOM   2588  HB3 ALA A 170       7.254  13.240  15.322  1.00 42.36           H  
ATOM   2589  O   ALA A 170       6.369  17.204  15.910  1.00 42.36           O  
ATOM   2590  N   TRP A 171       4.665  16.655  14.530  1.00 43.51           N  
ATOM   2591  H   TRP A 171       4.303  15.989  13.863  1.00 43.51           H  
ATOM   2592  CA  TRP A 171       3.836  17.817  14.831  1.00 43.51           C  
ATOM   2593  HA  TRP A 171       4.345  18.714  14.479  1.00 43.51           H  
ATOM   2594  C   TRP A 171       3.643  17.971  16.338  1.00 43.51           C  
ATOM   2595  CB  TRP A 171       2.483  17.691  14.118  1.00 43.51           C  
ATOM   2596  HB2 TRP A 171       2.075  16.696  14.293  1.00 43.51           H  
ATOM   2597  HB3 TRP A 171       1.793  18.400  14.576  1.00 43.51           H  
ATOM   2598  O   TRP A 171       3.314  17.004  17.027  1.00 43.51           O  
ATOM   2599  CG  TRP A 171       2.472  17.978  12.644  1.00 43.51           C  
ATOM   2600  CD1 TRP A 171       3.180  18.955  12.031  1.00 43.51           C  
ATOM   2601  HD1 TRP A 171       3.855  19.633  12.532  1.00 43.51           H  
ATOM   2602  CD2 TRP A 171       1.611  17.408  11.609  1.00 43.51           C  
ATOM   2603  CE2 TRP A 171       1.852  18.107  10.387  1.00 43.51           C  
ATOM   2604  CE3 TRP A 171       0.609  16.414  11.587  1.00 43.51           C  
ATOM   2605  HE3 TRP A 171       0.360  15.896  12.501  1.00 43.51           H  
ATOM   2606  NE1 TRP A 171       2.828  19.026  10.698  1.00 43.51           N  
ATOM   2607  HE1 TRP A 171       3.128  19.771  10.086  1.00 43.51           H  
ATOM   2608  CH2 TRP A 171       0.141  16.855   9.227  1.00 43.51           C  
ATOM   2609  HH2 TRP A 171      -0.458  16.666   8.348  1.00 43.51           H  
ATOM   2610  CZ2 TRP A 171       1.137  17.844   9.209  1.00 43.51           C  
ATOM   2611  HZ2 TRP A 171       1.314  18.429   8.318  1.00 43.51           H  
ATOM   2612  CZ3 TRP A 171      -0.116  16.140  10.410  1.00 43.51           C  
ATOM   2613  HZ3 TRP A 171      -0.911  15.409  10.431  1.00 43.51           H  
ATOM   2614  N   ASP A 172       3.860  19.192  16.822  1.00 37.35           N  
ATOM   2615  H   ASP A 172       4.099  19.945  16.194  1.00 37.35           H  
ATOM   2616  CA  ASP A 172       3.484  19.571  18.174  1.00 37.35           C  
ATOM   2617  HA  ASP A 172       3.903  18.833  18.858  1.00 37.35           H  
ATOM   2618  C   ASP A 172       1.955  19.510  18.228  1.00 37.35           C  
ATOM   2619  CB  ASP A 172       4.055  20.966  18.506  1.00 37.35           C  
ATOM   2620  HB2 ASP A 172       3.296  21.732  18.349  1.00 37.35           H  
ATOM   2621  HB3 ASP A 172       4.881  21.182  17.829  1.00 37.35           H  
ATOM   2622  O   ASP A 172       1.268  20.251  17.524  1.00 37.35           O  
ATOM   2623  CG  ASP A 172       4.591  21.067  19.936  1.00 37.35           C  
ATOM   2624  OD1 ASP A 172       4.224  20.198  20.758  1.00 37.35           O  
ATOM   2625  OD2 ASP A 172       5.423  21.976  20.152  1.00 37.35           O  
ATOM   2626  N   ARG A 173       1.424  18.529  18.962  1.00 40.51           N  
ATOM   2627  H   ARG A 173       2.071  17.981  19.510  1.00 40.51           H  
ATOM   2628  CA  ARG A 173       0.011  18.109  18.911  1.00 40.51           C  
ATOM   2629  HA  ARG A 173      -0.272  17.923  17.875  1.00 40.51           H  
ATOM   2630  C   ARG A 173      -0.976  19.172  19.403  1.00 40.51           C  
ATOM   2631  CB  ARG A 173      -0.159  16.817  19.734  1.00 40.51           C  
ATOM   2632  HB2 ARG A 173       0.345  16.931  20.693  1.00 40.51           H  
ATOM   2633  HB3 ARG A 173      -1.219  16.661  19.934  1.00 40.51           H  
ATOM   2634  O   ARG A 173      -2.175  18.936  19.355  1.00 40.51           O  
ATOM   2635  CG  ARG A 173       0.357  15.562  19.016  1.00 40.51           C  
ATOM   2636  HG2 ARG A 173      -0.212  15.429  18.096  1.00 40.51           H  
ATOM   2637  HG3 ARG A 173       1.414  15.671  18.773  1.00 40.51           H  
ATOM   2638  CD  ARG A 173       0.159  14.340  19.926  1.00 40.51           C  
ATOM   2639  HD2 ARG A 173       0.902  14.372  20.724  1.00 40.51           H  
ATOM   2640  HD3 ARG A 173      -0.832  14.401  20.375  1.00 40.51           H  
ATOM   2641  NE  ARG A 173       0.258  13.066  19.187  1.00 40.51           N  
ATOM   2642  HE  ARG A 173       0.348  13.132  18.183  1.00 40.51           H  
ATOM   2643  NH1 ARG A 173      -0.091  11.666  20.979  1.00 40.51           N  
ATOM   2644 HH11 ARG A 173      -0.372  10.762  21.329  1.00 40.51           H  
ATOM   2645 HH12 ARG A 173      -0.135  12.468  21.592  1.00 40.51           H  
ATOM   2646  NH2 ARG A 173      -0.012  10.814  18.926  1.00 40.51           N  
ATOM   2647 HH21 ARG A 173      -0.308   9.936  19.328  1.00 40.51           H  
ATOM   2648 HH22 ARG A 173      -0.078  10.931  17.925  1.00 40.51           H  
ATOM   2649  CZ  ARG A 173       0.061  11.861  19.699  1.00 40.51           C  
ATOM   2650  N   GLN A 174      -0.491  20.295  19.923  1.00 40.22           N  
ATOM   2651  H   GLN A 174       0.504  20.462  19.867  1.00 40.22           H  
ATOM   2652  CA  GLN A 174      -1.297  21.146  20.788  1.00 40.22           C  
ATOM   2653  HA  GLN A 174      -1.962  20.502  21.364  1.00 40.22           H  
ATOM   2654  C   GLN A 174      -2.252  22.093  20.052  1.00 40.22           C  
ATOM   2655  CB  GLN A 174      -0.390  21.853  21.807  1.00 40.22           C  
ATOM   2656  HB2 GLN A 174      -0.999  22.543  22.392  1.00 40.22           H  
ATOM   2657  HB3 GLN A 174       0.388  22.420  21.296  1.00 40.22           H  
ATOM   2658  O   GLN A 174      -3.276  22.425  20.630  1.00 40.22           O  
ATOM   2659  CG  GLN A 174       0.241  20.821  22.762  1.00 40.22           C  
ATOM   2660  HG2 GLN A 174       0.985  20.229  22.227  1.00 40.22           H  
ATOM   2661  HG3 GLN A 174      -0.539  20.149  23.120  1.00 40.22           H  
ATOM   2662  CD  GLN A 174       0.914  21.442  23.982  1.00 40.22           C  
ATOM   2663  NE2 GLN A 174       1.158  20.669  25.019  1.00 40.22           N  
ATOM   2664 HE21 GLN A 174       1.578  21.140  25.808  1.00 40.22           H  
ATOM   2665 HE22 GLN A 174       0.878  19.699  25.023  1.00 40.22           H  
ATOM   2666  OE1 GLN A 174       1.234  22.614  24.047  1.00 40.22           O  
ATOM   2667  N   ASN A 175      -2.006  22.462  18.789  1.00 33.50           N  
ATOM   2668  H   ASN A 175      -1.179  22.106  18.331  1.00 33.50           H  
ATOM   2669  CA  ASN A 175      -2.799  23.508  18.119  1.00 33.50           C  
ATOM   2670  HA  ASN A 175      -3.699  23.713  18.699  1.00 33.50           H  
ATOM   2671  C   ASN A 175      -3.306  23.083  16.731  1.00 33.50           C  
ATOM   2672  CB  ASN A 175      -1.989  24.816  18.072  1.00 33.50           C  
ATOM   2673  HB2 ASN A 175      -1.056  24.642  17.535  1.00 33.50           H  
ATOM   2674  HB3 ASN A 175      -2.563  25.560  17.520  1.00 33.50           H  
ATOM   2675  O   ASN A 175      -3.050  23.761  15.737  1.00 33.50           O  
ATOM   2676  CG  ASN A 175      -1.674  25.430  19.425  1.00 33.50           C  
ATOM   2677  ND2 ASN A 175      -0.805  26.411  19.452  1.00 33.50           N  
ATOM   2678 HD21 ASN A 175      -0.671  26.824  20.364  1.00 33.50           H  
ATOM   2679 HD22 ASN A 175      -0.458  26.807  18.590  1.00 33.50           H  
ATOM   2680  OD1 ASN A 175      -2.163  25.072  20.475  1.00 33.50           O  
ATOM   2681  N   ILE A 176      -3.984  21.938  16.640  1.00 41.89           N  
ATOM   2682  H   ILE A 176      -4.202  21.442  17.493  1.00 41.89           H  
ATOM   2683  CA  ILE A 176      -4.754  21.602  15.436  1.00 41.89           C  
ATOM   2684  HA  ILE A 176      -4.330  22.112  14.571  1.00 41.89           H  
ATOM   2685  C   ILE A 176      -6.164  22.158  15.647  1.00 41.89           C  
ATOM   2686  CB  ILE A 176      -4.716  20.086  15.128  1.00 41.89           C  
ATOM   2687  HB  ILE A 176      -5.184  19.546  15.951  1.00 41.89           H  
ATOM   2688  O   ILE A 176      -6.976  21.528  16.317  1.00 41.89           O  
ATOM   2689  CG1 ILE A 176      -3.253  19.597  14.981  1.00 41.89           C  
ATOM   2690 HG12 ILE A 176      -2.712  19.808  15.904  1.00 41.89           H  
ATOM   2691 HG13 ILE A 176      -2.767  20.146  14.175  1.00 41.89           H  
ATOM   2692  CG2 ILE A 176      -5.503  19.800  13.837  1.00 41.89           C  
ATOM   2693 HG21 ILE A 176      -5.588  18.726  13.672  1.00 41.89           H  
ATOM   2694 HG22 ILE A 176      -5.009  20.267  12.986  1.00 41.89           H  
ATOM   2695 HG23 ILE A 176      -6.519  20.185  13.924  1.00 41.89           H  
ATOM   2696  CD1 ILE A 176      -3.106  18.093  14.714  1.00 41.89           C  
ATOM   2697 HD11 ILE A 176      -3.650  17.528  15.471  1.00 41.89           H  
ATOM   2698 HD12 ILE A 176      -3.486  17.841  13.724  1.00 41.89           H  
ATOM   2699 HD13 ILE A 176      -2.051  17.823  14.759  1.00 41.89           H  
ATOM   2700  N   ASP A 177      -6.439  23.349  15.110  1.00 36.35           N  
ATOM   2701  H   ASP A 177      -5.712  23.871  14.642  1.00 36.35           H  
ATOM   2702  CA  ASP A 177      -7.803  23.878  15.047  1.00 36.35           C  
ATOM   2703  HA  ASP A 177      -8.267  23.759  16.026  1.00 36.35           H  
ATOM   2704  C   ASP A 177      -8.607  23.028  14.057  1.00 36.35           C  
ATOM   2705  CB  ASP A 177      -7.824  25.377  14.670  1.00 36.35           C  
ATOM   2706  HB2 ASP A 177      -6.936  25.624  14.088  1.00 36.35           H  
ATOM   2707  HB3 ASP A 177      -8.692  25.566  14.039  1.00 36.35           H  
ATOM   2708  O   ASP A 177      -8.432  23.102  12.841  1.00 36.35           O  
ATOM   2709  CG  ASP A 177      -7.945  26.314  15.881  1.00 36.35           C  
ATOM   2710  OD1 ASP A 177      -8.616  25.917  16.859  1.00 36.35           O  
ATOM   2711  OD2 ASP A 177      -7.367  27.421  15.813  1.00 36.35           O  
ATOM   2712  N   TYR A 178      -9.486  22.181  14.592  1.00 44.68           N  
ATOM   2713  H   TYR A 178      -9.498  22.109  15.600  1.00 44.68           H  
ATOM   2714  CA  TYR A 178     -10.351  21.272  13.830  1.00 44.68           C  
ATOM   2715  HA  TYR A 178      -9.740  20.767  13.082  1.00 44.68           H  
ATOM   2716  C   TYR A 178     -11.475  21.993  13.058  1.00 44.68           C  
ATOM   2717  CB  TYR A 178     -10.917  20.207  14.787  1.00 44.68           C  
ATOM   2718  HB2 TYR A 178     -11.453  20.702  15.597  1.00 44.68           H  
ATOM   2719  HB3 TYR A 178     -11.645  19.600  14.248  1.00 44.68           H  
ATOM   2720  O   TYR A 178     -12.307  21.331  12.444  1.00 44.68           O  
ATOM   2721  CG  TYR A 178      -9.876  19.267  15.369  1.00 44.68           C  
ATOM   2722  CD1 TYR A 178      -9.457  18.145  14.627  1.00 44.68           C  
ATOM   2723  HD1 TYR A 178      -9.887  17.958  13.654  1.00 44.68           H  
ATOM   2724  CD2 TYR A 178      -9.328  19.507  16.644  1.00 44.68           C  
ATOM   2725  HD2 TYR A 178      -9.633  20.375  17.209  1.00 44.68           H  
ATOM   2726  CE1 TYR A 178      -8.487  17.270  15.153  1.00 44.68           C  
ATOM   2727  HE1 TYR A 178      -8.165  16.404  14.594  1.00 44.68           H  
ATOM   2728  CE2 TYR A 178      -8.356  18.637  17.173  1.00 44.68           C  
ATOM   2729  HE2 TYR A 178      -7.925  18.847  18.141  1.00 44.68           H  
ATOM   2730  OH  TYR A 178      -6.988  16.682  16.932  1.00 44.68           O  
ATOM   2731  HH  TYR A 178      -6.743  16.957  17.818  1.00 44.68           H  
ATOM   2732  CZ  TYR A 178      -7.933  17.518  16.426  1.00 44.68           C  
ATOM   2733  N   GLY A 179     -11.520  23.329  13.099  1.00 40.97           N  
ATOM   2734  H   GLY A 179     -10.777  23.810  13.585  1.00 40.97           H  
ATOM   2735  CA  GLY A 179     -12.581  24.143  12.497  1.00 40.97           C  
ATOM   2736  HA2 GLY A 179     -12.659  25.076  13.056  1.00 40.97           H  
ATOM   2737  HA3 GLY A 179     -13.532  23.618  12.578  1.00 40.97           H  
ATOM   2738  C   GLY A 179     -12.374  24.513  11.027  1.00 40.97           C  
ATOM   2739  O   GLY A 179     -13.345  24.856  10.359  1.00 40.97           O  
ATOM   2740  N   ASP A 180     -11.151  24.420  10.498  1.00 37.66           N  
ATOM   2741  H   ASP A 180     -10.380  24.131  11.082  1.00 37.66           H  
ATOM   2742  CA  ASP A 180     -10.883  24.832   9.120  1.00 37.66           C  
ATOM   2743  HA  ASP A 180     -11.658  25.529   8.802  1.00 37.66           H  
ATOM   2744  C   ASP A 180     -10.956  23.636   8.160  1.00 37.66           C  
ATOM   2745  CB  ASP A 180      -9.550  25.595   9.025  1.00 37.66           C  
ATOM   2746  HB2 ASP A 180      -8.799  25.095   9.637  1.00 37.66           H  
ATOM   2747  HB3 ASP A 180      -9.211  25.550   7.989  1.00 37.66           H  
ATOM   2748  O   ASP A 180     -10.053  22.795   8.093  1.00 37.66           O  
ATOM   2749  CG  ASP A 180      -9.632  27.082   9.409  1.00 37.66           C  
ATOM   2750  OD1 ASP A 180     -10.750  27.595   9.623  1.00 37.66           O  
ATOM   2751  OD2 ASP A 180      -8.552  27.714   9.382  1.00 37.66           O  
ATOM   2752  N   GLU A 181     -11.994  23.622   7.318  1.00 41.14           N  
ATOM   2753  H   GLU A 181     -12.731  24.286   7.510  1.00 41.14           H  
ATOM   2754  CA  GLU A 181     -12.234  22.675   6.209  1.00 41.14           C  
ATOM   2755  HA  GLU A 181     -12.429  21.687   6.626  1.00 41.14           H  
ATOM   2756  C   GLU A 181     -11.047  22.537   5.223  1.00 41.14           C  
ATOM   2757  CB  GLU A 181     -13.479  23.127   5.427  1.00 41.14           C  
ATOM   2758  HB2 GLU A 181     -13.300  24.136   5.055  1.00 41.14           H  
ATOM   2759  HB3 GLU A 181     -13.607  22.465   4.570  1.00 41.14           H  
ATOM   2760  O   GLU A 181     -11.019  21.648   4.369  1.00 41.14           O  
ATOM   2761  CG  GLU A 181     -14.781  23.105   6.248  1.00 41.14           C  
ATOM   2762  HG2 GLU A 181     -14.945  22.089   6.610  1.00 41.14           H  
ATOM   2763  HG3 GLU A 181     -14.669  23.759   7.113  1.00 41.14           H  
ATOM   2764  CD  GLU A 181     -16.005  23.566   5.435  1.00 41.14           C  
ATOM   2765  OE1 GLU A 181     -17.136  23.322   5.908  1.00 41.14           O  
ATOM   2766  OE2 GLU A 181     -15.805  24.150   4.342  1.00 41.14           O  
ATOM   2767  N   SER A 182     -10.008  23.368   5.363  1.00 40.42           N  
ATOM   2768  H   SER A 182     -10.071  24.025   6.128  1.00 40.42           H  
ATOM   2769  CA  SER A 182      -8.738  23.246   4.641  1.00 40.42           C  
ATOM   2770  HA  SER A 182      -8.965  23.266   3.575  1.00 40.42           H  
ATOM   2771  C   SER A 182      -7.985  21.932   4.914  1.00 40.42           C  
ATOM   2772  CB  SER A 182      -7.842  24.449   4.956  1.00 40.42           C  
ATOM   2773  HB2 SER A 182      -7.033  24.472   4.226  1.00 40.42           H  
ATOM   2774  HB3 SER A 182      -8.414  25.372   4.864  1.00 40.42           H  
ATOM   2775  O   SER A 182      -7.127  21.545   4.114  1.00 40.42           O  
ATOM   2776  OG  SER A 182      -7.268  24.368   6.247  1.00 40.42           O  
ATOM   2777  HG  SER A 182      -7.903  24.639   6.914  1.00 40.42           H  
ATOM   2778  N   MET A 183      -8.315  21.218   5.998  1.00 33.43           N  
ATOM   2779  H   MET A 183      -8.983  21.623   6.639  1.00 33.43           H  
ATOM   2780  CA  MET A 183      -7.722  19.920   6.337  1.00 33.43           C  
ATOM   2781  HA  MET A 183      -6.748  19.863   5.852  1.00 33.43           H  
ATOM   2782  C   MET A 183      -8.484  18.706   5.797  1.00 33.43           C  
ATOM   2783  CB  MET A 183      -7.464  19.812   7.843  1.00 33.43           C  
ATOM   2784  HB2 MET A 183      -8.381  20.010   8.398  1.00 33.43           H  
ATOM   2785  HB3 MET A 183      -7.128  18.802   8.078  1.00 33.43           H  
ATOM   2786  O   MET A 183      -8.056  17.575   6.047  1.00 33.43           O  
ATOM   2787  CG  MET A 183      -6.362  20.782   8.274  1.00 33.43           C  
ATOM   2788  HG2 MET A 183      -6.770  21.791   8.338  1.00 33.43           H  
ATOM   2789  HG3 MET A 183      -5.579  20.784   7.515  1.00 33.43           H  
ATOM   2790  SD  MET A 183      -5.582  20.341   9.848  1.00 33.43           S  
ATOM   2791  CE  MET A 183      -6.933  20.780  10.981  1.00 33.43           C  
ATOM   2792  HE1 MET A 183      -6.594  21.549  11.676  1.00 33.43           H  
ATOM   2793  HE2 MET A 183      -7.250  19.901  11.542  1.00 33.43           H  
ATOM   2794  HE3 MET A 183      -7.788  21.175  10.432  1.00 33.43           H  
ATOM   2795  N   VAL A 184      -9.533  18.893   4.983  1.00 36.92           N  
ATOM   2796  H   VAL A 184      -9.879  19.829   4.827  1.00 36.92           H  
ATOM   2797  CA  VAL A 184     -10.060  17.801   4.153  1.00 36.92           C  
ATOM   2798  HA  VAL A 184     -10.166  16.918   4.783  1.00 36.92           H  
ATOM   2799  C   VAL A 184      -9.013  17.494   3.083  1.00 36.92           C  
ATOM   2800  CB  VAL A 184     -11.457  18.089   3.568  1.00 36.92           C  
ATOM   2801  HB  VAL A 184     -11.402  18.926   2.872  1.00 36.92           H  
ATOM   2802  O   VAL A 184      -9.005  18.030   1.972  1.00 36.92           O  
ATOM   2803  CG1 VAL A 184     -11.990  16.849   2.832  1.00 36.92           C  
ATOM   2804 HG11 VAL A 184     -11.349  16.600   1.987  1.00 36.92           H  
ATOM   2805 HG12 VAL A 184     -12.991  17.057   2.453  1.00 36.92           H  
ATOM   2806 HG13 VAL A 184     -12.044  15.999   3.513  1.00 36.92           H  
ATOM   2807  CG2 VAL A 184     -12.459  18.430   4.677  1.00 36.92           C  
ATOM   2808 HG21 VAL A 184     -13.446  18.599   4.247  1.00 36.92           H  
ATOM   2809 HG22 VAL A 184     -12.163  19.346   5.190  1.00 36.92           H  
ATOM   2810 HG23 VAL A 184     -12.519  17.619   5.403  1.00 36.92           H  
ATOM   2811  N   VAL A 185      -8.051  16.650   3.455  1.00 40.71           N  
ATOM   2812  H   VAL A 185      -8.050  16.379   4.428  1.00 40.71           H  
ATOM   2813  CA  VAL A 185      -7.034  16.106   2.566  1.00 40.71           C  
ATOM   2814  HA  VAL A 185      -6.447  16.925   2.151  1.00 40.71           H  
ATOM   2815  C   VAL A 185      -7.784  15.399   1.448  1.00 40.71           C  
ATOM   2816  CB  VAL A 185      -6.096  15.135   3.319  1.00 40.71           C  
ATOM   2817  HB  VAL A 185      -6.679  14.331   3.768  1.00 40.71           H  
ATOM   2818  O   VAL A 185      -8.246  14.277   1.641  1.00 40.71           O  
ATOM   2819  CG1 VAL A 185      -5.047  14.511   2.381  1.00 40.71           C  
ATOM   2820 HG11 VAL A 185      -5.543  13.912   1.617  1.00 40.71           H  
ATOM   2821 HG12 VAL A 185      -4.462  15.299   1.906  1.00 40.71           H  
ATOM   2822 HG13 VAL A 185      -4.390  13.858   2.956  1.00 40.71           H  
ATOM   2823  CG2 VAL A 185      -5.331  15.851   4.439  1.00 40.71           C  
ATOM   2824 HG21 VAL A 185      -4.650  15.158   4.933  1.00 40.71           H  
ATOM   2825 HG22 VAL A 185      -4.772  16.697   4.039  1.00 40.71           H  
ATOM   2826 HG23 VAL A 185      -6.030  16.216   5.191  1.00 40.71           H  
ATOM   2827  N   LYS A 186      -7.907  16.058   0.284  1.00 42.71           N  
ATOM   2828  H   LYS A 186      -7.754  17.055   0.323  1.00 42.71           H  
ATOM   2829  CA  LYS A 186      -8.395  15.445  -0.959  1.00 42.71           C  
ATOM   2830  HA  LYS A 186      -9.482  15.376  -0.925  1.00 42.71           H  
ATOM   2831  C   LYS A 186      -7.826  14.041  -1.035  1.00 42.71           C  
ATOM   2832  CB  LYS A 186      -7.936  16.242  -2.193  1.00 42.71           C  
ATOM   2833  HB2 LYS A 186      -6.981  16.727  -1.989  1.00 42.71           H  
ATOM   2834  HB3 LYS A 186      -7.796  15.553  -3.026  1.00 42.71           H  
ATOM   2835  O   LYS A 186      -6.600  13.905  -1.101  1.00 42.71           O  
ATOM   2836  CG  LYS A 186      -8.977  17.275  -2.621  1.00 42.71           C  
ATOM   2837  HG2 LYS A 186      -9.141  17.981  -1.807  1.00 42.71           H  
ATOM   2838  HG3 LYS A 186      -9.915  16.763  -2.834  1.00 42.71           H  
ATOM   2839  CD  LYS A 186      -8.521  18.035  -3.874  1.00 42.71           C  
ATOM   2840  HD2 LYS A 186      -8.293  17.328  -4.672  1.00 42.71           H  
ATOM   2841  HD3 LYS A 186      -7.632  18.618  -3.630  1.00 42.71           H  
ATOM   2842  CE  LYS A 186      -9.660  18.962  -4.307  1.00 42.71           C  
ATOM   2843  HE2 LYS A 186      -9.963  19.555  -3.445  1.00 42.71           H  
ATOM   2844  HE3 LYS A 186     -10.520  18.351  -4.586  1.00 42.71           H  
ATOM   2845  NZ  LYS A 186      -9.280  19.860  -5.424  1.00 42.71           N  
ATOM   2846  HZ1 LYS A 186      -9.028  19.330  -6.246  1.00 42.71           H  
ATOM   2847  HZ2 LYS A 186      -8.521  20.464  -5.144  1.00 42.71           H  
ATOM   2848  HZ3 LYS A 186     -10.068  20.449  -5.653  1.00 42.71           H  
ATOM   2849  N   GLU A 187      -8.712  13.048  -0.980  1.00 43.15           N  
ATOM   2850  H   GLU A 187      -9.679  13.292  -0.820  1.00 43.15           H  
ATOM   2851  CA  GLU A 187      -8.390  11.630  -0.905  1.00 43.15           C  
ATOM   2852  HA  GLU A 187      -8.113  11.378   0.119  1.00 43.15           H  
ATOM   2853  C   GLU A 187      -7.227  11.319  -1.845  1.00 43.15           C  
ATOM   2854  CB  GLU A 187      -9.612  10.796  -1.291  1.00 43.15           C  
ATOM   2855  HB2 GLU A 187      -9.302   9.753  -1.361  1.00 43.15           H  
ATOM   2856  HB3 GLU A 187      -9.959  11.124  -2.270  1.00 43.15           H  
ATOM   2857  O   GLU A 187      -7.350  11.260  -3.075  1.00 43.15           O  
ATOM   2858  CG  GLU A 187     -10.758  10.894  -0.274  1.00 43.15           C  
ATOM   2859  HG2 GLU A 187     -10.381  10.589   0.702  1.00 43.15           H  
ATOM   2860  HG3 GLU A 187     -11.091  11.930  -0.209  1.00 43.15           H  
ATOM   2861  CD  GLU A 187     -11.938  10.003  -0.685  1.00 43.15           C  
ATOM   2862  OE1 GLU A 187     -12.696   9.613   0.222  1.00 43.15           O  
ATOM   2863  OE2 GLU A 187     -12.023   9.686  -1.896  1.00 43.15           O  
ATOM   2864  N   ARG A 188      -6.026  11.200  -1.273  1.00 38.59           N  
ATOM   2865  H   ARG A 188      -5.959  11.367  -0.280  1.00 38.59           H  
ATOM   2866  CA  ARG A 188      -4.849  10.844  -2.051  1.00 38.59           C  
ATOM   2867  HA  ARG A 188      -4.846  11.433  -2.968  1.00 38.59           H  
ATOM   2868  C   ARG A 188      -5.035   9.390  -2.424  1.00 38.59           C  
ATOM   2869  CB  ARG A 188      -3.545  11.102  -1.280  1.00 38.59           C  
ATOM   2870  HB2 ARG A 188      -3.687  10.874  -0.224  1.00 38.59           H  
ATOM   2871  HB3 ARG A 188      -2.775  10.437  -1.671  1.00 38.59           H  
ATOM   2872  O   ARG A 188      -4.700   8.516  -1.637  1.00 38.59           O  
ATOM   2873  CG  ARG A 188      -3.052  12.546  -1.449  1.00 38.59           C  
ATOM   2874  HG2 ARG A 188      -3.780  13.234  -1.018  1.00 38.59           H  
ATOM   2875  HG3 ARG A 188      -2.940  12.767  -2.510  1.00 38.59           H  
ATOM   2876  CD  ARG A 188      -1.697  12.720  -0.749  1.00 38.59           C  
ATOM   2877  HD2 ARG A 188      -1.027  11.923  -1.070  1.00 38.59           H  
ATOM   2878  HD3 ARG A 188      -1.861  12.630   0.325  1.00 38.59           H  
ATOM   2879  NE  ARG A 188      -1.069  14.024  -1.050  1.00 38.59           N  
ATOM   2880  HE  ARG A 188      -1.583  14.663  -1.639  1.00 38.59           H  
ATOM   2881  NH1 ARG A 188       0.716  13.833   0.377  1.00 38.59           N  
ATOM   2882 HH11 ARG A 188       0.267  13.028   0.790  1.00 38.59           H  
ATOM   2883 HH12 ARG A 188       1.466  14.305   0.861  1.00 38.59           H  
ATOM   2884  NH2 ARG A 188       0.518  15.664  -0.888  1.00 38.59           N  
ATOM   2885 HH21 ARG A 188       1.324  16.105  -0.469  1.00 38.59           H  
ATOM   2886 HH22 ARG A 188       0.072  16.260  -1.571  1.00 38.59           H  
ATOM   2887  CZ  ARG A 188       0.048  14.502  -0.524  1.00 38.59           C  
ATOM   2888  N   ASN A 189      -5.554   9.177  -3.633  1.00 39.54           N  
ATOM   2889  H   ASN A 189      -6.098   9.953  -3.983  1.00 39.54           H  
ATOM   2890  CA  ASN A 189      -5.567   7.937  -4.401  1.00 39.54           C  
ATOM   2891  HA  ASN A 189      -6.566   7.503  -4.349  1.00 39.54           H  
ATOM   2892  C   ASN A 189      -4.581   6.908  -3.823  1.00 39.54           C  
ATOM   2893  CB  ASN A 189      -5.243   8.331  -5.859  1.00 39.54           C  
ATOM   2894  HB2 ASN A 189      -4.702   7.532  -6.367  1.00 39.54           H  
ATOM   2895  HB3 ASN A 189      -4.589   9.203  -5.870  1.00 39.54           H  
ATOM   2896  O   ASN A 189      -3.378   6.943  -4.113  1.00 39.54           O  
ATOM   2897  CG  ASN A 189      -6.488   8.614  -6.673  1.00 39.54           C  
ATOM   2898  ND2 ASN A 189      -6.465   9.566  -7.573  1.00 39.54           N  
ATOM   2899 HD21 ASN A 189      -7.404   9.777  -7.877  1.00 39.54           H  
ATOM   2900 HD22 ASN A 189      -5.792  10.311  -7.458  1.00 39.54           H  
ATOM   2901  OD1 ASN A 189      -7.491   7.951  -6.566  1.00 39.54           O  
ATOM   2902  N   GLY A 190      -5.100   6.032  -2.954  1.00 36.15           N  
ATOM   2903  H   GLY A 190      -6.066   6.158  -2.688  1.00 36.15           H  
ATOM   2904  CA  GLY A 190      -4.305   5.092  -2.169  1.00 36.15           C  
ATOM   2905  HA2 GLY A 190      -4.965   4.474  -1.562  1.00 36.15           H  
ATOM   2906  HA3 GLY A 190      -3.654   5.657  -1.502  1.00 36.15           H  
ATOM   2907  C   GLY A 190      -3.455   4.192  -3.063  1.00 36.15           C  
ATOM   2908  O   GLY A 190      -3.711   4.058  -4.261  1.00 36.15           O  
ATOM   2909  N   PHE A 191      -2.424   3.560  -2.501  1.00 41.36           N  
ATOM   2910  H   PHE A 191      -2.285   3.693  -1.509  1.00 41.36           H  
ATOM   2911  CA  PHE A 191      -1.462   2.717  -3.228  1.00 41.36           C  
ATOM   2912  HA  PHE A 191      -0.810   3.362  -3.817  1.00 41.36           H  
ATOM   2913  C   PHE A 191      -2.116   1.718  -4.210  1.00 41.36           C  
ATOM   2914  CB  PHE A 191      -0.611   2.000  -2.171  1.00 41.36           C  
ATOM   2915  HB2 PHE A 191      -0.093   2.748  -1.570  1.00 41.36           H  
ATOM   2916  HB3 PHE A 191      -1.273   1.452  -1.501  1.00 41.36           H  
ATOM   2917  O   PHE A 191      -1.607   1.522  -5.316  1.00 41.36           O  
ATOM   2918  CG  PHE A 191       0.417   1.036  -2.724  1.00 41.36           C  
ATOM   2919  CD1 PHE A 191       0.143  -0.344  -2.739  1.00 41.36           C  
ATOM   2920  HD1 PHE A 191      -0.798  -0.718  -2.362  1.00 41.36           H  
ATOM   2921  CD2 PHE A 191       1.655   1.509  -3.200  1.00 41.36           C  
ATOM   2922  HD2 PHE A 191       1.876   2.566  -3.165  1.00 41.36           H  
ATOM   2923  CE1 PHE A 191       1.101  -1.248  -3.227  1.00 41.36           C  
ATOM   2924  HE1 PHE A 191       0.891  -2.307  -3.222  1.00 41.36           H  
ATOM   2925  CE2 PHE A 191       2.614   0.603  -3.689  1.00 41.36           C  
ATOM   2926  HE2 PHE A 191       3.573   0.960  -4.034  1.00 41.36           H  
ATOM   2927  CZ  PHE A 191       2.336  -0.775  -3.701  1.00 41.36           C  
ATOM   2928  HZ  PHE A 191       3.075  -1.476  -4.060  1.00 41.36           H  
ATOM   2929  N   LEU A 192      -3.293   1.178  -3.874  1.00 37.90           N  
ATOM   2930  H   LEU A 192      -3.668   1.394  -2.962  1.00 37.90           H  
ATOM   2931  CA  LEU A 192      -4.084   0.290  -4.737  1.00 37.90           C  
ATOM   2932  HA  LEU A 192      -3.479  -0.580  -4.991  1.00 37.90           H  
ATOM   2933  C   LEU A 192      -4.496   0.932  -6.076  1.00 37.90           C  
ATOM   2934  CB  LEU A 192      -5.323  -0.172  -3.945  1.00 37.90           C  
ATOM   2935  HB2 LEU A 192      -6.018  -0.663  -4.626  1.00 37.90           H  
ATOM   2936  HB3 LEU A 192      -5.829   0.704  -3.540  1.00 37.90           H  
ATOM   2937  O   LEU A 192      -4.448   0.277  -7.117  1.00 37.90           O  
ATOM   2938  CG  LEU A 192      -5.002  -1.149  -2.797  1.00 37.90           C  
ATOM   2939  HG  LEU A 192      -4.196  -0.743  -2.186  1.00 37.90           H  
ATOM   2940  CD1 LEU A 192      -6.227  -1.330  -1.906  1.00 37.90           C  
ATOM   2941 HD11 LEU A 192      -5.996  -2.009  -1.086  1.00 37.90           H  
ATOM   2942 HD12 LEU A 192      -7.058  -1.744  -2.477  1.00 37.90           H  
ATOM   2943 HD13 LEU A 192      -6.533  -0.374  -1.481  1.00 37.90           H  
ATOM   2944  CD2 LEU A 192      -4.579  -2.521  -3.330  1.00 37.90           C  
ATOM   2945 HD21 LEU A 192      -4.421  -3.200  -2.492  1.00 37.90           H  
ATOM   2946 HD22 LEU A 192      -5.365  -2.935  -3.962  1.00 37.90           H  
ATOM   2947 HD23 LEU A 192      -3.649  -2.452  -3.894  1.00 37.90           H  
ATOM   2948  N   SER A 193      -4.797   2.232  -6.101  1.00 36.35           N  
ATOM   2949  H   SER A 193      -4.776   2.743  -5.230  1.00 36.35           H  
ATOM   2950  CA  SER A 193      -5.110   2.964  -7.338  1.00 36.35           C  
ATOM   2951  HA  SER A 193      -5.897   2.425  -7.866  1.00 36.35           H  
ATOM   2952  C   SER A 193      -3.898   3.072  -8.282  1.00 36.35           C  
ATOM   2953  CB  SER A 193      -5.642   4.359  -7.001  1.00 36.35           C  
ATOM   2954  HB2 SER A 193      -6.427   4.296  -6.247  1.00 36.35           H  
ATOM   2955  HB3 SER A 193      -6.054   4.813  -7.902  1.00 36.35           H  
ATOM   2956  O   SER A 193      -4.050   3.003  -9.506  1.00 36.35           O  
ATOM   2957  OG  SER A 193      -4.574   5.151  -6.531  1.00 36.35           O  
ATOM   2958  HG  SER A 193      -4.370   4.898  -5.628  1.00 36.35           H  
ATOM   2959  N   LYS A 194      -2.670   3.174  -7.739  1.00 37.93           N  
ATOM   2960  H   LYS A 194      -2.619   3.202  -6.730  1.00 37.93           H  
ATOM   2961  CA  LYS A 194      -1.424   3.133  -8.528  1.00 37.93           C  
ATOM   2962  HA  LYS A 194      -1.514   3.824  -9.366  1.00 37.93           H  
ATOM   2963  C   LYS A 194      -1.210   1.757  -9.150  1.00 37.93           C  
ATOM   2964  CB  LYS A 194      -0.199   3.517  -7.678  1.00 37.93           C  
ATOM   2965  HB2 LYS A 194       0.681   3.019  -8.084  1.00 37.93           H  
ATOM   2966  HB3 LYS A 194      -0.330   3.174  -6.652  1.00 37.93           H  
ATOM   2967  O   LYS A 194      -0.776   1.685 -10.299  1.00 37.93           O  
ATOM   2968  CG  LYS A 194       0.076   5.025  -7.684  1.00 37.93           C  
ATOM   2969  HG2 LYS A 194       0.259   5.355  -8.707  1.00 37.93           H  
ATOM   2970  HG3 LYS A 194      -0.793   5.551  -7.289  1.00 37.93           H  
ATOM   2971  CD  LYS A 194       1.302   5.338  -6.815  1.00 37.93           C  
ATOM   2972  HD2 LYS A 194       2.166   4.785  -7.185  1.00 37.93           H  
ATOM   2973  HD3 LYS A 194       1.089   5.021  -5.794  1.00 37.93           H  
ATOM   2974  CE  LYS A 194       1.600   6.841  -6.835  1.00 37.93           C  
ATOM   2975  HE2 LYS A 194       1.929   7.126  -7.834  1.00 37.93           H  
ATOM   2976  HE3 LYS A 194       0.671   7.372  -6.625  1.00 37.93           H  
ATOM   2977  NZ  LYS A 194       2.618   7.211  -5.820  1.00 37.93           N  
ATOM   2978  HZ1 LYS A 194       3.487   6.718  -5.969  1.00 37.93           H  
ATOM   2979  HZ2 LYS A 194       2.277   6.983  -4.897  1.00 37.93           H  
ATOM   2980  HZ3 LYS A 194       2.790   8.206  -5.831  1.00 37.93           H  
ATOM   2981  N   VAL A 195      -1.545   0.692  -8.424  1.00 36.70           N  
ATOM   2982  H   VAL A 195      -1.876   0.840  -7.481  1.00 36.70           H  
ATOM   2983  CA  VAL A 195      -1.472  -0.682  -8.934  1.00 36.70           C  
ATOM   2984  HA  VAL A 195      -0.490  -0.831  -9.382  1.00 36.70           H  
ATOM   2985  C   VAL A 195      -2.500  -0.882 -10.056  1.00 36.70           C  
ATOM   2986  CB  VAL A 195      -1.613  -1.701  -7.786  1.00 36.70           C  
ATOM   2987  HB  VAL A 195      -2.579  -1.578  -7.296  1.00 36.70           H  
ATOM   2988  O   VAL A 195      -2.118  -1.294 -11.152  1.00 36.70           O  
ATOM   2989  CG1 VAL A 195      -1.498  -3.131  -8.305  1.00 36.70           C  
ATOM   2990 HG11 VAL A 195      -0.535  -3.258  -8.798  1.00 36.70           H  
ATOM   2991 HG12 VAL A 195      -1.575  -3.833  -7.474  1.00 36.70           H  
ATOM   2992 HG13 VAL A 195      -2.311  -3.348  -8.998  1.00 36.70           H  
ATOM   2993  CG2 VAL A 195      -0.494  -1.526  -6.747  1.00 36.70           C  
ATOM   2994 HG21 VAL A 195      -0.540  -0.538  -6.290  1.00 36.70           H  
ATOM   2995 HG22 VAL A 195       0.482  -1.659  -7.212  1.00 36.70           H  
ATOM   2996 HG23 VAL A 195      -0.614  -2.263  -5.952  1.00 36.70           H  
ATOM   2997  N   LYS A 196      -3.761  -0.462  -9.862  1.00 40.64           N  
ATOM   2998  H   LYS A 196      -4.021  -0.160  -8.934  1.00 40.64           H  
ATOM   2999  CA  LYS A 196      -4.815  -0.533 -10.896  1.00 40.64           C  
ATOM   3000  HA  LYS A 196      -4.913  -1.576 -11.197  1.00 40.64           H  
ATOM   3001  C   LYS A 196      -4.434   0.245 -12.168  1.00 40.64           C  
ATOM   3002  CB  LYS A 196      -6.164  -0.086 -10.286  1.00 40.64           C  
ATOM   3003  HB2 LYS A 196      -6.178   0.999 -10.182  1.00 40.64           H  
ATOM   3004  HB3 LYS A 196      -6.248  -0.519  -9.289  1.00 40.64           H  
ATOM   3005  O   LYS A 196      -4.589  -0.270 -13.273  1.00 40.64           O  
ATOM   3006  CG  LYS A 196      -7.394  -0.546 -11.099  1.00 40.64           C  
ATOM   3007  HG2 LYS A 196      -7.334  -1.625 -11.245  1.00 40.64           H  
ATOM   3008  HG3 LYS A 196      -7.380  -0.063 -12.076  1.00 40.64           H  
ATOM   3009  CD  LYS A 196      -8.727  -0.218 -10.388  1.00 40.64           C  
ATOM   3010  HD2 LYS A 196      -8.811   0.862 -10.266  1.00 40.64           H  
ATOM   3011  HD3 LYS A 196      -8.722  -0.679  -9.401  1.00 40.64           H  
ATOM   3012  CE  LYS A 196      -9.950  -0.739 -11.173  1.00 40.64           C  
ATOM   3013  HE2 LYS A 196      -9.840  -1.815 -11.311  1.00 40.64           H  
ATOM   3014  HE3 LYS A 196      -9.954  -0.283 -12.163  1.00 40.64           H  
ATOM   3015  NZ  LYS A 196     -11.252  -0.463 -10.493  1.00 40.64           N  
ATOM   3016  HZ1 LYS A 196     -12.027  -0.827 -11.029  1.00 40.64           H  
ATOM   3017  HZ2 LYS A 196     -11.305  -0.907  -9.588  1.00 40.64           H  
ATOM   3018  HZ3 LYS A 196     -11.424   0.524 -10.368  1.00 40.64           H  
ATOM   3019  N   LYS A 197      -3.838   1.441 -12.032  1.00 37.89           N  
ATOM   3020  H   LYS A 197      -3.776   1.825 -11.100  1.00 37.89           H  
ATOM   3021  CA  LYS A 197      -3.339   2.233 -13.179  1.00 37.89           C  
ATOM   3022  HA  LYS A 197      -4.123   2.259 -13.936  1.00 37.89           H  
ATOM   3023  C   LYS A 197      -2.140   1.608 -13.899  1.00 37.89           C  
ATOM   3024  CB  LYS A 197      -3.016   3.680 -12.755  1.00 37.89           C  
ATOM   3025  HB2 LYS A 197      -2.302   4.104 -13.460  1.00 37.89           H  
ATOM   3026  HB3 LYS A 197      -2.561   3.685 -11.765  1.00 37.89           H  
ATOM   3027  O   LYS A 197      -1.984   1.839 -15.098  1.00 37.89           O  
ATOM   3028  CG  LYS A 197      -4.270   4.567 -12.771  1.00 37.89           C  
ATOM   3029  HG2 LYS A 197      -4.710   4.537 -13.768  1.00 37.89           H  
ATOM   3030  HG3 LYS A 197      -4.995   4.168 -12.061  1.00 37.89           H  
ATOM   3031  CD  LYS A 197      -3.966   6.031 -12.407  1.00 37.89           C  
ATOM   3032  HD2 LYS A 197      -3.225   6.437 -13.096  1.00 37.89           H  
ATOM   3033  HD3 LYS A 197      -3.579   6.067 -11.389  1.00 37.89           H  
ATOM   3034  CE  LYS A 197      -5.268   6.844 -12.500  1.00 37.89           C  
ATOM   3035  HE2 LYS A 197      -6.031   6.322 -11.923  1.00 37.89           H  
ATOM   3036  HE3 LYS A 197      -5.608   6.852 -13.536  1.00 37.89           H  
ATOM   3037  NZ  LYS A 197      -5.148   8.235 -11.988  1.00 37.89           N  
ATOM   3038  HZ1 LYS A 197      -4.479   8.781 -12.512  1.00 37.89           H  
ATOM   3039  HZ2 LYS A 197      -4.911   8.234 -11.006  1.00 37.89           H  
ATOM   3040  HZ3 LYS A 197      -6.045   8.694 -12.054  1.00 37.89           H  
ATOM   3041  N   MET A 198      -1.276   0.854 -13.216  1.00 38.09           N  
ATOM   3042  H   MET A 198      -1.429   0.694 -12.230  1.00 38.09           H  
ATOM   3043  CA  MET A 198      -0.162   0.172 -13.889  1.00 38.09           C  
ATOM   3044  HA  MET A 198       0.295   0.867 -14.593  1.00 38.09           H  
ATOM   3045  C   MET A 198      -0.641  -1.003 -14.742  1.00 38.09           C  
ATOM   3046  CB  MET A 198       0.923  -0.274 -12.898  1.00 38.09           C  
ATOM   3047  HB2 MET A 198       0.479  -0.626 -11.967  1.00 38.09           H  
ATOM   3048  HB3 MET A 198       1.479  -1.099 -13.344  1.00 38.09           H  
ATOM   3049  O   MET A 198      -0.143  -1.169 -15.856  1.00 38.09           O  
ATOM   3050  CG  MET A 198       1.918   0.858 -12.621  1.00 38.09           C  
ATOM   3051  HG2 MET A 198       2.167   1.341 -13.566  1.00 38.09           H  
ATOM   3052  HG3 MET A 198       1.448   1.594 -11.969  1.00 38.09           H  
ATOM   3053  SD  MET A 198       3.471   0.294 -11.873  1.00 38.09           S  
ATOM   3054  CE  MET A 198       4.434   1.824 -11.946  1.00 38.09           C  
ATOM   3055  HE1 MET A 198       5.417   1.649 -11.508  1.00 38.09           H  
ATOM   3056  HE2 MET A 198       4.550   2.133 -12.985  1.00 38.09           H  
ATOM   3057  HE3 MET A 198       3.920   2.604 -11.386  1.00 38.09           H  
ATOM   3058  N   TYR A 199      -1.636  -1.760 -14.278  1.00 37.74           N  
ATOM   3059  H   TYR A 199      -1.982  -1.614 -13.340  1.00 37.74           H  
ATOM   3060  CA  TYR A 199      -2.177  -2.870 -15.061  1.00 37.74           C  
ATOM   3061  HA  TYR A 199      -1.343  -3.402 -15.518  1.00 37.74           H  
ATOM   3062  C   TYR A 199      -3.047  -2.398 -16.232  1.00 37.74           C  
ATOM   3063  CB  TYR A 199      -2.880  -3.868 -14.137  1.00 37.74           C  
ATOM   3064  HB2 TYR A 199      -3.601  -3.345 -13.508  1.00 37.74           H  
ATOM   3065  HB3 TYR A 199      -3.429  -4.585 -14.747  1.00 37.74           H  
ATOM   3066  O   TYR A 199      -2.921  -2.943 -17.326  1.00 37.74           O  
ATOM   3067  CG  TYR A 199      -1.892  -4.641 -13.280  1.00 37.74           C  
ATOM   3068  CD1 TYR A 199      -1.054  -5.602 -13.880  1.00 37.74           C  
ATOM   3069  HD1 TYR A 199      -1.143  -5.810 -14.936  1.00 37.74           H  
ATOM   3070  CD2 TYR A 199      -1.802  -4.407 -11.896  1.00 37.74           C  
ATOM   3071  HD2 TYR A 199      -2.484  -3.716 -11.423  1.00 37.74           H  
ATOM   3072  CE1 TYR A 199      -0.111  -6.306 -13.106  1.00 37.74           C  
ATOM   3073  HE1 TYR A 199       0.523  -7.054 -13.557  1.00 37.74           H  
ATOM   3074  CE2 TYR A 199      -0.872  -5.124 -11.118  1.00 37.74           C  
ATOM   3075  HE2 TYR A 199      -0.840  -4.999 -10.046  1.00 37.74           H  
ATOM   3076  OH  TYR A 199       0.883  -6.748 -10.967  1.00 37.74           O  
ATOM   3077  HH  TYR A 199       0.733  -6.611 -10.029  1.00 37.74           H  
ATOM   3078  CZ  TYR A 199      -0.016  -6.064 -11.722  1.00 37.74           C  
ATOM   3079  N   SER A 200      -3.823  -1.318 -16.085  1.00 37.13           N  
ATOM   3080  H   SER A 200      -3.942  -0.903 -15.172  1.00 37.13           H  
ATOM   3081  CA  SER A 200      -4.634  -0.814 -17.204  1.00 37.13           C  
ATOM   3082  HA  SER A 200      -5.169  -1.660 -17.634  1.00 37.13           H  
ATOM   3083  C   SER A 200      -3.801  -0.208 -18.342  1.00 37.13           C  
ATOM   3084  CB  SER A 200      -5.697   0.167 -16.711  1.00 37.13           C  
ATOM   3085  HB2 SER A 200      -6.298  -0.318 -15.941  1.00 37.13           H  
ATOM   3086  HB3 SER A 200      -6.350   0.426 -17.544  1.00 37.13           H  
ATOM   3087  O   SER A 200      -4.155  -0.350 -19.511  1.00 37.13           O  
ATOM   3088  OG  SER A 200      -5.127   1.350 -16.181  1.00 37.13           O  
ATOM   3089  HG  SER A 200      -5.864   1.900 -15.905  1.00 37.13           H  
ATOM   3090  N   ARG A 201      -2.645   0.412 -18.055  1.00 37.64           N  
ATOM   3091  H   ARG A 201      -2.413   0.542 -17.081  1.00 37.64           H  
ATOM   3092  CA  ARG A 201      -1.777   0.972 -19.112  1.00 37.64           C  
ATOM   3093  HA  ARG A 201      -2.426   1.389 -19.881  1.00 37.64           H  
ATOM   3094  C   ARG A 201      -0.948  -0.062 -19.873  1.00 37.64           C  
ATOM   3095  CB  ARG A 201      -0.887   2.092 -18.551  1.00 37.64           C  
ATOM   3096  HB2 ARG A 201       0.114   2.010 -18.974  1.00 37.64           H  
ATOM   3097  HB3 ARG A 201      -0.802   2.006 -17.468  1.00 37.64           H  
ATOM   3098  O   ARG A 201      -0.506   0.241 -20.979  1.00 37.64           O  
ATOM   3099  CG  ARG A 201      -1.460   3.460 -18.933  1.00 37.64           C  
ATOM   3100  HG2 ARG A 201      -1.527   3.528 -20.019  1.00 37.64           H  
ATOM   3101  HG3 ARG A 201      -2.457   3.567 -18.506  1.00 37.64           H  
ATOM   3102  CD  ARG A 201      -0.558   4.580 -18.414  1.00 37.64           C  
ATOM   3103  HD2 ARG A 201      -0.558   4.537 -17.324  1.00 37.64           H  
ATOM   3104  HD3 ARG A 201       0.456   4.412 -18.776  1.00 37.64           H  
ATOM   3105  NE  ARG A 201      -1.031   5.899 -18.872  1.00 37.64           N  
ATOM   3106  HE  ARG A 201      -1.751   5.893 -19.581  1.00 37.64           H  
ATOM   3107  NH1 ARG A 201       0.240   7.188 -17.464  1.00 37.64           N  
ATOM   3108 HH11 ARG A 201       0.620   6.341 -17.066  1.00 37.64           H  
ATOM   3109 HH12 ARG A 201       0.503   8.099 -17.115  1.00 37.64           H  
ATOM   3110  NH2 ARG A 201      -1.158   8.172 -18.903  1.00 37.64           N  
ATOM   3111 HH21 ARG A 201      -0.900   9.079 -18.540  1.00 37.64           H  
ATOM   3112 HH22 ARG A 201      -1.873   8.121 -19.614  1.00 37.64           H  
ATOM   3113  CZ  ARG A 201      -0.648   7.077 -18.414  1.00 37.64           C  
ATOM   3114  N   GLY A 202      -0.713  -1.243 -19.302  1.00 36.80           N  
ATOM   3115  H   GLY A 202      -1.110  -1.425 -18.391  1.00 36.80           H  
ATOM   3116  CA  GLY A 202       0.063  -2.301 -19.955  1.00 36.80           C  
ATOM   3117  HA2 GLY A 202       0.386  -3.012 -19.195  1.00 36.80           H  
ATOM   3118  HA3 GLY A 202       0.948  -1.875 -20.429  1.00 36.80           H  
ATOM   3119  C   GLY A 202      -0.724  -3.077 -21.011  1.00 36.80           C  
ATOM   3120  O   GLY A 202      -0.142  -3.518 -21.999  1.00 36.80           O  
ATOM   3121  N   VAL A 203      -2.039  -3.213 -20.830  1.00 41.80           N  
ATOM   3122  H   VAL A 203      -2.451  -2.847 -19.983  1.00 41.80           H  
ATOM   3123  CA  VAL A 203      -2.862  -4.124 -21.643  1.00 41.80           C  
ATOM   3124  HA  VAL A 203      -2.227  -4.933 -22.005  1.00 41.80           H  
ATOM   3125  C   VAL A 203      -3.425  -3.455 -22.906  1.00 41.80           C  
ATOM   3126  CB  VAL A 203      -3.936  -4.785 -20.752  1.00 41.80           C  
ATOM   3127  HB  VAL A 203      -4.572  -4.009 -20.326  1.00 41.80           H  
ATOM   3128  O   VAL A 203      -3.663  -4.123 -23.903  1.00 41.80           O  
ATOM   3129  CG1 VAL A 203      -4.815  -5.777 -21.519  1.00 41.80           C  
ATOM   3130 HG11 VAL A 203      -5.409  -5.257 -22.271  1.00 41.80           H  
ATOM   3131 HG12 VAL A 203      -4.201  -6.532 -22.010  1.00 41.80           H  
ATOM   3132 HG13 VAL A 203      -5.507  -6.269 -20.836  1.00 41.80           H  
ATOM   3133  CG2 VAL A 203      -3.272  -5.570 -19.607  1.00 41.80           C  
ATOM   3134 HG21 VAL A 203      -4.041  -6.029 -18.986  1.00 41.80           H  
ATOM   3135 HG22 VAL A 203      -2.679  -4.914 -18.970  1.00 41.80           H  
ATOM   3136 HG23 VAL A 203      -2.633  -6.355 -20.012  1.00 41.80           H  
ATOM   3137  N   LEU A 204      -3.527  -2.125 -22.950  1.00 37.65           N  
ATOM   3138  H   LEU A 204      -3.328  -1.612 -22.103  1.00 37.65           H  
ATOM   3139  CA  LEU A 204      -4.198  -1.413 -24.051  1.00 37.65           C  
ATOM   3140  HA  LEU A 204      -4.952  -2.082 -24.466  1.00 37.65           H  
ATOM   3141  C   LEU A 204      -3.322  -1.055 -25.266  1.00 37.65           C  
ATOM   3142  CB  LEU A 204      -4.943  -0.203 -23.457  1.00 37.65           C  
ATOM   3143  HB2 LEU A 204      -4.344   0.220 -22.650  1.00 37.65           H  
ATOM   3144  HB3 LEU A 204      -5.071   0.578 -24.207  1.00 37.65           H  
ATOM   3145  O   LEU A 204      -3.779  -0.332 -26.148  1.00 37.65           O  
ATOM   3146  CG  LEU A 204      -6.335  -0.596 -22.930  1.00 37.65           C  
ATOM   3147  HG  LEU A 204      -6.290  -1.579 -22.462  1.00 37.65           H  
ATOM   3148  CD1 LEU A 204      -6.794   0.409 -21.877  1.00 37.65           C  
ATOM   3149 HD11 LEU A 204      -7.781   0.122 -21.513  1.00 37.65           H  
ATOM   3150 HD12 LEU A 204      -6.102   0.409 -21.035  1.00 37.65           H  
ATOM   3151 HD13 LEU A 204      -6.854   1.407 -22.311  1.00 37.65           H  
ATOM   3152  CD2 LEU A 204      -7.367  -0.616 -24.061  1.00 37.65           C  
ATOM   3153 HD21 LEU A 204      -7.080  -1.340 -24.822  1.00 37.65           H  
ATOM   3154 HD22 LEU A 204      -8.340  -0.907 -23.665  1.00 37.65           H  
ATOM   3155 HD23 LEU A 204      -7.455   0.370 -24.519  1.00 37.65           H  
ATOM   3156  N   ARG A 205      -2.069  -1.526 -25.362  1.00 40.88           N  
ATOM   3157  H   ARG A 205      -1.741  -2.149 -24.638  1.00 40.88           H  
ATOM   3158  CA  ARG A 205      -1.256  -1.280 -26.575  1.00 40.88           C  
ATOM   3159  HA  ARG A 205      -1.634  -0.381 -27.061  1.00 40.88           H  
ATOM   3160  C   ARG A 205      -1.437  -2.311 -27.681  1.00 40.88           C  
ATOM   3161  CB  ARG A 205       0.222  -1.033 -26.241  1.00 40.88           C  
ATOM   3162  HB2 ARG A 205       0.515  -1.593 -25.353  1.00 40.88           H  
ATOM   3163  HB3 ARG A 205       0.837  -1.362 -27.079  1.00 40.88           H  
ATOM   3164  O   ARG A 205      -1.182  -1.970 -28.828  1.00 40.88           O  
ATOM   3165  CG  ARG A 205       0.446   0.469 -26.034  1.00 40.88           C  
ATOM   3166  HG2 ARG A 205      -0.078   0.799 -25.137  1.00 40.88           H  
ATOM   3167  HG3 ARG A 205       0.051   1.009 -26.895  1.00 40.88           H  
ATOM   3168  CD  ARG A 205       1.935   0.787 -25.910  1.00 40.88           C  
ATOM   3169  HD2 ARG A 205       2.455   0.329 -26.751  1.00 40.88           H  
ATOM   3170  HD3 ARG A 205       2.311   0.357 -24.982  1.00 40.88           H  
ATOM   3171  NE  ARG A 205       2.153   2.245 -25.922  1.00 40.88           N  
ATOM   3172  HE  ARG A 205       1.319   2.814 -25.942  1.00 40.88           H  
ATOM   3173  NH1 ARG A 205       4.441   2.191 -25.972  1.00 40.88           N  
ATOM   3174 HH11 ARG A 205       5.332   2.658 -26.063  1.00 40.88           H  
ATOM   3175 HH12 ARG A 205       4.381   1.183 -25.983  1.00 40.88           H  
ATOM   3176  NH2 ARG A 205       3.378   4.159 -26.043  1.00 40.88           N  
ATOM   3177 HH21 ARG A 205       2.518   4.682 -26.127  1.00 40.88           H  
ATOM   3178 HH22 ARG A 205       4.267   4.622 -26.167  1.00 40.88           H  
ATOM   3179  CZ  ARG A 205       3.319   2.858 -25.975  1.00 40.88           C  
ATOM   3180  N   ASN A 206      -1.902  -3.516 -27.371  1.00 35.61           N  
ATOM   3181  H   ASN A 206      -2.199  -3.703 -26.424  1.00 35.61           H  
ATOM   3182  CA  ASN A 206      -2.024  -4.585 -28.355  1.00 35.61           C  
ATOM   3183  HA  ASN A 206      -1.945  -4.187 -29.367  1.00 35.61           H  
ATOM   3184  C   ASN A 206      -3.396  -5.245 -28.239  1.00 35.61           C  
ATOM   3185  CB  ASN A 206      -0.886  -5.604 -28.153  1.00 35.61           C  
ATOM   3186  HB2 ASN A 206      -0.803  -5.850 -27.094  1.00 35.61           H  
ATOM   3187  HB3 ASN A 206      -1.140  -6.521 -28.684  1.00 35.61           H  
ATOM   3188  O   ASN A 206      -3.526  -6.226 -27.515  1.00 35.61           O  
ATOM   3189  CG  ASN A 206       0.471  -5.167 -28.672  1.00 35.61           C  
ATOM   3190  ND2 ASN A 206       1.498  -5.923 -28.370  1.00 35.61           N  
ATOM   3191 HD21 ASN A 206       2.372  -5.668 -28.807  1.00 35.61           H  
ATOM   3192 HD22 ASN A 206       1.361  -6.776 -27.848  1.00 35.61           H  
ATOM   3193  OD1 ASN A 206       0.652  -4.182 -29.360  1.00 35.61           O  
ATOM   3194  N   ARG A 207      -4.366  -4.703 -28.982  1.00 32.33           N  
ATOM   3195  H   ARG A 207      -4.151  -3.787 -29.350  1.00 32.33           H  
ATOM   3196  CA  ARG A 207      -5.604  -5.316 -29.513  1.00 32.33           C  
ATOM   3197  HA  ARG A 207      -5.461  -5.464 -30.583  1.00 32.33           H  
ATOM   3198  C   ARG A 207      -6.757  -4.330 -29.371  1.00 32.33           C  
ATOM   3199  CB  ARG A 207      -5.970  -6.693 -28.924  1.00 32.33           C  
ATOM   3200  HB2 ARG A 207      -7.013  -6.910 -29.152  1.00 32.33           H  
ATOM   3201  HB3 ARG A 207      -5.880  -6.691 -27.837  1.00 32.33           H  
ATOM   3202  O   ARG A 207      -7.031  -3.818 -28.292  1.00 32.33           O  
ATOM   3203  CG  ARG A 207      -5.111  -7.795 -29.576  1.00 32.33           C  
ATOM   3204  HG2 ARG A 207      -4.061  -7.505 -29.610  1.00 32.33           H  
ATOM   3205  HG3 ARG A 207      -5.450  -7.935 -30.602  1.00 32.33           H  
ATOM   3206  CD  ARG A 207      -5.226  -9.124 -28.829  1.00 32.33           C  
ATOM   3207  HD2 ARG A 207      -6.276  -9.411 -28.786  1.00 32.33           H  
ATOM   3208  HD3 ARG A 207      -4.856  -8.985 -27.813  1.00 32.33           H  
ATOM   3209  NE  ARG A 207      -4.448 -10.184 -29.504  1.00 32.33           N  
ATOM   3210  HE  ARG A 207      -3.971  -9.928 -30.357  1.00 32.33           H  
ATOM   3211  NH1 ARG A 207      -5.001 -11.899 -28.081  1.00 32.33           N  
ATOM   3212 HH11 ARG A 207      -5.594 -11.270 -27.559  1.00 32.33           H  
ATOM   3213 HH12 ARG A 207      -5.010 -12.884 -27.855  1.00 32.33           H  
ATOM   3214  NH2 ARG A 207      -3.692 -12.307 -29.841  1.00 32.33           N  
ATOM   3215 HH21 ARG A 207      -3.271 -12.030 -30.716  1.00 32.33           H  
ATOM   3216 HH22 ARG A 207      -3.708 -13.285 -29.587  1.00 32.33           H  
ATOM   3217  CZ  ARG A 207      -4.382 -11.453 -29.138  1.00 32.33           C  
ATOM   3218  N   GLY A 208      -7.340  -3.999 -30.517  1.00 28.06           N  
ATOM   3219  H   GLY A 208      -7.104  -4.526 -31.345  1.00 28.06           H  
ATOM   3220  CA  GLY A 208      -8.394  -3.010 -30.640  1.00 28.06           C  
ATOM   3221  HA2 GLY A 208      -8.667  -2.896 -31.689  1.00 28.06           H  
ATOM   3222  HA3 GLY A 208      -8.025  -2.052 -30.275  1.00 28.06           H  
ATOM   3223  C   GLY A 208      -9.654  -3.377 -29.864  1.00 28.06           C  
ATOM   3224  O   GLY A 208      -9.932  -4.547 -29.620  1.00 28.06           O  
ATOM   3225  N   GLY A 209     -10.420  -2.335 -29.545  1.00 29.02           N  
ATOM   3226  H   GLY A 209     -10.065  -1.413 -29.754  1.00 29.02           H  
ATOM   3227  CA  GLY A 209     -11.859  -2.453 -29.356  1.00 29.02           C  
ATOM   3228  HA2 GLY A 209     -12.235  -3.264 -29.981  1.00 29.02           H  
ATOM   3229  HA3 GLY A 209     -12.330  -1.534 -29.703  1.00 29.02           H  
ATOM   3230  C   GLY A 209     -12.355  -2.708 -27.939  1.00 29.02           C  
ATOM   3231  O   GLY A 209     -13.165  -3.597 -27.775  1.00 29.02           O  
ATOM   3232  N   TYR A 210     -11.966  -1.903 -26.944  1.00 29.22           N  
ATOM   3233  H   TYR A 210     -11.229  -1.235 -27.119  1.00 29.22           H  
ATOM   3234  CA  TYR A 210     -12.756  -1.766 -25.707  1.00 29.22           C  
ATOM   3235  HA  TYR A 210     -13.805  -1.937 -25.951  1.00 29.22           H  
ATOM   3236  C   TYR A 210     -12.667  -0.335 -25.160  1.00 29.22           C  
ATOM   3237  CB  TYR A 210     -12.377  -2.822 -24.651  1.00 29.22           C  
ATOM   3238  HB2 TYR A 210     -11.296  -2.820 -24.511  1.00 29.22           H  
ATOM   3239  HB3 TYR A 210     -12.831  -2.544 -23.700  1.00 29.22           H  
ATOM   3240  O   TYR A 210     -11.968  -0.046 -24.193  1.00 29.22           O  
ATOM   3241  CG  TYR A 210     -12.849  -4.228 -24.978  1.00 29.22           C  
ATOM   3242  CD1 TYR A 210     -14.201  -4.585 -24.789  1.00 29.22           C  
ATOM   3243  HD1 TYR A 210     -14.903  -3.881 -24.368  1.00 29.22           H  
ATOM   3244  CD2 TYR A 210     -11.949  -5.159 -25.535  1.00 29.22           C  
ATOM   3245  HD2 TYR A 210     -10.920  -4.882 -25.708  1.00 29.22           H  
ATOM   3246  CE1 TYR A 210     -14.652  -5.864 -25.169  1.00 29.22           C  
ATOM   3247  HE1 TYR A 210     -15.684  -6.151 -25.034  1.00 29.22           H  
ATOM   3248  CE2 TYR A 210     -12.402  -6.435 -25.926  1.00 29.22           C  
ATOM   3249  HE2 TYR A 210     -11.722  -7.139 -26.382  1.00 29.22           H  
ATOM   3250  OH  TYR A 210     -14.206  -8.012 -26.118  1.00 29.22           O  
ATOM   3251  HH  TYR A 210     -13.527  -8.575 -26.496  1.00 29.22           H  
ATOM   3252  CZ  TYR A 210     -13.757  -6.786 -25.746  1.00 29.22           C  
ATOM   3253  N   THR A 211     -13.379   0.591 -25.798  1.00 35.50           N  
ATOM   3254  H   THR A 211     -13.861   0.324 -26.644  1.00 35.50           H  
ATOM   3255  CA  THR A 211     -13.653   1.930 -25.254  1.00 35.50           C  
ATOM   3256  HA  THR A 211     -13.380   1.970 -24.200  1.00 35.50           H  
ATOM   3257  C   THR A 211     -15.150   2.176 -25.337  1.00 35.50           C  
ATOM   3258  CB  THR A 211     -12.876   3.051 -25.976  1.00 35.50           C  
ATOM   3259  HB  THR A 211     -13.285   4.015 -25.672  1.00 35.50           H  
ATOM   3260  O   THR A 211     -15.591   2.858 -26.257  1.00 35.50           O  
ATOM   3261  CG2 THR A 211     -11.390   3.053 -25.630  1.00 35.50           C  
ATOM   3262 HG21 THR A 211     -10.902   3.885 -26.137  1.00 35.50           H  
ATOM   3263 HG22 THR A 211     -10.934   2.117 -25.953  1.00 35.50           H  
ATOM   3264 HG23 THR A 211     -11.263   3.163 -24.553  1.00 35.50           H  
ATOM   3265  OG1 THR A 211     -12.994   2.928 -27.374  1.00 35.50           O  
ATOM   3266  HG1 THR A 211     -13.922   3.080 -27.571  1.00 35.50           H  
ATOM   3267  N   LYS A 212     -15.931   1.554 -24.440  1.00 37.35           N  
ATOM   3268  H   LYS A 212     -15.481   0.897 -23.819  1.00 37.35           H  
ATOM   3269  CA  LYS A 212     -17.324   1.958 -24.144  1.00 37.35           C  
ATOM   3270  HA  LYS A 212     -17.299   3.016 -23.884  1.00 37.35           H  
ATOM   3271  C   LYS A 212     -17.981   1.312 -22.909  1.00 37.35           C  
ATOM   3272  CB  LYS A 212     -18.228   1.811 -25.396  1.00 37.35           C  
ATOM   3273  HB2 LYS A 212     -19.132   1.248 -25.162  1.00 37.35           H  
ATOM   3274  HB3 LYS A 212     -17.705   1.258 -26.176  1.00 37.35           H  
ATOM   3275  O   LYS A 212     -19.149   1.574 -22.673  1.00 37.35           O  
ATOM   3276  CG  LYS A 212     -18.638   3.200 -25.928  1.00 37.35           C  
ATOM   3277  HG2 LYS A 212     -19.292   3.676 -25.197  1.00 37.35           H  
ATOM   3278  HG3 LYS A 212     -17.767   3.842 -26.055  1.00 37.35           H  
ATOM   3279  CD  LYS A 212     -19.379   3.108 -27.265  1.00 37.35           C  
ATOM   3280  HD2 LYS A 212     -18.805   2.498 -27.962  1.00 37.35           H  
ATOM   3281  HD3 LYS A 212     -20.346   2.636 -27.091  1.00 37.35           H  
ATOM   3282  CE  LYS A 212     -19.570   4.512 -27.853  1.00 37.35           C  
ATOM   3283  HE2 LYS A 212     -19.943   5.163 -27.063  1.00 37.35           H  
ATOM   3284  HE3 LYS A 212     -18.601   4.896 -28.172  1.00 37.35           H  
ATOM   3285  NZ  LYS A 212     -20.533   4.505 -28.983  1.00 37.35           N  
ATOM   3286  HZ1 LYS A 212     -21.434   4.176 -28.667  1.00 37.35           H  
ATOM   3287  HZ2 LYS A 212     -20.666   5.436 -29.351  1.00 37.35           H  
ATOM   3288  HZ3 LYS A 212     -20.223   3.897 -29.727  1.00 37.35           H  
ATOM   3289  N   LEU A 213     -17.266   0.535 -22.085  1.00 35.34           N  
ATOM   3290  H   LEU A 213     -16.311   0.302 -22.313  1.00 35.34           H  
ATOM   3291  CA  LEU A 213     -17.857  -0.070 -20.874  1.00 35.34           C  
ATOM   3292  HA  LEU A 213     -18.938  -0.125 -21.007  1.00 35.34           H  
ATOM   3293  C   LEU A 213     -17.700   0.759 -19.590  1.00 35.34           C  
ATOM   3294  CB  LEU A 213     -17.356  -1.517 -20.712  1.00 35.34           C  
ATOM   3295  HB2 LEU A 213     -17.463  -1.832 -19.674  1.00 35.34           H  
ATOM   3296  HB3 LEU A 213     -16.295  -1.556 -20.956  1.00 35.34           H  
ATOM   3297  O   LEU A 213     -18.226   0.372 -18.556  1.00 35.34           O  
ATOM   3298  CG  LEU A 213     -18.139  -2.511 -21.590  1.00 35.34           C  
ATOM   3299  HG  LEU A 213     -18.243  -2.101 -22.594  1.00 35.34           H  
ATOM   3300  CD1 LEU A 213     -17.362  -3.821 -21.693  1.00 35.34           C  
ATOM   3301 HD11 LEU A 213     -17.902  -4.515 -22.338  1.00 35.34           H  
ATOM   3302 HD12 LEU A 213     -17.263  -4.274 -20.707  1.00 35.34           H  
ATOM   3303 HD13 LEU A 213     -16.372  -3.648 -22.116  1.00 35.34           H  
ATOM   3304  CD2 LEU A 213     -19.527  -2.815 -21.020  1.00 35.34           C  
ATOM   3305 HD21 LEU A 213     -20.147  -1.919 -20.996  1.00 35.34           H  
ATOM   3306 HD22 LEU A 213     -19.446  -3.215 -20.010  1.00 35.34           H  
ATOM   3307 HD23 LEU A 213     -20.030  -3.554 -21.644  1.00 35.34           H  
ATOM   3308  N   THR A 214     -17.031   1.914 -19.624  1.00 37.64           N  
ATOM   3309  H   THR A 214     -16.616   2.249 -20.482  1.00 37.64           H  
ATOM   3310  CA  THR A 214     -16.931   2.764 -18.424  1.00 37.64           C  
ATOM   3311  HA  THR A 214     -16.844   2.116 -17.553  1.00 37.64           H  
ATOM   3312  C   THR A 214     -18.181   3.597 -18.143  1.00 37.64           C  
ATOM   3313  CB  THR A 214     -15.672   3.640 -18.432  1.00 37.64           C  
ATOM   3314  HB  THR A 214     -15.719   4.366 -17.620  1.00 37.64           H  
ATOM   3315  O   THR A 214     -18.258   4.138 -17.055  1.00 37.64           O  
ATOM   3316  CG2 THR A 214     -14.415   2.786 -18.242  1.00 37.64           C  
ATOM   3317 HG21 THR A 214     -14.478   2.257 -17.291  1.00 37.64           H  
ATOM   3318 HG22 THR A 214     -13.541   3.437 -18.230  1.00 37.64           H  
ATOM   3319 HG23 THR A 214     -14.322   2.065 -19.054  1.00 37.64           H  
ATOM   3320  OG1 THR A 214     -15.545   4.320 -19.663  1.00 37.64           O  
ATOM   3321  HG1 THR A 214     -16.138   5.072 -19.608  1.00 37.64           H  
ATOM   3322  N   ASN A 215     -19.166   3.656 -19.049  1.00 34.31           N  
ATOM   3323  H   ASN A 215     -19.067   3.171 -19.929  1.00 34.31           H  
ATOM   3324  CA  ASN A 215     -20.424   4.374 -18.783  1.00 34.31           C  
ATOM   3325  HA  ASN A 215     -20.263   5.100 -17.986  1.00 34.31           H  
ATOM   3326  C   ASN A 215     -21.559   3.479 -18.261  1.00 34.31           C  
ATOM   3327  CB  ASN A 215     -20.862   5.166 -20.029  1.00 34.31           C  
ATOM   3328  HB2 ASN A 215     -21.920   5.408 -19.922  1.00 34.31           H  
ATOM   3329  HB3 ASN A 215     -20.747   4.565 -20.931  1.00 34.31           H  
ATOM   3330  O   ASN A 215     -22.544   4.008 -17.766  1.00 34.31           O  
ATOM   3331  CG  ASN A 215     -20.126   6.484 -20.189  1.00 34.31           C  
ATOM   3332  ND2 ASN A 215     -20.632   7.372 -21.009  1.00 34.31           N  
ATOM   3333 HD21 ASN A 215     -21.587   7.253 -21.315  1.00 34.31           H  
ATOM   3334 HD22 ASN A 215     -20.214   8.289 -20.940  1.00 34.31           H  
ATOM   3335  OD1 ASN A 215     -19.065   6.724 -19.645  1.00 34.31           O  
ATOM   3336  N   ALA A 216     -21.450   2.147 -18.346  1.00 32.44           N  
ATOM   3337  H   ALA A 216     -20.612   1.728 -18.724  1.00 32.44           H  
ATOM   3338  CA  ALA A 216     -22.525   1.271 -17.868  1.00 32.44           C  
ATOM   3339  HA  ALA A 216     -23.483   1.671 -18.201  1.00 32.44           H  
ATOM   3340  C   ALA A 216     -22.583   1.211 -16.332  1.00 32.44           C  
ATOM   3341  CB  ALA A 216     -22.356  -0.117 -18.494  1.00 32.44           C  
ATOM   3342  HB1 ALA A 216     -22.386  -0.042 -19.581  1.00 32.44           H  
ATOM   3343  HB2 ALA A 216     -23.174  -0.759 -18.166  1.00 32.44           H  
ATOM   3344  HB3 ALA A 216     -21.411  -0.562 -18.181  1.00 32.44           H  
ATOM   3345  O   ALA A 216     -23.663   1.115 -15.765  1.00 32.44           O  
ATOM   3346  N   VAL A 217     -21.434   1.320 -15.655  1.00 37.31           N  
ATOM   3347  H   VAL A 217     -20.569   1.430 -16.165  1.00 37.31           H  
ATOM   3348  CA  VAL A 217     -21.405   1.334 -14.182  1.00 37.31           C  
ATOM   3349  HA  VAL A 217     -22.045   0.528 -13.822  1.00 37.31           H  
ATOM   3350  C   VAL A 217     -22.016   2.626 -13.632  1.00 37.31           C  
ATOM   3351  CB  VAL A 217     -19.987   1.073 -13.640  1.00 37.31           C  
ATOM   3352  HB  VAL A 217     -19.316   1.859 -13.987  1.00 37.31           H  
ATOM   3353  O   VAL A 217     -22.747   2.557 -12.651  1.00 37.31           O  
ATOM   3354  CG1 VAL A 217     -19.951   1.034 -12.108  1.00 37.31           C  
ATOM   3355 HG11 VAL A 217     -20.222   2.011 -11.708  1.00 37.31           H  
ATOM   3356 HG12 VAL A 217     -18.949   0.790 -11.756  1.00 37.31           H  
ATOM   3357 HG13 VAL A 217     -20.663   0.298 -11.733  1.00 37.31           H  
ATOM   3358  CG2 VAL A 217     -19.456  -0.279 -14.148  1.00 37.31           C  
ATOM   3359 HG21 VAL A 217     -18.483  -0.488 -13.702  1.00 37.31           H  
ATOM   3360 HG22 VAL A 217     -20.152  -1.071 -13.873  1.00 37.31           H  
ATOM   3361 HG23 VAL A 217     -19.345  -0.262 -15.232  1.00 37.31           H  
ATOM   3362  N   ASP A 218     -21.817   3.761 -14.308  1.00 33.87           N  
ATOM   3363  H   ASP A 218     -21.177   3.782 -15.089  1.00 33.87           H  
ATOM   3364  CA  ASP A 218     -22.414   5.033 -13.878  1.00 33.87           C  
ATOM   3365  HA  ASP A 218     -22.334   5.104 -12.793  1.00 33.87           H  
ATOM   3366  C   ASP A 218     -23.925   5.109 -14.191  1.00 33.87           C  
ATOM   3367  CB  ASP A 218     -21.623   6.220 -14.466  1.00 33.87           C  
ATOM   3368  HB2 ASP A 218     -22.204   7.129 -14.311  1.00 33.87           H  
ATOM   3369  HB3 ASP A 218     -21.514   6.076 -15.541  1.00 33.87           H  
ATOM   3370  O   ASP A 218     -24.672   5.716 -13.429  1.00 33.87           O  
ATOM   3371  CG  ASP A 218     -20.233   6.445 -13.835  1.00 33.87           C  
ATOM   3372  OD1 ASP A 218     -19.895   5.789 -12.823  1.00 33.87           O  
ATOM   3373  OD2 ASP A 218     -19.457   7.239 -14.419  1.00 33.87           O  
ATOM   3374  N   GLN A 219     -24.428   4.432 -15.236  1.00 33.12           N  
ATOM   3375  H   GLN A 219     -23.797   3.954 -15.863  1.00 33.12           H  
ATOM   3376  CA  GLN A 219     -25.882   4.371 -15.484  1.00 33.12           C  
ATOM   3377  HA  GLN A 219     -26.300   5.364 -15.320  1.00 33.12           H  
ATOM   3378  C   GLN A 219     -26.631   3.454 -14.505  1.00 33.12           C  
ATOM   3379  CB  GLN A 219     -26.180   3.971 -16.937  1.00 33.12           C  
ATOM   3380  HB2 GLN A 219     -25.540   3.141 -17.237  1.00 33.12           H  
ATOM   3381  HB3 GLN A 219     -27.219   3.651 -17.007  1.00 33.12           H  
ATOM   3382  O   GLN A 219     -27.775   3.742 -14.165  1.00 33.12           O  
ATOM   3383  CG  GLN A 219     -25.988   5.167 -17.878  1.00 33.12           C  
ATOM   3384  HG2 GLN A 219     -24.941   5.470 -17.877  1.00 33.12           H  
ATOM   3385  HG3 GLN A 219     -26.581   6.002 -17.506  1.00 33.12           H  
ATOM   3386  CD  GLN A 219     -26.414   4.891 -19.317  1.00 33.12           C  
ATOM   3387  NE2 GLN A 219     -26.547   5.920 -20.124  1.00 33.12           N  
ATOM   3388 HE21 GLN A 219     -26.559   6.841 -19.709  1.00 33.12           H  
ATOM   3389 HE22 GLN A 219     -27.008   5.712 -20.998  1.00 33.12           H  
ATOM   3390  OE1 GLN A 219     -26.610   3.775 -19.771  1.00 33.12           O  
ATOM   3391  N   ILE A 220     -26.009   2.381 -14.001  1.00 33.32           N  
ATOM   3392  H   ILE A 220     -25.068   2.168 -14.300  1.00 33.32           H  
ATOM   3393  CA  ILE A 220     -26.664   1.521 -12.997  1.00 33.32           C  
ATOM   3394  HA  ILE A 220     -27.675   1.304 -13.343  1.00 33.32           H  
ATOM   3395  C   ILE A 220     -26.834   2.271 -11.667  1.00 33.32           C  
ATOM   3396  CB  ILE A 220     -25.931   0.169 -12.847  1.00 33.32           C  
ATOM   3397  HB  ILE A 220     -24.879   0.366 -12.639  1.00 33.32           H  
ATOM   3398  O   ILE A 220     -27.840   2.068 -10.990  1.00 33.32           O  
ATOM   3399  CG1 ILE A 220     -26.049  -0.641 -14.160  1.00 33.32           C  
ATOM   3400 HG12 ILE A 220     -27.075  -0.989 -14.279  1.00 33.32           H  
ATOM   3401 HG13 ILE A 220     -25.828  -0.000 -15.014  1.00 33.32           H  
ATOM   3402  CG2 ILE A 220     -26.515  -0.664 -11.687  1.00 33.32           C  
ATOM   3403 HG21 ILE A 220     -27.584  -0.818 -11.836  1.00 33.32           H  
ATOM   3404 HG22 ILE A 220     -26.019  -1.631 -11.609  1.00 33.32           H  
ATOM   3405 HG23 ILE A 220     -26.369  -0.151 -10.736  1.00 33.32           H  
ATOM   3406  CD1 ILE A 220     -25.103  -1.846 -14.239  1.00 33.32           C  
ATOM   3407 HD11 ILE A 220     -25.173  -2.290 -15.232  1.00 33.32           H  
ATOM   3408 HD12 ILE A 220     -24.076  -1.522 -14.068  1.00 33.32           H  
ATOM   3409 HD13 ILE A 220     -25.377  -2.603 -13.503  1.00 33.32           H  
ATOM   3410  N   SER A 221     -25.922   3.190 -11.321  1.00 33.36           N  
ATOM   3411  H   SER A 221     -25.103   3.334 -11.895  1.00 33.36           H  
ATOM   3412  CA  SER A 221     -26.109   4.042 -10.140  1.00 33.36           C  
ATOM   3413  HA  SER A 221     -26.414   3.401  -9.313  1.00 33.36           H  
ATOM   3414  C   SER A 221     -27.229   5.076 -10.282  1.00 33.36           C  
ATOM   3415  CB  SER A 221     -24.807   4.723  -9.706  1.00 33.36           C  
ATOM   3416  HB2 SER A 221     -24.159   3.970  -9.258  1.00 33.36           H  
ATOM   3417  HB3 SER A 221     -25.031   5.466  -8.941  1.00 33.36           H  
ATOM   3418  O   SER A 221     -27.739   5.529  -9.265  1.00 33.36           O  
ATOM   3419  OG  SER A 221     -24.092   5.341 -10.759  1.00 33.36           O  
ATOM   3420  HG  SER A 221     -24.682   5.720 -11.414  1.00 33.36           H  
ATOM   3421  N   GLU A 222     -27.644   5.432 -11.502  1.00 33.53           N  
ATOM   3422  H   GLU A 222     -27.202   5.032 -12.317  1.00 33.53           H  
ATOM   3423  CA  GLU A 222     -28.748   6.381 -11.714  1.00 33.53           C  
ATOM   3424  HA  GLU A 222     -28.803   7.049 -10.854  1.00 33.53           H  
ATOM   3425  C   GLU A 222     -30.118   5.682 -11.769  1.00 33.53           C  
ATOM   3426  CB  GLU A 222     -28.457   7.248 -12.958  1.00 33.53           C  
ATOM   3427  HB2 GLU A 222     -29.199   7.047 -13.731  1.00 33.53           H  
ATOM   3428  HB3 GLU A 222     -27.477   6.987 -13.359  1.00 33.53           H  
ATOM   3429  O   GLU A 222     -31.107   6.234 -11.298  1.00 33.53           O  
ATOM   3430  CG  GLU A 222     -28.460   8.750 -12.616  1.00 33.53           C  
ATOM   3431  HG2 GLU A 222     -27.808   8.906 -11.757  1.00 33.53           H  
ATOM   3432  HG3 GLU A 222     -29.470   9.041 -12.328  1.00 33.53           H  
ATOM   3433  CD  GLU A 222     -27.973   9.658 -13.764  1.00 33.53           C  
ATOM   3434  OE1 GLU A 222     -27.772  10.867 -13.499  1.00 33.53           O  
ATOM   3435  OE2 GLU A 222     -27.756   9.156 -14.895  1.00 33.53           O  
ATOM   3436  N   ILE A 223     -30.195   4.438 -12.259  1.00 28.89           N  
ATOM   3437  H   ILE A 223     -29.359   4.027 -12.649  1.00 28.89           H  
ATOM   3438  CA  ILE A 223     -31.487   3.740 -12.422  1.00 28.89           C  
ATOM   3439  HA  ILE A 223     -32.228   4.484 -12.713  1.00 28.89           H  
ATOM   3440  C   ILE A 223     -32.025   3.151 -11.101  1.00 28.89           C  
ATOM   3441  CB  ILE A 223     -31.402   2.727 -13.593  1.00 28.89           C  
ATOM   3442  HB  ILE A 223     -30.557   2.063 -13.413  1.00 28.89           H  
ATOM   3443  O   ILE A 223     -33.226   2.931 -10.972  1.00 28.89           O  
ATOM   3444  CG1 ILE A 223     -31.166   3.496 -14.919  1.00 28.89           C  
ATOM   3445 HG12 ILE A 223     -30.327   4.182 -14.802  1.00 28.89           H  
ATOM   3446 HG13 ILE A 223     -32.046   4.096 -15.149  1.00 28.89           H  
ATOM   3447  CG2 ILE A 223     -32.676   1.867 -13.720  1.00 28.89           C  
ATOM   3448 HG21 ILE A 223     -32.807   1.249 -12.832  1.00 28.89           H  
ATOM   3449 HG22 ILE A 223     -33.549   2.510 -13.831  1.00 28.89           H  
ATOM   3450 HG23 ILE A 223     -32.612   1.191 -14.573  1.00 28.89           H  
ATOM   3451  CD1 ILE A 223     -30.843   2.607 -16.127  1.00 28.89           C  
ATOM   3452 HD11 ILE A 223     -30.553   3.239 -16.966  1.00 28.89           H  
ATOM   3453 HD12 ILE A 223     -30.015   1.940 -15.885  1.00 28.89           H  
ATOM   3454 HD13 ILE A 223     -31.715   2.023 -16.421  1.00 28.89           H  
ATOM   3455  N   GLN A 224     -31.195   2.945 -10.073  1.00 30.87           N  
ATOM   3456  H   GLN A 224     -30.217   3.175 -10.182  1.00 30.87           H  
ATOM   3457  CA  GLN A 224     -31.671   2.407  -8.787  1.00 30.87           C  
ATOM   3458  HA  GLN A 224     -32.457   1.683  -9.005  1.00 30.87           H  
ATOM   3459  C   GLN A 224     -32.379   3.426  -7.869  1.00 30.87           C  
ATOM   3460  CB  GLN A 224     -30.547   1.629  -8.077  1.00 30.87           C  
ATOM   3461  HB2 GLN A 224     -29.614   2.191  -8.127  1.00 30.87           H  
ATOM   3462  HB3 GLN A 224     -30.806   1.484  -7.028  1.00 30.87           H  
ATOM   3463  O   GLN A 224     -32.799   3.042  -6.782  1.00 30.87           O  
ATOM   3464  CG  GLN A 224     -30.372   0.241  -8.713  1.00 30.87           C  
ATOM   3465  HG2 GLN A 224     -30.045   0.353  -9.747  1.00 30.87           H  
ATOM   3466  HG3 GLN A 224     -31.336  -0.268  -8.714  1.00 30.87           H  
ATOM   3467  CD  GLN A 224     -29.369  -0.649  -7.985  1.00 30.87           C  
ATOM   3468  NE2 GLN A 224     -29.391  -1.939  -8.242  1.00 30.87           N  
ATOM   3469 HE21 GLN A 224     -28.754  -2.500  -7.694  1.00 30.87           H  
ATOM   3470 HE22 GLN A 224     -30.101  -2.321  -8.850  1.00 30.87           H  
ATOM   3471  OE1 GLN A 224     -28.540  -0.235  -7.192  1.00 30.87           O  
ATOM   3472  N   LEU A 225     -32.568   4.684  -8.291  1.00 30.76           N  
ATOM   3473  H   LEU A 225     -32.224   4.948  -9.203  1.00 30.76           H  
ATOM   3474  CA  LEU A 225     -33.238   5.719  -7.484  1.00 30.76           C  
ATOM   3475  HA  LEU A 225     -33.292   5.369  -6.453  1.00 30.76           H  
ATOM   3476  C   LEU A 225     -34.713   5.991  -7.842  1.00 30.76           C  
ATOM   3477  CB  LEU A 225     -32.373   6.997  -7.484  1.00 30.76           C  
ATOM   3478  HB2 LEU A 225     -31.882   7.089  -8.452  1.00 30.76           H  
ATOM   3479  HB3 LEU A 225     -33.004   7.877  -7.359  1.00 30.76           H  
ATOM   3480  O   LEU A 225     -35.349   6.766  -7.137  1.00 30.76           O  
ATOM   3481  CG  LEU A 225     -31.321   6.987  -6.357  1.00 30.76           C  
ATOM   3482  HG  LEU A 225     -30.897   5.988  -6.261  1.00 30.76           H  
ATOM   3483  CD1 LEU A 225     -30.181   7.952  -6.682  1.00 30.76           C  
ATOM   3484 HD11 LEU A 225     -29.698   7.639  -7.607  1.00 30.76           H  
ATOM   3485 HD12 LEU A 225     -30.575   8.961  -6.806  1.00 30.76           H  
ATOM   3486 HD13 LEU A 225     -29.446   7.938  -5.878  1.00 30.76           H  
ATOM   3487  CD2 LEU A 225     -31.926   7.408  -5.013  1.00 30.76           C  
ATOM   3488 HD21 LEU A 225     -31.164   7.373  -4.234  1.00 30.76           H  
ATOM   3489 HD22 LEU A 225     -32.732   6.727  -4.739  1.00 30.76           H  
ATOM   3490 HD23 LEU A 225     -32.333   8.417  -5.083  1.00 30.76           H  
ATOM   3491  N   GLU A 226     -35.294   5.354  -8.866  1.00 31.46           N  
ATOM   3492  H   GLU A 226     -34.730   4.756  -9.453  1.00 31.46           H  
ATOM   3493  CA  GLU A 226     -36.705   5.603  -9.248  1.00 31.46           C  
ATOM   3494  HA  GLU A 226     -37.096   6.413  -8.632  1.00 31.46           H  
ATOM   3495  C   GLU A 226     -37.685   4.450  -8.949  1.00 31.46           C  
ATOM   3496  CB  GLU A 226     -36.807   6.117 -10.696  1.00 31.46           C  
ATOM   3497  HB2 GLU A 226     -36.235   5.468 -11.358  1.00 31.46           H  
ATOM   3498  HB3 GLU A 226     -37.851   6.094 -11.006  1.00 31.46           H  
ATOM   3499  O   GLU A 226     -38.857   4.528  -9.308  1.00 31.46           O  
ATOM   3500  CG  GLU A 226     -36.318   7.572 -10.822  1.00 31.46           C  
ATOM   3501  HG2 GLU A 226     -36.781   8.164 -10.032  1.00 31.46           H  
ATOM   3502  HG3 GLU A 226     -35.239   7.597 -10.671  1.00 31.46           H  
ATOM   3503  CD  GLU A 226     -36.660   8.215 -12.179  1.00 31.46           C  
ATOM   3504  OE1 GLU A 226     -36.572   9.463 -12.264  1.00 31.46           O  
ATOM   3505  OE2 GLU A 226     -37.007   7.477 -13.131  1.00 31.46           O  
ATOM   3506  N   MET A 227     -37.271   3.395  -8.241  1.00 28.17           N  
ATOM   3507  H   MET A 227     -36.321   3.395  -7.898  1.00 28.17           H  
ATOM   3508  CA  MET A 227     -38.163   2.277  -7.879  1.00 28.17           C  
ATOM   3509  HA  MET A 227     -39.124   2.429  -8.369  1.00 28.17           H  
ATOM   3510  C   MET A 227     -38.542   2.247  -6.389  1.00 28.17           C  
ATOM   3511  CB  MET A 227     -37.638   0.941  -8.430  1.00 28.17           C  
ATOM   3512  HB2 MET A 227     -38.196   0.128  -7.967  1.00 28.17           H  
ATOM   3513  HB3 MET A 227     -36.583   0.822  -8.181  1.00 28.17           H  
ATOM   3514  O   MET A 227     -38.527   1.199  -5.755  1.00 28.17           O  
ATOM   3515  CG  MET A 227     -37.838   0.835  -9.948  1.00 28.17           C  
ATOM   3516  HG2 MET A 227     -38.877   1.064 -10.185  1.00 28.17           H  
ATOM   3517  HG3 MET A 227     -37.212   1.585 -10.431  1.00 28.17           H  
ATOM   3518  SD  MET A 227     -37.434  -0.790 -10.660  1.00 28.17           S  
ATOM   3519  CE  MET A 227     -38.711  -1.832  -9.899  1.00 28.17           C  
ATOM   3520  HE1 MET A 227     -38.669  -2.829 -10.338  1.00 28.17           H  
ATOM   3521  HE2 MET A 227     -39.694  -1.399 -10.080  1.00 28.17           H  
ATOM   3522  HE3 MET A 227     -38.539  -1.909  -8.825  1.00 28.17           H  
ATOM   3523  N   GLU A 228     -38.955   3.387  -5.840  1.00 30.04           N  
ATOM   3524  H   GLU A 228     -38.873   4.234  -6.385  1.00 30.04           H  
ATOM   3525  CA  GLU A 228     -39.801   3.456  -4.641  1.00 30.04           C  
ATOM   3526  HA  GLU A 228     -39.995   2.461  -4.241  1.00 30.04           H  
ATOM   3527  C   GLU A 228     -41.135   4.076  -5.057  1.00 30.04           C  
ATOM   3528  CB  GLU A 228     -39.155   4.292  -3.521  1.00 30.04           C  
ATOM   3529  HB2 GLU A 228     -38.773   5.223  -3.941  1.00 30.04           H  
ATOM   3530  HB3 GLU A 228     -39.933   4.531  -2.796  1.00 30.04           H  
ATOM   3531  O   GLU A 228     -41.263   5.291  -5.031  1.00 30.04           O  
ATOM   3532  CG  GLU A 228     -38.030   3.572  -2.769  1.00 30.04           C  
ATOM   3533  HG2 GLU A 228     -37.222   3.356  -3.468  1.00 30.04           H  
ATOM   3534  HG3 GLU A 228     -38.415   2.624  -2.394  1.00 30.04           H  
ATOM   3535  CD  GLU A 228     -37.480   4.397  -1.589  1.00 30.04           C  
ATOM   3536  OE1 GLU A 228     -36.601   3.855  -0.881  1.00 30.04           O  
ATOM   3537  OE2 GLU A 228     -37.929   5.549  -1.386  1.00 30.04           O  
ATOM   3538  N   ASN A 229     -42.084   3.271  -5.556  1.00 30.60           N  
ATOM   3539  H   ASN A 229     -41.806   2.313  -5.716  1.00 30.60           H  
ATOM   3540  CA  ASN A 229     -43.533   3.567  -5.547  1.00 30.60           C  
ATOM   3541  HA  ASN A 229     -43.867   3.492  -4.512  1.00 30.60           H  
ATOM   3542  C   ASN A 229     -44.353   2.507  -6.300  1.00 30.60           C  
ATOM   3543  CB  ASN A 229     -43.868   4.998  -6.061  1.00 30.60           C  
ATOM   3544  HB2 ASN A 229     -43.154   5.291  -6.831  1.00 30.60           H  
ATOM   3545  HB3 ASN A 229     -44.865   5.056  -6.497  1.00 30.60           H  
ATOM   3546  O   ASN A 229     -45.178   2.849  -7.138  1.00 30.60           O  
ATOM   3547  CG  ASN A 229     -43.895   6.033  -4.950  1.00 30.60           C  
ATOM   3548  ND2 ASN A 229     -43.706   7.287  -5.283  1.00 30.60           N  
ATOM   3549 HD21 ASN A 229     -43.309   7.477  -6.192  1.00 30.60           H  
ATOM   3550 HD22 ASN A 229     -43.561   7.899  -4.492  1.00 30.60           H  
ATOM   3551  OD1 ASN A 229     -44.124   5.747  -3.787  1.00 30.60           O  
ATOM   3552  N   ILE A 230     -44.173   1.212  -6.027  1.00 29.43           N  
ATOM   3553  H   ILE A 230     -43.462   0.945  -5.360  1.00 29.43           H  
ATOM   3554  CA  ILE A 230     -45.209   0.221  -6.374  1.00 29.43           C  
ATOM   3555  HA  ILE A 230     -46.172   0.731  -6.354  1.00 29.43           H  
ATOM   3556  C   ILE A 230     -45.264  -0.835  -5.263  1.00 29.43           C  
ATOM   3557  CB  ILE A 230     -45.065  -0.375  -7.808  1.00 29.43           C  
ATOM   3558  HB  ILE A 230     -44.209  -1.049  -7.821  1.00 29.43           H  
ATOM   3559  O   ILE A 230     -44.745  -1.938  -5.397  1.00 29.43           O  
ATOM   3560  CG1 ILE A 230     -44.857   0.682  -8.923  1.00 29.43           C  
ATOM   3561 HG12 ILE A 230     -45.726   1.338  -8.968  1.00 29.43           H  
ATOM   3562 HG13 ILE A 230     -43.969   1.268  -8.686  1.00 29.43           H  
ATOM   3563  CG2 ILE A 230     -46.342  -1.176  -8.135  1.00 29.43           C  
ATOM   3564 HG21 ILE A 230     -46.257  -1.654  -9.111  1.00 29.43           H  
ATOM   3565 HG22 ILE A 230     -46.476  -1.978  -7.408  1.00 29.43           H  
ATOM   3566 HG23 ILE A 230     -47.215  -0.524  -8.124  1.00 29.43           H  
ATOM   3567  CD1 ILE A 230     -44.625   0.147 -10.336  1.00 29.43           C  
ATOM   3568 HD11 ILE A 230     -44.327   0.969 -10.986  1.00 29.43           H  
ATOM   3569 HD12 ILE A 230     -43.831  -0.601 -10.323  1.00 29.43           H  
ATOM   3570 HD13 ILE A 230     -45.539  -0.292 -10.736  1.00 29.43           H  
ATOM   3571  N   ILE A 231     -45.883  -0.467  -4.140  1.00 28.92           N  
ATOM   3572  H   ILE A 231     -46.235   0.478  -4.089  1.00 28.92           H  
ATOM   3573  CA  ILE A 231     -46.455  -1.416  -3.181  1.00 28.92           C  
ATOM   3574  HA  ILE A 231     -45.965  -2.386  -3.267  1.00 28.92           H  
ATOM   3575  C   ILE A 231     -47.934  -1.570  -3.551  1.00 28.92           C  
ATOM   3576  CB  ILE A 231     -46.305  -0.914  -1.718  1.00 28.92           C  
ATOM   3577  HB  ILE A 231     -46.760   0.074  -1.649  1.00 28.92           H  
ATOM   3578  O   ILE A 231     -48.690  -0.607  -3.431  1.00 28.92           O  
ATOM   3579  CG1 ILE A 231     -44.823  -0.781  -1.303  1.00 28.92           C  
ATOM   3580 HG12 ILE A 231     -44.288  -0.213  -2.064  1.00 28.92           H  
ATOM   3581 HG13 ILE A 231     -44.369  -1.771  -1.245  1.00 28.92           H  
ATOM   3582  CG2 ILE A 231     -47.050  -1.849  -0.744  1.00 28.92           C  
ATOM   3583 HG21 ILE A 231     -48.123  -1.807  -0.933  1.00 28.92           H  
ATOM   3584 HG22 ILE A 231     -46.693  -2.873  -0.851  1.00 28.92           H  
ATOM   3585 HG23 ILE A 231     -46.910  -1.527   0.287  1.00 28.92           H  
ATOM   3586  CD1 ILE A 231     -44.612  -0.051   0.033  1.00 28.92           C  
ATOM   3587 HD11 ILE A 231     -45.135   0.906   0.023  1.00 28.92           H  
ATOM   3588 HD12 ILE A 231     -43.547   0.133   0.175  1.00 28.92           H  
ATOM   3589 HD13 ILE A 231     -44.967  -0.655   0.867  1.00 28.92           H  
ATOM   3590  N   PRO A 232     -48.377  -2.773  -3.934  1.00 31.57           N  
ATOM   3591  CA  PRO A 232     -49.690  -3.262  -3.587  1.00 31.57           C  
ATOM   3592  HA  PRO A 232     -50.289  -2.497  -3.094  1.00 31.57           H  
ATOM   3593  C   PRO A 232     -49.474  -4.428  -2.622  1.00 31.57           C  
ATOM   3594  CB  PRO A 232     -50.351  -3.634  -4.911  1.00 31.57           C  
ATOM   3595  HB2 PRO A 232     -50.913  -2.778  -5.286  1.00 31.57           H  
ATOM   3596  HB3 PRO A 232     -51.008  -4.497  -4.805  1.00 31.57           H  
ATOM   3597  O   PRO A 232     -49.197  -5.561  -3.009  1.00 31.57           O  
ATOM   3598  CG  PRO A 232     -49.177  -3.923  -5.854  1.00 31.57           C  
ATOM   3599  HG2 PRO A 232     -49.272  -3.327  -6.762  1.00 31.57           H  
ATOM   3600  HG3 PRO A 232     -49.138  -4.984  -6.103  1.00 31.57           H  
ATOM   3601  CD  PRO A 232     -47.910  -3.523  -5.084  1.00 31.57           C  
ATOM   3602  HD2 PRO A 232     -47.380  -4.414  -4.748  1.00 31.57           H  
ATOM   3603  HD3 PRO A 232     -47.255  -2.915  -5.709  1.00 31.57           H  
ATOM   3604  N   THR A 233     -49.537  -4.095  -1.339  1.00 29.97           N  
ATOM   3605  H   THR A 233     -49.696  -3.123  -1.114  1.00 29.97           H  
ATOM   3606  CA  THR A 233     -49.831  -5.016  -0.247  1.00 29.97           C  
ATOM   3607  HA  THR A 233     -49.025  -5.739  -0.120  1.00 29.97           H  
ATOM   3608  C   THR A 233     -51.129  -5.743  -0.557  1.00 29.97           C  
ATOM   3609  CB  THR A 233     -50.060  -4.223   1.059  1.00 29.97           C  
ATOM   3610  HB  THR A 233     -50.786  -4.746   1.681  1.00 29.97           H  
ATOM   3611  O   THR A 233     -52.168  -5.095  -0.636  1.00 29.97           O  
ATOM   3612  CG2 THR A 233     -48.789  -4.065   1.883  1.00 29.97           C  
ATOM   3613 HG21 THR A 233     -48.429  -5.045   2.196  1.00 29.97           H  
ATOM   3614 HG22 THR A 233     -48.019  -3.570   1.291  1.00 29.97           H  
ATOM   3615 HG23 THR A 233     -49.004  -3.467   2.769  1.00 29.97           H  
ATOM   3616  OG1 THR A 233     -50.550  -2.926   0.772  1.00 29.97           O  
ATOM   3617  HG1 THR A 233     -51.443  -3.060   0.446  1.00 29.97           H  
ATOM   3618  N   ASP A 234     -51.076  -7.067  -0.650  1.00 29.35           N  
ATOM   3619  H   ASP A 234     -50.182  -7.529  -0.732  1.00 29.35           H  
ATOM   3620  CA  ASP A 234     -52.199  -7.900  -0.237  1.00 29.35           C  
ATOM   3621  HA  ASP A 234     -52.852  -7.261   0.359  1.00 29.35           H  
ATOM   3622  C   ASP A 234     -51.667  -9.031   0.661  1.00 29.35           C  
ATOM   3623  CB  ASP A 234     -53.028  -8.417  -1.428  1.00 29.35           C  
ATOM   3624  HB2 ASP A 234     -52.459  -8.299  -2.350  1.00 29.35           H  
ATOM   3625  HB3 ASP A 234     -53.211  -9.483  -1.293  1.00 29.35           H  
ATOM   3626  O   ASP A 234     -50.761  -9.765   0.250  1.00 29.35           O  
ATOM   3627  CG  ASP A 234     -54.398  -7.730  -1.575  1.00 29.35           C  
ATOM   3628  OD1 ASP A 234     -54.915  -7.179  -0.575  1.00 29.35           O  
ATOM   3629  OD2 ASP A 234     -54.958  -7.824  -2.691  1.00 29.35           O  
ATOM   3630  N   PRO A 235     -52.160  -9.147   1.908  1.00 39.23           N  
ATOM   3631  CA  PRO A 235     -51.701 -10.128   2.876  1.00 39.23           C  
ATOM   3632  HA  PRO A 235     -50.648 -10.366   2.724  1.00 39.23           H  
ATOM   3633  C   PRO A 235     -52.546 -11.399   2.759  1.00 39.23           C  
ATOM   3634  CB  PRO A 235     -51.884  -9.433   4.229  1.00 39.23           C  
ATOM   3635  HB2 PRO A 235     -51.030  -8.783   4.418  1.00 39.23           H  
ATOM   3636  HB3 PRO A 235     -52.005 -10.146   5.044  1.00 39.23           H  
ATOM   3637  O   PRO A 235     -53.763 -11.358   2.925  1.00 39.23           O  
ATOM   3638  CG  PRO A 235     -53.139  -8.579   4.028  1.00 39.23           C  
ATOM   3639  HG2 PRO A 235     -53.099  -7.670   4.628  1.00 39.23           H  
ATOM   3640  HG3 PRO A 235     -54.029  -9.154   4.281  1.00 39.23           H  
ATOM   3641  CD  PRO A 235     -53.138  -8.262   2.534  1.00 39.23           C  
ATOM   3642  HD2 PRO A 235     -54.129  -8.417   2.108  1.00 39.23           H  
ATOM   3643  HD3 PRO A 235     -52.836  -7.222   2.408  1.00 39.23           H  
ATOM   3644  N   PHE A 236     -51.914 -12.550   2.538  1.00 32.45           N  
ATOM   3645  H   PHE A 236     -50.920 -12.544   2.359  1.00 32.45           H  
ATOM   3646  CA  PHE A 236     -52.576 -13.836   2.745  1.00 32.45           C  
ATOM   3647  HA  PHE A 236     -53.549 -13.646   3.199  1.00 32.45           H  
ATOM   3648  C   PHE A 236     -51.821 -14.673   3.773  1.00 32.45           C  
ATOM   3649  CB  PHE A 236     -52.917 -14.548   1.429  1.00 32.45           C  
ATOM   3650  HB2 PHE A 236     -52.265 -14.194   0.630  1.00 32.45           H  
ATOM   3651  HB3 PHE A 236     -52.742 -15.617   1.548  1.00 32.45           H  
ATOM   3652  O   PHE A 236     -50.739 -15.205   3.541  1.00 32.45           O  
ATOM   3653  CG  PHE A 236     -54.375 -14.341   1.043  1.00 32.45           C  
ATOM   3654  CD1 PHE A 236     -55.361 -15.231   1.515  1.00 32.45           C  
ATOM   3655  HD1 PHE A 236     -55.075 -16.076   2.123  1.00 32.45           H  
ATOM   3656  CD2 PHE A 236     -54.759 -13.222   0.281  1.00 32.45           C  
ATOM   3657  HD2 PHE A 236     -54.016 -12.510  -0.047  1.00 32.45           H  
ATOM   3658  CE1 PHE A 236     -56.718 -15.014   1.208  1.00 32.45           C  
ATOM   3659  HE1 PHE A 236     -57.469 -15.697   1.577  1.00 32.45           H  
ATOM   3660  CE2 PHE A 236     -56.115 -13.004  -0.026  1.00 32.45           C  
ATOM   3661  HE2 PHE A 236     -56.400 -12.132  -0.595  1.00 32.45           H  
ATOM   3662  CZ  PHE A 236     -57.095 -13.902   0.435  1.00 32.45           C  
ATOM   3663  HZ  PHE A 236     -58.136 -13.723   0.210  1.00 32.45           H  
ATOM   3664  N   VAL A 237     -52.461 -14.707   4.938  1.00 30.88           N  
ATOM   3665  H   VAL A 237     -53.290 -14.132   4.969  1.00 30.88           H  
ATOM   3666  CA  VAL A 237     -52.344 -15.643   6.052  1.00 30.88           C  
ATOM   3667  HA  VAL A 237     -51.381 -15.523   6.547  1.00 30.88           H  
ATOM   3668  C   VAL A 237     -52.501 -17.085   5.558  1.00 30.88           C  
ATOM   3669  CB  VAL A 237     -53.500 -15.283   7.023  1.00 30.88           C  
ATOM   3670  HB  VAL A 237     -54.439 -15.310   6.469  1.00 30.88           H  
ATOM   3671  O   VAL A 237     -53.247 -17.315   4.606  1.00 30.88           O  
ATOM   3672  CG1 VAL A 237     -53.660 -16.223   8.221  1.00 30.88           C  
ATOM   3673 HG11 VAL A 237     -54.404 -15.828   8.913  1.00 30.88           H  
ATOM   3674 HG12 VAL A 237     -54.014 -17.198   7.886  1.00 30.88           H  
ATOM   3675 HG13 VAL A 237     -52.710 -16.330   8.745  1.00 30.88           H  
ATOM   3676  CG2 VAL A 237     -53.335 -13.856   7.576  1.00 30.88           C  
ATOM   3677 HG21 VAL A 237     -52.398 -13.778   8.128  1.00 30.88           H  
ATOM   3678 HG22 VAL A 237     -54.160 -13.620   8.248  1.00 30.88           H  
ATOM   3679 HG23 VAL A 237     -53.341 -13.118   6.775  1.00 30.88           H  
ATOM   3680  N   VAL A 238     -51.828 -18.030   6.229  1.00 31.51           N  
ATOM   3681  H   VAL A 238     -51.022 -17.692   6.735  1.00 31.51           H  
ATOM   3682  CA  VAL A 238     -52.360 -19.307   6.768  1.00 31.51           C  
ATOM   3683  HA  VAL A 238     -52.911 -19.096   7.684  1.00 31.51           H  
ATOM   3684  C   VAL A 238     -51.169 -20.193   7.184  1.00 31.51           C  
ATOM   3685  CB  VAL A 238     -53.352 -20.036   5.816  1.00 31.51           C  
ATOM   3686  HB  VAL A 238     -53.001 -19.946   4.788  1.00 31.51           H  
ATOM   3687  O   VAL A 238     -50.438 -20.713   6.343  1.00 31.51           O  
ATOM   3688  CG1 VAL A 238     -53.576 -21.525   6.113  1.00 31.51           C  
ATOM   3689 HG11 VAL A 238     -54.265 -21.949   5.383  1.00 31.51           H  
ATOM   3690 HG12 VAL A 238     -53.994 -21.658   7.111  1.00 31.51           H  
ATOM   3691 HG13 VAL A 238     -52.638 -22.076   6.037  1.00 31.51           H  
ATOM   3692  CG2 VAL A 238     -54.786 -19.470   5.938  1.00 31.51           C  
ATOM   3693 HG21 VAL A 238     -55.239 -19.787   6.877  1.00 31.51           H  
ATOM   3694 HG22 VAL A 238     -55.392 -19.836   5.109  1.00 31.51           H  
ATOM   3695 HG23 VAL A 238     -54.823 -18.381   5.934  1.00 31.51           H  
ATOM   3696  N   GLU A 239     -50.983 -20.359   8.499  1.00 38.75           N  
ATOM   3697  H   GLU A 239     -51.590 -19.854   9.128  1.00 38.75           H  
ATOM   3698  CA  GLU A 239     -50.359 -21.557   9.090  1.00 38.75           C  
ATOM   3699  HA  GLU A 239     -49.379 -21.736   8.649  1.00 38.75           H  
ATOM   3700  C   GLU A 239     -51.262 -22.778   8.830  1.00 38.75           C  
ATOM   3701  CB  GLU A 239     -50.220 -21.393  10.613  1.00 38.75           C  
ATOM   3702  HB2 GLU A 239     -49.875 -22.342  11.023  1.00 38.75           H  
ATOM   3703  HB3 GLU A 239     -51.204 -21.178  11.030  1.00 38.75           H  
ATOM   3704  O   GLU A 239     -52.484 -22.621   8.759  1.00 38.75           O  
ATOM   3705  CG  GLU A 239     -49.225 -20.328  11.082  1.00 38.75           C  
ATOM   3706  HG2 GLU A 239     -49.591 -19.342  10.797  1.00 38.75           H  
ATOM   3707  HG3 GLU A 239     -48.272 -20.498  10.579  1.00 38.75           H  
ATOM   3708  CD  GLU A 239     -49.035 -20.393  12.608  1.00 38.75           C  
ATOM   3709  OE1 GLU A 239     -47.880 -20.206  13.050  1.00 38.75           O  
ATOM   3710  OE2 GLU A 239     -50.046 -20.628  13.305  1.00 38.75           O  
ATOM   3711  N   PRO A 240     -50.716 -24.003   8.726  1.00 37.47           N  
ATOM   3712  CA  PRO A 240     -50.786 -24.840   9.925  1.00 37.47           C  
ATOM   3713  HA  PRO A 240     -50.877 -24.216  10.815  1.00 37.47           H  
ATOM   3714  C   PRO A 240     -49.606 -25.806  10.132  1.00 37.47           C  
ATOM   3715  CB  PRO A 240     -52.089 -25.630   9.793  1.00 37.47           C  
ATOM   3716  HB2 PRO A 240     -52.919 -25.027  10.161  1.00 37.47           H  
ATOM   3717  HB3 PRO A 240     -52.051 -26.581  10.324  1.00 37.47           H  
ATOM   3718  O   PRO A 240     -49.070 -26.422   9.212  1.00 37.47           O  
ATOM   3719  CG  PRO A 240     -52.228 -25.828   8.285  1.00 37.47           C  
ATOM   3720  HG2 PRO A 240     -51.974 -26.852   8.011  1.00 37.47           H  
ATOM   3721  HG3 PRO A 240     -53.243 -25.589   7.966  1.00 37.47           H  
ATOM   3722  CD  PRO A 240     -51.221 -24.858   7.658  1.00 37.47           C  
ATOM   3723  HD2 PRO A 240     -50.393 -25.418   7.222  1.00 37.47           H  
ATOM   3724  HD3 PRO A 240     -51.703 -24.272   6.875  1.00 37.47           H  
ATOM   3725  N   GLU A 241     -49.275 -25.925  11.413  1.00 25.35           N  
ATOM   3726  H   GLU A 241     -49.678 -25.209  11.999  1.00 25.35           H  
ATOM   3727  CA  GLU A 241     -48.878 -27.101  12.189  1.00 25.35           C  
ATOM   3728  HA  GLU A 241     -47.922 -26.867  12.658  1.00 25.35           H  
ATOM   3729  C   GLU A 241     -48.738 -28.464  11.477  1.00 25.35           C  
ATOM   3730  CB  GLU A 241     -49.912 -27.268  13.319  1.00 25.35           C  
ATOM   3731  HB2 GLU A 241     -50.876 -27.532  12.883  1.00 25.35           H  
ATOM   3732  HB3 GLU A 241     -49.585 -28.089  13.957  1.00 25.35           H  
ATOM   3733  O   GLU A 241     -49.648 -28.961  10.814  1.00 25.35           O  
ATOM   3734  CG  GLU A 241     -50.083 -26.008  14.190  1.00 25.35           C  
ATOM   3735  HG2 GLU A 241     -49.095 -25.682  14.514  1.00 25.35           H  
ATOM   3736  HG3 GLU A 241     -50.527 -25.211  13.594  1.00 25.35           H  
ATOM   3737  CD  GLU A 241     -50.971 -26.256  15.420  1.00 25.35           C  
ATOM   3738  OE1 GLU A 241     -50.785 -25.531  16.420  1.00 25.35           O  
ATOM   3739  OE2 GLU A 241     -51.810 -27.185  15.366  1.00 25.35           O  
ATOM   3740  N   GLY A 242     -47.639 -29.159  11.799  1.00 25.34           N  
ATOM   3741  H   GLY A 242     -46.935 -28.669  12.332  1.00 25.34           H  
ATOM   3742  CA  GLY A 242     -47.648 -30.622  11.876  1.00 25.34           C  
ATOM   3743  HA2 GLY A 242     -48.678 -30.969  11.954  1.00 25.34           H  
ATOM   3744  HA3 GLY A 242     -47.144 -30.914  12.798  1.00 25.34           H  
ATOM   3745  C   GLY A 242     -46.993 -31.389  10.727  1.00 25.34           C  
ATOM   3746  O   GLY A 242     -47.624 -32.250  10.123  1.00 25.34           O  
ATOM   3747  N   ALA A 243     -45.695 -31.191  10.490  1.00 27.77           N  
ATOM   3748  H   ALA A 243     -45.226 -30.418  10.941  1.00 27.77           H  
ATOM   3749  CA  ALA A 243     -44.869 -32.235   9.883  1.00 27.77           C  
ATOM   3750  HA  ALA A 243     -45.377 -33.193   9.993  1.00 27.77           H  
ATOM   3751  C   ALA A 243     -43.544 -32.329  10.638  1.00 27.77           C  
ATOM   3752  CB  ALA A 243     -44.705 -32.005   8.380  1.00 27.77           C  
ATOM   3753  HB1 ALA A 243     -45.685 -31.991   7.901  1.00 27.77           H  
ATOM   3754  HB2 ALA A 243     -44.207 -31.052   8.202  1.00 27.77           H  
ATOM   3755  HB3 ALA A 243     -44.107 -32.807   7.947  1.00 27.77           H  
ATOM   3756  O   ALA A 243     -42.732 -31.406  10.638  1.00 27.77           O  
ATOM   3757  N   SER A 244     -43.389 -33.449  11.339  1.00 25.97           N  
ATOM   3758  H   SER A 244     -44.099 -34.160  11.232  1.00 25.97           H  
ATOM   3759  CA  SER A 244     -42.240 -33.812  12.154  1.00 25.97           C  
ATOM   3760  HA  SER A 244     -42.283 -33.260  13.093  1.00 25.97           H  
ATOM   3761  C   SER A 244     -40.925 -33.506  11.446  1.00 25.97           C  
ATOM   3762  CB  SER A 244     -42.309 -35.314  12.454  1.00 25.97           C  
ATOM   3763  HB2 SER A 244     -43.221 -35.536  13.009  1.00 25.97           H  
ATOM   3764  HB3 SER A 244     -41.452 -35.598  13.064  1.00 25.97           H  
ATOM   3765  O   SER A 244     -40.696 -33.968  10.325  1.00 25.97           O  
ATOM   3766  OG  SER A 244     -42.299 -36.064  11.253  1.00 25.97           O  
ATOM   3767  HG  SER A 244     -41.683 -35.641  10.650  1.00 25.97           H  
ATOM   3768  N   ILE A 245     -40.056 -32.785  12.149  1.00 30.12           N  
ATOM   3769  H   ILE A 245     -40.371 -32.406  13.031  1.00 30.12           H  
ATOM   3770  CA  ILE A 245     -38.640 -32.614  11.841  1.00 30.12           C  
ATOM   3771  HA  ILE A 245     -38.531 -32.221  10.831  1.00 30.12           H  
ATOM   3772  C   ILE A 245     -38.010 -34.010  11.903  1.00 30.12           C  
ATOM   3773  CB  ILE A 245     -38.015 -31.610  12.843  1.00 30.12           C  
ATOM   3774  HB  ILE A 245     -38.149 -32.008  13.849  1.00 30.12           H  
ATOM   3775  O   ILE A 245     -37.557 -34.473  12.944  1.00 30.12           O  
ATOM   3776  CG1 ILE A 245     -38.725 -30.233  12.766  1.00 30.12           C  
ATOM   3777 HG12 ILE A 245     -38.413 -29.712  11.862  1.00 30.12           H  
ATOM   3778 HG13 ILE A 245     -39.806 -30.361  12.712  1.00 30.12           H  
ATOM   3779  CG2 ILE A 245     -36.505 -31.434  12.593  1.00 30.12           C  
ATOM   3780 HG21 ILE A 245     -36.329 -31.045  11.590  1.00 30.12           H  
ATOM   3781 HG22 ILE A 245     -36.073 -30.754  13.327  1.00 30.12           H  
ATOM   3782 HG23 ILE A 245     -35.987 -32.387  12.700  1.00 30.12           H  
ATOM   3783  CD1 ILE A 245     -38.460 -29.339  13.983  1.00 30.12           C  
ATOM   3784 HD11 ILE A 245     -39.047 -28.425  13.893  1.00 30.12           H  
ATOM   3785 HD12 ILE A 245     -38.754 -29.858  14.896  1.00 30.12           H  
ATOM   3786 HD13 ILE A 245     -37.405 -29.070  14.041  1.00 30.12           H  
ATOM   3787  N   GLN A 246     -38.066 -34.730  10.788  1.00 24.68           N  
ATOM   3788  H   GLN A 246     -38.597 -34.359  10.013  1.00 24.68           H  
ATOM   3789  CA  GLN A 246     -37.164 -35.833  10.531  1.00 24.68           C  
ATOM   3790  HA  GLN A 246     -37.102 -36.463  11.418  1.00 24.68           H  
ATOM   3791  C   GLN A 246     -35.814 -35.175  10.293  1.00 24.68           C  
ATOM   3792  CB  GLN A 246     -37.666 -36.665   9.335  1.00 24.68           C  
ATOM   3793  HB2 GLN A 246     -38.631 -36.282   9.002  1.00 24.68           H  
ATOM   3794  HB3 GLN A 246     -36.970 -36.599   8.499  1.00 24.68           H  
ATOM   3795  O   GLN A 246     -35.615 -34.533   9.264  1.00 24.68           O  
ATOM   3796  CG  GLN A 246     -37.832 -38.139   9.724  1.00 24.68           C  
ATOM   3797  HG2 GLN A 246     -38.444 -38.203  10.624  1.00 24.68           H  
ATOM   3798  HG3 GLN A 246     -36.853 -38.567   9.940  1.00 24.68           H  
ATOM   3799  CD  GLN A 246     -38.513 -38.971   8.642  1.00 24.68           C  
ATOM   3800  NE2 GLN A 246     -38.634 -40.265   8.842  1.00 24.68           N  
ATOM   3801 HE21 GLN A 246     -38.279 -40.688   9.688  1.00 24.68           H  
ATOM   3802 HE22 GLN A 246     -39.102 -40.772   8.105  1.00 24.68           H  
ATOM   3803  OE1 GLN A 246     -38.967 -38.502   7.614  1.00 24.68           O  
ATOM   3804  N   ASP A 247     -34.955 -35.263  11.306  1.00 28.18           N  
ATOM   3805  H   ASP A 247     -35.291 -35.668  12.168  1.00 28.18           H  
ATOM   3806  CA  ASP A 247     -33.559 -34.847  11.297  1.00 28.18           C  
ATOM   3807  HA  ASP A 247     -33.481 -33.804  11.604  1.00 28.18           H  
ATOM   3808  C   ASP A 247     -32.932 -35.031   9.905  1.00 28.18           C  
ATOM   3809  CB  ASP A 247     -32.800 -35.729  12.311  1.00 28.18           C  
ATOM   3810  HB2 ASP A 247     -33.158 -36.757  12.244  1.00 28.18           H  
ATOM   3811  HB3 ASP A 247     -31.743 -35.742  12.047  1.00 28.18           H  
ATOM   3812  O   ASP A 247     -32.569 -36.154   9.540  1.00 28.18           O  
ATOM   3813  CG  ASP A 247     -32.892 -35.237  13.753  1.00 28.18           C  
ATOM   3814  OD1 ASP A 247     -32.769 -34.007  13.939  1.00 28.18           O  
ATOM   3815  OD2 ASP A 247     -33.017 -36.105  14.644  1.00 28.18           O  
ATOM   3816  N   PRO A 248     -32.698 -33.958   9.122  1.00 33.24           N  
ATOM   3817  CA  PRO A 248     -31.878 -34.046   7.920  1.00 33.24           C  
ATOM   3818  HA  PRO A 248     -32.111 -34.960   7.374  1.00 33.24           H  
ATOM   3819  C   PRO A 248     -30.387 -34.089   8.310  1.00 33.24           C  
ATOM   3820  CB  PRO A 248     -32.298 -32.847   7.071  1.00 33.24           C  
ATOM   3821  HB2 PRO A 248     -33.214 -33.092   6.535  1.00 33.24           H  
ATOM   3822  HB3 PRO A 248     -31.526 -32.525   6.371  1.00 33.24           H  
ATOM   3823  O   PRO A 248     -29.535 -33.474   7.672  1.00 33.24           O  
ATOM   3824  CG  PRO A 248     -32.599 -31.787   8.130  1.00 33.24           C  
ATOM   3825  HG2 PRO A 248     -33.322 -31.055   7.771  1.00 33.24           H  
ATOM   3826  HG3 PRO A 248     -31.672 -31.294   8.424  1.00 33.24           H  
ATOM   3827  CD  PRO A 248     -33.147 -32.584   9.318  1.00 33.24           C  
ATOM   3828  HD2 PRO A 248     -34.236 -32.538   9.313  1.00 33.24           H  
ATOM   3829  HD3 PRO A 248     -32.763 -32.175  10.252  1.00 33.24           H  
ATOM   3830  N   LEU A 249     -30.071 -34.793   9.402  1.00 35.60           N  
ATOM   3831  H   LEU A 249     -30.831 -35.286   9.847  1.00 35.60           H  
ATOM   3832  CA  LEU A 249     -28.727 -35.088   9.890  1.00 35.60           C  
ATOM   3833  HA  LEU A 249     -28.047 -34.332   9.497  1.00 35.60           H  
ATOM   3834  C   LEU A 249     -28.205 -36.419   9.343  1.00 35.60           C  
ATOM   3835  CB  LEU A 249     -28.728 -35.022  11.433  1.00 35.60           C  
ATOM   3836  HB2 LEU A 249     -29.753 -34.898  11.784  1.00 35.60           H  
ATOM   3837  HB3 LEU A 249     -28.377 -35.964  11.855  1.00 35.60           H  
ATOM   3838  O   LEU A 249     -27.110 -36.842   9.705  1.00 35.60           O  
ATOM   3839  CG  LEU A 249     -27.883 -33.857  11.979  1.00 35.60           C  
ATOM   3840  HG  LEU A 249     -27.721 -33.109  11.202  1.00 35.60           H  
ATOM   3841  CD1 LEU A 249     -28.605 -33.158  13.129  1.00 35.60           C  
ATOM   3842 HD11 LEU A 249     -28.000 -32.337  13.513  1.00 35.60           H  
ATOM   3843 HD12 LEU A 249     -28.808 -33.867  13.931  1.00 35.60           H  
ATOM   3844 HD13 LEU A 249     -29.557 -32.759  12.778  1.00 35.60           H  
ATOM   3845  CD2 LEU A 249     -26.521 -34.345  12.475  1.00 35.60           C  
ATOM   3846 HD21 LEU A 249     -26.659 -35.037  13.306  1.00 35.60           H  
ATOM   3847 HD22 LEU A 249     -26.005 -34.860  11.665  1.00 35.60           H  
ATOM   3848 HD23 LEU A 249     -25.922 -33.497  12.807  1.00 35.60           H  
ATOM   3849  N   ASN A 250     -28.955 -37.062   8.447  1.00 29.47           N  
ATOM   3850  H   ASN A 250     -29.858 -36.678   8.206  1.00 29.47           H  
ATOM   3851  CA  ASN A 250     -28.575 -38.337   7.869  1.00 29.47           C  
ATOM   3852  HA  ASN A 250     -27.502 -38.462   8.020  1.00 29.47           H  
ATOM   3853  C   ASN A 250     -28.764 -38.354   6.354  1.00 29.47           C  
ATOM   3854  CB  ASN A 250     -29.302 -39.460   8.628  1.00 29.47           C  
ATOM   3855  HB2 ASN A 250     -30.253 -39.688   8.147  1.00 29.47           H  
ATOM   3856  HB3 ASN A 250     -29.520 -39.133   9.645  1.00 29.47           H  
ATOM   3857  O   ASN A 250     -29.454 -39.208   5.823  1.00 29.47           O  
ATOM   3858  CG  ASN A 250     -28.469 -40.720   8.759  1.00 29.47           C  
ATOM   3859  ND2 ASN A 250     -29.095 -41.814   9.118  1.00 29.47           N  
ATOM   3860 HD21 ASN A 250     -28.530 -42.646   9.201  1.00 29.47           H  
ATOM   3861 HD22 ASN A 250     -30.100 -41.797   9.227  1.00 29.47           H  
ATOM   3862  OD1 ASN A 250     -27.256 -40.750   8.612  1.00 29.47           O  
ATOM   3863  N   ASP A 251     -28.119 -37.421   5.662  1.00 29.95           N  
ATOM   3864  H   ASP A 251     -27.684 -36.661   6.166  1.00 29.95           H  
ATOM   3865  CA  ASP A 251     -27.599 -37.725   4.339  1.00 29.95           C  
ATOM   3866  HA  ASP A 251     -27.495 -38.807   4.258  1.00 29.95           H  
ATOM   3867  C   ASP A 251     -26.197 -37.148   4.241  1.00 29.95           C  
ATOM   3868  CB  ASP A 251     -28.529 -37.277   3.200  1.00 29.95           C  
ATOM   3869  HB2 ASP A 251     -29.020 -36.341   3.469  1.00 29.95           H  
ATOM   3870  HB3 ASP A 251     -27.923 -37.095   2.312  1.00 29.95           H  
ATOM   3871  O   ASP A 251     -25.974 -35.936   4.194  1.00 29.95           O  
ATOM   3872  CG  ASP A 251     -29.566 -38.345   2.825  1.00 29.95           C  
ATOM   3873  OD1 ASP A 251     -29.201 -39.543   2.855  1.00 29.95           O  
ATOM   3874  OD2 ASP A 251     -30.665 -37.941   2.388  1.00 29.95           O  
ATOM   3875  N   ASN A 252     -25.243 -38.074   4.227  1.00 26.55           N  
ATOM   3876  H   ASN A 252     -25.565 -39.024   4.353  1.00 26.55           H  
ATOM   3877  CA  ASN A 252     -23.896 -37.910   3.720  1.00 26.55           C  
ATOM   3878  HA  ASN A 252     -23.377 -37.144   4.296  1.00 26.55           H  
ATOM   3879  C   ASN A 252     -23.951 -37.456   2.251  1.00 26.55           C  
ATOM   3880  CB  ASN A 252     -23.162 -39.259   3.861  1.00 26.55           C  
ATOM   3881  HB2 ASN A 252     -22.246 -39.239   3.271  1.00 26.55           H  
ATOM   3882  HB3 ASN A 252     -23.789 -40.058   3.464  1.00 26.55           H  
ATOM   3883  O   ASN A 252     -23.496 -38.168   1.356  1.00 26.55           O  
ATOM   3884  CG  ASN A 252     -22.732 -39.584   5.273  1.00 26.55           C  
ATOM   3885  ND2 ASN A 252     -22.929 -40.805   5.708  1.00 26.55           N  
ATOM   3886 HD21 ASN A 252     -22.720 -40.960   6.684  1.00 26.55           H  
ATOM   3887 HD22 ASN A 252     -23.455 -41.464   5.153  1.00 26.55           H  
ATOM   3888  OD1 ASN A 252     -22.168 -38.767   5.979  1.00 26.55           O  
ATOM   3889  N   ILE A 253     -24.438 -36.239   1.995  1.00 26.05           N  
ATOM   3890  H   ILE A 253     -24.907 -35.760   2.751  1.00 26.05           H  
ATOM   3891  CA  ILE A 253     -24.083 -35.471   0.809  1.00 26.05           C  
ATOM   3892  HA  ILE A 253     -24.110 -36.142  -0.049  1.00 26.05           H  
ATOM   3893  C   ILE A 253     -22.632 -35.048   1.028  1.00 26.05           C  
ATOM   3894  CB  ILE A 253     -25.049 -34.302   0.504  1.00 26.05           C  
ATOM   3895  HB  ILE A 253     -24.909 -33.521   1.251  1.00 26.05           H  
ATOM   3896  O   ILE A 253     -22.289 -33.896   1.297  1.00 26.05           O  
ATOM   3897  CG1 ILE A 253     -26.527 -34.756   0.545  1.00 26.05           C  
ATOM   3898 HG12 ILE A 253     -26.749 -35.149   1.537  1.00 26.05           H  
ATOM   3899 HG13 ILE A 253     -26.687 -35.556  -0.178  1.00 26.05           H  
ATOM   3900  CG2 ILE A 253     -24.704 -33.740  -0.892  1.00 26.05           C  
ATOM   3901 HG21 ILE A 253     -23.645 -33.490  -0.955  1.00 26.05           H  
ATOM   3902 HG22 ILE A 253     -25.274 -32.832  -1.088  1.00 26.05           H  
ATOM   3903 HG23 ILE A 253     -24.934 -34.480  -1.658  1.00 26.05           H  
ATOM   3904  CD1 ILE A 253     -27.538 -33.634   0.279  1.00 26.05           C  
ATOM   3905 HD11 ILE A 253     -27.484 -33.305  -0.759  1.00 26.05           H  
ATOM   3906 HD12 ILE A 253     -28.544 -34.008   0.469  1.00 26.05           H  
ATOM   3907 HD13 ILE A 253     -27.344 -32.792   0.944  1.00 26.05           H  
ATOM   3908  N   ILE A 254     -21.757 -36.048   0.931  1.00 26.69           N  
ATOM   3909  H   ILE A 254     -22.165 -36.966   0.826  1.00 26.69           H  
ATOM   3910  CA  ILE A 254     -20.430 -35.887   0.384  1.00 26.69           C  
ATOM   3911  HA  ILE A 254     -19.836 -35.222   1.011  1.00 26.69           H  
ATOM   3912  C   ILE A 254     -20.711 -35.236  -0.965  1.00 26.69           C  
ATOM   3913  CB  ILE A 254     -19.735 -37.267   0.262  1.00 26.69           C  
ATOM   3914  HB  ILE A 254     -20.346 -37.906  -0.376  1.00 26.69           H  
ATOM   3915  O   ILE A 254     -21.136 -35.893  -1.914  1.00 26.69           O  
ATOM   3916  CG1 ILE A 254     -19.602 -37.950   1.646  1.00 26.69           C  
ATOM   3917 HG12 ILE A 254     -20.557 -37.915   2.170  1.00 26.69           H  
ATOM   3918 HG13 ILE A 254     -18.875 -37.408   2.251  1.00 26.69           H  
ATOM   3919  CG2 ILE A 254     -18.347 -37.112  -0.387  1.00 26.69           C  
ATOM   3920 HG21 ILE A 254     -17.692 -36.520   0.252  1.00 26.69           H  
ATOM   3921 HG22 ILE A 254     -18.433 -36.622  -1.357  1.00 26.69           H  
ATOM   3922 HG23 ILE A 254     -17.898 -38.090  -0.561  1.00 26.69           H  
ATOM   3923  CD1 ILE A 254     -19.193 -39.427   1.573  1.00 26.69           C  
ATOM   3924 HD11 ILE A 254     -19.223 -39.855   2.575  1.00 26.69           H  
ATOM   3925 HD12 ILE A 254     -18.182 -39.529   1.179  1.00 26.69           H  
ATOM   3926 HD13 ILE A 254     -19.891 -39.971   0.938  1.00 26.69           H  
ATOM   3927  N   TYR A 255     -20.587 -33.910  -1.018  1.00 30.35           N  
ATOM   3928  H   TYR A 255     -20.438 -33.414  -0.151  1.00 30.35           H  
ATOM   3929  CA  TYR A 255     -20.435 -33.195  -2.271  1.00 30.35           C  
ATOM   3930  HA  TYR A 255     -21.251 -33.450  -2.948  1.00 30.35           H  
ATOM   3931  C   TYR A 255     -19.132 -33.713  -2.866  1.00 30.35           C  
ATOM   3932  CB  TYR A 255     -20.422 -31.675  -2.049  1.00 30.35           C  
ATOM   3933  HB2 TYR A 255     -19.893 -31.210  -2.880  1.00 30.35           H  
ATOM   3934  HB3 TYR A 255     -19.863 -31.439  -1.143  1.00 30.35           H  
ATOM   3935  O   TYR A 255     -18.063 -33.140  -2.665  1.00 30.35           O  
ATOM   3936  CG  TYR A 255     -21.797 -31.042  -1.977  1.00 30.35           C  
ATOM   3937  CD1 TYR A 255     -22.395 -30.541  -3.150  1.00 30.35           C  
ATOM   3938  HD1 TYR A 255     -21.884 -30.629  -4.097  1.00 30.35           H  
ATOM   3939  CD2 TYR A 255     -22.476 -30.950  -0.747  1.00 30.35           C  
ATOM   3940  HD2 TYR A 255     -22.035 -31.368   0.146  1.00 30.35           H  
ATOM   3941  CE1 TYR A 255     -23.664 -29.933  -3.092  1.00 30.35           C  
ATOM   3942  HE1 TYR A 255     -24.137 -29.555  -3.986  1.00 30.35           H  
ATOM   3943  CE2 TYR A 255     -23.750 -30.355  -0.687  1.00 30.35           C  
ATOM   3944  HE2 TYR A 255     -24.278 -30.316   0.255  1.00 30.35           H  
ATOM   3945  OH  TYR A 255     -25.575 -29.270  -1.809  1.00 30.35           O  
ATOM   3946  HH  TYR A 255     -25.986 -29.411  -0.953  1.00 30.35           H  
ATOM   3947  CZ  TYR A 255     -24.344 -29.842  -1.861  1.00 30.35           C  
ATOM   3948  N   ASP A 256     -19.228 -34.858  -3.533  1.00 28.81           N  
ATOM   3949  H   ASP A 256     -20.102 -35.360  -3.483  1.00 28.81           H  
ATOM   3950  CA  ASP A 256     -18.153 -35.471  -4.277  1.00 28.81           C  
ATOM   3951  HA  ASP A 256     -17.240 -35.352  -3.694  1.00 28.81           H  
ATOM   3952  C   ASP A 256     -18.010 -34.662  -5.565  1.00 28.81           C  
ATOM   3953  CB  ASP A 256     -18.417 -36.977  -4.464  1.00 28.81           C  
ATOM   3954  HB2 ASP A 256     -19.131 -37.134  -5.273  1.00 28.81           H  
ATOM   3955  HB3 ASP A 256     -18.864 -37.374  -3.553  1.00 28.81           H  
ATOM   3956  O   ASP A 256     -18.406 -35.056  -6.663  1.00 28.81           O  
ATOM   3957  CG  ASP A 256     -17.133 -37.771  -4.729  1.00 28.81           C  
ATOM   3958  OD1 ASP A 256     -16.038 -37.213  -4.483  1.00 28.81           O  
ATOM   3959  OD2 ASP A 256     -17.256 -38.930  -5.175  1.00 28.81           O  
ATOM   3960  N   SER A 257     -17.467 -33.455  -5.404  1.00 34.65           N  
ATOM   3961  H   SER A 257     -17.215 -33.188  -4.463  1.00 34.65           H  
ATOM   3962  CA  SER A 257     -17.066 -32.551  -6.478  1.00 34.65           C  
ATOM   3963  HA  SER A 257     -17.926 -32.400  -7.130  1.00 34.65           H  
ATOM   3964  C   SER A 257     -15.955 -33.143  -7.360  1.00 34.65           C  
ATOM   3965  CB  SER A 257     -16.680 -31.191  -5.878  1.00 34.65           C  
ATOM   3966  HB2 SER A 257     -17.586 -30.713  -5.506  1.00 34.65           H  
ATOM   3967  HB3 SER A 257     -16.242 -30.555  -6.647  1.00 34.65           H  
ATOM   3968  O   SER A 257     -15.457 -32.459  -8.249  1.00 34.65           O  
ATOM   3969  OG  SER A 257     -15.775 -31.340  -4.798  1.00 34.65           O  
ATOM   3970  HG  SER A 257     -15.772 -30.534  -4.277  1.00 34.65           H  
ATOM   3971  N   LEU A 258     -15.597 -34.418  -7.163  1.00 34.39           N  
ATOM   3972  H   LEU A 258     -16.044 -34.915  -6.405  1.00 34.39           H  
ATOM   3973  CA  LEU A 258     -14.645 -35.182  -7.962  1.00 34.39           C  
ATOM   3974  HA  LEU A 258     -13.954 -34.489  -8.441  1.00 34.39           H  
ATOM   3975  C   LEU A 258     -15.277 -35.990  -9.109  1.00 34.39           C  
ATOM   3976  CB  LEU A 258     -13.847 -36.097  -7.016  1.00 34.39           C  
ATOM   3977  HB2 LEU A 258     -13.294 -36.833  -7.599  1.00 34.39           H  
ATOM   3978  HB3 LEU A 258     -14.552 -36.650  -6.394  1.00 34.39           H  
ATOM   3979  O   LEU A 258     -14.532 -36.465  -9.961  1.00 34.39           O  
ATOM   3980  CG  LEU A 258     -12.853 -35.333  -6.123  1.00 34.39           C  
ATOM   3981  HG  LEU A 258     -13.322 -34.434  -5.722  1.00 34.39           H  
ATOM   3982  CD1 LEU A 258     -12.411 -36.198  -4.945  1.00 34.39           C  
ATOM   3983 HD11 LEU A 258     -11.723 -35.641  -4.308  1.00 34.39           H  
ATOM   3984 HD12 LEU A 258     -13.287 -36.476  -4.360  1.00 34.39           H  
ATOM   3985 HD13 LEU A 258     -11.931 -37.107  -5.308  1.00 34.39           H  
ATOM   3986  CD2 LEU A 258     -11.602 -34.934  -6.914  1.00 34.39           C  
ATOM   3987 HD21 LEU A 258     -10.905 -34.413  -6.258  1.00 34.39           H  
ATOM   3988 HD22 LEU A 258     -11.874 -34.266  -7.731  1.00 34.39           H  
ATOM   3989 HD23 LEU A 258     -11.120 -35.822  -7.323  1.00 34.39           H  
ATOM   3990  N   SER A 259     -16.605 -36.140  -9.199  1.00 33.53           N  
ATOM   3991  H   SER A 259     -17.191 -35.773  -8.462  1.00 33.53           H  
ATOM   3992  CA  SER A 259     -17.208 -37.012 -10.233  1.00 33.53           C  
ATOM   3993  HA  SER A 259     -16.427 -37.667 -10.619  1.00 33.53           H  
ATOM   3994  C   SER A 259     -17.752 -36.305 -11.478  1.00 33.53           C  
ATOM   3995  CB  SER A 259     -18.227 -37.970  -9.625  1.00 33.53           C  
ATOM   3996  HB2 SER A 259     -17.754 -38.562  -8.842  1.00 33.53           H  
ATOM   3997  HB3 SER A 259     -18.597 -38.645 -10.397  1.00 33.53           H  
ATOM   3998  O   SER A 259     -18.219 -36.964 -12.406  1.00 33.53           O  
ATOM   3999  OG  SER A 259     -19.308 -37.248  -9.079  1.00 33.53           O  
ATOM   4000  HG  SER A 259     -19.127 -37.078  -8.152  1.00 33.53           H  
ATOM   4001  N   SER A 260     -17.632 -34.981 -11.588  1.00 26.75           N  
ATOM   4002  H   SER A 260     -17.212 -34.467 -10.827  1.00 26.75           H  
ATOM   4003  CA  SER A 260     -17.904 -34.302 -12.856  1.00 26.75           C  
ATOM   4004  HA  SER A 260     -17.959 -35.040 -13.656  1.00 26.75           H  
ATOM   4005  C   SER A 260     -16.773 -33.331 -13.166  1.00 26.75           C  
ATOM   4006  CB  SER A 260     -19.277 -33.627 -12.829  1.00 26.75           C  
ATOM   4007  HB2 SER A 260     -19.999 -34.304 -12.372  1.00 26.75           H  
ATOM   4008  HB3 SER A 260     -19.233 -32.712 -12.237  1.00 26.75           H  
ATOM   4009  O   SER A 260     -16.709 -32.271 -12.539  1.00 26.75           O  
ATOM   4010  OG  SER A 260     -19.702 -33.336 -14.149  1.00 26.75           O  
ATOM   4011  HG  SER A 260     -19.919 -34.167 -14.579  1.00 26.75           H  
ATOM   4012  N   PRO A 261     -15.875 -33.649 -14.121  1.00 30.83           N  
ATOM   4013  CA  PRO A 261     -15.008 -32.646 -14.704  1.00 30.83           C  
ATOM   4014  HA  PRO A 261     -14.478 -32.088 -13.932  1.00 30.83           H  
ATOM   4015  C   PRO A 261     -15.927 -31.708 -15.482  1.00 30.83           C  
ATOM   4016  CB  PRO A 261     -14.005 -33.413 -15.573  1.00 30.83           C  
ATOM   4017  HB2 PRO A 261     -13.656 -32.828 -16.424  1.00 30.83           H  
ATOM   4018  HB3 PRO A 261     -13.160 -33.721 -14.957  1.00 30.83           H  
ATOM   4019  O   PRO A 261     -16.153 -31.876 -16.679  1.00 30.83           O  
ATOM   4020  CG  PRO A 261     -14.786 -34.652 -16.010  1.00 30.83           C  
ATOM   4021  HG2 PRO A 261     -14.127 -35.508 -16.161  1.00 30.83           H  
ATOM   4022  HG3 PRO A 261     -15.337 -34.435 -16.925  1.00 30.83           H  
ATOM   4023  CD  PRO A 261     -15.773 -34.897 -14.868  1.00 30.83           C  
ATOM   4024  HD2 PRO A 261     -16.733 -35.195 -15.291  1.00 30.83           H  
ATOM   4025  HD3 PRO A 261     -15.393 -35.680 -14.212  1.00 30.83           H  
ATOM   4026  N   ARG A 262     -16.526 -30.739 -14.785  1.00 33.33           N  
ATOM   4027  H   ARG A 262     -16.413 -30.745 -13.782  1.00 33.33           H  
ATOM   4028  CA  ARG A 262     -17.133 -29.587 -15.430  1.00 33.33           C  
ATOM   4029  HA  ARG A 262     -17.800 -29.915 -16.227  1.00 33.33           H  
ATOM   4030  C   ARG A 262     -15.974 -28.859 -16.073  1.00 33.33           C  
ATOM   4031  CB  ARG A 262     -17.931 -28.716 -14.451  1.00 33.33           C  
ATOM   4032  HB2 ARG A 262     -18.132 -27.758 -14.930  1.00 33.33           H  
ATOM   4033  HB3 ARG A 262     -17.348 -28.537 -13.548  1.00 33.33           H  
ATOM   4034  O   ARG A 262     -15.257 -28.099 -15.427  1.00 33.33           O  
ATOM   4035  CG  ARG A 262     -19.269 -29.379 -14.096  1.00 33.33           C  
ATOM   4036  HG2 ARG A 262     -19.804 -29.631 -15.012  1.00 33.33           H  
ATOM   4037  HG3 ARG A 262     -19.085 -30.291 -13.530  1.00 33.33           H  
ATOM   4038  CD  ARG A 262     -20.128 -28.420 -13.266  1.00 33.33           C  
ATOM   4039  HD2 ARG A 262     -20.283 -27.506 -13.841  1.00 33.33           H  
ATOM   4040  HD3 ARG A 262     -19.590 -28.174 -12.351  1.00 33.33           H  
ATOM   4041  NE  ARG A 262     -21.433 -29.017 -12.930  1.00 33.33           N  
ATOM   4042  HE  ARG A 262     -21.589 -29.964 -13.246  1.00 33.33           H  
ATOM   4043  NH1 ARG A 262     -22.302 -27.210 -11.809  1.00 33.33           N  
ATOM   4044 HH11 ARG A 262     -21.461 -26.692 -12.018  1.00 33.33           H  
ATOM   4045 HH12 ARG A 262     -23.072 -26.763 -11.333  1.00 33.33           H  
ATOM   4046  NH2 ARG A 262     -23.523 -29.066 -12.023  1.00 33.33           N  
ATOM   4047 HH21 ARG A 262     -24.273 -28.613 -11.521  1.00 33.33           H  
ATOM   4048 HH22 ARG A 262     -23.645 -30.012 -12.356  1.00 33.33           H  
ATOM   4049  CZ  ARG A 262     -22.409 -28.431 -12.258  1.00 33.33           C  
ATOM   4050  N   VAL A 263     -15.762 -29.206 -17.340  1.00 30.98           N  
ATOM   4051  H   VAL A 263     -16.282 -30.007 -17.668  1.00 30.98           H  
ATOM   4052  CA  VAL A 263     -15.112 -28.380 -18.342  1.00 30.98           C  
ATOM   4053  HA  VAL A 263     -14.029 -28.486 -18.276  1.00 30.98           H  
ATOM   4054  C   VAL A 263     -15.525 -26.960 -18.005  1.00 30.98           C  
ATOM   4055  CB  VAL A 263     -15.597 -28.794 -19.745  1.00 30.98           C  
ATOM   4056  HB  VAL A 263     -16.683 -28.711 -19.797  1.00 30.98           H  
ATOM   4057  O   VAL A 263     -16.711 -26.635 -18.022  1.00 30.98           O  
ATOM   4058  CG1 VAL A 263     -14.989 -27.911 -20.839  1.00 30.98           C  
ATOM   4059 HG11 VAL A 263     -15.298 -26.875 -20.700  1.00 30.98           H  
ATOM   4060 HG12 VAL A 263     -15.349 -28.235 -21.816  1.00 30.98           H  
ATOM   4061 HG13 VAL A 263     -13.901 -27.970 -20.816  1.00 30.98           H  
ATOM   4062  CG2 VAL A 263     -15.213 -30.254 -20.037  1.00 30.98           C  
ATOM   4063 HG21 VAL A 263     -14.134 -30.383 -19.952  1.00 30.98           H  
ATOM   4064 HG22 VAL A 263     -15.712 -30.929 -19.342  1.00 30.98           H  
ATOM   4065 HG23 VAL A 263     -15.528 -30.519 -21.046  1.00 30.98           H  
ATOM   4066  N   TYR A 264     -14.554 -26.186 -17.534  1.00 31.36           N  
ATOM   4067  H   TYR A 264     -13.626 -26.572 -17.441  1.00 31.36           H  
ATOM   4068  CA  TYR A 264     -14.742 -24.785 -17.226  1.00 31.36           C  
ATOM   4069  HA  TYR A 264     -15.583 -24.666 -16.543  1.00 31.36           H  
ATOM   4070  C   TYR A 264     -15.065 -24.139 -18.566  1.00 31.36           C  
ATOM   4071  CB  TYR A 264     -13.456 -24.258 -16.569  1.00 31.36           C  
ATOM   4072  HB2 TYR A 264     -13.044 -25.045 -15.938  1.00 31.36           H  
ATOM   4073  HB3 TYR A 264     -12.701 -24.046 -17.326  1.00 31.36           H  
ATOM   4074  O   TYR A 264     -14.157 -23.890 -19.355  1.00 31.36           O  
ATOM   4075  CG  TYR A 264     -13.642 -23.039 -15.693  1.00 31.36           C  
ATOM   4076  CD1 TYR A 264     -13.584 -21.743 -16.239  1.00 31.36           C  
ATOM   4077  HD1 TYR A 264     -13.460 -21.614 -17.304  1.00 31.36           H  
ATOM   4078  CD2 TYR A 264     -13.844 -23.216 -14.311  1.00 31.36           C  
ATOM   4079  HD2 TYR A 264     -13.903 -24.213 -13.901  1.00 31.36           H  
ATOM   4080  CE1 TYR A 264     -13.706 -20.621 -15.394  1.00 31.36           C  
ATOM   4081  HE1 TYR A 264     -13.685 -19.622 -15.804  1.00 31.36           H  
ATOM   4082  CE2 TYR A 264     -13.975 -22.099 -13.466  1.00 31.36           C  
ATOM   4083  HE2 TYR A 264     -14.135 -22.241 -12.407  1.00 31.36           H  
ATOM   4084  OH  TYR A 264     -14.003 -19.718 -13.189  1.00 31.36           O  
ATOM   4085  HH  TYR A 264     -14.269 -19.975 -12.303  1.00 31.36           H  
ATOM   4086  CZ  TYR A 264     -13.898 -20.798 -14.007  1.00 31.36           C  
ATOM   4087  N   ASP A 265     -16.351 -24.019 -18.874  1.00 31.92           N  
ATOM   4088  H   ASP A 265     -17.050 -24.396 -18.250  1.00 31.92           H  
ATOM   4089  CA  ASP A 265     -16.805 -23.407 -20.105  1.00 31.92           C  
ATOM   4090  HA  ASP A 265     -16.151 -23.748 -20.907  1.00 31.92           H  
ATOM   4091  C   ASP A 265     -16.663 -21.899 -19.884  1.00 31.92           C  
ATOM   4092  CB  ASP A 265     -18.238 -23.865 -20.441  1.00 31.92           C  
ATOM   4093  HB2 ASP A 265     -18.968 -23.258 -19.905  1.00 31.92           H  
ATOM   4094  HB3 ASP A 265     -18.358 -24.898 -20.115  1.00 31.92           H  
ATOM   4095  O   ASP A 265     -17.394 -21.334 -19.067  1.00 31.92           O  
ATOM   4096  CG  ASP A 265     -18.525 -23.820 -21.945  1.00 31.92           C  
ATOM   4097  OD1 ASP A 265     -17.684 -23.249 -22.678  1.00 31.92           O  
ATOM   4098  OD2 ASP A 265     -19.556 -24.405 -22.339  1.00 31.92           O  
ATOM   4099  N   PRO A 266     -15.676 -21.223 -20.501  1.00 40.52           N  
ATOM   4100  CA  PRO A 266     -15.457 -19.798 -20.275  1.00 40.52           C  
ATOM   4101  HA  PRO A 266     -15.317 -19.612 -19.210  1.00 40.52           H  
ATOM   4102  C   PRO A 266     -16.643 -18.941 -20.745  1.00 40.52           C  
ATOM   4103  CB  PRO A 266     -14.163 -19.473 -21.027  1.00 40.52           C  
ATOM   4104  HB2 PRO A 266     -13.310 -19.655 -20.373  1.00 40.52           H  
ATOM   4105  HB3 PRO A 266     -14.146 -18.449 -21.400  1.00 40.52           H  
ATOM   4106  O   PRO A 266     -16.658 -17.743 -20.475  1.00 40.52           O  
ATOM   4107  CG  PRO A 266     -14.157 -20.491 -22.167  1.00 40.52           C  
ATOM   4108  HG2 PRO A 266     -14.798 -20.139 -22.975  1.00 40.52           H  
ATOM   4109  HG3 PRO A 266     -13.149 -20.689 -22.532  1.00 40.52           H  
ATOM   4110  CD  PRO A 266     -14.778 -21.726 -21.530  1.00 40.52           C  
ATOM   4111  HD2 PRO A 266     -13.984 -22.326 -21.086  1.00 40.52           H  
ATOM   4112  HD3 PRO A 266     -15.314 -22.300 -22.285  1.00 40.52           H  
ATOM   4113  N   GLU A 267     -17.625 -19.535 -21.432  1.00 40.26           N  
ATOM   4114  H   GLU A 267     -17.525 -20.511 -21.671  1.00 40.26           H  
ATOM   4115  CA  GLU A 267     -18.884 -18.893 -21.813  1.00 40.26           C  
ATOM   4116  HA  GLU A 267     -18.708 -17.826 -21.949  1.00 40.26           H  
ATOM   4117  C   GLU A 267     -19.981 -19.002 -20.745  1.00 40.26           C  
ATOM   4118  CB  GLU A 267     -19.372 -19.453 -23.157  1.00 40.26           C  
ATOM   4119  HB2 GLU A 267     -20.313 -18.962 -23.406  1.00 40.26           H  
ATOM   4120  HB3 GLU A 267     -19.546 -20.526 -23.070  1.00 40.26           H  
ATOM   4121  O   GLU A 267     -20.987 -18.295 -20.839  1.00 40.26           O  
ATOM   4122  CG  GLU A 267     -18.358 -19.177 -24.279  1.00 40.26           C  
ATOM   4123  HG2 GLU A 267     -18.032 -18.140 -24.198  1.00 40.26           H  
ATOM   4124  HG3 GLU A 267     -17.482 -19.810 -24.135  1.00 40.26           H  
ATOM   4125  CD  GLU A 267     -18.913 -19.400 -25.695  1.00 40.26           C  
ATOM   4126  OE1 GLU A 267     -18.224 -18.942 -26.640  1.00 40.26           O  
ATOM   4127  OE2 GLU A 267     -20.013 -19.975 -25.844  1.00 40.26           O  
ATOM   4128  N   SER A 268     -19.801 -19.815 -19.691  1.00 39.85           N  
ATOM   4129  H   SER A 268     -18.951 -20.355 -19.618  1.00 39.85           H  
ATOM   4130  CA  SER A 268     -20.714 -19.786 -18.550  1.00 39.85           C  
ATOM   4131  HA  SER A 268     -21.725 -19.693 -18.947  1.00 39.85           H  
ATOM   4132  C   SER A 268     -20.432 -18.522 -17.736  1.00 39.85           C  
ATOM   4133  CB  SER A 268     -20.721 -21.099 -17.744  1.00 39.85           C  
ATOM   4134  HB2 SER A 268     -21.684 -21.175 -17.239  1.00 39.85           H  
ATOM   4135  HB3 SER A 268     -20.634 -21.945 -18.426  1.00 39.85           H  
ATOM   4136  O   SER A 268     -19.650 -18.528 -16.784  1.00 39.85           O  
ATOM   4137  OG  SER A 268     -19.716 -21.187 -16.754  1.00 39.85           O  
ATOM   4138  HG  SER A 268     -19.330 -20.312 -16.671  1.00 39.85           H  
ATOM   4139  N   ASN A 269     -21.072 -17.423 -18.132  1.00 35.75           N  
ATOM   4140  H   ASN A 269     -21.538 -17.481 -19.026  1.00 35.75           H  
ATOM   4141  CA  ASN A 269     -21.181 -16.170 -17.385  1.00 35.75           C  
ATOM   4142  HA  ASN A 269     -20.185 -15.850 -17.080  1.00 35.75           H  
ATOM   4143  C   ASN A 269     -22.011 -16.367 -16.102  1.00 35.75           C  
ATOM   4144  CB  ASN A 269     -21.792 -15.079 -18.287  1.00 35.75           C  
ATOM   4145  HB2 ASN A 269     -22.769 -15.410 -18.638  1.00 35.75           H  
ATOM   4146  HB3 ASN A 269     -21.945 -14.176 -17.696  1.00 35.75           H  
ATOM   4147  O   ASN A 269     -22.952 -15.627 -15.837  1.00 35.75           O  
ATOM   4148  CG  ASN A 269     -20.923 -14.682 -19.460  1.00 35.75           C  
ATOM   4149  ND2 ASN A 269     -21.487 -14.619 -20.644  1.00 35.75           N  
ATOM   4150 HD21 ASN A 269     -22.445 -14.916 -20.758  1.00 35.75           H  
ATOM   4151 HD22 ASN A 269     -20.860 -14.464 -21.421  1.00 35.75           H  
ATOM   4152  OD1 ASN A 269     -19.740 -14.407 -19.343  1.00 35.75           O  
ATOM   4153  N   LEU A 270     -21.703 -17.396 -15.307  1.00 36.86           N  
ATOM   4154  H   LEU A 270     -20.903 -17.955 -15.567  1.00 36.86           H  
ATOM   4155  CA  LEU A 270     -22.095 -17.409 -13.910  1.00 36.86           C  
ATOM   4156  HA  LEU A 270     -23.111 -17.026 -13.810  1.00 36.86           H  
ATOM   4157  C   LEU A 270     -21.183 -16.406 -13.226  1.00 36.86           C  
ATOM   4158  CB  LEU A 270     -22.037 -18.828 -13.321  1.00 36.86           C  
ATOM   4159  HB2 LEU A 270     -21.594 -18.780 -12.326  1.00 36.86           H  
ATOM   4160  HB3 LEU A 270     -21.381 -19.450 -13.930  1.00 36.86           H  
ATOM   4161  O   LEU A 270     -20.039 -16.696 -12.869  1.00 36.86           O  
ATOM   4162  CG  LEU A 270     -23.448 -19.450 -13.216  1.00 36.86           C  
ATOM   4163  HG  LEU A 270     -24.191 -18.815 -13.698  1.00 36.86           H  
ATOM   4164  CD1 LEU A 270     -23.498 -20.807 -13.913  1.00 36.86           C  
ATOM   4165 HD11 LEU A 270     -24.506 -21.215 -13.842  1.00 36.86           H  
ATOM   4166 HD12 LEU A 270     -23.248 -20.676 -14.966  1.00 36.86           H  
ATOM   4167 HD13 LEU A 270     -22.786 -21.492 -13.454  1.00 36.86           H  
ATOM   4168  CD2 LEU A 270     -23.852 -19.634 -11.751  1.00 36.86           C  
ATOM   4169 HD21 LEU A 270     -24.853 -20.063 -11.700  1.00 36.86           H  
ATOM   4170 HD22 LEU A 270     -23.144 -20.283 -11.237  1.00 36.86           H  
ATOM   4171 HD23 LEU A 270     -23.878 -18.659 -11.263  1.00 36.86           H  
ATOM   4172  N   ASP A 271     -21.705 -15.191 -13.142  1.00 42.88           N  
ATOM   4173  H   ASP A 271     -22.598 -15.028 -13.586  1.00 42.88           H  
ATOM   4174  CA  ASP A 271     -21.097 -14.077 -12.461  1.00 42.88           C  
ATOM   4175  HA  ASP A 271     -20.195 -13.788 -13.000  1.00 42.88           H  
ATOM   4176  C   ASP A 271     -20.690 -14.530 -11.051  1.00 42.88           C  
ATOM   4177  CB  ASP A 271     -22.077 -12.890 -12.476  1.00 42.88           C  
ATOM   4178  HB2 ASP A 271     -23.080 -13.230 -12.216  1.00 42.88           H  
ATOM   4179  HB3 ASP A 271     -21.759 -12.170 -11.722  1.00 42.88           H  
ATOM   4180  O   ASP A 271     -21.501 -14.717 -10.145  1.00 42.88           O  
ATOM   4181  CG  ASP A 271     -22.093 -12.136 -13.812  1.00 42.88           C  
ATOM   4182  OD1 ASP A 271     -20.992 -11.986 -14.393  1.00 42.88           O  
ATOM   4183  OD2 ASP A 271     -23.169 -11.630 -14.190  1.00 42.88           O  
ATOM   4184  N   LEU A 272     -19.377 -14.691 -10.866  1.00 41.02           N  
ATOM   4185  H   LEU A 272     -18.821 -14.686 -11.710  1.00 41.02           H  
ATOM   4186  CA  LEU A 272     -18.701 -14.951  -9.596  1.00 41.02           C  
ATOM   4187  HA  LEU A 272     -18.823 -16.014  -9.386  1.00 41.02           H  
ATOM   4188  C   LEU A 272     -19.281 -14.181  -8.376  1.00 41.02           C  
ATOM   4189  CB  LEU A 272     -17.201 -14.632  -9.797  1.00 41.02           C  
ATOM   4190  HB2 LEU A 272     -16.988 -13.672  -9.325  1.00 41.02           H  
ATOM   4191  HB3 LEU A 272     -16.974 -14.517 -10.857  1.00 41.02           H  
ATOM   4192  O   LEU A 272     -19.237 -14.736  -7.268  1.00 41.02           O  
ATOM   4193  CG  LEU A 272     -16.260 -15.704  -9.226  1.00 41.02           C  
ATOM   4194  HG  LEU A 272     -16.636 -16.047  -8.262  1.00 41.02           H  
ATOM   4195  CD1 LEU A 272     -16.129 -16.897 -10.178  1.00 41.02           C  
ATOM   4196 HD11 LEU A 272     -15.487 -17.659  -9.735  1.00 41.02           H  
ATOM   4197 HD12 LEU A 272     -17.112 -17.333 -10.359  1.00 41.02           H  
ATOM   4198 HD13 LEU A 272     -15.712 -16.580 -11.133  1.00 41.02           H  
ATOM   4199  CD2 LEU A 272     -14.862 -15.117  -9.016  1.00 41.02           C  
ATOM   4200 HD21 LEU A 272     -14.465 -14.758  -9.966  1.00 41.02           H  
ATOM   4201 HD22 LEU A 272     -14.918 -14.291  -8.307  1.00 41.02           H  
ATOM   4202 HD23 LEU A 272     -14.202 -15.884  -8.612  1.00 41.02           H  
ATOM   4203  N   PRO A 273     -19.829 -12.946  -8.502  1.00 45.96           N  
ATOM   4204  CA  PRO A 273     -20.526 -12.300  -7.389  1.00 45.96           C  
ATOM   4205  HA  PRO A 273     -19.827 -12.191  -6.561  1.00 45.96           H  
ATOM   4206  C   PRO A 273     -21.751 -13.062  -6.852  1.00 45.96           C  
ATOM   4207  CB  PRO A 273     -20.891 -10.888  -7.861  1.00 45.96           C  
ATOM   4208  HB2 PRO A 273     -20.136 -10.183  -7.512  1.00 45.96           H  
ATOM   4209  HB3 PRO A 273     -21.878 -10.580  -7.515  1.00 45.96           H  
ATOM   4210  O   PRO A 273     -21.933 -13.067  -5.638  1.00 45.96           O  
ATOM   4211  CG  PRO A 273     -20.835 -10.980  -9.377  1.00 45.96           C  
ATOM   4212  HG2 PRO A 273     -20.634 -10.015  -9.841  1.00 45.96           H  
ATOM   4213  HG3 PRO A 273     -21.776 -11.400  -9.732  1.00 45.96           H  
ATOM   4214  CD  PRO A 273     -19.692 -11.965  -9.580  1.00 45.96           C  
ATOM   4215  HD2 PRO A 273     -18.745 -11.441  -9.454  1.00 45.96           H  
ATOM   4216  HD3 PRO A 273     -19.734 -12.349 -10.600  1.00 45.96           H  
ATOM   4217  N   GLU A 274     -22.552 -13.763  -7.659  1.00 43.84           N  
ATOM   4218  H   GLU A 274     -22.366 -13.813  -8.650  1.00 43.84           H  
ATOM   4219  CA  GLU A 274     -23.751 -14.452  -7.139  1.00 43.84           C  
ATOM   4220  HA  GLU A 274     -24.327 -13.759  -6.526  1.00 43.84           H  
ATOM   4221  C   GLU A 274     -23.397 -15.651  -6.249  1.00 43.84           C  
ATOM   4222  CB  GLU A 274     -24.655 -14.932  -8.278  1.00 43.84           C  
ATOM   4223  HB2 GLU A 274     -25.415 -15.580  -7.839  1.00 43.84           H  
ATOM   4224  HB3 GLU A 274     -24.071 -15.517  -8.988  1.00 43.84           H  
ATOM   4225  O   GLU A 274     -24.030 -15.904  -5.217  1.00 43.84           O  
ATOM   4226  CG  GLU A 274     -25.365 -13.780  -9.000  1.00 43.84           C  
ATOM   4227  HG2 GLU A 274     -24.632 -13.221  -9.581  1.00 43.84           H  
ATOM   4228  HG3 GLU A 274     -25.786 -13.111  -8.250  1.00 43.84           H  
ATOM   4229  CD  GLU A 274     -26.492 -14.279  -9.919  1.00 43.84           C  
ATOM   4230  OE1 GLU A 274     -27.338 -13.435 -10.285  1.00 43.84           O  
ATOM   4231  OE2 GLU A 274     -26.522 -15.498 -10.210  1.00 43.84           O  
ATOM   4232  N   LEU A 275     -22.329 -16.375  -6.595  1.00 40.76           N  
ATOM   4233  H   LEU A 275     -21.861 -16.136  -7.458  1.00 40.76           H  
ATOM   4234  CA  LEU A 275     -21.889 -17.535  -5.818  1.00 40.76           C  
ATOM   4235  HA  LEU A 275     -22.771 -18.142  -5.612  1.00 40.76           H  
ATOM   4236  C   LEU A 275     -21.290 -17.116  -4.469  1.00 40.76           C  
ATOM   4237  CB  LEU A 275     -20.916 -18.364  -6.670  1.00 40.76           C  
ATOM   4238  HB2 LEU A 275     -19.918 -17.928  -6.624  1.00 40.76           H  
ATOM   4239  HB3 LEU A 275     -21.240 -18.305  -7.709  1.00 40.76           H  
ATOM   4240  O   LEU A 275     -21.494 -17.778  -3.453  1.00 40.76           O  
ATOM   4241  CG  LEU A 275     -20.893 -19.846  -6.238  1.00 40.76           C  
ATOM   4242  HG  LEU A 275     -21.666 -20.036  -5.494  1.00 40.76           H  
ATOM   4243  CD1 LEU A 275     -21.170 -20.748  -7.441  1.00 40.76           C  
ATOM   4244 HD11 LEU A 275     -20.412 -20.595  -8.209  1.00 40.76           H  
ATOM   4245 HD12 LEU A 275     -22.150 -20.510  -7.854  1.00 40.76           H  
ATOM   4246 HD13 LEU A 275     -21.168 -21.792  -7.128  1.00 40.76           H  
ATOM   4247  CD2 LEU A 275     -19.545 -20.241  -5.634  1.00 40.76           C  
ATOM   4248 HD21 LEU A 275     -19.575 -21.287  -5.328  1.00 40.76           H  
ATOM   4249 HD22 LEU A 275     -19.349 -19.624  -4.757  1.00 40.76           H  
ATOM   4250 HD23 LEU A 275     -18.751 -20.099  -6.366  1.00 40.76           H  
ATOM   4251  N   THR A 276     -20.594 -15.978  -4.444  1.00 43.45           N  
ATOM   4252  H   THR A 276     -20.536 -15.446  -5.301  1.00 43.45           H  
ATOM   4253  CA  THR A 276     -20.064 -15.408  -3.200  1.00 43.45           C  
ATOM   4254  HA  THR A 276     -19.641 -16.220  -2.609  1.00 43.45           H  
ATOM   4255  C   THR A 276     -21.169 -14.811  -2.330  1.00 43.45           C  
ATOM   4256  CB  THR A 276     -18.931 -14.401  -3.450  1.00 43.45           C  
ATOM   4257  HB  THR A 276     -18.787 -13.805  -2.549  1.00 43.45           H  
ATOM   4258  O   THR A 276     -21.174 -15.076  -1.131  1.00 43.45           O  
ATOM   4259  CG2 THR A 276     -17.611 -15.106  -3.760  1.00 43.45           C  
ATOM   4260 HG21 THR A 276     -17.688 -15.659  -4.697  1.00 43.45           H  
ATOM   4261 HG22 THR A 276     -17.364 -15.798  -2.955  1.00 43.45           H  
ATOM   4262 HG23 THR A 276     -16.814 -14.367  -3.844  1.00 43.45           H  
ATOM   4263  OG1 THR A 276     -19.191 -13.537  -4.529  1.00 43.45           O  
ATOM   4264  HG1 THR A 276     -19.329 -14.052  -5.328  1.00 43.45           H  
ATOM   4265  N   GLN A 277     -22.146 -14.107  -2.913  1.00 47.69           N  
ATOM   4266  H   GLN A 277     -22.074 -13.900  -3.899  1.00 47.69           H  
ATOM   4267  CA  GLN A 277     -23.284 -13.538  -2.179  1.00 47.69           C  
ATOM   4268  HA  GLN A 277     -22.908 -12.946  -1.345  1.00 47.69           H  
ATOM   4269  C   GLN A 277     -24.218 -14.605  -1.595  1.00 47.69           C  
ATOM   4270  CB  GLN A 277     -24.088 -12.611  -3.096  1.00 47.69           C  
ATOM   4271  HB2 GLN A 277     -25.050 -12.404  -2.628  1.00 47.69           H  
ATOM   4272  HB3 GLN A 277     -24.275 -13.111  -4.047  1.00 47.69           H  
ATOM   4273  O   GLN A 277     -24.633 -14.502  -0.439  1.00 47.69           O  
ATOM   4274  CG  GLN A 277     -23.382 -11.271  -3.343  1.00 47.69           C  
ATOM   4275  HG2 GLN A 277     -23.270 -10.742  -2.397  1.00 47.69           H  
ATOM   4276  HG3 GLN A 277     -22.388 -11.440  -3.757  1.00 47.69           H  
ATOM   4277  CD  GLN A 277     -24.173 -10.384  -4.299  1.00 47.69           C  
ATOM   4278  NE2 GLN A 277     -23.575  -9.348  -4.843  1.00 47.69           N  
ATOM   4279 HE21 GLN A 277     -22.603  -9.146  -4.657  1.00 47.69           H  
ATOM   4280 HE22 GLN A 277     -24.157  -8.806  -5.466  1.00 47.69           H  
ATOM   4281  OE1 GLN A 277     -25.344 -10.583  -4.561  1.00 47.69           O  
ATOM   4282  N   SER A 278     -24.537 -15.653  -2.360  1.00 49.74           N  
ATOM   4283  H   SER A 278     -24.221 -15.667  -3.319  1.00 49.74           H  
ATOM   4284  CA  SER A 278     -25.379 -16.752  -1.868  1.00 49.74           C  
ATOM   4285  HA  SER A 278     -26.285 -16.322  -1.442  1.00 49.74           H  
ATOM   4286  C   SER A 278     -24.694 -17.545  -0.755  1.00 49.74           C  
ATOM   4287  CB  SER A 278     -25.804 -17.681  -3.006  1.00 49.74           C  
ATOM   4288  HB2 SER A 278     -26.394 -18.501  -2.595  1.00 49.74           H  
ATOM   4289  HB3 SER A 278     -26.422 -17.127  -3.714  1.00 49.74           H  
ATOM   4290  O   SER A 278     -25.355 -17.934   0.210  1.00 49.74           O  
ATOM   4291  OG  SER A 278     -24.684 -18.208  -3.681  1.00 49.74           O  
ATOM   4292  HG  SER A 278     -24.417 -17.548  -4.325  1.00 49.74           H  
ATOM   4293  N   PHE A 279     -23.371 -17.731  -0.835  1.00 45.55           N  
ATOM   4294  H   PHE A 279     -22.891 -17.448  -1.678  1.00 45.55           H  
ATOM   4295  CA  PHE A 279     -22.600 -18.336   0.246  1.00 45.55           C  
ATOM   4296  HA  PHE A 279     -23.080 -19.273   0.527  1.00 45.55           H  
ATOM   4297  C   PHE A 279     -22.588 -17.448   1.490  1.00 45.55           C  
ATOM   4298  CB  PHE A 279     -21.174 -18.656  -0.213  1.00 45.55           C  
ATOM   4299  HB2 PHE A 279     -20.657 -17.732  -0.470  1.00 45.55           H  
ATOM   4300  HB3 PHE A 279     -21.224 -19.268  -1.114  1.00 45.55           H  
ATOM   4301  O   PHE A 279     -22.893 -17.944   2.571  1.00 45.55           O  
ATOM   4302  CG  PHE A 279     -20.379 -19.406   0.841  1.00 45.55           C  
ATOM   4303  CD1 PHE A 279     -19.567 -18.709   1.757  1.00 45.55           C  
ATOM   4304  HD1 PHE A 279     -19.494 -17.632   1.702  1.00 45.55           H  
ATOM   4305  CD2 PHE A 279     -20.487 -20.807   0.934  1.00 45.55           C  
ATOM   4306  HD2 PHE A 279     -21.114 -21.345   0.238  1.00 45.55           H  
ATOM   4307  CE1 PHE A 279     -18.866 -19.409   2.756  1.00 45.55           C  
ATOM   4308  HE1 PHE A 279     -18.257 -18.869   3.465  1.00 45.55           H  
ATOM   4309  CE2 PHE A 279     -19.783 -21.507   1.929  1.00 45.55           C  
ATOM   4310  HE2 PHE A 279     -19.868 -22.582   1.994  1.00 45.55           H  
ATOM   4311  CZ  PHE A 279     -18.973 -20.808   2.841  1.00 45.55           C  
ATOM   4312  HZ  PHE A 279     -18.439 -21.343   3.613  1.00 45.55           H  
ATOM   4313  N   THR A 280     -22.300 -16.147   1.360  1.00 47.13           N  
ATOM   4314  H   THR A 280     -22.074 -15.761   0.454  1.00 47.13           H  
ATOM   4315  CA  THR A 280     -22.303 -15.244   2.519  1.00 47.13           C  
ATOM   4316  HA  THR A 280     -21.638 -15.662   3.275  1.00 47.13           H  
ATOM   4317  C   THR A 280     -23.677 -15.174   3.160  1.00 47.13           C  
ATOM   4318  CB  THR A 280     -21.807 -13.826   2.204  1.00 47.13           C  
ATOM   4319  HB  THR A 280     -22.012 -13.180   3.058  1.00 47.13           H  
ATOM   4320  O   THR A 280     -23.749 -15.270   4.376  1.00 47.13           O  
ATOM   4321  CG2 THR A 280     -20.300 -13.810   1.956  1.00 47.13           C  
ATOM   4322 HG21 THR A 280     -19.777 -14.151   2.850  1.00 47.13           H  
ATOM   4323 HG22 THR A 280     -19.982 -12.793   1.726  1.00 47.13           H  
ATOM   4324 HG23 THR A 280     -20.046 -14.461   1.119  1.00 47.13           H  
ATOM   4325  OG1 THR A 280     -22.425 -13.279   1.066  1.00 47.13           O  
ATOM   4326  HG1 THR A 280     -23.328 -13.035   1.280  1.00 47.13           H  
ATOM   4327  N   ARG A 281     -24.759 -15.109   2.373  1.00 49.39           N  
ATOM   4328  H   ARG A 281     -24.621 -15.038   1.375  1.00 49.39           H  
ATOM   4329  CA  ARG A 281     -26.129 -15.049   2.896  1.00 49.39           C  
ATOM   4330  HA  ARG A 281     -26.174 -14.250   3.636  1.00 49.39           H  
ATOM   4331  C   ARG A 281     -26.532 -16.329   3.630  1.00 49.39           C  
ATOM   4332  CB  ARG A 281     -27.099 -14.696   1.763  1.00 49.39           C  
ATOM   4333  HB2 ARG A 281     -26.755 -13.785   1.272  1.00 49.39           H  
ATOM   4334  HB3 ARG A 281     -27.123 -15.501   1.029  1.00 49.39           H  
ATOM   4335  O   ARG A 281     -26.953 -16.262   4.782  1.00 49.39           O  
ATOM   4336  CG  ARG A 281     -28.507 -14.456   2.315  1.00 49.39           C  
ATOM   4337  HG2 ARG A 281     -28.887 -15.378   2.755  1.00 49.39           H  
ATOM   4338  HG3 ARG A 281     -28.478 -13.684   3.084  1.00 49.39           H  
ATOM   4339  CD  ARG A 281     -29.456 -14.021   1.202  1.00 49.39           C  
ATOM   4340  HD2 ARG A 281     -29.131 -13.054   0.819  1.00 49.39           H  
ATOM   4341  HD3 ARG A 281     -29.427 -14.758   0.400  1.00 49.39           H  
ATOM   4342  NE  ARG A 281     -30.824 -13.924   1.721  1.00 49.39           N  
ATOM   4343  HE  ARG A 281     -30.996 -14.337   2.627  1.00 49.39           H  
ATOM   4344  NH1 ARG A 281     -31.803 -12.985  -0.139  1.00 49.39           N  
ATOM   4345 HH11 ARG A 281     -30.918 -13.013  -0.623  1.00 49.39           H  
ATOM   4346 HH12 ARG A 281     -32.623 -12.585  -0.573  1.00 49.39           H  
ATOM   4347  NH2 ARG A 281     -33.005 -13.348   1.715  1.00 49.39           N  
ATOM   4348 HH21 ARG A 281     -33.831 -12.955   1.285  1.00 49.39           H  
ATOM   4349 HH22 ARG A 281     -33.051 -13.727   2.650  1.00 49.39           H  
ATOM   4350  CZ  ARG A 281     -31.867 -13.418   1.094  1.00 49.39           C  
ATOM   4351  N   LYS A 282     -26.338 -17.500   3.009  1.00 51.86           N  
ATOM   4352  H   LYS A 282     -25.974 -17.488   2.067  1.00 51.86           H  
ATOM   4353  CA  LYS A 282     -26.628 -18.794   3.657  1.00 51.86           C  
ATOM   4354  HA  LYS A 282     -27.660 -18.791   4.009  1.00 51.86           H  
ATOM   4355  C   LYS A 282     -25.763 -19.015   4.895  1.00 51.86           C  
ATOM   4356  CB  LYS A 282     -26.425 -19.954   2.672  1.00 51.86           C  
ATOM   4357  HB2 LYS A 282     -25.465 -19.844   2.167  1.00 51.86           H  
ATOM   4358  HB3 LYS A 282     -26.410 -20.886   3.236  1.00 51.86           H  
ATOM   4359  O   LYS A 282     -26.217 -19.621   5.863  1.00 51.86           O  
ATOM   4360  CG  LYS A 282     -27.558 -20.038   1.643  1.00 51.86           C  
ATOM   4361  HG2 LYS A 282     -28.508 -20.136   2.170  1.00 51.86           H  
ATOM   4362  HG3 LYS A 282     -27.586 -19.127   1.045  1.00 51.86           H  
ATOM   4363  CD  LYS A 282     -27.367 -21.249   0.722  1.00 51.86           C  
ATOM   4364  HD2 LYS A 282     -27.333 -22.157   1.324  1.00 51.86           H  
ATOM   4365  HD3 LYS A 282     -26.431 -21.138   0.175  1.00 51.86           H  
ATOM   4366  CE  LYS A 282     -28.540 -21.322  -0.261  1.00 51.86           C  
ATOM   4367  HE2 LYS A 282     -29.468 -21.350   0.310  1.00 51.86           H  
ATOM   4368  HE3 LYS A 282     -28.552 -20.406  -0.851  1.00 51.86           H  
ATOM   4369  NZ  LYS A 282     -28.455 -22.505  -1.154  1.00 51.86           N  
ATOM   4370  HZ1 LYS A 282     -27.607 -22.478  -1.701  1.00 51.86           H  
ATOM   4371  HZ2 LYS A 282     -29.240 -22.511  -1.789  1.00 51.86           H  
ATOM   4372  HZ3 LYS A 282     -28.483 -23.361  -0.617  1.00 51.86           H  
ATOM   4373  N   PHE A 283     -24.523 -18.530   4.865  1.00 47.96           N  
ATOM   4374  H   PHE A 283     -24.190 -18.089   4.019  1.00 47.96           H  
ATOM   4375  CA  PHE A 283     -23.632 -18.573   6.013  1.00 47.96           C  
ATOM   4376  HA  PHE A 283     -23.625 -19.589   6.407  1.00 47.96           H  
ATOM   4377  C   PHE A 283     -24.145 -17.668   7.137  1.00 47.96           C  
ATOM   4378  CB  PHE A 283     -22.200 -18.225   5.581  1.00 47.96           C  
ATOM   4379  HB2 PHE A 283     -22.158 -17.195   5.225  1.00 47.96           H  
ATOM   4380  HB3 PHE A 283     -21.906 -18.879   4.760  1.00 47.96           H  
ATOM   4381  O   PHE A 283     -24.284 -18.141   8.259  1.00 47.96           O  
ATOM   4382  CG  PHE A 283     -21.212 -18.409   6.706  1.00 47.96           C  
ATOM   4383  CD1 PHE A 283     -20.918 -17.338   7.571  1.00 47.96           C  
ATOM   4384  HD1 PHE A 283     -21.337 -16.360   7.390  1.00 47.96           H  
ATOM   4385  CD2 PHE A 283     -20.687 -19.689   6.957  1.00 47.96           C  
ATOM   4386  HD2 PHE A 283     -20.921 -20.509   6.295  1.00 47.96           H  
ATOM   4387  CE1 PHE A 283     -20.159 -17.569   8.730  1.00 47.96           C  
ATOM   4388  HE1 PHE A 283     -20.002 -16.774   9.443  1.00 47.96           H  
ATOM   4389  CE2 PHE A 283     -19.925 -19.918   8.113  1.00 47.96           C  
ATOM   4390  HE2 PHE A 283     -19.575 -20.913   8.344  1.00 47.96           H  
ATOM   4391  CZ  PHE A 283     -19.703 -18.867   9.016  1.00 47.96           C  
ATOM   4392  HZ  PHE A 283     -19.242 -19.077   9.970  1.00 47.96           H  
ATOM   4393  N   THR A 284     -24.492 -16.410   6.848  1.00 50.90           N  
ATOM   4394  H   THR A 284     -24.383 -16.065   5.905  1.00 50.90           H  
ATOM   4395  CA  THR A 284     -24.998 -15.467   7.854  1.00 50.90           C  
ATOM   4396  HA  THR A 284     -24.290 -15.436   8.682  1.00 50.90           H  
ATOM   4397  C   THR A 284     -26.329 -15.901   8.454  1.00 50.90           C  
ATOM   4398  CB  THR A 284     -25.142 -14.035   7.314  1.00 50.90           C  
ATOM   4399  HB  THR A 284     -25.697 -13.440   8.039  1.00 50.90           H  
ATOM   4400  O   THR A 284     -26.488 -15.762   9.657  1.00 50.90           O  
ATOM   4401  CG2 THR A 284     -23.779 -13.373   7.105  1.00 50.90           C  
ATOM   4402 HG21 THR A 284     -23.153 -13.976   6.447  1.00 50.90           H  
ATOM   4403 HG22 THR A 284     -23.281 -13.260   8.068  1.00 50.90           H  
ATOM   4404 HG23 THR A 284     -23.922 -12.387   6.664  1.00 50.90           H  
ATOM   4405  OG1 THR A 284     -25.823 -13.986   6.082  1.00 50.90           O  
ATOM   4406  HG1 THR A 284     -26.611 -14.531   6.130  1.00 50.90           H  
ATOM   4407  N   GLU A 285     -27.251 -16.464   7.664  1.00 51.90           N  
ATOM   4408  H   GLU A 285     -27.071 -16.541   6.673  1.00 51.90           H  
ATOM   4409  CA  GLU A 285     -28.554 -16.946   8.156  1.00 51.90           C  
ATOM   4410  HA  GLU A 285     -29.036 -16.167   8.747  1.00 51.90           H  
ATOM   4411  C   GLU A 285     -28.398 -18.161   9.083  1.00 51.90           C  
ATOM   4412  CB  GLU A 285     -29.468 -17.294   6.964  1.00 51.90           C  
ATOM   4413  HB2 GLU A 285     -28.894 -17.888   6.252  1.00 51.90           H  
ATOM   4414  HB3 GLU A 285     -30.298 -17.903   7.323  1.00 51.90           H  
ATOM   4415  O   GLU A 285     -28.993 -18.208  10.157  1.00 51.90           O  
ATOM   4416  CG  GLU A 285     -30.057 -16.053   6.259  1.00 51.90           C  
ATOM   4417  HG2 GLU A 285     -29.247 -15.358   6.041  1.00 51.90           H  
ATOM   4418  HG3 GLU A 285     -30.742 -15.556   6.946  1.00 51.90           H  
ATOM   4419  CD  GLU A 285     -30.795 -16.373   4.939  1.00 51.90           C  
ATOM   4420  OE1 GLU A 285     -31.206 -15.407   4.237  1.00 51.90           O  
ATOM   4421  OE2 GLU A 285     -30.858 -17.566   4.562  1.00 51.90           O  
ATOM   4422  N   LYS A 286     -27.541 -19.132   8.730  1.00 51.46           N  
ATOM   4423  H   LYS A 286     -27.075 -19.068   7.836  1.00 51.46           H  
ATOM   4424  CA  LYS A 286     -27.234 -20.246   9.644  1.00 51.46           C  
ATOM   4425  HA  LYS A 286     -28.170 -20.650  10.027  1.00 51.46           H  
ATOM   4426  C   LYS A 286     -26.471 -19.781  10.885  1.00 51.46           C  
ATOM   4427  CB  LYS A 286     -26.460 -21.356   8.920  1.00 51.46           C  
ATOM   4428  HB2 LYS A 286     -26.016 -22.004   9.676  1.00 51.46           H  
ATOM   4429  HB3 LYS A 286     -25.656 -20.926   8.323  1.00 51.46           H  
ATOM   4430  O   LYS A 286     -26.631 -20.366  11.952  1.00 51.46           O  
ATOM   4431  CG  LYS A 286     -27.385 -22.205   8.039  1.00 51.46           C  
ATOM   4432  HG2 LYS A 286     -27.712 -21.623   7.178  1.00 51.46           H  
ATOM   4433  HG3 LYS A 286     -28.261 -22.494   8.621  1.00 51.46           H  
ATOM   4434  CD  LYS A 286     -26.669 -23.478   7.569  1.00 51.46           C  
ATOM   4435  HD2 LYS A 286     -26.301 -24.014   8.444  1.00 51.46           H  
ATOM   4436  HD3 LYS A 286     -25.828 -23.208   6.930  1.00 51.46           H  
ATOM   4437  CE  LYS A 286     -27.655 -24.367   6.804  1.00 51.46           C  
ATOM   4438  HE2 LYS A 286     -28.572 -24.435   7.389  1.00 51.46           H  
ATOM   4439  HE3 LYS A 286     -27.907 -23.881   5.861  1.00 51.46           H  
ATOM   4440  NZ  LYS A 286     -27.113 -25.730   6.573  1.00 51.46           N  
ATOM   4441  HZ1 LYS A 286     -26.926 -26.178   7.459  1.00 51.46           H  
ATOM   4442  HZ2 LYS A 286     -27.794 -26.300   6.093  1.00 51.46           H  
ATOM   4443  HZ3 LYS A 286     -26.259 -25.700   6.034  1.00 51.46           H  
ATOM   4444  N   TRP A 287     -25.634 -18.754  10.749  1.00 46.26           N  
ATOM   4445  H   TRP A 287     -25.521 -18.343   9.833  1.00 46.26           H  
ATOM   4446  CA  TRP A 287     -24.824 -18.241  11.849  1.00 46.26           C  
ATOM   4447  HA  TRP A 287     -24.426 -19.089  12.405  1.00 46.26           H  
ATOM   4448  C   TRP A 287     -25.637 -17.414  12.843  1.00 46.26           C  
ATOM   4449  CB  TRP A 287     -23.637 -17.444  11.301  1.00 46.26           C  
ATOM   4450  HB2 TRP A 287     -23.204 -17.988  10.462  1.00 46.26           H  
ATOM   4451  HB3 TRP A 287     -23.971 -16.470  10.945  1.00 46.26           H  
ATOM   4452  O   TRP A 287     -25.478 -17.603  14.045  1.00 46.26           O  
ATOM   4453  CG  TRP A 287     -22.538 -17.280  12.294  1.00 46.26           C  
ATOM   4454  CD1 TRP A 287     -22.278 -16.186  13.044  1.00 46.26           C  
ATOM   4455  HD1 TRP A 287     -22.853 -15.272  13.020  1.00 46.26           H  
ATOM   4456  CD2 TRP A 287     -21.592 -18.300  12.722  1.00 46.26           C  
ATOM   4457  CE2 TRP A 287     -20.761 -17.743  13.738  1.00 46.26           C  
ATOM   4458  CE3 TRP A 287     -21.383 -19.653  12.374  1.00 46.26           C  
ATOM   4459  HE3 TRP A 287     -22.015 -20.102  11.622  1.00 46.26           H  
ATOM   4460  NE1 TRP A 287     -21.220 -16.450  13.895  1.00 46.26           N  
ATOM   4461  HE1 TRP A 287     -20.926 -15.814  14.622  1.00 46.26           H  
ATOM   4462  CH2 TRP A 287     -19.575 -19.837  14.003  1.00 46.26           C  
ATOM   4463  HH2 TRP A 287     -18.818 -20.430  14.495  1.00 46.26           H  
ATOM   4464  CZ2 TRP A 287     -19.762 -18.494  14.373  1.00 46.26           C  
ATOM   4465  HZ2 TRP A 287     -19.161 -18.046  15.151  1.00 46.26           H  
ATOM   4466  CZ3 TRP A 287     -20.385 -20.416  13.008  1.00 46.26           C  
ATOM   4467  HZ3 TRP A 287     -20.249 -21.453  12.741  1.00 46.26           H  
ATOM   4468  N   SER A 288     -26.542 -16.553  12.367  1.00 50.93           N  
ATOM   4469  H   SER A 288     -26.664 -16.457  11.369  1.00 50.93           H  
ATOM   4470  CA  SER A 288     -27.428 -15.766  13.230  1.00 50.93           C  
ATOM   4471  HA  SER A 288     -26.814 -15.190  13.922  1.00 50.93           H  
ATOM   4472  C   SER A 288     -28.346 -16.656  14.068  1.00 50.93           C  
ATOM   4473  CB  SER A 288     -28.257 -14.773  12.408  1.00 50.93           C  
ATOM   4474  HB2 SER A 288     -27.588 -14.101  11.872  1.00 50.93           H  
ATOM   4475  HB3 SER A 288     -28.878 -14.186  13.085  1.00 50.93           H  
ATOM   4476  O   SER A 288     -28.593 -16.343  15.231  1.00 50.93           O  
ATOM   4477  OG  SER A 288     -29.084 -15.446  11.482  1.00 50.93           O  
ATOM   4478  HG  SER A 288     -29.760 -14.845  11.160  1.00 50.93           H  
ATOM   4479  N   ALA A 289     -28.779 -17.797  13.517  1.00 50.94           N  
ATOM   4480  H   ALA A 289     -28.636 -17.929  12.526  1.00 50.94           H  
ATOM   4481  CA  ALA A 289     -29.543 -18.803  14.251  1.00 50.94           C  
ATOM   4482  HA  ALA A 289     -30.415 -18.323  14.695  1.00 50.94           H  
ATOM   4483  C   ALA A 289     -28.734 -19.437  15.399  1.00 50.94           C  
ATOM   4484  CB  ALA A 289     -30.029 -19.858  13.250  1.00 50.94           C  
ATOM   4485  HB1 ALA A 289     -30.707 -20.547  13.753  1.00 50.94           H  
ATOM   4486  HB2 ALA A 289     -29.183 -20.418  12.850  1.00 50.94           H  
ATOM   4487  HB3 ALA A 289     -30.561 -19.376  12.431  1.00 50.94           H  
ATOM   4488  O   ALA A 289     -29.269 -19.663  16.479  1.00 50.94           O  
ATOM   4489  N   LEU A 290     -27.434 -19.681  15.196  1.00 45.08           N  
ATOM   4490  H   LEU A 290     -27.049 -19.454  14.290  1.00 45.08           H  
ATOM   4491  CA  LEU A 290     -26.533 -20.225  16.222  1.00 45.08           C  
ATOM   4492  HA  LEU A 290     -27.055 -21.006  16.775  1.00 45.08           H  
ATOM   4493  C   LEU A 290     -26.104 -19.184  17.266  1.00 45.08           C  
ATOM   4494  CB  LEU A 290     -25.305 -20.833  15.517  1.00 45.08           C  
ATOM   4495  HB2 LEU A 290     -25.084 -20.248  14.624  1.00 45.08           H  
ATOM   4496  HB3 LEU A 290     -24.433 -20.760  16.167  1.00 45.08           H  
ATOM   4497  O   LEU A 290     -25.739 -19.558  18.377  1.00 45.08           O  
ATOM   4498  CG  LEU A 290     -25.516 -22.309  15.137  1.00 45.08           C  
ATOM   4499  HG  LEU A 290     -26.560 -22.481  14.878  1.00 45.08           H  
ATOM   4500  CD1 LEU A 290     -24.659 -22.682  13.926  1.00 45.08           C  
ATOM   4501 HD11 LEU A 290     -24.808 -23.734  13.684  1.00 45.08           H  
ATOM   4502 HD12 LEU A 290     -23.607 -22.495  14.144  1.00 45.08           H  
ATOM   4503 HD13 LEU A 290     -24.965 -22.077  13.073  1.00 45.08           H  
ATOM   4504  CD2 LEU A 290     -25.119 -23.230  16.295  1.00 45.08           C  
ATOM   4505 HD21 LEU A 290     -25.712 -22.979  17.175  1.00 45.08           H  
ATOM   4506 HD22 LEU A 290     -24.062 -23.110  16.533  1.00 45.08           H  
ATOM   4507 HD23 LEU A 290     -25.322 -24.267  16.028  1.00 45.08           H  
ATOM   4508  N   SER A 291     -26.114 -17.893  16.922  1.00 45.51           N  
ATOM   4509  H   SER A 291     -26.373 -17.656  15.975  1.00 45.51           H  
ATOM   4510  CA  SER A 291     -25.568 -16.827  17.767  1.00 45.51           C  
ATOM   4511  HA  SER A 291     -24.885 -17.283  18.483  1.00 45.51           H  
ATOM   4512  C   SER A 291     -26.602 -16.077  18.607  1.00 45.51           C  
ATOM   4513  CB  SER A 291     -24.730 -15.853  16.930  1.00 45.51           C  
ATOM   4514  HB2 SER A 291     -24.027 -16.416  16.317  1.00 45.51           H  
ATOM   4515  HB3 SER A 291     -24.161 -15.209  17.601  1.00 45.51           H  
ATOM   4516  O   SER A 291     -26.245 -15.049  19.184  1.00 45.51           O  
ATOM   4517  OG  SER A 291     -25.537 -15.046  16.094  1.00 45.51           O  
ATOM   4518  HG  SER A 291     -26.233 -14.662  16.631  1.00 45.51           H  
ATOM   4519  N   GLN A 292     -27.866 -16.514  18.672  1.00 51.48           N  
ATOM   4520  H   GLN A 292     -28.117 -17.366  18.190  1.00 51.48           H  
ATOM   4521  CA  GLN A 292     -28.874 -15.859  19.515  1.00 51.48           C  
ATOM   4522  HA  GLN A 292     -29.005 -14.837  19.162  1.00 51.48           H  
ATOM   4523  C   GLN A 292     -28.367 -15.793  20.971  1.00 51.48           C  
ATOM   4524  CB  GLN A 292     -30.238 -16.566  19.408  1.00 51.48           C  
ATOM   4525  HB2 GLN A 292     -30.118 -17.630  19.610  1.00 51.48           H  
ATOM   4526  HB3 GLN A 292     -30.894 -16.146  20.171  1.00 51.48           H  
ATOM   4527  O   GLN A 292     -28.238 -16.803  21.654  1.00 51.48           O  
ATOM   4528  CG  GLN A 292     -30.910 -16.373  18.035  1.00 51.48           C  
ATOM   4529  HG2 GLN A 292     -30.936 -15.310  17.795  1.00 51.48           H  
ATOM   4530  HG3 GLN A 292     -30.327 -16.885  17.270  1.00 51.48           H  
ATOM   4531  CD  GLN A 292     -32.342 -16.909  17.987  1.00 51.48           C  
ATOM   4532  NE2 GLN A 292     -33.077 -16.655  16.926  1.00 51.48           N  
ATOM   4533 HE21 GLN A 292     -32.709 -16.137  16.141  1.00 51.48           H  
ATOM   4534 HE22 GLN A 292     -34.020 -17.015  16.964  1.00 51.48           H  
ATOM   4535  OE1 GLN A 292     -32.840 -17.547  18.895  1.00 51.48           O  
ATOM   4536  N   GLY A 293     -27.991 -14.588  21.414  1.00 55.54           N  
ATOM   4537  H   GLY A 293     -28.050 -13.820  20.761  1.00 55.54           H  
ATOM   4538  CA  GLY A 293     -27.458 -14.304  22.753  1.00 55.54           C  
ATOM   4539  HA2 GLY A 293     -27.750 -13.292  23.035  1.00 55.54           H  
ATOM   4540  HA3 GLY A 293     -27.923 -14.988  23.463  1.00 55.54           H  
ATOM   4541  C   GLY A 293     -25.935 -14.419  22.940  1.00 55.54           C  
ATOM   4542  O   GLY A 293     -25.428 -13.934  23.950  1.00 55.54           O  
ATOM   4543  N   GLN A 294     -25.175 -14.985  21.995  1.00 60.88           N  
ATOM   4544  H   GLN A 294     -25.621 -15.291  21.142  1.00 60.88           H  
ATOM   4545  CA  GLN A 294     -23.722 -15.179  22.142  1.00 60.88           C  
ATOM   4546  HA  GLN A 294     -23.444 -14.983  23.177  1.00 60.88           H  
ATOM   4547  C   GLN A 294     -22.911 -14.200  21.284  1.00 60.88           C  
ATOM   4548  CB  GLN A 294     -23.329 -16.640  21.866  1.00 60.88           C  
ATOM   4549  HB2 GLN A 294     -23.772 -16.973  20.927  1.00 60.88           H  
ATOM   4550  HB3 GLN A 294     -22.244 -16.693  21.776  1.00 60.88           H  
ATOM   4551  O   GLN A 294     -23.017 -14.167  20.057  1.00 60.88           O  
ATOM   4552  CG  GLN A 294     -23.761 -17.569  23.013  1.00 60.88           C  
ATOM   4553  HG2 GLN A 294     -24.849 -17.599  23.067  1.00 60.88           H  
ATOM   4554  HG3 GLN A 294     -23.384 -17.169  23.955  1.00 60.88           H  
ATOM   4555  CD  GLN A 294     -23.247 -19.000  22.867  1.00 60.88           C  
ATOM   4556  NE2 GLN A 294     -23.347 -19.797  23.908  1.00 60.88           N  
ATOM   4557 HE21 GLN A 294     -23.789 -19.477  24.758  1.00 60.88           H  
ATOM   4558 HE22 GLN A 294     -23.013 -20.744  23.794  1.00 60.88           H  
ATOM   4559  OE1 GLN A 294     -22.728 -19.428  21.845  1.00 60.88           O  
ATOM   4560  N   ARG A 295     -22.034 -13.415  21.929  1.00 61.37           N  
ATOM   4561  H   ARG A 295     -21.955 -13.527  22.930  1.00 61.37           H  
ATOM   4562  CA  ARG A 295     -21.090 -12.529  21.228  1.00 61.37           C  
ATOM   4563  HA  ARG A 295     -21.635 -11.975  20.464  1.00 61.37           H  
ATOM   4564  C   ARG A 295     -20.039 -13.386  20.521  1.00 61.37           C  
ATOM   4565  CB  ARG A 295     -20.441 -11.528  22.201  1.00 61.37           C  
ATOM   4566  HB2 ARG A 295     -19.994 -12.075  23.031  1.00 61.37           H  
ATOM   4567  HB3 ARG A 295     -19.647 -10.998  21.675  1.00 61.37           H  
ATOM   4568  O   ARG A 295     -19.247 -14.057  21.174  1.00 61.37           O  
ATOM   4569  CG  ARG A 295     -21.425 -10.497  22.772  1.00 61.37           C  
ATOM   4570  HG2 ARG A 295     -22.226 -11.010  23.304  1.00 61.37           H  
ATOM   4571  HG3 ARG A 295     -21.854  -9.920  21.953  1.00 61.37           H  
ATOM   4572  CD  ARG A 295     -20.699  -9.552  23.741  1.00 61.37           C  
ATOM   4573  HD2 ARG A 295     -20.296 -10.140  24.566  1.00 61.37           H  
ATOM   4574  HD3 ARG A 295     -19.874  -9.075  23.211  1.00 61.37           H  
ATOM   4575  NE  ARG A 295     -21.604  -8.514  24.271  1.00 61.37           N  
ATOM   4576  HE  ARG A 295     -22.574  -8.577  23.998  1.00 61.37           H  
ATOM   4577  NH1 ARG A 295     -20.062  -7.372  25.541  1.00 61.37           N  
ATOM   4578 HH11 ARG A 295     -19.841  -6.626  26.184  1.00 61.37           H  
ATOM   4579 HH12 ARG A 295     -19.366  -8.065  25.306  1.00 61.37           H  
ATOM   4580  NH2 ARG A 295     -22.177  -6.666  25.475  1.00 61.37           N  
ATOM   4581 HH21 ARG A 295     -21.935  -5.928  26.121  1.00 61.37           H  
ATOM   4582 HH22 ARG A 295     -23.134  -6.758  25.165  1.00 61.37           H  
ATOM   4583  CZ  ARG A 295     -21.277  -7.526  25.089  1.00 61.37           C  
ATOM   4584  N   SER A 296     -20.011 -13.354  19.192  1.00 62.41           N  
ATOM   4585  H   SER A 296     -20.689 -12.783  18.708  1.00 62.41           H  
ATOM   4586  CA  SER A 296     -19.015 -14.062  18.378  1.00 62.41           C  
ATOM   4587  HA  SER A 296     -18.288 -14.529  19.043  1.00 62.41           H  
ATOM   4588  C   SER A 296     -18.233 -13.092  17.493  1.00 62.41           C  
ATOM   4589  CB  SER A 296     -19.655 -15.207  17.579  1.00 62.41           C  
ATOM   4590  HB2 SER A 296     -18.872 -15.733  17.032  1.00 62.41           H  
ATOM   4591  HB3 SER A 296     -20.117 -15.910  18.272  1.00 62.41           H  
ATOM   4592  O   SER A 296     -18.742 -12.041  17.102  1.00 62.41           O  
ATOM   4593  OG  SER A 296     -20.632 -14.750  16.660  1.00 62.41           O  
ATOM   4594  HG  SER A 296     -21.437 -14.562  17.148  1.00 62.41           H  
ATOM   4595  N   ARG A 297     -16.974 -13.422  17.190  1.00 59.49           N  
ATOM   4596  H   ARG A 297     -16.604 -14.271  17.593  1.00 59.49           H  
ATOM   4597  CA  ARG A 297     -16.119 -12.667  16.262  1.00 59.49           C  
ATOM   4598  HA  ARG A 297     -16.772 -12.065  15.631  1.00 59.49           H  
ATOM   4599  C   ARG A 297     -15.350 -13.606  15.336  1.00 59.49           C  
ATOM   4600  CB  ARG A 297     -15.201 -11.693  17.030  1.00 59.49           C  
ATOM   4601  HB2 ARG A 297     -15.817 -11.059  17.668  1.00 59.49           H  
ATOM   4602  HB3 ARG A 297     -14.686 -11.054  16.312  1.00 59.49           H  
ATOM   4603  O   ARG A 297     -14.975 -14.714  15.714  1.00 59.49           O  
ATOM   4604  CG  ARG A 297     -14.156 -12.409  17.894  1.00 59.49           C  
ATOM   4605  HG2 ARG A 297     -14.675 -13.078  18.581  1.00 59.49           H  
ATOM   4606  HG3 ARG A 297     -13.500 -12.996  17.251  1.00 59.49           H  
ATOM   4607  CD  ARG A 297     -13.298 -11.441  18.711  1.00 59.49           C  
ATOM   4608  HD2 ARG A 297     -13.932 -10.951  19.451  1.00 59.49           H  
ATOM   4609  HD3 ARG A 297     -12.878 -10.688  18.044  1.00 59.49           H  
ATOM   4610  NE  ARG A 297     -12.204 -12.160  19.383  1.00 59.49           N  
ATOM   4611  HE  ARG A 297     -12.052 -13.127  19.133  1.00 59.49           H  
ATOM   4612  NH1 ARG A 297     -11.372 -10.445  20.674  1.00 59.49           N  
ATOM   4613 HH11 ARG A 297     -10.694 -10.106  21.342  1.00 59.49           H  
ATOM   4614 HH12 ARG A 297     -12.097  -9.832  20.330  1.00 59.49           H  
ATOM   4615  NH2 ARG A 297     -10.463 -12.503  20.742  1.00 59.49           N  
ATOM   4616 HH21 ARG A 297     -10.443 -13.433  20.348  1.00 59.49           H  
ATOM   4617 HH22 ARG A 297      -9.825 -12.222  21.474  1.00 59.49           H  
ATOM   4618  CZ  ARG A 297     -11.359 -11.689  20.273  1.00 59.49           C  
ATOM   4619  N   LEU A 298     -15.091 -13.147  14.116  1.00 53.12           N  
ATOM   4620  H   LEU A 298     -15.408 -12.215  13.888  1.00 53.12           H  
ATOM   4621  CA  LEU A 298     -14.257 -13.851  13.140  1.00 53.12           C  
ATOM   4622  HA  LEU A 298     -14.571 -14.893  13.079  1.00 53.12           H  
ATOM   4623  C   LEU A 298     -12.782 -13.831  13.576  1.00 53.12           C  
ATOM   4624  CB  LEU A 298     -14.448 -13.181  11.767  1.00 53.12           C  
ATOM   4625  HB2 LEU A 298     -13.552 -13.329  11.164  1.00 53.12           H  
ATOM   4626  HB3 LEU A 298     -14.550 -12.106  11.912  1.00 53.12           H  
ATOM   4627  O   LEU A 298     -12.248 -12.768  13.891  1.00 53.12           O  
ATOM   4628  CG  LEU A 298     -15.666 -13.723  10.996  1.00 53.12           C  
ATOM   4629  HG  LEU A 298     -16.452 -14.017  11.692  1.00 53.12           H  
ATOM   4630  CD1 LEU A 298     -16.230 -12.662  10.053  1.00 53.12           C  
ATOM   4631 HD11 LEU A 298     -16.572 -11.803  10.630  1.00 53.12           H  
ATOM   4632 HD12 LEU A 298     -17.082 -13.069   9.510  1.00 53.12           H  
ATOM   4633 HD13 LEU A 298     -15.467 -12.340   9.344  1.00 53.12           H  
ATOM   4634  CD2 LEU A 298     -15.244 -14.927  10.150  1.00 53.12           C  
ATOM   4635 HD21 LEU A 298     -14.455 -14.641   9.454  1.00 53.12           H  
ATOM   4636 HD22 LEU A 298     -16.092 -15.294   9.571  1.00 53.12           H  
ATOM   4637 HD23 LEU A 298     -14.874 -15.725  10.794  1.00 53.12           H  
ATOM   4638  N   ALA A 299     -12.112 -14.987  13.542  1.00 52.44           N  
ATOM   4639  H   ALA A 299     -12.596 -15.825  13.252  1.00 52.44           H  
ATOM   4640  CA  ALA A 299     -10.691 -15.123  13.864  1.00 52.44           C  
ATOM   4641  HA  ALA A 299     -10.254 -14.126  13.909  1.00 52.44           H  
ATOM   4642  C   ALA A 299      -9.946 -15.933  12.778  1.00 52.44           C  
ATOM   4643  CB  ALA A 299     -10.555 -15.753  15.257  1.00 52.44           C  
ATOM   4644  HB1 ALA A 299     -11.080 -15.140  15.990  1.00 52.44           H  
ATOM   4645  HB2 ALA A 299      -9.507 -15.814  15.550  1.00 52.44           H  
ATOM   4646  HB3 ALA A 299     -10.995 -16.751  15.265  1.00 52.44           H  
ATOM   4647  O   ALA A 299     -10.541 -16.761  12.089  1.00 52.44           O  
ATOM   4648  N   PRO A 300      -8.623 -15.761  12.597  1.00 50.94           N  
ATOM   4649  CA  PRO A 300      -7.874 -16.564  11.630  1.00 50.94           C  
ATOM   4650  HA  PRO A 300      -8.287 -16.386  10.637  1.00 50.94           H  
ATOM   4651  C   PRO A 300      -7.962 -18.064  11.966  1.00 50.94           C  
ATOM   4652  CB  PRO A 300      -6.434 -16.034  11.678  1.00 50.94           C  
ATOM   4653  HB2 PRO A 300      -5.822 -16.634  12.352  1.00 50.94           H  
ATOM   4654  HB3 PRO A 300      -5.984 -16.012  10.685  1.00 50.94           H  
ATOM   4655  O   PRO A 300      -7.447 -18.490  12.997  1.00 50.94           O  
ATOM   4656  CG  PRO A 300      -6.575 -14.628  12.262  1.00 50.94           C  
ATOM   4657  HG2 PRO A 300      -5.678 -14.318  12.797  1.00 50.94           H  
ATOM   4658  HG3 PRO A 300      -6.805 -13.924  11.462  1.00 50.94           H  
ATOM   4659  CD  PRO A 300      -7.777 -14.742  13.194  1.00 50.94           C  
ATOM   4660  HD2 PRO A 300      -7.455 -15.067  14.184  1.00 50.94           H  
ATOM   4661  HD3 PRO A 300      -8.281 -13.778  13.259  1.00 50.94           H  
ATOM   4662  N   GLY A 301      -8.601 -18.864  11.107  1.00 49.82           N  
ATOM   4663  H   GLY A 301      -9.079 -18.434  10.328  1.00 49.82           H  
ATOM   4664  CA  GLY A 301      -8.779 -20.310  11.315  1.00 49.82           C  
ATOM   4665  HA2 GLY A 301      -8.796 -20.801  10.342  1.00 49.82           H  
ATOM   4666  HA3 GLY A 301      -7.930 -20.706  11.872  1.00 49.82           H  
ATOM   4667  C   GLY A 301     -10.056 -20.728  12.059  1.00 49.82           C  
ATOM   4668  O   GLY A 301     -10.214 -21.917  12.335  1.00 49.82           O  
ATOM   4669  N   GLY A 302     -10.973 -19.801  12.354  1.00 66.11           N  
ATOM   4670  H   GLY A 302     -10.814 -18.830  12.124  1.00 66.11           H  
ATOM   4671  CA  GLY A 302     -12.276 -20.134  12.932  1.00 66.11           C  
ATOM   4672  HA2 GLY A 302     -12.898 -20.647  12.199  1.00 66.11           H  
ATOM   4673  HA3 GLY A 302     -12.126 -20.811  13.773  1.00 66.11           H  
ATOM   4674  C   GLY A 302     -13.048 -18.914  13.425  1.00 66.11           C  
ATOM   4675  O   GLY A 302     -12.998 -17.837  12.832  1.00 66.11           O  
ATOM   4676  N   PHE A 303     -13.737 -19.089  14.546  1.00 59.40           N  
ATOM   4677  H   PHE A 303     -13.731 -19.996  14.991  1.00 59.40           H  
ATOM   4678  CA  PHE A 303     -14.478 -18.038  15.234  1.00 59.40           C  
ATOM   4679  HA  PHE A 303     -14.203 -17.062  14.835  1.00 59.40           H  
ATOM   4680  C   PHE A 303     -14.124 -18.064  16.712  1.00 59.40           C  
ATOM   4681  CB  PHE A 303     -15.983 -18.238  15.031  1.00 59.40           C  
ATOM   4682  HB2 PHE A 303     -16.288 -19.171  15.505  1.00 59.40           H  
ATOM   4683  HB3 PHE A 303     -16.517 -17.428  15.528  1.00 59.40           H  
ATOM   4684  O   PHE A 303     -13.949 -19.138  17.284  1.00 59.40           O  
ATOM   4685  CG  PHE A 303     -16.382 -18.276  13.573  1.00 59.40           C  
ATOM   4686  CD1 PHE A 303     -16.762 -17.093  12.917  1.00 59.40           C  
ATOM   4687  HD1 PHE A 303     -16.826 -16.166  13.466  1.00 59.40           H  
ATOM   4688  CD2 PHE A 303     -16.361 -19.495  12.872  1.00 59.40           C  
ATOM   4689  HD2 PHE A 303     -16.105 -20.410  13.385  1.00 59.40           H  
ATOM   4690  CE1 PHE A 303     -17.090 -17.128  11.554  1.00 59.40           C  
ATOM   4691  HE1 PHE A 303     -17.445 -16.233  11.064  1.00 59.40           H  
ATOM   4692  CE2 PHE A 303     -16.669 -19.521  11.504  1.00 59.40           C  
ATOM   4693  HE2 PHE A 303     -16.680 -20.463  10.976  1.00 59.40           H  
ATOM   4694  CZ  PHE A 303     -16.984 -18.327  10.835  1.00 59.40           C  
ATOM   4695  HZ  PHE A 303     -17.199 -18.332   9.776  1.00 59.40           H  
ATOM   4696  N   ASP A 304     -14.043 -16.895  17.331  1.00 63.58           N  
ATOM   4697  H   ASP A 304     -14.273 -16.056  16.817  1.00 63.58           H  
ATOM   4698  CA  ASP A 304     -13.999 -16.805  18.783  1.00 63.58           C  
ATOM   4699  HA  ASP A 304     -13.660 -17.751  19.205  1.00 63.58           H  
ATOM   4700  C   ASP A 304     -15.420 -16.527  19.280  1.00 63.58           C  
ATOM   4701  CB  ASP A 304     -13.023 -15.731  19.269  1.00 63.58           C  
ATOM   4702  HB2 ASP A 304     -13.378 -14.761  18.919  1.00 63.58           H  
ATOM   4703  HB3 ASP A 304     -13.066 -15.725  20.358  1.00 63.58           H  
ATOM   4704  O   ASP A 304     -16.090 -15.613  18.792  1.00 63.58           O  
ATOM   4705  CG  ASP A 304     -11.551 -15.871  18.868  1.00 63.58           C  
ATOM   4706  OD1 ASP A 304     -11.098 -16.960  18.437  1.00 63.58           O  
ATOM   4707  OD2 ASP A 304     -10.870 -14.822  19.017  1.00 63.58           O  
ATOM   4708  N   ILE A 305     -15.879 -17.309  20.248  1.00 69.72           N  
ATOM   4709  H   ILE A 305     -15.278 -18.041  20.601  1.00 69.72           H  
ATOM   4710  CA  ILE A 305     -17.156 -17.121  20.934  1.00 69.72           C  
ATOM   4711  HA  ILE A 305     -17.731 -16.339  20.438  1.00 69.72           H  
ATOM   4712  C   ILE A 305     -16.843 -16.648  22.346  1.00 69.72           C  
ATOM   4713  CB  ILE A 305     -17.999 -18.413  20.908  1.00 69.72           C  
ATOM   4714  HB  ILE A 305     -17.460 -19.196  21.441  1.00 69.72           H  
ATOM   4715  O   ILE A 305     -16.000 -17.232  23.021  1.00 69.72           O  
ATOM   4716  CG1 ILE A 305     -18.203 -18.867  19.442  1.00 69.72           C  
ATOM   4717 HG12 ILE A 305     -18.620 -18.047  18.858  1.00 69.72           H  
ATOM   4718 HG13 ILE A 305     -17.235 -19.131  19.016  1.00 69.72           H  
ATOM   4719  CG2 ILE A 305     -19.338 -18.173  21.631  1.00 69.72           C  
ATOM   4720 HG21 ILE A 305     -19.168 -17.944  22.683  1.00 69.72           H  
ATOM   4721 HG22 ILE A 305     -19.965 -19.064  21.605  1.00 69.72           H  
ATOM   4722 HG23 ILE A 305     -19.879 -17.346  21.170  1.00 69.72           H  
ATOM   4723  CD1 ILE A 305     -19.109 -20.089  19.284  1.00 69.72           C  
ATOM   4724 HD11 ILE A 305     -18.867 -20.822  20.053  1.00 69.72           H  
ATOM   4725 HD12 ILE A 305     -18.969 -20.520  18.293  1.00 69.72           H  
ATOM   4726 HD13 ILE A 305     -20.152 -19.793  19.391  1.00 69.72           H  
ATOM   4727  N   PHE A 306     -17.474 -15.562  22.773  1.00 66.99           N  
ATOM   4728  H   PHE A 306     -18.165 -15.124  22.181  1.00 66.99           H  
ATOM   4729  CA  PHE A 306     -17.348 -15.069  24.133  1.00 66.99           C  
ATOM   4730  HA  PHE A 306     -16.319 -15.189  24.473  1.00 66.99           H  
ATOM   4731  C   PHE A 306     -18.262 -15.894  25.033  1.00 66.99           C  
ATOM   4732  CB  PHE A 306     -17.699 -13.584  24.173  1.00 66.99           C  
ATOM   4733  HB2 PHE A 306     -17.197 -13.073  23.352  1.00 66.99           H  
ATOM   4734  HB3 PHE A 306     -18.774 -13.483  24.022  1.00 66.99           H  
ATOM   4735  O   PHE A 306     -19.486 -15.780  24.954  1.00 66.99           O  
ATOM   4736  CG  PHE A 306     -17.306 -12.893  25.458  1.00 66.99           C  
ATOM   4737  CD1 PHE A 306     -18.282 -12.531  26.404  1.00 66.99           C  
ATOM   4738  HD1 PHE A 306     -19.318 -12.794  26.244  1.00 66.99           H  
ATOM   4739  CD2 PHE A 306     -15.952 -12.606  25.704  1.00 66.99           C  
ATOM   4740  HD2 PHE A 306     -15.198 -12.934  25.003  1.00 66.99           H  
ATOM   4741  CE1 PHE A 306     -17.903 -11.844  27.571  1.00 66.99           C  
ATOM   4742  HE1 PHE A 306     -18.646 -11.567  28.305  1.00 66.99           H  
ATOM   4743  CE2 PHE A 306     -15.573 -11.925  26.872  1.00 66.99           C  
ATOM   4744  HE2 PHE A 306     -14.531 -11.729  27.075  1.00 66.99           H  
ATOM   4745  CZ  PHE A 306     -16.552 -11.532  27.799  1.00 66.99           C  
ATOM   4746  HZ  PHE A 306     -16.261 -11.026  28.707  1.00 66.99           H  
ATOM   4747  N   GLU A 307     -17.661 -16.732  25.866  1.00 71.66           N  
ATOM   4748  H   GLU A 307     -16.652 -16.763  25.895  1.00 71.66           H  
ATOM   4749  CA  GLU A 307     -18.371 -17.461  26.908  1.00 71.66           C  
ATOM   4750  HA  GLU A 307     -19.430 -17.525  26.661  1.00 71.66           H  
ATOM   4751  C   GLU A 307     -18.248 -16.658  28.204  1.00 71.66           C  
ATOM   4752  CB  GLU A 307     -17.847 -18.904  27.015  1.00 71.66           C  
ATOM   4753  HB2 GLU A 307     -18.246 -19.354  27.924  1.00 71.66           H  
ATOM   4754  HB3 GLU A 307     -16.758 -18.891  27.074  1.00 71.66           H  
ATOM   4755  O   GLU A 307     -17.146 -16.384  28.683  1.00 71.66           O  
ATOM   4756  CG  GLU A 307     -18.308 -19.743  25.804  1.00 71.66           C  
ATOM   4757  HG2 GLU A 307     -19.398 -19.740  25.777  1.00 71.66           H  
ATOM   4758  HG3 GLU A 307     -17.958 -19.263  24.890  1.00 71.66           H  
ATOM   4759  CD  GLU A 307     -17.816 -21.202  25.795  1.00 71.66           C  
ATOM   4760  OE1 GLU A 307     -18.189 -21.926  24.832  1.00 71.66           O  
ATOM   4761  OE2 GLU A 307     -17.029 -21.577  26.693  1.00 71.66           O  
ATOM   4762  N   THR A 308     -19.387 -16.209  28.730  1.00 69.21           N  
ATOM   4763  H   THR A 308     -20.256 -16.384  28.246  1.00 69.21           H  
ATOM   4764  CA  THR A 308     -19.486 -15.603  30.061  1.00 69.21           C  
ATOM   4765  HA  THR A 308     -18.629 -14.950  30.222  1.00 69.21           H  
ATOM   4766  C   THR A 308     -19.439 -16.695  31.119  1.00 69.21           C  
ATOM   4767  CB  THR A 308     -20.772 -14.772  30.238  1.00 69.21           C  
ATOM   4768  HB  THR A 308     -21.167 -14.918  31.243  1.00 69.21           H  
ATOM   4769  O   THR A 308     -20.313 -17.560  31.161  1.00 69.21           O  
ATOM   4770  CG2 THR A 308     -20.501 -13.283  30.058  1.00 69.21           C  
ATOM   4771 HG21 THR A 308     -21.427 -12.728  30.205  1.00 69.21           H  
ATOM   4772 HG22 THR A 308     -19.768 -12.954  30.795  1.00 69.21           H  
ATOM   4773 HG23 THR A 308     -20.124 -13.107  29.050  1.00 69.21           H  
ATOM   4774  OG1 THR A 308     -21.767 -15.130  29.298  1.00 69.21           O  
ATOM   4775  HG1 THR A 308     -22.125 -15.967  29.601  1.00 69.21           H  
ATOM   4776  N   ASP A 309     -18.439 -16.624  31.986  1.00 65.41           N  
ATOM   4777  H   ASP A 309     -17.787 -15.857  31.902  1.00 65.41           H  
ATOM   4778  CA  ASP A 309     -18.316 -17.444  33.179  1.00 65.41           C  
ATOM   4779  HA  ASP A 309     -18.479 -18.485  32.900  1.00 65.41           H  
ATOM   4780  C   ASP A 309     -19.375 -17.033  34.215  1.00 65.41           C  
ATOM   4781  CB  ASP A 309     -16.900 -17.318  33.775  1.00 65.41           C  
ATOM   4782  HB2 ASP A 309     -16.744 -16.293  34.111  1.00 65.41           H  
ATOM   4783  HB3 ASP A 309     -16.836 -17.959  34.654  1.00 65.41           H  
ATOM   4784  O   ASP A 309     -19.840 -15.890  34.257  1.00 65.41           O  
ATOM   4785  CG  ASP A 309     -15.772 -17.717  32.812  1.00 65.41           C  
ATOM   4786  OD1 ASP A 309     -15.971 -18.672  32.033  1.00 65.41           O  
ATOM   4787  OD2 ASP A 309     -14.696 -17.081  32.893  1.00 65.41           O  
ATOM   4788  N   VAL A 310     -19.708 -17.954  35.124  1.00 67.38           N  
ATOM   4789  H   VAL A 310     -19.308 -18.875  35.014  1.00 67.38           H  
ATOM   4790  CA  VAL A 310     -20.702 -17.755  36.202  1.00 67.38           C  
ATOM   4791  HA  VAL A 310     -21.674 -17.576  35.743  1.00 67.38           H  
ATOM   4792  C   VAL A 310     -20.383 -16.531  37.079  1.00 67.38           C  
ATOM   4793  CB  VAL A 310     -20.796 -19.035  37.067  1.00 67.38           C  
ATOM   4794  HB  VAL A 310     -19.841 -19.191  37.569  1.00 67.38           H  
ATOM   4795  O   VAL A 310     -21.274 -15.935  37.679  1.00 67.38           O  
ATOM   4796  CG1 VAL A 310     -21.895 -18.953  38.135  1.00 67.38           C  
ATOM   4797 HG11 VAL A 310     -21.972 -19.902  38.665  1.00 67.38           H  
ATOM   4798 HG12 VAL A 310     -21.658 -18.181  38.867  1.00 67.38           H  
ATOM   4799 HG13 VAL A 310     -22.853 -18.725  37.669  1.00 67.38           H  
ATOM   4800  CG2 VAL A 310     -21.094 -20.276  36.209  1.00 67.38           C  
ATOM   4801 HG21 VAL A 310     -20.276 -20.478  35.517  1.00 67.38           H  
ATOM   4802 HG22 VAL A 310     -21.209 -21.151  36.848  1.00 67.38           H  
ATOM   4803 HG23 VAL A 310     -22.014 -20.128  35.643  1.00 67.38           H  
ATOM   4804  N   HIS A 311     -19.117 -16.110  37.122  1.00 61.31           N  
ATOM   4805  H   HIS A 311     -18.447 -16.616  36.560  1.00 61.31           H  
ATOM   4806  CA  HIS A 311     -18.644 -14.961  37.895  1.00 61.31           C  
ATOM   4807  HA  HIS A 311     -19.306 -14.835  38.752  1.00 61.31           H  
ATOM   4808  C   HIS A 311     -18.699 -13.618  37.143  1.00 61.31           C  
ATOM   4809  CB  HIS A 311     -17.245 -15.284  38.439  1.00 61.31           C  
ATOM   4810  HB2 HIS A 311     -16.566 -15.469  37.607  1.00 61.31           H  
ATOM   4811  HB3 HIS A 311     -16.869 -14.429  39.001  1.00 61.31           H  
ATOM   4812  O   HIS A 311     -18.131 -12.636  37.615  1.00 61.31           O  
ATOM   4813  CG  HIS A 311     -17.253 -16.474  39.363  1.00 61.31           C  
ATOM   4814  CD2 HIS A 311     -16.580 -17.654  39.195  1.00 61.31           C  
ATOM   4815  HD2 HIS A 311     -15.925 -17.903  38.373  1.00 61.31           H  
ATOM   4816  ND1 HIS A 311     -17.983 -16.585  40.525  1.00 61.31           N  
ATOM   4817  HD1 HIS A 311     -18.612 -15.891  40.903  1.00 61.31           H  
ATOM   4818  CE1 HIS A 311     -17.754 -17.800  41.047  1.00 61.31           C  
ATOM   4819  HE1 HIS A 311     -18.198 -18.184  41.953  1.00 61.31           H  
ATOM   4820  NE2 HIS A 311     -16.901 -18.486  40.272  1.00 61.31           N  
ATOM   4821  N   GLY A 312     -19.330 -13.553  35.966  1.00 63.99           N  
ATOM   4822  H   GLY A 312     -19.731 -14.397  35.582  1.00 63.99           H  
ATOM   4823  CA  GLY A 312     -19.430 -12.328  35.160  1.00 63.99           C  
ATOM   4824  HA2 GLY A 312     -20.202 -12.472  34.403  1.00 63.99           H  
ATOM   4825  HA3 GLY A 312     -19.726 -11.500  35.803  1.00 63.99           H  
ATOM   4826  C   GLY A 312     -18.135 -11.933  34.437  1.00 63.99           C  
ATOM   4827  O   GLY A 312     -18.137 -10.995  33.640  1.00 63.99           O  
ATOM   4828  N   GLY A 313     -17.039 -12.662  34.669  1.00 54.83           N  
ATOM   4829  H   GLY A 313     -17.126 -13.414  35.337  1.00 54.83           H  
ATOM   4830  CA  GLY A 313     -15.908 -12.706  33.747  1.00 54.83           C  
ATOM   4831  HA2 GLY A 313     -15.591 -11.691  33.504  1.00 54.83           H  
ATOM   4832  HA3 GLY A 313     -15.075 -13.243  34.203  1.00 54.83           H  
ATOM   4833  C   GLY A 313     -16.314 -13.432  32.469  1.00 54.83           C  
ATOM   4834  O   GLY A 313     -17.236 -14.237  32.483  1.00 54.83           O  
ATOM   4835  N   GLY A 314     -15.667 -13.141  31.348  1.00 75.40           N  
ATOM   4836  H   GLY A 314     -14.893 -12.493  31.364  1.00 75.40           H  
ATOM   4837  CA  GLY A 314     -15.875 -13.921  30.136  1.00 75.40           C  
ATOM   4838  HA2 GLY A 314     -16.206 -14.923  30.410  1.00 75.40           H  
ATOM   4839  HA3 GLY A 314     -16.642 -13.473  29.505  1.00 75.40           H  
ATOM   4840  C   GLY A 314     -14.583 -14.068  29.365  1.00 75.40           C  
ATOM   4841  O   GLY A 314     -13.728 -13.176  29.374  1.00 75.40           O  
ATOM   4842  N   SER A 315     -14.434 -15.214  28.717  1.00 74.09           N  
ATOM   4843  H   SER A 315     -15.205 -15.866  28.724  1.00 74.09           H  
ATOM   4844  CA  SER A 315     -13.258 -15.544  27.928  1.00 74.09           C  
ATOM   4845  HA  SER A 315     -12.608 -14.670  27.894  1.00 74.09           H  
ATOM   4846  C   SER A 315     -13.653 -15.852  26.487  1.00 74.09           C  
ATOM   4847  CB  SER A 315     -12.441 -16.652  28.600  1.00 74.09           C  
ATOM   4848  HB2 SER A 315     -11.501 -16.772  28.061  1.00 74.09           H  
ATOM   4849  HB3 SER A 315     -12.216 -16.364  29.627  1.00 74.09           H  
ATOM   4850  O   SER A 315     -14.735 -16.357  26.190  1.00 74.09           O  
ATOM   4851  OG  SER A 315     -13.117 -17.887  28.602  1.00 74.09           O  
ATOM   4852  HG  SER A 315     -13.802 -17.880  29.274  1.00 74.09           H  
ATOM   4853  N   TRP A 316     -12.775 -15.482  25.556  1.00 72.18           N  
ATOM   4854  H   TRP A 316     -11.892 -15.092  25.854  1.00 72.18           H  
ATOM   4855  CA  TRP A 316     -12.958 -15.781  24.141  1.00 72.18           C  
ATOM   4856  HA  TRP A 316     -14.018 -15.730  23.891  1.00 72.18           H  
ATOM   4857  C   TRP A 316     -12.477 -17.206  23.860  1.00 72.18           C  
ATOM   4858  CB  TRP A 316     -12.224 -14.735  23.294  1.00 72.18           C  
ATOM   4859  HB2 TRP A 316     -12.164 -15.102  22.269  1.00 72.18           H  
ATOM   4860  HB3 TRP A 316     -11.200 -14.637  23.655  1.00 72.18           H  
ATOM   4861  O   TRP A 316     -11.277 -17.480  23.884  1.00 72.18           O  
ATOM   4862  CG  TRP A 316     -12.865 -13.380  23.256  1.00 72.18           C  
ATOM   4863  CD1 TRP A 316     -12.491 -12.305  23.988  1.00 72.18           C  
ATOM   4864  HD1 TRP A 316     -11.688 -12.300  24.710  1.00 72.18           H  
ATOM   4865  CD2 TRP A 316     -14.019 -12.943  22.471  1.00 72.18           C  
ATOM   4866  CE2 TRP A 316     -14.265 -11.566  22.756  1.00 72.18           C  
ATOM   4867  CE3 TRP A 316     -14.899 -13.575  21.568  1.00 72.18           C  
ATOM   4868  HE3 TRP A 316     -14.784 -14.630  21.371  1.00 72.18           H  
ATOM   4869  NE1 TRP A 316     -13.311 -11.232  23.694  1.00 72.18           N  
ATOM   4870  HE1 TRP A 316     -13.259 -10.348  24.178  1.00 72.18           H  
ATOM   4871  CH2 TRP A 316     -16.156 -11.504  21.246  1.00 72.18           C  
ATOM   4872  HH2 TRP A 316     -16.979 -10.976  20.787  1.00 72.18           H  
ATOM   4873  CZ2 TRP A 316     -15.310 -10.847  22.156  1.00 72.18           C  
ATOM   4874  HZ2 TRP A 316     -15.474  -9.810  22.411  1.00 72.18           H  
ATOM   4875  CZ3 TRP A 316     -15.953 -12.865  20.962  1.00 72.18           C  
ATOM   4876  HZ3 TRP A 316     -16.628 -13.383  20.297  1.00 72.18           H  
ATOM   4877  N   GLN A 317     -13.412 -18.104  23.566  1.00 68.00           N  
ATOM   4878  H   GLN A 317     -14.380 -17.818  23.618  1.00 68.00           H  
ATOM   4879  CA  GLN A 317     -13.156 -19.490  23.195  1.00 68.00           C  
ATOM   4880  HA  GLN A 317     -12.199 -19.809  23.609  1.00 68.00           H  
ATOM   4881  C   GLN A 317     -13.098 -19.637  21.674  1.00 68.00           C  
ATOM   4882  CB  GLN A 317     -14.246 -20.387  23.795  1.00 68.00           C  
ATOM   4883  HB2 GLN A 317     -14.175 -21.371  23.333  1.00 68.00           H  
ATOM   4884  HB3 GLN A 317     -15.227 -19.987  23.535  1.00 68.00           H  
ATOM   4885  O   GLN A 317     -14.076 -19.383  20.968  1.00 68.00           O  
ATOM   4886  CG  GLN A 317     -14.144 -20.488  25.331  1.00 68.00           C  
ATOM   4887  HG2 GLN A 317     -15.046 -20.058  25.766  1.00 68.00           H  
ATOM   4888  HG3 GLN A 317     -13.305 -19.898  25.701  1.00 68.00           H  
ATOM   4889  CD  GLN A 317     -13.977 -21.913  25.863  1.00 68.00           C  
ATOM   4890  NE2 GLN A 317     -14.142 -22.114  27.146  1.00 68.00           N  
ATOM   4891 HE21 GLN A 317     -14.201 -23.086  27.411  1.00 68.00           H  
ATOM   4892 HE22 GLN A 317     -14.753 -21.459  27.613  1.00 68.00           H  
ATOM   4893  OE1 GLN A 317     -13.638 -22.854  25.157  1.00 68.00           O  
ATOM   4894  N   ARG A 318     -11.949 -20.071  21.144  1.00 65.66           N  
ATOM   4895  H   ARG A 318     -11.187 -20.271  21.776  1.00 65.66           H  
ATOM   4896  CA  ARG A 318     -11.781 -20.323  19.708  1.00 65.66           C  
ATOM   4897  HA  ARG A 318     -12.275 -19.522  19.159  1.00 65.66           H  
ATOM   4898  C   ARG A 318     -12.447 -21.643  19.320  1.00 65.66           C  
ATOM   4899  CB  ARG A 318     -10.294 -20.281  19.332  1.00 65.66           C  
ATOM   4900  HB2 ARG A 318      -9.898 -19.292  19.566  1.00 65.66           H  
ATOM   4901  HB3 ARG A 318      -9.751 -21.023  19.917  1.00 65.66           H  
ATOM   4902  O   ARG A 318     -11.928 -22.713  19.632  1.00 65.66           O  
ATOM   4903  CG  ARG A 318     -10.095 -20.565  17.835  1.00 65.66           C  
ATOM   4904  HG2 ARG A 318     -10.667 -19.851  17.242  1.00 65.66           H  
ATOM   4905  HG3 ARG A 318     -10.460 -21.566  17.606  1.00 65.66           H  
ATOM   4906  CD  ARG A 318      -8.615 -20.516  17.451  1.00 65.66           C  
ATOM   4907  HD2 ARG A 318      -8.004 -20.696  18.335  1.00 65.66           H  
ATOM   4908  HD3 ARG A 318      -8.430 -21.315  16.732  1.00 65.66           H  
ATOM   4909  NE  ARG A 318      -8.259 -19.231  16.833  1.00 65.66           N  
ATOM   4910  HE  ARG A 318      -8.990 -18.535  16.804  1.00 65.66           H  
ATOM   4911  NH1 ARG A 318      -6.028 -19.671  16.545  1.00 65.66           N  
ATOM   4912 HH11 ARG A 318      -6.148 -20.478  17.141  1.00 65.66           H  
ATOM   4913 HH12 ARG A 318      -5.112 -19.361  16.254  1.00 65.66           H  
ATOM   4914  NH2 ARG A 318      -6.914 -17.824  15.668  1.00 65.66           N  
ATOM   4915 HH21 ARG A 318      -7.746 -17.297  15.445  1.00 65.66           H  
ATOM   4916 HH22 ARG A 318      -6.088 -17.712  15.098  1.00 65.66           H  
ATOM   4917  CZ  ARG A 318      -7.074 -18.915  16.351  1.00 65.66           C  
ATOM   4918  N   LYS A 319     -13.523 -21.577  18.538  1.00 60.52           N  
ATOM   4919  H   LYS A 319     -13.870 -20.657  18.308  1.00 60.52           H  
ATOM   4920  CA  LYS A 319     -14.086 -22.730  17.829  1.00 60.52           C  
ATOM   4921  HA  LYS A 319     -13.748 -23.639  18.325  1.00 60.52           H  
ATOM   4922  C   LYS A 319     -13.523 -22.758  16.410  1.00 60.52           C  
ATOM   4923  CB  LYS A 319     -15.626 -22.738  17.907  1.00 60.52           C  
ATOM   4924  HB2 LYS A 319     -15.994 -23.610  17.366  1.00 60.52           H  
ATOM   4925  HB3 LYS A 319     -16.033 -21.840  17.444  1.00 60.52           H  
ATOM   4926  O   LYS A 319     -13.699 -21.826  15.623  1.00 60.52           O  
ATOM   4927  CG  LYS A 319     -16.087 -22.822  19.377  1.00 60.52           C  
ATOM   4928  HG2 LYS A 319     -15.984 -21.833  19.824  1.00 60.52           H  
ATOM   4929  HG3 LYS A 319     -15.430 -23.503  19.916  1.00 60.52           H  
ATOM   4930  CD  LYS A 319     -17.531 -23.313  19.579  1.00 60.52           C  
ATOM   4931  HD2 LYS A 319     -18.217 -22.700  18.994  1.00 60.52           H  
ATOM   4932  HD3 LYS A 319     -17.616 -24.350  19.252  1.00 60.52           H  
ATOM   4933  CE  LYS A 319     -17.842 -23.212  21.086  1.00 60.52           C  
ATOM   4934  HE2 LYS A 319     -17.211 -23.918  21.627  1.00 60.52           H  
ATOM   4935  HE3 LYS A 319     -17.551 -22.220  21.432  1.00 60.52           H  
ATOM   4936  NZ  LYS A 319     -19.264 -23.435  21.452  1.00 60.52           N  
ATOM   4937  HZ1 LYS A 319     -19.572 -24.375  21.248  1.00 60.52           H  
ATOM   4938  HZ2 LYS A 319     -19.354 -23.285  22.447  1.00 60.52           H
[truncated: 106,605 more chars]
