# Supplementary material for: Widespread Horizontal Gene Transfer Among Animal Viruses
Source: bioRxiv. 2024 Mar 26:2024.03.25.586562. Preprint. [Version 2] doi: 10.1101/2024.03.25.586562 (PMC11071296; doi:10.1101/2024.03.25.586562)
Supplement: Supplement 7 [file media-7.zip › File7_PDB/Parvo4622_VP.pdb]

ATOM      1  N   MET A   1       2.092  65.267 -36.217  1.00 31.09           N  
ATOM      2  H   MET A   1       2.068  66.236 -35.933  1.00 31.09           H  
ATOM      3  H2  MET A   1       2.242  65.203 -37.214  1.00 31.09           H  
ATOM      4  H3  MET A   1       2.854  64.795 -35.752  1.00 31.09           H  
ATOM      5  CA  MET A   1       0.817  64.595 -35.887  1.00 31.09           C  
ATOM      6  HA  MET A   1       0.676  64.568 -34.806  1.00 31.09           H  
ATOM      7  C   MET A   1       0.959  63.170 -36.381  1.00 31.09           C  
ATOM      8  CB  MET A   1      -0.386  65.316 -36.520  1.00 31.09           C  
ATOM      9  HB2 MET A   1      -1.291  64.744 -36.317  1.00 31.09           H  
ATOM     10  HB3 MET A   1      -0.251  65.388 -37.599  1.00 31.09           H  
ATOM     11  O   MET A   1       1.235  62.996 -37.562  1.00 31.09           O  
ATOM     12  CG  MET A   1      -0.544  66.724 -35.926  1.00 31.09           C  
ATOM     13  HG2 MET A   1      -0.651  66.622 -34.846  1.00 31.09           H  
ATOM     14  HG3 MET A   1       0.353  67.312 -36.121  1.00 31.09           H  
ATOM     15  SD  MET A   1      -1.970  67.671 -36.518  1.00 31.09           S  
ATOM     16  CE  MET A   1      -1.400  68.240 -38.143  1.00 31.09           C  
ATOM     17  HE1 MET A   1      -1.189  67.384 -38.784  1.00 31.09           H  
ATOM     18  HE2 MET A   1      -0.501  68.847 -38.029  1.00 31.09           H  
ATOM     19  HE3 MET A   1      -2.181  68.845 -38.604  1.00 31.09           H  
ATOM     20  N   SER A   2       0.988  62.199 -35.473  1.00 27.85           N  
ATOM     21  H   SER A   2       0.662  62.368 -34.532  1.00 27.85           H  
ATOM     22  CA  SER A   2       1.567  60.872 -35.732  1.00 27.85           C  
ATOM     23  HA  SER A   2       1.319  60.555 -36.745  1.00 27.85           H  
ATOM     24  C   SER A   2       0.980  59.843 -34.770  1.00 27.85           C  
ATOM     25  CB  SER A   2       3.100  60.927 -35.607  1.00 27.85           C  
ATOM     26  HB2 SER A   2       3.512  59.920 -35.674  1.00 27.85           H  
ATOM     27  HB3 SER A   2       3.503  61.520 -36.428  1.00 27.85           H  
ATOM     28  O   SER A   2       1.599  59.495 -33.764  1.00 27.85           O  
ATOM     29  OG  SER A   2       3.481  61.523 -34.381  1.00 27.85           O  
ATOM     30  HG  SER A   2       3.175  60.929 -33.691  1.00 27.85           H  
ATOM     31  N   ASP A   3      -0.233  59.395 -35.073  1.00 33.65           N  
ATOM     32  H   ASP A   3      -0.711  59.763 -35.883  1.00 33.65           H  
ATOM     33  CA  ASP A   3      -1.016  58.533 -34.193  1.00 33.65           C  
ATOM     34  HA  ASP A   3      -0.652  58.652 -33.173  1.00 33.65           H  
ATOM     35  C   ASP A   3      -0.890  57.052 -34.575  1.00 33.65           C  
ATOM     36  CB  ASP A   3      -2.477  59.005 -34.190  1.00 33.65           C  
ATOM     37  HB2 ASP A   3      -3.054  58.380 -33.509  1.00 33.65           H  
ATOM     38  HB3 ASP A   3      -2.896  58.903 -35.191  1.00 33.65           H  
ATOM     39  O   ASP A   3      -1.102  56.670 -35.723  1.00 33.65           O  
ATOM     40  CG  ASP A   3      -2.562  60.462 -33.733  1.00 33.65           C  
ATOM     41  OD1 ASP A   3      -2.158  60.719 -32.579  1.00 33.65           O  
ATOM     42  OD2 ASP A   3      -2.920  61.317 -34.573  1.00 33.65           O  
ATOM     43  N   GLY A   4      -0.583  56.217 -33.578  1.00 31.70           N  
ATOM     44  H   GLY A   4      -0.368  56.647 -32.689  1.00 31.70           H  
ATOM     45  CA  GLY A   4      -0.874  54.779 -33.566  1.00 31.70           C  
ATOM     46  HA2 GLY A   4      -1.955  54.656 -33.617  1.00 31.70           H  
ATOM     47  HA3 GLY A   4      -0.546  54.367 -32.611  1.00 31.70           H  
ATOM     48  C   GLY A   4      -0.272  53.920 -34.686  1.00 31.70           C  
ATOM     49  O   GLY A   4      -0.955  53.572 -35.652  1.00 31.70           O  
ATOM     50  N   GLN A   5       0.950  53.411 -34.482  1.00 33.38           N  
ATOM     51  H   GLN A   5       1.461  53.698 -33.659  1.00 33.38           H  
ATOM     52  CA  GLN A   5       1.382  52.192 -35.180  1.00 33.38           C  
ATOM     53  HA  GLN A   5       1.422  52.395 -36.251  1.00 33.38           H  
ATOM     54  C   GLN A   5       0.361  51.065 -34.939  1.00 33.38           C  
ATOM     55  CB  GLN A   5       2.770  51.734 -34.702  1.00 33.38           C  
ATOM     56  HB2 GLN A   5       2.896  50.681 -34.955  1.00 33.38           H  
ATOM     57  HB3 GLN A   5       2.824  51.824 -33.617  1.00 33.38           H  
ATOM     58  O   GLN A   5      -0.001  50.770 -33.799  1.00 33.38           O  
ATOM     59  CG  GLN A   5       3.927  52.506 -35.352  1.00 33.38           C  
ATOM     60  HG2 GLN A   5       3.837  53.568 -35.122  1.00 33.38           H  
ATOM     61  HG3 GLN A   5       3.875  52.381 -36.434  1.00 33.38           H  
ATOM     62  CD  GLN A   5       5.286  52.016 -34.853  1.00 33.38           C  
ATOM     63  NE2 GLN A   5       6.294  51.939 -35.694  1.00 33.38           N  
ATOM     64 HE21 GLN A   5       6.202  52.225 -36.658  1.00 33.38           H  
ATOM     65 HE22 GLN A   5       7.165  51.628 -35.289  1.00 33.38           H  
ATOM     66  OE1 GLN A   5       5.475  51.692 -33.696  1.00 33.38           O  
ATOM     67  N   ARG A   6      -0.094  50.409 -36.014  1.00 38.12           N  
ATOM     68  H   ARG A   6       0.241  50.699 -36.921  1.00 38.12           H  
ATOM     69  CA  ARG A   6      -0.979  49.238 -35.914  1.00 38.12           C  
ATOM     70  HA  ARG A   6      -1.833  49.500 -35.290  1.00 38.12           H  
ATOM     71  C   ARG A   6      -0.237  48.089 -35.228  1.00 38.12           C  
ATOM     72  CB  ARG A   6      -1.473  48.804 -37.301  1.00 38.12           C  
ATOM     73  HB2 ARG A   6      -0.622  48.704 -37.974  1.00 38.12           H  
ATOM     74  HB3 ARG A   6      -1.944  47.826 -37.205  1.00 38.12           H  
ATOM     75  O   ARG A   6       0.789  47.641 -35.731  1.00 38.12           O  
ATOM     76  CG  ARG A   6      -2.497  49.777 -37.900  1.00 38.12           C  
ATOM     77  HG2 ARG A   6      -2.049  50.762 -38.027  1.00 38.12           H  
ATOM     78  HG3 ARG A   6      -3.350  49.856 -37.226  1.00 38.12           H  
ATOM     79  CD  ARG A   6      -2.967  49.245 -39.260  1.00 38.12           C  
ATOM     80  HD2 ARG A   6      -2.126  49.265 -39.954  1.00 38.12           H  
ATOM     81  HD3 ARG A   6      -3.294  48.213 -39.133  1.00 38.12           H  
ATOM     82  NE  ARG A   6      -4.081  50.043 -39.805  1.00 38.12           N  
ATOM     83  HE  ARG A   6      -4.297  50.904 -39.323  1.00 38.12           H  
ATOM     84  NH1 ARG A   6      -4.604  48.664 -41.568  1.00 38.12           N  
ATOM     85 HH11 ARG A   6      -3.824  48.072 -41.321  1.00 38.12           H  
ATOM     86 HH12 ARG A   6      -5.171  48.459 -42.378  1.00 38.12           H  
ATOM     87  NH2 ARG A   6      -5.816  50.502 -41.207  1.00 38.12           N  
ATOM     88 HH21 ARG A   6      -6.384  50.271 -42.010  1.00 38.12           H  
ATOM     89 HH22 ARG A   6      -6.011  51.347 -40.689  1.00 38.12           H  
ATOM     90  CZ  ARG A   6      -4.825  49.734 -40.853  1.00 38.12           C  
ATOM     91  N   GLY A   7      -0.777  47.605 -34.110  1.00 36.86           N  
ATOM     92  H   GLY A   7      -1.589  48.073 -33.733  1.00 36.86           H  
ATOM     93  CA  GLY A   7      -0.163  46.541 -33.314  1.00 36.86           C  
ATOM     94  HA2 GLY A   7      -0.775  46.344 -32.434  1.00 36.86           H  
ATOM     95  HA3 GLY A   7       0.813  46.886 -32.973  1.00 36.86           H  
ATOM     96  C   GLY A   7       0.014  45.224 -34.078  1.00 36.86           C  
ATOM     97  O   GLY A   7      -0.882  44.767 -34.790  1.00 36.86           O  
ATOM     98  N   THR A   8       1.177  44.599 -33.901  1.00 34.61           N  
ATOM     99  H   THR A   8       1.903  45.071 -33.380  1.00 34.61           H  
ATOM    100  CA  THR A   8       1.554  43.325 -34.527  1.00 34.61           C  
ATOM    101  HA  THR A   8       1.421  43.438 -35.603  1.00 34.61           H  
ATOM    102  C   THR A   8       0.692  42.166 -33.991  1.00 34.61           C  
ATOM    103  CB  THR A   8       3.040  43.027 -34.252  1.00 34.61           C  
ATOM    104  HB  THR A   8       3.154  42.631 -33.243  1.00 34.61           H  
ATOM    105  O   THR A   8       0.621  41.985 -32.773  1.00 34.61           O  
ATOM    106  CG2 THR A   8       3.623  42.035 -35.256  1.00 34.61           C  
ATOM    107 HG21 THR A   8       3.535  42.434 -36.267  1.00 34.61           H  
ATOM    108 HG22 THR A   8       3.093  41.085 -35.190  1.00 34.61           H  
ATOM    109 HG23 THR A   8       4.676  41.862 -35.030  1.00 34.61           H  
ATOM    110  OG1 THR A   8       3.808  44.205 -34.352  1.00 34.61           O  
ATOM    111  HG1 THR A   8       4.712  44.003 -34.100  1.00 34.61           H  
ATOM    112  N   PRO A   9       0.060  41.329 -34.840  1.00 37.20           N  
ATOM    113  CA  PRO A   9      -0.862  40.278 -34.392  1.00 37.20           C  
ATOM    114  HA  PRO A   9      -1.481  40.665 -33.582  1.00 37.20           H  
ATOM    115  C   PRO A   9      -0.136  39.022 -33.861  1.00 37.20           C  
ATOM    116  CB  PRO A   9      -1.771  40.017 -35.601  1.00 37.20           C  
ATOM    117  HB2 PRO A   9      -2.180  39.007 -35.621  1.00 37.20           H  
ATOM    118  HB3 PRO A   9      -2.582  40.745 -35.605  1.00 37.20           H  
ATOM    119  O   PRO A   9      -0.148  37.960 -34.482  1.00 37.20           O  
ATOM    120  CG  PRO A   9      -0.847  40.289 -36.787  1.00 37.20           C  
ATOM    121  HG2 PRO A   9      -0.211  39.422 -36.966  1.00 37.20           H  
ATOM    122  HG3 PRO A   9      -1.405  40.548 -37.686  1.00 37.20           H  
ATOM    123  CD  PRO A   9       0.003  41.458 -36.290  1.00 37.20           C  
ATOM    124  HD2 PRO A   9      -0.485  42.398 -36.548  1.00 37.20           H  
ATOM    125  HD3 PRO A   9       0.998  41.416 -36.733  1.00 37.20           H  
ATOM    126  N   GLY A  10       0.490  39.126 -32.684  1.00 31.57           N  
ATOM    127  H   GLY A  10       0.519  40.041 -32.258  1.00 31.57           H  
ATOM    128  CA  GLY A  10       1.309  38.055 -32.091  1.00 31.57           C  
ATOM    129  HA2 GLY A  10       1.862  38.474 -31.250  1.00 31.57           H  
ATOM    130  HA3 GLY A  10       2.034  37.716 -32.830  1.00 31.57           H  
ATOM    131  C   GLY A  10       0.555  36.816 -31.572  1.00 31.57           C  
ATOM    132  O   GLY A  10       1.177  35.781 -31.354  1.00 31.57           O  
ATOM    133  N   GLY A  11      -0.769  36.881 -31.381  1.00 32.07           N  
ATOM    134  H   GLY A  11      -1.221  37.760 -31.587  1.00 32.07           H  
ATOM    135  CA  GLY A  11      -1.522  35.876 -30.605  1.00 32.07           C  
ATOM    136  HA2 GLY A  11      -2.383  36.370 -30.155  1.00 32.07           H  
ATOM    137  HA3 GLY A  11      -0.893  35.522 -29.789  1.00 32.07           H  
ATOM    138  C   GLY A  11      -2.048  34.633 -31.346  1.00 32.07           C  
ATOM    139  O   GLY A  11      -2.568  33.728 -30.700  1.00 32.07           O  
ATOM    140  N   VAL A  12      -1.969  34.564 -32.682  1.00 34.25           N  
ATOM    141  H   VAL A  12      -1.528  35.336 -33.160  1.00 34.25           H  
ATOM    142  CA  VAL A  12      -2.690  33.534 -33.484  1.00 34.25           C  
ATOM    143  HA  VAL A  12      -3.353  32.978 -32.822  1.00 34.25           H  
ATOM    144  C   VAL A  12      -1.759  32.478 -34.113  1.00 34.25           C  
ATOM    145  CB  VAL A  12      -3.603  34.222 -34.529  1.00 34.25           C  
ATOM    146  HB  VAL A  12      -2.978  34.751 -35.249  1.00 34.25           H  
ATOM    147  O   VAL A  12      -2.195  31.390 -34.500  1.00 34.25           O  
ATOM    148  CG1 VAL A  12      -4.500  33.238 -35.295  1.00 34.25           C  
ATOM    149 HG11 VAL A  12      -5.186  33.785 -35.942  1.00 34.25           H  
ATOM    150 HG12 VAL A  12      -3.891  32.595 -35.931  1.00 34.25           H  
ATOM    151 HG13 VAL A  12      -5.071  32.629 -34.594  1.00 34.25           H  
ATOM    152  CG2 VAL A  12      -4.545  35.240 -33.864  1.00 34.25           C  
ATOM    153 HG21 VAL A  12      -5.212  35.677 -34.606  1.00 34.25           H  
ATOM    154 HG22 VAL A  12      -3.975  36.055 -33.416  1.00 34.25           H  
ATOM    155 HG23 VAL A  12      -5.139  34.753 -33.091  1.00 34.25           H  
ATOM    156  N   SER A  13      -0.457  32.761 -34.174  1.00 45.34           N  
ATOM    157  H   SER A  13      -0.130  33.600 -33.717  1.00 45.34           H  
ATOM    158  CA  SER A  13       0.551  31.969 -34.896  1.00 45.34           C  
ATOM    159  HA  SER A  13       0.253  31.898 -35.942  1.00 45.34           H  
ATOM    160  C   SER A  13       0.722  30.535 -34.372  1.00 45.34           C  
ATOM    161  CB  SER A  13       1.888  32.720 -34.836  1.00 45.34           C  
ATOM    162  HB2 SER A  13       1.799  33.655 -35.391  1.00 45.34           H  
ATOM    163  HB3 SER A  13       2.678  32.115 -35.280  1.00 45.34           H  
ATOM    164  O   SER A  13       0.820  29.601 -35.169  1.00 45.34           O  
ATOM    165  OG  SER A  13       2.194  33.008 -33.484  1.00 45.34           O  
ATOM    166  HG  SER A  13       2.896  33.661 -33.432  1.00 45.34           H  
ATOM    167  N   TYR A  14       0.700  30.324 -33.052  1.00 39.81           N  
ATOM    168  H   TYR A  14       0.680  31.144 -32.462  1.00 39.81           H  
ATOM    169  CA  TYR A  14       0.970  29.018 -32.429  1.00 39.81           C  
ATOM    170  HA  TYR A  14       1.950  28.675 -32.763  1.00 39.81           H  
ATOM    171  C   TYR A  14      -0.053  27.932 -32.818  1.00 39.81           C  
ATOM    172  CB  TYR A  14       1.031  29.216 -30.907  1.00 39.81           C  
ATOM    173  HB2 TYR A  14       0.048  29.513 -30.543  1.00 39.81           H  
ATOM    174  HB3 TYR A  14       1.714  30.038 -30.689  1.00 39.81           H  
ATOM    175  O   TYR A  14       0.312  26.804 -33.168  1.00 39.81           O  
ATOM    176  CG  TYR A  14       1.507  28.003 -30.130  1.00 39.81           C  
ATOM    177  CD1 TYR A  14       0.582  27.191 -29.444  1.00 39.81           C  
ATOM    178  HD1 TYR A  14      -0.471  27.430 -29.470  1.00 39.81           H  
ATOM    179  CD2 TYR A  14       2.885  27.720 -30.051  1.00 39.81           C  
ATOM    180  HD2 TYR A  14       3.597  28.359 -30.551  1.00 39.81           H  
ATOM    181  CE1 TYR A  14       1.037  26.105 -28.672  1.00 39.81           C  
ATOM    182  HE1 TYR A  14       0.335  25.531 -28.087  1.00 39.81           H  
ATOM    183  CE2 TYR A  14       3.345  26.634 -29.281  1.00 39.81           C  
ATOM    184  HE2 TYR A  14       4.404  26.438 -29.205  1.00 39.81           H  
ATOM    185  OH  TYR A  14       2.848  24.762 -27.853  1.00 39.81           O  
ATOM    186  HH  TYR A  14       3.785  24.840 -27.655  1.00 39.81           H  
ATOM    187  CZ  TYR A  14       2.420  25.827 -28.585  1.00 39.81           C  
ATOM    188  N   TRP A  15      -1.345  28.275 -32.832  1.00 34.49           N  
ATOM    189  H   TRP A  15      -1.589  29.220 -32.571  1.00 34.49           H  
ATOM    190  CA  TRP A  15      -2.424  27.338 -33.173  1.00 34.49           C  
ATOM    191  HA  TRP A  15      -2.226  26.387 -32.678  1.00 34.49           H  
ATOM    192  C   TRP A  15      -2.505  27.034 -34.673  1.00 34.49           C  
ATOM    193  CB  TRP A  15      -3.752  27.875 -32.630  1.00 34.49           C  
ATOM    194  HB2 TRP A  15      -4.567  27.309 -33.083  1.00 34.49           H  
ATOM    195  HB3 TRP A  15      -3.875  28.917 -32.924  1.00 34.49           H  
ATOM    196  O   TRP A  15      -2.805  25.898 -35.055  1.00 34.49           O  
ATOM    197  CG  TRP A  15      -3.892  27.749 -31.145  1.00 34.49           C  
ATOM    198  CD1 TRP A  15      -3.693  28.732 -30.236  1.00 34.49           C  
ATOM    199  HD1 TRP A  15      -3.419  29.751 -30.466  1.00 34.49           H  
ATOM    200  CD2 TRP A  15      -4.258  26.561 -30.373  1.00 34.49           C  
ATOM    201  CE2 TRP A  15      -4.262  26.905 -28.988  1.00 34.49           C  
ATOM    202  CE3 TRP A  15      -4.589  25.227 -30.706  1.00 34.49           C  
ATOM    203  HE3 TRP A  15      -4.595  24.933 -31.746  1.00 34.49           H  
ATOM    204  NE1 TRP A  15      -3.905  28.236 -28.964  1.00 34.49           N  
ATOM    205  HE1 TRP A  15      -3.832  28.797 -28.127  1.00 34.49           H  
ATOM    206  CH2 TRP A  15      -4.921  24.664 -28.350  1.00 34.49           C  
ATOM    207  HH2 TRP A  15      -5.182  23.946 -27.587  1.00 34.49           H  
ATOM    208  CZ2 TRP A  15      -4.586  25.979 -27.986  1.00 34.49           C  
ATOM    209  HZ2 TRP A  15      -4.588  26.277 -26.948  1.00 34.49           H  
ATOM    210  CZ3 TRP A  15      -4.920  24.289 -29.707  1.00 34.49           C  
ATOM    211  HZ3 TRP A  15      -5.180  23.276 -29.975  1.00 34.49           H  
ATOM    212  N   GLN A  16      -2.184  28.009 -35.531  1.00 42.46           N  
ATOM    213  H   GLN A  16      -1.940  28.919 -35.167  1.00 42.46           H  
ATOM    214  CA  GLN A  16      -2.033  27.764 -36.968  1.00 42.46           C  
ATOM    215  HA  GLN A  16      -2.894  27.196 -37.320  1.00 42.46           H  
ATOM    216  C   GLN A  16      -0.794  26.902 -37.259  1.00 42.46           C  
ATOM    217  CB  GLN A  16      -1.997  29.092 -37.740  1.00 42.46           C  
ATOM    218  HB2 GLN A  16      -1.734  28.877 -38.775  1.00 42.46           H  
ATOM    219  HB3 GLN A  16      -1.232  29.745 -37.319  1.00 42.46           H  
ATOM    220  O   GLN A  16      -0.889  25.953 -38.038  1.00 42.46           O  
ATOM    221  CG  GLN A  16      -3.360  29.808 -37.722  1.00 42.46           C  
ATOM    222  HG2 GLN A  16      -4.133  29.111 -38.046  1.00 42.46           H  
ATOM    223  HG3 GLN A  16      -3.592  30.130 -36.707  1.00 42.46           H  
ATOM    224  CD  GLN A  16      -3.404  31.028 -38.641  1.00 42.46           C  
ATOM    225  NE2 GLN A  16      -4.560  31.613 -38.863  1.00 42.46           N  
ATOM    226 HE21 GLN A  16      -5.403  31.321 -38.390  1.00 42.46           H  
ATOM    227 HE22 GLN A  16      -4.521  32.424 -39.464  1.00 42.46           H  
ATOM    228  OE1 GLN A  16      -2.415  31.472 -39.191  1.00 42.46           O  
ATOM    229  N   GLY A  17       0.327  27.151 -36.571  1.00 41.55           N  
ATOM    230  H   GLY A  17       0.350  27.967 -35.975  1.00 41.55           H  
ATOM    231  CA  GLY A  17       1.562  26.371 -36.683  1.00 41.55           C  
ATOM    232  HA2 GLY A  17       2.296  26.776 -35.985  1.00 41.55           H  
ATOM    233  HA3 GLY A  17       1.958  26.464 -37.694  1.00 41.55           H  
ATOM    234  C   GLY A  17       1.370  24.885 -36.367  1.00 41.55           C  
ATOM    235  O   GLY A  17       1.759  24.037 -37.173  1.00 41.55           O  
ATOM    236  N   LYS A  18       0.691  24.547 -35.257  1.00 48.40           N  
ATOM    237  H   LYS A  18       0.431  25.282 -34.614  1.00 48.40           H  
ATOM    238  CA  LYS A  18       0.377  23.142 -34.927  1.00 48.40           C  
ATOM    239  HA  LYS A  18       1.313  22.584 -34.907  1.00 48.40           H  
ATOM    240  C   LYS A  18      -0.446  22.464 -36.030  1.00 48.40           C  
ATOM    241  CB  LYS A  18      -0.282  23.014 -33.538  1.00 48.40           C  
ATOM    242  HB2 LYS A  18      -0.741  22.029 -33.462  1.00 48.40           H  
ATOM    243  HB3 LYS A  18      -1.060  23.769 -33.419  1.00 48.40           H  
ATOM    244  O   LYS A  18      -0.025  21.428 -36.536  1.00 48.40           O  
ATOM    245  CG  LYS A  18       0.760  23.145 -32.412  1.00 48.40           C  
ATOM    246  HG2 LYS A  18       1.579  22.455 -32.615  1.00 48.40           H  
ATOM    247  HG3 LYS A  18       1.159  24.159 -32.412  1.00 48.40           H  
ATOM    248  CD  LYS A  18       0.197  22.826 -31.015  1.00 48.40           C  
ATOM    249  HD2 LYS A  18      -0.225  21.821 -31.009  1.00 48.40           H  
ATOM    250  HD3 LYS A  18      -0.579  23.549 -30.767  1.00 48.40           H  
ATOM    251  CE  LYS A  18       1.344  22.917 -29.996  1.00 48.40           C  
ATOM    252  HE2 LYS A  18       1.783  23.910 -30.083  1.00 48.40           H  
ATOM    253  HE3 LYS A  18       2.119  22.198 -30.262  1.00 48.40           H  
ATOM    254  NZ  LYS A  18       0.912  22.699 -28.589  1.00 48.40           N  
ATOM    255  HZ1 LYS A  18       1.644  23.013 -27.969  1.00 48.40           H  
ATOM    256  HZ2 LYS A  18       0.720  21.726 -28.397  1.00 48.40           H  
ATOM    257  HZ3 LYS A  18       0.098  23.254 -28.366  1.00 48.40           H  
ATOM    258  N   ARG A  19      -1.557  23.071 -36.476  1.00 46.80           N  
ATOM    259  H   ARG A  19      -1.805  23.958 -36.060  1.00 46.80           H  
ATOM    260  CA  ARG A  19      -2.409  22.504 -37.546  1.00 46.80           C  
ATOM    261  HA  ARG A  19      -2.670  21.481 -37.275  1.00 46.80           H  
ATOM    262  C   ARG A  19      -1.688  22.380 -38.895  1.00 46.80           C  
ATOM    263  CB  ARG A  19      -3.697  23.330 -37.701  1.00 46.80           C  
ATOM    264  HB2 ARG A  19      -3.445  24.387 -37.783  1.00 46.80           H  
ATOM    265  HB3 ARG A  19      -4.192  23.025 -38.623  1.00 46.80           H  
ATOM    266  O   ARG A  19      -1.947  21.429 -39.633  1.00 46.80           O  
ATOM    267  CG  ARG A  19      -4.678  23.117 -36.538  1.00 46.80           C  
ATOM    268  HG2 ARG A  19      -4.892  22.052 -36.446  1.00 46.80           H  
ATOM    269  HG3 ARG A  19      -4.230  23.469 -35.609  1.00 46.80           H  
ATOM    270  CD  ARG A  19      -5.991  23.872 -36.790  1.00 46.80           C  
ATOM    271  HD2 ARG A  19      -6.376  23.581 -37.768  1.00 46.80           H  
ATOM    272  HD3 ARG A  19      -5.785  24.942 -36.794  1.00 46.80           H  
ATOM    273  NE  ARG A  19      -7.004  23.566 -35.759  1.00 46.80           N  
ATOM    274  HE  ARG A  19      -6.682  23.056 -34.949  1.00 46.80           H  
ATOM    275  NH1 ARG A  19      -8.819  24.555 -36.773  1.00 46.80           N  
ATOM    276 HH11 ARG A  19      -8.222  24.872 -37.523  1.00 46.80           H  
ATOM    277 HH12 ARG A  19      -9.798  24.803 -36.756  1.00 46.80           H  
ATOM    278  NH2 ARG A  19      -9.077  23.530 -34.811  1.00 46.80           N  
ATOM    279 HH21 ARG A  19     -10.059  23.765 -34.834  1.00 46.80           H  
ATOM    280 HH22 ARG A  19      -8.715  23.013 -34.023  1.00 46.80           H  
ATOM    281  CZ  ARG A  19      -8.289  23.884 -35.787  1.00 46.80           C  
ATOM    282  N   ALA A  20      -0.788  23.308 -39.221  1.00 53.56           N  
ATOM    283  H   ALA A  20      -0.658  24.098 -38.605  1.00 53.56           H  
ATOM    284  CA  ALA A  20       0.033  23.233 -40.427  1.00 53.56           C  
ATOM    285  HA  ALA A  20      -0.619  23.066 -41.284  1.00 53.56           H  
ATOM    286  C   ALA A  20       1.028  22.062 -40.372  1.00 53.56           C  
ATOM    287  CB  ALA A  20       0.746  24.577 -40.622  1.00 53.56           C  
ATOM    288  HB1 ALA A  20       1.408  24.777 -39.780  1.00 53.56           H  
ATOM    289  HB2 ALA A  20       0.012  25.379 -40.697  1.00 53.56           H  
ATOM    290  HB3 ALA A  20       1.336  24.548 -41.538  1.00 53.56           H  
ATOM    291  O   ALA A  20       1.183  21.347 -41.362  1.00 53.56           O  
ATOM    292  N   ASN A  21       1.661  21.826 -39.219  1.00 59.66           N  
ATOM    293  H   ASN A  21       1.523  22.462 -38.447  1.00 59.66           H  
ATOM    294  CA  ASN A  21       2.616  20.731 -39.056  1.00 59.66           C  
ATOM    295  HA  ASN A  21       3.266  20.715 -39.931  1.00 59.66           H  
ATOM    296  C   ASN A  21       1.945  19.349 -39.040  1.00 59.66           C  
ATOM    297  CB  ASN A  21       3.506  20.997 -37.831  1.00 59.66           C  
ATOM    298  HB2 ASN A  21       4.013  20.073 -37.554  1.00 59.66           H  
ATOM    299  HB3 ASN A  21       2.894  21.317 -36.988  1.00 59.66           H  
ATOM    300  O   ASN A  21       2.479  18.443 -39.677  1.00 59.66           O  
ATOM    301  CG  ASN A  21       4.586  22.037 -38.104  1.00 59.66           C  
ATOM    302  ND2 ASN A  21       5.310  22.440 -37.086  1.00 59.66           N  
ATOM    303 HD21 ASN A  21       5.164  22.054 -36.164  1.00 59.66           H  
ATOM    304 HD22 ASN A  21       6.047  23.102 -37.283  1.00 59.66           H  
ATOM    305  OD1 ASN A  21       4.822  22.476 -39.224  1.00 59.66           O  
ATOM    306  N   THR A  22       0.758  19.184 -38.437  1.00 64.29           N  
ATOM    307  H   THR A  22       0.384  19.923 -37.859  1.00 64.29           H  
ATOM    308  CA  THR A  22       0.010  17.911 -38.518  1.00 64.29           C  
ATOM    309  HA  THR A  22       0.636  17.118 -38.111  1.00 64.29           H  
ATOM    310  C   THR A  22      -0.293  17.543 -39.973  1.00 64.29           C  
ATOM    311  CB  THR A  22      -1.305  17.945 -37.719  1.00 64.29           C  
ATOM    312  HB  THR A  22      -2.051  18.513 -38.274  1.00 64.29           H  
ATOM    313  O   THR A  22       0.097  16.471 -40.424  1.00 64.29           O  
ATOM    314  CG2 THR A  22      -1.839  16.543 -37.436  1.00 64.29           C  
ATOM    315 HG21 THR A  22      -2.090  16.047 -38.373  1.00 64.29           H  
ATOM    316 HG22 THR A  22      -1.094  15.946 -36.910  1.00 64.29           H  
ATOM    317 HG23 THR A  22      -2.745  16.607 -36.834  1.00 64.29           H  
ATOM    318  OG1 THR A  22      -1.125  18.566 -36.469  1.00 64.29           O  
ATOM    319  HG1 THR A  22      -0.716  17.918 -35.891  1.00 64.29           H  
ATOM    320  N   ARG A  23      -0.859  18.476 -40.755  1.00 69.49           N  
ATOM    321  H   ARG A  23      -1.134  19.350 -40.330  1.00 69.49           H  
ATOM    322  CA  ARG A  23      -1.163  18.249 -42.181  1.00 69.49           C  
ATOM    323  HA  ARG A  23      -1.779  17.353 -42.266  1.00 69.49           H  
ATOM    324  C   ARG A  23       0.082  17.980 -43.031  1.00 69.49           C  
ATOM    325  CB  ARG A  23      -1.933  19.449 -42.747  1.00 69.49           C  
ATOM    326  HB2 ARG A  23      -1.413  20.371 -42.488  1.00 69.49           H  
ATOM    327  HB3 ARG A  23      -1.961  19.362 -43.833  1.00 69.49           H  
ATOM    328  O   ARG A  23       0.029  17.186 -43.966  1.00 69.49           O  
ATOM    329  CG  ARG A  23      -3.376  19.500 -42.233  1.00 69.49           C  
ATOM    330  HG2 ARG A  23      -3.388  19.577 -41.146  1.00 69.49           H  
ATOM    331  HG3 ARG A  23      -3.891  18.585 -42.528  1.00 69.49           H  
ATOM    332  CD  ARG A  23      -4.089  20.712 -42.841  1.00 69.49           C  
ATOM    333  HD2 ARG A  23      -3.628  21.620 -42.451  1.00 69.49           H  
ATOM    334  HD3 ARG A  23      -3.960  20.682 -43.923  1.00 69.49           H  
ATOM    335  NE  ARG A  23      -5.528  20.704 -42.524  1.00 69.49           N  
ATOM    336  HE  ARG A  23      -5.847  19.935 -41.952  1.00 69.49           H  
ATOM    337  NH1 ARG A  23      -6.135  22.520 -43.797  1.00 69.49           N  
ATOM    338 HH11 ARG A  23      -5.171  22.629 -44.076  1.00 69.49           H  
ATOM    339 HH12 ARG A  23      -6.854  23.096 -44.210  1.00 69.49           H  
ATOM    340  NH2 ARG A  23      -7.699  21.361 -42.706  1.00 69.49           N  
ATOM    341 HH21 ARG A  23      -8.404  21.946 -43.132  1.00 69.49           H  
ATOM    342 HH22 ARG A  23      -7.981  20.548 -42.178  1.00 69.49           H  
ATOM    343  CZ  ARG A  23      -6.442  21.527 -43.007  1.00 69.49           C  
ATOM    344  N   ARG A  24       1.211  18.632 -42.722  1.00 73.42           N  
ATOM    345  H   ARG A  24       1.177  19.291 -41.958  1.00 73.42           H  
ATOM    346  CA  ARG A  24       2.501  18.368 -43.387  1.00 73.42           C  
ATOM    347  HA  ARG A  24       2.358  18.386 -44.468  1.00 73.42           H  
ATOM    348  C   ARG A  24       3.023  16.965 -43.079  1.00 73.42           C  
ATOM    349  CB  ARG A  24       3.536  19.433 -42.997  1.00 73.42           C  
ATOM    350  HB2 ARG A  24       3.492  19.601 -41.921  1.00 73.42           H  
ATOM    351  HB3 ARG A  24       4.534  19.065 -43.238  1.00 73.42           H  
ATOM    352  O   ARG A  24       3.521  16.318 -43.994  1.00 73.42           O  
ATOM    353  CG  ARG A  24       3.323  20.756 -43.746  1.00 73.42           C  
ATOM    354  HG2 ARG A  24       2.284  21.076 -43.663  1.00 73.42           H  
ATOM    355  HG3 ARG A  24       3.561  20.608 -44.799  1.00 73.42           H  
ATOM    356  CD  ARG A  24       4.237  21.839 -43.159  1.00 73.42           C  
ATOM    357  HD2 ARG A  24       3.937  22.029 -42.129  1.00 73.42           H  
ATOM    358  HD3 ARG A  24       5.261  21.468 -43.161  1.00 73.42           H  
ATOM    359  NE  ARG A  24       4.170  23.094 -43.935  1.00 73.42           N  
ATOM    360  HE  ARG A  24       3.501  23.131 -44.690  1.00 73.42           H  
ATOM    361  NH1 ARG A  24       5.805  24.220 -42.779  1.00 73.42           N  
ATOM    362 HH11 ARG A  24       5.840  23.467 -42.107  1.00 73.42           H  
ATOM    363 HH12 ARG A  24       6.387  25.035 -42.647  1.00 73.42           H  
ATOM    364  NH2 ARG A  24       4.829  25.193 -44.534  1.00 73.42           N  
ATOM    365 HH21 ARG A  24       5.425  25.996 -44.388  1.00 73.42           H  
ATOM    366 HH22 ARG A  24       4.185  25.187 -45.312  1.00 73.42           H  
ATOM    367  CZ  ARG A  24       4.932  24.159 -43.747  1.00 73.42           C  
ATOM    368  N   HIS A  25       2.878  16.492 -41.841  1.00 82.09           N  
ATOM    369  H   HIS A  25       2.466  17.086 -41.135  1.00 82.09           H  
ATOM    370  CA  HIS A  25       3.237  15.127 -41.457  1.00 82.09           C  
ATOM    371  HA  HIS A  25       4.257  14.931 -41.788  1.00 82.09           H  
ATOM    372  C   HIS A  25       2.333  14.103 -42.163  1.00 82.09           C  
ATOM    373  CB  HIS A  25       3.212  15.005 -39.926  1.00 82.09           C  
ATOM    374  HB2 HIS A  25       3.827  15.797 -39.498  1.00 82.09           H  
ATOM    375  HB3 HIS A  25       2.193  15.142 -39.564  1.00 82.09           H  
ATOM    376  O   HIS A  25       2.843  13.242 -42.869  1.00 82.09           O  
ATOM    377  CG  HIS A  25       3.729  13.683 -39.415  1.00 82.09           C  
ATOM    378  CD2 HIS A  25       2.989  12.549 -39.213  1.00 82.09           C  
ATOM    379  HD2 HIS A  25       1.932  12.430 -39.404  1.00 82.09           H  
ATOM    380  ND1 HIS A  25       5.022  13.393 -39.030  1.00 82.09           N  
ATOM    381  HD1 HIS A  25       5.809  14.027 -39.009  1.00 82.09           H  
ATOM    382  CE1 HIS A  25       5.057  12.118 -38.603  1.00 82.09           C  
ATOM    383  HE1 HIS A  25       5.926  11.608 -38.214  1.00 82.09           H  
ATOM    384  NE2 HIS A  25       3.839  11.569 -38.701  1.00 82.09           N  
ATOM    385  N   GLU A  26       1.006  14.256 -42.095  1.00 84.31           N  
ATOM    386  H   GLU A  26       0.635  14.986 -41.505  1.00 84.31           H  
ATOM    387  CA  GLU A  26       0.042  13.365 -42.769  1.00 84.31           C  
ATOM    388  HA  GLU A  26       0.128  12.360 -42.355  1.00 84.31           H  
ATOM    389  C   GLU A  26       0.289  13.255 -44.284  1.00 84.31           C  
ATOM    390  CB  GLU A  26      -1.387  13.880 -42.529  1.00 84.31           C  
ATOM    391  HB2 GLU A  26      -1.433  14.928 -42.828  1.00 84.31           H  
ATOM    392  HB3 GLU A  26      -2.077  13.316 -43.156  1.00 84.31           H  
ATOM    393  O   GLU A  26       0.309  12.156 -44.838  1.00 84.31           O  
ATOM    394  CG  GLU A  26      -1.838  13.735 -41.069  1.00 84.31           C  
ATOM    395  HG2 GLU A  26      -1.104  14.188 -40.403  1.00 84.31           H  
ATOM    396  HG3 GLU A  26      -1.883  12.672 -40.829  1.00 84.31           H  
ATOM    397  CD  GLU A  26      -3.205  14.390 -40.824  1.00 84.31           C  
ATOM    398  OE1 GLU A  26      -4.068  13.696 -40.244  1.00 84.31           O  
ATOM    399  OE2 GLU A  26      -3.375  15.579 -41.197  1.00 84.31           O  
ATOM    400  N   HIS A  27       0.546  14.378 -44.960  1.00 87.22           N  
ATOM    401  H   HIS A  27       0.472  15.259 -44.472  1.00 87.22           H  
ATOM    402  CA  HIS A  27       0.849  14.391 -46.393  1.00 87.22           C  
ATOM    403  HA  HIS A  27       0.110  13.775 -46.906  1.00 87.22           H  
ATOM    404  C   HIS A  27       2.238  13.801 -46.716  1.00 87.22           C  
ATOM    405  CB  HIS A  27       0.692  15.833 -46.888  1.00 87.22           C  
ATOM    406  HB2 HIS A  27      -0.320  16.168 -46.662  1.00 87.22           H  
ATOM    407  HB3 HIS A  27       1.384  16.466 -46.332  1.00 87.22           H  
ATOM    408  O   HIS A  27       2.421  13.206 -47.778  1.00 87.22           O  
ATOM    409  CG  HIS A  27       0.929  16.048 -48.362  1.00 87.22           C  
ATOM    410  CD2 HIS A  27       0.373  15.367 -49.416  1.00 87.22           C  
ATOM    411  HD2 HIS A  27      -0.301  14.526 -49.343  1.00 87.22           H  
ATOM    412  ND1 HIS A  27       1.687  17.063 -48.892  1.00 87.22           N  
ATOM    413  HD1 HIS A  27       2.174  17.767 -48.358  1.00 87.22           H  
ATOM    414  CE1 HIS A  27       1.572  17.021 -50.226  1.00 87.22           C  
ATOM    415  HE1 HIS A  27       2.017  17.735 -50.903  1.00 87.22           H  
ATOM    416  NE2 HIS A  27       0.820  15.977 -50.603  1.00 87.22           N  
ATOM    417  N   ALA A  28       3.218  13.909 -45.811  1.00 88.06           N  
ATOM    418  H   ALA A  28       3.032  14.390 -44.942  1.00 88.06           H  
ATOM    419  CA  ALA A  28       4.510  13.234 -45.957  1.00 88.06           C  
ATOM    420  HA  ALA A  28       4.882  13.414 -46.966  1.00 88.06           H  
ATOM    421  C   ALA A  28       4.385  11.708 -45.789  1.00 88.06           C  
ATOM    422  CB  ALA A  28       5.513  13.844 -44.970  1.00 88.06           C  
ATOM    423  HB1 ALA A  28       5.191  13.664 -43.944  1.00 88.06           H  
ATOM    424  HB2 ALA A  28       6.491  13.386 -45.118  1.00 88.06           H  
ATOM    425  HB3 ALA A  28       5.594  14.918 -45.139  1.00 88.06           H  
ATOM    426  O   ALA A  28       4.996  10.963 -46.555  1.00 88.06           O  
ATOM    427  N   VAL A  29       3.555  11.250 -44.844  1.00 86.42           N  
ATOM    428  H   VAL A  29       3.134  11.923 -44.220  1.00 86.42           H  
ATOM    429  CA  VAL A  29       3.211   9.831 -44.644  1.00 86.42           C  
ATOM    430  HA  VAL A  29       4.125   9.259 -44.482  1.00 86.42           H  
ATOM    431  C   VAL A  29       2.536   9.271 -45.896  1.00 86.42           C  
ATOM    432  CB  VAL A  29       2.313   9.671 -43.399  1.00 86.42           C  
ATOM    433  HB  VAL A  29       1.470  10.357 -43.477  1.00 86.42           H  
ATOM    434  O   VAL A  29       3.020   8.296 -46.466  1.00 86.42           O  
ATOM    435  CG1 VAL A  29       1.748   8.258 -43.235  1.00 86.42           C  
ATOM    436 HG11 VAL A  29       1.165   8.214 -42.314  1.00 86.42           H  
ATOM    437 HG12 VAL A  29       2.558   7.532 -43.171  1.00 86.42           H  
ATOM    438 HG13 VAL A  29       1.093   8.001 -44.067  1.00 86.42           H  
ATOM    439  CG2 VAL A  29       3.080  10.006 -42.119  1.00 86.42           C  
ATOM    440 HG21 VAL A  29       3.569  10.978 -42.187  1.00 86.42           H  
ATOM    441 HG22 VAL A  29       2.385  10.039 -41.280  1.00 86.42           H  
ATOM    442 HG23 VAL A  29       3.839   9.248 -41.927  1.00 86.42           H  
ATOM    443  N   GLN A  30       1.488   9.937 -46.396  1.00 90.01           N  
ATOM    444  H   GLN A  30       1.134  10.728 -45.877  1.00 90.01           H  
ATOM    445  CA  GLN A  30       0.796   9.544 -47.631  1.00 90.01           C  
ATOM    446  HA  GLN A  30       0.361   8.554 -47.497  1.00 90.01           H  
ATOM    447  C   GLN A  30       1.746   9.457 -48.835  1.00 90.01           C  
ATOM    448  CB  GLN A  30      -0.324  10.548 -47.937  1.00 90.01           C  
ATOM    449  HB2 GLN A  30       0.067  11.560 -47.838  1.00 90.01           H  
ATOM    450  HB3 GLN A  30      -0.653  10.410 -48.968  1.00 90.01           H  
ATOM    451  O   GLN A  30       1.666   8.508 -49.612  1.00 90.01           O  
ATOM    452  CG  GLN A  30      -1.546  10.365 -47.025  1.00 90.01           C  
ATOM    453  HG2 GLN A  30      -1.245  10.413 -45.979  1.00 90.01           H  
ATOM    454  HG3 GLN A  30      -1.975   9.380 -47.208  1.00 90.01           H  
ATOM    455  CD  GLN A  30      -2.619  11.425 -47.266  1.00 90.01           C  
ATOM    456  NE2 GLN A  30      -3.847  11.170 -46.872  1.00 90.01           N  
ATOM    457 HE21 GLN A  30      -4.529  11.891 -47.062  1.00 90.01           H  
ATOM    458 HE22 GLN A  30      -4.080  10.284 -46.447  1.00 90.01           H  
ATOM    459  OE1 GLN A  30      -2.388  12.498 -47.803  1.00 90.01           O  
ATOM    460  N   ARG A  31       2.686  10.402 -48.979  1.00 88.83           N  
ATOM    461  H   ARG A  31       2.692  11.173 -48.326  1.00 88.83           H  
ATOM    462  CA  ARG A  31       3.686  10.365 -50.059  1.00 88.83           C  
ATOM    463  HA  ARG A  31       3.165  10.244 -51.008  1.00 88.83           H  
ATOM    464  C   ARG A  31       4.618   9.154 -49.980  1.00 88.83           C  
ATOM    465  CB  ARG A  31       4.485  11.673 -50.094  1.00 88.83           C  
ATOM    466  HB2 ARG A  31       5.408  11.511 -50.650  1.00 88.83           H  
ATOM    467  HB3 ARG A  31       4.744  11.977 -49.080  1.00 88.83           H  
ATOM    468  O   ARG A  31       4.949   8.620 -51.032  1.00 88.83           O  
ATOM    469  CG  ARG A  31       3.692  12.782 -50.796  1.00 88.83           C  
ATOM    470  HG2 ARG A  31       3.525  12.495 -51.834  1.00 88.83           H  
ATOM    471  HG3 ARG A  31       2.723  12.920 -50.314  1.00 88.83           H  
ATOM    472  CD  ARG A  31       4.476  14.095 -50.752  1.00 88.83           C  
ATOM    473  HD2 ARG A  31       4.564  14.414 -49.713  1.00 88.83           H  
ATOM    474  HD3 ARG A  31       5.472  13.911 -51.154  1.00 88.83           H  
ATOM    475  NE  ARG A  31       3.788  15.139 -51.530  1.00 88.83           N  
ATOM    476  HE  ARG A  31       2.779  15.117 -51.495  1.00 88.83           H  
ATOM    477  NH1 ARG A  31       5.633  16.303 -52.266  1.00 88.83           N  
ATOM    478 HH11 ARG A  31       6.224  15.688 -51.725  1.00 88.83           H  
ATOM    479 HH12 ARG A  31       6.039  17.004 -52.870  1.00 88.83           H  
ATOM    480  NH2 ARG A  31       3.597  16.858 -52.998  1.00 88.83           N  
ATOM    481 HH21 ARG A  31       4.013  17.533 -53.624  1.00 88.83           H  
ATOM    482 HH22 ARG A  31       2.612  16.646 -53.073  1.00 88.83           H  
ATOM    483  CZ  ARG A  31       4.345  16.091 -52.258  1.00 88.83           C  
ATOM    484  N   ARG A  32       5.007   8.694 -48.785  1.00 84.41           N  
ATOM    485  H   ARG A  32       4.684   9.175 -47.958  1.00 84.41           H  
ATOM    486  CA  ARG A  32       5.794   7.453 -48.628  1.00 84.41           C  
ATOM    487  HA  ARG A  32       6.610   7.433 -49.351  1.00 84.41           H  
ATOM    488  C   ARG A  32       4.976   6.205 -48.921  1.00 84.41           C  
ATOM    489  CB  ARG A  32       6.396   7.345 -47.229  1.00 84.41           C  
ATOM    490  HB2 ARG A  32       6.780   6.334 -47.092  1.00 84.41           H  
ATOM    491  HB3 ARG A  32       5.630   7.539 -46.479  1.00 84.41           H  
ATOM    492  O   ARG A  32       5.452   5.345 -49.647  1.00 84.41           O  
ATOM    493  CG  ARG A  32       7.550   8.323 -47.053  1.00 84.41           C  
ATOM    494  HG2 ARG A  32       7.157   9.340 -47.044  1.00 84.41           H  
ATOM    495  HG3 ARG A  32       8.252   8.220 -47.880  1.00 84.41           H  
ATOM    496  CD  ARG A  32       8.285   8.039 -45.745  1.00 84.41           C  
ATOM    497  HD2 ARG A  32       7.569   7.967 -44.927  1.00 84.41           H  
ATOM    498  HD3 ARG A  32       8.816   7.090 -45.827  1.00 84.41           H  
ATOM    499  NE  ARG A  32       9.204   9.147 -45.483  1.00 84.41           N  
ATOM    500  HE  ARG A  32       8.772  10.048 -45.338  1.00 84.41           H  
ATOM    501  NH1 ARG A  32      11.259   8.063 -45.549  1.00 84.41           N  
ATOM    502 HH11 ARG A  32      10.875   7.130 -45.597  1.00 84.41           H  
ATOM    503 HH12 ARG A  32      12.253   8.197 -45.435  1.00 84.41           H  
ATOM    504  NH2 ARG A  32      11.129  10.266 -45.369  1.00 84.41           N  
ATOM    505 HH21 ARG A  32      10.644  11.131 -45.177  1.00 84.41           H  
ATOM    506 HH22 ARG A  32      12.133  10.232 -45.272  1.00 84.41           H  
ATOM    507  CZ  ARG A  32      10.518   9.128 -45.470  1.00 84.41           C  
ATOM    508  N   MET A  33       3.736   6.132 -48.436  1.00 92.75           N  
ATOM    509  H   MET A  33       3.408   6.868 -47.827  1.00 92.75           H  
ATOM    510  CA  MET A  33       2.842   5.013 -48.761  1.00 92.75           C  
ATOM    511  HA  MET A  33       3.279   4.084 -48.395  1.00 92.75           H  
ATOM    512  C   MET A  33       2.659   4.861 -50.283  1.00 92.75           C  
ATOM    513  CB  MET A  33       1.475   5.211 -48.092  1.00 92.75           C  
ATOM    514  HB2 MET A  33       1.041   6.153 -48.427  1.00 92.75           H  
ATOM    515  HB3 MET A  33       0.821   4.402 -48.418  1.00 92.75           H  
ATOM    516  O   MET A  33       2.704   3.752 -50.803  1.00 92.75           O  
ATOM    517  CG  MET A  33       1.526   5.209 -46.558  1.00 92.75           C  
ATOM    518  HG2 MET A  33       1.891   4.242 -46.212  1.00 92.75           H  
ATOM    519  HG3 MET A  33       2.234   5.966 -46.220  1.00 92.75           H  
ATOM    520  SD  MET A  33      -0.075   5.548 -45.768  1.00 92.75           S  
ATOM    521  CE  MET A  33      -0.961   4.033 -46.229  1.00 92.75           C  
ATOM    522  HE1 MET A  33      -1.925   4.004 -45.721  1.00 92.75           H  
ATOM    523  HE2 MET A  33      -1.127   4.011 -47.306  1.00 92.75           H  
ATOM    524  HE3 MET A  33      -0.371   3.162 -45.942  1.00 92.75           H  
ATOM    525  N   LEU A  34       2.509   5.981 -51.004  1.00 87.66           N  
ATOM    526  H   LEU A  34       2.435   6.856 -50.505  1.00 87.66           H  
ATOM    527  CA  LEU A  34       2.317   5.994 -52.459  1.00 87.66           C  
ATOM    528  HA  LEU A  34       1.661   5.168 -52.731  1.00 87.66           H  
ATOM    529  C   LEU A  34       3.604   5.783 -53.275  1.00 87.66           C  
ATOM    530  CB  LEU A  34       1.648   7.321 -52.862  1.00 87.66           C  
ATOM    531  HB2 LEU A  34       2.238   8.141 -52.452  1.00 87.66           H  
ATOM    532  HB3 LEU A  34       1.675   7.408 -53.949  1.00 87.66           H  
ATOM    533  O   LEU A  34       3.534   5.180 -54.340  1.00 87.66           O  
ATOM    534  CG  LEU A  34       0.185   7.469 -52.406  1.00 87.66           C  
ATOM    535  HG  LEU A  34       0.104   7.273 -51.337  1.00 87.66           H  
ATOM    536  CD1 LEU A  34      -0.284   8.901 -52.671  1.00 87.66           C  
ATOM    537 HD11 LEU A  34      -1.316   9.015 -52.340  1.00 87.66           H  
ATOM    538 HD12 LEU A  34       0.342   9.597 -52.113  1.00 87.66           H  
ATOM    539 HD13 LEU A  34      -0.219   9.123 -53.737  1.00 87.66           H  
ATOM    540  CD2 LEU A  34      -0.755   6.516 -53.148  1.00 87.66           C  
ATOM    541 HD21 LEU A  34      -0.670   6.664 -54.224  1.00 87.66           H  
ATOM    542 HD22 LEU A  34      -0.505   5.482 -52.910  1.00 87.66           H  
ATOM    543 HD23 LEU A  34      -1.785   6.696 -52.839  1.00 87.66           H  
ATOM    544  N   ARG A  35       4.758   6.296 -52.825  1.00 89.73           N  
ATOM    545  H   ARG A  35       4.742   6.824 -51.964  1.00 89.73           H  
ATOM    546  CA  ARG A  35       6.035   6.193 -53.563  1.00 89.73           C  
ATOM    547  HA  ARG A  35       5.825   6.166 -54.632  1.00 89.73           H  
ATOM    548  C   ARG A  35       6.793   4.901 -53.257  1.00 89.73           C  
ATOM    549  CB  ARG A  35       6.908   7.423 -53.257  1.00 89.73           C  
ATOM    550  HB2 ARG A  35       7.211   7.374 -52.211  1.00 89.73           H  
ATOM    551  HB3 ARG A  35       6.317   8.328 -53.398  1.00 89.73           H  
ATOM    552  O   ARG A  35       7.369   4.311 -54.161  1.00 89.73           O  
ATOM    553  CG  ARG A  35       8.154   7.513 -54.163  1.00 89.73           C  
ATOM    554  HG2 ARG A  35       7.838   7.769 -55.174  1.00 89.73           H  
ATOM    555  HG3 ARG A  35       8.666   6.551 -54.202  1.00 89.73           H  
ATOM    556  CD  ARG A  35       9.164   8.556 -53.667  1.00 89.73           C  
ATOM    557  HD2 ARG A  35       9.955   8.647 -54.412  1.00 89.73           H  
ATOM    558  HD3 ARG A  35       8.665   9.517 -53.550  1.00 89.73           H  
ATOM    559  NE  ARG A  35       9.745   8.122 -52.390  1.00 89.73           N  
ATOM    560  HE  ARG A  35       9.491   7.195 -52.080  1.00 89.73           H  
ATOM    561  NH1 ARG A  35      11.362   9.705 -52.034  1.00 89.73           N  
ATOM    562 HH11 ARG A  35      11.195  10.043 -52.972  1.00 89.73           H  
ATOM    563 HH12 ARG A  35      12.162   9.999 -51.493  1.00 89.73           H  
ATOM    564  NH2 ARG A  35      11.003   8.091 -50.526  1.00 89.73           N  
ATOM    565 HH21 ARG A  35      11.796   8.358 -49.961  1.00 89.73           H  
ATOM    566 HH22 ARG A  35      10.451   7.287 -50.263  1.00 89.73           H  
ATOM    567  CZ  ARG A  35      10.701   8.646 -51.659  1.00 89.73           C  
ATOM    568  N   ASP A  36       6.800   4.495 -51.991  1.00 87.16           N  
ATOM    569  H   ASP A  36       6.258   5.019 -51.319  1.00 87.16           H  
ATOM    570  CA  ASP A  36       7.686   3.456 -51.452  1.00 87.16           C  
ATOM    571  HA  ASP A  36       8.430   3.199 -52.207  1.00 87.16           H  
ATOM    572  C   ASP A  36       6.929   2.155 -51.113  1.00 87.16           C  
ATOM    573  CB  ASP A  36       8.446   4.021 -50.232  1.00 87.16           C  
ATOM    574  HB2 ASP A  36       7.742   4.165 -49.412  1.00 87.16           H  
ATOM    575  HB3 ASP A  36       9.191   3.294 -49.909  1.00 87.16           H  
ATOM    576  O   ASP A  36       7.520   1.215 -50.589  1.00 87.16           O  
ATOM    577  CG  ASP A  36       9.154   5.354 -50.500  1.00 87.16           C  
ATOM    578  OD1 ASP A  36       9.753   5.539 -51.578  1.00 87.16           O  
ATOM    579  OD2 ASP A  36       9.107   6.278 -49.654  1.00 87.16           O  
ATOM    580  N   GLY A  37       5.613   2.099 -51.369  1.00 86.52           N  
ATOM    581  H   GLY A  37       5.183   2.911 -51.790  1.00 86.52           H  
ATOM    582  CA  GLY A  37       4.756   0.929 -51.120  1.00 86.52           C  
ATOM    583  HA2 GLY A  37       5.203   0.056 -51.596  1.00 86.52           H  
ATOM    584  HA3 GLY A  37       3.781   1.109 -51.574  1.00 86.52           H  
ATOM    585  C   GLY A  37       4.523   0.589 -49.640  1.00 86.52           C  
ATOM    586  O   GLY A  37       3.970  -0.464 -49.329  1.00 86.52           O  
ATOM    587  N   LEU A  38       4.959   1.459 -48.726  1.00 89.10           N  
ATOM    588  H   LEU A  38       5.405   2.295 -49.075  1.00 89.10           H  
ATOM    589  CA  LEU A  38       4.976   1.208 -47.285  1.00 89.10           C  
ATOM    590  HA  LEU A  38       5.391   0.215 -47.112  1.00 89.10           H  
ATOM    591  C   LEU A  38       3.577   1.222 -46.658  1.00 89.10           C  
ATOM    592  CB  LEU A  38       5.875   2.254 -46.602  1.00 89.10           C  
ATOM    593  HB2 LEU A  38       5.820   2.116 -45.522  1.00 89.10           H  
ATOM    594  HB3 LEU A  38       5.478   3.244 -46.828  1.00 89.10           H  
ATOM    595  O   LEU A  38       2.702   1.999 -47.051  1.00 89.10           O  
ATOM    596  CG  LEU A  38       7.353   2.204 -47.024  1.00 89.10           C  
ATOM    597  HG  LEU A  38       7.425   2.346 -48.103  1.00 89.10           H  
ATOM    598  CD1 LEU A  38       8.103   3.345 -46.341  1.00 89.10           C  
ATOM    599 HD11 LEU A  38       7.626   4.295 -46.584  1.00 89.10           H  
ATOM    600 HD12 LEU A  38       8.111   3.203 -45.261  1.00 89.10           H  
ATOM    601 HD13 LEU A  38       9.124   3.376 -46.720  1.00 89.10           H  
ATOM    602  CD2 LEU A  38       8.042   0.889 -46.659  1.00 89.10           C  
ATOM    603 HD21 LEU A  38       7.930   0.680 -45.595  1.00 89.10           H  
ATOM    604 HD22 LEU A  38       9.100   0.946 -46.915  1.00 89.10           H  
ATOM    605 HD23 LEU A  38       7.605   0.074 -47.235  1.00 89.10           H  
ATOM    606  N   THR A  39       3.393   0.443 -45.588  1.00 89.65           N  
ATOM    607  H   THR A  39       4.154  -0.147 -45.282  1.00 89.65           H  
ATOM    608  CA  THR A  39       2.229   0.616 -44.708  1.00 89.65           C  
ATOM    609  HA  THR A  39       1.340   0.614 -45.339  1.00 89.65           H  
ATOM    610  C   THR A  39       2.293   1.974 -44.000  1.00 89.65           C  
ATOM    611  CB  THR A  39       2.060  -0.516 -43.679  1.00 89.65           C  
ATOM    612  HB  THR A  39       1.068  -0.415 -43.237  1.00 89.65           H  
ATOM    613  O   THR A  39       3.358   2.588 -43.881  1.00 89.65           O  
ATOM    614  CG2 THR A  39       2.157  -1.913 -44.289  1.00 89.65           C  
ATOM    615 HG21 THR A  39       1.457  -2.000 -45.120  1.00 89.65           H  
ATOM    616 HG22 THR A  39       3.167  -2.099 -44.654  1.00 89.65           H  
ATOM    617 HG23 THR A  39       1.907  -2.662 -43.537  1.00 89.65           H  
ATOM    618  OG1 THR A  39       2.999  -0.412 -42.635  1.00 89.65           O  
ATOM    619  HG1 THR A  39       2.875  -1.171 -42.060  1.00 89.65           H  
ATOM    620  N   ARG A  40       1.152   2.463 -43.492  1.00 89.90           N  
ATOM    621  H   ARG A  40       0.301   1.931 -43.608  1.00 89.90           H  
ATOM    622  CA  ARG A  40       1.102   3.757 -42.790  1.00 89.90           C  
ATOM    623  HA  ARG A  40       1.446   4.528 -43.480  1.00 89.90           H  
ATOM    624  C   ARG A  40       2.072   3.807 -41.603  1.00 89.90           C  
ATOM    625  CB  ARG A  40      -0.341   4.081 -42.363  1.00 89.90           C  
ATOM    626  HB2 ARG A  40      -0.999   4.037 -43.231  1.00 89.90           H  
ATOM    627  HB3 ARG A  40      -0.682   3.362 -41.619  1.00 89.90           H  
ATOM    628  O   ARG A  40       2.800   4.782 -41.457  1.00 89.90           O  
ATOM    629  CG  ARG A  40      -0.376   5.493 -41.772  1.00 89.90           C  
ATOM    630  HG2 ARG A  40       0.061   6.181 -42.496  1.00 89.90           H  
ATOM    631  HG3 ARG A  40       0.230   5.514 -40.866  1.00 89.90           H  
ATOM    632  CD  ARG A  40      -1.770   6.004 -41.412  1.00 89.90           C  
ATOM    633  HD2 ARG A  40      -2.260   5.283 -40.758  1.00 89.90           H  
ATOM    634  HD3 ARG A  40      -2.353   6.133 -42.324  1.00 89.90           H  
ATOM    635  NE  ARG A  40      -1.603   7.274 -40.696  1.00 89.90           N  
ATOM    636  HE  ARG A  40      -0.801   7.328 -40.084  1.00 89.90           H  
ATOM    637  NH1 ARG A  40      -3.289   8.590 -41.554  1.00 89.90           N  
ATOM    638 HH11 ARG A  40      -3.679   7.778 -42.010  1.00 89.90           H  
ATOM    639 HH12 ARG A  40      -3.743   9.492 -41.568  1.00 89.90           H  
ATOM    640  NH2 ARG A  40      -1.738   9.446 -40.184  1.00 89.90           N  
ATOM    641 HH21 ARG A  40      -0.867   9.266 -39.704  1.00 89.90           H  
ATOM    642 HH22 ARG A  40      -2.169  10.359 -40.180  1.00 89.90           H  
ATOM    643  CZ  ARG A  40      -2.222   8.426 -40.822  1.00 89.90           C  
ATOM    644  N   GLU A  41       2.116   2.738 -40.814  1.00 86.70           N  
ATOM    645  H   GLU A  41       1.484   1.974 -41.006  1.00 86.70           H  
ATOM    646  CA  GLU A  41       2.980   2.616 -39.635  1.00 86.70           C  
ATOM    647  HA  GLU A  41       2.826   3.472 -38.979  1.00 86.70           H  
ATOM    648  C   GLU A  41       4.469   2.592 -40.018  1.00 86.70           C  
ATOM    649  CB  GLU A  41       2.595   1.339 -38.871  1.00 86.70           C  
ATOM    650  HB2 GLU A  41       3.287   1.198 -38.041  1.00 86.70           H  
ATOM    651  HB3 GLU A  41       2.690   0.493 -39.552  1.00 86.70           H  
ATOM    652  O   GLU A  41       5.278   3.249 -39.369  1.00 86.70           O  
ATOM    653  CG  GLU A  41       1.158   1.409 -38.318  1.00 86.70           C  
ATOM    654  HG2 GLU A  41       1.113   2.207 -37.577  1.00 86.70           H  
ATOM    655  HG3 GLU A  41       0.473   1.666 -39.126  1.00 86.70           H  
ATOM    656  CD  GLU A  41       0.668   0.095 -37.691  1.00 86.70           C  
ATOM    657  OE1 GLU A  41      -0.405   0.143 -37.048  1.00 86.70           O  
ATOM    658  OE2 GLU A  41       1.318  -0.949 -37.921  1.00 86.70           O  
ATOM    659  N   GLN A  42       4.838   1.921 -41.117  1.00 86.76           N  
ATOM    660  H   GLN A  42       4.134   1.413 -41.634  1.00 86.76           H  
ATOM    661  CA  GLN A  42       6.205   1.948 -41.654  1.00 86.76           C  
ATOM    662  HA  GLN A  42       6.909   1.669 -40.869  1.00 86.76           H  
ATOM    663  C   GLN A  42       6.598   3.349 -42.152  1.00 86.76           C  
ATOM    664  CB  GLN A  42       6.317   0.944 -42.808  1.00 86.76           C  
ATOM    665  HB2 GLN A  42       7.244   1.129 -43.351  1.00 86.76           H  
ATOM    666  HB3 GLN A  42       5.482   1.113 -43.489  1.00 86.76           H  
ATOM    667  O   GLN A  42       7.708   3.811 -41.889  1.00 86.76           O  
ATOM    668  CG  GLN A  42       6.315  -0.524 -42.357  1.00 86.76           C  
ATOM    669  HG2 GLN A  42       5.495  -0.703 -41.662  1.00 86.76           H  
ATOM    670  HG3 GLN A  42       7.250  -0.734 -41.836  1.00 86.76           H  
ATOM    671  CD  GLN A  42       6.166  -1.488 -43.533  1.00 86.76           C  
ATOM    672  NE2 GLN A  42       6.502  -2.747 -43.361  1.00 86.76           N  
ATOM    673 HE21 GLN A  42       6.855  -3.077 -42.474  1.00 86.76           H  
ATOM    674 HE22 GLN A  42       6.401  -3.345 -44.168  1.00 86.76           H  
ATOM    675  OE1 GLN A  42       5.734  -1.142 -44.623  1.00 86.76           O  
ATOM    676  N   ALA A  43       5.690   4.046 -42.841  1.00 89.13           N  
ATOM    677  H   ALA A  43       4.805   3.604 -43.045  1.00 89.13           H  
ATOM    678  CA  ALA A  43       5.907   5.409 -43.320  1.00 89.13           C  
ATOM    679  HA  ALA A  43       6.835   5.433 -43.891  1.00 89.13           H  
ATOM    680  C   ALA A  43       6.054   6.425 -42.167  1.00 89.13           C  
ATOM    681  CB  ALA A  43       4.750   5.766 -44.259  1.00 89.13           C  
ATOM    682  HB1 ALA A  43       3.796   5.594 -43.761  1.00 89.13           H  
ATOM    683  HB2 ALA A  43       4.813   6.818 -44.537  1.00 89.13           H  
ATOM    684  HB3 ALA A  43       4.794   5.146 -45.154  1.00 89.13           H  
ATOM    685  O   ALA A  43       6.925   7.296 -42.225  1.00 89.13           O  
ATOM    686  N   GLU A  44       5.246   6.298 -41.110  1.00 89.20           N  
ATOM    687  H   GLU A  44       4.519   5.597 -41.148  1.00 89.20           H  
ATOM    688  CA  GLU A  44       5.343   7.101 -39.882  1.00 89.20           C  
ATOM    689  HA  GLU A  44       5.408   8.155 -40.150  1.00 89.20           H  
ATOM    690  C   GLU A  44       6.628   6.781 -39.100  1.00 89.20           C  
ATOM    691  CB  GLU A  44       4.070   6.906 -39.025  1.00 89.20           C  
ATOM    692  HB2 GLU A  44       4.253   7.275 -38.016  1.00 89.20           H  
ATOM    693  HB3 GLU A  44       3.820   5.846 -38.975  1.00 89.20           H  
ATOM    694  O   GLU A  44       7.349   7.698 -38.701  1.00 89.20           O  
ATOM    695  CG  GLU A  44       2.909   7.707 -39.638  1.00 89.20           C  
ATOM    696  HG2 GLU A  44       2.829   7.448 -40.694  1.00 89.20           H  
ATOM    697  HG3 GLU A  44       3.173   8.762 -39.566  1.00 89.20           H  
ATOM    698  CD  GLU A  44       1.519   7.518 -39.011  1.00 89.20           C  
ATOM    699  OE1 GLU A  44       0.599   8.277 -39.415  1.00 89.20           O  
ATOM    700  OE2 GLU A  44       1.313   6.596 -38.200  1.00 89.20           O  
ATOM    701  N   MET A  45       6.987   5.500 -38.961  1.00 87.66           N  
ATOM    702  H   MET A  45       6.350   4.785 -39.281  1.00 87.66           H  
ATOM    703  CA  MET A  45       8.229   5.072 -38.309  1.00 87.66           C  
ATOM    704  HA  MET A  45       8.244   5.495 -37.305  1.00 87.66           H  
ATOM    705  C   MET A  45       9.473   5.597 -39.040  1.00 87.66           C  
ATOM    706  CB  MET A  45       8.240   3.542 -38.175  1.00 87.66           C  
ATOM    707  HB2 MET A  45       7.324   3.232 -37.671  1.00 87.66           H  
ATOM    708  HB3 MET A  45       8.266   3.084 -39.164  1.00 87.66           H  
ATOM    709  O   MET A  45      10.357   6.155 -38.391  1.00 87.66           O  
ATOM    710  CG  MET A  45       9.437   3.044 -37.355  1.00 87.66           C  
ATOM    711  HG2 MET A  45      10.355   3.344 -37.860  1.00 87.66           H  
ATOM    712  HG3 MET A  45       9.421   3.521 -36.375  1.00 87.66           H  
ATOM    713  SD  MET A  45       9.506   1.247 -37.121  1.00 87.66           S  
ATOM    714  CE  MET A  45       8.105   0.984 -35.998  1.00 87.66           C  
ATOM    715  HE1 MET A  45       8.062  -0.068 -35.717  1.00 87.66           H  
ATOM    716  HE2 MET A  45       7.173   1.255 -36.494  1.00 87.66           H  
ATOM    717  HE3 MET A  45       8.233   1.590 -35.101  1.00 87.66           H  
ATOM    718  N   GLN A  46       9.531   5.510 -40.375  1.00 87.40           N  
ATOM    719  H   GLN A  46       8.791   5.026 -40.863  1.00 87.40           H  
ATOM    720  CA  GLN A  46      10.628   6.096 -41.157  1.00 87.40           C  
ATOM    721  HA  GLN A  46      11.577   5.690 -40.804  1.00 87.40           H  
ATOM    722  C   GLN A  46      10.711   7.621 -41.013  1.00 87.40           C  
ATOM    723  CB  GLN A  46      10.479   5.781 -42.648  1.00 87.40           C  
ATOM    724  HB2 GLN A  46       9.449   5.950 -42.963  1.00 87.40           H  
ATOM    725  HB3 GLN A  46      11.114   6.486 -43.185  1.00 87.40           H  
ATOM    726  O   GLN A  46      11.807   8.159 -40.873  1.00 87.40           O  
ATOM    727  CG  GLN A  46      10.922   4.370 -43.055  1.00 87.40           C  
ATOM    728  HG2 GLN A  46      10.220   3.631 -42.669  1.00 87.40           H  
ATOM    729  HG3 GLN A  46      11.907   4.165 -42.636  1.00 87.40           H  
ATOM    730  CD  GLN A  46      11.011   4.239 -44.575  1.00 87.40           C  
ATOM    731  NE2 GLN A  46      11.396   3.089 -45.083  1.00 87.40           N  
ATOM    732 HE21 GLN A  46      11.613   2.303 -44.488  1.00 87.40           H  
ATOM    733 HE22 GLN A  46      11.442   3.033 -46.090  1.00 87.40           H  
ATOM    734  OE1 GLN A  46      10.757   5.174 -45.330  1.00 87.40           O  
ATOM    735  N   LEU A  47       9.578   8.334 -41.032  1.00 87.04           N  
ATOM    736  H   LEU A  47       8.699   7.852 -41.151  1.00 87.04           H  
ATOM    737  CA  LEU A  47       9.570   9.790 -40.844  1.00 87.04           C  
ATOM    738  HA  LEU A  47      10.262  10.230 -41.563  1.00 87.04           H  
ATOM    739  C   LEU A  47      10.092  10.193 -39.464  1.00 87.04           C  
ATOM    740  CB  LEU A  47       8.150  10.336 -41.080  1.00 87.04           C  
ATOM    741  HB2 LEU A  47       7.992  11.237 -40.488  1.00 87.04           H  
ATOM    742  HB3 LEU A  47       7.421   9.597 -40.748  1.00 87.04           H  
ATOM    743  O   LEU A  47      10.829  11.176 -39.353  1.00 87.04           O  
ATOM    744  CG  LEU A  47       7.926  10.671 -42.559  1.00 87.04           C  
ATOM    745  HG  LEU A  47       8.348   9.872 -43.169  1.00 87.04           H  
ATOM    746  CD1 LEU A  47       6.445  10.776 -42.887  1.00 87.04           C  
ATOM    747 HD11 LEU A  47       5.971   9.820 -42.663  1.00 87.04           H  
ATOM    748 HD12 LEU A  47       6.314  10.983 -43.949  1.00 87.04           H  
ATOM    749 HD13 LEU A  47       5.976  11.555 -42.287  1.00 87.04           H  
ATOM    750  CD2 LEU A  47       8.585  12.002 -42.949  1.00 87.04           C  
ATOM    751 HD21 LEU A  47       8.411  12.205 -44.006  1.00 87.04           H  
ATOM    752 HD22 LEU A  47       8.160  12.809 -42.352  1.00 87.04           H  
ATOM    753 HD23 LEU A  47       9.658  11.957 -42.766  1.00 87.04           H  
ATOM    754  N   ASN A  48       9.759   9.422 -38.431  1.00 84.50           N  
ATOM    755  H   ASN A  48       9.115   8.660 -38.588  1.00 84.50           H  
ATOM    756  CA  ASN A  48      10.254   9.648 -37.079  1.00 84.50           C  
ATOM    757  HA  ASN A  48      10.162  10.709 -36.846  1.00 84.50           H  
ATOM    758  C   ASN A  48      11.751   9.312 -36.966  1.00 84.50           C  
ATOM    759  CB  ASN A  48       9.356   8.874 -36.101  1.00 84.50           C  
ATOM    760  HB2 ASN A  48       9.777   8.933 -35.098  1.00 84.50           H  
ATOM    761  HB3 ASN A  48       9.314   7.825 -36.394  1.00 84.50           H  
ATOM    762  O   ASN A  48      12.497  10.118 -36.413  1.00 84.50           O  
ATOM    763  CG  ASN A  48       7.942   9.443 -36.043  1.00 84.50           C  
ATOM    764  ND2 ASN A  48       6.979   8.659 -35.623  1.00 84.50           N  
ATOM    765 HD21 ASN A  48       6.043   9.036 -35.668  1.00 84.50           H  
ATOM    766 HD22 ASN A  48       7.158   7.682 -35.441  1.00 84.50           H  
ATOM    767  OD1 ASN A  48       7.683  10.599 -36.349  1.00 84.50           O  
ATOM    768  N   LEU A  49      12.215   8.208 -37.564  1.00 81.40           N  
ATOM    769  H   LEU A  49      11.550   7.580 -37.992  1.00 81.40           H  
ATOM    770  CA  LEU A  49      13.639   7.844 -37.622  1.00 81.40           C  
ATOM    771  HA  LEU A  49      14.030   7.813 -36.604  1.00 81.40           H  
ATOM    772  C   LEU A  49      14.479   8.891 -38.367  1.00 81.40           C  
ATOM    773  CB  LEU A  49      13.805   6.451 -38.260  1.00 81.40           C  
ATOM    774  HB2 LEU A  49      14.848   6.320 -38.551  1.00 81.40           H  
ATOM    775  HB3 LEU A  49      13.207   6.412 -39.171  1.00 81.40           H  
ATOM    776  O   LEU A  49      15.479   9.353 -37.830  1.00 81.40           O  
ATOM    777  CG  LEU A  49      13.414   5.278 -37.340  1.00 81.40           C  
ATOM    778  HG  LEU A  49      12.434   5.463 -36.902  1.00 81.40           H  
ATOM    779  CD1 LEU A  49      13.345   3.986 -38.153  1.00 81.40           C  
ATOM    780 HD11 LEU A  49      12.600   4.088 -38.942  1.00 81.40           H  
ATOM    781 HD12 LEU A  49      13.055   3.158 -37.506  1.00 81.40           H  
ATOM    782 HD13 LEU A  49      14.317   3.770 -38.598  1.00 81.40           H  
ATOM    783  CD2 LEU A  49      14.425   5.074 -36.208  1.00 81.40           C  
ATOM    784 HD21 LEU A  49      15.422   4.914 -36.619  1.00 81.40           H  
ATOM    785 HD22 LEU A  49      14.440   5.942 -35.549  1.00 81.40           H  
ATOM    786 HD23 LEU A  49      14.141   4.202 -35.618  1.00 81.40           H  
ATOM    787  N   GLU A  50      14.054   9.359 -39.544  1.00 83.27           N  
ATOM    788  H   GLU A  50      13.248   8.925 -39.971  1.00 83.27           H  
ATOM    789  CA  GLU A  50      14.757  10.428 -40.272  1.00 83.27           C  
ATOM    790  HA  GLU A  50      15.800  10.148 -40.418  1.00 83.27           H  
ATOM    791  C   GLU A  50      14.733  11.781 -39.553  1.00 83.27           C  
ATOM    792  CB  GLU A  50      14.101  10.677 -41.627  1.00 83.27           C  
ATOM    793  HB2 GLU A  50      14.405  11.674 -41.946  1.00 83.27           H  
ATOM    794  HB3 GLU A  50      13.017  10.678 -41.517  1.00 83.27           H  
ATOM    795  O   GLU A  50      15.620  12.610 -39.771  1.00 83.27           O  
ATOM    796  CG  GLU A  50      14.514   9.714 -42.739  1.00 83.27           C  
ATOM    797  HG2 GLU A  50      14.191   8.705 -42.484  1.00 83.27           H  
ATOM    798  HG3 GLU A  50      15.599   9.727 -42.840  1.00 83.27           H  
ATOM    799  CD  GLU A  50      13.876  10.156 -44.060  1.00 83.27           C  
ATOM    800  OE1 GLU A  50      13.632   9.302 -44.939  1.00 83.27           O  
ATOM    801  OE2 GLU A  50      13.496  11.349 -44.200  1.00 83.27           O  
ATOM    802  N   THR A  51      13.703  12.047 -38.747  1.00 74.05           N  
ATOM    803  H   THR A  51      12.982  11.347 -38.649  1.00 74.05           H  
ATOM    804  CA  THR A  51      13.643  13.257 -37.914  1.00 74.05           C  
ATOM    805  HA  THR A  51      13.970  14.112 -38.505  1.00 74.05           H  
ATOM    806  C   THR A  51      14.610  13.124 -36.740  1.00 74.05           C  
ATOM    807  CB  THR A  51      12.208  13.545 -37.446  1.00 74.05           C  
ATOM    808  HB  THR A  51      11.844  12.725 -36.827  1.00 74.05           H  
ATOM    809  O   THR A  51      15.360  14.054 -36.458  1.00 74.05           O  
ATOM    810  CG2 THR A  51      12.099  14.854 -36.664  1.00 74.05           C  
ATOM    811 HG21 THR A  51      12.496  15.678 -37.256  1.00 74.05           H  
ATOM    812 HG22 THR A  51      12.656  14.781 -35.730  1.00 74.05           H  
ATOM    813 HG23 THR A  51      11.052  15.048 -36.430  1.00 74.05           H  
ATOM    814  OG1 THR A  51      11.369  13.684 -38.571  1.00 74.05           O  
ATOM    815  HG1 THR A  51      11.181  12.796 -38.885  1.00 74.05           H  
ATOM    816  N   HIS A  52      14.673  11.947 -36.115  1.00 68.56           N  
ATOM    817  H   HIS A  52      14.046  11.209 -36.402  1.00 68.56           H  
ATOM    818  CA  HIS A  52      15.631  11.636 -35.060  1.00 68.56           C  
ATOM    819  HA  HIS A  52      15.535  12.384 -34.273  1.00 68.56           H  
ATOM    820  C   HIS A  52      17.078  11.696 -35.575  1.00 68.56           C  
ATOM    821  CB  HIS A  52      15.273  10.267 -34.469  1.00 68.56           C  
ATOM    822  HB2 HIS A  52      14.209  10.247 -34.237  1.00 68.56           H  
ATOM    823  HB3 HIS A  52      15.471   9.482 -35.200  1.00 68.56           H  
ATOM    824  O   HIS A  52      17.912  12.372 -34.980  1.00 68.56           O  
ATOM    825  CG  HIS A  52      16.026   9.961 -33.206  1.00 68.56           C  
ATOM    826  CD2 HIS A  52      15.705  10.398 -31.950  1.00 68.56           C  
ATOM    827  HD2 HIS A  52      14.865  11.025 -31.690  1.00 68.56           H  
ATOM    828  ND1 HIS A  52      17.153   9.180 -33.091  1.00 68.56           N  
ATOM    829  HD1 HIS A  52      17.624   8.694 -33.840  1.00 68.56           H  
ATOM    830  CE1 HIS A  52      17.499   9.149 -31.793  1.00 68.56           C  
ATOM    831  HE1 HIS A  52      18.338   8.604 -31.384  1.00 68.56           H  
ATOM    832  NE2 HIS A  52      16.649   9.883 -31.061  1.00 68.56           N  
ATOM    833  N   GLU A  53      17.371  11.100 -36.733  1.00 71.83           N  
ATOM    834  H   GLU A  53      16.669  10.519 -37.168  1.00 71.83           H  
ATOM    835  CA  GLU A  53      18.680  11.209 -37.384  1.00 71.83           C  
ATOM    836  HA  GLU A  53      19.451  10.866 -36.694  1.00 71.83           H  
ATOM    837  C   GLU A  53      19.039  12.647 -37.762  1.00 71.83           C  
ATOM    838  CB  GLU A  53      18.739  10.357 -38.653  1.00 71.83           C  
ATOM    839  HB2 GLU A  53      17.812  10.450 -39.220  1.00 71.83           H  
ATOM    840  HB3 GLU A  53      19.543  10.769 -39.264  1.00 71.83           H  
ATOM    841  O   GLU A  53      20.188  13.047 -37.590  1.00 71.83           O  
ATOM    842  CG  GLU A  53      19.038   8.880 -38.359  1.00 71.83           C  
ATOM    843  HG2 GLU A  53      19.799   8.821 -37.581  1.00 71.83           H  
ATOM    844  HG3 GLU A  53      18.134   8.398 -37.987  1.00 71.83           H  
ATOM    845  CD  GLU A  53      19.571   8.160 -39.605  1.00 71.83           C  
ATOM    846  OE1 GLU A  53      19.216   6.985 -39.809  1.00 71.83           O  
ATOM    847  OE2 GLU A  53      20.378   8.791 -40.335  1.00 71.83           O  
ATOM    848  N   ARG A  54      18.085  13.454 -38.244  1.00 63.21           N  
ATOM    849  H   ARG A  54      17.164  13.073 -38.404  1.00 63.21           H  
ATOM    850  CA  ARG A  54      18.332  14.881 -38.504  1.00 63.21           C  
ATOM    851  HA  ARG A  54      19.253  14.974 -39.079  1.00 63.21           H  
ATOM    852  C   ARG A  54      18.608  15.669 -37.228  1.00 63.21           C  
ATOM    853  CB  ARG A  54      17.179  15.492 -39.307  1.00 63.21           C  
ATOM    854  HB2 ARG A  54      16.226  15.074 -38.982  1.00 63.21           H  
ATOM    855  HB3 ARG A  54      17.156  16.569 -39.141  1.00 63.21           H  
ATOM    856  O   ARG A  54      19.447  16.561 -37.267  1.00 63.21           O  
ATOM    857  CG  ARG A  54      17.409  15.241 -40.802  1.00 63.21           C  
ATOM    858  HG2 ARG A  54      18.321  15.759 -41.097  1.00 63.21           H  
ATOM    859  HG3 ARG A  54      17.546  14.176 -40.994  1.00 63.21           H  
ATOM    860  CD  ARG A  54      16.255  15.783 -41.646  1.00 63.21           C  
ATOM    861  HD2 ARG A  54      16.668  16.107 -42.601  1.00 63.21           H  
ATOM    862  HD3 ARG A  54      15.817  16.647 -41.148  1.00 63.21           H  
ATOM    863  NE  ARG A  54      15.228  14.757 -41.909  1.00 63.21           N  
ATOM    864  HE  ARG A  54      15.374  13.844 -41.502  1.00 63.21           H  
ATOM    865  NH1 ARG A  54      13.819  16.113 -43.087  1.00 63.21           N  
ATOM    866 HH11 ARG A  54      13.020  16.227 -43.695  1.00 63.21           H  
ATOM    867 HH12 ARG A  54      14.341  16.902 -42.734  1.00 63.21           H  
ATOM    868  NH2 ARG A  54      13.479  13.924 -43.150  1.00 63.21           N  
ATOM    869 HH21 ARG A  54      12.722  14.063 -43.804  1.00 63.21           H  
ATOM    870 HH22 ARG A  54      13.801  12.968 -43.092  1.00 63.21           H  
ATOM    871  CZ  ARG A  54      14.183  14.921 -42.699  1.00 63.21           C  
ATOM    872  N   ASN A  55      17.986  15.314 -36.106  1.00 59.66           N  
ATOM    873  H   ASN A  55      17.261  14.612 -36.160  1.00 59.66           H  
ATOM    874  CA  ASN A  55      18.291  15.919 -34.810  1.00 59.66           C  
ATOM    875  HA  ASN A  55      18.319  17.002 -34.928  1.00 59.66           H  
ATOM    876  C   ASN A  55      19.686  15.499 -34.307  1.00 59.66           C  
ATOM    877  CB  ASN A  55      17.166  15.579 -33.817  1.00 59.66           C  
ATOM    878  HB2 ASN A  55      17.446  15.949 -32.831  1.00 59.66           H  
ATOM    879  HB3 ASN A  55      17.050  14.497 -33.750  1.00 59.66           H  
ATOM    880  O   ASN A  55      20.453  16.356 -33.877  1.00 59.66           O  
ATOM    881  CG  ASN A  55      15.822  16.200 -34.172  1.00 59.66           C  
ATOM    882  ND2 ASN A  55      14.770  15.775 -33.513  1.00 59.66           N  
ATOM    883 HD21 ASN A  55      14.869  15.067 -32.800  1.00 59.66           H  
ATOM    884 HD22 ASN A  55      13.892  16.215 -33.750  1.00 59.66           H  
ATOM    885  OD1 ASN A  55      15.685  17.083 -35.003  1.00 59.66           O  
ATOM    886  N   LEU A  56      20.058  14.218 -34.441  1.00 54.05           N  
ATOM    887  H   LEU A  56      19.369  13.558 -34.773  1.00 54.05           H  
ATOM    888  CA  LEU A  56      21.392  13.711 -34.086  1.00 54.05           C  
ATOM    889  HA  LEU A  56      21.614  13.989 -33.056  1.00 54.05           H  
ATOM    890  C   LEU A  56      22.502  14.338 -34.947  1.00 54.05           C  
ATOM    891  CB  LEU A  56      21.420  12.174 -34.214  1.00 54.05           C  
ATOM    892  HB2 LEU A  56      22.458  11.847 -34.148  1.00 54.05           H  
ATOM    893  HB3 LEU A  56      21.056  11.904 -35.206  1.00 54.05           H  
ATOM    894  O   LEU A  56      23.492  14.833 -34.416  1.00 54.05           O  
ATOM    895  CG  LEU A  56      20.611  11.396 -33.159  1.00 54.05           C  
ATOM    896  HG  LEU A  56      19.574  11.730 -33.157  1.00 54.05           H  
ATOM    897  CD1 LEU A  56      20.649   9.909 -33.516  1.00 54.05           C  
ATOM    898 HD11 LEU A  56      20.161   9.750 -34.478  1.00 54.05           H  
ATOM    899 HD12 LEU A  56      20.130   9.330 -32.752  1.00 54.05           H  
ATOM    900 HD13 LEU A  56      21.681   9.564 -33.574  1.00 54.05           H  
ATOM    901  CD2 LEU A  56      21.174  11.562 -31.746  1.00 54.05           C  
ATOM    902 HD21 LEU A  56      21.090  12.600 -31.426  1.00 54.05           H  
ATOM    903 HD22 LEU A  56      22.221  11.259 -31.718  1.00 54.05           H  
ATOM    904 HD23 LEU A  56      20.604  10.948 -31.049  1.00 54.05           H  
ATOM    905  N   ARG A  57      22.328  14.375 -36.276  1.00 59.42           N  
ATOM    906  H   ARG A  57      21.499  13.937 -36.650  1.00 59.42           H  
ATOM    907  CA  ARG A  57      23.283  15.002 -37.212  1.00 59.42           C  
ATOM    908  HA  ARG A  57      24.293  14.693 -36.941  1.00 59.42           H  
ATOM    909  C   ARG A  57      23.282  16.538 -37.100  1.00 59.42           C  
ATOM    910  CB  ARG A  57      22.989  14.535 -38.652  1.00 59.42           C  
ATOM    911  HB2 ARG A  57      21.965  14.817 -38.899  1.00 59.42           H  
ATOM    912  HB3 ARG A  57      23.654  15.069 -39.331  1.00 59.42           H  
ATOM    913  O   ARG A  57      24.286  17.175 -37.403  1.00 59.42           O  
ATOM    914  CG  ARG A  57      23.168  13.017 -38.896  1.00 59.42           C  
ATOM    915  HG2 ARG A  57      22.571  12.451 -38.181  1.00 59.42           H  
ATOM    916  HG3 ARG A  57      24.214  12.744 -38.760  1.00 59.42           H  
ATOM    917  CD  ARG A  57      22.721  12.654 -40.325  1.00 59.42           C  
ATOM    918  HD2 ARG A  57      21.758  13.131 -40.508  1.00 59.42           H  
ATOM    919  HD3 ARG A  57      23.436  13.077 -41.031  1.00 59.42           H  
ATOM    920  NE  ARG A  57      22.540  11.198 -40.551  1.00 59.42           N  
ATOM    921  HE  ARG A  57      21.829  10.724 -40.013  1.00 59.42           H  
ATOM    922  NH1 ARG A  57      23.977  10.882 -42.330  1.00 59.42           N  
ATOM    923 HH11 ARG A  57      24.352  10.261 -43.032  1.00 59.42           H  
ATOM    924 HH12 ARG A  57      24.369  11.800 -42.178  1.00 59.42           H  
ATOM    925  NH2 ARG A  57      22.636   9.235 -41.694  1.00 59.42           N  
ATOM    926 HH21 ARG A  57      23.003   8.626 -42.412  1.00 59.42           H  
ATOM    927 HH22 ARG A  57      21.835   8.919 -41.167  1.00 59.42           H  
ATOM    928  CZ  ARG A  57      23.054  10.451 -41.516  1.00 59.42           C  
ATOM    929  N   GLY A  58      22.177  17.136 -36.648  1.00 50.27           N  
ATOM    930  H   GLY A  58      21.369  16.559 -36.465  1.00 50.27           H  
ATOM    931  CA  GLY A  58      22.018  18.582 -36.460  1.00 50.27           C  
ATOM    932  HA2 GLY A  58      22.331  19.100 -37.367  1.00 50.27           H  
ATOM    933  HA3 GLY A  58      20.962  18.791 -36.290  1.00 50.27           H  
ATOM    934  C   GLY A  58      22.802  19.165 -35.280  1.00 50.27           C  
ATOM    935  O   GLY A  58      23.085  20.361 -35.282  1.00 50.27           O  
ATOM    936  N   GLY A  59      23.217  18.337 -34.314  1.00 43.58           N  
ATOM    937  H   GLY A  59      22.936  17.367 -34.358  1.00 43.58           H  
ATOM    938  CA  GLY A  59      23.982  18.773 -33.139  1.00 43.58           C  
ATOM    939  HA2 GLY A  59      24.083  17.928 -32.458  1.00 43.58           H  
ATOM    940  HA3 GLY A  59      23.427  19.558 -32.627  1.00 43.58           H  
ATOM    941  C   GLY A  59      25.395  19.309 -33.425  1.00 43.58           C  
ATOM    942  O   GLY A  59      26.021  19.848 -32.520  1.00 43.58           O  
ATOM    943  N   GLY A  60      25.908  19.177 -34.657  1.00 34.41           N  
ATOM    944  H   GLY A  60      25.350  18.701 -35.352  1.00 34.41           H  
ATOM    945  CA  GLY A  60      27.279  19.572 -35.006  1.00 34.41           C  
ATOM    946  HA2 GLY A  60      27.929  19.425 -34.144  1.00 34.41           H  
ATOM    947  HA3 GLY A  60      27.631  18.912 -35.798  1.00 34.41           H  
ATOM    948  C   GLY A  60      27.473  21.016 -35.496  1.00 34.41           C  
ATOM    949  O   GLY A  60      28.565  21.559 -35.339  1.00 34.41           O  
ATOM    950  N   HIS A  61      26.462  21.656 -36.105  1.00 33.33           N  
ATOM    951  H   HIS A  61      25.561  21.202 -36.146  1.00 33.33           H  
ATOM    952  CA  HIS A  61      26.661  22.919 -36.843  1.00 33.33           C  
ATOM    953  HA  HIS A  61      27.498  23.454 -36.395  1.00 33.33           H  
ATOM    954  C   HIS A  61      25.483  23.909 -36.769  1.00 33.33           C  
ATOM    955  CB  HIS A  61      27.043  22.618 -38.309  1.00 33.33           C  
ATOM    956  HB2 HIS A  61      26.340  21.893 -38.721  1.00 33.33           H  
ATOM    957  HB3 HIS A  61      26.949  23.534 -38.893  1.00 33.33           H  
ATOM    958  O   HIS A  61      24.781  24.152 -37.752  1.00 33.33           O  
ATOM    959  CG  HIS A  61      28.454  22.131 -38.534  1.00 33.33           C  
ATOM    960  CD2 HIS A  61      28.870  21.307 -39.543  1.00 33.33           C  
ATOM    961  HD2 HIS A  61      28.243  20.869 -40.306  1.00 33.33           H  
ATOM    962  ND1 HIS A  61      29.575  22.473 -37.808  1.00 33.33           N  
ATOM    963  HD1 HIS A  61      29.558  22.788 -36.848  1.00 33.33           H  
ATOM    964  CE1 HIS A  61      30.632  21.858 -38.361  1.00 33.33           C  
ATOM    965  HE1 HIS A  61      31.631  21.850 -37.951  1.00 33.33           H  
ATOM    966  NE2 HIS A  61      30.252  21.145 -39.429  1.00 33.33           N  
ATOM    967  N   THR A  62      25.341  24.602 -35.639  1.00 36.28           N  
ATOM    968  H   THR A  62      25.848  24.318 -34.814  1.00 36.28           H  
ATOM    969  CA  THR A  62      24.554  25.844 -35.538  1.00 36.28           C  
ATOM    970  HA  THR A  62      23.875  25.909 -36.389  1.00 36.28           H  
ATOM    971  C   THR A  62      25.456  27.081 -35.622  1.00 36.28           C  
ATOM    972  CB  THR A  62      23.666  25.857 -34.281  1.00 36.28           C  
ATOM    973  HB  THR A  62      23.363  26.880 -34.055  1.00 36.28           H  
ATOM    974  O   THR A  62      25.797  27.705 -34.619  1.00 36.28           O  
ATOM    975  CG2 THR A  62      22.407  25.018 -34.493  1.00 36.28           C  
ATOM    976 HG21 THR A  62      21.831  25.416 -35.328  1.00 36.28           H  
ATOM    977 HG22 THR A  62      22.680  23.984 -34.706  1.00 36.28           H  
ATOM    978 HG23 THR A  62      21.789  25.046 -33.595  1.00 36.28           H  
ATOM    979  OG1 THR A  62      24.352  25.312 -33.180  1.00 36.28           O  
ATOM    980  HG1 THR A  62      23.782  25.354 -32.409  1.00 36.28           H  
ATOM    981  N   ARG A  63      25.810  27.507 -36.847  1.00 31.97           N  
ATOM    982  H   ARG A  63      25.519  26.952 -37.639  1.00 31.97           H  
ATOM    983  CA  ARG A  63      26.290  28.887 -37.074  1.00 31.97           C  
ATOM    984  HA  ARG A  63      27.062  29.120 -36.342  1.00 31.97           H  
ATOM    985  C   ARG A  63      25.131  29.856 -36.814  1.00 31.97           C  
ATOM    986  CB  ARG A  63      26.875  29.082 -38.488  1.00 31.97           C  
ATOM    987  HB2 ARG A  63      26.327  28.473 -39.207  1.00 31.97           H  
ATOM    988  HB3 ARG A  63      26.745  30.127 -38.768  1.00 31.97           H  
ATOM    989  O   ARG A  63      24.298  30.085 -37.689  1.00 31.97           O  
ATOM    990  CG  ARG A  63      28.379  28.773 -38.568  1.00 31.97           C  
ATOM    991  HG2 ARG A  63      28.547  27.710 -38.399  1.00 31.97           H  
ATOM    992  HG3 ARG A  63      28.900  29.343 -37.798  1.00 31.97           H  
ATOM    993  CD  ARG A  63      28.927  29.180 -39.945  1.00 31.97           C  
ATOM    994  HD2 ARG A  63      28.481  28.535 -40.702  1.00 31.97           H  
ATOM    995  HD3 ARG A  63      28.633  30.210 -40.145  1.00 31.97           H  
ATOM    996  NE  ARG A  63      30.400  29.082 -40.011  1.00 31.97           N  
ATOM    997  HE  ARG A  63      30.870  28.743 -39.184  1.00 31.97           H  
ATOM    998  NH1 ARG A  63      30.666  29.850 -42.163  1.00 31.97           N  
ATOM    999 HH11 ARG A  63      29.663  29.935 -42.249  1.00 31.97           H  
ATOM   1000 HH12 ARG A  63      31.270  30.090 -42.935  1.00 31.97           H  
ATOM   1001  NH2 ARG A  63      32.462  29.311 -40.960  1.00 31.97           N  
ATOM   1002 HH21 ARG A  63      32.897  28.972 -40.115  1.00 31.97           H  
ATOM   1003 HH22 ARG A  63      33.043  29.560 -41.748  1.00 31.97           H  
ATOM   1004  CZ  ARG A  63      31.165  29.414 -41.039  1.00 31.97           C  
ATOM   1005  N   ALA A  64      25.067  30.393 -35.599  1.00 31.93           N  
ATOM   1006  H   ALA A  64      25.727  30.065 -34.908  1.00 31.93           H  
ATOM   1007  CA  ALA A  64      24.002  31.280 -35.144  1.00 31.93           C  
ATOM   1008  HA  ALA A  64      23.049  30.870 -35.478  1.00 31.93           H  
ATOM   1009  C   ALA A  64      24.118  32.696 -35.745  1.00 31.93           C  
ATOM   1010  CB  ALA A  64      23.989  31.264 -33.609  1.00 31.93           C  
ATOM   1011  HB1 ALA A  64      23.164  31.877 -33.247  1.00 31.93           H  
ATOM   1012  HB2 ALA A  64      24.925  31.666 -33.221  1.00 31.93           H  
ATOM   1013  HB3 ALA A  64      23.858  30.244 -33.247  1.00 31.93           H  
ATOM   1014  O   ALA A  64      24.523  33.644 -35.074  1.00 31.93           O  
ATOM   1015  N   ASN A  65      23.722  32.850 -37.011  1.00 28.00           N  
ATOM   1016  H   ASN A  65      23.487  32.019 -37.536  1.00 28.00           H  
ATOM   1017  CA  ASN A  65      23.496  34.160 -37.626  1.00 28.00           C  
ATOM   1018  HA  ASN A  65      24.322  34.823 -37.373  1.00 28.00           H  
ATOM   1019  C   ASN A  65      22.213  34.797 -37.058  1.00 28.00           C  
ATOM   1020  CB  ASN A  65      23.434  34.024 -39.163  1.00 28.00           C  
ATOM   1021  HB2 ASN A  65      22.822  33.164 -39.434  1.00 28.00           H  
ATOM   1022  HB3 ASN A  65      22.950  34.914 -39.567  1.00 28.00           H  
ATOM   1023  O   ASN A  65      21.151  34.727 -37.679  1.00 28.00           O  
ATOM   1024  CG  ASN A  65      24.781  33.920 -39.854  1.00 28.00           C  
ATOM   1025  ND2 ASN A  65      24.777  33.831 -41.164  1.00 28.00           N  
ATOM   1026 HD21 ASN A  65      25.684  33.833 -41.609  1.00 28.00           H  
ATOM   1027 HD22 ASN A  65      23.905  33.854 -41.674  1.00 28.00           H  
ATOM   1028  OD1 ASN A  65      25.846  33.935 -39.265  1.00 28.00           O  
ATOM   1029  N   TYR A  66      22.305  35.427 -35.886  1.00 32.44           N  
ATOM   1030  H   TYR A  66      23.185  35.396 -35.391  1.00 32.44           H  
ATOM   1031  CA  TYR A  66      21.249  36.309 -35.383  1.00 32.44           C  
ATOM   1032  HA  TYR A  66      20.292  35.819 -35.559  1.00 32.44           H  
ATOM   1033  C   TYR A  66      21.276  37.658 -36.129  1.00 32.44           C  
ATOM   1034  CB  TYR A  66      21.374  36.507 -33.868  1.00 32.44           C  
ATOM   1035  HB2 TYR A  66      20.856  37.425 -33.591  1.00 32.44           H  
ATOM   1036  HB3 TYR A  66      22.422  36.634 -33.595  1.00 32.44           H  
ATOM   1037  O   TYR A  66      22.329  38.297 -36.182  1.00 32.44           O  
ATOM   1038  CG  TYR A  66      20.757  35.376 -33.069  1.00 32.44           C  
ATOM   1039  CD1 TYR A  66      19.360  35.341 -32.886  1.00 32.44           C  
ATOM   1040  HD1 TYR A  66      18.741  36.124 -33.298  1.00 32.44           H  
ATOM   1041  CD2 TYR A  66      21.566  34.363 -32.517  1.00 32.44           C  
ATOM   1042  HD2 TYR A  66      22.636  34.394 -32.657  1.00 32.44           H  
ATOM   1043  CE1 TYR A  66      18.770  34.295 -32.154  1.00 32.44           C  
ATOM   1044  HE1 TYR A  66      17.702  34.263 -31.997  1.00 32.44           H  
ATOM   1045  CE2 TYR A  66      20.979  33.320 -31.773  1.00 32.44           C  
ATOM   1046  HE2 TYR A  66      21.600  32.554 -31.334  1.00 32.44           H  
ATOM   1047  OH  TYR A  66      19.003  32.282 -30.881  1.00 32.44           O  
ATOM   1048  HH  TYR A  66      19.655  31.697 -30.489  1.00 32.44           H  
ATOM   1049  CZ  TYR A  66      19.578  33.285 -31.593  1.00 32.44           C  
ATOM   1050  N   PRO A  67      20.154  38.115 -36.715  1.00 33.06           N  
ATOM   1051  CA  PRO A  67      20.104  39.379 -37.445  1.00 33.06           C  
ATOM   1052  HA  PRO A  67      21.044  39.547 -37.971  1.00 33.06           H  
ATOM   1053  C   PRO A  67      19.816  40.584 -36.535  1.00 33.06           C  
ATOM   1054  CB  PRO A  67      18.985  39.183 -38.472  1.00 33.06           C  
ATOM   1055  HB2 PRO A  67      18.522  40.126 -38.764  1.00 33.06           H  
ATOM   1056  HB3 PRO A  67      19.380  38.667 -39.347  1.00 33.06           H  
ATOM   1057  O   PRO A  67      18.920  40.529 -35.701  1.00 33.06           O  
ATOM   1058  CG  PRO A  67      17.997  38.269 -37.743  1.00 33.06           C  
ATOM   1059  HG2 PRO A  67      17.348  38.862 -37.099  1.00 33.06           H  
ATOM   1060  HG3 PRO A  67      17.403  37.679 -38.441  1.00 33.06           H  
ATOM   1061  CD  PRO A  67      18.903  37.384 -36.886  1.00 33.06           C  
ATOM   1062  HD2 PRO A  67      19.097  36.449 -37.413  1.00 33.06           H  
ATOM   1063  HD3 PRO A  67      18.432  37.185 -35.923  1.00 33.06           H  
ATOM   1064  N   GLY A  68      20.479  41.714 -36.811  1.00 30.88           N  
ATOM   1065  H   GLY A  68      21.263  41.644 -37.444  1.00 30.88           H  
ATOM   1066  CA  GLY A  68      19.932  43.059 -36.560  1.00 30.88           C  
ATOM   1067  HA2 GLY A  68      18.894  43.071 -36.892  1.00 30.88           H  
ATOM   1068  HA3 GLY A  68      20.473  43.785 -37.167  1.00 30.88           H  
ATOM   1069  C   GLY A  68      19.929  43.549 -35.108  1.00 30.88           C  
ATOM   1070  O   GLY A  68      18.923  43.449 -34.419  1.00 30.88           O  
ATOM   1071  N   GLY A  69      21.045  44.141 -34.676  1.00 28.45           N  
ATOM   1072  H   GLY A  69      21.807  44.247 -35.330  1.00 28.45           H  
ATOM   1073  CA  GLY A  69      21.244  44.645 -33.316  1.00 28.45           C  
ATOM   1074  HA2 GLY A  69      22.309  44.838 -33.182  1.00 28.45           H  
ATOM   1075  HA3 GLY A  69      20.972  43.856 -32.615  1.00 28.45           H  
ATOM   1076  C   GLY A  69      20.493  45.919 -32.899  1.00 28.45           C  
ATOM   1077  O   GLY A  69      19.813  46.571 -33.686  1.00 28.45           O  
ATOM   1078  N   ALA A  70      20.731  46.304 -31.643  1.00 33.73           N  
ATOM   1079  H   ALA A  70      21.170  45.637 -31.023  1.00 33.73           H  
ATOM   1080  CA  ALA A  70      20.657  47.667 -31.113  1.00 33.73           C  
ATOM   1081  HA  ALA A  70      21.093  48.355 -31.836  1.00 33.73           H  
ATOM   1082  C   ALA A  70      21.465  47.742 -29.797  1.00 33.73           C  
ATOM   1083  CB  ALA A  70      19.194  48.064 -30.880  1.00 33.73           C  
ATOM   1084  HB1 ALA A  70      19.143  49.058 -30.437  1.00 33.73           H  
ATOM   1085  HB2 ALA A  70      18.650  48.068 -31.824  1.00 33.73           H  
ATOM   1086  HB3 ALA A  70      18.723  47.352 -30.202  1.00 33.73           H  
ATOM   1087  O   ALA A  70      21.455  46.794 -29.015  1.00 33.73           O  
ATOM   1088  N   GLY A  71      22.175  48.852 -29.559  1.00 32.78           N  
ATOM   1089  H   GLY A  71      22.094  49.598 -30.235  1.00 32.78           H  
ATOM   1090  CA  GLY A  71      22.725  49.209 -28.236  1.00 32.78           C  
ATOM   1091  HA2 GLY A  71      23.614  49.820 -28.394  1.00 32.78           H  
ATOM   1092  HA3 GLY A  71      23.016  48.311 -27.691  1.00 32.78           H  
ATOM   1093  C   GLY A  71      21.694  49.983 -27.384  1.00 32.78           C  
ATOM   1094  O   GLY A  71      20.539  50.037 -27.814  1.00 32.78           O  
ATOM   1095  N   PRO A  72      22.065  50.646 -26.256  1.00 34.48           N  
ATOM   1096  CA  PRO A  72      23.333  51.387 -26.129  1.00 34.48           C  
ATOM   1097  HA  PRO A  72      24.077  51.049 -26.851  1.00 34.48           H  
ATOM   1098  C   PRO A  72      24.026  51.463 -24.733  1.00 34.48           C  
ATOM   1099  CB  PRO A  72      22.859  52.794 -26.513  1.00 34.48           C  
ATOM   1100  HB2 PRO A  72      23.556  53.580 -26.222  1.00 34.48           H  
ATOM   1101  HB3 PRO A  72      22.688  52.838 -27.589  1.00 34.48           H  
ATOM   1102  O   PRO A  72      23.443  51.201 -23.690  1.00 34.48           O  
ATOM   1103  CG  PRO A  72      21.514  52.917 -25.779  1.00 34.48           C  
ATOM   1104  HG2 PRO A  72      20.791  53.455 -26.393  1.00 34.48           H  
ATOM   1105  HG3 PRO A  72      21.643  53.415 -24.819  1.00 34.48           H  
ATOM   1106  CD  PRO A  72      21.076  51.466 -25.552  1.00 34.48           C  
ATOM   1107  HD2 PRO A  72      21.091  51.234 -24.487  1.00 34.48           H  
ATOM   1108  HD3 PRO A  72      20.059  51.323 -25.918  1.00 34.48           H  
ATOM   1109  N   SER A  73      25.275  51.954 -24.766  1.00 33.69           N  
ATOM   1110  H   SER A  73      25.675  51.980 -25.694  1.00 33.69           H  
ATOM   1111  CA  SER A  73      25.944  52.876 -23.811  1.00 33.69           C  
ATOM   1112  HA  SER A  73      26.982  52.914 -24.143  1.00 33.69           H  
ATOM   1113  C   SER A  73      26.009  52.627 -22.285  1.00 33.69           C  
ATOM   1114  CB  SER A  73      25.404  54.300 -24.018  1.00 33.69           C  
ATOM   1115  HB2 SER A  73      25.550  54.601 -25.055  1.00 33.69           H  
ATOM   1116  HB3 SER A  73      25.950  54.992 -23.377  1.00 33.69           H  
ATOM   1117  O   SER A  73      25.010  52.746 -21.584  1.00 33.69           O  
ATOM   1118  OG  SER A  73      24.028  54.364 -23.705  1.00 33.69           O  
ATOM   1119  HG  SER A  73      23.881  53.828 -22.923  1.00 33.69           H  
ATOM   1120  N   GLY A  74      27.251  52.613 -21.770  1.00 31.84           N  
ATOM   1121  H   GLY A  74      28.012  52.423 -22.407  1.00 31.84           H  
ATOM   1122  CA  GLY A  74      27.630  53.112 -20.430  1.00 31.84           C  
ATOM   1123  HA2 GLY A  74      28.489  53.772 -20.551  1.00 31.84           H  
ATOM   1124  HA3 GLY A  74      26.817  53.716 -20.029  1.00 31.84           H  
ATOM   1125  C   GLY A  74      27.953  52.038 -19.371  1.00 31.84           C  
ATOM   1126  O   GLY A  74      27.221  51.069 -19.246  1.00 31.84           O  
ATOM   1127  N   GLY A  75      29.019  52.145 -18.564  1.00 31.55           N  
ATOM   1128  H   GLY A  75      29.028  51.473 -17.809  1.00 31.55           H  
ATOM   1129  CA  GLY A  75      30.174  53.055 -18.639  1.00 31.55           C  
ATOM   1130  HA2 GLY A  75      30.880  52.665 -19.372  1.00 31.55           H  
ATOM   1131  HA3 GLY A  75      29.850  54.044 -18.962  1.00 31.55           H  
ATOM   1132  C   GLY A  75      30.901  53.252 -17.295  1.00 31.55           C  
ATOM   1133  O   GLY A  75      30.236  53.483 -16.297  1.00 31.55           O  
ATOM   1134  N   GLN A  76      32.246  53.276 -17.324  1.00 29.47           N  
ATOM   1135  H   GLN A  76      32.681  53.019 -18.199  1.00 29.47           H  
ATOM   1136  CA  GLN A  76      33.160  53.782 -16.269  1.00 29.47           C  
ATOM   1137  HA  GLN A  76      34.164  53.676 -16.679  1.00 29.47           H  
ATOM   1138  C   GLN A  76      33.174  53.047 -14.896  1.00 29.47           C  
ATOM   1139  CB  GLN A  76      32.922  55.300 -16.090  1.00 29.47           C  
ATOM   1140  HB2 GLN A  76      31.880  55.475 -15.820  1.00 29.47           H  
ATOM   1141  HB3 GLN A  76      33.529  55.671 -15.264  1.00 29.47           H  
ATOM   1142  O   GLN A  76      32.215  52.393 -14.515  1.00 29.47           O  
ATOM   1143  CG  GLN A  76      33.269  56.114 -17.351  1.00 29.47           C  
ATOM   1144  HG2 GLN A  76      32.725  55.718 -18.209  1.00 29.47           H  
ATOM   1145  HG3 GLN A  76      34.336  56.020 -17.549  1.00 29.47           H  
ATOM   1146  CD  GLN A  76      32.930  57.599 -17.236  1.00 29.47           C  
ATOM   1147  NE2 GLN A  76      33.087  58.360 -18.297  1.00 29.47           N  
ATOM   1148 HE21 GLN A  76      33.446  57.988 -19.165  1.00 29.47           H  
ATOM   1149 HE22 GLN A  76      32.875  59.337 -18.153  1.00 29.47           H  
ATOM   1150  OE1 GLN A  76      32.516  58.118 -16.217  1.00 29.47           O  
ATOM   1151  N   SER A  77      34.193  53.181 -14.032  1.00 32.68           N  
ATOM   1152  H   SER A  77      33.866  53.046 -13.086  1.00 32.68           H  
ATOM   1153  CA  SER A  77      35.646  52.904 -14.181  1.00 32.68           C  
ATOM   1154  HA  SER A  77      35.788  51.845 -14.399  1.00 32.68           H  
ATOM   1155  C   SER A  77      36.384  53.246 -12.871  1.00 32.68           C  
ATOM   1156  CB  SER A  77      36.354  53.734 -15.270  1.00 32.68           C  
ATOM   1157  HB2 SER A  77      37.432  53.620 -15.156  1.00 32.68           H  
ATOM   1158  HB3 SER A  77      36.098  53.353 -16.258  1.00 32.68           H  
ATOM   1159  O   SER A  77      36.401  54.419 -12.507  1.00 32.68           O  
ATOM   1160  OG  SER A  77      36.032  55.105 -15.182  1.00 32.68           O  
ATOM   1161  HG  SER A  77      36.087  55.353 -14.256  1.00 32.68           H  
ATOM   1162  N   ALA A  78      37.056  52.287 -12.218  1.00 30.69           N  
ATOM   1163  H   ALA A  78      36.917  51.321 -12.477  1.00 30.69           H  
ATOM   1164  CA  ALA A  78      38.119  52.543 -11.225  1.00 30.69           C  
ATOM   1165  HA  ALA A  78      38.822  53.253 -11.660  1.00 30.69           H  
ATOM   1166  C   ALA A  78      38.862  51.244 -10.832  1.00 30.69           C  
ATOM   1167  CB  ALA A  78      37.513  53.140  -9.940  1.00 30.69           C  
ATOM   1168  HB1 ALA A  78      38.293  53.260  -9.188  1.00 30.69           H  
ATOM   1169  HB2 ALA A  78      36.745  52.475  -9.547  1.00 30.69           H  
ATOM   1170  HB3 ALA A  78      37.075  54.120 -10.131  1.00 30.69           H  
ATOM   1171  O   ALA A  78      38.212  50.211 -10.717  1.00 30.69           O  
ATOM   1172  N   ALA A  79      40.164  51.211 -10.516  1.00 27.06           N  
ATOM   1173  H   ALA A  79      40.415  50.388  -9.986  1.00 27.06           H  
ATOM   1174  CA  ALA A  79      41.336  51.937 -11.041  1.00 27.06           C  
ATOM   1175  HA  ALA A  79      41.302  51.925 -12.130  1.00 27.06           H  
ATOM   1176  C   ALA A  79      42.626  51.213 -10.545  1.00 27.06           C  
ATOM   1177  CB  ALA A  79      41.377  53.396 -10.558  1.00 27.06           C  
ATOM   1178  HB1 ALA A  79      42.351  53.827 -10.792  1.00 27.06           H  
ATOM   1179  HB2 ALA A  79      41.236  53.433  -9.478  1.00 27.06           H  
ATOM   1180  HB3 ALA A  79      40.619  54.008 -11.046  1.00 27.06           H  
ATOM   1181  O   ALA A  79      42.641  50.782  -9.391  1.00 27.06           O  
ATOM   1182  N   PRO A  80      43.691  51.069 -11.365  1.00 44.57           N  
ATOM   1183  CA  PRO A  80      44.982  50.475 -10.974  1.00 44.57           C  
ATOM   1184  HA  PRO A  80      44.843  49.735 -10.186  1.00 44.57           H  
ATOM   1185  C   PRO A  80      45.983  51.543 -10.462  1.00 44.57           C  
ATOM   1186  CB  PRO A  80      45.437  49.764 -12.249  1.00 44.57           C  
ATOM   1187  HB2 PRO A  80      46.504  49.543 -12.270  1.00 44.57           H  
ATOM   1188  HB3 PRO A  80      44.869  48.842 -12.370  1.00 44.57           H  
ATOM   1189  O   PRO A  80      45.723  52.740 -10.609  1.00 44.57           O  
ATOM   1190  CG  PRO A  80      45.028  50.764 -13.329  1.00 44.57           C  
ATOM   1191  HG2 PRO A  80      44.900  50.279 -14.296  1.00 44.57           H  
ATOM   1192  HG3 PRO A  80      45.772  51.559 -13.394  1.00 44.57           H  
ATOM   1193  CD  PRO A  80      43.707  51.332 -12.800  1.00 44.57           C  
ATOM   1194  HD2 PRO A  80      43.650  52.402 -13.000  1.00 44.57           H  
ATOM   1195  HD3 PRO A  80      42.877  50.810 -13.276  1.00 44.57           H  
ATOM   1196  N   PRO A  81      47.116  51.148  -9.846  1.00 39.93           N  
ATOM   1197  CA  PRO A  81      48.322  50.746 -10.603  1.00 39.93           C  
ATOM   1198  HA  PRO A  81      48.154  50.832 -11.676  1.00 39.93           H  
ATOM   1199  C   PRO A  81      48.705  49.268 -10.297  1.00 39.93           C  
ATOM   1200  CB  PRO A  81      49.324  51.829 -10.211  1.00 39.93           C  
ATOM   1201  HB2 PRO A  81      49.071  52.756 -10.726  1.00 39.93           H  
ATOM   1202  HB3 PRO A  81      50.356  51.565 -10.442  1.00 39.93           H  
ATOM   1203  O   PRO A  81      47.821  48.525  -9.888  1.00 39.93           O  
ATOM   1204  CG  PRO A  81      49.078  52.002  -8.720  1.00 39.93           C  
ATOM   1205  HG2 PRO A  81      49.404  52.982  -8.370  1.00 39.93           H  
ATOM   1206  HG3 PRO A  81      49.573  51.206  -8.164  1.00 39.93           H  
ATOM   1207  CD  PRO A  81      47.561  51.840  -8.632  1.00 39.93           C  
ATOM   1208  HD2 PRO A  81      47.101  52.826  -8.561  1.00 39.93           H  
ATOM   1209  HD3 PRO A  81      47.301  51.258  -7.749  1.00 39.93           H  
ATOM   1210  N   ASN A  82      49.901  48.688 -10.497  1.00 32.48           N  
ATOM   1211  H   ASN A  82      49.847  47.692 -10.339  1.00 32.48           H  
ATOM   1212  CA  ASN A  82      51.282  49.107 -10.841  1.00 32.48           C  
ATOM   1213  HA  ASN A  82      51.278  49.951 -11.531  1.00 32.48           H  
ATOM   1214  C   ASN A  82      51.980  47.892 -11.532  1.00 32.48           C  
ATOM   1215  CB  ASN A  82      51.996  49.443  -9.501  1.00 32.48           C  
ATOM   1216  HB2 ASN A  82      52.709  48.655  -9.258  1.00 32.48           H  
ATOM   1217  HB3 ASN A  82      51.275  49.460  -8.684  1.00 32.48           H  
ATOM   1218  O   ASN A  82      51.525  46.772 -11.323  1.00 32.48           O  
ATOM   1219  CG  ASN A  82      52.734  50.769  -9.462  1.00 32.48           C  
ATOM   1220  ND2 ASN A  82      53.318  51.106  -8.337  1.00 32.48           N  
ATOM   1221 HD21 ASN A  82      53.339  50.462  -7.559  1.00 32.48           H  
ATOM   1222 HD22 ASN A  82      53.800  51.994  -8.328  1.00 32.48           H  
ATOM   1223  OD1 ASN A  82      52.751  51.544 -10.402  1.00 32.48           O  
ATOM   1224  N   THR A  83      53.061  47.948 -12.325  1.00 33.56           N  
ATOM   1225  H   THR A  83      53.293  47.044 -12.711  1.00 33.56           H  
ATOM   1226  CA  THR A  83      53.976  49.023 -12.781  1.00 33.56           C  
ATOM   1227  HA  THR A  83      53.432  49.962 -12.887  1.00 33.56           H  
ATOM   1228  C   THR A  83      54.580  48.601 -14.141  1.00 33.56           C  
ATOM   1229  CB  THR A  83      55.196  49.200 -11.837  1.00 33.56           C  
ATOM   1230  HB  THR A  83      56.050  48.664 -12.252  1.00 33.56           H  
ATOM   1231  O   THR A  83      54.760  47.405 -14.352  1.00 33.56           O  
ATOM   1232  CG2 THR A  83      55.619  50.660 -11.670  1.00 33.56           C  
ATOM   1233 HG21 THR A  83      54.759  51.329 -11.683  1.00 33.56           H  
ATOM   1234 HG22 THR A  83      56.161  50.790 -10.732  1.00 33.56           H  
ATOM   1235 HG23 THR A  83      56.278  50.940 -12.492  1.00 33.56           H  
ATOM   1236  OG1 THR A  83      54.997  48.646 -10.559  1.00 33.56           O  
ATOM   1237  HG1 THR A  83      54.988  47.691 -10.663  1.00 33.56           H  
ATOM   1238  N   GLY A  84      54.978  49.541 -15.013  1.00 32.67           N  
ATOM   1239  H   GLY A  84      54.808  50.509 -14.780  1.00 32.67           H  
ATOM   1240  CA  GLY A  84      55.663  49.262 -16.299  1.00 32.67           C  
ATOM   1241  HA2 GLY A  84      56.529  49.921 -16.371  1.00 32.67           H  
ATOM   1242  HA3 GLY A  84      56.039  48.239 -16.309  1.00 32.67           H  
ATOM   1243  C   GLY A  84      54.738  49.422 -17.524  1.00 32.67           C  
ATOM   1244  O   GLY A  84      53.835  48.617 -17.700  1.00 32.67           O  
ATOM   1245  N   ILE A  85      54.737  50.535 -18.275  1.00 35.51           N  
ATOM   1246  H   ILE A  85      53.809  50.642 -18.659  1.00 35.51           H  
ATOM   1247  CA  ILE A  85      55.754  51.070 -19.224  1.00 35.51           C  
ATOM   1248  HA  ILE A  85      55.398  52.078 -19.437  1.00 35.51           H  
ATOM   1249  C   ILE A  85      55.768  50.300 -20.568  1.00 35.51           C  
ATOM   1250  CB  ILE A  85      57.182  51.205 -18.613  1.00 35.51           C  
ATOM   1251  HB  ILE A  85      57.452  50.232 -18.203  1.00 35.51           H  
ATOM   1252  O   ILE A  85      55.893  49.085 -20.541  1.00 35.51           O  
ATOM   1253  CG1 ILE A  85      57.194  52.266 -17.485  1.00 35.51           C  
ATOM   1254 HG12 ILE A  85      57.063  53.257 -17.921  1.00 35.51           H  
ATOM   1255 HG13 ILE A  85      56.354  52.097 -16.811  1.00 35.51           H  
ATOM   1256  CG2 ILE A  85      58.306  51.540 -19.618  1.00 35.51           C  
ATOM   1257 HG21 ILE A  85      58.275  52.588 -19.918  1.00 35.51           H  
ATOM   1258 HG22 ILE A  85      59.276  51.358 -19.154  1.00 35.51           H  
ATOM   1259 HG23 ILE A  85      58.265  50.900 -20.499  1.00 35.51           H  
ATOM   1260  CD1 ILE A  85      58.476  52.263 -16.640  1.00 35.51           C  
ATOM   1261 HD11 ILE A  85      58.665  51.262 -16.252  1.00 35.51           H  
ATOM   1262 HD12 ILE A  85      58.354  52.949 -15.802  1.00 35.51           H  
ATOM   1263 HD13 ILE A  85      59.328  52.595 -17.233  1.00 35.51           H  
ATOM   1264  N   GLN A  86      55.738  50.905 -21.772  1.00 34.55           N  
ATOM   1265  H   GLN A  86      55.972  50.268 -22.520  1.00 34.55           H  
ATOM   1266  CA  GLN A  86      55.305  52.242 -22.249  1.00 34.55           C  
ATOM   1267  HA  GLN A  86      54.291  52.441 -21.903  1.00 34.55           H  
ATOM   1268  C   GLN A  86      55.341  52.257 -23.802  1.00 34.55           C  
ATOM   1269  CB  GLN A  86      56.261  53.347 -21.749  1.00 34.55           C  
ATOM   1270  HB2 GLN A  86      56.347  53.283 -20.664  1.00 34.55           H  
ATOM   1271  HB3 GLN A  86      57.253  53.183 -22.170  1.00 34.55           H  
ATOM   1272  O   GLN A  86      56.294  51.743 -24.372  1.00 34.55           O  
ATOM   1273  CG  GLN A  86      55.826  54.793 -22.035  1.00 34.55           C  
ATOM   1274  HG2 GLN A  86      54.785  54.922 -21.739  1.00 34.55           H  
ATOM   1275  HG3 GLN A  86      55.918  55.001 -23.102  1.00 34.55           H  
ATOM   1276  CD  GLN A  86      56.677  55.806 -21.261  1.00 34.55           C  
ATOM   1277  NE2 GLN A  86      56.334  57.074 -21.287  1.00 34.55           N  
ATOM   1278 HE21 GLN A  86      55.546  57.398 -21.828  1.00 34.55           H  
ATOM   1279 HE22 GLN A  86      56.950  57.693 -20.779  1.00 34.55           H  
ATOM   1280  OE1 GLN A  86      57.650  55.490 -20.601  1.00 34.55           O  
ATOM   1281  N   GLY A  87      54.380  52.907 -24.481  1.00 33.79           N  
ATOM   1282  H   GLY A  87      53.604  53.282 -23.956  1.00 33.79           H  
ATOM   1283  CA  GLY A  87      54.431  53.210 -25.934  1.00 33.79           C  
ATOM   1284  HA2 GLY A  87      55.438  53.537 -26.192  1.00 33.79           H  
ATOM   1285  HA3 GLY A  87      53.758  54.045 -26.128  1.00 33.79           H  
ATOM   1286  C   GLY A  87      54.080  52.036 -26.877  1.00 33.79           C  
ATOM   1287  O   GLY A  87      54.751  51.018 -26.878  1.00 33.79           O  
ATOM   1288  N   THR A  88      52.942  52.026 -27.586  1.00 31.36           N  
ATOM   1289  H   THR A  88      52.685  51.054 -27.682  1.00 31.36           H  
ATOM   1290  CA  THR A  88      52.535  52.768 -28.816  1.00 31.36           C  
ATOM   1291  HA  THR A  88      51.449  52.708 -28.754  1.00 31.36           H  
ATOM   1292  C   THR A  88      52.898  52.074 -30.150  1.00 31.36           C  
ATOM   1293  CB  THR A  88      52.845  54.274 -28.885  1.00 31.36           C  
ATOM   1294  HB  THR A  88      52.676  54.610 -29.909  1.00 31.36           H  
ATOM   1295  O   THR A  88      53.945  51.444 -30.230  1.00 31.36           O  
ATOM   1296  CG2 THR A  88      51.909  55.091 -27.995  1.00 31.36           C  
ATOM   1297 HG21 THR A  88      51.892  54.690 -26.981  1.00 31.36           H  
ATOM   1298 HG22 THR A  88      52.249  56.127 -27.968  1.00 31.36           H  
ATOM   1299 HG23 THR A  88      50.899  55.063 -28.402  1.00 31.36           H  
ATOM   1300  OG1 THR A  88      54.177  54.580 -28.565  1.00 31.36           O  
ATOM   1301  HG1 THR A  88      54.759  54.025 -29.089  1.00 31.36           H  
ATOM   1302  N   PRO A  89      52.042  52.139 -31.201  1.00 37.50           N  
ATOM   1303  CA  PRO A  89      51.949  51.053 -32.190  1.00 37.50           C  
ATOM   1304  HA  PRO A  89      52.531  50.185 -31.879  1.00 37.50           H  
ATOM   1305  C   PRO A  89      52.336  51.428 -33.633  1.00 37.50           C  
ATOM   1306  CB  PRO A  89      50.457  50.710 -32.151  1.00 37.50           C  
ATOM   1307  HB2 PRO A  89      50.128  50.153 -33.028  1.00 37.50           H  
ATOM   1308  HB3 PRO A  89      50.235  50.148 -31.244  1.00 37.50           H  
ATOM   1309  O   PRO A  89      52.284  52.602 -34.007  1.00 37.50           O  
ATOM   1310  CG  PRO A  89      49.802  52.093 -32.075  1.00 37.50           C  
ATOM   1311  HG2 PRO A  89      48.843  52.047 -31.559  1.00 37.50           H  
ATOM   1312  HG3 PRO A  89      49.671  52.502 -33.077  1.00 37.50           H  
ATOM   1313  CD  PRO A  89      50.816  52.939 -31.298  1.00 37.50           C  
ATOM   1314  HD2 PRO A  89      50.385  53.180 -30.326  1.00 37.50           H  
ATOM   1315  HD3 PRO A  89      51.018  53.863 -31.839  1.00 37.50           H  
ATOM   1316  N   ARG A  90      52.551  50.413 -34.493  1.00 34.88           N  
ATOM   1317  H   ARG A  90      52.710  49.493 -34.109  1.00 34.88           H  
ATOM   1318  CA  ARG A  90      52.204  50.460 -35.933  1.00 34.88           C  
ATOM   1319  HA  ARG A  90      51.176  50.819 -35.993  1.00 34.88           H  
ATOM   1320  C   ARG A  90      52.169  49.082 -36.607  1.00 34.88           C  
ATOM   1321  CB  ARG A  90      53.123  51.441 -36.696  1.00 34.88           C  
ATOM   1322  HB2 ARG A  90      53.574  50.963 -37.566  1.00 34.88           H  
ATOM   1323  HB3 ARG A  90      53.934  51.768 -36.045  1.00 34.88           H  
ATOM   1324  O   ARG A  90      52.625  48.092 -36.049  1.00 34.88           O  
ATOM   1325  CG  ARG A  90      52.296  52.655 -37.155  1.00 34.88           C  
ATOM   1326  HG2 ARG A  90      51.726  52.392 -38.046  1.00 34.88           H  
ATOM   1327  HG3 ARG A  90      51.587  52.933 -36.375  1.00 34.88           H  
ATOM   1328  CD  ARG A  90      53.168  53.876 -37.447  1.00 34.88           C  
ATOM   1329  HD2 ARG A  90      53.707  53.709 -38.379  1.00 34.88           H  
ATOM   1330  HD3 ARG A  90      53.896  53.989 -36.643  1.00 34.88           H  
ATOM   1331  NE  ARG A  90      52.337  55.096 -37.494  1.00 34.88           N  
ATOM   1332  HE  ARG A  90      51.703  55.216 -36.717  1.00 34.88           H  
ATOM   1333  NH1 ARG A  90      53.157  56.031 -39.428  1.00 34.88           N  
ATOM   1334 HH11 ARG A  90      53.785  55.247 -39.531  1.00 34.88           H  
ATOM   1335 HH12 ARG A  90      53.166  56.780 -40.106  1.00 34.88           H  
ATOM   1336  NH2 ARG A  90      51.558  57.083 -38.283  1.00 34.88           N  
ATOM   1337 HH21 ARG A  90      51.576  57.816 -38.977  1.00 34.88           H  
ATOM   1338 HH22 ARG A  90      50.928  57.147 -37.496  1.00 34.88           H  
ATOM   1339  CZ  ARG A  90      52.356  56.058 -38.400  1.00 34.88           C  
ATOM   1340  N   GLN A  91      51.563  49.050 -37.794  1.00 28.89           N  
ATOM   1341  H   GLN A  91      51.278  49.934 -38.189  1.00 28.89           H  
ATOM   1342  CA  GLN A  91      51.437  47.881 -38.674  1.00 28.89           C  
ATOM   1343  HA  GLN A  91      51.095  47.016 -38.105  1.00 28.89           H  
ATOM   1344  C   GLN A  91      52.773  47.554 -39.361  1.00 28.89           C  
ATOM   1345  CB  GLN A  91      50.436  48.214 -39.802  1.00 28.89           C  
ATOM   1346  HB2 GLN A  91      50.901  48.970 -40.434  1.00 28.89           H  
ATOM   1347  HB3 GLN A  91      50.298  47.329 -40.424  1.00 28.89           H  
ATOM   1348  O   GLN A  91      53.522  48.481 -39.665  1.00 28.89           O  
ATOM   1349  CG  GLN A  91      49.046  48.723 -39.372  1.00 28.89           C  
ATOM   1350  HG2 GLN A  91      48.339  47.894 -39.408  1.00 28.89           H  
ATOM   1351  HG3 GLN A  91      49.059  49.095 -38.348  1.00 28.89           H  
ATOM   1352  CD  GLN A  91      48.564  49.863 -40.270  1.00 28.89           C  
ATOM   1353  NE2 GLN A  91      47.459  49.715 -40.967  1.00 28.89           N  
ATOM   1354 HE21 GLN A  91      47.205  50.490 -41.563  1.00 28.89           H  
ATOM   1355 HE22 GLN A  91      46.941  48.848 -40.945  1.00 28.89           H  
ATOM   1356  OE1 GLN A  91      49.173  50.917 -40.348  1.00 28.89           O  
ATOM   1357  N   LEU A  92      52.979  46.292 -39.761  1.00 32.08           N  
ATOM   1358  H   LEU A  92      52.366  45.561 -39.430  1.00 32.08           H  
ATOM   1359  CA  LEU A  92      53.801  45.949 -40.930  1.00 32.08           C  
ATOM   1360  HA  LEU A  92      53.847  46.839 -41.557  1.00 32.08           H  
ATOM   1361  C   LEU A  92      53.151  44.815 -41.764  1.00 32.08           C  
ATOM   1362  CB  LEU A  92      55.245  45.576 -40.530  1.00 32.08           C  
ATOM   1363  HB2 LEU A  92      55.686  45.005 -41.347  1.00 32.08           H  
ATOM   1364  HB3 LEU A  92      55.210  44.920 -39.660  1.00 32.08           H  
ATOM   1365  O   LEU A  92      52.601  43.882 -41.177  1.00 32.08           O  
ATOM   1366  CG  LEU A  92      56.185  46.765 -40.237  1.00 32.08           C  
ATOM   1367  HG  LEU A  92      55.809  47.331 -39.385  1.00 32.08           H  
ATOM   1368  CD1 LEU A  92      57.572  46.237 -39.870  1.00 32.08           C  
ATOM   1369 HD11 LEU A  92      57.997  45.683 -40.707  1.00 32.08           H  
ATOM   1370 HD12 LEU A  92      58.231  47.067 -39.615  1.00 32.08           H  
ATOM   1371 HD13 LEU A  92      57.497  45.576 -39.007  1.00 32.08           H  
ATOM   1372  CD2 LEU A  92      56.359  47.704 -41.438  1.00 32.08           C  
ATOM   1373 HD21 LEU A  92      55.434  48.248 -41.632  1.00 32.08           H  
ATOM   1374 HD22 LEU A  92      57.134  48.438 -41.219  1.00 32.08           H  
ATOM   1375 HD23 LEU A  92      56.649  47.133 -42.320  1.00 32.08           H  
ATOM   1376  N   PRO A  93      53.181  44.903 -43.111  1.00 31.22           N  
ATOM   1377  CA  PRO A  93      52.822  43.830 -44.052  1.00 31.22           C  
ATOM   1378  HA  PRO A  93      52.023  43.215 -43.638  1.00 31.22           H  
ATOM   1379  C   PRO A  93      54.048  42.898 -44.330  1.00 31.22           C  
ATOM   1380  CB  PRO A  93      52.265  44.631 -45.241  1.00 31.22           C  
ATOM   1381  HB2 PRO A  93      52.226  44.094 -46.188  1.00 31.22           H  
ATOM   1382  HB3 PRO A  93      51.266  44.990 -44.993  1.00 31.22           H  
ATOM   1383  O   PRO A  93      55.061  43.051 -43.648  1.00 31.22           O  
ATOM   1384  CG  PRO A  93      53.218  45.816 -45.326  1.00 31.22           C  
ATOM   1385  HG2 PRO A  93      54.134  45.516 -45.834  1.00 31.22           H  
ATOM   1386  HG3 PRO A  93      52.761  46.669 -45.827  1.00 31.22           H  
ATOM   1387  CD  PRO A  93      53.515  46.111 -43.860  1.00 31.22           C  
ATOM   1388  HD2 PRO A  93      52.884  46.935 -43.527  1.00 31.22           H  
ATOM   1389  HD3 PRO A  93      54.568  46.366 -43.737  1.00 31.22           H  
ATOM   1390  N   PRO A  94      53.982  41.883 -45.228  1.00 34.82           N  
ATOM   1391  CA  PRO A  94      54.842  40.687 -45.128  1.00 34.82           C  
ATOM   1392  HA  PRO A  94      55.010  40.474 -44.072  1.00 34.82           H  
ATOM   1393  C   PRO A  94      56.244  40.738 -45.794  1.00 34.82           C  
ATOM   1394  CB  PRO A  94      53.977  39.552 -45.695  1.00 34.82           C  
ATOM   1395  HB2 PRO A  94      53.302  39.187 -44.922  1.00 34.82           H  
ATOM   1396  HB3 PRO A  94      54.564  38.729 -46.102  1.00 34.82           H  
ATOM   1397  O   PRO A  94      56.558  41.641 -46.561  1.00 34.82           O  
ATOM   1398  CG  PRO A  94      53.172  40.245 -46.786  1.00 34.82           C  
ATOM   1399  HG2 PRO A  94      53.782  40.344 -47.683  1.00 34.82           H  
ATOM   1400  HG3 PRO A  94      52.244  39.716 -47.005  1.00 34.82           H  
ATOM   1401  CD  PRO A  94      52.911  41.624 -46.186  1.00 34.82           C  
ATOM   1402  HD2 PRO A  94      52.934  42.350 -46.999  1.00 34.82           H  
ATOM   1403  HD3 PRO A  94      51.946  41.630 -45.680  1.00 34.82           H  
ATOM   1404  N   THR A  95      57.027  39.698 -45.449  1.00 36.97           N  
ATOM   1405  H   THR A  95      56.549  39.057 -44.831  1.00 36.97           H  
ATOM   1406  CA  THR A  95      58.276  39.069 -45.986  1.00 36.97           C  
ATOM   1407  HA  THR A  95      59.104  39.362 -45.340  1.00 36.97           H  
ATOM   1408  C   THR A  95      58.737  39.375 -47.437  1.00 36.97           C  
ATOM   1409  CB  THR A  95      58.063  37.534 -45.874  1.00 36.97           C  
ATOM   1410  HB  THR A  95      58.577  37.019 -46.685  1.00 36.97           H  
ATOM   1411  O   THR A  95      57.876  39.714 -48.247  1.00 36.97           O  
ATOM   1412  CG2 THR A  95      58.593  36.982 -44.554  1.00 36.97           C  
ATOM   1413 HG21 THR A  95      58.073  37.453 -43.719  1.00 36.97           H  
ATOM   1414 HG22 THR A  95      59.660  37.184 -44.463  1.00 36.97           H  
ATOM   1415 HG23 THR A  95      58.437  35.904 -44.512  1.00 36.97           H  
ATOM   1416  OG1 THR A  95      56.701  37.142 -45.906  1.00 36.97           O  
ATOM   1417  HG1 THR A  95      56.669  36.205 -46.113  1.00 36.97           H  
ATOM   1418  N   PRO A  96      60.035  39.161 -47.842  1.00 35.77           N  
ATOM   1419  CA  PRO A  96      60.993  38.116 -47.372  1.00 35.77           C  
ATOM   1420  HA  PRO A  96      60.716  37.716 -46.396  1.00 35.77           H  
ATOM   1421  C   PRO A  96      62.531  38.471 -47.336  1.00 35.77           C  
ATOM   1422  CB  PRO A  96      60.757  37.055 -48.467  1.00 35.77           C  
ATOM   1423  HB2 PRO A  96      61.528  36.286 -48.527  1.00 35.77           H  
ATOM   1424  HB3 PRO A  96      59.795  36.564 -48.319  1.00 35.77           H  
ATOM   1425  O   PRO A  96      62.910  39.630 -47.443  1.00 35.77           O  
ATOM   1426  CG  PRO A  96      60.685  37.889 -49.753  1.00 35.77           C  
ATOM   1427  HG2 PRO A  96      59.894  37.516 -50.403  1.00 35.77           H  
ATOM   1428  HG3 PRO A  96      61.641  37.886 -50.276  1.00 35.77           H  
ATOM   1429  CD  PRO A  96      60.369  39.305 -49.262  1.00 35.77           C  
ATOM   1430  HD2 PRO A  96      61.248  39.941 -49.369  1.00 35.77           H  
ATOM   1431  HD3 PRO A  96      59.563  39.734 -49.858  1.00 35.77           H  
ATOM   1432  N   ASN A  97      63.388  37.422 -47.270  1.00 31.98           N  
ATOM   1433  H   ASN A  97      62.928  36.532 -47.142  1.00 31.98           H  
ATOM   1434  CA  ASN A  97      64.815  37.281 -47.701  1.00 31.98           C  
ATOM   1435  HA  ASN A  97      64.899  36.211 -47.893  1.00 31.98           H  
ATOM   1436  C   ASN A  97      66.026  37.504 -46.744  1.00 31.98           C  
ATOM   1437  CB  ASN A  97      65.056  37.893 -49.097  1.00 31.98           C  
ATOM   1438  HB2 ASN A  97      66.128  37.902 -49.294  1.00 31.98           H  
ATOM   1439  HB3 ASN A  97      64.720  38.929 -49.118  1.00 31.98           H  
ATOM   1440  O   ASN A  97      66.604  38.581 -46.679  1.00 31.98           O  
ATOM   1441  CG  ASN A  97      64.403  37.121 -50.227  1.00 31.98           C  
ATOM   1442  ND2 ASN A  97      64.541  37.595 -51.441  1.00 31.98           N  
ATOM   1443 HD21 ASN A  97      64.118  37.064 -52.189  1.00 31.98           H  
ATOM   1444 HD22 ASN A  97      65.086  38.431 -51.594  1.00 31.98           H  
ATOM   1445  OD1 ASN A  97      63.776  36.088 -50.050  1.00 31.98           O  
ATOM   1446  N   ARG A  98      66.484  36.392 -46.133  1.00 33.07           N  
ATOM   1447  H   ARG A  98      65.734  35.775 -45.857  1.00 33.07           H  
ATOM   1448  CA  ARG A  98      67.736  35.619 -46.416  1.00 33.07           C  
ATOM   1449  HA  ARG A  98      67.887  34.964 -45.558  1.00 33.07           H  
ATOM   1450  C   ARG A  98      69.106  36.321 -46.626  1.00 33.07           C  
ATOM   1451  CB  ARG A  98      67.440  34.695 -47.623  1.00 33.07           C  
ATOM   1452  HB2 ARG A  98      67.336  35.306 -48.520  1.00 33.07           H  
ATOM   1453  HB3 ARG A  98      66.488  34.192 -47.451  1.00 33.07           H  
ATOM   1454  O   ARG A  98      69.347  36.861 -47.699  1.00 33.07           O  
ATOM   1455  CG  ARG A  98      68.504  33.612 -47.884  1.00 33.07           C  
ATOM   1456  HG2 ARG A  98      68.577  32.969 -47.007  1.00 33.07           H  
ATOM   1457  HG3 ARG A  98      69.477  34.069 -48.065  1.00 33.07           H  
ATOM   1458  CD  ARG A  98      68.126  32.765 -49.109  1.00 33.07           C  
ATOM   1459  HD2 ARG A  98      67.100  32.416 -48.998  1.00 33.07           H  
ATOM   1460  HD3 ARG A  98      68.199  33.386 -50.002  1.00 33.07           H  
ATOM   1461  NE  ARG A  98      69.017  31.605 -49.240  1.00 33.07           N  
ATOM   1462  HE  ARG A  98      69.776  31.513 -48.580  1.00 33.07           H  
ATOM   1463  NH1 ARG A  98      68.114  30.532 -51.066  1.00 33.07           N  
ATOM   1464 HH11 ARG A  98      67.452  31.286 -51.175  1.00 33.07           H  
ATOM   1465 HH12 ARG A  98      68.160  29.755 -51.709  1.00 33.07           H  
ATOM   1466  NH2 ARG A  98      69.883  29.676 -49.991  1.00 33.07           N  
ATOM   1467 HH21 ARG A  98      70.558  29.815 -49.253  1.00 33.07           H  
ATOM   1468 HH22 ARG A  98      69.981  28.898 -50.627  1.00 33.07           H  
ATOM   1469  CZ  ARG A  98      68.993  30.612 -50.105  1.00 33.07           C  
ATOM   1470  N   GLN A  99      70.036  36.066 -45.691  1.00 35.96           N  
ATOM   1471  H   GLN A  99      69.682  35.879 -44.764  1.00 35.96           H  
ATOM   1472  CA  GLN A  99      71.479  35.699 -45.820  1.00 35.96           C  
ATOM   1473  HA  GLN A  99      71.570  34.829 -46.470  1.00 35.96           H  
ATOM   1474  C   GLN A  99      71.949  35.309 -44.389  1.00 35.96           C  
ATOM   1475  CB  GLN A  99      72.315  36.873 -46.380  1.00 35.96           C  
ATOM   1476  HB2 GLN A  99      73.269  36.924 -45.856  1.00 35.96           H  
ATOM   1477  HB3 GLN A  99      71.786  37.811 -46.211  1.00 35.96           H  
ATOM   1478  O   GLN A  99      71.526  35.986 -43.456  1.00 35.96           O  
ATOM   1479  CG  GLN A  99      72.611  36.692 -47.881  1.00 35.96           C  
ATOM   1480  HG2 GLN A  99      73.315  35.868 -47.997  1.00 35.96           H  
ATOM   1481  HG3 GLN A  99      71.699  36.419 -48.411  1.00 35.96           H  
ATOM   1482  CD  GLN A  99      73.195  37.926 -48.571  1.00 35.96           C  
ATOM   1483  NE2 GLN A  99      73.615  37.795 -49.811  1.00 35.96           N  
ATOM   1484 HE21 GLN A  99      74.046  38.616 -50.211  1.00 35.96           H  
ATOM   1485 HE22 GLN A  99      73.627  36.884 -50.247  1.00 35.96           H  
ATOM   1486  OE1 GLN A  99      73.281  39.025 -48.050  1.00 35.96           O  
ATOM   1487  N   GLU A 100      72.608  34.194 -44.033  1.00 34.53           N  
ATOM   1488  H   GLU A 100      72.619  34.156 -43.024  1.00 34.53           H  
ATOM   1489  CA  GLU A 100      73.658  33.297 -44.590  1.00 34.53           C  
ATOM   1490  HA  GLU A 100      73.495  32.371 -44.038  1.00 34.53           H  
ATOM   1491  C   GLU A 100      75.107  33.643 -44.185  1.00 34.53           C  
ATOM   1492  CB  GLU A 100      73.507  32.866 -46.061  1.00 34.53           C  
ATOM   1493  HB2 GLU A 100      74.431  32.383 -46.380  1.00 34.53           H  
ATOM   1494  HB3 GLU A 100      73.343  33.733 -46.700  1.00 34.53           H  
ATOM   1495  O   GLU A 100      75.478  34.811 -44.128  1.00 34.53           O  
ATOM   1496  CG  GLU A 100      72.370  31.842 -46.195  1.00 34.53           C  
ATOM   1497  HG2 GLU A 100      72.596  30.983 -45.565  1.00 34.53           H  
ATOM   1498  HG3 GLU A 100      71.453  32.298 -45.822  1.00 34.53           H  
ATOM   1499  CD  GLU A 100      72.114  31.348 -47.623  1.00 34.53           C  
ATOM   1500  OE1 GLU A 100      71.101  30.630 -47.789  1.00 34.53           O  
ATOM   1501  OE2 GLU A 100      72.794  31.759 -48.581  1.00 34.53           O  
ATOM   1502  N   GLY A 101      75.876  32.587 -43.868  1.00 33.45           N  
ATOM   1503  H   GLY A 101      75.471  31.671 -43.993  1.00 33.45           H  
ATOM   1504  CA  GLY A 101      77.182  32.588 -43.184  1.00 33.45           C  
ATOM   1505  HA2 GLY A 101      77.942  32.216 -43.871  1.00 33.45           H  
ATOM   1506  HA3 GLY A 101      77.461  33.601 -42.895  1.00 33.45           H  
ATOM   1507  C   GLY A 101      77.127  31.717 -41.908  1.00 33.45           C  
ATOM   1508  O   GLY A 101      76.274  31.964 -41.058  1.00 33.45           O  
ATOM   1509  N   ASP A 102      77.924  30.659 -41.714  1.00 38.51           N  
ATOM   1510  H   ASP A 102      77.760  30.149 -40.858  1.00 38.51           H  
ATOM   1511  CA  ASP A 102      79.046  30.141 -42.516  1.00 38.51           C  
ATOM   1512  HA  ASP A 102      78.916  30.398 -43.567  1.00 38.51           H  
ATOM   1513  C   ASP A 102      79.156  28.594 -42.437  1.00 38.51           C  
ATOM   1514  CB  ASP A 102      80.358  30.774 -41.991  1.00 38.51           C  
ATOM   1515  HB2 ASP A 102      80.303  30.881 -40.908  1.00 38.51           H  
ATOM   1516  HB3 ASP A 102      81.198  30.112 -42.199  1.00 38.51           H  
ATOM   1517  O   ASP A 102      78.926  28.035 -41.369  1.00 38.51           O  
ATOM   1518  CG  ASP A 102      80.695  32.121 -42.632  1.00 38.51           C  
ATOM   1519  OD1 ASP A 102      80.417  32.265 -43.844  1.00 38.51           O  
ATOM   1520  OD2 ASP A 102      81.237  32.990 -41.913  1.00 38.51           O  
ATOM   1521  N   VAL A 103      79.521  27.965 -43.575  1.00 32.83           N  
ATOM   1522  H   VAL A 103      79.407  28.545 -44.394  1.00 32.83           H  
ATOM   1523  CA  VAL A 103      80.613  26.961 -43.771  1.00 32.83           C  
ATOM   1524  HA  VAL A 103      80.523  26.608 -44.798  1.00 32.83           H  
ATOM   1525  C   VAL A 103      80.588  25.670 -42.894  1.00 32.83           C  
ATOM   1526  CB  VAL A 103      81.938  27.771 -43.701  1.00 32.83           C  
ATOM   1527  HB  VAL A 103      82.028  28.207 -42.707  1.00 32.83           H  
ATOM   1528  O   VAL A 103      80.482  25.742 -41.680  1.00 32.83           O  
ATOM   1529  CG1 VAL A 103      83.221  26.998 -43.948  1.00 32.83           C  
ATOM   1530 HG11 VAL A 103      83.391  26.344 -43.092  1.00 32.83           H  
ATOM   1531 HG12 VAL A 103      84.075  27.673 -43.993  1.00 32.83           H  
ATOM   1532 HG13 VAL A 103      83.154  26.444 -44.884  1.00 32.83           H  
ATOM   1533  CG2 VAL A 103      81.961  28.900 -44.756  1.00 32.83           C  
ATOM   1534 HG21 VAL A 103      81.881  28.480 -45.758  1.00 32.83           H  
ATOM   1535 HG22 VAL A 103      82.892  29.462 -44.679  1.00 32.83           H  
ATOM   1536 HG23 VAL A 103      81.156  29.618 -44.601  1.00 32.83           H  
ATOM   1537  N   GLU A 104      80.690  24.426 -43.399  1.00 37.77           N  
ATOM   1538  H   GLU A 104      80.527  23.725 -42.691  1.00 37.77           H  
ATOM   1539  CA  GLU A 104      81.274  23.875 -44.648  1.00 37.77           C  
ATOM   1540  HA  GLU A 104      81.627  24.685 -45.285  1.00 37.77           H  
ATOM   1541  C   GLU A 104      80.297  23.002 -45.481  1.00 37.77           C  
ATOM   1542  CB  GLU A 104      82.492  22.980 -44.281  1.00 37.77           C  
ATOM   1543  HB2 GLU A 104      82.161  22.194 -43.602  1.00 37.77           H  
ATOM   1544  HB3 GLU A 104      82.880  22.510 -45.185  1.00 37.77           H  
ATOM   1545  O   GLU A 104      79.283  22.513 -44.984  1.00 37.77           O  
ATOM   1546  CG  GLU A 104      83.636  23.767 -43.633  1.00 37.77           C  
ATOM   1547  HG2 GLU A 104      83.969  24.504 -44.364  1.00 37.77           H  
ATOM   1548  HG3 GLU A 104      83.249  24.267 -42.744  1.00 37.77           H  
ATOM   1549  CD  GLU A 104      84.860  22.959 -43.193  1.00 37.77           C  
ATOM   1550  OE1 GLU A 104      85.980  23.408 -43.530  1.00 37.77           O  
ATOM   1551  OE2 GLU A 104      84.672  21.975 -42.445  1.00 37.77           O  
ATOM   1552  N   GLN A 105      80.653  22.749 -46.748  1.00 32.07           N  
ATOM   1553  H   GLN A 105      81.520  23.150 -47.076  1.00 32.07           H  
ATOM   1554  CA  GLN A 105      80.187  21.599 -47.538  1.00 32.07           C  
ATOM   1555  HA  GLN A 105      79.562  20.947 -46.928  1.00 32.07           H  
ATOM   1556  C   GLN A 105      81.409  20.806 -48.015  1.00 32.07           C  
ATOM   1557  CB  GLN A 105      79.413  22.025 -48.802  1.00 32.07           C  
ATOM   1558  HB2 GLN A 105      80.013  22.746 -49.357  1.00 32.07           H  
ATOM   1559  HB3 GLN A 105      79.295  21.144 -49.433  1.00 32.07           H  
ATOM   1560  O   GLN A 105      82.360  21.409 -48.507  1.00 32.07           O  
ATOM   1561  CG  GLN A 105      78.017  22.614 -48.582  1.00 32.07           C  
ATOM   1562  HG2 GLN A 105      77.424  21.926 -47.980  1.00 32.07           H  
ATOM   1563  HG3 GLN A 105      78.097  23.562 -48.051  1.00 32.07           H  
ATOM   1564  CD  GLN A 105      77.330  22.849 -49.929  1.00 32.07           C  
ATOM   1565  NE2 GLN A 105      76.351  22.053 -50.298  1.00 32.07           N  
ATOM   1566 HE21 GLN A 105      76.077  22.140 -51.266  1.00 32.07           H  
ATOM   1567 HE22 GLN A 105      76.136  21.234 -49.747  1.00 32.07           H  
ATOM   1568  OE1 GLN A 105      77.680  23.727 -50.699  1.00 32.07           O  
ATOM   1569  N   GLU A 106      81.327  19.477 -47.996  1.00 35.91           N  
ATOM   1570  H   GLU A 106      80.513  19.036 -47.592  1.00 35.91           H  
ATOM   1571  CA  GLU A 106      82.174  18.607 -48.819  1.00 35.91           C  
ATOM   1572  HA  GLU A 106      82.665  19.234 -49.563  1.00 35.91           H  
ATOM   1573  C   GLU A 106      81.274  17.638 -49.610  1.00 35.91           C  
ATOM   1574  CB  GLU A 106      83.284  17.940 -47.979  1.00 35.91           C  
ATOM   1575  HB2 GLU A 106      82.992  16.923 -47.719  1.00 35.91           H  
ATOM   1576  HB3 GLU A 106      83.430  18.508 -47.060  1.00 35.91           H  
ATOM   1577  O   GLU A 106      80.112  17.427 -49.251  1.00 35.91           O  
ATOM   1578  CG  GLU A 106      84.616  17.939 -48.754  1.00 35.91           C  
ATOM   1579  HG2 GLU A 106      84.810  18.954 -49.102  1.00 35.91           H  
ATOM   1580  HG3 GLU A 106      84.504  17.306 -49.635  1.00 35.91           H  
ATOM   1581  CD  GLU A 106      85.831  17.465 -47.935  1.00 35.91           C  
ATOM   1582  OE1 GLU A 106      86.961  17.842 -48.328  1.00 35.91           O  
ATOM   1583  OE2 GLU A 106      85.636  16.717 -46.951  1.00 35.91           O  
ATOM   1584  N   HIS A 107      81.754  17.148 -50.754  1.00 35.83           N  
ATOM   1585  H   HIS A 107      82.744  17.221 -50.937  1.00 35.83           H  
ATOM   1586  CA  HIS A 107      80.924  16.595 -51.831  1.00 35.83           C  
ATOM   1587  HA  HIS A 107      79.939  16.334 -51.443  1.00 35.83           H  
ATOM   1588  C   HIS A 107      81.554  15.332 -52.431  1.00 35.83           C  
ATOM   1589  CB  HIS A 107      80.773  17.658 -52.947  1.00 35.83           C  
ATOM   1590  HB2 HIS A 107      81.469  18.479 -52.771  1.00 35.83           H  
ATOM   1591  HB3 HIS A 107      81.064  17.222 -53.902  1.00 35.83           H  
ATOM   1592  O   HIS A 107      82.764  15.315 -52.634  1.00 35.83           O  
ATOM   1593  CG  HIS A 107      79.391  18.236 -53.125  1.00 35.83           C  
ATOM   1594  CD2 HIS A 107      78.929  19.426 -52.627  1.00 35.83           C  
ATOM   1595  HD2 HIS A 107      79.478  20.095 -51.982  1.00 35.83           H  
ATOM   1596  ND1 HIS A 107      78.404  17.730 -53.940  1.00 35.83           N  
ATOM   1597  HD1 HIS A 107      78.467  16.880 -54.482  1.00 35.83           H  
ATOM   1598  CE1 HIS A 107      77.371  18.589 -53.926  1.00 35.83           C  
ATOM   1599  HE1 HIS A 107      76.451  18.459 -54.477  1.00 35.83           H  
ATOM   1600  NE2 HIS A 107      77.641  19.642 -53.140  1.00 35.83           N  
ATOM   1601  N   MET A 108      80.696  14.392 -52.862  1.00 31.45           N  
ATOM   1602  H   MET A 108      79.733  14.485 -52.573  1.00 31.45           H  
ATOM   1603  CA  MET A 108      81.031  13.207 -53.683  1.00 31.45           C  
ATOM   1604  HA  MET A 108      80.093  12.690 -53.882  1.00 31.45           H  
ATOM   1605  C   MET A 108      81.901  12.155 -52.947  1.00 31.45           C  
ATOM   1606  CB  MET A 108      81.564  13.681 -55.054  1.00 31.45           C  
ATOM   1607  HB2 MET A 108      81.950  12.834 -55.622  1.00 31.45           H  
ATOM   1608  HB3 MET A 108      82.390  14.379 -54.921  1.00 31.45           H  
ATOM   1609  O   MET A 108      82.578  12.464 -51.976  1.00 31.45           O  
ATOM   1610  CG  MET A 108      80.448  14.352 -55.874  1.00 31.45           C  
ATOM   1611  HG2 MET A 108      79.806  14.927 -55.207  1.00 31.45           H  
ATOM   1612  HG3 MET A 108      79.843  13.564 -56.323  1.00 31.45           H  
ATOM   1613  SD  MET A 108      80.995  15.483 -57.184  1.00 31.45           S  
ATOM   1614  CE  MET A 108      79.394  15.862 -57.938  1.00 31.45           C  
ATOM   1615  HE1 MET A 108      78.937  14.939 -58.295  1.00 31.45           H  
ATOM   1616  HE2 MET A 108      78.743  16.333 -57.202  1.00 31.45           H  
ATOM   1617  HE3 MET A 108      79.543  16.539 -58.780  1.00 31.45           H  
ATOM   1618  N   ASP A 109      81.850  10.864 -53.277  1.00 36.42           N  
ATOM   1619  H   ASP A 109      82.327  10.250 -52.631  1.00 36.42           H  
ATOM   1620  CA  ASP A 109      81.304  10.168 -54.456  1.00 36.42           C  
ATOM   1621  HA  ASP A 109      80.470  10.725 -54.883  1.00 36.42           H  
ATOM   1622  C   ASP A 109      80.812   8.748 -54.067  1.00 36.42           C  
ATOM   1623  CB  ASP A 109      82.456  10.043 -55.481  1.00 36.42           C  
ATOM   1624  HB2 ASP A 109      82.752   8.999 -55.583  1.00 36.42           H  
ATOM   1625  HB3 ASP A 109      83.336  10.579 -55.125  1.00 36.42           H  
ATOM   1626  O   ASP A 109      81.260   8.264 -53.034  1.00 36.42           O  
ATOM   1627  CG  ASP A 109      82.105  10.584 -56.863  1.00 36.42           C  
ATOM   1628  OD1 ASP A 109      80.946  10.372 -57.289  1.00 36.42           O  
ATOM   1629  OD2 ASP A 109      83.003  11.160 -57.513  1.00 36.42           O  
ATOM   1630  N   GLN A 110      79.993   8.095 -54.920  1.00 32.55           N  
ATOM   1631  H   GLN A 110      79.715   8.630 -55.730  1.00 32.55           H  
ATOM   1632  CA  GLN A 110      79.793   6.616 -55.050  1.00 32.55           C  
ATOM   1633  HA  GLN A 110      78.964   6.471 -55.743  1.00 32.55           H  
ATOM   1634  C   GLN A 110      79.363   5.800 -53.779  1.00 32.55           C  
ATOM   1635  CB  GLN A 110      81.054   6.087 -55.772  1.00 32.55           C  
ATOM   1636  HB2 GLN A 110      81.943   6.504 -55.297  1.00 32.55           H  
ATOM   1637  HB3 GLN A 110      81.125   5.004 -55.667  1.00 32.55           H  
ATOM   1638  O   GLN A 110      79.875   5.986 -52.685  1.00 32.55           O  
ATOM   1639  CG  GLN A 110      81.044   6.449 -57.277  1.00 32.55           C  
ATOM   1640  HG2 GLN A 110      80.359   7.278 -57.453  1.00 32.55           H  
ATOM   1641  HG3 GLN A 110      80.664   5.597 -57.840  1.00 32.55           H  
ATOM   1642  CD  GLN A 110      82.409   6.838 -57.850  1.00 32.55           C  
ATOM   1643  NE2 GLN A 110      82.546   8.038 -58.375  1.00 32.55           N  
ATOM   1644 HE21 GLN A 110      81.821   8.731 -58.259  1.00 32.55           H  
ATOM   1645 HE22 GLN A 110      83.485   8.320 -58.619  1.00 32.55           H  
ATOM   1646  OE1 GLN A 110      83.378   6.096 -57.861  1.00 32.55           O  
ATOM   1647  N   ASP A 111      78.395   4.868 -53.779  1.00 37.10           N  
ATOM   1648  H   ASP A 111      78.118   4.602 -52.845  1.00 37.10           H  
ATOM   1649  CA  ASP A 111      77.935   3.903 -54.798  1.00 37.10           C  
ATOM   1650  HA  ASP A 111      77.923   4.363 -55.786  1.00 37.10           H  
ATOM   1651  C   ASP A 111      76.501   3.351 -54.510  1.00 37.10           C  
ATOM   1652  CB  ASP A 111      78.926   2.705 -54.766  1.00 37.10           C  
ATOM   1653  HB2 ASP A 111      79.428   2.663 -53.800  1.00 37.10           H  
ATOM   1654  HB3 ASP A 111      78.390   1.761 -54.864  1.00 37.10           H  
ATOM   1655  O   ASP A 111      75.904   3.657 -53.478  1.00 37.10           O  
ATOM   1656  CG  ASP A 111      79.968   2.729 -55.883  1.00 37.10           C  
ATOM   1657  OD1 ASP A 111      79.611   3.188 -56.993  1.00 37.10           O  
ATOM   1658  OD2 ASP A 111      81.112   2.294 -55.619  1.00 37.10           O  
ATOM   1659  N   GLU A 112      76.002   2.492 -55.416  1.00 36.87           N  
ATOM   1660  H   GLU A 112      76.608   2.331 -56.209  1.00 36.87           H  
ATOM   1661  CA  GLU A 112      74.888   1.513 -55.291  1.00 36.87           C  
ATOM   1662  HA  GLU A 112      74.805   1.083 -56.289  1.00 36.87           H  
ATOM   1663  C   GLU A 112      73.439   2.003 -55.016  1.00 36.87           C  
ATOM   1664  CB  GLU A 112      75.293   0.301 -54.420  1.00 36.87           C  
ATOM   1665  HB2 GLU A 112      74.397  -0.276 -54.189  1.00 36.87           H  
ATOM   1666  HB3 GLU A 112      75.734   0.647 -53.485  1.00 36.87           H  
ATOM   1667  O   GLU A 112      72.961   2.133 -53.891  1.00 36.87           O  
ATOM   1668  CG  GLU A 112      76.278  -0.629 -55.163  1.00 36.87           C  
ATOM   1669  HG2 GLU A 112      77.175  -0.065 -55.417  1.00 36.87           H  
ATOM   1670  HG3 GLU A 112      75.813  -0.937 -56.099  1.00 36.87           H  
ATOM   1671  CD  GLU A 112      76.696  -1.901 -54.393  1.00 36.87           C  
ATOM   1672  OE1 GLU A 112      77.481  -2.692 -54.970  1.00 36.87           O  
ATOM   1673  OE2 GLU A 112      76.239  -2.114 -53.245  1.00 36.87           O  
ATOM   1674  N   ASP A 113      72.689   2.139 -56.116  1.00 35.42           N  
ATOM   1675  H   ASP A 113      73.220   2.244 -56.969  1.00 35.42           H  
ATOM   1676  CA  ASP A 113      71.421   1.441 -56.397  1.00 35.42           C  
ATOM   1677  HA  ASP A 113      70.919   2.041 -57.157  1.00 35.42           H  
ATOM   1678  C   ASP A 113      70.384   1.229 -55.270  1.00 35.42           C  
ATOM   1679  CB  ASP A 113      71.744   0.093 -57.077  1.00 35.42           C  
ATOM   1680  HB2 ASP A 113      72.305  -0.532 -56.383  1.00 35.42           H  
ATOM   1681  HB3 ASP A 113      70.807  -0.414 -57.306  1.00 35.42           H  
ATOM   1682  O   ASP A 113      70.471   0.312 -54.452  1.00 35.42           O  
ATOM   1683  CG  ASP A 113      72.539   0.232 -58.383  1.00 35.42           C  
ATOM   1684  OD1 ASP A 113      72.570   1.361 -58.929  1.00 35.42           O  
ATOM   1685  OD2 ASP A 113      73.098  -0.790 -58.833  1.00 35.42           O  
ATOM   1686  N   ASN A 114      69.243   1.919 -55.387  1.00 38.65           N  
ATOM   1687  H   ASN A 114      69.388   2.883 -55.652  1.00 38.65           H  
ATOM   1688  CA  ASN A 114      68.068   1.321 -56.051  1.00 38.65           C  
ATOM   1689  HA  ASN A 114      68.390   0.898 -57.003  1.00 38.65           H  
ATOM   1690  C   ASN A 114      67.001   2.390 -56.380  1.00 38.65           C  
ATOM   1691  CB  ASN A 114      67.445   0.164 -55.234  1.00 38.65           C  
ATOM   1692  HB2 ASN A 114      67.687   0.273 -54.177  1.00 38.65           H  
ATOM   1693  HB3 ASN A 114      66.360   0.193 -55.334  1.00 38.65           H  
ATOM   1694  O   ASN A 114      66.275   2.874 -55.510  1.00 38.65           O  
ATOM   1695  CG  ASN A 114      67.880  -1.210 -55.731  1.00 38.65           C  
ATOM   1696  ND2 ASN A 114      68.895  -1.798 -55.155  1.00 38.65           N  
ATOM   1697 HD21 ASN A 114      69.505  -1.214 -54.600  1.00 38.65           H  
ATOM   1698 HD22 ASN A 114      69.251  -2.619 -55.624  1.00 38.65           H  
ATOM   1699  OD1 ASN A 114      67.321  -1.785 -56.646  1.00 38.65           O  
ATOM   1700  N   TRP A 115      66.874   2.700 -57.672  1.00 33.01           N  
ATOM   1701  H   TRP A 115      67.553   2.275 -58.287  1.00 33.01           H  
ATOM   1702  CA  TRP A 115      65.559   2.880 -58.305  1.00 33.01           C  
ATOM   1703  HA  TRP A 115      64.905   3.466 -57.659  1.00 33.01           H  
ATOM   1704  C   TRP A 115      64.956   1.449 -58.448  1.00 33.01           C  
ATOM   1705  CB  TRP A 115      65.750   3.626 -59.647  1.00 33.01           C  
ATOM   1706  HB2 TRP A 115      66.354   3.000 -60.304  1.00 33.01           H  
ATOM   1707  HB3 TRP A 115      64.768   3.719 -60.112  1.00 33.01           H  
ATOM   1708  O   TRP A 115      65.679   0.476 -58.267  1.00 33.01           O  
ATOM   1709  CG  TRP A 115      66.346   5.019 -59.657  1.00 33.01           C  
ATOM   1710  CD1 TRP A 115      67.404   5.467 -58.936  1.00 33.01           C  
ATOM   1711  HD1 TRP A 115      67.965   4.877 -58.226  1.00 33.01           H  
ATOM   1712  CD2 TRP A 115      65.966   6.153 -60.507  1.00 33.01           C  
ATOM   1713  CE2 TRP A 115      66.828   7.257 -60.226  1.00 33.01           C  
ATOM   1714  CE3 TRP A 115      64.993   6.361 -61.508  1.00 33.01           C  
ATOM   1715  HE3 TRP A 115      64.335   5.548 -61.779  1.00 33.01           H  
ATOM   1716  NE1 TRP A 115      67.682   6.781 -59.257  1.00 33.01           N  
ATOM   1717  HE1 TRP A 115      68.455   7.292 -58.856  1.00 33.01           H  
ATOM   1718  CH2 TRP A 115      65.739   8.660 -61.873  1.00 33.01           C  
ATOM   1719  HH2 TRP A 115      65.648   9.596 -62.403  1.00 33.01           H  
ATOM   1720  CZ2 TRP A 115      66.726   8.493 -60.886  1.00 33.01           C  
ATOM   1721  HZ2 TRP A 115      67.407   9.296 -60.644  1.00 33.01           H  
ATOM   1722  CZ3 TRP A 115      64.878   7.592 -62.182  1.00 33.01           C  
ATOM   1723  HZ3 TRP A 115      64.127   7.696 -62.951  1.00 33.01           H  
ATOM   1724  N   GLU A 116      63.684   1.175 -58.730  1.00 29.54           N  
ATOM   1725  H   GLU A 116      63.459   0.197 -58.618  1.00 29.54           H  
ATOM   1726  CA  GLU A 116      62.618   1.958 -59.361  1.00 29.54           C  
ATOM   1727  HA  GLU A 116      62.660   2.996 -59.032  1.00 29.54           H  
ATOM   1728  C   GLU A 116      61.238   1.359 -58.963  1.00 29.54           C  
ATOM   1729  CB  GLU A 116      62.862   1.875 -60.889  1.00 29.54           C  
ATOM   1730  HB2 GLU A 116      63.936   1.825 -61.069  1.00 29.54           H  
ATOM   1731  HB3 GLU A 116      62.432   0.954 -61.283  1.00 29.54           H  
ATOM   1732  O   GLU A 116      61.132   0.630 -57.972  1.00 29.54           O  
ATOM   1733  CG  GLU A 116      62.331   3.081 -61.682  1.00 29.54           C  
ATOM   1734  HG2 GLU A 116      61.248   3.003 -61.781  1.00 29.54           H  
ATOM   1735  HG3 GLU A 116      62.548   3.988 -61.119  1.00 29.54           H  
ATOM   1736  CD  GLU A 116      62.966   3.192 -63.082  1.00 29.54           C  
ATOM   1737  OE1 GLU A 116      63.125   4.343 -63.552  1.00 29.54           O  
ATOM   1738  OE2 GLU A 116      63.302   2.144 -63.679  1.00 29.54           O  
ATOM   1739  N   ASP A 117      60.174   1.649 -59.717  1.00 30.77           N  
ATOM   1740  H   ASP A 117      60.304   2.242 -60.524  1.00 30.77           H  
ATOM   1741  CA  ASP A 117      58.849   1.027 -59.572  1.00 30.77           C  
ATOM   1742  HA  ASP A 117      58.458   1.262 -58.583  1.00 30.77           H  
ATOM   1743  C   ASP A 117      58.872  -0.509 -59.746  1.00 30.77           C  
ATOM   1744  CB  ASP A 117      57.898   1.614 -60.629  1.00 30.77           C  
ATOM   1745  HB2 ASP A 117      56.938   1.102 -60.558  1.00 30.77           H  
ATOM   1746  HB3 ASP A 117      58.303   1.422 -61.622  1.00 30.77           H  
ATOM   1747  O   ASP A 117      59.581  -1.039 -60.603  1.00 30.77           O  
ATOM   1748  CG  ASP A 117      57.652   3.114 -60.457  1.00 30.77           C  
ATOM   1749  OD1 ASP A 117      57.022   3.480 -59.437  1.00 30.77           O  
ATOM   1750  OD2 ASP A 117      58.065   3.884 -61.352  1.00 30.77           O  
ATOM   1751  N   VAL A 118      58.021  -1.239 -59.005  1.00 30.67           N  
ATOM   1752  H   VAL A 118      57.451  -0.759 -58.323  1.00 30.67           H  
ATOM   1753  CA  VAL A 118      57.752  -2.671 -59.259  1.00 30.67           C  
ATOM   1754  HA  VAL A 118      58.013  -2.878 -60.297  1.00 30.67           H  
ATOM   1755  C   VAL A 118      56.262  -3.001 -59.093  1.00 30.67           C  
ATOM   1756  CB  VAL A 118      58.619  -3.613 -58.390  1.00 30.67           C  
ATOM   1757  HB  VAL A 118      58.314  -3.527 -57.347  1.00 30.67           H  
ATOM   1758  O   VAL A 118      55.723  -3.002 -57.983  1.00 30.67           O  
ATOM   1759  CG1 VAL A 118      58.443  -5.074 -58.836  1.00 30.67           C  
ATOM   1760 HG11 VAL A 118      57.409  -5.388 -58.694  1.00 30.67           H  
ATOM   1761 HG12 VAL A 118      58.708  -5.176 -59.889  1.00 30.67           H  
ATOM   1762 HG13 VAL A 118      59.082  -5.724 -58.239  1.00 30.67           H  
ATOM   1763  CG2 VAL A 118      60.123  -3.316 -58.468  1.00 30.67           C  
ATOM   1764 HG21 VAL A 118      60.686  -4.031 -57.868  1.00 30.67           H  
ATOM   1765 HG22 VAL A 118      60.462  -3.364 -59.503  1.00 30.67           H  
ATOM   1766 HG23 VAL A 118      60.328  -2.317 -58.084  1.00 30.67           H  
ATOM   1767  N   ASP A 119      55.608  -3.332 -60.208  1.00 30.25           N  
ATOM   1768  H   ASP A 119      56.105  -3.250 -61.084  1.00 30.25           H  
ATOM   1769  CA  ASP A 119      54.238  -3.857 -60.268  1.00 30.25           C  
ATOM   1770  HA  ASP A 119      53.590  -3.200 -59.687  1.00 30.25           H  
ATOM   1771  C   ASP A 119      54.104  -5.279 -59.683  1.00 30.25           C  
ATOM   1772  CB  ASP A 119      53.748  -3.862 -61.727  1.00 30.25           C  
ATOM   1773  HB2 ASP A 119      52.954  -4.600 -61.836  1.00 30.25           H  
ATOM   1774  HB3 ASP A 119      54.561  -4.165 -62.387  1.00 30.25           H  
ATOM   1775  O   ASP A 119      55.049  -6.070 -59.651  1.00 30.25           O  
ATOM   1776  CG  ASP A 119      53.171  -2.518 -62.171  1.00 30.25           C  
ATOM   1777  OD1 ASP A 119      52.203  -2.078 -61.507  1.00 30.25           O  
ATOM   1778  OD2 ASP A 119      53.641  -1.998 -63.205  1.00 30.25           O  
ATOM   1779  N   ILE A 120      52.888  -5.654 -59.267  1.00 29.04           N  
ATOM   1780  H   ILE A 120      52.131  -4.997 -59.388  1.00 29.04           H  
ATOM   1781  CA  ILE A 120      52.603  -6.993 -58.724  1.00 29.04           C  
ATOM   1782  HA  ILE A 120      53.525  -7.388 -58.298  1.00 29.04           H  
ATOM   1783  C   ILE A 120      52.165  -7.968 -59.831  1.00 29.04           C  
ATOM   1784  CB  ILE A 120      51.569  -6.938 -57.566  1.00 29.04           C  
ATOM   1785  HB  ILE A 120      50.628  -6.555 -57.960  1.00 29.04           H  
ATOM   1786  O   ILE A 120      50.973  -8.078 -60.116  1.00 29.04           O  
ATOM   1787  CG1 ILE A 120      52.035  -5.992 -56.433  1.00 29.04           C  
ATOM   1788 HG12 ILE A 120      52.985  -6.345 -56.032  1.00 29.04           H  
ATOM   1789 HG13 ILE A 120      52.200  -4.997 -56.847  1.00 29.04           H  
ATOM   1790  CG2 ILE A 120      51.320  -8.353 -56.991  1.00 29.04           C  
ATOM   1791 HG21 ILE A 120      50.537  -8.323 -56.233  1.00 29.04           H  
ATOM   1792 HG22 ILE A 120      50.981  -9.036 -57.770  1.00 29.04           H  
ATOM   1793 HG23 ILE A 120      52.240  -8.739 -56.552  1.00 29.04           H  
ATOM   1794  CD1 ILE A 120      51.034  -5.838 -55.278  1.00 29.04           C  
ATOM   1795 HD11 ILE A 120      50.977  -6.755 -54.692  1.00 29.04           H  
ATOM   1796 HD12 ILE A 120      50.049  -5.585 -55.671  1.00 29.04           H  
ATOM   1797 HD13 ILE A 120      51.369  -5.034 -54.622  1.00 29.04           H  
ATOM   1798  N   GLU A 121      53.087  -8.802 -60.328  1.00 33.99           N  
ATOM   1799  H   GLU A 121      54.060  -8.583 -60.168  1.00 33.99           H  
ATOM   1800  CA  GLU A 121      52.757 -10.099 -60.949  1.00 33.99           C  
ATOM   1801  HA  GLU A 121      51.718 -10.327 -60.709  1.00 33.99           H  
ATOM   1802  C   GLU A 121      53.599 -11.272 -60.377  1.00 33.99           C  
ATOM   1803  CB  GLU A 121      52.820 -10.064 -62.494  1.00 33.99           C  
ATOM   1804  HB2 GLU A 121      53.761  -9.618 -62.815  1.00 33.99           H  
ATOM   1805  HB3 GLU A 121      52.819 -11.102 -62.828  1.00 33.99           H  
ATOM   1806  O   GLU A 121      54.814 -11.320 -60.509  1.00 33.99           O  
ATOM   1807  CG  GLU A 121      51.636  -9.336 -63.178  1.00 33.99           C  
ATOM   1808  HG2 GLU A 121      51.981  -8.375 -63.558  1.00 33.99           H  
ATOM   1809  HG3 GLU A 121      50.862  -9.138 -62.437  1.00 33.99           H  
ATOM   1810  CD  GLU A 121      50.995 -10.151 -64.322  1.00 33.99           C  
ATOM   1811  OE1 GLU A 121      49.749 -10.309 -64.306  1.00 33.99           O  
ATOM   1812  OE2 GLU A 121      51.735 -10.711 -65.161  1.00 33.99           O  
ATOM   1813  N   ARG A 122      52.905 -12.237 -59.741  1.00 33.07           N  
ATOM   1814  H   ARG A 122      51.946 -11.973 -59.566  1.00 33.07           H  
ATOM   1815  CA  ARG A 122      53.210 -13.691 -59.565  1.00 33.07           C  
ATOM   1816  HA  ARG A 122      52.915 -13.995 -58.561  1.00 33.07           H  
ATOM   1817  C   ARG A 122      54.685 -14.152 -59.763  1.00 33.07           C  
ATOM   1818  CB  ARG A 122      52.349 -14.428 -60.613  1.00 33.07           C  
ATOM   1819  HB2 ARG A 122      52.656 -14.086 -61.601  1.00 33.07           H  
ATOM   1820  HB3 ARG A 122      52.563 -15.495 -60.554  1.00 33.07           H  
ATOM   1821  O   ARG A 122      55.115 -14.307 -60.895  1.00 33.07           O  
ATOM   1822  CG  ARG A 122      50.829 -14.231 -60.493  1.00 33.07           C  
ATOM   1823  HG2 ARG A 122      50.577 -13.173 -60.417  1.00 33.07           H  
ATOM   1824  HG3 ARG A 122      50.469 -14.755 -59.608  1.00 33.07           H  
ATOM   1825  CD  ARG A 122      50.168 -14.798 -61.753  1.00 33.07           C  
ATOM   1826  HD2 ARG A 122      50.437 -14.159 -62.594  1.00 33.07           H  
ATOM   1827  HD3 ARG A 122      50.557 -15.799 -61.937  1.00 33.07           H  
ATOM   1828  NE  ARG A 122      48.701 -14.867 -61.625  1.00 33.07           N  
ATOM   1829  HE  ARG A 122      48.305 -14.557 -60.749  1.00 33.07           H  
ATOM   1830  NH1 ARG A 122      48.286 -15.511 -63.787  1.00 33.07           N  
ATOM   1831 HH11 ARG A 122      47.639 -15.665 -64.547  1.00 33.07           H  
ATOM   1832 HH12 ARG A 122      49.253 -15.313 -64.002  1.00 33.07           H  
ATOM   1833  NH2 ARG A 122      46.586 -15.287 -62.355  1.00 33.07           N  
ATOM   1834 HH21 ARG A 122      45.957 -15.491 -63.119  1.00 33.07           H  
ATOM   1835 HH22 ARG A 122      46.227 -14.985 -61.461  1.00 33.07           H  
ATOM   1836  CZ  ARG A 122      47.868 -15.221 -62.587  1.00 33.07           C  
ATOM   1837  N   GLY A 123      55.464 -14.584 -58.762  1.00 27.98           N  
ATOM   1838  H   GLY A 123      56.425 -14.606 -59.072  1.00 27.98           H  
ATOM   1839  CA  GLY A 123      55.186 -15.642 -57.772  1.00 27.98           C  
ATOM   1840  HA2 GLY A 123      54.202 -16.072 -57.957  1.00 27.98           H  
ATOM   1841  HA3 GLY A 123      55.192 -15.196 -56.777  1.00 27.98           H  
ATOM   1842  C   GLY A 123      56.238 -16.793 -57.803  1.00 27.98           C  
ATOM   1843  O   GLY A 123      57.010 -16.888 -58.748  1.00 27.98           O  
ATOM   1844  N   ALA A 124      56.183 -17.701 -56.808  1.00 32.53           N  
ATOM   1845  H   ALA A 124      55.550 -17.469 -56.056  1.00 32.53           H  
ATOM   1846  CA  ALA A 124      56.901 -18.999 -56.653  1.00 32.53           C  
ATOM   1847  HA  ALA A 124      56.312 -19.524 -55.901  1.00 32.53           H  
ATOM   1848  C   ALA A 124      58.361 -19.046 -56.093  1.00 32.53           C  
ATOM   1849  CB  ALA A 124      56.741 -19.857 -57.920  1.00 32.53           C  
ATOM   1850  HB1 ALA A 124      57.361 -19.451 -58.720  1.00 32.53           H  
ATOM   1851  HB2 ALA A 124      55.700 -19.868 -58.242  1.00 32.53           H  
ATOM   1852  HB3 ALA A 124      57.067 -20.877 -57.718  1.00 32.53           H  
ATOM   1853  O   ALA A 124      59.276 -18.449 -56.640  1.00 32.53           O  
ATOM   1854  N   GLY A 125      58.568 -19.893 -55.058  1.00 35.91           N  
ATOM   1855  H   GLY A 125      57.749 -20.349 -54.683  1.00 35.91           H  
ATOM   1856  CA  GLY A 125      59.865 -20.259 -54.427  1.00 35.91           C  
ATOM   1857  HA2 GLY A 125      59.745 -21.211 -53.909  1.00 35.91           H  
ATOM   1858  HA3 GLY A 125      60.611 -20.402 -55.209  1.00 35.91           H  
ATOM   1859  C   GLY A 125      60.436 -19.217 -53.437  1.00 35.91           C  
ATOM   1860  O   GLY A 125      60.326 -18.029 -53.690  1.00 35.91           O  
ATOM   1861  N   GLY A 126      61.035 -19.523 -52.273  1.00 34.04           N  
ATOM   1862  H   GLY A 126      61.410 -18.694 -51.834  1.00 34.04           H  
ATOM   1863  CA  GLY A 126      61.282 -20.789 -51.552  1.00 34.04           C  
ATOM   1864  HA2 GLY A 126      60.850 -21.627 -52.101  1.00 34.04           H  
ATOM   1865  HA3 GLY A 126      60.795 -20.739 -50.578  1.00 34.04           H  
ATOM   1866  C   GLY A 126      62.786 -21.088 -51.355  1.00 34.04           C  
ATOM   1867  O   GLY A 126      63.474 -21.263 -52.349  1.00 34.04           O  
ATOM   1868  N   GLY A 127      63.359 -21.208 -50.144  1.00 33.38           N  
ATOM   1869  H   GLY A 127      64.335 -21.467 -50.179  1.00 33.38           H  
ATOM   1870  CA  GLY A 127      62.826 -20.968 -48.789  1.00 33.38           C  
ATOM   1871  HA2 GLY A 127      62.589 -19.909 -48.692  1.00 33.38           H  
ATOM   1872  HA3 GLY A 127      61.911 -21.544 -48.648  1.00 33.38           H  
ATOM   1873  C   GLY A 127      63.812 -21.352 -47.653  1.00 33.38           C  
ATOM   1874  O   GLY A 127      64.681 -22.195 -47.853  1.00 33.38           O  
ATOM   1875  N   GLY A 128      63.631 -20.770 -46.452  1.00 34.13           N  
ATOM   1876  H   GLY A 128      62.921 -20.054 -46.397  1.00 34.13           H  
ATOM   1877  CA  GLY A 128      64.464 -20.972 -45.240  1.00 34.13           C  
ATOM   1878  HA2 GLY A 128      64.833 -21.997 -45.217  1.00 34.13           H  
ATOM   1879  HA3 GLY A 128      63.843 -20.816 -44.358  1.00 34.13           H  
ATOM   1880  C   GLY A 128      65.684 -20.031 -45.159  1.00 34.13           C  
ATOM   1881  O   GLY A 128      66.264 -19.711 -46.186  1.00 34.13           O  
ATOM   1882  N   GLY A 129      66.137 -19.523 -44.004  1.00 30.88           N  
ATOM   1883  H   GLY A 129      66.991 -19.000 -44.140  1.00 30.88           H  
ATOM   1884  CA  GLY A 129      65.735 -19.678 -42.589  1.00 30.88           C  
ATOM   1885  HA2 GLY A 129      65.042 -18.880 -42.323  1.00 30.88           H  
ATOM   1886  HA3 GLY A 129      65.262 -20.647 -42.427  1.00 30.88           H  
ATOM   1887  C   GLY A 129      66.991 -19.583 -41.687  1.00 30.88           C  
ATOM   1888  O   GLY A 129      68.036 -20.033 -42.152  1.00 30.88           O  
ATOM   1889  N   PRO A 130      66.964 -19.038 -40.444  1.00 34.67           N  
ATOM   1890  CA  PRO A 130      65.821 -18.893 -39.529  1.00 34.67           C  
ATOM   1891  HA  PRO A 130      64.917 -19.335 -39.948  1.00 34.67           H  
ATOM   1892  C   PRO A 130      65.521 -17.442 -39.069  1.00 34.67           C  
ATOM   1893  CB  PRO A 130      66.290 -19.717 -38.323  1.00 34.67           C  
ATOM   1894  HB2 PRO A 130      65.732 -19.493 -37.414  1.00 34.67           H  
ATOM   1895  HB3 PRO A 130      66.217 -20.779 -38.556  1.00 34.67           H  
ATOM   1896  O   PRO A 130      66.311 -16.533 -39.293  1.00 34.67           O  
ATOM   1897  CG  PRO A 130      67.766 -19.320 -38.195  1.00 34.67           C  
ATOM   1898  HG2 PRO A 130      67.863 -18.433 -37.570  1.00 34.67           H  
ATOM   1899  HG3 PRO A 130      68.360 -20.139 -37.788  1.00 34.67           H  
ATOM   1900  CD  PRO A 130      68.182 -18.985 -39.629  1.00 34.67           C  
ATOM   1901  HD2 PRO A 130      68.921 -19.715 -39.960  1.00 34.67           H  
ATOM   1902  HD3 PRO A 130      68.618 -17.987 -39.671  1.00 34.67           H  
ATOM   1903  N   GLY A 131      64.399 -17.237 -38.357  1.00 35.01           N  
ATOM   1904  H   GLY A 131      63.801 -18.030 -38.173  1.00 35.01           H  
ATOM   1905  CA  GLY A 131      64.124 -15.999 -37.593  1.00 35.01           C  
ATOM   1906  HA2 GLY A 131      64.293 -16.198 -36.535  1.00 35.01           H  
ATOM   1907  HA3 GLY A 131      64.824 -15.220 -37.892  1.00 35.01           H  
ATOM   1908  C   GLY A 131      62.714 -15.401 -37.730  1.00 35.01           C  
ATOM   1909  O   GLY A 131      62.333 -14.562 -36.922  1.00 35.01           O  
ATOM   1910  N   GLY A 132      61.936 -15.822 -38.731  1.00 26.73           N  
ATOM   1911  H   GLY A 132      62.321 -16.503 -39.371  1.00 26.73           H  
ATOM   1912  CA  GLY A 132      60.562 -15.348 -38.957  1.00 26.73           C  
ATOM   1913  HA2 GLY A 132      60.472 -14.310 -38.638  1.00 26.73           H  
ATOM   1914  HA3 GLY A 132      60.386 -15.388 -40.032  1.00 26.73           H  
ATOM   1915  C   GLY A 132      59.467 -16.170 -38.241  1.00 26.73           C  
ATOM   1916  O   GLY A 132      59.798 -16.989 -37.382  1.00 26.73           O  
ATOM   1917  N   PRO A 133      58.181 -16.048 -38.651  1.00 27.83           N  
ATOM   1918  CA  PRO A 133      57.718 -15.236 -39.779  1.00 27.83           C  
ATOM   1919  HA  PRO A 133      58.488 -14.556 -40.144  1.00 27.83           H  
ATOM   1920  C   PRO A 133      56.442 -14.396 -39.561  1.00 27.83           C  
ATOM   1921  CB  PRO A 133      57.438 -16.301 -40.841  1.00 27.83           C  
ATOM   1922  HB2 PRO A 133      58.380 -16.667 -41.249  1.00 27.83           H  
ATOM   1923  HB3 PRO A 133      56.792 -15.947 -41.644  1.00 27.83           H  
ATOM   1924  O   PRO A 133      55.643 -14.577 -38.645  1.00 27.83           O  
ATOM   1925  CG  PRO A 133      56.769 -17.408 -40.017  1.00 27.83           C  
ATOM   1926  HG2 PRO A 133      55.686 -17.289 -40.040  1.00 27.83           H  
ATOM   1927  HG3 PRO A 133      57.049 -18.392 -40.393  1.00 27.83           H  
ATOM   1928  CD  PRO A 133      57.278 -17.193 -38.582  1.00 27.83           C  
ATOM   1929  HD2 PRO A 133      57.789 -18.093 -38.239  1.00 27.83           H  
ATOM   1930  HD3 PRO A 133      56.445 -16.973 -37.915  1.00 27.83           H  
ATOM   1931  N   THR A 134      56.240 -13.521 -40.540  1.00 27.90           N  
ATOM   1932  H   THR A 134      56.985 -13.420 -41.214  1.00 27.90           H  
ATOM   1933  CA  THR A 134      54.984 -12.927 -41.005  1.00 27.90           C  
ATOM   1934  HA  THR A 134      54.727 -12.086 -40.362  1.00 27.90           H  
ATOM   1935  C   THR A 134      53.804 -13.906 -41.079  1.00 27.90           C  
ATOM   1936  CB  THR A 134      55.200 -12.444 -42.468  1.00 27.90           C  
ATOM   1937  HB  THR A 134      54.653 -13.086 -43.158  1.00 27.90           H  
ATOM   1938  O   THR A 134      53.946 -14.993 -41.634  1.00 27.90           O  
ATOM   1939  CG2 THR A 134      54.717 -11.016 -42.679  1.00 27.90           C  
ATOM   1940 HG21 THR A 134      53.658 -10.946 -42.432  1.00 27.90           H  
ATOM   1941 HG22 THR A 134      54.853 -10.729 -43.722  1.00 27.90           H  
ATOM   1942 HG23 THR A 134      55.282 -10.335 -42.042  1.00 27.90           H  
ATOM   1943  OG1 THR A 134      56.560 -12.474 -42.867  1.00 27.90           O  
ATOM   1944  HG1 THR A 134      56.620 -12.096 -43.747  1.00 27.90           H  
ATOM   1945  N   ALA A 135      52.609 -13.449 -40.687  1.00 24.28           N  
ATOM   1946  H   ALA A 135      52.600 -12.687 -40.025  1.00 24.28           H  
ATOM   1947  CA  ALA A 135      51.349 -13.641 -41.426  1.00 24.28           C  
ATOM   1948  HA  ALA A 135      51.500 -13.334 -42.461  1.00 24.28           H  
ATOM   1949  C   ALA A 135      50.245 -12.756 -40.814  1.00 24.28           C  
ATOM   1950  CB  ALA A 135      50.892 -15.107 -41.420  1.00 24.28           C  
ATOM   1951  HB1 ALA A 135      50.834 -15.471 -40.395  1.00 24.28           H  
ATOM   1952  HB2 ALA A 135      51.589 -15.729 -41.983  1.00 24.28           H  
ATOM   1953  HB3 ALA A 135      49.909 -15.190 -41.884  1.00 24.28           H  
ATOM   1954  O   ALA A 135      50.211 -12.558 -39.601  1.00 24.28           O  
ATOM   1955  N   GLY A 136      49.335 -12.227 -41.636  1.00 23.67           N  
ATOM   1956  H   GLY A 136      49.349 -12.488 -42.612  1.00 23.67           H  
ATOM   1957  CA  GLY A 136      48.206 -11.416 -41.171  1.00 23.67           C  
ATOM   1958  HA2 GLY A 136      48.200 -10.470 -41.712  1.00 23.67           H  
ATOM   1959  HA3 GLY A 136      48.313 -11.186 -40.111  1.00 23.67           H  
ATOM   1960  C   GLY A 136      46.852 -12.092 -41.390  1.00 23.67           C  
ATOM   1961  O   GLY A 136      46.674 -12.788 -42.384  1.00 23.67           O  
ATOM   1962  N   SER A 137      45.888 -11.756 -40.522  1.00 27.89           N  
ATOM   1963  H   SER A 137      46.177 -11.182 -39.743  1.00 27.89           H  
ATOM   1964  CA  SER A 137      44.432 -11.839 -40.759  1.00 27.89           C  
ATOM   1965  HA  SER A 137      43.967 -11.365 -39.895  1.00 27.89           H  
ATOM   1966  C   SER A 137      43.777 -13.238 -40.908  1.00 27.89           C  
ATOM   1967  CB  SER A 137      44.091 -10.949 -41.967  1.00 27.89           C  
ATOM   1968  HB2 SER A 137      43.019 -10.969 -42.163  1.00 27.89           H  
ATOM   1969  HB3 SER A 137      44.608 -11.315 -42.854  1.00 27.89           H  
ATOM   1970  O   SER A 137      44.387 -14.193 -41.371  1.00 27.89           O  
ATOM   1971  OG  SER A 137      44.474  -9.612 -41.704  1.00 27.89           O  
ATOM   1972  HG  SER A 137      44.575  -9.149 -42.539  1.00 27.89           H  
ATOM   1973  N   PRO A 138      42.458 -13.365 -40.647  1.00 38.74           N  
ATOM   1974  CA  PRO A 138      41.752 -12.786 -39.497  1.00 38.74           C  
ATOM   1975  HA  PRO A 138      42.448 -12.437 -38.734  1.00 38.74           H  
ATOM   1976  C   PRO A 138      40.740 -13.771 -38.858  1.00 38.74           C  
ATOM   1977  CB  PRO A 138      40.990 -11.606 -40.111  1.00 38.74           C  
ATOM   1978  HB2 PRO A 138      40.111 -11.335 -39.525  1.00 38.74           H  
ATOM   1979  HB3 PRO A 138      41.653 -10.745 -40.200  1.00 38.74           H  
ATOM   1980  O   PRO A 138      39.833 -14.244 -39.543  1.00 38.74           O  
ATOM   1981  CG  PRO A 138      40.605 -12.111 -41.512  1.00 38.74           C  
ATOM   1982  HG2 PRO A 138      40.732 -11.322 -42.252  1.00 38.74           H  
ATOM   1983  HG3 PRO A 138      39.572 -12.460 -41.520  1.00 38.74           H  
ATOM   1984  CD  PRO A 138      41.553 -13.289 -41.788  1.00 38.74           C  
ATOM   1985  HD2 PRO A 138      42.098 -13.121 -42.717  1.00 38.74           H  
ATOM   1986  HD3 PRO A 138      40.986 -14.217 -41.872  1.00 38.74           H  
ATOM   1987  N   ARG A 139      40.788 -14.015 -37.534  1.00 24.12           N  
ATOM   1988  H   ARG A 139      41.594 -13.706 -37.009  1.00 24.12           H  
ATOM   1989  CA  ARG A 139      39.642 -14.585 -36.781  1.00 24.12           C  
ATOM   1990  HA  ARG A 139      38.761 -14.005 -37.058  1.00 24.12           H  
ATOM   1991  C   ARG A 139      39.778 -14.503 -35.249  1.00 24.12           C  
ATOM   1992  CB  ARG A 139      39.398 -16.062 -37.198  1.00 24.12           C  
ATOM   1993  HB2 ARG A 139      40.211 -16.394 -37.844  1.00 24.12           H  
ATOM   1994  HB3 ARG A 139      39.405 -16.714 -36.325  1.00 24.12           H  
ATOM   1995  O   ARG A 139      40.727 -15.027 -34.695  1.00 24.12           O  
ATOM   1996  CG  ARG A 139      38.055 -16.250 -37.932  1.00 24.12           C  
ATOM   1997  HG2 ARG A 139      37.241 -16.221 -37.208  1.00 24.12           H  
ATOM   1998  HG3 ARG A 139      37.900 -15.443 -38.648  1.00 24.12           H  
ATOM   1999  CD  ARG A 139      38.017 -17.582 -38.690  1.00 24.12           C  
ATOM   2000  HD2 ARG A 139      38.918 -17.664 -39.297  1.00 24.12           H  
ATOM   2001  HD3 ARG A 139      38.006 -18.392 -37.961  1.00 24.12           H  
ATOM   2002  NE  ARG A 139      36.836 -17.668 -39.575  1.00 24.12           N  
ATOM   2003  HE  ARG A 139      36.349 -16.803 -39.757  1.00 24.12           H  
ATOM   2004  NH1 ARG A 139      36.985 -19.907 -40.060  1.00 24.12           N  
ATOM   2005 HH11 ARG A 139      36.657 -20.725 -40.553  1.00 24.12           H  
ATOM   2006 HH12 ARG A 139      37.794 -19.966 -39.458  1.00 24.12           H  
ATOM   2007  NH2 ARG A 139      35.360 -18.691 -40.981  1.00 24.12           N  
ATOM   2008 HH21 ARG A 139      35.040 -19.522 -41.458  1.00 24.12           H  
ATOM   2009 HH22 ARG A 139      34.893 -17.808 -41.136  1.00 24.12           H  
ATOM   2010  CZ  ARG A 139      36.400 -18.750 -40.197  1.00 24.12           C  
ATOM   2011  N   GLN A 140      38.728 -13.955 -34.626  1.00 22.06           N  
ATOM   2012  H   GLN A 140      38.134 -13.402 -35.228  1.00 22.06           H  
ATOM   2013  CA  GLN A 140      38.082 -14.389 -33.370  1.00 22.06           C  
ATOM   2014  HA  GLN A 140      37.304 -13.645 -33.200  1.00 22.06           H  
ATOM   2015  C   GLN A 140      38.838 -14.455 -32.011  1.00 22.06           C  
ATOM   2016  CB  GLN A 140      37.342 -15.716 -33.650  1.00 22.06           C  
ATOM   2017  HB2 GLN A 140      37.985 -16.380 -34.228  1.00 22.06           H  
ATOM   2018  HB3 GLN A 140      37.125 -16.225 -32.711  1.00 22.06           H  
ATOM   2019  O   GLN A 140      39.865 -15.097 -31.861  1.00 22.06           O  
ATOM   2020  CG  GLN A 140      36.010 -15.495 -34.386  1.00 22.06           C  
ATOM   2021  HG2 GLN A 140      35.356 -14.896 -33.753  1.00 22.06           H  
ATOM   2022  HG3 GLN A 140      36.184 -14.947 -35.312  1.00 22.06           H  
ATOM   2023  CD  GLN A 140      35.298 -16.801 -34.737  1.00 22.06           C  
ATOM   2024  NE2 GLN A 140      33.984 -16.839 -34.696  1.00 22.06           N  
ATOM   2025 HE21 GLN A 140      33.442 -16.045 -34.386  1.00 22.06           H  
ATOM   2026 HE22 GLN A 140      33.568 -17.736 -34.901  1.00 22.06           H  
ATOM   2027  OE1 GLN A 140      35.896 -17.797 -35.100  1.00 22.06           O  
ATOM   2028  N   ILE A 141      38.106 -13.972 -30.987  1.00 23.29           N  
ATOM   2029  H   ILE A 141      37.330 -13.386 -31.260  1.00 23.29           H  
ATOM   2030  CA  ILE A 141      38.131 -14.318 -29.543  1.00 23.29           C  
ATOM   2031  HA  ILE A 141      37.141 -13.999 -29.215  1.00 23.29           H  
ATOM   2032  C   ILE A 141      39.064 -13.517 -28.601  1.00 23.29           C  
ATOM   2033  CB  ILE A 141      38.090 -15.854 -29.309  1.00 23.29           C  
ATOM   2034  HB  ILE A 141      38.923 -16.309 -29.846  1.00 23.29           H  
ATOM   2035  O   ILE A 141      40.220 -13.226 -28.872  1.00 23.29           O  
ATOM   2036  CG1 ILE A 141      36.754 -16.440 -29.837  1.00 23.29           C  
ATOM   2037 HG12 ILE A 141      36.395 -15.872 -30.695  1.00 23.29           H  
ATOM   2038 HG13 ILE A 141      35.985 -16.354 -29.069  1.00 23.29           H  
ATOM   2039  CG2 ILE A 141      38.229 -16.252 -27.827  1.00 23.29           C  
ATOM   2040 HG21 ILE A 141      39.196 -15.930 -27.442  1.00 23.29           H  
ATOM   2041 HG22 ILE A 141      37.433 -15.812 -27.226  1.00 23.29           H  
ATOM   2042 HG23 ILE A 141      38.189 -17.336 -27.727  1.00 23.29           H  
ATOM   2043  CD1 ILE A 141      36.868 -17.907 -30.267  1.00 23.29           C  
ATOM   2044 HD11 ILE A 141      37.631 -18.009 -31.039  1.00 23.29           H  
ATOM   2045 HD12 ILE A 141      37.133 -18.534 -29.415  1.00 23.29           H  
ATOM   2046 HD13 ILE A 141      35.912 -18.243 -30.667  1.00 23.29           H  
ATOM   2047  N   TYR A 142      38.458 -13.150 -27.464  1.00 23.76           N  
ATOM   2048  H   TYR A 142      37.530 -13.528 -27.338  1.00 23.76           H  
ATOM   2049  CA  TYR A 142      38.920 -12.319 -26.346  1.00 23.76           C  
ATOM   2050  HA  TYR A 142      39.046 -11.288 -26.675  1.00 23.76           H  
ATOM   2051  C   TYR A 142      40.197 -12.785 -25.627  1.00 23.76           C  
ATOM   2052  CB  TYR A 142      37.825 -12.400 -25.258  1.00 23.76           C  
ATOM   2053  HB2 TYR A 142      37.567 -13.446 -25.094  1.00 23.76           H  
ATOM   2054  HB3 TYR A 142      38.250 -12.051 -24.317  1.00 23.76           H  
ATOM   2055  O   TYR A 142      40.326 -13.968 -25.323  1.00 23.76           O  
ATOM   2056  CG  TYR A 142      36.543 -11.623 -25.476  1.00 23.76           C  
ATOM   2057  CD1 TYR A 142      36.322 -10.456 -24.717  1.00 23.76           C  
ATOM   2058  HD1 TYR A 142      37.084 -10.093 -24.043  1.00 23.76           H  
ATOM   2059  CD2 TYR A 142      35.538 -12.098 -26.344  1.00 23.76           C  
ATOM   2060  HD2 TYR A 142      35.677 -13.014 -26.897  1.00 23.76           H  
ATOM   2061  CE1 TYR A 142      35.108  -9.757 -24.826  1.00 23.76           C  
ATOM   2062  HE1 TYR A 142      34.945  -8.862 -24.244  1.00 23.76           H  
ATOM   2063  CE2 TYR A 142      34.326 -11.390 -26.467  1.00 23.76           C  
ATOM   2064  HE2 TYR A 142      33.543 -11.740 -27.124  1.00 23.76           H  
ATOM   2065  OH  TYR A 142      32.933  -9.552 -25.821  1.00 23.76           O  
ATOM   2066  HH  TYR A 142      32.903  -8.773 -25.261  1.00 23.76           H  
ATOM   2067  CZ  TYR A 142      34.108 -10.222 -25.706  1.00 23.76           C  
ATOM   2068  N   GLN A 143      40.960 -11.815 -25.096  1.00 25.43           N  
ATOM   2069  H   GLN A 143      40.925 -10.898 -25.519  1.00 25.43           H  
ATOM   2070  CA  GLN A 143      41.453 -11.847 -23.705  1.00 25.43           C  
ATOM   2071  HA  GLN A 143      40.635 -12.217 -23.087  1.00 25.43           H  
ATOM   2072  C   GLN A 143      41.792 -10.436 -23.169  1.00 25.43           C  
ATOM   2073  CB  GLN A 143      42.646 -12.816 -23.553  1.00 25.43           C  
ATOM   2074  HB2 GLN A 143      42.990 -13.141 -24.535  1.00 25.43           H  
ATOM   2075  HB3 GLN A 143      43.477 -12.318 -23.054  1.00 25.43           H  
ATOM   2076  O   GLN A 143      42.312  -9.598 -23.898  1.00 25.43           O  
ATOM   2077  CG  GLN A 143      42.235 -14.048 -22.723  1.00 25.43           C  
ATOM   2078  HG2 GLN A 143      41.279 -14.432 -23.079  1.00 25.43           H  
ATOM   2079  HG3 GLN A 143      42.107 -13.754 -21.681  1.00 25.43           H  
ATOM   2080  CD  GLN A 143      43.248 -15.186 -22.782  1.00 25.43           C  
ATOM   2081  NE2 GLN A 143      42.814 -16.421 -22.656  1.00 25.43           N  
ATOM   2082 HE21 GLN A 143      41.824 -16.620 -22.635  1.00 25.43           H  
ATOM   2083 HE22 GLN A 143      43.524 -17.134 -22.741  1.00 25.43           H  
ATOM   2084  OE1 GLN A 143      44.443 -15.000 -22.908  1.00 25.43           O  
ATOM   2085  N   TYR A 144      41.489 -10.177 -21.888  1.00 27.30           N  
ATOM   2086  H   TYR A 144      41.124 -10.936 -21.331  1.00 27.30           H  
ATOM   2087  CA  TYR A 144      41.849  -8.946 -21.157  1.00 27.30           C  
ATOM   2088  HA  TYR A 144      41.974  -8.111 -21.847  1.00 27.30           H  
ATOM   2089  C   TYR A 144      43.148  -9.137 -20.358  1.00 27.30           C  
ATOM   2090  CB  TYR A 144      40.767  -8.592 -20.116  1.00 27.30           C  
ATOM   2091  HB2 TYR A 144      40.470  -9.503 -19.596  1.00 27.30           H  
ATOM   2092  HB3 TYR A 144      41.225  -7.957 -19.358  1.00 27.30           H  
ATOM   2093  O   TYR A 144      43.269 -10.134 -19.642  1.00 27.30           O  
ATOM   2094  CG  TYR A 144      39.517  -7.867 -20.573  1.00 27.30           C  
ATOM   2095  CD1 TYR A 144      39.464  -6.459 -20.501  1.00 27.30           C  
ATOM   2096  HD1 TYR A 144      40.344  -5.900 -20.223  1.00 27.30           H  
ATOM   2097  CD2 TYR A 144      38.364  -8.595 -20.926  1.00 27.30           C  
ATOM   2098  HD2 TYR A 144      38.396  -9.674 -20.961  1.00 27.30           H  
ATOM   2099  CE1 TYR A 144      38.259  -5.780 -20.766  1.00 27.30           C  
ATOM   2100  HE1 TYR A 144      38.223  -4.702 -20.703  1.00 27.30           H  
ATOM   2101  CE2 TYR A 144      37.157  -7.919 -21.193  1.00 27.30           C  
ATOM   2102  HE2 TYR A 144      36.263  -8.466 -21.450  1.00 27.30           H  
ATOM   2103  OH  TYR A 144      35.926  -5.870 -21.338  1.00 27.30           O  
ATOM   2104  HH  TYR A 144      36.019  -4.917 -21.267  1.00 27.30           H  
ATOM   2105  CZ  TYR A 144      37.100  -6.512 -21.104  1.00 27.30           C  
ATOM   2106  N   PRO A 145      44.040  -8.133 -20.350  1.00 26.24           N  
ATOM   2107  CA  PRO A 145      44.891  -7.879 -19.178  1.00 26.24           C  
ATOM   2108  HA  PRO A 145      44.494  -8.387 -18.299  1.00 26.24           H  
ATOM   2109  C   PRO A 145      45.087  -6.371 -18.862  1.00 26.24           C  
ATOM   2110  CB  PRO A 145      46.221  -8.514 -19.588  1.00 26.24           C  
ATOM   2111  HB2 PRO A 145      46.161  -9.595 -19.468  1.00 26.24           H  
ATOM   2112  HB3 PRO A 145      47.069  -8.117 -19.030  1.00 26.24           H  
ATOM   2113  O   PRO A 145      44.893  -5.536 -19.743  1.00 26.24           O  
ATOM   2114  CG  PRO A 145      46.320  -8.169 -21.080  1.00 26.24           C  
ATOM   2115  HG2 PRO A 145      46.802  -8.975 -21.633  1.00 26.24           H  
ATOM   2116  HG3 PRO A 145      46.874  -7.239 -21.211  1.00 26.24           H  
ATOM   2117  CD  PRO A 145      44.869  -7.967 -21.539  1.00 26.24           C  
ATOM   2118  HD2 PRO A 145      44.619  -8.707 -22.299  1.00 26.24           H  
ATOM   2119  HD3 PRO A 145      44.741  -6.966 -21.951  1.00 26.24           H  
ATOM   2120  N   PRO A 146      45.597  -5.990 -17.671  1.00 26.53           N  
ATOM   2121  CA  PRO A 146      45.562  -6.668 -16.373  1.00 26.53           C  
ATOM   2122  HA  PRO A 146      44.982  -7.591 -16.408  1.00 26.53           H  
ATOM   2123  C   PRO A 146      44.978  -5.754 -15.259  1.00 26.53           C  
ATOM   2124  CB  PRO A 146      47.041  -6.985 -16.126  1.00 26.53           C  
ATOM   2125  HB2 PRO A 146      47.327  -7.867 -16.700  1.00 26.53           H  
ATOM   2126  HB3 PRO A 146      47.278  -7.141 -15.073  1.00 26.53           H  
ATOM   2127  O   PRO A 146      44.456  -4.670 -15.511  1.00 26.53           O  
ATOM   2128  CG  PRO A 146      47.760  -5.753 -16.688  1.00 26.53           C  
ATOM   2129  HG2 PRO A 146      47.997  -5.057 -15.883  1.00 26.53           H  
ATOM   2130  HG3 PRO A 146      48.668  -6.044 -17.216  1.00 26.53           H  
ATOM   2131  CD  PRO A 146      46.753  -5.103 -17.647  1.00 26.53           C  
ATOM   2132  HD2 PRO A 146      47.196  -5.006 -18.639  1.00 26.53           H  
ATOM   2133  HD3 PRO A 146      46.459  -4.120 -17.280  1.00 26.53           H  
ATOM   2134  N   LYS A 147      45.067  -6.181 -13.990  1.00 25.41           N  
ATOM   2135  H   LYS A 147      45.573  -7.041 -13.833  1.00 25.41           H  
ATOM   2136  CA  LYS A 147      44.787  -5.321 -12.820  1.00 25.41           C  
ATOM   2137  HA  LYS A 147      43.859  -4.778 -12.998  1.00 25.41           H  
ATOM   2138  C   LYS A 147      45.894  -4.268 -12.613  1.00 25.41           C  
ATOM   2139  CB  LYS A 147      44.647  -6.183 -11.550  1.00 25.41           C  
ATOM   2140  HB2 LYS A 147      45.529  -6.816 -11.456  1.00 25.41           H  
ATOM   2141  HB3 LYS A 147      44.620  -5.523 -10.682  1.00 25.41           H  
ATOM   2142  O   LYS A 147      47.037  -4.506 -12.987  1.00 25.41           O  
ATOM   2143  CG  LYS A 147      43.380  -7.051 -11.508  1.00 25.41           C  
ATOM   2144  HG2 LYS A 147      43.342  -7.692 -12.389  1.00 25.41           H  
ATOM   2145  HG3 LYS A 147      42.504  -6.402 -11.503  1.00 25.41           H  
ATOM   2146  CD  LYS A 147      43.384  -7.925 -10.244  1.00 25.41           C  
ATOM   2147  HD2 LYS A 147      44.232  -8.609 -10.298  1.00 25.41           H  
ATOM   2148  HD3 LYS A 147      43.499  -7.288  -9.367  1.00 25.41           H  
ATOM   2149  CE  LYS A 147      42.082  -8.726 -10.126  1.00 25.41           C  
ATOM   2150  HE2 LYS A 147      41.254  -8.026 -10.008  1.00 25.41           H  
ATOM   2151  HE3 LYS A 147      41.925  -9.271 -11.057  1.00 25.41           H  
ATOM   2152  NZ  LYS A 147      42.126  -9.672  -8.982  1.00 25.41           N  
ATOM   2153  HZ1 LYS A 147      41.256 -10.181  -8.908  1.00 25.41           H  
ATOM   2154  HZ2 LYS A 147      42.874 -10.339  -9.106  1.00 25.41           H  
ATOM   2155  HZ3 LYS A 147      42.283  -9.175  -8.117  1.00 25.41           H  
ATOM   2156  N   ASN A 148      45.559  -3.201 -11.877  1.00 26.50           N  
ATOM   2157  H   ASN A 148      44.591  -3.143 -11.595  1.00 26.50           H  
ATOM   2158  CA  ASN A 148      46.464  -2.196 -11.283  1.00 26.50           C  
ATOM   2159  HA  ASN A 148      45.844  -1.641 -10.579  1.00 26.50           H  
ATOM   2160  C   ASN A 148      47.016  -1.095 -12.219  1.00 26.50           C  
ATOM   2161  CB  ASN A 148      47.554  -2.861 -10.411  1.00 26.50           C  
ATOM   2162  HB2 ASN A 148      48.114  -2.078  -9.900  1.00 26.50           H  
ATOM   2163  HB3 ASN A 148      48.259  -3.384 -11.056  1.00 26.50           H  
ATOM   2164  O   ASN A 148      48.221  -0.870 -12.276  1.00 26.50           O  
ATOM   2165  CG  ASN A 148      47.053  -3.824  -9.350  1.00 26.50           C  
ATOM   2166  ND2 ASN A 148      47.952  -4.566  -8.748  1.00 26.50           N  
ATOM   2167 HD21 ASN A 148      47.631  -5.161  -7.997  1.00 26.50           H  
ATOM   2168 HD22 ASN A 148      48.926  -4.471  -8.998  1.00 26.50           H  
ATOM   2169  OD1 ASN A 148      45.877  -3.934  -9.037  1.00 26.50           O  
ATOM   2170  N   ALA A 149      46.120  -0.322 -12.840  1.00 27.94           N  
ATOM   2171  H   ALA A 149      45.145  -0.574 -12.773  1.00 27.94           H  
ATOM   2172  CA  ALA A 149      46.370   1.087 -13.181  1.00 27.94           C  
ATOM   2173  HA  ALA A 149      47.402   1.335 -12.937  1.00 27.94           H  
ATOM   2174  C   ALA A 149      45.440   1.983 -12.323  1.00 27.94           C  
ATOM   2175  CB  ALA A 149      46.192   1.287 -14.690  1.00 27.94           C  
ATOM   2176  HB1 ALA A 149      45.170   1.043 -14.980  1.00 27.94           H  
ATOM   2177  HB2 ALA A 149      46.396   2.325 -14.955  1.00 27.94           H  
ATOM   2178  HB3 ALA A 149      46.883   0.642 -15.232  1.00 27.94           H  
ATOM   2179  O   ALA A 149      44.351   1.523 -11.961  1.00 27.94           O  
ATOM   2180  N   PRO A 150      45.854   3.199 -11.915  1.00 25.88           N  
ATOM   2181  CA  PRO A 150      45.166   3.959 -10.868  1.00 25.88           C  
ATOM   2182  HA  PRO A 150      44.923   3.288 -10.044  1.00 25.88           H  
ATOM   2183  C   PRO A 150      43.864   4.626 -11.336  1.00 25.88           C  
ATOM   2184  CB  PRO A 150      46.187   4.986 -10.369  1.00 25.88           C  
ATOM   2185  HB2 PRO A 150      45.716   5.899 -10.007  1.00 25.88           H  
ATOM   2186  HB3 PRO A 150      46.804   4.540  -9.589  1.00 25.88           H  
ATOM   2187  O   PRO A 150      43.733   5.045 -12.482  1.00 25.88           O  
ATOM   2188  CG  PRO A 150      47.042   5.243 -11.609  1.00 25.88           C  
ATOM   2189  HG2 PRO A 150      46.536   5.953 -12.263  1.00 25.88           H  
ATOM   2190  HG3 PRO A 150      48.038   5.603 -11.349  1.00 25.88           H  
ATOM   2191  CD  PRO A 150      47.094   3.870 -12.283  1.00 25.88           C  
ATOM   2192  HD2 PRO A 150      47.944   3.308 -11.897  1.00 25.88           H  
ATOM   2193  HD3 PRO A 150      47.176   3.986 -13.364  1.00 25.88           H  
ATOM   2194  N   LEU A 151      42.919   4.769 -10.403  1.00 24.84           N  
ATOM   2195  H   LEU A 151      43.126   4.450  -9.467  1.00 24.84           H  
ATOM   2196  CA  LEU A 151      41.659   5.488 -10.600  1.00 24.84           C  
ATOM   2197  HA  LEU A 151      41.190   5.153 -11.525  1.00 24.84           H  
ATOM   2198  C   LEU A 151      41.916   7.001 -10.712  1.00 24.84           C  
ATOM   2199  CB  LEU A 151      40.724   5.187  -9.408  1.00 24.84           C  
ATOM   2200  HB2 LEU A 151      39.870   5.863  -9.451  1.00 24.84           H  
ATOM   2201  HB3 LEU A 151      41.265   5.414  -8.490  1.00 24.84           H  
ATOM   2202  O   LEU A 151      42.350   7.624  -9.743  1.00 24.84           O  
ATOM   2203  CG  LEU A 151      40.203   3.738  -9.342  1.00 24.84           C  
ATOM   2204  HG  LEU A 151      41.015   3.043  -9.552  1.00 24.84           H  
ATOM   2205  CD1 LEU A 151      39.669   3.426  -7.943  1.00 24.84           C  
ATOM   2206 HD11 LEU A 151      39.305   2.399  -7.907  1.00 24.84           H  
ATOM   2207 HD12 LEU A 151      40.467   3.545  -7.211  1.00 24.84           H  
ATOM   2208 HD13 LEU A 151      38.856   4.109  -7.699  1.00 24.84           H  
ATOM   2209  CD2 LEU A 151      39.072   3.502 -10.344  1.00 24.84           C  
ATOM   2210 HD21 LEU A 151      39.435   3.673 -11.358  1.00 24.84           H  
ATOM   2211 HD22 LEU A 151      38.244   4.183 -10.146  1.00 24.84           H  
ATOM   2212 HD23 LEU A 151      38.720   2.473 -10.271  1.00 24.84           H  
ATOM   2213  N   SER A 152      41.609   7.599 -11.864  1.00 27.92           N  
ATOM   2214  H   SER A 152      41.280   7.045 -12.642  1.00 27.92           H  
ATOM   2215  CA  SER A 152      41.457   9.052 -11.996  1.00 27.92           C  
ATOM   2216  HA  SER A 152      42.280   9.538 -11.472  1.00 27.92           H  
ATOM   2217  C   SER A 152      40.144   9.495 -11.339  1.00 27.92           C  
ATOM   2218  CB  SER A 152      41.529   9.481 -13.467  1.00 27.92           C  
ATOM   2219  HB2 SER A 152      42.560   9.402 -13.811  1.00 27.92           H  
ATOM   2220  HB3 SER A 152      41.212  10.521 -13.554  1.00 27.92           H  
ATOM   2221  O   SER A 152      39.092   8.890 -11.548  1.00 27.92           O  
ATOM   2222  OG  SER A 152      40.713   8.661 -14.285  1.00 27.92           O  
ATOM   2223  HG  SER A 152      40.429   9.178 -15.042  1.00 27.92           H  
ATOM   2224  N   ASN A 153      40.198  10.537 -10.505  1.00 25.84           N  
ATOM   2225  H   ASN A 153      41.068  11.042 -10.420  1.00 25.84           H  
ATOM   2226  CA  ASN A 153      39.119  10.866  -9.561  1.00 25.84           C  
ATOM   2227  HA  ASN A 153      38.719   9.926  -9.180  1.00 25.84           H  
ATOM   2228  C   ASN A 153      37.887  11.567 -10.175  1.00 25.84           C  
ATOM   2229  CB  ASN A 153      39.713  11.640  -8.364  1.00 25.84           C  
ATOM   2230  HB2 ASN A 153      38.921  12.200  -7.868  1.00 25.84           H  
ATOM   2231  HB3 ASN A 153      40.447  12.363  -8.720  1.00 25.84           H  
ATOM   2232  O   ASN A 153      36.931  11.849  -9.456  1.00 25.84           O  
ATOM   2233  CG  ASN A 153      40.323  10.735  -7.304  1.00 25.84           C  
ATOM   2234  ND2 ASN A 153      41.369  11.176  -6.645  1.00 25.84           N  
ATOM   2235 HD21 ASN A 153      41.756  10.542  -5.960  1.00 25.84           H  
ATOM   2236 HD22 ASN A 153      41.760  12.083  -6.857  1.00 25.84           H  
ATOM   2237  OD1 ASN A 153      39.862   9.644  -7.015  1.00 25.84           O  
ATOM   2238  N   ASP A 154      37.851  11.799 -11.488  1.00 25.25           N  
ATOM   2239  H   ASP A 154      38.673  11.564 -12.026  1.00 25.25           H  
ATOM   2240  CA  ASP A 154      36.843  12.638 -12.161  1.00 25.25           C  
ATOM   2241  HA  ASP A 154      36.529  13.401 -11.448  1.00 25.25           H  
ATOM   2242  C   ASP A 154      35.553  11.882 -12.560  1.00 25.25           C  
ATOM   2243  CB  ASP A 154      37.517  13.393 -13.316  1.00 25.25           C  
ATOM   2244  HB2 ASP A 154      36.815  14.110 -13.742  1.00 25.25           H  
ATOM   2245  HB3 ASP A 154      37.801  12.682 -14.093  1.00 25.25           H  
ATOM   2246  O   ASP A 154      34.924  12.150 -13.584  1.00 25.25           O  
ATOM   2247  CG  ASP A 154      38.755  14.142 -12.816  1.00 25.25           C  
ATOM   2248  OD1 ASP A 154      38.591  14.994 -11.915  1.00 25.25           O  
ATOM   2249  OD2 ASP A 154      39.865  13.779 -13.268  1.00 25.25           O  
ATOM   2250  N   SER A 155      35.138  10.903 -11.747  1.00 26.39           N  
ATOM   2251  H   SER A 155      35.645  10.795 -10.881  1.00 26.39           H  
ATOM   2252  CA  SER A 155      33.952  10.066 -11.998  1.00 26.39           C  
ATOM   2253  HA  SER A 155      33.798   9.996 -13.075  1.00 26.39           H  
ATOM   2254  C   SER A 155      32.668  10.666 -11.413  1.00 26.39           C  
ATOM   2255  CB  SER A 155      34.180   8.638 -11.501  1.00 26.39           C  
ATOM   2256  HB2 SER A 155      33.245   8.081 -11.558  1.00 26.39           H  
ATOM   2257  HB3 SER A 155      34.518   8.656 -10.465  1.00 26.39           H  
ATOM   2258  O   SER A 155      32.161  10.222 -10.380  1.00 26.39           O  
ATOM   2259  OG  SER A 155      35.139   7.991 -12.314  1.00 26.39           O  
ATOM   2260  HG  SER A 155      35.942   8.516 -12.312  1.00 26.39           H  
ATOM   2261  N   ASN A 156      32.108  11.661 -12.103  1.00 25.29           N  
ATOM   2262  H   ASN A 156      32.606  12.007 -12.911  1.00 25.29           H  
ATOM   2263  CA  ASN A 156      30.792  12.217 -11.779  1.00 25.29           C  
ATOM   2264  HA  ASN A 156      30.815  12.529 -10.735  1.00 25.29           H  
ATOM   2265  C   ASN A 156      29.652  11.179 -11.917  1.00 25.29           C  
ATOM   2266  CB  ASN A 156      30.527  13.460 -12.660  1.00 25.29           C  
ATOM   2267  HB2 ASN A 156      31.008  13.339 -13.630  1.00 25.29           H  
ATOM   2268  HB3 ASN A 156      29.456  13.555 -12.838  1.00 25.29           H  
ATOM   2269  O   ASN A 156      29.529  10.492 -12.926  1.00 25.29           O  
ATOM   2270  CG  ASN A 156      30.969  14.765 -12.017  1.00 25.29           C  
ATOM   2271  ND2 ASN A 156      31.484  15.700 -12.781  1.00 25.29           N  
ATOM   2272 HD21 ASN A 156      31.720  16.572 -12.330  1.00 25.29           H  
ATOM   2273 HD22 ASN A 156      31.638  15.554 -13.768  1.00 25.29           H  
ATOM   2274  OD1 ASN A 156      30.801  14.976 -10.828  1.00 25.29           O  
ATOM   2275  N   ALA A 157      28.766  11.148 -10.914  1.00 23.47           N  
ATOM   2276  H   ALA A 157      29.009  11.713 -10.113  1.00 23.47           H  
ATOM   2277  CA  ALA A 157      27.368  10.696 -10.980  1.00 23.47           C  
ATOM   2278  HA  ALA A 157      27.049  10.574  -9.945  1.00 23.47           H  
ATOM   2279  C   ALA A 157      27.034   9.337 -11.658  1.00 23.47           C  
ATOM   2280  CB  ALA A 157      26.533  11.858 -11.541  1.00 23.47           C  
ATOM   2281  HB1 ALA A 157      26.797  12.031 -12.585  1.00 23.47           H  
ATOM   2282  HB2 ALA A 157      25.472  11.616 -11.483  1.00 23.47           H  
ATOM   2283  HB3 ALA A 157      26.720  12.769 -10.971  1.00 23.47           H  
ATOM   2284  O   ALA A 157      26.308   9.287 -12.652  1.00 23.47           O  
ATOM   2285  N   TYR A 158      27.372   8.212 -11.013  1.00 21.49           N  
ATOM   2286  H   TYR A 158      28.005   8.275 -10.228  1.00 21.49           H  
ATOM   2287  CA  TYR A 158      26.658   6.941 -11.247  1.00 21.49           C  
ATOM   2288  HA  TYR A 158      26.511   6.823 -12.320  1.00 21.49           H  
ATOM   2289  C   TYR A 158      25.250   6.963 -10.616  1.00 21.49           C  
ATOM   2290  CB  TYR A 158      27.490   5.731 -10.780  1.00 21.49           C  
ATOM   2291  HB2 TYR A 158      26.821   4.939 -10.443  1.00 21.49           H  
ATOM   2292  HB3 TYR A 158      28.106   6.010  -9.926  1.00 21.49           H  
ATOM   2293  O   TYR A 158      25.021   6.432  -9.528  1.00 21.49           O  
ATOM   2294  CG  TYR A 158      28.355   5.135 -11.871  1.00 21.49           C  
ATOM   2295  CD1 TYR A 158      27.832   4.128 -12.710  1.00 21.49           C  
ATOM   2296  HD1 TYR A 158      26.818   3.784 -12.575  1.00 21.49           H  
ATOM   2297  CD2 TYR A 158      29.671   5.596 -12.061  1.00 21.49           C  
ATOM   2298  HD2 TYR A 158      30.066   6.384 -11.437  1.00 21.49           H  
ATOM   2299  CE1 TYR A 158      28.629   3.578 -13.732  1.00 21.49           C  
ATOM   2300  HE1 TYR A 158      28.240   2.814 -14.388  1.00 21.49           H  
ATOM   2301  CE2 TYR A 158      30.470   5.049 -13.084  1.00 21.49           C  
ATOM   2302  HE2 TYR A 158      31.475   5.416 -13.235  1.00 21.49           H  
ATOM   2303  OH  TYR A 158      30.712   3.508 -14.912  1.00 21.49           O  
ATOM   2304  HH  TYR A 158      31.565   3.944 -14.975  1.00 21.49           H  
ATOM   2305  CZ  TYR A 158      29.949   4.038 -13.921  1.00 21.49           C  
ATOM   2306  N   ILE A 159      24.282   7.571 -11.308  1.00 22.95           N  
ATOM   2307  H   ILE A 159      24.541   8.035 -12.167  1.00 22.95           H  
ATOM   2308  CA  ILE A 159      22.854   7.443 -10.977  1.00 22.95           C  
ATOM   2309  HA  ILE A 159      22.758   7.274  -9.904  1.00 22.95           H  
ATOM   2310  C   ILE A 159      22.290   6.210 -11.693  1.00 22.95           C  
ATOM   2311  CB  ILE A 159      22.070   8.739 -11.297  1.00 22.95           C  
ATOM   2312  HB  ILE A 159      22.226   8.993 -12.346  1.00 22.95           H  
ATOM   2313  O   ILE A 159      22.254   6.150 -12.919  1.00 22.95           O  
ATOM   2314  CG1 ILE A 159      22.601   9.897 -10.417  1.00 22.95           C  
ATOM   2315 HG12 ILE A 159      23.666  10.026 -10.610  1.00 22.95           H  
ATOM   2316 HG13 ILE A 159      22.482   9.637  -9.365  1.00 22.95           H  
ATOM   2317  CG2 ILE A 159      20.558   8.530 -11.067  1.00 22.95           C  
ATOM   2318 HG21 ILE A 159      20.178   7.734 -11.707  1.00 22.95           H  
ATOM   2319 HG22 ILE A 159      20.364   8.283 -10.023  1.00 22.95           H  
ATOM   2320 HG23 ILE A 159      20.009   9.433 -11.334  1.00 22.95           H  
ATOM   2321  CD1 ILE A 159      21.932  11.255 -10.664  1.00 22.95           C  
ATOM   2322 HD11 ILE A 159      21.962  11.495 -11.727  1.00 22.95           H  
ATOM   2323 HD12 ILE A 159      22.472  12.026 -10.114  1.00 22.95           H  
ATOM   2324 HD13 ILE A 159      20.899  11.245 -10.317  1.00 22.95           H  
ATOM   2325  N   PHE A 160      21.809   5.227 -10.927  1.00 21.97           N  
ATOM   2326  H   PHE A 160      21.892   5.316  -9.925  1.00 21.97           H  
ATOM   2327  CA  PHE A 160      21.149   4.037 -11.471  1.00 21.97           C  
ATOM   2328  HA  PHE A 160      21.745   3.655 -12.300  1.00 21.97           H  
ATOM   2329  C   PHE A 160      19.752   4.358 -12.031  1.00 21.97           C  
ATOM   2330  CB  PHE A 160      21.065   2.933 -10.399  1.00 21.97           C  
ATOM   2331  HB2 PHE A 160      20.209   2.295 -10.617  1.00 21.97           H  
ATOM   2332  HB3 PHE A 160      20.874   3.382  -9.424  1.00 21.97           H  
ATOM   2333  O   PHE A 160      18.746   4.220 -11.335  1.00 21.97           O  
ATOM   2334  CG  PHE A 160      22.263   2.011 -10.311  1.00 21.97           C  
ATOM   2335  CD1 PHE A 160      22.319   0.862 -11.124  1.00 21.97           C  
ATOM   2336  HD1 PHE A 160      21.544   0.682 -11.855  1.00 21.97           H  
ATOM   2337  CD2 PHE A 160      23.296   2.266  -9.389  1.00 21.97           C  
ATOM   2338  HD2 PHE A 160      23.268   3.150  -8.770  1.00 21.97           H  
ATOM   2339  CE1 PHE A 160      23.389  -0.042 -11.001  1.00 21.97           C  
ATOM   2340  HE1 PHE A 160      23.448  -0.911 -11.640  1.00 21.97           H  
ATOM   2341  CE2 PHE A 160      24.366   1.362  -9.267  1.00 21.97           C  
ATOM   2342  HE2 PHE A 160      25.159   1.559  -8.560  1.00 21.97           H  
ATOM   2343  CZ  PHE A 160      24.408   0.205 -10.064  1.00 21.97           C  
ATOM   2344  HZ  PHE A 160      25.235  -0.483  -9.969  1.00 21.97           H  
ATOM   2345  N   SER A 161      19.665   4.677 -13.321  1.00 23.15           N  
ATOM   2346  H   SER A 161      20.504   4.925 -13.825  1.00 23.15           H  
ATOM   2347  CA  SER A 161      18.454   4.446 -14.115  1.00 23.15           C  
ATOM   2348  HA  SER A 161      17.579   4.490 -13.466  1.00 23.15           H  
ATOM   2349  C   SER A 161      18.506   3.038 -14.724  1.00 23.15           C  
ATOM   2350  CB  SER A 161      18.264   5.547 -15.170  1.00 23.15           C  
ATOM   2351  HB2 SER A 161      17.482   5.248 -15.869  1.00 23.15           H  
ATOM   2352  HB3 SER A 161      17.952   6.463 -14.668  1.00 23.15           H  
ATOM   2353  O   SER A 161      19.057   2.820 -15.800  1.00 23.15           O  
ATOM   2354  OG  SER A 161      19.461   5.805 -15.874  1.00 23.15           O  
ATOM   2355  HG  SER A 161      19.291   6.414 -16.596  1.00 23.15           H  
ATOM   2356  N   ARG A 162      17.932   2.037 -14.037  1.00 22.47           N  
ATOM   2357  H   ARG A 162      17.497   2.251 -13.151  1.00 22.47           H  
ATOM   2358  CA  ARG A 162      17.764   0.693 -14.622  1.00 22.47           C  
ATOM   2359  HA  ARG A 162      18.658   0.445 -15.194  1.00 22.47           H  
ATOM   2360  C   ARG A 162      16.619   0.687 -15.639  1.00 22.47           C  
ATOM   2361  CB  ARG A 162      17.572  -0.408 -13.559  1.00 22.47           C  
ATOM   2362  HB2 ARG A 162      17.196  -1.294 -14.069  1.00 22.47           H  
ATOM   2363  HB3 ARG A 162      16.819  -0.097 -12.835  1.00 22.47           H  
ATOM   2364  O   ARG A 162      15.494   0.313 -15.317  1.00 22.47           O  
ATOM   2365  CG  ARG A 162      18.865  -0.808 -12.828  1.00 22.47           C  
ATOM   2366  HG2 ARG A 162      19.132  -0.030 -12.114  1.00 22.47           H  
ATOM   2367  HG3 ARG A 162      19.672  -0.927 -13.551  1.00 22.47           H  
ATOM   2368  CD  ARG A 162      18.646  -2.145 -12.099  1.00 22.47           C  
ATOM   2369  HD2 ARG A 162      18.412  -2.905 -12.845  1.00 22.47           H  
ATOM   2370  HD3 ARG A 162      17.790  -2.042 -11.432  1.00 22.47           H  
ATOM   2371  NE  ARG A 162      19.825  -2.567 -11.312  1.00 22.47           N  
ATOM   2372  HE  ARG A 162      20.525  -1.865 -11.121  1.00 22.47           H  
ATOM   2373  NH1 ARG A 162      19.184  -4.749 -10.957  1.00 22.47           N  
ATOM   2374 HH11 ARG A 162      19.358  -5.656 -10.548  1.00 22.47           H  
ATOM   2375 HH12 ARG A 162      18.382  -4.604 -11.554  1.00 22.47           H  
ATOM   2376  NH2 ARG A 162      21.057  -3.991 -10.017  1.00 22.47           N  
ATOM   2377 HH21 ARG A 162      21.184  -4.893  -9.581  1.00 22.47           H  
ATOM   2378 HH22 ARG A 162      21.712  -3.255  -9.796  1.00 22.47           H  
ATOM   2379  CZ  ARG A 162      20.018  -3.762 -10.772  1.00 22.47           C  
ATOM   2380  N   THR A 163      16.917   1.038 -16.886  1.00 23.11           N  
ATOM   2381  H   THR A 163      17.836   1.409 -17.086  1.00 23.11           H  
ATOM   2382  CA  THR A 163      16.134   0.557 -18.029  1.00 23.11           C  
ATOM   2383  HA  THR A 163      15.079   0.773 -17.859  1.00 23.11           H  
ATOM   2384  C   THR A 163      16.299  -0.962 -18.124  1.00 23.11           C  
ATOM   2385  CB  THR A 163      16.557   1.236 -19.345  1.00 23.11           C  
ATOM   2386  HB  THR A 163      16.288   0.598 -20.187  1.00 23.11           H  
ATOM   2387  O   THR A 163      17.383  -1.473 -18.399  1.00 23.11           O  
ATOM   2388  CG2 THR A 163      15.863   2.586 -19.514  1.00 23.11           C  
ATOM   2389 HG21 THR A 163      14.782   2.447 -19.522  1.00 23.11           H  
ATOM   2390 HG22 THR A 163      16.165   3.039 -20.458  1.00 23.11           H  
ATOM   2391 HG23 THR A 163      16.136   3.249 -18.693  1.00 23.11           H  
ATOM   2392  OG1 THR A 163      17.942   1.493 -19.368  1.00 23.11           O  
ATOM   2393  HG1 THR A 163      18.182   1.772 -20.255  1.00 23.11           H  
ATOM   2394  N   PHE A 164      15.227  -1.709 -17.849  1.00 22.17           N  
ATOM   2395  H   PHE A 164      14.373  -1.250 -17.567  1.00 22.17           H  
ATOM   2396  CA  PHE A 164      15.235  -3.173 -17.895  1.00 22.17           C  
ATOM   2397  HA  PHE A 164      16.156  -3.533 -17.437  1.00 22.17           H  
ATOM   2398  C   PHE A 164      15.234  -3.692 -19.344  1.00 22.17           C  
ATOM   2399  CB  PHE A 164      14.065  -3.742 -17.072  1.00 22.17           C  
ATOM   2400  HB2 PHE A 164      13.870  -4.761 -17.407  1.00 22.17           H  
ATOM   2401  HB3 PHE A 164      13.161  -3.169 -17.280  1.00 22.17           H  
ATOM   2402  O   PHE A 164      14.208  -4.124 -19.865  1.00 22.17           O  
ATOM   2403  CG  PHE A 164      14.292  -3.817 -15.573  1.00 22.17           C  
ATOM   2404  CD1 PHE A 164      14.925  -4.946 -15.017  1.00 22.17           C  
ATOM   2405  HD1 PHE A 164      15.307  -5.726 -15.658  1.00 22.17           H  
ATOM   2406  CD2 PHE A 164      13.809  -2.807 -14.720  1.00 22.17           C  
ATOM   2407  HD2 PHE A 164      13.326  -1.933 -15.133  1.00 22.17           H  
ATOM   2408  CE1 PHE A 164      15.035  -5.090 -13.623  1.00 22.17           C  
ATOM   2409  HE1 PHE A 164      15.484  -5.982 -13.211  1.00 22.17           H  
ATOM   2410  CE2 PHE A 164      13.929  -2.944 -13.325  1.00 22.17           C  
ATOM   2411  HE2 PHE A 164      13.537  -2.173 -12.677  1.00 22.17           H  
ATOM   2412  CZ  PHE A 164      14.529  -4.091 -12.775  1.00 22.17           C  
ATOM   2413  HZ  PHE A 164      14.589  -4.206 -11.703  1.00 22.17           H  
ATOM   2414  N   ASN A 165      16.407  -3.709 -19.979  1.00 22.92           N  
ATOM   2415  H   ASN A 165      17.192  -3.247 -19.543  1.00 22.92           H  
ATOM   2416  CA  ASN A 165      16.637  -4.503 -21.187  1.00 22.92           C  
ATOM   2417  HA  ASN A 165      15.771  -4.418 -21.844  1.00 22.92           H  
ATOM   2418  C   ASN A 165      16.770  -5.990 -20.815  1.00 22.92           C  
ATOM   2419  CB  ASN A 165      17.870  -3.975 -21.950  1.00 22.92           C  
ATOM   2420  HB2 ASN A 165      18.235  -4.761 -22.611  1.00 22.92           H  
ATOM   2421  HB3 ASN A 165      18.668  -3.735 -21.248  1.00 22.92           H  
ATOM   2422  O   ASN A 165      17.878  -6.507 -20.689  1.00 22.92           O  
ATOM   2423  CG  ASN A 165      17.588  -2.772 -22.831  1.00 22.92           C  
ATOM   2424  ND2 ASN A 165      18.601  -2.241 -23.474  1.00 22.92           N  
ATOM   2425 HD21 ASN A 165      19.529  -2.630 -23.383  1.00 22.92           H  
ATOM   2426 HD22 ASN A 165      18.381  -1.464 -24.080  1.00 22.92           H  
ATOM   2427  OD1 ASN A 165      16.476  -2.300 -22.982  1.00 22.92           O  
ATOM   2428  N   HIS A 166      15.641  -6.682 -20.648  1.00 23.93           N  
ATOM   2429  H   HIS A 166      14.763  -6.185 -20.706  1.00 23.93           H  
ATOM   2430  CA  HIS A 166      15.610  -8.145 -20.633  1.00 23.93           C  
ATOM   2431  HA  HIS A 166      16.597  -8.528 -20.371  1.00 23.93           H  
ATOM   2432  C   HIS A 166      15.280  -8.689 -22.024  1.00 23.93           C  
ATOM   2433  CB  HIS A 166      14.634  -8.685 -19.578  1.00 23.93           C  
ATOM   2434  HB2 HIS A 166      13.824  -7.976 -19.408  1.00 23.93           H  
ATOM   2435  HB3 HIS A 166      14.192  -9.606 -19.958  1.00 23.93           H  
ATOM   2436  O   HIS A 166      14.119  -8.760 -22.424  1.00 23.93           O  
ATOM   2437  CG  HIS A 166      15.302  -9.038 -18.277  1.00 23.93           C  
ATOM   2438  CD2 HIS A 166      15.399  -8.243 -17.173  1.00 23.93           C  
ATOM   2439  HD2 HIS A 166      14.995  -7.244 -17.093  1.00 23.93           H  
ATOM   2440  ND1 HIS A 166      15.918 -10.231 -17.975  1.00 23.93           N  
ATOM   2441  HD1 HIS A 166      15.968 -11.042 -18.574  1.00 23.93           H  
ATOM   2442  CE1 HIS A 166      16.383 -10.148 -16.716  1.00 23.93           C  
ATOM   2443  HE1 HIS A 166      16.907 -10.937 -16.198  1.00 23.93           H  
ATOM   2444  NE2 HIS A 166      16.091  -8.949 -16.183  1.00 23.93           N  
ATOM   2445  N   THR A 167      16.302  -9.158 -22.735  1.00 22.35           N  
ATOM   2446  H   THR A 167      17.245  -9.010 -22.405  1.00 22.35           H  
ATOM   2447  CA  THR A 167      16.122 -10.207 -23.743  1.00 22.35           C  
ATOM   2448  HA  THR A 167      15.272  -9.970 -24.383  1.00 22.35           H  
ATOM   2449  C   THR A 167      15.841 -11.524 -23.025  1.00 22.35           C  
ATOM   2450  CB  THR A 167      17.370 -10.360 -24.626  1.00 22.35           C  
ATOM   2451  HB  THR A 167      17.335 -11.320 -25.140  1.00 22.35           H  
ATOM   2452  O   THR A 167      16.756 -12.132 -22.470  1.00 22.35           O  
ATOM   2453  CG2 THR A 167      17.449  -9.257 -25.677  1.00 22.35           C  
ATOM   2454 HG21 THR A 167      18.345  -9.399 -26.282  1.00 22.35           H  
ATOM   2455 HG22 THR A 167      17.495  -8.282 -25.191  1.00 22.35           H  
ATOM   2456 HG23 THR A 167      16.574  -9.300 -26.324  1.00 22.35           H  
ATOM   2457  OG1 THR A 167      18.538 -10.294 -23.838  1.00 22.35           O  
ATOM   2458  HG1 THR A 167      18.530 -11.076 -23.281  1.00 22.35           H  
ATOM   2459  N   PHE A 168      14.583 -11.964 -23.022  1.00 23.95           N  
ATOM   2460  H   PHE A 168      13.864 -11.392 -23.442  1.00 23.95           H  
ATOM   2461  CA  PHE A 168      14.229 -13.333 -22.653  1.00 23.95           C  
ATOM   2462  HA  PHE A 168      14.950 -13.718 -21.931  1.00 23.95           H  
ATOM   2463  C   PHE A 168      14.291 -14.220 -23.900  1.00 23.95           C  
ATOM   2464  CB  PHE A 168      12.843 -13.375 -21.994  1.00 23.95           C  
ATOM   2465  HB2 PHE A 168      12.124 -12.861 -22.633  1.00 23.95           H  
ATOM   2466  HB3 PHE A 168      12.527 -14.415 -21.927  1.00 23.95           H  
ATOM   2467  O   PHE A 168      13.523 -14.021 -24.837  1.00 23.95           O  
ATOM   2468  CG  PHE A 168      12.798 -12.789 -20.595  1.00 23.95           C  
ATOM   2469  CD1 PHE A 168      13.358 -13.505 -19.519  1.00 23.95           C  
ATOM   2470  HD1 PHE A 168      13.819 -14.466 -19.693  1.00 23.95           H  
ATOM   2471  CD2 PHE A 168      12.180 -11.546 -20.358  1.00 23.95           C  
ATOM   2472  HD2 PHE A 168      11.745 -10.992 -21.177  1.00 23.95           H  
ATOM   2473  CE1 PHE A 168      13.310 -12.979 -18.216  1.00 23.95           C  
ATOM   2474  HE1 PHE A 168      13.734 -13.535 -17.393  1.00 23.95           H  
ATOM   2475  CE2 PHE A 168      12.119 -11.027 -19.051  1.00 23.95           C  
ATOM   2476  HE2 PHE A 168      11.638 -10.076 -18.873  1.00 23.95           H  
ATOM   2477  CZ  PHE A 168      12.691 -11.738 -17.982  1.00 23.95           C  
ATOM   2478  HZ  PHE A 168      12.649 -11.335 -16.981  1.00 23.95           H  
ATOM   2479  N   SER A 169      15.204 -15.189 -23.903  1.00 26.17           N  
ATOM   2480  H   SER A 169      15.852 -15.256 -23.131  1.00 26.17           H  
ATOM   2481  CA  SER A 169      15.305 -16.240 -24.919  1.00 26.17           C  
ATOM   2482  HA  SER A 169      14.627 -16.028 -25.745  1.00 26.17           H  
ATOM   2483  C   SER A 169      14.919 -17.587 -24.308  1.00 26.17           C  
ATOM   2484  CB  SER A 169      16.728 -16.294 -25.488  1.00 26.17           C  
ATOM   2485  HB2 SER A 169      16.804 -17.120 -26.195  1.00 26.17           H  
ATOM   2486  HB3 SER A 169      16.943 -15.362 -26.011  1.00 26.17           H  
ATOM   2487  O   SER A 169      15.562 -18.022 -23.356  1.00 26.17           O  
ATOM   2488  OG  SER A 169      17.669 -16.473 -24.444  1.00 26.17           O  
ATOM   2489  HG  SER A 169      17.373 -17.229 -23.932  1.00 26.17           H  
ATOM   2490  N   ASP A 170      13.869 -18.198 -24.853  1.00 24.12           N  
ATOM   2491  H   ASP A 170      13.403 -17.710 -25.605  1.00 24.12           H  
ATOM   2492  CA  ASP A 170      13.402 -19.582 -24.691  1.00 24.12           C  
ATOM   2493  HA  ASP A 170      12.319 -19.531 -24.580  1.00 24.12           H  
ATOM   2494  C   ASP A 170      13.916 -20.402 -23.490  1.00 24.12           C  
ATOM   2495  CB  ASP A 170      13.670 -20.342 -26.002  1.00 24.12           C  
ATOM   2496  HB2 ASP A 170      13.323 -21.370 -25.895  1.00 24.12           H  
ATOM   2497  HB3 ASP A 170      14.742 -20.357 -26.199  1.00 24.12           H  
ATOM   2498  O   ASP A 170      14.974 -21.027 -23.529  1.00 24.12           O  
ATOM   2499  CG  ASP A 170      12.935 -19.718 -27.189  1.00 24.12           C  
ATOM   2500  OD1 ASP A 170      11.802 -19.235 -26.963  1.00 24.12           O  
ATOM   2501  OD2 ASP A 170      13.520 -19.702 -28.292  1.00 24.12           O  
ATOM   2502  N   THR A 171      13.062 -20.586 -22.479  1.00 25.50           N  
ATOM   2503  H   THR A 171      12.572 -19.753 -22.186  1.00 25.50           H  
ATOM   2504  CA  THR A 171      12.229 -21.810 -22.389  1.00 25.50           C  
ATOM   2505  HA  THR A 171      11.603 -21.839 -23.281  1.00 25.50           H  
ATOM   2506  C   THR A 171      11.279 -21.769 -21.180  1.00 25.50           C  
ATOM   2507  CB  THR A 171      13.024 -23.139 -22.333  1.00 25.50           C  
ATOM   2508  HB  THR A 171      12.471 -23.856 -21.727  1.00 25.50           H  
ATOM   2509  O   THR A 171      11.598 -21.218 -20.132  1.00 25.50           O  
ATOM   2510  CG2 THR A 171      13.193 -23.767 -23.720  1.00 25.50           C  
ATOM   2511 HG21 THR A 171      13.777 -23.119 -24.373  1.00 25.50           H  
ATOM   2512 HG22 THR A 171      13.716 -24.718 -23.619  1.00 25.50           H  
ATOM   2513 HG23 THR A 171      12.217 -23.948 -24.170  1.00 25.50           H  
ATOM   2514  OG1 THR A 171      14.305 -22.997 -21.780  1.00 25.50           O  
ATOM   2515  HG1 THR A 171      14.739 -22.312 -22.294  1.00 25.50           H  
ATOM   2516  N   SER A 172      10.092 -22.378 -21.321  1.00 25.04           N  
ATOM   2517  H   SER A 172       9.907 -22.809 -22.215  1.00 25.04           H  
ATOM   2518  CA  SER A 172       9.120 -22.640 -20.236  1.00 25.04           C  
ATOM   2519  HA  SER A 172       8.182 -22.900 -20.728  1.00 25.04           H  
ATOM   2520  C   SER A 172       8.759 -21.458 -19.309  1.00 25.04           C  
ATOM   2521  CB  SER A 172       9.519 -23.894 -19.437  1.00 25.04           C  
ATOM   2522  HB2 SER A 172       8.814 -24.046 -18.620  1.00 25.04           H  
ATOM   2523  HB3 SER A 172       9.469 -24.764 -20.092  1.00 25.04           H  
ATOM   2524  O   SER A 172       9.060 -21.477 -18.118  1.00 25.04           O  
ATOM   2525  OG  SER A 172      10.827 -23.809 -18.915  1.00 25.04           O  
ATOM   2526  HG  SER A 172      11.004 -22.896 -18.678  1.00 25.04           H  
ATOM   2527  N   GLY A 173       8.009 -20.476 -19.819  1.00 24.35           N  
ATOM   2528  H   GLY A 173       7.851 -20.442 -20.816  1.00 24.35           H  
ATOM   2529  CA  GLY A 173       7.347 -19.456 -18.993  1.00 24.35           C  
ATOM   2530  HA2 GLY A 173       7.010 -19.903 -18.058  1.00 24.35           H  
ATOM   2531  HA3 GLY A 173       8.059 -18.666 -18.753  1.00 24.35           H  
ATOM   2532  C   GLY A 173       6.151 -18.828 -19.712  1.00 24.35           C  
ATOM   2533  O   GLY A 173       6.296 -18.344 -20.831  1.00 24.35           O  
ATOM   2534  N   VAL A 174       4.962 -18.853 -19.100  1.00 24.83           N  
ATOM   2535  H   VAL A 174       4.912 -19.197 -18.152  1.00 24.83           H  
ATOM   2536  CA  VAL A 174       3.745 -18.263 -19.688  1.00 24.83           C  
ATOM   2537  HA  VAL A 174       3.793 -18.355 -20.773  1.00 24.83           H  
ATOM   2538  C   VAL A 174       3.664 -16.779 -19.344  1.00 24.83           C  
ATOM   2539  CB  VAL A 174       2.461 -18.985 -19.217  1.00 24.83           C  
ATOM   2540  HB  VAL A 174       2.421 -18.974 -18.128  1.00 24.83           H  
ATOM   2541  O   VAL A 174       3.621 -16.422 -18.169  1.00 24.83           O  
ATOM   2542  CG1 VAL A 174       1.183 -18.324 -19.758  1.00 24.83           C  
ATOM   2543 HG11 VAL A 174       1.067 -17.322 -19.346  1.00 24.83           H  
ATOM   2544 HG12 VAL A 174       1.214 -18.265 -20.846  1.00 24.83           H  
ATOM   2545 HG13 VAL A 174       0.308 -18.903 -19.461  1.00 24.83           H  
ATOM   2546  CG2 VAL A 174       2.449 -20.447 -19.683  1.00 24.83           C  
ATOM   2547 HG21 VAL A 174       1.538 -20.936 -19.337  1.00 24.83           H  
ATOM   2548 HG22 VAL A 174       3.306 -20.979 -19.270  1.00 24.83           H  
ATOM   2549 HG23 VAL A 174       2.488 -20.489 -20.772  1.00 24.83           H  
ATOM   2550  N   MET A 175       3.539 -15.924 -20.361  1.00 23.85           N  
ATOM   2551  H   MET A 175       3.681 -16.260 -21.303  1.00 23.85           H  
ATOM   2552  CA  MET A 175       2.945 -14.597 -20.197  1.00 23.85           C  
ATOM   2553  HA  MET A 175       2.184 -14.675 -19.420  1.00 23.85           H  
ATOM   2554  C   MET A 175       2.244 -14.170 -21.493  1.00 23.85           C  
ATOM   2555  CB  MET A 175       4.001 -13.577 -19.726  1.00 23.85           C  
ATOM   2556  HB2 MET A 175       4.442 -13.053 -20.573  1.00 23.85           H  
ATOM   2557  HB3 MET A 175       4.796 -14.099 -19.193  1.00 23.85           H  
ATOM   2558  O   MET A 175       2.888 -13.817 -22.479  1.00 23.85           O  
ATOM   2559  CG  MET A 175       3.356 -12.574 -18.762  1.00 23.85           C  
ATOM   2560  HG2 MET A 175       2.495 -12.124 -19.257  1.00 23.85           H  
ATOM   2561  HG3 MET A 175       2.993 -13.121 -17.891  1.00 23.85           H  
ATOM   2562  SD  MET A 175       4.418 -11.222 -18.174  1.00 23.85           S  
ATOM   2563  CE  MET A 175       5.827 -12.139 -17.493  1.00 23.85           C  
ATOM   2564  HE1 MET A 175       5.473 -12.876 -16.772  1.00 23.85           H  
ATOM   2565  HE2 MET A 175       6.505 -11.444 -16.999  1.00 23.85           H  
ATOM   2566  HE3 MET A 175       6.362 -12.644 -18.297  1.00 23.85           H  
ATOM   2567  N   GLU A 176       0.912 -14.236 -21.505  1.00 23.59           N  
ATOM   2568  H   GLU A 176       0.417 -14.542 -20.680  1.00 23.59           H  
ATOM   2569  CA  GLU A 176       0.102 -13.797 -22.645  1.00 23.59           C  
ATOM   2570  HA  GLU A 176       0.556 -14.157 -23.568  1.00 23.59           H  
ATOM   2571  C   GLU A 176       0.061 -12.262 -22.706  1.00 23.59           C  
ATOM   2572  CB  GLU A 176      -1.317 -14.391 -22.570  1.00 23.59           C  
ATOM   2573  HB2 GLU A 176      -1.923 -13.939 -23.355  1.00 23.59           H  
ATOM   2574  HB3 GLU A 176      -1.758 -14.143 -21.605  1.00 23.59           H  
ATOM   2575  O   GLU A 176      -0.650 -11.606 -21.944  1.00 23.59           O  
ATOM   2576  CG  GLU A 176      -1.330 -15.915 -22.767  1.00 23.59           C  
ATOM   2577  HG2 GLU A 176      -0.751 -16.385 -21.972  1.00 23.59           H  
ATOM   2578  HG3 GLU A 176      -0.845 -16.147 -23.715  1.00 23.59           H  
ATOM   2579  CD  GLU A 176      -2.757 -16.487 -22.753  1.00 23.59           C  
ATOM   2580  OE1 GLU A 176      -3.079 -17.268 -23.677  1.00 23.59           O  
ATOM   2581  OE2 GLU A 176      -3.505 -16.167 -21.800  1.00 23.59           O  
ATOM   2582  N   TYR A 177       0.820 -11.680 -23.635  1.00 23.68           N  
ATOM   2583  H   TYR A 177       1.446 -12.260 -24.175  1.00 23.68           H  
ATOM   2584  CA  TYR A 177       0.694 -10.270 -24.006  1.00 23.68           C  
ATOM   2585  HA  TYR A 177       0.545  -9.669 -23.109  1.00 23.68           H  
ATOM   2586  C   TYR A 177      -0.531 -10.075 -24.908  1.00 23.68           C  
ATOM   2587  CB  TYR A 177       1.979  -9.786 -24.699  1.00 23.68           C  
ATOM   2588  HB2 TYR A 177       1.733  -8.940 -25.341  1.00 23.68           H  
ATOM   2589  HB3 TYR A 177       2.363 -10.570 -25.352  1.00 23.68           H  
ATOM   2590  O   TYR A 177      -0.410 -10.073 -26.132  1.00 23.68           O  
ATOM   2591  CG  TYR A 177       3.074  -9.324 -23.762  1.00 23.68           C  
ATOM   2592  CD1 TYR A 177       3.221  -7.949 -23.492  1.00 23.68           C  
ATOM   2593  HD1 TYR A 177       2.534  -7.239 -23.929  1.00 23.68           H  
ATOM   2594  CD2 TYR A 177       3.966 -10.254 -23.195  1.00 23.68           C  
ATOM   2595  HD2 TYR A 177       3.848 -11.310 -23.391  1.00 23.68           H  
ATOM   2596  CE1 TYR A 177       4.272  -7.496 -22.673  1.00 23.68           C  
ATOM   2597  HE1 TYR A 177       4.391  -6.441 -22.477  1.00 23.68           H  
ATOM   2598  CE2 TYR A 177       5.018  -9.806 -22.374  1.00 23.68           C  
ATOM   2599  HE2 TYR A 177       5.710 -10.510 -21.937  1.00 23.68           H  
ATOM   2600  OH  TYR A 177       6.210  -7.996 -21.347  1.00 23.68           O  
ATOM   2601  HH  TYR A 177       6.220  -7.040 -21.263  1.00 23.68           H  
ATOM   2602  CZ  TYR A 177       5.179  -8.428 -22.120  1.00 23.68           C  
ATOM   2603  N   ASP A 178      -1.714  -9.892 -24.316  1.00 25.05           N  
ATOM   2604  H   ASP A 178      -1.777  -9.995 -23.313  1.00 25.05           H  
ATOM   2605  CA  ASP A 178      -2.937  -9.618 -25.076  1.00 25.05           C  
ATOM   2606  HA  ASP A 178      -2.642  -9.371 -26.095  1.00 25.05           H  
ATOM   2607  C   ASP A 178      -3.717  -8.391 -24.557  1.00 25.05           C  
ATOM   2608  CB  ASP A 178      -3.781 -10.899 -25.187  1.00 25.05           C  
ATOM   2609  HB2 ASP A 178      -4.257 -11.095 -24.226  1.00 25.05           H  
ATOM   2610  HB3 ASP A 178      -3.124 -11.738 -25.417  1.00 25.05           H  
ATOM   2611  O   ASP A 178      -3.859  -8.153 -23.359  1.00 25.05           O  
ATOM   2612  CG  ASP A 178      -4.852 -10.832 -26.282  1.00 25.05           C  
ATOM   2613  OD1 ASP A 178      -4.891  -9.855 -27.067  1.00 25.05           O  
ATOM   2614  OD2 ASP A 178      -5.745 -11.707 -26.278  1.00 25.05           O  
ATOM   2615  N   LYS A 179      -4.241  -7.614 -25.511  1.00 26.04           N  
ATOM   2616  H   LYS A 179      -4.193  -8.038 -26.427  1.00 26.04           H  
ATOM   2617  CA  LYS A 179      -5.108  -6.427 -25.373  1.00 26.04           C  
ATOM   2618  HA  LYS A 179      -5.185  -6.032 -26.386  1.00 26.04           H  
ATOM   2619  C   LYS A 179      -4.599  -5.217 -24.570  1.00 26.04           C  
ATOM   2620  CB  LYS A 179      -6.538  -6.851 -24.987  1.00 26.04           C  
ATOM   2621  HB2 LYS A 179      -6.505  -7.428 -24.063  1.00 26.04           H  
ATOM   2622  HB3 LYS A 179      -7.145  -5.965 -24.800  1.00 26.04           H  
ATOM   2623  O   LYS A 179      -5.307  -4.686 -23.716  1.00 26.04           O  
ATOM   2624  CG  LYS A 179      -7.227  -7.638 -26.114  1.00 26.04           C  
ATOM   2625  HG2 LYS A 179      -8.069  -7.058 -26.491  1.00 26.04           H  
ATOM   2626  HG3 LYS A 179      -6.539  -7.791 -26.945  1.00 26.04           H  
ATOM   2627  CD  LYS A 179      -7.737  -8.996 -25.627  1.00 26.04           C  
ATOM   2628  HD2 LYS A 179      -8.568  -8.860 -24.935  1.00 26.04           H  
ATOM   2629  HD3 LYS A 179      -6.925  -9.508 -25.110  1.00 26.04           H  
ATOM   2630  CE  LYS A 179      -8.172  -9.823 -26.840  1.00 26.04           C  
ATOM   2631  HE2 LYS A 179      -7.382  -9.743 -27.587  1.00 26.04           H  
ATOM   2632  HE3 LYS A 179      -9.093  -9.414 -27.254  1.00 26.04           H  
ATOM   2633  NZ  LYS A 179      -8.322 -11.253 -26.491  1.00 26.04           N  
ATOM   2634  HZ1 LYS A 179      -8.580 -11.813 -27.291  1.00 26.04           H  
ATOM   2635  HZ2 LYS A 179      -7.400 -11.587 -26.248  1.00 26.04           H  
ATOM   2636  HZ3 LYS A 179      -8.922 -11.414 -25.695  1.00 26.04           H  
ATOM   2637  N   LEU A 180      -3.511  -4.595 -25.037  1.00 22.86           N  
ATOM   2638  H   LEU A 180      -2.937  -5.086 -25.707  1.00 22.86           H  
ATOM   2639  CA  LEU A 180      -3.354  -3.132 -24.916  1.00 22.86           C  
ATOM   2640  HA  LEU A 180      -3.849  -2.822 -23.996  1.00 22.86           H  
ATOM   2641  C   LEU A 180      -4.108  -2.422 -26.068  1.00 22.86           C  
ATOM   2642  CB  LEU A 180      -1.865  -2.755 -24.746  1.00 22.86           C  
ATOM   2643  HB2 LEU A 180      -1.350  -3.601 -24.290  1.00 22.86           H  
ATOM   2644  HB3 LEU A 180      -1.402  -2.575 -25.716  1.00 22.86           H  
ATOM   2645  O   LEU A 180      -3.515  -1.818 -26.958  1.00 22.86           O  
ATOM   2646  CG  LEU A 180      -1.650  -1.540 -23.817  1.00 22.86           C  
ATOM   2647  HG  LEU A 180      -2.132  -1.742 -22.860  1.00 22.86           H  
ATOM   2648  CD1 LEU A 180      -0.158  -1.341 -23.554  1.00 22.86           C  
ATOM   2649 HD11 LEU A 180      -0.009  -0.511 -22.864  1.00 22.86           H  
ATOM   2650 HD12 LEU A 180       0.260  -2.244 -23.108  1.00 22.86           H  
ATOM   2651 HD13 LEU A 180       0.361  -1.131 -24.489  1.00 22.86           H  
ATOM   2652  CD2 LEU A 180      -2.215  -0.231 -24.372  1.00 22.86           C  
ATOM   2653 HD21 LEU A 180      -1.962   0.594 -23.706  1.00 22.86           H  
ATOM   2654 HD22 LEU A 180      -1.798  -0.039 -25.361  1.00 22.86           H  
ATOM   2655 HD23 LEU A 180      -3.301  -0.290 -24.444  1.00 22.86           H  
ATOM   2656  N   VAL A 181      -5.444  -2.547 -26.090  1.00 23.54           N  
ATOM   2657  H   VAL A 181      -5.875  -3.041 -25.322  1.00 23.54           H  
ATOM   2658  CA  VAL A 181      -6.311  -2.019 -27.166  1.00 23.54           C  
ATOM   2659  HA  VAL A 181      -5.680  -1.701 -27.996  1.00 23.54           H  
ATOM   2660  C   VAL A 181      -7.066  -0.773 -26.700  1.00 23.54           C  
ATOM   2661  CB  VAL A 181      -7.247  -3.107 -27.745  1.00 23.54           C  
ATOM   2662  HB  VAL A 181      -7.822  -3.560 -26.937  1.00 23.54           H  
ATOM   2663  O   VAL A 181      -8.198  -0.838 -26.223  1.00 23.54           O  
ATOM   2664  CG1 VAL A 181      -8.213  -2.570 -28.816  1.00 23.54           C  
ATOM   2665 HG11 VAL A 181      -7.658  -2.040 -29.590  1.00 23.54           H  
ATOM   2666 HG12 VAL A 181      -8.945  -1.901 -28.363  1.00 23.54           H  
ATOM   2667 HG13 VAL A 181      -8.760  -3.399 -29.266  1.00 23.54           H  
ATOM   2668  CG2 VAL A 181      -6.429  -4.200 -28.446  1.00 23.54           C  
ATOM   2669 HG21 VAL A 181      -7.077  -5.031 -28.727  1.00 23.54           H  
ATOM   2670 HG22 VAL A 181      -5.647  -4.574 -27.786  1.00 23.54           H  
ATOM   2671 HG23 VAL A 181      -5.947  -3.800 -29.338  1.00 23.54           H  
ATOM   2672  N   CYS A 182      -6.462   0.396 -26.905  1.00 24.62           N  
ATOM   2673  H   CYS A 182      -5.501   0.391 -27.214  1.00 24.62           H  
ATOM   2674  CA  CYS A 182      -7.136   1.687 -26.744  1.00 24.62           C  
ATOM   2675  HA  CYS A 182      -7.782   1.640 -25.867  1.00 24.62           H  
ATOM   2676  C   CYS A 182      -8.041   1.995 -27.953  1.00 24.62           C  
ATOM   2677  CB  CYS A 182      -6.089   2.782 -26.486  1.00 24.62           C  
ATOM   2678  HB2 CYS A 182      -5.311   2.742 -27.247  1.00 24.62           H  
ATOM   2679  HB3 CYS A 182      -6.569   3.760 -26.529  1.00 24.62           H  
ATOM   2680  O   CYS A 182      -7.712   2.842 -28.784  1.00 24.62           O  
ATOM   2681  SG  CYS A 182      -5.374   2.549 -24.834  1.00 24.62           S  
ATOM   2682  HG  CYS A 182      -4.474   3.535 -24.888  1.00 24.62           H  
ATOM   2683  N   ARG A 183      -9.192   1.314 -28.071  1.00 23.08           N  
ATOM   2684  H   ARG A 183      -9.381   0.596 -27.385  1.00 23.08           H  
ATOM   2685  CA  ARG A 183     -10.221   1.622 -29.085  1.00 23.08           C  
ATOM   2686  HA  ARG A 183      -9.900   2.488 -29.663  1.00 23.08           H  
ATOM   2687  C   ARG A 183     -11.568   2.011 -28.477  1.00 23.08           C  
ATOM   2688  CB  ARG A 183     -10.410   0.466 -30.086  1.00 23.08           C  
ATOM   2689  HB2 ARG A 183     -11.377   0.602 -30.572  1.00 23.08           H  
ATOM   2690  HB3 ARG A 183     -10.438  -0.488 -29.559  1.00 23.08           H  
ATOM   2691  O   ARG A 183     -12.376   1.143 -28.178  1.00 23.08           O  
ATOM   2692  CG  ARG A 183      -9.345   0.435 -31.190  1.00 23.08           C  
ATOM   2693  HG2 ARG A 183      -9.221   1.438 -31.600  1.00 23.08           H  
ATOM   2694  HG3 ARG A 183      -8.394   0.099 -30.777  1.00 23.08           H  
ATOM   2695  CD  ARG A 183      -9.802  -0.505 -32.315  1.00 23.08           C  
ATOM   2696  HD2 ARG A 183      -9.883  -1.517 -31.916  1.00 23.08           H  
ATOM   2697  HD3 ARG A 183     -10.787  -0.183 -32.653  1.00 23.08           H  
ATOM   2698  NE  ARG A 183      -8.866  -0.498 -33.456  1.00 23.08           N  
ATOM   2699  HE  ARG A 183      -7.936  -0.148 -33.276  1.00 23.08           H  
ATOM   2700  NH1 ARG A 183     -10.271  -1.422 -35.027  1.00 23.08           N  
ATOM   2701 HH11 ARG A 183     -11.006  -1.467 -34.335  1.00 23.08           H  
ATOM   2702 HH12 ARG A 183     -10.427  -1.769 -35.963  1.00 23.08           H  
ATOM   2703  NH2 ARG A 183      -8.174  -0.909 -35.587  1.00 23.08           N  
ATOM   2704 HH21 ARG A 183      -7.248  -0.579 -35.355  1.00 23.08           H  
ATOM   2705 HH22 ARG A 183      -8.346  -1.272 -36.514  1.00 23.08           H  
ATOM   2706  CZ  ARG A 183      -9.109  -0.940 -34.679  1.00 23.08           C  
ATOM   2707  N   GLY A 184     -11.824   3.320 -28.451  1.00 25.59           N  
ATOM   2708  H   GLY A 184     -11.019   3.922 -28.555  1.00 25.59           H  
ATOM   2709  CA  GLY A 184     -13.113   3.942 -28.803  1.00 25.59           C  
ATOM   2710  HA2 GLY A 184     -13.417   3.560 -29.777  1.00 25.59           H  
ATOM   2711  HA3 GLY A 184     -12.957   5.016 -28.914  1.00 25.59           H  
ATOM   2712  C   GLY A 184     -14.318   3.756 -27.875  1.00 25.59           C  
ATOM   2713  O   GLY A 184     -14.924   4.748 -27.481  1.00 25.59           O  
ATOM   2714  N   ASP A 185     -14.679   2.521 -27.537  1.00 24.90           N  
ATOM   2715  H   ASP A 185     -14.081   1.755 -27.814  1.00 24.90           H  
ATOM   2716  CA  ASP A 185     -15.992   2.171 -27.000  1.00 24.90           C  
ATOM   2717  HA  ASP A 185     -16.577   3.080 -26.860  1.00 24.90           H  
ATOM   2718  C   ASP A 185     -15.904   1.466 -25.644  1.00 24.90           C  
ATOM   2719  CB  ASP A 185     -16.751   1.302 -28.014  1.00 24.90           C  
ATOM   2720  HB2 ASP A 185     -17.493   0.704 -27.485  1.00 24.90           H  
ATOM   2721  HB3 ASP A 185     -16.065   0.615 -28.512  1.00 24.90           H  
ATOM   2722  O   ASP A 185     -15.375   0.364 -25.530  1.00 24.90           O  
ATOM   2723  CG  ASP A 185     -17.491   2.161 -29.035  1.00 24.90           C  
ATOM   2724  OD1 ASP A 185     -18.474   2.802 -28.594  1.00 24.90           O  
ATOM   2725  OD2 ASP A 185     -17.101   2.133 -30.222  1.00 24.90           O  
ATOM   2726  N   LYS A 186     -16.541   2.086 -24.641  1.00 29.18           N  
ATOM   2727  H   LYS A 186     -16.928   2.990 -24.874  1.00 29.18           H  
ATOM   2728  CA  LYS A 186     -16.797   1.556 -23.288  1.00 29.18           C  
ATOM   2729  HA  LYS A 186     -17.315   2.330 -22.722  1.00 29.18           H  
ATOM   2730  C   LYS A 186     -15.534   1.224 -22.484  1.00 29.18           C  
ATOM   2731  CB  LYS A 186     -17.758   0.353 -23.357  1.00 29.18           C  
ATOM   2732  HB2 LYS A 186     -17.956  -0.003 -22.346  1.00 29.18           H  
ATOM   2733  HB3 LYS A 186     -17.280  -0.455 -23.911  1.00 29.18           H  
ATOM   2734  O   LYS A 186     -15.050   0.095 -22.467  1.00 29.18           O  
ATOM   2735  CG  LYS A 186     -19.089   0.716 -24.029  1.00 29.18           C  
ATOM   2736  HG2 LYS A 186     -19.641   1.407 -23.393  1.00 29.18           H  
ATOM   2737  HG3 LYS A 186     -18.898   1.202 -24.986  1.00 29.18           H  
ATOM   2738  CD  LYS A 186     -19.936  -0.527 -24.302  1.00 29.18           C  
ATOM   2739  HD2 LYS A 186     -19.335  -1.246 -24.858  1.00 29.18           H  
ATOM   2740  HD3 LYS A 186     -20.265  -0.970 -23.362  1.00 29.18           H  
ATOM   2741  CE  LYS A 186     -21.132  -0.085 -25.149  1.00 29.18           C  
ATOM   2742  HE2 LYS A 186     -20.759   0.542 -25.958  1.00 29.18           H  
ATOM   2743  HE3 LYS A 186     -21.793   0.529 -24.536  1.00 29.18           H  
ATOM   2744  NZ  LYS A 186     -21.855  -1.242 -25.719  1.00 29.18           N  
ATOM   2745  HZ1 LYS A 186     -22.213  -1.835 -24.984  1.00 29.18           H  
ATOM   2746  HZ2 LYS A 186     -22.614  -0.918 -26.302  1.00 29.18           H  
ATOM   2747  HZ3 LYS A 186     -21.224  -1.774 -26.301  1.00 29.18           H  
ATOM   2748  N   VAL A 187     -15.100   2.197 -21.677  1.00 32.29           N  
ATOM   2749  H   VAL A 187     -15.548   3.100 -21.743  1.00 32.29           H  
ATOM   2750  CA  VAL A 187     -14.309   1.912 -20.469  1.00 32.29           C  
ATOM   2751  HA  VAL A 187     -13.353   1.477 -20.761  1.00 32.29           H  
ATOM   2752  C   VAL A 187     -15.091   0.895 -19.635  1.00 32.29           C  
ATOM   2753  CB  VAL A 187     -14.051   3.184 -19.635  1.00 32.29           C  
ATOM   2754  HB  VAL A 187     -15.003   3.600 -19.304  1.00 32.29           H  
ATOM   2755  O   VAL A 187     -16.242   1.146 -19.282  1.00 32.29           O  
ATOM   2756  CG1 VAL A 187     -13.189   2.888 -18.400  1.00 32.29           C  
ATOM   2757 HG11 VAL A 187     -13.001   3.810 -17.848  1.00 32.29           H  
ATOM   2758 HG12 VAL A 187     -13.708   2.200 -17.732  1.00 32.29           H  
ATOM   2759 HG13 VAL A 187     -12.235   2.453 -18.698  1.00 32.29           H  
ATOM   2760  CG2 VAL A 187     -13.326   4.257 -20.459  1.00 32.29           C  
ATOM   2761 HG21 VAL A 187     -13.128   5.130 -19.838  1.00 32.29           H  
ATOM   2762 HG22 VAL A 187     -13.940   4.571 -21.303  1.00 32.29           H  
ATOM   2763 HG23 VAL A 187     -12.380   3.864 -20.832  1.00 32.29           H  
ATOM   2764  N   SER A 188     -14.488  -0.259 -19.363  1.00 36.52           N  
ATOM   2765  H   SER A 188     -13.539  -0.398 -19.680  1.00 36.52           H  
ATOM   2766  CA  SER A 188     -15.101  -1.282 -18.516  1.00 36.52           C  
ATOM   2767  HA  SER A 188     -16.167  -1.326 -18.737  1.00 36.52           H  
ATOM   2768  C   SER A 188     -14.936  -0.930 -17.038  1.00 36.52           C  
ATOM   2769  CB  SER A 188     -14.495  -2.657 -18.823  1.00 36.52           C  
ATOM   2770  HB2 SER A 188     -15.145  -3.428 -18.409  1.00 36.52           H  
ATOM   2771  HB3 SER A 188     -14.439  -2.797 -19.902  1.00 36.52           H  
ATOM   2772  O   SER A 188     -13.950  -0.295 -16.659  1.00 36.52           O  
ATOM   2773  OG  SER A 188     -13.207  -2.803 -18.253  1.00 36.52           O  
ATOM   2774  HG  SER A 188     -12.684  -2.021 -18.442  1.00 36.52           H  
ATOM   2775  N   ASP A 189     -15.802  -1.467 -16.177  1.00 38.94           N  
ATOM   2776  H   ASP A 189     -16.656  -1.875 -16.529  1.00 38.94           H  
ATOM   2777  CA  ASP A 189     -15.678  -1.363 -14.711  1.00 38.94           C  
ATOM   2778  HA  ASP A 189     -15.602  -0.307 -14.453  1.00 38.94           H  
ATOM   2779  C   ASP A 189     -14.422  -2.071 -14.139  1.00 38.94           C  
ATOM   2780  CB  ASP A 189     -16.953  -1.913 -14.048  1.00 38.94           C  
ATOM   2781  HB2 ASP A 189     -16.939  -1.669 -12.985  1.00 38.94           H  
ATOM   2782  HB3 ASP A 189     -16.954  -2.999 -14.143  1.00 38.94           H  
ATOM   2783  O   ASP A 189     -14.268  -2.203 -12.928  1.00 38.94           O  
ATOM   2784  CG  ASP A 189     -18.233  -1.350 -14.666  1.00 38.94           C  
ATOM   2785  OD1 ASP A 189     -18.394  -0.111 -14.657  1.00 38.94           O  
ATOM   2786  OD2 ASP A 189     -18.998  -2.174 -15.218  1.00 38.94           O  
ATOM   2787  N   LYS A 190     -13.530  -2.575 -15.007  1.00 34.24           N  
ATOM   2788  H   LYS A 190     -13.711  -2.393 -15.983  1.00 34.24           H  
ATOM   2789  CA  LYS A 190     -12.333  -3.362 -14.677  1.00 34.24           C  
ATOM   2790  HA  LYS A 190     -12.246  -3.441 -13.594  1.00 34.24           H  
ATOM   2791  C   LYS A 190     -11.018  -2.733 -15.158  1.00 34.24           C  
ATOM   2792  CB  LYS A 190     -12.487  -4.778 -15.264  1.00 34.24           C  
ATOM   2793  HB2 LYS A 190     -12.539  -4.712 -16.351  1.00 34.24           H  
ATOM   2794  HB3 LYS A 190     -11.601  -5.357 -15.003  1.00 34.24           H  
ATOM   2795  O   LYS A 190      -9.972  -3.357 -15.003  1.00 34.24           O  
ATOM   2796  CG  LYS A 190     -13.722  -5.525 -14.742  1.00 34.24           C  
ATOM   2797  HG2 LYS A 190     -13.694  -5.542 -13.653  1.00 34.24           H  
ATOM   2798  HG3 LYS A 190     -14.631  -5.020 -15.068  1.00 34.24           H  
ATOM   2799  CD  LYS A 190     -13.727  -6.962 -15.274  1.00 34.24           C  
ATOM   2800  HD2 LYS A 190     -13.791  -6.942 -16.362  1.00 34.24           H  
ATOM   2801  HD3 LYS A 190     -12.798  -7.451 -14.979  1.00 34.24           H  
ATOM   2802  CE  LYS A 190     -14.917  -7.727 -14.690  1.00 34.24           C  
ATOM   2803  HE2 LYS A 190     -15.837  -7.245 -15.021  1.00 34.24           H  
ATOM   2804  HE3 LYS A 190     -14.875  -7.649 -13.604  1.00 34.24           H  
ATOM   2805  NZ  LYS A 190     -14.893  -9.152 -15.102  1.00 34.24           N  
ATOM   2806  HZ1 LYS A 190     -14.937  -9.229 -16.109  1.00 34.24           H  
ATOM   2807  HZ2 LYS A 190     -14.039  -9.591 -14.788  1.00 34.24           H  
ATOM   2808  HZ3 LYS A 190     -15.675  -9.650 -14.702  1.00 34.24           H  
ATOM   2809  N   SER A 191     -11.043  -1.555 -15.792  1.00 29.36           N  
ATOM   2810  H   SER A 191     -11.933  -1.088 -15.887  1.00 29.36           H  
ATOM   2811  CA  SER A 191      -9.920  -1.085 -16.623  1.00 29.36           C  
ATOM   2812  HA  SER A 191      -9.059  -1.728 -16.443  1.00 29.36           H  
ATOM   2813  C   SER A 191      -9.413   0.331 -16.310  1.00 29.36           C  
ATOM   2814  CB  SER A 191     -10.262  -1.272 -18.112  1.00 29.36           C  
ATOM   2815  HB2 SER A 191      -9.434  -0.915 -18.724  1.00 29.36           H  
ATOM   2816  HB3 SER A 191     -10.401  -2.335 -18.313  1.00 29.36           H  
ATOM   2817  O   SER A 191      -9.568   1.227 -17.138  1.00 29.36           O  
ATOM   2818  OG  SER A 191     -11.446  -0.576 -18.465  1.00 29.36           O  
ATOM   2819  HG  SER A 191     -11.287   0.339 -18.222  1.00 29.36           H  
ATOM   2820  N   TRP A 192      -8.757   0.512 -15.155  1.00 38.44           N  
ATOM   2821  H   TRP A 192      -8.898  -0.181 -14.434  1.00 38.44           H  
ATOM   2822  CA  TRP A 192      -7.494   1.271 -15.037  1.00 38.44           C  
ATOM   2823  HA  TRP A 192      -6.816   0.898 -15.804  1.00 38.44           H  
ATOM   2824  C   TRP A 192      -6.808   1.042 -13.677  1.00 38.44           C  
ATOM   2825  CB  TRP A 192      -7.652   2.785 -15.282  1.00 38.44           C  
ATOM   2826  HB2 TRP A 192      -7.913   2.946 -16.328  1.00 38.44           H  
ATOM   2827  HB3 TRP A 192      -6.674   3.249 -15.151  1.00 38.44           H  
ATOM   2828  O   TRP A 192      -7.450   1.097 -12.634  1.00 38.44           O  
ATOM   2829  CG  TRP A 192      -8.631   3.551 -14.443  1.00 38.44           C  
ATOM   2830  CD1 TRP A 192      -9.966   3.589 -14.651  1.00 38.44           C  
ATOM   2831  HD1 TRP A 192     -10.479   3.036 -15.424  1.00 38.44           H  
ATOM   2832  CD2 TRP A 192      -8.377   4.453 -13.318  1.00 38.44           C  
ATOM   2833  CE2 TRP A 192      -9.615   5.051 -12.933  1.00 38.44           C  
ATOM   2834  CE3 TRP A 192      -7.229   4.847 -12.594  1.00 38.44           C  
ATOM   2835  HE3 TRP A 192      -6.280   4.389 -12.831  1.00 38.44           H  
ATOM   2836  NE1 TRP A 192     -10.553   4.452 -13.747  1.00 38.44           N  
ATOM   2837  HE1 TRP A 192     -11.550   4.604 -13.693  1.00 38.44           H  
ATOM   2838  CH2 TRP A 192      -8.535   6.413 -11.245  1.00 38.44           C  
ATOM   2839  HH2 TRP A 192      -8.583   7.142 -10.450  1.00 38.44           H  
ATOM   2840  CZ2 TRP A 192      -9.704   6.018 -11.919  1.00 38.44           C  
ATOM   2841  HZ2 TRP A 192     -10.661   6.439 -11.649  1.00 38.44           H  
ATOM   2842  CZ3 TRP A 192      -7.302   5.824 -11.581  1.00 38.44           C  
ATOM   2843  HZ3 TRP A 192      -6.411   6.112 -11.044  1.00 38.44           H  
ATOM   2844  N   TYR A 193      -5.487   0.839 -13.692  1.00 40.49           N  
ATOM   2845  H   TYR A 193      -5.016   0.776 -14.583  1.00 40.49           H  
ATOM   2846  CA  TYR A 193      -4.623   0.854 -12.506  1.00 40.49           C  
ATOM   2847  HA  TYR A 193      -5.089   1.445 -11.718  1.00 40.49           H  
ATOM   2848  C   TYR A 193      -3.280   1.493 -12.873  1.00 40.49           C  
ATOM   2849  CB  TYR A 193      -4.379  -0.571 -11.973  1.00 40.49           C  
ATOM   2850  HB2 TYR A 193      -4.086  -1.218 -12.800  1.00 40.49           H  
ATOM   2851  HB3 TYR A 193      -3.535  -0.539 -11.284  1.00 40.49           H  
ATOM   2852  O   TYR A 193      -2.591   1.001 -13.765  1.00 40.49           O  
ATOM   2853  CG  TYR A 193      -5.542  -1.199 -11.229  1.00 40.49           C  
ATOM   2854  CD1 TYR A 193      -5.785  -0.850  -9.886  1.00 40.49           C  
ATOM   2855  HD1 TYR A 193      -5.152  -0.126  -9.393  1.00 40.49           H  
ATOM   2856  CD2 TYR A 193      -6.370  -2.142 -11.870  1.00 40.49           C  
ATOM   2857  HD2 TYR A 193      -6.186  -2.414 -12.899  1.00 40.49           H  
ATOM   2858  CE1 TYR A 193      -6.861  -1.430  -9.185  1.00 40.49           C  
ATOM   2859  HE1 TYR A 193      -7.052  -1.150  -8.160  1.00 40.49           H  
ATOM   2860  CE2 TYR A 193      -7.447  -2.724 -11.174  1.00 40.49           C  
ATOM   2861  HE2 TYR A 193      -8.095  -3.438 -11.660  1.00 40.49           H  
ATOM   2862  OH  TYR A 193      -8.741  -2.927  -9.168  1.00 40.49           O  
ATOM   2863  HH  TYR A 193      -8.832  -2.570  -8.282  1.00 40.49           H  
ATOM   2864  CZ  TYR A 193      -7.697  -2.366  -9.833  1.00 40.49           C  
ATOM   2865  N   ILE A 194      -2.880   2.554 -12.167  1.00 42.87           N  
ATOM   2866  H   ILE A 194      -3.483   2.906 -11.437  1.00 42.87           H  
ATOM   2867  CA  ILE A 194      -1.487   3.021 -12.169  1.00 42.87           C  
ATOM   2868  HA  ILE A 194      -0.994   2.706 -13.088  1.00 42.87           H  
ATOM   2869  C   ILE A 194      -0.787   2.339 -10.994  1.00 42.87           C  
ATOM   2870  CB  ILE A 194      -1.382   4.564 -12.100  1.00 42.87           C  
ATOM   2871  HB  ILE A 194      -1.938   4.914 -11.230  1.00 42.87           H  
ATOM   2872  O   ILE A 194      -1.118   2.598  -9.838  1.00 42.87           O  
ATOM   2873  CG1 ILE A 194      -1.995   5.203 -13.369  1.00 42.87           C  
ATOM   2874 HG12 ILE A 194      -3.028   4.871 -13.474  1.00 42.87           H  
ATOM   2875 HG13 ILE A 194      -1.443   4.864 -14.246  1.00 42.87           H  
ATOM   2876  CG2 ILE A 194       0.093   4.991 -11.938  1.00 42.87           C  
ATOM   2877 HG21 ILE A 194       0.527   4.564 -11.034  1.00 42.87           H  
ATOM   2878 HG22 ILE A 194       0.170   6.073 -11.831  1.00 42.87           H  
ATOM   2879 HG23 ILE A 194       0.678   4.674 -12.802  1.00 42.87           H  
ATOM   2880  CD1 ILE A 194      -2.004   6.739 -13.357  1.00 42.87           C  
ATOM   2881 HD11 ILE A 194      -2.503   7.109 -14.253  1.00 42.87           H  
ATOM   2882 HD12 ILE A 194      -0.988   7.134 -13.364  1.00 42.87           H  
ATOM   2883 HD13 ILE A 194      -2.535   7.101 -12.477  1.00 42.87           H  
ATOM   2884  N   LYS A 195       0.194   1.481 -11.283  1.00 49.99           N  
ATOM   2885  H   LYS A 195       0.412   1.313 -12.254  1.00 49.99           H  
ATOM   2886  CA  LYS A 195       1.119   0.968 -10.269  1.00 49.99           C  
ATOM   2887  HA  LYS A 195       0.613   0.922  -9.305  1.00 49.99           H  
ATOM   2888  C   LYS A 195       2.288   1.946 -10.149  1.00 49.99           C  
ATOM   2889  CB  LYS A 195       1.568  -0.453 -10.644  1.00 49.99           C  
ATOM   2890  HB2 LYS A 195       0.688  -1.077 -10.798  1.00 49.99           H  
ATOM   2891  HB3 LYS A 195       2.138  -0.422 -11.572  1.00 49.99           H  
ATOM   2892  O   LYS A 195       3.115   2.011 -11.050  1.00 49.99           O  
ATOM   2893  CG  LYS A 195       2.427  -1.070  -9.530  1.00 49.99           C  
ATOM   2894  HG2 LYS A 195       3.275  -0.419  -9.317  1.00 49.99           H  
ATOM   2895  HG3 LYS A 195       1.826  -1.168  -8.625  1.00 49.99           H  
ATOM   2896  CD  LYS A 195       2.962  -2.446  -9.939  1.00 49.99           C  
ATOM   2897  HD2 LYS A 195       3.563  -2.332 -10.841  1.00 49.99           H  
ATOM   2898  HD3 LYS A 195       2.129  -3.119 -10.141  1.00 49.99           H  
ATOM   2899  CE  LYS A 195       3.830  -3.003  -8.806  1.00 49.99           C  
ATOM   2900  HE2 LYS A 195       3.202  -3.170  -7.931  1.00 49.99           H  
ATOM   2901  HE3 LYS A 195       4.571  -2.249  -8.542  1.00 49.99           H  
ATOM   2902  NZ  LYS A 195       4.511  -4.258  -9.209  1.00 49.99           N  
ATOM   2903  HZ1 LYS A 195       5.082  -4.606  -8.452  1.00 49.99           H  
ATOM   2904  HZ2 LYS A 195       5.118  -4.079  -9.997  1.00 49.99           H  
ATOM   2905  HZ3 LYS A 195       3.840  -4.966  -9.471  1.00 49.99           H  
ATOM   2906  N   GLY A 196       2.334   2.710  -9.061  1.00 54.39           N  
ATOM   2907  H   GLY A 196       1.603   2.606  -8.372  1.00 54.39           H  
ATOM   2908  CA  GLY A 196       3.518   3.493  -8.701  1.00 54.39           C  
ATOM   2909  HA2 GLY A 196       3.225   4.335  -8.074  1.00 54.39           H  
ATOM   2910  HA3 GLY A 196       3.992   3.885  -9.600  1.00 54.39           H  
ATOM   2911  C   GLY A 196       4.541   2.650  -7.935  1.00 54.39           C  
ATOM   2912  O   GLY A 196       4.182   1.653  -7.312  1.00 54.39           O  
ATOM   2913  N   ASP A 197       5.798   3.095  -7.918  1.00 65.70           N  
ATOM   2914  H   ASP A 197       6.064   3.825  -8.563  1.00 65.70           H  
ATOM   2915  CA  ASP A 197       6.894   2.454  -7.166  1.00 65.70           C  
ATOM   2916  HA  ASP A 197       6.807   1.375  -7.288  1.00 65.70           H  
ATOM   2917  C   ASP A 197       6.855   2.738  -5.647  1.00 65.70           C  
ATOM   2918  CB  ASP A 197       8.236   2.878  -7.779  1.00 65.70           C  
ATOM   2919  HB2 ASP A 197       8.377   3.948  -7.624  1.00 65.70           H  
ATOM   2920  HB3 ASP A 197       9.047   2.350  -7.278  1.00 65.70           H  
ATOM   2921  O   ASP A 197       7.744   2.337  -4.895  1.00 65.70           O  
ATOM   2922  CG  ASP A 197       8.290   2.557  -9.273  1.00 65.70           C  
ATOM   2923  OD1 ASP A 197       8.162   1.358  -9.608  1.00 65.70           O  
ATOM   2924  OD2 ASP A 197       8.395   3.528 -10.053  1.00 65.70           O  
ATOM   2925  N   TRP A 198       5.819   3.441  -5.180  1.00 68.09           N  
ATOM   2926  H   TRP A 198       5.085   3.664  -5.836  1.00 68.09           H  
ATOM   2927  CA  TRP A 198       5.607   3.782  -3.776  1.00 68.09           C  
ATOM   2928  HA  TRP A 198       6.578   3.858  -3.285  1.00 68.09           H  
ATOM   2929  C   TRP A 198       4.787   2.711  -3.057  1.00 68.09           C  
ATOM   2930  CB  TRP A 198       4.922   5.147  -3.665  1.00 68.09           C  
ATOM   2931  HB2 TRP A 198       4.659   5.316  -2.621  1.00 68.09           H  
ATOM   2932  HB3 TRP A 198       3.993   5.130  -4.235  1.00 68.09           H  
ATOM   2933  O   TRP A 198       3.661   2.402  -3.445  1.00 68.09           O  
ATOM   2934  CG  TRP A 198       5.753   6.307  -4.114  1.00 68.09           C  
ATOM   2935  CD1 TRP A 198       5.703   6.890  -5.332  1.00 68.09           C  
ATOM   2936  HD1 TRP A 198       5.053   6.580  -6.138  1.00 68.09           H  
ATOM   2937  CD2 TRP A 198       6.771   7.037  -3.362  1.00 68.09           C  
ATOM   2938  CE2 TRP A 198       7.279   8.082  -4.191  1.00 68.09           C  
ATOM   2939  CE3 TRP A 198       7.305   6.935  -2.059  1.00 68.09           C  
ATOM   2940  HE3 TRP A 198       6.949   6.154  -1.403  1.00 68.09           H  
ATOM   2941  NE1 TRP A 198       6.605   7.934  -5.385  1.00 68.09           N  
ATOM   2942  HE1 TRP A 198       6.744   8.504  -6.207  1.00 68.09           H  
ATOM   2943  CH2 TRP A 198       8.746   8.874  -2.435  1.00 68.09           C  
ATOM   2944  HH2 TRP A 198       9.478   9.578  -2.067  1.00 68.09           H  
ATOM   2945  CZ2 TRP A 198       8.248   8.994  -3.744  1.00 68.09           C  
ATOM   2946  HZ2 TRP A 198       8.589   9.783  -4.398  1.00 68.09           H  
ATOM   2947  CZ3 TRP A 198       8.281   7.842  -1.600  1.00 68.09           C  
ATOM   2948  HZ3 TRP A 198       8.666   7.742  -0.596  1.00 68.09           H  
ATOM   2949  N   PHE A 199       5.320   2.207  -1.945  1.00 69.17           N  
ATOM   2950  H   PHE A 199       6.245   2.506  -1.673  1.00 69.17           H  
ATOM   2951  CA  PHE A 199       4.594   1.316  -1.045  1.00 69.17           C  
ATOM   2952  HA  PHE A 199       3.882   0.730  -1.625  1.00 69.17           H  
ATOM   2953  C   PHE A 199       3.808   2.130  -0.012  1.00 69.17           C  
ATOM   2954  CB  PHE A 199       5.568   0.329  -0.389  1.00 69.17           C  
ATOM   2955  HB2 PHE A 199       6.371   0.880   0.100  1.00 69.17           H  
ATOM   2956  HB3 PHE A 199       5.034  -0.224   0.384  1.00 69.17           H  
ATOM   2957  O   PHE A 199       4.380   2.922   0.736  1.00 69.17           O  
ATOM   2958  CG  PHE A 199       6.162  -0.664  -1.372  1.00 69.17           C  
ATOM   2959  CD1 PHE A 199       5.545  -1.915  -1.567  1.00 69.17           C  
ATOM   2960  HD1 PHE A 199       4.665  -2.179  -0.999  1.00 69.17           H  
ATOM   2961  CD2 PHE A 199       7.306  -0.327  -2.122  1.00 69.17           C  
ATOM   2962  HD2 PHE A 199       7.777   0.637  -1.997  1.00 69.17           H  
ATOM   2963  CE1 PHE A 199       6.072  -2.825  -2.502  1.00 69.17           C  
ATOM   2964  HE1 PHE A 199       5.601  -3.786  -2.644  1.00 69.17           H  
ATOM   2965  CE2 PHE A 199       7.827  -1.233  -3.061  1.00 69.17           C  
ATOM   2966  HE2 PHE A 199       8.691  -0.959  -3.647  1.00 69.17           H  
ATOM   2967  CZ  PHE A 199       7.213  -2.483  -3.249  1.00 69.17           C  
ATOM   2968  HZ  PHE A 199       7.619  -3.178  -3.969  1.00 69.17           H  
ATOM   2969  N   ILE A 200       2.494   1.909   0.049  1.00 73.86           N  
ATOM   2970  H   ILE A 200       2.093   1.247  -0.599  1.00 73.86           H  
ATOM   2971  CA  ILE A 200       1.635   2.417   1.126  1.00 73.86           C  
ATOM   2972  HA  ILE A 200       2.005   3.393   1.441  1.00 73.86           H  
ATOM   2973  C   ILE A 200       1.742   1.458   2.316  1.00 73.86           C  
ATOM   2974  CB  ILE A 200       0.178   2.596   0.636  1.00 73.86           C  
ATOM   2975  HB  ILE A 200      -0.179   1.635   0.263  1.00 73.86           H  
ATOM   2976  O   ILE A 200       1.729   0.244   2.129  1.00 73.86           O  
ATOM   2977  CG1 ILE A 200       0.121   3.624  -0.522  1.00 73.86           C  
ATOM   2978 HG12 ILE A 200       0.841   3.347  -1.292  1.00 73.86           H  
ATOM   2979 HG13 ILE A 200       0.402   4.608  -0.145  1.00 73.86           H  
ATOM   2980  CG2 ILE A 200      -0.742   3.036   1.794  1.00 73.86           C  
ATOM   2981 HG21 ILE A 200      -0.768   2.275   2.575  1.00 73.86           H  
ATOM   2982 HG22 ILE A 200      -0.394   3.978   2.217  1.00 73.86           H  
ATOM   2983 HG23 ILE A 200      -1.766   3.160   1.444  1.00 73.86           H  
ATOM   2984  CD1 ILE A 200      -1.245   3.727  -1.211  1.00 73.86           C  
ATOM   2985 HD11 ILE A 200      -1.159   4.382  -2.078  1.00 73.86           H  
ATOM   2986 HD12 ILE A 200      -1.990   4.150  -0.536  1.00 73.86           H  
ATOM   2987 HD13 ILE A 200      -1.568   2.742  -1.546  1.00 73.86           H  
ATOM   2988  N   LEU A 201       1.824   2.001   3.532  1.00 69.83           N  
ATOM   2989  H   LEU A 201       1.823   3.009   3.598  1.00 69.83           H  
ATOM   2990  CA  LEU A 201       1.901   1.249   4.787  1.00 69.83           C  
ATOM   2991  HA  LEU A 201       2.363   0.282   4.590  1.00 69.83           H  
ATOM   2992  C   LEU A 201       0.485   1.045   5.374  1.00 69.83           C  
ATOM   2993  CB  LEU A 201       2.835   2.042   5.715  1.00 69.83           C  
ATOM   2994  HB2 LEU A 201       3.779   2.202   5.195  1.00 69.83           H  
ATOM   2995  HB3 LEU A 201       2.390   3.020   5.900  1.00 69.83           H  
ATOM   2996  O   LEU A 201      -0.101   2.006   5.881  1.00 69.83           O  
ATOM   2997  CG  LEU A 201       3.134   1.384   7.071  1.00 69.83           C  
ATOM   2998  HG  LEU A 201       2.206   1.207   7.615  1.00 69.83           H  
ATOM   2999  CD1 LEU A 201       3.889   0.061   6.925  1.00 69.83           C  
ATOM   3000 HD11 LEU A 201       4.806   0.213   6.355  1.00 69.83           H  
ATOM   3001 HD12 LEU A 201       4.144  -0.321   7.913  1.00 69.83           H  
ATOM   3002 HD13 LEU A 201       3.263  -0.678   6.425  1.00 69.83           H  
ATOM   3003  CD2 LEU A 201       4.002   2.363   7.858  1.00 69.83           C  
ATOM   3004 HD21 LEU A 201       4.852   2.672   7.250  1.00 69.83           H  
ATOM   3005 HD22 LEU A 201       3.416   3.241   8.130  1.00 69.83           H  
ATOM   3006 HD23 LEU A 201       4.393   1.893   8.761  1.00 69.83           H  
ATOM   3007  N   PRO A 202      -0.114  -0.160   5.296  1.00 69.31           N  
ATOM   3008  CA  PRO A 202      -1.537  -0.342   5.565  1.00 69.31           C  
ATOM   3009  HA  PRO A 202      -2.089   0.565   5.319  1.00 69.31           H  
ATOM   3010  C   PRO A 202      -1.794  -0.682   7.039  1.00 69.31           C  
ATOM   3011  CB  PRO A 202      -1.966  -1.446   4.594  1.00 69.31           C  
ATOM   3012  HB2 PRO A 202      -2.134  -1.013   3.608  1.00 69.31           H  
ATOM   3013  HB3 PRO A 202      -2.857  -1.977   4.929  1.00 69.31           H  
ATOM   3014  O   PRO A 202      -1.932  -1.846   7.406  1.00 69.31           O  
ATOM   3015  CG  PRO A 202      -0.738  -2.355   4.546  1.00 69.31           C  
ATOM   3016  HG2 PRO A 202      -0.671  -2.886   3.596  1.00 69.31           H  
ATOM   3017  HG3 PRO A 202      -0.765  -3.065   5.373  1.00 69.31           H  
ATOM   3018  CD  PRO A 202       0.435  -1.391   4.735  1.00 69.31           C  
ATOM   3019  HD2 PRO A 202       0.886  -1.202   3.760  1.00 69.31           H  
ATOM   3020  HD3 PRO A 202       1.176  -1.825   5.406  1.00 69.31           H  
ATOM   3021  N   TYR A 203      -1.904   0.338   7.893  1.00 64.55           N  
ATOM   3022  H   TYR A 203      -1.658   1.262   7.568  1.00 64.55           H  
ATOM   3023  CA  TYR A 203      -2.253   0.147   9.309  1.00 64.55           C  
ATOM   3024  HA  TYR A 203      -1.979  -0.869   9.594  1.00 64.55           H  
ATOM   3025  C   TYR A 203      -3.757   0.220   9.628  1.00 64.55           C  
ATOM   3026  CB  TYR A 203      -1.439   1.087  10.203  1.00 64.55           C  
ATOM   3027  HB2 TYR A 203      -1.782   0.950  11.228  1.00 64.55           H  
ATOM   3028  HB3 TYR A 203      -1.650   2.117   9.915  1.00 64.55           H  
ATOM   3029  O   TYR A 203      -4.134   0.048  10.783  1.00 64.55           O  
ATOM   3030  CG  TYR A 203       0.060   0.859  10.254  1.00 64.55           C  
ATOM   3031  CD1 TYR A 203       0.591  -0.441  10.397  1.00 64.55           C  
ATOM   3032  HD1 TYR A 203      -0.060  -1.303  10.401  1.00 64.55           H  
ATOM   3033  CD2 TYR A 203       0.918   1.973  10.301  1.00 64.55           C  
ATOM   3034  HD2 TYR A 203       0.514   2.971  10.216  1.00 64.55           H  
ATOM   3035  CE1 TYR A 203       1.974  -0.627  10.578  1.00 64.55           C  
ATOM   3036  HE1 TYR A 203       2.374  -1.624  10.695  1.00 64.55           H  
ATOM   3037  CE2 TYR A 203       2.295   1.790  10.512  1.00 64.55           C  
ATOM   3038  HE2 TYR A 203       2.960   2.639  10.580  1.00 64.55           H  
ATOM   3039  OH  TYR A 203       4.159   0.330  10.859  1.00 64.55           O  
ATOM   3040  HH  TYR A 203       4.405  -0.591  10.972  1.00 64.55           H  
ATOM   3041  CZ  TYR A 203       2.828   0.493  10.648  1.00 64.55           C  
ATOM   3042  N   ASN A 204      -4.645   0.401   8.642  1.00 65.84           N  
ATOM   3043  H   ASN A 204      -4.304   0.495   7.697  1.00 65.84           H  
ATOM   3044  CA  ASN A 204      -6.100   0.371   8.870  1.00 65.84           C  
ATOM   3045  HA  ASN A 204      -6.280   0.869   9.823  1.00 65.84           H  
ATOM   3046  C   ASN A 204      -6.647  -1.067   9.042  1.00 65.84           C  
ATOM   3047  CB  ASN A 204      -6.836   1.191   7.794  1.00 65.84           C  
ATOM   3048  HB2 ASN A 204      -6.831   0.644   6.851  1.00 65.84           H  
ATOM   3049  HB3 ASN A 204      -6.337   2.150   7.652  1.00 65.84           H  
ATOM   3050  O   ASN A 204      -7.579  -1.486   8.362  1.00 65.84           O  
ATOM   3051  CG  ASN A 204      -8.275   1.481   8.207  1.00 65.84           C  
ATOM   3052  ND2 ASN A 204      -9.170   1.674   7.268  1.00 65.84           N  
ATOM   3053 HD21 ASN A 204      -8.938   1.549   6.293  1.00 65.84           H  
ATOM   3054 HD22 ASN A 204     -10.116   1.823   7.591  1.00 65.84           H  
ATOM   3055  OD1 ASN A 204      -8.608   1.575   9.375  1.00 65.84           O  
ATOM   3056  N   TYR A 205      -6.024  -1.844   9.929  1.00 66.69           N  
ATOM   3057  H   TYR A 205      -5.265  -1.428  10.450  1.00 66.69           H  
ATOM   3058  CA  TYR A 205      -6.440  -3.184  10.320  1.00 66.69           C  
ATOM   3059  HA  TYR A 205      -7.493  -3.317  10.068  1.00 66.69           H  
ATOM   3060  C   TYR A 205      -6.281  -3.321  11.833  1.00 66.69           C  
ATOM   3061  CB  TYR A 205      -5.627  -4.236   9.554  1.00 66.69           C  
ATOM   3062  HB2 TYR A 205      -5.772  -4.080   8.485  1.00 66.69           H  
ATOM   3063  HB3 TYR A 205      -4.568  -4.093   9.766  1.00 66.69           H  
ATOM   3064  O   TYR A 205      -5.173  -3.407  12.355  1.00 66.69           O  
ATOM   3065  CG  TYR A 205      -6.026  -5.665   9.881  1.00 66.69           C  
ATOM   3066  CD1 TYR A 205      -5.091  -6.550  10.454  1.00 66.69           C  
ATOM   3067  HD1 TYR A 205      -4.089  -6.210  10.665  1.00 66.69           H  
ATOM   3068  CD2 TYR A 205      -7.337  -6.106   9.613  1.00 66.69           C  
ATOM   3069  HD2 TYR A 205      -8.052  -5.434   9.161  1.00 66.69           H  
ATOM   3070  CE1 TYR A 205      -5.459  -7.880  10.739  1.00 66.69           C  
ATOM   3071  HE1 TYR A 205      -4.733  -8.555  11.166  1.00 66.69           H  
ATOM   3072  CE2 TYR A 205      -7.715  -7.428   9.916  1.00 66.69           C  
ATOM   3073  HE2 TYR A 205      -8.719  -7.772   9.712  1.00 66.69           H  
ATOM   3074  OH  TYR A 205      -7.135  -9.599  10.755  1.00 66.69           O  
ATOM   3075  HH  TYR A 205      -6.396 -10.095  11.116  1.00 66.69           H  
ATOM   3076  CZ  TYR A 205      -6.774  -8.320  10.471  1.00 66.69           C  
ATOM   3077  N   LEU A 206      -7.402  -3.317  12.551  1.00 62.12           N  
ATOM   3078  H   LEU A 206      -8.277  -3.232  12.052  1.00 62.12           H  
ATOM   3079  CA  LEU A 206      -7.436  -3.201  14.010  1.00 62.12           C  
ATOM   3080  HA  LEU A 206      -7.005  -2.232  14.262  1.00 62.12           H  
ATOM   3081  C   LEU A 206      -6.575  -4.234  14.786  1.00 62.12           C  
ATOM   3082  CB  LEU A 206      -8.912  -3.199  14.440  1.00 62.12           C  
ATOM   3083  HB2 LEU A 206      -9.491  -3.847  13.782  1.00 62.12           H  
ATOM   3084  HB3 LEU A 206      -8.965  -3.620  15.444  1.00 62.12           H  
ATOM   3085  O   LEU A 206      -5.905  -3.830  15.740  1.00 62.12           O  
ATOM   3086  CG  LEU A 206      -9.537  -1.791  14.454  1.00 62.12           C  
ATOM   3087  HG  LEU A 206      -9.238  -1.258  13.551  1.00 62.12           H  
ATOM   3088  CD1 LEU A 206     -11.064  -1.857  14.484  1.00 62.12           C  
ATOM   3089 HD11 LEU A 206     -11.409  -2.278  15.429  1.00 62.12           H  
ATOM   3090 HD12 LEU A 206     -11.469  -0.851  14.383  1.00 62.12           H  
ATOM   3091 HD13 LEU A 206     -11.430  -2.459  13.652  1.00 62.12           H  
ATOM   3092  CD2 LEU A 206      -9.087  -0.998  15.684  1.00 62.12           C  
ATOM   3093 HD21 LEU A 206      -8.003  -0.884  15.695  1.00 62.12           H  
ATOM   3094 HD22 LEU A 206      -9.402  -1.498  16.600  1.00 62.12           H  
ATOM   3095 HD23 LEU A 206      -9.526  -0.000  15.657  1.00 62.12           H  
ATOM   3096  N   PRO A 207      -6.487  -5.520  14.380  1.00 69.90           N  
ATOM   3097  CA  PRO A 207      -5.578  -6.492  14.999  1.00 69.90           C  
ATOM   3098  HA  PRO A 207      -5.776  -6.501  16.071  1.00 69.90           H  
ATOM   3099  C   PRO A 207      -4.073  -6.221  14.811  1.00 69.90           C  
ATOM   3100  CB  PRO A 207      -5.970  -7.858  14.426  1.00 69.90           C  
ATOM   3101  HB2 PRO A 207      -5.867  -8.648  15.170  1.00 69.90           H  
ATOM   3102  HB3 PRO A 207      -5.366  -8.082  13.547  1.00 69.90           H  
ATOM   3103  O   PRO A 207      -3.266  -6.931  15.401  1.00 69.90           O  
ATOM   3104  CG  PRO A 207      -7.426  -7.661  14.010  1.00 69.90           C  
ATOM   3105  HG2 PRO A 207      -7.730  -8.361  13.233  1.00 69.90           H  
ATOM   3106  HG3 PRO A 207      -8.073  -7.746  14.883  1.00 69.90           H  
ATOM   3107  CD  PRO A 207      -7.422  -6.219  13.512  1.00 69.90           C  
ATOM   3108  HD2 PRO A 207      -7.062  -6.180  12.484  1.00 69.90           H  
ATOM   3109  HD3 PRO A 207      -8.430  -5.809  13.576  1.00 69.90           H  
ATOM   3110  N   ALA A 208      -3.667  -5.215  14.024  1.00 68.68           N  
ATOM   3111  H   ALA A 208      -4.352  -4.668  13.521  1.00 68.68           H  
ATOM   3112  CA  ALA A 208      -2.278  -4.743  13.989  1.00 68.68           C  
ATOM   3113  HA  ALA A 208      -1.615  -5.607  13.958  1.00 68.68           H  
ATOM   3114  C   ALA A 208      -1.896  -3.923  15.239  1.00 68.68           C  
ATOM   3115  CB  ALA A 208      -2.061  -3.926  12.708  1.00 68.68           C  
ATOM   3116  HB1 ALA A 208      -2.637  -3.002  12.751  1.00 68.68           H  
ATOM   3117  HB2 ALA A 208      -2.365  -4.505  11.835  1.00 68.68           H  
ATOM   3118  HB3 ALA A 208      -1.005  -3.673  12.616  1.00 68.68           H  
ATOM   3119  O   ALA A 208      -0.712  -3.771  15.529  1.00 68.68           O  
ATOM   3120  N   TYR A 209      -2.885  -3.406  15.978  1.00 71.32           N  
ATOM   3121  H   TYR A 209      -3.834  -3.533  15.655  1.00 71.32           H  
ATOM   3122  CA  TYR A 209      -2.682  -2.600  17.187  1.00 71.32           C  
ATOM   3123  HA  TYR A 209      -1.643  -2.274  17.247  1.00 71.32           H  
ATOM   3124  C   TYR A 209      -3.009  -3.341  18.488  1.00 71.32           C  
ATOM   3125  CB  TYR A 209      -3.579  -1.360  17.116  1.00 71.32           C  
ATOM   3126  HB2 TYR A 209      -3.398  -0.753  18.003  1.00 71.32           H  
ATOM   3127  HB3 TYR A 209      -4.620  -1.683  17.158  1.00 71.32           H  
ATOM   3128  O   TYR A 209      -2.505  -2.961  19.543  1.00 71.32           O  
ATOM   3129  CG  TYR A 209      -3.400  -0.474  15.903  1.00 71.32           C  
ATOM   3130  CD1 TYR A 209      -2.231   0.298  15.761  1.00 71.32           C  
ATOM   3131  HD1 TYR A 209      -1.428   0.196  16.475  1.00 71.32           H  
ATOM   3132  CD2 TYR A 209      -4.438  -0.365  14.959  1.00 71.32           C  
ATOM   3133  HD2 TYR A 209      -5.329  -0.968  15.060  1.00 71.32           H  
ATOM   3134  CE1 TYR A 209      -2.122   1.221  14.703  1.00 71.32           C  
ATOM   3135  HE1 TYR A 209      -1.232   1.824  14.603  1.00 71.32           H  
ATOM   3136  CE2 TYR A 209      -4.336   0.562  13.906  1.00 71.32           C  
ATOM   3137  HE2 TYR A 209      -5.133   0.674  13.187  1.00 71.32           H  
ATOM   3138  OH  TYR A 209      -3.133   2.344  12.843  1.00 71.32           O  
ATOM   3139  HH  TYR A 209      -2.296   2.813  12.862  1.00 71.32           H  
ATOM   3140  CZ  TYR A 209      -3.190   1.375  13.793  1.00 71.32           C  
ATOM   3141  N   LEU A 210      -3.898  -4.339  18.433  1.00 72.91           N  
ATOM   3142  H   LEU A 210      -4.242  -4.619  17.525  1.00 72.91           H  
ATOM   3143  CA  LEU A 210      -4.511  -4.955  19.610  1.00 72.91           C  
ATOM   3144  HA  LEU A 210      -4.038  -4.561  20.509  1.00 72.91           H  
ATOM   3145  C   LEU A 210      -4.302  -6.469  19.623  1.00 72.91           C  
ATOM   3146  CB  LEU A 210      -6.010  -4.603  19.664  1.00 72.91           C  
ATOM   3147  HB2 LEU A 210      -6.451  -5.114  20.520  1.00 72.91           H  
ATOM   3148  HB3 LEU A 210      -6.487  -4.989  18.763  1.00 72.91           H  
ATOM   3149  O   LEU A 210      -4.673  -7.173  18.683  1.00 72.91           O  
ATOM   3150  CG  LEU A 210      -6.321  -3.097  19.775  1.00 72.91           C  
ATOM   3151  HG  LEU A 210      -5.929  -2.574  18.903  1.00 72.91           H  
ATOM   3152  CD1 LEU A 210      -7.835  -2.890  19.801  1.00 72.91           C  
ATOM   3153 HD11 LEU A 210      -8.255  -3.231  18.855  1.00 72.91           H  
ATOM   3154 HD12 LEU A 210      -8.283  -3.449  20.622  1.00 72.91           H  
ATOM   3155 HD13 LEU A 210      -8.060  -1.829  19.910  1.00 72.91           H  
ATOM   3156  CD2 LEU A 210      -5.726  -2.462  21.033  1.00 72.91           C  
ATOM   3157 HD21 LEU A 210      -6.060  -1.428  21.124  1.00 72.91           H  
ATOM   3158 HD22 LEU A 210      -4.638  -2.459  20.970  1.00 72.91           H  
ATOM   3159 HD23 LEU A 210      -6.024  -3.027  21.916  1.00 72.91           H  
ATOM   3160  N   THR A 211      -3.770  -6.982  20.732  1.00 75.80           N  
ATOM   3161  H   THR A 211      -3.505  -6.348  21.472  1.00 75.80           H  
ATOM   3162  CA  THR A 211      -3.688  -8.424  20.984  1.00 75.80           C  
ATOM   3163  HA  THR A 211      -3.229  -8.890  20.112  1.00 75.80           H  
ATOM   3164  C   THR A 211      -5.081  -9.035  21.167  1.00 75.80           C  
ATOM   3165  CB  THR A 211      -2.819  -8.751  22.210  1.00 75.80           C  
ATOM   3166  HB  THR A 211      -2.692  -9.833  22.259  1.00 75.80           H  
ATOM   3167  O   THR A 211      -6.053  -8.351  21.496  1.00 75.80           O  
ATOM   3168  CG2 THR A 211      -1.428  -8.120  22.168  1.00 75.80           C  
ATOM   3169 HG21 THR A 211      -0.830  -8.483  23.003  1.00 75.80           H  
ATOM   3170 HG22 THR A 211      -1.499  -7.033  22.224  1.00 75.80           H  
ATOM   3171 HG23 THR A 211      -0.932  -8.392  21.236  1.00 75.80           H  
ATOM   3172  OG1 THR A 211      -3.460  -8.337  23.393  1.00 75.80           O  
ATOM   3173  HG1 THR A 211      -2.816  -8.393  24.103  1.00 75.80           H  
ATOM   3174  N   GLY A 212      -5.186 -10.360  21.023  1.00 73.10           N  
ATOM   3175  H   GLY A 212      -4.373 -10.880  20.724  1.00 73.10           H  
ATOM   3176  CA  GLY A 212      -6.455 -11.078  21.195  1.00 73.10           C  
ATOM   3177  HA2 GLY A 212      -6.283 -12.141  21.028  1.00 73.10           H  
ATOM   3178  HA3 GLY A 212      -7.165 -10.722  20.448  1.00 73.10           H  
ATOM   3179  C   GLY A 212      -7.106 -10.918  22.579  1.00 73.10           C  
ATOM   3180  O   GLY A 212      -8.322 -11.051  22.683  1.00 73.10           O  
ATOM   3181  N   SER A 213      -6.332 -10.595  23.624  1.00 71.70           N  
ATOM   3182  H   SER A 213      -5.342 -10.458  23.478  1.00 71.70           H  
ATOM   3183  CA  SER A 213      -6.851 -10.278  24.963  1.00 71.70           C  
ATOM   3184  HA  SER A 213      -7.733 -10.890  25.153  1.00 71.70           H  
ATOM   3185  C   SER A 213      -7.293  -8.818  25.090  1.00 71.70           C  
ATOM   3186  CB  SER A 213      -5.816 -10.629  26.038  1.00 71.70           C  
ATOM   3187  HB2 SER A 213      -5.710 -11.713  26.084  1.00 71.70           H  
ATOM   3188  HB3 SER A 213      -6.168 -10.274  27.006  1.00 71.70           H  
ATOM   3189  O   SER A 213      -8.369  -8.560  25.625  1.00 71.70           O  
ATOM   3190  OG  SER A 213      -4.551 -10.058  25.749  1.00 71.70           O  
ATOM   3191  HG  SER A 213      -3.969 -10.232  26.492  1.00 71.70           H  
ATOM   3192  N   GLN A 214      -6.534  -7.865  24.535  1.00 69.21           N  
ATOM   3193  H   GLN A 214      -5.665  -8.133  24.094  1.00 69.21           H  
ATOM   3194  CA  GLN A 214      -6.944  -6.456  24.469  1.00 69.21           C  
ATOM   3195  HA  GLN A 214      -7.118  -6.082  25.478  1.00 69.21           H  
ATOM   3196  C   GLN A 214      -8.260  -6.296  23.690  1.00 69.21           C  
ATOM   3197  CB  GLN A 214      -5.831  -5.627  23.810  1.00 69.21           C  
ATOM   3198  HB2 GLN A 214      -5.534  -6.114  22.882  1.00 69.21           H  
ATOM   3199  HB3 GLN A 214      -6.223  -4.641  23.564  1.00 69.21           H  
ATOM   3200  O   GLN A 214      -9.152  -5.574  24.130  1.00 69.21           O  
ATOM   3201  CG  GLN A 214      -4.607  -5.431  24.719  1.00 69.21           C  
ATOM   3202  HG2 GLN A 214      -4.889  -4.791  25.555  1.00 69.21           H  
ATOM   3203  HG3 GLN A 214      -4.279  -6.389  25.122  1.00 69.21           H  
ATOM   3204  CD  GLN A 214      -3.431  -4.805  23.971  1.00 69.21           C  
ATOM   3205  NE2 GLN A 214      -2.626  -3.986  24.609  1.00 69.21           N  
ATOM   3206 HE21 GLN A 214      -1.882  -3.590  24.054  1.00 69.21           H  
ATOM   3207 HE22 GLN A 214      -2.781  -3.743  25.577  1.00 69.21           H  
ATOM   3208  OE1 GLN A 214      -3.198  -5.055  22.802  1.00 69.21           O  
ATOM   3209  N   TRP A 215      -8.424  -7.036  22.586  1.00 67.29           N  
ATOM   3210  H   TRP A 215      -7.637  -7.583  22.269  1.00 67.29           H  
ATOM   3211  CA  TRP A 215      -9.638  -7.038  21.759  1.00 67.29           C  
ATOM   3212  HA  TRP A 215      -9.741  -6.061  21.288  1.00 67.29           H  
ATOM   3213  C   TRP A 215     -10.931  -7.299  22.548  1.00 67.29           C  
ATOM   3214  CB  TRP A 215      -9.487  -8.106  20.665  1.00 67.29           C  
ATOM   3215  HB2 TRP A 215      -8.505  -8.001  20.205  1.00 67.29           H  
ATOM   3216  HB3 TRP A 215      -9.539  -9.098  21.114  1.00 67.29           H  
ATOM   3217  O   TRP A 215     -11.982  -6.757  22.219  1.00 67.29           O  
ATOM   3218  CG  TRP A 215     -10.505  -7.999  19.572  1.00 67.29           C  
ATOM   3219  CD1 TRP A 215     -11.591  -8.784  19.381  1.00 67.29           C  
ATOM   3220  HD1 TRP A 215     -11.860  -9.614  20.018  1.00 67.29           H  
ATOM   3221  CD2 TRP A 215     -10.606  -6.939  18.581  1.00 67.29           C  
ATOM   3222  CE2 TRP A 215     -11.754  -7.175  17.771  1.00 67.29           C  
ATOM   3223  CE3 TRP A 215      -9.880  -5.756  18.347  1.00 67.29           C  
ATOM   3224  HE3 TRP A 215      -9.029  -5.527  18.972  1.00 67.29           H  
ATOM   3225  NE1 TRP A 215     -12.332  -8.301  18.313  1.00 67.29           N  
ATOM   3226  HE1 TRP A 215     -13.280  -8.580  18.102  1.00 67.29           H  
ATOM   3227  CH2 TRP A 215     -11.394  -5.138  16.530  1.00 67.29           C  
ATOM   3228  HH2 TRP A 215     -11.704  -4.442  15.764  1.00 67.29           H  
ATOM   3229  CZ2 TRP A 215     -12.132  -6.315  16.733  1.00 67.29           C  
ATOM   3230  HZ2 TRP A 215     -13.008  -6.524  16.136  1.00 67.29           H  
ATOM   3231  CZ3 TRP A 215     -10.299  -4.845  17.364  1.00 67.29           C  
ATOM   3232  HZ3 TRP A 215      -9.792  -3.895  17.281  1.00 67.29           H  
ATOM   3233  N   GLN A 216     -10.865  -8.106  23.610  1.00 64.93           N  
ATOM   3234  H   GLN A 216      -9.962  -8.469  23.882  1.00 64.93           H  
ATOM   3235  CA  GLN A 216     -12.028  -8.474  24.426  1.00 64.93           C  
ATOM   3236  HA  GLN A 216     -12.887  -8.621  23.771  1.00 64.93           H  
ATOM   3237  C   GLN A 216     -12.436  -7.392  25.442  1.00 64.93           C  
ATOM   3238  CB  GLN A 216     -11.735  -9.800  25.144  1.00 64.93           C  
ATOM   3239  HB2 GLN A 216     -10.839  -9.689  25.754  1.00 64.93           H  
ATOM   3240  HB3 GLN A 216     -12.570 -10.037  25.804  1.00 64.93           H  
ATOM   3241  O   GLN A 216     -13.522  -7.472  26.011  1.00 64.93           O  
ATOM   3242  CG  GLN A 216     -11.547 -10.970  24.164  1.00 64.93           C  
ATOM   3243  HG2 GLN A 216     -12.464 -11.107  23.591  1.00 64.93           H  
ATOM   3244  HG3 GLN A 216     -10.742 -10.741  23.466  1.00 64.93           H  
ATOM   3245  CD  GLN A 216     -11.208 -12.286  24.860  1.00 64.93           C  
ATOM   3246  NE2 GLN A 216     -10.993 -13.348  24.116  1.00 64.93           N  
ATOM   3247 HE21 GLN A 216     -10.744 -14.186  24.622  1.00 64.93           H  
ATOM   3248 HE22 GLN A 216     -10.963 -13.272  23.109  1.00 64.93           H  
ATOM   3249  OE1 GLN A 216     -11.130 -12.403  26.070  1.00 64.93           O  
ATOM   3250  N   GLN A 217     -11.584  -6.393  25.687  1.00 52.15           N  
ATOM   3251  H   GLN A 217     -10.721  -6.366  25.162  1.00 52.15           H  
ATOM   3252  CA  GLN A 217     -11.735  -5.419  26.777  1.00 52.15           C  
ATOM   3253  HA  GLN A 217     -12.558  -5.723  27.424  1.00 52.15           H  
ATOM   3254  C   GLN A 217     -12.080  -4.000  26.287  1.00 52.15           C  
ATOM   3255  CB  GLN A 217     -10.446  -5.431  27.621  1.00 52.15           C  
ATOM   3256  HB2 GLN A 217      -9.599  -5.168  26.987  1.00 52.15           H  
ATOM   3257  HB3 GLN A 217     -10.529  -4.683  28.410  1.00 52.15           H  
ATOM   3258  O   GLN A 217     -12.185  -3.072  27.089  1.00 52.15           O  
ATOM   3259  CG  GLN A 217     -10.189  -6.800  28.279  1.00 52.15           C  
ATOM   3260  HG2 GLN A 217     -11.045  -7.056  28.904  1.00 52.15           H  
ATOM   3261  HG3 GLN A 217     -10.086  -7.568  27.513  1.00 52.15           H  
ATOM   3262  CD  GLN A 217      -8.931  -6.837  29.143  1.00 52.15           C  
ATOM   3263  NE2 GLN A 217      -8.722  -7.898  29.892  1.00 52.15           N  
ATOM   3264 HE21 GLN A 217      -9.369  -8.673  29.882  1.00 52.15           H  
ATOM   3265 HE22 GLN A 217      -7.889  -7.874  30.464  1.00 52.15           H  
ATOM   3266  OE1 GLN A 217      -8.111  -5.936  29.174  1.00 52.15           O  
ATOM   3267  N   ILE A 218     -12.226  -3.801  24.973  1.00 60.15           N  
ATOM   3268  H   ILE A 218     -12.197  -4.612  24.372  1.00 60.15           H  
ATOM   3269  CA  ILE A 218     -12.064  -2.489  24.338  1.00 60.15           C  
ATOM   3270  HA  ILE A 218     -11.783  -1.778  25.116  1.00 60.15           H  
ATOM   3271  C   ILE A 218     -13.362  -1.921  23.737  1.00 60.15           C  
ATOM   3272  CB  ILE A 218     -10.850  -2.569  23.373  1.00 60.15           C  
ATOM   3273  HB  ILE A 218     -10.784  -3.585  22.982  1.00 60.15           H  
ATOM   3274  O   ILE A 218     -14.005  -2.514  22.877  1.00 60.15           O  
ATOM   3275  CG1 ILE A 218      -9.581  -2.291  24.218  1.00 60.15           C  
ATOM   3276 HG12 ILE A 218      -9.619  -1.274  24.608  1.00 60.15           H  
ATOM   3277 HG13 ILE A 218      -9.571  -2.972  25.069  1.00 60.15           H  
ATOM   3278  CG2 ILE A 218     -10.948  -1.643  22.149  1.00 60.15           C  
ATOM   3279 HG21 ILE A 218     -11.798  -1.933  21.531  1.00 60.15           H  
ATOM   3280 HG22 ILE A 218     -10.058  -1.740  21.527  1.00 60.15           H  
ATOM   3281 HG23 ILE A 218     -11.057  -0.605  22.464  1.00 60.15           H  
ATOM   3282  CD1 ILE A 218      -8.254  -2.473  23.480  1.00 60.15           C  
ATOM   3283 HD11 ILE A 218      -8.229  -3.448  22.995  1.00 60.15           H  
ATOM   3284 HD12 ILE A 218      -8.126  -1.697  22.725  1.00 60.15           H  
ATOM   3285 HD13 ILE A 218      -7.432  -2.404  24.193  1.00 60.15           H  
ATOM   3286  N   ARG A 219     -13.691  -0.689  24.152  1.00 55.25           N  
ATOM   3287  H   ARG A 219     -13.154  -0.328  24.927  1.00 55.25           H  
ATOM   3288  CA  ARG A 219     -14.595   0.255  23.463  1.00 55.25           C  
ATOM   3289  HA  ARG A 219     -14.848  -0.140  22.480  1.00 55.25           H  
ATOM   3290  C   ARG A 219     -13.860   1.581  23.224  1.00 55.25           C  
ATOM   3291  CB  ARG A 219     -15.899   0.478  24.254  1.00 55.25           C  
ATOM   3292  HB2 ARG A 219     -16.406   1.338  23.815  1.00 55.25           H  
ATOM   3293  HB3 ARG A 219     -15.657   0.724  25.288  1.00 55.25           H  
ATOM   3294  O   ARG A 219     -14.232   2.617  23.769  1.00 55.25           O  
ATOM   3295  CG  ARG A 219     -16.891  -0.690  24.225  1.00 55.25           C  
ATOM   3296  HG2 ARG A 219     -16.490  -1.534  24.788  1.00 55.25           H  
ATOM   3297  HG3 ARG A 219     -17.068  -0.992  23.193  1.00 55.25           H  
ATOM   3298  CD  ARG A 219     -18.206  -0.203  24.854  1.00 55.25           C  
ATOM   3299  HD2 ARG A 219     -18.532   0.688  24.317  1.00 55.25           H  
ATOM   3300  HD3 ARG A 219     -18.018   0.065  25.893  1.00 55.25           H  
ATOM   3301  NE  ARG A 219     -19.272  -1.220  24.795  1.00 55.25           N  
ATOM   3302  HE  ARG A 219     -18.980  -2.163  24.579  1.00 55.25           H  
ATOM   3303  NH1 ARG A 219     -21.040   0.173  25.278  1.00 55.25           N  
ATOM   3304 HH11 ARG A 219     -20.393   0.945  25.361  1.00 55.25           H  
ATOM   3305 HH12 ARG A 219     -22.029   0.316  25.421  1.00 55.25           H  
ATOM   3306  NH2 ARG A 219     -21.410  -1.996  24.916  1.00 55.25           N  
ATOM   3307 HH21 ARG A 219     -21.080  -2.922  24.687  1.00 55.25           H  
ATOM   3308 HH22 ARG A 219     -22.397  -1.832  25.055  1.00 55.25           H  
ATOM   3309  CZ  ARG A 219     -20.563  -1.009  24.996  1.00 55.25           C  
ATOM   3310  N   LEU A 220     -12.757   1.533  22.479  1.00 57.06           N  
ATOM   3311  H   LEU A 220     -12.533   0.668  22.007  1.00 57.06           H  
ATOM   3312  CA  LEU A 220     -11.896   2.696  22.249  1.00 57.06           C  
ATOM   3313  HA  LEU A 220     -11.966   3.356  23.113  1.00 57.06           H  
ATOM   3314  C   LEU A 220     -12.342   3.528  21.041  1.00 57.06           C  
ATOM   3315  CB  LEU A 220     -10.426   2.258  22.101  1.00 57.06           C  
ATOM   3316  HB2 LEU A 220     -10.371   1.478  21.342  1.00 57.06           H  
ATOM   3317  HB3 LEU A 220      -9.844   3.103  21.733  1.00 57.06           H  
ATOM   3318  O   LEU A 220     -12.888   3.014  20.067  1.00 57.06           O  
ATOM   3319  CG  LEU A 220      -9.759   1.761  23.398  1.00 57.06           C  
ATOM   3320  HG  LEU A 220     -10.338   0.940  23.822  1.00 57.06           H  
ATOM   3321  CD1 LEU A 220      -8.353   1.260  23.073  1.00 57.06           C  
ATOM   3322 HD11 LEU A 220      -8.399   0.514  22.280  1.00 57.06           H  
ATOM   3323 HD12 LEU A 220      -7.906   0.808  23.958  1.00 57.06           H  
ATOM   3324 HD13 LEU A 220      -7.727   2.087  22.739  1.00 57.06           H  
ATOM   3325  CD2 LEU A 220      -9.641   2.854  24.460  1.00 57.06           C  
ATOM   3326 HD21 LEU A 220     -10.628   3.149  24.817  1.00 57.06           H  
ATOM   3327 HD22 LEU A 220      -9.126   3.723  24.051  1.00 57.06           H  
ATOM   3328 HD23 LEU A 220      -9.075   2.477  25.312  1.00 57.06           H  
ATOM   3329  N   ARG A 221     -12.012   4.821  21.090  1.00 58.81           N  
ATOM   3330  H   ARG A 221     -11.571   5.146  21.939  1.00 58.81           H  
ATOM   3331  CA  ARG A 221     -11.809   5.669  19.912  1.00 58.81           C  
ATOM   3332  HA  ARG A 221     -12.095   5.127  19.010  1.00 58.81           H  
ATOM   3333  C   ARG A 221     -10.314   5.975  19.824  1.00 58.81           C  
ATOM   3334  CB  ARG A 221     -12.641   6.959  20.018  1.00 58.81           C  
ATOM   3335  HB2 ARG A 221     -12.351   7.626  19.207  1.00 58.81           H  
ATOM   3336  HB3 ARG A 221     -12.415   7.456  20.962  1.00 58.81           H  
ATOM   3337  O   ARG A 221      -9.685   6.225  20.850  1.00 58.81           O  
ATOM   3338  CG  ARG A 221     -14.153   6.696  19.923  1.00 58.81           C  
ATOM   3339  HG2 ARG A 221     -14.466   6.044  20.739  1.00 58.81           H  
ATOM   3340  HG3 ARG A 221     -14.369   6.205  18.975  1.00 58.81           H  
ATOM   3341  CD  ARG A 221     -14.938   8.014  20.003  1.00 58.81           C  
ATOM   3342  HD2 ARG A 221     -14.556   8.691  19.240  1.00 58.81           H  
ATOM   3343  HD3 ARG A 221     -14.772   8.460  20.983  1.00 58.81           H  
ATOM   3344  NE  ARG A 221     -16.385   7.802  19.789  1.00 58.81           N  
ATOM   3345  HE  ARG A 221     -16.684   6.847  19.652  1.00 58.81           H  
ATOM   3346  NH1 ARG A 221     -17.038  10.004  19.888  1.00 58.81           N  
ATOM   3347 HH11 ARG A 221     -16.082  10.270  20.075  1.00 58.81           H  
ATOM   3348 HH12 ARG A 221     -17.758  10.709  19.818  1.00 58.81           H  
ATOM   3349  NH2 ARG A 221     -18.558   8.424  19.480  1.00 58.81           N  
ATOM   3350 HH21 ARG A 221     -19.259   9.148  19.411  1.00 58.81           H  
ATOM   3351 HH22 ARG A 221     -18.814   7.463  19.306  1.00 58.81           H  
ATOM   3352  CZ  ARG A 221     -17.316   8.740  19.722  1.00 58.81           C  
ATOM   3353  N   HIS A 222      -9.741   5.961  18.624  1.00 58.79           N  
ATOM   3354  H   HIS A 222     -10.301   5.773  17.805  1.00 58.79           H  
ATOM   3355  CA  HIS A 222      -8.355   6.391  18.435  1.00 58.79           C  
ATOM   3356  HA  HIS A 222      -7.742   5.981  19.238  1.00 58.79           H  
ATOM   3357  C   HIS A 222      -8.291   7.922  18.515  1.00 58.79           C  
ATOM   3358  CB  HIS A 222      -7.800   5.846  17.111  1.00 58.79           C  
ATOM   3359  HB2 HIS A 222      -8.467   6.118  16.293  1.00 58.79           H  
ATOM   3360  HB3 HIS A 222      -6.834   6.314  16.919  1.00 58.79           H  
ATOM   3361  O   HIS A 222      -8.915   8.607  17.709  1.00 58.79           O  
ATOM   3362  CG  HIS A 222      -7.602   4.349  17.119  1.00 58.79           C  
ATOM   3363  CD2 HIS A 222      -8.540   3.394  16.825  1.00 58.79           C  
ATOM   3364  HD2 HIS A 222      -9.565   3.574  16.537  1.00 58.79           H  
ATOM   3365  ND1 HIS A 222      -6.432   3.683  17.416  1.00 58.79           N  
ATOM   3366  HD1 HIS A 222      -5.535   4.106  17.610  1.00 58.79           H  
ATOM   3367  CE1 HIS A 222      -6.661   2.363  17.300  1.00 58.79           C  
ATOM   3368  HE1 HIS A 222      -5.921   1.588  17.439  1.00 58.79           H  
ATOM   3369  NE2 HIS A 222      -7.939   2.140  16.959  1.00 58.79           N  
ATOM   3370  N   HIS A 223      -7.562   8.453  19.500  1.00 62.89           N  
ATOM   3371  H   HIS A 223      -7.150   7.829  20.179  1.00 62.89           H  
ATOM   3372  CA  HIS A 223      -7.387   9.900  19.695  1.00 62.89           C  
ATOM   3373  HA  HIS A 223      -8.233  10.430  19.257  1.00 62.89           H  
ATOM   3374  C   HIS A 223      -6.131  10.455  19.008  1.00 62.89           C  
ATOM   3375  CB  HIS A 223      -7.372  10.203  21.200  1.00 62.89           C  
ATOM   3376  HB2 HIS A 223      -7.010  11.220  21.349  1.00 62.89           H  
ATOM   3377  HB3 HIS A 223      -6.682   9.529  21.709  1.00 62.89           H  
ATOM   3378  O   HIS A 223      -6.082  11.635  18.674  1.00 62.89           O  
ATOM   3379  CG  HIS A 223      -8.738  10.105  21.829  1.00 62.89           C  
ATOM   3380  CD2 HIS A 223      -9.292   9.019  22.454  1.00 62.89           C  
ATOM   3381  HD2 HIS A 223      -8.823   8.056  22.591  1.00 62.89           H  
ATOM   3382  ND1 HIS A 223      -9.673  11.112  21.862  1.00 62.89           N  
ATOM   3383  HD1 HIS A 223      -9.548  12.047  21.500  1.00 62.89           H  
ATOM   3384  CE1 HIS A 223     -10.760  10.650  22.500  1.00 62.89           C  
ATOM   3385  HE1 HIS A 223     -11.652  11.225  22.701  1.00 62.89           H  
ATOM   3386  NE2 HIS A 223     -10.581   9.373  22.870  1.00 62.89           N  
ATOM   3387  N   SER A 224      -5.122   9.612  18.792  1.00 69.59           N  
ATOM   3388  H   SER A 224      -5.207   8.656  19.106  1.00 69.59           H  
ATOM   3389  CA  SER A 224      -3.879   9.940  18.094  1.00 69.59           C  
ATOM   3390  HA  SER A 224      -4.103  10.621  17.273  1.00 69.59           H  
ATOM   3391  C   SER A 224      -3.252   8.672  17.505  1.00 69.59           C  
ATOM   3392  CB  SER A 224      -2.901  10.645  19.047  1.00 69.59           C  
ATOM   3393  HB2 SER A 224      -3.341  11.587  19.376  1.00 69.59           H  
ATOM   3394  HB3 SER A 224      -1.973  10.863  18.519  1.00 69.59           H  
ATOM   3395  O   SER A 224      -3.613   7.551  17.873  1.00 69.59           O  
ATOM   3396  OG  SER A 224      -2.620   9.845  20.181  1.00 69.59           O  
ATOM   3397  HG  SER A 224      -1.980  10.303  20.732  1.00 69.59           H  
ATOM   3398  N   CYS A 225      -2.318   8.849  16.571  1.00 69.48           N  
ATOM   3399  H   CYS A 225      -2.067   9.789  16.301  1.00 69.48           H  
ATOM   3400  CA  CYS A 225      -1.490   7.786  16.014  1.00 69.48           C  
ATOM   3401  HA  CYS A 225      -1.409   6.974  16.735  1.00 69.48           H  
ATOM   3402  C   CYS A 225      -0.089   8.351  15.749  1.00 69.48           C  
ATOM   3403  CB  CYS A 225      -2.147   7.256  14.730  1.00 69.48           C  
ATOM   3404  HB2 CYS A 225      -2.149   8.042  13.974  1.00 69.48           H  
ATOM   3405  HB3 CYS A 225      -3.176   6.966  14.938  1.00 69.48           H  
ATOM   3406  O   CYS A 225       0.035   9.452  15.213  1.00 69.48           O  
ATOM   3407  SG  CYS A 225      -1.236   5.817  14.095  1.00 69.48           S  
ATOM   3408  HG  CYS A 225      -1.511   4.984  15.103  1.00 69.48           H  
ATOM   3409  N   THR A 226       0.947   7.596  16.114  1.00 74.39           N  
ATOM   3410  H   THR A 226       0.770   6.685  16.513  1.00 74.39           H  
ATOM   3411  CA  THR A 226       2.355   7.957  15.907  1.00 74.39           C  
ATOM   3412  HA  THR A 226       2.420   8.848  15.282  1.00 74.39           H  
ATOM   3413  C   THR A 226       3.040   6.800  15.194  1.00 74.39           C  
ATOM   3414  CB  THR A 226       3.064   8.256  17.239  1.00 74.39           C  
ATOM   3415  HB  THR A 226       3.107   7.348  17.840  1.00 74.39           H  
ATOM   3416  O   THR A 226       2.922   5.657  15.633  1.00 74.39           O  
ATOM   3417  CG2 THR A 226       4.480   8.795  17.043  1.00 74.39           C  
ATOM   3418 HG21 THR A 226       4.458   9.697  16.431  1.00 74.39           H  
ATOM   3419 HG22 THR A 226       4.928   9.027  18.009  1.00 74.39           H  
ATOM   3420 HG23 THR A 226       5.103   8.047  16.552  1.00 74.39           H  
ATOM   3421  OG1 THR A 226       2.360   9.242  17.960  1.00 74.39           O  
ATOM   3422  HG1 THR A 226       2.917   9.515  18.693  1.00 74.39           H  
ATOM   3423  N   ILE A 227       3.747   7.088  14.102  1.00 71.49           N  
ATOM   3424  H   ILE A 227       3.837   8.054  13.821  1.00 71.49           H  
ATOM   3425  CA  ILE A 227       4.483   6.100  13.306  1.00 71.49           C  
ATOM   3426  HA  ILE A 227       4.428   5.122  13.785  1.00 71.49           H  
ATOM   3427  C   ILE A 227       5.945   6.538  13.273  1.00 71.49           C  
ATOM   3428  CB  ILE A 227       3.883   5.965  11.884  1.00 71.49           C  
ATOM   3429  HB  ILE A 227       3.921   6.942  11.404  1.00 71.49           H  
ATOM   3430  O   ILE A 227       6.256   7.601  12.741  1.00 71.49           O  
ATOM   3431  CG1 ILE A 227       2.403   5.508  11.939  1.00 71.49           C  
ATOM   3432 HG12 ILE A 227       2.350   4.481  12.301  1.00 71.49           H  
ATOM   3433 HG13 ILE A 227       1.851   6.136  12.638  1.00 71.49           H  
ATOM   3434  CG2 ILE A 227       4.724   4.980  11.045  1.00 71.49           C  
ATOM   3435 HG21 ILE A 227       4.742   3.998  11.517  1.00 71.49           H  
ATOM   3436 HG22 ILE A 227       5.748   5.339  10.941  1.00 71.49           H  
ATOM   3437 HG23 ILE A 227       4.318   4.886  10.038  1.00 71.49           H  
ATOM   3438  CD1 ILE A 227       1.674   5.610  10.592  1.00 71.49           C  
ATOM   3439 HD11 ILE A 227       2.088   4.904   9.872  1.00 71.49           H  
ATOM   3440 HD12 ILE A 227       0.619   5.382  10.739  1.00 71.49           H  
ATOM   3441 HD13 ILE A 227       1.762   6.623  10.199  1.00 71.49           H  
ATOM   3442  N   ASN A 228       6.828   5.711  13.830  1.00 76.20           N  
ATOM   3443  H   ASN A 228       6.499   4.828  14.195  1.00 76.20           H  
ATOM   3444  CA  ASN A 228       8.267   5.954  13.866  1.00 76.20           C  
ATOM   3445  HA  ASN A 228       8.484   6.952  13.486  1.00 76.20           H  
ATOM   3446  C   ASN A 228       8.976   4.934  12.973  1.00 76.20           C  
ATOM   3447  CB  ASN A 228       8.771   5.873  15.318  1.00 76.20           C  
ATOM   3448  HB2 ASN A 228       9.859   5.936  15.320  1.00 76.20           H  
ATOM   3449  HB3 ASN A 228       8.491   4.908  15.741  1.00 76.20           H  
ATOM   3450  O   ASN A 228       8.788   3.730  13.141  1.00 76.20           O  
ATOM   3451  CG  ASN A 228       8.250   6.982  16.216  1.00 76.20           C  
ATOM   3452  ND2 ASN A 228       8.290   6.786  17.512  1.00 76.20           N  
ATOM   3453 HD21 ASN A 228       8.678   5.935  17.891  1.00 76.20           H  
ATOM   3454 HD22 ASN A 228       7.980   7.559  18.084  1.00 76.20           H  
ATOM   3455  OD1 ASN A 228       7.815   8.036  15.790  1.00 76.20           O  
ATOM   3456  N   TRP A 229       9.819   5.412  12.061  1.00 74.50           N  
ATOM   3457  H   TRP A 229       9.951   6.411  11.994  1.00 74.50           H  
ATOM   3458  CA  TRP A 229      10.685   4.564  11.247  1.00 74.50           C  
ATOM   3459  HA  TRP A 229      10.244   3.571  11.157  1.00 74.50           H  
ATOM   3460  C   TRP A 229      12.045   4.428  11.929  1.00 74.50           C  
ATOM   3461  CB  TRP A 229      10.797   5.145   9.839  1.00 74.50           C  
ATOM   3462  HB2 TRP A 229      11.211   6.152   9.897  1.00 74.50           H  
ATOM   3463  HB3 TRP A 229      11.498   4.537   9.268  1.00 74.50           H  
ATOM   3464  O   TRP A 229      12.733   5.422  12.152  1.00 74.50           O  
ATOM   3465  CG  TRP A 229       9.506   5.192   9.083  1.00 74.50           C  
ATOM   3466  CD1 TRP A 229       8.696   6.270   8.969  1.00 74.50           C  
ATOM   3467  HD1 TRP A 229       8.877   7.229   9.434  1.00 74.50           H  
ATOM   3468  CD2 TRP A 229       8.888   4.140   8.280  1.00 74.50           C  
ATOM   3469  CE2 TRP A 229       7.748   4.692   7.623  1.00 74.50           C  
ATOM   3470  CE3 TRP A 229       9.205   2.793   7.996  1.00 74.50           C  
ATOM   3471  HE3 TRP A 229      10.060   2.343   8.478  1.00 74.50           H  
ATOM   3472  NE1 TRP A 229       7.649   5.975   8.119  1.00 74.50           N  
ATOM   3473  HE1 TRP A 229       6.939   6.645   7.862  1.00 74.50           H  
ATOM   3474  CH2 TRP A 229       7.356   2.635   6.407  1.00 74.50           C  
ATOM   3475  HH2 TRP A 229       6.787   2.059   5.692  1.00 74.50           H  
ATOM   3476  CZ2 TRP A 229       7.004   3.970   6.680  1.00 74.50           C  
ATOM   3477  HZ2 TRP A 229       6.165   4.431   6.180  1.00 74.50           H  
ATOM   3478  CZ3 TRP A 229       8.440   2.044   7.080  1.00 74.50           C  
ATOM   3479  HZ3 TRP A 229       8.702   1.016   6.877  1.00 74.50           H  
ATOM   3480  N   ILE A 230      12.409   3.200  12.288  1.00 76.01           N  
ATOM   3481  H   ILE A 230      11.812   2.425  12.033  1.00 76.01           H  
ATOM   3482  CA  ILE A 230      13.613   2.857  13.053  1.00 76.01           C  
ATOM   3483  HA  ILE A 230      14.276   3.722  13.089  1.00 76.01           H  
ATOM   3484  C   ILE A 230      14.342   1.737  12.289  1.00 76.01           C  
ATOM   3485  CB  ILE A 230      13.225   2.487  14.514  1.00 76.01           C  
ATOM   3486  HB  ILE A 230      12.596   1.597  14.484  1.00 76.01           H  
ATOM   3487  O   ILE A 230      13.694   0.926  11.632  1.00 76.01           O  
ATOM   3488  CG1 ILE A 230      12.416   3.627  15.193  1.00 76.01           C  
ATOM   3489 HG12 ILE A 230      11.522   3.832  14.604  1.00 76.01           H  
ATOM   3490 HG13 ILE A 230      13.020   4.534  15.211  1.00 76.01           H  
ATOM   3491  CG2 ILE A 230      14.477   2.156  15.345  1.00 76.01           C  
ATOM   3492 HG21 ILE A 230      15.160   3.005  15.373  1.00 76.01           H  
ATOM   3493 HG22 ILE A 230      14.983   1.286  14.928  1.00 76.01           H  
ATOM   3494 HG23 ILE A 230      14.205   1.878  16.363  1.00 76.01           H  
ATOM   3495  CD1 ILE A 230      11.924   3.333  16.617  1.00 76.01           C  
ATOM   3496 HD11 ILE A 230      12.762   3.303  17.314  1.00 76.01           H  
ATOM   3497 HD12 ILE A 230      11.244   4.123  16.932  1.00 76.01           H  
ATOM   3498 HD13 ILE A 230      11.395   2.380  16.637  1.00 76.01           H  
ATOM   3499  N   GLU A 231      15.680   1.720  12.327  1.00 77.85           N  
ATOM   3500  H   GLU A 231      16.131   2.387  12.937  1.00 77.85           H  
ATOM   3501  CA  GLU A 231      16.531   0.643  11.767  1.00 77.85           C  
ATOM   3502  HA  GLU A 231      17.558   1.003  11.821  1.00 77.85           H  
ATOM   3503  C   GLU A 231      16.346   0.331  10.259  1.00 77.85           C  
ATOM   3504  CB  GLU A 231      16.478  -0.591  12.690  1.00 77.85           C  
ATOM   3505  HB2 GLU A 231      16.917  -1.456  12.192  1.00 77.85           H  
ATOM   3506  HB3 GLU A 231      15.439  -0.820  12.928  1.00 77.85           H  
ATOM   3507  O   GLU A 231      16.599  -0.785   9.792  1.00 77.85           O  
ATOM   3508  CG  GLU A 231      17.275  -0.343  13.983  1.00 77.85           C  
ATOM   3509  HG2 GLU A 231      18.338  -0.402  13.751  1.00 77.85           H  
ATOM   3510  HG3 GLU A 231      17.084   0.669  14.341  1.00 77.85           H  
ATOM   3511  CD  GLU A 231      16.937  -1.342  15.098  1.00 77.85           C  
ATOM   3512  OE1 GLU A 231      17.055  -0.929  16.272  1.00 77.85           O  
ATOM   3513  OE2 GLU A 231      16.572  -2.494  14.774  1.00 77.85           O  
ATOM   3514  N   VAL A 232      15.973   1.335   9.453  1.00 73.30           N  
ATOM   3515  H   VAL A 232      15.761   2.224   9.884  1.00 73.30           H  
ATOM   3516  CA  VAL A 232      15.816   1.202   7.990  1.00 73.30           C  
ATOM   3517  HA  VAL A 232      15.059   0.438   7.811  1.00 73.30           H  
ATOM   3518  C   VAL A 232      17.125   0.740   7.329  1.00 73.30           C  
ATOM   3519  CB  VAL A 232      15.312   2.510   7.341  1.00 73.30           C  
ATOM   3520  HB  VAL A 232      16.046   3.301   7.498  1.00 73.30           H  
ATOM   3521  O   VAL A 232      18.057   1.518   7.138  1.00 73.30           O  
ATOM   3522  CG1 VAL A 232      15.089   2.335   5.831  1.00 73.30           C  
ATOM   3523 HG11 VAL A 232      14.374   1.534   5.644  1.00 73.30           H  
ATOM   3524 HG12 VAL A 232      14.697   3.264   5.416  1.00 73.30           H  
ATOM   3525 HG13 VAL A 232      16.030   2.114   5.326  1.00 73.30           H  
ATOM   3526  CG2 VAL A 232      13.975   2.969   7.944  1.00 73.30           C  
ATOM   3527 HG21 VAL A 232      13.219   2.193   7.821  1.00 73.30           H  
ATOM   3528 HG22 VAL A 232      13.636   3.879   7.449  1.00 73.30           H  
ATOM   3529 HG23 VAL A 232      14.092   3.186   9.006  1.00 73.30           H  
ATOM   3530  N   THR A 233      17.175  -0.534   6.934  1.00 77.15           N  
ATOM   3531  H   THR A 233      16.398  -1.124   7.196  1.00 77.15           H  
ATOM   3532  CA  THR A 233      18.340  -1.171   6.302  1.00 77.15           C  
ATOM   3533  HA  THR A 233      19.183  -0.479   6.305  1.00 77.15           H  
ATOM   3534  C   THR A 233      18.025  -1.555   4.859  1.00 77.15           C  
ATOM   3535  CB  THR A 233      18.770  -2.414   7.096  1.00 77.15           C  
ATOM   3536  HB  THR A 233      17.952  -3.134   7.125  1.00 77.15           H  
ATOM   3537  O   THR A 233      17.213  -2.449   4.619  1.00 77.15           O  
ATOM   3538  CG2 THR A 233      20.012  -3.088   6.497  1.00 77.15           C  
ATOM   3539 HG21 THR A 233      19.781  -3.504   5.516  1.00 77.15           H  
ATOM   3540 HG22 THR A 233      20.818  -2.360   6.404  1.00 77.15           H  
ATOM   3541 HG23 THR A 233      20.337  -3.893   7.156  1.00 77.15           H  
ATOM   3542  OG1 THR A 233      19.102  -2.060   8.414  1.00 77.15           O  
ATOM   3543  HG1 THR A 233      18.327  -1.691   8.844  1.00 77.15           H  
ATOM   3544  N   VAL A 234      18.697  -0.934   3.885  1.00 75.96           N  
ATOM   3545  H   VAL A 234      19.370  -0.226   4.140  1.00 75.96           H  
ATOM   3546  CA  VAL A 234      18.540  -1.267   2.455  1.00 75.96           C  
ATOM   3547  HA  VAL A 234      17.617  -1.834   2.333  1.00 75.96           H  
ATOM   3548  C   VAL A 234      19.697  -2.151   1.988  1.00 75.96           C  
ATOM   3549  CB  VAL A 234      18.397  -0.014   1.575  1.00 75.96           C  
ATOM   3550  HB  VAL A 234      19.364   0.488   1.542  1.00 75.96           H  
ATOM   3551  O   VAL A 234      20.865  -1.871   2.266  1.00 75.96           O  
ATOM   3552  CG1 VAL A 234      18.000  -0.367   0.135  1.00 75.96           C  
ATOM   3553 HG11 VAL A 234      17.907   0.544  -0.455  1.00 75.96           H  
ATOM   3554 HG12 VAL A 234      18.763  -0.991  -0.332  1.00 75.96           H  
ATOM   3555 HG13 VAL A 234      17.046  -0.894   0.124  1.00 75.96           H  
ATOM   3556  CG2 VAL A 234      17.344   0.960   2.126  1.00 75.96           C  
ATOM   3557 HG21 VAL A 234      16.396   0.440   2.272  1.00 75.96           H  
ATOM   3558 HG22 VAL A 234      17.674   1.374   3.079  1.00 75.96           H  
ATOM   3559 HG23 VAL A 234      17.190   1.787   1.434  1.00 75.96           H  
ATOM   3560  N   LYS A 235      19.374  -3.225   1.263  1.00 78.00           N  
ATOM   3561  H   LYS A 235      18.404  -3.353   1.010  1.00 78.00           H  
ATOM   3562  CA  LYS A 235      20.334  -4.209   0.749  1.00 78.00           C  
ATOM   3563  HA  LYS A 235      21.341  -3.934   1.062  1.00 78.00           H  
ATOM   3564  C   LYS A 235      20.325  -4.209  -0.778  1.00 78.00           C  
ATOM   3565  CB  LYS A 235      20.021  -5.609   1.310  1.00 78.00           C  
ATOM   3566  HB2 LYS A 235      19.020  -5.900   0.992  1.00 78.00           H  
ATOM   3567  HB3 LYS A 235      20.732  -6.321   0.889  1.00 78.00           H  
ATOM   3568  O   LYS A 235      19.258  -4.176  -1.384  1.00 78.00           O  
ATOM   3569  CG  LYS A 235      20.106  -5.672   2.845  1.00 78.00           C  
ATOM   3570  HG2 LYS A 235      19.427  -4.938   3.281  1.00 78.00           H  
ATOM   3571  HG3 LYS A 235      21.123  -5.438   3.159  1.00 78.00           H  
ATOM   3572  CD  LYS A 235      19.717  -7.062   3.368  1.00 78.00           C  
ATOM   3573  HD2 LYS A 235      18.715  -7.305   3.014  1.00 78.00           H  
ATOM   3574  HD3 LYS A 235      20.420  -7.800   2.982  1.00 78.00           H  
ATOM   3575  CE  LYS A 235      19.735  -7.076   4.902  1.00 78.00           C  
ATOM   3576  HE2 LYS A 235      19.075  -6.288   5.264  1.00 78.00           H  
ATOM   3577  HE3 LYS A 235      20.745  -6.842   5.239  1.00 78.00           H  
ATOM   3578  NZ  LYS A 235      19.304  -8.389   5.446  1.00 78.00           N  
ATOM   3579  HZ1 LYS A 235      18.362  -8.602   5.153  1.00 78.00           H  
ATOM   3580  HZ2 LYS A 235      19.324  -8.379   6.456  1.00 78.00           H  
ATOM   3581  HZ3 LYS A 235      19.912  -9.128   5.122  1.00 78.00           H  
ATOM   3582  N   GLU A 236      21.501  -4.285  -1.388  1.00 74.19           N  
ATOM   3583  H   GLU A 236      22.327  -4.363  -0.812  1.00 74.19           H  
ATOM   3584  CA  GLU A 236      21.657  -4.589  -2.809  1.00 74.19           C  
ATOM   3585  HA  GLU A 236      20.774  -4.244  -3.347  1.00 74.19           H  
ATOM   3586  C   GLU A 236      21.780  -6.108  -2.975  1.00 74.19           C  
ATOM   3587  CB  GLU A 236      22.881  -3.855  -3.384  1.00 74.19           C  
ATOM   3588  HB2 GLU A 236      23.791  -4.321  -3.005  1.00 74.19           H  
ATOM   3589  HB3 GLU A 236      22.861  -2.815  -3.061  1.00 74.19           H  
ATOM   3590  O   GLU A 236      22.604  -6.741  -2.309  1.00 74.19           O  
ATOM   3591  CG  GLU A 236      22.884  -3.869  -4.920  1.00 74.19           C  
ATOM   3592  HG2 GLU A 236      21.985  -3.365  -5.274  1.00 74.19           H  
ATOM   3593  HG3 GLU A 236      22.842  -4.904  -5.260  1.00 74.19           H  
ATOM   3594  CD  GLU A 236      24.120  -3.204  -5.550  1.00 74.19           C  
ATOM   3595  OE1 GLU A 236      24.182  -3.189  -6.799  1.00 74.19           O  
ATOM   3596  OE2 GLU A 236      25.102  -2.877  -4.835  1.00 74.19           O  
ATOM   3597  N   MET A 237      20.976  -6.684  -3.869  1.00 71.44           N  
ATOM   3598  H   MET A 237      20.323  -6.108  -4.380  1.00 71.44           H  
ATOM   3599  CA  MET A 237      21.095  -8.082  -4.280  1.00 71.44           C  
ATOM   3600  HA  MET A 237      21.580  -8.651  -3.487  1.00 71.44           H  
ATOM   3601  C   MET A 237      21.950  -8.167  -5.547  1.00 71.44           C  
ATOM   3602  CB  MET A 237      19.699  -8.682  -4.486  1.00 71.44           C  
ATOM   3603  HB2 MET A 237      19.209  -8.191  -5.327  1.00 71.44           H  
ATOM   3604  HB3 MET A 237      19.104  -8.504  -3.590  1.00 71.44           H  
ATOM   3605  O   MET A 237      21.601  -7.582  -6.576  1.00 71.44           O  
ATOM   3606  CG  MET A 237      19.742 -10.192  -4.735  1.00 71.44           C  
ATOM   3607  HG2 MET A 237      20.344 -10.416  -5.616  1.00 71.44           H  
ATOM   3608  HG3 MET A 237      20.200 -10.674  -3.872  1.00 71.44           H  
ATOM   3609  SD  MET A 237      18.090 -10.889  -4.957  1.00 71.44           S  
ATOM   3610  CE  MET A 237      17.864 -10.750  -6.745  1.00 71.44           C  
ATOM   3611  HE1 MET A 237      18.020  -9.719  -7.064  1.00 71.44           H  
ATOM   3612  HE2 MET A 237      16.854 -11.069  -7.002  1.00 71.44           H  
ATOM   3613  HE3 MET A 237      18.572 -11.410  -7.247  1.00 71.44           H  
ATOM   3614  N   LYS A 238      23.063  -8.902  -5.479  1.00 72.37           N  
ATOM   3615  H   LYS A 238      23.282  -9.333  -4.592  1.00 72.37           H  
ATOM   3616  CA  LYS A 238      23.929  -9.212  -6.623  1.00 72.37           C  
ATOM   3617  HA  LYS A 238      23.562  -8.687  -7.505  1.00 72.37           H  
ATOM   3618  C   LYS A 238      23.849 -10.697  -6.922  1.00 72.37           C  
ATOM   3619  CB  LYS A 238      25.374  -8.745  -6.377  1.00 72.37           C  
ATOM   3620  HB2 LYS A 238      25.739  -9.129  -5.424  1.00 72.37           H  
ATOM   3621  HB3 LYS A 238      26.019  -9.104  -7.179  1.00 72.37           H  
ATOM   3622  O   LYS A 238      24.248 -11.517  -6.097  1.00 72.37           O  
ATOM   3623  CG  LYS A 238      25.394  -7.219  -6.351  1.00 72.37           C  
ATOM   3624  HG2 LYS A 238      24.750  -6.892  -5.535  1.00 72.37           H  
ATOM   3625  HG3 LYS A 238      24.967  -6.856  -7.286  1.00 72.37           H  
ATOM   3626  CD  LYS A 238      26.776  -6.583  -6.160  1.00 72.37           C  
ATOM   3627  HD2 LYS A 238      27.431  -6.805  -7.003  1.00 72.37           H  
ATOM   3628  HD3 LYS A 238      27.213  -6.909  -5.216  1.00 72.37           H  
ATOM   3629  CE  LYS A 238      26.395  -5.108  -6.116  1.00 72.37           C  
ATOM   3630  HE2 LYS A 238      25.578  -5.034  -5.398  1.00 72.37           H  
ATOM   3631  HE3 LYS A 238      25.978  -4.803  -7.076  1.00 72.37           H  
ATOM   3632  NZ  LYS A 238      27.419  -4.141  -5.683  1.00 72.37           N  
ATOM   3633  HZ1 LYS A 238      26.888  -3.311  -5.463  1.00 72.37           H  
ATOM   3634  HZ2 LYS A 238      27.871  -4.441  -4.831  1.00 72.37           H  
ATOM   3635  HZ3 LYS A 238      28.076  -3.934  -6.422  1.00 72.37           H  
ATOM   3636  N   VAL A 239      23.321 -11.006  -8.102  1.00 66.67           N  
ATOM   3637  H   VAL A 239      23.022 -10.250  -8.701  1.00 66.67           H  
ATOM   3638  CA  VAL A 239      23.259 -12.356  -8.663  1.00 66.67           C  
ATOM   3639  HA  VAL A 239      23.228 -13.088  -7.855  1.00 66.67           H  
ATOM   3640  C   VAL A 239      24.522 -12.576  -9.485  1.00 66.67           C  
ATOM   3641  CB  VAL A 239      22.001 -12.548  -9.536  1.00 66.67           C  
ATOM   3642  HB  VAL A 239      22.070 -11.911 -10.417  1.00 66.67           H  
ATOM   3643  O   VAL A 239      24.717 -11.918 -10.506  1.00 66.67           O  
ATOM   3644  CG1 VAL A 239      21.879 -14.006  -9.993  1.00 66.67           C  
ATOM   3645 HG11 VAL A 239      22.739 -14.286 -10.601  1.00 66.67           H  
ATOM   3646 HG12 VAL A 239      20.979 -14.129 -10.596  1.00 66.67           H  
ATOM   3647 HG13 VAL A 239      21.815 -14.664  -9.127  1.00 66.67           H  
ATOM   3648  CG2 VAL A 239      20.719 -12.167  -8.787  1.00 66.67           C  
ATOM   3649 HG21 VAL A 239      20.711 -11.102  -8.554  1.00 66.67           H  
ATOM   3650 HG22 VAL A 239      20.642 -12.739  -7.862  1.00 66.67           H  
ATOM   3651 HG23 VAL A 239      19.849 -12.389  -9.406  1.00 66.67           H  
ATOM   3652  N   PHE A 240      25.377 -13.494  -9.050  1.00 46.59           N  
ATOM   3653  H   PHE A 240      25.177 -13.981  -8.188  1.00 46.59           H  
ATOM   3654  CA  PHE A 240      26.544 -13.920  -9.811  1.00 46.59           C  
ATOM   3655  HA  PHE A 240      26.799 -13.163 -10.552  1.00 46.59           H  
ATOM   3656  C   PHE A 240      26.214 -15.213 -10.560  1.00 46.59           C  
ATOM   3657  CB  PHE A 240      27.754 -14.055  -8.877  1.00 46.59           C  
ATOM   3658  HB2 PHE A 240      27.500 -14.735  -8.065  1.00 46.59           H  
ATOM   3659  HB3 PHE A 240      28.574 -14.507  -9.435  1.00 46.59           H  
ATOM   3660  O   PHE A 240      26.216 -16.305  -9.990  1.00 46.59           O  
ATOM   3661  CG  PHE A 240      28.243 -12.741  -8.293  1.00 46.59           C  
ATOM   3662  CD1 PHE A 240      29.026 -11.870  -9.075  1.00 46.59           C  
ATOM   3663  HD1 PHE A 240      29.266 -12.132 -10.094  1.00 46.59           H  
ATOM   3664  CD2 PHE A 240      27.935 -12.395  -6.963  1.00 46.59           C  
ATOM   3665  HD2 PHE A 240      27.333 -13.058  -6.360  1.00 46.59           H  
ATOM   3666  CE1 PHE A 240      29.508 -10.665  -8.529  1.00 46.59           C  
ATOM   3667  HE1 PHE A 240      30.116 -10.007  -9.133  1.00 46.59           H  
ATOM   3668  CE2 PHE A 240      28.427 -11.195  -6.416  1.00 46.59           C  
ATOM   3669  HE2 PHE A 240      28.214 -10.943  -5.387  1.00 46.59           H  
ATOM   3670  CZ  PHE A 240      29.212 -10.331  -7.197  1.00 46.59           C  
ATOM   3671  HZ  PHE A 240      29.597  -9.416  -6.770  1.00 46.59           H  
ATOM   3672  N   GLN A 241      25.938 -15.097 -11.861  1.00 43.91           N  
ATOM   3673  H   GLN A 241      25.917 -14.176 -12.274  1.00 43.91           H  
ATOM   3674  CA  GLN A 241      25.966 -16.248 -12.761  1.00 43.91           C  
ATOM   3675  HA  GLN A 241      25.546 -17.118 -12.255  1.00 43.91           H  
ATOM   3676  C   GLN A 241      27.422 -16.568 -13.111  1.00 43.91           C  
ATOM   3677  CB  GLN A 241      25.129 -15.986 -14.023  1.00 43.91           C  
ATOM   3678  HB2 GLN A 241      25.346 -14.990 -14.408  1.00 43.91           H  
ATOM   3679  HB3 GLN A 241      25.406 -16.716 -14.783  1.00 43.91           H  
ATOM   3680  O   GLN A 241      28.117 -15.758 -13.723  1.00 43.91           O  
ATOM   3681  CG  GLN A 241      23.624 -16.135 -13.750  1.00 43.91           C  
ATOM   3682  HG2 GLN A 241      23.438 -17.136 -13.361  1.00 43.91           H  
ATOM   3683  HG3 GLN A 241      23.309 -15.409 -13.000  1.00 43.91           H  
ATOM   3684  CD  GLN A 241      22.778 -15.936 -15.006  1.00 43.91           C  
ATOM   3685  NE2 GLN A 241      21.615 -16.543 -15.090  1.00 43.91           N  
ATOM   3686 HE21 GLN A 241      21.282 -17.152 -14.357  1.00 43.91           H  
ATOM   3687 HE22 GLN A 241      21.112 -16.398 -15.954  1.00 43.91           H  
ATOM   3688  OE1 GLN A 241      23.132 -15.226 -15.930  1.00 43.91           O  
ATOM   3689  N   THR A 242      27.876 -17.762 -12.737  1.00 41.96           N  
ATOM   3690  H   THR A 242      27.229 -18.389 -12.281  1.00 41.96           H  
ATOM   3691  CA  THR A 242      29.081 -18.362 -13.324  1.00 41.96           C  
ATOM   3692  HA  THR A 242      29.708 -17.574 -13.742  1.00 41.96           H  
ATOM   3693  C   THR A 242      28.651 -19.269 -14.472  1.00 41.96           C  
ATOM   3694  CB  THR A 242      29.938 -19.118 -12.296  1.00 41.96           C  
ATOM   3695  HB  THR A 242      30.832 -19.480 -12.804  1.00 41.96           H  
ATOM   3696  O   THR A 242      27.592 -19.886 -14.402  1.00 41.96           O  
ATOM   3697  CG2 THR A 242      30.380 -18.224 -11.137  1.00 41.96           C  
ATOM   3698 HG21 THR A 242      30.876 -17.334 -11.525  1.00 41.96           H  
ATOM   3699 HG22 THR A 242      29.519 -17.923 -10.540  1.00 41.96           H  
ATOM   3700 HG23 THR A 242      31.077 -18.773 -10.504  1.00 41.96           H  
ATOM   3701  OG1 THR A 242      29.256 -20.231 -11.765  1.00 41.96           O  
ATOM   3702  HG1 THR A 242      28.488 -19.923 -11.279  1.00 41.96           H  
ATOM   3703  N   LEU A 243      29.455 -19.369 -15.533  1.00 43.63           N  
ATOM   3704  H   LEU A 243      30.314 -18.837 -15.542  1.00 43.63           H  
ATOM   3705  CA  LEU A 243      29.093 -20.103 -16.760  1.00 43.63           C  
ATOM   3706  HA  LEU A 243      28.111 -19.758 -17.083  1.00 43.63           H  
ATOM   3707  C   LEU A 243      28.942 -21.631 -16.581  1.00 43.63           C  
ATOM   3708  CB  LEU A 243      30.128 -19.767 -17.857  1.00 43.63           C  
ATOM   3709  HB2 LEU A 243      30.041 -20.487 -18.670  1.00 43.63           H  
ATOM   3710  HB3 LEU A 243      31.127 -19.880 -17.435  1.00 43.63           H  
ATOM   3711  O   LEU A 243      28.664 -22.329 -17.552  1.00 43.63           O  
ATOM   3712  CG  LEU A 243      29.976 -18.357 -18.459  1.00 43.63           C  
ATOM   3713  HG  LEU A 243      29.864 -17.627 -17.658  1.00 43.63           H  
ATOM   3714  CD1 LEU A 243      31.225 -17.995 -19.264  1.00 43.63           C  
ATOM   3715 HD11 LEU A 243      31.366 -18.709 -20.075  1.00 43.63           H  
ATOM   3716 HD12 LEU A 243      32.100 -18.009 -18.615  1.00 43.63           H  
ATOM   3717 HD13 LEU A 243      31.115 -16.995 -19.682  1.00 43.63           H  
ATOM   3718  CD2 LEU A 243      28.769 -18.266 -19.397  1.00 43.63           C  
ATOM   3719 HD21 LEU A 243      28.708 -17.265 -19.825  1.00 43.63           H  
ATOM   3720 HD22 LEU A 243      28.861 -18.995 -20.202  1.00 43.63           H  
ATOM   3721 HD23 LEU A 243      27.847 -18.459 -18.848  1.00 43.63           H  
ATOM   3722  N   THR A 244      29.154 -22.163 -15.374  1.00 38.16           N  
ATOM   3723  H   THR A 244      29.388 -21.533 -14.620  1.00 38.16           H  
ATOM   3724  CA  THR A 244      29.266 -23.606 -15.103  1.00 38.16           C  
ATOM   3725  HA  THR A 244      28.785 -24.159 -15.910  1.00 38.16           H  
ATOM   3726  C   THR A 244      28.587 -24.079 -13.812  1.00 38.16           C  
ATOM   3727  CB  THR A 244      30.747 -24.021 -15.066  1.00 38.16           C  
ATOM   3728  HB  THR A 244      30.827 -25.057 -14.735  1.00 38.16           H  
ATOM   3729  O   THR A 244      28.628 -25.273 -13.525  1.00 38.16           O  
ATOM   3730  CG2 THR A 244      31.429 -23.908 -16.430  1.00 38.16           C  
ATOM   3731 HG21 THR A 244      31.504 -22.865 -16.735  1.00 38.16           H  
ATOM   3732 HG22 THR A 244      30.848 -24.454 -17.174  1.00 38.16           H  
ATOM   3733 HG23 THR A 244      32.428 -24.340 -16.379  1.00 38.16           H  
ATOM   3734  OG1 THR A 244      31.467 -23.191 -14.177  1.00 38.16           O  
ATOM   3735  HG1 THR A 244      32.329 -23.594 -14.053  1.00 38.16           H  
ATOM   3736  N   SER A 245      27.964 -23.203 -13.011  1.00 39.95           N  
ATOM   3737  H   SER A 245      27.869 -22.240 -13.301  1.00 39.95           H  
ATOM   3738  CA  SER A 245      27.291 -23.617 -11.765  1.00 39.95           C  
ATOM   3739  HA  SER A 245      26.816 -24.581 -11.944  1.00 39.95           H  
ATOM   3740  C   SER A 245      26.178 -22.658 -11.326  1.00 39.95           C  
ATOM   3741  CB  SER A 245      28.319 -23.822 -10.644  1.00 39.95           C  
ATOM   3742  HB2 SER A 245      29.088 -24.517 -10.980  1.00 39.95           H  
ATOM   3743  HB3 SER A 245      27.826 -24.259  -9.776  1.00 39.95           H  
ATOM   3744  O   SER A 245      26.062 -21.547 -11.845  1.00 39.95           O  
ATOM   3745  OG  SER A 245      28.920 -22.609 -10.251  1.00 39.95           O  
ATOM   3746  HG  SER A 245      29.158 -22.099 -11.029  1.00 39.95           H  
ATOM   3747  N   ALA A 246      25.338 -23.115 -10.388  1.00 45.41           N  
ATOM   3748  H   ALA A 246      25.533 -24.016  -9.975  1.00 45.41           H  
ATOM   3749  CA  ALA A 246      24.132 -22.422  -9.934  1.00 45.41           C  
ATOM   3750  HA  ALA A 246      23.413 -22.439 -10.753  1.00 45.41           H  
ATOM   3751  C   ALA A 246      24.381 -20.949  -9.558  1.00 45.41           C  
ATOM   3752  CB  ALA A 246      23.533 -23.202  -8.756  1.00 45.41           C  
ATOM   3753  HB1 ALA A 246      24.234 -23.209  -7.921  1.00 45.41           H  
ATOM   3754  HB2 ALA A 246      22.608 -22.725  -8.433  1.00 45.41           H  
ATOM   3755  HB3 ALA A 246      23.316 -24.226  -9.057  1.00 45.41           H  
ATOM   3756  O   ALA A 246      25.375 -20.613  -8.912  1.00 45.41           O  
ATOM   3757  N   ALA A 247      23.452 -20.075  -9.956  1.00 53.61           N  
ATOM   3758  H   ALA A 247      22.632 -20.418 -10.436  1.00 53.61           H  
ATOM   3759  CA  ALA A 247      23.547 -18.643  -9.702  1.00 53.61           C  
ATOM   3760  HA  ALA A 247      24.476 -18.276 -10.140  1.00 53.61           H  
ATOM   3761  C   ALA A 247      23.580 -18.362  -8.193  1.00 53.61           C  
ATOM   3762  CB  ALA A 247      22.370 -17.941 -10.391  1.00 53.61           C  
ATOM   3763  HB1 ALA A 247      21.430 -18.264  -9.944  1.00 53.61           H  
ATOM   3764  HB2 ALA A 247      22.469 -16.862 -10.265  1.00 53.61           H  
ATOM   3765  HB3 ALA A 247      22.366 -18.178 -11.455  1.00 53.61           H  
ATOM   3766  O   ALA A 247      22.655 -18.737  -7.471  1.00 53.61           O  
ATOM   3767  N   SER A 248      24.634 -17.695  -7.719  1.00 54.54           N  
ATOM   3768  H   SER A 248      25.350 -17.377  -8.356  1.00 54.54           H  
ATOM   3769  CA  SER A 248      24.751 -17.326  -6.310  1.00 54.54           C  
ATOM   3770  HA  SER A 248      24.131 -18.006  -5.726  1.00 54.54           H  
ATOM   3771  C   SER A 248      24.204 -15.921  -6.078  1.00 54.54           C  
ATOM   3772  CB  SER A 248      26.175 -17.527  -5.776  1.00 54.54           C  
ATOM   3773  HB2 SER A 248      26.214 -17.191  -4.740  1.00 54.54           H  
ATOM   3774  HB3 SER A 248      26.404 -18.593  -5.799  1.00 54.54           H  
ATOM   3775  O   SER A 248      24.678 -14.933  -6.644  1.00 54.54           O  
ATOM   3776  OG  SER A 248      27.154 -16.836  -6.526  1.00 54.54           O  
ATOM   3777  HG  SER A 248      27.781 -17.479  -6.865  1.00 54.54           H  
ATOM   3778  N   GLU A 249      23.176 -15.828  -5.237  1.00 66.99           N  
ATOM   3779  H   GLU A 249      22.778 -16.673  -4.855  1.00 66.99           H  
ATOM   3780  CA  GLU A 249      22.697 -14.551  -4.720  1.00 66.99           C  
ATOM   3781  HA  GLU A 249      22.774 -13.799  -5.505  1.00 66.99           H  
ATOM   3782  C   GLU A 249      23.563 -14.100  -3.543  1.00 66.99           C  
ATOM   3783  CB  GLU A 249      21.229 -14.612  -4.285  1.00 66.99           C  
ATOM   3784  HB2 GLU A 249      21.116 -15.333  -3.475  1.00 66.99           H  
ATOM   3785  HB3 GLU A 249      20.964 -13.623  -3.911  1.00 66.99           H  
ATOM   3786  O   GLU A 249      23.862 -14.864  -2.626  1.00 66.99           O  
ATOM   3787  CG  GLU A 249      20.271 -14.979  -5.427  1.00 66.99           C  
ATOM   3788  HG2 GLU A 249      20.426 -16.023  -5.699  1.00 66.99           H  
ATOM   3789  HG3 GLU A 249      20.515 -14.364  -6.294  1.00 66.99           H  
ATOM   3790  CD  GLU A 249      18.797 -14.754  -5.053  1.00 66.99           C  
ATOM   3791  OE1 GLU A 249      17.974 -14.756  -5.993  1.00 66.99           O  
ATOM   3792  OE2 GLU A 249      18.508 -14.550  -3.846  1.00 66.99           O  
ATOM   3793  N   SER A 250      23.931 -12.823  -3.543  1.00 70.75           N  
ATOM   3794  H   SER A 250      23.689 -12.258  -4.344  1.00 70.75           H  
ATOM   3795  CA  SER A 250      24.611 -12.168  -2.430  1.00 70.75           C  
ATOM   3796  HA  SER A 250      24.586 -12.826  -1.561  1.00 70.75           H  
ATOM   3797  C   SER A 250      23.874 -10.884  -2.062  1.00 70.75           C  
ATOM   3798  CB  SER A 250      26.083 -11.926  -2.769  1.00 70.75           C  
ATOM   3799  HB2 SER A 250      26.578 -11.444  -1.926  1.00 70.75           H  
ATOM   3800  HB3 SER A 250      26.566 -12.884  -2.958  1.00 70.75           H  
ATOM   3801  O   SER A 250      23.468 -10.114  -2.933  1.00 70.75           O  
ATOM   3802  OG  SER A 250      26.208 -11.106  -3.909  1.00 70.75           O  
ATOM   3803  HG  SER A 250      25.662 -11.479  -4.605  1.00 70.75           H  
ATOM   3804  N   TYR A 251      23.694 -10.655  -0.762  1.00 72.70           N  
ATOM   3805  H   TYR A 251      24.045 -11.335  -0.103  1.00 72.70           H  
ATOM   3806  CA  TYR A 251      22.954  -9.519  -0.221  1.00 72.70           C  
ATOM   3807  HA  TYR A 251      22.525  -8.924  -1.028  1.00 72.70           H  
ATOM   3808  C   TYR A 251      23.909  -8.629   0.576  1.00 72.70           C  
ATOM   3809  CB  TYR A 251      21.788 -10.033   0.634  1.00 72.70           C  
ATOM   3810  HB2 TYR A 251      22.170 -10.718   1.391  1.00 72.70           H  
ATOM   3811  HB3 TYR A 251      21.348  -9.185   1.158  1.00 72.70           H  
ATOM   3812  O   TYR A 251      24.289  -8.968   1.697  1.00 72.70           O  
ATOM   3813  CG  TYR A 251      20.691 -10.733  -0.152  1.00 72.70           C  
ATOM   3814  CD1 TYR A 251      19.546 -10.013  -0.551  1.00 72.70           C  
ATOM   3815  HD1 TYR A 251      19.463  -8.957  -0.342  1.00 72.70           H  
ATOM   3816  CD2 TYR A 251      20.809 -12.100  -0.486  1.00 72.70           C  
ATOM   3817  HD2 TYR A 251      21.691 -12.661  -0.214  1.00 72.70           H  
ATOM   3818  CE1 TYR A 251      18.505 -10.671  -1.238  1.00 72.70           C  
ATOM   3819  HE1 TYR A 251      17.617 -10.142  -1.548  1.00 72.70           H  
ATOM   3820  CE2 TYR A 251      19.785 -12.746  -1.207  1.00 72.70           C  
ATOM   3821  HE2 TYR A 251      19.864 -13.787  -1.484  1.00 72.70           H  
ATOM   3822  OH  TYR A 251      17.632 -12.643  -2.270  1.00 72.70           O  
ATOM   3823  HH  TYR A 251      17.930 -13.408  -2.767  1.00 72.70           H  
ATOM   3824  CZ  TYR A 251      18.626 -12.036  -1.577  1.00 72.70           C  
ATOM   3825  N   ALA A 252      24.296  -7.488   0.009  1.00 71.39           N  
ATOM   3826  H   ALA A 252      23.908  -7.244  -0.892  1.00 71.39           H  
ATOM   3827  CA  ALA A 252      25.189  -6.528   0.657  1.00 71.39           C  
ATOM   3828  HA  ALA A 252      25.694  -7.023   1.486  1.00 71.39           H  
ATOM   3829  C   ALA A 252      24.393  -5.325   1.196  1.00 71.39           C  
ATOM   3830  CB  ALA A 252      26.271  -6.105  -0.342  1.00 71.39           C  
ATOM   3831  HB1 ALA A 252      26.957  -5.405   0.134  1.00 71.39           H  
ATOM   3832  HB2 ALA A 252      25.811  -5.623  -1.204  1.00 71.39           H  
ATOM   3833  HB3 ALA A 252      26.829  -6.981  -0.675  1.00 71.39           H  
ATOM   3834  O   ALA A 252      23.568  -4.778   0.461  1.00 71.39           O  
ATOM   3835  N   PRO A 253      24.612  -4.861   2.441  1.00 69.24           N  
ATOM   3836  CA  PRO A 253      24.019  -3.611   2.906  1.00 69.24           C  
ATOM   3837  HA  PRO A 253      22.939  -3.625   2.763  1.00 69.24           H  
ATOM   3838  C   PRO A 253      24.616  -2.430   2.129  1.00 69.24           C  
ATOM   3839  CB  PRO A 253      24.326  -3.541   4.404  1.00 69.24           C  
ATOM   3840  HB2 PRO A 253      24.437  -2.514   4.754  1.00 69.24           H  
ATOM   3841  HB3 PRO A 253      23.536  -4.046   4.959  1.00 69.24           H  
ATOM   3842  O   PRO A 253      25.837  -2.276   2.045  1.00 69.24           O  
ATOM   3843  CG  PRO A 253      25.628  -4.333   4.533  1.00 69.24           C  
ATOM   3844  HG2 PRO A 253      25.738  -4.769   5.526  1.00 69.24           H  
ATOM   3845  HG3 PRO A 253      26.476  -3.686   4.308  1.00 69.24           H  
ATOM   3846  CD  PRO A 253      25.504  -5.410   3.453  1.00 69.24           C  
ATOM   3847  HD2 PRO A 253      26.488  -5.632   3.039  1.00 69.24           H  
ATOM   3848  HD3 PRO A 253      25.061  -6.311   3.876  1.00 69.24           H  
ATOM   3849  N   ILE A 254      23.757  -1.577   1.574  1.00 71.84           N  
ATOM   3850  H   ILE A 254      22.769  -1.709   1.740  1.00 71.84           H  
ATOM   3851  CA  ILE A 254      24.189  -0.326   0.946  1.00 71.84           C  
ATOM   3852  HA  ILE A 254      25.093  -0.519   0.369  1.00 71.84           H  
ATOM   3853  C   ILE A 254      24.518   0.657   2.076  1.00 71.84           C  
ATOM   3854  CB  ILE A 254      23.108   0.222  -0.016  1.00 71.84           C  
ATOM   3855  HB  ILE A 254      22.239   0.500   0.580  1.00 71.84           H  
ATOM   3856  O   ILE A 254      23.725   0.807   3.001  1.00 71.84           O  
ATOM   3857  CG1 ILE A 254      22.664  -0.846  -1.042  1.00 71.84           C  
ATOM   3858 HG12 ILE A 254      23.531  -1.171  -1.616  1.00 71.84           H  
ATOM   3859 HG13 ILE A 254      22.266  -1.708  -0.507  1.00 71.84           H  
ATOM   3860  CG2 ILE A 254      23.631   1.475  -0.747  1.00 71.84           C  
ATOM   3861 HG21 ILE A 254      23.935   2.239  -0.032  1.00 71.84           H  
ATOM   3862 HG22 ILE A 254      24.474   1.214  -1.388  1.00 71.84           H  
ATOM   3863 HG23 ILE A 254      22.844   1.914  -1.360  1.00 71.84           H  
ATOM   3864  CD1 ILE A 254      21.566  -0.382  -2.011  1.00 71.84           C  
ATOM   3865 HD11 ILE A 254      20.750   0.079  -1.455  1.00 71.84           H  
ATOM   3866 HD12 ILE A 254      21.969   0.330  -2.732  1.00 71.84           H  
ATOM   3867 HD13 ILE A 254      21.175  -1.240  -2.557  1.00 71.84           H  
ATOM   3868  N   LYS A 255      25.668   1.345   2.014  1.00 59.56           N  
ATOM   3869  H   LYS A 255      26.310   1.131   1.265  1.00 59.56           H  
ATOM   3870  CA  LYS A 255      26.048   2.348   3.034  1.00 59.56           C  
ATOM   3871  HA  LYS A 255      25.701   1.999   4.007  1.00 59.56           H  
ATOM   3872  C   LYS A 255      25.364   3.709   2.859  1.00 59.56           C  
ATOM   3873  CB  LYS A 255      27.573   2.518   3.111  1.00 59.56           C  
ATOM   3874  HB2 LYS A 255      27.973   2.742   2.121  1.00 59.56           H  
ATOM   3875  HB3 LYS A 255      27.783   3.368   3.760  1.00 59.56           H  
ATOM   3876  O   LYS A 255      25.171   4.407   3.844  1.00 59.56           O  
ATOM   3877  CG  LYS A 255      28.272   1.280   3.695  1.00 59.56           C  
ATOM   3878  HG2 LYS A 255      28.214   0.457   2.982  1.00 59.56           H  
ATOM   3879  HG3 LYS A 255      27.766   0.985   4.614  1.00 59.56           H  
ATOM   3880  CD  LYS A 255      29.742   1.586   4.015  1.00 59.56           C  
ATOM   3881  HD2 LYS A 255      29.781   2.429   4.705  1.00 59.56           H  
ATOM   3882  HD3 LYS A 255      30.263   1.854   3.096  1.00 59.56           H  
ATOM   3883  CE  LYS A 255      30.414   0.369   4.662  1.00 59.56           C  
ATOM   3884  HE2 LYS A 255      29.818   0.063   5.522  1.00 59.56           H  
ATOM   3885  HE3 LYS A 255      30.409  -0.453   3.946  1.00 59.56           H  
ATOM   3886  NZ  LYS A 255      31.803   0.673   5.091  1.00 59.56           N  
ATOM   3887  HZ1 LYS A 255      32.231  -0.138   5.515  1.00 59.56           H  
ATOM   3888  HZ2 LYS A 255      31.806   1.419   5.772  1.00 59.56           H  
ATOM   3889  HZ3 LYS A 255      32.369   0.958   4.304  1.00 59.56           H  
ATOM   3890  N   TRP A 256      24.986   4.065   1.628  1.00 56.71           N  
ATOM   3891  H   TRP A 256      25.198   3.429   0.873  1.00 56.71           H  
ATOM   3892  CA  TRP A 256      24.351   5.347   1.285  1.00 56.71           C  
ATOM   3893  HA  TRP A 256      24.095   5.868   2.207  1.00 56.71           H  
ATOM   3894  C   TRP A 256      23.019   5.212   0.505  1.00 56.71           C  
ATOM   3895  CB  TRP A 256      25.391   6.210   0.554  1.00 56.71           C  
ATOM   3896  HB2 TRP A 256      25.624   5.752  -0.407  1.00 56.71           H  
ATOM   3897  HB3 TRP A 256      24.956   7.190   0.356  1.00 56.71           H  
ATOM   3898  O   TRP A 256      22.863   5.830  -0.549  1.00 56.71           O  
ATOM   3899  CG  TRP A 256      26.666   6.425   1.313  1.00 56.71           C  
ATOM   3900  CD1 TRP A 256      27.885   5.948   0.973  1.00 56.71           C  
ATOM   3901  HD1 TRP A 256      28.092   5.370   0.085  1.00 56.71           H  
ATOM   3902  CD2 TRP A 256      26.864   7.196   2.539  1.00 56.71           C  
ATOM   3903  CE2 TRP A 256      28.247   7.138   2.888  1.00 56.71           C  
ATOM   3904  CE3 TRP A 256      26.021   7.959   3.375  1.00 56.71           C  
ATOM   3905  HE3 TRP A 256      24.969   8.032   3.142  1.00 56.71           H  
ATOM   3906  NE1 TRP A 256      28.821   6.365   1.901  1.00 56.71           N  
ATOM   3907  HE1 TRP A 256      29.815   6.223   1.794  1.00 56.71           H  
ATOM   3908  CH2 TRP A 256      27.902   8.560   4.816  1.00 56.71           C  
ATOM   3909  HH2 TRP A 256      28.285   9.090   5.676  1.00 56.71           H  
ATOM   3910  CZ2 TRP A 256      28.769   7.807   4.005  1.00 56.71           C  
ATOM   3911  HZ2 TRP A 256      29.824   7.761   4.230  1.00 56.71           H  
ATOM   3912  CZ3 TRP A 256      26.533   8.634   4.501  1.00 56.71           C  
ATOM   3913  HZ3 TRP A 256      25.872   9.216   5.125  1.00 56.71           H  
ATOM   3914  N   PRO A 257      22.050   4.386   0.949  1.00 64.95           N  
ATOM   3915  CA  PRO A 257      20.771   4.237   0.267  1.00 64.95           C  
ATOM   3916  HA  PRO A 257      20.910   4.210  -0.814  1.00 64.95           H  
ATOM   3917  C   PRO A 257      19.812   5.377   0.634  1.00 64.95           C  
ATOM   3918  CB  PRO A 257      20.232   2.892   0.742  1.00 64.95           C  
ATOM   3919  HB2 PRO A 257      19.144   2.853   0.689  1.00 64.95           H  
ATOM   3920  HB3 PRO A 257      20.668   2.096   0.138  1.00 64.95           H  
ATOM   3921  O   PRO A 257      19.533   5.614   1.807  1.00 64.95           O  
ATOM   3922  CG  PRO A 257      20.742   2.799   2.185  1.00 64.95           C  
ATOM   3923  HG2 PRO A 257      20.898   1.768   2.502  1.00 64.95           H  
ATOM   3924  HG3 PRO A 257      20.049   3.298   2.863  1.00 64.95           H  
ATOM   3925  CD  PRO A 257      22.066   3.557   2.146  1.00 64.95           C  
ATOM   3926  HD2 PRO A 257      22.190   4.158   3.047  1.00 64.95           H  
ATOM   3927  HD3 PRO A 257      22.868   2.823   2.063  1.00 64.95           H  
ATOM   3928  N   ILE A 258      19.231   6.042  -0.365  1.00 69.56           N  
ATOM   3929  H   ILE A 258      19.500   5.831  -1.316  1.00 69.56           H  
ATOM   3930  CA  ILE A 258      18.185   7.046  -0.130  1.00 69.56           C  
ATOM   3931  HA  ILE A 258      18.351   7.497   0.848  1.00 69.56           H  
ATOM   3932  C   ILE A 258      16.823   6.346  -0.076  1.00 69.56           C  
ATOM   3933  CB  ILE A 258      18.242   8.207  -1.152  1.00 69.56           C  
ATOM   3934  HB  ILE A 258      17.990   7.821  -2.140  1.00 69.56           H  
ATOM   3935  O   ILE A 258      16.111   6.260  -1.077  1.00 69.56           O  
ATOM   3936  CG1 ILE A 258      19.660   8.824  -1.215  1.00 69.56           C  
ATOM   3937 HG12 ILE A 258      20.378   8.052  -1.490  1.00 69.56           H  
ATOM   3938 HG13 ILE A 258      19.935   9.202  -0.230  1.00 69.56           H  
ATOM   3939  CG2 ILE A 258      17.210   9.286  -0.757  1.00 69.56           C  
ATOM   3940 HG21 ILE A 258      17.170  10.071  -1.512  1.00 69.56           H  
ATOM   3941 HG22 ILE A 258      17.486   9.727   0.201  1.00 69.56           H  
ATOM   3942 HG23 ILE A 258      16.215   8.852  -0.661  1.00 69.56           H  
ATOM   3943  CD1 ILE A 258      19.812   9.956  -2.239  1.00 69.56           C  
ATOM   3944 HD11 ILE A 258      20.864  10.228  -2.316  1.00 69.56           H  
ATOM   3945 HD12 ILE A 258      19.461   9.625  -3.216  1.00 69.56           H  
ATOM   3946 HD13 ILE A 258      19.254  10.839  -1.923  1.00 69.56           H  
ATOM   3947  N   TRP A 259      16.449   5.854   1.105  1.00 71.39           N  
ATOM   3948  H   TRP A 259      17.095   5.929   1.877  1.00 71.39           H  
ATOM   3949  CA  TRP A 259      15.051   5.529   1.391  1.00 71.39           C  
ATOM   3950  HA  TRP A 259      14.644   4.962   0.554  1.00 71.39           H  
ATOM   3951  C   TRP A 259      14.239   6.829   1.519  1.00 71.39           C  
ATOM   3952  CB  TRP A 259      14.963   4.647   2.638  1.00 71.39           C  
ATOM   3953  HB2 TRP A 259      15.512   3.723   2.455  1.00 71.39           H  
ATOM   3954  HB3 TRP A 259      15.453   5.160   3.465  1.00 71.39           H  
ATOM   3955  O   TRP A 259      14.727   7.823   2.057  1.00 71.39           O  
ATOM   3956  CG  TRP A 259      13.572   4.297   3.065  1.00 71.39           C  
ATOM   3957  CD1 TRP A 259      12.816   3.285   2.583  1.00 71.39           C  
ATOM   3958  HD1 TRP A 259      13.126   2.589   1.817  1.00 71.39           H  
ATOM   3959  CD2 TRP A 259      12.760   4.955   4.083  1.00 71.39           C  
ATOM   3960  CE2 TRP A 259      11.517   4.262   4.187  1.00 71.39           C  
ATOM   3961  CE3 TRP A 259      12.960   6.064   4.931  1.00 71.39           C  
ATOM   3962  HE3 TRP A 259      13.886   6.617   4.872  1.00 71.39           H  
ATOM   3963  NE1 TRP A 259      11.598   3.266   3.238  1.00 71.39           N  
ATOM   3964  HE1 TRP A 259      10.868   2.594   3.050  1.00 71.39           H  
ATOM   3965  CH2 TRP A 259      10.764   5.742   5.936  1.00 71.39           C  
ATOM   3966  HH2 TRP A 259      10.003   6.080   6.623  1.00 71.39           H  
ATOM   3967  CZ2 TRP A 259      10.527   4.637   5.102  1.00 71.39           C  
ATOM   3968  HZ2 TRP A 259       9.596   4.093   5.164  1.00 71.39           H  
ATOM   3969  CZ3 TRP A 259      11.970   6.455   5.848  1.00 71.39           C  
ATOM   3970  HZ3 TRP A 259      12.127   7.314   6.484  1.00 71.39           H  
ATOM   3971  N   ARG A 260      13.009   6.842   0.992  1.00 75.74           N  
ATOM   3972  H   ARG A 260      12.633   5.976   0.634  1.00 75.74           H  
ATOM   3973  CA  ARG A 260      12.121   8.014   0.999  1.00 75.74           C  
ATOM   3974  HA  ARG A 260      12.544   8.778   1.652  1.00 75.74           H  
ATOM   3975  C   ARG A 260      10.760   7.636   1.568  1.00 75.74           C  
ATOM   3976  CB  ARG A 260      11.964   8.608  -0.415  1.00 75.74           C  
ATOM   3977  HB2 ARG A 260      11.540   7.850  -1.075  1.00 75.74           H  
ATOM   3978  HB3 ARG A 260      11.261   9.438  -0.356  1.00 75.74           H  
ATOM   3979  O   ARG A 260      10.187   6.623   1.180  1.00 75.74           O  
ATOM   3980  CG  ARG A 260      13.276   9.125  -1.024  1.00 75.74           C  
ATOM   3981  HG2 ARG A 260      13.955   8.287  -1.180  1.00 75.74           H  
ATOM   3982  HG3 ARG A 260      13.737   9.834  -0.336  1.00 75.74           H  
ATOM   3983  CD  ARG A 260      13.018   9.817  -2.372  1.00 75.74           C  
ATOM   3984  HD2 ARG A 260      12.321  10.640  -2.213  1.00 75.74           H  
ATOM   3985  HD3 ARG A 260      12.566   9.097  -3.053  1.00 75.74           H  
ATOM   3986  NE  ARG A 260      14.267  10.337  -2.965  1.00 75.74           N  
ATOM   3987  HE  ARG A 260      15.123  10.094  -2.488  1.00 75.74           H  
ATOM   3988  NH1 ARG A 260      13.341  11.404  -4.781  1.00 75.74           N  
ATOM   3989 HH11 ARG A 260      13.446  11.964  -5.615  1.00 75.74           H  
ATOM   3990 HH12 ARG A 260      12.429  11.072  -4.500  1.00 75.74           H  
ATOM   3991  NH2 ARG A 260      15.547  11.476  -4.471  1.00 75.74           N  
ATOM   3992 HH21 ARG A 260      16.378  11.242  -3.948  1.00 75.74           H  
ATOM   3993 HH22 ARG A 260      15.629  12.029  -5.313  1.00 75.74           H  
ATOM   3994  CZ  ARG A 260      14.378  11.067  -4.065  1.00 75.74           C  
ATOM   3995  N   SER A 261      10.212   8.511   2.402  1.00 79.51           N  
ATOM   3996  H   SER A 261      10.762   9.304   2.701  1.00 79.51           H  
ATOM   3997  CA  SER A 261       8.835   8.446   2.891  1.00 79.51           C  
ATOM   3998  HA  SER A 261       8.235   7.829   2.222  1.00 79.51           H  
ATOM   3999  C   SER A 261       8.228   9.837   2.950  1.00 79.51           C  
ATOM   4000  CB  SER A 261       8.774   7.838   4.293  1.00 79.51           C  
ATOM   4001  HB2 SER A 261       9.186   6.829   4.256  1.00 79.51           H  
ATOM   4002  HB3 SER A 261       7.734   7.771   4.612  1.00 79.51           H  
ATOM   4003  O   SER A 261       8.926  10.802   3.260  1.00 79.51           O  
ATOM   4004  OG  SER A 261       9.495   8.632   5.221  1.00 79.51           O  
ATOM   4005  HG  SER A 261       9.423   9.558   4.977  1.00 79.51           H  
ATOM   4006  N   PHE A 262       6.922   9.923   2.744  1.00 78.63           N  
ATOM   4007  H   PHE A 262       6.398   9.088   2.527  1.00 78.63           H  
ATOM   4008  CA  PHE A 262       6.125  11.112   3.019  1.00 78.63           C  
ATOM   4009  HA  PHE A 262       6.606  11.690   3.807  1.00 78.63           H  
ATOM   4010  C   PHE A 262       4.747  10.680   3.533  1.00 78.63           C  
ATOM   4011  CB  PHE A 262       6.042  11.993   1.762  1.00 78.63           C  
ATOM   4012  HB2 PHE A 262       7.052  12.216   1.419  1.00 78.63           H  
ATOM   4013  HB3 PHE A 262       5.588  12.944   2.040  1.00 78.63           H  
ATOM   4014  O   PHE A 262       4.378   9.510   3.425  1.00 78.63           O  
ATOM   4015  CG  PHE A 262       5.257  11.400   0.606  1.00 78.63           C  
ATOM   4016  CD1 PHE A 262       5.850  10.443  -0.242  1.00 78.63           C  
ATOM   4017  HD1 PHE A 262       6.867  10.122  -0.075  1.00 78.63           H  
ATOM   4018  CD2 PHE A 262       3.936  11.823   0.366  1.00 78.63           C  
ATOM   4019  HD2 PHE A 262       3.475  12.562   1.004  1.00 78.63           H  
ATOM   4020  CE1 PHE A 262       5.121   9.906  -1.317  1.00 78.63           C  
ATOM   4021  HE1 PHE A 262       5.576   9.173  -1.967  1.00 78.63           H  
ATOM   4022  CE2 PHE A 262       3.214  11.296  -0.718  1.00 78.63           C  
ATOM   4023  HE2 PHE A 262       2.207  11.638  -0.905  1.00 78.63           H  
ATOM   4024  CZ  PHE A 262       3.805  10.333  -1.556  1.00 78.63           C  
ATOM   4025  HZ  PHE A 262       3.253   9.923  -2.389  1.00 78.63           H  
ATOM   4026  N   VAL A 263       3.995  11.620   4.102  1.00 72.19           N  
ATOM   4027  H   VAL A 263       4.340  12.568   4.135  1.00 72.19           H  
ATOM   4028  CA  VAL A 263       2.618  11.399   4.556  1.00 72.19           C  
ATOM   4029  HA  VAL A 263       2.322  10.369   4.353  1.00 72.19           H  
ATOM   4030  C   VAL A 263       1.706  12.317   3.755  1.00 72.19           C  
ATOM   4031  CB  VAL A 263       2.483  11.630   6.073  1.00 72.19           C  
ATOM   4032  HB  VAL A 263       2.820  12.641   6.304  1.00 72.19           H  
ATOM   4033  O   VAL A 263       1.928  13.526   3.695  1.00 72.19           O  
ATOM   4034  CG1 VAL A 263       1.035  11.468   6.553  1.00 72.19           C  
ATOM   4035 HG11 VAL A 263       0.990  11.590   7.635  1.00 72.19           H  
ATOM   4036 HG12 VAL A 263       0.657  10.480   6.288  1.00 72.19           H  
ATOM   4037 HG13 VAL A 263       0.402  12.234   6.106  1.00 72.19           H  
ATOM   4038  CG2 VAL A 263       3.353  10.646   6.867  1.00 72.19           C  
ATOM   4039 HG21 VAL A 263       3.066   9.620   6.636  1.00 72.19           H  
ATOM   4040 HG22 VAL A 263       4.405  10.788   6.619  1.00 72.19           H  
ATOM   4041 HG23 VAL A 263       3.231  10.825   7.935  1.00 72.19           H  
ATOM   4042  N   ASP A 264       0.672  11.752   3.137  1.00 78.96           N  
ATOM   4043  H   ASP A 264       0.548  10.752   3.204  1.00 78.96           H  
ATOM   4044  CA  ASP A 264      -0.334  12.513   2.396  1.00 78.96           C  
ATOM   4045  HA  ASP A 264       0.161  13.348   1.901  1.00 78.96           H  
ATOM   4046  C   ASP A 264      -1.381  13.120   3.347  1.00 78.96           C  
ATOM   4047  CB  ASP A 264      -0.937  11.640   1.290  1.00 78.96           C  
ATOM   4048  HB2 ASP A 264      -0.131  11.281   0.649  1.00 78.96           H  
ATOM   4049  HB3 ASP A 264      -1.429  10.776   1.737  1.00 78.96           H  
ATOM   4050  O   ASP A 264      -2.546  12.724   3.367  1.00 78.96           O  
ATOM   4051  CG  ASP A 264      -1.940  12.410   0.428  1.00 78.96           C  
ATOM   4052  OD1 ASP A 264      -1.907  13.665   0.402  1.00 78.96           O  
ATOM   4053  OD2 ASP A 264      -2.749  11.746  -0.255  1.00 78.96           O  
ATOM   4054  N   TYR A 265      -0.951  14.090   4.160  1.00 66.16           N  
ATOM   4055  H   TYR A 265       0.036  14.305   4.144  1.00 66.16           H  
ATOM   4056  CA  TYR A 265      -1.796  14.780   5.147  1.00 66.16           C  
ATOM   4057  HA  TYR A 265      -2.117  14.063   5.903  1.00 66.16           H  
ATOM   4058  C   TYR A 265      -3.065  15.408   4.546  1.00 66.16           C  
ATOM   4059  CB  TYR A 265      -0.976  15.889   5.821  1.00 66.16           C  
ATOM   4060  HB2 TYR A 265      -0.598  16.568   5.057  1.00 66.16           H  
ATOM   4061  HB3 TYR A 265      -1.642  16.469   6.460  1.00 66.16           H  
ATOM   4062  O   TYR A 265      -4.062  15.575   5.243  1.00 66.16           O  
ATOM   4063  CG  TYR A 265       0.173  15.405   6.683  1.00 66.16           C  
ATOM   4064  CD1 TYR A 265      -0.097  14.829   7.940  1.00 66.16           C  
ATOM   4065  HD1 TYR A 265      -1.120  14.718   8.269  1.00 66.16           H  
ATOM   4066  CD2 TYR A 265       1.506  15.565   6.255  1.00 66.16           C  
ATOM   4067  HD2 TYR A 265       1.720  16.004   5.292  1.00 66.16           H  
ATOM   4068  CE1 TYR A 265       0.960  14.411   8.771  1.00 66.16           C  
ATOM   4069  HE1 TYR A 265       0.748  13.969   9.734  1.00 66.16           H  
ATOM   4070  CE2 TYR A 265       2.566  15.160   7.089  1.00 66.16           C  
ATOM   4071  HE2 TYR A 265       3.591  15.282   6.773  1.00 66.16           H  
ATOM   4072  OH  TYR A 265       3.323  14.164   9.130  1.00 66.16           O  
ATOM   4073  HH  TYR A 265       3.018  13.808   9.968  1.00 66.16           H  
ATOM   4074  CZ  TYR A 265       2.295  14.576   8.344  1.00 66.16           C  
ATOM   4075  N   ASN A 266      -3.033  15.747   3.254  1.00 65.37           N  
ATOM   4076  H   ASN A 266      -2.207  15.498   2.729  1.00 65.37           H  
ATOM   4077  CA  ASN A 266      -4.128  16.409   2.550  1.00 65.37           C  
ATOM   4078  HA  ASN A 266      -4.756  16.924   3.277  1.00 65.37           H  
ATOM   4079  C   ASN A 266      -5.050  15.423   1.806  1.00 65.37           C  
ATOM   4080  CB  ASN A 266      -3.511  17.465   1.616  1.00 65.37           C  
ATOM   4081  HB2 ASN A 266      -4.297  17.910   1.004  1.00 65.37           H  
ATOM   4082  HB3 ASN A 266      -2.795  16.980   0.953  1.00 65.37           H  
ATOM   4083  O   ASN A 266      -6.070  15.843   1.251  1.00 65.37           O  
ATOM   4084  CG  ASN A 266      -2.827  18.595   2.370  1.00 65.37           C  
ATOM   4085  ND2 ASN A 266      -1.809  19.197   1.801  1.00 65.37           N  
ATOM   4086 HD21 ASN A 266      -1.457  18.891   0.905  1.00 65.37           H  
ATOM   4087 HD22 ASN A 266      -1.390  19.942   2.339  1.00 65.37           H  
ATOM   4088  OD1 ASN A 266      -3.197  18.970   3.466  1.00 65.37           O  
ATOM   4089  N   GLY A 267      -4.712  14.129   1.760  1.00 63.98           N  
ATOM   4090  H   GLY A 267      -3.877  13.828   2.242  1.00 63.98           H  
ATOM   4091  CA  GLY A 267      -5.414  13.128   0.953  1.00 63.98           C  
ATOM   4092  HA2 GLY A 267      -6.449  13.048   1.285  1.00 63.98           H  
ATOM   4093  HA3 GLY A 267      -4.927  12.163   1.096  1.00 63.98           H  
ATOM   4094  C   GLY A 267      -5.393  13.452  -0.545  1.00 63.98           C  
ATOM   4095  O   GLY A 267      -6.398  13.259  -1.225  1.00 63.98           O  
ATOM   4096  N   ASN A 268      -4.305  14.042  -1.043  1.00 60.22           N  
ATOM   4097  H   ASN A 268      -3.485  14.044  -0.453  1.00 60.22           H  
ATOM   4098  CA  ASN A 268      -4.156  14.487  -2.424  1.00 60.22           C  
ATOM   4099  HA  ASN A 268      -5.105  14.898  -2.766  1.00 60.22           H  
ATOM   4100  C   ASN A 268      -3.824  13.343  -3.392  1.00 60.22           C  
ATOM   4101  CB  ASN A 268      -3.104  15.608  -2.478  1.00 60.22           C  
ATOM   4102  HB2 ASN A 268      -2.806  15.760  -3.515  1.00 60.22           H  
ATOM   4103  HB3 ASN A 268      -2.222  15.308  -1.912  1.00 60.22           H  
ATOM   4104  O   ASN A 268      -4.279  13.397  -4.531  1.00 60.22           O  
ATOM   4105  CG  ASN A 268      -3.611  16.942  -1.955  1.00 60.22           C  
ATOM   4106  ND2 ASN A 268      -2.738  17.918  -1.850  1.00 60.22           N  
ATOM   4107 HD21 ASN A 268      -3.111  18.822  -1.596  1.00 60.22           H  
ATOM   4108 HD22 ASN A 268      -1.786  17.774  -2.155  1.00 60.22           H  
ATOM   4109  OD1 ASN A 268      -4.780  17.154  -1.668  1.00 60.22           O  
ATOM   4110  N   LEU A 269      -3.112  12.292  -2.966  1.00 58.39           N  
ATOM   4111  H   LEU A 269      -2.855  12.253  -1.990  1.00 58.39           H  
ATOM   4112  CA  LEU A 269      -2.777  11.140  -3.818  1.00 58.39           C  
ATOM   4113  HA  LEU A 269      -2.212  11.482  -4.685  1.00 58.39           H  
ATOM   4114  C   LEU A 269      -4.044  10.457  -4.347  1.00 58.39           C  
ATOM   4115  CB  LEU A 269      -1.943  10.113  -3.028  1.00 58.39           C  
ATOM   4116  HB2 LEU A 269      -1.824   9.227  -3.652  1.00 58.39           H  
ATOM   4117  HB3 LEU A 269      -2.513   9.816  -2.148  1.00 58.39           H  
ATOM   4118  O   LEU A 269      -4.164  10.207  -5.543  1.00 58.39           O  
ATOM   4119  CG  LEU A 269      -0.546  10.561  -2.568  1.00 58.39           C  
ATOM   4120  HG  LEU A 269      -0.625  11.440  -1.929  1.00 58.39           H  
ATOM   4121  CD1 LEU A 269       0.071   9.415  -1.764  1.00 58.39           C  
ATOM   4122 HD11 LEU A 269       0.182   8.529  -2.389  1.00 58.39           H  
ATOM   4123 HD12 LEU A 269       1.048   9.706  -1.377  1.00 58.39           H  
ATOM   4124 HD13 LEU A 269      -0.573   9.179  -0.916  1.00 58.39           H  
ATOM   4125  CD2 LEU A 269       0.380  10.892  -3.741  1.00 58.39           C  
ATOM   4126 HD21 LEU A 269      -0.009  11.751  -4.289  1.00 58.39           H  
ATOM   4127 HD22 LEU A 269       0.457  10.037  -4.412  1.00 58.39           H  
ATOM   4128 HD23 LEU A 269       1.370  11.150  -3.365  1.00 58.39           H  
ATOM   4129  N   GLY A 270      -5.024  10.227  -3.467  1.00 50.94           N  
ATOM   4130  H   GLY A 270      -4.853  10.471  -2.502  1.00 50.94           H  
ATOM   4131  CA  GLY A 270      -6.324   9.651  -3.833  1.00 50.94           C  
ATOM   4132  HA2 GLY A 270      -6.856   9.373  -2.923  1.00 50.94           H  
ATOM   4133  HA3 GLY A 270      -6.162   8.751  -4.427  1.00 50.94           H  
ATOM   4134  C   GLY A 270      -7.231  10.591  -4.639  1.00 50.94           C  
ATOM   4135  O   GLY A 270      -8.219  10.137  -5.209  1.00 50.94           O  
ATOM   4136  N   LYS A 271      -6.905  11.890  -4.706  1.00 39.94           N  
ATOM   4137  H   LYS A 271      -6.054  12.182  -4.247  1.00 39.94           H  
ATOM   4138  CA  LYS A 271      -7.642  12.902  -5.484  1.00 39.94           C  
ATOM   4139  HA  LYS A 271      -8.664  12.555  -5.639  1.00 39.94           H  
ATOM   4140  C   LYS A 271      -7.074  13.116  -6.886  1.00 39.94           C  
ATOM   4141  CB  LYS A 271      -7.700  14.232  -4.720  1.00 39.94           C  
ATOM   4142  HB2 LYS A 271      -6.682  14.525  -4.460  1.00 39.94           H  
ATOM   4143  HB3 LYS A 271      -8.115  15.005  -5.366  1.00 39.94           H  
ATOM   4144  O   LYS A 271      -7.731  13.778  -7.685  1.00 39.94           O  
ATOM   4145  CG  LYS A 271      -8.566  14.153  -3.456  1.00 39.94           C  
ATOM   4146  HG2 LYS A 271      -8.310  13.256  -2.892  1.00 39.94           H  
ATOM   4147  HG3 LYS A 271      -9.619  14.094  -3.732  1.00 39.94           H  
ATOM   4148  CD  LYS A 271      -8.322  15.390  -2.582  1.00 39.94           C  
ATOM   4149  HD2 LYS A 271      -8.761  16.270  -3.053  1.00 39.94           H  
ATOM   4150  HD3 LYS A 271      -7.248  15.546  -2.486  1.00 39.94           H  
ATOM   4151  CE  LYS A 271      -8.909  15.182  -1.186  1.00 39.94           C  
ATOM   4152  HE2 LYS A 271      -9.993  15.279  -1.233  1.00 39.94           H  
ATOM   4153  HE3 LYS A 271      -8.667  14.169  -0.866  1.00 39.94           H  
ATOM   4154  NZ  LYS A 271      -8.323  16.144  -0.224  1.00 39.94           N  
ATOM   4155  HZ1 LYS A 271      -8.410  17.099  -0.540  1.00 39.94           H  
ATOM   4156  HZ2 LYS A 271      -8.723  16.043   0.698  1.00 39.94           H  
ATOM   4157  HZ3 LYS A 271      -7.338  15.962  -0.097  1.00 39.94           H  
ATOM   4158  N   VAL A 272      -5.911  12.543  -7.224  1.00 34.76           N  
ATOM   4159  H   VAL A 272      -5.410  12.017  -6.521  1.00 34.76           H  
ATOM   4160  CA  VAL A 272      -5.411  12.506  -8.610  1.00 34.76           C  
ATOM   4161  HA  VAL A 272      -5.631  13.471  -9.067  1.00 34.76           H  
ATOM   4162  C   VAL A 272      -6.201  11.461  -9.402  1.00 34.76           C  
ATOM   4163  CB  VAL A 272      -3.881  12.322  -8.706  1.00 34.76           C  
ATOM   4164  HB  VAL A 272      -3.594  11.342  -8.324  1.00 34.76           H  
ATOM   4165  O   VAL A 272      -5.724  10.381  -9.745  1.00 34.76           O  
ATOM   4166  CG1 VAL A 272      -3.407  12.467 -10.162  1.00 34.76           C  
ATOM   4167 HG11 VAL A 272      -2.318  12.434 -10.204  1.00 34.76           H  
ATOM   4168 HG12 VAL A 272      -3.790  11.647 -10.768  1.00 34.76           H  
ATOM   4169 HG13 VAL A 272      -3.767  13.411 -10.572  1.00 34.76           H  
ATOM   4170  CG2 VAL A 272      -3.139  13.402  -7.907  1.00 34.76           C  
ATOM   4171 HG21 VAL A 272      -3.447  14.395  -8.234  1.00 34.76           H  
ATOM   4172 HG22 VAL A 272      -2.063  13.292  -8.038  1.00 34.76           H  
ATOM   4173 HG23 VAL A 272      -3.356  13.290  -6.845  1.00 34.76           H  
ATOM   4174  N   SER A 273      -7.459  11.796  -9.679  1.00 32.80           N  
ATOM   4175  H   SER A 273      -7.787  12.688  -9.337  1.00 32.80           H  
ATOM   4176  CA  SER A 273      -8.299  11.066 -10.616  1.00 32.80           C  
ATOM   4177  HA  SER A 273      -8.309  10.016 -10.322  1.00 32.80           H  
ATOM   4178  C   SER A 273      -7.681  11.168 -12.015  1.00 32.80           C  
ATOM   4179  CB  SER A 273      -9.742  11.596 -10.532  1.00 32.80           C  
ATOM   4180  HB2 SER A 273      -9.764  12.513  -9.943  1.00 32.80           H  
ATOM   4181  HB3 SER A 273     -10.356  10.856 -10.018  1.00 32.80           H  
ATOM   4182  O   SER A 273      -7.306  12.250 -12.476  1.00 32.80           O  
ATOM   4183  OG  SER A 273     -10.312  11.877 -11.792  1.00 32.80           O  
ATOM   4184  HG  SER A 273     -10.290  12.832 -11.884  1.00 32.80           H  
ATOM   4185  N   LEU A 274      -7.606  10.042 -12.734  1.00 30.11           N  
ATOM   4186  H   LEU A 274      -7.879   9.171 -12.301  1.00 30.11           H  
ATOM   4187  CA  LEU A 274      -7.089  10.014 -14.109  1.00 30.11           C  
ATOM   4188  HA  LEU A 274      -6.123  10.518 -14.091  1.00 30.11           H  
ATOM   4189  C   LEU A 274      -7.956  10.812 -15.106  1.00 30.11           C  
ATOM   4190  CB  LEU A 274      -6.892   8.550 -14.566  1.00 30.11           C  
ATOM   4191  HB2 LEU A 274      -7.388   8.404 -15.526  1.00 30.11           H  
ATOM   4192  HB3 LEU A 274      -7.374   7.874 -13.859  1.00 30.11           H  
ATOM   4193  O   LEU A 274      -7.583  10.960 -16.267  1.00 30.11           O  
ATOM   4194  CG  LEU A 274      -5.418   8.128 -14.724  1.00 30.11           C  
ATOM   4195  HG  LEU A 274      -4.910   8.219 -13.764  1.00 30.11           H  
ATOM   4196  CD1 LEU A 274      -5.368   6.668 -15.176  1.00 30.11           C  
ATOM   4197 HD11 LEU A 274      -5.871   6.558 -16.136  1.00 30.11           H  
ATOM   4198 HD12 LEU A 274      -4.336   6.333 -15.281  1.00 30.11           H  
ATOM   4199 HD13 LEU A 274      -5.868   6.038 -14.440  1.00 30.11           H  
ATOM   4200  CD2 LEU A 274      -4.666   8.953 -15.774  1.00 30.11           C  
ATOM   4201 HD21 LEU A 274      -5.213   8.949 -16.718  1.00 30.11           H  
ATOM   4202 HD22 LEU A 274      -4.548   9.983 -15.439  1.00 30.11           H  
ATOM   4203 HD23 LEU A 274      -3.673   8.535 -15.936  1.00 30.11           H  
ATOM   4204  N   ARG A 275      -9.104  11.339 -14.662  1.00 29.97           N  
ATOM   4205  H   ARG A 275      -9.311  11.239 -13.678  1.00 29.97           H  
ATOM   4206  CA  ARG A 275     -10.018  12.160 -15.459  1.00 29.97           C  
ATOM   4207  HA  ARG A 275     -10.090  11.723 -16.455  1.00 29.97           H  
ATOM   4208  C   ARG A 275      -9.527  13.596 -15.655  1.00 29.97           C  
ATOM   4209  CB  ARG A 275     -11.390  12.132 -14.769  1.00 29.97           C  
ATOM   4210  HB2 ARG A 275     -11.514  11.172 -14.268  1.00 29.97           H  
ATOM   4211  HB3 ARG A 275     -11.444  12.921 -14.018  1.00 29.97           H  
ATOM   4212  O   ARG A 275      -9.942  14.234 -16.618  1.00 29.97           O  
ATOM   4213  CG  ARG A 275     -12.539  12.292 -15.764  1.00 29.97           C  
ATOM   4214  HG2 ARG A 275     -12.444  11.525 -16.532  1.00 29.97           H  
ATOM   4215  HG3 ARG A 275     -12.500  13.276 -16.230  1.00 29.97           H  
ATOM   4216  CD  ARG A 275     -13.872  12.116 -15.032  1.00 29.97           C  
ATOM   4217  HD2 ARG A 275     -13.789  11.258 -14.365  1.00 29.97           H  
ATOM   4218  HD3 ARG A 275     -14.066  13.006 -14.435  1.00 29.97           H  
ATOM   4219  NE  ARG A 275     -14.971  11.889 -15.990  1.00 29.97           N  
ATOM   4220  HE  ARG A 275     -14.791  12.173 -16.942  1.00 29.97           H  
ATOM   4221  NH1 ARG A 275     -16.469  10.968 -14.518  1.00 29.97           N  
ATOM   4222 HH11 ARG A 275     -17.349  10.509 -14.329  1.00 29.97           H  
ATOM   4223 HH12 ARG A 275     -15.820  11.168 -13.771  1.00 29.97           H  
ATOM   4224  NH2 ARG A 275     -16.978  11.075 -16.689  1.00 29.97           N  
ATOM   4225 HH21 ARG A 275     -17.856  10.617 -16.488  1.00 29.97           H  
ATOM   4226 HH22 ARG A 275     -16.738  11.317 -17.640  1.00 29.97           H  
ATOM   4227  CZ  ARG A 275     -16.130  11.315 -15.728  1.00 29.97           C  
ATOM   4228  N   ASP A 276      -8.656  14.081 -14.770  1.00 28.16           N  
ATOM   4229  H   ASP A 276      -8.417  13.490 -13.986  1.00 28.16           H  
ATOM   4230  CA  ASP A 276      -8.373  15.515 -14.625  1.00 28.16           C  
ATOM   4231  HA  ASP A 276      -9.080  16.082 -15.231  1.00 28.16           H  
ATOM   4232  C   ASP A 276      -6.965  15.919 -15.113  1.00 28.16           C  
ATOM   4233  CB  ASP A 276      -8.644  15.902 -13.161  1.00 28.16           C  
ATOM   4234  HB2 ASP A 276      -7.909  15.416 -12.519  1.00 28.16           H  
ATOM   4235  HB3 ASP A 276      -8.538  16.981 -13.048  1.00 28.16           H  
ATOM   4236  O   ASP A 276      -6.747  17.073 -15.467  1.00 28.16           O  
ATOM   4237  CG  ASP A 276     -10.060  15.482 -12.737  1.00 28.16           C  
ATOM   4238  OD1 ASP A 276     -11.030  16.119 -13.201  1.00 28.16           O  
ATOM   4239  OD2 ASP A 276     -10.181  14.449 -12.033  1.00 28.16           O  
ATOM   4240  N   ASN A 277      -6.028  14.964 -15.221  1.00 27.49           N  
ATOM   4241  H   ASN A 277      -6.295  14.035 -14.928  1.00 27.49           H  
ATOM   4242  CA  ASN A 277      -4.609  15.212 -15.541  1.00 27.49           C  
ATOM   4243  HA  ASN A 277      -4.471  16.289 -15.644  1.00 27.49           H  
ATOM   4244  C   ASN A 277      -4.129  14.669 -16.909  1.00 27.49           C  
ATOM   4245  CB  ASN A 277      -3.738  14.749 -14.347  1.00 27.49           C  
ATOM   4246  HB2 ASN A 277      -4.188  13.876 -13.874  1.00 27.49           H  
ATOM   4247  HB3 ASN A 277      -2.746  14.460 -14.693  1.00 27.49           H  
ATOM   4248  O   ASN A 277      -2.926  14.562 -17.136  1.00 27.49           O  
ATOM   4249  CG  ASN A 277      -3.513  15.827 -13.296  1.00 27.49           C  
ATOM   4250  ND2 ASN A 277      -2.973  15.465 -12.157  1.00 27.49           N  
ATOM   4251 HD21 ASN A 277      -2.823  16.212 -11.494  1.00 27.49           H  
ATOM   4252 HD22 ASN A 277      -2.715  14.504 -11.988  1.00 27.49           H  
ATOM   4253  OD1 ASN A 277      -3.765  17.003 -13.473  1.00 27.49           O  
ATOM   4254  N   TRP A 278      -5.035  14.337 -17.840  1.00 26.84           N  
ATOM   4255  H   TRP A 278      -6.011  14.406 -17.590  1.00 26.84           H  
ATOM   4256  CA  TRP A 278      -4.682  13.883 -19.207  1.00 26.84           C  
ATOM   4257  HA  TRP A 278      -3.598  13.932 -19.300  1.00 26.84           H  
ATOM   4258  C   TRP A 278      -5.142  14.823 -20.340  1.00 26.84           C  
ATOM   4259  CB  TRP A 278      -5.030  12.393 -19.401  1.00 26.84           C  
ATOM   4260  HB2 TRP A 278      -5.539  12.247 -20.354  1.00 26.84           H  
ATOM   4261  HB3 TRP A 278      -5.724  12.071 -18.625  1.00 26.84           H  
ATOM   4262  O   TRP A 278      -5.175  14.440 -21.509  1.00 26.84           O  
ATOM   4263  CG  TRP A 278      -3.829  11.490 -19.373  1.00 26.84           C  
ATOM   4264  CD1 TRP A 278      -3.057  11.257 -18.287  1.00 26.84           C  
ATOM   4265  HD1 TRP A 278      -3.226  11.692 -17.312  1.00 26.84           H  
ATOM   4266  CD2 TRP A 278      -3.200  10.747 -20.468  1.00 26.84           C  
ATOM   4267  CE2 TRP A 278      -2.052  10.069 -19.955  1.00 26.84           C  
ATOM   4268  CE3 TRP A 278      -3.469  10.588 -21.847  1.00 26.84           C  
ATOM   4269  HE3 TRP A 278      -4.320  11.098 -22.273  1.00 26.84           H  
ATOM   4270  NE1 TRP A 278      -2.016  10.415 -18.622  1.00 26.84           N  
ATOM   4271  HE1 TRP A 278      -1.302  10.127 -17.968  1.00 26.84           H  
ATOM   4272  CH2 TRP A 278      -1.528   9.124 -22.122  1.00 26.84           C  
ATOM   4273  HH2 TRP A 278      -0.902   8.513 -22.754  1.00 26.84           H  
ATOM   4274  CZ2 TRP A 278      -1.224   9.269 -20.757  1.00 26.84           C  
ATOM   4275  HZ2 TRP A 278      -0.364   8.775 -20.331  1.00 26.84           H  
ATOM   4276  CZ3 TRP A 278      -2.646   9.785 -22.663  1.00 26.84           C  
ATOM   4277  HZ3 TRP A 278      -2.873   9.677 -23.714  1.00 26.84           H  
ATOM   4278  N   LEU A 279      -5.441  16.086 -20.013  1.00 24.25           N  
ATOM   4279  H   LEU A 279      -5.390  16.343 -19.038  1.00 24.25           H  
ATOM   4280  CA  LEU A 279      -5.655  17.166 -20.985  1.00 24.25           C  
ATOM   4281  HA  LEU A 279      -5.614  16.761 -21.996  1.00 24.25           H  
ATOM   4282  C   LEU A 279      -4.537  18.221 -20.880  1.00 24.25           C  
ATOM   4283  CB  LEU A 279      -7.055  17.780 -20.794  1.00 24.25           C  
ATOM   4284  HB2 LEU A 279      -7.080  18.755 -21.281  1.00 24.25           H  
ATOM   4285  HB3 LEU A 279      -7.223  17.943 -19.729  1.00 24.25           H  
ATOM   4286  O   LEU A 279      -4.672  19.185 -20.123  1.00 24.25           O  
ATOM   4287  CG  LEU A 279      -8.200  16.929 -21.371  1.00 24.25           C  
ATOM   4288  HG  LEU A 279      -8.153  15.920 -20.962  1.00 24.25           H  
ATOM   4289  CD1 LEU A 279      -9.539  17.552 -20.976  1.00 24.25           C  
ATOM   4290 HD11 LEU A 279     -10.358  16.941 -21.356  1.00 24.25           H  
ATOM   4291 HD12 LEU A 279      -9.613  17.588 -19.889  1.00 24.25           H  
ATOM   4292 HD13 LEU A 279      -9.618  18.564 -21.374  1.00 24.25           H  
ATOM   4293  CD2 LEU A 279      -8.162  16.856 -22.903  1.00 24.25           C  
ATOM   4294 HD21 LEU A 279      -9.049  16.336 -23.265  1.00 24.25           H  
ATOM   4295 HD22 LEU A 279      -7.290  16.289 -23.229  1.00 24.25           H  
ATOM   4296 HD23 LEU A 279      -8.129  17.859 -23.328  1.00 24.25           H  
ATOM   4297  N   PRO A 280      -3.430  18.087 -21.635  1.00 25.06           N  
ATOM   4298  CA  PRO A 280      -2.389  19.105 -21.647  1.00 25.06           C  
ATOM   4299  HA  PRO A 280      -2.073  19.319 -20.626  1.00 25.06           H  
ATOM   4300  C   PRO A 280      -2.915  20.397 -22.295  1.00 25.06           C  
ATOM   4301  CB  PRO A 280      -1.215  18.476 -22.407  1.00 25.06           C  
ATOM   4302  HB2 PRO A 280      -0.631  19.216 -22.955  1.00 25.06           H  
ATOM   4303  HB3 PRO A 280      -0.577  17.941 -21.703  1.00 25.06           H  
ATOM   4304  O   PRO A 280      -3.278  20.399 -23.473  1.00 25.06           O  
ATOM   4305  CG  PRO A 280      -1.885  17.470 -23.344  1.00 25.06           C  
ATOM   4306  HG2 PRO A 280      -2.229  17.976 -24.246  1.00 25.06           H  
ATOM   4307  HG3 PRO A 280      -1.218  16.646 -23.599  1.00 25.06           H  
ATOM   4308  CD  PRO A 280      -3.090  16.990 -22.535  1.00 25.06           C  
ATOM   4309  HD2 PRO A 280      -3.910  16.747 -23.211  1.00 25.06           H  
ATOM   4310  HD3 PRO A 280      -2.816  16.113 -21.948  1.00 25.06           H  
ATOM   4311  N   ASN A 281      -2.842  21.512 -21.557  1.00 25.17           N  
ATOM   4312  H   ASN A 281      -2.508  21.389 -20.612  1.00 25.17           H  
ATOM   4313  CA  ASN A 281      -3.302  22.867 -21.920  1.00 25.17           C  
ATOM   4314  HA  ASN A 281      -2.869  23.527 -21.169  1.00 25.17           H  
ATOM   4315  C   ASN A 281      -4.828  23.107 -21.824  1.00 25.17           C  
ATOM   4316  CB  ASN A 281      -2.717  23.354 -23.267  1.00 25.17           C  
ATOM   4317  HB2 ASN A 281      -2.862  24.432 -23.341  1.00 25.17           H  
ATOM   4318  HB3 ASN A 281      -3.266  22.896 -24.089  1.00 25.17           H  
ATOM   4319  O   ASN A 281      -5.483  23.405 -22.823  1.00 25.17           O  
ATOM   4320  CG  ASN A 281      -1.243  23.071 -23.456  1.00 25.17           C  
ATOM   4321  ND2 ASN A 281      -0.898  21.956 -24.058  1.00 25.17           N  
ATOM   4322 HD21 ASN A 281      -1.630  21.275 -24.203  1.00 25.17           H  
ATOM   4323 HD22 ASN A 281       0.082  21.723 -23.988  1.00 25.17           H  
ATOM   4324  OD1 ASN A 281      -0.383  23.838 -23.079  1.00 25.17           O  
ATOM   4325  N   ALA A 282      -5.384  23.076 -20.608  1.00 23.29           N  
ATOM   4326  H   ALA A 282      -4.828  22.755 -19.828  1.00 23.29           H  
ATOM   4327  CA  ALA A 282      -6.730  23.581 -20.304  1.00 23.29           C  
ATOM   4328  HA  ALA A 282      -7.242  23.825 -21.235  1.00 23.29           H  
ATOM   4329  C   ALA A 282      -6.671  24.890 -19.485  1.00 23.29           C  
ATOM   4330  CB  ALA A 282      -7.545  22.463 -19.641  1.00 23.29           C  
ATOM   4331  HB1 ALA A 282      -8.558  22.814 -19.444  1.00 23.29           H  
ATOM   4332  HB2 ALA A 282      -7.082  22.174 -18.697  1.00 23.29           H  
ATOM   4333  HB3 ALA A 282      -7.587  21.594 -20.297  1.00 23.29           H  
ATOM   4334  O   ALA A 282      -6.946  24.915 -18.288  1.00 23.29           O  
ATOM   4335  N   GLN A 283      -6.293  25.993 -20.138  1.00 24.12           N  
ATOM   4336  H   GLN A 283      -6.096  25.923 -21.126  1.00 24.12           H  
ATOM   4337  CA  GLN A 283      -6.379  27.332 -19.546  1.00 24.12           C  
ATOM   4338  HA  GLN A 283      -5.835  27.335 -18.601  1.00 24.12           H  
ATOM   4339  C   GLN A 283      -7.838  27.738 -19.260  1.00 24.12           C  
ATOM   4340  CB  GLN A 283      -5.743  28.370 -20.491  1.00 24.12           C  
ATOM   4341  HB2 GLN A 283      -6.152  29.355 -20.268  1.00 24.12           H  
ATOM   4342  HB3 GLN A 283      -6.020  28.131 -21.518  1.00 24.12           H  
ATOM   4343  O   GLN A 283      -8.693  27.624 -20.132  1.00 24.12           O  
ATOM   4344  CG  GLN A 283      -4.213  28.466 -20.376  1.00 24.12           C  
ATOM   4345  HG2 GLN A 283      -3.764  27.497 -20.590  1.00 24.12           H  
ATOM   4346  HG3 GLN A 283      -3.951  28.748 -19.356  1.00 24.12           H  
ATOM   4347  CD  GLN A 283      -3.629  29.496 -21.346  1.00 24.12           C  
ATOM   4348  NE2 GLN A 283      -2.570  30.186 -20.983  1.00 24.12           N  
ATOM   4349 HE21 GLN A 283      -2.132  30.050 -20.083  1.00 24.12           H  
ATOM   4350 HE22 GLN A 283      -2.220  30.861 -21.648  1.00 24.12           H  
ATOM   4351  OE1 GLN A 283      -4.106  29.689 -22.453  1.00 24.12           O  
ATOM   4352  N   TYR A 284      -8.046  28.326 -18.078  1.00 22.67           N  
ATOM   4353  H   TYR A 284      -7.286  28.250 -17.418  1.00 22.67           H  
ATOM   4354  CA  TYR A 284      -9.069  29.328 -17.738  1.00 22.67           C  
ATOM   4355  HA  TYR A 284      -8.930  29.491 -16.669  1.00 22.67           H  
ATOM   4356  C   TYR A 284     -10.577  29.014 -17.888  1.00 22.67           C  
ATOM   4357  CB  TYR A 284      -8.699  30.674 -18.385  1.00 22.67           C  
ATOM   4358  HB2 TYR A 284      -8.312  30.517 -19.391  1.00 22.67           H  
ATOM   4359  HB3 TYR A 284      -9.599  31.281 -18.492  1.00 22.67           H  
ATOM   4360  O   TYR A 284     -11.126  28.774 -18.957  1.00 22.67           O  
ATOM   4361  CG  TYR A 284      -7.696  31.464 -17.566  1.00 22.67           C  
ATOM   4362  CD1 TYR A 284      -8.142  32.529 -16.758  1.00 22.67           C  
ATOM   4363  HD1 TYR A 284      -9.184  32.813 -16.763  1.00 22.67           H  
ATOM   4364  CD2 TYR A 284      -6.333  31.109 -17.572  1.00 22.67           C  
ATOM   4365  HD2 TYR A 284      -5.979  30.302 -18.196  1.00 22.67           H  
ATOM   4366  CE1 TYR A 284      -7.228  33.235 -15.950  1.00 22.67           C  
ATOM   4367  HE1 TYR A 284      -7.565  34.056 -15.335  1.00 22.67           H  
ATOM   4368  CE2 TYR A 284      -5.419  31.809 -16.763  1.00 22.67           C  
ATOM   4369  HE2 TYR A 284      -4.371  31.550 -16.754  1.00 22.67           H  
ATOM   4370  OH  TYR A 284      -4.967  33.532 -15.177  1.00 22.67           O  
ATOM   4371  HH  TYR A 284      -5.344  34.260 -14.678  1.00 22.67           H  
ATOM   4372  CZ  TYR A 284      -5.863  32.871 -15.951  1.00 22.67           C  
ATOM   4373  N   THR A 285     -11.280  29.239 -16.769  1.00 24.38           N  
ATOM   4374  H   THR A 285     -10.716  29.395 -15.945  1.00 24.38           H  
ATOM   4375  CA  THR A 285     -12.682  29.695 -16.660  1.00 24.38           C  
ATOM   4376  HA  THR A 285     -12.964  29.535 -15.619  1.00 24.38           H  
ATOM   4377  C   THR A 285     -13.767  29.001 -17.497  1.00 24.38           C  
ATOM   4378  CB  THR A 285     -12.805  31.216 -16.886  1.00 24.38           C  
ATOM   4379  HB  THR A 285     -13.860  31.479 -16.954  1.00 24.38           H  
ATOM   4380  O   THR A 285     -14.042  29.362 -18.642  1.00 24.38           O  
ATOM   4381  CG2 THR A 285     -12.200  32.022 -15.740  1.00 24.38           C  
ATOM   4382 HG21 THR A 285     -12.718  31.794 -14.809  1.00 24.38           H  
ATOM   4383 HG22 THR A 285     -11.140  31.792 -15.633  1.00 24.38           H  
ATOM   4384 HG23 THR A 285     -12.309  33.086 -15.951  1.00 24.38           H  
ATOM   4385  OG1 THR A 285     -12.163  31.616 -18.071  1.00 24.38           O  
ATOM   4386  HG1 THR A 285     -12.337  30.947 -18.737  1.00 24.38           H  
ATOM   4387  N   ARG A 286     -14.607  28.217 -16.807  1.00 24.95           N  
ATOM   4388  H   ARG A 286     -14.287  27.859 -15.919  1.00 24.95           H  
ATOM   4389  CA  ARG A 286     -16.062  28.259 -17.038  1.00 24.95           C  
ATOM   4390  HA  ARG A 286     -16.280  29.139 -17.643  1.00 24.95           H  
ATOM   4391  C   ARG A 286     -16.836  28.505 -15.749  1.00 24.95           C  
ATOM   4392  CB  ARG A 286     -16.574  27.039 -17.824  1.00 24.95           C  
ATOM   4393  HB2 ARG A 286     -17.636  26.910 -17.619  1.00 24.95           H  
ATOM   4394  HB3 ARG A 286     -16.050  26.134 -17.513  1.00 24.95           H  
ATOM   4395  O   ARG A 286     -17.462  27.608 -15.195  1.00 24.95           O  
ATOM   4396  CG  ARG A 286     -16.416  27.267 -19.332  1.00 24.95           C  
ATOM   4397  HG2 ARG A 286     -16.765  28.269 -19.584  1.00 24.95           H  
ATOM   4398  HG3 ARG A 286     -15.365  27.181 -19.608  1.00 24.95           H  
ATOM   4399  CD  ARG A 286     -17.245  26.258 -20.130  1.00 24.95           C  
ATOM   4400  HD2 ARG A 286     -16.813  25.267 -19.994  1.00 24.95           H  
ATOM   4401  HD3 ARG A 286     -18.265  26.260 -19.747  1.00 24.95           H  
ATOM   4402  NE  ARG A 286     -17.258  26.615 -21.560  1.00 24.95           N  
ATOM   4403  HE  ARG A 286     -16.636  27.362 -21.833  1.00 24.95           H  
ATOM   4404  NH1 ARG A 286     -18.707  24.986 -22.275  1.00 24.95           N  
ATOM   4405 HH11 ARG A 286     -19.137  24.474 -23.032  1.00 24.95           H  
ATOM   4406 HH12 ARG A 286     -18.701  24.598 -21.342  1.00 24.95           H  
ATOM   4407  NH2 ARG A 286     -17.848  26.431 -23.747  1.00 24.95           N  
ATOM   4408 HH21 ARG A 286     -17.214  27.185 -23.973  1.00 24.95           H  
ATOM   4409 HH22 ARG A 286     -18.324  25.945 -24.493  1.00 24.95           H  
ATOM   4410  CZ  ARG A 286     -17.938  26.012 -22.517  1.00 24.95           C  
ATOM   4411  N   THR A 287     -16.883  29.772 -15.348  1.00 24.94           N  
ATOM   4412  H   THR A 287     -16.278  30.456 -15.779  1.00 24.94           H  
ATOM   4413  CA  THR A 287     -17.983  30.283 -14.527  1.00 24.94           C  
ATOM   4414  HA  THR A 287     -18.054  29.694 -13.613  1.00 24.94           H  
ATOM   4415  C   THR A 287     -19.276  30.141 -15.334  1.00 24.94           C  
ATOM   4416  CB  THR A 287     -17.754  31.757 -14.142  1.00 24.94           C  
ATOM   4417  HB  THR A 287     -17.915  32.402 -15.006  1.00 24.94           H  
ATOM   4418  O   THR A 287     -19.558  30.949 -16.217  1.00 24.94           O  
ATOM   4419  CG2 THR A 287     -18.676  32.195 -13.005  1.00 24.94           C  
ATOM   4420 HG21 THR A 287     -18.503  31.578 -12.123  1.00 24.94           H  
ATOM   4421 HG22 THR A 287     -19.717  32.102 -13.314  1.00 24.94           H  
ATOM   4422 HG23 THR A 287     -18.483  33.238 -12.756  1.00 24.94           H  
ATOM   4423  OG1 THR A 287     -16.427  31.934 -13.708  1.00 24.94           O  
ATOM   4424  HG1 THR A 287     -16.354  32.812 -13.325  1.00 24.94           H  
ATOM   4425  N   ARG A 288     -20.057  29.088 -15.079  1.00 26.10           N  
ATOM   4426  H   ARG A 288     -19.718  28.392 -14.430  1.00 26.10           H  
ATOM   4427  CA  ARG A 288     -21.442  28.973 -15.554  1.00 26.10           C  
ATOM   4428  HA  ARG A 288     -21.713  29.878 -16.100  1.00 26.10           H  
ATOM   4429  C   ARG A 288     -22.376  28.941 -14.355  1.00 26.10           C  
ATOM   4430  CB  ARG A 288     -21.642  27.781 -16.507  1.00 26.10           C  
ATOM   4431  HB2 ARG A 288     -21.005  26.945 -16.218  1.00 26.10           H  
ATOM   4432  HB3 ARG A 288     -22.681  27.458 -16.434  1.00 26.10           H  
ATOM   4433  O   ARG A 288     -22.601  27.898 -13.756  1.00 26.10           O  
ATOM   4434  CG  ARG A 288     -21.372  28.193 -17.963  1.00 26.10           C  
ATOM   4435  HG2 ARG A 288     -20.302  28.331 -18.116  1.00 26.10           H  
ATOM   4436  HG3 ARG A 288     -21.878  29.139 -18.159  1.00 26.10           H  
ATOM   4437  CD  ARG A 288     -21.918  27.154 -18.951  1.00 26.10           C  
ATOM   4438  HD2 ARG A 288     -21.304  26.255 -18.899  1.00 26.10           H  
ATOM   4439  HD3 ARG A 288     -22.934  26.901 -18.649  1.00 26.10           H  
ATOM   4440  NE  ARG A 288     -21.937  27.688 -20.330  1.00 26.10           N  
ATOM   4441  HE  ARG A 288     -21.409  28.535 -20.485  1.00 26.10           H  
ATOM   4442  NH1 ARG A 288     -23.476  26.226 -21.220  1.00 26.10           N  
ATOM   4443 HH11 ARG A 288     -23.546  25.762 -20.325  1.00 26.10           H  
ATOM   4444 HH12 ARG A 288     -24.108  25.966 -21.964  1.00 26.10           H  
ATOM   4445  NH2 ARG A 288     -22.703  27.902 -22.468  1.00 26.10           N  
ATOM   4446 HH21 ARG A 288     -22.201  28.774 -22.565  1.00 26.10           H  
ATOM   4447 HH22 ARG A 288     -23.350  27.626 -23.192  1.00 26.10           H  
ATOM   4448  CZ  ARG A 288     -22.700  27.269 -21.327  1.00 26.10           C  
ATOM   4449  N   LEU A 289     -22.885  30.122 -14.023  1.00 25.72           N  
ATOM   4450  H   LEU A 289     -22.626  30.921 -14.584  1.00 25.72           H  
ATOM   4451  CA  LEU A 289     -23.978  30.307 -13.077  1.00 25.72           C  
ATOM   4452  HA  LEU A 289     -23.759  29.763 -12.158  1.00 25.72           H  
ATOM   4453  C   LEU A 289     -25.290  29.766 -13.662  1.00 25.72           C  
ATOM   4454  CB  LEU A 289     -24.121  31.812 -12.777  1.00 25.72           C  
ATOM   4455  HB2 LEU A 289     -24.156  32.347 -13.726  1.00 25.72           H  
ATOM   4456  HB3 LEU A 289     -25.072  31.991 -12.275  1.00 25.72           H  
ATOM   4457  O   LEU A 289     -25.561  29.945 -14.850  1.00 25.72           O  
ATOM   4458  CG  LEU A 289     -22.995  32.397 -11.906  1.00 25.72           C  
ATOM   4459  HG  LEU A 289     -22.031  32.015 -12.242  1.00 25.72           H  
ATOM   4460  CD1 LEU A 289     -22.972  33.920 -12.028  1.00 25.72           C  
ATOM   4461 HD11 LEU A 289     -22.175  34.328 -11.408  1.00 25.72           H  
ATOM   4462 HD12 LEU A 289     -22.791  34.209 -13.063  1.00 25.72           H  
ATOM   4463 HD13 LEU A 289     -23.924  34.337 -11.699  1.00 25.72           H  
ATOM   4464  CD2 LEU A 289     -23.194  32.032 -10.434  1.00 25.72           C  
ATOM   4465 HD21 LEU A 289     -23.173  30.951 -10.303  1.00 25.72           H  
ATOM   4466 HD22 LEU A 289     -22.390  32.464  -9.838  1.00 25.72           H  
ATOM   4467 HD23 LEU A 289     -24.144  32.423 -10.070  1.00 25.72           H  
ATOM   4468  N   GLY A 290     -26.125  29.203 -12.789  1.00 24.18           N  
ATOM   4469  H   GLY A 290     -25.765  28.985 -11.871  1.00 24.18           H  
ATOM   4470  CA  GLY A 290     -27.555  28.988 -13.014  1.00 24.18           C  
ATOM   4471  HA2 GLY A 290     -27.835  29.304 -14.018  1.00 24.18           H  
ATOM   4472  HA3 GLY A 290     -28.074  29.630 -12.302  1.00 24.18           H  
ATOM   4473  C   GLY A 290     -28.025  27.536 -12.827  1.00 24.18           C  
ATOM   4474  O   GLY A 290     -27.232  26.620 -13.041  1.00 24.18           O  
ATOM   4475  N   PRO A 291     -29.308  27.308 -12.469  1.00 26.46           N  
ATOM   4476  CA  PRO A 291     -30.358  28.284 -12.153  1.00 26.46           C  
ATOM   4477  HA  PRO A 291     -30.060  29.316 -12.342  1.00 26.46           H  
ATOM   4478  C   PRO A 291     -30.834  28.162 -10.686  1.00 26.46           C  
ATOM   4479  CB  PRO A 291     -31.462  27.924 -13.151  1.00 26.46           C  
ATOM   4480  HB2 PRO A 291     -31.248  28.395 -14.110  1.00 26.46           H  
ATOM   4481  HB3 PRO A 291     -32.449  28.225 -12.800  1.00 26.46           H  
ATOM   4482  O   PRO A 291     -31.621  27.282 -10.355  1.00 26.46           O  
ATOM   4483  CG  PRO A 291     -31.351  26.400 -13.301  1.00 26.46           C  
ATOM   4484  HG2 PRO A 291     -31.436  26.114 -14.350  1.00 26.46           H  
ATOM   4485  HG3 PRO A 291     -32.123  25.902 -12.714  1.00 26.46           H  
ATOM   4486  CD  PRO A 291     -29.967  26.039 -12.747  1.00 26.46           C  
ATOM   4487  HD2 PRO A 291     -29.416  25.452 -13.481  1.00 26.46           H  
ATOM   4488  HD3 PRO A 291     -30.072  25.468 -11.824  1.00 26.46           H  
ATOM   4489  N   GLY A 292     -30.375  29.050  -9.796  1.00 26.99           N  
ATOM   4490  H   GLY A 292     -29.701  29.740 -10.096  1.00 26.99           H  
ATOM   4491  CA  GLY A 292     -30.729  29.000  -8.364  1.00 26.99           C  
ATOM   4492  HA2 GLY A 292     -30.343  28.078  -7.928  1.00 26.99           H  
ATOM   4493  HA3 GLY A 292     -31.815  28.988  -8.266  1.00 26.99           H  
ATOM   4494  C   GLY A 292     -30.196  30.181  -7.547  1.00 26.99           C  
ATOM   4495  O   GLY A 292     -29.683  29.998  -6.450  1.00 26.99           O  
ATOM   4496  N   ASN A 293     -30.209  31.384  -8.127  1.00 28.41           N  
ATOM   4497  H   ASN A 293     -30.743  31.503  -8.976  1.00 28.41           H  
ATOM   4498  CA  ASN A 293     -29.499  32.548  -7.594  1.00 28.41           C  
ATOM   4499  HA  ASN A 293     -28.692  32.207  -6.946  1.00 28.41           H  
ATOM   4500  C   ASN A 293     -30.421  33.442  -6.737  1.00 28.41           C  
ATOM   4501  CB  ASN A 293     -28.865  33.287  -8.792  1.00 28.41           C  
ATOM   4502  HB2 ASN A 293     -29.646  33.764  -9.383  1.00 28.41           H  
ATOM   4503  HB3 ASN A 293     -28.336  32.574  -9.424  1.00 28.41           H  
ATOM   4504  O   ASN A 293     -31.017  34.379  -7.264  1.00 28.41           O  
ATOM   4505  CG  ASN A 293     -27.851  34.329  -8.356  1.00 28.41           C  
ATOM   4506  ND2 ASN A 293     -27.742  35.432  -9.056  1.00 28.41           N  
ATOM   4507 HD21 ASN A 293     -27.084  36.110  -8.697  1.00 28.41           H  
ATOM   4508 HD22 ASN A 293     -28.408  35.649  -9.784  1.00 28.41           H  
ATOM   4509  OD1 ASN A 293     -27.111  34.147  -7.409  1.00 28.41           O  
ATOM   4510  N   THR A 294     -30.550  33.156  -5.436  1.00 26.67           N  
ATOM   4511  H   THR A 294     -30.110  32.319  -5.082  1.00 26.67           H  
ATOM   4512  CA  THR A 294     -31.429  33.907  -4.511  1.00 26.67           C  
ATOM   4513  HA  THR A 294     -31.648  34.883  -4.943  1.00 26.67           H  
ATOM   4514  C   THR A 294     -30.785  34.171  -3.142  1.00 26.67           C  
ATOM   4515  CB  THR A 294     -32.785  33.201  -4.305  1.00 26.67           C  
ATOM   4516  HB  THR A 294     -33.335  33.723  -3.522  1.00 26.67           H  
ATOM   4517  O   THR A 294     -31.014  33.419  -2.199  1.00 26.67           O  
ATOM   4518  CG2 THR A 294     -33.656  33.196  -5.559  1.00 26.67           C  
ATOM   4519 HG21 THR A 294     -34.626  32.761  -5.320  1.00 26.67           H  
ATOM   4520 HG22 THR A 294     -33.185  32.602  -6.343  1.00 26.67           H  
ATOM   4521 HG23 THR A 294     -33.801  34.216  -5.914  1.00 26.67           H  
ATOM   4522  OG1 THR A 294     -32.593  31.863  -3.911  1.00 26.67           O  
ATOM   4523  HG1 THR A 294     -32.116  31.903  -3.079  1.00 26.67           H  
ATOM   4524  N   GLY A 295     -30.048  35.283  -3.026  1.00 25.82           N  
ATOM   4525  H   GLY A 295     -29.869  35.810  -3.869  1.00 25.82           H  
ATOM   4526  CA  GLY A 295     -29.568  35.855  -1.755  1.00 25.82           C  
ATOM   4527  HA2 GLY A 295     -29.272  36.886  -1.951  1.00 25.82           H  
ATOM   4528  HA3 GLY A 295     -30.388  35.873  -1.038  1.00 25.82           H  
ATOM   4529  C   GLY A 295     -28.393  35.102  -1.097  1.00 25.82           C  
ATOM   4530  O   GLY A 295     -28.338  33.882  -1.116  1.00 25.82           O  
ATOM   4531  N   LEU A 296     -27.400  35.757  -0.493  1.00 29.85           N  
ATOM   4532  H   LEU A 296     -26.652  35.159  -0.174  1.00 29.85           H  
ATOM   4533  CA  LEU A 296     -27.272  37.168  -0.113  1.00 29.85           C  
ATOM   4534  HA  LEU A 296     -27.992  37.798  -0.636  1.00 29.85           H  
ATOM   4535  C   LEU A 296     -25.862  37.682  -0.433  1.00 29.85           C  
ATOM   4536  CB  LEU A 296     -27.508  37.278   1.409  1.00 29.85           C  
ATOM   4537  HB2 LEU A 296     -27.056  38.198   1.780  1.00 29.85           H  
ATOM   4538  HB3 LEU A 296     -26.987  36.454   1.896  1.00 29.85           H  
ATOM   4539  O   LEU A 296     -24.874  37.030  -0.107  1.00 29.85           O  
ATOM   4540  CG  LEU A 296     -28.989  37.263   1.820  1.00 29.85           C  
ATOM   4541  HG  LEU A 296     -29.542  36.567   1.190  1.00 29.85           H  
ATOM   4542  CD1 LEU A 296     -29.141  36.811   3.271  1.00 29.85           C  
ATOM   4543 HD11 LEU A 296     -28.589  37.479   3.932  1.00 29.85           H  
ATOM   4544 HD12 LEU A 296     -30.194  36.818   3.552  1.00 29.85           H  
ATOM   4545 HD13 LEU A 296     -28.757  35.797   3.383  1.00 29.85           H  
ATOM   4546  CD2 LEU A 296     -29.599  38.659   1.679  1.00 29.85           C  
ATOM   4547 HD21 LEU A 296     -29.079  39.364   2.329  1.00 29.85           H  
ATOM   4548 HD22 LEU A 296     -30.651  38.630   1.963  1.00 29.85           H  
ATOM   4549 HD23 LEU A 296     -29.524  39.004   0.648  1.00 29.85           H  
ATOM   4550  N   GLY A 297     -25.779  38.889  -0.993  1.00 28.26           N  
ATOM   4551  H   GLY A 297     -26.646  39.361  -1.206  1.00 28.26           H  
ATOM   4552  CA  GLY A 297     -24.637  39.764  -0.732  1.00 28.26           C  
ATOM   4553  HA2 GLY A 297     -23.721  39.183  -0.628  1.00 28.26           H  
ATOM   4554  HA3 GLY A 297     -24.511  40.476  -1.547  1.00 28.26           H  
ATOM   4555  C   GLY A 297     -24.906  40.533   0.562  1.00 28.26           C  
ATOM   4556  O   GLY A 297     -26.028  40.987   0.780  1.00 28.26           O  
ATOM   4557  N   ASP A 298     -23.892  40.715   1.400  1.00 33.20           N  
ATOM   4558  H   ASP A 298     -22.966  40.422   1.124  1.00 33.20           H  
ATOM   4559  CA  ASP A 298     -23.941  41.393   2.705  1.00 33.20           C  
ATOM   4560  HA  ASP A 298     -24.855  41.082   3.211  1.00 33.20           H  
ATOM   4561  C   ASP A 298     -24.000  42.935   2.601  1.00 33.20           C  
ATOM   4562  CB  ASP A 298     -22.752  40.903   3.555  1.00 33.20           C  
ATOM   4563  HB2 ASP A 298     -22.765  39.813   3.591  1.00 33.20           H  
ATOM   4564  HB3 ASP A 298     -22.877  41.266   4.575  1.00 33.20           H  
ATOM   4565  O   ASP A 298     -23.490  43.663   3.449  1.00 33.20           O  
ATOM   4566  CG  ASP A 298     -21.392  41.369   3.011  1.00 33.20           C  
ATOM   4567  OD1 ASP A 298     -21.242  41.406   1.764  1.00 33.20           O  
ATOM   4568  OD2 ASP A 298     -20.511  41.699   3.836  1.00 33.20           O  
ATOM   4569  N   GLY A 299     -24.599  43.459   1.525  1.00 27.94           N  
ATOM   4570  H   GLY A 299     -25.076  42.806   0.920  1.00 27.94           H  
ATOM   4571  CA  GLY A 299     -24.795  44.894   1.295  1.00 27.94           C  
ATOM   4572  HA2 GLY A 299     -25.313  45.314   2.157  1.00 27.94           H  
ATOM   4573  HA3 GLY A 299     -25.433  45.025   0.421  1.00 27.94           H  
ATOM   4574  C   GLY A 299     -23.523  45.728   1.074  1.00 27.94           C  
ATOM   4575  O   GLY A 299     -23.635  46.942   0.930  1.00 27.94           O  
ATOM   4576  N   ARG A 300     -22.323  45.121   1.043  1.00 29.27           N  
ATOM   4577  H   ARG A 300     -22.310  44.138   1.277  1.00 29.27           H  
ATOM   4578  CA  ARG A 300     -21.031  45.845   1.064  1.00 29.27           C  
ATOM   4579  HA  ARG A 300     -21.236  46.914   1.114  1.00 29.27           H  
ATOM   4580  C   ARG A 300     -20.158  45.728  -0.191  1.00 29.27           C  
ATOM   4581  CB  ARG A 300     -20.272  45.472   2.348  1.00 29.27           C  
ATOM   4582  HB2 ARG A 300     -20.254  44.388   2.469  1.00 29.27           H  
ATOM   4583  HB3 ARG A 300     -19.245  45.830   2.284  1.00 29.27           H  
ATOM   4584  O   ARG A 300     -19.098  46.338  -0.238  1.00 29.27           O  
ATOM   4585  CG  ARG A 300     -20.936  46.129   3.566  1.00 29.27           C  
ATOM   4586  HG2 ARG A 300     -21.961  45.774   3.671  1.00 29.27           H  
ATOM   4587  HG3 ARG A 300     -20.953  47.209   3.420  1.00 29.27           H  
ATOM   4588  CD  ARG A 300     -20.168  45.813   4.848  1.00 29.27           C  
ATOM   4589  HD2 ARG A 300     -19.126  46.102   4.707  1.00 29.27           H  
ATOM   4590  HD3 ARG A 300     -20.217  44.739   5.029  1.00 29.27           H  
ATOM   4591  NE  ARG A 300     -20.752  46.542   5.990  1.00 29.27           N  
ATOM   4592  HE  ARG A 300     -21.734  46.767   5.908  1.00 29.27           H  
ATOM   4593  NH1 ARG A 300     -18.901  46.573   7.344  1.00 29.27           N  
ATOM   4594 HH11 ARG A 300     -18.456  46.829   8.214  1.00 29.27           H  
ATOM   4595 HH12 ARG A 300     -18.429  45.993   6.666  1.00 29.27           H  
ATOM   4596  NH2 ARG A 300     -20.783  47.560   8.026  1.00 29.27           N  
ATOM   4597 HH21 ARG A 300     -20.327  47.812   8.891  1.00 29.27           H  
ATOM   4598 HH22 ARG A 300     -21.752  47.809   7.882  1.00 29.27           H  
ATOM   4599  CZ  ARG A 300     -20.145  46.888   7.110  1.00 29.27           C  
ATOM   4600  N   GLY A 301     -20.592  44.997  -1.219  1.00 26.52           N  
ATOM   4601  H   GLY A 301     -21.457  44.493  -1.082  1.00 26.52           H  
ATOM   4602  CA  GLY A 301     -20.045  45.095  -2.586  1.00 26.52           C  
ATOM   4603  HA2 GLY A 301     -20.716  44.568  -3.264  1.00 26.52           H  
ATOM   4604  HA3 GLY A 301     -20.039  46.146  -2.876  1.00 26.52           H  
ATOM   4605  C   GLY A 301     -18.624  44.554  -2.837  1.00 26.52           C  
ATOM   4606  O   GLY A 301     -18.168  44.589  -3.979  1.00 26.52           O  
ATOM   4607  N   ASN A 302     -17.934  44.018  -1.827  1.00 27.75           N  
ATOM   4608  H   ASN A 302     -18.347  44.046  -0.905  1.00 27.75           H  
ATOM   4609  CA  ASN A 302     -16.548  43.550  -1.946  1.00 27.75           C  
ATOM   4610  HA  ASN A 302     -16.007  44.241  -2.593  1.00 27.75           H  
ATOM   4611  C   ASN A 302     -16.439  42.171  -2.623  1.00 27.75           C  
ATOM   4612  CB  ASN A 302     -15.873  43.592  -0.564  1.00 27.75           C  
ATOM   4613  HB2 ASN A 302     -16.521  43.120   0.175  1.00 27.75           H  
ATOM   4614  HB3 ASN A 302     -14.943  43.025  -0.608  1.00 27.75           H  
ATOM   4615  O   ASN A 302     -16.285  41.139  -1.971  1.00 27.75           O  
ATOM   4616  CG  ASN A 302     -15.508  44.997  -0.119  1.00 27.75           C  
ATOM   4617  ND2 ASN A 302     -15.331  45.203   1.164  1.00 27.75           N  
ATOM   4618 HD21 ASN A 302     -15.098  46.152   1.419  1.00 27.75           H  
ATOM   4619 HD22 ASN A 302     -15.464  44.449   1.823  1.00 27.75           H  
ATOM   4620  OD1 ASN A 302     -15.338  45.918  -0.896  1.00 27.75           O  
ATOM   4621  N   THR A 303     -16.477  42.165  -3.954  1.00 24.43           N  
ATOM   4622  H   THR A 303     -16.596  43.062  -4.402  1.00 24.43           H  
ATOM   4623  CA  THR A 303     -15.941  41.060  -4.768  1.00 24.43           C  
ATOM   4624  HA  THR A 303     -15.953  40.149  -4.169  1.00 24.43           H  
ATOM   4625  C   THR A 303     -14.474  41.326  -5.137  1.00 24.43           C  
ATOM   4626  CB  THR A 303     -16.798  40.792  -6.018  1.00 24.43           C  
ATOM   4627  HB  THR A 303     -16.271  40.084  -6.657  1.00 24.43           H  
ATOM   4628  O   THR A 303     -14.076  42.483  -5.238  1.00 24.43           O  
ATOM   4629  CG2 THR A 303     -18.158  40.186  -5.676  1.00 24.43           C  
ATOM   4630 HG21 THR A 303     -18.701  39.969  -6.596  1.00 24.43           H  
ATOM   4631 HG22 THR A 303     -18.740  40.881  -5.072  1.00 24.43           H  
ATOM   4632 HG23 THR A 303     -18.021  39.259  -5.119  1.00 24.43           H  
ATOM   4633  OG1 THR A 303     -17.051  41.963  -6.755  1.00 24.43           O  
ATOM   4634  HG1 THR A 303     -17.471  42.599  -6.171  1.00 24.43           H  
ATOM   4635  N   LEU A 304     -13.707  40.250  -5.396  1.00 24.75           N  
ATOM   4636  H   LEU A 304     -14.161  39.357  -5.267  1.00 24.75           H  
ATOM   4637  CA  LEU A 304     -12.247  40.196  -5.651  1.00 24.75           C  
ATOM   4638  HA  LEU A 304     -12.061  39.184  -6.010  1.00 24.75           H  
ATOM   4639  C   LEU A 304     -11.321  40.391  -4.416  1.00 24.75           C  
ATOM   4640  CB  LEU A 304     -11.815  41.147  -6.800  1.00 24.75           C  
ATOM   4641  HB2 LEU A 304     -10.725  41.155  -6.823  1.00 24.75           H  
ATOM   4642  HB3 LEU A 304     -12.082  42.179  -6.571  1.00 24.75           H  
ATOM   4643  O   LEU A 304     -11.684  41.115  -3.493  1.00 24.75           O  
ATOM   4644  CG  LEU A 304     -12.312  40.781  -8.210  1.00 24.75           C  
ATOM   4645  HG  LEU A 304     -12.452  39.702  -8.278  1.00 24.75           H  
ATOM   4646  CD1 LEU A 304     -13.619  41.482  -8.580  1.00 24.75           C  
ATOM   4647 HD11 LEU A 304     -14.418  41.172  -7.906  1.00 24.75           H  
ATOM   4648 HD12 LEU A 304     -13.910  41.228  -9.599  1.00 24.75           H  
ATOM   4649 HD13 LEU A 304     -13.501  42.563  -8.498  1.00 24.75           H  
ATOM   4650  CD2 LEU A 304     -11.268  41.189  -9.253  1.00 24.75           C  
ATOM   4651 HD21 LEU A 304     -11.624  40.939 -10.252  1.00 24.75           H  
ATOM   4652 HD22 LEU A 304     -10.332  40.658  -9.076  1.00 24.75           H  
ATOM   4653 HD23 LEU A 304     -11.088  42.262  -9.197  1.00 24.75           H  
ATOM   4654  N   PRO A 305     -10.073  39.857  -4.429  1.00 27.88           N  
ATOM   4655  CA  PRO A 305      -9.576  38.673  -5.154  1.00 27.88           C  
ATOM   4656  HA  PRO A 305     -10.394  38.100  -5.591  1.00 27.88           H  
ATOM   4657  C   PRO A 305      -8.731  37.688  -4.298  1.00 27.88           C  
ATOM   4658  CB  PRO A 305      -8.708  39.260  -6.271  1.00 27.88           C  
ATOM   4659  HB2 PRO A 305      -9.327  39.518  -7.130  1.00 27.88           H  
ATOM   4660  HB3 PRO A 305      -7.915  38.586  -6.595  1.00 27.88           H  
ATOM   4661  O   PRO A 305      -8.452  37.898  -3.123  1.00 27.88           O  
ATOM   4662  CG  PRO A 305      -8.122  40.526  -5.634  1.00 27.88           C  
ATOM   4663  HG2 PRO A 305      -8.214  41.369  -6.318  1.00 27.88           H  
ATOM   4664  HG3 PRO A 305      -7.076  40.370  -5.371  1.00 27.88           H  
ATOM   4665  CD  PRO A 305      -8.942  40.771  -4.358  1.00 27.88           C  
ATOM   4666  HD2 PRO A 305      -9.268  41.810  -4.316  1.00 27.88           H  
ATOM   4667  HD3 PRO A 305      -8.343  40.543  -3.477  1.00 27.88           H  
ATOM   4668  N   ALA A 306      -8.324  36.586  -4.939  1.00 28.33           N  
ATOM   4669  H   ALA A 306      -8.538  36.538  -5.925  1.00 28.33           H  
ATOM   4670  CA  ALA A 306      -7.568  35.447  -4.406  1.00 28.33           C  
ATOM   4671  HA  ALA A 306      -8.225  34.864  -3.761  1.00 28.33           H  
ATOM   4672  C   ALA A 306      -6.278  35.773  -3.621  1.00 28.33           C  
ATOM   4673  CB  ALA A 306      -7.180  34.604  -5.631  1.00 28.33           C  
ATOM   4674  HB1 ALA A 306      -8.073  34.297  -6.175  1.00 28.33           H  
ATOM   4675  HB2 ALA A 306      -6.644  33.711  -5.307  1.00 28.33           H  
ATOM   4676  HB3 ALA A 306      -6.531  35.178  -6.292  1.00 28.33           H  
ATOM   4677  O   ALA A 306      -5.454  36.543  -4.114  1.00 28.33           O  
ATOM   4678  N   PHE A 307      -6.025  35.074  -2.493  1.00 24.23           N  
ATOM   4679  H   PHE A 307      -6.742  34.494  -2.082  1.00 24.23           H  
ATOM   4680  CA  PHE A 307      -4.679  35.043  -1.898  1.00 24.23           C  
ATOM   4681  HA  PHE A 307      -4.014  34.922  -2.754  1.00 24.23           H  
ATOM   4682  C   PHE A 307      -4.316  33.861  -0.942  1.00 24.23           C  
ATOM   4683  CB  PHE A 307      -4.392  36.425  -1.252  1.00 24.23           C  
ATOM   4684  HB2 PHE A 307      -4.664  36.378  -0.197  1.00 24.23           H  
ATOM   4685  HB3 PHE A 307      -5.015  37.201  -1.696  1.00 24.23           H  
ATOM   4686  O   PHE A 307      -5.100  33.436  -0.099  1.00 24.23           O  
ATOM   4687  CG  PHE A 307      -2.953  36.885  -1.394  1.00 24.23           C  
ATOM   4688  CD1 PHE A 307      -2.285  37.419  -0.281  1.00 24.23           C  
ATOM   4689  HD1 PHE A 307      -2.819  37.606   0.638  1.00 24.23           H  
ATOM   4690  CD2 PHE A 307      -2.249  36.704  -2.604  1.00 24.23           C  
ATOM   4691  HD2 PHE A 307      -2.763  36.396  -3.503  1.00 24.23           H  
ATOM   4692  CE1 PHE A 307      -0.895  37.595  -0.322  1.00 24.23           C  
ATOM   4693  HE1 PHE A 307      -0.376  37.915   0.569  1.00 24.23           H  
ATOM   4694  CE2 PHE A 307      -0.854  36.850  -2.633  1.00 24.23           C  
ATOM   4695  HE2 PHE A 307      -0.299  36.617  -3.530  1.00 24.23           H  
ATOM   4696  CZ  PHE A 307      -0.174  37.237  -1.469  1.00 24.23           C  
ATOM   4697  HZ  PHE A 307       0.905  37.245  -1.451  1.00 24.23           H  
ATOM   4698  N   GLN A 308      -3.054  33.406  -1.056  1.00 27.12           N  
ATOM   4699  H   GLN A 308      -2.586  33.735  -1.888  1.00 27.12           H  
ATOM   4700  CA  GLN A 308      -2.091  33.053   0.020  1.00 27.12           C  
ATOM   4701  HA  GLN A 308      -1.148  33.080  -0.526  1.00 27.12           H  
ATOM   4702  C   GLN A 308      -1.959  31.695   0.766  1.00 27.12           C  
ATOM   4703  CB  GLN A 308      -2.009  34.208   1.037  1.00 27.12           C  
ATOM   4704  HB2 GLN A 308      -2.589  35.068   0.703  1.00 27.12           H  
ATOM   4705  HB3 GLN A 308      -2.425  33.888   1.993  1.00 27.12           H  
ATOM   4706  O   GLN A 308      -0.974  31.551   1.484  1.00 27.12           O  
ATOM   4707  CG  GLN A 308      -0.551  34.634   1.227  1.00 27.12           C  
ATOM   4708  HG2 GLN A 308      -0.140  34.966   0.274  1.00 27.12           H  
ATOM   4709  HG3 GLN A 308       0.044  33.784   1.562  1.00 27.12           H  
ATOM   4710  CD  GLN A 308      -0.371  35.746   2.238  1.00 27.12           C  
ATOM   4711  NE2 GLN A 308       0.845  35.922   2.691  1.00 27.12           N  
ATOM   4712 HE21 GLN A 308       0.956  36.715   3.307  1.00 27.12           H  
ATOM   4713 HE22 GLN A 308       1.595  35.294   2.440  1.00 27.12           H  
ATOM   4714  OE1 GLN A 308      -1.270  36.490   2.606  1.00 27.12           O  
ATOM   4715  N   ALA A 309      -2.826  30.683   0.657  1.00 24.89           N  
ATOM   4716  H   ALA A 309      -3.663  30.829   0.112  1.00 24.89           H  
ATOM   4717  CA  ALA A 309      -2.821  29.619   1.692  1.00 24.89           C  
ATOM   4718  HA  ALA A 309      -2.712  30.119   2.655  1.00 24.89           H  
ATOM   4719  C   ALA A 309      -1.689  28.544   1.680  1.00 24.89           C  
ATOM   4720  CB  ALA A 309      -4.205  28.966   1.719  1.00 24.89           C  
ATOM   4721  HB1 ALA A 309      -4.972  29.725   1.875  1.00 24.89           H  
ATOM   4722  HB2 ALA A 309      -4.251  28.249   2.538  1.00 24.89           H  
ATOM   4723  HB3 ALA A 309      -4.393  28.445   0.780  1.00 24.89           H  
ATOM   4724  O   ALA A 309      -1.194  28.203   2.750  1.00 24.89           O  
ATOM   4725  N   ASN A 310      -1.310  27.953   0.532  1.00 27.49           N  
ATOM   4726  H   ASN A 310      -1.695  28.317  -0.328  1.00 27.49           H  
ATOM   4727  CA  ASN A 310      -0.710  26.591   0.503  1.00 27.49           C  
ATOM   4728  HA  ASN A 310      -0.415  26.326   1.519  1.00 27.49           H  
ATOM   4729  C   ASN A 310       0.613  26.413  -0.292  1.00 27.49           C  
ATOM   4730  CB  ASN A 310      -1.812  25.584   0.077  1.00 27.49           C  
ATOM   4731  HB2 ASN A 310      -2.402  26.006  -0.737  1.00 27.49           H  
ATOM   4732  HB3 ASN A 310      -1.362  24.662  -0.291  1.00 27.49           H  
ATOM   4733  O   ASN A 310       0.918  25.308  -0.737  1.00 27.49           O  
ATOM   4734  CG  ASN A 310      -2.726  25.153   1.214  1.00 27.49           C  
ATOM   4735  ND2 ASN A 310      -3.953  24.791   0.921  1.00 27.49           N  
ATOM   4736 HD21 ASN A 310      -4.285  24.797  -0.033  1.00 27.49           H  
ATOM   4737 HD22 ASN A 310      -4.508  24.488   1.708  1.00 27.49           H  
ATOM   4738  OD1 ASN A 310      -2.360  25.085   2.370  1.00 27.49           O  
ATOM   4739  N   VAL A 311       1.428  27.460  -0.479  1.00 25.54           N  
ATOM   4740  H   VAL A 311       1.171  28.341  -0.059  1.00 25.54           H  
ATOM   4741  CA  VAL A 311       2.689  27.400  -1.274  1.00 25.54           C  
ATOM   4742  HA  VAL A 311       2.670  26.478  -1.855  1.00 25.54           H  
ATOM   4743  C   VAL A 311       3.943  27.275  -0.378  1.00 25.54           C  
ATOM   4744  CB  VAL A 311       2.767  28.540  -2.326  1.00 25.54           C  
ATOM   4745  HB  VAL A 311       3.001  29.478  -1.823  1.00 25.54           H  
ATOM   4746  O   VAL A 311       4.993  27.839  -0.658  1.00 25.54           O  
ATOM   4747  CG1 VAL A 311       3.809  28.282  -3.430  1.00 25.54           C  
ATOM   4748 HG11 VAL A 311       4.820  28.248  -3.024  1.00 25.54           H  
ATOM   4749 HG12 VAL A 311       3.786  29.092  -4.160  1.00 25.54           H  
ATOM   4750 HG13 VAL A 311       3.599  27.342  -3.939  1.00 25.54           H  
ATOM   4751  CG2 VAL A 311       1.429  28.710  -3.070  1.00 25.54           C  
ATOM   4752 HG21 VAL A 311       1.130  27.766  -3.525  1.00 25.54           H  
ATOM   4753 HG22 VAL A 311       0.652  29.050  -2.385  1.00 25.54           H  
ATOM   4754 HG23 VAL A 311       1.531  29.464  -3.850  1.00 25.54           H  
ATOM   4755  N   THR A 312       3.842  26.569   0.753  1.00 26.10           N  
ATOM   4756  H   THR A 312       2.935  26.192   0.989  1.00 26.10           H  
ATOM   4757  CA  THR A 312       4.838  26.631   1.850  1.00 26.10           C  
ATOM   4758  HA  THR A 312       5.662  27.276   1.544  1.00 26.10           H  
ATOM   4759  C   THR A 312       5.522  25.310   2.221  1.00 26.10           C  
ATOM   4760  CB  THR A 312       4.215  27.276   3.105  1.00 26.10           C  
ATOM   4761  HB  THR A 312       4.740  26.948   4.001  1.00 26.10           H  
ATOM   4762  O   THR A 312       6.428  25.327   3.048  1.00 26.10           O  
ATOM   4763  CG2 THR A 312       4.296  28.800   3.043  1.00 26.10           C  
ATOM   4764 HG21 THR A 312       3.850  29.232   3.938  1.00 26.10           H  
ATOM   4765 HG22 THR A 312       3.769  29.167   2.162  1.00 26.10           H  
ATOM   4766 HG23 THR A 312       5.340  29.108   2.989  1.00 26.10           H  
ATOM   4767  OG1 THR A 312       2.848  26.932   3.214  1.00 26.10           O  
ATOM   4768  HG1 THR A 312       2.463  27.452   3.922  1.00 26.10           H  
ATOM   4769  N   THR A 313       5.141  24.167   1.636  1.00 28.20           N  
ATOM   4770  H   THR A 313       4.347  24.203   1.014  1.00 28.20           H  
ATOM   4771  CA  THR A 313       5.560  22.831   2.136  1.00 28.20           C  
ATOM   4772  HA  THR A 313       6.099  22.976   3.072  1.00 28.20           H  
ATOM   4773  C   THR A 313       6.543  22.052   1.246  1.00 28.20           C  
ATOM   4774  CB  THR A 313       4.345  21.934   2.463  1.00 28.20           C  
ATOM   4775  HB  THR A 313       4.207  21.209   1.661  1.00 28.20           H  
ATOM   4776  O   THR A 313       6.925  20.944   1.609  1.00 28.20           O  
ATOM   4777  CG2 THR A 313       4.516  21.190   3.788  1.00 28.20           C  
ATOM   4778 HG21 THR A 313       3.636  20.576   3.979  1.00 28.20           H  
ATOM   4779 HG22 THR A 313       5.388  20.537   3.733  1.00 28.20           H  
ATOM   4780 HG23 THR A 313       4.650  21.897   4.606  1.00 28.20           H  
ATOM   4781  OG1 THR A 313       3.146  22.671   2.580  1.00 28.20           O  
ATOM   4782  HG1 THR A 313       3.184  23.168   3.401  1.00 28.20           H  
ATOM   4783  N   TYR A 314       6.957  22.592   0.092  1.00 25.17           N  
ATOM   4784  H   TYR A 314       6.627  23.517  -0.143  1.00 25.17           H  
ATOM   4785  CA  TYR A 314       7.725  21.850  -0.932  1.00 25.17           C  
ATOM   4786  HA  TYR A 314       8.019  20.888  -0.512  1.00 25.17           H  
ATOM   4787  C   TYR A 314       9.067  22.486  -1.340  1.00 25.17           C  
ATOM   4788  CB  TYR A 314       6.810  21.538  -2.133  1.00 25.17           C  
ATOM   4789  HB2 TYR A 314       7.409  21.325  -3.018  1.00 25.17           H  
ATOM   4790  HB3 TYR A 314       6.199  22.410  -2.367  1.00 25.17           H  
ATOM   4791  O   TYR A 314       9.623  22.132  -2.377  1.00 25.17           O  
ATOM   4792  CG  TYR A 314       5.929  20.326  -1.902  1.00 25.17           C  
ATOM   4793  CD1 TYR A 314       6.485  19.038  -2.030  1.00 25.17           C  
ATOM   4794  HD1 TYR A 314       7.524  18.925  -2.304  1.00 25.17           H  
ATOM   4795  CD2 TYR A 314       4.577  20.478  -1.540  1.00 25.17           C  
ATOM   4796  HD2 TYR A 314       4.154  21.467  -1.438  1.00 25.17           H  
ATOM   4797  CE1 TYR A 314       5.691  17.899  -1.797  1.00 25.17           C  
ATOM   4798  HE1 TYR A 314       6.108  16.907  -1.887  1.00 25.17           H  
ATOM   4799  CE2 TYR A 314       3.780  19.341  -1.302  1.00 25.17           C  
ATOM   4800  HE2 TYR A 314       2.745  19.461  -1.017  1.00 25.17           H  
ATOM   4801  OH  TYR A 314       3.580  16.947  -1.198  1.00 25.17           O  
ATOM   4802  HH  TYR A 314       2.690  17.175  -0.919  1.00 25.17           H  
ATOM   4803  CZ  TYR A 314       4.339  18.050  -1.430  1.00 25.17           C  
ATOM   4804  N   ILE A 315       9.617  23.403  -0.536  1.00 30.81           N  
ATOM   4805  H   ILE A 315       9.180  23.592   0.355  1.00 30.81           H  
ATOM   4806  CA  ILE A 315      10.893  24.076  -0.835  1.00 30.81           C  
ATOM   4807  HA  ILE A 315      11.192  23.770  -1.838  1.00 30.81           H  
ATOM   4808  C   ILE A 315      11.994  23.574   0.112  1.00 30.81           C  
ATOM   4809  CB  ILE A 315      10.763  25.621  -0.884  1.00 30.81           C  
ATOM   4810  HB  ILE A 315      10.960  26.023   0.110  1.00 30.81           H  
ATOM   4811  O   ILE A 315      11.768  23.411   1.310  1.00 30.81           O  
ATOM   4812  CG1 ILE A 315       9.359  26.108  -1.333  1.00 30.81           C  
ATOM   4813 HG12 ILE A 315       8.612  25.734  -0.633  1.00 30.81           H  
ATOM   4814 HG13 ILE A 315       9.134  25.703  -2.320  1.00 30.81           H  
ATOM   4815  CG2 ILE A 315      11.840  26.131  -1.860  1.00 30.81           C  
ATOM   4816 HG21 ILE A 315      12.832  25.811  -1.538  1.00 30.81           H  
ATOM   4817 HG22 ILE A 315      11.837  27.220  -1.904  1.00 30.81           H  
ATOM   4818 HG23 ILE A 315      11.649  25.755  -2.865  1.00 30.81           H  
ATOM   4819  CD1 ILE A 315       9.179  27.630  -1.373  1.00 30.81           C  
ATOM   4820 HD11 ILE A 315       8.133  27.862  -1.575  1.00 30.81           H  
ATOM   4821 HD12 ILE A 315       9.786  28.072  -2.163  1.00 30.81           H  
ATOM   4822 HD13 ILE A 315       9.454  28.060  -0.409  1.00 30.81           H  
ATOM   4823  N   ALA A 316      13.172  23.266  -0.439  1.00 30.57           N  
ATOM   4824  H   ALA A 316      13.297  23.455  -1.423  1.00 30.57           H  
ATOM   4825  CA  ALA A 316      14.236  22.535   0.254  1.00 30.57           C  
ATOM   4826  HA  ALA A 316      13.779  21.638   0.672  1.00 30.57           H  
ATOM   4827  C   ALA A 316      14.894  23.329   1.412  1.00 30.57           C  
ATOM   4828  CB  ALA A 316      15.269  22.103  -0.796  1.00 30.57           C  
ATOM   4829  HB1 ALA A 316      15.735  22.982  -1.240  1.00 30.57           H  
ATOM   4830  HB2 ALA A 316      14.784  21.519  -1.578  1.00 30.57           H  
ATOM   4831  HB3 ALA A 316      16.044  21.492  -0.333  1.00 30.57           H  
ATOM   4832  O   ALA A 316      14.894  24.560   1.382  1.00 30.57           O  
ATOM   4833  N   PRO A 317      15.533  22.663   2.402  1.00 27.23           N  
ATOM   4834  CA  PRO A 317      16.133  23.331   3.567  1.00 27.23           C  
ATOM   4835  HA  PRO A 317      15.329  23.777   4.152  1.00 27.23           H  
ATOM   4836  C   PRO A 317      17.158  24.432   3.248  1.00 27.23           C  
ATOM   4837  CB  PRO A 317      16.778  22.210   4.390  1.00 27.23           C  
ATOM   4838  HB2 PRO A 317      17.797  22.030   4.048  1.00 27.23           H  
ATOM   4839  HB3 PRO A 317      16.768  22.437   5.456  1.00 27.23           H  
ATOM   4840  O   PRO A 317      17.261  25.400   3.998  1.00 27.23           O  
ATOM   4841  CG  PRO A 317      15.912  20.997   4.061  1.00 27.23           C  
ATOM   4842  HG2 PRO A 317      14.998  21.026   4.655  1.00 27.23           H  
ATOM   4843  HG3 PRO A 317      16.447  20.060   4.220  1.00 27.23           H  
ATOM   4844  CD  PRO A 317      15.577  21.216   2.588  1.00 27.23           C  
ATOM   4845  HD2 PRO A 317      16.366  20.793   1.965  1.00 27.23           H  
ATOM   4846  HD3 PRO A 317      14.621  20.743   2.363  1.00 27.23           H  
ATOM   4847  N   SER A 318      17.865  24.337   2.117  1.00 32.41           N  
ATOM   4848  H   SER A 318      17.703  23.553   1.501  1.00 32.41           H  
ATOM   4849  CA  SER A 318      18.773  25.383   1.624  1.00 32.41           C  
ATOM   4850  HA  SER A 318      19.547  25.564   2.371  1.00 32.41           H  
ATOM   4851  C   SER A 318      18.058  26.718   1.380  1.00 32.41           C  
ATOM   4852  CB  SER A 318      19.452  24.909   0.333  1.00 32.41           C  
ATOM   4853  HB2 SER A 318      20.211  24.168   0.584  1.00 32.41           H  
ATOM   4854  HB3 SER A 318      19.940  25.754  -0.151  1.00 32.41           H  
ATOM   4855  O   SER A 318      18.552  27.763   1.794  1.00 32.41           O  
ATOM   4856  OG  SER A 318      18.510  24.317  -0.553  1.00 32.41           O  
ATOM   4857  HG  SER A 318      18.916  24.263  -1.421  1.00 32.41           H  
ATOM   4858  N   PHE A 319      16.851  26.689   0.808  1.00 33.84           N  
ATOM   4859  H   PHE A 319      16.467  25.790   0.554  1.00 33.84           H  
ATOM   4860  CA  PHE A 319      16.009  27.875   0.616  1.00 33.84           C  
ATOM   4861  HA  PHE A 319      16.579  28.634   0.080  1.00 33.84           H  
ATOM   4862  C   PHE A 319      15.560  28.484   1.952  1.00 33.84           C  
ATOM   4863  CB  PHE A 319      14.798  27.465  -0.231  1.00 33.84           C  
ATOM   4864  HB2 PHE A 319      14.205  26.739   0.325  1.00 33.84           H  
ATOM   4865  HB3 PHE A 319      15.158  26.967  -1.132  1.00 33.84           H  
ATOM   4866  O   PHE A 319      15.412  29.699   2.067  1.00 33.84           O  
ATOM   4867  CG  PHE A 319      13.881  28.594  -0.654  1.00 33.84           C  
ATOM   4868  CD1 PHE A 319      12.701  28.860   0.069  1.00 33.84           C  
ATOM   4869  HD1 PHE A 319      12.472  28.295   0.961  1.00 33.84           H  
ATOM   4870  CD2 PHE A 319      14.164  29.328  -1.820  1.00 33.84           C  
ATOM   4871  HD2 PHE A 319      15.063  29.126  -2.384  1.00 33.84           H  
ATOM   4872  CE1 PHE A 319      11.802  29.842  -0.386  1.00 33.84           C  
ATOM   4873  HE1 PHE A 319      10.889  30.036   0.158  1.00 33.84           H  
ATOM   4874  CE2 PHE A 319      13.268  30.313  -2.270  1.00 33.84           C  
ATOM   4875  HE2 PHE A 319      13.484  30.868  -3.171  1.00 33.84           H  
ATOM   4876  CZ  PHE A 319      12.085  30.567  -1.556  1.00 33.84           C  
ATOM   4877  HZ  PHE A 319      11.393  31.318  -1.909  1.00 33.84           H  
ATOM   4878  N   HIS A 320      15.390  27.657   2.989  1.00 37.84           N  
ATOM   4879  H   HIS A 320      15.566  26.672   2.851  1.00 37.84           H  
ATOM   4880  CA  HIS A 320      15.049  28.130   4.330  1.00 37.84           C  
ATOM   4881  HA  HIS A 320      14.232  28.844   4.230  1.00 37.84           H  
ATOM   4882  C   HIS A 320      16.220  28.884   4.986  1.00 37.84           C  
ATOM   4883  CB  HIS A 320      14.544  26.952   5.177  1.00 37.84           C  
ATOM   4884  HB2 HIS A 320      14.008  26.251   4.537  1.00 37.84           H  
ATOM   4885  HB3 HIS A 320      15.389  26.424   5.618  1.00 37.84           H  
ATOM   4886  O   HIS A 320      15.996  29.907   5.628  1.00 37.84           O  
ATOM   4887  CG  HIS A 320      13.593  27.383   6.265  1.00 37.84           C  
ATOM   4888  CD2 HIS A 320      13.828  27.383   7.614  1.00 37.84           C  
ATOM   4889  HD2 HIS A 320      14.745  27.080   8.096  1.00 37.84           H  
ATOM   4890  ND1 HIS A 320      12.310  27.847   6.078  1.00 37.84           N  
ATOM   4891  HD1 HIS A 320      11.840  27.957   5.191  1.00 37.84           H  
ATOM   4892  CE1 HIS A 320      11.786  28.119   7.284  1.00 37.84           C  
ATOM   4893  HE1 HIS A 320      10.789  28.498   7.459  1.00 37.84           H  
ATOM   4894  NE2 HIS A 320      12.674  27.850   8.254  1.00 37.84           N  
ATOM   4895  N   GLN A 321      17.469  28.457   4.754  1.00 34.94           N  
ATOM   4896  H   GLN A 321      17.604  27.609   4.223  1.00 34.94           H  
ATOM   4897  CA  GLN A 321      18.654  29.226   5.161  1.00 34.94           C  
ATOM   4898  HA  GLN A 321      18.532  29.523   6.202  1.00 34.94           H  
ATOM   4899  C   GLN A 321      18.802  30.529   4.359  1.00 34.94           C  
ATOM   4900  CB  GLN A 321      19.924  28.368   5.064  1.00 34.94           C  
ATOM   4901  HB2 GLN A 321      19.970  27.877   4.092  1.00 34.94           H  
ATOM   4902  HB3 GLN A 321      20.793  29.018   5.163  1.00 34.94           H  
ATOM   4903  O   GLN A 321      19.029  31.576   4.962  1.00 34.94           O  
ATOM   4904  CG  GLN A 321      19.980  27.321   6.185  1.00 34.94           C  
ATOM   4905  HG2 GLN A 321      19.146  26.626   6.086  1.00 34.94           H  
ATOM   4906  HG3 GLN A 321      19.892  27.825   7.147  1.00 34.94           H  
ATOM   4907  CD  GLN A 321      21.277  26.518   6.156  1.00 34.94           C  
ATOM   4908  NE2 GLN A 321      22.000  26.438   7.251  1.00 34.94           N  
ATOM   4909 HE21 GLN A 321      21.732  26.950   8.080  1.00 34.94           H  
ATOM   4910 HE22 GLN A 321      22.866  25.925   7.170  1.00 34.94           H  
ATOM   4911  OE1 GLN A 321      21.658  25.932   5.156  1.00 34.94           O  
ATOM   4912  N   SER A 322      18.584  30.518   3.037  1.00 32.52           N  
ATOM   4913  H   SER A 322      18.470  29.634   2.563  1.00 32.52           H  
ATOM   4914  CA  SER A 322      18.565  31.752   2.230  1.00 32.52           C  
ATOM   4915  HA  SER A 322      19.542  32.232   2.299  1.00 32.52           H  
ATOM   4916  C   SER A 322      17.520  32.762   2.730  1.00 32.52           C  
ATOM   4917  CB  SER A 322      18.282  31.437   0.757  1.00 32.52           C  
ATOM   4918  HB2 SER A 322      17.263  31.063   0.654  1.00 32.52           H  
ATOM   4919  HB3 SER A 322      18.377  32.350   0.169  1.00 32.52           H  
ATOM   4920  O   SER A 322      17.797  33.959   2.801  1.00 32.52           O  
ATOM   4921  OG  SER A 322      19.176  30.462   0.256  1.00 32.52           O  
ATOM   4922  HG  SER A 322      20.077  30.776   0.366  1.00 32.52           H  
ATOM   4923  N   LEU A 323      16.340  32.283   3.143  1.00 35.46           N  
ATOM   4924  H   LEU A 323      16.152  31.300   3.009  1.00 35.46           H  
ATOM   4925  CA  LEU A 323      15.301  33.107   3.767  1.00 35.46           C  
ATOM   4926  HA  LEU A 323      15.134  33.975   3.130  1.00 35.46           H  
ATOM   4927  C   LEU A 323      15.714  33.662   5.135  1.00 35.46           C  
ATOM   4928  CB  LEU A 323      13.995  32.295   3.875  1.00 35.46           C  
ATOM   4929  HB2 LEU A 323      13.500  32.518   4.820  1.00 35.46           H  
ATOM   4930  HB3 LEU A 323      14.231  31.231   3.885  1.00 35.46           H  
ATOM   4931  O   LEU A 323      15.423  34.821   5.413  1.00 35.46           O  
ATOM   4932  CG  LEU A 323      13.020  32.604   2.729  1.00 35.46           C  
ATOM   4933  HG  LEU A 323      13.558  32.632   1.782  1.00 35.46           H  
ATOM   4934  CD1 LEU A 323      11.949  31.517   2.649  1.00 35.46           C  
ATOM   4935 HD11 LEU A 323      11.256  31.750   1.841  1.00 35.46           H  
ATOM   4936 HD12 LEU A 323      11.406  31.455   3.592  1.00 35.46           H  
ATOM   4937 HD13 LEU A 323      12.428  30.561   2.439  1.00 35.46           H  
ATOM   4938  CD2 LEU A 323      12.311  33.943   2.959  1.00 35.46           C
[truncated: 447,696 more chars]
