# Supplementary material for: Widespread Horizontal Gene Transfer Among Animal Viruses
Source: bioRxiv. 2024 Mar 26:2024.03.25.586562. Preprint. [Version 2] doi: 10.1101/2024.03.25.586562 (PMC11071296; doi:10.1101/2024.03.25.586562)
Supplement: Supplement 7 [file media-7.zip › File7_PDB/Tailtoma3478_Thyxoid.pdb]

ATOM      1  N   MET A   1     -35.750  13.411  25.153  1.00 54.03           N  
ATOM      2  H   MET A   1     -35.786  12.620  25.780  1.00 54.03           H  
ATOM      3  H2  MET A   1     -36.465  14.065  25.440  1.00 54.03           H  
ATOM      4  H3  MET A   1     -35.954  13.112  24.210  1.00 54.03           H  
ATOM      5  CA  MET A   1     -34.422  14.070  25.218  1.00 54.03           C  
ATOM      6  HA  MET A   1     -34.450  14.949  24.573  1.00 54.03           H  
ATOM      7  C   MET A   1     -33.279  13.219  24.646  1.00 54.03           C  
ATOM      8  CB  MET A   1     -34.125  14.588  26.631  1.00 54.03           C  
ATOM      9  HB2 MET A   1     -33.071  14.857  26.705  1.00 54.03           H  
ATOM     10  HB3 MET A   1     -34.343  13.815  27.369  1.00 54.03           H  
ATOM     11  O   MET A   1     -32.382  13.795  24.052  1.00 54.03           O  
ATOM     12  CG  MET A   1     -34.964  15.843  26.909  1.00 54.03           C  
ATOM     13  HG2 MET A   1     -34.677  16.610  26.191  1.00 54.03           H  
ATOM     14  HG3 MET A   1     -36.024  15.625  26.776  1.00 54.03           H  
ATOM     15  SD  MET A   1     -34.733  16.505  28.572  1.00 54.03           S  
ATOM     16  CE  MET A   1     -34.993  18.275  28.263  1.00 54.03           C  
ATOM     17  HE1 MET A   1     -34.250  18.643  27.556  1.00 54.03           H  
ATOM     18  HE2 MET A   1     -34.891  18.821  29.201  1.00 54.03           H  
ATOM     19  HE3 MET A   1     -35.994  18.439  27.863  1.00 54.03           H  
ATOM     20  N   LEU A   2     -33.314  11.879  24.725  1.00 56.34           N  
ATOM     21  H   LEU A   2     -33.995  11.421  25.314  1.00 56.34           H  
ATOM     22  CA  LEU A   2     -32.268  10.996  24.163  1.00 56.34           C  
ATOM     23  HA  LEU A   2     -31.291  11.396  24.436  1.00 56.34           H  
ATOM     24  C   LEU A   2     -32.251  10.878  22.619  1.00 56.34           C  
ATOM     25  CB  LEU A   2     -32.419   9.606  24.816  1.00 56.34           C  
ATOM     26  HB2 LEU A   2     -31.905   8.862  24.207  1.00 56.34           H  
ATOM     27  HB3 LEU A   2     -33.474   9.332  24.826  1.00 56.34           H  
ATOM     28  O   LEU A   2     -31.204  10.588  22.046  1.00 56.34           O  
ATOM     29  CG  LEU A   2     -31.845   9.541  26.246  1.00 56.34           C  
ATOM     30  HG  LEU A   2     -32.030  10.487  26.755  1.00 56.34           H  
ATOM     31  CD1 LEU A   2     -32.525   8.438  27.052  1.00 56.34           C  
ATOM     32 HD11 LEU A   2     -33.594   8.630  27.138  1.00 56.34           H  
ATOM     33 HD12 LEU A   2     -32.100   8.401  28.055  1.00 56.34           H  
ATOM     34 HD13 LEU A   2     -32.369   7.472  26.572  1.00 56.34           H  
ATOM     35  CD2 LEU A   2     -30.340   9.270  26.219  1.00 56.34           C  
ATOM     36 HD21 LEU A   2     -29.955   9.238  27.238  1.00 56.34           H  
ATOM     37 HD22 LEU A   2     -30.134   8.314  25.738  1.00 56.34           H  
ATOM     38 HD23 LEU A   2     -29.821  10.062  25.679  1.00 56.34           H  
ATOM     39  N   SER A   3     -33.368  11.134  21.922  1.00 57.61           N  
ATOM     40  H   SER A   3     -34.225  11.354  22.409  1.00 57.61           H  
ATOM     41  CA  SER A   3     -33.430  11.013  20.452  1.00 57.61           C  
ATOM     42  HA  SER A   3     -33.003  10.051  20.170  1.00 57.61           H  
ATOM     43  C   SER A   3     -32.612  12.085  19.718  1.00 57.61           C  
ATOM     44  CB  SER A   3     -34.882  11.025  19.957  1.00 57.61           C  
ATOM     45  HB2 SER A   3     -34.885  10.936  18.871  1.00 57.61           H  
ATOM     46  HB3 SER A   3     -35.418  10.173  20.377  1.00 57.61           H  
ATOM     47  O   SER A   3     -31.933  11.771  18.745  1.00 57.61           O  
ATOM     48  OG  SER A   3     -35.530  12.227  20.336  1.00 57.61           O  
ATOM     49  HG  SER A   3     -36.296  12.339  19.769  1.00 57.61           H  
ATOM     50  N   GLY A   4     -32.598  13.329  20.211  1.00 56.40           N  
ATOM     51  H   GLY A   4     -33.207  13.537  20.989  1.00 56.40           H  
ATOM     52  CA  GLY A   4     -31.833  14.425  19.600  1.00 56.40           C  
ATOM     53  HA2 GLY A   4     -32.096  15.361  20.092  1.00 56.40           H  
ATOM     54  HA3 GLY A   4     -32.095  14.505  18.545  1.00 56.40           H  
ATOM     55  C   GLY A   4     -30.314  14.251  19.704  1.00 56.40           C  
ATOM     56  O   GLY A   4     -29.584  14.617  18.785  1.00 56.40           O  
ATOM     57  N   PHE A   5     -29.833  13.626  20.785  1.00 59.06           N  
ATOM     58  H   PHE A   5     -30.478  13.326  21.502  1.00 59.06           H  
ATOM     59  CA  PHE A   5     -28.404  13.372  20.987  1.00 59.06           C  
ATOM     60  HA  PHE A   5     -27.862  14.293  20.774  1.00 59.06           H  
ATOM     61  C   PHE A   5     -27.876  12.299  20.022  1.00 59.06           C  
ATOM     62  CB  PHE A   5     -28.157  13.001  22.458  1.00 59.06           C  
ATOM     63  HB2 PHE A   5     -28.193  11.919  22.579  1.00 59.06           H  
ATOM     64  HB3 PHE A   5     -28.952  13.418  23.076  1.00 59.06           H  
ATOM     65  O   PHE A   5     -26.788  12.438  19.467  1.00 59.06           O  
ATOM     66  CG  PHE A   5     -26.843  13.537  22.990  1.00 59.06           C  
ATOM     67  CD1 PHE A   5     -25.671  12.760  22.928  1.00 59.06           C  
ATOM     68  HD1 PHE A   5     -25.697  11.769  22.500  1.00 59.06           H  
ATOM     69  CD2 PHE A   5     -26.794  14.834  23.536  1.00 59.06           C  
ATOM     70  HD2 PHE A   5     -27.688  15.439  23.584  1.00 59.06           H  
ATOM     71  CE1 PHE A   5     -24.459  13.277  23.421  1.00 59.06           C  
ATOM     72  HE1 PHE A   5     -23.559  12.681  23.377  1.00 59.06           H  
ATOM     73  CE2 PHE A   5     -25.583  15.350  24.027  1.00 59.06           C  
ATOM     74  HE2 PHE A   5     -25.547  16.342  24.452  1.00 59.06           H  
ATOM     75  CZ  PHE A   5     -24.415  14.570  23.972  1.00 59.06           C  
ATOM     76  HZ  PHE A   5     -23.484  14.964  24.352  1.00 59.06           H  
ATOM     77  N   ASN A   6     -28.685  11.270  19.744  1.00 57.75           N  
ATOM     78  H   ASN A   6     -29.567  11.203  20.232  1.00 57.75           H  
ATOM     79  CA  ASN A   6     -28.330  10.215  18.794  1.00 57.75           C  
ATOM     80  HA  ASN A   6     -27.306   9.912  19.013  1.00 57.75           H  
ATOM     81  C   ASN A   6     -28.316  10.723  17.341  1.00 57.75           C  
ATOM     82  CB  ASN A   6     -29.282   9.015  18.998  1.00 57.75           C  
ATOM     83  HB2 ASN A   6     -29.972   9.214  19.818  1.00 57.75           H  
ATOM     84  HB3 ASN A   6     -29.877   8.853  18.099  1.00 57.75           H  
ATOM     85  O   ASN A   6     -27.438  10.351  16.564  1.00 57.75           O  
ATOM     86  CG  ASN A   6     -28.551   7.718  19.312  1.00 57.75           C  
ATOM     87  ND2 ASN A   6     -29.247   6.739  19.840  1.00 57.75           N  
ATOM     88 HD21 ASN A   6     -30.239   6.828  20.003  1.00 57.75           H  
ATOM     89 HD22 ASN A   6     -28.737   5.885  20.015  1.00 57.75           H  
ATOM     90  OD1 ASN A   6     -27.363   7.560  19.106  1.00 57.75           O  
ATOM     91  N   ILE A   7     -29.232  11.633  16.985  1.00 60.23           N  
ATOM     92  H   ILE A   7     -29.954  11.872  17.649  1.00 60.23           H  
ATOM     93  CA  ILE A   7     -29.251  12.278  15.660  1.00 60.23           C  
ATOM     94  HA  ILE A   7     -29.204  11.504  14.895  1.00 60.23           H  
ATOM     95  C   ILE A   7     -28.009  13.162  15.473  1.00 60.23           C  
ATOM     96  CB  ILE A   7     -30.565  13.068  15.460  1.00 60.23           C  
ATOM     97  HB  ILE A   7     -30.674  13.770  16.287  1.00 60.23           H  
ATOM     98  O   ILE A   7     -27.373  13.102  14.422  1.00 60.23           O  
ATOM     99  CG1 ILE A   7     -31.780  12.109  15.452  1.00 60.23           C  
ATOM    100 HG12 ILE A   7     -31.812  11.570  14.506  1.00 60.23           H  
ATOM    101 HG13 ILE A   7     -31.678  11.363  16.240  1.00 60.23           H  
ATOM    102  CG2 ILE A   7     -30.537  13.867  14.141  1.00 60.23           C  
ATOM    103 HG21 ILE A   7     -29.747  14.617  14.162  1.00 60.23           H  
ATOM    104 HG22 ILE A   7     -31.479  14.394  13.992  1.00 60.23           H  
ATOM    105 HG23 ILE A   7     -30.369  13.197  13.298  1.00 60.23           H  
ATOM    106  CD1 ILE A   7     -33.121  12.821  15.670  1.00 60.23           C  
ATOM    107 HD11 ILE A   7     -33.913  12.076  15.747  1.00 60.23           H  
ATOM    108 HD12 ILE A   7     -33.348  13.482  14.834  1.00 60.23           H  
ATOM    109 HD13 ILE A   7     -33.092  13.400  16.594  1.00 60.23           H  
ATOM    110  N   SER A   8     -27.622  13.927  16.501  1.00 62.90           N  
ATOM    111  H   SER A   8     -28.203  13.952  17.327  1.00 62.90           H  
ATOM    112  CA  SER A   8     -26.389  14.728  16.491  1.00 62.90           C  
ATOM    113  HA  SER A   8     -26.435  15.447  15.673  1.00 62.90           H  
ATOM    114  C   SER A   8     -25.145  13.858  16.276  1.00 62.90           C  
ATOM    115  CB  SER A   8     -26.276  15.507  17.805  1.00 62.90           C  
ATOM    116  HB2 SER A   8     -27.120  16.191  17.898  1.00 62.90           H  
ATOM    117  HB3 SER A   8     -26.289  14.813  18.645  1.00 62.90           H  
ATOM    118  O   SER A   8     -24.324  14.151  15.408  1.00 62.90           O  
ATOM    119  OG  SER A   8     -25.070  16.239  17.832  1.00 62.90           O  
ATOM    120  HG  SER A   8     -24.949  16.628  18.701  1.00 62.90           H  
ATOM    121  N   LEU A   9     -25.040  12.730  16.986  1.00 61.45           N  
ATOM    122  H   LEU A   9     -25.732  12.543  17.697  1.00 61.45           H  
ATOM    123  CA  LEU A   9     -23.883  11.837  16.891  1.00 61.45           C  
ATOM    124  HA  LEU A   9     -22.990  12.457  16.960  1.00 61.45           H  
ATOM    125  C   LEU A   9     -23.819  11.098  15.542  1.00 61.45           C  
ATOM    126  CB  LEU A   9     -23.914  10.904  18.114  1.00 61.45           C  
ATOM    127  HB2 LEU A   9     -24.691  10.149  17.996  1.00 61.45           H  
ATOM    128  HB3 LEU A   9     -24.189  11.513  18.975  1.00 61.45           H  
ATOM    129  O   LEU A   9     -22.736  10.949  14.971  1.00 61.45           O  
ATOM    130  CG  LEU A   9     -22.554  10.244  18.418  1.00 61.45           C  
ATOM    131  HG  LEU A   9     -21.747  10.847  18.003  1.00 61.45           H  
ATOM    132  CD1 LEU A   9     -22.342  10.152  19.929  1.00 61.45           C  
ATOM    133 HD11 LEU A   9     -22.347  11.153  20.361  1.00 61.45           H  
ATOM    134 HD12 LEU A   9     -21.377   9.694  20.145  1.00 61.45           H  
ATOM    135 HD13 LEU A   9     -23.136   9.562  20.385  1.00 61.45           H  
ATOM    136  CD2 LEU A   9     -22.458   8.828  17.843  1.00 61.45           C  
ATOM    137 HD21 LEU A   9     -22.564   8.866  16.759  1.00 61.45           H  
ATOM    138 HD22 LEU A   9     -21.490   8.398  18.101  1.00 61.45           H  
ATOM    139 HD23 LEU A   9     -23.253   8.208  18.258  1.00 61.45           H  
ATOM    140  N   HIS A  10     -24.964  10.690  14.983  1.00 61.36           N  
ATOM    141  H   HIS A  10     -25.822  10.787  15.508  1.00 61.36           H  
ATOM    142  CA  HIS A  10     -25.029  10.141  13.624  1.00 61.36           C  
ATOM    143  HA  HIS A  10     -24.301   9.334  13.544  1.00 61.36           H  
ATOM    144  C   HIS A  10     -24.644  11.176  12.563  1.00 61.36           C  
ATOM    145  CB  HIS A  10     -26.422   9.561  13.343  1.00 61.36           C  
ATOM    146  HB2 HIS A  10     -27.186  10.131  13.871  1.00 61.36           H  
ATOM    147  HB3 HIS A  10     -26.634   9.641  12.277  1.00 61.36           H  
ATOM    148  O   HIS A  10     -23.869  10.851  11.660  1.00 61.36           O  
ATOM    149  CG  HIS A  10     -26.516   8.103  13.707  1.00 61.36           C  
ATOM    150  CD2 HIS A  10     -27.189   7.550  14.763  1.00 61.36           C  
ATOM    151  HD2 HIS A  10     -27.758   8.084  15.510  1.00 61.36           H  
ATOM    152  ND1 HIS A  10     -25.930   7.069  13.012  1.00 61.36           N  
ATOM    153  HD1 HIS A  10     -25.446   7.148  12.129  1.00 61.36           H  
ATOM    154  CE1 HIS A  10     -26.248   5.919  13.629  1.00 61.36           C  
ATOM    155  HE1 HIS A  10     -25.974   4.931  13.291  1.00 61.36           H  
ATOM    156  NE2 HIS A  10     -27.007   6.164  14.705  1.00 61.36           N  
ATOM    157  N   ARG A  11     -25.113  12.423  12.697  1.00 63.63           N  
ATOM    158  H   ARG A  11     -25.757  12.615  13.451  1.00 63.63           H  
ATOM    159  CA  ARG A  11     -24.762  13.522  11.789  1.00 63.63           C  
ATOM    160  HA  ARG A  11     -24.952  13.200  10.765  1.00 63.63           H  
ATOM    161  C   ARG A  11     -23.271  13.862  11.865  1.00 63.63           C  
ATOM    162  CB  ARG A  11     -25.661  14.726  12.094  1.00 63.63           C  
ATOM    163  HB2 ARG A  11     -25.411  15.136  13.073  1.00 63.63           H  
ATOM    164  HB3 ARG A  11     -26.699  14.392  12.112  1.00 63.63           H  
ATOM    165  O   ARG A  11     -22.622  13.931  10.829  1.00 63.63           O  
ATOM    166  CG  ARG A  11     -25.523  15.817  11.028  1.00 63.63           C  
ATOM    167  HG2 ARG A  11     -25.753  15.399  10.048  1.00 63.63           H  
ATOM    168  HG3 ARG A  11     -24.503  16.201  11.022  1.00 63.63           H  
ATOM    169  CD  ARG A  11     -26.490  16.963  11.330  1.00 63.63           C  
ATOM    170  HD2 ARG A  11     -27.505  16.568  11.359  1.00 63.63           H  
ATOM    171  HD3 ARG A  11     -26.238  17.385  12.304  1.00 63.63           H  
ATOM    172  NE  ARG A  11     -26.388  18.011  10.304  1.00 63.63           N  
ATOM    173  HE  ARG A  11     -25.530  18.021   9.771  1.00 63.63           H  
ATOM    174  NH1 ARG A  11     -28.197  19.259  10.963  1.00 63.63           N  
ATOM    175 HH11 ARG A  11     -28.806  20.053  10.823  1.00 63.63           H  
ATOM    176 HH12 ARG A  11     -28.277  18.675  11.784  1.00 63.63           H  
ATOM    177  NH2 ARG A  11     -27.082  19.815   9.112  1.00 63.63           N  
ATOM    178 HH21 ARG A  11     -27.696  20.606   8.977  1.00 63.63           H  
ATOM    179 HH22 ARG A  11     -26.286  19.684   8.505  1.00 63.63           H  
ATOM    180  CZ  ARG A  11     -27.221  19.017  10.130  1.00 63.63           C  
ATOM    181  N   GLN A  12     -22.696  13.939  13.066  1.00 61.83           N  
ATOM    182  H   GLN A  12     -23.291  13.919  13.882  1.00 61.83           H  
ATOM    183  CA  GLN A  12     -21.254  14.146  13.257  1.00 61.83           C  
ATOM    184  HA  GLN A  12     -20.953  15.059  12.744  1.00 61.83           H  
ATOM    185  C   GLN A  12     -20.405  13.004  12.684  1.00 61.83           C  
ATOM    186  CB  GLN A  12     -20.936  14.279  14.751  1.00 61.83           C  
ATOM    187  HB2 GLN A  12     -21.468  13.514  15.316  1.00 61.83           H  
ATOM    188  HB3 GLN A  12     -19.866  14.119  14.888  1.00 61.83           H  
ATOM    189  O   GLN A  12     -19.326  13.239  12.134  1.00 61.83           O  
ATOM    190  CG  GLN A  12     -21.264  15.668  15.308  1.00 61.83           C  
ATOM    191  HG2 GLN A  12     -20.791  16.423  14.680  1.00 61.83           H  
ATOM    192  HG3 GLN A  12     -22.340  15.839  15.294  1.00 61.83           H  
ATOM    193  CD  GLN A  12     -20.753  15.835  16.735  1.00 61.83           C  
ATOM    194  NE2 GLN A  12     -20.560  17.053  17.189  1.00 61.83           N  
ATOM    195 HE21 GLN A  12     -20.208  17.131  18.132  1.00 61.83           H  
ATOM    196 HE22 GLN A  12     -20.746  17.854  16.602  1.00 61.83           H  
ATOM    197  OE1 GLN A  12     -20.495  14.886  17.461  1.00 61.83           O  
ATOM    198  N   ARG A  13     -20.861  11.748  12.791  1.00 64.78           N  
ATOM    199  H   ARG A  13     -21.717  11.590  13.305  1.00 64.78           H  
ATOM    200  CA  ARG A  13     -20.178  10.618  12.141  1.00 64.78           C  
ATOM    201  HA  ARG A  13     -19.114  10.667  12.374  1.00 64.78           H  
ATOM    202  C   ARG A  13     -20.256  10.726  10.621  1.00 64.78           C  
ATOM    203  CB  ARG A  13     -20.729   9.275  12.636  1.00 64.78           C  
ATOM    204  HB2 ARG A  13     -20.430   8.499  11.932  1.00 64.78           H  
ATOM    205  HB3 ARG A  13     -21.818   9.309  12.665  1.00 64.78           H  
ATOM    206  O   ARG A  13     -19.247  10.480   9.967  1.00 64.78           O  
ATOM    207  CG  ARG A  13     -20.176   8.906  14.020  1.00 64.78           C  
ATOM    208  HG2 ARG A  13     -19.086   8.903  13.986  1.00 64.78           H  
ATOM    209  HG3 ARG A  13     -20.504   9.637  14.759  1.00 64.78           H  
ATOM    210  CD  ARG A  13     -20.668   7.511  14.418  1.00 64.78           C  
ATOM    211  HD2 ARG A  13     -21.758   7.519  14.426  1.00 64.78           H  
ATOM    212  HD3 ARG A  13     -20.326   6.793  13.673  1.00 64.78           H  
ATOM    213  NE  ARG A  13     -20.177   7.116  15.751  1.00 64.78           N  
ATOM    214  HE  ARG A  13     -19.726   7.834  16.300  1.00 64.78           H  
ATOM    215  NH1 ARG A  13     -20.968   4.958  15.727  1.00 64.78           N  
ATOM    216 HH11 ARG A  13     -21.350   5.108  14.804  1.00 64.78           H  
ATOM    217 HH12 ARG A  13     -21.116   4.075  16.195  1.00 64.78           H  
ATOM    218  NH2 ARG A  13     -19.923   5.726  17.540  1.00 64.78           N  
ATOM    219 HH21 ARG A  13     -19.458   6.459  18.056  1.00 64.78           H  
ATOM    220 HH22 ARG A  13     -20.087   4.835  17.987  1.00 64.78           H  
ATOM    221  CZ  ARG A  13     -20.356   5.941  16.330  1.00 64.78           C  
ATOM    222  N   GLN A  14     -21.399  11.125  10.065  1.00 63.62           N  
ATOM    223  H   GLN A  14     -22.194  11.314  10.659  1.00 63.62           H  
ATOM    224  CA  GLN A  14     -21.542  11.333   8.623  1.00 63.62           C  
ATOM    225  HA  GLN A  14     -21.202  10.437   8.104  1.00 63.62           H  
ATOM    226  C   GLN A  14     -20.673  12.485   8.107  1.00 63.62           C  
ATOM    227  CB  GLN A  14     -23.011  11.573   8.261  1.00 63.62           C  
ATOM    228  HB2 GLN A  14     -23.054  11.985   7.252  1.00 63.62           H  
ATOM    229  HB3 GLN A  14     -23.453  12.298   8.944  1.00 63.62           H  
ATOM    230  O   GLN A  14     -20.005  12.312   7.092  1.00 63.62           O  
ATOM    231  CG  GLN A  14     -23.825  10.272   8.274  1.00 63.62           C  
ATOM    232  HG2 GLN A  14     -23.844   9.847   9.278  1.00 63.62           H  
ATOM    233  HG3 GLN A  14     -23.350   9.555   7.605  1.00 63.62           H  
ATOM    234  CD  GLN A  14     -25.258  10.483   7.800  1.00 63.62           C  
ATOM    235  NE2 GLN A  14     -25.964   9.428   7.454  1.00 63.62           N  
ATOM    236 HE21 GLN A  14     -25.567   8.499   7.464  1.00 63.62           H  
ATOM    237 HE22 GLN A  14     -26.887   9.627   7.096  1.00 63.62           H  
ATOM    238  OE1 GLN A  14     -25.776  11.581   7.721  1.00 63.62           O  
ATOM    239  N   GLU A  15     -20.608  13.609   8.821  1.00 64.97           N  
ATOM    240  H   GLU A  15     -21.241  13.728   9.599  1.00 64.97           H  
ATOM    241  CA  GLU A  15     -19.744  14.745   8.470  1.00 64.97           C  
ATOM    242  HA  GLU A  15     -19.970  15.073   7.456  1.00 64.97           H  
ATOM    243  C   GLU A  15     -18.263  14.341   8.487  1.00 64.97           C  
ATOM    244  CB  GLU A  15     -20.018  15.921   9.422  1.00 64.97           C  
ATOM    245  HB2 GLU A  15     -20.030  15.551  10.447  1.00 64.97           H  
ATOM    246  HB3 GLU A  15     -19.217  16.654   9.322  1.00 64.97           H  
ATOM    247  O   GLU A  15     -17.539  14.596   7.527  1.00 64.97           O  
ATOM    248  CG  GLU A  15     -21.356  16.608   9.087  1.00 64.97           C  
ATOM    249  HG2 GLU A  15     -22.140  15.853   9.022  1.00 64.97           H  
ATOM    250  HG3 GLU A  15     -21.267  17.069   8.103  1.00 64.97           H  
ATOM    251  CD  GLU A  15     -21.795  17.674  10.105  1.00 64.97           C  
ATOM    252  OE1 GLU A  15     -22.926  18.197   9.925  1.00 64.97           O  
ATOM    253  OE2 GLU A  15     -21.044  17.919  11.076  1.00 64.97           O  
ATOM    254  N   ASN A  16     -17.824  13.596   9.506  1.00 73.03           N  
ATOM    255  H   ASN A  16     -18.446  13.438  10.285  1.00 73.03           H  
ATOM    256  CA  ASN A  16     -16.457  13.070   9.555  1.00 73.03           C  
ATOM    257  HA  ASN A  16     -15.759  13.898   9.431  1.00 73.03           H  
ATOM    258  C   ASN A  16     -16.153  12.075   8.423  1.00 73.03           C  
ATOM    259  CB  ASN A  16     -16.224  12.417  10.924  1.00 73.03           C  
ATOM    260  HB2 ASN A  16     -17.104  11.849  11.226  1.00 73.03           H  
ATOM    261  HB3 ASN A  16     -15.380  11.732  10.855  1.00 73.03           H  
ATOM    262  O   ASN A  16     -15.033  12.049   7.909  1.00 73.03           O  
ATOM    263  CG  ASN A  16     -15.861  13.439  11.981  1.00 73.03           C  
ATOM    264  ND2 ASN A  16     -16.532  13.448  13.103  1.00 73.03           N  
ATOM    265 HD21 ASN A  16     -16.282  14.204  13.725  1.00 73.03           H  
ATOM    266 HD22 ASN A  16     -17.469  13.072  13.098  1.00 73.03           H  
ATOM    267  OD1 ASN A  16     -14.938  14.213  11.823  1.00 73.03           O  
ATOM    268  N   VAL A  17     -17.122  11.245   8.024  1.00 71.61           N  
ATOM    269  H   VAL A  17     -18.017  11.292   8.488  1.00 71.61           H  
ATOM    270  CA  VAL A  17     -16.966  10.331   6.879  1.00 71.61           C  
ATOM    271  HA  VAL A  17     -16.023   9.795   6.981  1.00 71.61           H  
ATOM    272  C   VAL A  17     -16.872  11.123   5.575  1.00 71.61           C  
ATOM    273  CB  VAL A  17     -18.099   9.287   6.844  1.00 71.61           C  
ATOM    274  HB  VAL A  17     -19.062   9.788   6.946  1.00 71.61           H  
ATOM    275  O   VAL A  17     -15.960  10.876   4.790  1.00 71.61           O  
ATOM    276  CG1 VAL A  17     -18.107   8.469   5.546  1.00 71.61           C  
ATOM    277 HG11 VAL A  17     -18.862   7.685   5.605  1.00 71.61           H  
ATOM    278 HG12 VAL A  17     -18.360   9.108   4.699  1.00 71.61           H  
ATOM    279 HG13 VAL A  17     -17.130   8.020   5.372  1.00 71.61           H  
ATOM    280  CG2 VAL A  17     -17.934   8.282   7.994  1.00 71.61           C  
ATOM    281 HG21 VAL A  17     -18.822   7.653   8.056  1.00 71.61           H  
ATOM    282 HG22 VAL A  17     -17.803   8.798   8.945  1.00 71.61           H  
ATOM    283 HG23 VAL A  17     -17.060   7.656   7.819  1.00 71.61           H  
ATOM    284  N   MET A  18     -17.741  12.114   5.380  1.00 68.88           N  
ATOM    285  H   MET A  18     -18.458  12.263   6.076  1.00 68.88           H  
ATOM    286  CA  MET A  18     -17.719  13.027   4.233  1.00 68.88           C  
ATOM    287  HA  MET A  18     -17.876  12.461   3.315  1.00 68.88           H  
ATOM    288  C   MET A  18     -16.373  13.745   4.094  1.00 68.88           C  
ATOM    289  CB  MET A  18     -18.851  14.055   4.399  1.00 68.88           C  
ATOM    290  HB2 MET A  18     -18.520  15.035   4.055  1.00 68.88           H  
ATOM    291  HB3 MET A  18     -19.101  14.171   5.453  1.00 68.88           H  
ATOM    292  O   MET A  18     -15.777  13.739   3.018  1.00 68.88           O  
ATOM    293  CG  MET A  18     -20.119  13.658   3.640  1.00 68.88           C  
ATOM    294  HG2 MET A  18     -20.931  14.302   3.980  1.00 68.88           H  
ATOM    295  HG3 MET A  18     -20.381  12.632   3.897  1.00 68.88           H  
ATOM    296  SD  MET A  18     -20.011  13.810   1.834  1.00 68.88           S  
ATOM    297  CE  MET A  18     -19.591  15.568   1.654  1.00 68.88           C  
ATOM    298  HE1 MET A  18     -18.566  15.745   1.980  1.00 68.88           H  
ATOM    299  HE2 MET A  18     -19.676  15.849   0.605  1.00 68.88           H  
ATOM    300  HE3 MET A  18     -20.278  16.176   2.244  1.00 68.88           H  
ATOM    301  N   VAL A  19     -15.849  14.303   5.188  1.00 74.79           N  
ATOM    302  H   VAL A  19     -16.404  14.319   6.032  1.00 74.79           H  
ATOM    303  CA  VAL A  19     -14.541  14.977   5.195  1.00 74.79           C  
ATOM    304  HA  VAL A  19     -14.543  15.754   4.431  1.00 74.79           H  
ATOM    305  C   VAL A  19     -13.419  14.001   4.828  1.00 74.79           C  
ATOM    306  CB  VAL A  19     -14.292  15.654   6.557  1.00 74.79           C  
ATOM    307  HB  VAL A  19     -14.456  14.928   7.354  1.00 74.79           H  
ATOM    308  O   VAL A  19     -12.570  14.326   3.998  1.00 74.79           O  
ATOM    309  CG1 VAL A  19     -12.867  16.203   6.686  1.00 74.79           C  
ATOM    310 HG11 VAL A  19     -12.637  16.855   5.843  1.00 74.79           H  
ATOM    311 HG12 VAL A  19     -12.771  16.770   7.612  1.00 74.79           H  
ATOM    312 HG13 VAL A  19     -12.149  15.383   6.719  1.00 74.79           H  
ATOM    313  CG2 VAL A  19     -15.247  16.838   6.755  1.00 74.79           C  
ATOM    314 HG21 VAL A  19     -16.285  16.534   6.622  1.00 74.79           H  
ATOM    315 HG22 VAL A  19     -15.025  17.624   6.033  1.00 74.79           H  
ATOM    316 HG23 VAL A  19     -15.135  17.239   7.763  1.00 74.79           H  
ATOM    317  N   LYS A  20     -13.433  12.774   5.367  1.00 69.27           N  
ATOM    318  H   LYS A  20     -14.164  12.554   6.029  1.00 69.27           H  
ATOM    319  CA  LYS A  20     -12.446  11.738   5.011  1.00 69.27           C  
ATOM    320  HA  LYS A  20     -11.444  12.136   5.174  1.00 69.27           H  
ATOM    321  C   LYS A  20     -12.503  11.360   3.530  1.00 69.27           C  
ATOM    322  CB  LYS A  20     -12.646  10.494   5.886  1.00 69.27           C  
ATOM    323  HB2 LYS A  20     -13.705  10.238   5.923  1.00 69.27           H  
ATOM    324  HB3 LYS A  20     -12.109   9.658   5.438  1.00 69.27           H  
ATOM    325  O   LYS A  20     -11.451  11.208   2.911  1.00 69.27           O  
ATOM    326  CG  LYS A  20     -12.107  10.707   7.304  1.00 69.27           C  
ATOM    327  HG2 LYS A  20     -12.550  11.599   7.747  1.00 69.27           H  
ATOM    328  HG3 LYS A  20     -11.028  10.850   7.255  1.00 69.27           H  
ATOM    329  CD  LYS A  20     -12.419   9.490   8.181  1.00 69.27           C  
ATOM    330  HD2 LYS A  20     -13.499   9.352   8.228  1.00 69.27           H  
ATOM    331  HD3 LYS A  20     -11.957   8.606   7.741  1.00 69.27           H  
ATOM    332  CE  LYS A  20     -11.864   9.732   9.588  1.00 69.27           C  
ATOM    333  HE2 LYS A  20     -12.373  10.598  10.011  1.00 69.27           H  
ATOM    334  HE3 LYS A  20     -10.806   9.981   9.506  1.00 69.27           H  
ATOM    335  NZ  LYS A  20     -12.044   8.546  10.461  1.00 69.27           N  
ATOM    336  HZ1 LYS A  20     -13.025   8.323  10.547  1.00 69.27           H  
ATOM    337  HZ2 LYS A  20     -11.677   8.738  11.382  1.00 69.27           H  
ATOM    338  HZ3 LYS A  20     -11.555   7.749  10.080  1.00 69.27           H  
ATOM    339  N   VAL A  21     -13.704  11.238   2.966  1.00 70.40           N  
ATOM    340  H   VAL A  21     -14.516  11.362   3.555  1.00 70.40           H  
ATOM    341  CA  VAL A  21     -13.922  10.965   1.537  1.00 70.40           C  
ATOM    342  HA  VAL A  21     -13.386  10.057   1.260  1.00 70.40           H  
ATOM    343  C   VAL A  21     -13.349  12.093   0.677  1.00 70.40           C  
ATOM    344  CB  VAL A  21     -15.426  10.738   1.269  1.00 70.40           C  
ATOM    345  HB  VAL A  21     -16.001  11.510   1.780  1.00 70.40           H  
ATOM    346  O   VAL A  21     -12.586  11.821  -0.249  1.00 70.40           O  
ATOM    347  CG1 VAL A  21     -15.803  10.798  -0.215  1.00 70.40           C  
ATOM    348 HG11 VAL A  21     -16.840  10.489  -0.349  1.00 70.40           H  
ATOM    349 HG12 VAL A  21     -15.154  10.155  -0.811  1.00 70.40           H  
ATOM    350 HG13 VAL A  21     -15.713  11.822  -0.579  1.00 70.40           H  
ATOM    351  CG2 VAL A  21     -15.865   9.378   1.830  1.00 70.40           C  
ATOM    352 HG21 VAL A  21     -16.943   9.265   1.717  1.00 70.40           H  
ATOM    353 HG22 VAL A  21     -15.617   9.300   2.889  1.00 70.40           H  
ATOM    354 HG23 VAL A  21     -15.361   8.572   1.298  1.00 70.40           H  
ATOM    355  N   LEU A  22     -13.637  13.354   1.015  1.00 73.26           N  
ATOM    356  H   LEU A  22     -14.275  13.512   1.782  1.00 73.26           H  
ATOM    357  CA  LEU A  22     -13.119  14.520   0.289  1.00 73.26           C  
ATOM    358  HA  LEU A  22     -13.403  14.440  -0.760  1.00 73.26           H  
ATOM    359  C   LEU A  22     -11.587  14.583   0.313  1.00 73.26           C  
ATOM    360  CB  LEU A  22     -13.718  15.805   0.889  1.00 73.26           C  
ATOM    361  HB2 LEU A  22     -13.603  15.771   1.973  1.00 73.26           H  
ATOM    362  HB3 LEU A  22     -13.148  16.660   0.526  1.00 73.26           H  
ATOM    363  O   LEU A  22     -10.959  14.766  -0.730  1.00 73.26           O  
ATOM    364  CG  LEU A  22     -15.200  16.037   0.546  1.00 73.26           C  
ATOM    365  HG  LEU A  22     -15.784  15.150   0.793  1.00 73.26           H  
ATOM    366  CD1 LEU A  22     -15.730  17.214   1.366  1.00 73.26           C  
ATOM    367 HD11 LEU A  22     -15.647  16.987   2.429  1.00 73.26           H  
ATOM    368 HD12 LEU A  22     -16.780  17.385   1.128  1.00 73.26           H  
ATOM    369 HD13 LEU A  22     -15.161  18.116   1.142  1.00 73.26           H  
ATOM    370  CD2 LEU A  22     -15.398  16.356  -0.937  1.00 73.26           C  
ATOM    371 HD21 LEU A  22     -14.791  17.216  -1.223  1.00 73.26           H  
ATOM    372 HD22 LEU A  22     -15.125  15.498  -1.552  1.00 73.26           H  
ATOM    373 HD23 LEU A  22     -16.447  16.585  -1.125  1.00 73.26           H  
ATOM    374  N   ILE A  23     -10.980  14.366   1.483  1.00 74.73           N  
ATOM    375  H   ILE A  23     -11.559  14.250   2.302  1.00 74.73           H  
ATOM    376  CA  ILE A  23      -9.521  14.338   1.642  1.00 74.73           C  
ATOM    377  HA  ILE A  23      -9.110  15.274   1.262  1.00 74.73           H  
ATOM    378  C   ILE A  23      -8.904  13.212   0.800  1.00 74.73           C  
ATOM    379  CB  ILE A  23      -9.165  14.228   3.144  1.00 74.73           C  
ATOM    380  HB  ILE A  23      -9.747  13.414   3.576  1.00 74.73           H  
ATOM    381  O   ILE A  23      -7.896  13.433   0.132  1.00 74.73           O  
ATOM    382  CG1 ILE A  23      -9.525  15.543   3.874  1.00 74.73           C  
ATOM    383 HG12 ILE A  23      -8.855  16.338   3.546  1.00 74.73           H  
ATOM    384 HG13 ILE A  23     -10.538  15.847   3.611  1.00 74.73           H  
ATOM    385  CG2 ILE A  23      -7.675  13.914   3.362  1.00 74.73           C  
ATOM    386 HG21 ILE A  23      -7.445  13.847   4.425  1.00 74.73           H  
ATOM    387 HG22 ILE A  23      -7.064  14.699   2.916  1.00 74.73           H  
ATOM    388 HG23 ILE A  23      -7.425  12.949   2.923  1.00 74.73           H  
ATOM    389  CD1 ILE A  23      -9.458  15.437   5.404  1.00 74.73           C  
ATOM    390 HD11 ILE A  23     -10.046  14.584   5.743  1.00 74.73           H  
ATOM    391 HD12 ILE A  23      -9.867  16.348   5.842  1.00 74.73           H  
ATOM    392 HD13 ILE A  23      -8.427  15.331   5.741  1.00 74.73           H  
ATOM    393  N   GLN A  24      -9.506  12.019   0.773  1.00 67.16           N  
ATOM    394  H   GLN A  24     -10.341  11.881   1.323  1.00 67.16           H  
ATOM    395  CA  GLN A  24      -9.002  10.901  -0.034  1.00 67.16           C  
ATOM    396  HA  GLN A  24      -7.944  10.757   0.188  1.00 67.16           H  
ATOM    397  C   GLN A  24      -9.096  11.156  -1.539  1.00 67.16           C  
ATOM    398  CB  GLN A  24      -9.758   9.613   0.305  1.00 67.16           C  
ATOM    399  HB2 GLN A  24      -9.611   8.897  -0.503  1.00 67.16           H  
ATOM    400  HB3 GLN A  24     -10.826   9.816   0.389  1.00 67.16           H  
ATOM    401  O   GLN A  24      -8.162  10.810  -2.262  1.00 67.16           O  
ATOM    402  CG  GLN A  24      -9.240   8.973   1.597  1.00 67.16           C  
ATOM    403  HG2 GLN A  24      -9.414   9.641   2.441  1.00 67.16           H  
ATOM    404  HG3 GLN A  24      -8.166   8.810   1.504  1.00 67.16           H  
ATOM    405  CD  GLN A  24      -9.908   7.633   1.881  1.00 67.16           C  
ATOM    406  NE2 GLN A  24      -9.361   6.840   2.777  1.00 67.16           N  
ATOM    407 HE21 GLN A  24      -8.523   7.116   3.267  1.00 67.16           H  
ATOM    408 HE22 GLN A  24      -9.820   5.947   2.887  1.00 67.16           H  
ATOM    409  OE1 GLN A  24     -10.913   7.247   1.314  1.00 67.16           O  
ATOM    410  N   ILE A  25     -10.181  11.774  -2.012  1.00 68.60           N  
ATOM    411  H   ILE A  25     -10.930  11.996  -1.372  1.00 68.60           H  
ATOM    412  CA  ILE A  25     -10.316  12.170  -3.420  1.00 68.60           C  
ATOM    413  HA  ILE A  25     -10.141  11.300  -4.053  1.00 68.60           H  
ATOM    414  C   ILE A  25      -9.245  13.205  -3.772  1.00 68.60           C  
ATOM    415  CB  ILE A  25     -11.740  12.700  -3.700  1.00 68.60           C  
ATOM    416  HB  ILE A  25     -11.970  13.477  -2.972  1.00 68.60           H  
ATOM    417  O   ILE A  25      -8.589  13.076  -4.804  1.00 68.60           O  
ATOM    418  CG1 ILE A  25     -12.775  11.559  -3.559  1.00 68.60           C  
ATOM    419 HG12 ILE A  25     -12.698  10.891  -4.416  1.00 68.60           H  
ATOM    420 HG13 ILE A  25     -12.563  10.968  -2.668  1.00 68.60           H  
ATOM    421  CG2 ILE A  25     -11.833  13.312  -5.113  1.00 68.60           C  
ATOM    422 HG21 ILE A  25     -11.542  12.577  -5.864  1.00 68.60           H  
ATOM    423 HG22 ILE A  25     -12.848  13.651  -5.319  1.00 68.60           H  
ATOM    424 HG23 ILE A  25     -11.184  14.184  -5.198  1.00 68.60           H  
ATOM    425  CD1 ILE A  25     -14.221  12.055  -3.447  1.00 68.60           C  
ATOM    426 HD11 ILE A  25     -14.878  11.203  -3.268  1.00 68.60           H  
ATOM    427 HD12 ILE A  25     -14.311  12.750  -2.612  1.00 68.60           H  
ATOM    428 HD13 ILE A  25     -14.536  12.546  -4.367  1.00 68.60           H  
ATOM    429  N   PHE A  26      -9.022  14.192  -2.901  1.00 69.28           N  
ATOM    430  H   PHE A  26      -9.609  14.258  -2.081  1.00 69.28           H  
ATOM    431  CA  PHE A  26      -8.019  15.231  -3.116  1.00 69.28           C  
ATOM    432  HA  PHE A  26      -8.199  15.686  -4.091  1.00 69.28           H  
ATOM    433  C   PHE A  26      -6.593  14.662  -3.143  1.00 69.28           C  
ATOM    434  CB  PHE A  26      -8.190  16.315  -2.048  1.00 69.28           C  
ATOM    435  HB2 PHE A  26      -9.234  16.628  -2.030  1.00 69.28           H  
ATOM    436  HB3 PHE A  26      -7.958  15.901  -1.067  1.00 69.28           H  
ATOM    437  O   PHE A  26      -5.864  14.885  -4.109  1.00 69.28           O  
ATOM    438  CG  PHE A  26      -7.339  17.542  -2.291  1.00 69.28           C  
ATOM    439  CD1 PHE A  26      -6.153  17.740  -1.561  1.00 69.28           C  
ATOM    440  HD1 PHE A  26      -5.827  17.006  -0.839  1.00 69.28           H  
ATOM    441  CD2 PHE A  26      -7.750  18.501  -3.236  1.00 69.28           C  
ATOM    442  HD2 PHE A  26      -8.660  18.350  -3.798  1.00 69.28           H  
ATOM    443  CE1 PHE A  26      -5.407  18.917  -1.744  1.00 69.28           C  
ATOM    444  HE1 PHE A  26      -4.511  19.082  -1.163  1.00 69.28           H  
ATOM    445  CE2 PHE A  26      -6.995  19.670  -3.431  1.00 69.28           C  
ATOM    446  HE2 PHE A  26      -7.324  20.414  -4.140  1.00 69.28           H  
ATOM    447  CZ  PHE A  26      -5.835  19.887  -2.669  1.00 69.28           C  
ATOM    448  HZ  PHE A  26      -5.274  20.802  -2.791  1.00 69.28           H  
ATOM    449  N   LEU A  27      -6.206  13.858  -2.142  1.00 65.48           N  
ATOM    450  H   LEU A  27      -6.844  13.699  -1.375  1.00 65.48           H  
ATOM    451  CA  LEU A  27      -4.891  13.205  -2.122  1.00 65.48           C  
ATOM    452  HA  LEU A  27      -4.122  13.965  -2.259  1.00 65.48           H  
ATOM    453  C   LEU A  27      -4.721  12.221  -3.284  1.00 65.48           C  
ATOM    454  CB  LEU A  27      -4.641  12.471  -0.789  1.00 65.48           C  
ATOM    455  HB2 LEU A  27      -3.979  11.632  -1.007  1.00 65.48           H  
ATOM    456  HB3 LEU A  27      -5.569  12.045  -0.405  1.00 65.48           H  
ATOM    457  O   LEU A  27      -3.667  12.196  -3.914  1.00 65.48           O  
ATOM    458  CG  LEU A  27      -3.948  13.337   0.282  1.00 65.48           C  
ATOM    459  HG  LEU A  27      -3.378  14.136  -0.192  1.00 65.48           H  
ATOM    460  CD1 LEU A  27      -4.949  13.947   1.253  1.00 65.48           C  
ATOM    461 HD11 LEU A  27      -4.427  14.549   1.996  1.00 65.48           H  
ATOM    462 HD12 LEU A  27      -5.501  13.149   1.749  1.00 65.48           H  
ATOM    463 HD13 LEU A  27      -5.639  14.590   0.706  1.00 65.48           H  
ATOM    464  CD2 LEU A  27      -2.973  12.488   1.099  1.00 65.48           C  
ATOM    465 HD21 LEU A  27      -2.491  13.109   1.854  1.00 65.48           H  
ATOM    466 HD22 LEU A  27      -2.200  12.086   0.444  1.00 65.48           H  
ATOM    467 HD23 LEU A  27      -3.502  11.669   1.586  1.00 65.48           H  
ATOM    468  N   GLY A  28      -5.740  11.417  -3.592  1.00 63.36           N  
ATOM    469  H   GLY A  28      -6.589  11.468  -3.049  1.00 63.36           H  
ATOM    470  CA  GLY A  28      -5.683  10.464  -4.700  1.00 63.36           C  
ATOM    471  HA2 GLY A  28      -6.570   9.832  -4.659  1.00 63.36           H  
ATOM    472  HA3 GLY A  28      -4.802   9.832  -4.591  1.00 63.36           H  
ATOM    473  C   GLY A  28      -5.622  11.147  -6.068  1.00 63.36           C  
ATOM    474  O   GLY A  28      -4.940  10.655  -6.966  1.00 63.36           O  
ATOM    475  N   GLY A  29      -6.267  12.308  -6.213  1.00 63.25           N  
ATOM    476  H   GLY A  29      -6.855  12.631  -5.458  1.00 63.25           H  
ATOM    477  CA  GLY A  29      -6.193  13.141  -7.410  1.00 63.25           C  
ATOM    478  HA2 GLY A  29      -6.452  12.550  -8.289  1.00 63.25           H  
ATOM    479  HA3 GLY A  29      -6.907  13.959  -7.312  1.00 63.25           H  
ATOM    480  C   GLY A  29      -4.801  13.739  -7.613  1.00 63.25           C  
ATOM    481  O   GLY A  29      -4.272  13.684  -8.724  1.00 63.25           O  
ATOM    482  N   GLN A  30      -4.174  14.231  -6.538  1.00 63.60           N  
ATOM    483  H   GLN A  30      -4.671  14.272  -5.660  1.00 63.60           H  
ATOM    484  CA  GLN A  30      -2.815  14.777  -6.601  1.00 63.60           C  
ATOM    485  HA  GLN A  30      -2.750  15.463  -7.445  1.00 63.60           H  
ATOM    486  C   GLN A  30      -1.747  13.703  -6.835  1.00 63.60           C  
ATOM    487  CB  GLN A  30      -2.481  15.554  -5.322  1.00 63.60           C  
ATOM    488  HB2 GLN A  30      -1.416  15.781  -5.362  1.00 63.60           H  
ATOM    489  HB3 GLN A  30      -2.666  14.938  -4.442  1.00 63.60           H  
ATOM    490  O   GLN A  30      -0.821  13.917  -7.614  1.00 63.60           O  
ATOM    491  CG  GLN A  30      -3.264  16.872  -5.211  1.00 63.60           C  
ATOM    492  HG2 GLN A  30      -4.279  16.675  -4.863  1.00 63.60           H  
ATOM    493  HG3 GLN A  30      -3.331  17.338  -6.195  1.00 63.60           H  
ATOM    494  CD  GLN A  30      -2.600  17.879  -4.280  1.00 63.60           C  
ATOM    495  NE2 GLN A  30      -3.276  18.940  -3.921  1.00 63.60           N  
ATOM    496 HE21 GLN A  30      -2.775  19.597  -3.340  1.00 63.60           H  
ATOM    497 HE22 GLN A  30      -4.255  19.037  -4.152  1.00 63.60           H  
ATOM    498  OE1 GLN A  30      -1.458  17.769  -3.875  1.00 63.60           O  
ATOM    499  N   LEU A  31      -1.870  12.535  -6.198  1.00 59.99           N  
ATOM    500  H   LEU A  31      -2.628  12.427  -5.539  1.00 59.99           H  
ATOM    501  CA  LEU A  31      -0.838  11.496  -6.260  1.00 59.99           C  
ATOM    502  HA  LEU A  31       0.133  11.972  -6.125  1.00 59.99           H  
ATOM    503  C   LEU A  31      -0.752  10.777  -7.613  1.00 59.99           C  
ATOM    504  CB  LEU A  31      -1.071  10.483  -5.124  1.00 59.99           C  
ATOM    505  HB2 LEU A  31      -2.124  10.199  -5.125  1.00 59.99           H  
ATOM    506  HB3 LEU A  31      -0.489   9.584  -5.325  1.00 59.99           H  
ATOM    507  O   LEU A  31       0.275  10.159  -7.895  1.00 59.99           O  
ATOM    508  CG  LEU A  31      -0.682  11.002  -3.727  1.00 59.99           C  
ATOM    509  HG  LEU A  31      -1.149  11.970  -3.540  1.00 59.99           H  
ATOM    510  CD1 LEU A  31      -1.167  10.011  -2.667  1.00 59.99           C  
ATOM    511 HD11 LEU A  31      -2.251   9.915  -2.732  1.00 59.99           H  
ATOM    512 HD12 LEU A  31      -0.912  10.386  -1.676  1.00 59.99           H  
ATOM    513 HD13 LEU A  31      -0.701   9.037  -2.819  1.00 59.99           H  
ATOM    514  CD2 LEU A  31       0.832  11.159  -3.569  1.00 59.99           C  
ATOM    515 HD21 LEU A  31       1.064  11.465  -2.549  1.00 59.99           H  
ATOM    516 HD22 LEU A  31       1.337  10.219  -3.789  1.00 59.99           H  
ATOM    517 HD23 LEU A  31       1.202  11.935  -4.239  1.00 59.99           H  
ATOM    518  N   VAL A  32      -1.808  10.802  -8.433  1.00 56.89           N  
ATOM    519  H   VAL A  32      -2.636  11.295  -8.130  1.00 56.89           H  
ATOM    520  CA  VAL A  32      -1.890   9.920  -9.615  1.00 56.89           C  
ATOM    521  HA  VAL A  32      -0.921   9.435  -9.734  1.00 56.89           H  
ATOM    522  C   VAL A  32      -2.055  10.676 -10.951  1.00 56.89           C  
ATOM    523  CB  VAL A  32      -2.879   8.763  -9.356  1.00 56.89           C  
ATOM    524  HB  VAL A  32      -3.897   9.145  -9.431  1.00 56.89           H  
ATOM    525  O   VAL A  32      -2.001  10.075 -12.025  1.00 56.89           O  
ATOM    526  CG1 VAL A  32      -2.649   7.596 -10.329  1.00 56.89           C  
ATOM    527 HG11 VAL A  32      -3.324   6.771 -10.100  1.00 56.89           H  
ATOM    528 HG12 VAL A  32      -2.827   7.888 -11.363  1.00 56.89           H  
ATOM    529 HG13 VAL A  32      -1.621   7.241 -10.242  1.00 56.89           H  
ATOM    530  CG2 VAL A  32      -2.753   8.135  -7.954  1.00 56.89           C  
ATOM    531 HG21 VAL A  32      -1.728   7.804  -7.784  1.00 56.89           H  
ATOM    532 HG22 VAL A  32      -3.027   8.863  -7.191  1.00 56.89           H  
ATOM    533 HG23 VAL A  32      -3.437   7.292  -7.859  1.00 56.89           H  
ATOM    534  N   GLY A  33      -2.093  12.013 -10.927  1.00 59.78           N  
ATOM    535  H   GLY A  33      -2.094  12.480 -10.032  1.00 59.78           H  
ATOM    536  CA  GLY A  33      -1.894  12.827 -12.134  1.00 59.78           C  
ATOM    537  HA2 GLY A  33      -1.011  12.474 -12.667  1.00 59.78           H  
ATOM    538  HA3 GLY A  33      -1.716  13.858 -11.830  1.00 59.78           H  
ATOM    539  C   GLY A  33      -3.074  12.829 -13.110  1.00 59.78           C  
ATOM    540  O   GLY A  33      -2.869  12.856 -14.319  1.00 59.78           O  
ATOM    541  N   GLY A  34      -4.311  12.767 -12.609  1.00 63.46           N  
ATOM    542  H   GLY A  34      -4.403  12.721 -11.604  1.00 63.46           H  
ATOM    543  CA  GLY A  34      -5.528  12.981 -13.410  1.00 63.46           C  
ATOM    544  HA2 GLY A  34      -5.438  13.937 -13.927  1.00 63.46           H  
ATOM    545  HA3 GLY A  34      -6.385  13.042 -12.739  1.00 63.46           H  
ATOM    546  C   GLY A  34      -5.843  11.916 -14.471  1.00 63.46           C  
ATOM    547  O   GLY A  34      -6.858  12.014 -15.153  1.00 63.46           O  
ATOM    548  N   SER A  35      -5.018  10.875 -14.612  1.00 66.57           N  
ATOM    549  H   SER A  35      -4.151  10.898 -14.095  1.00 66.57           H  
ATOM    550  CA  SER A  35      -5.287   9.766 -15.533  1.00 66.57           C  
ATOM    551  HA  SER A  35      -5.473  10.202 -16.515  1.00 66.57           H  
ATOM    552  C   SER A  35      -6.530   8.962 -15.096  1.00 66.57           C  
ATOM    553  CB  SER A  35      -4.052   8.863 -15.648  1.00 66.57           C  
ATOM    554  HB2 SER A  35      -3.185   9.461 -15.927  1.00 66.57           H  
ATOM    555  HB3 SER A  35      -4.227   8.121 -16.426  1.00 66.57           H  
ATOM    556  O   SER A  35      -6.786   8.860 -13.895  1.00 66.57           O  
ATOM    557  OG  SER A  35      -3.800   8.196 -14.423  1.00 66.57           O  
ATOM    558  HG  SER A  35      -3.154   8.694 -13.917  1.00 66.57           H  
ATOM    559  N   PRO A  36      -7.276   8.302 -16.002  1.00 65.73           N  
ATOM    560  CA  PRO A  36      -8.392   7.415 -15.634  1.00 65.73           C  
ATOM    561  HA  PRO A  36      -9.194   8.020 -15.212  1.00 65.73           H  
ATOM    562  C   PRO A  36      -8.009   6.316 -14.624  1.00 65.73           C  
ATOM    563  CB  PRO A  36      -8.861   6.808 -16.962  1.00 65.73           C  
ATOM    564  HB2 PRO A  36      -8.304   5.896 -17.176  1.00 65.73           H  
ATOM    565  HB3 PRO A  36      -9.932   6.607 -16.956  1.00 65.73           H  
ATOM    566  O   PRO A  36      -8.823   5.887 -13.807  1.00 65.73           O  
ATOM    567  CG  PRO A  36      -8.492   7.875 -17.992  1.00 65.73           C  
ATOM    568  HG2 PRO A  36      -9.256   8.652 -18.003  1.00 65.73           H  
ATOM    569  HG3 PRO A  36      -8.363   7.452 -18.988  1.00 65.73           H  
ATOM    570  CD  PRO A  36      -7.188   8.450 -17.446  1.00 65.73           C  
ATOM    571  HD2 PRO A  36      -7.101   9.497 -17.739  1.00 65.73           H  
ATOM    572  HD3 PRO A  36      -6.343   7.876 -17.824  1.00 65.73           H  
ATOM    573  N   GLN A  37      -6.737   5.907 -14.619  1.00 61.91           N  
ATOM    574  H   GLN A  37      -6.106   6.329 -15.284  1.00 61.91           H  
ATOM    575  CA  GLN A  37      -6.171   4.966 -13.647  1.00 61.91           C  
ATOM    576  HA  GLN A  37      -6.784   4.065 -13.622  1.00 61.91           H  
ATOM    577  C   GLN A  37      -6.149   5.553 -12.223  1.00 61.91           C  
ATOM    578  CB  GLN A  37      -4.752   4.595 -14.104  1.00 61.91           C  
ATOM    579  HB2 GLN A  37      -4.163   5.509 -14.185  1.00 61.91           H  
ATOM    580  HB3 GLN A  37      -4.288   3.957 -13.352  1.00 61.91           H  
ATOM    581  O   GLN A  37      -6.376   4.830 -11.253  1.00 61.91           O  
ATOM    582  CG  GLN A  37      -4.735   3.858 -15.458  1.00 61.91           C  
ATOM    583  HG2 GLN A  37      -5.165   2.865 -15.330  1.00 61.91           H  
ATOM    584  HG3 GLN A  37      -5.341   4.397 -16.186  1.00 61.91           H  
ATOM    585  CD  GLN A  37      -3.336   3.724 -16.053  1.00 61.91           C  
ATOM    586  NE2 GLN A  37      -3.201   3.066 -17.184  1.00 61.91           N  
ATOM    587 HE21 GLN A  37      -2.267   3.032 -17.567  1.00 61.91           H  
ATOM    588 HE22 GLN A  37      -3.997   2.662 -17.657  1.00 61.91           H  
ATOM    589  OE1 GLN A  37      -2.344   4.207 -15.538  1.00 61.91           O  
ATOM    590  N   SER A  38      -5.950   6.869 -12.099  1.00 61.30           N  
ATOM    591  H   SER A  38      -5.780   7.398 -12.942  1.00 61.30           H  
ATOM    592  CA  SER A  38      -6.080   7.640 -10.851  1.00 61.30           C  
ATOM    593  HA  SER A  38      -5.369   7.278 -10.108  1.00 61.30           H  
ATOM    594  C   SER A  38      -7.467   7.518 -10.257  1.00 61.30           C  
ATOM    595  CB  SER A  38      -5.865   9.143 -11.080  1.00 61.30           C  
ATOM    596  HB2 SER A  38      -5.754   9.653 -10.123  1.00 61.30           H  
ATOM    597  HB3 SER A  38      -6.738   9.584 -11.561  1.00 61.30           H  
ATOM    598  O   SER A  38      -7.614   7.216  -9.076  1.00 61.30           O  
ATOM    599  OG  SER A  38      -4.754   9.376 -11.903  1.00 61.30           O  
ATOM    600  HG  SER A  38      -5.058   9.268 -12.807  1.00 61.30           H  
ATOM    601  N   LEU A  39      -8.487   7.717 -11.095  1.00 63.66           N  
ATOM    602  H   LEU A  39      -8.280   7.934 -12.059  1.00 63.66           H  
ATOM    603  CA  LEU A  39      -9.883   7.641 -10.680  1.00 63.66           C  
ATOM    604  HA  LEU A  39     -10.041   8.296  -9.823  1.00 63.66           H  
ATOM    605  C   LEU A  39     -10.224   6.226 -10.215  1.00 63.66           C  
ATOM    606  CB  LEU A  39     -10.791   8.096 -11.834  1.00 63.66           C  
ATOM    607  HB2 LEU A  39     -11.829   7.942 -11.537  1.00 63.66           H  
ATOM    608  HB3 LEU A  39     -10.603   7.466 -12.703  1.00 63.66           H  
ATOM    609  O   LEU A  39     -10.840   6.061  -9.167  1.00 63.66           O  
ATOM    610  CG  LEU A  39     -10.613   9.571 -12.238  1.00 63.66           C  
ATOM    611  HG  LEU A  39      -9.572   9.755 -12.503  1.00 63.66           H  
ATOM    612  CD1 LEU A  39     -11.476   9.868 -13.462  1.00 63.66           C  
ATOM    613 HD11 LEU A  39     -11.194   9.212 -14.285  1.00 63.66           H  
ATOM    614 HD12 LEU A  39     -11.322  10.901 -13.777  1.00 63.66           H  
ATOM    615 HD13 LEU A  39     -12.530   9.720 -13.227  1.00 63.66           H  
ATOM    616  CD2 LEU A  39     -11.020  10.529 -11.116  1.00 63.66           C  
ATOM    617 HD21 LEU A  39     -12.039  10.318 -10.790  1.00 63.66           H  
ATOM    618 HD22 LEU A  39     -10.969  11.556 -11.478  1.00 63.66           H  
ATOM    619 HD23 LEU A  39     -10.337  10.437 -10.272  1.00 63.66           H  
ATOM    620  N   MET A  40      -9.734   5.204 -10.921  1.00 64.56           N  
ATOM    621  H   MET A  40      -9.272   5.403 -11.797  1.00 64.56           H  
ATOM    622  CA  MET A  40      -9.897   3.811 -10.502  1.00 64.56           C  
ATOM    623  HA  MET A  40     -10.963   3.603 -10.417  1.00 64.56           H  
ATOM    624  C   MET A  40      -9.261   3.544  -9.126  1.00 64.56           C  
ATOM    625  CB  MET A  40      -9.308   2.898 -11.583  1.00 64.56           C  
ATOM    626  HB2 MET A  40      -9.709   3.187 -12.554  1.00 64.56           H  
ATOM    627  HB3 MET A  40      -8.225   3.017 -11.609  1.00 64.56           H  
ATOM    628  O   MET A  40      -9.870   2.887  -8.283  1.00 64.56           O  
ATOM    629  CG  MET A  40      -9.658   1.429 -11.333  1.00 64.56           C  
ATOM    630  HG2 MET A  40     -10.743   1.326 -11.353  1.00 64.56           H  
ATOM    631  HG3 MET A  40      -9.309   1.131 -10.345  1.00 64.56           H  
ATOM    632  SD  MET A  40      -8.963   0.282 -12.552  1.00 64.56           S  
ATOM    633  CE  MET A  40      -7.211   0.334 -12.096  1.00 64.56           C  
ATOM    634  HE1 MET A  40      -6.662  -0.386 -12.703  1.00 64.56           H  
ATOM    635  HE2 MET A  40      -7.100   0.078 -11.043  1.00 64.56           H  
ATOM    636  HE3 MET A  40      -6.810   1.332 -12.275  1.00 64.56           H  
ATOM    637  N   ILE A  41      -8.068   4.086  -8.858  1.00 64.62           N  
ATOM    638  H   ILE A  41      -7.609   4.618  -9.583  1.00 64.62           H  
ATOM    639  CA  ILE A  41      -7.407   3.953  -7.549  1.00 64.62           C  
ATOM    640  HA  ILE A  41      -7.388   2.896  -7.285  1.00 64.62           H  
ATOM    641  C   ILE A  41      -8.215   4.652  -6.451  1.00 64.62           C  
ATOM    642  CB  ILE A  41      -5.946   4.453  -7.625  1.00 64.62           C  
ATOM    643  HB  ILE A  41      -5.927   5.422  -8.122  1.00 64.62           H  
ATOM    644  O   ILE A  41      -8.387   4.064  -5.382  1.00 64.62           O  
ATOM    645  CG1 ILE A  41      -5.114   3.443  -8.447  1.00 64.62           C  
ATOM    646 HG12 ILE A  41      -5.678   3.119  -9.322  1.00 64.62           H  
ATOM    647 HG13 ILE A  41      -4.921   2.558  -7.841  1.00 64.62           H  
ATOM    648  CG2 ILE A  41      -5.320   4.613  -6.222  1.00 64.62           C  
ATOM    649 HG21 ILE A  41      -5.389   3.676  -5.670  1.00 64.62           H  
ATOM    650 HG22 ILE A  41      -5.838   5.397  -5.669  1.00 64.62           H  
ATOM    651 HG23 ILE A  41      -4.277   4.918  -6.301  1.00 64.62           H  
ATOM    652  CD1 ILE A  41      -3.781   4.001  -8.955  1.00 64.62           C  
ATOM    653 HD11 ILE A  41      -3.234   3.210  -9.469  1.00 64.62           H  
ATOM    654 HD12 ILE A  41      -3.168   4.382  -8.139  1.00 64.62           H  
ATOM    655 HD13 ILE A  41      -3.987   4.796  -9.672  1.00 64.62           H  
ATOM    656  N   ILE A  42      -8.746   5.849  -6.723  1.00 65.09           N  
ATOM    657  H   ILE A  42      -8.543   6.266  -7.620  1.00 65.09           H  
ATOM    658  CA  ILE A  42      -9.606   6.598  -5.794  1.00 65.09           C  
ATOM    659  HA  ILE A  42      -9.054   6.754  -4.867  1.00 65.09           H  
ATOM    660  C   ILE A  42     -10.871   5.793  -5.466  1.00 65.09           C  
ATOM    661  CB  ILE A  42      -9.939   7.999  -6.351  1.00 65.09           C  
ATOM    662  HB  ILE A  42     -10.344   7.889  -7.357  1.00 65.09           H  
ATOM    663  O   ILE A  42     -11.201   5.623  -4.291  1.00 65.09           O  
ATOM    664  CG1 ILE A  42      -8.667   8.871  -6.408  1.00 65.09           C  
ATOM    665 HG12 ILE A  42      -7.827   8.294  -6.796  1.00 65.09           H  
ATOM    666 HG13 ILE A  42      -8.414   9.187  -5.396  1.00 65.09           H  
ATOM    667  CG2 ILE A  42     -10.989   8.713  -5.478  1.00 65.09           C  
ATOM    668 HG21 ILE A  42     -10.644   8.781  -4.446  1.00 65.09           H  
ATOM    669 HG22 ILE A  42     -11.939   8.178  -5.505  1.00 65.09           H  
ATOM    670 HG23 ILE A  42     -11.176   9.717  -5.860  1.00 65.09           H  
ATOM    671  CD1 ILE A  42      -8.832  10.111  -7.294  1.00 65.09           C  
ATOM    672 HD11 ILE A  42      -9.440  10.864  -6.793  1.00 65.09           H  
ATOM    673 HD12 ILE A  42      -7.852  10.535  -7.514  1.00 65.09           H  
ATOM    674 HD13 ILE A  42      -9.296   9.834  -8.240  1.00 65.09           H  
ATOM    675  N   VAL A  43     -11.539   5.230  -6.476  1.00 66.97           N  
ATOM    676  H   VAL A  43     -11.223   5.418  -7.417  1.00 66.97           H  
ATOM    677  CA  VAL A  43     -12.748   4.407  -6.300  1.00 66.97           C  
ATOM    678  HA  VAL A  43     -13.496   4.995  -5.769  1.00 66.97           H  
ATOM    679  C   VAL A  43     -12.458   3.179  -5.436  1.00 66.97           C  
ATOM    680  CB  VAL A  43     -13.338   4.010  -7.668  1.00 66.97           C  
ATOM    681  HB  VAL A  43     -12.552   3.582  -8.290  1.00 66.97           H  
ATOM    682  O   VAL A  43     -13.176   2.931  -4.468  1.00 66.97           O  
ATOM    683  CG1 VAL A  43     -14.476   2.987  -7.546  1.00 66.97           C  
ATOM    684 HG11 VAL A  43     -15.242   3.355  -6.864  1.00 66.97           H  
ATOM    685 HG12 VAL A  43     -14.095   2.034  -7.178  1.00 66.97           H  
ATOM    686 HG13 VAL A  43     -14.922   2.813  -8.525  1.00 66.97           H  
ATOM    687  CG2 VAL A  43     -13.920   5.240  -8.378  1.00 66.97           C  
ATOM    688 HG21 VAL A  43     -13.188   6.046  -8.437  1.00 66.97           H  
ATOM    689 HG22 VAL A  43     -14.789   5.609  -7.834  1.00 66.97           H  
ATOM    690 HG23 VAL A  43     -14.222   4.972  -9.391  1.00 66.97           H  
ATOM    691  N   ILE A  44     -11.361   2.464  -5.702  1.00 65.98           N  
ATOM    692  H   ILE A  44     -10.815   2.703  -6.518  1.00 65.98           H  
ATOM    693  CA  ILE A  44     -10.954   1.314  -4.881  1.00 65.98           C  
ATOM    694  HA  ILE A  44     -11.790   0.617  -4.826  1.00 65.98           H  
ATOM    695  C   ILE A  44     -10.652   1.764  -3.443  1.00 65.98           C  
ATOM    696  CB  ILE A  44      -9.758   0.581  -5.532  1.00 65.98           C  
ATOM    697  HB  ILE A  44      -8.969   1.311  -5.718  1.00 65.98           H  
ATOM    698  O   ILE A  44     -11.054   1.098  -2.489  1.00 65.98           O  
ATOM    699  CG1 ILE A  44     -10.177  -0.058  -6.878  1.00 65.98           C  
ATOM    700 HG12 ILE A  44     -10.773   0.646  -7.459  1.00 65.98           H  
ATOM    701 HG13 ILE A  44     -10.807  -0.926  -6.688  1.00 65.98           H  
ATOM    702  CG2 ILE A  44      -9.199  -0.513  -4.598  1.00 65.98           C  
ATOM    703 HG21 ILE A  44      -9.989  -1.222  -4.349  1.00 65.98           H  
ATOM    704 HG22 ILE A  44      -8.813  -0.076  -3.677  1.00 65.98           H  
ATOM    705 HG23 ILE A  44      -8.381  -1.049  -5.078  1.00 65.98           H  
ATOM    706  CD1 ILE A  44      -8.991  -0.482  -7.756  1.00 65.98           C  
ATOM    707 HD11 ILE A  44      -9.367  -0.831  -8.718  1.00 65.98           H  
ATOM    708 HD12 ILE A  44      -8.330   0.368  -7.924  1.00 65.98           H  
ATOM    709 HD13 ILE A  44      -8.433  -1.295  -7.290  1.00 65.98           H  
ATOM    710  N   THR A  45      -9.981   2.906  -3.245  1.00 63.22           N  
ATOM    711  H   THR A  45      -9.668   3.438  -4.045  1.00 63.22           H  
ATOM    712  CA  THR A  45      -9.704   3.425  -1.893  1.00 63.22           C  
ATOM    713  HA  THR A  45      -9.286   2.611  -1.300  1.00 63.22           H  
ATOM    714  C   THR A  45     -10.941   3.871  -1.133  1.00 63.22           C  
ATOM    715  CB  THR A  45      -8.697   4.578  -1.863  1.00 63.22           C  
ATOM    716  HB  THR A  45      -8.716   5.044  -0.878  1.00 63.22           H  
ATOM    717  O   THR A  45     -10.934   3.731   0.084  1.00 63.22           O  
ATOM    718  CG2 THR A  45      -7.284   4.075  -2.119  1.00 63.22           C  
ATOM    719 HG21 THR A  45      -6.616   4.931  -2.218  1.00 63.22           H  
ATOM    720 HG22 THR A  45      -7.264   3.492  -3.040  1.00 63.22           H  
ATOM    721 HG23 THR A  45      -6.975   3.484  -1.257  1.00 63.22           H  
ATOM    722  OG1 THR A  45      -8.931   5.565  -2.821  1.00 63.22           O  
ATOM    723  HG1 THR A  45      -9.854   5.578  -3.084  1.00 63.22           H  
ATOM    724  N   LEU A  46     -11.987   4.345  -1.815  1.00 63.68           N  
ATOM    725  H   LEU A  46     -11.904   4.458  -2.815  1.00 63.68           H  
ATOM    726  CA  LEU A  46     -13.265   4.709  -1.197  1.00 63.68           C  
ATOM    727  HA  LEU A  46     -13.073   5.261  -0.277  1.00 63.68           H  
ATOM    728  C   LEU A  46     -14.085   3.475  -0.799  1.00 63.68           C  
ATOM    729  CB  LEU A  46     -14.055   5.597  -2.176  1.00 63.68           C  
ATOM    730  HB2 LEU A  46     -14.064   5.116  -3.155  1.00 63.68           H  
ATOM    731  HB3 LEU A  46     -15.088   5.663  -1.836  1.00 63.68           H  
ATOM    732  O   LEU A  46     -14.818   3.512   0.188  1.00 63.68           O  
ATOM    733  CG  LEU A  46     -13.502   7.026  -2.317  1.00 63.68           C  
ATOM    734  HG  LEU A  46     -12.431   6.999  -2.519  1.00 63.68           H  
ATOM    735  CD1 LEU A  46     -14.200   7.733  -3.479  1.00 63.68           C  
ATOM    736 HD11 LEU A  46     -13.799   8.740  -3.590  1.00 63.68           H  
ATOM    737 HD12 LEU A  46     -15.273   7.793  -3.294  1.00 63.68           H  
ATOM    738 HD13 LEU A  46     -14.023   7.183  -4.403  1.00 63.68           H  
ATOM    739  CD2 LEU A  46     -13.735   7.844  -1.051  1.00 63.68           C  
ATOM    740 HD21 LEU A  46     -13.192   7.411  -0.211  1.00 63.68           H  
ATOM    741 HD22 LEU A  46     -13.354   8.854  -1.201  1.00 63.68           H  
ATOM    742 HD23 LEU A  46     -14.801   7.870  -0.824  1.00 63.68           H  
ATOM    743  N   GLN A  47     -13.929   2.360  -1.515  1.00 61.21           N  
ATOM    744  H   GLN A  47     -13.370   2.409  -2.355  1.00 61.21           H  
ATOM    745  CA  GLN A  47     -14.618   1.101  -1.213  1.00 61.21           C  
ATOM    746  HA  GLN A  47     -15.645   1.320  -0.924  1.00 61.21           H  
ATOM    747  C   GLN A  47     -13.989   0.333  -0.036  1.00 61.21           C  
ATOM    748  CB  GLN A  47     -14.652   0.244  -2.486  1.00 61.21           C  
ATOM    749  HB2 GLN A  47     -13.648   0.180  -2.906  1.00 61.21           H  
ATOM    750  HB3 GLN A  47     -14.983  -0.763  -2.233  1.00 61.21           H  
ATOM    751  O   GLN A  47     -14.698  -0.349   0.705  1.00 61.21           O  
ATOM    752  CG  GLN A  47     -15.620   0.826  -3.530  1.00 61.21           C  
ATOM    753  HG2 GLN A  47     -16.630   0.804  -3.121  1.00 61.21           H  
ATOM    754  HG3 GLN A  47     -15.371   1.865  -3.746  1.00 61.21           H  
ATOM    755  CD  GLN A  47     -15.606   0.051  -4.843  1.00 61.21           C  
ATOM    756  NE2 GLN A  47     -16.633   0.183  -5.654  1.00 61.21           N  
ATOM    757 HE21 GLN A  47     -16.595  -0.365  -6.502  1.00 61.21           H  
ATOM    758 HE22 GLN A  47     -17.413   0.779  -5.418  1.00 61.21           H  
ATOM    759  OE1 GLN A  47     -14.689  -0.682  -5.172  1.00 61.21           O  
ATOM    760  N   VAL A  48     -12.679   0.470   0.198  1.00 58.65           N  
ATOM    761  H   VAL A  48     -12.140   1.007  -0.466  1.00 58.65           H  
ATOM    762  CA  VAL A  48     -11.979  -0.217   1.304  1.00 58.65           C  
ATOM    763  HA  VAL A  48     -12.176  -1.283   1.193  1.00 58.65           H  
ATOM    764  C   VAL A  48     -12.512   0.160   2.703  1.00 58.65           C  
ATOM    765  CB  VAL A  48     -10.450  -0.033   1.204  1.00 58.65           C  
ATOM    766  HB  VAL A  48     -10.216   1.028   1.286  1.00 58.65           H  
ATOM    767  O   VAL A  48     -12.750  -0.756   3.493  1.00 58.65           O  
ATOM    768  CG1 VAL A  48      -9.706  -0.769   2.327  1.00 58.65           C  
ATOM    769 HG11 VAL A  48      -9.980  -0.361   3.300  1.00 58.65           H  
ATOM    770 HG12 VAL A  48      -8.629  -0.649   2.207  1.00 58.65           H  
ATOM    771 HG13 VAL A  48      -9.956  -1.830   2.308  1.00 58.65           H  
ATOM    772  CG2 VAL A  48      -9.889  -0.542  -0.139  1.00 58.65           C  
ATOM    773 HG21 VAL A  48      -9.147  -1.327   0.007  1.00 58.65           H  
ATOM    774 HG22 VAL A  48     -10.680  -0.956  -0.764  1.00 58.65           H  
ATOM    775 HG23 VAL A  48      -9.423   0.287  -0.671  1.00 58.65           H  
ATOM    776  N   PRO A  49     -12.755   1.441   3.060  1.00 57.11           N  
ATOM    777  CA  PRO A  49     -13.313   1.782   4.366  1.00 57.11           C  
ATOM    778  HA  PRO A  49     -12.746   1.273   5.145  1.00 57.11           H  
ATOM    779  C   PRO A  49     -14.781   1.363   4.516  1.00 57.11           C  
ATOM    780  CB  PRO A  49     -13.114   3.293   4.531  1.00 57.11           C  
ATOM    781  HB2 PRO A  49     -13.924   3.759   5.092  1.00 57.11           H  
ATOM    782  HB3 PRO A  49     -12.159   3.477   5.024  1.00 57.11           H  
ATOM    783  O   PRO A  49     -15.207   1.112   5.641  1.00 57.11           O  
ATOM    784  CG  PRO A  49     -13.049   3.811   3.099  1.00 57.11           C  
ATOM    785  HG2 PRO A  49     -14.060   3.974   2.725  1.00 57.11           H  
ATOM    786  HG3 PRO A  49     -12.460   4.725   3.019  1.00 57.11           H  
ATOM    787  CD  PRO A  49     -12.402   2.654   2.348  1.00 57.11           C  
ATOM    788  HD2 PRO A  49     -12.769   2.646   1.322  1.00 57.11           H  
ATOM    789  HD3 PRO A  49     -11.319   2.774   2.366  1.00 57.11           H  
ATOM    790  N   ALA A  50     -15.539   1.228   3.420  1.00 54.77           N  
ATOM    791  H   ALA A  50     -15.144   1.436   2.514  1.00 54.77           H  
ATOM    792  CA  ALA A  50     -16.899   0.687   3.468  1.00 54.77           C  
ATOM    793  HA  ALA A  50     -17.452   1.199   4.256  1.00 54.77           H  
ATOM    794  C   ALA A  50     -16.896  -0.812   3.820  1.00 54.77           C  
ATOM    795  CB  ALA A  50     -17.599   0.975   2.135  1.00 54.77           C  
ATOM    796  HB1 ALA A  50     -17.583   2.045   1.929  1.00 54.77           H  
ATOM    797  HB2 ALA A  50     -18.636   0.643   2.192  1.00 54.77           H  
ATOM    798  HB3 ALA A  50     -17.105   0.444   1.321  1.00 54.77           H  
ATOM    799  O   ALA A  50     -17.698  -1.257   4.638  1.00 54.77           O  
ATOM    800  N   LEU A  51     -15.937  -1.582   3.290  1.00 53.13           N  
ATOM    801  H   LEU A  51     -15.334  -1.185   2.584  1.00 53.13           H  
ATOM    802  CA  LEU A  51     -15.751  -2.987   3.673  1.00 53.13           C  
ATOM    803  HA  LEU A  51     -16.726  -3.475   3.638  1.00 53.13           H  
ATOM    804  C   LEU A  51     -15.237  -3.136   5.118  1.00 53.13           C  
ATOM    805  CB  LEU A  51     -14.803  -3.673   2.667  1.00 53.13           C  
ATOM    806  HB2 LEU A  51     -14.559  -3.001   1.844  1.00 53.13           H  
ATOM    807  HB3 LEU A  51     -13.867  -3.911   3.173  1.00 53.13           H  
ATOM    808  O   LEU A  51     -15.629  -4.061   5.831  1.00 53.13           O  
ATOM    809  CG  LEU A  51     -15.405  -4.966   2.092  1.00 53.13           C  
ATOM    810  HG  LEU A  51     -15.873  -5.539   2.893  1.00 53.13           H  
ATOM    811  CD1 LEU A  51     -16.449  -4.651   1.016  1.00 53.13           C  
ATOM    812 HD11 LEU A  51     -17.257  -4.055   1.441  1.00 53.13           H  
ATOM    813 HD12 LEU A  51     -16.868  -5.579   0.629  1.00 53.13           H  
ATOM    814 HD13 LEU A  51     -15.990  -4.097   0.196  1.00 53.13           H  
ATOM    815  CD2 LEU A  51     -14.309  -5.827   1.467  1.00 53.13           C  
ATOM    816 HD21 LEU A  51     -14.746  -6.741   1.066  1.00 53.13           H  
ATOM    817 HD22 LEU A  51     -13.814  -5.282   0.663  1.00 53.13           H  
ATOM    818 HD23 LEU A  51     -13.576  -6.100   2.226  1.00 53.13           H  
ATOM    819  N   ALA A  52     -14.400  -2.196   5.571  1.00 53.65           N  
ATOM    820  H   ALA A  52     -14.079  -1.498   4.916  1.00 53.65           H  
ATOM    821  CA  ALA A  52     -13.819  -2.203   6.913  1.00 53.65           C  
ATOM    822  HA  ALA A  52     -13.329  -3.166   7.056  1.00 53.65           H  
ATOM    823  C   ALA A  52     -14.850  -2.065   8.041  1.00 53.65           C  
ATOM    824  CB  ALA A  52     -12.782  -1.075   7.005  1.00 53.65           C  
ATOM    825  HB1 ALA A  52     -12.113  -1.098   6.144  1.00 53.65           H  
ATOM    826  HB2 ALA A  52     -12.201  -1.190   7.920  1.00 53.65           H  
ATOM    827  HB3 ALA A  52     -13.287  -0.110   7.031  1.00 53.65           H  
ATOM    828  O   ALA A  52     -14.605  -2.546   9.147  1.00 53.65           O  
ATOM    829  N   GLN A  53     -15.996  -1.431   7.769  1.00 57.43           N  
ATOM    830  H   GLN A  53     -16.134  -1.054   6.843  1.00 57.43           H  
ATOM    831  CA  GLN A  53     -17.069  -1.273   8.753  1.00 57.43           C  
ATOM    832  HA  GLN A  53     -16.631  -0.959   9.701  1.00 57.43           H  
ATOM    833  C   GLN A  53     -17.807  -2.585   9.044  1.00 57.43           C  
ATOM    834  CB  GLN A  53     -18.051  -0.187   8.291  1.00 57.43           C  
ATOM    835  HB2 GLN A  53     -18.353  -0.371   7.259  1.00 57.43           H  
ATOM    836  HB3 GLN A  53     -18.939  -0.229   8.922  1.00 57.43           H  
ATOM    837  O   GLN A  53     -18.251  -2.779  10.172  1.00 57.43           O  
ATOM    838  CG  GLN A  53     -17.432   1.212   8.421  1.00 57.43           C  
ATOM    839  HG2 GLN A  53     -17.118   1.365   9.453  1.00 57.43           H  
ATOM    840  HG3 GLN A  53     -16.550   1.282   7.784  1.00 57.43           H  
ATOM    841  CD  GLN A  53     -18.389   2.339   8.050  1.00 57.43           C  
ATOM    842  NE2 GLN A  53     -17.916   3.566   8.013  1.00 57.43           N  
ATOM    843 HE21 GLN A  53     -16.925   3.729   8.118  1.00 57.43           H  
ATOM    844 HE22 GLN A  53     -18.581   4.265   7.715  1.00 57.43           H  
ATOM    845  OE1 GLN A  53     -19.569   2.177   7.808  1.00 57.43           O  
ATOM    846  N   ASN A  54     -17.888  -3.498   8.071  1.00 60.36           N  
ATOM    847  H   ASN A  54     -17.489  -3.281   7.169  1.00 60.36           H  
ATOM    848  CA  ASN A  54     -18.605  -4.765   8.239  1.00 60.36           C  
ATOM    849  HA  ASN A  54     -19.317  -4.666   9.059  1.00 60.36           H  
ATOM    850  C   ASN A  54     -17.691  -5.929   8.644  1.00 60.36           C  
ATOM    851  CB  ASN A  54     -19.413  -5.055   6.962  1.00 60.36           C  
ATOM    852  HB2 ASN A  54     -18.785  -4.921   6.081  1.00 60.36           H  
ATOM    853  HB3 ASN A  54     -19.751  -6.091   6.989  1.00 60.36           H  
ATOM    854  O   ASN A  54     -18.172  -6.898   9.226  1.00 60.36           O  
ATOM    855  CG  ASN A  54     -20.654  -4.183   6.840  1.00 60.36           C  
ATOM    856  ND2 ASN A  54     -21.384  -4.308   5.757  1.00 60.36           N  
ATOM    857 HD21 ASN A  54     -22.201  -3.716   5.711  1.00 60.36           H  
ATOM    858 HD22 ASN A  54     -21.133  -4.964   5.031  1.00 60.36           H  
ATOM    859  OD1 ASN A  54     -21.004  -3.396   7.699  1.00 60.36           O  
ATOM    860  N   GLN A  55     -16.386  -5.858   8.357  1.00 62.08           N  
ATOM    861  H   GLN A  55     -16.060  -5.064   7.824  1.00 62.08           H  
ATOM    862  CA  GLN A  55     -15.420  -6.904   8.707  1.00 62.08           C  
ATOM    863  HA  GLN A  55     -15.780  -7.448   9.580  1.00 62.08           H  
ATOM    864  C   GLN A  55     -14.048  -6.290   9.046  1.00 62.08           C  
ATOM    865  CB  GLN A  55     -15.312  -7.925   7.561  1.00 62.08           C  
ATOM    866  HB2 GLN A  55     -15.057  -7.413   6.633  1.00 62.08           H  
ATOM    867  HB3 GLN A  55     -14.514  -8.627   7.803  1.00 62.08           H  
ATOM    868  O   GLN A  55     -13.173  -6.217   8.177  1.00 62.08           O  
ATOM    869  CG  GLN A  55     -16.610  -8.725   7.357  1.00 62.08           C  
ATOM    870  HG2 GLN A  55     -16.924  -9.152   8.309  1.00 62.08           H  
ATOM    871  HG3 GLN A  55     -17.397  -8.066   6.990  1.00 62.08           H  
ATOM    872  CD  GLN A  55     -16.466  -9.854   6.352  1.00 62.08           C  
ATOM    873  NE2 GLN A  55     -17.451 -10.717   6.243  1.00 62.08           N  
ATOM    874 HE21 GLN A  55     -17.321 -11.457   5.569  1.00 62.08           H  
ATOM    875 HE22 GLN A  55     -18.277 -10.636   6.819  1.00 62.08           H  
ATOM    876  OE1 GLN A  55     -15.481  -9.985   5.650  1.00 62.08           O  
ATOM    877  N   PRO A  56     -13.812  -5.869  10.305  1.00 64.60           N  
ATOM    878  CA  PRO A  56     -12.555  -5.221  10.691  1.00 64.60           C  
ATOM    879  HA  PRO A  56     -12.413  -4.315  10.102  1.00 64.60           H  
ATOM    880  C   PRO A  56     -11.338  -6.133  10.472  1.00 64.60           C  
ATOM    881  CB  PRO A  56     -12.734  -4.840  12.166  1.00 64.60           C  
ATOM    882  HB2 PRO A  56     -11.805  -4.923  12.732  1.00 64.60           H  
ATOM    883  HB3 PRO A  56     -13.119  -3.822  12.228  1.00 64.60           H  
ATOM    884  O   PRO A  56     -10.262  -5.658  10.112  1.00 64.60           O  
ATOM    885  CG  PRO A  56     -13.797  -5.812  12.677  1.00 64.60           C  
ATOM    886  HG2 PRO A  56     -13.332  -6.760  12.945  1.00 64.60           H  
ATOM    887  HG3 PRO A  56     -14.348  -5.402  13.524  1.00 64.60           H  
ATOM    888  CD  PRO A  56     -14.695  -6.002  11.457  1.00 64.60           C  
ATOM    889  HD2 PRO A  56     -15.170  -6.982  11.506  1.00 64.60           H  
ATOM    890  HD3 PRO A  56     -15.451  -5.217  11.424  1.00 64.60           H  
ATOM    891  N   LEU A  57     -11.524  -7.450  10.615  1.00 68.34           N  
ATOM    892  H   LEU A  57     -12.434  -7.767  10.918  1.00 68.34           H  
ATOM    893  CA  LEU A  57     -10.482  -8.451  10.401  1.00 68.34           C  
ATOM    894  HA  LEU A  57      -9.611  -8.170  10.993  1.00 68.34           H  
ATOM    895  C   LEU A  57     -10.041  -8.519   8.929  1.00 68.34           C  
ATOM    896  CB  LEU A  57     -11.009  -9.807  10.903  1.00 68.34           C  
ATOM    897  HB2 LEU A  57     -11.543  -9.654  11.841  1.00 68.34           H  
ATOM    898  HB3 LEU A  57     -11.731 -10.198  10.187  1.00 68.34           H  
ATOM    899  O   LEU A  57      -8.847  -8.501   8.639  1.00 68.34           O  
ATOM    900  CG  LEU A  57      -9.875 -10.829  11.132  1.00 68.34           C  
ATOM    901  HG  LEU A  57      -8.926 -10.421  10.785  1.00 68.34           H  
ATOM    902  CD1 LEU A  57      -9.744 -11.153  12.621  1.00 68.34           C  
ATOM    903 HD11 LEU A  57      -8.923 -11.854  12.771  1.00 68.34           H  
ATOM    904 HD12 LEU A  57     -10.664 -11.600  12.996  1.00 68.34           H  
ATOM    905 HD13 LEU A  57      -9.526 -10.243  13.181  1.00 68.34           H  
ATOM    906  CD2 LEU A  57     -10.140 -12.126  10.372  1.00 68.34           C  
ATOM    907 HD21 LEU A  57      -9.321 -12.825  10.543  1.00 68.34           H  
ATOM    908 HD22 LEU A  57     -11.071 -12.580  10.709  1.00 68.34           H  
ATOM    909 HD23 LEU A  57     -10.201 -11.921   9.303  1.00 68.34           H  
ATOM    910  N   LEU A  58     -10.996  -8.526   7.991  1.00 68.91           N  
ATOM    911  H   LEU A  58     -11.963  -8.471   8.278  1.00 68.91           H  
ATOM    912  CA  LEU A  58     -10.697  -8.542   6.557  1.00 68.91           C  
ATOM    913  HA  LEU A  58      -9.992  -9.353   6.371  1.00 68.91           H  
ATOM    914  C   LEU A  58     -10.023  -7.235   6.119  1.00 68.91           C  
ATOM    915  CB  LEU A  58     -11.993  -8.815   5.771  1.00 68.91           C  
ATOM    916  HB2 LEU A  58     -12.438  -9.743   6.129  1.00 68.91           H  
ATOM    917  HB3 LEU A  58     -12.698  -8.007   5.966  1.00 68.91           H  
ATOM    918  O   LEU A  58      -9.066  -7.257   5.347  1.00 68.91           O  
ATOM    919  CG  LEU A  58     -11.788  -8.923   4.246  1.00 68.91           C  
ATOM    920  HG  LEU A  58     -11.372  -7.988   3.871  1.00 68.91           H  
ATOM    921  CD1 LEU A  58     -10.848 -10.070   3.864  1.00 68.91           C  
ATOM    922 HD11 LEU A  58     -10.808 -10.164   2.779  1.00 68.91           H  
ATOM    923 HD12 LEU A  58      -9.839  -9.868   4.223  1.00 68.91           H  
ATOM    924 HD13 LEU A  58     -11.209 -11.006   4.290  1.00 68.91           H  
ATOM    925  CD2 LEU A  58     -13.126  -9.150   3.548  1.00 68.91           C  
ATOM    926 HD21 LEU A  58     -13.827  -8.361   3.820  1.00 68.91           H  
ATOM    927 HD22 LEU A  58     -13.546 -10.109   3.850  1.00 68.91           H  
ATOM    928 HD23 LEU A  58     -12.989  -9.144   2.467  1.00 68.91           H  
ATOM    929  N   ALA A  59     -10.470  -6.098   6.658  1.00 64.42           N  
ATOM    930  H   ALA A  59     -11.270  -6.140   7.274  1.00 64.42           H  
ATOM    931  CA  ALA A  59      -9.844  -4.804   6.404  1.00 64.42           C  
ATOM    932  HA  ALA A  59      -9.844  -4.627   5.328  1.00 64.42           H  
ATOM    933  C   ALA A  59      -8.387  -4.755   6.877  1.00 64.42           C  
ATOM    934  CB  ALA A  59     -10.666  -3.705   7.080  1.00 64.42           C  
ATOM    935  HB1 ALA A  59     -11.528  -4.127   7.596  1.00 64.42           H  
ATOM    936  HB2 ALA A  59     -10.067  -3.164   7.812  1.00 64.42           H  
ATOM    937  HB3 ALA A  59     -10.995  -3.011   6.307  1.00 64.42           H  
ATOM    938  O   ALA A  59      -7.524  -4.261   6.151  1.00 64.42           O  
ATOM    939  N   ALA A  60      -8.104  -5.291   8.067  1.00 68.06           N  
ATOM    940  H   ALA A  60      -8.859  -5.640   8.640  1.00 68.06           H  
ATOM    941  CA  ALA A  60      -6.748  -5.373   8.595  1.00 68.06           C  
ATOM    942  HA  ALA A  60      -6.319  -4.371   8.612  1.00 68.06           H  
ATOM    943  C   ALA A  60      -5.847  -6.240   7.702  1.00 68.06           C  
ATOM    944  CB  ALA A  60      -6.813  -5.893  10.034  1.00 68.06           C  
ATOM    945  HB1 ALA A  60      -7.262  -6.886  10.057  1.00 68.06           H  
ATOM    946  HB2 ALA A  60      -5.806  -5.952  10.447  1.00 68.06           H  
ATOM    947  HB3 ALA A  60      -7.410  -5.219  10.647  1.00 68.06           H  
ATOM    948  O   ALA A  60      -4.752  -5.805   7.351  1.00 68.06           O  
ATOM    949  N   ILE A  61      -6.328  -7.407   7.255  1.00 75.41           N  
ATOM    950  H   ILE A  61      -7.226  -7.717   7.598  1.00 75.41           H  
ATOM    951  CA  ILE A  61      -5.587  -8.291   6.338  1.00 75.41           C  
ATOM    952  HA  ILE A  61      -4.625  -8.535   6.788  1.00 75.41           H  
ATOM    953  C   ILE A  61      -5.295  -7.579   5.010  1.00 75.41           C  
ATOM    954  CB  ILE A  61      -6.365  -9.611   6.117  1.00 75.41           C  
ATOM    955  HB  ILE A  61      -7.382  -9.366   5.810  1.00 75.41           H  
ATOM    956  O   ILE A  61      -4.164  -7.599   4.525  1.00 75.41           O  
ATOM    957  CG1 ILE A  61      -6.425 -10.430   7.428  1.00 75.41           C  
ATOM    958 HG12 ILE A  61      -5.446 -10.867   7.628  1.00 75.41           H  
ATOM    959 HG13 ILE A  61      -6.660  -9.776   8.268  1.00 75.41           H  
ATOM    960  CG2 ILE A  61      -5.717 -10.462   5.007  1.00 75.41           C  
ATOM    961 HG21 ILE A  61      -6.247 -11.407   4.889  1.00 75.41           H  
ATOM    962 HG22 ILE A  61      -4.676 -10.670   5.252  1.00 75.41           H  
ATOM    963 HG23 ILE A  61      -5.763  -9.949   4.046  1.00 75.41           H  
ATOM    964  CD1 ILE A  61      -7.478 -11.546   7.411  1.00 75.41           C  
ATOM    965 HD11 ILE A  61      -8.458 -11.131   7.176  1.00 75.41           H  
ATOM    966 HD12 ILE A  61      -7.220 -12.312   6.679  1.00 75.41           H  
ATOM    967 HD13 ILE A  61      -7.521 -12.010   8.396  1.00 75.41           H  
ATOM    968  N   LEU A  62      -6.289  -6.897   4.434  1.00 69.75           N  
ATOM    969  H   LEU A  62      -7.204  -6.931   4.860  1.00 69.75           H  
ATOM    970  CA  LEU A  62      -6.113  -6.154   3.184  1.00 69.75           C  
ATOM    971  HA  LEU A  62      -5.673  -6.821   2.443  1.00 69.75           H  
ATOM    972  C   LEU A  62      -5.130  -4.983   3.336  1.00 69.75           C  
ATOM    973  CB  LEU A  62      -7.483  -5.667   2.683  1.00 69.75           C  
ATOM    974  HB2 LEU A  62      -7.325  -4.937   1.889  1.00 69.75           H  
ATOM    975  HB3 LEU A  62      -7.991  -5.159   3.503  1.00 69.75           H  
ATOM    976  O   LEU A  62      -4.324  -4.748   2.435  1.00 69.75           O  
ATOM    977  CG  LEU A  62      -8.397  -6.780   2.137  1.00 69.75           C  
ATOM    978  HG  LEU A  62      -8.512  -7.572   2.877  1.00 69.75           H  
ATOM    979  CD1 LEU A  62      -9.775  -6.191   1.831  1.00 69.75           C  
ATOM    980 HD11 LEU A  62     -10.436  -6.978   1.467  1.00 69.75           H  
ATOM    981 HD12 LEU A  62     -10.206  -5.781   2.745  1.00 69.75           H  
ATOM    982 HD13 LEU A  62      -9.698  -5.408   1.078  1.00 69.75           H  
ATOM    983  CD2 LEU A  62      -7.846  -7.402   0.851  1.00 69.75           C  
ATOM    984 HD21 LEU A  62      -6.918  -7.935   1.057  1.00 69.75           H  
ATOM    985 HD22 LEU A  62      -7.670  -6.630   0.101  1.00 69.75           H  
ATOM    986 HD23 LEU A  62      -8.563  -8.124   0.461  1.00 69.75           H  
ATOM    987  N   LEU A  63      -5.153  -4.266   4.464  1.00 70.49           N  
ATOM    988  H   LEU A  63      -5.848  -4.493   5.161  1.00 70.49           H  
ATOM    989  CA  LEU A  63      -4.176  -3.213   4.764  1.00 70.49           C  
ATOM    990  HA  LEU A  63      -4.126  -2.529   3.917  1.00 70.49           H  
ATOM    991  C   LEU A  63      -2.764  -3.788   4.930  1.00 70.49           C  
ATOM    992  CB  LEU A  63      -4.608  -2.436   6.022  1.00 70.49           C  
ATOM    993  HB2 LEU A  63      -3.759  -1.855   6.383  1.00 70.49           H  
ATOM    994  HB3 LEU A  63      -4.865  -3.154   6.802  1.00 70.49           H  
ATOM    995  O   LEU A  63      -1.822  -3.249   4.346  1.00 70.49           O  
ATOM    996  CG  LEU A  63      -5.793  -1.478   5.807  1.00 70.49           C  
ATOM    997  HG  LEU A  63      -6.621  -2.005   5.334  1.00 70.49           H  
ATOM    998  CD1 LEU A  63      -6.264  -0.935   7.157  1.00 70.49           C  
ATOM    999 HD11 LEU A  63      -7.117  -0.272   7.014  1.00 70.49           H  
ATOM   1000 HD12 LEU A  63      -5.456  -0.393   7.649  1.00 70.49           H  
ATOM   1001 HD13 LEU A  63      -6.576  -1.766   7.790  1.00 70.49           H  
ATOM   1002  CD2 LEU A  63      -5.417  -0.285   4.921  1.00 70.49           C  
ATOM   1003 HD21 LEU A  63      -6.265   0.397   4.852  1.00 70.49           H  
ATOM   1004 HD22 LEU A  63      -5.165  -0.627   3.918  1.00 70.49           H  
ATOM   1005 HD23 LEU A  63      -4.566   0.243   5.352  1.00 70.49           H  
ATOM   1006  N   MET A  64      -2.626  -4.906   5.649  1.00 72.08           N  
ATOM   1007  H   MET A  64      -3.441  -5.291   6.104  1.00 72.08           H  
ATOM   1008  CA  MET A  64      -1.352  -5.609   5.820  1.00 72.08           C  
ATOM   1009  HA  MET A  64      -0.615  -4.918   6.229  1.00 72.08           H  
ATOM   1010  C   MET A  64      -0.787  -6.125   4.498  1.00 72.08           C  
ATOM   1011  CB  MET A  64      -1.511  -6.784   6.793  1.00 72.08           C  
ATOM   1012  HB2 MET A  64      -0.640  -7.435   6.706  1.00 72.08           H  
ATOM   1013  HB3 MET A  64      -2.396  -7.367   6.537  1.00 72.08           H  
ATOM   1014  O   MET A  64       0.423  -6.088   4.325  1.00 72.08           O  
ATOM   1015  CG  MET A  64      -1.602  -6.327   8.249  1.00 72.08           C  
ATOM   1016  HG2 MET A  64      -0.706  -5.757   8.493  1.00 72.08           H  
ATOM   1017  HG3 MET A  64      -2.469  -5.679   8.378  1.00 72.08           H  
ATOM   1018  SD  MET A  64      -1.729  -7.717   9.401  1.00 72.08           S  
ATOM   1019  CE  MET A  64      -1.690  -6.820  10.973  1.00 72.08           C  
ATOM   1020  HE1 MET A  64      -2.534  -6.132  11.024  1.00 72.08           H  
ATOM   1021  HE2 MET A  64      -0.757  -6.263  11.055  1.00 72.08           H  
ATOM   1022  HE3 MET A  64      -1.756  -7.533  11.795  1.00 72.08           H  
ATOM   1023  N   LEU A  65      -1.628  -6.550   3.550  1.00 73.45           N  
ATOM   1024  H   LEU A  65      -2.599  -6.668   3.802  1.00 73.45           H  
ATOM   1025  CA  LEU A  65      -1.196  -6.979   2.215  1.00 73.45           C  
ATOM   1026  HA  LEU A  65      -0.297  -7.586   2.328  1.00 73.45           H  
ATOM   1027  C   LEU A  65      -0.843  -5.791   1.299  1.00 73.45           C  
ATOM   1028  CB  LEU A  65      -2.316  -7.845   1.613  1.00 73.45           C  
ATOM   1029  HB2 LEU A  65      -3.194  -7.216   1.463  1.00 73.45           H  
ATOM   1030  HB3 LEU A  65      -2.585  -8.622   2.328  1.00 73.45           H  
ATOM   1031  O   LEU A  65       0.036  -5.887   0.440  1.00 73.45           O  
ATOM   1032  CG  LEU A  65      -1.951  -8.516   0.275  1.00 73.45           C  
ATOM   1033  HG  LEU A  65      -1.625  -7.762  -0.441  1.00 73.45           H  
ATOM   1034  CD1 LEU A  65      -0.846  -9.562   0.438  1.00 73.45           C  
ATOM   1035 HD11 LEU A  65      -0.672 -10.066  -0.513  1.00 73.45           H  
ATOM   1036 HD12 LEU A  65       0.085  -9.083   0.743  1.00 73.45           H  
ATOM   1037 HD13 LEU A  65      -1.134 -10.301   1.185  1.00 73.45           H  
ATOM   1038  CD2 LEU A  65      -3.186  -9.202  -0.306  1.00 73.45           C  
ATOM   1039 HD21 LEU A  65      -3.537  -9.976   0.377  1.00 73.45           H  
ATOM   1040 HD22 LEU A  65      -2.939  -9.657  -1.264  1.00 73.45           H  
ATOM   1041 HD23 LEU A  65      -3.980  -8.470  -0.457  1.00 73.45           H  
ATOM   1042  N   ARG A  66      -1.505  -4.643   1.478  1.00 69.95           N  
ATOM   1043  H   ARG A  66      -2.239  -4.636   2.173  1.00 69.95           H  
ATOM   1044  CA  ARG A  66      -1.302  -3.449   0.644  1.00 69.95           C  
ATOM   1045  HA  ARG A  66      -1.291  -3.769  -0.398  1.00 69.95           H  
ATOM   1046  C   ARG A  66       0.047  -2.770   0.894  1.00 69.95           C  
ATOM   1047  CB  ARG A  66      -2.493  -2.508   0.866  1.00 69.95           C  
ATOM   1048  HB2 ARG A  66      -3.409  -3.086   0.742  1.00 69.95           H  
ATOM   1049  HB3 ARG A  66      -2.467  -2.114   1.882  1.00 69.95           H  
ATOM   1050  O   ARG A  66       0.654  -2.278  -0.060  1.00 69.95           O  
ATOM   1051  CG  ARG A  66      -2.528  -1.351  -0.134  1.00 69.95           C  
ATOM   1052  HG2 ARG A  66      -2.453  -1.744  -1.148  1.00 69.95           H  
ATOM   1053  HG3 ARG A  66      -1.692  -0.677   0.055  1.00 69.95           H  
ATOM   1054  CD  ARG A  66      -3.848  -0.589   0.014  1.00 69.95           C  
ATOM   1055  HD2 ARG A  66      -4.668  -1.280  -0.181  1.00 69.95           H  
ATOM   1056  HD3 ARG A  66      -3.931  -0.220   1.037  1.00 69.95           H  
ATOM   1057  NE  ARG A  66      -3.909   0.543  -0.926  1.00 69.95           N  
ATOM   1058  HE  ARG A  66      -3.024   0.885  -1.271  1.00 69.95           H  
ATOM   1059  NH1 ARG A  66      -6.188   0.840  -0.925  1.00 69.95           N  
ATOM   1060 HH11 ARG A  66      -7.010   1.300  -1.289  1.00 69.95           H  
ATOM   1061 HH12 ARG A  66      -6.280   0.091  -0.255  1.00 69.95           H  
ATOM   1062  NH2 ARG A  66      -4.887   2.123  -2.219  1.00 69.95           N  
ATOM   1063 HH21 ARG A  66      -3.977   2.427  -2.535  1.00 69.95           H  
ATOM   1064 HH22 ARG A  66      -5.707   2.621  -2.532  1.00 69.95           H  
ATOM   1065  CZ  ARG A  66      -4.996   1.161  -1.347  1.00 69.95           C  
ATOM   1066  N   ILE A  67       0.526  -2.770   2.140  1.00 68.25           N  
ATOM   1067  H   ILE A  67      -0.046  -3.191   2.858  1.00 68.25           H  
ATOM   1068  CA  ILE A  67       1.832  -2.208   2.528  1.00 68.25           C  
ATOM   1069  HA  ILE A  67       1.837  -1.159   2.234  1.00 68.25           H  
ATOM   1070  C   ILE A  67       2.991  -2.869   1.747  1.00 68.25           C  
ATOM   1071  CB  ILE A  67       2.014  -2.240   4.068  1.00 68.25           C  
ATOM   1072  HB  ILE A  67       1.853  -3.257   4.425  1.00 68.25           H  
ATOM   1073  O   ILE A  67       3.657  -2.152   0.994  1.00 68.25           O  
ATOM   1074  CG1 ILE A  67       0.977  -1.321   4.757  1.00 68.25           C  
ATOM   1075 HG12 ILE A  67      -0.004  -1.458   4.302  1.00 68.25           H  
ATOM   1076 HG13 ILE A  67       1.260  -0.279   4.609  1.00 68.25           H  
ATOM   1077  CG2 ILE A  67       3.438  -1.801   4.463  1.00 68.25           C  
ATOM   1078 HG21 ILE A  67       4.180  -2.497   4.073  1.00 68.25           H  
ATOM   1079 HG22 ILE A  67       3.548  -1.795   5.547  1.00 68.25           H  
ATOM   1080 HG23 ILE A  67       3.648  -0.802   4.080  1.00 68.25           H  
ATOM   1081  CD1 ILE A  67       0.819  -1.591   6.260  1.00 68.25           C  
ATOM   1082 HD11 ILE A  67       0.570  -2.639   6.425  1.00 68.25           H  
ATOM   1083 HD12 ILE A  67       1.736  -1.344   6.796  1.00 68.25           H  
ATOM   1084 HD13 ILE A  67       0.011  -0.972   6.651  1.00 68.25           H  
ATOM   1085  N   PRO A  68       3.211  -4.200   1.802  1.00 65.11           N  
ATOM   1086  CA  PRO A  68       4.308  -4.856   1.092  1.00 65.11           C  
ATOM   1087  HA  PRO A  68       5.254  -4.391   1.372  1.00 65.11           H  
ATOM   1088  C   PRO A  68       4.166  -4.749  -0.429  1.00 65.11           C  
ATOM   1089  CB  PRO A  68       4.315  -6.311   1.580  1.00 65.11           C  
ATOM   1090  HB2 PRO A  68       4.991  -6.401   2.430  1.00 65.11           H  
ATOM   1091  HB3 PRO A  68       4.606  -7.010   0.796  1.00 65.11           H  
ATOM   1092  O   PRO A  68       5.167  -4.599  -1.127  1.00 65.11           O  
ATOM   1093  CG  PRO A  68       2.886  -6.556   2.050  1.00 65.11           C  
ATOM   1094  HG2 PRO A  68       2.836  -7.314   2.831  1.00 65.11           H  
ATOM   1095  HG3 PRO A  68       2.269  -6.843   1.198  1.00 65.11           H  
ATOM   1096  CD  PRO A  68       2.473  -5.183   2.567  1.00 65.11           C  
ATOM   1097  HD2 PRO A  68       2.746  -5.105   3.620  1.00 65.11           H  
ATOM   1098  HD3 PRO A  68       1.398  -5.058   2.437  1.00 65.11           H  
ATOM   1099  N   LEU A  69       2.939  -4.729  -0.965  1.00 67.73           N  
ATOM   1100  H   LEU A  69       2.142  -4.894  -0.366  1.00 67.73           H  
ATOM   1101  CA  LEU A  69       2.729  -4.598  -2.409  1.00 67.73           C  
ATOM   1102  HA  LEU A  69       3.398  -5.308  -2.895  1.00 67.73           H  
ATOM   1103  C   LEU A  69       3.105  -3.201  -2.933  1.00 67.73           C  
ATOM   1104  CB  LEU A  69       1.272  -4.964  -2.738  1.00 67.73           C  
ATOM   1105  HB2 LEU A  69       0.645  -4.085  -2.592  1.00 67.73           H  
ATOM   1106  HB3 LEU A  69       0.923  -5.736  -2.051  1.00 67.73           H  
ATOM   1107  O   LEU A  69       3.646  -3.072  -4.032  1.00 67.73           O  
ATOM   1108  CG  LEU A  69       1.104  -5.499  -4.171  1.00 67.73           C  
ATOM   1109  HG  LEU A  69       1.626  -4.848  -4.873  1.00 67.73           H  
ATOM   1110  CD1 LEU A  69       1.643  -6.926  -4.304  1.00 67.73           C  
ATOM   1111 HD11 LEU A  69       1.475  -7.298  -5.314  1.00 67.73           H  
ATOM   1112 HD12 LEU A  69       1.139  -7.586  -3.598  1.00 67.73           H  
ATOM   1113 HD13 LEU A  69       2.714  -6.955  -4.106  1.00 67.73           H  
ATOM   1114  CD2 LEU A  69      -0.377  -5.515  -4.552  1.00 67.73           C  
ATOM   1115 HD21 LEU A  69      -0.498  -5.919  -5.557  1.00 67.73           H  
ATOM   1116 HD22 LEU A  69      -0.927  -6.145  -3.853  1.00 67.73           H  
ATOM   1117 HD23 LEU A  69      -0.781  -4.503  -4.516  1.00 67.73           H  
ATOM   1118  N   SER A  70       2.846  -2.146  -2.153  1.00 67.72           N  
ATOM   1119  H   SER A  70       2.373  -2.303  -1.275  1.00 67.72           H  
ATOM   1120  CA  SER A  70       3.276  -0.783  -2.498  1.00 67.72           C  
ATOM   1121  HA  SER A  70       3.000  -0.592  -3.535  1.00 67.72           H  
ATOM   1122  C   SER A  70       4.796  -0.613  -2.410  1.00 67.72           C  
ATOM   1123  CB  SER A  70       2.539   0.245  -1.635  1.00 67.72           C  
ATOM   1124  HB2 SER A  70       2.745   1.241  -2.028  1.00 67.72           H  
ATOM   1125  HB3 SER A  70       1.466   0.066  -1.707  1.00 67.72           H  
ATOM   1126  O   SER A  70       5.391   0.001  -3.299  1.00 67.72           O  
ATOM   1127  OG  SER A  70       2.919   0.210  -0.274  1.00 67.72           O  
ATOM   1128  HG  SER A  70       2.998  -0.688   0.055  1.00 67.72           H  
ATOM   1129  N   LEU A  71       5.427  -1.241  -1.411  1.00 65.89           N  
ATOM   1130  H   LEU A  71       4.873  -1.715  -0.712  1.00 65.89           H  
ATOM   1131  CA  LEU A  71       6.879  -1.259  -1.247  1.00 65.89           C  
ATOM   1132  HA  LEU A  71       7.257  -0.239  -1.318  1.00 65.89           H  
ATOM   1133  C   LEU A  71       7.583  -2.045  -2.353  1.00 65.89           C  
ATOM   1134  CB  LEU A  71       7.240  -1.836   0.132  1.00 65.89           C  
ATOM   1135  HB2 LEU A  71       8.314  -2.020   0.162  1.00 65.89           H  
ATOM   1136  HB3 LEU A  71       6.740  -2.797   0.251  1.00 65.89           H  
ATOM   1137  O   LEU A  71       8.678  -1.659  -2.729  1.00 65.89           O  
ATOM   1138  CG  LEU A  71       6.877  -0.928   1.321  1.00 65.89           C  
ATOM   1139  HG  LEU A  71       5.817  -0.677   1.285  1.00 65.89           H  
ATOM   1140  CD1 LEU A  71       7.154  -1.675   2.625  1.00 65.89           C  
ATOM   1141 HD11 LEU A  71       6.560  -2.589   2.662  1.00 65.89           H  
ATOM   1142 HD12 LEU A  71       6.880  -1.049   3.474  1.00 65.89           H  
ATOM   1143 HD13 LEU A  71       8.211  -1.930   2.696  1.00 65.89           H  
ATOM   1144  CD2 LEU A  71       7.686   0.371   1.327  1.00 65.89           C  
ATOM   1145 HD21 LEU A  71       8.753   0.148   1.309  1.00 65.89           H  
ATOM   1146 HD22 LEU A  71       7.427   0.986   0.466  1.00 65.89           H  
ATOM   1147 HD23 LEU A  71       7.459   0.940   2.229  1.00 65.89           H  
ATOM   1148  N   LEU A  72       6.960  -3.083  -2.922  1.00 69.28           N  
ATOM   1149  H   LEU A  72       6.132  -3.442  -2.468  1.00 69.28           H  
ATOM   1150  CA  LEU A  72       7.506  -3.822  -4.067  1.00 69.28           C  
ATOM   1151  HA  LEU A  72       8.562  -4.008  -3.875  1.00 69.28           H  
ATOM   1152  C   LEU A  72       7.409  -3.028  -5.383  1.00 69.28           C  
ATOM   1153  CB  LEU A  72       6.770  -5.170  -4.163  1.00 69.28           C  
ATOM   1154  HB2 LEU A  72       5.717  -4.977  -4.368  1.00 69.28           H  
ATOM   1155  HB3 LEU A  72       6.835  -5.675  -3.199  1.00 69.28           H  
ATOM   1156  O   LEU A  72       8.287  -3.119  -6.238  1.00 69.28           O  
ATOM   1157  CG  LEU A  72       7.318  -6.118  -5.247  1.00 69.28           C  
ATOM   1158  HG  LEU A  72       7.288  -5.620  -6.216  1.00 69.28           H  
ATOM   1159  CD1 LEU A  72       8.752  -6.564  -4.956  1.00 69.28           C  
ATOM   1160 HD11 LEU A  72       9.430  -5.713  -5.015  1.00 69.28           H  
ATOM   1161 HD12 LEU A  72       9.069  -7.296  -5.698  1.00 69.28           H  
ATOM   1162 HD13 LEU A  72       8.816  -7.013  -3.965  1.00 69.28           H  
ATOM   1163  CD2 LEU A  72       6.429  -7.358  -5.339  1.00 69.28           C  
ATOM   1164 HD21 LEU A  72       6.443  -7.897  -4.392  1.00 69.28           H  
ATOM   1165 HD22 LEU A  72       6.798  -8.015  -6.126  1.00 69.28           H  
ATOM   1166 HD23 LEU A  72       5.406  -7.066  -5.576  1.00 69.28           H  
ATOM   1167  N   ARG A  73       6.360  -2.213  -5.559  1.00 66.48           N  
ATOM   1168  H   ARG A  73       5.669  -2.179  -4.822  1.00 66.48           H  
ATOM   1169  CA  ARG A  73       6.179  -1.396  -6.774  1.00 66.48           C  
ATOM   1170  HA  ARG A  73       6.407  -2.011  -7.645  1.00 66.48           H  
ATOM   1171  C   ARG A  73       7.146  -0.216  -6.854  1.00 66.48           C  
ATOM   1172  CB  ARG A  73       4.731  -0.903  -6.873  1.00 66.48           C  
ATOM   1173  HB2 ARG A  73       4.432  -0.468  -5.919  1.00 66.48           H  
ATOM   1174  HB3 ARG A  73       4.674  -0.129  -7.637  1.00 66.48           H  
ATOM   1175  O   ARG A  73       7.517   0.168  -7.961  1.00 66.48           O  
ATOM   1176  CG  ARG A  73       3.768  -2.032  -7.259  1.00 66.48           C  
ATOM   1177  HG2 ARG A  73       4.042  -2.421  -8.240  1.00 66.48           H  
ATOM   1178  HG3 ARG A  73       3.829  -2.844  -6.534  1.00 66.48           H  
ATOM   1179  CD  ARG A  73       2.337  -1.490  -7.307  1.00 66.48           C  
ATOM   1180  HD2 ARG A  73       2.098  -1.055  -6.337  1.00 66.48           H  
ATOM   1181  HD3 ARG A  73       2.286  -0.713  -8.069  1.00 66.48           H  
ATOM   1182  NE  ARG A  73       1.366  -2.556  -7.611  1.00 66.48           N  
ATOM   1183  HE  ARG A  73       1.719  -3.503  -7.591  1.00 66.48           H  
ATOM   1184  NH1 ARG A  73      -0.474  -1.216  -7.907  1.00 66.48           N  
ATOM   1185 HH11 ARG A  73      -1.450  -1.119  -8.150  1.00 66.48           H  
ATOM   1186 HH12 ARG A  73       0.103  -0.403  -7.748  1.00 66.48           H  
ATOM   1187  NH2 ARG A  73      -0.676  -3.429  -8.105  1.00 66.48           N  
ATOM   1188 HH21 ARG A  73      -1.653  -3.315  -8.334  1.00 66.48           H  
ATOM   1189 HH22 ARG A  73      -0.281  -4.359  -8.104  1.00 66.48           H  
ATOM   1190  CZ  ARG A  73       0.083  -2.397  -7.871  1.00 66.48           C  
ATOM   1191  N   LEU A  74       7.546   0.357  -5.718  1.00 64.82           N  
ATOM   1192  H   LEU A  74       7.189  -0.010  -4.847  1.00 64.82           H  
ATOM   1193  CA  LEU A  74       8.472   1.492  -5.667  1.00 64.82           C  
ATOM   1194  HA  LEU A  74       8.020   2.295  -6.249  1.00 64.82           H  
ATOM   1195  C   LEU A  74       9.839   1.187  -6.327  1.00 64.82           C  
ATOM   1196  CB  LEU A  74       8.601   1.988  -4.213  1.00 64.82           C  
ATOM   1197  HB2 LEU A  74       7.639   1.896  -3.709  1.00 64.82           H  
ATOM   1198  HB3 LEU A  74       9.295   1.350  -3.665  1.00 64.82           H  
ATOM   1199  O   LEU A  74      10.195   1.907  -7.262  1.00 64.82           O  
ATOM   1200  CG  LEU A  74       9.075   3.454  -4.135  1.00 64.82           C  
ATOM   1201  HG  LEU A  74       9.542   3.744  -5.076  1.00 64.82           H  
ATOM   1202  CD1 LEU A  74       7.883   4.377  -3.872  1.00 64.82           C  
ATOM   1203 HD11 LEU A  74       8.222   5.413  -3.865  1.00 64.82           H  
ATOM   1204 HD12 LEU A  74       7.436   4.146  -2.905  1.00 64.82           H  
ATOM   1205 HD13 LEU A  74       7.137   4.252  -4.657  1.00 64.82           H  
ATOM   1206  CD2 LEU A  74      10.100   3.649  -3.022  1.00 64.82           C  
ATOM   1207 HD21 LEU A  74       9.673   3.368  -2.059  1.00 64.82           H  
ATOM   1208 HD22 LEU A  74      10.979   3.034  -3.218  1.00 64.82           H  
ATOM   1209 HD23 LEU A  74      10.413   4.692  -2.985  1.00 64.82           H  
ATOM   1210  N   PRO A  75      10.576   0.119  -5.953  1.00 63.46           N  
ATOM   1211  CA  PRO A  75      11.857  -0.210  -6.566  1.00 63.46           C  
ATOM   1212  HA  PRO A  75      12.516   0.658  -6.537  1.00 63.46           H  
ATOM   1213  C   PRO A  75      11.695  -0.636  -8.024  1.00 63.46           C  
ATOM   1214  CB  PRO A  75      12.468  -1.321  -5.705  1.00 63.46           C  
ATOM   1215  HB2 PRO A  75      13.079  -2.010  -6.288  1.00 63.46           H  
ATOM   1216  HB3 PRO A  75      13.061  -0.875  -4.907  1.00 63.46           H  
ATOM   1217  O   PRO A  75      12.520  -0.252  -8.840  1.00 63.46           O  
ATOM   1218  CG  PRO A  75      11.252  -2.013  -5.103  1.00 63.46           C  
ATOM   1219  HG2 PRO A  75      11.487  -2.505  -4.159  1.00 63.46           H  
ATOM   1220  HG3 PRO A  75      10.841  -2.726  -5.818  1.00 63.46           H  
ATOM   1221  CD  PRO A  75      10.295  -0.845  -4.908  1.00 63.46           C  
ATOM   1222  HD2 PRO A  75      10.493  -0.395  -3.936  1.00 63.46           H  
ATOM   1223  HD3 PRO A  75       9.270  -1.211  -4.970  1.00 63.46           H  
ATOM   1224  N   ILE A  76      10.615  -1.337  -8.395  1.00 67.13           N  
ATOM   1225  H   ILE A  76       9.979  -1.660  -7.680  1.00 67.13           H  
ATOM   1226  CA  ILE A  76      10.354  -1.701  -9.799  1.00 67.13           C  
ATOM   1227  HA  ILE A  76      11.239  -2.198 -10.196  1.00 67.13           H  
ATOM   1228  C   ILE A  76      10.130  -0.445 -10.654  1.00 67.13           C  
ATOM   1229  CB  ILE A  76       9.168  -2.690  -9.898  1.00 67.13           C  
ATOM   1230  HB  ILE A  76       8.308  -2.247  -9.394  1.00 67.13           H  
ATOM   1231  O   ILE A  76      10.656  -0.353 -11.761  1.00 67.13           O  
ATOM   1232  CG1 ILE A  76       9.516  -4.025  -9.201  1.00 67.13           C  
ATOM   1233 HG12 ILE A  76      10.289  -4.543  -9.769  1.00 67.13           H  
ATOM   1234 HG13 ILE A  76       9.919  -3.827  -8.208  1.00 67.13           H  
ATOM   1235  CG2 ILE A  76       8.785  -2.947 -11.369  1.00 67.13           C  
ATOM   1236 HG21 ILE A  76       8.410  -2.033 -11.829  1.00 67.13           H  
ATOM   1237 HG22 ILE A  76       7.989  -3.689 -11.441  1.00 67.13           H  
ATOM   1238 HG23 ILE A  76       9.652  -3.302 -11.927  1.00 67.13           H  
ATOM   1239  CD1 ILE A  76       8.315  -4.962  -9.021  1.00 67.13           C  
ATOM   1240 HD11 ILE A  76       7.491  -4.431  -8.543  1.00 67.13           H  
ATOM   1241 HD12 ILE A  76       8.610  -5.800  -8.389  1.00 67.13           H  
ATOM   1242 HD13 ILE A  76       7.986  -5.359  -9.981  1.00 67.13           H  
ATOM   1243  N   LYS A  77       9.393   0.553 -10.146  1.00 67.38           N  
ATOM   1244  H   LYS A  77       8.978   0.422  -9.234  1.00 67.38           H  
ATOM   1245  CA  LYS A  77       9.168   1.827 -10.847  1.00 67.38           C  
ATOM   1246  HA  LYS A  77       8.849   1.600 -11.864  1.00 67.38           H  
ATOM   1247  C   LYS A  77      10.462   2.637 -10.976  1.00 67.38           C  
ATOM   1248  CB  LYS A  77       8.050   2.611 -10.139  1.00 67.38           C  
ATOM   1249  HB2 LYS A  77       8.410   2.965  -9.173  1.00 67.38           H  
ATOM   1250  HB3 LYS A  77       7.210   1.938  -9.967  1.00 67.38           H  
ATOM   1251  O   LYS A  77      10.703   3.191 -12.044  1.00 67.38           O  
ATOM   1252  CG  LYS A  77       7.547   3.800 -10.974  1.00 67.38           C  
ATOM   1253  HG2 LYS A  77       8.365   4.503 -11.135  1.00 67.38           H  
ATOM   1254  HG3 LYS A  77       7.201   3.436 -11.941  1.00 67.38           H  
ATOM   1255  CD  LYS A  77       6.394   4.530 -10.267  1.00 67.38           C  
ATOM   1256  HD2 LYS A  77       5.579   3.829 -10.088  1.00 67.38           H  
ATOM   1257  HD3 LYS A  77       6.755   4.911  -9.311  1.00 67.38           H  
ATOM   1258  CE  LYS A  77       5.896   5.696 -11.134  1.00 67.38           C  
ATOM   1259  HE2 LYS A  77       5.523   5.296 -12.076  1.00 67.38           H  
ATOM   1260  HE3 LYS A  77       6.748   6.337 -11.364  1.00 67.38           H  
ATOM   1261  NZ  LYS A  77       4.838   6.493 -10.458  1.00 67.38           N  
ATOM   1262  HZ1 LYS A  77       5.189   6.891  -9.598  1.00 67.38           H  
ATOM   1263  HZ2 LYS A  77       4.027   5.928 -10.249  1.00 67.38           H  
ATOM   1264  HZ3 LYS A  77       4.546   7.261 -11.045  1.00 67.38           H  
ATOM   1265  N   ILE A  78      11.297   2.666  -9.933  1.00 68.02           N  
ATOM   1266  H   ILE A  78      11.011   2.203  -9.082  1.00 68.02           H  
ATOM   1267  CA  ILE A  78      12.620   3.313  -9.961  1.00 68.02           C  
ATOM   1268  HA  ILE A  78      12.506   4.337 -10.317  1.00 68.02           H  
ATOM   1269  C   ILE A  78      13.543   2.599 -10.957  1.00 68.02           C  
ATOM   1270  CB  ILE A  78      13.230   3.366  -8.539  1.00 68.02           C  
ATOM   1271  HB  ILE A  78      13.215   2.360  -8.120  1.00 68.02           H  
ATOM   1272  O   ILE A  78      14.156   3.261 -11.789  1.00 68.02           O  
ATOM   1273  CG1 ILE A  78      12.402   4.303  -7.628  1.00 68.02           C  
ATOM   1274 HG12 ILE A  78      12.603   5.340  -7.897  1.00 68.02           H  
ATOM   1275 HG13 ILE A  78      11.336   4.134  -7.783  1.00 68.02           H  
ATOM   1276  CG2 ILE A  78      14.693   3.851  -8.577  1.00 68.02           C  
ATOM   1277 HG21 ILE A  78      14.756   4.830  -9.054  1.00 68.02           H  
ATOM   1278 HG22 ILE A  78      15.103   3.922  -7.570  1.00 68.02           H  
ATOM   1279 HG23 ILE A  78      15.320   3.149  -9.126  1.00 68.02           H  
ATOM   1280  CD1 ILE A  78      12.681   4.112  -6.131  1.00 68.02           C  
ATOM   1281 HD11 ILE A  78      12.007   4.748  -5.557  1.00 68.02           H  
ATOM   1282 HD12 ILE A  78      12.511   3.073  -5.850  1.00 68.02           H  
ATOM   1283 HD13 ILE A  78      13.707   4.391  -5.890  1.00 68.02           H  
ATOM   1284  N   LEU A  79      13.582   1.263 -10.937  1.00 64.81           N  
ATOM   1285  H   LEU A  79      13.082   0.779 -10.206  1.00 64.81           H  
ATOM   1286  CA  LEU A  79      14.375   0.452 -11.861  1.00 64.81           C  
ATOM   1287  HA  LEU A  79      15.420   0.749 -11.774  1.00 64.81           H  
ATOM   1288  C   LEU A  79      13.935   0.685 -13.313  1.00 64.81           C  
ATOM   1289  CB  LEU A  79      14.242  -1.033 -11.471  1.00 64.81           C  
ATOM   1290  HB2 LEU A  79      13.240  -1.371 -11.734  1.00 64.81           H  
ATOM   1291  HB3 LEU A  79      14.347  -1.138 -10.391  1.00 64.81           H  
ATOM   1292  O   LEU A  79      14.765   0.957 -14.171  1.00 64.81           O  
ATOM   1293  CG  LEU A  79      15.295  -1.926 -12.155  1.00 64.81           C  
ATOM   1294  HG  LEU A  79      15.645  -1.457 -13.075  1.00 64.81           H  
ATOM   1295  CD1 LEU A  79      16.492  -2.152 -11.230  1.00 64.81           C  
ATOM   1296 HD11 LEU A  79      17.244  -2.751 -11.744  1.00 64.81           H  
ATOM   1297 HD12 LEU A  79      16.180  -2.673 -10.324  1.00 64.81           H  
ATOM   1298 HD13 LEU A  79      16.937  -1.194 -10.962  1.00 64.81           H  
ATOM   1299  CD2 LEU A  79      14.697  -3.283 -12.522  1.00 64.81           C  
ATOM   1300 HD21 LEU A  79      14.331  -3.787 -11.627  1.00 64.81           H  
ATOM   1301 HD22 LEU A  79      13.877  -3.146 -13.227  1.00 64.81           H  
ATOM   1302 HD23 LEU A  79      15.460  -3.902 -12.994  1.00 64.81           H  
ATOM   1303  N   LEU A  80      12.629   0.657 -13.591  1.00 63.73           N  
ATOM   1304  H   LEU A  80      11.992   0.402 -12.850  1.00 63.73           H  
ATOM   1305  CA  LEU A  80      12.086   0.916 -14.928  1.00 63.73           C  
ATOM   1306  HA  LEU A  80      12.592   0.267 -15.643  1.00 63.73           H  
ATOM   1307  C   LEU A  80      12.332   2.354 -15.399  1.00 63.73           C  
ATOM   1308  CB  LEU A  80      10.578   0.612 -14.934  1.00 63.73           C  
ATOM   1309  HB2 LEU A  80      10.120   1.095 -15.797  1.00 63.73           H  
ATOM   1310  HB3 LEU A  80      10.135   1.054 -14.042  1.00 63.73           H  
ATOM   1311  O   LEU A  80      12.584   2.567 -16.583  1.00 63.73           O  
ATOM   1312  CG  LEU A  80      10.245  -0.889 -14.990  1.00 63.73           C  
ATOM   1313  HG  LEU A  80      10.853  -1.435 -14.269  1.00 63.73           H  
ATOM   1314  CD1 LEU A  80       8.770  -1.094 -14.645  1.00 63.73           C  
ATOM   1315 HD11 LEU A  80       8.549  -2.162 -14.619  1.00 63.73           H  
ATOM   1316 HD12 LEU A  80       8.565  -0.667 -13.664  1.00 63.73           H  
ATOM   1317 HD13 LEU A  80       8.137  -0.611 -15.390  1.00 63.73           H  
ATOM   1318  CD2 LEU A  80      10.482  -1.463 -16.390  1.00 63.73           C  
ATOM   1319 HD21 LEU A  80       9.885  -0.929 -17.130  1.00 63.73           H  
ATOM   1320 HD22 LEU A  80      10.209  -2.518 -16.402  1.00 63.73           H  
ATOM   1321 HD23 LEU A  80      11.537  -1.388 -16.654  1.00 63.73           H  
ATOM   1322  N   MET A  81      12.272   3.341 -14.501  1.00 61.36           N  
ATOM   1323  H   MET A  81      12.030   3.116 -13.547  1.00 61.36           H  
ATOM   1324  CA  MET A  81      12.573   4.736 -14.831  1.00 61.36           C  
ATOM   1325  HA  MET A  81      12.070   4.973 -15.769  1.00 61.36           H  
ATOM   1326  C   MET A  81      14.073   4.949 -15.061  1.00 61.36           C  
ATOM   1327  CB  MET A  81      11.993   5.651 -13.745  1.00 61.36           C  
ATOM   1328  HB2 MET A  81      10.985   5.302 -13.524  1.00 61.36           H  
ATOM   1329  HB3 MET A  81      12.585   5.586 -12.832  1.00 61.36           H  
ATOM   1330  O   MET A  81      14.434   5.700 -15.960  1.00 61.36           O  
ATOM   1331  CG  MET A  81      11.874   7.112 -14.193  1.00 61.36           C  
ATOM   1332  HG2 MET A  81      11.688   7.142 -15.266  1.00 61.36           H  
ATOM   1333  HG3 MET A  81      12.812   7.628 -13.993  1.00 61.36           H  
ATOM   1334  SD  MET A  81      10.505   7.977 -13.368  1.00 61.36           S  
ATOM   1335  CE  MET A  81      10.641   9.602 -14.158  1.00 61.36           C  
ATOM   1336  HE1 MET A  81      10.513   9.503 -15.236  1.00 61.36           H  
ATOM   1337  HE2 MET A  81      11.623  10.029 -13.951  1.00 61.36           H  
ATOM   1338  HE3 MET A  81       9.874  10.267 -13.763  1.00 61.36           H  
ATOM   1339  N   GLY A  82      14.930   4.224 -14.337  1.00 59.49           N  
ATOM   1340  H   GLY A  82      14.565   3.670 -13.575  1.00 59.49           H  
ATOM   1341  CA  GLY A  82      16.374   4.167 -14.569  1.00 59.49           C  
ATOM   1342  HA2 GLY A  82      16.838   3.602 -13.761  1.00 59.49           H  
ATOM   1343  HA3 GLY A  82      16.785   5.177 -14.569  1.00 59.49           H  
ATOM   1344  C   GLY A  82      16.738   3.490 -15.891  1.00 59.49           C  
ATOM   1345  O   GLY A  82      17.550   4.024 -16.635  1.00 59.49           O  
ATOM   1346  N   ILE A  83      16.084   2.378 -16.247  1.00 61.99           N  
ATOM   1347  H   ILE A  83      15.485   1.943 -15.559  1.00 61.99           H  
ATOM   1348  CA  ILE A  83      16.273   1.701 -17.543  1.00 61.99           C  
ATOM   1349  HA  ILE A  83      17.340   1.544 -17.705  1.00 61.99           H  
ATOM   1350  C   ILE A  83      15.774   2.584 -18.690  1.00 61.99           C  
ATOM   1351  CB  ILE A  83      15.575   0.320 -17.550  1.00 61.99           C  
ATOM   1352  HB  ILE A  83      14.535   0.462 -17.254  1.00 61.99           H  
ATOM   1353  O   ILE A  83      16.440   2.700 -19.714  1.00 61.99           O  
ATOM   1354  CG1 ILE A  83      16.253  -0.646 -16.552  1.00 61.99           C  
ATOM   1355 HG12 ILE A  83      17.190  -1.007 -16.977  1.00 61.99           H  
ATOM   1356 HG13 ILE A  83      16.506  -0.125 -15.629  1.00 61.99           H  
ATOM   1357  CG2 ILE A  83      15.600  -0.312 -18.958  1.00 61.99           C  
ATOM   1358 HG21 ILE A  83      15.164  -1.311 -18.944  1.00 61.99           H  
ATOM   1359 HG22 ILE A  83      16.626  -0.383 -19.317  1.00 61.99           H  
ATOM   1360 HG23 ILE A  83      15.023   0.284 -19.664  1.00 61.99           H  
ATOM   1361  CD1 ILE A  83      15.378  -1.851 -16.179  1.00 61.99           C  
ATOM   1362 HD11 ILE A  83      15.899  -2.454 -15.436  1.00 61.99           H  
ATOM   1363 HD12 ILE A  83      14.434  -1.509 -15.754  1.00 61.99           H  
ATOM   1364 HD13 ILE A  83      15.181  -2.474 -17.051  1.00 61.99           H  
ATOM   1365  N   ARG A  84      14.628   3.258 -18.524  1.00 58.68           N  
ATOM   1366  H   ARG A  84      14.099   3.107 -17.677  1.00 58.68           H  
ATOM   1367  CA  ARG A  84      14.151   4.231 -19.515  1.00 58.68           C  
ATOM   1368  HA  ARG A  84      14.195   3.771 -20.502  1.00 58.68           H  
ATOM   1369  C   ARG A  84      15.093   5.430 -19.616  1.00 58.68           C  
ATOM   1370  CB  ARG A  84      12.703   4.650 -19.234  1.00 58.68           C  
ATOM   1371  HB2 ARG A  84      12.574   4.860 -18.173  1.00 58.68           H  
ATOM   1372  HB3 ARG A  84      12.494   5.562 -19.793  1.00 58.68           H  
ATOM   1373  O   ARG A  84      15.445   5.790 -20.727  1.00 58.68           O  
ATOM   1374  CG  ARG A  84      11.713   3.568 -19.692  1.00 58.68           C  
ATOM   1375  HG2 ARG A  84      11.880   3.356 -20.748  1.00 58.68           H  
ATOM   1376  HG3 ARG A  84      11.871   2.655 -19.119  1.00 58.68           H  
ATOM   1377  CD  ARG A  84      10.273   4.055 -19.505  1.00 58.68           C  
ATOM   1378  HD2 ARG A  84      10.105   4.254 -18.447  1.00 58.68           H  
ATOM   1379  HD3 ARG A  84      10.153   4.984 -20.063  1.00 58.68           H  
ATOM   1380  NE  ARG A  84       9.296   3.056 -19.982  1.00 58.68           N  
ATOM   1381  HE  ARG A  84       9.652   2.125 -20.144  1.00 58.68           H  
ATOM   1382  NH1 ARG A  84       7.469   4.444 -20.089  1.00 58.68           N  
ATOM   1383 HH11 ARG A  84       6.511   4.608 -20.364  1.00 58.68           H  
ATOM   1384 HH12 ARG A  84       8.055   5.218 -19.812  1.00 58.68           H  
ATOM   1385  NH2 ARG A  84       7.263   2.304 -20.681  1.00 58.68           N  
ATOM   1386 HH21 ARG A  84       7.662   1.394 -20.863  1.00 58.68           H  
ATOM   1387 HH22 ARG A  84       6.300   2.481 -20.928  1.00 58.68           H  
ATOM   1388  CZ  ARG A  84       8.020   3.271 -20.246  1.00 58.68           C  
ATOM   1389  N   GLY A  85      15.547   6.002 -18.501  1.00 56.29           N  
ATOM   1390  H   GLY A  85      15.212   5.656 -17.613  1.00 56.29           H  
ATOM   1391  CA  GLY A  85      16.516   7.104 -18.474  1.00 56.29           C  
ATOM   1392  HA2 GLY A  85      16.697   7.388 -17.438  1.00 56.29           H  
ATOM   1393  HA3 GLY A  85      16.112   7.965 -19.007  1.00 56.29           H  
ATOM   1394  C   GLY A  85      17.864   6.735 -19.100  1.00 56.29           C  
ATOM   1395  O   GLY A  85      18.419   7.521 -19.861  1.00 56.29           O  
ATOM   1396  N   GLY A  86      18.335   5.509 -18.865  1.00 55.61           N  
ATOM   1397  H   GLY A  86      17.866   4.938 -18.177  1.00 55.61           H  
ATOM   1398  CA  GLY A  86      19.515   4.938 -19.514  1.00 55.61           C  
ATOM   1399  HA2 GLY A  86      19.725   3.961 -19.079  1.00 55.61           H  
ATOM   1400  HA3 GLY A  86      20.374   5.589 -19.350  1.00 55.61           H  
ATOM   1401  C   GLY A  86      19.319   4.761 -21.017  1.00 55.61           C  
ATOM   1402  O   GLY A  86      20.176   5.183 -21.783  1.00 55.61           O  
ATOM   1403  N   ASN A  87      18.157   4.254 -21.447  1.00 55.07           N  
ATOM   1404  H   ASN A  87      17.518   3.870 -20.766  1.00 55.07           H  
ATOM   1405  CA  ASN A  87      17.808   4.145 -22.866  1.00 55.07           C  
ATOM   1406  HA  ASN A  87      18.643   3.683 -23.391  1.00 55.07           H  
ATOM   1407  C   ASN A  87      17.605   5.503 -23.553  1.00 55.07           C  
ATOM   1408  CB  ASN A  87      16.574   3.241 -23.046  1.00 55.07           C  
ATOM   1409  HB2 ASN A  87      16.084   3.512 -23.981  1.00 55.07           H  
ATOM   1410  HB3 ASN A  87      15.865   3.399 -22.233  1.00 55.07           H  
ATOM   1411  O   ASN A  87      17.835   5.604 -24.752  1.00 55.07           O  
ATOM   1412  CG  ASN A  87      16.919   1.766 -23.149  1.00 55.07           C  
ATOM   1413  ND2 ASN A  87      15.939   0.926 -23.389  1.00 55.07           N  
ATOM   1414 HD21 ASN A  87      16.230  -0.033 -23.514  1.00 55.07           H  
ATOM   1415 HD22 ASN A  87      15.003   1.260 -23.567  1.00 55.07           H  
ATOM   1416  OD1 ASN A  87      18.049   1.329 -23.050  1.00 55.07           O  
ATOM   1417  N   TYR A  88      17.197   6.556 -22.838  1.00 51.65           N  
ATOM   1418  H   TYR A  88      16.925   6.413 -21.876  1.00 51.65           H  
ATOM   1419  CA  TYR A  88      17.155   7.909 -23.401  1.00 51.65           C  
ATOM   1420  HA  TYR A  88      16.737   7.852 -24.406  1.00 51.65           H  
ATOM   1421  C   TYR A  88      18.554   8.510 -23.559  1.00 51.65           C  
ATOM   1422  CB  TYR A  88      16.253   8.833 -22.568  1.00 51.65           C  
ATOM   1423  HB2 TYR A  88      16.517   8.741 -21.515  1.00 51.65           H  
ATOM   1424  HB3 TYR A  88      16.449   9.865 -22.860  1.00 51.65           H  
ATOM   1425  O   TYR A  88      18.763   9.247 -24.517  1.00 51.65           O  
ATOM   1426  CG  TYR A  88      14.766   8.589 -22.757  1.00 51.65           C  
ATOM   1427  CD1 TYR A  88      14.156   8.864 -23.996  1.00 51.65           C  
ATOM   1428  HD1 TYR A  88      14.744   9.261 -24.810  1.00 51.65           H  
ATOM   1429  CD2 TYR A  88      13.984   8.111 -21.691  1.00 51.65           C  
ATOM   1430  HD2 TYR A  88      14.437   7.977 -20.720  1.00 51.65           H  
ATOM   1431  CE1 TYR A  88      12.782   8.611 -24.181  1.00 51.65           C  
ATOM   1432  HE1 TYR A  88      12.325   8.818 -25.137  1.00 51.65           H  
ATOM   1433  CE2 TYR A  88      12.621   7.821 -21.878  1.00 51.65           C  
ATOM   1434  HE2 TYR A  88      12.019   7.451 -21.062  1.00 51.65           H  
ATOM   1435  OH  TYR A  88      10.700   7.790 -23.299  1.00 51.65           O  
ATOM   1436  HH  TYR A  88      10.417   8.047 -24.180  1.00 51.65           H  
ATOM   1437  CZ  TYR A  88      12.019   8.065 -23.126  1.00 51.65           C  
ATOM   1438  N   LEU A  89      19.503   8.190 -22.673  1.00 52.24           N  
ATOM   1439  H   LEU A  89      19.260   7.602 -21.889  1.00 52.24           H  
ATOM   1440  CA  LEU A  89      20.894   8.641 -22.793  1.00 52.24           C  
ATOM   1441  HA  LEU A  89      20.899   9.685 -23.105  1.00 52.24           H  
ATOM   1442  C   LEU A  89      21.652   7.880 -23.891  1.00 52.24           C  
ATOM   1443  CB  LEU A  89      21.592   8.530 -21.424  1.00 52.24           C  
ATOM   1444  HB2 LEU A  89      22.670   8.601 -21.571  1.00 52.24           H  
ATOM   1445  HB3 LEU A  89      21.381   7.547 -21.004  1.00 52.24           H  
ATOM   1446  O   LEU A  89      22.374   8.502 -24.666  1.00 52.24           O  
ATOM   1447  CG  LEU A  89      21.164   9.622 -20.423  1.00 52.24           C  
ATOM   1448  HG  LEU A  89      20.077   9.693 -20.396  1.00 52.24           H  
ATOM   1449  CD1 LEU A  89      21.657   9.265 -19.020  1.00 52.24           C  
ATOM   1450 HD11 LEU A  89      22.744   9.188 -19.016  1.00 52.24           H  
ATOM   1451 HD12 LEU A  89      21.225   8.311 -18.716  1.00 52.24           H  
ATOM   1452 HD13 LEU A  89      21.345  10.034 -18.313  1.00 52.24           H  
ATOM   1453  CD2 LEU A  89      21.741  10.993 -20.789  1.00 52.24           C  
ATOM   1454 HD21 LEU A  89      21.456  11.727 -20.036  1.00 52.24           H  
ATOM   1455 HD22 LEU A  89      21.354  11.324 -21.752  1.00 52.24           H  
ATOM   1456 HD23 LEU A  89      22.829  10.940 -20.843  1.00 52.24           H  
ATOM   1457  N   THR A  90      21.442   6.568 -24.032  1.00 51.23           N  
ATOM   1458  H   THR A  90      20.872   6.075 -23.360  1.00 51.23           H  
ATOM   1459  CA  THR A  90      22.078   5.780 -25.101  1.00 51.23           C  
ATOM   1460  HA  THR A  90      23.113   6.109 -25.198  1.00 51.23           H  
ATOM   1461  C   THR A  90      21.439   6.016 -26.469  1.00 51.23           C  
ATOM   1462  CB  THR A  90      22.115   4.283 -24.773  1.00 51.23           C  
ATOM   1463  HB  THR A  90      22.409   3.729 -25.665  1.00 51.23           H  
ATOM   1464  O   THR A  90      22.174   6.183 -27.437  1.00 51.23           O  
ATOM   1465  CG2 THR A  90      23.111   3.973 -23.656  1.00 51.23           C  
ATOM   1466 HG21 THR A  90      24.106   4.304 -23.952  1.00 51.23           H  
ATOM   1467 HG22 THR A  90      23.137   2.899 -23.475  1.00 51.23           H  
ATOM   1468 HG23 THR A  90      22.818   4.486 -22.740  1.00 51.23           H  
ATOM   1469  OG1 THR A  90      20.851   3.840 -24.347  1.00 51.23           O  
ATOM   1470  HG1 THR A  90      20.900   2.890 -24.220  1.00 51.23           H  
ATOM   1471  N   ASN A  91      20.108   6.145 -26.577  1.00 52.86           N  
ATOM   1472  H   ASN A  91      19.530   5.935 -25.776  1.00 52.86           H  
ATOM   1473  CA  ASN A  91      19.461   6.435 -27.867  1.00 52.86           C  
ATOM   1474  HA  ASN A  91      19.938   5.818 -28.629  1.00 52.86           H  
ATOM   1475  C   ASN A  91      19.647   7.888 -28.343  1.00 52.86           C  
ATOM   1476  CB  ASN A  91      17.972   6.049 -27.840  1.00 52.86           C  
ATOM   1477  HB2 ASN A  91      17.505   6.416 -28.754  1.00 52.86           H  
ATOM   1478  HB3 ASN A  91      17.476   6.535 -27.000  1.00 52.86           H  
ATOM   1479  O   ASN A  91      19.497   8.142 -29.534  1.00 52.86           O  
ATOM   1480  CG  ASN A  91      17.732   4.549 -27.808  1.00 52.86           C  
ATOM   1481  ND2 ASN A  91      16.527   4.127 -27.500  1.00 52.86           N  
ATOM   1482 HD21 ASN A  91      16.405   3.125 -27.540  1.00 52.86           H  
ATOM   1483 HD22 ASN A  91      15.808   4.792 -27.253  1.00 52.86           H  
ATOM   1484  OD1 ASN A  91      18.579   3.728 -28.102  1.00 52.86           O  
ATOM   1485  N   GLN A  92      19.992   8.835 -27.459  1.00 51.42           N  
ATOM   1486  H   GLN A  92      20.049   8.595 -26.480  1.00 51.42           H  
ATOM   1487  CA  GLN A  92      20.367  10.202 -27.863  1.00 51.42           C  
ATOM   1488  HA  GLN A  92      19.844  10.450 -28.786  1.00 51.42           H  
ATOM   1489  C   GLN A  92      21.861  10.350 -28.200  1.00 51.42           C  
ATOM   1490  CB  GLN A  92      19.922  11.226 -26.807  1.00 51.42           C  
ATOM   1491  HB2 GLN A  92      20.382  12.188 -27.035  1.00 51.42           H  
ATOM   1492  HB3 GLN A  92      20.262  10.916 -25.819  1.00 51.42           H  
ATOM   1493  O   GLN A  92      22.216  11.276 -28.921  1.00 51.42           O  
ATOM   1494  CG  GLN A  92      18.398  11.413 -26.824  1.00 51.42           C  
ATOM   1495  HG2 GLN A  92      18.091  11.755 -27.813  1.00 51.42           H  
ATOM   1496  HG3 GLN A  92      17.903  10.461 -26.634  1.00 51.42           H  
ATOM   1497  CD  GLN A  92      17.933  12.445 -25.806  1.00 51.42           C  
ATOM   1498  NE2 GLN A  92      17.182  12.047 -24.804  1.00 51.42           N  
ATOM   1499 HE21 GLN A  92      17.106  11.054 -24.635  1.00 51.42           H  
ATOM   1500 HE22 GLN A  92      16.942  12.765 -24.135  1.00 51.42           H  
ATOM   1501  OE1 GLN A  92      18.222  13.624 -25.882  1.00 51.42           O  
ATOM   1502  N   MET A  93      22.728   9.431 -27.756  1.00 47.12           N  
ATOM   1503  H   MET A  93      22.404   8.733 -27.102  1.00 47.12           H  
ATOM   1504  CA  MET A  93      24.135   9.359 -28.195  1.00 47.12           C  
ATOM   1505  HA  MET A  93      24.457  10.352 -28.507  1.00 47.12           H  
ATOM   1506  C   MET A  93      24.356   8.467 -29.432  1.00 47.12           C  
ATOM   1507  CB  MET A  93      25.029   8.929 -27.020  1.00 47.12           C  
ATOM   1508  HB2 MET A  93      24.494   8.236 -26.371  1.00 47.12           H  
ATOM   1509  HB3 MET A  93      25.913   8.419 -27.403  1.00 47.12           H  
ATOM   1510  O   MET A  93      25.395   8.566 -30.080  1.00 47.12           O  
ATOM   1511  CG  MET A  93      25.509  10.144 -26.219  1.00 47.12           C  
ATOM   1512  HG2 MET A  93      26.117  10.765 -26.877  1.00 47.12           H  
ATOM   1513  HG3 MET A  93      24.645  10.727 -25.901  1.00 47.12           H  
ATOM   1514  SD  MET A  93      26.488   9.720 -24.752  1.00 47.12           S  
ATOM   1515  CE  MET A  93      27.516  11.207 -24.613  1.00 47.12           C  
ATOM   1516  HE1 MET A  93      28.124  11.316 -25.511  1.00 47.12           H  
ATOM   1517  HE2 MET A  93      28.168  11.118 -23.745  1.00 47.12           H  
ATOM   1518  HE3 MET A  93      26.878  12.083 -24.499  1.00 47.12           H  
ATOM   1519  N   LEU A  94      23.377   7.639 -29.807  1.00 48.24           N  
ATOM   1520  H   LEU A  94      22.582   7.550 -29.191  1.00 48.24           H  
ATOM   1521  CA  LEU A  94      23.418   6.757 -30.981  1.00 48.24           C  
ATOM   1522  HA  LEU A  94      24.459   6.455 -31.096  1.00 48.24           H  
ATOM   1523  C   LEU A  94      23.088   7.369 -32.370  1.00 48.24           C  
ATOM   1524  CB  LEU A  94      22.612   5.476 -30.667  1.00 48.24           C  
ATOM   1525  HB2 LEU A  94      21.770   5.738 -30.026  1.00 48.24           H  
ATOM   1526  HB3 LEU A  94      22.185   5.050 -31.575  1.00 48.24           H  
ATOM   1527  O   LEU A  94      22.981   6.587 -33.312  1.00 48.24           O  
ATOM   1528  CG  LEU A  94      23.471   4.391 -29.992  1.00 48.24           C  
ATOM   1529  HG  LEU A  94      24.116   4.847 -29.240  1.00 48.24           H  
ATOM   1530  CD1 LEU A  94      22.586   3.354 -29.300  1.00 48.24           C  
ATOM   1531 HD11 LEU A  94      21.949   3.841 -28.562  1.00 48.24           H  
ATOM   1532 HD12 LEU A  94      23.211   2.617 -28.795  1.00 48.24           H  
ATOM   1533 HD13 LEU A  94      21.955   2.854 -30.034  1.00 48.24           H  
ATOM   1534  CD2 LEU A  94      24.334   3.648 -31.018  1.00 48.24           C  
ATOM   1535 HD21 LEU A  94      23.703   3.173 -31.769  1.00 48.24           H  
ATOM   1536 HD22 LEU A  94      24.933   2.887 -30.516  1.00 48.24           H  
ATOM   1537 HD23 LEU A  94      25.009   4.343 -31.518  1.00 48.24           H  
ATOM   1538  N   PRO A  95      22.999   8.701 -32.589  1.00 42.18           N  
ATOM   1539  CA  PRO A  95      23.117   9.269 -33.938  1.00 42.18           C  
ATOM   1540  HA  PRO A  95      22.839   8.519 -34.679  1.00 42.18           H  
ATOM   1541  C   PRO A  95      24.536   9.743 -34.316  1.00 42.18           C  
ATOM   1542  CB  PRO A  95      22.081  10.397 -34.029  1.00 42.18           C  
ATOM   1543  HB2 PRO A  95      22.551  11.338 -34.314  1.00 42.18           H  
ATOM   1544  HB3 PRO A  95      21.306  10.141 -34.752  1.00 42.18           H  
ATOM   1545  O   PRO A  95      24.711  10.263 -35.411  1.00 42.18           O  
ATOM   1546  CG  PRO A  95      21.473  10.521 -32.631  1.00 42.18           C  
ATOM   1547  HG2 PRO A  95      20.470  10.095 -32.629  1.00 42.18           H  
ATOM   1548  HG3 PRO A  95      21.443  11.560 -32.303  1.00 42.18           H  
ATOM   1549  CD  PRO A  95      22.379   9.693 -31.726  1.00 42.18           C  
ATOM   1550  HD2 PRO A  95      23.150  10.328 -31.290  1.00 42.18           H  
ATOM   1551  HD3 PRO A  95      21.773   9.234 -30.945  1.00 42.18           H  
ATOM   1552  N   LEU A  96      25.558   9.579 -33.461  1.00 44.52           N  
ATOM   1553  H   LEU A  96      25.370   9.160 -32.561  1.00 44.52           H  
ATOM   1554  CA  LEU A  96      26.904  10.149 -33.686  1.00 44.52           C  
ATOM   1555  HA  LEU A  96      26.826  10.881 -34.490  1.00 44.52           H  
ATOM   1556  C   LEU A  96      27.970   9.176 -34.238  1.00 44.52           C  
ATOM   1557  CB  LEU A  96      27.343  10.916 -32.415  1.00 44.52           C  
ATOM   1558  HB2 LEU A  96      28.378  10.677 -32.170  1.00 44.52           H  
ATOM   1559  HB3 LEU A  96      26.748  10.572 -31.569  1.00 44.52           H  
ATOM   1560  O   LEU A  96      29.134   9.549 -34.317  1.00 44.52           O  
ATOM   1561  CG  LEU A  96      27.197  12.447 -32.570  1.00 44.52           C  
ATOM   1562  HG  LEU A  96      26.533  12.683 -33.402  1.00 44.52           H  
ATOM   1563  CD1 LEU A  96      26.580  13.069 -31.318  1.00 44.52           C  
ATOM   1564 HD11 LEU A  96      25.587  12.649 -31.157  1.00 44.52           H  
ATOM   1565 HD12 LEU A  96      26.487  14.147 -31.451  1.00 44.52           H  
ATOM   1566 HD13 LEU A  96      27.207  12.861 -30.451  1.00 44.52           H  
ATOM   1567  CD2 LEU A  96      28.553  13.111 -32.820  1.00 44.52           C  
ATOM   1568 HD21 LEU A  96      28.419  14.180 -32.983  1.00 44.52           H  
ATOM   1569 HD22 LEU A  96      29.007  12.675 -33.710  1.00 44.52           H  
ATOM   1570 HD23 LEU A  96      29.216  12.950 -31.970  1.00 44.52           H  
ATOM   1571  N   PHE A  97      27.592   7.962 -34.656  1.00 46.17           N  
ATOM   1572  H   PHE A  97      26.614   7.722 -34.583  1.00 46.17           H  
ATOM   1573  CA  PHE A  97      28.527   6.955 -35.204  1.00 46.17           C  
ATOM   1574  HA  PHE A  97      29.470   7.449 -35.438  1.00 46.17           H  
ATOM   1575  C   PHE A  97      28.093   6.336 -36.551  1.00 46.17           C  
ATOM   1576  CB  PHE A  97      28.833   5.899 -34.121  1.00 46.17           C  
ATOM   1577  HB2 PHE A  97      29.264   5.011 -34.583  1.00 46.17           H  
ATOM   1578  HB3 PHE A  97      27.905   5.588 -33.641  1.00 46.17           H  
ATOM   1579  O   PHE A  97      28.595   5.281 -36.926  1.00 46.17           O  
ATOM   1580  CG  PHE A  97      29.828   6.367 -33.076  1.00 46.17           C  
ATOM   1581  CD1 PHE A  97      31.203   6.366 -33.379  1.00 46.17           C  
ATOM   1582  HD1 PHE A  97      31.539   6.044 -34.354  1.00 46.17           H  
ATOM   1583  CD2 PHE A  97      29.393   6.811 -31.813  1.00 46.17           C  
ATOM   1584  HD2 PHE A  97      28.339   6.831 -31.581  1.00 46.17           H  
ATOM   1585  CE1 PHE A  97      32.140   6.805 -32.427  1.00 46.17           C  
ATOM   1586  HE1 PHE A  97      33.191   6.817 -32.674  1.00 46.17           H  
ATOM   1587  CE2 PHE A  97      30.330   7.250 -30.859  1.00 46.17           C  
ATOM   1588  HE2 PHE A  97      29.992   7.603 -29.897  1.00 46.17           H  
ATOM   1589  CZ  PHE A  97      31.703   7.246 -31.166  1.00 46.17           C  
ATOM   1590  HZ  PHE A  97      32.421   7.596 -30.439  1.00 46.17           H  
ATOM   1591  N   LEU A  98      27.158   6.958 -37.283  1.00 42.10           N  
ATOM   1592  H   LEU A  98      26.829   7.861 -36.972  1.00 42.10           H  
ATOM   1593  CA  LEU A  98      26.578   6.398 -38.521  1.00 42.10           C  
ATOM   1594  HA  LEU A  98      27.309   5.715 -38.953  1.00 42.10           H  
ATOM   1595  C   LEU A  98      26.355   7.440 -39.641  1.00 42.10           C  
ATOM   1596  CB  LEU A  98      25.311   5.582 -38.155  1.00 42.10           C  
ATOM   1597  HB2 LEU A  98      24.889   5.987 -37.236  1.00 42.10           H  
ATOM   1598  HB3 LEU A  98      24.539   5.682 -38.917  1.00 42.10           H  
ATOM   1599  O   LEU A  98      25.386   7.352 -40.392  1.00 42.10           O  
ATOM   1600  CG  LEU A  98      25.584   4.077 -37.976  1.00 42.10           C  
ATOM   1601  HG  LEU A  98      26.479   3.925 -37.373  1.00 42.10           H  
ATOM   1602  CD1 LEU A  98      24.412   3.429 -37.238  1.00 42.10           C  
ATOM   1603 HD11 LEU A  98      24.609   2.365 -37.104  1.00 42.10           H  
ATOM   1604 HD12 LEU A  98      24.298   3.892 -36.257  1.00 42.10           H  
ATOM   1605 HD13 LEU A  98      23.495   3.562 -37.810  1.00 42.10           H  
ATOM   1606  CD2 LEU A  98      25.750   3.361 -39.320  1.00 42.10           C  
ATOM   1607 HD21 LEU A  98      25.933   2.300 -39.154  1.00 42.10           H  
ATOM   1608 HD22 LEU A  98      26.603   3.777 -39.857  1.00 42.10           H  
ATOM   1609 HD23 LEU A  98      24.854   3.489 -39.929  1.00 42.10           H  
ATOM   1610  N   ILE A  99      27.242   8.430 -39.757  1.00 46.75           N  
ATOM   1611  H   ILE A  99      28.050   8.436 -39.151  1.00 46.75           H  
ATOM   1612  CA  ILE A  99      27.311   9.341 -40.910  1.00 46.75           C  
ATOM   1613  HA  ILE A  99      26.800   8.895 -41.763  1.00 46.75           H  
ATOM   1614  C   ILE A  99      28.798   9.483 -41.261  1.00 46.75           C  
ATOM   1615  CB  ILE A  99      26.643  10.710 -40.604  1.00 46.75           C  
ATOM   1616  HB  ILE A  99      27.192  11.185 -39.791  1.00 46.75           H  
ATOM   1617  O   ILE A  99      29.527  10.020 -40.436  1.00 46.75           O  
ATOM   1618  CG1 ILE A  99      25.164  10.557 -40.163  1.00 46.75           C  
ATOM   1619 HG12 ILE A  99      24.576  10.179 -40.999  1.00 46.75           H  
ATOM   1620 HG13 ILE A  99      25.098   9.833 -39.351  1.00 46.75           H  
ATOM   1621  CG2 ILE A  99      26.733  11.615 -41.849  1.00 46.75           C  
ATOM   1622 HG21 ILE A  99      26.314  12.601 -41.646  1.00 46.75           H  
ATOM   1623 HG22 ILE A  99      26.210  11.158 -42.689  1.00 46.75           H  
ATOM   1624 HG23 ILE A  99      27.776  11.760 -42.129  1.00 46.75           H  
ATOM   1625  CD1 ILE A  99      24.517  11.843 -39.631  1.00 46.75           C  
ATOM   1626 HD11 ILE A  99      25.098  12.226 -38.792  1.00 46.75           H  
ATOM   1627 HD12 ILE A  99      23.507  11.620 -39.288  1.00 46.75           H  
ATOM   1628 HD13 ILE A  99      24.459  12.601 -40.412  1.00 46.75           H  
ATOM   1629  N   ASP A 100      29.180   8.923 -42.417  1.00 36.97           N  
ATOM   1630  H   ASP A 100      28.453   8.467 -42.949  1.00 36.97           H  
ATOM   1631  CA  ASP A 100      30.473   8.983 -43.143  1.00 36.97           C  
ATOM   1632  HA  ASP A 100      30.614   7.996 -43.582  1.00 36.97           H  
ATOM   1633  C   ASP A 100      31.785   9.174 -42.352  1.00 36.97           C  
ATOM   1634  CB  ASP A 100      30.359   9.957 -44.341  1.00 36.97           C  
ATOM   1635  HB2 ASP A 100      29.875  10.876 -44.012  1.00 36.97           H  
ATOM   1636  HB3 ASP A 100      31.366  10.219 -44.668  1.00 36.97           H  
ATOM   1637  O   ASP A 100      32.068  10.291 -41.860  1.00 36.97           O  
ATOM   1638  CG  ASP A 100      29.625   9.386 -45.573  1.00 36.97           C  
ATOM   1639  OD1 ASP A 100      29.721   8.163 -45.839  1.00 36.97           O  
ATOM   1640  OD2 ASP A 100      28.957  10.185 -46.275  1.00 36.97           O  
ATOM   1641  OXT ASP A 100      32.543   8.177 -42.328  1.00 36.97           O  
TER    1642      ASP A 100                                                       
END   
