# Supplementary material for: Widespread Horizontal Gene Transfer Among Animal Viruses
Source: bioRxiv. 2024 Mar 26:2024.03.25.586562. Preprint. [Version 2] doi: 10.1101/2024.03.25.586562 (PMC11071296; doi:10.1101/2024.03.25.586562)
Supplement: Supplement 7 [file media-7.zip › File7_PDB/Mega182742_PrimS3H.pdb]

ATOM      1  N   MET A   1      14.387  43.865 -17.611  1.00 32.35           N  
ATOM      2  H   MET A   1      15.131  43.195 -17.475  1.00 32.35           H  
ATOM      3  H2  MET A   1      13.519  43.371 -17.762  1.00 32.35           H  
ATOM      4  H3  MET A   1      14.291  44.426 -16.777  1.00 32.35           H  
ATOM      5  CA  MET A   1      14.679  44.742 -18.765  1.00 32.35           C  
ATOM      6  HA  MET A   1      14.809  44.113 -19.646  1.00 32.35           H  
ATOM      7  C   MET A   1      16.012  45.497 -18.639  1.00 32.35           C  
ATOM      8  CB  MET A   1      13.491  45.682 -19.072  1.00 32.35           C  
ATOM      9  HB2 MET A   1      13.855  46.656 -19.396  1.00 32.35           H  
ATOM     10  HB3 MET A   1      12.882  45.839 -18.181  1.00 32.35           H  
ATOM     11  O   MET A   1      16.303  46.275 -19.531  1.00 32.35           O  
ATOM     12  CG  MET A   1      12.626  45.114 -20.206  1.00 32.35           C  
ATOM     13  HG2 MET A   1      12.067  44.250 -19.847  1.00 32.35           H  
ATOM     14  HG3 MET A   1      13.291  44.781 -21.003  1.00 32.35           H  
ATOM     15  SD  MET A   1      11.478  46.305 -20.945  1.00 32.35           S  
ATOM     16  CE  MET A   1      10.162  46.380 -19.700  1.00 32.35           C  
ATOM     17  HE1 MET A   1       9.383  47.062 -20.042  1.00 32.35           H  
ATOM     18  HE2 MET A   1       9.728  45.389 -19.559  1.00 32.35           H  
ATOM     19  HE3 MET A   1      10.562  46.746 -18.755  1.00 32.35           H  
ATOM     20  N   GLU A   2      16.882  45.204 -17.658  1.00 26.80           N  
ATOM     21  H   GLU A   2      16.622  44.654 -16.852  1.00 26.80           H  
ATOM     22  CA  GLU A   2      18.185  45.900 -17.512  1.00 26.80           C  
ATOM     23  HA  GLU A   2      18.286  46.653 -18.293  1.00 26.80           H  
ATOM     24  C   GLU A   2      19.445  45.027 -17.704  1.00 26.80           C  
ATOM     25  CB  GLU A   2      18.206  46.674 -16.184  1.00 26.80           C  
ATOM     26  HB2 GLU A   2      19.235  46.888 -15.895  1.00 26.80           H  
ATOM     27  HB3 GLU A   2      17.745  46.064 -15.407  1.00 26.80           H  
ATOM     28  O   GLU A   2      20.545  45.559 -17.723  1.00 26.80           O  
ATOM     29  CG  GLU A   2      17.467  48.012 -16.342  1.00 26.80           C  
ATOM     30  HG2 GLU A   2      16.445  47.814 -16.664  1.00 26.80           H  
ATOM     31  HG3 GLU A   2      17.958  48.591 -17.124  1.00 26.80           H  
ATOM     32  CD  GLU A   2      17.428  48.824 -15.043  1.00 26.80           C  
ATOM     33  OE1 GLU A   2      17.482  50.068 -15.146  1.00 26.80           O  
ATOM     34  OE2 GLU A   2      17.285  48.181 -13.980  1.00 26.80           O  
ATOM     35  N   GLU A   3      19.338  43.719 -17.974  1.00 30.92           N  
ATOM     36  H   GLU A   3      18.439  43.269 -17.874  1.00 30.92           H  
ATOM     37  CA  GLU A   3      20.526  42.862 -18.218  1.00 30.92           C  
ATOM     38  HA  GLU A   3      21.420  43.399 -17.901  1.00 30.92           H  
ATOM     39  C   GLU A   3      20.806  42.532 -19.702  1.00 30.92           C  
ATOM     40  CB  GLU A   3      20.471  41.607 -17.336  1.00 30.92           C  
ATOM     41  HB2 GLU A   3      19.475  41.169 -17.391  1.00 30.92           H  
ATOM     42  HB3 GLU A   3      21.190  40.877 -17.706  1.00 30.92           H  
ATOM     43  O   GLU A   3      21.699  41.748 -20.017  1.00 30.92           O  
ATOM     44  CG  GLU A   3      20.841  41.920 -15.877  1.00 30.92           C  
ATOM     45  HG2 GLU A   3      20.063  42.546 -15.440  1.00 30.92           H  
ATOM     46  HG3 GLU A   3      21.778  42.477 -15.864  1.00 30.92           H  
ATOM     47  CD  GLU A   3      21.001  40.640 -15.043  1.00 30.92           C  
ATOM     48  OE1 GLU A   3      21.777  40.679 -14.064  1.00 30.92           O  
ATOM     49  OE2 GLU A   3      20.352  39.628 -15.400  1.00 30.92           O  
ATOM     50  N   LEU A   4      20.094  43.150 -20.654  1.00 29.16           N  
ATOM     51  H   LEU A   4      19.418  43.838 -20.351  1.00 29.16           H  
ATOM     52  CA  LEU A   4      20.295  42.926 -22.101  1.00 29.16           C  
ATOM     53  HA  LEU A   4      20.878  42.013 -22.219  1.00 29.16           H  
ATOM     54  C   LEU A   4      21.162  43.993 -22.801  1.00 29.16           C  
ATOM     55  CB  LEU A   4      18.931  42.675 -22.782  1.00 29.16           C  
ATOM     56  HB2 LEU A   4      18.174  43.281 -22.284  1.00 29.16           H  
ATOM     57  HB3 LEU A   4      18.963  42.996 -23.823  1.00 29.16           H  
ATOM     58  O   LEU A   4      21.312  43.957 -24.022  1.00 29.16           O  
ATOM     59  CG  LEU A   4      18.517  41.189 -22.749  1.00 29.16           C  
ATOM     60  HG  LEU A   4      18.732  40.772 -21.765  1.00 29.16           H  
ATOM     61  CD1 LEU A   4      17.017  41.049 -23.007  1.00 29.16           C  
ATOM     62 HD11 LEU A   4      16.733  39.997 -22.972  1.00 29.16           H  
ATOM     63 HD12 LEU A   4      16.765  41.457 -23.985  1.00 29.16           H  
ATOM     64 HD13 LEU A   4      16.460  41.586 -22.240  1.00 29.16           H  
ATOM     65  CD2 LEU A   4      19.253  40.370 -23.817  1.00 29.16           C  
ATOM     66 HD21 LEU A   4      19.033  40.766 -24.809  1.00 29.16           H  
ATOM     67 HD22 LEU A   4      18.931  39.330 -23.765  1.00 29.16           H  
ATOM     68 HD23 LEU A   4      20.328  40.411 -23.645  1.00 29.16           H  
ATOM     69  N   SER A   5      21.781  44.925 -22.067  1.00 27.49           N  
ATOM     70  H   SER A   5      21.649  44.919 -21.066  1.00 27.49           H  
ATOM     71  CA  SER A   5      22.473  46.087 -22.650  1.00 27.49           C  
ATOM     72  HA  SER A   5      22.196  46.143 -23.703  1.00 27.49           H  
ATOM     73  C   SER A   5      24.009  46.028 -22.647  1.00 27.49           C  
ATOM     74  CB  SER A   5      21.947  47.386 -22.033  1.00 27.49           C  
ATOM     75  HB2 SER A   5      20.857  47.375 -22.038  1.00 27.49           H  
ATOM     76  HB3 SER A   5      22.290  48.242 -22.615  1.00 27.49           H  
ATOM     77  O   SER A   5      24.647  47.077 -22.598  1.00 27.49           O  
ATOM     78  OG  SER A   5      22.405  47.506 -20.709  1.00 27.49           O  
ATOM     79  HG  SER A   5      23.303  47.843 -20.706  1.00 27.49           H  
ATOM     80  N   MET A   6      24.640  44.851 -22.749  1.00 26.23           N  
ATOM     81  H   MET A   6      24.088  44.006 -22.705  1.00 26.23           H  
ATOM     82  CA  MET A   6      26.102  44.756 -22.932  1.00 26.23           C  
ATOM     83  HA  MET A   6      26.451  45.682 -23.388  1.00 26.23           H  
ATOM     84  C   MET A   6      26.527  43.652 -23.917  1.00 26.23           C  
ATOM     85  CB  MET A   6      26.833  44.651 -21.578  1.00 26.23           C  
ATOM     86  HB2 MET A   6      26.369  43.885 -20.957  1.00 26.23           H  
ATOM     87  HB3 MET A   6      27.867  44.359 -21.765  1.00 26.23           H  
ATOM     88  O   MET A   6      26.962  42.574 -23.534  1.00 26.23           O  
ATOM     89  CG  MET A   6      26.868  45.990 -20.827  1.00 26.23           C  
ATOM     90  HG2 MET A   6      25.878  46.207 -20.424  1.00 26.23           H  
ATOM     91  HG3 MET A   6      27.125  46.778 -21.535  1.00 26.23           H  
ATOM     92  SD  MET A   6      28.077  46.072 -19.481  1.00 26.23           S  
ATOM     93  CE  MET A   6      27.242  45.053 -18.235  1.00 26.23           C  
ATOM     94  HE1 MET A   6      26.268  45.481 -18.001  1.00 26.23           H  
ATOM     95  HE2 MET A   6      27.843  45.026 -17.326  1.00 26.23           H  
ATOM     96  HE3 MET A   6      27.113  44.036 -18.607  1.00 26.23           H  
ATOM     97  N   SER A   7      26.419  43.933 -25.221  1.00 29.67           N  
ATOM     98  H   SER A   7      25.798  44.699 -25.441  1.00 29.67           H  
ATOM     99  CA  SER A   7      27.466  43.639 -26.226  1.00 29.67           C  
ATOM    100  HA  SER A   7      28.360  44.184 -25.924  1.00 29.67           H  
ATOM    101  C   SER A   7      27.068  44.179 -27.611  1.00 29.67           C  
ATOM    102  CB  SER A   7      27.892  42.158 -26.315  1.00 29.67           C  
ATOM    103  HB2 SER A   7      28.392  41.863 -25.393  1.00 29.67           H  
ATOM    104  HB3 SER A   7      28.614  42.051 -27.125  1.00 29.67           H  
ATOM    105  O   SER A   7      26.670  43.457 -28.521  1.00 29.67           O  
ATOM    106  OG  SER A   7      26.820  41.282 -26.558  1.00 29.67           O  
ATOM    107  HG  SER A   7      26.270  41.289 -25.771  1.00 29.67           H  
ATOM    108  N   LYS A   8      27.218  45.493 -27.813  1.00 27.38           N  
ATOM    109  H   LYS A   8      27.528  46.061 -27.037  1.00 27.38           H  
ATOM    110  CA  LYS A   8      27.219  46.095 -29.157  1.00 27.38           C  
ATOM    111  HA  LYS A   8      26.415  45.658 -29.747  1.00 27.38           H  
ATOM    112  C   LYS A   8      28.537  45.752 -29.872  1.00 27.38           C  
ATOM    113  CB  LYS A   8      26.992  47.622 -29.079  1.00 27.38           C  
ATOM    114  HB2 LYS A   8      27.304  48.065 -30.025  1.00 27.38           H  
ATOM    115  HB3 LYS A   8      27.621  48.042 -28.294  1.00 27.38           H  
ATOM    116  O   LYS A   8      29.441  46.578 -29.937  1.00 27.38           O  
ATOM    117  CG  LYS A   8      25.528  48.036 -28.848  1.00 27.38           C  
ATOM    118  HG2 LYS A   8      24.916  47.654 -29.665  1.00 27.38           H  
ATOM    119  HG3 LYS A   8      25.173  47.609 -27.910  1.00 27.38           H  
ATOM    120  CD  LYS A   8      25.401  49.571 -28.789  1.00 27.38           C  
ATOM    121  HD2 LYS A   8      25.971  49.936 -27.935  1.00 27.38           H  
ATOM    122  HD3 LYS A   8      25.815  50.005 -29.700  1.00 27.38           H  
ATOM    123  CE  LYS A   8      23.932  50.005 -28.645  1.00 27.38           C  
ATOM    124  HE2 LYS A   8      23.383  49.691 -29.533  1.00 27.38           H  
ATOM    125  HE3 LYS A   8      23.501  49.480 -27.792  1.00 27.38           H  
ATOM    126  NZ  LYS A   8      23.789  51.474 -28.446  1.00 27.38           N  
ATOM    127  HZ1 LYS A   8      22.815  51.723 -28.348  1.00 27.38           H  
ATOM    128  HZ2 LYS A   8      24.253  51.769 -27.599  1.00 27.38           H  
ATOM    129  HZ3 LYS A   8      24.169  51.997 -29.222  1.00 27.38           H  
ATOM    130  N   LYS A   9      28.656  44.549 -30.442  1.00 30.45           N  
ATOM    131  H   LYS A   9      27.921  43.881 -30.260  1.00 30.45           H  
ATOM    132  CA  LYS A   9      29.552  44.313 -31.588  1.00 30.45           C  
ATOM    133  HA  LYS A   9      30.216  45.169 -31.708  1.00 30.45           H  
ATOM    134  C   LYS A   9      28.694  44.258 -32.848  1.00 30.45           C  
ATOM    135  CB  LYS A   9      30.450  43.071 -31.401  1.00 30.45           C  
ATOM    136  HB2 LYS A   9      30.639  42.626 -32.378  1.00 30.45           H  
ATOM    137  HB3 LYS A   9      29.944  42.329 -30.783  1.00 30.45           H  
ATOM    138  O   LYS A   9      27.942  43.312 -33.049  1.00 30.45           O  
ATOM    139  CG  LYS A   9      31.809  43.451 -30.781  1.00 30.45           C  
ATOM    140  HG2 LYS A   9      32.265  44.234 -31.387  1.00 30.45           H  
ATOM    141  HG3 LYS A   9      31.646  43.842 -29.777  1.00 30.45           H  
ATOM    142  CD  LYS A   9      32.784  42.263 -30.712  1.00 30.45           C  
ATOM    143  HD2 LYS A   9      32.366  41.498 -30.058  1.00 30.45           H  
ATOM    144  HD3 LYS A   9      32.915  41.848 -31.711  1.00 30.45           H  
ATOM    145  CE  LYS A   9      34.145  42.730 -30.166  1.00 30.45           C  
ATOM    146  HE2 LYS A   9      33.988  43.182 -29.187  1.00 30.45           H  
ATOM    147  HE3 LYS A   9      34.533  43.508 -30.825  1.00 30.45           H  
ATOM    148  NZ  LYS A   9      35.130  41.621 -30.058  1.00 30.45           N  
ATOM    149  HZ1 LYS A   9      35.309  41.206 -30.961  1.00 30.45           H  
ATOM    150  HZ2 LYS A   9      34.799  40.907 -29.424  1.00 30.45           H  
ATOM    151  HZ3 LYS A   9      36.007  41.969 -29.698  1.00 30.45           H  
ATOM    152  N   LYS A  10      28.800  45.307 -33.672  1.00 27.40           N  
ATOM    153  H   LYS A  10      29.434  46.042 -33.393  1.00 27.40           H  
ATOM    154  CA  LYS A  10      28.244  45.374 -35.031  1.00 27.40           C  
ATOM    155  HA  LYS A  10      27.155  45.336 -35.002  1.00 27.40           H  
ATOM    156  C   LYS A  10      28.745  44.164 -35.829  1.00 27.40           C  
ATOM    157  CB  LYS A  10      28.707  46.679 -35.722  1.00 27.40           C  
ATOM    158  HB2 LYS A  10      29.775  46.814 -35.549  1.00 27.40           H  
ATOM    159  HB3 LYS A  10      28.566  46.556 -36.796  1.00 27.40           H  
ATOM    160  O   LYS A  10      29.901  44.144 -36.240  1.00 27.40           O  
ATOM    161  CG  LYS A  10      27.958  47.957 -35.308  1.00 27.40           C  
ATOM    162  HG2 LYS A  10      26.905  47.851 -35.570  1.00 27.40           H  
ATOM    163  HG3 LYS A  10      28.043  48.101 -34.231  1.00 27.40           H  
ATOM    164  CD  LYS A  10      28.549  49.182 -36.036  1.00 27.40           C  
ATOM    165  HD2 LYS A  10      28.570  48.980 -37.107  1.00 27.40           H  
ATOM    166  HD3 LYS A  10      29.572  49.336 -35.692  1.00 27.40           H  
ATOM    167  CE  LYS A  10      27.725  50.457 -35.789  1.00 27.40           C  
ATOM    168  HE2 LYS A  10      27.672  50.636 -34.715  1.00 27.40           H  
ATOM    169  HE3 LYS A  10      26.711  50.288 -36.150  1.00 27.40           H  
ATOM    170  NZ  LYS A  10      28.313  51.643 -36.473  1.00 27.40           N  
ATOM    171  HZ1 LYS A  10      28.361  51.498 -37.471  1.00 27.40           H  
ATOM    172  HZ2 LYS A  10      27.749  52.466 -36.314  1.00 27.40           H  
ATOM    173  HZ3 LYS A  10      29.246  51.837 -36.137  1.00 27.40           H  
ATOM    174  N   ILE A  11      27.891  43.167 -36.044  1.00 30.21           N  
ATOM    175  H   ILE A  11      26.983  43.205 -35.604  1.00 30.21           H  
ATOM    176  CA  ILE A  11      28.098  42.155 -37.082  1.00 30.21           C  
ATOM    177  HA  ILE A  11      29.160  42.083 -37.317  1.00 30.21           H  
ATOM    178  C   ILE A  11      27.369  42.683 -38.318  1.00 30.21           C  
ATOM    179  CB  ILE A  11      27.641  40.750 -36.623  1.00 30.21           C  
ATOM    180  HB  ILE A  11      26.583  40.792 -36.364  1.00 30.21           H  
ATOM    181  O   ILE A  11      26.149  42.822 -38.314  1.00 30.21           O  
ATOM    182  CG1 ILE A  11      28.446  40.311 -35.375  1.00 30.21           C  
ATOM    183 HG12 ILE A  11      28.329  41.059 -34.591  1.00 30.21           H  
ATOM    184 HG13 ILE A  11      29.504  40.254 -35.628  1.00 30.21           H  
ATOM    185  CG2 ILE A  11      27.827  39.736 -37.769  1.00 30.21           C  
ATOM    186 HG21 ILE A  11      27.266  40.051 -38.650  1.00 30.21           H  
ATOM    187 HG22 ILE A  11      27.438  38.760 -37.480  1.00 30.21           H  
ATOM    188 HG23 ILE A  11      28.881  39.645 -38.033  1.00 30.21           H  
ATOM    189  CD1 ILE A  11      28.009  38.969 -34.772  1.00 30.21           C  
ATOM    190 HD11 ILE A  11      28.247  38.149 -35.449  1.00 30.21           H  
ATOM    191 HD12 ILE A  11      28.539  38.808 -33.834  1.00 30.21           H  
ATOM    192 HD13 ILE A  11      26.937  38.983 -34.575  1.00 30.21           H  
ATOM    193  N   SER A  12      28.144  43.059 -39.333  1.00 30.01           N  
ATOM    194  H   SER A  12      29.140  42.928 -39.229  1.00 30.01           H  
ATOM    195  CA  SER A  12      27.653  43.452 -40.657  1.00 30.01           C  
ATOM    196  HA  SER A  12      27.061  44.362 -40.566  1.00 30.01           H  
ATOM    197  C   SER A  12      26.804  42.324 -41.273  1.00 30.01           C  
ATOM    198  CB  SER A  12      28.872  43.731 -41.545  1.00 30.01           C  
ATOM    199  HB2 SER A  12      29.561  42.889 -41.479  1.00 30.01           H  
ATOM    200  HB3 SER A  12      29.379  44.631 -41.199  1.00 30.01           H  
ATOM    201  O   SER A  12      27.211  41.161 -41.168  1.00 30.01           O  
ATOM    202  OG  SER A  12      28.494  43.887 -42.890  1.00 30.01           O  
ATOM    203  HG  SER A  12      29.272  43.935 -43.451  1.00 30.01           H  
ATOM    204  N   PRO A  13      25.657  42.615 -41.922  1.00 35.33           N  
ATOM    205  CA  PRO A  13      24.921  41.610 -42.674  1.00 35.33           C  
ATOM    206  HA  PRO A  13      24.725  40.736 -42.053  1.00 35.33           H  
ATOM    207  C   PRO A  13      25.763  41.202 -43.886  1.00 35.33           C  
ATOM    208  CB  PRO A  13      23.590  42.267 -43.055  1.00 35.33           C  
ATOM    209  HB2 PRO A  13      22.865  42.103 -42.257  1.00 35.33           H  
ATOM    210  HB3 PRO A  13      23.200  41.894 -44.002  1.00 35.33           H  
ATOM    211  O   PRO A  13      25.978  41.984 -44.812  1.00 35.33           O  
ATOM    212  CG  PRO A  13      23.932  43.756 -43.128  1.00 35.33           C  
ATOM    213  HG2 PRO A  13      23.071  44.379 -42.886  1.00 35.33           H  
ATOM    214  HG3 PRO A  13      24.303  43.997 -44.124  1.00 35.33           H  
ATOM    215  CD  PRO A  13      25.061  43.929 -42.110  1.00 35.33           C  
ATOM    216  HD2 PRO A  13      25.791  44.645 -42.486  1.00 35.33           H  
ATOM    217  HD3 PRO A  13      24.648  44.274 -41.162  1.00 35.33           H  
ATOM    218  N   ILE A  14      26.271  39.970 -43.879  1.00 38.62           N  
ATOM    219  H   ILE A  14      26.119  39.388 -43.068  1.00 38.62           H  
ATOM    220  CA  ILE A  14      26.987  39.419 -45.028  1.00 38.62           C  
ATOM    221  HA  ILE A  14      27.686  40.171 -45.394  1.00 38.62           H  
ATOM    222  C   ILE A  14      25.952  39.153 -46.131  1.00 38.62           C  
ATOM    223  CB  ILE A  14      27.808  38.162 -44.652  1.00 38.62           C  
ATOM    224  HB  ILE A  14      27.120  37.364 -44.374  1.00 38.62           H  
ATOM    225  O   ILE A  14      25.314  38.102 -46.161  1.00 38.62           O  
ATOM    226  CG1 ILE A  14      28.764  38.428 -43.464  1.00 38.62           C  
ATOM    227 HG12 ILE A  14      29.468  39.217 -43.729  1.00 38.62           H  
ATOM    228 HG13 ILE A  14      28.185  38.773 -42.608  1.00 38.62           H  
ATOM    229  CG2 ILE A  14      28.632  37.706 -45.870  1.00 38.62           C  
ATOM    230 HG21 ILE A  14      28.041  37.762 -46.785  1.00 38.62           H  
ATOM    231 HG22 ILE A  14      29.498  38.355 -46.002  1.00 38.62           H  
ATOM    232 HG23 ILE A  14      28.973  36.680 -45.731  1.00 38.62           H  
ATOM    233  CD1 ILE A  14      29.549  37.192 -43.004  1.00 38.62           C  
ATOM    234 HD11 ILE A  14      30.106  37.437 -42.100  1.00 38.62           H  
ATOM    235 HD12 ILE A  14      30.255  36.879 -43.773  1.00 38.62           H  
ATOM    236 HD13 ILE A  14      28.860  36.376 -42.785  1.00 38.62           H  
ATOM    237  N   PHE A  15      25.790  40.106 -47.048  1.00 39.39           N  
ATOM    238  H   PHE A  15      26.228  41.001 -46.882  1.00 39.39           H  
ATOM    239  CA  PHE A  15      25.128  39.877 -48.331  1.00 39.39           C  
ATOM    240  HA  PHE A  15      24.205  39.321 -48.168  1.00 39.39           H  
ATOM    241  C   PHE A  15      26.045  39.015 -49.206  1.00 39.39           C  
ATOM    242  CB  PHE A  15      24.767  41.212 -49.004  1.00 39.39           C  
ATOM    243  HB2 PHE A  15      25.496  41.976 -48.733  1.00 39.39           H  
ATOM    244  HB3 PHE A  15      24.827  41.090 -50.085  1.00 39.39           H  
ATOM    245  O   PHE A  15      26.911  39.517 -49.920  1.00 39.39           O  
ATOM    246  CG  PHE A  15      23.367  41.700 -48.692  1.00 39.39           C  
ATOM    247  CD1 PHE A  15      22.288  41.274 -49.491  1.00 39.39           C  
ATOM    248  HD1 PHE A  15      22.456  40.596 -50.315  1.00 39.39           H  
ATOM    249  CD2 PHE A  15      23.136  42.579 -47.617  1.00 39.39           C  
ATOM    250  HD2 PHE A  15      23.958  42.903 -46.996  1.00 39.39           H  
ATOM    251  CE1 PHE A  15      20.986  41.732 -49.226  1.00 39.39           C  
ATOM    252  HE1 PHE A  15      20.159  41.410 -49.842  1.00 39.39           H  
ATOM    253  CE2 PHE A  15      21.833  43.039 -47.354  1.00 39.39           C  
ATOM    254  HE2 PHE A  15      21.655  43.718 -46.533  1.00 39.39           H  
ATOM    255  CZ  PHE A  15      20.759  42.617 -48.158  1.00 39.39           C  
ATOM    256  HZ  PHE A  15      19.760  42.974 -47.954  1.00 39.39           H  
ATOM    257  N   ILE A  16      25.880  37.695 -49.131  1.00 45.20           N  
ATOM    258  H   ILE A  16      25.209  37.334 -48.468  1.00 45.20           H  
ATOM    259  CA  ILE A  16      26.560  36.762 -50.033  1.00 45.20           C  
ATOM    260  HA  ILE A  16      27.569  37.130 -50.221  1.00 45.20           H  
ATOM    261  C   ILE A  16      25.794  36.751 -51.363  1.00 45.20           C  
ATOM    262  CB  ILE A  16      26.691  35.355 -49.403  1.00 45.20           C  
ATOM    263  HB  ILE A  16      25.697  34.928 -49.269  1.00 45.20           H  
ATOM    264  O   ILE A  16      24.691  36.215 -51.427  1.00 45.20           O  
ATOM    265  CG1 ILE A  16      27.386  35.416 -48.026  1.00 45.20           C  
ATOM    266 HG12 ILE A  16      26.770  36.020 -47.360  1.00 45.20           H  
ATOM    267 HG13 ILE A  16      28.360  35.892 -48.142  1.00 45.20           H  
ATOM    268  CG2 ILE A  16      27.487  34.462 -50.361  1.00 45.20           C  
ATOM    269 HG21 ILE A  16      26.964  34.374 -51.313  1.00 45.20           H  
ATOM    270 HG22 ILE A  16      27.573  33.454 -49.953  1.00 45.20           H  
ATOM    271 HG23 ILE A  16      28.483  34.872 -50.528  1.00 45.20           H  
ATOM    272  CD1 ILE A  16      27.586  34.071 -47.319  1.00 45.20           C  
ATOM    273 HD11 ILE A  16      28.324  33.464 -47.842  1.00 45.20           H  
ATOM    274 HD12 ILE A  16      27.950  34.260 -46.309  1.00 45.20           H  
ATOM    275 HD13 ILE A  16      26.639  33.534 -47.265  1.00 45.20           H  
ATOM    276  N   LYS A  17      26.376  37.356 -52.409  1.00 46.85           N  
ATOM    277  H   LYS A  17      27.238  37.852 -52.233  1.00 46.85           H  
ATOM    278  CA  LYS A  17      25.856  37.343 -53.794  1.00 46.85           C  
ATOM    279  HA  LYS A  17      24.766  37.333 -53.767  1.00 46.85           H  
ATOM    280  C   LYS A  17      26.227  36.081 -54.592  1.00 46.85           C  
ATOM    281  CB  LYS A  17      26.319  38.604 -54.554  1.00 46.85           C  
ATOM    282  HB2 LYS A  17      27.373  38.791 -54.350  1.00 46.85           H  
ATOM    283  HB3 LYS A  17      26.221  38.419 -55.624  1.00 46.85           H  
ATOM    284  O   LYS A  17      25.738  35.912 -55.699  1.00 46.85           O  
ATOM    285  CG  LYS A  17      25.491  39.859 -54.232  1.00 46.85           C  
ATOM    286  HG2 LYS A  17      25.643  40.141 -53.190  1.00 46.85           H  
ATOM    287  HG3 LYS A  17      24.436  39.638 -54.391  1.00 46.85           H  
ATOM    288  CD  LYS A  17      25.907  41.018 -55.153  1.00 46.85           C  
ATOM    289  HD2 LYS A  17      25.823  40.691 -56.190  1.00 46.85           H  
ATOM    290  HD3 LYS A  17      26.945  41.280 -54.950  1.00 46.85           H  
ATOM    291  CE  LYS A  17      25.010  42.246 -54.944  1.00 46.85           C  
ATOM    292  HE2 LYS A  17      23.974  41.945 -55.100  1.00 46.85           H  
ATOM    293  HE3 LYS A  17      25.109  42.579 -53.911  1.00 46.85           H  
ATOM    294  NZ  LYS A  17      25.363  43.347 -55.879  1.00 46.85           N  
ATOM    295  HZ1 LYS A  17      24.755  44.142 -55.741  1.00 46.85           H  
ATOM    296  HZ2 LYS A  17      26.318  43.645 -55.740  1.00 46.85           H  
ATOM    297  HZ3 LYS A  17      25.263  43.041 -56.836  1.00 46.85           H  
ATOM    298  N   ASP A  18      27.091  35.226 -54.050  1.00 51.54           N  
ATOM    299  H   ASP A  18      27.425  35.415 -53.116  1.00 51.54           H  
ATOM    300  CA  ASP A  18      27.573  34.005 -54.702  1.00 51.54           C  
ATOM    301  HA  ASP A  18      27.342  34.036 -55.766  1.00 51.54           H  
ATOM    302  C   ASP A  18      26.873  32.771 -54.108  1.00 51.54           C  
ATOM    303  CB  ASP A  18      29.107  33.969 -54.574  1.00 51.54           C  
ATOM    304  HB2 ASP A  18      29.374  34.034 -53.520  1.00 51.54           H  
ATOM    305  HB3 ASP A  18      29.516  34.847 -55.075  1.00 51.54           H  
ATOM    306  O   ASP A  18      27.098  32.410 -52.944  1.00 51.54           O  
ATOM    307  CG  ASP A  18      29.770  32.723 -55.171  1.00 51.54           C  
ATOM    308  OD1 ASP A  18      29.071  31.903 -55.806  1.00 51.54           O  
ATOM    309  OD2 ASP A  18      30.968  32.526 -54.883  1.00 51.54           O  
ATOM    310  N   ASP A  19      26.025  32.117 -54.908  1.00 61.01           N  
ATOM    311  H   ASP A  19      25.862  32.481 -55.836  1.00 61.01           H  
ATOM    312  CA  ASP A  19      25.292  30.903 -54.526  1.00 61.01           C  
ATOM    313  HA  ASP A  19      24.620  31.139 -53.701  1.00 61.01           H  
ATOM    314  C   ASP A  19      26.230  29.794 -54.030  1.00 61.01           C  
ATOM    315  CB  ASP A  19      24.461  30.396 -55.720  1.00 61.01           C  
ATOM    316  HB2 ASP A  19      24.194  29.355 -55.541  1.00 61.01           H  
ATOM    317  HB3 ASP A  19      25.065  30.432 -56.626  1.00 61.01           H  
ATOM    318  O   ASP A  19      25.885  29.033 -53.121  1.00 61.01           O  
ATOM    319  CG  ASP A  19      23.154  31.171 -55.923  1.00 61.01           C  
ATOM    320  OD1 ASP A  19      22.627  31.697 -54.913  1.00 61.01           O  
ATOM    321  OD2 ASP A  19      22.676  31.187 -57.075  1.00 61.01           O  
ATOM    322  N   THR A  20      27.464  29.753 -54.538  1.00 69.09           N  
ATOM    323  H   THR A  20      27.707  30.427 -55.249  1.00 69.09           H  
ATOM    324  CA  THR A  20      28.487  28.785 -54.133  1.00 69.09           C  
ATOM    325  HA  THR A  20      28.026  27.797 -54.147  1.00 69.09           H  
ATOM    326  C   THR A  20      28.989  29.049 -52.714  1.00 69.09           C  
ATOM    327  CB  THR A  20      29.687  28.786 -55.102  1.00 69.09           C  
ATOM    328  HB  THR A  20      30.513  29.352 -54.671  1.00 69.09           H  
ATOM    329  O   THR A  20      29.127  28.121 -51.909  1.00 69.09           O  
ATOM    330  CG2 THR A  20      30.142  27.350 -55.365  1.00 69.09           C  
ATOM    331 HG21 THR A  20      30.996  27.366 -56.041  1.00 69.09           H  
ATOM    332 HG22 THR A  20      30.426  26.873 -54.427  1.00 69.09           H  
ATOM    333 HG23 THR A  20      29.334  26.789 -55.835  1.00 69.09           H  
ATOM    334  OG1 THR A  20      29.393  29.335 -56.359  1.00 69.09           O  
ATOM    335  HG1 THR A  20      29.355  30.290 -56.268  1.00 69.09           H  
ATOM    336  N   ALA A  21      29.235  30.315 -52.366  1.00 72.30           N  
ATOM    337  H   ALA A  21      29.073  31.034 -53.056  1.00 72.30           H  
ATOM    338  CA  ALA A  21      29.650  30.718 -51.023  1.00 72.30           C  
ATOM    339  HA  ALA A  21      30.471  30.076 -50.704  1.00 72.30           H  
ATOM    340  C   ALA A  21      28.511  30.549 -50.004  1.00 72.30           C  
ATOM    341  CB  ALA A  21      30.171  32.156 -51.086  1.00 72.30           C  
ATOM    342  HB1 ALA A  21      31.035  32.206 -51.749  1.00 72.30           H  
ATOM    343  HB2 ALA A  21      30.464  32.492 -50.091  1.00 72.30           H  
ATOM    344  HB3 ALA A  21      29.398  32.814 -51.481  1.00 72.30           H  
ATOM    345  O   ALA A  21      28.746  30.070 -48.889  1.00 72.30           O  
ATOM    346  N   ARG A  22      27.266  30.852 -50.400  1.00 72.37           N  
ATOM    347  H   ARG A  22      27.147  31.245 -51.322  1.00 72.37           H  
ATOM    348  CA  ARG A  22      26.079  30.655 -49.554  1.00 72.37           C  
ATOM    349  HA  ARG A  22      26.280  31.101 -48.581  1.00 72.37           H  
ATOM    350  C   ARG A  22      25.817  29.167 -49.306  1.00 72.37           C  
ATOM    351  CB  ARG A  22      24.880  31.383 -50.187  1.00 72.37           C  
ATOM    352  HB2 ARG A  22      24.521  30.828 -51.053  1.00 72.37           H  
ATOM    353  HB3 ARG A  22      25.209  32.365 -50.529  1.00 72.37           H  
ATOM    354  O   ARG A  22      25.582  28.776 -48.164  1.00 72.37           O  
ATOM    355  CG  ARG A  22      23.735  31.586 -49.182  1.00 72.37           C  
ATOM    356  HG2 ARG A  22      24.125  32.077 -48.291  1.00 72.37           H  
ATOM    357  HG3 ARG A  22      23.315  30.620 -48.900  1.00 72.37           H  
ATOM    358  CD  ARG A  22      22.633  32.466 -49.788  1.00 72.37           C  
ATOM    359  HD2 ARG A  22      23.082  33.396 -50.136  1.00 72.37           H  
ATOM    360  HD3 ARG A  22      22.201  31.951 -50.646  1.00 72.37           H  
ATOM    361  NE  ARG A  22      21.574  32.771 -48.801  1.00 72.37           N  
ATOM    362  HE  ARG A  22      21.632  32.305 -47.907  1.00 72.37           H  
ATOM    363  NH1 ARG A  22      20.379  34.231 -50.110  1.00 72.37           N  
ATOM    364 HH11 ARG A  22      21.014  34.056 -50.876  1.00 72.37           H  
ATOM    365 HH12 ARG A  22      19.586  34.841 -50.243  1.00 72.37           H  
ATOM    366  NH2 ARG A  22      19.700  33.811 -48.020  1.00 72.37           N  
ATOM    367 HH21 ARG A  22      18.920  34.441 -48.144  1.00 72.37           H  
ATOM    368 HH22 ARG A  22      19.820  33.378 -47.115  1.00 72.37           H  
ATOM    369  CZ  ARG A  22      20.558  33.600 -48.981  1.00 72.37           C  
ATOM    370  N   ALA A  23      25.972  28.317 -50.323  1.00 79.04           N  
ATOM    371  H   ALA A  23      26.100  28.698 -51.250  1.00 79.04           H  
ATOM    372  CA  ALA A  23      25.867  26.865 -50.184  1.00 79.04           C  
ATOM    373  HA  ALA A  23      24.904  26.634 -49.730  1.00 79.04           H  
ATOM    374  C   ALA A  23      26.961  26.267 -49.278  1.00 79.04           C  
ATOM    375  CB  ALA A  23      25.901  26.234 -51.581  1.00 79.04           C  
ATOM    376  HB1 ALA A  23      26.838  26.478 -52.083  1.00 79.04           H  
ATOM    377  HB2 ALA A  23      25.075  26.618 -52.179  1.00 79.04           H  
ATOM    378  HB3 ALA A  23      25.805  25.151 -51.503  1.00 79.04           H  
ATOM    379  O   ALA A  23      26.671  25.364 -48.488  1.00 79.04           O  
ATOM    380  N   LYS A  24      28.204  26.772 -49.350  1.00 82.93           N  
ATOM    381  H   LYS A  24      28.391  27.466 -50.059  1.00 82.93           H  
ATOM    382  CA  LYS A  24      29.293  26.362 -48.441  1.00 82.93           C  
ATOM    383  HA  LYS A  24      29.363  25.275 -48.436  1.00 82.93           H  
ATOM    384  C   LYS A  24      29.008  26.765 -46.993  1.00 82.93           C  
ATOM    385  CB  LYS A  24      30.642  26.944 -48.898  1.00 82.93           C  
ATOM    386  HB2 LYS A  24      30.519  27.999 -49.144  1.00 82.93           H  
ATOM    387  HB3 LYS A  24      31.348  26.873 -48.070  1.00 82.93           H  
ATOM    388  O   LYS A  24      29.166  25.932 -46.101  1.00 82.93           O  
ATOM    389  CG  LYS A  24      31.249  26.198 -50.097  1.00 82.93           C  
ATOM    390  HG2 LYS A  24      30.561  26.237 -50.941  1.00 82.93           H  
ATOM    391  HG3 LYS A  24      31.410  25.154 -49.828  1.00 82.93           H  
ATOM    392  CD  LYS A  24      32.591  26.831 -50.501  1.00 82.93           C  
ATOM    393  HD2 LYS A  24      32.432  27.889 -50.710  1.00 82.93           H  
ATOM    394  HD3 LYS A  24      33.298  26.733 -49.677  1.00 82.93           H  
ATOM    395  CE  LYS A  24      33.160  26.151 -51.755  1.00 82.93           C  
ATOM    396  HE2 LYS A  24      33.318  25.093 -51.542  1.00 82.93           H  
ATOM    397  HE3 LYS A  24      32.417  26.223 -52.548  1.00 82.93           H  
ATOM    398  NZ  LYS A  24      34.432  26.778 -52.205  1.00 82.93           N  
ATOM    399  HZ1 LYS A  24      35.146  26.723 -51.493  1.00 82.93           H  
ATOM    400  HZ2 LYS A  24      34.284  27.749 -52.442  1.00 82.93           H  
ATOM    401  HZ3 LYS A  24      34.778  26.322 -53.037  1.00 82.93           H  
ATOM    402  N   LEU A  25      28.564  28.004 -46.759  1.00 84.84           N  
ATOM    403  H   LEU A  25      28.481  28.643 -47.537  1.00 84.84           H  
ATOM    404  CA  LEU A  25      28.198  28.480 -45.422  1.00 84.84           C  
ATOM    405  HA  LEU A  25      29.059  28.343 -44.768  1.00 84.84           H  
ATOM    406  C   LEU A  25      27.045  27.654 -44.836  1.00 84.84           C  
ATOM    407  CB  LEU A  25      27.852  29.979 -45.485  1.00 84.84           C  
ATOM    408  HB2 LEU A  25      27.005  30.115 -46.157  1.00 84.84           H  
ATOM    409  HB3 LEU A  25      28.700  30.521 -45.903  1.00 84.84           H  
ATOM    410  O   LEU A  25      27.150  27.192 -43.703  1.00 84.84           O  
ATOM    411  CG  LEU A  25      27.494  30.588 -44.113  1.00 84.84           C  
ATOM    412  HG  LEU A  25      26.650  30.051 -43.682  1.00 84.84           H  
ATOM    413  CD1 LEU A  25      28.667  30.537 -43.130  1.00 84.84           C  
ATOM    414 HD11 LEU A  25      28.890  29.502 -42.870  1.00 84.84           H  
ATOM    415 HD12 LEU A  25      29.546  31.015 -43.563  1.00 84.84           H  
ATOM    416 HD13 LEU A  25      28.390  31.049 -42.208  1.00 84.84           H  
ATOM    417  CD2 LEU A  25      27.083  32.048 -44.288  1.00 84.84           C  
ATOM    418 HD21 LEU A  25      26.759  32.454 -43.330  1.00 84.84           H  
ATOM    419 HD22 LEU A  25      27.926  32.630 -44.659  1.00 84.84           H  
ATOM    420 HD23 LEU A  25      26.252  32.116 -44.991  1.00 84.84           H  
ATOM    421  N   ARG A  26      26.004  27.391 -45.637  1.00 86.59           N  
ATOM    422  H   ARG A  26      25.966  27.858 -46.532  1.00 86.59           H  
ATOM    423  CA  ARG A  26      24.875  26.530 -45.264  1.00 86.59           C  
ATOM    424  HA  ARG A  26      24.351  26.973 -44.417  1.00 86.59           H  
ATOM    425  C   ARG A  26      25.343  25.153 -44.796  1.00 86.59           C  
ATOM    426  CB  ARG A  26      23.902  26.442 -46.449  1.00 86.59           C  
ATOM    427  HB2 ARG A  26      24.383  25.936 -47.286  1.00 86.59           H  
ATOM    428  HB3 ARG A  26      23.636  27.451 -46.765  1.00 86.59           H  
ATOM    429  O   ARG A  26      25.074  24.774 -43.664  1.00 86.59           O  
ATOM    430  CG  ARG A  26      22.617  25.702 -46.064  1.00 86.59           C  
ATOM    431  HG2 ARG A  26      22.841  24.692 -45.718  1.00 86.59           H  
ATOM    432  HG3 ARG A  26      22.146  26.255 -45.251  1.00 86.59           H  
ATOM    433  CD  ARG A  26      21.629  25.624 -47.231  1.00 86.59           C  
ATOM    434  HD2 ARG A  26      21.457  26.631 -47.609  1.00 86.59           H  
ATOM    435  HD3 ARG A  26      20.685  25.234 -46.851  1.00 86.59           H  
ATOM    436  NE  ARG A  26      22.100  24.738 -48.314  1.00 86.59           N  
ATOM    437  HE  ARG A  26      22.867  24.121 -48.087  1.00 86.59           H  
ATOM    438  NH1 ARG A  26      20.442  25.264 -49.809  1.00 86.59           N  
ATOM    439 HH11 ARG A  26      19.986  25.138 -50.701  1.00 86.59           H  
ATOM    440 HH12 ARG A  26      20.023  25.865 -49.115  1.00 86.59           H  
ATOM    441  NH2 ARG A  26      21.991  23.765 -50.373  1.00 86.59           N  
ATOM    442 HH21 ARG A  26      21.496  23.645 -51.245  1.00 86.59           H  
ATOM    443 HH22 ARG A  26      22.761  23.157 -50.133  1.00 86.59           H  
ATOM    444  CZ  ARG A  26      21.514  24.596 -49.490  1.00 86.59           C  
ATOM    445  N   LYS A  27      26.119  24.440 -45.625  1.00 87.15           N  
ATOM    446  H   LYS A  27      26.332  24.841 -46.527  1.00 87.15           H  
ATOM    447  CA  LYS A  27      26.645  23.104 -45.283  1.00 87.15           C  
ATOM    448  HA  LYS A  27      25.810  22.434 -45.077  1.00 87.15           H  
ATOM    449  C   LYS A  27      27.485  23.112 -44.001  1.00 87.15           C  
ATOM    450  CB  LYS A  27      27.481  22.540 -46.444  1.00 87.15           C  
ATOM    451  HB2 LYS A  27      28.175  23.302 -46.799  1.00 87.15           H  
ATOM    452  HB3 LYS A  27      28.065  21.700 -46.067  1.00 87.15           H  
ATOM    453  O   LYS A  27      27.401  22.172 -43.218  1.00 87.15           O  
ATOM    454  CG  LYS A  27      26.620  22.031 -47.609  1.00 87.15           C  
ATOM    455  HG2 LYS A  27      25.925  21.280 -47.235  1.00 87.15           H  
ATOM    456  HG3 LYS A  27      26.048  22.855 -48.036  1.00 87.15           H  
ATOM    457  CD  LYS A  27      27.506  21.400 -48.695  1.00 87.15           C  
ATOM    458  HD2 LYS A  27      28.082  20.587 -48.252  1.00 87.15           H  
ATOM    459  HD3 LYS A  27      28.192  22.154 -49.081  1.00 87.15           H  
ATOM    460  CE  LYS A  27      26.644  20.850 -49.839  1.00 87.15           C  
ATOM    461  HE2 LYS A  27      25.907  20.168 -49.414  1.00 87.15           H  
ATOM    462  HE3 LYS A  27      26.104  21.678 -50.298  1.00 87.15           H  
ATOM    463  NZ  LYS A  27      27.455  20.136 -50.862  1.00 87.15           N  
ATOM    464  HZ1 LYS A  27      26.862  19.772 -51.593  1.00 87.15           H  
ATOM    465  HZ2 LYS A  27      28.134  20.753 -51.285  1.00 87.15           H  
ATOM    466  HZ3 LYS A  27      27.941  19.354 -50.447  1.00 87.15           H  
ATOM    467  N   LYS A  28      28.289  24.158 -43.784  1.00 91.43           N  
ATOM    468  H   LYS A  28      28.308  24.892 -44.478  1.00 91.43           H  
ATOM    469  CA  LYS A  28      29.132  24.294 -42.589  1.00 91.43           C  
ATOM    470  HA  LYS A  28      29.709  23.379 -42.459  1.00 91.43           H  
ATOM    471  C   LYS A  28      28.302  24.454 -41.315  1.00 91.43           C  
ATOM    472  CB  LYS A  28      30.099  25.470 -42.786  1.00 91.43           C  
ATOM    473  HB2 LYS A  28      30.725  25.276 -43.657  1.00 91.43           H  
ATOM    474  HB3 LYS A  28      29.525  26.378 -42.971  1.00 91.43           H  
ATOM    475  O   LYS A  28      28.535  23.730 -40.351  1.00 91.43           O  
ATOM    476  CG  LYS A  28      30.994  25.687 -41.558  1.00 91.43           C  
ATOM    477  HG2 LYS A  28      31.626  24.813 -41.404  1.00 91.43           H  
ATOM    478  HG3 LYS A  28      30.376  25.840 -40.673  1.00 91.43           H  
ATOM    479  CD  LYS A  28      31.863  26.931 -41.740  1.00 91.43           C  
ATOM    480  HD2 LYS A  28      32.573  26.766 -42.551  1.00 91.43           H  
ATOM    481  HD3 LYS A  28      31.222  27.779 -41.980  1.00 91.43           H  
ATOM    482  CE  LYS A  28      32.601  27.210 -40.429  1.00 91.43           C  
ATOM    483  HE2 LYS A  28      31.855  27.301 -39.640  1.00 91.43           H  
ATOM    484  HE3 LYS A  28      33.243  26.361 -40.197  1.00 91.43           H  
ATOM    485  NZ  LYS A  28      33.389  28.461 -40.518  1.00 91.43           N  
ATOM    486  HZ1 LYS A  28      33.871  28.634 -39.647  1.00 91.43           H  
ATOM    487  HZ2 LYS A  28      32.765  29.234 -40.700  1.00 91.43           H  
ATOM    488  HZ3 LYS A  28      34.068  28.400 -41.263  1.00 91.43           H  
ATOM    489  N   GLU A  29      27.366  25.401 -41.291  1.00 92.62           N  
ATOM    490  H   GLU A  29      27.204  25.960 -42.116  1.00 92.62           H  
ATOM    491  CA  GLU A  29      26.558  25.655 -40.090  1.00 92.62           C  
ATOM    492  HA  GLU A  29      27.219  25.724 -39.227  1.00 92.62           H  
ATOM    493  C   GLU A  29      25.607  24.488 -39.792  1.00 92.62           C  
ATOM    494  CB  GLU A  29      25.801  26.988 -40.213  1.00 92.62           C  
ATOM    495  HB2 GLU A  29      25.182  27.116 -39.325  1.00 92.62           H  
ATOM    496  HB3 GLU A  29      25.140  26.946 -41.079  1.00 92.62           H  
ATOM    497  O   GLU A  29      25.417  24.127 -38.631  1.00 92.62           O  
ATOM    498  CG  GLU A  29      26.715  28.222 -40.348  1.00 92.62           C  
ATOM    499  HG2 GLU A  29      27.197  28.199 -41.325  1.00 92.62           H  
ATOM    500  HG3 GLU A  29      26.091  29.115 -40.318  1.00 92.62           H  
ATOM    501  CD  GLU A  29      27.799  28.338 -39.258  1.00 92.62           C  
ATOM    502  OE1 GLU A  29      28.939  28.749 -39.588  1.00 92.62           O  
ATOM    503  OE2 GLU A  29      27.526  28.017 -38.076  1.00 92.62           O  
ATOM    504  N   GLU A  30      25.099  23.828 -40.832  1.00 90.81           N  
ATOM    505  H   GLU A  30      25.235  24.201 -41.761  1.00 90.81           H  
ATOM    506  CA  GLU A  30      24.314  22.601 -40.711  1.00 90.81           C  
ATOM    507  HA  GLU A  30      23.468  22.793 -40.050  1.00 90.81           H  
ATOM    508  C   GLU A  30      25.132  21.458 -40.094  1.00 90.81           C  
ATOM    509  CB  GLU A  30      23.780  22.265 -42.105  1.00 90.81           C  
ATOM    510  HB2 GLU A  30      23.363  23.188 -42.508  1.00 90.81           H  
ATOM    511  HB3 GLU A  30      24.592  21.941 -42.755  1.00 90.81           H  
ATOM    512  O   GLU A  30      24.702  20.849 -39.116  1.00 90.81           O  
ATOM    513  CG  GLU A  30      22.683  21.203 -42.083  1.00 90.81           C  
ATOM    514  HG2 GLU A  30      23.159  20.243 -41.883  1.00 90.81           H  
ATOM    515  HG3 GLU A  30      21.987  21.434 -41.276  1.00 90.81           H  
ATOM    516  CD  GLU A  30      21.905  21.120 -43.404  1.00 90.81           C  
ATOM    517  OE1 GLU A  30      21.314  20.049 -43.650  1.00 90.81           O  
ATOM    518  OE2 GLU A  30      21.883  22.132 -44.153  1.00 90.81           O  
ATOM    519  N   ALA A  31      26.357  21.223 -40.579  1.00 89.50           N  
ATOM    520  H   ALA A  31      26.670  21.738 -41.389  1.00 89.50           H  
ATOM    521  CA  ALA A  31      27.255  20.226 -39.999  1.00 89.50           C  
ATOM    522  HA  ALA A  31      26.762  19.255 -40.033  1.00 89.50           H  
ATOM    523  C   ALA A  31      27.583  20.521 -38.525  1.00 89.50           C  
ATOM    524  CB  ALA A  31      28.528  20.152 -40.849  1.00 89.50           C  
ATOM    525  HB1 ALA A  31      29.038  21.116 -40.850  1.00 89.50           H  
ATOM    526  HB2 ALA A  31      28.270  19.880 -41.873  1.00 89.50           H  
ATOM    527  HB3 ALA A  31      29.196  19.394 -40.439  1.00 89.50           H  
ATOM    528  O   ALA A  31      27.590  19.604 -37.706  1.00 89.50           O  
ATOM    529  N   ASN A  32      27.805  21.789 -38.157  1.00 93.00           N  
ATOM    530  H   ASN A  32      27.805  22.500 -38.873  1.00 93.00           H  
ATOM    531  CA  ASN A  32      28.038  22.177 -36.761  1.00 93.00           C  
ATOM    532  HA  ASN A  32      28.904  21.635 -36.381  1.00 93.00           H  
ATOM    533  C   ASN A  32      26.847  21.817 -35.861  1.00 93.00           C  
ATOM    534  CB  ASN A  32      28.313  23.687 -36.674  1.00 93.00           C  
ATOM    535  HB2 ASN A  32      28.332  23.981 -35.625  1.00 93.00           H  
ATOM    536  HB3 ASN A  32      27.503  24.233 -37.158  1.00 93.00           H  
ATOM    537  O   ASN A  32      27.043  21.275 -34.771  1.00 93.00           O  
ATOM    538  CG  ASN A  32      29.632  24.119 -37.277  1.00 93.00           C  
ATOM    539  ND2 ASN A  32      29.750  25.379 -37.632  1.00 93.00           N  
ATOM    540 HD21 ASN A  32      30.610  25.624 -38.100  1.00 93.00           H  
ATOM    541 HD22 ASN A  32      28.954  26.001 -37.609  1.00 93.00           H  
ATOM    542  OD1 ASN A  32      30.588  23.369 -37.390  1.00 93.00           O  
ATOM    543  N   LEU A  33      25.623  22.101 -36.319  1.00 93.30           N  
ATOM    544  H   LEU A  33      25.536  22.543 -37.223  1.00 93.30           H  
ATOM    545  CA  LEU A  33      24.400  21.767 -35.595  1.00 93.30           C  
ATOM    546  HA  LEU A  33      24.470  22.187 -34.591  1.00 93.30           H  
ATOM    547  C   LEU A  33      24.229  20.251 -35.445  1.00 93.30           C  
ATOM    548  CB  LEU A  33      23.203  22.404 -36.318  1.00 93.30           C  
ATOM    549  HB2 LEU A  33      23.198  22.066 -37.355  1.00 93.30           H  
ATOM    550  HB3 LEU A  33      23.324  23.488 -36.322  1.00 93.30           H  
ATOM    551  O   LEU A  33      24.015  19.776 -34.332  1.00 93.30           O  
ATOM    552  CG  LEU A  33      21.844  22.046 -35.690  1.00 93.30           C  
ATOM    553  HG  LEU A  33      21.714  20.964 -35.666  1.00 93.30           H  
ATOM    554  CD1 LEU A  33      21.702  22.589 -34.267  1.00 93.30           C  
ATOM    555 HD11 LEU A  33      20.696  22.388 -33.898  1.00 93.30           H  
ATOM    556 HD12 LEU A  33      22.414  22.097 -33.605  1.00 93.30           H  
ATOM    557 HD13 LEU A  33      21.875  23.665 -34.259  1.00 93.30           H  
ATOM    558  CD2 LEU A  33      20.731  22.622 -36.553  1.00 93.30           C  
ATOM    559 HD21 LEU A  33      20.853  23.700 -36.661  1.00 93.30           H  
ATOM    560 HD22 LEU A  33      20.766  22.161 -37.541  1.00 93.30           H  
ATOM    561 HD23 LEU A  33      19.765  22.400 -36.100  1.00 93.30           H  
ATOM    562  N   TYR A  34      24.355  19.485 -36.530  1.00 90.68           N  
ATOM    563  H   TYR A  34      24.508  19.927 -37.425  1.00 90.68           H  
ATOM    564  CA  TYR A  34      24.207  18.028 -36.480  1.00 90.68           C  
ATOM    565  HA  TYR A  34      23.250  17.794 -36.014  1.00 90.68           H  
ATOM    566  C   TYR A  34      25.285  17.362 -35.616  1.00 90.68           C  
ATOM    567  CB  TYR A  34      24.190  17.452 -37.901  1.00 90.68           C  
ATOM    568  HB2 TYR A  34      24.966  17.926 -38.501  1.00 90.68           H  
ATOM    569  HB3 TYR A  34      24.424  16.389 -37.848  1.00 90.68           H  
ATOM    570  O   TYR A  34      24.962  16.504 -34.798  1.00 90.68           O  
ATOM    571  CG  TYR A  34      22.842  17.584 -38.583  1.00 90.68           C  
ATOM    572  CD1 TYR A  34      21.768  16.793 -38.141  1.00 90.68           C  
ATOM    573  HD1 TYR A  34      21.911  16.087 -37.336  1.00 90.68           H  
ATOM    574  CD2 TYR A  34      22.666  18.438 -39.688  1.00 90.68           C  
ATOM    575  HD2 TYR A  34      23.505  18.999 -40.073  1.00 90.68           H  
ATOM    576  CE1 TYR A  34      20.528  16.864 -38.796  1.00 90.68           C  
ATOM    577  HE1 TYR A  34      19.753  16.162 -38.526  1.00 90.68           H  
ATOM    578  CE2 TYR A  34      21.403  18.555 -40.303  1.00 90.68           C  
ATOM    579  HE2 TYR A  34      21.244  19.198 -41.156  1.00 90.68           H  
ATOM    580  OH  TYR A  34      19.104  17.898 -40.433  1.00 90.68           O  
ATOM    581  HH  TYR A  34      18.477  17.265 -40.076  1.00 90.68           H  
ATOM    582  CZ  TYR A  34      20.323  17.785 -39.845  1.00 90.68           C  
ATOM    583  N   ASN A  35      26.540  17.811 -35.700  1.00 91.51           N  
ATOM    584  H   ASN A  35      26.761  18.495 -36.411  1.00 91.51           H  
ATOM    585  CA  ASN A  35      27.625  17.321 -34.842  1.00 91.51           C  
ATOM    586  HA  ASN A  35      27.711  16.240 -34.956  1.00 91.51           H  
ATOM    587  C   ASN A  35      27.371  17.599 -33.355  1.00 91.51           C  
ATOM    588  CB  ASN A  35      28.943  17.991 -35.263  1.00 91.51           C  
ATOM    589  HB2 ASN A  35      29.693  17.814 -34.493  1.00 91.51           H  
ATOM    590  HB3 ASN A  35      28.793  19.068 -35.351  1.00 91.51           H  
ATOM    591  O   ASN A  35      27.782  16.817 -32.497  1.00 91.51           O  
ATOM    592  CG  ASN A  35      29.511  17.449 -36.558  1.00 91.51           C  
ATOM    593  ND2 ASN A  35      30.399  18.180 -37.189  1.00 91.51           N  
ATOM    594 HD21 ASN A  35      30.739  17.786 -38.055  1.00 91.51           H  
ATOM    595 HD22 ASN A  35      30.583  19.129 -36.897  1.00 91.51           H  
ATOM    596  OD1 ASN A  35      29.219  16.353 -36.998  1.00 91.51           O  
ATOM    597  N   PHE A  36      26.722  18.720 -33.035  1.00 93.36           N  
ATOM    598  H   PHE A  36      26.448  19.353 -33.772  1.00 93.36           H  
ATOM    599  CA  PHE A  36      26.273  18.998 -31.676  1.00 93.36           C  
ATOM    600  HA  PHE A  36      27.094  18.810 -30.984  1.00 93.36           H  
ATOM    601  C   PHE A  36      25.130  18.060 -31.273  1.00 93.36           C  
ATOM    602  CB  PHE A  36      25.890  20.477 -31.566  1.00 93.36           C  
ATOM    603  HB2 PHE A  36      26.785  21.077 -31.725  1.00 93.36           H  
ATOM    604  HB3 PHE A  36      25.183  20.736 -32.354  1.00 93.36           H  
ATOM    605  O   PHE A  36      25.208  17.443 -30.214  1.00 93.36           O  
ATOM    606  CG  PHE A  36      25.272  20.850 -30.237  1.00 93.36           C  
ATOM    607  CD1 PHE A  36      23.885  20.706 -30.047  1.00 93.36           C  
ATOM    608  HD1 PHE A  36      23.265  20.320 -30.843  1.00 93.36           H  
ATOM    609  CD2 PHE A  36      26.078  21.332 -29.190  1.00 93.36           C  
ATOM    610  HD2 PHE A  36      27.143  21.446 -29.334  1.00 93.36           H  
ATOM    611  CE1 PHE A  36      23.308  21.038 -28.814  1.00 93.36           C  
ATOM    612  HE1 PHE A  36      22.253  20.874 -28.657  1.00 93.36           H  
ATOM    613  CE2 PHE A  36      25.494  21.701 -27.966  1.00 93.36           C  
ATOM    614  HE2 PHE A  36      26.103  22.097 -27.167  1.00 93.36           H  
ATOM    615  CZ  PHE A  36      24.106  21.568 -27.787  1.00 93.36           C  
ATOM    616  HZ  PHE A  36      23.651  21.873 -26.856  1.00 93.36           H  
ATOM    617  N   LEU A  37      24.104  17.917 -32.119  1.00 90.37           N  
ATOM    618  H   LEU A  37      24.130  18.431 -32.988  1.00 90.37           H  
ATOM    619  CA  LEU A  37      22.928  17.087 -31.849  1.00 90.37           C  
ATOM    620  HA  LEU A  37      22.475  17.416 -30.913  1.00 90.37           H  
ATOM    621  C   LEU A  37      23.272  15.611 -31.642  1.00 90.37           C  
ATOM    622  CB  LEU A  37      21.914  17.239 -32.996  1.00 90.37           C  
ATOM    623  HB2 LEU A  37      21.194  16.423 -32.933  1.00 90.37           H  
ATOM    624  HB3 LEU A  37      22.436  17.133 -33.947  1.00 90.37           H  
ATOM    625  O   LEU A  37      22.728  14.996 -30.732  1.00 90.37           O  
ATOM    626  CG  LEU A  37      21.121  18.554 -32.992  1.00 90.37           C  
ATOM    627  HG  LEU A  37      21.801  19.405 -33.020  1.00 90.37           H  
ATOM    628  CD1 LEU A  37      20.211  18.606 -34.217  1.00 90.37           C  
ATOM    629 HD11 LEU A  37      19.477  17.803 -34.153  1.00 90.37           H  
ATOM    630 HD12 LEU A  37      19.697  19.566 -34.255  1.00 90.37           H  
ATOM    631 HD13 LEU A  37      20.802  18.485 -35.126  1.00 90.37           H  
ATOM    632  CD2 LEU A  37      20.234  18.669 -31.753  1.00 90.37           C  
ATOM    633 HD21 LEU A  37      20.843  18.791 -30.857  1.00 90.37           H  
ATOM    634 HD22 LEU A  37      19.583  19.538 -31.846  1.00 90.37           H  
ATOM    635 HD23 LEU A  37      19.615  17.778 -31.654  1.00 90.37           H  
ATOM    636  N   GLU A  38      24.207  15.050 -32.409  1.00 88.18           N  
ATOM    637  H   GLU A  38      24.581  15.586 -33.179  1.00 88.18           H  
ATOM    638  CA  GLU A  38      24.617  13.645 -32.275  1.00 88.18           C  
ATOM    639  HA  GLU A  38      23.741  13.011 -32.411  1.00 88.18           H  
ATOM    640  C   GLU A  38      25.156  13.303 -30.874  1.00 88.18           C  
ATOM    641  CB  GLU A  38      25.638  13.299 -33.374  1.00 88.18           C  
ATOM    642  HB2 GLU A  38      26.172  12.389 -33.099  1.00 88.18           H  
ATOM    643  HB3 GLU A  38      26.374  14.100 -33.446  1.00 88.18           H  
ATOM    644  O   GLU A  38      24.968  12.186 -30.397  1.00 88.18           O  
ATOM    645  CG  GLU A  38      24.983  13.083 -34.756  1.00 88.18           C  
ATOM    646  HG2 GLU A  38      25.773  12.925 -35.490  1.00 88.18           H  
ATOM    647  HG3 GLU A  38      24.443  13.986 -35.041  1.00 88.18           H  
ATOM    648  CD  GLU A  38      24.010  11.885 -34.809  1.00 88.18           C  
ATOM    649  OE1 GLU A  38      23.108  11.838 -35.681  1.00 88.18           O  
ATOM    650  OE2 GLU A  38      24.100  10.978 -33.957  1.00 88.18           O  
ATOM    651  N   ARG A  39      25.714  14.278 -30.139  1.00 88.73           N  
ATOM    652  H   ARG A  39      25.763  15.201 -30.548  1.00 88.73           H  
ATOM    653  CA  ARG A  39      26.131  14.094 -28.731  1.00 88.73           C  
ATOM    654  HA  ARG A  39      26.756  13.203 -28.659  1.00 88.73           H  
ATOM    655  C   ARG A  39      24.954  13.864 -27.782  1.00 88.73           C  
ATOM    656  CB  ARG A  39      26.914  15.315 -28.238  1.00 88.73           C  
ATOM    657  HB2 ARG A  39      27.256  15.124 -27.220  1.00 88.73           H  
ATOM    658  HB3 ARG A  39      26.246  16.176 -28.210  1.00 88.73           H  
ATOM    659  O   ARG A  39      25.141  13.338 -26.690  1.00 88.73           O  
ATOM    660  CG  ARG A  39      28.127  15.640 -29.112  1.00 88.73           C  
ATOM    661  HG2 ARG A  39      28.835  14.812 -29.085  1.00 88.73           H  
ATOM    662  HG3 ARG A  39      27.806  15.805 -30.141  1.00 88.73           H  
ATOM    663  CD  ARG A  39      28.793  16.915 -28.599  1.00 88.73           C  
ATOM    664  HD2 ARG A  39      29.195  16.722 -27.605  1.00 88.73           H  
ATOM    665  HD3 ARG A  39      28.039  17.700 -28.535  1.00 88.73           H  
ATOM    666  NE  ARG A  39      29.864  17.345 -29.512  1.00 88.73           N  
ATOM    667  HE  ARG A  39      29.882  16.887 -30.412  1.00 88.73           H  
ATOM    668  NH1 ARG A  39      30.727  18.999 -28.181  1.00 88.73           N  
ATOM    669 HH11 ARG A  39      30.013  18.791 -27.497  1.00 88.73           H  
ATOM    670 HH12 ARG A  39      31.422  19.709 -28.000  1.00 88.73           H  
ATOM    671  NH2 ARG A  39      31.672  18.560 -30.158  1.00 88.73           N  
ATOM    672 HH21 ARG A  39      31.719  18.012 -31.005  1.00 88.73           H  
ATOM    673 HH22 ARG A  39      32.368  19.268 -29.971  1.00 88.73           H  
ATOM    674  CZ  ARG A  39      30.746  18.296 -29.281  1.00 88.73           C  
ATOM    675  N   PHE A  40      23.759  14.279 -28.193  1.00 88.62           N  
ATOM    676  H   PHE A  40      23.706  14.681 -29.118  1.00 88.62           H  
ATOM    677  CA  PHE A  40      22.509  14.186 -27.443  1.00 88.62           C  
ATOM    678  HA  PHE A  40      22.719  13.804 -26.444  1.00 88.62           H  
ATOM    679  C   PHE A  40      21.524  13.208 -28.086  1.00 88.62           C  
ATOM    680  CB  PHE A  40      21.892  15.585 -27.299  1.00 88.62           C  
ATOM    681  HB2 PHE A  40      21.626  15.961 -28.287  1.00 88.62           H  
ATOM    682  HB3 PHE A  40      20.971  15.514 -26.720  1.00 88.62           H  
ATOM    683  O   PHE A  40      20.343  13.224 -27.732  1.00 88.62           O  
ATOM    684  CG  PHE A  40      22.803  16.574 -26.613  1.00 88.62           C  
ATOM    685  CD1 PHE A  40      22.946  16.550 -25.214  1.00 88.62           C  
ATOM    686  HD1 PHE A  40      22.376  15.845 -24.627  1.00 88.62           H  
ATOM    687  CD2 PHE A  40      23.552  17.482 -27.380  1.00 88.62           C  
ATOM    688  HD2 PHE A  40      23.446  17.497 -28.454  1.00 88.62           H  
ATOM    689  CE1 PHE A  40      23.850  17.425 -24.587  1.00 88.62           C  
ATOM    690  HE1 PHE A  40      23.974  17.392 -23.515  1.00 88.62           H  
ATOM    691  CE2 PHE A  40      24.464  18.346 -26.755  1.00 88.62           C  
ATOM    692  HE2 PHE A  40      25.059  19.018 -27.356  1.00 88.62           H  
ATOM    693  CZ  PHE A  40      24.615  18.318 -25.359  1.00 88.62           C  
ATOM    694  HZ  PHE A  40      25.330  18.972 -24.883  1.00 88.62           H  
ATOM    695  N   ARG A  41      21.967  12.380 -29.043  1.00 85.81           N  
ATOM    696  H   ARG A  41      22.946  12.404 -29.292  1.00 85.81           H  
ATOM    697  CA  ARG A  41      21.101  11.410 -29.715  1.00 85.81           C  
ATOM    698  HA  ARG A  41      20.278  11.950 -30.182  1.00 85.81           H  
ATOM    699  C   ARG A  41      20.501  10.448 -28.689  1.00 85.81           C  
ATOM    700  CB  ARG A  41      21.879  10.685 -30.822  1.00 85.81           C  
ATOM    701  HB2 ARG A  41      22.313  11.417 -31.503  1.00 85.81           H  
ATOM    702  HB3 ARG A  41      22.686  10.104 -30.375  1.00 85.81           H  
ATOM    703  O   ARG A  41      21.207   9.743 -27.969  1.00 85.81           O  
ATOM    704  CG  ARG A  41      20.948   9.757 -31.616  1.00 85.81           C  
ATOM    705  HG2 ARG A  41      20.162  10.338 -32.097  1.00 85.81           H  
ATOM    706  HG3 ARG A  41      20.477   9.054 -30.929  1.00 85.81           H  
ATOM    707  CD  ARG A  41      21.711   8.930 -32.653  1.00 85.81           C  
ATOM    708  HD2 ARG A  41      22.758   8.851 -32.361  1.00 85.81           H  
ATOM    709  HD3 ARG A  41      21.276   7.931 -32.652  1.00 85.81           H  
ATOM    710  NE  ARG A  41      21.628   9.504 -34.002  1.00 85.81           N  
ATOM    711  HE  ARG A  41      21.920  10.467 -34.088  1.00 85.81           H  
ATOM    712  NH1 ARG A  41      21.810   7.535 -35.171  1.00 85.81           N  
ATOM    713 HH11 ARG A  41      21.908   7.055 -34.288  1.00 85.81           H  
ATOM    714 HH12 ARG A  41      21.948   7.056 -36.049  1.00 85.81           H  
ATOM    715  NH2 ARG A  41      21.725   9.483 -36.246  1.00 85.81           N  
ATOM    716 HH21 ARG A  41      21.982  10.454 -36.141  1.00 85.81           H  
ATOM    717 HH22 ARG A  41      22.016   9.028 -37.099  1.00 85.81           H  
ATOM    718  CZ  ARG A  41      21.705   8.836 -35.128  1.00 85.81           C  
ATOM    719  N   SER A  42      19.178  10.401 -28.647  1.00 70.76           N  
ATOM    720  H   SER A  42      18.653  10.986 -29.282  1.00 70.76           H  
ATOM    721  CA  SER A  42      18.426   9.506 -27.780  1.00 70.76           C  
ATOM    722  HA  SER A  42      18.929   9.440 -26.815  1.00 70.76           H  
ATOM    723  C   SER A  42      18.379   8.123 -28.426  1.00 70.76           C  
ATOM    724  CB  SER A  42      17.005  10.037 -27.539  1.00 70.76           C  
ATOM    725  HB2 SER A  42      16.524   9.469 -26.743  1.00 70.76           H  
ATOM    726  HB3 SER A  42      16.421   9.920 -28.451  1.00 70.76           H  
ATOM    727  O   SER A  42      17.795   7.944 -29.491  1.00 70.76           O  
ATOM    728  OG  SER A  42      17.031  11.410 -27.208  1.00 70.76           O  
ATOM    729  HG  SER A  42      16.923  11.546 -26.264  1.00 70.76           H  
ATOM    730  N   ILE A  43      18.954   7.120 -27.762  1.00 58.20           N  
ATOM    731  H   ILE A  43      19.527   7.353 -26.964  1.00 58.20           H  
ATOM    732  CA  ILE A  43      18.863   5.700 -28.170  1.00 58.20           C  
ATOM    733  HA  ILE A  43      18.991   5.642 -29.251  1.00 58.20           H  
ATOM    734  C   ILE A  43      17.456   5.131 -27.872  1.00 58.20           C  
ATOM    735  CB  ILE A  43      20.025   4.903 -27.511  1.00 58.20           C  
ATOM    736  HB  ILE A  43      19.941   5.012 -26.430  1.00 58.20           H  
ATOM    737  O   ILE A  43      17.123   4.004 -28.220  1.00 58.20           O  
ATOM    738  CG1 ILE A  43      21.389   5.496 -27.954  1.00 58.20           C  
ATOM    739 HG12 ILE A  43      21.401   6.572 -27.784  1.00 58.20           H  
ATOM    740 HG13 ILE A  43      21.525   5.330 -29.022  1.00 58.20           H  
ATOM    741  CG2 ILE A  43      19.989   3.396 -27.837  1.00 58.20           C  
ATOM    742 HG21 ILE A  43      19.946   3.246 -28.916  1.00 58.20           H  
ATOM    743 HG22 ILE A  43      19.123   2.921 -27.376  1.00 58.20           H  
ATOM    744 HG23 ILE A  43      20.864   2.882 -27.441  1.00 58.20           H  
ATOM    745  CD1 ILE A  43      22.607   4.937 -27.206  1.00 58.20           C  
ATOM    746 HD11 ILE A  43      22.807   3.908 -27.503  1.00 58.20           H  
ATOM    747 HD12 ILE A  43      22.440   4.985 -26.130  1.00 58.20           H  
ATOM    748 HD13 ILE A  43      23.483   5.537 -27.453  1.00 58.20           H  
ATOM    749  N   LYS A  44      16.603   5.917 -27.211  1.00 49.22           N  
ATOM    750  H   LYS A  44      16.849   6.891 -27.101  1.00 49.22           H  
ATOM    751  CA  LYS A  44      15.371   5.471 -26.572  1.00 49.22           C  
ATOM    752  HA  LYS A  44      15.105   4.483 -26.950  1.00 49.22           H  
ATOM    753  C   LYS A  44      14.211   6.418 -26.902  1.00 49.22           C  
ATOM    754  CB  LYS A  44      15.650   5.354 -25.084  1.00 49.22           C  
ATOM    755  HB2 LYS A  44      15.773   6.366 -24.699  1.00 49.22           H  
ATOM    756  HB3 LYS A  44      14.775   4.870 -24.649  1.00 49.22           H  
ATOM    757  O   LYS A  44      14.427   7.581 -27.244  1.00 49.22           O  
ATOM    758  CG  LYS A  44      16.913   4.548 -24.705  1.00 49.22           C  
ATOM    759  HG2 LYS A  44      17.806   5.051 -25.077  1.00 49.22           H  
ATOM    760  HG3 LYS A  44      16.865   3.551 -25.142  1.00 49.22           H  
ATOM    761  CD  LYS A  44      17.031   4.454 -23.195  1.00 49.22           C  
ATOM    762  HD2 LYS A  44      17.107   5.472 -22.813  1.00 49.22           H  
ATOM    763  HD3 LYS A  44      16.130   3.937 -22.866  1.00 49.22           H  
ATOM    764  CE  LYS A  44      18.183   3.658 -22.636  1.00 49.22           C  
ATOM    765  HE2 LYS A  44      19.053   3.783 -23.281  1.00 49.22           H  
ATOM    766  HE3 LYS A  44      17.915   2.601 -22.621  1.00 49.22           H  
ATOM    767  NZ  LYS A  44      18.473   4.159 -21.281  1.00 49.22           N  
ATOM    768  HZ1 LYS A  44      18.741   5.132 -21.309  1.00 49.22           H  
ATOM    769  HZ2 LYS A  44      19.227   3.625 -20.874  1.00 49.22           H  
ATOM    770  HZ3 LYS A  44      17.655   4.041 -20.700  1.00 49.22           H  
ATOM    771  N   THR A  45      12.990   5.881 -26.943  1.00 55.25           N  
ATOM    772  H   THR A  45      12.868   4.936 -26.608  1.00 55.25           H  
ATOM    773  CA  THR A  45      11.923   6.426 -27.794  1.00 55.25           C  
ATOM    774  HA  THR A  45      12.402   6.915 -28.642  1.00 55.25           H  
ATOM    775  C   THR A  45      11.036   7.499 -27.171  1.00 55.25           C  
ATOM    776  CB  THR A  45      11.040   5.302 -28.372  1.00 55.25           C  
ATOM    777  HB  THR A  45      10.137   5.724 -28.812  1.00 55.25           H  
ATOM    778  O   THR A  45      10.331   8.138 -27.962  1.00 55.25           O  
ATOM    779  CG2 THR A  45      11.775   4.519 -29.459  1.00 55.25           C  
ATOM    780 HG21 THR A  45      12.068   5.185 -30.270  1.00 55.25           H  
ATOM    781 HG22 THR A  45      11.115   3.748 -29.857  1.00 55.25           H  
ATOM    782 HG23 THR A  45      12.663   4.040 -29.046  1.00 55.25           H  
ATOM    783  OG1 THR A  45      10.681   4.382 -27.369  1.00 55.25           O  
ATOM    784  HG1 THR A  45       9.973   4.753 -26.837  1.00 55.25           H  
ATOM    785  N   LYS A  46      11.004   7.729 -25.845  1.00 56.16           N  
ATOM    786  H   LYS A  46      11.630   7.239 -25.222  1.00 56.16           H  
ATOM    787  CA  LYS A  46       9.933   8.579 -25.276  1.00 56.16           C  
ATOM    788  HA  LYS A  46       9.502   9.158 -26.092  1.00 56.16           H  
ATOM    789  C   LYS A  46      10.366   9.723 -24.333  1.00 56.16           C  
ATOM    790  CB  LYS A  46       8.733   7.736 -24.782  1.00 56.16           C  
ATOM    791  HB2 LYS A  46       7.880   8.409 -24.692  1.00 56.16           H  
ATOM    792  HB3 LYS A  46       8.963   7.430 -23.761  1.00 56.16           H  
ATOM    793  O   LYS A  46       9.541  10.611 -24.140  1.00 56.16           O  
ATOM    794  CG  LYS A  46       8.292   6.552 -25.717  1.00 56.16           C  
ATOM    795  HG2 LYS A  46       9.136   5.876 -25.849  1.00 56.16           H  
ATOM    796  HG3 LYS A  46       8.032   6.966 -26.691  1.00 56.16           H  
ATOM    797  CD  LYS A  46       7.109   5.689 -25.231  1.00 56.16           C  
ATOM    798  HD2 LYS A  46       7.540   5.124 -24.404  1.00 56.16           H  
ATOM    799  HD3 LYS A  46       6.278   6.354 -24.994  1.00 56.16           H  
ATOM    800  CE  LYS A  46       6.459   4.526 -25.980  1.00 56.16           C  
ATOM    801  HE2 LYS A  46       7.187   4.037 -26.627  1.00 56.16           H  
ATOM    802  HE3 LYS A  46       5.659   4.922 -26.605  1.00 56.16           H  
ATOM    803  NZ  LYS A  46       5.875   3.516 -25.045  1.00 56.16           N  
ATOM    804  HZ1 LYS A  46       4.972   3.197 -25.365  1.00 56.16           H  
ATOM    805  HZ2 LYS A  46       5.659   3.896 -24.134  1.00 56.16           H  
ATOM    806  HZ3 LYS A  46       6.419   2.673 -24.932  1.00 56.16           H  
ATOM    807  N   ASN A  47      11.647   9.858 -23.948  1.00 68.91           N  
ATOM    808  H   ASN A  47      12.279   9.088 -24.113  1.00 68.91           H  
ATOM    809  CA  ASN A  47      12.161  11.042 -23.205  1.00 68.91           C  
ATOM    810  HA  ASN A  47      11.306  11.639 -22.888  1.00 68.91           H  
ATOM    811  C   ASN A  47      12.999  12.012 -24.061  1.00 68.91           C  
ATOM    812  CB  ASN A  47      12.877  10.604 -21.916  1.00 68.91           C  
ATOM    813  HB2 ASN A  47      13.350  11.466 -21.447  1.00 68.91           H  
ATOM    814  HB3 ASN A  47      13.644   9.868 -22.156  1.00 68.91           H  
ATOM    815  O   ASN A  47      13.949  12.658 -23.601  1.00 68.91           O  
ATOM    816  CG  ASN A  47      11.919  10.019 -20.899  1.00 68.91           C  
ATOM    817  ND2 ASN A  47      12.419   9.549 -19.786  1.00 68.91           N  
ATOM    818 HD21 ASN A  47      11.724   9.159 -19.166  1.00 68.91           H  
ATOM    819 HD22 ASN A  47      13.358   9.781 -19.496  1.00 68.91           H  
ATOM    820  OD1 ASN A  47      10.721   9.968 -21.081  1.00 68.91           O  
ATOM    821  N   TRP A  48      12.672  12.100 -25.344  1.00 85.18           N  
ATOM    822  H   TRP A  48      11.834  11.628 -25.650  1.00 85.18           H  
ATOM    823  CA  TRP A  48      13.321  13.010 -26.275  1.00 85.18           C  
ATOM    824  HA  TRP A  48      14.384  13.063 -26.041  1.00 85.18           H  
ATOM    825  C   TRP A  48      12.741  14.423 -26.133  1.00 85.18           C  
ATOM    826  CB  TRP A  48      13.201  12.421 -27.676  1.00 85.18           C  
ATOM    827  HB2 TRP A  48      13.812  13.018 -28.353  1.00 85.18           H  
ATOM    828  HB3 TRP A  48      13.618  11.414 -27.652  1.00 85.18           H  
ATOM    829  O   TRP A  48      11.558  14.604 -25.851  1.00 85.18           O  
ATOM    830  CG  TRP A  48      11.810  12.352 -28.225  1.00 85.18           C  
ATOM    831  CD1 TRP A  48      10.887  11.385 -28.016  1.00 85.18           C  
ATOM    832  HD1 TRP A  48      11.049  10.506 -27.410  1.00 85.18           H  
ATOM    833  CD2 TRP A  48      11.138  13.364 -29.014  1.00 85.18           C  
ATOM    834  CE2 TRP A  48       9.814  12.935 -29.303  1.00 85.18           C  
ATOM    835  CE3 TRP A  48      11.525  14.633 -29.456  1.00 85.18           C  
ATOM    836  HE3 TRP A  48      12.511  14.972 -29.172  1.00 85.18           H  
ATOM    837  NE1 TRP A  48       9.704  11.722 -28.656  1.00 85.18           N  
ATOM    838  HE1 TRP A  48       8.829  11.239 -28.511  1.00 85.18           H  
ATOM    839  CH2 TRP A  48       9.364  14.993 -30.476  1.00 85.18           C  
ATOM    840  HH2 TRP A  48       8.697  15.671 -30.988  1.00 85.18           H  
ATOM    841  CZ2 TRP A  48       8.925  13.731 -30.039  1.00 85.18           C  
ATOM    842  HZ2 TRP A  48       7.912  13.407 -30.224  1.00 85.18           H  
ATOM    843  CZ3 TRP A  48      10.654  15.449 -30.189  1.00 85.18           C  
ATOM    844  HZ3 TRP A  48      10.950  16.440 -30.500  1.00 85.18           H  
ATOM    845  N   THR A  49      13.585  15.437 -26.307  1.00 88.51           N  
ATOM    846  H   THR A  49      14.537  15.228 -26.574  1.00 88.51           H  
ATOM    847  CA  THR A  49      13.172  16.846 -26.269  1.00 88.51           C  
ATOM    848  HA  THR A  49      12.172  16.916 -25.840  1.00 88.51           H  
ATOM    849  C   THR A  49      13.066  17.448 -27.661  1.00 88.51           C  
ATOM    850  CB  THR A  49      14.093  17.698 -25.383  1.00 88.51           C  
ATOM    851  HB  THR A  49      13.716  18.720 -25.375  1.00 88.51           H  
ATOM    852  O   THR A  49      12.226  18.318 -27.867  1.00 88.51           O  
ATOM    853  CG2 THR A  49      14.134  17.186 -23.946  1.00 88.51           C  
ATOM    854 HG21 THR A  49      13.117  17.061 -23.572  1.00 88.51           H  
ATOM    855 HG22 THR A  49      14.634  16.219 -23.903  1.00 88.51           H  
ATOM    856 HG23 THR A  49      14.669  17.894 -23.313  1.00 88.51           H  
ATOM    857  OG1 THR A  49      15.435  17.719 -25.817  1.00 88.51           O  
ATOM    858  HG1 THR A  49      15.923  18.129 -25.099  1.00 88.51           H  
ATOM    859  N   HIS A  50      13.880  16.974 -28.609  1.00 90.74           N  
ATOM    860  H   HIS A  50      14.531  16.241 -28.364  1.00 90.74           H  
ATOM    861  CA  HIS A  50      13.855  17.386 -30.012  1.00 90.74           C  
ATOM    862  HA  HIS A  50      12.929  17.932 -30.192  1.00 90.74           H  
ATOM    863  C   HIS A  50      13.889  16.164 -30.935  1.00 90.74           C  
ATOM    864  CB  HIS A  50      15.033  18.319 -30.319  1.00 90.74           C  
ATOM    865  HB2 HIS A  50      15.967  17.769 -30.214  1.00 90.74           H  
ATOM    866  HB3 HIS A  50      14.954  18.653 -31.354  1.00 90.74           H  
ATOM    867  O   HIS A  50      14.516  15.159 -30.603  1.00 90.74           O  
ATOM    868  CG  HIS A  50      15.094  19.529 -29.425  1.00 90.74           C  
ATOM    869  CD2 HIS A  50      14.814  20.822 -29.769  1.00 90.74           C  
ATOM    870  HD2 HIS A  50      14.504  21.170 -30.743  1.00 90.74           H  
ATOM    871  ND1 HIS A  50      15.422  19.529 -28.089  1.00 90.74           N  
ATOM    872  HD1 HIS A  50      15.605  18.712 -27.525  1.00 90.74           H  
ATOM    873  CE1 HIS A  50      15.328  20.785 -27.634  1.00 90.74           C  
ATOM    874  HE1 HIS A  50      15.511  21.097 -26.617  1.00 90.74           H  
ATOM    875  NE2 HIS A  50      14.976  21.611 -28.624  1.00 90.74           N  
ATOM    876  N   ALA A  51      13.231  16.227 -32.083  1.00 87.34           N  
ATOM    877  H   ALA A  51      12.728  17.073 -32.310  1.00 87.34           H  
ATOM    878  CA  ALA A  51      13.290  15.184 -33.097  1.00 87.34           C  
ATOM    879  HA  ALA A  51      14.159  14.558 -32.897  1.00 87.34           H  
ATOM    880  C   ALA A  51      13.502  15.798 -34.474  1.00 87.34           C  
ATOM    881  CB  ALA A  51      12.045  14.289 -33.041  1.00 87.34           C  
ATOM    882  HB1 ALA A  51      11.980  13.809 -32.064  1.00 87.34           H  
ATOM    883  HB2 ALA A  51      11.141  14.873 -33.214  1.00 87.34           H  
ATOM    884  HB3 ALA A  51      12.113  13.515 -33.806  1.00 87.34           H  
ATOM    885  O   ALA A  51      13.167  16.956 -34.708  1.00 87.34           O  
ATOM    886  N   ILE A  52      14.076  15.014 -35.377  1.00 86.65           N  
ATOM    887  H   ILE A  52      14.327  14.078 -35.092  1.00 86.65           H  
ATOM    888  CA  ILE A  52      14.201  15.343 -36.789  1.00 86.65           C  
ATOM    889  HA  ILE A  52      13.826  16.353 -36.951  1.00 86.65           H  
ATOM    890  C   ILE A  52      13.312  14.384 -37.559  1.00 86.65           C  
ATOM    891  CB  ILE A  52      15.671  15.318 -37.241  1.00 86.65           C  
ATOM    892  HB  ILE A  52      16.122  14.369 -36.951  1.00 86.65           H  
ATOM    893  O   ILE A  52      13.511  13.171 -37.488  1.00 86.65           O  
ATOM    894  CG1 ILE A  52      16.385  16.477 -36.526  1.00 86.65           C  
ATOM    895 HG12 ILE A  52      16.208  16.438 -35.451  1.00 86.65           H  
ATOM    896 HG13 ILE A  52      15.952  17.405 -36.898  1.00 86.65           H  
ATOM    897  CG2 ILE A  52      15.796  15.487 -38.768  1.00 86.65           C  
ATOM    898 HG21 ILE A  52      16.845  15.479 -39.064  1.00 86.65           H  
ATOM    899 HG22 ILE A  52      15.308  14.657 -39.280  1.00 86.65           H  
ATOM    900 HG23 ILE A  52      15.334  16.423 -39.081  1.00 86.65           H  
ATOM    901  CD1 ILE A  52      17.888  16.524 -36.756  1.00 86.65           C  
ATOM    902 HD11 ILE A  52      18.057  17.042 -37.700  1.00 86.65           H  
ATOM    903 HD12 ILE A  52      18.309  15.519 -36.774  1.00 86.65           H  
ATOM    904 HD13 ILE A  52      18.359  17.102 -35.961  1.00 86.65           H  
ATOM    905  N   PHE A  53      12.346  14.941 -38.284  1.00 72.82           N  
ATOM    906  H   PHE A  53      12.249  15.946 -38.257  1.00 72.82           H  
ATOM    907  CA  PHE A  53      11.425  14.196 -39.135  1.00 72.82           C  
ATOM    908  HA  PHE A  53      11.570  13.124 -38.997  1.00 72.82           H  
ATOM    909  C   PHE A  53      11.743  14.482 -40.603  1.00 72.82           C  
ATOM    910  CB  PHE A  53       9.975  14.542 -38.753  1.00 72.82           C  
ATOM    911  HB2 PHE A  53       9.313  14.082 -39.486  1.00 72.82           H  
ATOM    912  HB3 PHE A  53       9.844  15.622 -38.832  1.00 72.82           H  
ATOM    913  O   PHE A  53      11.217  15.418 -41.195  1.00 72.82           O  
ATOM    914  CG  PHE A  53       9.512  14.084 -37.377  1.00 72.82           C  
ATOM    915  CD1 PHE A  53       9.880  12.823 -36.870  1.00 72.82           C  
ATOM    916  HD1 PHE A  53      10.559  12.196 -37.428  1.00 72.82           H  
ATOM    917  CD2 PHE A  53       8.633  14.887 -36.629  1.00 72.82           C  
ATOM    918  HD2 PHE A  53       8.313  15.844 -37.015  1.00 72.82           H  
ATOM    919  CE1 PHE A  53       9.381  12.364 -35.639  1.00 72.82           C  
ATOM    920  HE1 PHE A  53       9.664  11.390 -35.270  1.00 72.82           H  
ATOM    921  CE2 PHE A  53       8.116  14.419 -35.408  1.00 72.82           C  
ATOM    922  HE2 PHE A  53       7.395  15.013 -34.866  1.00 72.82           H  
ATOM    923  CZ  PHE A  53       8.499  13.169 -34.901  1.00 72.82           C  
ATOM    924  HZ  PHE A  53       8.090  12.824 -33.963  1.00 72.82           H  
ATOM    925  N   CYS A  54      12.644  13.695 -41.197  1.00 66.39           N  
ATOM    926  H   CYS A  54      13.071  12.950 -40.665  1.00 66.39           H  
ATOM    927  CA  CYS A  54      12.995  13.823 -42.613  1.00 66.39           C  
ATOM    928  HA  CYS A  54      12.159  14.274 -43.149  1.00 66.39           H  
ATOM    929  C   CYS A  54      13.275  12.447 -43.236  1.00 66.39           C  
ATOM    930  CB  CYS A  54      14.204  14.760 -42.734  1.00 66.39           C  
ATOM    931  HB2 CYS A  54      15.081  14.270 -42.312  1.00 66.39           H  
ATOM    932  HB3 CYS A  54      14.008  15.679 -42.182  1.00 66.39           H  
ATOM    933  O   CYS A  54      13.974  11.630 -42.637  1.00 66.39           O  
ATOM    934  SG  CYS A  54      14.515  15.173 -44.475  1.00 66.39           S  
ATOM    935  HG  CYS A  54      13.710  16.237 -44.555  1.00 66.39           H  
ATOM    936  N   ASN A  55      12.758  12.195 -44.446  1.00 52.97           N  
ATOM    937  H   ASN A  55      12.238  12.936 -44.894  1.00 52.97           H  
ATOM    938  CA  ASN A  55      13.076  11.027 -45.286  1.00 52.97           C  
ATOM    939  HA  ASN A  55      12.295  10.952 -46.043  1.00 52.97           H  
ATOM    940  C   ASN A  55      13.049   9.673 -44.550  1.00 52.97           C  
ATOM    941  CB  ASN A  55      14.405  11.293 -46.024  1.00 52.97           C  
ATOM    942  HB2 ASN A  55      14.695  10.403 -46.581  1.00 52.97           H  
ATOM    943  HB3 ASN A  55      15.186  11.516 -45.296  1.00 52.97           H  
ATOM    944  O   ASN A  55      14.003   8.898 -44.626  1.00 52.97           O  
ATOM    945  CG  ASN A  55      14.308  12.426 -47.025  1.00 52.97           C  
ATOM    946  ND2 ASN A  55      15.421  12.971 -47.452  1.00 52.97           N  
ATOM    947 HD21 ASN A  55      16.318  12.692 -47.082  1.00 52.97           H  
ATOM    948 HD22 ASN A  55      15.302  13.743 -48.092  1.00 52.97           H  
ATOM    949  OD1 ASN A  55      13.240  12.826 -47.448  1.00 52.97           O  
ATOM    950  N   ASN A  56      11.972   9.400 -43.804  1.00 49.96           N  
ATOM    951  H   ASN A  56      11.203  10.055 -43.826  1.00 49.96           H  
ATOM    952  CA  ASN A  56      11.782   8.179 -43.004  1.00 49.96           C  
ATOM    953  HA  ASN A  56      10.858   8.315 -42.442  1.00 49.96           H  
ATOM    954  C   ASN A  56      12.856   7.928 -41.924  1.00 49.96           C  
ATOM    955  CB  ASN A  56      11.562   6.968 -43.937  1.00 49.96           C  
ATOM    956  HB2 ASN A  56      11.451   6.066 -43.334  1.00 49.96           H  
ATOM    957  HB3 ASN A  56      12.429   6.832 -44.583  1.00 49.96           H  
ATOM    958  O   ASN A  56      12.925   6.838 -41.357  1.00 49.96           O  
ATOM    959  CG  ASN A  56      10.314   7.084 -44.789  1.00 49.96           C  
ATOM    960  ND2 ASN A  56      10.191   6.275 -45.814  1.00 49.96           N  
ATOM    961 HD21 ASN A  56      10.893   5.577 -46.016  1.00 49.96           H  
ATOM    962 HD22 ASN A  56       9.334   6.360 -46.341  1.00 49.96           H  
ATOM    963  OD1 ASN A  56       9.435   7.891 -44.549  1.00 49.96           O  
ATOM    964  N   LYS A  57      13.686   8.927 -41.599  1.00 54.67           N  
ATOM    965  H   LYS A  57      13.609   9.794 -42.110  1.00 54.67           H  
ATOM    966  CA  LYS A  57      14.649   8.877 -40.498  1.00 54.67           C  
ATOM    967  HA  LYS A  57      14.729   7.856 -40.127  1.00 54.67           H  
ATOM    968  C   LYS A  57      14.134   9.737 -39.353  1.00 54.67           C  
ATOM    969  CB  LYS A  57      16.042   9.311 -40.980  1.00 54.67           C  
ATOM    970  HB2 LYS A  57      16.699   9.393 -40.114  1.00 54.67           H  
ATOM    971  HB3 LYS A  57      15.979  10.288 -41.458  1.00 54.67           H  
ATOM    972  O   LYS A  57      14.334  10.946 -39.336  1.00 54.67           O  
ATOM    973  CG  LYS A  57      16.637   8.291 -41.960  1.00 54.67           C  
ATOM    974  HG2 LYS A  57      16.662   7.309 -41.487  1.00 54.67           H  
ATOM    975  HG3 LYS A  57      16.012   8.235 -42.851  1.00 54.67           H  
ATOM    976  CD  LYS A  57      18.058   8.688 -42.372  1.00 54.67           C  
ATOM    977  HD2 LYS A  57      18.696   8.720 -41.489  1.00 54.67           H  
ATOM    978  HD3 LYS A  57      18.030   9.674 -42.835  1.00 54.67           H  
ATOM    979  CE  LYS A  57      18.595   7.658 -43.373  1.00 54.67           C  
ATOM    980  HE2 LYS A  57      18.581   6.674 -42.904  1.00 54.67           H  
ATOM    981  HE3 LYS A  57      17.912   7.624 -44.222  1.00 54.67           H  
ATOM    982  NZ  LYS A  57      19.966   7.993 -43.833  1.00 54.67           N  
ATOM    983  HZ1 LYS A  57      20.280   7.309 -44.506  1.00 54.67           H  
ATOM    984  HZ2 LYS A  57      20.614   8.003 -43.058  1.00 54.67           H  
ATOM    985  HZ3 LYS A  57      19.972   8.898 -44.281  1.00 54.67           H  
ATOM    986  N   ASN A  58      13.503   9.084 -38.382  1.00 70.98           N  
ATOM    987  H   ASN A  58      13.319   8.100 -38.513  1.00 70.98           H  
ATOM    988  CA  ASN A  58      13.050   9.720 -37.148  1.00 70.98           C  
ATOM    989  HA  ASN A  58      12.827  10.769 -37.341  1.00 70.98           H  
ATOM    990  C   ASN A  58      14.181   9.670 -36.120  1.00 70.98           C  
ATOM    991  CB  ASN A  58      11.750   9.047 -36.671  1.00 70.98           C  
ATOM    992  HB2 ASN A  58      11.495   9.431 -35.683  1.00 70.98           H  
ATOM    993  HB3 ASN A  58      11.897   7.970 -36.594  1.00 70.98           H  
ATOM    994  O   ASN A  58      14.312   8.702 -35.370  1.00 70.98           O  
ATOM    995  CG  ASN A  58      10.574   9.326 -37.592  1.00 70.98           C  
ATOM    996  ND2 ASN A  58       9.443   8.710 -37.355  1.00 70.98           N  
ATOM    997 HD21 ASN A  58       9.345   8.029 -36.616  1.00 70.98           H  
ATOM    998 HD22 ASN A  58       8.682   8.931 -37.982  1.00 70.98           H  
ATOM    999  OD1 ASN A  58      10.649  10.098 -38.530  1.00 70.98           O  
ATOM   1000  N   GLN A  59      15.030  10.697 -36.113  1.00 84.42           N  
ATOM   1001  H   GLN A  59      14.839  11.476 -36.727  1.00 84.42           H  
ATOM   1002  CA  GLN A  59      16.100  10.823 -35.123  1.00 84.42           C  
ATOM   1003  HA  GLN A  59      16.375   9.834 -34.756  1.00 84.42           H  
ATOM   1004  C   GLN A  59      15.598  11.641 -33.941  1.00 84.42           C  
ATOM   1005  CB  GLN A  59      17.353  11.449 -35.737  1.00 84.42           C  
ATOM   1006  HB2 GLN A  59      18.088  11.609 -34.949  1.00 84.42           H  
ATOM   1007  HB3 GLN A  59      17.093  12.414 -36.173  1.00 84.42           H  
ATOM   1008  O   GLN A  59      15.032  12.713 -34.123  1.00 84.42           O  
ATOM   1009  CG  GLN A  59      17.975  10.548 -36.812  1.00 84.42           C  
ATOM   1010  HG2 GLN A  59      17.234  10.325 -37.580  1.00 84.42           H  
ATOM   1011  HG3 GLN A  59      18.295   9.611 -36.356  1.00 84.42           H  
ATOM   1012  CD  GLN A  59      19.170  11.200 -37.491  1.00 84.42           C  
ATOM   1013  NE2 GLN A  59      19.811  10.520 -38.416  1.00 84.42           N  
ATOM   1014 HE21 GLN A  59      19.514   9.587 -38.664  1.00 84.42           H  
ATOM   1015 HE22 GLN A  59      20.589  11.019 -38.823  1.00 84.42           H  
ATOM   1016  OE1 GLN A  59      19.549  12.327 -37.236  1.00 84.42           O  
ATOM   1017  N   LYS A  60      15.797  11.129 -32.731  1.00 87.78           N  
ATOM   1018  H   LYS A  60      16.329  10.274 -32.653  1.00 87.78           H  
ATOM   1019  CA  LYS A  60      15.356  11.755 -31.484  1.00 87.78           C  
ATOM   1020  HA  LYS A  60      14.783  12.658 -31.695  1.00 87.78           H  
ATOM   1021  C   LYS A  60      16.575  12.190 -30.676  1.00 87.78           C  
ATOM   1022  CB  LYS A  60      14.449  10.768 -30.736  1.00 87.78           C  
ATOM   1023  HB2 LYS A  60      14.909   9.779 -30.740  1.00 87.78           H  
ATOM   1024  HB3 LYS A  60      14.358  11.087 -29.698  1.00 87.78           H  
ATOM   1025  O   LYS A  60      17.598  11.508 -30.689  1.00 87.78           O  
ATOM   1026  CG  LYS A  60      13.047  10.697 -31.366  1.00 87.78           C  
ATOM   1027  HG2 LYS A  60      13.129  10.500 -32.435  1.00 87.78           H  
ATOM   1028  HG3 LYS A  60      12.559  11.662 -31.227  1.00 87.78           H  
ATOM   1029  CD  LYS A  60      12.185   9.600 -30.728  1.00 87.78           C  
ATOM   1030  HD2 LYS A  60      12.596   8.625 -30.991  1.00 87.78           H  
ATOM   1031  HD3 LYS A  60      12.205   9.707 -29.643  1.00 87.78           H  
ATOM   1032  CE  LYS A  60      10.742   9.717 -31.240  1.00 87.78           C  
ATOM   1033  HE2 LYS A  60      10.743   9.631 -32.327  1.00 87.78           H  
ATOM   1034  HE3 LYS A  60      10.381  10.714 -30.989  1.00 87.78           H  
ATOM   1035  NZ  LYS A  60       9.843   8.697 -30.642  1.00 87.78           N  
ATOM   1036  HZ1 LYS A  60      10.084   7.768 -30.958  1.00 87.78           H  
ATOM   1037  HZ2 LYS A  60       8.880   8.878 -30.887  1.00 87.78           H  
ATOM   1038  HZ3 LYS A  60       9.914   8.709 -29.634  1.00 87.78           H  
ATOM   1039  N   PHE A  61      16.464  13.318 -29.987  1.00 90.13           N  
ATOM   1040  H   PHE A  61      15.599  13.835 -30.062  1.00 90.13           H  
ATOM   1041  CA  PHE A  61      17.538  13.952 -29.227  1.00 90.13           C  
ATOM   1042  HA  PHE A  61      18.333  13.224 -29.067  1.00 90.13           H  
ATOM   1043  C   PHE A  61      17.027  14.416 -27.859  1.00 90.13           C  
ATOM   1044  CB  PHE A  61      18.114  15.141 -30.016  1.00 90.13           C  
ATOM   1045  HB2 PHE A  61      17.373  15.941 -30.035  1.00 90.13           H  
ATOM   1046  HB3 PHE A  61      18.987  15.521 -29.485  1.00 90.13           H  
ATOM   1047  O   PHE A  61      15.931  14.971 -27.752  1.00 90.13           O  
ATOM   1048  CG  PHE A  61      18.512  14.824 -31.445  1.00 90.13           C  
ATOM   1049  CD1 PHE A  61      19.780  14.285 -31.721  1.00 90.13           C  
ATOM   1050  HD1 PHE A  61      20.475  14.116 -30.912  1.00 90.13           H  
ATOM   1051  CD2 PHE A  61      17.597  15.017 -32.497  1.00 90.13           C  
ATOM   1052  HD2 PHE A  61      16.607  15.399 -32.293  1.00 90.13           H  
ATOM   1053  CE1 PHE A  61      20.147  13.962 -33.039  1.00 90.13           C  
ATOM   1054  HE1 PHE A  61      21.128  13.559 -33.247  1.00 90.13           H  
ATOM   1055  CE2 PHE A  61      17.952  14.661 -33.808  1.00 90.13           C  
ATOM   1056  HE2 PHE A  61      17.225  14.738 -34.604  1.00 90.13           H  
ATOM   1057  CZ  PHE A  61      19.234  14.159 -34.087  1.00 90.13           C  
ATOM   1058  HZ  PHE A  61      19.508  13.894 -35.097  1.00 90.13           H  
ATOM   1059  N   THR A  62      17.837  14.250 -26.814  1.00 90.44           N  
ATOM   1060  H   THR A  62      18.709  13.767 -26.978  1.00 90.44           H  
ATOM   1061  CA  THR A  62      17.550  14.709 -25.447  1.00 90.44           C  
ATOM   1062  HA  THR A  62      16.552  15.146 -25.415  1.00 90.44           H  
ATOM   1063  C   THR A  62      18.538  15.811 -25.080  1.00 90.44           C  
ATOM   1064  CB  THR A  62      17.553  13.556 -24.424  1.00 90.44           C  
ATOM   1065  HB  THR A  62      18.545  13.105 -24.383  1.00 90.44           H  
ATOM   1066  O   THR A  62      19.562  15.589 -24.439  1.00 90.44           O  
ATOM   1067  CG2 THR A  62      17.139  14.020 -23.027  1.00 90.44           C  
ATOM   1068 HG21 THR A  62      17.870  14.724 -22.628  1.00 90.44           H  
ATOM   1069 HG22 THR A  62      17.097  13.161 -22.357  1.00 90.44           H  
ATOM   1070 HG23 THR A  62      16.159  14.495 -23.059  1.00 90.44           H  
ATOM   1071  OG1 THR A  62      16.612  12.562 -24.775  1.00 90.44           O  
ATOM   1072  HG1 THR A  62      15.834  12.685 -24.225  1.00 90.44           H  
ATOM   1073  N   ILE A  63      18.220  17.030 -25.509  1.00 88.10           N  
ATOM   1074  H   ILE A  63      17.381  17.127 -26.062  1.00 88.10           H  
ATOM   1075  CA  ILE A  63      18.951  18.245 -25.134  1.00 88.10           C  
ATOM   1076  HA  ILE A  63      20.016  18.013 -25.098  1.00 88.10           H  
ATOM   1077  C   ILE A  63      18.485  18.660 -23.737  1.00 88.10           C  
ATOM   1078  CB  ILE A  63      18.746  19.370 -26.173  1.00 88.10           C  
ATOM   1079  HB  ILE A  63      17.716  19.721 -26.108  1.00 88.10           H  
ATOM   1080  O   ILE A  63      17.303  18.968 -23.552  1.00 88.10           O  
ATOM   1081  CG1 ILE A  63      18.973  18.833 -27.606  1.00 88.10           C  
ATOM   1082 HG12 ILE A  63      18.224  18.073 -27.828  1.00 88.10           H  
ATOM   1083 HG13 ILE A  63      19.958  18.371 -27.677  1.00 88.10           H  
ATOM   1084  CG2 ILE A  63      19.675  20.556 -25.849  1.00 88.10           C  
ATOM   1085 HG21 ILE A  63      19.498  20.914 -24.835  1.00 88.10           H  
ATOM   1086 HG22 ILE A  63      19.475  21.387 -26.525  1.00 88.10           H  
ATOM   1087 HG23 ILE A  63      20.718  20.255 -25.948  1.00 88.10           H  
ATOM   1088  CD1 ILE A  63      18.848  19.897 -28.694  1.00 88.10           C  
ATOM   1089 HD11 ILE A  63      19.782  20.456 -28.758  1.00 88.10           H  
ATOM   1090 HD12 ILE A  63      18.653  19.412 -29.651  1.00 88.10           H  
ATOM   1091 HD13 ILE A  63      18.025  20.577 -28.476  1.00 88.10           H  
ATOM   1092  N   ASN A  64      19.394  18.619 -22.762  1.00 84.51           N  
ATOM   1093  H   ASN A  64      20.342  18.372 -23.008  1.00 84.51           H  
ATOM   1094  CA  ASN A  64      19.137  19.057 -21.389  1.00 84.51           C  
ATOM   1095  HA  ASN A  64      18.123  18.755 -21.127  1.00 84.51           H  
ATOM   1096  C   ASN A  64      19.179  20.594 -21.271  1.00 84.51           C  
ATOM   1097  CB  ASN A  64      20.098  18.328 -20.422  1.00 84.51           C  
ATOM   1098  HB2 ASN A  64      20.005  17.253 -20.576  1.00 84.51           H  
ATOM   1099  HB3 ASN A  64      19.807  18.544 -19.394  1.00 84.51           H  
ATOM   1100  O   ASN A  64      19.661  21.298 -22.160  1.00 84.51           O  
ATOM   1101  CG  ASN A  64      21.555  18.717 -20.586  1.00 84.51           C  
ATOM   1102  ND2 ASN A  64      22.472  17.995 -19.988  1.00 84.51           N  
ATOM   1103 HD21 ASN A  64      23.428  18.314 -20.054  1.00 84.51           H  
ATOM   1104 HD22 ASN A  64      22.207  17.209 -19.413  1.00 84.51           H  
ATOM   1105  OD1 ASN A  64      21.897  19.660 -21.266  1.00 84.51           O  
ATOM   1106  N   GLU A  65      18.683  21.123 -20.153  1.00 79.71           N  
ATOM   1107  H   GLU A  65      18.291  20.514 -19.448  1.00 79.71           H  
ATOM   1108  CA  GLU A  65      18.492  22.568 -19.974  1.00 79.71           C  
ATOM   1109  HA  GLU A  65      17.848  22.935 -20.774  1.00 79.71           H  
ATOM   1110  C   GLU A  65      19.794  23.374 -20.056  1.00 79.71           C  
ATOM   1111  CB  GLU A  65      17.790  22.837 -18.638  1.00 79.71           C  
ATOM   1112  HB2 GLU A  65      17.674  23.914 -18.523  1.00 79.71           H  
ATOM   1113  HB3 GLU A  65      18.404  22.455 -17.822  1.00 79.71           H  
ATOM   1114  O   GLU A  65      19.807  24.456 -20.646  1.00 79.71           O  
ATOM   1115  CG  GLU A  65      16.402  22.179 -18.597  1.00 79.71           C  
ATOM   1116  HG2 GLU A  65      16.518  21.095 -18.617  1.00 79.71           H  
ATOM   1117  HG3 GLU A  65      15.858  22.472 -19.494  1.00 79.71           H  
ATOM   1118  CD  GLU A  65      15.580  22.566 -17.363  1.00 79.71           C  
ATOM   1119  OE1 GLU A  65      14.350  22.338 -17.440  1.00 79.71           O  
ATOM   1120  OE2 GLU A  65      16.175  23.092 -16.397  1.00 79.71           O  
ATOM   1121  N   SER A  66      20.904  22.829 -19.546  1.00 82.42           N  
ATOM   1122  H   SER A  66      20.854  21.908 -19.135  1.00 82.42           H  
ATOM   1123  CA  SER A  66      22.216  23.486 -19.601  1.00 82.42           C  
ATOM   1124  HA  SER A  66      22.106  24.494 -19.201  1.00 82.42           H  
ATOM   1125  C   SER A  66      22.755  23.638 -21.027  1.00 82.42           C  
ATOM   1126  CB  SER A  66      23.224  22.746 -18.714  1.00 82.42           C  
ATOM   1127  HB2 SER A  66      24.198  23.228 -18.802  1.00 82.42           H  
ATOM   1128  HB3 SER A  66      22.897  22.816 -17.677  1.00 82.42           H  
ATOM   1129  O   SER A  66      23.540  24.550 -21.286  1.00 82.42           O  
ATOM   1130  OG  SER A  66      23.341  21.380 -19.068  1.00 82.42           O  
ATOM   1131  HG  SER A  66      23.987  20.981 -18.480  1.00 82.42           H  
ATOM   1132  N   ASN A  67      22.297  22.809 -21.972  1.00 89.16           N  
ATOM   1133  H   ASN A  67      21.654  22.083 -21.690  1.00 89.16           H  
ATOM   1134  CA  ASN A  67      22.723  22.834 -23.371  1.00 89.16           C  
ATOM   1135  HA  ASN A  67      23.647  23.408 -23.445  1.00 89.16           H  
ATOM   1136  C   ASN A  67      21.733  23.538 -24.318  1.00 89.16           C  
ATOM   1137  CB  ASN A  67      23.051  21.397 -23.796  1.00 89.16           C  
ATOM   1138  HB2 ASN A  67      23.167  21.346 -24.879  1.00 89.16           H  
ATOM   1139  HB3 ASN A  67      22.233  20.729 -23.526  1.00 89.16           H  
ATOM   1140  O   ASN A  67      22.092  23.826 -25.462  1.00 89.16           O  
ATOM   1141  CG  ASN A  67      24.359  20.929 -23.185  1.00 89.16           C  
ATOM   1142  ND2 ASN A  67      24.356  19.914 -22.365  1.00 89.16           N  
ATOM   1143 HD21 ASN A  67      25.240  19.695 -21.929  1.00 89.16           H  
ATOM   1144 HD22 ASN A  67      23.458  19.615 -22.011  1.00 89.16           H  
ATOM   1145  OD1 ASN A  67      25.419  21.468 -23.439  1.00 89.16           O  
ATOM   1146  N   THR A  68      20.526  23.893 -23.858  1.00 87.18           N  
ATOM   1147  H   THR A  68      20.252  23.565 -22.943  1.00 87.18           H  
ATOM   1148  CA  THR A  68      19.497  24.570 -24.677  1.00 87.18           C  
ATOM   1149  HA  THR A  68      19.202  23.902 -25.486  1.00 87.18           H  
ATOM   1150  C   THR A  68      20.000  25.875 -25.301  1.00 87.18           C  
ATOM   1151  CB  THR A  68      18.249  24.865 -23.828  1.00 87.18           C  
ATOM   1152  HB  THR A  68      18.523  25.501 -22.986  1.00 87.18           H  
ATOM   1153  O   THR A  68      19.679  26.181 -26.450  1.00 87.18           O  
ATOM   1154  CG2 THR A  68      17.116  25.531 -24.612  1.00 87.18           C  
ATOM   1155 HG21 THR A  68      16.881  24.940 -25.497  1.00 87.18           H  
ATOM   1156 HG22 THR A  68      16.227  25.605 -23.986  1.00 87.18           H  
ATOM   1157 HG23 THR A  68      17.404  26.538 -24.914  1.00 87.18           H  
ATOM   1158  OG1 THR A  68      17.724  23.659 -23.338  1.00 87.18           O  
ATOM   1159  HG1 THR A  68      17.055  23.872 -22.684  1.00 87.18           H  
ATOM   1160  N   LYS A  69      20.822  26.647 -24.578  1.00 88.08           N  
ATOM   1161  H   LYS A  69      21.067  26.329 -23.651  1.00 88.08           H  
ATOM   1162  CA  LYS A  69      21.365  27.922 -25.075  1.00 88.08           C  
ATOM   1163  HA  LYS A  69      20.537  28.521 -25.453  1.00 88.08           H  
ATOM   1164  C   LYS A  69      22.320  27.726 -26.256  1.00 88.08           C  
ATOM   1165  CB  LYS A  69      22.022  28.679 -23.909  1.00 88.08           C  
ATOM   1166  HB2 LYS A  69      22.869  28.104 -23.534  1.00 88.08           H  
ATOM   1167  HB3 LYS A  69      21.292  28.774 -23.106  1.00 88.08           H  
ATOM   1168  O   LYS A  69      22.218  28.454 -27.244  1.00 88.08           O  
ATOM   1169  CG  LYS A  69      22.498  30.087 -24.308  1.00 88.08           C  
ATOM   1170  HG2 LYS A  69      23.296  30.007 -25.047  1.00 88.08           H  
ATOM   1171  HG3 LYS A  69      21.666  30.640 -24.744  1.00 88.08           H  
ATOM   1172  CD  LYS A  69      23.026  30.846 -23.082  1.00 88.08           C  
ATOM   1173  HD2 LYS A  69      22.225  30.926 -22.347  1.00 88.08           H  
ATOM   1174  HD3 LYS A  69      23.852  30.285 -22.644  1.00 88.08           H  
ATOM   1175  CE  LYS A  69      23.505  32.253 -23.466  1.00 88.08           C  
ATOM   1176  HE2 LYS A  69      24.309  32.160 -24.197  1.00 88.08           H  
ATOM   1177  HE3 LYS A  69      22.678  32.782 -23.941  1.00 88.08           H  
ATOM   1178  NZ  LYS A  69      23.977  33.012 -22.277  1.00 88.08           N  
ATOM   1179  HZ1 LYS A  69      23.241  33.085 -21.588  1.00 88.08           H  
ATOM   1180  HZ2 LYS A  69      24.252  33.951 -22.527  1.00 88.08           H  
ATOM   1181  HZ3 LYS A  69      24.763  32.552 -21.840  1.00 88.08           H  
ATOM   1182  N   GLU A  70      23.220  26.746 -26.175  1.00 92.48           N  
ATOM   1183  H   GLU A  70      23.210  26.131 -25.373  1.00 92.48           H  
ATOM   1184  CA  GLU A  70      24.161  26.465 -27.267  1.00 92.48           C  
ATOM   1185  HA  GLU A  70      24.558  27.417 -27.619  1.00 92.48           H  
ATOM   1186  C   GLU A  70      23.447  25.819 -28.459  1.00 92.48           C  
ATOM   1187  CB  GLU A  70      25.346  25.621 -26.767  1.00 92.48           C  
ATOM   1188  HB2 GLU A  70      24.993  24.617 -26.529  1.00 92.48           H  
ATOM   1189  HB3 GLU A  70      25.736  26.064 -25.850  1.00 92.48           H  
ATOM   1190  O   GLU A  70      23.697  26.210 -29.598  1.00 92.48           O  
ATOM   1191  CG  GLU A  70      26.499  25.520 -27.793  1.00 92.48           C  
ATOM   1192  HG2 GLU A  70      26.129  25.026 -28.691  1.00 92.48           H  
ATOM   1193  HG3 GLU A  70      27.273  24.880 -27.368  1.00 92.48           H  
ATOM   1194  CD  GLU A  70      27.144  26.877 -28.181  1.00 92.48           C  
ATOM   1195  OE1 GLU A  70      27.774  27.010 -29.258  1.00 92.48           O  
ATOM   1196  OE2 GLU A  70      27.021  27.883 -27.443  1.00 92.48           O  
ATOM   1197  N   PHE A  71      22.478  24.930 -28.208  1.00 94.70           N  
ATOM   1198  H   PHE A  71      22.333  24.623 -27.257  1.00 94.70           H  
ATOM   1199  CA  PHE A  71      21.609  24.385 -29.252  1.00 94.70           C  
ATOM   1200  HA  PHE A  71      22.213  23.801 -29.946  1.00 94.70           H  
ATOM   1201  C   PHE A  71      20.919  25.493 -30.060  1.00 94.70           C  
ATOM   1202  CB  PHE A  71      20.551  23.470 -28.625  1.00 94.70           C  
ATOM   1203  HB2 PHE A  71      20.109  23.973 -27.765  1.00 94.70           H  
ATOM   1204  HB3 PHE A  71      21.021  22.561 -28.249  1.00 94.70           H  
ATOM   1205  O   PHE A  71      21.083  25.558 -31.279  1.00 94.70           O  
ATOM   1206  CG  PHE A  71      19.445  23.111 -29.598  1.00 94.70           C  
ATOM   1207  CD1 PHE A  71      18.141  23.588 -29.372  1.00 94.70           C  
ATOM   1208  HD1 PHE A  71      17.906  24.145 -28.477  1.00 94.70           H  
ATOM   1209  CD2 PHE A  71      19.731  22.382 -30.769  1.00 94.70           C  
ATOM   1210  HD2 PHE A  71      20.733  22.026 -30.960  1.00 94.70           H  
ATOM   1211  CE1 PHE A  71      17.128  23.340 -30.312  1.00 94.70           C  
ATOM   1212  HE1 PHE A  71      16.123  23.691 -30.128  1.00 94.70           H  
ATOM   1213  CE2 PHE A  71      18.712  22.131 -31.705  1.00 94.70           C  
ATOM   1214  HE2 PHE A  71      18.923  21.579 -32.610  1.00 94.70           H  
ATOM   1215  CZ  PHE A  71      17.412  22.612 -31.477  1.00 94.70           C  
ATOM   1216  HZ  PHE A  71      16.628  22.429 -32.196  1.00 94.70           H  
ATOM   1217  N   ARG A  72      20.192  26.401 -29.386  1.00 92.67           N  
ATOM   1218  H   ARG A  72      20.096  26.281 -28.388  1.00 92.67           H  
ATOM   1219  CA  ARG A  72      19.453  27.490 -30.049  1.00 92.67           C  
ATOM   1220  HA  ARG A  72      18.737  27.059 -30.748  1.00 92.67           H  
ATOM   1221  C   ARG A  72      20.383  28.365 -30.885  1.00 92.67           C  
ATOM   1222  CB  ARG A  72      18.692  28.338 -29.013  1.00 92.67           C  
ATOM   1223  HB2 ARG A  72      19.354  28.576 -28.180  1.00 92.67           H  
ATOM   1224  HB3 ARG A  72      18.391  29.273 -29.485  1.00 92.67           H  
ATOM   1225  O   ARG A  72      20.054  28.707 -32.014  1.00 92.67           O  
ATOM   1226  CG  ARG A  72      17.420  27.648 -28.486  1.00 92.67           C  
ATOM   1227  HG2 ARG A  72      16.742  27.465 -29.319  1.00 92.67           H  
ATOM   1228  HG3 ARG A  72      17.675  26.692 -28.028  1.00 92.67           H  
ATOM   1229  CD  ARG A  72      16.714  28.538 -27.448  1.00 92.67           C  
ATOM   1230  HD2 ARG A  72      16.485  29.497 -27.912  1.00 92.67           H  
ATOM   1231  HD3 ARG A  72      17.394  28.705 -26.613  1.00 92.67           H  
ATOM   1232  NE  ARG A  72      15.458  27.937 -26.945  1.00 92.67           N  
ATOM   1233  HE  ARG A  72      15.131  27.093 -27.393  1.00 92.67           H  
ATOM   1234  NH1 ARG A  72      14.893  29.577 -25.415  1.00 92.67           N  
ATOM   1235 HH11 ARG A  72      15.664  30.153 -25.724  1.00 92.67           H  
ATOM   1236 HH12 ARG A  72      14.166  29.964 -24.832  1.00 92.67           H  
ATOM   1237  NH2 ARG A  72      13.540  27.866 -25.688  1.00 92.67           N  
ATOM   1238 HH21 ARG A  72      12.909  28.365 -25.077  1.00 92.67           H  
ATOM   1239 HH22 ARG A  72      13.161  27.096 -26.221  1.00 92.67           H  
ATOM   1240  CZ  ARG A  72      14.650  28.450 -26.026  1.00 92.67           C  
ATOM   1241  N   LYS A  73      21.574  28.678 -30.373  1.00 94.30           N  
ATOM   1242  H   LYS A  73      21.784  28.338 -29.445  1.00 94.30           H  
ATOM   1243  CA  LYS A  73      22.586  29.463 -31.092  1.00 94.30           C  
ATOM   1244  HA  LYS A  73      22.157  30.423 -31.378  1.00 94.30           H  
ATOM   1245  C   LYS A  73      23.051  28.781 -32.383  1.00 94.30           C  
ATOM   1246  CB  LYS A  73      23.740  29.691 -30.121  1.00 94.30           C  
ATOM   1247  HB2 LYS A  73      24.063  28.709 -29.775  1.00 94.30           H  
ATOM   1248  HB3 LYS A  73      23.365  30.236 -29.255  1.00 94.30           H  
ATOM   1249  O   LYS A  73      23.156  29.455 -33.406  1.00 94.30           O  
ATOM   1250  CG  LYS A  73      24.949  30.448 -30.697  1.00 94.30           C  
ATOM   1251  HG2 LYS A  73      25.287  29.989 -31.626  1.00 94.30           H  
ATOM   1252  HG3 LYS A  73      24.706  31.498 -30.860  1.00 94.30           H  
ATOM   1253  CD  LYS A  73      26.041  30.298 -29.640  1.00 94.30           C  
ATOM   1254  HD2 LYS A  73      25.753  30.826 -28.730  1.00 94.30           H  
ATOM   1255  HD3 LYS A  73      26.093  29.237 -29.398  1.00 94.30           H  
ATOM   1256  CE  LYS A  73      27.444  30.719 -30.054  1.00 94.30           C  
ATOM   1257  HE2 LYS A  73      27.605  30.432 -31.094  1.00 94.30           H  
ATOM   1258  HE3 LYS A  73      27.555  31.797 -29.937  1.00 94.30           H  
ATOM   1259  NZ  LYS A  73      28.382  29.971 -29.177  1.00 94.30           N  
ATOM   1260  HZ1 LYS A  73      28.213  28.978 -29.256  1.00 94.30           H  
ATOM   1261  HZ2 LYS A  73      29.363  30.141 -29.350  1.00 94.30           H  
ATOM   1262  HZ3 LYS A  73      28.166  30.106 -28.200  1.00 94.30           H  
ATOM   1263  N   LEU A  74      23.339  27.479 -32.351  1.00 95.28           N  
ATOM   1264  H   LEU A  74      23.240  26.981 -31.478  1.00 95.28           H  
ATOM   1265  CA  LEU A  74      23.727  26.722 -33.549  1.00 95.28           C  
ATOM   1266  HA  LEU A  74      24.527  27.249 -34.069  1.00 95.28           H  
ATOM   1267  C   LEU A  74      22.566  26.621 -34.545  1.00 95.28           C  
ATOM   1268  CB  LEU A  74      24.224  25.324 -33.139  1.00 95.28           C  
ATOM   1269  HB2 LEU A  74      24.352  24.723 -34.039  1.00 95.28           H  
ATOM   1270  HB3 LEU A  74      23.457  24.847 -32.530  1.00 95.28           H  
ATOM   1271  O   LEU A  74      22.759  26.838 -35.739  1.00 95.28           O  
ATOM   1272  CG  LEU A  74      25.551  25.322 -32.360  1.00 95.28           C  
ATOM   1273  HG  LEU A  74      25.475  25.976 -31.492  1.00 95.28           H  
ATOM   1274  CD1 LEU A  74      25.849  23.906 -31.880  1.00 95.28           C  
ATOM   1275 HD11 LEU A  74      25.033  23.560 -31.245  1.00 95.28           H  
ATOM   1276 HD12 LEU A  74      25.959  23.234 -32.732  1.00 95.28           H  
ATOM   1277 HD13 LEU A  74      26.766  23.902 -31.291  1.00 95.28           H  
ATOM   1278  CD2 LEU A  74      26.727  25.794 -33.221  1.00 95.28           C  
ATOM   1279 HD21 LEU A  74      26.795  25.180 -34.118  1.00 95.28           H  
ATOM   1280 HD22 LEU A  74      26.593  26.839 -33.501  1.00 95.28           H  
ATOM   1281 HD23 LEU A  74      27.649  25.701 -32.647  1.00 95.28           H  
ATOM   1282  N   TYR A  75      21.355  26.381 -34.045  1.00 95.26           N  
ATOM   1283  H   TYR A  75      21.272  26.182 -33.058  1.00 95.26           H  
ATOM   1284  CA  TYR A  75      20.146  26.311 -34.858  1.00 95.26           C  
ATOM   1285  HA  TYR A  75      20.281  25.547 -35.625  1.00 95.26           H  
ATOM   1286  C   TYR A  75      19.862  27.634 -35.590  1.00 95.26           C  
ATOM   1287  CB  TYR A  75      18.985  25.879 -33.957  1.00 95.26           C  
ATOM   1288  HB2 TYR A  75      19.223  24.916 -33.505  1.00 95.26           H  
ATOM   1289  HB3 TYR A  75      18.859  26.599 -33.149  1.00 95.26           H  
ATOM   1290  O   TYR A  75      19.681  27.643 -36.806  1.00 95.26           O  
ATOM   1291  CG  TYR A  75      17.683  25.758 -34.709  1.00 95.26           C  
ATOM   1292  CD1 TYR A  75      16.857  26.887 -34.845  1.00 95.26           C  
ATOM   1293  HD1 TYR A  75      17.139  27.827 -34.396  1.00 95.26           H  
ATOM   1294  CD2 TYR A  75      17.324  24.541 -35.318  1.00 95.26           C  
ATOM   1295  HD2 TYR A  75      17.968  23.680 -35.217  1.00 95.26           H  
ATOM   1296  CE1 TYR A  75      15.667  26.797 -35.581  1.00 95.26           C  
ATOM   1297  HE1 TYR A  75      15.038  27.667 -35.699  1.00 95.26           H  
ATOM   1298  CE2 TYR A  75      16.129  24.453 -36.060  1.00 95.26           C  
ATOM   1299  HE2 TYR A  75      15.830  23.534 -36.543  1.00 95.26           H  
ATOM   1300  OH  TYR A  75      14.126  25.507 -36.863  1.00 95.26           O  
ATOM   1301  HH  TYR A  75      13.660  26.345 -36.825  1.00 95.26           H  
ATOM   1302  CZ  TYR A  75      15.294  25.581 -36.181  1.00 95.26           C  
ATOM   1303  N   ILE A  76      19.912  28.767 -34.879  1.00 94.23           N  
ATOM   1304  H   ILE A  76      20.047  28.688 -33.881  1.00 94.23           H  
ATOM   1305  CA  ILE A  76      19.709  30.110 -35.448  1.00 94.23           C  
ATOM   1306  HA  ILE A  76      18.711  30.162 -35.884  1.00 94.23           H  
ATOM   1307  C   ILE A  76      20.707  30.383 -36.580  1.00 94.23           C  
ATOM   1308  CB  ILE A  76      19.816  31.174 -34.328  1.00 94.23           C  
ATOM   1309  HB  ILE A  76      20.707  30.957 -33.739  1.00 94.23           H  
ATOM   1310  O   ILE A  76      20.322  30.891 -37.633  1.00 94.23           O  
ATOM   1311  CG1 ILE A  76      18.582  31.116 -33.402  1.00 94.23           C  
ATOM   1312 HG12 ILE A  76      18.301  30.078 -33.229  1.00 94.23           H  
ATOM   1313 HG13 ILE A  76      17.735  31.598 -33.891  1.00 94.23           H  
ATOM   1314  CG2 ILE A  76      19.960  32.598 -34.895  1.00 94.23           C  
ATOM   1315 HG21 ILE A  76      19.976  33.336 -34.093  1.00 94.23           H  
ATOM   1316 HG22 ILE A  76      20.898  32.690 -35.441  1.00 94.23           H  
ATOM   1317 HG23 ILE A  76      19.131  32.826 -35.565  1.00 94.23           H  
ATOM   1318  CD1 ILE A  76      18.815  31.770 -32.032  1.00 94.23           C  
ATOM   1319 HD11 ILE A  76      17.914  31.666 -31.427  1.00 94.23           H  
ATOM   1320 HD12 ILE A  76      19.045  32.830 -32.137  1.00 94.23           H  
ATOM   1321 HD13 ILE A  76      19.642  31.281 -31.518  1.00 94.23           H  
ATOM   1322  N   LYS A  77      21.983  30.022 -36.391  1.00 92.33           N  
ATOM   1323  H   LYS A  77      22.227  29.577 -35.518  1.00 92.33           H  
ATOM   1324  CA  LYS A  77      23.015  30.189 -37.424  1.00 92.33           C  
ATOM   1325  HA  LYS A  77      23.037  31.229 -37.748  1.00 92.33           H  
ATOM   1326  C   LYS A  77      22.722  29.366 -38.674  1.00 92.33           C  
ATOM   1327  CB  LYS A  77      24.385  29.793 -36.877  1.00 92.33           C  
ATOM   1328  HB2 LYS A  77      25.072  29.679 -37.715  1.00 92.33           H  
ATOM   1329  HB3 LYS A  77      24.313  28.830 -36.370  1.00 92.33           H  
ATOM   1330  O   LYS A  77      22.864  29.894 -39.774  1.00 92.33           O  
ATOM   1331  CG  LYS A  77      24.958  30.844 -35.925  1.00 92.33           C  
ATOM   1332  HG2 LYS A  77      25.104  31.780 -36.465  1.00 92.33           H  
ATOM   1333  HG3 LYS A  77      24.287  31.014 -35.083  1.00 92.33           H  
ATOM   1334  CD  LYS A  77      26.302  30.315 -35.432  1.00 92.33           C  
ATOM   1335  HD2 LYS A  77      26.139  29.400 -34.863  1.00 92.33           H  
ATOM   1336  HD3 LYS A  77      26.920  30.079 -36.298  1.00 92.33           H  
ATOM   1337  CE  LYS A  77      27.018  31.344 -34.564  1.00 92.33           C  
ATOM   1338  HE2 LYS A  77      26.461  31.472 -33.635  1.00 92.33           H  
ATOM   1339  HE3 LYS A  77      27.030  32.294 -35.098  1.00 92.33           H  
ATOM   1340  NZ  LYS A  77      28.399  30.873 -34.315  1.00 92.33           N  
ATOM   1341  HZ1 LYS A  77      28.940  31.553 -33.800  1.00 92.33           H  
ATOM   1342  HZ2 LYS A  77      28.845  30.707 -35.206  1.00 92.33           H  
ATOM   1343  HZ3 LYS A  77      28.383  29.983 -33.839  1.00 92.33           H  
ATOM   1344  N   ALA A  78      22.300  28.113 -38.513  1.00 92.50           N  
ATOM   1345  H   ALA A  78      22.224  27.739 -37.578  1.00 92.50           H  
ATOM   1346  CA  ALA A  78      21.962  27.243 -39.634  1.00 92.50           C  
ATOM   1347  HA  ALA A  78      22.806  27.210 -40.322  1.00 92.50           H  
ATOM   1348  C   ALA A  78      20.756  27.781 -40.428  1.00 92.50           C  
ATOM   1349  CB  ALA A  78      21.738  25.827 -39.095  1.00 92.50           C  
ATOM   1350  HB1 ALA A  78      20.918  25.824 -38.377  1.00 92.50           H  
ATOM   1351  HB2 ALA A  78      21.503  25.155 -39.920  1.00 92.50           H  
ATOM   1352  HB3 ALA A  78      22.644  25.471 -38.604  1.00 92.50           H  
ATOM   1353  O   ALA A  78      20.833  27.898 -41.652  1.00 92.50           O  
ATOM   1354  N   ILE A  79      19.681  28.201 -39.749  1.00 90.97           N  
ATOM   1355  H   ILE A  79      19.662  28.069 -38.747  1.00 90.97           H  
ATOM   1356  CA  ILE A  79      18.515  28.818 -40.405  1.00 90.97           C  
ATOM   1357  HA  ILE A  79      18.145  28.135 -41.170  1.00 90.97           H  
ATOM   1358  C   ILE A  79      18.909  30.101 -41.143  1.00 90.97           C  
ATOM   1359  CB  ILE A  79      17.382  29.074 -39.384  1.00 90.97           C  
ATOM   1360  HB  ILE A  79      17.795  29.640 -38.549  1.00 90.97           H  
ATOM   1361  O   ILE A  79      18.572  30.262 -42.314  1.00 90.97           O  
ATOM   1362  CG1 ILE A  79      16.798  27.763 -38.808  1.00 90.97           C  
ATOM   1363 HG12 ILE A  79      16.001  28.022 -38.111  1.00 90.97           H  
ATOM   1364 HG13 ILE A  79      17.567  27.243 -38.237  1.00 90.97           H  
ATOM   1365  CG2 ILE A  79      16.248  29.921 -39.993  1.00 90.97           C  
ATOM   1366 HG21 ILE A  79      15.921  29.487 -40.939  1.00 90.97           H  
ATOM   1367 HG22 ILE A  79      16.586  30.941 -40.176  1.00 90.97           H  
ATOM   1368 HG23 ILE A  79      15.402  29.967 -39.308  1.00 90.97           H  
ATOM   1369  CD1 ILE A  79      16.227  26.778 -39.839  1.00 90.97           C  
ATOM   1370 HD11 ILE A  79      17.027  26.365 -40.454  1.00 90.97           H  
ATOM   1371 HD12 ILE A  79      15.737  25.956 -39.316  1.00 90.97           H  
ATOM   1372 HD13 ILE A  79      15.492  27.268 -40.476  1.00 90.97           H  
ATOM   1373  N   HIS A  80      19.685  30.981 -40.505  1.00 89.68           N  
ATOM   1374  H   HIS A  80      19.925  30.807 -39.540  1.00 89.68           H  
ATOM   1375  CA  HIS A  80      20.159  32.218 -41.132  1.00 89.68           C  
ATOM   1376  HA  HIS A  80      19.297  32.781 -41.489  1.00 89.68           H  
ATOM   1377  C   HIS A  80      21.068  31.960 -42.347  1.00 89.68           C  
ATOM   1378  CB  HIS A  80      20.878  33.048 -40.067  1.00 89.68           C  
ATOM   1379  HB2 HIS A  80      21.716  32.476 -39.669  1.00 89.68           H  
ATOM   1380  HB3 HIS A  80      20.190  33.250 -39.247  1.00 89.68           H  
ATOM   1381  O   HIS A  80      21.022  32.696 -43.331  1.00 89.68           O  
ATOM   1382  CG  HIS A  80      21.392  34.360 -40.594  1.00 89.68           C  
ATOM   1383  CD2 HIS A  80      20.655  35.481 -40.869  1.00 89.68           C  
ATOM   1384  HD2 HIS A  80      19.586  35.587 -40.756  1.00 89.68           H  
ATOM   1385  ND1 HIS A  80      22.701  34.646 -40.905  1.00 89.68           N  
ATOM   1386  HD1 HIS A  80      23.468  33.989 -40.894  1.00 89.68           H  
ATOM   1387  CE1 HIS A  80      22.753  35.912 -41.349  1.00 89.68           C  
ATOM   1388  HE1 HIS A  80      23.642  36.414 -41.701  1.00 89.68           H  
ATOM   1389  NE2 HIS A  80      21.536  36.468 -41.322  1.00 89.68           N  
ATOM   1390  N   ALA A  81      21.864  30.886 -42.324  1.00 88.27           N  
ATOM   1391  H   ALA A  81      21.899  30.325 -41.485  1.00 88.27           H  
ATOM   1392  CA  ALA A  81      22.663  30.450 -43.469  1.00 88.27           C  
ATOM   1393  HA  ALA A  81      23.174  31.322 -43.877  1.00 88.27           H  
ATOM   1394  C   ALA A  81      21.817  29.857 -44.619  1.00 88.27           C  
ATOM   1395  CB  ALA A  81      23.733  29.470 -42.972  1.00 88.27           C  
ATOM   1396  HB1 ALA A  81      24.324  29.932 -42.181  1.00 88.27           H  
ATOM   1397  HB2 ALA A  81      23.264  28.565 -42.587  1.00 88.27           H  
ATOM   1398  HB3 ALA A  81      24.393  29.206 -43.799  1.00 88.27           H  
ATOM   1399  O   ALA A  81      22.345  29.610 -45.705  1.00 88.27           O  
ATOM   1400  N   GLY A  82      20.510  29.663 -44.414  1.00 86.63           N  
ATOM   1401  H   GLY A  82      20.130  29.907 -43.510  1.00 86.63           H  
ATOM   1402  CA  GLY A  82      19.567  29.151 -45.406  1.00 86.63           C  
ATOM   1403  HA2 GLY A  82      19.899  29.418 -46.409  1.00 86.63           H  
ATOM   1404  HA3 GLY A  82      18.601  29.623 -45.226  1.00 86.63           H  
ATOM   1405  C   GLY A  82      19.354  27.637 -45.353  1.00 86.63           C  
ATOM   1406  O   GLY A  82      18.895  27.066 -46.346  1.00 86.63           O  
ATOM   1407  N   SER A  83      19.703  26.965 -44.249  1.00 87.70           N  
ATOM   1408  H   SER A  83      20.097  27.464 -43.465  1.00 87.70           H  
ATOM   1409  CA  SER A  83      19.380  25.544 -44.065  1.00 87.70           C  
ATOM   1410  HA  SER A  83      19.690  24.999 -44.957  1.00 87.70           H  
ATOM   1411  C   SER A  83      17.873  25.339 -43.907  1.00 87.70           C  
ATOM   1412  CB  SER A  83      20.128  24.918 -42.884  1.00 87.70           C  
ATOM   1413  HB2 SER A  83      19.998  25.531 -41.992  1.00 87.70           H  
ATOM   1414  HB3 SER A  83      19.724  23.925 -42.684  1.00 87.70           H  
ATOM   1415  O   SER A  83      17.180  26.123 -43.257  1.00 87.70           O  
ATOM   1416  OG  SER A  83      21.499  24.786 -43.194  1.00 87.70           O  
ATOM   1417  HG  SER A  83      21.654  23.892 -43.507  1.00 87.70           H  
ATOM   1418  N   ARG A  84      17.367  24.259 -44.507  1.00 85.36           N  
ATOM   1419  H   ARG A  84      18.008  23.645 -44.988  1.00 85.36           H  
ATOM   1420  CA  ARG A  84      15.977  23.800 -44.391  1.00 85.36           C  
ATOM   1421  HA  ARG A  84      15.359  24.558 -43.911  1.00 85.36           H  
ATOM   1422  C   ARG A  84      15.959  22.591 -43.467  1.00 85.36           C  
ATOM   1423  CB  ARG A  84      15.398  23.493 -45.784  1.00 85.36           C  
ATOM   1424  HB2 ARG A  84      16.040  22.770 -46.287  1.00 85.36           H  
ATOM   1425  HB3 ARG A  84      14.418  23.031 -45.668  1.00 85.36           H  
ATOM   1426  O   ARG A  84      16.125  21.457 -43.896  1.00 85.36           O  
ATOM   1427  CG  ARG A  84      15.254  24.729 -46.688  1.00 85.36           C  
ATOM   1428  HG2 ARG A  84      16.228  25.196 -46.833  1.00 85.36           H  
ATOM   1429  HG3 ARG A  84      14.886  24.397 -47.660  1.00 85.36           H  
ATOM   1430  CD  ARG A  84      14.273  25.761 -46.117  1.00 85.36           C  
ATOM   1431  HD2 ARG A  84      13.320  25.268 -45.924  1.00 85.36           H  
ATOM   1432  HD3 ARG A  84      14.662  26.130 -45.168  1.00 85.36           H  
ATOM   1433  NE  ARG A  84      14.043  26.873 -47.060  1.00 85.36           N  
ATOM   1434  HE  ARG A  84      13.713  26.610 -47.977  1.00 85.36           H  
ATOM   1435  NH1 ARG A  84      14.415  28.632 -45.619  1.00 85.36           N  
ATOM   1436 HH11 ARG A  84      14.699  27.980 -44.902  1.00 85.36           H  
ATOM   1437 HH12 ARG A  84      14.317  29.615 -45.409  1.00 85.36           H  
ATOM   1438  NH2 ARG A  84      13.697  29.031 -47.686  1.00 85.36           N  
ATOM   1439 HH21 ARG A  84      13.584  30.002 -47.431  1.00 85.36           H  
ATOM   1440 HH22 ARG A  84      13.323  28.706 -48.566  1.00 85.36           H  
ATOM   1441  CZ  ARG A  84      14.059  28.166 -46.783  1.00 85.36           C  
ATOM   1442  N   LEU A  85      15.872  22.876 -42.174  1.00 88.55           N  
ATOM   1443  H   LEU A  85      15.716  23.837 -41.906  1.00 88.55           H  
ATOM   1444  CA  LEU A  85      15.920  21.864 -41.122  1.00 88.55           C  
ATOM   1445  HA  LEU A  85      16.562  21.044 -41.444  1.00 88.55           H  
ATOM   1446  C   LEU A  85      14.526  21.282 -40.888  1.00 88.55           C  
ATOM   1447  CB  LEU A  85      16.514  22.489 -39.849  1.00 88.55           C  
ATOM   1448  HB2 LEU A  85      16.566  21.726 -39.072  1.00 88.55           H  
ATOM   1449  HB3 LEU A  85      15.840  23.272 -39.503  1.00 88.55           H  
ATOM   1450  O   LEU A  85      13.535  21.925 -41.203  1.00 88.55           O  
ATOM   1451  CG  LEU A  85      17.917  23.095 -40.050  1.00 88.55           C  
ATOM   1452  HG  LEU A  85      17.888  23.860 -40.826  1.00 88.55           H  
ATOM   1453  CD1 LEU A  85      18.361  23.767 -38.758  1.00 88.55           C  
ATOM   1454 HD11 LEU A  85      17.676  24.577 -38.506  1.00 88.55           H  
ATOM   1455 HD12 LEU A  85      19.361  24.182 -38.884  1.00 88.55           H  
ATOM   1456 HD13 LEU A  85      18.367  23.039 -37.947  1.00 88.55           H  
ATOM   1457  CD2 LEU A  85      18.963  22.046 -40.436  1.00 88.55           C  
ATOM   1458 HD21 LEU A  85      19.948  22.509 -40.494  1.00 88.55           H  
ATOM   1459 HD22 LEU A  85      18.736  21.621 -41.414  1.00 88.55           H  
ATOM   1460 HD23 LEU A  85      18.991  21.245 -39.698  1.00 88.55           H  
ATOM   1461  N   HIS A  86      14.445  20.090 -40.306  1.00 89.54           N  
ATOM   1462  H   HIS A  86      15.306  19.607 -40.091  1.00 89.54           H  
ATOM   1463  CA  HIS A  86      13.182  19.406 -40.003  1.00 89.54           C  
ATOM   1464  HA  HIS A  86      12.340  20.050 -40.258  1.00 89.54           H  
ATOM   1465  C   HIS A  86      13.056  19.114 -38.502  1.00 89.54           C  
ATOM   1466  CB  HIS A  86      13.068  18.143 -40.860  1.00 89.54           C  
ATOM   1467  HB2 HIS A  86      13.920  17.490 -40.671  1.00 89.54           H  
ATOM   1468  HB3 HIS A  86      12.162  17.618 -40.557  1.00 89.54           H  
ATOM   1469  O   HIS A  86      12.700  18.004 -38.106  1.00 89.54           O  
ATOM   1470  CG  HIS A  86      12.956  18.401 -42.338  1.00 89.54           C  
ATOM   1471  CD2 HIS A  86      13.968  18.512 -43.253  1.00 89.54           C  
ATOM   1472  HD2 HIS A  86      15.027  18.457 -43.048  1.00 89.54           H  
ATOM   1473  ND1 HIS A  86      11.776  18.524 -43.026  1.00 89.54           N  
ATOM   1474  HD1 HIS A  86      10.863  18.579 -42.598  1.00 89.54           H  
ATOM   1475  CE1 HIS A  86      12.058  18.703 -44.323  1.00 89.54           C  
ATOM   1476  HE1 HIS A  86      11.324  18.854 -45.101  1.00 89.54           H  
ATOM   1477  NE2 HIS A  86      13.386  18.689 -44.514  1.00 89.54           N  
ATOM   1478  N   ILE A  87      13.448  20.079 -37.661  1.00 90.16           N  
ATOM   1479  H   ILE A  87      13.603  21.010 -38.022  1.00 90.16           H  
ATOM   1480  CA  ILE A  87      13.520  19.900 -36.210  1.00 90.16           C  
ATOM   1481  HA  ILE A  87      13.687  18.840 -36.018  1.00 90.16           H  
ATOM   1482  C   ILE A  87      12.187  20.280 -35.564  1.00 90.16           C  
ATOM   1483  CB  ILE A  87      14.722  20.645 -35.586  1.00 90.16           C  
ATOM   1484  HB  ILE A  87      14.671  21.695 -35.871  1.00 90.16           H  
ATOM   1485  O   ILE A  87      11.650  21.370 -35.755  1.00 90.16           O  
ATOM   1486  CG1 ILE A  87      16.048  20.031 -36.088  1.00 90.16           C  
ATOM   1487 HG12 ILE A  87      15.995  19.852 -37.162  1.00 90.16           H  
ATOM   1488 HG13 ILE A  87      16.189  19.076 -35.581  1.00 90.16           H  
ATOM   1489  CG2 ILE A  87      14.679  20.541 -34.047  1.00 90.16           C  
ATOM   1490 HG21 ILE A  87      15.568  20.990 -33.604  1.00 90.16           H  
ATOM   1491 HG22 ILE A  87      13.816  21.079 -33.655  1.00 90.16           H  
ATOM   1492 HG23 ILE A  87      14.615  19.497 -33.741  1.00 90.16           H  
ATOM   1493  CD1 ILE A  87      17.305  20.865 -35.833  1.00 90.16           C  
ATOM   1494 HD11 ILE A  87      18.173  20.319 -36.202  1.00 90.16           H  
ATOM   1495 HD12 ILE A  87      17.230  21.805 -36.379  1.00 90.16           H  
ATOM   1496 HD13 ILE A  87      17.442  21.059 -34.769  1.00 90.16           H  
ATOM   1497  N   VAL A  88      11.690  19.380 -34.730  1.00 90.21           N  
ATOM   1498  H   VAL A  88      12.186  18.505 -34.634  1.00 90.21           H  
ATOM   1499  CA  VAL A  88      10.516  19.575 -33.886  1.00 90.21           C  
ATOM   1500  HA  VAL A  88      10.137  20.588 -34.017  1.00 90.21           H  
ATOM   1501  C   VAL A  88      10.906  19.430 -32.416  1.00 90.21           C  
ATOM   1502  CB  VAL A  88       9.394  18.602 -34.276  1.00 90.21           C  
ATOM   1503  HB  VAL A  88       8.543  18.805 -33.625  1.00 90.21           H  
ATOM   1504  O   VAL A  88      11.822  18.686 -32.075  1.00 90.21           O  
ATOM   1505  CG1 VAL A  88       8.917  18.764 -35.726  1.00 90.21           C  
ATOM   1506 HG11 VAL A  88       8.574  19.784 -35.900  1.00 90.21           H  
ATOM   1507 HG12 VAL A  88       9.722  18.533 -36.424  1.00 90.21           H  
ATOM   1508 HG13 VAL A  88       8.081  18.090 -35.911  1.00 90.21           H  
ATOM   1509  CG2 VAL A  88       9.833  17.146 -34.102  1.00 90.21           C  
ATOM   1510 HG21 VAL A  88       8.982  16.493 -34.296  1.00 90.21           H  
ATOM   1511 HG22 VAL A  88      10.174  16.961 -33.084  1.00 90.21           H  
ATOM   1512 HG23 VAL A  88      10.621  16.893 -34.812  1.00 90.21           H  
ATOM   1513  N   GLU A  89      10.204  20.123 -31.536  1.00 90.73           N  
ATOM   1514  H   GLU A  89       9.470  20.724 -31.885  1.00 90.73           H  
ATOM   1515  CA  GLU A  89      10.321  20.041 -30.087  1.00 90.73           C  
ATOM   1516  HA  GLU A  89      11.269  19.582 -29.806  1.00 90.73           H  
ATOM   1517  C   GLU A  89       9.169  19.216 -29.513  1.00 90.73           C  
ATOM   1518  CB  GLU A  89      10.263  21.447 -29.490  1.00 90.73           C  
ATOM   1519  HB2 GLU A  89      10.181  21.350 -28.407  1.00 90.73           H  
ATOM   1520  HB3 GLU A  89       9.365  21.935 -29.869  1.00 90.73           H  
ATOM   1521  O   GLU A  89       8.015  19.399 -29.898  1.00 90.73           O  
ATOM   1522  CG  GLU A  89      11.478  22.328 -29.798  1.00 90.73           C  
ATOM   1523  HG2 GLU A  89      11.574  22.469 -30.875  1.00 90.73           H  
ATOM   1524  HG3 GLU A  89      12.368  21.818 -29.428  1.00 90.73           H  
ATOM   1525  CD  GLU A  89      11.344  23.694 -29.111  1.00 90.73           C  
ATOM   1526  OE1 GLU A  89      12.358  24.272 -28.659  1.00 90.73           O  
ATOM   1527  OE2 GLU A  89      10.202  24.189 -28.974  1.00 90.73           O  
ATOM   1528  N   LYS A  90       9.452  18.334 -28.554  1.00 87.16           N  
ATOM   1529  H   LYS A  90      10.414  18.235 -28.260  1.00 87.16           H  
ATOM   1530  CA  LYS A  90       8.399  17.696 -27.762  1.00 87.16           C  
ATOM   1531  HA  LYS A  90       7.595  17.399 -28.436  1.00 87.16           H  
ATOM   1532  C   LYS A  90       7.829  18.720 -26.780  1.00 87.16           C  
ATOM   1533  CB  LYS A  90       8.929  16.433 -27.053  1.00 87.16           C  
ATOM   1534  HB2 LYS A  90       9.576  16.710 -26.220  1.00 87.16           H  
ATOM   1535  HB3 LYS A  90       9.500  15.824 -27.753  1.00 87.16           H  
ATOM   1536  O   LYS A  90       8.602  19.328 -26.029  1.00 87.16           O  
ATOM   1537  CG  LYS A  90       7.740  15.611 -26.545  1.00 87.16           C  
ATOM   1538  HG2 LYS A  90       7.097  15.394 -27.398  1.00 87.16           H  
ATOM   1539  HG3 LYS A  90       7.169  16.223 -25.846  1.00 87.16           H  
ATOM   1540  CD  LYS A  90       8.076  14.284 -25.846  1.00 87.16           C  
ATOM   1541  HD2 LYS A  90       8.653  14.462 -24.939  1.00 87.16           H  
ATOM   1542  HD3 LYS A  90       8.611  13.617 -26.523  1.00 87.16           H  
ATOM   1543  CE  LYS A  90       6.684  13.729 -25.511  1.00 87.16           C  
ATOM   1544  HE2 LYS A  90       6.107  13.649 -26.432  1.00 87.16           H  
ATOM   1545  HE3 LYS A  90       6.145  14.474 -24.925  1.00 87.16           H  
ATOM   1546  NZ  LYS A  90       6.599  12.435 -24.802  1.00 87.16           N  
ATOM   1547  HZ1 LYS A  90       7.141  11.700 -25.232  1.00 87.16           H  
ATOM   1548  HZ2 LYS A  90       6.812  12.534 -23.819  1.00 87.16           H  
ATOM   1549  HZ3 LYS A  90       5.621  12.190 -24.857  1.00 87.16           H  
ATOM   1550  N   GLN A  91       6.510  18.896 -26.752  1.00 86.25           N  
ATOM   1551  H   GLN A  91       5.920  18.348 -27.361  1.00 86.25           H  
ATOM   1552  CA  GLN A  91       5.868  19.741 -25.742  1.00 86.25           C  
ATOM   1553  HA  GLN A  91       6.354  20.716 -25.761  1.00 86.25           H  
ATOM   1554  C   GLN A  91       6.078  19.160 -24.332  1.00 86.25           C  
ATOM   1555  CB  GLN A  91       4.384  19.955 -26.077  1.00 86.25           C  
ATOM   1556  HB2 GLN A  91       3.875  18.995 -26.165  1.00 86.25           H  
ATOM   1557  HB3 GLN A  91       3.923  20.519 -25.265  1.00 86.25           H  
ATOM   1558  O   GLN A  91       6.290  17.962 -24.158  1.00 86.25           O  
ATOM   1559  CG  GLN A  91       4.233  20.749 -27.381  1.00 86.25           C  
ATOM   1560  HG2 GLN A  91       4.885  21.622 -27.350  1.00 86.25           H  
ATOM   1561  HG3 GLN A  91       4.549  20.131 -28.222  1.00 86.25           H  
ATOM   1562  CD  GLN A  91       2.813  21.243 -27.612  1.00 86.25           C  
ATOM   1563  NE2 GLN A  91       2.197  20.794 -28.680  1.00 86.25           N  
ATOM   1564 HE21 GLN A  91       1.226  21.044 -28.801  1.00 86.25           H  
ATOM   1565 HE22 GLN A  91       2.610  20.043 -29.215  1.00 86.25           H  
ATOM   1566  OE1 GLN A  91       2.276  22.044 -26.852  1.00 86.25           O  
ATOM   1567  N   LYS A  92       6.109  20.026 -23.317  1.00 84.76           N  
ATOM   1568  H   LYS A  92       5.859  20.984 -23.521  1.00 84.76           H  
ATOM   1569  CA  LYS A  92       6.101  19.627 -21.899  1.00 84.76           C  
ATOM   1570  HA  LYS A  92       6.521  18.628 -21.783  1.00 84.76           H  
ATOM   1571  C   LYS A  92       4.644  19.550 -21.402  1.00 84.76           C  
ATOM   1572  CB  LYS A  92       6.926  20.639 -21.080  1.00 84.76           C  
ATOM   1573  HB2 LYS A  92       6.557  21.634 -21.329  1.00 84.76           H  
ATOM   1574  HB3 LYS A  92       6.753  20.460 -20.019  1.00 84.76           H  
ATOM   1575  O   LYS A  92       3.753  20.101 -22.046  1.00 84.76           O  
ATOM   1576  CG  LYS A  92       8.443  20.670 -21.331  1.00 84.76           C  
ATOM   1577  HG2 LYS A  92       8.869  19.691 -21.114  1.00 84.76           H  
ATOM   1578  HG3 LYS A  92       8.634  20.931 -22.372  1.00 84.76           H  
ATOM   1579  CD  LYS A  92       9.084  21.731 -20.414  1.00 84.76           C  
ATOM   1580  HD2 LYS A  92       8.873  21.467 -19.378  1.00 84.76           H  
ATOM   1581  HD3 LYS A  92       8.622  22.698 -20.612  1.00 84.76           H  
ATOM   1582  CE  LYS A  92      10.605  21.859 -20.598  1.00 84.76           C  
ATOM   1583  HE2 LYS A  92      11.054  20.874 -20.469  1.00 84.76           H  
ATOM   1584  HE3 LYS A  92      10.802  22.215 -21.609  1.00 84.76           H  
ATOM   1585  NZ  LYS A  92      11.189  22.803 -19.607  1.00 84.76           N  
ATOM   1586  HZ1 LYS A  92      11.038  22.489 -18.659  1.00 84.76           H  
ATOM   1587  HZ2 LYS A  92      12.184  22.944 -19.710  1.00 84.76           H  
ATOM   1588  HZ3 LYS A  92      10.739  23.703 -19.683  1.00 84.76           H  
ATOM   1589  N   GLU A  93       4.422  18.960 -20.225  1.00 83.27           N  
ATOM   1590  H   GLU A  93       5.173  18.454 -19.777  1.00 83.27           H  
ATOM   1591  CA  GLU A  93       3.106  18.919 -19.543  1.00 83.27           C  
ATOM   1592  HA  GLU A  93       2.382  18.399 -20.170  1.00 83.27           H  
ATOM   1593  C   GLU A  93       2.527  20.316 -19.231  1.00 83.27           C  
ATOM   1594  CB  GLU A  93       3.246  18.150 -18.222  1.00 83.27           C  
ATOM   1595  HB2 GLU A  93       2.303  18.220 -17.680  1.00 83.27           H  
ATOM   1596  HB3 GLU A  93       4.025  18.627 -17.626  1.00 83.27           H  
ATOM   1597  O   GLU A  93       1.324  20.487 -19.026  1.00 83.27           O  
ATOM   1598  CG  GLU A  93       3.584  16.664 -18.418  1.00 83.27           C  
ATOM   1599  HG2 GLU A  93       2.794  16.203 -19.011  1.00 83.27           H  
ATOM   1600  HG3 GLU A  93       4.517  16.586 -18.976  1.00 83.27           H  
ATOM   1601  CD  GLU A  93       3.737  15.912 -17.086  1.00 83.27           C  
ATOM   1602  OE1 GLU A  93       4.041  14.704 -17.153  1.00 83.27           O  
ATOM   1603  OE2 GLU A  93       3.634  16.566 -16.023  1.00 83.27           O  
ATOM   1604  N   PHE A  94       3.384  21.338 -19.240  1.00 87.57           N  
ATOM   1605  H   PHE A  94       4.357  21.124 -19.405  1.00 87.57           H  
ATOM   1606  CA  PHE A  94       3.029  22.751 -19.210  1.00 87.57           C  
ATOM   1607  HA  PHE A  94       1.976  22.856 -19.470  1.00 87.57           H  
ATOM   1608  C   PHE A  94       3.854  23.515 -20.247  1.00 87.57           C  
ATOM   1609  CB  PHE A  94       3.239  23.317 -17.801  1.00 87.57           C  
ATOM   1610  HB2 PHE A  94       2.564  22.806 -17.115  1.00 87.57           H  
ATOM   1611  HB3 PHE A  94       2.959  24.370 -17.808  1.00 87.57           H  
ATOM   1612  O   PHE A  94       4.993  23.158 -20.545  1.00 87.57           O  
ATOM   1613  CG  PHE A  94       4.661  23.191 -17.281  1.00 87.57           C  
ATOM   1614  CD1 PHE A  94       5.049  22.047 -16.559  1.00 87.57           C  
ATOM   1615  HD1 PHE A  94       4.332  21.266 -16.354  1.00 87.57           H  
ATOM   1616  CD2 PHE A  94       5.602  24.208 -17.532  1.00 87.57           C  
ATOM   1617  HD2 PHE A  94       5.308  25.082 -18.096  1.00 87.57           H  
ATOM   1618  CE1 PHE A  94       6.369  21.921 -16.092  1.00 87.57           C  
ATOM   1619  HE1 PHE A  94       6.649  21.045 -15.526  1.00 87.57           H  
ATOM   1620  CE2 PHE A  94       6.922  24.083 -17.063  1.00 87.57           C  
ATOM   1621  HE2 PHE A  94       7.637  24.870 -17.254  1.00 87.57           H  
ATOM   1622  CZ  PHE A  94       7.306  22.938 -16.343  1.00 87.57           C  
ATOM   1623  HZ  PHE A  94       8.316  22.840 -15.972  1.00 87.57           H  
ATOM   1624  N   GLY A  95       3.306  24.580 -20.814  1.00 90.54           N  
ATOM   1625  H   GLY A  95       2.389  24.882 -20.515  1.00 90.54           H  
ATOM   1626  CA  GLY A  95       4.049  25.423 -21.745  1.00 90.54           C  
ATOM   1627  HA2 GLY A  95       4.550  24.786 -22.475  1.00 90.54           H  
ATOM   1628  HA3 GLY A  95       4.806  25.978 -21.190  1.00 90.54           H  
ATOM   1629  C   GLY A  95       3.152  26.418 -22.469  1.00 90.54           C  
ATOM   1630  O   GLY A  95       1.989  26.560 -22.087  1.00 90.54           O  
ATOM   1631  N   PRO A  96       3.651  27.067 -23.536  1.00 92.73           N  
ATOM   1632  CA  PRO A  96       2.853  28.021 -24.291  1.00 92.73           C  
ATOM   1633  HA  PRO A  96       2.593  28.867 -23.655  1.00 92.73           H  
ATOM   1634  C   PRO A  96       1.574  27.365 -24.826  1.00 92.73           C  
ATOM   1635  CB  PRO A  96       3.761  28.543 -25.401  1.00 92.73           C  
ATOM   1636  HB2 PRO A  96       3.208  28.811 -26.301  1.00 92.73           H  
ATOM   1637  HB3 PRO A  96       4.324  29.399 -25.029  1.00 92.73           H  
ATOM   1638  O   PRO A  96       1.558  26.172 -25.166  1.00 92.73           O  
ATOM   1639  CG  PRO A  96       4.718  27.382 -25.640  1.00 92.73           C  
ATOM   1640  HG2 PRO A  96       4.248  26.653 -26.301  1.00 92.73           H  
ATOM   1641  HG3 PRO A  96       5.666  27.726 -26.055  1.00 92.73           H  
ATOM   1642  CD  PRO A  96       4.890  26.778 -24.248  1.00 92.73           C  
ATOM   1643  HD2 PRO A  96       5.737  27.252 -23.753  1.00 92.73           H  
ATOM   1644  HD3 PRO A  96       5.050  25.704 -24.338  1.00 92.73           H  
ATOM   1645  N   PHE A  97       0.494  28.138 -24.904  1.00 92.86           N  
ATOM   1646  H   PHE A  97       0.558  29.089 -24.570  1.00 92.86           H  
ATOM   1647  CA  PHE A  97      -0.733  27.693 -25.556  1.00 92.86           C  
ATOM   1648  HA  PHE A  97      -0.892  26.645 -25.302  1.00 92.86           H  
ATOM   1649  C   PHE A  97      -0.579  27.787 -27.077  1.00 92.86           C  
ATOM   1650  CB  PHE A  97      -1.935  28.475 -25.024  1.00 92.86           C  
ATOM   1651  HB2 PHE A  97      -1.792  29.535 -25.235  1.00 92.86           H  
ATOM   1652  HB3 PHE A  97      -1.971  28.354 -23.941  1.00 92.86           H  
ATOM   1653  O   PHE A  97      -0.119  28.799 -27.609  1.00 92.86           O  
ATOM   1654  CG  PHE A  97      -3.266  28.027 -25.592  1.00 92.86           C  
ATOM   1655  CD1 PHE A  97      -4.044  28.905 -26.368  1.00 92.86           C  
ATOM   1656  HD1 PHE A  97      -3.705  29.915 -26.548  1.00 92.86           H  
ATOM   1657  CD2 PHE A  97      -3.734  26.724 -25.336  1.00 92.86           C  
ATOM   1658  HD2 PHE A  97      -3.147  26.047 -24.733  1.00 92.86           H  
ATOM   1659  CE1 PHE A  97      -5.280  28.481 -26.889  1.00 92.86           C  
ATOM   1660  HE1 PHE A  97      -5.881  29.165 -27.468  1.00 92.86           H  
ATOM   1661  CE2 PHE A  97      -4.966  26.297 -25.860  1.00 92.86           C  
ATOM   1662  HE2 PHE A  97      -5.321  25.295 -25.669  1.00 92.86           H  
ATOM   1663  CZ  PHE A  97      -5.737  27.176 -26.637  1.00 92.86           C  
ATOM   1664  HZ  PHE A  97      -6.688  26.845 -27.029  1.00 92.86           H  
ATOM   1665  N   VAL A  98      -0.941  26.716 -27.778  1.00 93.62           N  
ATOM   1666  H   VAL A  98      -1.399  25.947 -27.309  1.00 93.62           H  
ATOM   1667  CA  VAL A  98      -0.734  26.572 -29.222  1.00 93.62           C  
ATOM   1668  HA  VAL A  98      -0.465  27.539 -29.646  1.00 93.62           H  
ATOM   1669  C   VAL A  98      -2.017  26.132 -29.902  1.00 93.62           C  
ATOM   1670  CB  VAL A  98       0.402  25.589 -29.555  1.00 93.62           C  
ATOM   1671  HB  VAL A  98       0.444  25.513 -30.642  1.00 93.62           H  
ATOM   1672  O   VAL A  98      -2.780  25.359 -29.337  1.00 93.62           O  
ATOM   1673  CG1 VAL A  98       1.752  26.122 -29.077  1.00 93.62           C  
ATOM   1674 HG11 VAL A  98       1.781  26.176 -27.988  1.00 93.62           H  
ATOM   1675 HG12 VAL A  98       2.544  25.459 -29.425  1.00 93.62           H  
ATOM   1676 HG13 VAL A  98       1.909  27.116 -29.497  1.00 93.62           H  
ATOM   1677  CG2 VAL A  98       0.209  24.177 -28.990  1.00 93.62           C  
ATOM   1678 HG21 VAL A  98      -0.718  23.739 -29.361  1.00 93.62           H  
ATOM   1679 HG22 VAL A  98       0.186  24.196 -27.901  1.00 93.62           H  
ATOM   1680 HG23 VAL A  98       1.033  23.539 -29.310  1.00 93.62           H  
ATOM   1681  N   ILE A  99      -2.229  26.609 -31.124  1.00 93.65           N  
ATOM   1682  H   ILE A  99      -1.563  27.277 -31.485  1.00 93.65           H  
ATOM   1683  CA  ILE A  99      -3.354  26.273 -31.993  1.00 93.65           C  
ATOM   1684  HA  ILE A  99      -3.881  25.411 -31.583  1.00 93.65           H  
ATOM   1685  C   ILE A  99      -2.779  25.906 -33.361  1.00 93.65           C  
ATOM   1686  CB  ILE A  99      -4.341  27.460 -32.104  1.00 93.65           C  
ATOM   1687  HB  ILE A  99      -3.793  28.278 -32.573  1.00 93.65           H  
ATOM   1688  O   ILE A  99      -1.987  26.663 -33.919  1.00 93.65           O  
ATOM   1689  CG1 ILE A  99      -4.836  27.960 -30.724  1.00 93.65           C  
ATOM   1690 HG12 ILE A  99      -5.431  27.184 -30.242  1.00 93.65           H  
ATOM   1691 HG13 ILE A  99      -3.981  28.178 -30.084  1.00 93.65           H  
ATOM   1692  CG2 ILE A  99      -5.519  27.119 -33.038  1.00 93.65           C  
ATOM   1693 HG21 ILE A  99      -6.152  27.994 -33.189  1.00 93.65           H  
ATOM   1694 HG22 ILE A  99      -5.159  26.817 -34.021  1.00 93.65           H  
ATOM   1695 HG23 ILE A  99      -6.120  26.313 -32.616  1.00 93.65           H  
ATOM   1696  CD1 ILE A  99      -5.675  29.239 -30.784  1.00 93.65           C  
ATOM   1697 HD11 ILE A  99      -6.634  29.044 -31.265  1.00 93.65           H  
ATOM   1698 HD12 ILE A  99      -5.864  29.596 -29.772  1.00 93.65           H  
ATOM   1699 HD13 ILE A  99      -5.140  30.011 -31.336  1.00 93.65           H  
ATOM   1700  N   THR A 100      -3.189  24.773 -33.928  1.00 93.06           N  
ATOM   1701  H   THR A 100      -3.838  24.183 -33.426  1.00 93.06           H  
ATOM   1702  CA  THR A 100      -2.887  24.423 -35.325  1.00 93.06           C  
ATOM   1703  HA  THR A 100      -2.410  25.264 -35.828  1.00 93.06           H  
ATOM   1704  C   THR A 100      -4.181  24.117 -36.049  1.00 93.06           C  
ATOM   1705  CB  THR A 100      -1.936  23.231 -35.428  1.00 93.06           C  
ATOM   1706  HB  THR A 100      -2.402  22.355 -34.975  1.00 93.06           H  
ATOM   1707  O   THR A 100      -4.870  23.161 -35.695  1.00 93.06           O  
ATOM   1708  CG2 THR A 100      -1.543  22.898 -36.867  1.00 93.06           C  
ATOM   1709 HG21 THR A 100      -0.800  22.101 -36.871  1.00 93.06           H  
ATOM   1710 HG22 THR A 100      -2.418  22.553 -37.419  1.00 93.06           H  
ATOM   1711 HG23 THR A 100      -1.140  23.782 -37.361  1.00 93.06           H  
ATOM   1712  OG1 THR A 100      -0.748  23.540 -34.742  1.00 93.06           O  
ATOM   1713  HG1 THR A 100      -0.993  23.578 -33.815  1.00 93.06           H  
ATOM   1714  N   LEU A 101      -4.500  24.932 -37.052  1.00 94.56           N  
ATOM   1715  H   LEU A 101      -3.851  25.659 -37.317  1.00 94.56           H  
ATOM   1716  CA  LEU A 101      -5.646  24.714 -37.922  1.00 94.56           C  
ATOM   1717  HA  LEU A 101      -6.320  24.004 -37.443  1.00 94.56           H  
ATOM   1718  C   LEU A 101      -5.170  24.112 -39.241  1.00 94.56           C  
ATOM   1719  CB  LEU A 101      -6.442  26.004 -38.145  1.00 94.56           C  
ATOM   1720  HB2 LEU A 101      -7.340  25.750 -38.709  1.00 94.56           H  
ATOM   1721  HB3 LEU A 101      -5.844  26.666 -38.772  1.00 94.56           H  
ATOM   1722  O   LEU A 101      -4.263  24.649 -39.879  1.00 94.56           O  
ATOM   1723  CG  LEU A 101      -6.850  26.764 -36.874  1.00 94.56           C  
ATOM   1724  HG  LEU A 101      -5.962  27.062 -36.318  1.00 94.56           H  
ATOM   1725  CD1 LEU A 101      -7.601  28.030 -37.278  1.00 94.56           C  
ATOM   1726 HD11 LEU A 101      -7.974  28.530 -36.384  1.00 94.56           H  
ATOM   1727 HD12 LEU A 101      -8.441  27.773 -37.923  1.00 94.56           H  
ATOM   1728 HD13 LEU A 101      -6.929  28.700 -37.813  1.00 94.56           H  
ATOM   1729  CD2 LEU A 101      -7.753  25.936 -35.958  1.00 94.56           C  
ATOM   1730 HD21 LEU A 101      -7.204  25.069 -35.591  1.00 94.56           H  
ATOM   1731 HD22 LEU A 101      -8.058  26.532 -35.098  1.00 94.56           H  
ATOM   1732 HD23 LEU A 101      -8.639  25.605 -36.500  1.00 94.56           H  
ATOM   1733  N   GLU A 102      -5.782  23.001 -39.631  1.00 92.96           N  
ATOM   1734  H   GLU A 102      -6.505  22.624 -39.035  1.00 92.96           H  
ATOM   1735  CA  GLU A 102      -5.471  22.240 -40.832  1.00 92.96           C  
ATOM   1736  HA  GLU A 102      -4.711  22.766 -41.410  1.00 92.96           H  
ATOM   1737  C   GLU A 102      -6.722  22.109 -41.704  1.00 92.96           C  
ATOM   1738  CB  GLU A 102      -4.919  20.854 -40.465  1.00 92.96           C  
ATOM   1739  HB2 GLU A 102      -4.664  20.346 -41.396  1.00 92.96           H  
ATOM   1740  HB3 GLU A 102      -5.691  20.277 -39.955  1.00 92.96           H  
ATOM   1741  O   GLU A 102      -7.719  21.497 -41.315  1.00 92.96           O  
ATOM   1742  CG  GLU A 102      -3.673  20.916 -39.566  1.00 92.96           C  
ATOM   1743  HG2 GLU A 102      -2.958  21.611 -40.006  1.00 92.96           H  
ATOM   1744  HG3 GLU A 102      -3.959  21.294 -38.584  1.00 92.96           H  
ATOM   1745  CD  GLU A 102      -2.991  19.556 -39.387  1.00 92.96           C  
ATOM   1746  OE1 GLU A 102      -1.790  19.521 -39.036  1.00 92.96           O  
ATOM   1747  OE2 GLU A 102      -3.567  18.500 -39.715  1.00 92.96           O  
ATOM   1748  N   PHE A 103      -6.652  22.664 -42.909  1.00 94.76           N  
ATOM   1749  H   PHE A 103      -5.817  23.170 -43.170  1.00 94.76           H  
ATOM   1750  CA  PHE A 103      -7.716  22.583 -43.901  1.00 94.76           C  
ATOM   1751  HA  PHE A 103      -8.624  22.182 -43.450  1.00 94.76           H  
ATOM   1752  C   PHE A 103      -7.272  21.634 -45.012  1.00 94.76           C  
ATOM   1753  CB  PHE A 103      -8.039  23.993 -44.413  1.00 94.76           C  
ATOM   1754  HB2 PHE A 103      -8.859  23.926 -45.128  1.00 94.76           H  
ATOM   1755  HB3 PHE A 103      -7.174  24.386 -44.948  1.00 94.76           H  
ATOM   1756  O   PHE A 103      -6.298  21.913 -45.713  1.00 94.76           O  
ATOM   1757  CG  PHE A 103      -8.424  24.965 -43.312  1.00 94.76           C  
ATOM   1758  CD1 PHE A 103      -9.729  24.954 -42.784  1.00 94.76           C  
ATOM   1759  HD1 PHE A 103     -10.459  24.253 -43.161  1.00 94.76           H  
ATOM   1760  CD2 PHE A 103      -7.472  25.864 -42.795  1.00 94.76           C  
ATOM   1761  HD2 PHE A 103      -6.463  25.860 -43.181  1.00 94.76           H  
ATOM   1762  CE1 PHE A 103     -10.090  25.864 -41.774  1.00 94.76           C  
ATOM   1763  HE1 PHE A 103     -11.096  25.861 -41.382  1.00 94.76           H  
ATOM   1764  CE2 PHE A 103      -7.828  26.764 -41.774  1.00 94.76           C  
ATOM   1765  HE2 PHE A 103      -7.092  27.452 -41.385  1.00 94.76           H  
ATOM   1766  CZ  PHE A 103      -9.140  26.767 -41.267  1.00 94.76           C  
ATOM   1767  HZ  PHE A 103      -9.418  27.457 -40.484  1.00 94.76           H  
ATOM   1768  N   ILE A 104      -7.950  20.492 -45.148  1.00 93.56           N  
ATOM   1769  H   ILE A 104      -8.756  20.339 -44.557  1.00 93.56           H  
ATOM   1770  CA  ILE A 104      -7.762  19.585 -46.284  1.00 93.56           C  
ATOM   1771  HA  ILE A 104      -6.751  19.714 -46.670  1.00 93.56           H  
ATOM   1772  C   ILE A 104      -8.748  20.003 -47.370  1.00 93.56           C  
ATOM   1773  CB  ILE A 104      -7.929  18.099 -45.894  1.00 93.56           C  
ATOM   1774  HB  ILE A 104      -8.965  17.922 -45.606  1.00 93.56           H  
ATOM   1775  O   ILE A 104      -9.926  20.155 -47.080  1.00 93.56           O  
ATOM   1776  CG1 ILE A 104      -7.013  17.742 -44.699  1.00 93.56           C  
ATOM   1777 HG12 ILE A 104      -7.368  18.276 -43.817  1.00 93.56           H  
ATOM   1778 HG13 ILE A 104      -5.999  18.082 -44.909  1.00 93.56           H  
ATOM   1779  CG2 ILE A 104      -7.598  17.216 -47.113  1.00 93.56           C  
ATOM   1780 HG21 ILE A 104      -6.546  17.337 -47.372  1.00 93.56           H  
ATOM   1781 HG22 ILE A 104      -7.815  16.170 -46.895  1.00 93.56           H  
ATOM   1782 HG23 ILE A 104      -8.195  17.511 -47.976  1.00 93.56           H  
ATOM   1783  CD1 ILE A 104      -6.957  16.249 -44.343  1.00 93.56           C  
ATOM   1784 HD11 ILE A 104      -6.466  16.129 -43.378  1.00 93.56           H  
ATOM   1785 HD12 ILE A 104      -6.381  15.706 -45.093  1.00 93.56           H  
ATOM   1786 HD13 ILE A 104      -7.961  15.831 -44.286  1.00 93.56           H  
ATOM   1787  N   GLN A 105      -8.289  20.155 -48.607  1.00 93.39           N  
ATOM   1788  H   GLN A 105      -7.303  20.005 -48.766  1.00 93.39           H  
ATOM   1789  CA  GLN A 105      -9.057  20.716 -49.723  1.00 93.39           C  
ATOM   1790  HA  GLN A 105     -10.120  20.536 -49.561  1.00 93.39           H  
ATOM   1791  C   GLN A 105      -8.678  20.039 -51.051  1.00 93.39           C  
ATOM   1792  CB  GLN A 105      -8.838  22.240 -49.753  1.00 93.39           C  
ATOM   1793  HB2 GLN A 105      -9.284  22.670 -48.856  1.00 93.39           H  
ATOM   1794  HB3 GLN A 105      -9.338  22.668 -50.621  1.00 93.39           H  
ATOM   1795  O   GLN A 105      -7.655  19.356 -51.136  1.00 93.39           O  
ATOM   1796  CG  GLN A 105      -7.350  22.609 -49.782  1.00 93.39           C  
ATOM   1797  HG2 GLN A 105      -6.831  22.207 -48.912  1.00 93.39           H  
ATOM   1798  HG3 GLN A 105      -6.910  22.177 -50.680  1.00 93.39           H  
ATOM   1799  CD  GLN A 105      -7.120  24.105 -49.764  1.00 93.39           C  
ATOM   1800  NE2 GLN A 105      -6.442  24.617 -50.752  1.00 93.39           N  
ATOM   1801 HE21 GLN A 105      -6.301  24.049 -51.575  1.00 93.39           H  
ATOM   1802 HE22 GLN A 105      -6.528  25.622 -50.816  1.00 93.39           H  
ATOM   1803  OE1 GLN A 105      -7.514  24.822 -48.859  1.00 93.39           O  
ATOM   1804  N   GLU A 106      -9.506  20.198 -52.083  1.00 91.76           N  
ATOM   1805  H   GLU A 106     -10.348  20.741 -51.958  1.00 91.76           H  
ATOM   1806  CA  GLU A 106      -9.321  19.529 -53.385  1.00 91.76           C  
ATOM   1807  HA  GLU A 106      -8.851  18.557 -53.230  1.00 91.76           H  
ATOM   1808  C   GLU A 106      -8.404  20.298 -54.351  1.00 91.76           C  
ATOM   1809  CB  GLU A 106     -10.688  19.274 -54.036  1.00 91.76           C  
ATOM   1810  HB2 GLU A 106     -11.189  20.227 -54.207  1.00 91.76           H  
ATOM   1811  HB3 GLU A 106     -10.526  18.784 -54.996  1.00 91.76           H  
ATOM   1812  O   GLU A 106      -7.833  19.715 -55.272  1.00 91.76           O  
ATOM   1813  CG  GLU A 106     -11.576  18.371 -53.165  1.00 91.76           C  
ATOM   1814  HG2 GLU A 106     -10.994  17.498 -52.867  1.00 91.76           H  
ATOM   1815  HG3 GLU A 106     -11.856  18.910 -52.260  1.00 91.76           H  
ATOM   1816  CD  GLU A 106     -12.851  17.906 -53.883  1.00 91.76           C  
ATOM   1817  OE1 GLU A 106     -13.351  16.829 -53.482  1.00 91.76           O  
ATOM   1818  OE2 GLU A 106     -13.304  18.609 -54.812  1.00 91.76           O  
ATOM   1819  N   ASP A 107      -8.213  21.598 -54.124  1.00 90.65           N  
ATOM   1820  H   ASP A 107      -8.665  22.014 -53.323  1.00 90.65           H  
ATOM   1821  CA  ASP A 107      -7.402  22.482 -54.964  1.00 90.65           C  
ATOM   1822  HA  ASP A 107      -6.956  21.896 -55.768  1.00 90.65           H  
ATOM   1823  C   ASP A 107      -6.238  23.115 -54.189  1.00 90.65           C  
ATOM   1824  CB  ASP A 107      -8.309  23.528 -55.631  1.00 90.65           C  
ATOM   1825  HB2 ASP A 107      -9.088  23.010 -56.191  1.00 90.65           H  
ATOM   1826  HB3 ASP A 107      -7.720  24.105 -56.344  1.00 90.65           H  
ATOM   1827  O   ASP A 107      -6.139  22.996 -52.971  1.00 90.65           O  
ATOM   1828  CG  ASP A 107      -8.955  24.496 -54.639  1.00 90.65           C  
ATOM   1829  OD1 ASP A 107      -8.254  24.963 -53.719  1.00 90.65           O  
ATOM   1830  OD2 ASP A 107     -10.143  24.824 -54.820  1.00 90.65           O  
ATOM   1831  N   ASN A 108      -5.339  23.806 -54.891  1.00 89.39           N  
ATOM   1832  H   ASN A 108      -5.487  23.902 -55.885  1.00 89.39           H  
ATOM   1833  CA  ASN A 108      -4.182  24.476 -54.292  1.00 89.39           C  
ATOM   1834  HA  ASN A 108      -3.939  23.955 -53.366  1.00 89.39           H  
ATOM   1835  C   ASN A 108      -4.455  25.945 -53.895  1.00 89.39           C  
ATOM   1836  CB  ASN A 108      -2.970  24.337 -55.235  1.00 89.39           C  
ATOM   1837  HB2 ASN A 108      -2.906  23.318 -55.615  1.00 89.39           H  
ATOM   1838  HB3 ASN A 108      -3.094  25.014 -56.080  1.00 89.39           H  
ATOM   1839  O   ASN A 108      -3.592  26.805 -54.078  1.00 89.39           O  
ATOM   1840  CG  ASN A 108      -1.666  24.668 -54.523  1.00 89.39           C  
ATOM   1841  ND2 ASN A 108      -0.613  24.972 -55.244  1.00 89.39           N  
ATOM   1842 HD21 ASN A 108      -0.686  25.123 -56.240  1.00 89.39           H  
ATOM   1843 HD22 ASN A 108       0.186  25.293 -54.716  1.00 89.39           H  
ATOM   1844  OD1 ASN A 108      -1.573  24.637 -53.313  1.00 89.39           O  
ATOM   1845  N   LYS A 109      -5.664  26.295 -53.437  1.00 91.28           N  
ATOM   1846  H   LYS A 109      -6.390  25.595 -53.368  1.00 91.28           H  
ATOM   1847  CA  LYS A 109      -6.037  27.689 -53.142  1.00 91.28           C  
ATOM   1848  HA  LYS A 109      -5.266  28.358 -53.523  1.00 91.28           H  
ATOM   1849  C   LYS A 109      -6.186  27.956 -51.645  1.00 91.28           C  
ATOM   1850  CB  LYS A 109      -7.336  27.997 -53.890  1.00 91.28           C  
ATOM   1851  HB2 LYS A 109      -8.147  27.415 -53.452  1.00 91.28           H  
ATOM   1852  HB3 LYS A 109      -7.226  27.709 -54.936  1.00 91.28           H  
ATOM   1853  O   LYS A 109      -6.940  27.275 -50.969  1.00 91.28           O  
ATOM   1854  CG  LYS A 109      -7.707  29.477 -53.810  1.00 91.28           C  
ATOM   1855  HG2 LYS A 109      -6.920  30.082 -54.262  1.00 91.28           H  
ATOM   1856  HG3 LYS A 109      -7.839  29.770 -52.769  1.00 91.28           H  
ATOM   1857  CD  LYS A 109      -9.022  29.696 -54.553  1.00 91.28           C  
ATOM   1858  HD2 LYS A 109      -9.779  29.034 -54.133  1.00 91.28           H  
ATOM   1859  HD3 LYS A 109      -8.887  29.458 -55.609  1.00 91.28           H  
ATOM   1860  CE  LYS A 109      -9.464  31.149 -54.389  1.00 91.28           C  
ATOM   1861  HE2 LYS A 109      -9.534  31.365 -53.322  1.00 91.28           H  
ATOM   1862  HE3 LYS A 109      -8.704  31.801 -54.819  1.00 91.28           H  
ATOM   1863  NZ  LYS A 109     -10.775  31.360 -55.045  1.00 91.28           N  
ATOM   1864  HZ1 LYS A 109     -11.453  30.728 -54.644  1.00 91.28           H  
ATOM   1865  HZ2 LYS A 109     -11.096  32.309 -54.915  1.00 91.28           H  
ATOM   1866  HZ3 LYS A 109     -10.710  31.155 -56.032  1.00 91.28           H  
ATOM   1867  N   ARG A 110      -5.560  29.009 -51.112  1.00 92.69           N  
ATOM   1868  H   ARG A 110      -4.934  29.549 -51.692  1.00 92.69           H  
ATOM   1869  CA  ARG A 110      -5.844  29.457 -49.737  1.00 92.69           C  
ATOM   1870  HA  ARG A 110      -5.803  28.588 -49.080  1.00 92.69           H  
ATOM   1871  C   ARG A 110      -7.248  30.055 -49.636  1.00 92.69           C  
ATOM   1872  CB  ARG A 110      -4.767  30.434 -49.250  1.00 92.69           C  
ATOM   1873  HB2 ARG A 110      -3.820  29.896 -49.225  1.00 92.69           H  
ATOM   1874  HB3 ARG A 110      -4.673  31.265 -49.949  1.00 92.69           H  
ATOM   1875  O   ARG A 110      -7.568  31.010 -50.344  1.00 92.69           O  
ATOM   1876  CG  ARG A 110      -5.104  30.994 -47.850  1.00 92.69           C  
ATOM   1877  HG2 ARG A 110      -5.503  30.203 -47.216  1.00 92.69           H  
ATOM   1878  HG3 ARG A 110      -5.865  31.768 -47.950  1.00 92.69           H  
ATOM   1879  CD  ARG A 110      -3.883  31.598 -47.156  1.00 92.69           C  
ATOM   1880  HD2 ARG A 110      -3.434  32.357 -47.796  1.00 92.69           H  
ATOM   1881  HD3 ARG A 110      -4.199  32.060 -46.220  1.00 92.69           H  
ATOM   1882  NE  ARG A 110      -2.918  30.536 -46.871  1.00 92.69           N  
ATOM   1883  HE  ARG A 110      -3.262  29.589 -46.944  1.00 92.69           H  
ATOM   1884  NH1 ARG A 110      -1.072  31.788 -46.269  1.00 92.69           N  
ATOM   1885 HH11 ARG A 110      -0.078  31.764 -46.093  1.00 92.69           H  
ATOM   1886 HH12 ARG A 110      -1.623  32.451 -45.743  1.00 92.69           H  
ATOM   1887  NH2 ARG A 110      -0.926  29.585 -46.577  1.00 92.69           N  
ATOM   1888 HH21 ARG A 110       0.068  29.661 -46.416  1.00 92.69           H  
ATOM   1889 HH22 ARG A 110      -1.406  28.697 -46.552  1.00 92.69           H  
ATOM   1890  CZ  ARG A 110      -1.646  30.659 -46.582  1.00 92.69           C  
ATOM   1891  N   TYR A 111      -8.057  29.520 -48.725  1.00 94.10           N  
ATOM   1892  H   TYR A 111      -7.746  28.668 -48.280  1.00 94.10           H  
ATOM   1893  CA  TYR A 111      -9.428  29.981 -48.483  1.00 94.10           C  
ATOM   1894  HA  TYR A 111      -9.774  30.577 -49.327  1.00 94.10           H  
ATOM   1895  C   TYR A 111      -9.578  30.857 -47.236  1.00 94.10           C  
ATOM   1896  CB  TYR A 111     -10.338  28.759 -48.368  1.00 94.10           C  
ATOM   1897  HB2 TYR A 111     -11.273  29.075 -47.906  1.00 94.10           H  
ATOM   1898  HB3 TYR A 111      -9.859  28.023 -47.722  1.00 94.10           H  
ATOM   1899  O   TYR A 111     -10.384  31.789 -47.232  1.00 94.10           O  
ATOM   1900  CG  TYR A 111     -10.663  28.108 -49.690  1.00 94.10           C  
ATOM   1901  CD1 TYR A 111     -11.692  28.639 -50.485  1.00 94.10           C  
ATOM   1902  HD1 TYR A 111     -12.271  29.480 -50.133  1.00 94.10           H  
ATOM   1903  CD2 TYR A 111      -9.939  26.984 -50.127  1.00 94.10           C  
ATOM   1904  HD2 TYR A 111      -9.153  26.564 -49.517  1.00 94.10           H  
ATOM   1905  CE1 TYR A 111     -11.975  28.059 -51.733  1.00 94.10           C  
ATOM   1906  HE1 TYR A 111     -12.778  28.438 -52.349  1.00 94.10           H  
ATOM   1907  CE2 TYR A 111     -10.209  26.412 -51.386  1.00 94.10           C  
ATOM   1908  HE2 TYR A 111      -9.632  25.568 -51.735  1.00 94.10           H  
ATOM   1909  OH  TYR A 111     -11.531  26.482 -53.425  1.00 94.10           O  
ATOM   1910  HH  TYR A 111     -10.945  25.802 -53.766  1.00 94.10           H  
ATOM   1911  CZ  TYR A 111     -11.227  26.959 -52.194  1.00 94.10           C  
ATOM   1912  N   TYR A 112      -8.828  30.574 -46.167  1.00 93.65           N  
ATOM   1913  H   TYR A 112      -8.130  29.847 -46.223  1.00 93.65           H  
ATOM   1914  CA  TYR A 112      -8.903  31.388 -44.958  1.00 93.65           C  
ATOM   1915  HA  TYR A 112      -9.958  31.557 -44.743  1.00 93.65           H  
ATOM   1916  C   TYR A 112      -8.260  32.764 -45.186  1.00 93.65           C  
ATOM   1917  CB  TYR A 112      -8.326  30.636 -43.751  1.00 93.65           C  
ATOM   1918  HB2 TYR A 112      -8.816  29.665 -43.672  1.00 93.65           H  
ATOM   1919  HB3 TYR A 112      -8.566  31.195 -42.847  1.00 93.65           H  
ATOM   1920  O   TYR A 112      -7.338  32.933 -45.981  1.00 93.65           O  
ATOM   1921  CG  TYR A 112      -6.833  30.414 -43.785  1.00 93.65           C  
ATOM   1922  CD1 TYR A 112      -6.295  29.152 -44.107  1.00 93.65           C  
ATOM   1923  HD1 TYR A 112      -6.944  28.321 -44.342  1.00 93.65           H  
ATOM   1924  CD2 TYR A 112      -5.981  31.483 -43.467  1.00 93.65           C  
ATOM   1925  HD2 TYR A 112      -6.380  32.452 -43.205  1.00 93.65           H  
ATOM   1926  CE1 TYR A 112      -4.898  28.968 -44.112  1.00 93.65           C  
ATOM   1927  HE1 TYR A 112      -4.466  28.005 -44.342  1.00 93.65           H  
ATOM   1928  CE2 TYR A 112      -4.595  31.305 -43.507  1.00 93.65           C  
ATOM   1929  HE2 TYR A 112      -3.950  32.141 -43.275  1.00 93.65           H  
ATOM   1930  OH  TYR A 112      -2.693  29.924 -43.840  1.00 93.65           O  
ATOM   1931  HH  TYR A 112      -2.296  30.791 -43.728  1.00 93.65           H  
ATOM   1932  CZ  TYR A 112      -4.043  30.053 -43.830  1.00 93.65           C  
ATOM   1933  N   THR A 113      -8.755  33.767 -44.465  1.00 93.36           N  
ATOM   1934  H   THR A 113      -9.510  33.553 -43.829  1.00 93.36           H  
ATOM   1935  CA  THR A 113      -8.319  35.167 -44.586  1.00 93.36           C  
ATOM   1936  HA  THR A 113      -7.516  35.239 -45.320  1.00 93.36           H  
ATOM   1937  C   THR A 113      -7.777  35.701 -43.264  1.00 93.36           C  
ATOM   1938  CB  THR A 113      -9.478  36.056 -45.065  1.00 93.36           C  
ATOM   1939  HB  THR A 113      -9.119  37.080 -45.167  1.00 93.36           H  
ATOM   1940  O   THR A 113      -8.046  35.134 -42.204  1.00 93.36           O  
ATOM   1941  CG2 THR A 113     -10.054  35.616 -46.409  1.00 93.36           C  
ATOM   1942 HG21 THR A 113     -10.521  34.634 -46.330  1.00 93.36           H  
ATOM   1943 HG22 THR A 113     -10.791  36.341 -46.755  1.00 93.36           H  
ATOM   1944 HG23 THR A 113      -9.253  35.557 -47.146  1.00 93.36           H  
ATOM   1945  OG1 THR A 113     -10.538  36.038 -44.128  1.00 93.36           O  
ATOM   1946  HG1 THR A 113     -11.331  35.941 -44.660  1.00 93.36           H  
ATOM   1947  N   ALA A 114      -7.112  36.859 -43.286  1.00 90.68           N  
ATOM   1948  H   ALA A 114      -6.814  37.246 -44.170  1.00 90.68           H  
ATOM   1949  CA  ALA A 114      -6.731  37.566 -42.058  1.00 90.68           C  
ATOM   1950  HA  ALA A 114      -6.010  36.958 -41.513  1.00 90.68           H  
ATOM   1951  C   ALA A 114      -7.938  37.812 -41.128  1.00 90.68           C  
ATOM   1952  CB  ALA A 114      -6.051  38.884 -42.445  1.00 90.68           C  
ATOM   1953  HB1 ALA A 114      -6.734  39.516 -43.013  1.00 90.68           H  
ATOM   1954  HB2 ALA A 114      -5.737  39.409 -41.543  1.00 90.68           H  
ATOM   1955  HB3 ALA A 114      -5.165  38.677 -43.044  1.00 90.68           H  
ATOM   1956  O   ALA A 114      -7.828  37.680 -39.912  1.00 90.68           O  
ATOM   1957  N   THR A 115      -9.124  38.094 -41.681  1.00 91.90           N  
ATOM   1958  H   THR A 115      -9.174  38.229 -42.681  1.00 91.90           H  
ATOM   1959  CA  THR A 115     -10.369  38.216 -40.901  1.00 91.90           C  
ATOM   1960  HA  THR A 115     -10.220  38.957 -40.115  1.00 91.90           H  
ATOM   1961  C   THR A 115     -10.751  36.901 -40.225  1.00 91.90           C  
ATOM   1962  CB  THR A 115     -11.524  38.690 -41.792  1.00 91.90           C  
ATOM   1963  HB  THR A 115     -11.724  37.946 -42.564  1.00 91.90           H  
ATOM   1964  O   THR A 115     -11.140  36.906 -39.059  1.00 91.90           O  
ATOM   1965  CG2 THR A 115     -12.809  38.960 -41.010  1.00 91.90           C  
ATOM   1966 HG21 THR A 115     -12.615  39.668 -40.205  1.00 91.90           H  
ATOM   1967 HG22 THR A 115     -13.568  39.370 -41.676  1.00 91.90           H  
ATOM   1968 HG23 THR A 115     -13.193  38.032 -40.586  1.00 91.90           H  
ATOM   1969  OG1 THR A 115     -11.151  39.900 -42.407  1.00 91.90           O  
ATOM   1970  HG1 THR A 115     -11.876  40.180 -42.971  1.00 91.90           H  
ATOM   1971  N   THR A 116     -10.584  35.772 -40.920  1.00 94.44           N  
ATOM   1972  H   THR A 116     -10.152  35.834 -41.831  1.00 94.44           H  
ATOM   1973  CA  THR A 116     -10.798  34.437 -40.336  1.00 94.44           C  
ATOM   1974  HA  THR A 116     -11.828  34.355 -39.989  1.00 94.44           H  
ATOM   1975  C   THR A 116      -9.872  34.232 -39.137  1.00 94.44           C  
ATOM   1976  CB  THR A 116     -10.539  33.319 -41.356  1.00 94.44           C  
ATOM   1977  HB  THR A 116      -9.470  33.256 -41.561  1.00 94.44           H  
ATOM   1978  O   THR A 116     -10.337  33.887 -38.055  1.00 94.44           O  
ATOM   1979  CG2 THR A 116     -11.000  31.962 -40.828  1.00 94.44           C  
ATOM   1980 HG21 THR A 116     -10.519  31.177 -41.412  1.00 94.44           H  
ATOM   1981 HG22 THR A 116     -10.705  31.819 -39.789  1.00 94.44           H  
ATOM   1982 HG23 THR A 116     -12.084  31.876 -40.907  1.00 94.44           H  
ATOM   1983  OG1 THR A 116     -11.218  33.576 -42.568  1.00 94.44           O  
ATOM   1984  HG1 THR A 116     -11.019  34.470 -42.854  1.00 94.44           H  
ATOM   1985  N   ILE A 117      -8.578  34.528 -39.299  1.00 95.21           N  
ATOM   1986  H   ILE A 117      -8.267  34.811 -40.218  1.00 95.21           H  
ATOM   1987  CA  ILE A 117      -7.561  34.394 -38.244  1.00 95.21           C  
ATOM   1988  HA  ILE A 117      -7.553  33.362 -37.894  1.00 95.21           H  
ATOM   1989  C   ILE A 117      -7.905  35.277 -37.038  1.00 95.21           C  
ATOM   1990  CB  ILE A 117      -6.163  34.721 -38.817  1.00 95.21           C  
ATOM   1991  HB  ILE A 117      -6.196  35.718 -39.255  1.00 95.21           H  
ATOM   1992  O   ILE A 117      -7.876  34.810 -35.901  1.00 95.21           O  
ATOM   1993  CG1 ILE A 117      -5.777  33.712 -39.924  1.00 95.21           C  
ATOM   1994 HG12 ILE A 117      -5.610  32.728 -39.485  1.00 95.21           H  
ATOM   1995 HG13 ILE A 117      -6.593  33.616 -40.640  1.00 95.21           H  
ATOM   1996  CG2 ILE A 117      -5.097  34.729 -37.709  1.00 95.21           C  
ATOM   1997 HG21 ILE A 117      -5.312  35.494 -36.963  1.00 95.21           H  
ATOM   1998 HG22 ILE A 117      -5.043  33.755 -37.225  1.00 95.21           H  
ATOM   1999 HG23 ILE A 117      -4.125  34.966 -38.143  1.00 95.21           H  
ATOM   2000  CD1 ILE A 117      -4.535  34.122 -40.722  1.00 95.21           C  
ATOM   2001 HD11 ILE A 117      -4.594  35.170 -41.012  1.00 95.21           H  
ATOM   2002 HD12 ILE A 117      -4.471  33.514 -41.624  1.00 95.21           H  
ATOM   2003 HD13 ILE A 117      -3.631  33.951 -40.137  1.00 95.21           H  
ATOM   2004  N   ARG A 118      -8.315  36.532 -37.260  1.00 94.45           N  
ATOM   2005  H   ARG A 118      -8.291  36.874 -38.210  1.00 94.45           H  
ATOM   2006  CA  ARG A 118      -8.753  37.428 -36.176  1.00 94.45           C  
ATOM   2007  HA  ARG A 118      -7.958  37.498 -35.434  1.00 94.45           H  
ATOM   2008  C   ARG A 118      -9.973  36.892 -35.438  1.00 94.45           C  
ATOM   2009  CB  ARG A 118      -9.061  38.824 -36.719  1.00 94.45           C  
ATOM   2010  HB2 ARG A 118      -9.546  39.410 -35.938  1.00 94.45           H  
ATOM   2011  HB3 ARG A 118      -9.744  38.742 -37.565  1.00 94.45           H  
ATOM   2012  O   ARG A 118     -10.031  37.009 -34.219  1.00 94.45           O  
ATOM   2013  CG  ARG A 118      -7.787  39.554 -37.146  1.00 94.45           C  
ATOM   2014  HG2 ARG A 118      -7.260  38.970 -37.901  1.00 94.45           H  
ATOM   2015  HG3 ARG A 118      -7.121  39.677 -36.292  1.00 94.45           H  
ATOM   2016  CD  ARG A 118      -8.141  40.924 -37.720  1.00 94.45           C  
ATOM   2017  HD2 ARG A 118      -8.967  40.801 -38.421  1.00 94.45           H  
ATOM   2018  HD3 ARG A 118      -8.454  41.585 -36.912  1.00 94.45           H  
ATOM   2019  NE  ARG A 118      -6.974  41.494 -38.405  1.00 94.45           N  
ATOM   2020  HE  ARG A 118      -6.070  41.229 -38.041  1.00 94.45           H  
ATOM   2021  NH1 ARG A 118      -8.028  42.386 -40.244  1.00 94.45           N  
ATOM   2022 HH11 ARG A 118      -8.916  42.044 -39.907  1.00 94.45           H  
ATOM   2023 HH12 ARG A 118      -7.966  42.903 -41.109  1.00 94.45           H  
ATOM   2024  NH2 ARG A 118      -5.815  42.593 -40.008  1.00 94.45           N  
ATOM   2025 HH21 ARG A 118      -5.762  43.117 -40.870  1.00 94.45           H  
ATOM   2026 HH22 ARG A 118      -4.955  42.373 -39.527  1.00 94.45           H  
ATOM   2027  CZ  ARG A 118      -6.949  42.158 -39.543  1.00 94.45           C  
ATOM   2028  N   ASN A 119     -10.936  36.305 -36.144  1.00 94.68           N  
ATOM   2029  H   ASN A 119     -10.845  36.269 -37.149  1.00 94.68           H  
ATOM   2030  CA  ASN A 119     -12.121  35.713 -35.519  1.00 94.68           C  
ATOM   2031  HA  ASN A 119     -12.552  36.432 -34.822  1.00 94.68           H  
ATOM   2032  C   ASN A 119     -11.770  34.468 -34.695  1.00 94.68           C  
ATOM   2033  CB  ASN A 119     -13.163  35.407 -36.603  1.00 94.68           C  
ATOM   2034  HB2 ASN A 119     -12.705  34.822 -37.401  1.00 94.68           H  
ATOM   2035  HB3 ASN A 119     -13.968  34.814 -36.168  1.00 94.68           H  
ATOM   2036  O   ASN A 119     -12.344  34.268 -33.620  1.00 94.68           O  
ATOM   2037  CG  ASN A 119     -13.787  36.657 -37.196  1.00 94.68           C  
ATOM   2038  ND2 ASN A 119     -14.494  36.512 -38.291  1.00 94.68           N  
ATOM   2039 HD21 ASN A 119     -14.961  37.336 -38.642  1.00 94.68           H  
ATOM   2040 HD22 ASN A 119     -14.626  35.598 -38.699  1.00 94.68           H  
ATOM   2041  OD1 ASN A 119     -13.680  37.761 -36.678  1.00 94.68           O  
ATOM   2042  N   VAL A 120     -10.787  33.683 -35.152  1.00 96.50           N  
ATOM   2043  H   VAL A 120     -10.398  33.875 -36.064  1.00 96.50           H  
ATOM   2044  CA  VAL A 120     -10.209  32.591 -34.363  1.00 96.50           C  
ATOM   2045  HA  VAL A 120     -11.026  31.947 -34.038  1.00 96.50           H  
ATOM   2046  C   VAL A 120      -9.580  33.140 -33.089  1.00 96.50           C  
ATOM   2047  CB  VAL A 120      -9.219  31.735 -35.178  1.00 96.50           C  
ATOM   2048  HB  VAL A 120      -8.468  32.381 -35.633  1.00 96.50           H  
ATOM   2049  O   VAL A 120      -9.985  32.733 -32.008  1.00 96.50           O  
ATOM   2050  CG1 VAL A 120      -8.490  30.705 -34.303  1.00 96.50           C  
ATOM   2051 HG11 VAL A 120      -7.916  31.198 -33.519  1.00 96.50           H  
ATOM   2052 HG12 VAL A 120      -7.781  30.143 -34.911  1.00 96.50           H  
ATOM   2053 HG13 VAL A 120      -9.204  30.021 -33.845  1.00 96.50           H  
ATOM   2054  CG2 VAL A 120      -9.946  30.974 -36.295  1.00 96.50           C  
ATOM   2055 HG21 VAL A 120     -10.607  30.218 -35.870  1.00 96.50           H  
ATOM   2056 HG22 VAL A 120     -10.539  31.656 -36.905  1.00 96.50           H  
ATOM   2057 HG23 VAL A 120      -9.214  30.489 -36.941  1.00 96.50           H  
ATOM   2058  N   ILE A 121      -8.683  34.123 -33.192  1.00 95.93           N  
ATOM   2059  H   ILE A 121      -8.393  34.407 -34.117  1.00 95.93           H  
ATOM   2060  CA  ILE A 121      -7.992  34.712 -32.034  1.00 95.93           C  
ATOM   2061  HA  ILE A 121      -7.494  33.914 -31.484  1.00 95.93           H  
ATOM   2062  C   ILE A 121      -8.977  35.361 -31.061  1.00 95.93           C  
ATOM   2063  CB  ILE A 121      -6.912  35.706 -32.510  1.00 95.93           C  
ATOM   2064  HB  ILE A 121      -7.364  36.391 -33.227  1.00 95.93           H  
ATOM   2065  O   ILE A 121      -8.860  35.165 -29.860  1.00 95.93           O  
ATOM   2066  CG1 ILE A 121      -5.789  34.912 -33.209  1.00 95.93           C  
ATOM   2067 HG12 ILE A 121      -6.217  34.206 -33.920  1.00 95.93           H  
ATOM   2068 HG13 ILE A 121      -5.229  34.341 -32.469  1.00 95.93           H  
ATOM   2069  CG2 ILE A 121      -6.337  36.537 -31.346  1.00 95.93           C  
ATOM   2070 HG21 ILE A 121      -5.928  35.876 -30.582  1.00 95.93           H  
ATOM   2071 HG22 ILE A 121      -7.102  37.172 -30.901  1.00 95.93           H  
ATOM   2072 HG23 ILE A 121      -5.533  37.183 -31.699  1.00 95.93           H  
ATOM   2073  CD1 ILE A 121      -4.822  35.797 -33.990  1.00 95.93           C  
ATOM   2074 HD11 ILE A 121      -4.230  36.406 -33.306  1.00 95.93           H  
ATOM   2075 HD12 ILE A 121      -4.144  35.164 -34.563  1.00 95.93           H  
ATOM   2076 HD13 ILE A 121      -5.377  36.439 -34.673  1.00 95.93           H  
ATOM   2077  N   LYS A 122      -9.997  36.082 -31.541  1.00 94.18           N  
ATOM   2078  H   LYS A 122     -10.036  36.239 -32.537  1.00 94.18           H  
ATOM   2079  CA  LYS A 122     -11.052  36.641 -30.678  1.00 94.18           C  
ATOM   2080  HA  LYS A 122     -10.598  37.278 -29.919  1.00 94.18           H  
ATOM   2081  C   LYS A 122     -11.802  35.547 -29.919  1.00 94.18           C  
ATOM   2082  CB  LYS A 122     -12.037  37.466 -31.513  1.00 94.18           C  
ATOM   2083  HB2 LYS A 122     -12.943  37.625 -30.928  1.00 94.18           H  
ATOM   2084  HB3 LYS A 122     -12.308  36.911 -32.411  1.00 94.18           H  
ATOM   2085  O   LYS A 122     -12.002  35.671 -28.711  1.00 94.18           O  
ATOM   2086  CG  LYS A 122     -11.471  38.840 -31.893  1.00 94.18           C  
ATOM   2087  HG2 LYS A 122     -10.529  38.731 -32.430  1.00 94.18           H  
ATOM   2088  HG3 LYS A 122     -11.290  39.416 -30.986  1.00 94.18           H  
ATOM   2089  CD  LYS A 122     -12.485  39.581 -32.772  1.00 94.18           C  
ATOM   2090  HD2 LYS A 122     -13.423  39.675 -32.224  1.00 94.18           H  
ATOM   2091  HD3 LYS A 122     -12.660  39.005 -33.681  1.00 94.18           H  
ATOM   2092  CE  LYS A 122     -11.964  40.973 -33.137  1.00 94.18           C  
ATOM   2093  HE2 LYS A 122     -11.056  40.860 -33.731  1.00 94.18           H  
ATOM   2094  HE3 LYS A 122     -11.701  41.497 -32.218  1.00 94.18           H  
ATOM   2095  NZ  LYS A 122     -12.988  41.744 -33.886  1.00 94.18           N  
ATOM   2096  HZ1 LYS A 122     -13.271  41.247 -34.718  1.00 94.18           H  
ATOM   2097  HZ2 LYS A 122     -12.634  42.654 -34.144  1.00 94.18           H  
ATOM   2098  HZ3 LYS A 122     -13.804  41.885 -33.309  1.00 94.18           H  
ATOM   2099  N   SER A 123     -12.171  34.467 -30.609  1.00 94.62           N  
ATOM   2100  H   SER A 123     -11.941  34.418 -31.591  1.00 94.62           H  
ATOM   2101  CA  SER A 123     -12.812  33.310 -29.977  1.00 94.62           C  
ATOM   2102  HA  SER A 123     -13.713  33.642 -29.462  1.00 94.62           H  
ATOM   2103  C   SER A 123     -11.886  32.680 -28.937  1.00 94.62           C  
ATOM   2104  CB  SER A 123     -13.224  32.263 -31.016  1.00 94.62           C  
ATOM   2105  HB2 SER A 123     -13.654  31.404 -30.502  1.00 94.62           H  
ATOM   2106  HB3 SER A 123     -12.356  31.928 -31.584  1.00 94.62           H  
ATOM   2107  O   SER A 123     -12.304  32.482 -27.800  1.00 94.62           O  
ATOM   2108  OG  SER A 123     -14.191  32.801 -31.895  1.00 94.62           O  
ATOM   2109  HG  SER A 123     -13.727  33.354 -32.528  1.00 94.62           H  
ATOM   2110  N   SER A 124     -10.616  32.453 -29.276  1.00 95.28           N  
ATOM   2111  H   SER A 124     -10.329  32.619 -30.230  1.00 95.28           H  
ATOM   2112  CA  SER A 124      -9.591  31.944 -28.360  1.00 95.28           C  
ATOM   2113  HA  SER A 124      -9.891  30.967 -27.980  1.00 95.28           H  
ATOM   2114  C   SER A 124      -9.424  32.824 -27.132  1.00 95.28           C  
ATOM   2115  CB  SER A 124      -8.262  31.776 -29.098  1.00 95.28           C  
ATOM   2116  HB2 SER A 124      -7.938  32.738 -29.496  1.00 95.28           H  
ATOM   2117  HB3 SER A 124      -7.503  31.401 -28.413  1.00 95.28           H  
ATOM   2118  O   SER A 124      -9.524  32.327 -26.013  1.00 95.28           O  
ATOM   2119  OG  SER A 124      -8.433  30.864 -30.167  1.00 95.28           O  
ATOM   2120  HG  SER A 124      -8.605  29.992 -29.804  1.00 95.28           H  
ATOM   2121  N   ASN A 125      -9.283  34.133 -27.323  1.00 94.18           N  
ATOM   2122  H   ASN A 125      -9.179  34.468 -28.270  1.00 94.18           H  
ATOM   2123  CA  ASN A 125      -9.123  35.092 -26.242  1.00 94.18           C  
ATOM   2124  HA  ASN A 125      -8.257  34.785 -25.656  1.00 94.18           H  
ATOM   2125  C   ASN A 125     -10.311  35.059 -25.282  1.00 94.18           C  
ATOM   2126  CB  ASN A 125      -8.893  36.501 -26.826  1.00 94.18           C  
ATOM   2127  HB2 ASN A 125      -9.686  36.739 -27.535  1.00 94.18           H  
ATOM   2128  HB3 ASN A 125      -8.944  37.226 -26.013  1.00 94.18           H  
ATOM   2129  O   ASN A 125     -10.112  34.997 -24.074  1.00 94.18           O  
ATOM   2130  CG  ASN A 125      -7.552  36.678 -27.521  1.00 94.18           C  
ATOM   2131  ND2 ASN A 125      -7.205  37.887 -27.893  1.00 94.18           N  
ATOM   2132 HD21 ASN A 125      -7.791  38.681 -27.677  1.00 94.18           H  
ATOM   2133 HD22 ASN A 125      -6.279  37.978 -28.286  1.00 94.18           H  
ATOM   2134  OD1 ASN A 125      -6.774  35.759 -27.713  1.00 94.18           O  
ATOM   2135  N   SER A 126     -11.534  35.010 -25.817  1.00 92.97           N  
ATOM   2136  H   SER A 126     -11.623  35.082 -26.821  1.00 92.97           H  
ATOM   2137  CA  SER A 126     -12.751  34.936 -25.004  1.00 92.97           C  
ATOM   2138  HA  SER A 126     -12.753  35.785 -24.321  1.00 92.97           H  
ATOM   2139  C   SER A 126     -12.848  33.670 -24.149  1.00 92.97           C  
ATOM   2140  CB  SER A 126     -13.992  35.049 -25.896  1.00 92.97           C  
ATOM   2141  HB2 SER A 126     -13.858  35.865 -26.605  1.00 92.97           H  
ATOM   2142  HB3 SER A 126     -14.852  35.280 -25.268  1.00 92.97           H  
ATOM   2143  O   SER A 126     -13.483  33.704 -23.100  1.00 92.97           O  
ATOM   2144  OG  SER A 126     -14.264  33.845 -26.595  1.00 92.97           O  
ATOM   2145  HG  SER A 126     -13.460  33.536 -27.021  1.00 92.97           H  
ATOM   2146  N   GLN A 127     -12.242  32.555 -24.577  1.00 94.54           N  
ATOM   2147  H   GLN A 127     -11.714  32.584 -25.437  1.00 94.54           H  
ATOM   2148  CA  GLN A 127     -12.213  31.329 -23.777  1.00 94.54           C  
ATOM   2149  HA  GLN A 127     -13.116  31.282 -23.168  1.00 94.54           H  
ATOM   2150  C   GLN A 127     -11.044  31.324 -22.790  1.00 94.54           C  
ATOM   2151  CB  GLN A 127     -12.193  30.074 -24.664  1.00 94.54           C  
ATOM   2152  HB2 GLN A 127     -12.218  29.201 -24.012  1.00 94.54           H  
ATOM   2153  HB3 GLN A 127     -11.258  30.044 -25.223  1.00 94.54           H  
ATOM   2154  O   GLN A 127     -11.220  30.871 -21.666  1.00 94.54           O  
ATOM   2155  CG  GLN A 127     -13.363  29.963 -25.654  1.00 94.54           C  
ATOM   2156  HG2 GLN A 127     -13.183  30.645 -26.485  1.00 94.54           H  
ATOM   2157  HG3 GLN A 127     -13.373  28.956 -26.070  1.00 94.54           H  
ATOM   2158  CD  GLN A 127     -14.745  30.252 -25.070  1.00 94.54           C  
ATOM   2159  NE2 GLN A 127     -15.531  31.081 -25.722  1.00 94.54           N  
ATOM   2160 HE21 GLN A 127     -15.165  31.597 -26.509  1.00 94.54           H  
ATOM   2161 HE22 GLN A 127     -16.513  31.118 -25.487  1.00 94.54           H  
ATOM   2162  OE1 GLN A 127     -15.160  29.769 -24.026  1.00 94.54           O  
ATOM   2163  N   ILE A 128      -9.881  31.863 -23.168  1.00 94.73           N  
ATOM   2164  H   ILE A 128      -9.800  32.214 -24.111  1.00 94.73           H  
ATOM   2165  CA  ILE A 128      -8.693  31.936 -22.302  1.00 94.73           C  
ATOM   2166  HA  ILE A 128      -8.424  30.930 -21.980  1.00 94.73           H  
ATOM   2167  C   ILE A 128      -8.995  32.725 -21.022  1.00 94.73           C  
ATOM   2168  CB  ILE A 128      -7.497  32.515 -23.093  1.00 94.73           C  
ATOM   2169  HB  ILE A 128      -7.836  33.398 -23.635  1.00 94.73           H  
ATOM   2170  O   ILE A 128      -8.771  32.214 -19.927  1.00 94.73           O  
ATOM   2171  CG1 ILE A 128      -6.976  31.469 -24.108  1.00 94.73           C  
ATOM   2172 HG12 ILE A 128      -7.815  30.962 -24.584  1.00 94.73           H  
ATOM   2173 HG13 ILE A 128      -6.398  30.712 -23.577  1.00 94.73           H  
ATOM   2174  CG2 ILE A 128      -6.358  32.942 -22.151  1.00 94.73           C  
ATOM   2175 HG21 ILE A 128      -6.661  33.796 -21.546  1.00 94.73           H  
ATOM   2176 HG22 ILE A 128      -5.479  33.253 -22.715  1.00 94.73           H  
ATOM   2177 HG23 ILE A 128      -6.085  32.123 -21.486  1.00 94.73           H  
ATOM   2178  CD1 ILE A 128      -6.106  32.066 -25.223  1.00 94.73           C  
ATOM   2179 HD11 ILE A 128      -5.209  32.532 -24.815  1.00 94.73           H  
ATOM   2180 HD12 ILE A 128      -5.805  31.274 -25.909  1.00 94.73           H  
ATOM   2181 HD13 ILE A 128      -6.675  32.809 -25.781  1.00 94.73           H  
ATOM   2182  N   ILE A 129      -9.576  33.922 -21.148  1.00 93.06           N  
ATOM   2183  H   ILE A 129      -9.743  34.281 -22.078  1.00 93.06           H  
ATOM   2184  CA  ILE A 129      -9.840  34.813 -20.004  1.00 93.06           C  
ATOM   2185  HA  ILE A 129      -8.907  34.944 -19.456  1.00 93.06           H  
ATOM   2186  C   ILE A 129     -10.843  34.245 -18.990  1.00 93.06           C  
ATOM   2187  CB  ILE A 129     -10.305  36.206 -20.483  1.00 93.06           C  
ATOM   2188  HB  ILE A 129     -10.458  36.821 -19.596  1.00 93.06           H  
ATOM   2189  O   ILE A 129     -10.882  34.700 -17.854  1.00 93.06           O  
ATOM   2190  CG1 ILE A 129     -11.659  36.123 -21.230  1.00 93.06           C  
ATOM   2191 HG12 ILE A 129     -12.412  35.716 -20.554  1.00 93.06           H  
ATOM   2192 HG13 ILE A 129     -11.578  35.445 -22.079  1.00 93.06           H  
ATOM   2193  CG2 ILE A 129      -9.186  36.879 -21.301  1.00 93.06           C  
ATOM   2194 HG21 ILE A 129      -9.020  36.361 -22.245  1.00 93.06           H  
ATOM   2195 HG22 ILE A 129      -9.442  37.920 -21.499  1.00 93.06           H  
ATOM   2196 HG23 ILE A 129      -8.260  36.870 -20.726  1.00 93.06           H  
ATOM   2197  CD1 ILE A 129     -12.193  37.466 -21.733  1.00 93.06           C  
ATOM   2198 HD11 ILE A 129     -12.241  38.180 -20.910  1.00 93.06           H  
ATOM   2199 HD12 ILE A 129     -11.550  37.858 -22.521  1.00 93.06           H  
ATOM   2200 HD13 ILE A 129     -13.194  37.325 -22.141  1.00 93.06           H  
ATOM   2201  N   LYS A 130     -11.653  33.249 -19.378  1.00 93.07           N  
ATOM   2202  H   LYS A 130     -11.548  32.885 -20.314  1.00 93.07           H  
ATOM   2203  CA  LYS A 130     -12.585  32.581 -18.455  1.00 93.07           C  
ATOM   2204  HA  LYS A 130     -13.123  33.327 -17.869  1.00 93.07           H  
ATOM   2205  C   LYS A 130     -11.871  31.690 -17.445  1.00 93.07           C  
ATOM   2206  CB  LYS A 130     -13.581  31.715 -19.227  1.00 93.07           C  
ATOM   2207  HB2 LYS A 130     -13.030  31.015 -19.856  1.00 93.07           H  
ATOM   2208  HB3 LYS A 130     -14.162  31.131 -18.513  1.00 93.07           H  
ATOM   2209  O   LYS A 130     -12.409  31.449 -16.373  1.00 93.07           O  
ATOM   2210  CG  LYS A 130     -14.552  32.532 -20.079  1.00 93.07           C  
ATOM   2211  HG2 LYS A 130     -15.187  33.140 -19.434  1.00 93.07           H  
ATOM   2212  HG3 LYS A 130     -13.997  33.183 -20.754  1.00 93.07           H  
ATOM   2213  CD  LYS A 130     -15.407  31.547 -20.875  1.00 93.07           C  
ATOM   2214  HD2 LYS A 130     -15.974  30.928 -20.180  1.00 93.07           H  
ATOM   2215  HD3 LYS A 130     -14.749  30.903 -21.458  1.00 93.07           H  
ATOM   2216  CE  LYS A 130     -16.363  32.266 -21.819  1.00 93.07           C  
ATOM   2217  HE2 LYS A 130     -17.028  32.902 -21.234  1.00 93.07           H  
ATOM   2218  HE3 LYS A 130     -15.776  32.894 -22.489  1.00 93.07           H  
ATOM   2219  NZ  LYS A 130     -17.125  31.252 -22.582  1.00 93.07           N  
ATOM   2220  HZ1 LYS A 130     -17.775  31.683 -23.223  1.00 93.07           H  
ATOM   2221  HZ2 LYS A 130     -16.473  30.672 -23.090  1.00 93.07           H  
ATOM   2222  HZ3 LYS A 130     -17.617  30.638 -21.948  1.00 93.07           H  
ATOM   2223  N   TYR A 131     -10.700  31.171 -17.808  1.00 93.86           N  
ATOM   2224  H   TYR A 131     -10.317  31.444 -18.702  1.00 93.86           H  
ATOM   2225  CA  TYR A 131      -9.989  30.165 -17.022  1.00 93.86           C  
ATOM   2226  HA  TYR A 131     -10.583  29.891 -16.151  1.00 93.86           H  
ATOM   2227  C   TYR A 131      -8.648  30.662 -16.484  1.00 93.86           C  
ATOM   2228  CB  TYR A 131      -9.823  28.899 -17.872  1.00 93.86           C  
ATOM   2229  HB2 TYR A 131      -9.182  28.200 -17.335  1.00 93.86           H  
ATOM   2230  HB3 TYR A 131      -9.318  29.154 -18.804  1.00 93.86           H  
ATOM   2231  O   TYR A 131      -8.180  30.147 -15.472  1.00 93.86           O  
ATOM   2232  CG  TYR A 131     -11.136  28.198 -18.174  1.00 93.86           C  
ATOM   2233  CD1 TYR A 131     -11.777  27.457 -17.164  1.00 93.86           C  
ATOM   2234  HD1 TYR A 131     -11.352  27.418 -16.172  1.00 93.86           H  
ATOM   2235  CD2 TYR A 131     -11.740  28.316 -19.439  1.00 93.86           C  
ATOM   2236  HD2 TYR A 131     -11.266  28.912 -20.205  1.00 93.86           H  
ATOM   2237  CE1 TYR A 131     -12.985  26.785 -17.427  1.00 93.86           C  
ATOM   2238  HE1 TYR A 131     -13.471  26.209 -16.654  1.00 93.86           H  
ATOM   2239  CE2 TYR A 131     -12.972  27.681 -19.695  1.00 93.86           C  
ATOM   2240  HE2 TYR A 131     -13.470  27.811 -20.644  1.00 93.86           H  
ATOM   2241  OH  TYR A 131     -14.753  26.239 -18.946  1.00 93.86           O  
ATOM   2242  HH  TYR A 131     -15.073  25.790 -18.160  1.00 93.86           H  
ATOM   2243  CZ  TYR A 131     -13.585  26.888 -18.697  1.00 93.86           C  
ATOM   2244  N   LEU A 132      -8.026  31.647 -17.135  1.00 93.95           N  
ATOM   2245  H   LEU A 132      -8.472  32.055 -17.944  1.00 93.95           H  
ATOM   2246  CA  LEU A 132      -6.671  32.103 -16.830  1.00 93.95           C  
ATOM   2247  HA  LEU A 132      -6.322  31.649 -15.903  1.00 93.95           H  
ATOM   2248  C   LEU A 132      -6.623  33.618 -16.628  1.00 93.95           C  
ATOM   2249  CB  LEU A 132      -5.730  31.679 -17.973  1.00 93.95           C  
ATOM   2250  HB2 LEU A 132      -4.742  32.097 -17.782  1.00 93.95           H  
ATOM   2251  HB3 LEU A 132      -6.102  32.117 -18.899  1.00 93.95           H  
ATOM   2252  O   LEU A 132      -7.132  34.377 -17.456  1.00 93.95           O  
ATOM   2253  CG  LEU A 132      -5.593  30.159 -18.169  1.00 93.95           C  
ATOM   2254  HG  LEU A 132      -6.576  29.706 -18.301  1.00 93.95           H  
ATOM   2255  CD1 LEU A 132      -4.777  29.876 -19.429  1.00 93.95           C  
ATOM   2256 HD11 LEU A 132      -5.288  30.299 -20.294  1.00 93.95           H  
ATOM   2257 HD12 LEU A 132      -3.790  30.329 -19.335  1.00 93.95           H  
ATOM   2258 HD13 LEU A 132      -4.679  28.800 -19.571  1.00 93.95           H  
ATOM   2259  CD2 LEU A 132      -4.890  29.488 -16.989  1.00 93.95           C  
ATOM   2260 HD21 LEU A 132      -3.910  29.937 -16.827  1.00 93.95           H  
ATOM   2261 HD22 LEU A 132      -4.772  28.420 -17.169  1.00 93.95           H  
ATOM   2262 HD23 LEU A 132      -5.479  29.624 -16.081  1.00 93.95           H  
ATOM   2263  N   GLU A 133      -5.926  34.054 -15.581  1.00 89.44           N  
ATOM   2264  H   GLU A 133      -5.469  33.374 -14.990  1.00 89.44           H  
ATOM   2265  CA  GLU A 133      -5.615  35.460 -15.326  1.00 89.44           C  
ATOM   2266  HA  GLU A 133      -6.531  36.045 -15.403  1.00 89.44           H  
ATOM   2267  C   GLU A 133      -4.617  35.954 -16.386  1.00 89.44           C  
ATOM   2268  CB  GLU A 133      -5.079  35.608 -13.893  1.00 89.44           C  
ATOM   2269  HB2 GLU A 133      -4.112  35.110 -13.827  1.00 89.44           H  
ATOM   2270  HB3 GLU A 133      -5.770  35.124 -13.203  1.00 89.44           H  
ATOM   2271  O   GLU A 133      -3.408  35.738 -16.293  1.00 89.44           O  
ATOM   2272  CG  GLU A 133      -4.939  37.083 -13.490  1.00 89.44           C  
ATOM   2273  HG2 GLU A 133      -4.311  37.593 -14.220  1.00 89.44           H  
ATOM   2274  HG3 GLU A 133      -5.927  37.543 -13.527  1.00 89.44           H  
ATOM   2275  CD  GLU A 133      -4.327  37.289 -12.092  1.00 89.44           C  
ATOM   2276  OE1 GLU A 133      -4.439  38.434 -11.602  1.00 89.44           O  
ATOM   2277  OE2 GLU A 133      -3.693  36.347 -11.548  1.00 89.44           O  
ATOM   2278  N   SER A 134      -5.143  36.556 -17.455  1.00 82.66           N  
ATOM   2279  H   SER A 134      -6.146  36.668 -17.487  1.00 82.66           H  
ATOM   2280  CA  SER A 134      -4.375  36.834 -18.671  1.00 82.66           C  
ATOM   2281  HA  SER A 134      -3.335  36.544 -18.525  1.00 82.66           H  
ATOM   2282  C   SER A 134      -4.401  38.321 -19.009  1.00 82.66           C  
ATOM   2283  CB  SER A 134      -4.904  35.996 -19.839  1.00 82.66           C  
ATOM   2284  HB2 SER A 134      -4.229  36.108 -20.687  1.00 82.66           H  
ATOM   2285  HB3 SER A 134      -5.897  36.345 -20.124  1.00 82.66           H  
ATOM   2286  O   SER A 134      -5.413  38.847 -19.471  1.00 82.66           O  
ATOM   2287  OG  SER A 134      -4.981  34.630 -19.486  1.00 82.66           O  
ATOM   2288  HG  SER A 134      -5.626  34.558 -18.778  1.00 82.66           H  
ATOM   2289  N   GLY A 135      -3.270  38.999 -18.802  1.00 82.16           N  
ATOM   2290  H   GLY A 135      -2.478  38.501 -18.421  1.00 82.16           H  
ATOM   2291  CA  GLY A 135      -3.071  40.383 -19.232  1.00 82.16           C  
ATOM   2292  HA2 GLY A 135      -2.238  40.813 -18.676  1.00 82.16           H  
ATOM   2293  HA3 GLY A 135      -3.967  40.963 -19.007  1.00 82.16           H  
ATOM   2294  C   GLY A 135      -2.775  40.497 -20.731  1.00 82.16           C  
ATOM   2295  O   GLY A 135      -2.588  39.499 -21.428  1.00 82.16           O  
ATOM   2296  N   SER A 136      -2.660  41.727 -21.236  1.00 78.93           N  
ATOM   2297  H   SER A 136      -2.775  42.520 -20.622  1.00 78.93           H  
ATOM   2298  CA  SER A 136      -2.382  42.006 -22.658  1.00 78.93           C  
ATOM   2299  HA  SER A 136      -3.231  41.666 -23.251  1.00 78.93           H  
ATOM   2300  C   SER A 136      -1.137  41.285 -23.191  1.00 78.93           C  
ATOM   2301  CB  SER A 136      -2.232  43.516 -22.870  1.00 78.93           C  
ATOM   2302  HB2 SER A 136      -3.191  43.999 -22.681  1.00 78.93           H  
ATOM   2303  HB3 SER A 136      -1.940  43.714 -23.901  1.00 78.93           H  
ATOM   2304  O   SER A 136      -1.154  40.788 -24.317  1.00 78.93           O  
ATOM   2305  OG  SER A 136      -1.260  44.043 -21.981  1.00 78.93           O  
ATOM   2306  HG  SER A 136      -1.239  44.996 -22.097  1.00 78.93           H  
ATOM   2307  N   ILE A 137      -0.089  41.154 -22.368  1.00 82.12           N  
ATOM   2308  H   ILE A 137      -0.138  41.629 -21.478  1.00 82.12           H  
ATOM   2309  CA  ILE A 137       1.138  40.429 -22.724  1.00 82.12           C  
ATOM   2310  HA  ILE A 137       1.447  40.802 -23.701  1.00 82.12           H  
ATOM   2311  C   ILE A 137       0.902  38.923 -22.887  1.00 82.12           C  
ATOM   2312  CB  ILE A 137       2.265  40.737 -21.710  1.00 82.12           C  
ATOM   2313  HB  ILE A 137       2.323  41.821 -21.607  1.00 82.12           H  
ATOM   2314  O   ILE A 137       1.389  38.331 -23.846  1.00 82.12           O  
ATOM   2315  CG1 ILE A 137       3.651  40.246 -22.183  1.00 82.12           C  
ATOM   2316 HG12 ILE A 137       4.378  40.455 -21.398  1.00 82.12           H  
ATOM   2317 HG13 ILE A 137       3.633  39.167 -22.339  1.00 82.12           H  
ATOM   2318  CG2 ILE A 137       1.988  40.160 -20.308  1.00 82.12           C  
ATOM   2319 HG21 ILE A 137       2.066  39.073 -20.310  1.00 82.12           H  
ATOM   2320 HG22 ILE A 137       2.721  40.551 -19.602  1.00 82.12           H  
ATOM   2321 HG23 ILE A 137       0.997  40.448 -19.957  1.00 82.12           H  
ATOM   2322  CD1 ILE A 137       4.146  40.928 -23.465  1.00 82.12           C  
ATOM   2323 HD11 ILE A 137       3.538  40.626 -24.317  1.00 82.12           H  
ATOM   2324 HD12 ILE A 137       5.176  40.627 -23.656  1.00 82.12           H  
ATOM   2325 HD13 ILE A 137       4.108  42.012 -23.351  1.00 82.12           H  
ATOM   2326  N   ASN A 138       0.113  38.303 -22.002  1.00 87.28           N  
ATOM   2327  H   ASN A 138      -0.332  38.851 -21.280  1.00 87.28           H  
ATOM   2328  CA  ASN A 138      -0.216  36.876 -22.080  1.00 87.28           C  
ATOM   2329  HA  ASN A 138       0.705  36.297 -22.151  1.00 87.28           H  
ATOM   2330  C   ASN A 138      -1.052  36.568 -23.329  1.00 87.28           C  
ATOM   2331  CB  ASN A 138      -0.965  36.449 -20.809  1.00 87.28           C  
ATOM   2332  HB2 ASN A 138      -1.933  36.949 -20.768  1.00 87.28           H  
ATOM   2333  HB3 ASN A 138      -1.139  35.374 -20.847  1.00 87.28           H  
ATOM   2334  O   ASN A 138      -0.948  35.485 -23.899  1.00 87.28           O  
ATOM   2335  CG  ASN A 138      -0.212  36.759 -19.534  1.00 87.28           C  
ATOM   2336  ND2 ASN A 138       0.817  36.016 -19.203  1.00 87.28           N  
ATOM   2337 HD21 ASN A 138       1.267  36.250 -18.330  1.00 87.28           H  
ATOM   2338 HD22 ASN A 138       1.140  35.265 -19.797  1.00 87.28           H  
ATOM   2339  OD1 ASN A 138      -0.521  37.712 -18.841  1.00 87.28           O  
ATOM   2340  N   MET A 139      -1.848  37.546 -23.767  1.00 89.84           N  
ATOM   2341  H   MET A 139      -1.894  38.385 -23.207  1.00 89.84           H  
ATOM   2342  CA  MET A 139      -2.746  37.452 -24.915  1.00 89.84           C  
ATOM   2343  HA  MET A 139      -3.092  36.422 -24.998  1.00 89.84           H  
ATOM   2344  C   MET A 139      -2.085  37.779 -26.262  1.00 89.84           C  
ATOM   2345  CB  MET A 139      -3.962  38.354 -24.659  1.00 89.84           C  
ATOM   2346  HB2 MET A 139      -4.614  38.344 -25.532  1.00 89.84           H  
ATOM   2347  HB3 MET A 139      -3.616  39.378 -24.511  1.00 89.84           H  
ATOM   2348  O   MET A 139      -2.762  37.722 -27.292  1.00 89.84           O  
ATOM   2349  CG  MET A 139      -4.780  37.937 -23.426  1.00 89.84           C  
ATOM   2350  HG2 MET A 139      -5.698  38.524 -23.402  1.00 89.84           H  
ATOM   2351  HG3 MET A 139      -4.217  38.185 -22.526  1.00 89.84           H  
ATOM   2352  SD  MET A 139      -5.208  36.184 -23.306  1.00 89.84           S  
ATOM   2353  CE  MET A 139      -6.207  36.032 -24.774  1.00 89.84           C  
ATOM   2354  HE1 MET A 139      -7.130  36.596 -24.639  1.00 89.84           H  
ATOM   2355  HE2 MET A 139      -5.643  36.403 -25.630  1.00 89.84           H  
ATOM   2356  HE3 MET A 139      -6.411  34.972 -24.923  1.00 89.84           H  
ATOM   2357  N   GLN A 140      -0.789  38.111 -26.287  1.00 93.39           N  
ATOM   2358  H   GLN A 140      -0.270  38.146 -25.421  1.00 93.39           H  
ATOM   2359  CA  GLN A 140      -0.071  38.297 -27.545  1.00 93.39           C  
ATOM   2360  HA  GLN A 140      -0.655  38.989 -28.153  1.00 93.39           H  
ATOM   2361  C   GLN A 140       0.026  36.959 -28.290  1.00 93.39           C  
ATOM   2362  CB  GLN A 140       1.303  38.940 -27.308  1.00 93.39           C  
ATOM   2363  HB2 GLN A 140       1.167  39.866 -26.750  1.00 93.39           H  
ATOM   2364  HB3 GLN A 140       1.933  38.266 -26.728  1.00 93.39           H  
ATOM   2365  O   GLN A 140       0.485  35.961 -27.734  1.00 93.39           O  
ATOM   2366  CG  GLN A 140       1.989  39.257 -28.648  1.00 93.39           C  
ATOM   2367  HG2 GLN A 140       2.235  38.329 -29.164  1.00 93.39           H  
ATOM   2368  HG3 GLN A 140       1.301  39.820 -29.278  1.00 93.39           H  
ATOM   2369  CD  GLN A 140       3.267  40.065 -28.477  1.00 93.39           C  
ATOM   2370  NE2 GLN A 140       3.190  41.375 -28.533  1.00 93.39           N  
ATOM   2371 HE21 GLN A 140       4.053  41.896 -28.457  1.00 93.39           H  
ATOM   2372 HE22 GLN A 140       2.303  41.820 -28.718  1.00 93.39           H  
ATOM   2373  OE1 GLN A 140       4.357  39.536 -28.317  1.00 93.39           O  
ATOM   2374  N   SER A 141      -0.391  36.942 -29.556  1.00 95.16           N  
ATOM   2375  H   SER A 141      -0.708  37.811 -29.962  1.00 95.16           H  
ATOM   2376  CA  SER A 141      -0.473  35.731 -30.376  1.00 95.16           C  
ATOM   2377  HA  SER A 141      -0.024  34.907 -29.821  1.00 95.16           H  
ATOM   2378  C   SER A 141       0.304  35.877 -31.680  1.00 95.16           C  
ATOM   2379  CB  SER A 141      -1.931  35.329 -30.619  1.00 95.16           C  
ATOM   2380  HB2 SER A 141      -1.969  34.501 -31.327  1.00 95.16           H  
ATOM   2381  HB3 SER A 141      -2.360  34.997 -29.673  1.00 95.16           H  
ATOM   2382  O   SER A 141       0.129  36.834 -32.427  1.00 95.16           O  
ATOM   2383  OG  SER A 141      -2.696  36.407 -31.108  1.00 95.16           O  
ATOM   2384  HG  SER A 141      -2.592  37.133 -30.488  1.00 95.16           H  
ATOM   2385  N   TYR A 142       1.175  34.911 -31.956  1.00 95.92           N  
ATOM   2386  H   TYR A 142       1.256  34.147 -31.301  1.00 95.92           H  
ATOM   2387  CA  TYR A 142       2.010  34.865 -33.153  1.00 95.92           C  
ATOM   2388  HA  TYR A 142       2.074  35.853 -33.609  1.00 95.92           H  
ATOM   2389  C   TYR A 142       1.387  33.907 -34.153  1.00 95.92           C  
ATOM   2390  CB  TYR A 142       3.427  34.413 -32.794  1.00 95.92           C  
ATOM   2391  HB2 TYR A 142       3.937  34.118 -33.711  1.00 95.92           H  
ATOM   2392  HB3 TYR A 142       3.372  33.530 -32.157  1.00 95.92           H  
ATOM   2393  O   TYR A 142       1.210  32.728 -33.843  1.00 95.92           O  
ATOM   2394  CG  TYR A 142       4.259  35.472 -32.101  1.00 95.92           C  
ATOM   2395  CD1 TYR A 142       5.390  36.010 -32.746  1.00 95.92           C  
ATOM   2396  HD1 TYR A 142       5.647  35.694 -33.746  1.00 95.92           H  
ATOM   2397  CD2 TYR A 142       3.931  35.891 -30.798  1.00 95.92           C  
ATOM   2398  HD2 TYR A 142       3.084  35.463 -30.281  1.00 95.92           H  
ATOM   2399  CE1 TYR A 142       6.179  36.979 -32.097  1.00 95.92           C  
ATOM   2400  HE1 TYR A 142       7.032  37.412 -32.597  1.00 95.92           H  
ATOM   2401  CE2 TYR A 142       4.702  36.876 -30.158  1.00 95.92           C  
ATOM   2402  HE2 TYR A 142       4.443  37.198 -29.160  1.00 95.92           H  
ATOM   2403  OH  TYR A 142       6.545  38.403 -30.195  1.00 95.92           O  
ATOM   2404  HH  TYR A 142       6.072  38.728 -29.425  1.00 95.92           H  
ATOM   2405  CZ  TYR A 142       5.820  37.432 -30.810  1.00 95.92           C  
ATOM   2406  N   VAL A 143       1.077  34.408 -35.344  1.00 95.76           N  
ATOM   2407  H   VAL A 143       1.299  35.375 -35.531  1.00 95.76           H  
ATOM   2408  CA  VAL A 143       0.479  33.639 -36.435  1.00 95.76           C  
ATOM   2409  HA  VAL A 143       0.027  32.731 -36.037  1.00 95.76           H  
ATOM   2410  C   VAL A 143       1.570  33.263 -37.419  1.00 95.76           C  
ATOM   2411  CB  VAL A 143      -0.612  34.443 -37.146  1.00 95.76           C  
ATOM   2412  HB  VAL A 143      -0.147  35.301 -37.631  1.00 95.76           H  
ATOM   2413  O   VAL A 143       2.301  34.123 -37.900  1.00 95.76           O  
ATOM   2414  CG1 VAL A 143      -1.314  33.611 -38.220  1.00 95.76           C  
ATOM   2415 HG11 VAL A 143      -0.593  33.251 -38.953  1.00 95.76           H  
ATOM   2416 HG12 VAL A 143      -2.015  34.255 -38.751  1.00 95.76           H  
ATOM   2417 HG13 VAL A 143      -1.839  32.768 -37.772  1.00 95.76           H  
ATOM   2418  CG2 VAL A 143      -1.672  34.936 -36.152  1.00 95.76           C  
ATOM   2419 HG21 VAL A 143      -2.448  35.483 -36.687  1.00 95.76           H  
ATOM   2420 HG22 VAL A 143      -1.219  35.614 -35.429  1.00 95.76           H  
ATOM   2421 HG23 VAL A 143      -2.117  34.093 -35.624  1.00 95.76           H  
ATOM   2422  N   MET A 144       1.667  31.972 -37.710  1.00 94.25           N  
ATOM   2423  H   MET A 144       1.019  31.341 -37.261  1.00 94.25           H  
ATOM   2424  CA  MET A 144       2.621  31.393 -38.637  1.00 94.25           C  
ATOM   2425  HA  MET A 144       3.229  32.197 -39.051  1.00 94.25           H  
ATOM   2426  C   MET A 144       1.883  30.693 -39.773  1.00 94.25           C  
ATOM   2427  CB  MET A 144       3.542  30.414 -37.907  1.00 94.25           C  
ATOM   2428  HB2 MET A 144       4.150  29.875 -38.632  1.00 94.25           H  
ATOM   2429  HB3 MET A 144       2.920  29.696 -37.372  1.00 94.25           H  
ATOM   2430  O   MET A 144       1.099  29.768 -39.540  1.00 94.25           O  
ATOM   2431  CG  MET A 144       4.489  31.083 -36.914  1.00 94.25           C  
ATOM   2432  HG2 MET A 144       5.306  31.542 -37.470  1.00 94.25           H  
ATOM   2433  HG3 MET A 144       3.966  31.871 -36.372  1.00 94.25           H  
ATOM   2434  SD  MET A 144       5.169  29.910 -35.711  1.00 94.25           S  
ATOM   2435  CE  MET A 144       3.738  29.795 -34.603  1.00 94.25           C  
ATOM   2436  HE1 MET A 144       4.058  29.373 -33.650  1.00 94.25           H  
ATOM   2437  HE2 MET A 144       2.960  29.178 -35.053  1.00 94.25           H  
ATOM   2438  HE3 MET A 144       3.337  30.792 -34.416  1.00 94.25           H  
ATOM   2439  N   GLU A 145       2.177  31.093 -41.004  1.00 93.21           N  
ATOM   2440  H   GLU A 145       2.853  31.835 -41.118  1.00 93.21           H  
ATOM   2441  CA  GLU A 145       1.533  30.576 -42.210  1.00 93.21           C  
ATOM   2442  HA  GLU A 145       0.860  29.759 -41.953  1.00 93.21           H  
ATOM   2443  C   GLU A 145       2.567  30.041 -43.193  1.00 93.21           C  
ATOM   2444  CB  GLU A 145       0.702  31.662 -42.895  1.00 93.21           C  
ATOM   2445  HB2 GLU A 145       1.349  32.506 -43.135  1.00 93.21           H  
ATOM   2446  HB3 GLU A 145       0.313  31.255 -43.828  1.00 93.21           H  
ATOM   2447  O   GLU A 145       3.675  30.563 -43.312  1.00 93.21           O  
ATOM   2448  CG  GLU A 145      -0.476  32.141 -42.045  1.00 93.21           C  
ATOM   2449  HG2 GLU A 145      -0.116  32.513 -41.086  1.00 93.21           H  
ATOM   2450  HG3 GLU A 145      -1.147  31.302 -41.860  1.00 93.21           H  
ATOM   2451  CD  GLU A 145      -1.222  33.242 -42.792  1.00 93.21           C  
ATOM   2452  OE1 GLU A 145      -1.854  32.897 -43.820  1.00 93.21           O  
ATOM   2453  OE2 GLU A 145      -1.133  34.409 -42.356  1.00 93.21           O  
ATOM   2454  N   MET A 146       2.199  28.988 -43.921  1.00 89.63           N  
ATOM   2455  H   MET A 146       1.264  28.626 -43.803  1.00 89.63           H  
ATOM   2456  CA  MET A 146       2.959  28.571 -45.101  1.00 89.63           C  
ATOM   2457  HA  MET A 146       4.024  28.594 -44.868  1.00 89.63           H  
ATOM   2458  C   MET A 146       2.715  29.555 -46.250  1.00 89.63           C  
ATOM   2459  CB  MET A 146       2.580  27.138 -45.498  1.00 89.63           C  
ATOM   2460  HB2 MET A 146       1.519  27.109 -45.743  1.00 89.63           H  
ATOM   2461  HB3 MET A 146       3.149  26.841 -46.379  1.00 89.63           H  
ATOM   2462  O   MET A 146       1.700  30.253 -46.273  1.00 89.63           O  
ATOM   2463  CG  MET A 146       2.886  26.158 -44.357  1.00 89.63           C  
ATOM   2464  HG2 MET A 146       2.296  26.442 -43.485  1.00 89.63           H  
ATOM   2465  HG3 MET A 146       3.941  26.247 -44.100  1.00 89.63           H  
ATOM   2466  SD  MET A 146       2.540  24.410 -44.686  1.00 89.63           S  
ATOM   2467  CE  MET A 146       0.795  24.529 -45.170  1.00 89.63           C  
ATOM   2468  HE1 MET A 146       0.715  24.974 -46.163  1.00 89.63           H  
ATOM   2469  HE2 MET A 146       0.262  25.163 -44.461  1.00 89.63           H  
ATOM   2470  HE3 MET A 146       0.347  23.536 -45.198  1.00 89.63           H  
ATOM   2471  N   LYS A 147       3.618  29.589 -47.231  1.00 88.16           N  
ATOM   2472  H   LYS A 147       4.453  29.030 -47.138  1.00 88.16           H  
ATOM   2473  CA  LYS A 147       3.454  30.442 -48.417  1.00 88.16           C  
ATOM   2474  HA  LYS A 147       3.252  31.461 -48.087  1.00 88.16           H  
ATOM   2475  C   LYS A 147       2.258  30.027 -49.283  1.00 88.16           C  
ATOM   2476  CB  LYS A 147       4.765  30.425 -49.209  1.00 88.16           C  
ATOM   2477  HB2 LYS A 147       5.588  30.668 -48.536  1.00 88.16           H  
ATOM   2478  HB3 LYS A 147       4.929  29.428 -49.617  1.00 88.16           H  
ATOM   2479  O   LYS A 147       1.570  30.885 -49.822  1.00 88.16           O  
ATOM   2480  CG  LYS A 147       4.746  31.449 -50.349  1.00 88.16           C  
ATOM   2481  HG2 LYS A 147       3.944  31.208 -51.046  1.00 88.16           H  
ATOM   2482  HG3 LYS A 147       4.579  32.446 -49.942  1.00 88.16           H  
ATOM   2483  CD  LYS A 147       6.075  31.420 -51.103  1.00 88.16           C  
ATOM   2484  HD2 LYS A 147       6.885  31.701 -50.431  1.00 88.16           H  
ATOM   2485  HD3 LYS A 147       6.242  30.410 -51.478  1.00 88.16           H  
ATOM   2486  CE  LYS A 147       5.999  32.398 -52.277  1.00 88.16           C  
ATOM   2487  HE2 LYS A 147       5.902  33.411 -51.888  1.00 88.16           H  
ATOM   2488  HE3 LYS A 147       5.098  32.170 -52.848  1.00 88.16           H  
ATOM   2489  NZ  LYS A 147       7.190  32.272 -53.147  1.00 88.16           N  
ATOM   2490  HZ1 LYS A 147       7.242  31.327 -53.499  1.00 88.16           H  
ATOM   2491  HZ2 LYS A 147       8.033  32.475 -52.627  1.00 88.16           H  
ATOM   2492  HZ3 LYS A 147       7.114  32.896 -53.937  1.00 88.16           H  
ATOM   2493  N   GLU A 148       2.017  28.726 -49.398  1.00 90.13           N  
ATOM   2494  H   GLU A 148       2.611  28.070 -48.912  1.00 90.13           H  
ATOM   2495  CA  GLU A 148       0.941  28.136 -50.196  1.00 90.13           C  
ATOM   2496  HA  GLU A 148       0.091  28.819 -50.183  1.00 90.13           H  
ATOM   2497  C   GLU A 148       0.487  26.794 -49.589  1.00 90.13           C  
ATOM   2498  CB  GLU A 148       1.403  27.989 -51.660  1.00 90.13           C  
ATOM   2499  HB2 GLU A 148       0.568  27.629 -52.260  1.00 90.13           H  
ATOM   2500  HB3 GLU A 148       1.667  28.982 -52.025  1.00 90.13           H  
ATOM   2501  O   GLU A 148       1.236  26.216 -48.785  1.00 90.13           O  
ATOM   2502  CG  GLU A 148       2.607  27.054 -51.871  1.00 90.13           C  
ATOM   2503  HG2 GLU A 148       2.296  26.024 -51.700  1.00 90.13           H  
ATOM   2504  HG3 GLU A 148       3.381  27.296 -51.142  1.00 90.13           H  
ATOM   2505  CD  GLU A 148       3.206  27.183 -53.282  1.00 90.13           C  
ATOM   2506  OE1 GLU A 148       4.435  26.976 -53.403  1.00 90.13           O  
ATOM   2507  OE2 GLU A 148       2.462  27.540 -54.225  1.00 90.13           O  
ATOM   2508  N   PRO A 149      -0.720  26.298 -49.926  1.00 91.91           N  
ATOM   2509  CA  PRO A 149      -1.163  24.968 -49.521  1.00 91.91           C  
ATOM   2510  HA  PRO A 149      -1.195  24.938 -48.432  1.00 91.91           H  
ATOM   2511  C   PRO A 149      -0.223  23.866 -50.032  1.00 91.91           C  
ATOM   2512  CB  PRO A 149      -2.589  24.801 -50.063  1.00 91.91           C  
ATOM   2513  HB2 PRO A 149      -2.575  24.265 -51.012  1.00 91.91           H  
ATOM   2514  HB3 PRO A 149      -3.230  24.280 -49.352  1.00 91.91           H  
ATOM   2515  O   PRO A 149       0.340  23.937 -51.122  1.00 91.91           O  
ATOM   2516  CG  PRO A 149      -3.063  26.234 -50.298  1.00 91.91           C  
ATOM   2517  HG2 PRO A 149      -3.804  26.286 -51.095  1.00 91.91           H  
ATOM   2518  HG3 PRO A 149      -3.467  26.649 -49.374  1.00 91.91           H  
ATOM   2519  CD  PRO A 149      -1.779  26.970 -50.670  1.00 91.91           C  
ATOM   2520  HD2 PRO A 149      -1.869  28.022 -50.399  1.00 91.91           H  
ATOM   2521  HD3 PRO A 149      -1.595  26.865 -51.740  1.00 91.91           H  
ATOM   2522  N   VAL A 150      -0.054  22.806 -49.242  1.00 89.72           N  
ATOM   2523  H   VAL A 150      -0.545  22.781 -48.361  1.00 89.72           H  
ATOM   2524  CA  VAL A 150       0.868  21.710 -49.567  1.00 89.72           C  
ATOM   2525  HA  VAL A 150       1.581  22.062 -50.314  1.00 89.72           H  
ATOM   2526  C   VAL A 150       0.111  20.539 -50.158  1.00 89.72           C  
ATOM   2527  CB  VAL A 150       1.685  21.268 -48.346  1.00 89.72           C  
ATOM   2528  HB  VAL A 150       1.021  20.864 -47.582  1.00 89.72           H  
ATOM   2529  O   VAL A 150      -0.863  20.061 -49.580  1.00 89.72           O  
ATOM   2530  CG1 VAL A 150       2.704  20.190 -48.731  1.00 89.72           C  
ATOM   2531 HG11 VAL A 150       3.270  19.908 -47.843  1.00 89.72           H  
ATOM   2532 HG12 VAL A 150       3.389  20.570 -49.489  1.00 89.72           H  
ATOM   2533 HG13 VAL A 150       2.205  19.294 -49.099  1.00 89.72           H  
ATOM   2534  CG2 VAL A 150       2.431  22.470 -47.768  1.00 89.72           C  
ATOM   2535 HG21 VAL A 150       1.717  23.145 -47.299  1.00 89.72           H  
ATOM   2536 HG22 VAL A 150       2.922  23.018 -48.572  1.00 89.72           H  
ATOM   2537 HG23 VAL A 150       3.156  22.152 -47.019  1.00 89.72           H  
ATOM   2538  N   ARG A 151       0.584  20.011 -51.286  1.00 88.87           N  
ATOM   2539  H   ARG A 151       1.386  20.448 -51.716  1.00 88.87           H  
ATOM   2540  CA  ARG A 151       0.022  18.795 -51.876  1.00 88.87           C  
ATOM   2541  HA  ARG A 151      -1.061  18.910 -51.926  1.00 88.87           H  
ATOM   2542  C   ARG A 151       0.338  17.577 -51.002  1.00 88.87           C  
ATOM   2543  CB  ARG A 151       0.557  18.645 -53.301  1.00 88.87           C  
ATOM   2544  HB2 ARG A 151       0.457  19.599 -53.817  1.00 88.87           H  
ATOM   2545  HB3 ARG A 151       1.612  18.372 -53.276  1.00 88.87           H  
ATOM   2546  O   ARG A 151       1.504  17.263 -50.785  1.00 88.87           O  
ATOM   2547  CG  ARG A 151      -0.241  17.585 -54.065  1.00 88.87           C  
ATOM   2548  HG2 ARG A 151      -0.108  16.610 -53.597  1.00 88.87           H  
ATOM   2549  HG3 ARG A 151      -1.297  17.854 -54.054  1.00 88.87           H  
ATOM   2550  CD  ARG A 151       0.251  17.526 -55.510  1.00 88.87           C  
ATOM   2551  HD2 ARG A 151       0.256  18.537 -55.916  1.00 88.87           H  
ATOM   2552  HD3 ARG A 151       1.268  17.134 -55.518  1.00 88.87           H  
ATOM   2553  NE  ARG A 151      -0.623  16.682 -56.341  1.00 88.87           N  
ATOM   2554  HE  ARG A 151      -1.420  16.263 -55.883  1.00 88.87           H  
ATOM   2555  NH1 ARG A 151       0.546  16.953 -58.296  1.00 88.87           N  
ATOM   2556 HH11 ARG A 151       0.628  16.816 -59.294  1.00 88.87           H  
ATOM   2557 HH12 ARG A 151       1.245  17.477 -57.789  1.00 88.87           H  
ATOM   2558  NH2 ARG A 151      -1.381  15.848 -58.325  1.00 88.87           N  
ATOM   2559 HH21 ARG A 151      -1.302  15.761 -59.328  1.00 88.87           H  
ATOM   2560 HH22 ARG A 151      -2.270  15.635 -57.895  1.00 88.87           H  
ATOM   2561  CZ  ARG A 151      -0.485  16.493 -57.641  1.00 88.87           C  
ATOM   2562  N   ILE A 152      -0.696  16.869 -50.545  1.00 85.12           N  
ATOM   2563  H   ILE A 152      -1.624  17.201 -50.764  1.00 85.12           H  
ATOM   2564  CA  ILE A 152      -0.556  15.660 -49.708  1.00 85.12           C  
ATOM   2565  HA  ILE A 152       0.490  15.546 -49.425  1.00 85.12           H  
ATOM   2566  C   ILE A 152      -0.912  14.366 -50.452  1.00 85.12           C  
ATOM   2567  CB  ILE A 152      -1.360  15.789 -48.395  1.00 85.12           C  
ATOM   2568  HB  ILE A 152      -1.250  14.848 -47.855  1.00 85.12           H  
ATOM   2569  O   ILE A 152      -0.518  13.284 -50.029  1.00 85.12           O  
ATOM   2570  CG1 ILE A 152      -2.865  16.023 -48.654  1.00 85.12           C  
ATOM   2571 HG12 ILE A 152      -3.023  17.039 -49.016  1.00 85.12           H  
ATOM   2572 HG13 ILE A 152      -3.210  15.328 -49.420  1.00 85.12           H  
ATOM   2573  CG2 ILE A 152      -0.761  16.897 -47.511  1.00 85.12           C  
ATOM   2574 HG21 ILE A 152      -0.913  17.873 -47.971  1.00 85.12           H  
ATOM   2575 HG22 ILE A 152       0.309  16.733 -47.387  1.00 85.12           H  
ATOM   2576 HG23 ILE A 152      -1.227  16.888 -46.526  1.00 85.12           H  
ATOM   2577  CD1 ILE A 152      -3.743  15.803 -47.419  1.00 85.12           C  
ATOM   2578 HD11 ILE A 152      -3.566  14.807 -47.011  1.00 85.12           H  
ATOM   2579 HD12 ILE A 152      -4.791  15.880 -47.707  1.00 85.12           H  
ATOM   2580 HD13 ILE A 152      -3.530  16.550 -46.654  1.00 85.12           H  
ATOM   2581  N   SER A 153      -1.653  14.453 -51.561  1.00 84.89           N  
ATOM   2582  H   SER A 153      -1.930  15.371 -51.878  1.00 84.89           H  
ATOM   2583  CA  SER A 153      -1.948  13.315 -52.442  1.00 84.89           C  
ATOM   2584  HA  SER A 153      -1.076  12.663 -52.477  1.00 84.89           H  
ATOM   2585  C   SER A 153      -2.230  13.785 -53.875  1.00 84.89           C  
ATOM   2586  CB  SER A 153      -3.120  12.498 -51.879  1.00 84.89           C  
ATOM   2587  HB2 SER A 153      -3.205  11.559 -52.426  1.00 84.89           H  
ATOM   2588  HB3 SER A 153      -2.937  12.267 -50.830  1.00 84.89           H  
ATOM   2589  O   SER A 153      -2.128  14.978 -54.178  1.00 84.89           O  
ATOM   2590  OG  SER A 153      -4.327  13.215 -52.008  1.00 84.89           O  
ATOM   2591  HG  SER A 153      -4.232  14.040 -51.525  1.00 84.89           H  
ATOM   2592  N   SER A 154      -2.587  12.865 -54.777  1.00 81.67           N  
ATOM   2593  H   SER A 154      -2.753  11.914 -54.478  1.00 81.67           H  
ATOM   2594  CA  SER A 154      -2.882  13.184 -56.180  1.00 81.67           C  
ATOM   2595  HA  SER A 154      -1.971  13.564 -56.642  1.00 81.67           H  
ATOM   2596  C   SER A 154      -3.961  14.263 -56.342  1.00 81.67           C  
ATOM   2597  CB  SER A 154      -3.295  11.920 -56.943  1.00 81.67           C  
ATOM   2598  HB2 SER A 154      -2.438  11.251 -57.025  1.00 81.67           H  
ATOM   2599  HB3 SER A 154      -3.630  12.190 -57.944  1.00 81.67           H  
ATOM   2600  O   SER A 154      -3.816  15.092 -57.237  1.00 81.67           O  
ATOM   2601  OG  SER A 154      -4.333  11.258 -56.250  1.00 81.67           O  
ATOM   2602  HG  SER A 154      -4.744  10.612 -56.829  1.00 81.67           H  
ATOM   2603  N   SER A 155      -4.966  14.316 -55.464  1.00 85.21           N  
ATOM   2604  H   SER A 155      -5.054  13.556 -54.803  1.00 85.21           H  
ATOM   2605  CA  SER A 155      -6.108  15.240 -55.563  1.00 85.21           C  
ATOM   2606  HA  SER A 155      -5.910  15.983 -56.336  1.00 85.21           H  
ATOM   2607  C   SER A 155      -6.406  16.028 -54.282  1.00 85.21           C  
ATOM   2608  CB  SER A 155      -7.347  14.450 -55.994  1.00 85.21           C  
ATOM   2609  HB2 SER A 155      -7.123  13.889 -56.901  1.00 85.21           H  
ATOM   2610  HB3 SER A 155      -8.165  15.138 -56.207  1.00 85.21           H  
ATOM   2611  O   SER A 155      -7.499  16.565 -54.144  1.00 85.21           O  
ATOM   2612  OG  SER A 155      -7.733  13.555 -54.966  1.00 85.21           O  
ATOM   2613  HG  SER A 155      -8.572  13.884 -54.637  1.00 85.21           H  
ATOM   2614  N   LYS A 156      -5.483  16.061 -53.309  1.00 90.78           N  
ATOM   2615  H   LYS A 156      -4.577  15.658 -53.500  1.00 90.78           H  
ATOM   2616  CA  LYS A 156      -5.709  16.760 -52.032  1.00 90.78           C  
ATOM   2617  HA  LYS A 156      -6.559  17.429 -52.161  1.00 90.78           H  
ATOM   2618  C   LYS A 156      -4.534  17.644 -51.649  1.00 90.78           C  
ATOM   2619  CB  LYS A 156      -6.068  15.801 -50.883  1.00 90.78           C  
ATOM   2620  HB2 LYS A 156      -6.281  16.401 -49.999  1.00 90.78           H  
ATOM   2621  HB3 LYS A 156      -5.212  15.167 -50.653  1.00 90.78           H  
ATOM   2622  O   LYS A 156      -3.376  17.212 -51.710  1.00 90.78           O  
ATOM   2623  CG  LYS A 156      -7.298  14.930 -51.180  1.00 90.78           C  
ATOM   2624  HG2 LYS A 156      -8.153  15.581 -51.362  1.00 90.78           H  
ATOM   2625  HG3 LYS A 156      -7.120  14.326 -52.070  1.00 90.78           H  
ATOM   2626  CD  LYS A 156      -7.610  13.988 -50.011  1.00 90.78           C  
ATOM   2627  HD2 LYS A 156      -6.791  13.279 -49.887  1.00 90.78           H  
ATOM   2628  HD3 LYS A 156      -7.720  14.572 -49.097  1.00 90.78           H  
ATOM   2629  CE  LYS A 156      -8.911  13.237 -50.317  1.00 90.78           C  
ATOM   2630  HE2 LYS A 156      -8.754  12.609 -51.194  1.00 90.78           H  
ATOM   2631  HE3 LYS A 156      -9.675  13.970 -50.578  1.00 90.78           H  
ATOM   2632  NZ  LYS A 156      -9.371  12.421 -49.166  1.00 90.78           N  
ATOM   2633  HZ1 LYS A 156      -8.682  11.726 -48.917  1.00 90.78           H  
ATOM   2634  HZ2 LYS A 156     -10.237  11.958 -49.400  1.00 90.78           H  
ATOM   2635  HZ3 LYS A 156      -9.551  13.016 -48.370  1.00 90.78           H  
ATOM   2636  N   PHE A 157      -4.864  18.833 -51.171  1.00 91.77           N  
ATOM   2637  H   PHE A 157      -5.846  19.070 -51.149  1.00 91.77           H  
ATOM   2638  CA  PHE A 157      -3.950  19.822 -50.622  1.00 91.77           C  
ATOM   2639  HA  PHE A 157      -2.933  19.433 -50.661  1.00 91.77           H  
ATOM   2640  C   PHE A 157      -4.295  20.096 -49.158  1.00 91.77           C  
ATOM   2641  CB  PHE A 157      -3.999  21.103 -51.456  1.00 91.77           C  
ATOM   2642  HB2 PHE A 157      -5.020  21.483 -51.429  1.00 91.77           H  
ATOM   2643  HB3 PHE A 157      -3.358  21.853 -50.993  1.00 91.77           H  
ATOM   2644  O   PHE A 157      -5.417  19.853 -48.712  1.00 91.77           O  
ATOM   2645  CG  PHE A 157      -3.577  20.923 -52.900  1.00 91.77           C  
ATOM   2646  CD1 PHE A 157      -2.279  21.285 -53.302  1.00 91.77           C  
ATOM   2647  HD1 PHE A 157      -1.598  21.738 -52.596  1.00 91.77           H  
ATOM   2648  CD2 PHE A 157      -4.478  20.397 -53.846  1.00 91.77           C  
ATOM   2649  HD2 PHE A 157      -5.490  20.157 -53.555  1.00 91.77           H  
ATOM   2650  CE1 PHE A 157      -1.875  21.094 -54.634  1.00 91.77           C  
ATOM   2651  HE1 PHE A 157      -0.887  21.405 -54.941  1.00 91.77           H  
ATOM   2652  CE2 PHE A 157      -4.079  20.214 -55.180  1.00 91.77           C  
ATOM   2653  HE2 PHE A 157      -4.790  19.830 -55.897  1.00 91.77           H  
ATOM   2654  CZ  PHE A 157      -2.774  20.555 -55.574  1.00 91.77           C  
ATOM   2655  HZ  PHE A 157      -2.475  20.437 -56.605  1.00 91.77           H  
ATOM   2656  N   LYS A 158      -3.307  20.572 -48.407  1.00 91.28           N  
ATOM   2657  H   LYS A 158      -2.408  20.701 -48.848  1.00 91.28           H  
ATOM   2658  CA  LYS A 158      -3.401  20.872 -46.984  1.00 91.28           C  
ATOM   2659  HA  LYS A 158      -4.448  20.851 -46.683  1.00 91.28           H  
ATOM   2660  C   LYS A 158      -2.859  22.272 -46.724  1.00 91.28           C  
ATOM   2661  CB  LYS A 158      -2.651  19.780 -46.211  1.00 91.28           C  
ATOM   2662  HB2 LYS A 158      -1.588  19.822 -46.451  1.00 91.28           H  
ATOM   2663  HB3 LYS A 158      -3.041  18.812 -46.527  1.00 91.28           H  
ATOM   2664  O   LYS A 158      -1.662  22.503 -46.896  1.00 91.28           O  
ATOM   2665  CG  LYS A 158      -2.844  19.914 -44.699  1.00 91.28           C  
ATOM   2666  HG2 LYS A 158      -3.910  19.945 -44.472  1.00 91.28           H  
ATOM   2667  HG3 LYS A 158      -2.383  20.840 -44.355  1.00 91.28           H  
ATOM   2668  CD  LYS A 158      -2.209  18.724 -43.975  1.00 91.28           C  
ATOM   2669  HD2 LYS A 158      -1.150  18.673 -44.229  1.00 91.28           H  
ATOM   2670  HD3 LYS A 158      -2.697  17.804 -44.298  1.00 91.28           H  
ATOM   2671  CE  LYS A 158      -2.409  18.901 -42.468  1.00 91.28           C  
ATOM   2672  HE2 LYS A 158      -1.967  19.846 -42.153  1.00 91.28           H  
ATOM   2673  HE3 LYS A 158      -3.480  18.965 -42.272  1.00 91.28           H  
ATOM   2674  NZ  LYS A 158      -1.854  17.788 -41.661  1.00 91.28           N  
ATOM   2675  HZ1 LYS A 158      -0.848  17.730 -41.727  1.00 91.28           H  
ATOM   2676  HZ2 LYS A 158      -2.119  17.963 -40.702  1.00 91.28           H  
ATOM   2677  HZ3 LYS A 158      -2.298  16.911 -41.893  1.00 91.28           H  
ATOM   2678  N   ASP A 159      -3.720  23.188 -46.296  1.00 92.98           N  
ATOM   2679  H   ASP A 159      -4.686  22.920 -46.169  1.00 92.98           H  
ATOM   2680  CA  ASP A 159      -3.319  24.524 -45.845  1.00 92.98           C  
ATOM   2681  HA  ASP A 159      -2.303  24.705 -46.195  1.00 92.98           H  
ATOM   2682  C   ASP A 159      -3.295  24.562 -44.312  1.00 92.98           C  
ATOM   2683  CB  ASP A 159      -4.205  25.616 -46.470  1.00 92.98           C  
ATOM   2684  HB2 ASP A 159      -4.472  25.316 -47.484  1.00 92.98           H  
ATOM   2685  HB3 ASP A 159      -5.126  25.711 -45.894  1.00 92.98           H  
ATOM   2686  O   ASP A 159      -4.188  24.026 -43.650  1.00 92.98           O  
ATOM   2687  CG  ASP A 159      -3.506  26.984 -46.556  1.00 92.98           C  
ATOM   2688  OD1 ASP A 159      -2.338  27.116 -46.114  1.00 92.98           O  
ATOM   2689  OD2 ASP A 159      -4.120  27.938 -47.080  1.00 92.98           O  
ATOM   2690  N   VAL A 160      -2.234  25.131 -43.738  1.00 91.58           N  
ATOM   2691  H   VAL A 160      -1.650  25.715 -44.320  1.00 91.58           H  
ATOM   2692  CA  VAL A 160      -1.953  25.051 -42.297  1.00 91.58           C  
ATOM   2693  HA  VAL A 160      -2.869  24.740 -41.793  1.00 91.58           H  
ATOM   2694  C   VAL A 160      -1.573  26.417 -41.753  1.00 91.58           C  
ATOM   2695  CB  VAL A 160      -0.865  24.012 -41.938  1.00 91.58           C  
ATOM   2696  HB  VAL A 160       0.096  24.324 -42.347  1.00 91.58           H  
ATOM   2697  O   VAL A 160      -0.576  27.005 -42.180  1.00 91.58           O  
ATOM   2698  CG1 VAL A 160      -0.711  23.886 -40.415  1.00 91.58           C  
ATOM   2699 HG11 VAL A 160      -0.072  23.039 -40.165  1.00 91.58           H  
ATOM   2700 HG12 VAL A 160      -0.276  24.797 -40.005  1.00 91.58           H  
ATOM   2701 HG13 VAL A 160      -1.688  23.725 -39.960  1.00 91.58           H  
ATOM   2702  CG2 VAL A 160      -1.182  22.616 -42.489  1.00 91.58           C  
ATOM   2703 HG21 VAL A 160      -0.443  21.892 -42.146  1.00 91.58           H  
ATOM   2704 HG22 VAL A 160      -2.177  22.314 -42.161  1.00 91.58           H  
ATOM   2705 HG23 VAL A 160      -1.165  22.646 -43.578  1.00 91.58           H  
ATOM   2706  N   VAL A 161      -2.314  26.858 -40.737  1.00 93.96           N  
ATOM   2707  H   VAL A 161      -3.088  26.282 -40.437  1.00 93.96           H  
ATOM   2708  CA  VAL A 161      -1.994  28.040 -39.933  1.00 93.96           C  
ATOM   2709  HA  VAL A 161      -1.064  28.466 -40.309  1.00 93.96           H  
ATOM   2710  C   VAL A 161      -1.744  27.627 -38.486  1.00 93.96           C  
ATOM   2711  CB  VAL A 161      -3.053  29.149 -40.090  1.00 93.96           C  
ATOM   2712  HB  VAL A 161      -3.083  29.426 -41.144  1.00 93.96           H  
ATOM   2713  O   VAL A 161      -2.511  26.871 -37.886  1.00 93.96           O  
ATOM   2714  CG1 VAL A 161      -4.465  28.727 -39.682  1.00 93.96           C  
ATOM   2715 HG11 VAL A 161      -4.489  28.473 -38.622  1.00 93.96           H  
ATOM   2716 HG12 VAL A 161      -5.157  29.547 -39.872  1.00 93.96           H  
ATOM   2717 HG13 VAL A 161      -4.773  27.876 -40.288  1.00 93.96           H  
ATOM   2718  CG2 VAL A 161      -2.676  30.404 -39.297  1.00 93.96           C  
ATOM   2719 HG21 VAL A 161      -1.661  30.709 -39.548  1.00 93.96           H  
ATOM   2720 HG22 VAL A 161      -3.352  31.217 -39.561  1.00 93.96           H  
ATOM   2721 HG23 VAL A 161      -2.741  30.219 -38.224  1.00 93.96           H  
ATOM   2722  N   ARG A 162      -0.638  28.113 -37.920  1.00 94.13           N  
ATOM   2723  H   ARG A 162      -0.076  28.749 -38.468  1.00 94.13           H  
ATOM   2724  CA  ARG A 162      -0.235  27.870 -36.531  1.00 94.13           C  
ATOM   2725  HA  ARG A 162      -0.932  27.176 -36.061  1.00 94.13           H  
ATOM   2726  C   ARG A 162      -0.295  29.169 -35.753  1.00 94.13           C  
ATOM   2727  CB  ARG A 162       1.171  27.261 -36.482  1.00 94.13           C  
ATOM   2728  HB2 ARG A 162       1.522  27.255 -35.450  1.00 94.13           H  
ATOM   2729  HB3 ARG A 162       1.852  27.867 -37.079  1.00 94.13           H  
ATOM   2730  O   ARG A 162       0.228  30.174 -36.212  1.00 94.13           O  
ATOM   2731  CG  ARG A 162       1.178  25.835 -37.022  1.00 94.13           C  
ATOM   2732  HG2 ARG A 162       0.867  25.848 -38.066  1.00 94.13           H  
ATOM   2733  HG3 ARG A 162       0.473  25.232 -36.450  1.00 94.13           H  
ATOM   2734  CD  ARG A 162       2.571  25.208 -36.913  1.00 94.13           C  
ATOM   2735  HD2 ARG A 162       2.812  25.063 -35.860  1.00 94.13           H  
ATOM   2736  HD3 ARG A 162       3.315  25.879 -37.344  1.00 94.13           H  
ATOM   2737  NE  ARG A 162       2.580  23.908 -37.604  1.00 94.13           N  
ATOM   2738  HE  ARG A 162       2.284  23.116 -37.052  1.00 94.13           H  
ATOM   2739  NH1 ARG A 162       3.090  24.675 -39.716  1.00 94.13           N  
ATOM   2740 HH11 ARG A 162       3.307  25.595 -39.361  1.00 94.13           H  
ATOM   2741 HH12 ARG A 162       3.173  24.543 -40.714  1.00 94.13           H  
ATOM   2742  NH2 ARG A 162       2.436  22.576 -39.437  1.00 94.13           N  
ATOM   2743 HH21 ARG A 162       2.519  22.464 -40.438  1.00 94.13           H  
ATOM   2744 HH22 ARG A 162       2.059  21.836 -38.863  1.00 94.13           H  
ATOM   2745  CZ  ARG A 162       2.712  23.729 -38.906  1.00 94.13           C  
ATOM   2746  N   ILE A 163      -0.894  29.149 -34.573  1.00 95.73           N  
ATOM   2747  H   ILE A 163      -1.286  28.277 -34.251  1.00 95.73           H  
ATOM   2748  CA  ILE A 163      -0.974  30.304 -33.681  1.00 95.73           C  
ATOM   2749  HA  ILE A 163      -0.373  31.110 -34.103  1.00 95.73           H  
ATOM   2750  C   ILE A 163      -0.369  29.899 -32.342  1.00 95.73           C  
ATOM   2751  CB  ILE A 163      -2.416  30.847 -33.551  1.00 95.73           C  
ATOM   2752  HB  ILE A 163      -3.009  30.127 -32.986  1.00 95.73           H  
ATOM   2753  O   ILE A 163      -0.729  28.861 -31.793  1.00 95.73           O  
ATOM   2754  CG1 ILE A 163      -3.081  31.039 -34.936  1.00 95.73           C  
ATOM   2755 HG12 ILE A 163      -3.056  30.098 -35.486  1.00 95.73           H  
ATOM   2756 HG13 ILE A 163      -2.522  31.777 -35.511  1.00 95.73           H  
ATOM   2757  CG2 ILE A 163      -2.405  32.155 -32.741  1.00 95.73           C  
ATOM   2758 HG21 ILE A 163      -1.968  31.995 -31.756  1.00 95.73           H  
ATOM   2759 HG22 ILE A 163      -3.422  32.516 -32.584  1.00 95.73           H  
ATOM   2760 HG23 ILE A 163      -1.832  32.919 -33.267  1.00 95.73           H  
ATOM   2761  CD1 ILE A 163      -4.555  31.454 -34.879  1.00 95.73           C  
ATOM   2762 HD11 ILE A 163      -4.975  31.429 -35.885  1.00 95.73           H  
ATOM   2763 HD12 ILE A 163      -5.112  30.763 -34.246  1.00 95.73           H  
ATOM   2764 HD13 ILE A 163      -4.649  32.468 -34.491  1.00 95.73           H  
ATOM   2765  N   MET A 164       0.552  30.697 -31.811  1.00 94.85           N  
ATOM   2766  H   MET A 164       0.820  31.526 -32.322  1.00 94.85           H  
ATOM   2767  CA  MET A 164       1.137  30.470 -30.489  1.00 94.85           C  
ATOM   2768  HA  MET A 164       0.631  29.636 -30.003  1.00 94.85           H  
ATOM   2769  C   MET A 164       0.936  31.694 -29.602  1.00 94.85           C  
ATOM   2770  CB  MET A 164       2.617  30.085 -30.627  1.00 94.85           C  
ATOM   2771  HB2 MET A 164       3.155  30.884 -31.137  1.00 94.85           H  
ATOM   2772  HB3 MET A 164       2.689  29.178 -31.227  1.00 94.85           H  
ATOM   2773  O   MET A 164       1.180  32.817 -30.036  1.00 94.85           O  
ATOM   2774  CG  MET A 164       3.270  29.833 -29.261  1.00 94.85           C  
ATOM   2775  HG2 MET A 164       3.270  30.770 -28.705  1.00 94.85           H  
ATOM   2776  HG3 MET A 164       2.679  29.109 -28.699  1.00 94.85           H  
ATOM   2777  SD  MET A 164       4.984  29.263 -29.331  1.00 94.85           S  
ATOM   2778  CE  MET A 164       4.782  27.502 -29.678  1.00 94.85           C  
ATOM   2779  HE1 MET A 164       4.337  27.011 -28.813  1.00 94.85           H  
ATOM   2780  HE2 MET A 164       4.138  27.369 -30.548  1.00 94.85           H  
ATOM   2781  HE3 MET A 164       5.757  27.056 -29.874  1.00 94.85           H  
ATOM   2782  N   TYR A 165       0.546  31.455 -28.352  1.00 95.18           N  
ATOM   2783  H   TYR A 165       0.335  30.500 -28.099  1.00 95.18           H  
ATOM   2784  CA  TYR A 165       0.556  32.421 -27.258  1.00 95.18           C  
ATOM   2785  HA  TYR A 165       0.585  33.438 -27.649  1.00 95.18           H  
ATOM   2786  C   TYR A 165       1.806  32.154 -26.409  1.00 95.18           C  
ATOM   2787  CB  TYR A 165      -0.728  32.287 -26.435  1.00 95.18           C  
ATOM   2788  HB2 TYR A 165      -0.830  31.253 -26.105  1.00 95.18           H  
ATOM   2789  HB3 TYR A 165      -0.627  32.906 -25.543  1.00 95.18           H  
ATOM   2790  O   TYR A 165       1.754  31.359 -25.464  1.00 95.18           O  
ATOM   2791  CG  TYR A 165      -1.991  32.696 -27.161  1.00 95.18           C  
ATOM   2792  CD1 TYR A 165      -2.575  33.946 -26.885  1.00 95.18           C  
ATOM   2793  HD1 TYR A 165      -2.104  34.614 -26.178  1.00 95.18           H  
ATOM   2794  CD2 TYR A 165      -2.590  31.828 -28.096  1.00 95.18           C  
ATOM   2795  HD2 TYR A 165      -2.142  30.868 -28.306  1.00 95.18           H  
ATOM   2796  CE1 TYR A 165      -3.775  34.320 -27.518  1.00 95.18           C  
ATOM   2797  HE1 TYR A 165      -4.223  35.278 -27.300  1.00 95.18           H  
ATOM   2798  CE2 TYR A 165      -3.779  32.206 -28.745  1.00 95.18           C  
ATOM   2799  HE2 TYR A 165      -4.252  31.549 -29.459  1.00 95.18           H  
ATOM   2800  OH  TYR A 165      -5.557  33.773 -29.035  1.00 95.18           O  
ATOM   2801  HH  TYR A 165      -5.930  34.562 -28.634  1.00 95.18           H  
ATOM   2802  CZ  TYR A 165      -4.381  33.445 -28.444  1.00 95.18           C  
ATOM   2803  N   PRO A 166       2.966  32.743 -26.759  1.00 92.82           N  
ATOM   2804  CA  PRO A 166       4.246  32.376 -26.156  1.00 92.82           C  
ATOM   2805  HA  PRO A 166       4.407  31.302 -26.249  1.00 92.82           H  
ATOM   2806  C   PRO A 166       4.351  32.752 -24.676  1.00 92.82           C  
ATOM   2807  CB  PRO A 166       5.300  33.109 -26.988  1.00 92.82           C  
ATOM   2808  HB2 PRO A 166       5.592  32.478 -27.828  1.00 92.82           H  
ATOM   2809  HB3 PRO A 166       6.175  33.386 -26.400  1.00 92.82           H  
ATOM   2810  O   PRO A 166       5.174  32.176 -23.970  1.00 92.82           O  
ATOM   2811  CG  PRO A 166       4.556  34.331 -27.513  1.00 92.82           C  
ATOM   2812  HG2 PRO A 166       4.501  35.097 -26.739  1.00 92.82           H  
ATOM   2813  HG3 PRO A 166       5.017  34.722 -28.420  1.00 92.82           H  
ATOM   2814  CD  PRO A 166       3.171  33.762 -27.779  1.00 92.82           C  
ATOM   2815  HD2 PRO A 166       2.428  34.558 -27.723  1.00 92.82           H  
ATOM   2816  HD3 PRO A 166       3.171  33.298 -28.765  1.00 92.82           H  
ATOM   2817  N   TYR A 167       3.527  33.699 -24.215  1.00 92.50           N  
ATOM   2818  H   TYR A 167       2.899  34.138 -24.874  1.00 92.50           H  
ATOM   2819  CA  TYR A 167       3.534  34.221 -22.846  1.00 92.50           C  
ATOM   2820  HA  TYR A 167       4.476  33.930 -22.382  1.00 92.50           H  
ATOM   2821  C   TYR A 167       2.404  33.667 -21.967  1.00 92.50           C  
ATOM   2822  CB  TYR A 167       3.532  35.748 -22.877  1.00 92.50           C  
ATOM   2823  HB2 TYR A 167       2.570  36.079 -23.268  1.00 92.50           H  
ATOM   2824  HB3 TYR A 167       3.637  36.135 -21.863  1.00 92.50           H  
ATOM   2825  O   TYR A 167       2.203  34.139 -20.846  1.00 92.50           O  
ATOM   2826  CG  TYR A 167       4.638  36.330 -23.728  1.00 92.50           C  
ATOM   2827  CD1 TYR A 167       5.990  36.074 -23.419  1.00 92.50           C  
ATOM   2828  HD1 TYR A 167       6.240  35.477 -22.554  1.00 92.50           H  
ATOM   2829  CD2 TYR A 167       4.307  37.092 -24.859  1.00 92.50           C  
ATOM   2830  HD2 TYR A 167       3.273  37.290 -25.100  1.00 92.50           H  
ATOM   2831  CE1 TYR A 167       7.010  36.577 -24.249  1.00 92.50           C  
ATOM   2832  HE1 TYR A 167       8.045  36.371 -24.020  1.00 92.50           H  
ATOM   2833  CE2 TYR A 167       5.324  37.599 -25.682  1.00 92.50           C  
ATOM   2834  HE2 TYR A 167       5.079  38.191 -26.552  1.00 92.50           H  
ATOM   2835  OH  TYR A 167       7.645  37.820 -26.207  1.00 92.50           O  
ATOM   2836  HH  TYR A 167       8.521  37.543 -25.927  1.00 92.50           H  
ATOM   2837  CZ  TYR A 167       6.674  37.342 -25.387  1.00 92.50           C  
ATOM   2838  N   LEU A 168       1.657  32.681 -22.466  1.00 92.18           N  
ATOM   2839  H   LEU A 168       1.883  32.321 -23.382  1.00 92.18           H  
ATOM   2840  CA  LEU A 168       0.592  32.014 -21.730  1.00 92.18           C  
ATOM   2841  HA  LEU A 168       0.389  32.557 -20.806  1.00 92.18           H  
ATOM   2842  C   LEU A 168       1.061  30.605 -21.356  1.00 92.18           C  
ATOM   2843  CB  LEU A 168      -0.675  32.040 -22.603  1.00 92.18           C  
ATOM   2844  HB2 LEU A 168      -0.553  31.330 -23.422  1.00 92.18           H  
ATOM   2845  HB3 LEU A 168      -0.793  33.031 -23.042  1.00 92.18           H  
ATOM   2846  O   LEU A 168       1.041  29.709 -22.198  1.00 92.18           O  
ATOM   2847  CG  LEU A 168      -1.953  31.709 -21.821  1.00 92.18           C  
ATOM   2848  HG  LEU A 168      -1.779  30.835 -21.193  1.00 92.18           H  
ATOM   2849  CD1 LEU A 168      -2.394  32.860 -20.923  1.00 92.18           C  
ATOM   2850 HD11 LEU A 168      -1.616  33.104 -20.200  1.00 92.18           H  
ATOM   2851 HD12 LEU A 168      -2.629  33.737 -21.526  1.00 92.18           H  
ATOM   2852 HD13 LEU A 168      -3.291  32.576 -20.373  1.00 92.18           H  
ATOM   2853  CD2 LEU A 168      -3.092  31.412 -22.793  1.00 92.18           C  
ATOM   2854 HD21 LEU A 168      -3.998  31.179 -22.234  1.00 92.18           H  
ATOM   2855 HD22 LEU A 168      -2.838  30.551 -23.412  1.00 92.18           H  
ATOM   2856 HD23 LEU A 168      -3.267  32.278 -23.431  1.00 92.18           H  
ATOM   2857  N   ASN A 169       1.512  30.410 -20.114  1.00 92.44           N  
ATOM   2858  H   ASN A 169       1.389  31.147 -19.434  1.00 92.44           H  
ATOM   2859  CA  ASN A 169       2.018  29.122 -19.642  1.00 92.44           C  
ATOM   2860  HA  ASN A 169       2.443  28.580 -20.487  1.00 92.44           H  
ATOM   2861  C   ASN A 169       0.881  28.292 -19.052  1.00 92.44           C  
ATOM   2862  CB  ASN A 169       3.127  29.324 -18.607  1.00 92.44           C  
ATOM   2863  HB2 ASN A 169       2.705  29.759 -17.701  1.00 92.44           H  
ATOM   2864  HB3 ASN A 169       3.860  30.036 -18.986  1.00 92.44           H  
ATOM   2865  O   ASN A 169       0.385  28.585 -17.965  1.00 92.44           O  
ATOM   2866  CG  ASN A 169       3.842  28.027 -18.260  1.00 92.44           C  
ATOM   2867  ND2 ASN A 169       4.653  28.051 -17.235  1.00 92.44           N  
ATOM   2868 HD21 ASN A 169       4.710  28.911 -16.709  1.00 92.44           H  
ATOM   2869 HD22 ASN A 169       5.041  27.180 -16.903  1.00 92.44           H  
ATOM   2870  OD1 ASN A 169       3.689  26.990 -18.888  1.00 92.44           O  
ATOM   2871  N   VAL A 170       0.474  27.253 -19.772  1.00 91.81           N  
ATOM   2872  H   VAL A 170       0.960  27.063 -20.637  1.00 91.81           H  
ATOM   2873  CA  VAL A 170      -0.766  26.525 -19.511  1.00 91.81           C  
ATOM   2874  HA  VAL A 170      -1.225  26.916 -18.603  1.00 91.81           H  
ATOM   2875  C   VAL A 170      -0.472  25.046 -19.291  1.00 91.81           C  
ATOM   2876  CB  VAL A 170      -1.760  26.757 -20.668  1.00 91.81           C  
ATOM   2877  HB  VAL A 170      -1.389  26.277 -21.574  1.00 91.81           H  
ATOM   2878  O   VAL A 170       0.242  24.430 -20.089  1.00 91.81           O  
ATOM   2879  CG1 VAL A 170      -3.142  26.204 -20.347  1.00 91.81           C  
ATOM   2880 HG11 VAL A 170      -3.487  26.595 -19.390  1.00 91.81           H  
ATOM   2881 HG12 VAL A 170      -3.854  26.475 -21.126  1.00 91.81           H  
ATOM   2882 HG13 VAL A 170      -3.085  25.116 -20.319  1.00 91.81           H  
ATOM   2883  CG2 VAL A 170      -1.955  28.243 -20.958  1.00 91.81           C  
ATOM   2884 HG21 VAL A 170      -2.126  28.782 -20.026  1.00 91.81           H  
ATOM   2885 HG22 VAL A 170      -1.061  28.634 -21.444  1.00 91.81           H  
ATOM   2886 HG23 VAL A 170      -2.797  28.405 -21.631  1.00 91.81           H  
ATOM   2887  N   LYS A 171      -1.052  24.467 -18.230  1.00 90.20           N  
ATOM   2888  H   LYS A 171      -1.604  25.049 -17.617  1.00 90.20           H  
ATOM   2889  CA  LYS A 171      -1.080  23.012 -18.011  1.00 90.20           C  
ATOM   2890  HA  LYS A 171      -0.064  22.618 -18.042  1.00 90.20           H  
ATOM   2891  C   LYS A 171      -1.878  22.339 -19.119  1.00 90.20           C  
ATOM   2892  CB  LYS A 171      -1.721  22.647 -16.660  1.00 90.20           C  
ATOM   2893  HB2 LYS A 171      -1.817  21.563 -16.615  1.00 90.20           H  
ATOM   2894  HB3 LYS A 171      -2.723  23.074 -16.610  1.00 90.20           H  
ATOM   2895  O   LYS A 171      -2.892  22.872 -19.568  1.00 90.20           O  
ATOM   2896  CG  LYS A 171      -0.922  23.102 -15.430  1.00 90.20           C  
ATOM   2897  HG2 LYS A 171       0.109  22.758 -15.516  1.00 90.20           H  
ATOM   2898  HG3 LYS A 171      -0.936  24.191 -15.375  1.00 90.20           H  
ATOM   2899  CD  LYS A 171      -1.548  22.518 -14.150  1.00 90.20           C  
ATOM   2900  HD2 LYS A 171      -2.597  22.810 -14.099  1.00 90.20           H  
ATOM   2901  HD3 LYS A 171      -1.485  21.431 -14.189  1.00 90.20           H  
ATOM   2902  CE  LYS A 171      -0.833  23.017 -12.888  1.00 90.20           C  
ATOM   2903  HE2 LYS A 171      -0.923  24.103 -12.850  1.00 90.20           H  
ATOM   2904  HE3 LYS A 171       0.226  22.763 -12.947  1.00 90.20           H  
ATOM   2905  NZ  LYS A 171      -1.402  22.442 -11.644  1.00 90.20           N  
ATOM   2906  HZ1 LYS A 171      -1.226  21.448 -11.611  1.00 90.20           H  
ATOM   2907  HZ2 LYS A 171      -0.936  22.841 -10.842  1.00 90.20           H  
ATOM   2908  HZ3 LYS A 171      -2.395  22.603 -11.554  1.00 90.20           H  
ATOM   2909  N   LEU A 172      -1.470  21.146 -19.524  1.00 86.78           N  
ATOM   2910  H   LEU A 172      -0.604  20.779 -19.156  1.00 86.78           H  
ATOM   2911  CA  LEU A 172      -2.096  20.435 -20.631  1.00 86.78           C  
ATOM   2912  HA  LEU A 172      -1.837  20.939 -21.562  1.00 86.78           H  
ATOM   2913  C   LEU A 172      -3.628  20.347 -20.552  1.00 86.78           C  
ATOM   2914  CB  LEU A 172      -1.508  19.038 -20.642  1.00 86.78           C  
ATOM   2915  HB2 LEU A 172      -0.438  19.088 -20.843  1.00 86.78           H  
ATOM   2916  HB3 LEU A 172      -1.662  18.575 -19.667  1.00 86.78           H  
ATOM   2917  O   LEU A 172      -4.311  20.598 -21.537  1.00 86.78           O  
ATOM   2918  CG  LEU A 172      -2.204  18.205 -21.716  1.00 86.78           C  
ATOM   2919  HG  LEU A 172      -3.278  18.128 -21.549  1.00 86.78           H  
ATOM   2920  CD1 LEU A 172      -1.930  18.679 -23.136  1.00 86.78           C  
ATOM   2921 HD11 LEU A 172      -2.359  17.961 -23.836  1.00 86.78           H  
ATOM   2922 HD12 LEU A 172      -0.857  18.734 -23.322  1.00 86.78           H  
ATOM   2923 HD13 LEU A 172      -2.394  19.647 -23.322  1.00 86.78           H  
ATOM   2924  CD2 LEU A 172      -1.652  16.851 -21.575  1.00 86.78           C  
ATOM   2925 HD21 LEU A 172      -0.590  16.874 -21.822  1.00 86.78           H  
ATOM   2926 HD22 LEU A 172      -2.204  16.222 -22.272  1.00 86.78           H  
ATOM   2927 HD23 LEU A 172      -1.811  16.493 -20.558  1.00 86.78           H  
ATOM   2928  N   ASN A 173      -4.166  20.019 -19.388  1.00 86.20           N  
ATOM   2929  H   ASN A 173      -3.538  19.730 -18.653  1.00 86.20           H  
ATOM   2930  CA  ASN A 173      -5.601  19.781 -19.205  1.00 86.20           C  
ATOM   2931  HA  ASN A 173      -5.931  18.993 -19.882  1.00 86.20           H  
ATOM   2932  C   ASN A 173      -6.422  21.026 -19.515  1.00 86.20           C  
ATOM   2933  CB  ASN A 173      -5.761  19.311 -17.765  1.00 86.20           C  
ATOM   2934  HB2 ASN A 173      -5.465  20.100 -17.073  1.00 86.20           H  
ATOM   2935  HB3 ASN A 173      -6.785  19.018 -17.533  1.00 86.20           H  
ATOM   2936  O   ASN A 173      -7.402  20.990 -20.254  1.00 86.20           O  
ATOM   2937  CG  ASN A 173      -4.890  18.104 -17.601  1.00 86.20           C  
ATOM   2938  ND2 ASN A 173      -4.056  18.132 -16.601  1.00 86.20           N  
ATOM   2939 HD21 ASN A 173      -4.121  18.834 -15.879  1.00 86.20           H  
ATOM   2940 HD22 ASN A 173      -3.462  17.317 -16.541  1.00 86.20           H  
ATOM   2941  OD1 ASN A 173      -4.817  17.233 -18.443  1.00 86.20           O  
ATOM   2942  N   THR A 174      -5.917  22.170 -19.068  1.00 90.30           N  
ATOM   2943  H   THR A 174      -5.108  22.151 -18.464  1.00 90.30           H  
ATOM   2944  CA  THR A 174      -6.456  23.472 -19.432  1.00 90.30           C  
ATOM   2945  HA  THR A 174      -7.514  23.496 -19.173  1.00 90.30           H  
ATOM   2946  C   THR A 174      -6.331  23.718 -20.941  1.00 90.30           C  
ATOM   2947  CB  THR A 174      -5.738  24.565 -18.636  1.00 90.30           C  
ATOM   2948  HB  THR A 174      -4.730  24.680 -19.036  1.00 90.30           H  
ATOM   2949  O   THR A 174      -7.265  24.247 -21.534  1.00 90.30           O  
ATOM   2950  CG2 THR A 174      -6.462  25.907 -18.689  1.00 90.30           C  
ATOM   2951 HG21 THR A 174      -5.812  26.689 -18.296  1.00 90.30           H  
ATOM   2952 HG22 THR A 174      -7.373  25.866 -18.091  1.00 90.30           H  
ATOM   2953 HG23 THR A 174      -6.727  26.161 -19.715  1.00 90.30           H  
ATOM   2954  OG1 THR A 174      -5.618  24.188 -17.282  1.00 90.30           O  
ATOM   2955  HG1 THR A 174      -5.496  24.979 -16.752  1.00 90.30           H  
ATOM   2956  N   LYS A 175      -5.243  23.296 -21.613  1.00 90.99           N  
ATOM   2957  H   LYS A 175      -4.528  22.800 -21.099  1.00 90.99           H  
ATOM   2958  CA  LYS A 175      -5.137  23.392 -23.087  1.00 90.99           C  
ATOM   2959  HA  LYS A 175      -5.326  24.428 -23.369  1.00 90.99           H  
ATOM   2960  C   LYS A 175      -6.204  22.549 -23.799  1.00 90.99           C  
ATOM   2961  CB  LYS A 175      -3.753  22.986 -23.631  1.00 90.99           C  
ATOM   2962  HB2 LYS A 175      -3.756  23.222 -24.695  1.00 90.99           H  
ATOM   2963  HB3 LYS A 175      -3.628  21.907 -23.541  1.00 90.99           H  
ATOM   2964  O   LYS A 175      -6.791  23.030 -24.768  1.00 90.99           O  
ATOM   2965  CG  LYS A 175      -2.529  23.667 -23.007  1.00 90.99           C  
ATOM   2966  HG2 LYS A 175      -2.673  24.748 -22.984  1.00 90.99           H  
ATOM   2967  HG3 LYS A 175      -2.396  23.305 -21.988  1.00 90.99           H  
ATOM   2968  CD  LYS A 175      -1.274  23.329 -23.828  1.00 90.99           C  
ATOM   2969  HD2 LYS A 175      -1.210  22.248 -23.955  1.00 90.99           H  
ATOM   2970  HD3 LYS A 175      -1.358  23.791 -24.812  1.00 90.99           H  
ATOM   2971  CE  LYS A 175       0.007  23.818 -23.141  1.00 90.99           C  
ATOM   2972  HE2 LYS A 175      -0.083  24.875 -22.891  1.00 90.99           H  
ATOM   2973  HE3 LYS A 175       0.118  23.270 -22.205  1.00 90.99           H  
ATOM   2974  NZ  LYS A 175       1.201  23.599 -23.997  1.00 90.99           N  
ATOM   2975  HZ1 LYS A 175       2.040  23.603 -23.433  1.00 90.99           H  
ATOM   2976  HZ2 LYS A 175       1.286  24.346 -24.671  1.00 90.99           H  
ATOM   2977  HZ3 LYS A 175       1.155  22.724 -24.499  1.00 90.99           H  
ATOM   2978  N   ILE A 176      -6.461  21.326 -23.325  1.00 88.35           N  
ATOM   2979  H   ILE A 176      -5.907  21.005 -22.544  1.00 88.35           H  
ATOM   2980  CA  ILE A 176      -7.488  20.417 -23.866  1.00 88.35           C  
ATOM   2981  HA  ILE A 176      -7.308  20.272 -24.931  1.00 88.35           H  
ATOM   2982  C   ILE A 176      -8.874  21.050 -23.725  1.00 88.35           C  
ATOM   2983  CB  ILE A 176      -7.426  19.032 -23.173  1.00 88.35           C  
ATOM   2984  HB  ILE A 176      -7.500  19.176 -22.095  1.00 88.35           H  
ATOM   2985  O   ILE A 176      -9.603  21.161 -24.712  1.00 88.35           O  
ATOM   2986  CG1 ILE A 176      -6.086  18.333 -23.482  1.00 88.35           C  
ATOM   2987 HG12 ILE A 176      -5.257  19.012 -23.285  1.00 88.35           H  
ATOM   2988 HG13 ILE A 176      -6.061  18.085 -24.544  1.00 88.35           H  
ATOM   2989  CG2 ILE A 176      -8.600  18.139 -23.623  1.00 88.35           C  
ATOM   2990 HG21 ILE A 176      -8.571  17.983 -24.702  1.00 88.35           H  
ATOM   2991 HG22 ILE A 176      -8.555  17.169 -23.128  1.00 88.35           H  
ATOM   2992 HG23 ILE A 176      -9.558  18.581 -23.350  1.00 88.35           H  
ATOM   2993  CD1 ILE A 176      -5.839  17.065 -22.650  1.00 88.35           C  
ATOM   2994 HD11 ILE A 176      -6.529  16.271 -22.935  1.00 88.35           H  
ATOM   2995 HD12 ILE A 176      -4.822  16.710 -22.821  1.00 88.35           H  
ATOM   2996 HD13 ILE A 176      -5.954  17.286 -21.589  1.00 88.35           H  
ATOM   2997  N   LEU A 177      -9.201  21.540 -22.527  1.00 90.95           N  
ATOM   2998  H   LEU A 177      -8.571  21.380 -21.754  1.00 90.95           H  
ATOM   2999  CA  LEU A 177     -10.458  22.236 -22.255  1.00 90.95           C  
ATOM   3000  HA  LEU A 177     -11.280  21.550 -22.457  1.00 90.95           H  
ATOM   3001  C   LEU A 177     -10.632  23.465 -23.158  1.00 90.95           C  
ATOM   3002  CB  LEU A 177     -10.475  22.628 -20.767  1.00 90.95           C  
ATOM   3003  HB2 LEU A 177      -9.614  23.264 -20.558  1.00 90.95           H  
ATOM   3004  HB3 LEU A 177     -10.367  21.726 -20.166  1.00 90.95           H  
ATOM   3005  O   LEU A 177     -11.661  23.626 -23.816  1.00 90.95           O  
ATOM   3006  CG  LEU A 177     -11.744  23.376 -20.324  1.00 90.95           C  
ATOM   3007  HG  LEU A 177     -11.811  24.324 -20.857  1.00 90.95           H  
ATOM   3008  CD1 LEU A 177     -13.017  22.574 -20.586  1.00 90.95           C  
ATOM   3009 HD11 LEU A 177     -13.171  22.442 -21.657  1.00 90.95           H  
ATOM   3010 HD12 LEU A 177     -12.961  21.602 -20.096  1.00 90.95           H  
ATOM   3011 HD13 LEU A 177     -13.879  23.117 -20.198  1.00 90.95           H  
ATOM   3012  CD2 LEU A 177     -11.651  23.680 -18.832  1.00 90.95           C  
ATOM   3013 HD21 LEU A 177     -11.562  22.752 -18.266  1.00 90.95           H  
ATOM   3014 HD22 LEU A 177     -10.790  24.319 -18.634  1.00 90.95           H  
ATOM   3015 HD23 LEU A 177     -12.554  24.196 -18.506  1.00 90.95           H  
ATOM   3016  N   LEU A 178      -9.599  24.310 -23.242  1.00 92.86           N  
ATOM   3017  H   LEU A 178      -8.789  24.130 -22.667  1.00 92.86           H  
ATOM   3018  CA  LEU A 178      -9.610  25.499 -24.091  1.00 92.86           C  
ATOM   3019  HA  LEU A 178     -10.460  26.119 -23.806  1.00 92.86           H  
ATOM   3020  C   LEU A 178      -9.818  25.137 -25.560  1.00 92.86           C  
ATOM   3021  CB  LEU A 178      -8.307  26.297 -23.916  1.00 92.86           C  
ATOM   3022  HB2 LEU A 178      -7.465  25.608 -23.984  1.00 92.86           H  
ATOM   3023  HB3 LEU A 178      -8.218  27.006 -24.739  1.00 92.86           H  
ATOM   3024  O   LEU A 178     -10.630  25.780 -26.217  1.00 92.86           O  
ATOM   3025  CG  LEU A 178      -8.212  27.087 -22.599  1.00 92.86           C  
ATOM   3026  HG  LEU A 178      -8.417  26.437 -21.749  1.00 92.86           H  
ATOM   3027  CD1 LEU A 178      -6.797  27.655 -22.463  1.00 92.86           C  
ATOM   3028 HD11 LEU A 178      -6.721  28.234 -21.543  1.00 92.86           H  
ATOM   3029 HD12 LEU A 178      -6.560  28.292 -23.316  1.00 92.86           H  
ATOM   3030 HD13 LEU A 178      -6.081  26.834 -22.417  1.00 92.86           H  
ATOM   3031  CD2 LEU A 178      -9.207  28.247 -22.552  1.00 92.86           C  
ATOM   3032 HD21 LEU A 178      -9.075  28.794 -21.619  1.00 92.86           H  
ATOM   3033 HD22 LEU A 178      -9.046  28.918 -23.396  1.00 92.86           H  
ATOM   3034 HD23 LEU A 178     -10.230  27.872 -22.568  1.00 92.86           H  
ATOM   3035  N   ARG A 179      -9.142  24.104 -26.084  1.00 92.44           N  
ATOM   3036  H   ARG A 179      -8.504  23.600 -25.486  1.00 92.44           H  
ATOM   3037  CA  ARG A 179      -9.340  23.644 -27.467  1.00 92.44           C  
ATOM   3038  HA  ARG A 179      -9.054  24.445 -28.150  1.00 92.44           H  
ATOM   3039  C   ARG A 179     -10.811  23.358 -27.741  1.00 92.44           C  
ATOM   3040  CB  ARG A 179      -8.467  22.406 -27.753  1.00 92.44           C  
ATOM   3041  HB2 ARG A 179      -7.418  22.699 -27.731  1.00 92.44           H  
ATOM   3042  HB3 ARG A 179      -8.631  21.653 -26.982  1.00 92.44           H  
ATOM   3043  O   ARG A 179     -11.339  23.833 -28.746  1.00 92.44           O  
ATOM   3044  CG  ARG A 179      -8.804  21.787 -29.119  1.00 92.44           C  
ATOM   3045  HG2 ARG A 179      -8.619  22.518 -29.906  1.00 92.44           H  
ATOM   3046  HG3 ARG A 179      -9.862  21.524 -29.146  1.00 92.44           H  
ATOM   3047  CD  ARG A 179      -8.021  20.515 -29.440  1.00 92.44           C  
ATOM   3048  HD2 ARG A 179      -6.964  20.762 -29.543  1.00 92.44           H  
ATOM   3049  HD3 ARG A 179      -8.131  19.800 -28.624  1.00 92.44           H  
ATOM   3050  NE  ARG A 179      -8.510  19.929 -30.704  1.00 92.44           N  
ATOM   3051  HE  ARG A 179      -7.979  20.120 -31.541  1.00 92.44           H  
ATOM   3052  NH1 ARG A 179     -10.466  18.976 -29.925  1.00 92.44           N  
ATOM   3053 HH11 ARG A 179     -11.308  18.449 -30.107  1.00 92.44           H  
ATOM   3054 HH12 ARG A 179     -10.244  19.243 -28.977  1.00 92.44           H  
ATOM   3055  NH2 ARG A 179      -9.947  18.892 -32.102  1.00 92.44           N  
ATOM   3056 HH21 ARG A 179     -10.799  18.403 -32.336  1.00 92.44           H  
ATOM   3057 HH22 ARG A 179      -9.357  19.177 -32.870  1.00 92.44           H  
ATOM   3058  CZ  ARG A 179      -9.638  19.264 -30.895  1.00 92.44           C  
ATOM   3059  N   SER A 180     -11.461  22.588 -26.879  1.00 90.84           N  
ATOM   3060  H   SER A 180     -10.969  22.206 -26.084  1.00 90.84           H  
ATOM   3061  CA  SER A 180     -12.846  22.188 -27.103  1.00 90.84           C  
ATOM   3062  HA  SER A 180     -12.939  21.770 -28.106  1.00 90.84           H  
ATOM   3063  C   SER A 180     -13.814  23.361 -27.012  1.00 90.84           C  
ATOM   3064  CB  SER A 180     -13.220  21.101 -26.123  1.00 90.84           C  
ATOM   3065  HB2 SER A 180     -14.275  20.866 -26.258  1.00 90.84           H  
ATOM   3066  HB3 SER A 180     -13.044  21.443 -25.103  1.00 90.84           H  
ATOM   3067  O   SER A 180     -14.615  23.551 -27.927  1.00 90.84           O  
ATOM   3068  OG  SER A 180     -12.424  19.962 -26.416  1.00 90.84           O  
ATOM   3069  HG  SER A 180     -12.685  19.266 -25.808  1.00 90.84           H  
ATOM   3070  N   ASN A 181     -13.656  24.226 -26.008  1.00 93.09           N  
ATOM   3071  H   ASN A 181     -13.009  23.994 -25.268  1.00 93.09           H  
ATOM   3072  CA  ASN A 181     -14.456  25.447 -25.875  1.00 93.09           C  
ATOM   3073  HA  ASN A 181     -15.513  25.181 -25.840  1.00 93.09           H  
ATOM   3074  C   ASN A 181     -14.257  26.396 -27.068  1.00 93.09           C  
ATOM   3075  CB  ASN A 181     -14.063  26.137 -24.557  1.00 93.09           C  
ATOM   3076  HB2 ASN A 181     -14.534  27.119 -24.516  1.00 93.09           H  
ATOM   3077  HB3 ASN A 181     -12.982  26.264 -24.514  1.00 93.09           H  
ATOM   3078  O   ASN A 181     -15.193  27.048 -27.534  1.00 93.09           O  
ATOM   3079  CG  ASN A 181     -14.524  25.375 -23.327  1.00 93.09           C  
ATOM   3080  ND2 ASN A 181     -14.053  25.750 -22.164  1.00 93.09           N  
ATOM   3081 HD21 ASN A 181     -13.336  26.457 -22.082  1.00 93.09           H  
ATOM   3082 HD22 ASN A 181     -14.413  25.256 -21.360  1.00 93.09           H  
ATOM   3083  OD1 ASN A 181     -15.317  24.459 -23.386  1.00 93.09           O  
ATOM   3084  N   ILE A 182     -13.032  26.472 -27.595  1.00 94.27           N  
ATOM   3085  H   ILE A 182     -12.289  25.953 -27.148  1.00 94.27           H  
ATOM   3086  CA  ILE A 182     -12.726  27.245 -28.799  1.00 94.27           C  
ATOM   3087  HA  ILE A 182     -13.134  28.249 -28.678  1.00 94.27           H  
ATOM   3088  C   ILE A 182     -13.430  26.632 -30.003  1.00 94.27           C  
ATOM   3089  CB  ILE A 182     -11.202  27.369 -29.005  1.00 94.27           C  
ATOM   3090  HB  ILE A 182     -10.745  26.385 -28.898  1.00 94.27           H  
ATOM   3091  O   ILE A 182     -14.094  27.362 -30.728  1.00 94.27           O  
ATOM   3092  CG1 ILE A 182     -10.644  28.315 -27.926  1.00 94.27           C  
ATOM   3093 HG12 ILE A 182     -10.984  29.324 -28.162  1.00 94.27           H  
ATOM   3094 HG13 ILE A 182     -11.067  28.076 -26.951  1.00 94.27           H  
ATOM   3095  CG2 ILE A 182     -10.854  27.917 -30.405  1.00 94.27           C  
ATOM   3096 HG21 ILE A 182      -9.776  28.031 -30.519  1.00 94.27           H  
ATOM   3097 HG22 ILE A 182     -11.338  28.880 -30.568  1.00 94.27           H  
ATOM   3098 HG23 ILE A 182     -11.179  27.218 -31.175  1.00 94.27           H  
ATOM   3099  CD1 ILE A 182      -9.117  28.263 -27.792  1.00 94.27           C  
ATOM   3100 HD11 ILE A 182      -8.810  27.236 -27.596  1.00 94.27           H  
ATOM   3101 HD12 ILE A 182      -8.627  28.614 -28.700  1.00 94.27           H  
ATOM   3102 HD13 ILE A 182      -8.806  28.891 -26.958  1.00 94.27           H  
ATOM   3103  N   MET A 183     -13.339  25.319 -30.211  1.00 93.09           N  
ATOM   3104  H   MET A 183     -12.806  24.762 -29.560  1.00 93.09           H  
ATOM   3105  CA  MET A 183     -14.008  24.646 -31.328  1.00 93.09           C  
ATOM   3106  HA  MET A 183     -13.672  25.103 -32.259  1.00 93.09           H  
ATOM   3107  C   MET A 183     -15.524  24.826 -31.298  1.00 93.09           C  
ATOM   3108  CB  MET A 183     -13.649  23.152 -31.327  1.00 93.09           C  
ATOM   3109  HB2 MET A 183     -14.368  22.609 -31.941  1.00 93.09           H  
ATOM   3110  HB3 MET A 183     -13.706  22.753 -30.315  1.00 93.09           H  
ATOM   3111  O   MET A 183     -16.129  25.093 -32.338  1.00 93.09           O  
ATOM   3112  CG  MET A 183     -12.246  22.917 -31.891  1.00 93.09           C  
ATOM   3113  HG2 MET A 183     -12.016  21.853 -31.847  1.00 93.09           H  
ATOM   3114  HG3 MET A 183     -11.525  23.444 -31.266  1.00 93.09           H  
ATOM   3115  SD  MET A 183     -12.047  23.495 -33.598  1.00 93.09           S  
ATOM   3116  CE  MET A 183     -12.950  22.215 -34.495  1.00 93.09           C  
ATOM   3117  HE1 MET A 183     -13.094  22.561 -35.519  1.00 93.09           H  
ATOM   3118  HE2 MET A 183     -12.373  21.290 -34.501  1.00 93.09           H  
ATOM   3119  HE3 MET A 183     -13.926  22.040 -34.044  1.00 93.09           H  
ATOM   3120  N   GLU A 184     -16.138  24.744 -30.120  1.00 91.98           N  
ATOM   3121  H   GLU A 184     -15.607  24.472 -29.305  1.00 91.98           H  
ATOM   3122  CA  GLU A 184     -17.559  25.033 -29.946  1.00 91.98           C  
ATOM   3123  HA  GLU A 184     -18.135  24.400 -30.622  1.00 91.98           H  
ATOM   3124  C   GLU A 184     -17.879  26.495 -30.285  1.00 91.98           C  
ATOM   3125  CB  GLU A 184     -17.968  24.694 -28.511  1.00 91.98           C  
ATOM   3126  HB2 GLU A 184     -17.521  25.417 -27.829  1.00 91.98           H  
ATOM   3127  HB3 GLU A 184     -17.605  23.697 -28.262  1.00 91.98           H  
ATOM   3128  O   GLU A 184     -18.798  26.764 -31.060  1.00 91.98           O  
ATOM   3129  CG  GLU A 184     -19.496  24.713 -28.374  1.00 91.98           C  
ATOM   3130  HG2 GLU A 184     -19.914  23.923 -28.999  1.00 91.98           H  
ATOM   3131  HG3 GLU A 184     -19.876  25.666 -28.743  1.00 91.98           H  
ATOM   3132  CD  GLU A 184     -19.974  24.534 -26.930  1.00 91.98           C  
ATOM   3133  OE1 GLU A 184     -21.181  24.786 -26.717  1.00 91.98           O  
ATOM   3134  OE2 GLU A 184     -19.134  24.222 -26.062  1.00 91.98           O  
ATOM   3135  N   SER A 185     -17.073  27.445 -29.797  1.00 94.16           N  
ATOM   3136  H   SER A 185     -16.355  27.167 -29.143  1.00 94.16           H  
ATOM   3137  CA  SER A 185     -17.215  28.863 -30.140  1.00 94.16           C  
ATOM   3138  HA  SER A 185     -18.209  29.188 -29.836  1.00 94.16           H  
ATOM   3139  C   SER A 185     -17.083  29.099 -31.647  1.00 94.16           C  
ATOM   3140  CB  SER A 185     -16.184  29.698 -29.372  1.00 94.16           C  
ATOM   3141  HB2 SER A 185     -16.297  29.500 -28.306  1.00 94.16           H  
ATOM   3142  HB3 SER A 185     -15.174  29.420 -29.671  1.00 94.16           H  
ATOM   3143  O   SER A 185     -17.892  29.819 -32.228  1.00 94.16           O  
ATOM   3144  OG  SER A 185     -16.387  31.083 -29.603  1.00 94.16           O  
ATOM   3145  HG  SER A 185     -15.913  31.351 -30.394  1.00 94.16           H  
ATOM   3146  N   LEU A 186     -16.106  28.482 -32.312  1.00 94.99           N  
ATOM   3147  H   LEU A 186     -15.480  27.887 -31.788  1.00 94.99           H  
ATOM   3148  CA  LEU A 186     -15.902  28.617 -33.756  1.00 94.99           C  
ATOM   3149  HA  LEU A 186     -15.840  29.675 -34.009  1.00 94.99           H  
ATOM   3150  C   LEU A 186     -17.078  28.045 -34.552  1.00 94.99           C  
ATOM   3151  CB  LEU A 186     -14.597  27.914 -34.163  1.00 94.99           C  
ATOM   3152  HB2 LEU A 186     -14.635  26.881 -33.818  1.00 94.99           H  
ATOM   3153  HB3 LEU A 186     -14.537  27.895 -35.251  1.00 94.99           H  
ATOM   3154  O   LEU A 186     -17.490  28.657 -35.539  1.00 94.99           O  
ATOM   3155  CG  LEU A 186     -13.316  28.568 -33.623  1.00 94.99           C  
ATOM   3156  HG  LEU A 186     -13.355  28.664 -32.538  1.00 94.99           H  
ATOM   3157  CD1 LEU A 186     -12.108  27.708 -33.988  1.00 94.99           C  
ATOM   3158 HD11 LEU A 186     -12.040  27.604 -35.071  1.00 94.99           H  
ATOM   3159 HD12 LEU A 186     -12.217  26.719 -33.543  1.00 94.99           H  
ATOM   3160 HD13 LEU A 186     -11.193  28.162 -33.606  1.00 94.99           H  
ATOM   3161  CD2 LEU A 186     -13.095  29.970 -34.167  1.00 94.99           C  
ATOM   3162 HD21 LEU A 186     -12.143  30.321 -33.769  1.00 94.99           H  
ATOM   3163 HD22 LEU A 186     -13.066  29.953 -35.257  1.00 94.99           H  
ATOM   3164 HD23 LEU A 186     -13.880  30.637 -33.812  1.00 94.99           H  
ATOM   3165  N   ARG A 187     -17.635  26.910 -34.103  1.00 92.85           N  
ATOM   3166  H   ARG A 187     -17.212  26.463 -33.302  1.00 92.85           H  
ATOM   3167  CA  ARG A 187     -18.829  26.293 -34.695  1.00 92.85           C  
ATOM   3168  HA  ARG A 187     -18.669  26.160 -35.765  1.00 92.85           H  
ATOM   3169  C   ARG A 187     -20.035  27.208 -34.539  1.00 92.85           C  
ATOM   3170  CB  ARG A 187     -19.089  24.922 -34.048  1.00 92.85           C  
ATOM   3171  HB2 ARG A 187     -18.165  24.345 -34.064  1.00 92.85           H  
ATOM   3172  HB3 ARG A 187     -19.388  25.056 -33.008  1.00 92.85           H  
ATOM   3173  O   ARG A 187     -20.685  27.528 -35.523  1.00 92.85           O  
ATOM   3174  CG  ARG A 187     -20.182  24.133 -34.795  1.00 92.85           C  
ATOM   3175  HG2 ARG A 187     -21.072  24.752 -34.913  1.00 92.85           H  
ATOM   3176  HG3 ARG A 187     -19.815  23.872 -35.787  1.00 92.85           H  
ATOM   3177  CD  ARG A 187     -20.599  22.852 -34.059  1.00 92.85           C  
ATOM   3178  HD2 ARG A 187     -21.074  23.127 -33.117  1.00 92.85           H  
ATOM   3179  HD3 ARG A 187     -21.336  22.328 -34.667  1.00 92.85           H  
ATOM   3180  NE  ARG A 187     -19.442  21.987 -33.775  1.00 92.85           N  
ATOM   3181  HE  ARG A 187     -18.676  22.425 -33.285  1.00 92.85           H  
ATOM   3182  NH1 ARG A 187     -20.122  19.967 -34.708  1.00 92.85           N  
ATOM   3183 HH11 ARG A 187     -19.786  19.063 -35.010  1.00 92.85           H  
ATOM   3184 HH12 ARG A 187     -21.034  20.313 -34.969  1.00 92.85           H  
ATOM   3185  NH2 ARG A 187     -18.133  20.165 -33.802  1.00 92.85           N  
ATOM   3186 HH21 ARG A 187     -17.988  19.239 -34.179  1.00 92.85           H  
ATOM   3187 HH22 ARG A 187     -17.421  20.623 -33.251  1.00 92.85           H  
ATOM   3188  CZ  ARG A 187     -19.259  20.722 -34.097  1.00 92.85           C  
ATOM   3189  N   LYS A 188     -20.293  27.680 -33.317  1.00 92.94           N  
ATOM   3190  H   LYS A 188     -19.698  27.366 -32.563  1.00 92.94           H  
ATOM   3191  CA  LYS A 188     -21.430  28.551 -32.992  1.00 92.94           C  
ATOM   3192  HA  LYS A 188     -22.354  28.027 -33.236  1.00 92.94           H  
ATOM   3193  C   LYS A 188     -21.434  29.841 -33.814  1.00 92.94           C  
ATOM   3194  CB  LYS A 188     -21.396  28.840 -31.485  1.00 92.94           C  
ATOM   3195  HB2 LYS A 188     -21.400  27.893 -30.945  1.00 92.94           H  
ATOM   3196  HB3 LYS A 188     -20.479  29.375 -31.237  1.00 92.94           H  
ATOM   3197  O   LYS A 188     -22.499  30.317 -34.191  1.00 92.94           O  
ATOM   3198  CG  LYS A 188     -22.605  29.671 -31.036  1.00 92.94           C  
ATOM   3199  HG2 LYS A 188     -22.584  30.646 -31.522  1.00 92.94           H  
ATOM   3200  HG3 LYS A 188     -23.522  29.152 -31.315  1.00 92.94           H  
ATOM   3201  CD  LYS A 188     -22.583  29.885 -29.522  1.00 92.94           C  
ATOM   3202  HD2 LYS A 188     -21.665  30.403 -29.244  1.00 92.94           H  
ATOM   3203  HD3 LYS A 188     -22.616  28.916 -29.023  1.00 92.94           H  
ATOM   3204  CE  LYS A 188     -23.799  30.724 -29.119  1.00 92.94           C  
ATOM   3205  HE2 LYS A 188     -24.698  30.214 -29.466  1.00 92.94           H  
ATOM   3206  HE3 LYS A 188     -23.743  31.687 -29.627  1.00 92.94           H  
ATOM   3207  NZ  LYS A 188     -23.856  30.914 -27.649  1.00 92.94           N  
ATOM   3208  HZ1 LYS A 188     -23.039  31.411 -27.325  1.00 92.94           H  
ATOM   3209  HZ2 LYS A 188     -24.682  31.435 -27.392  1.00 92.94           H  
ATOM   3210  HZ3 LYS A 188     -23.890  30.016 -27.188  1.00 92.94           H  
ATOM   3211  N   HIS A 189     -20.257  30.396 -34.095  1.00 92.11           N  
ATOM   3212  H   HIS A 189     -19.428  29.971 -33.706  1.00 92.11           H  
ATOM   3213  CA  HIS A 189     -20.111  31.629 -34.872  1.00 92.11           C  
ATOM   3214  HA  HIS A 189     -21.054  32.174 -34.837  1.00 92.11           H  
ATOM   3215  C   HIS A 189     -19.833  31.388 -36.365  1.00 92.11           C  
ATOM   3216  CB  HIS A 189     -19.054  32.526 -34.213  1.00 92.11           C  
ATOM   3217  HB2 HIS A 189     -18.951  33.444 -34.793  1.00 92.11           H  
ATOM   3218  HB3 HIS A 189     -18.093  32.012 -34.224  1.00 92.11           H  
ATOM   3219  O   HIS A 189     -19.518  32.343 -37.072  1.00 92.11           O  
ATOM   3220  CG  HIS A 189     -19.384  32.908 -32.792  1.00 92.11           C  
ATOM   3221  CD2 HIS A 189     -20.199  33.921 -32.367  1.00 92.11           C  
ATOM   3222  HD2 HIS A 189     -20.742  34.606 -33.001  1.00 92.11           H  
ATOM   3223  ND1 HIS A 189     -18.902  32.289 -31.668  1.00 92.11           N  
ATOM   3224  HD1 HIS A 189     -18.319  31.465 -31.667  1.00 92.11           H  
ATOM   3225  CE1 HIS A 189     -19.395  32.909 -30.590  1.00 92.11           C  
ATOM   3226  HE1 HIS A 189     -19.175  32.639 -29.568  1.00 92.11           H  
ATOM   3227  NE2 HIS A 189     -20.207  33.909 -30.964  1.00 92.11           N  
ATOM   3228  N   ASN A 190     -19.926  30.142 -36.852  1.00 91.47           N  
ATOM   3229  H   ASN A 190     -20.220  29.402 -36.232  1.00 91.47           H  
ATOM   3230  CA  ASN A 190     -19.739  29.773 -38.261  1.00 91.47           C  
ATOM   3231  HA  ASN A 190     -19.625  28.689 -38.290  1.00 91.47           H  
ATOM   3232  C   ASN A 190     -18.450  30.336 -38.893  1.00 91.47           C  
ATOM   3233  CB  ASN A 190     -21.019  30.114 -39.045  1.00 91.47           C  
ATOM   3234  HB2 ASN A 190     -20.869  29.918 -40.107  1.00 91.47           H  
ATOM   3235  HB3 ASN A 190     -21.246  31.174 -38.935  1.00 91.47           H  
ATOM   3236  O   ASN A 190     -18.426  30.727 -40.060  1.00 91.47           O  
ATOM   3237  CG  ASN A 190     -22.204  29.276 -38.620  1.00 91.47           C  
ATOM   3238  ND2 ASN A 190     -23.370  29.866 -38.512  1.00 91.47           N  
ATOM   3239 HD21 ASN A 190     -23.470  30.839 -38.764  1.00 91.47           H  
ATOM   3240 HD22 ASN A 190     -24.142  29.275 -38.239  1.00 91.47           H  
ATOM   3241  OD1 ASN A 190     -22.103  28.084 -38.394  1.00 91.47           O  
ATOM   3242  N   VAL A 191     -17.347  30.372 -38.135  1.00 93.42           N  
ATOM   3243  H   VAL A 191     -17.418  30.012 -37.194  1.00 93.42           H  
ATOM   3244  CA  VAL A 191     -16.115  31.078 -38.547  1.00 93.42           C  
ATOM   3245  HA  VAL A 191     -16.382  32.114 -38.758  1.00 93.42           H  
ATOM   3246  C   VAL A 191     -15.517  30.520 -39.846  1.00 93.42           C  
ATOM   3247  CB  VAL A 191     -15.079  31.076 -37.402  1.00 93.42           C  
ATOM   3248  HB  VAL A 191     -14.874  30.048 -37.103  1.00 93.42           H  
ATOM   3249  O   VAL A 191     -14.905  31.266 -40.609  1.00 93.42           O  
ATOM   3250  CG1 VAL A 191     -13.750  31.742 -37.788  1.00 93.42           C  
ATOM   3251 HG11 VAL A 191     -13.935  32.735 -38.198  1.00 93.42           H  
ATOM   3252 HG12 VAL A 191     -13.102  31.824 -36.916  1.00 93.42           H  
ATOM   3253 HG13 VAL A 191     -13.231  31.138 -38.533  1.00 93.42           H  
ATOM   3254  CG2 VAL A 191     -15.640  31.840 -36.194  1.00 93.42           C  
ATOM   3255 HG21 VAL A 191     -14.883  31.935 -35.415  1.00 93.42           H  
ATOM   3256 HG22 VAL A 191     -15.964  32.836 -36.496  1.00 93.42           H  
ATOM   3257 HG23 VAL A 191     -16.492  31.302 -35.780  1.00 93.42           H  
ATOM   3258  N   PHE A 192     -15.722  29.231 -40.126  1.00 93.18           N  
ATOM   3259  H   PHE A 192     -16.254  28.686 -39.462  1.00 93.18           H  
ATOM   3260  CA  PHE A 192     -15.173  28.543 -41.300  1.00 93.18           C  
ATOM   3261  HA  PHE A 192     -14.398  29.170 -41.741  1.00 93.18           H  
ATOM   3262  C   PHE A 192     -16.183  28.331 -42.439  1.00 93.18           C  
ATOM   3263  CB  PHE A 192     -14.499  27.232 -40.859  1.00 93.18           C  
ATOM   3264  HB2 PHE A 192     -14.015  26.777 -41.723  1.00 93.18           H  
ATOM   3265  HB3 PHE A 192     -15.274  26.545 -40.522  1.00 93.18           H  
ATOM   3266  O   PHE A 192     -15.880  27.599 -43.374  1.00 93.18           O  
ATOM   3267  CG  PHE A 192     -13.448  27.367 -39.768  1.00 93.18           C  
ATOM   3268  CD1 PHE A 192     -12.568  28.469 -39.731  1.00 93.18           C  
ATOM   3269  HD1 PHE A 192     -12.636  29.255 -40.469  1.00 93.18           H  
ATOM   3270  CD2 PHE A 192     -13.327  26.360 -38.793  1.00 93.18           C  
ATOM   3271  HD2 PHE A 192     -13.960  25.486 -38.836  1.00 93.18           H  
ATOM   3272  CE1 PHE A 192     -11.584  28.561 -38.733  1.00 93.18           C  
ATOM   3273  HE1 PHE A 192     -10.907  29.402 -38.718  1.00 93.18           H  
ATOM   3274  CE2 PHE A 192     -12.355  26.458 -37.784  1.00 93.18           C  
ATOM   3275  HE2 PHE A 192     -12.263  25.672 -37.048  1.00 93.18           H  
ATOM   3276  CZ  PHE A 192     -11.477  27.555 -37.760  1.00 93.18           C  
ATOM   3277  HZ  PHE A 192     -10.712  27.616 -37.000  1.00 93.18           H  
ATOM   3278  N   GLN A 193     -17.360  28.967 -42.405  1.00 89.43           N  
ATOM   3279  H   GLN A 193     -17.569  29.569 -41.622  1.00 89.43           H  
ATOM   3280  CA  GLN A 193     -18.429  28.731 -43.393  1.00 89.43           C  
ATOM   3281  HA  GLN A 193     -18.726  27.684 -43.327  1.00 89.43           H  
ATOM   3282  C   GLN A 193     -18.018  28.977 -44.858  1.00 89.43           C  
ATOM   3283  CB  GLN A 193     -19.654  29.588 -43.029  1.00 89.43           C  
ATOM   3284  HB2 GLN A 193     -19.927  29.376 -41.995  1.00 89.43           H  
ATOM   3285  HB3 GLN A 193     -20.489  29.289 -43.662  1.00 89.43           H  
ATOM   3286  O   GLN A 193     -18.562  28.353 -45.760  1.00 89.43           O  
ATOM   3287  CG  GLN A 193     -19.418  31.099 -43.212  1.00 89.43           C  
ATOM   3288  HG2 GLN A 193     -19.209  31.294 -44.264  1.00 89.43           H  
ATOM   3289  HG3 GLN A 193     -18.556  31.419 -42.626  1.00 89.43           H  
ATOM   3290  CD  GLN A 193     -20.605  31.970 -42.824  1.00 89.43           C  
ATOM   3291  NE2 GLN A 193     -20.640  33.197 -43.295  1.00 89.43           N  
ATOM   3292 HE21 GLN A 193     -21.472  33.722 -43.067  1.00 89.43           H  
ATOM   3293 HE22 GLN A 193     -19.961  33.484 -43.985  1.00 89.43           H  
ATOM   3294  OE1 GLN A 193     -21.514  31.593 -42.106  1.00 89.43           O  
ATOM   3295  N   ASN A 194     -17.057  29.879 -45.092  1.00 86.76           N  
ATOM   3296  H   ASN A 194     -16.632  30.319 -44.289  1.00 86.76           H  
ATOM   3297  CA  ASN A 194     -16.598  30.274 -46.431  1.00 86.76           C  
ATOM   3298  HA  ASN A 194     -17.349  29.982 -47.165  1.00 86.76           H  
ATOM   3299  C   ASN A 194     -15.297  29.572 -46.854  1.00 86.76           C  
ATOM   3300  CB  ASN A 194     -16.452  31.806 -46.473  1.00 86.76           C  
ATOM   3301  HB2 ASN A 194     -15.774  32.122 -45.681  1.00 86.76           H  
ATOM   3302  HB3 ASN A 194     -16.014  32.097 -47.428  1.00 86.76           H  
ATOM   3303  O   ASN A 194     -14.662  29.979 -47.827  1.00 86.76           O  
ATOM   3304  CG  ASN A 194     -17.765  32.553 -46.352  1.00 86.76           C  
ATOM   3305  ND2 ASN A 194     -17.727  33.783 -45.896  1.00 86.76           N  
ATOM   3306 HD21 ASN A 194     -16.839  34.217 -45.688  1.00 86.76           H  
ATOM   3307 HD22 ASN A 194     -18.593  34.295 -45.978  1.00 86.76           H  
ATOM   3308  OD1 ASN A 194     -18.838  32.084 -46.670  1.00 86.76           O  
ATOM   3309  N   ILE A 195     -14.854  28.570 -46.096  1.00 90.31           N  
ATOM   3310  H   ILE A 195     -15.448  28.217 -45.359  1.00 90.31           H  
ATOM   3311  CA  ILE A 195     -13.636  27.817 -46.381  1.00 90.31           C  
ATOM   3312  HA  ILE A 195     -13.043  28.351 -47.123  1.00 90.31           H  
ATOM   3313  C   ILE A 195     -14.049  26.484 -46.988  1.00 90.31           C  
ATOM   3314  CB  ILE A 195     -12.785  27.657 -45.107  1.00 90.31           C  
ATOM   3315  HB  ILE A 195     -13.388  27.145 -44.357  1.00 90.31           H  
ATOM   3316  O   ILE A 195     -14.811  25.742 -46.375  1.00 90.31           O  
ATOM   3317  CG1 ILE A 195     -12.390  29.047 -44.562  1.00 90.31           C  
ATOM   3318 HG12 ILE A 195     -13.287  29.637 -44.372  1.00 90.31           H  
ATOM   3319 HG13 ILE A 195     -11.786  29.575 -45.300  1.00 90.31           H  
ATOM   3320  CG2 ILE A 195     -11.525  26.811 -45.363  1.00 90.31           C  
ATOM   3321 HG21 ILE A 195     -11.756  25.891 -45.900  1.00 90.31           H  
ATOM   3322 HG22 ILE A 195     -10.786  27.380 -45.926  1.00 90.31           H  
ATOM   3323 HG23 ILE A 195     -11.081  26.521 -44.411  1.00 90.31           H  
ATOM   3324  CD1 ILE A 195     -11.620  28.971 -43.248  1.00 90.31           C  
ATOM   3325 HD11 ILE A 195     -12.185  28.377 -42.529  1.00 90.31           H  
ATOM   3326 HD12 ILE A 195     -11.491  29.985 -42.870  1.00 90.31           H  
ATOM   3327 HD13 ILE A 195     -10.644  28.509 -43.397  1.00 90.31           H  
ATOM   3328  N   SER A 196     -13.531  26.171 -48.175  1.00 86.42           N  
ATOM   3329  H   SER A 196     -12.883  26.803 -48.622  1.00 86.42           H  
ATOM   3330  CA  SER A 196     -13.724  24.850 -48.769  1.00 86.42           C  
ATOM   3331  HA  SER A 196     -14.748  24.520 -48.594  1.00 86.42           H  
ATOM   3332  C   SER A 196     -12.765  23.865 -48.107  1.00 86.42           C  
ATOM   3333  CB  SER A 196     -13.505  24.900 -50.280  1.00 86.42           C  
ATOM   3334  HB2 SER A 196     -12.448  25.059 -50.496  1.00 86.42           H  
ATOM   3335  HB3 SER A 196     -14.087  25.716 -50.708  1.00 86.42           H  
ATOM   3336  O   SER A 196     -11.554  23.947 -48.308  1.00 86.42           O  
ATOM   3337  OG  SER A 196     -13.933  23.680 -50.845  1.00 86.42           O  
ATOM   3338  HG  SER A 196     -13.678  23.661 -51.771  1.00 86.42           H  
ATOM   3339  N   TYR A 197     -13.297  22.966 -47.283  1.00 91.51           N  
ATOM   3340  H   TYR A 197     -14.296  22.968 -47.132  1.00 91.51           H  
ATOM   3341  CA  TYR A 197     -12.534  21.896 -46.652  1.00 91.51           C  
ATOM   3342  HA  TYR A 197     -11.619  21.763 -47.229  1.00 91.51           H  
ATOM   3343  C   TYR A 197     -13.306  20.570 -46.713  1.00 91.51           C  
ATOM   3344  CB  TYR A 197     -12.126  22.292 -45.222  1.00 91.51           C  
ATOM   3345  HB2 TYR A 197     -11.491  21.506 -44.813  1.00 91.51           H  
ATOM   3346  HB3 TYR A 197     -11.520  23.196 -45.273  1.00 91.51           H  
ATOM   3347  O   TYR A 197     -14.535  20.552 -46.696  1.00 91.51           O  
ATOM   3348  CG  TYR A 197     -13.286  22.527 -44.271  1.00 91.51           C  
ATOM   3349  CD1 TYR A 197     -13.786  23.824 -44.064  1.00 91.51           C  
ATOM   3350  HD1 TYR A 197     -13.333  24.661 -44.575  1.00 91.51           H  
ATOM   3351  CD2 TYR A 197     -13.903  21.436 -43.637  1.00 91.51           C  
ATOM   3352  HD2 TYR A 197     -13.526  20.441 -43.818  1.00 91.51           H  
ATOM   3353  CE1 TYR A 197     -14.923  24.028 -43.261  1.00 91.51           C  
ATOM   3354  HE1 TYR A 197     -15.332  25.022 -43.161  1.00 91.51           H  
ATOM   3355  CE2 TYR A 197     -15.033  21.627 -42.820  1.00 91.51           C  
ATOM   3356  HE2 TYR A 197     -15.521  20.780 -42.361  1.00 91.51           H  
ATOM   3357  OH  TYR A 197     -16.666  23.122 -41.890  1.00 91.51           O  
ATOM   3358  HH  TYR A 197     -16.999  24.014 -42.018  1.00 91.51           H  
ATOM   3359  CZ  TYR A 197     -15.552  22.926 -42.642  1.00 91.51           C  
ATOM   3360  N   ILE A 198     -12.578  19.455 -46.791  1.00 91.37           N  
ATOM   3361  H   ILE A 198     -11.577  19.579 -46.845  1.00 91.37           H  
ATOM   3362  CA  ILE A 198     -13.119  18.090 -46.907  1.00 91.37           C  
ATOM   3363  HA  ILE A 198     -14.202  18.157 -47.006  1.00 91.37           H  
ATOM   3364  C   ILE A 198     -12.872  17.234 -45.658  1.00 91.37           C  
ATOM   3365  CB  ILE A 198     -12.590  17.379 -48.176  1.00 91.37           C  
ATOM   3366  HB  ILE A 198     -13.102  16.419 -48.241  1.00 91.37           H  
ATOM   3367  O   ILE A 198     -13.433  16.146 -45.540  1.00 91.37           O  
ATOM   3368  CG1 ILE A 198     -11.071  17.103 -48.111  1.00 91.37           C  
ATOM   3369 HG12 ILE A 198     -10.832  16.576 -47.187  1.00 91.37           H  
ATOM   3370 HG13 ILE A 198     -10.535  18.052 -48.122  1.00 91.37           H  
ATOM   3371  CG2 ILE A 198     -12.959  18.175 -49.439  1.00 91.37           C  
ATOM   3372 HG21 ILE A 198     -14.009  18.467 -49.400  1.00 91.37           H  
ATOM   3373 HG22 ILE A 198     -12.821  17.566 -50.332  1.00 91.37           H  
ATOM   3374 HG23 ILE A 198     -12.352  19.076 -49.521  1.00 91.37           H  
ATOM   3375  CD1 ILE A 198     -10.543  16.262 -49.274  1.00 91.37           C  
ATOM   3376 HD11 ILE A 198      -9.496  16.017 -49.098  1.00 91.37           H  
ATOM   3377 HD12 ILE A 198     -11.120  15.340 -49.358  1.00 91.37           H  
ATOM   3378 HD13 ILE A 198     -10.614  16.821 -50.207  1.00 91.37           H  
ATOM   3379  N   ASN A 199     -12.007  17.678 -44.740  1.00 91.49           N  
ATOM   3380  H   ASN A 199     -11.616  18.602 -44.855  1.00 91.49           H  
ATOM   3381  CA  ASN A 199     -11.860  17.047 -43.427  1.00 91.49           C  
ATOM   3382  HA  ASN A 199     -11.897  15.965 -43.559  1.00 91.49           H  
ATOM   3383  C   ASN A 199     -13.040  17.399 -42.514  1.00 91.49           C  
ATOM   3384  CB  ASN A 199     -10.491  17.372 -42.803  1.00 91.49           C  
ATOM   3385  HB2 ASN A 199     -10.432  16.894 -41.825  1.00 91.49           H  
ATOM   3386  HB3 ASN A 199      -9.714  16.926 -43.423  1.00 91.49           H  
ATOM   3387  O   ASN A 199     -13.765  18.362 -42.758  1.00 91.49           O  
ATOM   3388  CG  ASN A 199     -10.157  18.848 -42.649  1.00 91.49           C  
ATOM   3389  ND2 ASN A 199      -9.650  19.247 -41.507  1.00 91.49           N  
ATOM   3390 HD21 ASN A 199      -9.577  18.615 -40.722  1.00 91.49           H  
ATOM   3391 HD22 ASN A 199      -9.265  20.180 -41.457  1.00 91.49           H  
ATOM   3392  OD1 ASN A 199     -10.231  19.626 -43.587  1.00 91.49           O  
ATOM   3393  N   LYS A 200     -13.263  16.621 -41.451  1.00 91.24           N  
ATOM   3394  H   LYS A 200     -12.592  15.904 -41.216  1.00 91.24           H  
ATOM   3395  CA  LYS A 200     -14.355  16.933 -40.515  1.00 91.24           C  
ATOM   3396  HA  LYS A 200     -15.271  17.075 -41.088  1.00 91.24           H  
ATOM   3397  C   LYS A 200     -14.065  18.245 -39.790  1.00 91.24           C  
ATOM   3398  CB  LYS A 200     -14.564  15.790 -39.522  1.00 91.24           C  
ATOM   3399  HB2 LYS A 200     -15.339  16.079 -38.811  1.00 91.24           H  
ATOM   3400  HB3 LYS A 200     -13.639  15.622 -38.971  1.00 91.24           H  
ATOM   3401  O   LYS A 200     -12.906  18.543 -39.506  1.00 91.24           O  
ATOM   3402  CG  LYS A 200     -14.998  14.500 -40.223  1.00 91.24           C  
ATOM   3403  HG2 LYS A 200     -14.244  14.200 -40.951  1.00 91.24           H  
ATOM   3404  HG3 LYS A 200     -15.949  14.659 -40.731  1.00 91.24           H  
ATOM   3405  CD  LYS A 200     -15.145  13.398 -39.179  1.00 91.24           C  
ATOM   3406  HD2 LYS A 200     -14.195  13.293 -38.654  1.00 91.24           H  
ATOM   3407  HD3 LYS A 200     -15.921  13.670 -38.463  1.00 91.24           H  
ATOM   3408  CE  LYS A 200     -15.496  12.084 -39.868  1.00 91.24           C  
ATOM   3409  HE2 LYS A 200     -14.802  11.942 -40.697  1.00 91.24           H  
ATOM   3410  HE3 LYS A 200     -16.508  12.149 -40.268  1.00 91.24           H  
ATOM   3411  NZ  LYS A 200     -15.366  10.971 -38.904  1.00 91.24           N  
ATOM   3412  HZ1 LYS A 200     -15.973  11.127 -38.112  1.00 91.24           H  
ATOM   3413  HZ2 LYS A 200     -15.578  10.087 -39.345  1.00 91.24           H  
ATOM   3414  HZ3 LYS A 200     -14.412  10.958 -38.572  1.00 91.24           H  
ATOM   3415  N   PHE A 201     -15.105  19.000 -39.427  1.00 89.52           N  
ATOM   3416  H   PHE A 201     -16.039  18.678 -39.637  1.00 89.52           H  
ATOM   3417  CA  PHE A 201     -14.937  20.255 -38.685  1.00 89.52           C  
ATOM   3418  HA  PHE A 201     -14.409  20.967 -39.320  1.00 89.52           H  
ATOM   3419  C   PHE A 201     -14.093  20.041 -37.419  1.00 89.52           C  
ATOM   3420  CB  PHE A 201     -16.312  20.841 -38.332  1.00 89.52           C  
ATOM   3421  HB2 PHE A 201     -16.877  20.985 -39.252  1.00 89.52           H  
ATOM   3422  HB3 PHE A 201     -16.860  20.125 -37.719  1.00 89.52           H  
ATOM   3423  O   PHE A 201     -13.183  20.811 -37.131  1.00 89.52           O  
ATOM   3424  CG  PHE A 201     -16.237  22.167 -37.592  1.00 89.52           C  
ATOM   3425  CD1 PHE A 201     -16.128  22.195 -36.188  1.00 89.52           C  
ATOM   3426  HD1 PHE A 201     -16.110  21.267 -35.636  1.00 89.52           H  
ATOM   3427  CD2 PHE A 201     -16.251  23.376 -38.310  1.00 89.52           C  
ATOM   3428  HD2 PHE A 201     -16.335  23.359 -39.387  1.00 89.52           H  
ATOM   3429  CE1 PHE A 201     -16.004  23.423 -35.513  1.00 89.52           C  
ATOM   3430  HE1 PHE A 201     -15.888  23.447 -34.439  1.00 89.52           H  
ATOM   3431  CE2 PHE A 201     -16.160  24.605 -37.633  1.00 89.52           C  
ATOM   3432  HE2 PHE A 201     -16.192  25.531 -38.188  1.00 89.52           H  
ATOM   3433  CZ  PHE A 201     -16.014  24.626 -36.237  1.00 89.52           C  
ATOM   3434  HZ  PHE A 201     -15.909  25.569 -35.720  1.00 89.52           H  
ATOM   3435  N   GLU A 202     -14.336  18.946 -36.698  1.00 86.42           N  
ATOM   3436  H   GLU A 202     -15.080  18.337 -37.010  1.00 86.42           H  
ATOM   3437  CA  GLU A 202     -13.631  18.555 -35.475  1.00 86.42           C  
ATOM   3438  HA  GLU A 202     -13.698  19.369 -34.754  1.00 86.42           H  
ATOM   3439  C   GLU A 202     -12.135  18.265 -35.691  1.00 86.42           C  
ATOM   3440  CB  GLU A 202     -14.307  17.310 -34.869  1.00 86.42           C  
ATOM   3441  HB2 GLU A 202     -13.750  17.040 -33.971  1.00 86.42           H  
ATOM   3442  HB3 GLU A 202     -14.227  16.472 -35.561  1.00 86.42           H  
ATOM   3443  O   GLU A 202     -11.353  18.368 -34.742  1.00 86.42           O  
ATOM   3444  CG  GLU A 202     -15.778  17.503 -34.449  1.00 86.42           C  
ATOM   3445  HG2 GLU A 202     -16.046  16.678 -33.789  1.00 86.42           H  
ATOM   3446  HG3 GLU A 202     -15.849  18.421 -33.865  1.00 86.42           H  
ATOM   3447  CD  GLU A 202     -16.800  17.543 -35.603  1.00 86.42           C  
ATOM   3448  OE1 GLU A 202     -17.931  18.018 -35.342  1.00 86.42           O  
ATOM   3449  OE2 GLU A 202     -16.451  17.178 -36.746  1.00 86.42           O  
ATOM   3450  N   GLU A 203     -11.736  17.934 -36.923  1.00 87.42           N  
ATOM   3451  H   GLU A 203     -12.426  17.940 -37.661  1.00 87.42           H  
ATOM   3452  CA  GLU A 203     -10.354  17.662 -37.330  1.00 87.42           C  
ATOM   3453  HA  GLU A 203      -9.807  17.236 -36.488  1.00 87.42           H  
ATOM   3454  C   GLU A 203      -9.606  18.939 -37.747  1.00 87.42           C  
ATOM   3455  CB  GLU A 203     -10.332  16.635 -38.482  1.00 87.42           C  
ATOM   3456  HB2 GLU A 203      -9.308  16.518 -38.836  1.00 87.42           H  
ATOM   3457  HB3 GLU A 203     -10.922  17.033 -39.308  1.00 87.42           H  
ATOM   3458  O   GLU A 203      -8.380  18.904 -37.833  1.00 87.42           O  
ATOM   3459  CG  GLU A 203     -10.860  15.242 -38.086  1.00 87.42           C  
ATOM   3460  HG2 GLU A 203     -11.787  15.355 -37.524  1.00 87.42           H  
ATOM   3461  HG3 GLU A 203     -10.132  14.772 -37.424  1.00 87.42           H  
ATOM   3462  CD  GLU A 203     -11.141  14.313 -39.286  1.00 87.42           C  
ATOM   3463  OE1 GLU A 203     -11.575  13.162 -39.035  1.00 87.42           O  
ATOM   3464  OE2 GLU A 203     -11.032  14.766 -40.452  1.00 87.42           O  
ATOM   3465  N   ILE A 204     -10.304  20.064 -37.979  1.00 92.52           N  
ATOM   3466  H   ILE A 204     -11.311  20.026 -37.911  1.00 92.52           H  
ATOM   3467  CA  ILE A 204      -9.671  21.326 -38.402  1.00 92.52           C  
ATOM   3468  HA  ILE A 204      -9.097  21.128 -39.307  1.00 92.52           H  
ATOM   3469  C   ILE A 204      -8.677  21.800 -37.347  1.00 92.52           C  
ATOM   3470  CB  ILE A 204     -10.706  22.430 -38.725  1.00 92.52           C  
ATOM   3471  HB  ILE A 204     -11.357  22.561 -37.860  1.00 92.52           H  
ATOM   3472  O   ILE A 204      -7.522  22.052 -37.668  1.00 92.52           O  
ATOM   3473  CG1 ILE A 204     -11.566  22.027 -39.942  1.00 92.52           C  
ATOM   3474 HG12 ILE A 204     -10.940  21.965 -40.832  1.00 92.52           H  
ATOM   3475 HG13 ILE A 204     -11.995  21.040 -39.767  1.00 92.52           H  
ATOM   3476  CG2 ILE A 204     -10.006  23.779 -38.999  1.00 92.52           C  
ATOM   3477 HG21 ILE A 204      -9.329  23.677 -39.847  1.00 92.52           H  
ATOM   3478 HG22 ILE A 204     -10.739  24.555 -39.221  1.00 92.52           H  
ATOM   3479 HG23 ILE A 204      -9.442  24.115 -38.129  1.00 92.52           H  
ATOM   3480  CD1 ILE A 204     -12.726  22.990 -40.213  1.00 92.52           C  
ATOM   3481 HD11 ILE A 204     -13.388  22.538 -40.952  1.00 92.52           H  
ATOM   3482 HD12 ILE A 204     -13.289  23.164 -39.296  1.00 92.52           H  
ATOM   3483 HD13 ILE A 204     -12.362  23.936 -40.614  1.00 92.52           H  
ATOM   3484  N   TYR A 205      -9.086  21.907 -36.079  1.00 91.39           N  
ATOM   3485  H   TYR A 205     -10.035  21.644 -35.854  1.00 91.39           H  
ATOM   3486  CA  TYR A 205      -8.131  22.168 -35.003  1.00 91.39           C  
ATOM   3487  HA  TYR A 205      -7.344  22.814 -35.390  1.00 91.39           H  
ATOM   3488  C   TYR A 205      -7.489  20.847 -34.581  1.00 91.39           C  
ATOM   3489  CB  TYR A 205      -8.785  22.932 -33.850  1.00 91.39           C  
ATOM   3490  HB2 TYR A 205      -9.306  23.786 -34.281  1.00 91.39           H  
ATOM   3491  HB3 TYR A 205      -9.519  22.280 -33.377  1.00 91.39           H  
ATOM   3492  O   TYR A 205      -8.036  20.101 -33.760  1.00 91.39           O  
ATOM   3493  CG  TYR A 205      -7.866  23.472 -32.763  1.00 91.39           C  
ATOM   3494  CD1 TYR A 205      -8.418  24.346 -31.806  1.00 91.39           C  
ATOM   3495  HD1 TYR A 205      -9.455  24.640 -31.887  1.00 91.39           H  
ATOM   3496  CD2 TYR A 205      -6.501  23.114 -32.667  1.00 91.39           C  
ATOM   3497  HD2 TYR A 205      -6.012  22.487 -33.399  1.00 91.39           H  
ATOM   3498  CE1 TYR A 205      -7.636  24.819 -30.735  1.00 91.39           C  
ATOM   3499  HE1 TYR A 205      -8.067  25.481 -29.998  1.00 91.39           H  
ATOM   3500  CE2 TYR A 205      -5.732  23.545 -31.577  1.00 91.39           C  
ATOM   3501  HE2 TYR A 205      -4.710  23.217 -31.456  1.00 91.39           H  
ATOM   3502  OH  TYR A 205      -5.557  24.748 -29.540  1.00 91.39           O  
ATOM   3503  HH  TYR A 205      -5.994  25.341 -28.925  1.00 91.39           H  
ATOM   3504  CZ  TYR A 205      -6.302  24.383 -30.605  1.00 91.39           C  
ATOM   3505  N   ASN A 206      -6.300  20.593 -35.125  1.00 83.55           N  
ATOM   3506  H   ASN A 206      -5.937  21.270 -35.781  1.00 83.55           H  
ATOM   3507  CA  ASN A 206      -5.554  19.357 -34.943  1.00 83.55           C  
ATOM   3508  HA  ASN A 206      -6.159  18.542 -35.340  1.00 83.55           H  
ATOM   3509  C   ASN A 206      -5.288  19.073 -33.451  1.00 83.55           C  
ATOM   3510  CB  ASN A 206      -4.273  19.436 -35.794  1.00 83.55           C  
ATOM   3511  HB2 ASN A 206      -4.555  19.610 -36.833  1.00 83.55           H  
ATOM   3512  HB3 ASN A 206      -3.651  20.266 -35.460  1.00 83.55           H  
ATOM   3513  O   ASN A 206      -4.443  19.707 -32.814  1.00 83.55           O  
ATOM   3514  CG  ASN A 206      -3.458  18.155 -35.743  1.00 83.55           C  
ATOM   3515  ND2 ASN A 206      -2.445  18.013 -36.564  1.00 83.55           N  
ATOM   3516 HD21 ASN A 206      -2.293  18.656 -37.328  1.00 83.55           H  
ATOM   3517 HD22 ASN A 206      -1.994  17.110 -36.559  1.00 83.55           H  
ATOM   3518  OD1 ASN A 206      -3.698  17.268 -34.939  1.00 83.55           O  
ATOM   3519  N   VAL A 207      -6.008  18.090 -32.901  1.00 81.54           N  
ATOM   3520  H   VAL A 207      -6.674  17.616 -33.494  1.00 81.54           H  
ATOM   3521  CA  VAL A 207      -5.939  17.692 -31.487  1.00 81.54           C  
ATOM   3522  HA  VAL A 207      -6.131  18.575 -30.878  1.00 81.54           H  
ATOM   3523  C   VAL A 207      -4.555  17.180 -31.086  1.00 81.54           C  
ATOM   3524  CB  VAL A 207      -7.037  16.654 -31.181  1.00 81.54           C  
ATOM   3525  HB  VAL A 207      -7.974  17.032 -31.591  1.00 81.54           H  
ATOM   3526  O   VAL A 207      -4.116  17.427 -29.963  1.00 81.54           O  
ATOM   3527  CG1 VAL A 207      -6.784  15.285 -31.824  1.00 81.54           C  
ATOM   3528 HG11 VAL A 207      -6.625  15.384 -32.898  1.00 81.54           H  
ATOM   3529 HG12 VAL A 207      -7.651  14.643 -31.663  1.00 81.54           H  
ATOM   3530 HG13 VAL A 207      -5.922  14.797 -31.370  1.00 81.54           H  
ATOM   3531  CG2 VAL A 207      -7.244  16.484 -29.677  1.00 81.54           C  
ATOM   3532 HG21 VAL A 207      -6.353  16.044 -29.230  1.00 81.54           H  
ATOM   3533 HG22 VAL A 207      -7.442  17.447 -29.206  1.00 81.54           H  
ATOM   3534 HG23 VAL A 207      -8.087  15.819 -29.490  1.00 81.54           H  
ATOM   3535  N   ALA A 208      -3.815  16.567 -32.018  1.00 75.87           N  
ATOM   3536  H   ALA A 208      -4.180  16.459 -32.953  1.00 75.87           H  
ATOM   3537  CA  ALA A 208      -2.466  16.082 -31.751  1.00 75.87           C  
ATOM   3538  HA  ALA A 208      -2.512  15.365 -30.931  1.00 75.87           H  
ATOM   3539  C   ALA A 208      -1.549  17.235 -31.320  1.00 75.87           C  
ATOM   3540  CB  ALA A 208      -1.932  15.362 -32.996  1.00 75.87           C  
ATOM   3541  HB1 ALA A 208      -0.995  14.863 -32.751  1.00 75.87           H  
ATOM   3542  HB2 ALA A 208      -2.647  14.608 -33.326  1.00 75.87           H  
ATOM   3543  HB3 ALA A 208      -1.752  16.074 -33.802  1.00 75.87           H  
ATOM   3544  O   ALA A 208      -0.701  17.060 -30.447  1.00 75.87           O  
ATOM   3545  N   THR A 209      -1.764  18.446 -31.854  1.00 74.98           N  
ATOM   3546  H   THR A 209      -2.517  18.531 -32.522  1.00 74.98           H  
ATOM   3547  CA  THR A 209      -1.009  19.663 -31.484  1.00 74.98           C  
ATOM   3548  HA  THR A 209       0.061  19.452 -31.502  1.00 74.98           H  
ATOM   3549  C   THR A 209      -1.221  20.133 -30.055  1.00 74.98           C  
ATOM   3550  CB  THR A 209      -1.131  20.792 -32.506  1.00 74.98           C  
ATOM   3551  HB  THR A 209      -0.398  21.557 -32.251  1.00 74.98           H  
ATOM   3552  O   THR A 209      -0.424  20.927 -29.566  1.00 74.98           O  
ATOM   3553  CG2 THR A 209      -0.780  20.246 -33.894  1.00 74.98           C  
ATOM   3554 HG21 THR A 209      -0.543  21.059 -34.580  1.00 74.98           H  
ATOM   3555 HG22 THR A 209       0.102  19.609 -33.830  1.00 74.98           H  
ATOM   3556 HG23 THR A 209      -1.609  19.662 -34.293  1.00 74.98           H  
ATOM   3557  OG1 THR A 209      -2.404  21.397 -32.526  1.00 74.98           O  
ATOM   3558  HG1 THR A 209      -3.081  20.723 -32.620  1.00 74.98           H  
ATOM   3559  N   VAL A 210      -2.217  19.585 -29.359  1.00 77.10           N  
ATOM   3560  H   VAL A 210      -2.806  18.905 -29.817  1.00 77.10           H  
ATOM   3561  CA  VAL A 210      -2.464  19.843 -27.940  1.00 77.10           C  
ATOM   3562  HA  VAL A 210      -1.883  20.710 -27.626  1.00 77.10           H  
ATOM   3563  C   VAL A 210      -1.997  18.680 -27.065  1.00 77.10           C  
ATOM   3564  CB  VAL A 210      -3.948  20.186 -27.715  1.00 77.10           C  
ATOM   3565  HB  VAL A 210      -4.575  19.351 -28.030  1.00 77.10           H  
ATOM   3566  O   VAL A 210      -1.363  18.947 -26.055  1.00 77.10           O  
ATOM   3567  CG1 VAL A 210      -4.238  20.483 -26.243  1.00 77.10           C  
ATOM   3568 HG11 VAL A 210      -3.552  21.252 -25.889  1.00 77.10           H  
ATOM   3569 HG12 VAL A 210      -5.268  20.821 -26.123  1.00 77.10           H  
ATOM   3570 HG13 VAL A 210      -4.101  19.583 -25.643  1.00 77.10           H  
ATOM   3571  CG2 VAL A 210      -4.336  21.428 -28.533  1.00 77.10           C  
ATOM   3572 HG21 VAL A 210      -5.346  21.747 -28.277  1.00 77.10           H  
ATOM   3573 HG22 VAL A 210      -4.301  21.209 -29.600  1.00 77.10           H  
ATOM   3574 HG23 VAL A 210      -3.651  22.249 -28.318  1.00 77.10           H  
ATOM   3575  N   LEU A 211      -2.279  17.431 -27.457  1.00 67.31           N  
ATOM   3576  H   LEU A 211      -2.789  17.314 -28.321  1.00 67.31           H  
ATOM   3577  CA  LEU A 211      -2.106  16.239 -26.617  1.00 67.31           C  
ATOM   3578  HA  LEU A 211      -2.468  16.486 -25.619  1.00 67.31           H  
ATOM   3579  C   LEU A 211      -0.630  15.882 -26.358  1.00 67.31           C  
ATOM   3580  CB  LEU A 211      -3.003  15.107 -27.163  1.00 67.31           C  
ATOM   3581  HB2 LEU A 211      -2.787  14.966 -28.222  1.00 67.31           H  
ATOM   3582  HB3 LEU A 211      -2.755  14.169 -26.667  1.00 67.31           H  
ATOM   3583  O   LEU A 211      -0.154  16.147 -25.269  1.00 67.31           O  
ATOM   3584  CG  LEU A 211      -4.516  15.378 -26.995  1.00 67.31           C  
ATOM   3585  HG  LEU A 211      -4.781  16.248 -27.597  1.00 67.31           H  
ATOM   3586  CD1 LEU A 211      -5.327  14.187 -27.497  1.00 67.31           C  
ATOM   3587 HD11 LEU A 211      -5.092  13.305 -26.902  1.00 67.31           H  
ATOM   3588 HD12 LEU A 211      -5.081  13.976 -28.538  1.00 67.31           H  
ATOM   3589 HD13 LEU A 211      -6.396  14.387 -27.413  1.00 67.31           H  
ATOM   3590  CD2 LEU A 211      -4.942  15.668 -25.559  1.00 67.31           C  
ATOM   3591 HD21 LEU A 211      -4.570  14.891 -24.892  1.00 67.31           H  
ATOM   3592 HD22 LEU A 211      -6.029  15.708 -25.488  1.00 67.31           H  
ATOM   3593 HD23 LEU A 211      -4.531  16.627 -25.243  1.00 67.31           H  
ATOM   3594  N   ASP A 212       0.150  15.373 -27.313  1.00 61.53           N  
ATOM   3595  H   ASP A 212      -0.275  15.090 -28.185  1.00 61.53           H  
ATOM   3596  CA  ASP A 212       1.602  15.125 -27.096  1.00 61.53           C  
ATOM   3597  HA  ASP A 212       1.988  15.918 -26.455  1.00 61.53           H  
ATOM   3598  C   ASP A 212       2.418  15.201 -28.388  1.00 61.53           C  
ATOM   3599  CB  ASP A 212       1.833  13.796 -26.360  1.00 61.53           C  
ATOM   3600  HB2 ASP A 212       1.214  13.849 -25.465  1.00 61.53           H  
ATOM   3601  HB3 ASP A 212       1.498  12.976 -26.996  1.00 61.53           H  
ATOM   3602  O   ASP A 212       3.412  14.498 -28.589  1.00 61.53           O  
ATOM   3603  CG  ASP A 212       3.279  13.561 -25.867  1.00 61.53           C  
ATOM   3604  OD1 ASP A 212       3.982  14.561 -25.605  1.00 61.53           O  
ATOM   3605  OD2 ASP A 212       3.755  12.408 -25.709  1.00 61.53           O  
ATOM   3606  N   SER A 213       1.985  16.033 -29.335  1.00 65.91           N  
ATOM   3607  H   SER A 213       1.158  16.587 -29.170  1.00 65.91           H  
ATOM   3608  CA  SER A 213       2.724  16.133 -30.588  1.00 65.91           C  
ATOM   3609  HA  SER A 213       3.121  15.142 -30.809  1.00 65.91           H  
ATOM   3610  C   SER A 213       3.918  17.071 -30.500  1.00 65.91           C  
ATOM   3611  CB  SER A 213       1.864  16.462 -31.794  1.00 65.91           C  
ATOM   3612  HB2 SER A 213       2.440  16.315 -32.707  1.00 65.91           H  
ATOM   3613  HB3 SER A 213       0.985  15.818 -31.816  1.00 65.91           H  
ATOM   3614  O   SER A 213       4.061  17.962 -29.656  1.00 65.91           O  
ATOM   3615  OG  SER A 213       1.507  17.804 -31.691  1.00 65.91           O  
ATOM   3616  HG  SER A 213       0.793  17.804 -31.050  1.00 65.91           H  
ATOM   3617  N   SER A 214       4.792  16.835 -31.462  1.00 79.10           N  
ATOM   3618  H   SER A 214       4.548  16.140 -32.153  1.00 79.10           H  
ATOM   3619  CA  SER A 214       5.981  17.613 -31.703  1.00 79.10           C  
ATOM   3620  HA  SER A 214       6.472  17.794 -30.747  1.00 79.10           H  
ATOM   3621  C   SER A 214       5.623  18.948 -32.359  1.00 79.10           C  
ATOM   3622  CB  SER A 214       6.916  16.806 -32.594  1.00 79.10           C  
ATOM   3623  HB2 SER A 214       7.929  17.142 -32.375  1.00 79.10           H  
ATOM   3624  HB3 SER A 214       6.685  16.990 -33.644  1.00 79.10           H  
ATOM   3625  O   SER A 214       4.991  18.975 -33.415  1.00 79.10           O  
ATOM   3626  OG  SER A 214       6.819  15.413 -32.342  1.00 79.10           O  
ATOM   3627  HG  SER A 214       6.374  15.303 -31.499  1.00 79.10           H  
ATOM   3628  N   TRP A 215       6.057  20.054 -31.763  1.00 87.89           N  
ATOM   3629  H   TRP A 215       6.602  19.959 -30.918  1.00 87.89           H  
ATOM   3630  CA  TRP A 215       5.904  21.392 -32.322  1.00 87.89           C  
ATOM   3631  HA  TRP A 215       5.001  21.413 -32.933  1.00 87.89           H  
ATOM   3632  C   TRP A 215       7.132  21.764 -33.165  1.00 87.89           C  
ATOM   3633  CB  TRP A 215       5.704  22.403 -31.197  1.00 87.89           C  
ATOM   3634  HB2 TRP A 215       4.883  22.072 -30.561  1.00 87.89           H  
ATOM   3635  HB3 TRP A 215       6.606  22.446 -30.588  1.00 87.89           H  
ATOM   3636  O   TRP A 215       8.249  21.662 -32.664  1.00 87.89           O  
ATOM   3637  CG  TRP A 215       5.382  23.769 -31.708  1.00 87.89           C  
ATOM   3638  CD1 TRP A 215       6.263  24.772 -31.916  1.00 87.89           C  
ATOM   3639  HD1 TRP A 215       7.326  24.717 -31.729  1.00 87.89           H  
ATOM   3640  CD2 TRP A 215       4.090  24.275 -32.149  1.00 87.89           C  
ATOM   3641  CE2 TRP A 215       4.259  25.616 -32.606  1.00 87.89           C  
ATOM   3642  CE3 TRP A 215       2.791  23.728 -32.208  1.00 87.89           C  
ATOM   3643  HE3 TRP A 215       2.626  22.719 -31.861  1.00 87.89           H  
ATOM   3644  NE1 TRP A 215       5.607  25.863 -32.447  1.00 87.89           N  
ATOM   3645  HE1 TRP A 215       6.085  26.723 -32.676  1.00 87.89           H  
ATOM   3646  CH2 TRP A 215       1.894  25.825 -33.082  1.00 87.89           C  
ATOM   3647  HH2 TRP A 215       1.040  26.411 -33.388  1.00 87.89           H  
ATOM   3648  CZ2 TRP A 215       3.181  26.387 -33.062  1.00 87.89           C  
ATOM   3649  HZ2 TRP A 215       3.337  27.411 -33.371  1.00 87.89           H  
ATOM   3650  CZ3 TRP A 215       1.709  24.494 -32.674  1.00 87.89           C  
ATOM   3651  HZ3 TRP A 215       0.717  24.067 -32.671  1.00 87.89           H  
ATOM   3652  N   PRO A 216       6.995  22.209 -34.423  1.00 89.37           N  
ATOM   3653  CA  PRO A 216       8.142  22.621 -35.232  1.00 89.37           C  
ATOM   3654  HA  PRO A 216       8.841  21.790 -35.329  1.00 89.37           H  
ATOM   3655  C   PRO A 216       8.863  23.805 -34.608  1.00 89.37           C  
ATOM   3656  CB  PRO A 216       7.603  22.988 -36.613  1.00 89.37           C  
ATOM   3657  HB2 PRO A 216       7.473  24.066 -36.709  1.00 89.37           H  
ATOM   3658  HB3 PRO A 216       8.244  22.610 -37.409  1.00 89.37           H  
ATOM   3659  O   PRO A 216       8.244  24.828 -34.311  1.00 89.37           O  
ATOM   3660  CG  PRO A 216       6.241  22.318 -36.622  1.00 89.37           C  
ATOM   3661  HG2 PRO A 216       5.542  22.872 -37.250  1.00 89.37           H  
ATOM   3662  HG3 PRO A 216       6.384  21.284 -36.935  1.00 89.37           H  
ATOM   3663  CD  PRO A 216       5.772  22.315 -35.181  1.00 89.37           C  
ATOM   3664  HD2 PRO A 216       5.273  23.254 -34.941  1.00 89.37           H  
ATOM   3665  HD3 PRO A 216       5.107  21.467 -35.015  1.00 89.37           H  
ATOM   3666  N   LEU A 217      10.182  23.698 -34.461  1.00 92.08           N  
ATOM   3667  H   LEU A 217      10.656  22.871 -34.796  1.00 92.08           H  
ATOM   3668  CA  LEU A 217      10.972  24.859 -34.078  1.00 92.08           C  
ATOM   3669  HA  LEU A 217      10.503  25.291 -33.195  1.00 92.08           H  
ATOM   3670  C   LEU A 217      10.912  25.884 -35.218  1.00 92.08           C  
ATOM   3671  CB  LEU A 217      12.399  24.413 -33.725  1.00 92.08           C  
ATOM   3672  HB2 LEU A 217      12.889  24.057 -34.631  1.00 92.08           H  
ATOM   3673  HB3 LEU A 217      12.338  23.578 -33.028  1.00 92.08           H  
ATOM   3674  O   LEU A 217      10.988  25.509 -36.390  1.00 92.08           O  
ATOM   3675  CG  LEU A 217      13.257  25.518 -33.083  1.00 92.08           C  
ATOM   3676  HG  LEU A 217      13.380  26.343 -33.786  1.00 92.08           H  
ATOM   3677  CD1 LEU A 217      12.654  26.052 -31.782  1.00 92.08           C  
ATOM   3678 HD11 LEU A 217      13.357  26.716 -31.279  1.00 92.08           H  
ATOM   3679 HD12 LEU A 217      11.744  26.619 -31.979  1.00 92.08           H  
ATOM   3680 HD13 LEU A 217      12.420  25.224 -31.114  1.00 92.08           H  
ATOM   3681  CD2 LEU A 217      14.634  24.953 -32.740  1.00 92.08           C  
ATOM   3682 HD21 LEU A 217      14.539  24.223 -31.937  1.00 92.08           H  
ATOM   3683 HD22 LEU A 217      15.297  25.758 -32.423  1.00 92.08           H  
ATOM   3684 HD23 LEU A 217      15.062  24.458 -33.612  1.00 92.08           H  
ATOM   3685  N   TYR A 218      10.771  27.172 -34.896  1.00 92.78           N  
ATOM   3686  H   TYR A 218      10.652  27.421 -33.924  1.00 92.78           H  
ATOM   3687  CA  TYR A 218      10.608  28.213 -35.915  1.00 92.78           C  
ATOM   3688  HA  TYR A 218       9.636  28.066 -36.385  1.00 92.78           H  
ATOM   3689  C   TYR A 218      11.686  28.119 -37.012  1.00 92.78           C  
ATOM   3690  CB  TYR A 218      10.615  29.597 -35.263  1.00 92.78           C  
ATOM   3691  HB2 TYR A 218       9.823  29.646 -34.516  1.00 92.78           H  
ATOM   3692  HB3 TYR A 218      11.567  29.752 -34.756  1.00 92.78           H  
ATOM   3693  O   TYR A 218      12.873  27.963 -36.718  1.00 92.78           O  
ATOM   3694  CG  TYR A 218      10.397  30.700 -36.276  1.00 92.78           C  
ATOM   3695  CD1 TYR A 218      11.474  31.499 -36.712  1.00 92.78           C  
ATOM   3696  HD1 TYR A 218      12.463  31.339 -36.309  1.00 92.78           H  
ATOM   3697  CD2 TYR A 218       9.117  30.883 -36.828  1.00 92.78           C  
ATOM   3698  HD2 TYR A 218       8.290  30.261 -36.518  1.00 92.78           H  
ATOM   3699  CE1 TYR A 218      11.253  32.530 -37.649  1.00 92.78           C  
ATOM   3700  HE1 TYR A 218      12.064  33.174 -37.956  1.00 92.78           H  
ATOM   3701  CE2 TYR A 218       8.908  31.873 -37.801  1.00 92.78           C  
ATOM   3702  HE2 TYR A 218       7.933  31.989 -38.250  1.00 92.78           H  
ATOM   3703  OH  TYR A 218       9.716  33.734 -39.064  1.00 92.78           O  
ATOM   3704  HH  TYR A 218      10.477  34.308 -39.185  1.00 92.78           H  
ATOM   3705  CZ  TYR A 218       9.960  32.728 -38.184  1.00 92.78           C  
ATOM   3706  N   GLY A 219      11.275  28.169 -38.281  1.00 89.26           N  
ATOM   3707  H   GLY A 219      10.296  28.338 -38.460  1.00 89.26           H  
ATOM   3708  CA  GLY A 219      12.157  27.974 -39.438  1.00 89.26           C  
ATOM   3709  HA2 GLY A 219      11.735  28.520 -40.283  1.00 89.26           H  
ATOM   3710  HA3 GLY A 219      13.136  28.401 -39.222  1.00 89.26           H  
ATOM   3711  C   GLY A 219      12.370  26.518 -39.880  1.00 89.26           C  
ATOM   3712  O   GLY A 219      12.987  26.303 -40.924  1.00 89.26           O  
ATOM   3713  N   SER A 220      11.862  25.524 -39.141  1.00 90.56           N  
ATOM   3714  H   SER A 220      11.377  25.743 -38.282  1.00 90.56           H  
ATOM   3715  CA  SER A 220      11.875  24.120 -39.573  1.00 90.56           C  
ATOM   3716  HA  SER A 220      12.799  23.959 -40.128  1.00 90.56           H  
ATOM   3717  C   SER A 220      10.719  23.786 -40.521  1.00 90.56           C  
ATOM   3718  CB  SER A 220      11.894  23.145 -38.390  1.00 90.56           C  
ATOM   3719  HB2 SER A 220      11.668  22.142 -38.752  1.00 90.56           H  
ATOM   3720  HB3 SER A 220      11.140  23.417 -37.651  1.00 90.56           H  
ATOM   3721  O   SER A 220       9.630  24.354 -40.445  1.00 90.56           O  
ATOM   3722  OG  SER A 220      13.186  23.120 -37.813  1.00 90.56           O  
ATOM   3723  HG  SER A 220      13.345  23.986 -37.432  1.00 90.56           H  
ATOM   3724  N   CYS A 221      10.966  22.827 -41.408  1.00 85.41           N  
ATOM   3725  H   CYS A 221      11.876  22.391 -41.378  1.00 85.41           H  
ATOM   3726  CA  CYS A 221      10.048  22.321 -42.416  1.00 85.41           C  
ATOM   3727  HA  CYS A 221       9.289  23.075 -42.624  1.00 85.41           H  
ATOM   3728  C   CYS A 221       9.368  21.046 -41.903  1.00 85.41           C  
ATOM   3729  CB  CYS A 221      10.840  22.030 -43.705  1.00 85.41           C  
ATOM   3730  HB2 CYS A 221      10.147  21.747 -44.498  1.00 85.41           H  
ATOM   3731  HB3 CYS A 221      11.524  21.202 -43.517  1.00 85.41           H  
ATOM   3732  O   CYS A 221      10.050  20.104 -41.499  1.00 85.41           O  
ATOM   3733  SG  CYS A 221      11.819  23.457 -44.252  1.00 85.41           S  
ATOM   3734  HG  CYS A 221      12.386  23.679 -43.062  1.00 85.41           H  
ATOM   3735  N   ILE A 222       8.035  20.972 -41.957  1.00 76.44           N  
ATOM   3736  H   ILE A 222       7.527  21.779 -42.289  1.00 76.44           H  
ATOM   3737  CA  ILE A 222       7.327  19.689 -41.771  1.00 76.44           C  
ATOM   3738  HA  ILE A 222       7.933  19.024 -41.156  1.00 76.44           H  
ATOM   3739  C   ILE A 222       7.150  18.992 -43.113  1.00 76.44           C  
ATOM   3740  CB  ILE A 222       5.973  19.851 -41.059  1.00 76.44           C  
ATOM   3741  HB  ILE A 222       5.367  20.573 -41.607  1.00 76.44           H  
ATOM   3742  O   ILE A 222       7.427  17.801 -43.224  1.00 76.44           O  
ATOM   3743  CG1 ILE A 222       6.182  20.349 -39.620  1.00 76.44           C  
ATOM   3744 HG12 ILE A 222       6.826  21.229 -39.613  1.00 76.44           H  
ATOM   3745 HG13 ILE A 222       6.666  19.569 -39.033  1.00 76.44           H  
ATOM   3746  CG2 ILE A 222       5.234  18.492 -41.029  1.00 76.44           C  
ATOM   3747 HG21 ILE A 222       5.889  17.722 -40.621  1.00 76.44           H  
ATOM   3748 HG22 ILE A 222       4.324  18.515 -40.429  1.00 76.44           H  
ATOM   3749 HG23 ILE A 222       4.935  18.196 -42.034  1.00 76.44           H  
ATOM   3750  CD1 ILE A 222       4.848  20.726 -38.972  1.00 76.44           C  
ATOM   3751 HD11 ILE A 222       4.762  20.278 -37.982  1.00 76.44           H  
ATOM   3752 HD12 ILE A 222       4.804  21.814 -38.913  1.00 76.44           H  
ATOM   3753 HD13 ILE A 222       3.992  20.401 -39.563  1.00 76.44           H  
ATOM   3754  N   TYR A 223       6.722  19.734 -44.135  1.00 74.93           N  
ATOM   3755  H   TYR A 223       6.544  20.719 -44.002  1.00 74.93           H  
ATOM   3756  CA  TYR A 223       6.644  19.219 -45.496  1.00 74.93           C  
ATOM   3757  HA  TYR A 223       6.657  18.130 -45.433  1.00 74.93           H  
ATOM   3758  C   TYR A 223       7.870  19.675 -46.290  1.00 74.93           C  
ATOM   3759  CB  TYR A 223       5.316  19.582 -46.169  1.00 74.93           C  
ATOM   3760  HB2 TYR A 223       5.321  20.608 -46.536  1.00 74.93           H  
ATOM   3761  HB3 TYR A 223       5.211  18.952 -47.052  1.00 74.93           H  
ATOM   3762  O   TYR A 223       8.403  20.757 -46.005  1.00 74.93           O  
ATOM   3763  CG  TYR A 223       4.102  19.377 -45.290  1.00 74.93           C  
ATOM   3764  CD1 TYR A 223       3.535  18.094 -45.194  1.00 74.93           C  
ATOM   3765  HD1 TYR A 223       3.955  17.274 -45.757  1.00 74.93           H  
ATOM   3766  CD2 TYR A 223       3.552  20.453 -44.566  1.00 74.93           C  
ATOM   3767  HD2 TYR A 223       3.971  21.442 -44.677  1.00 74.93           H  
ATOM   3768  CE1 TYR A 223       2.429  17.874 -44.354  1.00 74.93           C  
ATOM   3769  HE1 TYR A 223       2.000  16.887 -44.262  1.00 74.93           H  
ATOM   3770  CE2 TYR A 223       2.446  20.237 -43.723  1.00 74.93           C  
ATOM   3771  HE2 TYR A 223       2.014  21.069 -43.186  1.00 74.93           H  
ATOM   3772  OH  TYR A 223       0.862  18.730 -42.747  1.00 74.93           O  
ATOM   3773  HH  TYR A 223       0.647  19.550 -42.296  1.00 74.93           H  
ATOM   3774  CZ  TYR A 223       1.894  18.942 -43.606  1.00 74.93           C  
ATOM   3775  N   PRO A 224       8.340  18.872 -47.262  1.00 71.14           N  
ATOM   3776  CA  PRO A 224       9.515  19.201 -48.061  1.00 71.14           C  
ATOM   3777  HA  PRO A 224      10.404  19.080 -47.442  1.00 71.14           H  
ATOM   3778  C   PRO A 224       9.452  20.631 -48.604  1.00 71.14           C  
ATOM   3779  CB  PRO A 224       9.544  18.165 -49.189  1.00 71.14           C  
ATOM   3780  HB2 PRO A 224      10.564  17.928 -49.493  1.00 71.14           H  
ATOM   3781  HB3 PRO A 224       8.967  18.519 -50.044  1.00 71.14           H  
ATOM   3782  O   PRO A 224       8.448  21.024 -49.183  1.00 71.14           O  
ATOM   3783  CG  PRO A 224       8.839  16.958 -48.575  1.00 71.14           C  
ATOM   3784  HG2 PRO A 224       9.543  16.397 -47.959  1.00 71.14           H  
ATOM   3785  HG3 PRO A 224       8.397  16.315 -49.336  1.00 71.14           H  
ATOM   3786  CD  PRO A 224       7.778  17.596 -47.686  1.00 71.14           C  
ATOM   3787  HD2 PRO A 224       7.570  16.935 -46.844  1.00 71.14           H  
ATOM   3788  HD3 PRO A 224       6.873  17.773 -48.267  1.00 71.14           H  
ATOM   3789  N   GLU A 225      10.513  21.405 -48.369  1.00 69.34           N  
ATOM   3790  H   GLU A 225      11.298  20.983 -47.893  1.00 69.34           H  
ATOM   3791  CA  GLU A 225      10.691  22.784 -48.862  1.00 69.34           C  
ATOM   3792  HA  GLU A 225      11.636  23.133 -48.445  1.00 69.34           H  
ATOM   3793  C   GLU A 225       9.666  23.832 -48.386  1.00 69.34           C  
ATOM   3794  CB  GLU A 225      10.883  22.799 -50.389  1.00 69.34           C  
ATOM   3795  HB2 GLU A 225       9.945  22.551 -50.885  1.00 69.34           H  
ATOM   3796  HB3 GLU A 225      11.180  23.806 -50.682  1.00 69.34           H  
ATOM   3797  O   GLU A 225       9.700  24.977 -48.838  1.00 69.34           O  
ATOM   3798  CG  GLU A 225      11.979  21.818 -50.837  1.00 69.34           C  
ATOM   3799  HG2 GLU A 225      11.624  20.795 -50.715  1.00 69.34           H  
ATOM   3800  HG3 GLU A 225      12.844  21.952 -50.187  1.00 69.34           H  
ATOM   3801  CD  GLU A 225      12.419  22.022 -52.291  1.00 69.34           C  
ATOM   3802  OE1 GLU A 225      13.531  21.538 -52.603  1.00 69.34           O  
ATOM   3803  OE2 GLU A 225      11.685  22.680 -53.058  1.00 69.34           O  
ATOM   3804  N   THR A 226       8.815  23.501 -47.411  1.00 79.20           N  
ATOM   3805  H   THR A 226       8.838  22.551 -47.067  1.00 79.20           H  
ATOM   3806  CA  THR A 226       7.792  24.421 -46.888  1.00 79.20           C  
ATOM   3807  HA  THR A 226       7.756  25.306 -47.524  1.00 79.20           H  
ATOM   3808  C   THR A 226       8.131  24.882 -45.478  1.00 79.20           C  
ATOM   3809  CB  THR A 226       6.385  23.821 -46.935  1.00 79.20           C  
ATOM   3810  HB  THR A 226       5.672  24.565 -46.580  1.00 79.20           H  
ATOM   3811  O   THR A 226       8.324  24.075 -44.568  1.00 79.20           O  
ATOM   3812  CG2 THR A 226       5.990  23.416 -48.353  1.00 79.20           C  
ATOM   3813 HG21 THR A 226       5.891  24.303 -48.979  1.00 79.20           H  
ATOM   3814 HG22 THR A 226       6.730  22.751 -48.798  1.00 79.20           H  
ATOM   3815 HG23 THR A 226       5.040  22.882 -48.328  1.00 79.20           H  
ATOM   3816  OG1 THR A 226       6.307  22.702 -46.089  1.00 79.20           O  
ATOM   3817  HG1 THR A 226       7.091  22.172 -46.252  1.00 79.20           H  
ATOM   3818  N   VAL A 227       8.185  26.198 -45.283  1.00 85.13           N  
ATOM   3819  H   VAL A 227       7.981  26.813 -46.058  1.00 85.13           H  
ATOM   3820  CA  VAL A 227       8.401  26.819 -43.973  1.00 85.13           C  
ATOM   3821  HA  VAL A 227       8.494  26.042 -43.215  1.00 85.13           H  
ATOM   3822  C   VAL A 227       7.184  27.663 -43.624  1.00 85.13           C  
ATOM   3823  CB  VAL A 227       9.694  27.654 -43.936  1.00 85.13           C  
ATOM   3824  HB  VAL A 227       9.629  28.468 -44.658  1.00 85.13           H  
ATOM   3825  O   VAL A 227       6.637  28.348 -44.487  1.00 85.13           O  
ATOM   3826  CG1 VAL A 227       9.897  28.231 -42.532  1.00 85.13           C  
ATOM   3827 HG11 VAL A 227      10.905  28.634 -42.436  1.00 85.13           H  
ATOM   3828 HG12 VAL A 227       9.196  29.047 -42.356  1.00 85.13           H  
ATOM   3829 HG13 VAL A 227       9.762  27.457 -41.777  1.00 85.13           H  
ATOM   3830  CG2 VAL A 227      10.929  26.805 -44.267  1.00 85.13           C  
ATOM   3831 HG21 VAL A 227      10.811  26.320 -45.236  1.00 85.13           H  
ATOM   3832 HG22 VAL A 227      11.059  26.047 -43.494  1.00 85.13           H  
ATOM   3833 HG23 VAL A 227      11.813  27.440 -44.304  1.00 85.13           H  
ATOM   3834  N   SER A 228       6.763  27.606 -42.360  1.00 87.96           N  
ATOM   3835  H   SER A 228       7.266  27.023 -41.706  1.00 87.96           H  
ATOM   3836  CA  SER A 228       5.792  28.554 -41.821  1.00 87.96           C  
ATOM   3837  HA  SER A 228       5.149  28.890 -42.634  1.00 87.96           H  
ATOM   3838  C   SER A 228       6.517  29.771 -41.253  1.00 87.96           C  
ATOM   3839  CB  SER A 228       4.896  27.912 -40.762  1.00 87.96           C  
ATOM   3840  HB2 SER A 228       4.189  28.661 -40.406  1.00 87.96           H  
ATOM   3841  HB3 SER A 228       5.501  27.560 -39.926  1.00 87.96           H  
ATOM   3842  O   SER A 228       7.328  29.633 -40.337  1.00 87.96           O  
ATOM   3843  OG  SER A 228       4.164  26.834 -41.315  1.00 87.96           O  
ATOM   3844  HG  SER A 228       3.723  27.179 -42.095  1.00 87.96           H  
ATOM   3845  N   GLU A 229       6.224  30.949 -41.793  1.00 90.64           N  
ATOM   3846  H   GLU A 229       5.499  30.994 -42.494  1.00 90.64           H  
ATOM   3847  CA  GLU A 229       6.801  32.225 -41.356  1.00 90.64           C  
ATOM   3848  HA  GLU A 229       7.675  32.038 -40.732  1.00 90.64           H  
ATOM   3849  C   GLU A 229       5.789  32.998 -40.513  1.00 90.64           C  
ATOM   3850  CB  GLU A 229       7.264  33.063 -42.559  1.00 90.64           C  
ATOM   3851  HB2 GLU A 229       7.626  34.019 -42.181  1.00 90.64           H  
ATOM   3852  HB3 GLU A 229       6.421  33.245 -43.226  1.00 90.64           H  
ATOM   3853  O   GLU A 229       4.584  32.847 -40.715  1.00 90.64           O  
ATOM   3854  CG  GLU A 229       8.401  32.377 -43.338  1.00 90.64           C  
ATOM   3855  HG2 GLU A 229       8.020  31.463 -43.794  1.00 90.64           H  
ATOM   3856  HG3 GLU A 229       9.178  32.094 -42.627  1.00 90.64           H  
ATOM   3857  CD  GLU A 229       9.038  33.254 -44.433  1.00 90.64           C  
ATOM   3858  OE1 GLU A 229       9.937  32.735 -45.137  1.00 90.64           O  
ATOM   3859  OE2 GLU A 229       8.700  34.454 -44.539  1.00 90.64           O  
ATOM   3860  N   VAL A 230       6.265  33.818 -39.568  1.00 92.68           N  
ATOM   3861  H   VAL A 230       7.263  33.957 -39.495  1.00 92.68           H  
ATOM   3862  CA  VAL A 230       5.379  34.717 -38.816  1.00 92.68           C  
ATOM   3863  HA  VAL A 230       4.552  34.123 -38.426  1.00 92.68           H  
ATOM   3864  C   VAL A 230       4.817  35.768 -39.775  1.00 92.68           C  
ATOM   3865  CB  VAL A 230       6.078  35.385 -37.615  1.00 92.68           C  
ATOM   3866  HB  VAL A 230       6.975  35.901 -37.957  1.00 92.68           H  
ATOM   3867  O   VAL A 230       5.577  36.573 -40.307  1.00 92.68           O  
ATOM   3868  CG1 VAL A 230       5.167  36.394 -36.903  1.00 92.68           C  
ATOM   3869 HG11 VAL A 230       4.246  35.911 -36.577  1.00 92.68           H  
ATOM   3870 HG12 VAL A 230       4.916  37.215 -37.574  1.00 92.68           H  
ATOM   3871 HG13 VAL A 230       5.680  36.819 -36.040  1.00 92.68           H  
ATOM   3872  CG2 VAL A 230       6.481  34.352 -36.557  1.00 92.68           C  
ATOM   3873 HG21 VAL A 230       6.989  34.854 -35.734  1.00 92.68           H  
ATOM   3874 HG22 VAL A 230       5.598  33.836 -36.179  1.00 92.68           H  
ATOM   3875 HG23 VAL A 230       7.172  33.627 -36.987  1.00 92.68           H  
ATOM   3876  N   THR A 231       3.502  35.760 -39.982  1.00 92.08           N  
ATOM   3877  H   THR A 231       2.953  35.030 -39.550  1.00 92.08           H  
ATOM   3878  CA  THR A 231       2.787  36.697 -40.866  1.00 92.08           C  
ATOM   3879  HA  THR A 231       3.500  37.218 -41.505  1.00 92.08           H  
ATOM   3880  C   THR A 231       2.023  37.768 -40.105  1.00 92.08           C  
ATOM   3881  CB  THR A 231       1.789  35.963 -41.766  1.00 92.08           C  
ATOM   3882  HB  THR A 231       1.173  36.694 -42.290  1.00 92.08           H  
ATOM   3883  O   THR A 231       1.808  38.850 -40.643  1.00 92.08           O  
ATOM   3884  CG2 THR A 231       2.505  35.098 -42.800  1.00 92.08           C  
ATOM   3885 HG21 THR A 231       3.005  34.261 -42.313  1.00 92.08           H  
ATOM   3886 HG22 THR A 231       3.244  35.697 -43.333  1.00 92.08           H  
ATOM   3887 HG23 THR A 231       1.774  34.724 -43.517  1.00 92.08           H  
ATOM   3888  OG1 THR A 231       0.962  35.133 -40.980  1.00 92.08           O  
ATOM   3889  HG1 THR A 231       0.188  34.934 -41.512  1.00 92.08           H  
ATOM   3890  N   HIS A 232       1.648  37.491 -38.854  1.00 92.57           N  
ATOM   3891  H   HIS A 232       1.858  36.573 -38.489  1.00 92.57           H  
ATOM   3892  CA  HIS A 232       0.962  38.437 -37.979  1.00 92.57           C  
ATOM   3893  HA  HIS A 232       1.215  39.453 -38.280  1.00 92.57           H  
ATOM   3894  C   HIS A 232       1.396  38.247 -36.523  1.00 92.57           C  
ATOM   3895  CB  HIS A 232      -0.561  38.267 -38.100  1.00 92.57           C  
ATOM   3896  HB2 HIS A 232      -0.865  37.304 -37.688  1.00 92.57           H  
ATOM   3897  HB3 HIS A 232      -1.026  39.042 -37.491  1.00 92.57           H  
ATOM   3898  O   HIS A 232       1.647  37.122 -36.079  1.00 92.57           O  
ATOM   3899  CG  HIS A 232      -1.106  38.396 -39.500  1.00 92.57           C  
ATOM   3900  CD2 HIS A 232      -1.516  37.406 -40.356  1.00 92.57           C  
ATOM   3901  HD2 HIS A 232      -1.499  36.344 -40.162  1.00 92.57           H  
ATOM   3902  ND1 HIS A 232      -1.246  39.578 -40.172  1.00 92.57           N  
ATOM   3903  HD1 HIS A 232      -0.911  40.474 -39.848  1.00 92.57           H  
ATOM   3904  CE1 HIS A 232      -1.714  39.328 -41.398  1.00 92.57           C  
ATOM   3905  HE1 HIS A 232      -1.858  40.072 -42.167  1.00 92.57           H  
ATOM   3906  NE2 HIS A 232      -1.956  38.017 -41.540  1.00 92.57           N  
ATOM   3907  N   ILE A 233       1.413  39.338 -35.757  1.00 92.84           N  
ATOM   3908  H   ILE A 233       1.149  40.213 -36.185  1.00 92.84           H  
ATOM   3909  CA  ILE A 233       1.543  39.303 -34.295  1.00 92.84           C  
ATOM   3910  HA  ILE A 233       1.461  38.275 -33.942  1.00 92.84           H  
ATOM   3911  C   ILE A 233       0.371  40.090 -33.738  1.00 92.84           C  
ATOM   3912  CB  ILE A 233       2.896  39.864 -33.798  1.00 92.84           C  
ATOM   3913  HB  ILE A 233       2.997  40.893 -34.141  1.00 92.84           H  
ATOM   3914  O   ILE A 233       0.362  41.311 -33.802  1.00 92.84           O  
ATOM   3915  CG1 ILE A 233       4.068  39.039 -34.367  1.00 92.84           C  
ATOM   3916 HG12 ILE A 233       4.011  38.020 -33.983  1.00 92.84           H  
ATOM   3917 HG13 ILE A 233       3.980  38.988 -35.452  1.00 92.84           H  
ATOM   3918  CG2 ILE A 233       2.932  39.846 -32.253  1.00 92.84           C  
ATOM   3919 HG21 ILE A 233       2.112  40.431 -31.837  1.00 92.84           H  
ATOM   3920 HG22 ILE A 233       2.861  38.820 -31.891  1.00 92.84           H  
ATOM   3921 HG23 ILE A 233       3.857  40.290 -31.887  1.00 92.84           H  
ATOM   3922  CD1 ILE A 233       5.450  39.626 -34.051  1.00 92.84           C  
ATOM   3923 HD11 ILE A 233       6.216  39.041 -34.560  1.00 92.84           H  
ATOM   3924 HD12 ILE A 233       5.504  40.657 -34.402  1.00 92.84           H  
ATOM   3925 HD13 ILE A 233       5.652  39.601 -32.980  1.00 92.84           H  
ATOM   3926  N   TYR A 234      -0.628  39.411 -33.192  1.00 93.49           N  
ATOM   3927  H   TYR A 234      -0.540  38.410 -33.089  1.00 93.49           H  
ATOM   3928  CA  TYR A 234      -1.814  40.074 -32.679  1.00 93.49           C  
ATOM   3929  HA  TYR A 234      -1.915  41.026 -33.201  1.00 93.49           H  
ATOM   3930  C   TYR A 234      -1.693  40.368 -31.187  1.00 93.49           C  
ATOM   3931  CB  TYR A 234      -3.061  39.273 -33.024  1.00 93.49           C  
ATOM   3932  HB2 TYR A 234      -2.912  38.233 -32.734  1.00 93.49           H  
ATOM   3933  HB3 TYR A 234      -3.891  39.674 -32.441  1.00 93.49           H  
ATOM   3934  O   TYR A 234      -1.495  39.458 -30.382  1.00 93.49           O  
ATOM   3935  CG  TYR A 234      -3.447  39.339 -34.483  1.00 93.49           C  
ATOM   3936  CD1 TYR A 234      -3.995  40.525 -35.002  1.00 93.49           C  
ATOM   3937  HD1 TYR A 234      -4.087  41.395 -34.369  1.00 93.49           H  
ATOM   3938  CD2 TYR A 234      -3.238  38.235 -35.327  1.00 93.49           C  
ATOM   3939  HD2 TYR A 234      -2.762  37.348 -34.935  1.00 93.49           H  
ATOM   3940  CE1 TYR A 234      -4.365  40.599 -36.353  1.00 93.49           C  
ATOM   3941  HE1 TYR A 234      -4.730  41.535 -36.748  1.00 93.49           H  
ATOM   3942  CE2 TYR A 234      -3.613  38.299 -36.683  1.00 93.49           C  
ATOM   3943  HE2 TYR A 234      -3.435  37.459 -37.338  1.00 93.49           H  
ATOM   3944  OH  TYR A 234      -4.495  39.587 -38.515  1.00 93.49           O  
ATOM   3945  HH  TYR A 234      -4.048  38.904 -39.022  1.00 93.49           H  
ATOM   3946  CZ  TYR A 234      -4.167  39.488 -37.199  1.00 93.49           C  
ATOM   3947  N   THR A 235      -1.875  41.635 -30.821  1.00 89.27           N  
ATOM   3948  H   THR A 235      -2.035  42.312 -31.553  1.00 89.27           H  
ATOM   3949  CA  THR A 235      -1.914  42.110 -29.433  1.00 89.27           C  
ATOM   3950  HA  THR A 235      -1.774  41.265 -28.759  1.00 89.27           H  
ATOM   3951  C   THR A 235      -3.282  42.725 -29.146  1.00 89.27           C  
ATOM   3952  CB  THR A 235      -0.776  43.108 -29.156  1.00 89.27           C  
ATOM   3953  HB  THR A 235      -0.916  44.001 -29.765  1.00 89.27           H  
ATOM   3954  O   THR A 235      -3.842  43.427 -29.991  1.00 89.27           O  
ATOM   3955  CG2 THR A 235      -0.714  43.512 -27.682  1.00 89.27           C  
ATOM   3956 HG21 THR A 235      -0.641  42.627 -27.050  1.00 89.27           H  
ATOM   3957 HG22 THR A 235       0.161  44.140 -27.516  1.00 89.27           H  
ATOM   3958 HG23 THR A 235      -1.600  44.086 -27.408  1.00 89.27           H  
ATOM   3959  OG1 THR A 235       0.480  42.530 -29.470  1.00 89.27           O  
ATOM   3960  HG1 THR A 235       0.647  42.701 -30.400  1.00 89.27           H  
ATOM   3961  N   ILE A 236      -3.838  42.448 -27.965  1.00 85.10           N  
ATOM   3962  H   ILE A 236      -3.312  41.908 -27.293  1.00 85.10           H  
ATOM   3963  CA  ILE A 236      -5.096  43.050 -27.515  1.00 85.10           C  
ATOM   3964  HA  ILE A 236      -5.636  43.382 -28.402  1.00 85.10           H  
ATOM   3965  C   ILE A 236      -4.816  44.294 -26.669  1.00 85.10           C  
ATOM   3966  CB  ILE A 236      -6.006  42.010 -26.827  1.00 85.10           C  
ATOM   3967  HB  ILE A 236      -6.053  41.147 -27.491  1.00 85.10           H  
ATOM   3968  O   ILE A 236      -4.046  44.243 -25.708  1.00 85.10           O  
ATOM   3969  CG1 ILE A 236      -7.442  42.559 -26.681  1.00 85.10           C  
ATOM   3970 HG12 ILE A 236      -7.761  42.975 -27.636  1.00 85.10           H  
ATOM   3971 HG13 ILE A 236      -7.461  43.359 -25.940  1.00 85.10           H  
ATOM   3972  CG2 ILE A 236      -5.441  41.527 -25.479  1.00 85.10           C  
ATOM   3973 HG21 ILE A 236      -5.539  42.308 -24.725  1.00 85.10           H  
ATOM   3974 HG22 ILE A 236      -5.980  40.643 -25.137  1.00 85.10           H  
ATOM   3975 HG23 ILE A 236      -4.386  41.273 -25.582  1.00 85.10           H  
ATOM   3976  CD1 ILE A 236      -8.460  41.482 -26.282  1.00 85.10           C  
ATOM   3977 HD11 ILE A 236      -8.415  40.650 -26.985  1.00 85.10           H  
ATOM   3978 HD12 ILE A 236      -8.256  41.120 -25.274  1.00 85.10           H  
ATOM   3979 HD13 ILE A 236      -9.465  41.902 -26.302  1.00 85.10           H  
ATOM   3980  N   LEU A 237      -5.453  45.402 -27.031  1.00 79.92           N  
ATOM   3981  H   LEU A 237      -6.042  45.372 -27.852  1.00 79.92           H  
ATOM   3982  CA  LEU A 237      -5.458  46.651 -26.278  1.00 79.92           C  
ATOM   3983  HA  LEU A 237      -5.170  46.454 -25.246  1.00 79.92           H  
ATOM   3984  C   LEU A 237      -6.894  47.182 -26.296  1.00 79.92           C  
ATOM   3985  CB  LEU A 237      -4.449  47.624 -26.916  1.00 79.92           C  
ATOM   3986  HB2 LEU A 237      -3.480  47.131 -26.995  1.00 79.92           H  
ATOM   3987  HB3 LEU A 237      -4.786  47.853 -27.927  1.00 79.92           H  
ATOM   3988  O   LEU A 237      -7.499  47.251 -27.364  1.00 79.92           O  
ATOM   3989  CG  LEU A 237      -4.270  48.944 -26.146  1.00 79.92           C  
ATOM   3990  HG  LEU A 237      -5.245  49.387 -25.945  1.00 79.92           H  
ATOM   3991  CD1 LEU A 237      -3.529  48.721 -24.825  1.00 79.92           C  
ATOM   3992 HD11 LEU A 237      -2.558  48.259 -25.005  1.00 79.92           H  
ATOM   3993 HD12 LEU A 237      -3.390  49.682 -24.330  1.00 79.92           H  
ATOM   3994 HD13 LEU A 237      -4.125  48.094 -24.162  1.00 79.92           H  
ATOM   3995  CD2 LEU A 237      -3.455  49.922 -26.992  1.00 79.92           C  
ATOM   3996 HD21 LEU A 237      -2.468  49.513 -27.206  1.00 79.92           H  
ATOM   3997 HD22 LEU A 237      -3.354  50.864 -26.454  1.00 79.92           H  
ATOM   3998 HD23 LEU A 237      -3.982  50.120 -27.926  1.00 79.92           H  
ATOM   3999  N   ASP A 238      -7.461  47.466 -25.124  1.00 78.91           N  
ATOM   4000  H   ASP A 238      -6.873  47.543 -24.306  1.00 78.91           H  
ATOM   4001  CA  ASP A 238      -8.830  47.983 -24.970  1.00 78.91           C  
ATOM   4002  HA  ASP A 238      -9.099  47.862 -23.921  1.00 78.91           H  
ATOM   4003  C   ASP A 238      -9.885  47.189 -25.765  1.00 78.91           C  
ATOM   4004  CB  ASP A 238      -8.845  49.496 -25.243  1.00 78.91           C  
ATOM   4005  HB2 ASP A 238      -8.616  49.675 -26.294  1.00 78.91           H  
ATOM   4006  HB3 ASP A 238      -9.841  49.886 -25.037  1.00 78.91           H  
ATOM   4007  O   ASP A 238     -10.676  47.732 -26.536  1.00 78.91           O  
ATOM   4008  CG  ASP A 238      -7.837  50.240 -24.363  1.00 78.91           C  
ATOM   4009  OD1 ASP A 238      -7.636  49.790 -23.210  1.00 78.91           O  
ATOM   4010  OD2 ASP A 238      -7.240  51.215 -24.867  1.00 78.91           O  
ATOM   4011  N   ASN A 239      -9.862  45.857 -25.624  1.00 74.97           N  
ATOM   4012  H   ASN A 239      -9.200  45.483 -24.960  1.00 74.97           H  
ATOM   4013  CA  ASN A 239     -10.727  44.903 -26.341  1.00 74.97           C  
ATOM   4014  HA  ASN A 239     -10.383  43.908 -26.061  1.00 74.97           H  
ATOM   4015  C   ASN A 239     -10.617  44.918 -27.880  1.00 74.97           C  
ATOM   4016  CB  ASN A 239     -12.178  45.031 -25.838  1.00 74.97           C  
ATOM   4017  HB2 ASN A 239     -12.518  46.062 -25.937  1.00 74.97           H  
ATOM   4018  HB3 ASN A 239     -12.833  44.406 -26.445  1.00 74.97           H  
ATOM   4019  O   ASN A 239     -11.365  44.212 -28.563  1.00 74.97           O  
ATOM   4020  CG  ASN A 239     -12.340  44.576 -24.404  1.00 74.97           C  
ATOM   4021  ND2 ASN A 239     -13.352  45.052 -23.719  1.00 74.97           N  
ATOM   4022 HD21 ASN A 239     -13.406  44.762 -22.753  1.00 74.97           H  
ATOM   4023 HD22 ASN A 239     -13.940  45.773 -24.110  1.00 74.97           H  
ATOM   4024  OD1 ASN A 239     -11.588  43.764 -23.893  1.00 74.97           O  
ATOM   4025  N   THR A 240      -9.654  45.649 -28.438  1.00 82.50           N  
ATOM   4026  H   THR A 240      -9.083  46.230 -27.839  1.00 82.50           H  
ATOM   4027  CA  THR A 240      -9.378  45.704 -29.873  1.00 82.50           C  
ATOM   4028  HA  THR A 240     -10.209  45.241 -30.405  1.00 82.50           H  
ATOM   4029  C   THR A 240      -8.114  44.913 -30.197  1.00 82.50           C  
ATOM   4030  CB  THR A 240      -9.313  47.155 -30.361  1.00 82.50           C  
ATOM   4031  HB  THR A 240      -8.494  47.686 -29.874  1.00 82.50           H  
ATOM   4032  O   THR A 240      -7.121  44.960 -29.473  1.00 82.50           O  
ATOM   4033  CG2 THR A 240      -9.167  47.242 -31.881  1.00 82.50           C  
ATOM   4034 HG21 THR A 240      -9.968  46.689 -32.371  1.00 82.50           H  
ATOM   4035 HG22 THR A 240      -8.196  46.854 -32.189  1.00 82.50           H  
ATOM   4036 HG23 THR A 240      -9.222  48.289 -32.180  1.00 82.50           H  
ATOM   4037  OG1 THR A 240     -10.533  47.783 -30.043  1.00 82.50           O  
ATOM   4038  HG1 THR A 240     -10.512  47.984 -29.105  1.00 82.50           H  
ATOM   4039  N   LEU A 241      -8.163  44.133 -31.280  1.00 88.25           N  
ATOM   4040  H   LEU A 241      -8.972  44.209 -31.880  1.00 88.25           H  
ATOM   4041  CA  LEU A 241      -7.056  43.286 -31.719  1.00 88.25           C  
ATOM   4042  HA  LEU A 241      -6.398  43.103 -30.869  1.00 88.25           H  
ATOM   4043  C   LEU A 241      -6.247  44.013 -32.799  1.00 88.25           C  
ATOM   4044  CB  LEU A 241      -7.620  41.938 -32.208  1.00 88.25           C  
ATOM   4045  HB2 LEU A 241      -8.087  42.091 -33.181  1.00 88.25           H  
ATOM   4046  HB3 LEU A 241      -8.393  41.598 -31.519  1.00 88.25           H  
ATOM   4047  O   LEU A 241      -6.767  44.261 -33.888  1.00 88.25           O  
ATOM   4048  CG  LEU A 241      -6.549  40.840 -32.322  1.00 88.25           C  
ATOM   4049  HG  LEU A 241      -5.678  41.241 -32.841  1.00 88.25           H  
ATOM   4050  CD1 LEU A 241      -6.132  40.343 -30.934  1.00 88.25           C  
ATOM   4051 HD11 LEU A 241      -5.569  41.118 -30.413  1.00 88.25           H  
ATOM   4052 HD12 LEU A 241      -5.498  39.461 -31.014  1.00 88.25           H  
ATOM   4053 HD13 LEU A 241      -7.011  40.080 -30.346  1.00 88.25           H  
ATOM   4054  CD2 LEU A 241      -7.099  39.660 -33.124  1.00 88.25           C  
ATOM   4055 HD21 LEU A 241      -6.302  38.935 -33.290  1.00 88.25           H  
ATOM   4056 HD22 LEU A 241      -7.454  40.012 -34.093  1.00 88.25           H  
ATOM   4057 HD23 LEU A 241      -7.915  39.180 -32.584  1.00 88.25           H  
ATOM   4058  N   TYR A 242      -4.986  44.313 -32.507  1.00 87.60           N  
ATOM   4059  H   TYR A 242      -4.631  44.075 -31.591  1.00 87.60           H  
ATOM   4060  CA  TYR A 242      -4.061  44.993 -33.412  1.00 87.60           C  
ATOM   4061  HA  TYR A 242      -4.609  45.402 -34.261  1.00 87.60           H  
ATOM   4062  C   TYR A 242      -3.017  44.018 -33.932  1.00 87.60           C  
ATOM   4063  CB  TYR A 242      -3.378  46.155 -32.687  1.00 87.60           C  
ATOM   4064  HB2 TYR A 242      -2.639  46.602 -33.352  1.00 87.60           H  
ATOM   4065  HB3 TYR A 242      -2.845  45.773 -31.817  1.00 87.60           H  
ATOM   4066  O   TYR A 242      -2.492  43.222 -33.160  1.00 87.60           O  
ATOM   4067  CG  TYR A 242      -4.347  47.229 -32.247  1.00 87.60           C  
ATOM   4068  CD1 TYR A 242      -4.686  48.272 -33.131  1.00 87.60           C  
ATOM   4069  HD1 TYR A 242      -4.233  48.318 -34.110  1.00 87.60           H  
ATOM   4070  CD2 TYR A 242      -4.929  47.167 -30.967  1.00 87.60           C  
ATOM   4071  HD2 TYR A 242      -4.680  46.363 -30.290  1.00 87.60           H  
ATOM   4072  CE1 TYR A 242      -5.603  49.263 -32.732  1.00 87.60           C  
ATOM   4073  HE1 TYR A 242      -5.857  50.070 -33.402  1.00 87.60           H  
ATOM   4074  CE2 TYR A 242      -5.847  48.154 -30.569  1.00 87.60           C  
ATOM   4075  HE2 TYR A 242      -6.302  48.123 -29.590  1.00 87.60           H  
ATOM   4076  OH  TYR A 242      -7.074  50.145 -31.049  1.00 87.60           O  
ATOM   4077  HH  TYR A 242      -7.190  50.851 -31.690  1.00 87.60           H  
ATOM   4078  CZ  TYR A 242      -6.182  49.203 -31.446  1.00 87.60           C  
ATOM   4079  N   ASP A 243      -2.705  44.096 -35.223  1.00 90.21           N  
ATOM   4080  H   ASP A 243      -3.107  44.839 -35.778  1.00 90.21           H  
ATOM   4081  CA  ASP A 243      -1.537  43.421 -35.785  1.00 90.21           C  
ATOM   4082  HA  ASP A 243      -1.369  42.479 -35.263  1.00 90.21           H  
ATOM   4083  C   ASP A 243      -0.310  44.317 -35.605  1.00 90.21           C  
ATOM   4084  CB  ASP A 243      -1.787  43.100 -37.255  1.00 90.21           C  
ATOM   4085  HB2 ASP A 243      -1.866  44.028 -37.822  1.00 90.21           H  
ATOM   4086  HB3 ASP A 243      -2.739  42.577 -37.348  1.00 90.21           H  
ATOM   4087  O   ASP A 243      -0.255  45.425 -36.136  1.00 90.21           O  
ATOM   4088  CG  ASP A 243      -0.699  42.222 -37.871  1.00 90.21           C  
ATOM   4089  OD1 ASP A 243       0.210  41.737 -37.152  1.00 90.21           O  
ATOM   4090  OD2 ASP A 243      -0.857  41.985 -39.085  1.00 90.21           O  
ATOM   4091  N   THR A 244       0.636  43.858 -34.797  1.00 88.09           N  
ATOM   4092  H   THR A 244       0.495  42.938 -34.405  1.00 88.09           H  
ATOM   4093  CA  THR A 244       1.821  44.591 -34.352  1.00 88.09           C  
ATOM   4094  HA  THR A 244       1.729  45.628 -34.676  1.00 88.09           H  
ATOM   4095  C   THR A 244       3.109  44.075 -34.993  1.00 88.09           C  
ATOM   4096  CB  THR A 244       1.921  44.600 -32.812  1.00 88.09           C  
ATOM   4097  HB  THR A 244       2.823  45.137 -32.518  1.00 88.09           H  
ATOM   4098  O   THR A 244       4.192  44.438 -34.540  1.00 88.09           O  
ATOM   4099  CG2 THR A 244       0.725  45.296 -32.162  1.00 88.09           C  
ATOM   4100 HG21 THR A 244      -0.190  44.738 -32.359  1.00 88.09           H  
ATOM   4101 HG22 THR A 244       0.625  46.304 -32.564  1.00 88.09           H  
ATOM   4102 HG23 THR A 244       0.884  45.358 -31.085  1.00 88.09           H  
ATOM   4103  OG1 THR A 244       1.963  43.299 -32.258  1.00 88.09           O  
ATOM   4104  HG1 THR A 244       2.629  42.809 -32.744  1.00 88.09           H  
ATOM   4105  N   LEU A 245       3.028  43.208 -36.010  1.00 84.65           N  
ATOM   4106  H   LEU A 245       2.119  42.949 -36.365  1.00 84.65           H  
ATOM   4107  CA  LEU A 245       4.214  42.767 -36.745  1.00 84.65           C  
ATOM   4108  HA  LEU A 245       4.957  42.440 -36.018  1.00 84.65           H  
ATOM   4109  C   LEU A 245       4.811  43.937 -37.548  1.00 84.65           C  
ATOM   4110  CB  LEU A 245       3.848  41.573 -37.645  1.00 84.65           C  
ATOM   4111  HB2 LEU A 245       3.092  41.902 -38.359  1.00 84.65           H  
ATOM   4112  HB3 LEU A 245       3.409  40.785 -37.033  1.00 84.65           H  
ATOM   4113  O   LEU A 245       4.116  44.584 -38.331  1.00 84.65           O  
ATOM   4114  CG  LEU A 245       5.046  40.994 -38.422  1.00 84.65           C  
ATOM   4115  HG  LEU A 245       5.540  41.786 -38.985  1.00 84.65           H  
ATOM   4116  CD1 LEU A 245       6.069  40.318 -37.511  1.00 84.65           C  
ATOM   4117 HD11 LEU A 245       6.471  41.031 -36.791  1.00 84.65           H  
ATOM   4118 HD12 LEU A 245       6.905  39.954 -38.108  1.00 84.65           H  
ATOM   4119 HD13 LEU A 245       5.615  39.479 -36.984  1.00 84.65           H  
ATOM   4120  CD2 LEU A 245       4.566  39.941 -39.412  1.00 84.65           C  
ATOM   4121 HD21 LEU A 245       5.410  39.545 -39.977  1.00 84.65           H  
ATOM   4122 HD22 LEU A 245       4.079  39.125 -38.878  1.00 84.65           H  
ATOM   4123 HD23 LEU A 245       3.859  40.392 -40.109  1.00 84.65           H  
ATOM   4124  N   ASN A 246       6.112  44.195 -37.392  1.00 74.29           N  
ATOM   4125  H   ASN A 246       6.657  43.614 -36.771  1.00 74.29           H  
ATOM   4126  CA  ASN A 246       6.792  45.236 -38.163  1.00 74.29           C  
ATOM   4127  HA  ASN A 246       6.128  46.096 -38.243  1.00 74.29           H  
ATOM   4128  C   ASN A 246       7.114  44.750 -39.587  1.00 74.29           C  
ATOM   4129  CB  ASN A 246       8.067  45.689 -37.435  1.00 74.29           C  
ATOM   4130  HB2 ASN A 246       8.668  44.813 -37.192  1.00 74.29           H  
ATOM   4131  HB3 ASN A 246       8.654  46.324 -38.098  1.00 74.29           H  
ATOM   4132  O   ASN A 246       7.785  43.733 -39.780  1.00 74.29           O  
ATOM   4133  CG  ASN A 246       7.792  46.490 -36.179  1.00 74.29           C  
ATOM   4134  ND2 ASN A 246       8.502  46.198 -35.116  1.00 74.29           N  
ATOM   4135 HD21 ASN A 246       8.233  46.662 -34.260  1.00 74.29           H  
ATOM   4136 HD22 ASN A 246       9.075  45.367 -35.132  1.00 74.29           H  
ATOM   4137  OD1 ASN A 246       6.983  47.402 -36.151  1.00 74.29           O  
ATOM   4138  N   TYR A 247       6.714  45.523 -40.602  1.00 56.51           N  
ATOM   4139  H   TYR A 247       6.132  46.322 -40.394  1.00 56.51           H  
ATOM   4140  CA  TYR A 247       7.065  45.256 -42.002  1.00 56.51           C  
ATOM   4141  HA  TYR A 247       6.672  44.275 -42.270  1.00 56.51           H  
ATOM   4142  C   TYR A 247       8.596  45.229 -42.191  1.00 56.51           C  
ATOM   4143  CB  TYR A 247       6.407  46.300 -42.922  1.00 56.51           C  
ATOM   4144  HB2 TYR A 247       6.586  47.298 -42.522  1.00 56.51           H  
ATOM   4145  HB3 TYR A 247       6.896  46.256 -43.895  1.00 56.51           H  
ATOM   4146  O   TYR A 247       9.276  46.229 -41.973  1.00 56.51           O  
ATOM   4147  CG  TYR A 247       4.918  46.099 -43.146  1.00 56.51           C  
ATOM   4148  CD1 TYR A 247       4.476  45.229 -44.164  1.00 56.51           C  
ATOM   4149  HD1 TYR A 247       5.193  44.705 -44.778  1.00 56.51           H  
ATOM   4150  CD2 TYR A 247       3.973  46.774 -42.346  1.00 56.51           C  
ATOM   4151  HD2 TYR A 247       4.303  47.435 -41.558  1.00 56.51           H  
ATOM   4152  CE1 TYR A 247       3.099  45.032 -44.380  1.00 56.51           C  
ATOM   4153  HE1 TYR A 247       2.750  44.359 -45.150  1.00 56.51           H  
ATOM   4154  CE2 TYR A 247       2.595  46.572 -42.555  1.00 56.51           C  
ATOM   4155  HE2 TYR A 247       1.877  47.075 -41.923  1.00 56.51           H  
ATOM   4156  OH  TYR A 247       0.827  45.497 -43.777  1.00 56.51           O  
ATOM   4157  HH  TYR A 247       0.304  45.932 -43.100  1.00 56.51           H  
ATOM   4158  CZ  TYR A 247       2.155  45.699 -43.573  1.00 56.51           C  
ATOM   4159  N   GLY A 248       9.144  44.079 -42.605  1.00 58.97           N  
ATOM   4160  H   GLY A 248       8.524  43.286 -42.700  1.00 58.97           H  
ATOM   4161  CA  GLY A 248      10.588  43.854 -42.805  1.00 58.97           C  
ATOM   4162  HA2 GLY A 248      11.135  44.775 -42.607  1.00 58.97           H  
ATOM   4163  HA3 GLY A 248      10.758  43.577 -43.846  1.00 58.97           H  
ATOM   4164  C   GLY A 248      11.194  42.759 -41.916  1.00 58.97           C  
ATOM   4165  O   GLY A 248      12.307  42.291 -42.178  1.00 58.97           O  
ATOM   4166  N   GLU A 249      10.451  42.291 -40.913  1.00 65.73           N  
ATOM   4167  H   GLU A 249       9.577  42.751 -40.702  1.00 65.73           H  
ATOM   4168  CA  GLU A 249      10.777  41.125 -40.089  1.00 65.73           C  
ATOM   4169  HA  GLU A 249      11.830  41.169 -39.809  1.00 65.73           H  
ATOM   4170  C   GLU A 249      10.590  39.819 -40.884  1.00 65.73           C  
ATOM   4171  CB  GLU A 249       9.962  41.182 -38.789  1.00 65.73           C  
ATOM   4172  HB2 GLU A 249       8.915  41.387 -39.013  1.00 65.73           H  
ATOM   4173  HB3 GLU A 249      10.028  40.213 -38.295  1.00 65.73           H  
ATOM   4174  O   GLU A 249       9.621  39.083 -40.743  1.00 65.73           O  
ATOM   4175  CG  GLU A 249      10.528  42.252 -37.841  1.00 65.73           C  
ATOM   4176  HG2 GLU A 249      10.453  43.227 -38.322  1.00 65.73           H  
ATOM   4177  HG3 GLU A 249      11.586  42.046 -37.682  1.00 65.73           H  
ATOM   4178  CD  GLU A 249       9.832  42.318 -36.471  1.00 65.73           C  
ATOM   4179  OE1 GLU A 249      10.221  43.220 -35.690  1.00 65.73           O  
ATOM   4180  OE2 GLU A 249       8.921  41.506 -36.206  1.00 65.73           O  
ATOM   4181  N   THR A 250      11.536  39.554 -41.786  1.00 68.68           N  
ATOM   4182  H   THR A 250      12.265  40.245 -41.895  1.00 68.68           H  
ATOM   4183  CA  THR A 250      11.545  38.373 -42.662  1.00 68.68           C  
ATOM   4184  HA  THR A 250      10.563  37.899 -42.631  1.00 68.68           H  
ATOM   4185  C   THR A 250      12.561  37.337 -42.198  1.00 68.68           C  
ATOM   4186  CB  THR A 250      11.817  38.744 -44.129  1.00 68.68           C  
ATOM   4187  HB  THR A 250      11.783  37.837 -44.731  1.00 68.68           H  
ATOM   4188  O   THR A 250      13.486  37.629 -41.433  1.00 68.68           O  
ATOM   4189  CG2 THR A 250      10.793  39.728 -44.691  1.00 68.68           C  
ATOM   4190 HG21 THR A 250      10.993  39.900 -45.748  1.00 68.68           H  
ATOM   4191 HG22 THR A 250       9.794  39.305 -44.590  1.00 68.68           H  
ATOM   4192 HG23 THR A 250      10.830  40.677 -44.156  1.00 68.68           H  
ATOM   4193  OG1 THR A 250      13.098  39.325 -44.266  1.00 68.68           O  
ATOM   4194  HG1 THR A 250      13.000  40.239 -43.991  1.00 68.68           H  
ATOM   4195  N   MET A 251      12.458  36.117 -42.726  1.00 71.25           N  
ATOM   4196  H   MET A 251      11.661  35.916 -43.313  1.00 71.25           H  
ATOM   4197  CA  MET A 251      13.370  35.004 -42.434  1.00 71.25           C  
ATOM   4198  HA  MET A 251      13.419  34.911 -41.349  1.00 71.25           H  
ATOM   4199  C   MET A 251      14.822  35.218 -42.924  1.00 71.25           C  
ATOM   4200  CB  MET A 251      12.725  33.727 -42.992  1.00 71.25           C  
ATOM   4201  HB2 MET A 251      12.963  33.620 -44.050  1.00 71.25           H  
ATOM   4202  HB3 MET A 251      11.642  33.806 -42.898  1.00 71.25           H  
ATOM   4203  O   MET A 251      15.658  34.331 -42.795  1.00 71.25           O  
ATOM   4204  CG  MET A 251      13.147  32.470 -42.236  1.00 71.25           C  
ATOM   4205  HG2 MET A 251      13.017  32.625 -41.165  1.00 71.25           H  
ATOM   4206  HG3 MET A 251      14.199  32.268 -42.438  1.00 71.25           H  
ATOM   4207  SD  MET A 251      12.152  31.047 -42.733  1.00 71.25           S  
ATOM   4208  CE  MET A 251      13.389  29.741 -42.602  1.00 71.25           C  
ATOM   4209  HE1 MET A 251      14.282  30.032 -43.156  1.00 71.25           H  
ATOM   4210  HE2 MET A 251      13.649  29.594 -41.554  1.00 71.25           H  
ATOM   4211  HE3 MET A 251      12.997  28.808 -43.007  1.00 71.25           H  
ATOM   4212  N   ASN A 252      15.151  36.401 -43.455  1.00 73.57           N  
ATOM   4213  H   ASN A 252      14.419  37.093 -43.529  1.00 73.57           H  
ATOM   4214  CA  ASN A 252      16.517  36.818 -43.788  1.00 73.57           C  
ATOM   4215  HA  ASN A 252      17.144  35.935 -43.911  1.00 73.57           H  
ATOM   4216  C   ASN A 252      17.181  37.667 -42.686  1.00 73.57           C  
ATOM   4217  CB  ASN A 252      16.479  37.567 -45.128  1.00 73.57           C  
ATOM   4218  HB2 ASN A 252      17.471  37.966 -45.344  1.00 73.57           H  
ATOM   4219  HB3 ASN A 252      15.787  38.406 -45.052  1.00 73.57           H  
ATOM   4220  O   ASN A 252      18.372  37.957 -42.776  1.00 73.57           O  
ATOM   4221  CG  ASN A 252      16.088  36.675 -46.291  1.00 73.57           C  
ATOM   4222  ND2 ASN A 252      15.216  37.144 -47.152  1.00 73.57           N  
ATOM   4223 HD21 ASN A 252      14.757  38.026 -46.978  1.00 73.57           H  
ATOM   4224 HD22 ASN A 252      14.906  36.512 -47.877  1.00 73.57           H  
ATOM   4225  OD1 ASN A 252      16.580  35.571 -46.469  1.00 73.57           O  
ATOM   4226  N   ASN A 253      16.443  38.087 -41.653  1.00 83.49           N  
ATOM   4227  H   ASN A 253      15.470  37.817 -41.606  1.00 83.49           H  
ATOM   4228  CA  ASN A 253      16.974  38.897 -40.559  1.00 83.49           C  
ATOM   4229  HA  ASN A 253      17.876  39.407 -40.899  1.00 83.49           H  
ATOM   4230  C   ASN A 253      17.367  38.007 -39.367  1.00 83.49           C  
ATOM   4231  CB  ASN A 253      15.943  39.989 -40.221  1.00 83.49           C  
ATOM   4232  HB2 ASN A 253      15.735  40.559 -41.126  1.00 83.49           H  
ATOM   4233  HB3 ASN A 253      15.008  39.529 -39.901  1.00 83.49           H  
ATOM   4234  O   ASN A 253      16.515  37.387 -38.732  1.00 83.49           O  
ATOM   4235  CG  ASN A 253      16.399  40.957 -39.141  1.00 83.49           C  
ATOM   4236  ND2 ASN A 253      15.831  42.138 -39.114  1.00 83.49           N  
ATOM   4237 HD21 ASN A 253      15.079  42.355 -39.753  1.00 83.49           H  
ATOM   4238 HD22 ASN A 253      16.071  42.764 -38.358  1.00 83.49           H  
ATOM   4239  OD1 ASN A 253      17.253  40.675 -38.311  1.00 83.49           O  
ATOM   4240  N   LEU A 254      18.662  37.972 -39.032  1.00 85.75           N  
ATOM   4241  H   LEU A 254      19.319  38.459 -39.624  1.00 85.75           H  
ATOM   4242  CA  LEU A 254      19.191  37.171 -37.921  1.00 85.75           C  
ATOM   4243  HA  LEU A 254      19.010  36.121 -38.148  1.00 85.75           H  
ATOM   4244  C   LEU A 254      18.515  37.477 -36.576  1.00 85.75           C  
ATOM   4245  CB  LEU A 254      20.707  37.419 -37.812  1.00 85.75           C  
ATOM   4246  HB2 LEU A 254      20.867  38.474 -37.590  1.00 85.75           H  
ATOM   4247  HB3 LEU A 254      21.176  37.211 -38.773  1.00 85.75           H  
ATOM   4248  O   LEU A 254      18.251  36.551 -35.812  1.00 85.75           O  
ATOM   4249  CG  LEU A 254      21.415  36.583 -36.727  1.00 85.75           C  
ATOM   4250  HG  LEU A 254      20.971  36.783 -35.751  1.00 85.75           H  
ATOM   4251  CD1 LEU A 254      21.354  35.083 -37.005  1.00 85.75           C  
ATOM   4252 HD11 LEU A 254      20.320  34.739 -36.984  1.00 85.75           H  
ATOM   4253 HD12 LEU A 254      21.915  34.551 -36.236  1.00 85.75           H  
ATOM   4254 HD13 LEU A 254      21.794  34.869 -37.979  1.00 85.75           H  
ATOM   4255  CD2 LEU A 254      22.891  36.977 -36.657  1.00 85.75           C  
ATOM   4256 HD21 LEU A 254      23.374  36.783 -37.615  1.00 85.75           H  
ATOM   4257 HD22 LEU A 254      22.969  38.039 -36.425  1.00 85.75           H  
ATOM   4258 HD23 LEU A 254      23.388  36.410 -35.870  1.00 85.75           H  
ATOM   4259  N   ASN A 255      18.229  38.750 -36.283  1.00 84.59           N  
ATOM   4260  H   ASN A 255      18.368  39.454 -36.993  1.00 84.59           H  
ATOM   4261  CA  ASN A 255      17.596  39.143 -35.021  1.00 84.59           C  
ATOM   4262  HA  ASN A 255      18.122  38.671 -34.191  1.00 84.59           H  
ATOM   4263  C   ASN A 255      16.146  38.663 -34.962  1.00 84.59           C  
ATOM   4264  CB  ASN A 255      17.668  40.669 -34.850  1.00 84.59           C  
ATOM   4265  HB2 ASN A 255      17.242  41.156 -35.726  1.00 84.59           H  
ATOM   4266  HB3 ASN A 255      17.068  40.954 -33.986  1.00 84.59           H  
ATOM   4267  O   ASN A 255      15.712  38.173 -33.923  1.00 84.59           O  
ATOM   4268  CG  ASN A 255      19.072  41.187 -34.612  1.00 84.59           C  
ATOM   4269  ND2 ASN A 255      19.304  42.448 -34.886  1.00 84.59           N  
ATOM   4270 HD21 ASN A 255      18.556  43.036 -35.224  1.00 84.59           H  
ATOM   4271 HD22 ASN A 255      20.239  42.782 -34.702  1.00 84.59           H  
ATOM   4272  OD1 ASN A 255      19.975  40.493 -34.176  1.00 84.59           O  
ATOM   4273  N   HIS A 256      15.433  38.740 -36.090  1.00 87.36           N  
ATOM   4274  H   HIS A 256      15.872  39.123 -36.915  1.00 87.36           H  
ATOM   4275  CA  HIS A 256      14.078  38.201 -36.209  1.00 87.36           C  
ATOM   4276  HA  HIS A 256      13.435  38.648 -35.450  1.00 87.36           H  
ATOM   4277  C   HIS A 256      14.055  36.689 -35.991  1.00 87.36           C  
ATOM   4278  CB  HIS A 256      13.496  38.531 -37.584  1.00 87.36           C  
ATOM   4279  HB2 HIS A 256      14.090  38.065 -38.370  1.00 87.36           H  
ATOM   4280  HB3 HIS A 256      13.494  39.611 -37.729  1.00 87.36           H  
ATOM   4281  O   HIS A 256      13.282  36.187 -35.178  1.00 87.36           O  
ATOM   4282  CG  HIS A 256      12.085  38.037 -37.694  1.00 87.36           C  
ATOM   4283  CD2 HIS A 256      11.559  37.256 -38.678  1.00 87.36           C  
ATOM   4284  HD2 HIS A 256      12.080  36.885 -39.548  1.00 87.36           H  
ATOM   4285  ND1 HIS A 256      11.087  38.369 -36.792  1.00 87.36           N  
ATOM   4286  CE1 HIS A 256       9.954  37.853 -37.288  1.00 87.36           C  
ATOM   4287  HE1 HIS A 256       8.972  38.040 -36.879  1.00 87.36           H  
ATOM   4288  NE2 HIS A 256      10.207  37.168 -38.416  1.00 87.36           N  
ATOM   4289  HE2 HIS A 256       9.483  36.892 -39.065  1.00 87.36           H  
ATOM   4290  N   ILE A 257      14.960  35.960 -36.655  1.00 89.25           N  
ATOM   4291  H   ILE A 257      15.552  36.432 -37.324  1.00 89.25           H  
ATOM   4292  CA  ILE A 257      15.106  34.511 -36.465  1.00 89.25           C  
ATOM   4293  HA  ILE A 257      14.156  34.032 -36.703  1.00 89.25           H  
ATOM   4294  C   ILE A 257      15.415  34.203 -34.998  1.00 89.25           C  
ATOM   4295  CB  ILE A 257      16.198  33.928 -37.391  1.00 89.25           C  
ATOM   4296  HB  ILE A 257      17.122  34.482 -37.226  1.00 89.25           H  
ATOM   4297  O   ILE A 257      14.780  33.331 -34.413  1.00 89.25           O  
ATOM   4298  CG1 ILE A 257      15.806  34.044 -38.881  1.00 89.25           C  
ATOM   4299 HG12 ILE A 257      15.082  33.265 -39.122  1.00 89.25           H  
ATOM   4300 HG13 ILE A 257      15.331  35.003 -39.085  1.00 89.25           H  
ATOM   4301  CG2 ILE A 257      16.447  32.438 -37.062  1.00 89.25           C  
ATOM   4302 HG21 ILE A 257      16.821  32.320 -36.045  1.00 89.25           H  
ATOM   4303 HG22 ILE A 257      15.518  31.875 -37.160  1.00 89.25           H  
ATOM   4304 HG23 ILE A 257      17.191  32.004 -37.730  1.00 89.25           H  
ATOM   4305  CD1 ILE A 257      17.019  33.910 -39.812  1.00 89.25           C  
ATOM   4306 HD11 ILE A 257      16.700  33.498 -40.769  1.00 89.25           H  
ATOM   4307 HD12 ILE A 257      17.467  34.891 -39.969  1.00 89.25           H  
ATOM   4308 HD13 ILE A 257      17.774  33.241 -39.399  1.00 89.25           H  
ATOM   4309  N   ALA A 258      16.366  34.910 -34.386  1.00 90.20           N  
ATOM   4310  H   ALA A 258      16.858  35.621 -34.909  1.00 90.20           H  
ATOM   4311  CA  ALA A 258      16.753  34.676 -32.998  1.00 90.20           C  
ATOM   4312  HA  ALA A 258      17.032  33.627 -32.897  1.00 90.20           H  
ATOM   4313  C   ALA A 258      15.602  34.928 -32.012  1.00 90.20           C  
ATOM   4314  CB  ALA A 258      17.972  35.547 -32.676  1.00 90.20           C  
ATOM   4315  HB1 ALA A 258      18.304  35.347 -31.657  1.00 90.20           H  
ATOM   4316  HB2 ALA A 258      18.784  35.324 -33.368  1.00 90.20           H  
ATOM   4317  HB3 ALA A 258      17.711  36.601 -32.763  1.00 90.20           H  
ATOM   4318  O   ALA A 258      15.403  34.123 -31.094  1.00 90.20           O  
ATOM   4319  N   HIS A 259      14.833  36.003 -32.224  1.00 89.81           N  
ATOM   4320  H   HIS A 259      15.074  36.627 -32.981  1.00 89.81           H  
ATOM   4321  CA  HIS A 259      13.621  36.307 -31.462  1.00 89.81           C  
ATOM   4322  HA  HIS A 259      13.858  36.379 -30.400  1.00 89.81           H  
ATOM   4323  C   HIS A 259      12.593  35.192 -31.616  1.00 89.81           C  
ATOM   4324  CB  HIS A 259      13.029  37.653 -31.908  1.00 89.81           C  
ATOM   4325  HB2 HIS A 259      13.735  38.450 -31.677  1.00 89.81           H  
ATOM   4326  HB3 HIS A 259      12.864  37.648 -32.985  1.00 89.81           H  
ATOM   4327  O   HIS A 259      12.194  34.594 -30.623  1.00 89.81           O  
ATOM   4328  CG  HIS A 259      11.722  37.954 -31.218  1.00 89.81           C  
ATOM   4329  CD2 HIS A 259      10.500  38.072 -31.816  1.00 89.81           C  
ATOM   4330  HD2 HIS A 259      10.292  38.008 -32.874  1.00 89.81           H  
ATOM   4331  ND1 HIS A 259      11.567  38.109 -29.839  1.00 89.81           N  
ATOM   4332  CE1 HIS A 259      10.263  38.370 -29.644  1.00 89.81           C  
ATOM   4333  HE1 HIS A 259       9.808  38.563 -28.684  1.00 89.81           H  
ATOM   4334  NE2 HIS A 259       9.595  38.331 -30.808  1.00 89.81           N  
ATOM   4335  HE2 HIS A 259       8.606  38.505 -30.911  1.00 89.81           H  
ATOM   4336  N   CYS A 260      12.230  34.843 -32.850  1.00 92.36           N  
ATOM   4337  H   CYS A 260      12.597  35.366 -33.631  1.00 92.36           H  
ATOM   4338  CA  CYS A 260      11.199  33.845 -33.113  1.00 92.36           C  
ATOM   4339  HA  CYS A 260      10.292  34.125 -32.576  1.00 92.36           H  
ATOM   4340  C   CYS A 260      11.594  32.446 -32.621  1.00 92.36           C  
ATOM   4341  CB  CYS A 260      10.879  33.841 -34.607  1.00 92.36           C  
ATOM   4342  HB2 CYS A 260      10.198  33.016 -34.819  1.00 92.36           H  
ATOM   4343  HB3 CYS A 260      11.793  33.718 -35.188  1.00 92.36           H  
ATOM   4344  O   CYS A 260      10.780  31.777 -31.999  1.00 92.36           O  
ATOM   4345  SG  CYS A 260      10.051  35.377 -35.087  1.00 92.36           S  
ATOM   4346  HG  CYS A 260      11.130  36.156 -35.208  1.00 92.36           H  
ATOM   4347  N   VAL A 261      12.843  32.007 -32.809  1.00 92.60           N  
ATOM   4348  H   VAL A 261      13.483  32.593 -33.327  1.00 92.60           H  
ATOM   4349  CA  VAL A 261      13.325  30.707 -32.294  1.00 92.60           C  
ATOM   4350  HA  VAL A 261      12.668  29.917 -32.655  1.00 92.60           H  
ATOM   4351  C   VAL A 261      13.269  30.648 -30.768  1.00 92.60           C  
ATOM   4352  CB  VAL A 261      14.758  30.420 -32.792  1.00 92.60           C  
ATOM   4353  HB  VAL A 261      15.384  31.295 -32.618  1.00 92.60           H  
ATOM   4354  O   VAL A 261      12.981  29.597 -30.198  1.00 92.60           O  
ATOM   4355  CG1 VAL A 261      15.421  29.219 -32.098  1.00 92.60           C  
ATOM   4356 HG11 VAL A 261      15.577  29.427 -31.039  1.00 92.60           H  
ATOM   4357 HG12 VAL A 261      14.789  28.337 -32.204  1.00 92.60           H  
ATOM   4358 HG13 VAL A 261      16.393  29.014 -32.546  1.00 92.60           H  
ATOM   4359  CG2 VAL A 261      14.731  30.110 -34.292  1.00 92.60           C  
ATOM   4360 HG21 VAL A 261      14.110  29.231 -34.468  1.00 92.60           H  
ATOM   4361 HG22 VAL A 261      15.741  29.933 -34.662  1.00 92.60           H  
ATOM   4362 HG23 VAL A 261      14.300  30.942 -34.849  1.00 92.60           H  
ATOM   4363  N   SER A 262      13.550  31.762 -30.092  1.00 89.78           N  
ATOM   4364  H   SER A 262      13.739  32.610 -30.606  1.00 89.78           H  
ATOM   4365  CA  SER A 262      13.533  31.807 -28.628  1.00 89.78           C  
ATOM   4366  HA  SER A 262      13.966  30.885 -28.240  1.00 89.78           H  
ATOM   4367  C   SER A 262      12.110  31.903 -28.083  1.00 89.78           C  
ATOM   4368  CB  SER A 262      14.383  32.972 -28.120  1.00 89.78           C  
ATOM   4369  HB2 SER A 262      13.955  33.918 -28.451  1.00 89.78           H  
ATOM   4370  HB3 SER A 262      14.400  32.953 -27.030  1.00 89.78           H  
ATOM   4371  O   SER A 262      11.754  31.153 -27.179  1.00 89.78           O  
ATOM   4372  OG  SER A 262      15.707  32.851 -28.610  1.00 89.78           O  
ATOM   4373  HG  SER A 262      15.701  33.255 -29.481  1.00 89.78           H  
ATOM   4374  N   THR A 263      11.306  32.804 -28.646  1.00 90.96           N  
ATOM   4375  H   THR A 263      11.688  33.393 -29.372  1.00 90.96           H  
ATOM   4376  CA  THR A 263       9.945  33.125 -28.202  1.00 90.96           C  
ATOM   4377  HA  THR A 263       9.938  33.222 -27.116  1.00 90.96           H  
ATOM   4378  C   THR A 263       8.955  32.022 -28.563  1.00 90.96           C  
ATOM   4379  CB  THR A 263       9.521  34.480 -28.798  1.00 90.96           C  
ATOM   4380  HB  THR A 263       9.581  34.434 -29.885  1.00 90.96           H  
ATOM   4381  O   THR A 263       8.120  31.674 -27.736  1.00 90.96           O  
ATOM   4382  CG2 THR A 263       8.117  34.921 -28.395  1.00 90.96           C  
ATOM   4383 HG21 THR A 263       7.379  34.259 -28.847  1.00 90.96           H  
ATOM   4384 HG22 THR A 263       7.932  35.934 -28.754  1.00 90.96           H  
ATOM   4385 HG23 THR A 263       8.013  34.901 -27.310  1.00 90.96           H  
ATOM   4386  OG1 THR A 263      10.412  35.467 -28.324  1.00 90.96           O  
ATOM   4387  HG1 THR A 263      10.639  36.045 -29.056  1.00 90.96           H  
ATOM   4388  N   LEU A 264       9.077  31.423 -29.753  1.00 93.57           N  
ATOM   4389  H   LEU A 264       9.815  31.722 -30.374  1.00 93.57           H  
ATOM   4390  CA  LEU A 264       8.134  30.427 -30.284  1.00 93.57           C  
ATOM   4391  HA  LEU A 264       7.205  30.546 -29.727  1.00 93.57           H  
ATOM   4392  C   LEU A 264       8.563  28.975 -30.031  1.00 93.57           C  
ATOM   4393  CB  LEU A 264       7.820  30.695 -31.769  1.00 93.57           C  
ATOM   4394  HB2 LEU A 264       7.015  30.029 -32.078  1.00 93.57           H  
ATOM   4395  HB3 LEU A 264       8.695  30.443 -32.367  1.00 93.57           H  
ATOM   4396  O   LEU A 264       8.094  28.049 -30.695  1.00 93.57           O  
ATOM   4397  CG  LEU A 264       7.395  32.139 -32.071  1.00 93.57           C  
ATOM   4398  HG  LEU A 264       8.174  32.832 -31.753  1.00 93.57           H  
ATOM   4399  CD1 LEU A 264       7.193  32.328 -33.571  1.00 93.57           C  
ATOM   4400 HD11 LEU A 264       8.101  32.055 -34.109  1.00 93.57           H  
ATOM   4401 HD12 LEU A 264       6.964  33.374 -33.775  1.00 93.57           H  
ATOM   4402 HD13 LEU A 264       6.364  31.709 -33.917  1.00 93.57           H  
ATOM   4403  CD2 LEU A 264       6.095  32.497 -31.354  1.00 93.57           C  
ATOM   4404 HD21 LEU A 264       5.867  33.544 -31.552  1.00 93.57           H  
ATOM   4405 HD22 LEU A 264       5.281  31.864 -31.706  1.00 93.57           H  
ATOM   4406 HD23 LEU A 264       6.203  32.386 -30.275  1.00 93.57           H  
ATOM   4407  N   SER A 265       9.470  28.772 -29.077  1.00 92.17           N  
ATOM   4408  H   SER A 265       9.783  29.578 -28.556  1.00 92.17           H  
ATOM   4409  CA  SER A 265       9.813  27.443 -28.582  1.00 92.17           C  
ATOM   4410  HA  SER A 265       9.919  26.764 -29.429  1.00 92.17           H  
ATOM   4411  C   SER A 265       8.686  26.937 -27.685  1.00 92.17           C  
ATOM   4412  CB  SER A 265      11.158  27.495 -27.856  1.00 92.17           C  
ATOM   4413  HB2 SER A 265      11.123  28.302 -27.125  1.00 92.17           H  
ATOM   4414  HB3 SER A 265      11.940  27.723 -28.581  1.00 92.17           H  
ATOM   4415  O   SER A 265       8.327  27.556 -26.682  1.00 92.17           O  
ATOM   4416  OG  SER A 265      11.493  26.295 -27.172  1.00 92.17           O  
ATOM   4417  HG  SER A 265      11.660  25.605 -27.818  1.00 92.17           H  
ATOM   4418  N   SER A 266       8.175  25.752 -27.994  1.00 89.96           N  
ATOM   4419  H   SER A 266       8.624  25.248 -28.745  1.00 89.96           H  
ATOM   4420  CA  SER A 266       7.194  25.050 -27.164  1.00 89.96           C  
ATOM   4421  HA  SER A 266       6.335  25.703 -27.010  1.00 89.96           H  
ATOM   4422  C   SER A 266       7.743  24.651 -25.788  1.00 89.96           C  
ATOM   4423  CB  SER A 266       6.715  23.812 -27.905  1.00 89.96           C  
ATOM   4424  HB2 SER A 266       6.342  24.095 -28.889  1.00 89.96           H  
ATOM   4425  HB3 SER A 266       5.900  23.375 -27.328  1.00 89.96           H  
ATOM   4426  O   SER A 266       6.991  24.305 -24.879  1.00 89.96           O  
ATOM   4427  OG  SER A 266       7.770  22.877 -28.031  1.00 89.96           O  
ATOM   4428  HG  SER A 266       8.500  23.283 -28.506  1.00 89.96           H  
ATOM   4429  N   ARG A 267       9.068  24.722 -25.615  1.00 89.61           N  
ATOM   4430  H   ARG A 267       9.611  24.987 -26.425  1.00 89.61           H  
ATOM   4431  CA  ARG A 267       9.789  24.373 -24.387  1.00 89.61           C  
ATOM   4432  HA  ARG A 267       9.087  23.904 -23.697  1.00 89.61           H  
ATOM   4433  C   ARG A 267      10.334  25.594 -23.641  1.00 89.61           C  
ATOM   4434  CB  ARG A 267      10.886  23.349 -24.721  1.00 89.61           C  
ATOM   4435  HB2 ARG A 267      11.610  23.804 -25.397  1.00 89.61           H  
ATOM   4436  HB3 ARG A 267      11.399  23.078 -23.798  1.00 89.61           H  
ATOM   4437  O   ARG A 267      11.222  25.435 -22.805  1.00 89.61           O  
ATOM   4438  CG  ARG A 267      10.321  22.075 -25.371  1.00 89.61           C  
ATOM   4439  HG2 ARG A 267       9.914  22.322 -26.352  1.00 89.61           H  
ATOM   4440  HG3 ARG A 267       9.514  21.676 -24.758  1.00 89.61           H  
ATOM   4441  CD  ARG A 267      11.407  21.006 -25.557  1.00 89.61           C  
ATOM   4442  HD2 ARG A 267      12.226  21.437 -26.134  1.00 89.61           H  
ATOM   4443  HD3 ARG A 267      10.999  20.186 -26.148  1.00 89.61           H  
ATOM   4444  NE  ARG A 267      11.916  20.498 -24.262  1.00 89.61           N  
ATOM   4445  HE  ARG A 267      12.787  20.896 -23.942  1.00 89.61           H  
ATOM   4446  NH1 ARG A 267      10.197  19.033 -23.800  1.00 89.61           N  
ATOM   4447 HH11 ARG A 267       9.732  19.279 -24.662  1.00 89.61           H  
ATOM   4448 HH12 ARG A 267       9.728  18.359 -23.211  1.00 89.61           H  
ATOM   4449  NH2 ARG A 267      11.867  19.255 -22.353  1.00 89.61           N  
ATOM   4450 HH21 ARG A 267      12.778  19.601 -22.089  1.00 89.61           H  
ATOM   4451 HH22 ARG A 267      11.419  18.534 -21.806  1.00 89.61           H  
ATOM   4452  CZ  ARG A 267      11.322  19.603 -23.488  1.00 89.61           C  
ATOM   4453  N   ASN A 268       9.839  26.801 -23.931  1.00 86.92           N  
ATOM   4454  H   ASN A 268       9.145  26.873 -24.662  1.00 86.92           H  
ATOM   4455  CA  ASN A 268      10.386  28.041 -23.368  1.00 86.92           C  
ATOM   4456  HA  ASN A 268      11.469  27.986 -23.484  1.00 86.92           H  
ATOM   4457  C   ASN A 268      10.144  28.219 -21.853  1.00 86.92           C  
ATOM   4458  CB  ASN A 268       9.866  29.236 -24.190  1.00 86.92           C  
ATOM   4459  HB2 ASN A 268       8.881  29.528 -23.829  1.00 86.92           H  
ATOM   4460  HB3 ASN A 268       9.772  28.960 -25.240  1.00 86.92           H  
ATOM   4461  O   ASN A 268      10.852  28.992 -21.213  1.00 86.92           O  
ATOM   4462  CG  ASN A 268      10.798  30.433 -24.162  1.00 86.92           C  
ATOM   4463  ND2 ASN A 268      10.269  31.606 -24.420  1.00 86.92           N  
ATOM   4464 HD21 ASN A 268       9.286  31.673 -24.640  1.00 86.92           H  
ATOM   4465 HD22 ASN A 268      10.893  32.396 -24.496  1.00 86.92           H  
ATOM   4466  OD1 ASN A 268      12.011  30.310 -23.994  1.00 86.92           O  
ATOM   4467  N   TYR A 269       9.206  27.472 -21.263  1.00 85.18           N  
ATOM   4468  H   TYR A 269       8.650  26.855 -21.837  1.00 85.18           H  
ATOM   4469  CA  TYR A 269       8.976  27.450 -19.816  1.00 85.18           C  
ATOM   4470  HA  TYR A 269       9.336  28.387 -19.391  1.00 85.18           H  
ATOM   4471  C   TYR A 269       9.741  26.314 -19.137  1.00 85.18           C  
ATOM   4472  CB  TYR A 269       7.478  27.381 -19.521  1.00 85.18           C  
ATOM   4473  HB2 TYR A 269       7.331  27.230 -18.452  1.00 85.18           H  
ATOM   4474  HB3 TYR A 269       7.036  26.529 -20.039  1.00 85.18           H  
ATOM   4475  O   TYR A 269       9.692  25.160 -19.573  1.00 85.18           O  
ATOM   4476  CG  TYR A 269       6.773  28.656 -19.920  1.00 85.18           C  
ATOM   4477  CD1 TYR A 269       6.873  29.787 -19.088  1.00 85.18           C  
ATOM   4478  HD1 TYR A 269       7.415  29.734 -18.156  1.00 85.18           H  
ATOM   4479  CD2 TYR A 269       6.044  28.720 -21.121  1.00 85.18           C  
ATOM   4480  HD2 TYR A 269       5.971  27.847 -21.753  1.00 85.18           H  
ATOM   4481  CE1 TYR A 269       6.223  30.979 -19.444  1.00 85.18           C  
ATOM   4482  HE1 TYR A 269       6.252  31.830 -18.780  1.00 85.18           H  
ATOM   4483  CE2 TYR A 269       5.387  29.910 -21.483  1.00 85.18           C  
ATOM   4484  HE2 TYR A 269       4.792  29.975 -22.382  1.00 85.18           H  
ATOM   4485  OH  TYR A 269       4.726  32.129 -20.887  1.00 85.18           O  
ATOM   4486  HH  TYR A 269       4.742  32.756 -20.160  1.00 85.18           H  
ATOM   4487  CZ  TYR A 269       5.468  31.032 -20.633  1.00 85.18           C  
ATOM   4488  N   MET A 270      10.452  26.634 -18.053  1.00 77.94           N  
ATOM   4489  H   MET A 270      10.454  27.598 -17.751  1.00 77.94           H  
ATOM   4490  CA  MET A 270      11.291  25.666 -17.336  1.00 77.94           C  
ATOM   4491  HA  MET A 270      11.469  24.797 -17.968  1.00 77.94           H  
ATOM   4492  C   MET A 270      10.634  25.112 -16.076  1.00 77.94           C  
ATOM   4493  CB  MET A 270      12.671  26.261 -17.023  1.00 77.94           C  
ATOM   4494  HB2 MET A 270      13.236  25.540 -16.433  1.00 77.94           H  
ATOM   4495  HB3 MET A 270      12.553  27.170 -16.433  1.00 77.94           H  
ATOM   4496  O   MET A 270      10.798  23.930 -15.795  1.00 77.94           O  
ATOM   4497  CG  MET A 270      13.484  26.582 -18.284  1.00 77.94           C  
ATOM   4498  HG2 MET A 270      14.456  26.950 -17.958  1.00 77.94           H  
ATOM   4499  HG3 MET A 270      12.992  27.383 -18.836  1.00 77.94           H  
ATOM   4500  SD  MET A 270      13.759  25.184 -19.416  1.00 77.94           S  
ATOM   4501  CE  MET A 270      15.192  25.823 -20.319  1.00 77.94           C  
ATOM   4502  HE1 MET A 270      16.019  25.975 -19.625  1.00 77.94           H  
ATOM   4503  HE2 MET A 270      15.488  25.103 -21.082  1.00 77.94           H  
ATOM   4504  HE3 MET A 270      14.931  26.770 -20.792  1.00 77.94           H  
ATOM   4505  N   ARG A 271       9.886  25.930 -15.328  1.00 76.91           N  
ATOM   4506  H   ARG A 271       9.705  26.874 -15.639  1.00 76.91           H  
ATOM   4507  CA  ARG A 271       9.384  25.555 -14.001  1.00 76.91           C  
ATOM   4508  HA  ARG A 271       9.601  24.504 -13.811  1.00 76.91           H  
ATOM   4509  C   ARG A 271       7.875  25.724 -13.934  1.00 76.91           C  
ATOM   4510  CB  ARG A 271      10.075  26.400 -12.922  1.00 76.91           C  
ATOM   4511  HB2 ARG A 271       9.719  27.425 -13.027  1.00 76.91           H  
ATOM   4512  HB3 ARG A 271       9.765  26.037 -11.942  1.00 76.91           H  
ATOM   4513  O   ARG A 271       7.337  26.702 -14.442  1.00 76.91           O  
ATOM   4514  CG  ARG A 271      11.615  26.358 -12.995  1.00 76.91           C  
ATOM   4515  HG2 ARG A 271      11.961  26.533 -14.014  1.00 76.91           H  
ATOM   4516  HG3 ARG A 271      11.961  25.372 -12.684  1.00 76.91           H  
ATOM   4517  CD  ARG A 271      12.265  27.427 -12.116  1.00 76.91           C  
ATOM   4518  HD2 ARG A 271      11.980  27.248 -11.080  1.00 76.91           H  
ATOM   4519  HD3 ARG A 271      13.346  27.321 -12.207  1.00 76.91           H  
ATOM   4520  NE  ARG A 271      11.854  28.784 -12.541  1.00 76.91           N  
ATOM   4521  HE  ARG A 271      11.069  28.854 -13.172  1.00 76.91           H  
ATOM   4522  NH1 ARG A 271      13.462  30.013 -11.453  1.00 76.91           N  
ATOM   4523 HH11 ARG A 271      13.933  30.905 -11.402  1.00 76.91           H  
ATOM   4524 HH12 ARG A 271      13.994  29.162 -11.337  1.00 76.91           H  
ATOM   4525  NH2 ARG A 271      11.776  31.030 -12.549  1.00 76.91           N  
ATOM   4526 HH21 ARG A 271      10.880  30.955 -13.009  1.00 76.91           H  
ATOM   4527 HH22 ARG A 271      12.139  31.960 -12.398  1.00 76.91           H  
ATOM   4528  CZ  ARG A 271      12.383  29.937 -12.196  1.00 76.91           C  
ATOM   4529  N   GLU A 272       7.217  24.815 -13.227  1.00 73.40           N  
ATOM   4530  H   GLU A 272       7.704  23.995 -12.894  1.00 73.40           H  
ATOM   4531  CA  GLU A 272       5.766  24.862 -13.019  1.00 73.40           C  
ATOM   4532  HA  GLU A 272       5.270  24.882 -13.990  1.00 73.40           H  
ATOM   4533  C   GLU A 272       5.327  26.119 -12.250  1.00 73.40           C  
ATOM   4534  CB  GLU A 272       5.348  23.578 -12.292  1.00 73.40           C  
ATOM   4535  HB2 GLU A 272       5.802  22.727 -12.798  1.00 73.40           H  
ATOM   4536  HB3 GLU A 272       5.709  23.613 -11.264  1.00 73.40           H  
ATOM   4537  O   GLU A 272       4.254  26.654 -12.488  1.00 73.40           O  
ATOM   4538  CG  GLU A 272       3.824  23.402 -12.310  1.00 73.40           C  
ATOM   4539  HG2 GLU A 272       3.494  23.413 -13.349  1.00 73.40           H  
ATOM   4540  HG3 GLU A 272       3.374  24.246 -11.787  1.00 73.40           H  
ATOM   4541  CD  GLU A 272       3.328  22.115 -11.642  1.00 73.40           C  
ATOM   4542  OE1 GLU A 272       2.083  21.933 -11.633  1.00 73.40           O  
ATOM   4543  OE2 GLU A 272       4.182  21.359 -11.128  1.00 73.40           O  
ATOM   4544  N   LYS A 273       6.189  26.684 -11.395  1.00 77.02           N  
ATOM   4545  H   LYS A 273       7.051  26.196 -11.199  1.00 77.02           H  
ATOM   4546  CA  LYS A 273       5.892  27.954 -10.709  1.00 77.02           C  
ATOM   4547  HA  LYS A 273       4.933  27.844 -10.203  1.00 77.02           H  
ATOM   4548  C   LYS A 273       5.710  29.157 -11.644  1.00 77.02           C  
ATOM   4549  CB  LYS A 273       6.956  28.257  -9.652  1.00 77.02           C  
ATOM   4550  HB2 LYS A 273       6.585  29.074  -9.032  1.00 77.02           H  
ATOM   4551  HB3 LYS A 273       7.090  27.385  -9.012  1.00 77.02           H  
ATOM   4552  O   LYS A 273       5.242  30.192 -11.196  1.00 77.02           O  
ATOM   4553  CG  LYS A 273       8.302  28.668 -10.265  1.00 77.02           C  
ATOM   4554  HG2 LYS A 273       8.168  29.498 -10.959  1.00 77.02           H  
ATOM   4555  HG3 LYS A 273       8.740  27.821 -10.794  1.00 77.02           H  
ATOM   4556  CD  LYS A 273       9.241  29.126  -9.154  1.00 77.02           C  
ATOM   4557  HD2 LYS A 273       9.449  28.293  -8.482  1.00 77.02           H  
ATOM   4558  HD3 LYS A 273       8.765  29.934  -8.597  1.00 77.02           H  
ATOM   4559  CE  LYS A 273      10.525  29.632  -9.790  1.00 77.02           C  
ATOM   4560  HE2 LYS A 273      10.981  28.796 -10.319  1.00 77.02           H  
ATOM   4561  HE3 LYS A 273      10.258  30.401 -10.515  1.00 77.02           H  
ATOM   4562  NZ  LYS A 273      11.452  30.173  -8.771  1.00 77.02           N  
ATOM   4563  HZ1 LYS A 273      11.649  29.475  -8.067  1.00 77.02           H  
ATOM   4564  HZ2 LYS A 273      12.314  30.489  -9.192  1.00 77.02           H  
ATOM   4565  HZ3 LYS A 273      11.014  30.955  -8.306  1.00 77.02           H  
ATOM   4566  N   ASP A 274       6.136  29.040 -12.902  1.00 82.15           N  
ATOM   4567  H   ASP A 274       6.466  28.138 -13.216  1.00 82.15           H  
ATOM   4568  CA  ASP A 274       5.982  30.085 -13.914  1.00 82.15           C  
ATOM   4569  HA  ASP A 274       5.939  31.051 -13.411  1.00 82.15           H  
ATOM   4570  C   ASP A 274       4.636  29.925 -14.673  1.00 82.15           C  
ATOM   4571  CB  ASP A 274       7.224  30.108 -14.846  1.00 82.15           C  
ATOM   4572  HB2 ASP A 274       7.189  29.222 -15.480  1.00 82.15           H  
ATOM   4573  HB3 ASP A 274       7.141  30.974 -15.504  1.00 82.15           H  
ATOM   4574  O   ASP A 274       4.466  30.496 -15.751  1.00 82.15           O  
ATOM   4575  CG  ASP A 274       8.618  30.166 -14.162  1.00 82.15           C  
ATOM   4576  OD1 ASP A 274       8.873  30.950 -13.216  1.00 82.15           O  
ATOM   4577  OD2 ASP A 274       9.548  29.426 -14.575  1.00 82.15           O  
ATOM   4578  N   LEU A 275       3.712  29.077 -14.188  1.00 88.71           N  
ATOM   4579  H   LEU A 275       3.908  28.598 -13.321  1.00 88.71           H  
ATOM   4580  CA  LEU A 275       2.363  28.905 -14.742  1.00 88.71           C  
ATOM   4581  HA  LEU A 275       2.438  28.627 -15.794  1.00 88.71           H  
ATOM   4582  C   LEU A 275       1.557  30.204 -14.672  1.00 88.71           C  
ATOM   4583  CB  LEU A 275       1.608  27.796 -13.990  1.00 88.71           C  
ATOM   4584  HB2 LEU A 275       0.537  27.961 -14.104  1.00 88.71           H  
ATOM   4585  HB3 LEU A 275       1.829  27.890 -12.926  1.00 88.71           H  
ATOM   4586  O   LEU A 275       1.647  30.956 -13.704  1.00 88.71           O  
ATOM   4587  CG  LEU A 275       1.914  26.364 -14.460  1.00 88.71           C  
ATOM   4588  HG  LEU A 275       2.988  26.178 -14.492  1.00 88.71           H  
ATOM   4589  CD1 LEU A 275       1.250  25.405 -13.481  1.00 88.71           C  
ATOM   4590 HD11 LEU A 275       1.445  24.376 -13.784  1.00 88.71           H  
ATOM   4591 HD12 LEU A 275       1.657  25.566 -12.483  1.00 88.71           H  
ATOM   4592 HD13 LEU A 275       0.179  25.610 -13.462  1.00 88.71           H  
ATOM   4593  CD2 LEU A 275       1.354  26.067 -15.852  1.00 88.71           C  
ATOM   4594 HD21 LEU A 275       0.302  26.345 -15.898  1.00 88.71           H  
ATOM   4595 HD22 LEU A 275       1.903  26.635 -16.603  1.00 88.71           H  
ATOM   4596 HD23 LEU A 275       1.463  25.005 -16.074  1.00 88.71           H  
ATOM   4597  N   THR A 276       0.727  30.438 -15.688  1.00 91.46           N  
ATOM   4598  H   THR A 276       0.653  29.764 -16.437  1.00 91.46           H  
ATOM   4599  CA  THR A 276      -0.279  31.499 -15.631  1.00 91.46           C  
ATOM   4600  HA  THR A 276       0.206  32.425 -15.323  1.00 91.46           H  
ATOM   4601  C   THR A 276      -1.318  31.127 -14.575  1.00 91.46           C  
ATOM   4602  CB  THR A 276      -0.929  31.720 -17.004  1.00 91.46           C  
ATOM   4603  HB  THR A 276      -1.440  30.812 -17.323  1.00 91.46           H  
ATOM   4604  O   THR A 276      -1.845  30.012 -14.592  1.00 91.46           O  
ATOM   4605  CG2 THR A 276      -1.916  32.886 -16.987  1.00 91.46           C  
ATOM   4606 HG21 THR A 276      -1.432  33.798 -16.637  1.00 91.46           H  
ATOM   4607 HG22 THR A 276      -2.321  33.053 -17.985  1.00 91.46           H  
ATOM   4608 HG23 THR A 276      -2.753  32.661 -16.325  1.00 91.46           H  
ATOM   4609  OG1 THR A 276       0.061  32.060 -17.960  1.00 91.46           O  
ATOM   4610  HG1 THR A 276       0.313  32.963 -17.752  1.00 91.46           H  
ATOM   4611  N   ASN A 277      -1.596  32.053 -13.655  1.00 90.90           N  
ATOM   4612  H   ASN A 277      -1.112  32.939 -13.679  1.00 90.90           H  
ATOM   4613  CA  ASN A 277      -2.589  31.855 -12.606  1.00 90.90           C  
ATOM   4614  HA  ASN A 277      -2.290  31.005 -11.993  1.00 90.90           H  
ATOM   4615  C   ASN A 277      -3.968  31.560 -13.197  1.00 90.90           C  
ATOM   4616  CB  ASN A 277      -2.682  33.105 -11.721  1.00 90.90           C  
ATOM   4617  HB2 ASN A 277      -2.840  33.976 -12.357  1.00 90.90           H  
ATOM   4618  HB3 ASN A 277      -3.549  33.032 -11.065  1.00 90.90           H  
ATOM   4619  O   ASN A 277      -4.328  32.026 -14.283  1.00 90.90           O  
ATOM   4620  CG  ASN A 277      -1.480  33.358 -10.842  1.00 90.90           C  
ATOM   4621  ND2 ASN A 277      -1.315  34.598 -10.453  1.00 90.90           N  
ATOM   4622 HD21 ASN A 277      -0.558  34.812  -9.820  1.00 90.90           H  
ATOM   4623 HD22 ASN A 277      -2.015  35.275 -10.720  1.00 90.90           H  
ATOM   4624  OD1 ASN A 277      -0.712  32.472 -10.493  1.00 90.90           O  
ATOM   4625  N   TYR A 278      -4.766  30.820 -12.439  1.00 91.85           N  
ATOM   4626  H   TYR A 278      -4.443  30.518 -11.532  1.00 91.85           H  
ATOM   4627  CA  TYR A 278      -6.178  30.677 -12.746  1.00 91.85           C  
ATOM   4628  HA  TYR A 278      -6.275  30.448 -13.807  1.00 91.85           H  
ATOM   4629  C   TYR A 278      -6.924  31.991 -12.523  1.00 91.85           C  
ATOM   4630  CB  TYR A 278      -6.764  29.524 -11.928  1.00 91.85           C  
ATOM   4631  HB2 TYR A 278      -6.547  29.690 -10.872  1.00 91.85           H  
ATOM   4632  HB3 TYR A 278      -7.848  29.537 -12.039  1.00 91.85           H  
ATOM   4633  O   TYR A 278      -6.570  32.777 -11.647  1.00 91.85           O  
ATOM   4634  CG  TYR A 278      -6.285  28.149 -12.350  1.00 91.85           C  
ATOM   4635  CD1 TYR A 278      -6.247  27.804 -13.715  1.00 91.85           C  
ATOM   4636  HD1 TYR A 278      -6.598  28.498 -14.464  1.00 91.85           H  
ATOM   4637  CD2 TYR A 278      -5.900  27.206 -11.380  1.00 91.85           C  
ATOM   4638  HD2 TYR A 278      -5.951  27.467 -10.334  1.00 91.85           H  
ATOM   4639  CE1 TYR A 278      -5.771  26.550 -14.120  1.00 91.85           C  
ATOM   4640  HE1 TYR A 278      -5.736  26.292 -15.168  1.00 91.85           H  
ATOM   4641  CE2 TYR A 278      -5.448  25.932 -11.779  1.00 91.85           C  
ATOM   4642  HE2 TYR A 278      -5.142  25.208 -11.038  1.00 91.85           H  
ATOM   4643  OH  TYR A 278      -4.936  24.395 -13.569  1.00 91.85           O  
ATOM   4644  HH  TYR A 278      -4.850  23.800 -12.820  1.00 91.85           H  
ATOM   4645  CZ  TYR A 278      -5.371  25.610 -13.154  1.00 91.85           C  
ATOM   4646  N   ALA A 279      -7.965  32.211 -13.326  1.00 91.57           N  
ATOM   4647  H   ALA A 279      -8.206  31.505 -14.007  1.00 91.57           H  
ATOM   4648  CA  ALA A 279      -8.911  33.291 -13.085  1.00 91.57           C  
ATOM   4649  HA  ALA A 279      -8.359  34.231 -13.044  1.00 91.57           H  
ATOM   4650  C   ALA A 279      -9.614  33.103 -11.726  1.00 91.57           C  
ATOM   4651  CB  ALA A 279      -9.899  33.359 -14.256  1.00 91.57           C  
ATOM   4652  HB1 ALA A 279     -10.457  32.426 -14.329  1.00 91.57           H  
ATOM   4653  HB2 ALA A 279     -10.604  34.175 -14.098  1.00 91.57           H  
ATOM   4654  HB3 ALA A 279      -9.363  33.538 -15.188  1.00 91.57           H  
ATOM   4655  O   ALA A 279      -9.655  32.000 -11.172  1.00 91.57           O  
ATOM   4656  N   GLU A 280     -10.179  34.181 -11.185  1.00 89.02           N  
ATOM   4657  H   GLU A 280     -10.141  35.061 -11.678  1.00 89.02           H  
ATOM   4658  CA  GLU A 280     -10.861  34.152  -9.891  1.00 89.02           C  
ATOM   4659  HA  GLU A 280     -10.116  33.919  -9.130  1.00 89.02           H  
ATOM   4660  C   GLU A 280     -11.955  33.067  -9.844  1.00 89.02           C  
ATOM   4661  CB  GLU A 280     -11.422  35.546  -9.587  1.00 89.02           C  
ATOM   4662  HB2 GLU A 280     -10.623  36.275  -9.721  1.00 89.02           H  
ATOM   4663  HB3 GLU A 280     -12.225  35.771 -10.288  1.00 89.02           H  
ATOM   4664  O   GLU A 280     -12.764  32.926 -10.761  1.00 89.02           O  
ATOM   4665  CG  GLU A 280     -11.946  35.652  -8.147  1.00 89.02           C  
ATOM   4666  HG2 GLU A 280     -12.760  34.940  -8.011  1.00 89.02           H  
ATOM   4667  HG3 GLU A 280     -11.142  35.373  -7.465  1.00 89.02           H  
ATOM   4668  CD  GLU A 280     -12.452  37.058  -7.784  1.00 89.02           C  
ATOM   4669  OE1 GLU A 280     -12.848  37.221  -6.608  1.00 89.02           O  
ATOM   4670  OE2 GLU A 280     -12.452  37.946  -8.666  1.00 89.02           O  
ATOM   4671  N   GLY A 281     -11.956  32.263  -8.775  1.00 86.99           N  
ATOM   4672  H   GLY A 281     -11.265  32.431  -8.058  1.00 86.99           H  
ATOM   4673  CA  GLY A 281     -12.902  31.157  -8.586  1.00 86.99           C  
ATOM   4674  HA2 GLY A 281     -12.940  30.903  -7.527  1.00 86.99           H  
ATOM   4675  HA3 GLY A 281     -13.894  31.488  -8.892  1.00 86.99           H  
ATOM   4676  C   GLY A 281     -12.580  29.875  -9.368  1.00 86.99           C  
ATOM   4677  O   GLY A 281     -13.230  28.853  -9.142  1.00 86.99           O  
ATOM   4678  N   ILE A 282     -11.568  29.881 -10.238  1.00 90.62           N  
ATOM   4679  H   ILE A 282     -11.065  30.744 -10.393  1.00 90.62           H  
ATOM   4680  CA  ILE A 282     -11.131  28.697 -10.981  1.00 90.62           C  
ATOM   4681  HA  ILE A 282     -11.980  28.022 -11.082  1.00 90.62           H  
ATOM   4682  C   ILE A 282     -10.050  27.952 -10.189  1.00 90.62           C  
ATOM   4683  CB  ILE A 282     -10.691  29.084 -12.410  1.00 90.62           C  
ATOM   4684  HB  ILE A 282      -9.857  29.781 -12.329  1.00 90.62           H  
ATOM   4685  O   ILE A 282      -9.090  28.531  -9.684  1.00 90.62           O  
ATOM   4686  CG1 ILE A 282     -11.778  29.848 -13.194  1.00 90.62           C  
ATOM   4687 HG12 ILE A 282     -11.373  30.123 -14.168  1.00 90.62           H  
ATOM   4688 HG13 ILE A 282     -12.003  30.783 -12.681  1.00 90.62           H  
ATOM   4689  CG2 ILE A 282     -10.199  27.860 -13.207  1.00 90.62           C  
ATOM   4690 HG21 ILE A 282     -10.973  27.094 -13.258  1.00 90.62           H  
ATOM   4691 HG22 ILE A 282      -9.306  27.440 -12.742  1.00 90.62           H  
ATOM   4692 HG23 ILE A 282      -9.928  28.172 -14.215  1.00 90.62           H  
ATOM   4693  CD1 ILE A 282     -13.094  29.095 -13.418  1.00 90.62           C  
ATOM   4694 HD11 ILE A 282     -13.765  29.721 -14.006  1.00 90.62           H  
ATOM   4695 HD12 ILE A 282     -13.572  28.880 -12.462  1.00 90.62           H  
ATOM   4696 HD13 ILE A 282     -12.917  28.168 -13.964  1.00 90.62           H  
ATOM   4697  N   THR A 283     -10.196  26.632 -10.087  1.00 88.46           N  
ATOM   4698  H   THR A 283     -10.998  26.208 -10.531  1.00 88.46           H  
ATOM   4699  CA  THR A 283      -9.213  25.736  -9.463  1.00 88.46           C  
ATOM   4700  HA  THR A 283      -8.284  26.283  -9.301  1.00 88.46           H  
ATOM   4701  C   THR A 283      -8.893  24.568 -10.389  1.00 88.46           C  
ATOM   4702  CB  THR A 283      -9.694  25.212  -8.096  1.00 88.46           C  
ATOM   4703  HB  THR A 283      -8.873  24.665  -7.633  1.00 88.46           H  
ATOM   4704  O   THR A 283      -9.641  24.286 -11.329  1.00 88.46           O  
ATOM   4705  CG2 THR A 283     -10.129  26.310  -7.128  1.00 88.46           C  
ATOM   4706 HG21 THR A 283     -11.021  26.815  -7.497  1.00 88.46           H  
ATOM   4707 HG22 THR A 283      -9.330  27.044  -7.027  1.00 88.46           H  
ATOM   4708 HG23 THR A 283     -10.337  25.879  -6.148  1.00 88.46           H  
ATOM   4709  OG1 THR A 283     -10.775  24.324  -8.253  1.00 88.46           O  
ATOM   4710  HG1 THR A 283     -11.422  24.558  -7.582  1.00 88.46           H  
ATOM   4711  N   ASP A 284      -7.830  23.818 -10.078  1.00 84.39           N  
ATOM   4712  H   ASP A 284      -7.215  24.123  -9.336  1.00 84.39           H  
ATOM   4713  CA  ASP A 284      -7.550  22.532 -10.734  1.00 84.39           C  
ATOM   4714  HA  ASP A 284      -7.307  22.704 -11.783  1.00 84.39           H  
ATOM   4715  C   ASP A 284      -8.773  21.593 -10.693  1.00 84.39           C  
ATOM   4716  CB  ASP A 284      -6.367  21.817 -10.042  1.00 84.39           C  
ATOM   4717  HB2 ASP A 284      -6.426  21.992  -8.967  1.00 84.39           H  
ATOM   4718  HB3 ASP A 284      -6.482  20.744 -10.190  1.00 84.39           H  
ATOM   4719  O   ASP A 284      -8.893  20.748 -11.572  1.00 84.39           O  
ATOM   4720  CG  ASP A 284      -4.949  22.161 -10.529  1.00 84.39           C  
ATOM   4721  OD1 ASP A 284      -4.761  22.798 -11.585  1.00 84.39           O  
ATOM   4722  OD2 ASP A 284      -3.990  21.689  -9.880  1.00 84.39           O  
ATOM   4723  N   GLU A 285      -9.674  21.722  -9.703  1.00 82.23           N  
ATOM   4724  H   GLU A 285      -9.560  22.483  -9.049  1.00 82.23           H  
ATOM   4725  CA  GLU A 285     -10.913  20.939  -9.606  1.00 82.23           C  
ATOM   4726  HA  GLU A 285     -10.681  19.934  -9.957  1.00 82.23           H  
ATOM   4727  C   GLU A 285     -12.049  21.459 -10.503  1.00 82.23           C  
ATOM   4728  CB  GLU A 285     -11.342  20.780  -8.140  1.00 82.23           C  
ATOM   4729  HB2 GLU A 285     -11.566  21.752  -7.701  1.00 82.23           H  
ATOM   4730  HB3 GLU A 285     -10.503  20.337  -7.604  1.00 82.23           H  
ATOM   4731  O   GLU A 285     -12.840  20.668 -11.022  1.00 82.23           O  
ATOM   4732  CG  GLU A 285     -12.573  19.861  -8.010  1.00 82.23           C  
ATOM   4733  HG2 GLU A 285     -12.595  19.182  -8.863  1.00 82.23           H  
ATOM   4734  HG3 GLU A 285     -13.480  20.465  -8.043  1.00 82.23           H  
ATOM   4735  CD  GLU A 285     -12.562  18.998  -6.746  1.00 82.23           C  
ATOM   4736  OE1 GLU A 285     -12.923  17.796  -6.900  1.00 82.23           O  
ATOM   4737  OE2 GLU A 285     -12.106  19.486  -5.691  1.00 82.23           O  
ATOM   4738  N   VAL A 286     -12.103  22.764 -10.766  1.00 86.05           N  
ATOM   4739  H   VAL A 286     -11.408  23.368 -10.350  1.00 86.05           H  
ATOM   4740  CA  VAL A 286     -13.054  23.341 -11.729  1.00 86.05           C  
ATOM   4741  HA  VAL A 286     -14.043  22.923 -11.539  1.00 86.05           H  
ATOM   4742  C   VAL A 286     -12.680  22.959 -13.162  1.00 86.05           C  
ATOM   4743  CB  VAL A 286     -13.160  24.867 -11.564  1.00 86.05           C  
ATOM   4744  HB  VAL A 286     -12.171  25.313 -11.672  1.00 86.05           H  
ATOM   4745  O   VAL A 286     -13.544  22.496 -13.899  1.00 86.05           O  
ATOM   4746  CG1 VAL A 286     -14.089  25.488 -12.611  1.00 86.05           C  
ATOM   4747 HG11 VAL A 286     -15.058  24.989 -12.603  1.00 86.05           H  
ATOM   4748 HG12 VAL A 286     -13.658  25.403 -13.609  1.00 86.05           H  
ATOM   4749 HG13 VAL A 286     -14.238  26.546 -12.397  1.00 86.05           H  
ATOM   4750  CG2 VAL A 286     -13.713  25.224 -10.178  1.00 86.05           C  
ATOM   4751 HG21 VAL A 286     -14.713  24.808 -10.056  1.00 86.05           H  
ATOM   4752 HG22 VAL A 286     -13.768  26.308 -10.070  1.00 86.05           H  
ATOM   4753 HG23 VAL A 286     -13.066  24.835  -9.391  1.00 86.05           H  
ATOM   4754  N   ILE A 287     -11.396  23.060 -13.534  1.00 86.16           N  
ATOM   4755  H   ILE A 287     -10.745  23.449 -12.868  1.00 86.16           H  
ATOM   4756  CA  ILE A 287     -10.893  22.690 -14.877  1.00 86.16           C  
ATOM   4757  HA  ILE A 287     -11.391  23.304 -15.627  1.00 86.16           H  
ATOM   4758  C   ILE A 287     -11.241  21.241 -15.210  1.00 86.16           C  
ATOM   4759  CB  ILE A 287      -9.362  22.909 -14.946  1.00 86.16           C  
ATOM   4760  HB  ILE A 287      -8.907  22.387 -14.104  1.00 86.16           H  
ATOM   4761  O   ILE A 287     -11.904  20.954 -16.198  1.00 86.16           O  
ATOM   4762  CG1 ILE A 287      -8.979  24.396 -14.809  1.00 86.16           C  
ATOM   4763 HG12 ILE A 287      -9.348  24.783 -13.859  1.00 86.16           H  
ATOM   4764 HG13 ILE A 287      -7.892  24.475 -14.788  1.00 86.16           H  
ATOM   4765  CG2 ILE A 287      -8.745  22.313 -16.228  1.00 86.16           C  
ATOM   4766 HG21 ILE A 287      -9.281  22.660 -17.112  1.00 86.16           H  
ATOM   4767 HG22 ILE A 287      -8.786  21.224 -16.207  1.00 86.16           H  
ATOM   4768 HG23 ILE A 287      -7.698  22.606 -16.307  1.00 86.16           H  
ATOM   4769  CD1 ILE A 287      -9.508  25.296 -15.928  1.00 86.16           C  
ATOM   4770 HD11 ILE A 287      -9.164  26.315 -15.754  1.00 86.16           H  
ATOM   4771 HD12 ILE A 287      -9.136  24.964 -16.897  1.00 86.16           H  
ATOM   4772 HD13 ILE A 287     -10.598  25.284 -15.933  1.00 86.16           H  
ATOM   4773  N   ARG A 288     -10.844  20.358 -14.301  1.00 81.52           N  
ATOM   4774  H   ARG A 288     -10.259  20.743 -13.573  1.00 81.52           H  
ATOM   4775  CA  ARG A 288     -11.320  18.991 -14.074  1.00 81.52           C  
ATOM   4776  HA  ARG A 288     -10.853  18.330 -14.804  1.00 81.52           H  
ATOM   4777  C   ARG A 288     -12.819  18.919 -14.363  1.00 81.52           C  
ATOM   4778  CB  ARG A 288     -10.763  18.737 -12.651  1.00 81.52           C  
ATOM   4779  HB2 ARG A 288     -10.948  19.690 -12.155  1.00 81.52           H  
ATOM   4780  HB3 ARG A 288      -9.690  18.750 -12.843  1.00 81.52           H  
ATOM   4781  O   ARG A 288     -13.196  18.358 -15.372  1.00 81.52           O  
ATOM   4782  CG  ARG A 288     -11.044  17.810 -11.430  1.00 81.52           C  
ATOM   4783  HG2 ARG A 288     -10.271  18.108 -10.723  1.00 81.52           H  
ATOM   4784  HG3 ARG A 288     -11.957  18.224 -11.002  1.00 81.52           H  
ATOM   4785  CD  ARG A 288     -11.118  16.283 -11.168  1.00 81.52           C  
ATOM   4786  HD2 ARG A 288     -11.789  15.802 -11.880  1.00 81.52           H  
ATOM   4787  HD3 ARG A 288     -10.209  15.680 -11.179  1.00 81.52           H  
ATOM   4788  NE  ARG A 288     -11.558  16.082  -9.803  1.00 81.52           N  
ATOM   4789  HE  ARG A 288     -11.542  16.882  -9.187  1.00 81.52           H  
ATOM   4790  NH1 ARG A 288     -12.501  14.044 -10.169  1.00 81.52           N  
ATOM   4791 HH11 ARG A 288     -13.169  13.330  -9.914  1.00 81.52           H  
ATOM   4792 HH12 ARG A 288     -11.757  13.859 -10.826  1.00 81.52           H  
ATOM   4793  NH2 ARG A 288     -13.238  15.413  -8.517  1.00 81.52           N  
ATOM   4794 HH21 ARG A 288     -13.135  16.269  -7.991  1.00 81.52           H  
ATOM   4795 HH22 ARG A 288     -14.091  14.889  -8.383  1.00 81.52           H  
ATOM   4796  CZ  ARG A 288     -12.423  15.163  -9.493  1.00 81.52           C  
ATOM   4797  N   THR A 289     -13.682  19.564 -13.583  1.00 83.16           N  
ATOM   4798  H   THR A 289     -13.316  20.133 -12.833  1.00 83.16           H  
ATOM   4799  CA  THR A 289     -15.152  19.421 -13.725  1.00 83.16           C  
ATOM   4800  HA  THR A 289     -15.427  18.371 -13.623  1.00 83.16           H  
ATOM   4801  C   THR A 289     -15.693  19.801 -15.094  1.00 83.16           C  
ATOM   4802  CB  THR A 289     -15.901  20.218 -12.645  1.00 83.16           C  
ATOM   4803  HB  THR A 289     -15.779  21.285 -12.832  1.00 83.16           H  
ATOM   4804  O   THR A 289     -16.668  19.207 -15.557  1.00 83.16           O  
ATOM   4805  CG2 THR A 289     -17.392  19.878 -12.609  1.00 83.16           C  
ATOM   4806 HG21 THR A 289     -17.861  20.408 -11.780  1.00 83.16           H  
ATOM   4807 HG22 THR A 289     -17.529  18.804 -12.481  1.00 83.16           H  
ATOM   4808 HG23 THR A 289     -17.875  20.199 -13.532  1.00 83.16           H  
ATOM   4809  OG1 THR A 289     -15.441  19.928 -11.343  1.00 83.16           O  
ATOM   4810  HG1 THR A 289     -14.554  20.284 -11.251  1.00 83.16           H  
ATOM   4811  N   ASP A 290     -15.074  20.767 -15.753  1.00 82.13           N  
ATOM   4812  H   ASP A 290     -14.300  21.250 -15.319  1.00 82.13           H  
ATOM   4813  CA  ASP A 290     -15.488  21.173 -17.085  1.00 82.13           C  
ATOM   4814  HA  ASP A 290     -16.573  21.099 -17.162  1.00 82.13           H  
ATOM   4815  C   ASP A 290     -14.944  20.253 -18.184  1.00 82.13           C  
ATOM   4816  CB  ASP A 290     -15.115  22.641 -17.289  1.00 82.13           C  
ATOM   4817  HB2 ASP A 290     -14.077  22.801 -16.995  1.00 82.13           H  
ATOM   4818  HB3 ASP A 290     -15.206  22.870 -18.351  1.00 82.13           H  
ATOM   4819  O   ASP A 290     -15.603  20.090 -19.206  1.00 82.13           O  
ATOM   4820  CG  ASP A 290     -16.032  23.612 -16.533  1.00 82.13           C  
ATOM   4821  OD1 ASP A 290     -17.095  23.182 -15.994  1.00 82.13           O  
ATOM   4822  OD2 ASP A 290     -15.698  24.819 -16.593  1.00 82.13           O  
ATOM   4823  N   MET A 291     -13.814  19.574 -17.970  1.00 80.47           N  
ATOM   4824  H   MET A 291     -13.326  19.705 -17.096  1.00 80.47           H  
ATOM   4825  CA  MET A 291     -13.226  18.672 -18.965  1.00 80.47           C  
ATOM   4826  HA  MET A 291     -13.151  19.208 -19.912  1.00 80.47           H  
ATOM   4827  C   MET A 291     -14.062  17.429 -19.270  1.00 80.47           C  
ATOM   4828  CB  MET A 291     -11.820  18.252 -18.533  1.00 80.47           C  
ATOM   4829  HB2 MET A 291     -11.781  18.047 -17.463  1.00 80.47           H  
ATOM   4830  HB3 MET A 291     -11.543  17.343 -19.066  1.00 80.47           H  
ATOM   4831  O   MET A 291     -14.040  16.953 -20.393  1.00 80.47           O  
ATOM   4832  CG  MET A 291     -10.830  19.349 -18.901  1.00 80.47           C  
ATOM   4833  HG2 MET A 291     -10.879  19.520 -19.977  1.00 80.47           H  
ATOM   4834  HG3 MET A 291     -11.112  20.273 -18.396  1.00 80.47           H  
ATOM   4835  SD  MET A 291      -9.135  18.956 -18.468  1.00 80.47           S  
ATOM   4836  CE  MET A 291      -8.778  17.625 -19.650  1.00 80.47           C  
ATOM   4837  HE1 MET A 291      -9.425  16.769 -19.458  1.00 80.47           H  
ATOM   4838  HE2 MET A 291      -7.741  17.305 -19.538  1.00 80.47           H  
ATOM   4839  HE3 MET A 291      -8.944  17.981 -20.667  1.00 80.47           H  
ATOM   4840  N   ILE A 292     -14.835  16.911 -18.324  1.00 73.53           N  
ATOM   4841  H   ILE A 292     -14.739  17.301 -17.398  1.00 73.53           H  
ATOM   4842  CA  ILE A 292     -15.688  15.706 -18.535  1.00 73.53           C  
ATOM   4843  HA  ILE A 292     -15.133  14.979 -19.128  1.00 73.53           H  
ATOM   4844  C   ILE A 292     -16.953  16.046 -19.276  1.00 73.53           C  
ATOM   4845  CB  ILE A 292     -16.161  15.034 -17.236  1.00 73.53           C  
ATOM   4846  HB  ILE A 292     -17.008  15.604 -16.855  1.00 73.53           H  
ATOM   4847  O   ILE A 292     -17.554  15.181 -19.899  1.00 73.53           O  
ATOM   4848  CG1 ILE A 292     -14.987  15.040 -16.285  1.00 73.53           C  
ATOM   4849 HG12 ILE A 292     -14.054  15.157 -16.837  1.00 73.53           H  
ATOM   4850 HG13 ILE A 292     -14.876  14.099 -15.747  1.00 73.53           H  
ATOM   4851  CG2 ILE A 292     -16.695  13.607 -17.374  1.00 73.53           C  
ATOM   4852 HG21 ILE A 292     -16.897  13.178 -16.393  1.00 73.53           H  
ATOM   4853 HG22 ILE A 292     -17.629  13.605 -17.936  1.00 73.53           H  
ATOM   4854 HG23 ILE A 292     -15.966  12.991 -17.901  1.00 73.53           H  
ATOM   4855  CD1 ILE A 292     -15.322  16.237 -15.408  1.00 73.53           C  
ATOM   4856 HD11 ILE A 292     -15.447  17.147 -15.995  1.00 73.53           H  
ATOM   4857 HD12 ILE A 292     -14.508  16.465 -14.719  1.00 73.53           H  
ATOM   4858 HD13 ILE A 292     -16.288  16.108 -14.921  1.00 73.53           H  
ATOM   4859  N   LYS A 293     -17.384  17.306 -19.193  1.00 73.71           N  
ATOM   4860  H   LYS A 293     -16.810  17.977 -18.703  1.00 73.71           H  
ATOM   4861  CA  LYS A 293     -18.522  17.787 -19.975  1.00 73.71           C  
ATOM   4862  HA  LYS A 293     -19.346  17.077 -19.898  1.00 73.71           H  
ATOM   4863  C   LYS A 293     -18.173  17.876 -21.461  1.00 73.71           C  
ATOM   4864  CB  LYS A 293     -18.972  19.153 -19.452  1.00 73.71           C  
ATOM   4865  HB2 LYS A 293     -18.158  19.864 -19.597  1.00 73.71           H  
ATOM   4866  HB3 LYS A 293     -19.821  19.493 -20.044  1.00 73.71           H  
ATOM   4867  O   LYS A 293     -19.059  18.078 -22.284  1.00 73.71           O  
ATOM   4868  CG  LYS A 293     -19.380  19.130 -17.973  1.00 73.71           C  
ATOM   4869  HG2 LYS A 293     -20.258  18.499 -17.835  1.00 73.71           H  
ATOM   4870  HG3 LYS A 293     -18.560  18.745 -17.366  1.00 73.71           H  
ATOM   4871  CD  LYS A 293     -19.687  20.563 -17.536  1.00 73.71           C  
ATOM   4872  HD2 LYS A 293     -20.593  20.917 -18.029  1.00 73.71           H  
ATOM   4873  HD3 LYS A 293     -18.854  21.197 -17.839  1.00 73.71           H  
ATOM   4874  CE  LYS A 293     -19.841  20.653 -16.018  1.00 73.71           C  
ATOM   4875  HE2 LYS A 293     -19.075  20.022 -15.567  1.00 73.71           H  
ATOM   4876  HE3 LYS A 293     -20.822  20.276 -15.728  1.00 73.71           H  
ATOM   4877  NZ  LYS A 293     -19.639  22.055 -15.571  1.00 73.71           N  
ATOM   4878  HZ1 LYS A 293     -18.704  22.360 -15.796  1.00 73.71           H  
ATOM   4879  HZ2 LYS A 293     -19.712  22.150 -14.568  1.00 73.71           H  
ATOM   4880  HZ3 LYS A 293     -20.260  22.700 -16.039  1.00 73.71           H  
ATOM   4881  N   VAL A 294     -16.892  17.755 -21.794  1.00 67.20           N  
ATOM   4882  H   VAL A 294     -16.231  17.528 -21.065  1.00 67.20           H  
ATOM   4883  CA  VAL A 294     -16.354  17.874 -23.136  1.00 67.20           C  
ATOM   4884  HA  VAL A 294     -17.091  18.331 -23.797  1.00 67.20           H  
ATOM   4885  C   VAL A 294     -16.026  16.477 -23.667  1.00 67.20           C  
ATOM   4886  CB  VAL A 294     -15.127  18.792 -23.069  1.00 67.20           C  
ATOM   4887  HB  VAL A 294     -14.441  18.438 -22.299  1.00 67.20           H  
ATOM   4888  O   VAL A 294     -15.120  15.814 -23.169  1.00 67.20           O  
ATOM   4889  CG1 VAL A 294     -14.362  18.800 -24.378  1.00 67.20           C  
ATOM   4890 HG11 VAL A 294     -14.017  17.796 -24.624  1.00 67.20           H  
ATOM   4891 HG12 VAL A 294     -13.479  19.414 -24.201  1.00 67.20           H  
ATOM   4892 HG13 VAL A 294     -15.003  19.172 -25.178  1.00 67.20           H  
ATOM   4893  CG2 VAL A 294     -15.507  20.241 -22.727  1.00 67.20           C  
ATOM   4894 HG21 VAL A 294     -16.182  20.645 -23.481  1.00 67.20           H  
ATOM   4895 HG22 VAL A 294     -14.612  20.860 -22.675  1.00 67.20           H  
ATOM   4896 HG23 VAL A 294     -16.003  20.281 -21.757  1.00 67.20           H  
ATOM   4897  N   ASP A 295     -16.719  16.049 -24.725  1.00 53.48           N  
ATOM   4898  H   ASP A 295     -17.512  16.587 -25.046  1.00 53.48           H  
ATOM   4899  CA  ASP A 295     -16.365  14.833 -25.465  1.00 53.48           C  
ATOM   4900  HA  ASP A 295     -16.267  14.008 -24.759  1.00 53.48           H  
ATOM   4901  C   ASP A 295     -15.001  15.023 -26.148  1.00 53.48           C  
ATOM   4902  CB  ASP A 295     -17.452  14.473 -26.501  1.00 53.48           C  
ATOM   4903  HB2 ASP A 295     -16.971  14.005 -27.359  1.00 53.48           H  
ATOM   4904  HB3 ASP A 295     -17.932  15.384 -26.858  1.00 53.48           H  
ATOM   4905  O   ASP A 295     -14.864  15.730 -27.153  1.00 53.48           O  
ATOM   4906  CG  ASP A 295     -18.511  13.480 -26.004  1.00 53.48           C  
ATOM   4907  OD1 ASP A 295     -18.182  12.645 -25.133  1.00 53.48           O  
ATOM   4908  OD2 ASP A 295     -19.626  13.515 -26.572  1.00 53.48           O  
ATOM   4909  N   CYS A 296     -13.960  14.407 -25.588  1.00 49.05           N  
ATOM   4910  H   CYS A 296     -14.112  13.904 -24.726  1.00 49.05           H  
ATOM   4911  CA  CYS A 296     -12.637  14.406 -26.197  1.00 49.05           C  
ATOM   4912  HA  CYS A 296     -12.443  15.421 -26.543  1.00 49.05           H  
ATOM   4913  C   CYS A 296     -12.637  13.425 -27.391  1.00 49.05           C  
ATOM   4914  CB  CYS A 296     -11.579  14.077 -25.133  1.00 49.05           C  
ATOM   4915  HB2 CYS A 296     -11.337  13.014 -25.160  1.00 49.05           H  
ATOM   4916  HB3 CYS A 296     -11.965  14.318 -24.143  1.00 49.05           H  
ATOM   4917  O   CYS A 296     -13.017  12.263 -27.219  1.00 49.05           O  
ATOM   4918  SG  CYS A 296     -10.091  15.080 -25.424  1.00 49.05           S  
ATOM   4919  HG  CYS A 296      -9.331  14.478 -24.505  1.00 49.05           H  
ATOM   4920  N   PRO A 297     -12.234  13.833 -28.611  1.00 42.18           N  
ATOM   4921  CA  PRO A 297     -12.185  12.919 -29.748  1.00 42.18           C  
ATOM   4922  HA  PRO A 297     -13.176  12.485 -29.889  1.00 42.18           H  
ATOM   4923  C   PRO A 297     -11.164  11.804 -29.495  1.00 42.18           C  
ATOM   4924  CB  PRO A 297     -11.834  13.772 -30.977  1.00 42.18           C  
ATOM   4925  HB2 PRO A 297     -12.435  13.491 -31.842  1.00 42.18           H  
ATOM   4926  HB3 PRO A 297     -10.774  13.694 -31.219  1.00 42.18           H  
ATOM   4927  O   PRO A 297      -9.961  12.052 -29.497  1.00 42.18           O  
ATOM   4928  CG  PRO A 297     -12.131  15.204 -30.536  1.00 42.18           C  
ATOM   4929  HG2 PRO A 297     -11.482  15.924 -31.034  1.00 42.18           H  
ATOM   4930  HG3 PRO A 297     -13.178  15.432 -30.735  1.00 42.18           H  
ATOM   4931  CD  PRO A 297     -11.900  15.182 -29.028  1.00 42.18           C  
ATOM   4932  HD2 PRO A 297     -10.851  15.378 -28.805  1.00 42.18           H  
ATOM   4933  HD3 PRO A 297     -12.541  15.926 -28.553  1.00 42.18           H  
ATOM   4934  N   SER A 298     -11.641  10.570 -29.316  1.00 35.30           N  
ATOM   4935  H   SER A 298     -12.639  10.459 -29.210  1.00 35.30           H  
ATOM   4936  CA  SER A 298     -10.790   9.378 -29.346  1.00 35.30           C  
ATOM   4937  HA  SER A 298      -9.944   9.543 -28.680  1.00 35.30           H  
ATOM   4938  C   SER A 298     -10.244   9.185 -30.766  1.00 35.30           C
[truncated: 826,290 more chars]
