# Supplementary material for: Widespread Horizontal Gene Transfer Among Animal Viruses
Source: bioRxiv. 2024 Mar 26:2024.03.25.586562. Preprint. [Version 2] doi: 10.1101/2024.03.25.586562 (PMC11071296; doi:10.1101/2024.03.25.586562)
Supplement: Supplement 7 [file media-7.zip › File7_PDB/Papilloma4626_E1.pdb]

ATOM      1  N   MET A   1      -0.419 -51.721  19.815  1.00 36.59           N  
ATOM      2  H   MET A   1       0.409 -51.228  19.512  1.00 36.59           H  
ATOM      3  H2  MET A   1      -1.220 -51.292  19.375  1.00 36.59           H  
ATOM      4  H3  MET A   1      -0.518 -51.645  20.817  1.00 36.59           H  
ATOM      5  CA  MET A   1      -0.367 -53.139  19.405  1.00 36.59           C  
ATOM      6  HA  MET A   1       0.537 -53.597  19.807  1.00 36.59           H  
ATOM      7  C   MET A   1      -0.307 -53.159  17.876  1.00 36.59           C  
ATOM      8  CB  MET A   1      -1.592 -53.868  19.999  1.00 36.59           C  
ATOM      9  HB2 MET A   1      -2.473 -53.702  19.380  1.00 36.59           H  
ATOM     10  HB3 MET A   1      -1.796 -53.426  20.975  1.00 36.59           H  
ATOM     11  O   MET A   1      -1.236 -52.640  17.285  1.00 36.59           O  
ATOM     12  CG  MET A   1      -1.411 -55.370  20.238  1.00 36.59           C  
ATOM     13  HG2 MET A   1      -1.502 -55.904  19.292  1.00 36.59           H  
ATOM     14  HG3 MET A   1      -0.420 -55.553  20.654  1.00 36.59           H  
ATOM     15  SD  MET A   1      -2.644 -55.996  21.414  1.00 36.59           S  
ATOM     16  CE  MET A   1      -2.191 -57.747  21.529  1.00 36.59           C  
ATOM     17  HE1 MET A   1      -2.874 -58.252  22.212  1.00 36.59           H  
ATOM     18  HE2 MET A   1      -2.264 -58.211  20.545  1.00 36.59           H  
ATOM     19  HE3 MET A   1      -1.173 -57.843  21.905  1.00 36.59           H  
ATOM     20  N   MET A   2       0.825 -53.626  17.306  1.00 36.51           N  
ATOM     21  H   MET A   2       1.522 -53.990  17.940  1.00 36.51           H  
ATOM     22  CA  MET A   2       1.162 -53.874  15.872  1.00 36.51           C  
ATOM     23  HA  MET A   2       2.225 -54.110  15.816  1.00 36.51           H  
ATOM     24  C   MET A   2       0.922 -52.710  14.873  1.00 36.51           C  
ATOM     25  CB  MET A   2       0.467 -55.166  15.418  1.00 36.51           C  
ATOM     26  HB2 MET A   2      -0.611 -55.083  15.558  1.00 36.51           H  
ATOM     27  HB3 MET A   2       0.665 -55.317  14.357  1.00 36.51           H  
ATOM     28  O   MET A   2      -0.215 -52.421  14.548  1.00 36.51           O  
ATOM     29  CG  MET A   2       0.998 -56.385  16.187  1.00 36.51           C  
ATOM     30  HG2 MET A   2       2.080 -56.434  16.063  1.00 36.51           H  
ATOM     31  HG3 MET A   2       0.773 -56.272  17.247  1.00 36.51           H  
ATOM     32  SD  MET A   2       0.296 -57.955  15.631  1.00 36.51           S  
ATOM     33  CE  MET A   2       1.164 -59.108  16.727  1.00 36.51           C  
ATOM     34  HE1 MET A   2       0.842 -60.125  16.505  1.00 36.51           H  
ATOM     35  HE2 MET A   2       2.239 -59.030  16.567  1.00 36.51           H  
ATOM     36  HE3 MET A   2       0.928 -58.877  17.766  1.00 36.51           H  
ATOM     37  N   MET A   3       1.877 -51.912  14.368  1.00 34.69           N  
ATOM     38  H   MET A   3       1.415 -51.161  13.875  1.00 34.69           H  
ATOM     39  CA  MET A   3       3.305 -52.033  14.005  1.00 34.69           C  
ATOM     40  HA  MET A   3       3.604 -50.989  13.906  1.00 34.69           H  
ATOM     41  C   MET A   3       3.596 -52.659  12.608  1.00 34.69           C  
ATOM     42  CB  MET A   3       4.197 -52.567  15.153  1.00 34.69           C  
ATOM     43  HB2 MET A   3       3.618 -52.599  16.076  1.00 34.69           H  
ATOM     44  HB3 MET A   3       4.505 -53.589  14.930  1.00 34.69           H  
ATOM     45  O   MET A   3       3.355 -53.837  12.390  1.00 34.69           O  
ATOM     46  CG  MET A   3       5.419 -51.698  15.499  1.00 34.69           C  
ATOM     47  HG2 MET A   3       5.087 -50.905  16.168  1.00 34.69           H  
ATOM     48  HG3 MET A   3       5.810 -51.218  14.602  1.00 34.69           H  
ATOM     49  SD  MET A   3       6.752 -52.627  16.311  1.00 34.69           S  
ATOM     50  CE  MET A   3       7.677 -51.318  17.151  1.00 34.69           C  
ATOM     51  HE1 MET A   3       8.068 -50.615  16.416  1.00 34.69           H  
ATOM     52  HE2 MET A   3       8.507 -51.760  17.703  1.00 34.69           H  
ATOM     53  HE3 MET A   3       7.024 -50.792  17.848  1.00 34.69           H  
ATOM     54  N   ILE A   4       4.280 -51.839  11.782  1.00 41.43           N  
ATOM     55  H   ILE A   4       4.232 -50.868  12.056  1.00 41.43           H  
ATOM     56  CA  ILE A   4       5.312 -52.101  10.740  1.00 41.43           C  
ATOM     57  HA  ILE A   4       5.769 -51.118  10.624  1.00 41.43           H  
ATOM     58  C   ILE A   4       4.919 -52.511   9.295  1.00 41.43           C  
ATOM     59  CB  ILE A   4       6.481 -52.999  11.242  1.00 41.43           C  
ATOM     60  HB  ILE A   4       6.221 -54.035  11.026  1.00 41.43           H  
ATOM     61  O   ILE A   4       4.305 -53.543   9.073  1.00 41.43           O  
ATOM     62  CG1 ILE A   4       6.808 -52.919  12.744  1.00 41.43           C  
ATOM     63 HG12 ILE A   4       7.022 -51.886  13.018  1.00 41.43           H  
ATOM     64 HG13 ILE A   4       5.950 -53.295  13.301  1.00 41.43           H  
ATOM     65  CG2 ILE A   4       7.801 -52.644  10.525  1.00 41.43           C  
ATOM     66 HG21 ILE A   4       8.274 -51.785  11.001  1.00 41.43           H  
ATOM     67 HG22 ILE A   4       7.650 -52.378   9.478  1.00 41.43           H  
ATOM     68 HG23 ILE A   4       8.484 -53.492  10.558  1.00 41.43           H  
ATOM     69  CD1 ILE A   4       7.982 -53.803  13.188  1.00 41.43           C  
ATOM     70 HD11 ILE A   4       8.033 -53.857  14.275  1.00 41.43           H  
ATOM     71 HD12 ILE A   4       7.847 -54.814  12.803  1.00 41.43           H  
ATOM     72 HD13 ILE A   4       8.929 -53.400  12.831  1.00 41.43           H  
ATOM     73  N   GLN A   5       5.480 -51.748   8.330  1.00 39.67           N  
ATOM     74  H   GLN A   5       5.614 -50.787   8.611  1.00 39.67           H  
ATOM     75  CA  GLN A   5       6.339 -52.131   7.164  1.00 39.67           C  
ATOM     76  HA  GLN A   5       7.361 -51.825   7.386  1.00 39.67           H  
ATOM     77  C   GLN A   5       5.920 -51.326   5.909  1.00 39.67           C  
ATOM     78  CB  GLN A   5       6.378 -53.652   6.860  1.00 39.67           C  
ATOM     79  HB2 GLN A   5       5.365 -54.048   6.784  1.00 39.67           H  
ATOM     80  HB3 GLN A   5       6.853 -53.786   5.888  1.00 39.67           H  
ATOM     81  O   GLN A   5       4.781 -51.420   5.489  1.00 39.67           O  
ATOM     82  CG  GLN A   5       7.194 -54.467   7.888  1.00 39.67           C  
ATOM     83  HG2 GLN A   5       6.699 -54.429   8.858  1.00 39.67           H  
ATOM     84  HG3 GLN A   5       8.191 -54.034   7.972  1.00 39.67           H  
ATOM     85  CD  GLN A   5       7.362 -55.947   7.576  1.00 39.67           C  
ATOM     86  NE2 GLN A   5       8.120 -56.668   8.375  1.00 39.67           N  
ATOM     87 HE21 GLN A   5       8.135 -57.654   8.156  1.00 39.67           H  
ATOM     88 HE22 GLN A   5       8.476 -56.290   9.241  1.00 39.67           H  
ATOM     89  OE1 GLN A   5       6.852 -56.489   6.617  1.00 39.67           O  
ATOM     90  N   GLY A   6       6.699 -50.460   5.244  1.00 39.13           N  
ATOM     91  H   GLY A   6       6.156 -50.018   4.516  1.00 39.13           H  
ATOM     92  CA  GLY A   6       8.143 -50.234   5.155  1.00 39.13           C  
ATOM     93  HA2 GLY A   6       8.348 -49.167   5.236  1.00 39.13           H  
ATOM     94  HA3 GLY A   6       8.660 -50.756   5.960  1.00 39.13           H  
ATOM     95  C   GLY A   6       8.678 -50.761   3.816  1.00 39.13           C  
ATOM     96  O   GLY A   6       8.680 -51.968   3.657  1.00 39.13           O  
ATOM     97  N   MET A   7       9.166 -49.907   2.891  1.00 43.59           N  
ATOM     98  H   MET A   7       8.902 -48.935   2.968  1.00 43.59           H  
ATOM     99  CA  MET A   7      10.312 -50.212   1.999  1.00 43.59           C  
ATOM    100  HA  MET A   7      11.157 -50.365   2.671  1.00 43.59           H  
ATOM    101  C   MET A   7      10.732 -49.063   1.052  1.00 43.59           C  
ATOM    102  CB  MET A   7      10.139 -51.517   1.191  1.00 43.59           C  
ATOM    103  HB2 MET A   7       9.093 -51.822   1.159  1.00 43.59           H  
ATOM    104  HB3 MET A   7      10.469 -51.370   0.162  1.00 43.59           H  
ATOM    105  O   MET A   7       9.925 -48.378   0.436  1.00 43.59           O  
ATOM    106  CG  MET A   7      11.006 -52.625   1.814  1.00 43.59           C  
ATOM    107  HG2 MET A   7      12.051 -52.330   1.718  1.00 43.59           H  
ATOM    108  HG3 MET A   7      10.788 -52.729   2.877  1.00 43.59           H  
ATOM    109  SD  MET A   7      10.817 -54.247   1.047  1.00 43.59           S  
ATOM    110  CE  MET A   7      12.221 -55.105   1.799  1.00 43.59           C  
ATOM    111  HE1 MET A   7      12.243 -56.135   1.442  1.00 43.59           H  
ATOM    112  HE2 MET A   7      12.107 -55.109   2.883  1.00 43.59           H  
ATOM    113  HE3 MET A   7      13.152 -54.608   1.526  1.00 43.59           H  
ATOM    114  N   LYS A   8      12.060 -48.894   0.966  1.00 37.72           N  
ATOM    115  H   LYS A   8      12.585 -49.619   1.434  1.00 37.72           H  
ATOM    116  CA  LYS A   8      12.876 -47.885   0.262  1.00 37.72           C  
ATOM    117  HA  LYS A   8      12.451 -46.892   0.412  1.00 37.72           H  
ATOM    118  C   LYS A   8      13.019 -48.144  -1.247  1.00 37.72           C  
ATOM    119  CB  LYS A   8      14.306 -47.983   0.845  1.00 37.72           C  
ATOM    120  HB2 LYS A   8      14.989 -47.433   0.198  1.00 37.72           H  
ATOM    121  HB3 LYS A   8      14.611 -49.029   0.814  1.00 37.72           H  
ATOM    122  O   LYS A   8      13.094 -49.295  -1.665  1.00 37.72           O  
ATOM    123  CG  LYS A   8      14.514 -47.446   2.269  1.00 37.72           C  
ATOM    124  HG2 LYS A   8      13.715 -47.799   2.920  1.00 37.72           H  
ATOM    125  HG3 LYS A   8      14.492 -46.357   2.242  1.00 37.72           H  
ATOM    126  CD  LYS A   8      15.865 -47.934   2.829  1.00 37.72           C  
ATOM    127  HD2 LYS A   8      16.653 -47.749   2.099  1.00 37.72           H  
ATOM    128  HD3 LYS A   8      15.794 -49.007   3.007  1.00 37.72           H  
ATOM    129  CE  LYS A   8      16.211 -47.212   4.139  1.00 37.72           C  
ATOM    130  HE2 LYS A   8      16.466 -46.175   3.917  1.00 37.72           H  
ATOM    131  HE3 LYS A   8      15.317 -47.195   4.762  1.00 37.72           H  
ATOM    132  NZ  LYS A   8      17.311 -47.880   4.885  1.00 37.72           N  
ATOM    133  HZ1 LYS A   8      17.036 -48.815   5.149  1.00 37.72           H  
ATOM    134  HZ2 LYS A   8      18.160 -47.938   4.342  1.00 37.72           H  
ATOM    135  HZ3 LYS A   8      17.504 -47.384   5.744  1.00 37.72           H  
ATOM    136  N   LYS A   9      13.356 -47.094  -2.016  1.00 47.48           N  
ATOM    137  H   LYS A   9      13.179 -46.166  -1.659  1.00 47.48           H  
ATOM    138  CA  LYS A   9      14.225 -47.216  -3.208  1.00 47.48           C  
ATOM    139  HA  LYS A   9      14.828 -48.111  -3.059  1.00 47.48           H  
ATOM    140  C   LYS A   9      15.188 -46.023  -3.324  1.00 47.48           C  
ATOM    141  CB  LYS A   9      13.373 -47.444  -4.473  1.00 47.48           C  
ATOM    142  HB2 LYS A   9      12.440 -47.924  -4.179  1.00 47.48           H  
ATOM    143  HB3 LYS A   9      13.124 -46.489  -4.934  1.00 47.48           H  
ATOM    144  O   LYS A   9      14.781 -44.873  -3.236  1.00 47.48           O  
ATOM    145  CG  LYS A   9      14.072 -48.365  -5.493  1.00 47.48           C  
ATOM    146  HG2 LYS A   9      14.394 -49.276  -4.988  1.00 47.48           H  
ATOM    147  HG3 LYS A   9      14.945 -47.861  -5.908  1.00 47.48           H  
ATOM    148  CD  LYS A   9      13.102 -48.746  -6.623  1.00 47.48           C  
ATOM    149  HD2 LYS A   9      12.195 -49.153  -6.174  1.00 47.48           H  
ATOM    150  HD3 LYS A   9      12.834 -47.849  -7.181  1.00 47.48           H  
ATOM    151  CE  LYS A   9      13.691 -49.796  -7.576  1.00 47.48           C  
ATOM    152  HE2 LYS A   9      14.036 -50.642  -6.983  1.00 47.48           H  
ATOM    153  HE3 LYS A   9      14.549 -49.363  -8.090  1.00 47.48           H  
ATOM    154  NZ  LYS A   9      12.673 -50.257  -8.560  1.00 47.48           N  
ATOM    155  HZ1 LYS A   9      13.041 -50.963  -9.181  1.00 47.48           H  
ATOM    156  HZ2 LYS A   9      12.322 -49.489  -9.115  1.00 47.48           H  
ATOM    157  HZ3 LYS A   9      11.881 -50.662  -8.083  1.00 47.48           H  
ATOM    158  N   LYS A  10      16.481 -46.332  -3.479  1.00 36.51           N  
ATOM    159  H   LYS A  10      16.683 -47.315  -3.600  1.00 36.51           H  
ATOM    160  CA  LYS A  10      17.657 -45.439  -3.503  1.00 36.51           C  
ATOM    161  HA  LYS A  10      17.328 -44.400  -3.503  1.00 36.51           H  
ATOM    162  C   LYS A  10      18.451 -45.746  -4.786  1.00 36.51           C  
ATOM    163  CB  LYS A  10      18.500 -45.747  -2.232  1.00 36.51           C  
ATOM    164  HB2 LYS A  10      17.825 -46.089  -1.447  1.00 36.51           H  
ATOM    165  HB3 LYS A  10      19.174 -46.576  -2.447  1.00 36.51           H  
ATOM    166  O   LYS A  10      18.716 -46.920  -5.030  1.00 36.51           O  
ATOM    167  CG  LYS A  10      19.311 -44.586  -1.627  1.00 36.51           C  
ATOM    168  HG2 LYS A  10      18.616 -43.842  -1.239  1.00 36.51           H  
ATOM    169  HG3 LYS A  10      19.923 -44.125  -2.402  1.00 36.51           H  
ATOM    170  CD  LYS A  10      20.227 -45.086  -0.485  1.00 36.51           C  
ATOM    171  HD2 LYS A  10      19.652 -45.733   0.178  1.00 36.51           H  
ATOM    172  HD3 LYS A  10      21.038 -45.668  -0.923  1.00 36.51           H  
ATOM    173  CE  LYS A  10      20.806 -43.922   0.339  1.00 36.51           C  
ATOM    174  HE2 LYS A  10      19.984 -43.404   0.832  1.00 36.51           H  
ATOM    175  HE3 LYS A  10      21.267 -43.211  -0.347  1.00 36.51           H  
ATOM    176  NZ  LYS A  10      21.809 -44.367   1.347  1.00 36.51           N  
ATOM    177  HZ1 LYS A  10      22.609 -44.790   0.900  1.00 36.51           H  
ATOM    178  HZ2 LYS A  10      21.412 -45.029   1.999  1.00 36.51           H  
ATOM    179  HZ3 LYS A  10      22.143 -43.575   1.878  1.00 36.51           H  
ATOM    180  N   ARG A  11      18.854 -44.739  -5.570  1.00 41.92           N  
ATOM    181  H   ARG A  11      18.466 -43.828  -5.369  1.00 41.92           H  
ATOM    182  CA  ARG A  11      19.923 -44.740  -6.609  1.00 41.92           C  
ATOM    183  HA  ARG A  11      20.787 -45.318  -6.280  1.00 41.92           H  
ATOM    184  C   ARG A  11      20.345 -43.267  -6.784  1.00 41.92           C  
ATOM    185  CB  ARG A  11      19.407 -45.272  -7.974  1.00 41.92           C  
ATOM    186  HB2 ARG A  11      20.145 -45.002  -8.729  1.00 41.92           H  
ATOM    187  HB3 ARG A  11      18.479 -44.761  -8.230  1.00 41.92           H  
ATOM    188  O   ARG A  11      19.462 -42.428  -6.770  1.00 41.92           O  
ATOM    189  CG  ARG A  11      19.184 -46.795  -8.069  1.00 41.92           C  
ATOM    190  HG2 ARG A  11      18.328 -47.077  -7.455  1.00 41.92           H  
ATOM    191  HG3 ARG A  11      20.075 -47.307  -7.704  1.00 41.92           H  
ATOM    192  CD  ARG A  11      18.896 -47.244  -9.511  1.00 41.92           C  
ATOM    193  HD2 ARG A  11      19.691 -46.873 -10.158  1.00 41.92           H  
ATOM    194  HD3 ARG A  11      17.953 -46.801  -9.832  1.00 41.92           H  
ATOM    195  NE  ARG A  11      18.828 -48.719  -9.632  1.00 41.92           N  
ATOM    196  HE  ARG A  11      19.116 -49.253  -8.825  1.00 41.92           H  
ATOM    197  NH1 ARG A  11      18.151 -48.824 -11.831  1.00 41.92           N  
ATOM    198 HH11 ARG A  11      17.954 -49.363 -12.662  1.00 41.92           H  
ATOM    199 HH12 ARG A  11      18.135 -47.815 -11.883  1.00 41.92           H  
ATOM    200  NH2 ARG A  11      18.565 -50.710 -10.722  1.00 41.92           N  
ATOM    201 HH21 ARG A  11      18.903 -51.219  -9.918  1.00 41.92           H  
ATOM    202 HH22 ARG A  11      18.373 -51.220 -11.573  1.00 41.92           H  
ATOM    203  CZ  ARG A  11      18.516 -49.407 -10.722  1.00 41.92           C  
ATOM    204  N   GLY A  12      21.594 -42.831  -6.928  1.00 41.48           N  
ATOM    205  H   GLY A  12      21.609 -41.836  -7.104  1.00 41.48           H  
ATOM    206  CA  GLY A  12      22.904 -43.465  -7.075  1.00 41.48           C  
ATOM    207  HA2 GLY A  12      22.857 -44.270  -7.809  1.00 41.48           H  
ATOM    208  HA3 GLY A  12      23.234 -43.862  -6.115  1.00 41.48           H  
ATOM    209  C   GLY A  12      23.900 -42.395  -7.577  1.00 41.48           C  
ATOM    210  O   GLY A  12      23.553 -41.582  -8.420  1.00 41.48           O  
ATOM    211  N   MET A  13      25.097 -42.389  -6.993  1.00 36.00           N  
ATOM    212  H   MET A  13      25.252 -43.163  -6.363  1.00 36.00           H  
ATOM    213  CA  MET A  13      26.210 -41.418  -7.023  1.00 36.00           C  
ATOM    214  HA  MET A  13      25.851 -40.459  -6.650  1.00 36.00           H  
ATOM    215  C   MET A  13      26.927 -41.210  -8.380  1.00 36.00           C  
ATOM    216  CB  MET A  13      27.246 -42.031  -6.044  1.00 36.00           C  
ATOM    217  HB2 MET A  13      26.764 -42.788  -5.425  1.00 36.00           H  
ATOM    218  HB3 MET A  13      28.016 -42.562  -6.603  1.00 36.00           H  
ATOM    219  O   MET A  13      27.015 -42.156  -9.157  1.00 36.00           O  
ATOM    220  CG  MET A  13      27.930 -41.063  -5.080  1.00 36.00           C  
ATOM    221  HG2 MET A  13      27.477 -40.076  -5.177  1.00 36.00           H  
ATOM    222  HG3 MET A  13      28.983 -40.975  -5.346  1.00 36.00           H  
ATOM    223  SD  MET A  13      27.795 -41.572  -3.337  1.00 36.00           S  
ATOM    224  CE  MET A  13      28.842 -43.056  -3.292  1.00 36.00           C  
ATOM    225  HE1 MET A  13      28.435 -43.818  -3.957  1.00 36.00           H  
ATOM    226  HE2 MET A  13      28.868 -43.450  -2.275  1.00 36.00           H  
ATOM    227  HE3 MET A  13      29.855 -42.806  -3.604  1.00 36.00           H  
ATOM    228  N   LYS A  14      27.624 -40.066  -8.556  1.00 39.73           N  
ATOM    229  H   LYS A  14      27.321 -39.255  -8.037  1.00 39.73           H  
ATOM    230  CA  LYS A  14      28.998 -39.993  -9.125  1.00 39.73           C  
ATOM    231  HA  LYS A  14      29.576 -40.794  -8.665  1.00 39.73           H  
ATOM    232  C   LYS A  14      29.717 -38.670  -8.767  1.00 39.73           C  
ATOM    233  CB  LYS A  14      29.004 -40.232 -10.655  1.00 39.73           C  
ATOM    234  HB2 LYS A  14      29.568 -39.442 -11.152  1.00 39.73           H  
ATOM    235  HB3 LYS A  14      27.985 -40.203 -11.040  1.00 39.73           H  
ATOM    236  O   LYS A  14      29.186 -37.592  -8.997  1.00 39.73           O  
ATOM    237  CG  LYS A  14      29.651 -41.589 -11.005  1.00 39.73           C  
ATOM    238  HG2 LYS A  14      30.690 -41.580 -10.675  1.00 39.73           H  
ATOM    239  HG3 LYS A  14      29.133 -42.390 -10.477  1.00 39.73           H  
ATOM    240  CD  LYS A  14      29.609 -41.888 -12.510  1.00 39.73           C  
ATOM    241  HD2 LYS A  14      30.188 -41.129 -13.036  1.00 39.73           H  
ATOM    242  HD3 LYS A  14      28.574 -41.844 -12.851  1.00 39.73           H  
ATOM    243  CE  LYS A  14      30.187 -43.282 -12.798  1.00 39.73           C  
ATOM    244  HE2 LYS A  14      31.202 -43.323 -12.403  1.00 39.73           H  
ATOM    245  HE3 LYS A  14      29.590 -44.021 -12.264  1.00 39.73           H  
ATOM    246  NZ  LYS A  14      30.197 -43.586 -14.252  1.00 39.73           N  
ATOM    247  HZ1 LYS A  14      29.262 -43.556 -14.633  1.00 39.73           H  
ATOM    248  HZ2 LYS A  14      30.759 -42.912 -14.753  1.00 39.73           H  
ATOM    249  HZ3 LYS A  14      30.583 -44.503 -14.427  1.00 39.73           H  
ATOM    250  N   LYS A  15      30.924 -38.792  -8.192  1.00 33.01           N  
ATOM    251  H   LYS A  15      31.279 -39.736  -8.143  1.00 33.01           H  
ATOM    252  CA  LYS A  15      31.928 -37.745  -7.890  1.00 33.01           C  
ATOM    253  HA  LYS A  15      31.471 -36.756  -7.879  1.00 33.01           H  
ATOM    254  C   LYS A  15      33.033 -37.772  -8.957  1.00 33.01           C  
ATOM    255  CB  LYS A  15      32.634 -38.054  -6.543  1.00 33.01           C  
ATOM    256  HB2 LYS A  15      33.603 -37.556  -6.554  1.00 33.01           H  
ATOM    257  HB3 LYS A  15      32.833 -39.124  -6.490  1.00 33.01           H  
ATOM    258  O   LYS A  15      33.402 -38.870  -9.365  1.00 33.01           O  
ATOM    259  CG  LYS A  15      31.939 -37.609  -5.247  1.00 33.01           C  
ATOM    260  HG2 LYS A  15      30.962 -38.087  -5.170  1.00 33.01           H  
ATOM    261  HG3 LYS A  15      31.808 -36.527  -5.269  1.00 33.01           H  
ATOM    262  CD  LYS A  15      32.808 -37.999  -4.030  1.00 33.01           C  
ATOM    263  HD2 LYS A  15      33.820 -37.626  -4.184  1.00 33.01           H  
ATOM    264  HD3 LYS A  15      32.844 -39.086  -3.957  1.00 33.01           H  
ATOM    265  CE  LYS A  15      32.261 -37.412  -2.720  1.00 33.01           C  
ATOM    266  HE2 LYS A  15      32.234 -36.326  -2.814  1.00 33.01           H  
ATOM    267  HE3 LYS A  15      31.235 -37.754  -2.584  1.00 33.01           H  
ATOM    268  NZ  LYS A  15      33.086 -37.796  -1.541  1.00 33.01           N  
ATOM    269  HZ1 LYS A  15      33.104 -38.798  -1.417  1.00 33.01           H  
ATOM    270  HZ2 LYS A  15      32.715 -37.380  -0.700  1.00 33.01           H  
ATOM    271  HZ3 LYS A  15      34.036 -37.468  -1.647  1.00 33.01           H  
ATOM    272  N   THR A  16      33.658 -36.627  -9.246  1.00 39.10           N  
ATOM    273  H   THR A  16      33.223 -35.757  -8.973  1.00 39.10           H  
ATOM    274  CA  THR A  16      35.051 -36.519  -9.740  1.00 39.10           C  
ATOM    275  HA  THR A  16      35.608 -37.381  -9.373  1.00 39.10           H  
ATOM    276  C   THR A  16      35.736 -35.263  -9.178  1.00 39.10           C  
ATOM    277  CB  THR A  16      35.171 -36.529 -11.275  1.00 39.10           C  
ATOM    278  HB  THR A  16      36.173 -36.203 -11.552  1.00 39.10           H  
ATOM    279  O   THR A  16      35.114 -34.213  -9.063  1.00 39.10           O  
ATOM    280  CG2 THR A  16      34.947 -37.920 -11.871  1.00 39.10           C  
ATOM    281 HG21 THR A  16      33.897 -38.201 -11.789  1.00 39.10           H  
ATOM    282 HG22 THR A  16      35.219 -37.900 -12.926  1.00 39.10           H  
ATOM    283 HG23 THR A  16      35.569 -38.654 -11.360  1.00 39.10           H  
ATOM    284  OG1 THR A  16      34.226 -35.667 -11.858  1.00 39.10           O  
ATOM    285  HG1 THR A  16      34.478 -34.759 -11.675  1.00 39.10           H  
ATOM    286  N   SER A  17      37.001 -35.418  -8.780  1.00 33.44           N  
ATOM    287  H   SER A  17      37.439 -36.299  -9.004  1.00 33.44           H  
ATOM    288  CA  SER A  17      37.880 -34.517  -8.011  1.00 33.44           C  
ATOM    289  HA  SER A  17      37.289 -33.850  -7.384  1.00 33.44           H  
ATOM    290  C   SER A  17      38.865 -33.698  -8.863  1.00 33.44           C  
ATOM    291  CB  SER A  17      38.751 -35.437  -7.143  1.00 33.44           C  
ATOM    292  HB2 SER A  17      39.460 -34.840  -6.570  1.00 33.44           H  
ATOM    293  HB3 SER A  17      38.117 -35.988  -6.449  1.00 33.44           H  
ATOM    294  O   SER A  17      39.230 -34.172  -9.935  1.00 33.44           O  
ATOM    295  OG  SER A  17      39.460 -36.356  -7.966  1.00 33.44           O  
ATOM    296  HG  SER A  17      39.833 -35.891  -8.719  1.00 33.44           H  
ATOM    297  N   GLY A  18      39.454 -32.617  -8.317  1.00 36.98           N  
ATOM    298  H   GLY A  18      39.050 -32.191  -7.495  1.00 36.98           H  
ATOM    299  CA  GLY A  18      40.757 -32.101  -8.791  1.00 36.98           C  
ATOM    300  HA2 GLY A  18      40.676 -31.915  -9.862  1.00 36.98           H  
ATOM    301  HA3 GLY A  18      41.508 -32.881  -8.667  1.00 36.98           H  
ATOM    302  C   GLY A  18      41.298 -30.791  -8.168  1.00 36.98           C  
ATOM    303  O   GLY A  18      40.814 -29.729  -8.520  1.00 36.98           O  
ATOM    304  N   MET A  19      42.346 -30.923  -7.326  1.00 37.47           N  
ATOM    305  H   MET A  19      42.516 -31.885  -7.070  1.00 37.47           H  
ATOM    306  CA  MET A  19      43.519 -30.034  -7.031  1.00 37.47           C  
ATOM    307  HA  MET A  19      44.050 -30.553  -6.233  1.00 37.47           H  
ATOM    308  C   MET A  19      43.339 -28.603  -6.439  1.00 37.47           C  
ATOM    309  CB  MET A  19      44.456 -30.066  -8.256  1.00 37.47           C  
ATOM    310  HB2 MET A  19      45.182 -29.255  -8.189  1.00 37.47           H  
ATOM    311  HB3 MET A  19      43.878 -29.927  -9.170  1.00 37.47           H  
ATOM    312  O   MET A  19      42.672 -27.772  -7.030  1.00 37.47           O  
ATOM    313  CG  MET A  19      45.221 -31.403  -8.303  1.00 37.47           C  
ATOM    314  HG2 MET A  19      44.714 -32.119  -7.657  1.00 37.47           H  
ATOM    315  HG3 MET A  19      46.218 -31.254  -7.889  1.00 37.47           H  
ATOM    316  SD  MET A  19      45.361 -32.219  -9.915  1.00 37.47           S  
ATOM    317  CE  MET A  19      47.030 -31.720 -10.418  1.00 37.47           C  
ATOM    318  HE1 MET A  19      47.255 -32.144 -11.396  1.00 37.47           H  
ATOM    319  HE2 MET A  19      47.760 -32.081  -9.694  1.00 37.47           H  
ATOM    320  HE3 MET A  19      47.083 -30.633 -10.482  1.00 37.47           H  
ATOM    321  N   LYS A  20      43.805 -28.297  -5.196  1.00 35.30           N  
ATOM    322  H   LYS A  20      43.129 -27.654  -4.808  1.00 35.30           H  
ATOM    323  CA  LYS A  20      45.181 -27.940  -4.676  1.00 35.30           C  
ATOM    324  HA  LYS A  20      45.076 -27.765  -3.605  1.00 35.30           H  
ATOM    325  C   LYS A  20      45.700 -26.580  -5.230  1.00 35.30           C  
ATOM    326  CB  LYS A  20      46.210 -29.084  -4.860  1.00 35.30           C  
ATOM    327  HB2 LYS A  20      45.947 -29.702  -5.718  1.00 35.30           H  
ATOM    328  HB3 LYS A  20      47.174 -28.642  -5.112  1.00 35.30           H  
ATOM    329  O   LYS A  20      45.688 -26.436  -6.437  1.00 35.30           O  
ATOM    330  CG  LYS A  20      46.382 -29.978  -3.612  1.00 35.30           C  
ATOM    331  HG2 LYS A  20      46.613 -29.352  -2.750  1.00 35.30           H  
ATOM    332  HG3 LYS A  20      45.446 -30.500  -3.416  1.00 35.30           H  
ATOM    333  CD  LYS A  20      47.511 -31.011  -3.805  1.00 35.30           C  
ATOM    334  HD2 LYS A  20      47.234 -31.680  -4.619  1.00 35.30           H  
ATOM    335  HD3 LYS A  20      48.427 -30.488  -4.081  1.00 35.30           H  
ATOM    336  CE  LYS A  20      47.755 -31.823  -2.523  1.00 35.30           C  
ATOM    337  HE2 LYS A  20      48.069 -31.139  -1.734  1.00 35.30           H  
ATOM    338  HE3 LYS A  20      46.811 -32.272  -2.213  1.00 35.30           H  
ATOM    339  NZ  LYS A  20      48.779 -32.885  -2.718  1.00 35.30           N  
ATOM    340  HZ1 LYS A  20      49.663 -32.485  -3.001  1.00 35.30           H  
ATOM    341  HZ2 LYS A  20      48.927 -33.402  -1.864  1.00 35.30           H  
ATOM    342  HZ3 LYS A  20      48.488 -33.537  -3.432  1.00 35.30           H  
ATOM    343  N   THR A  21      46.179 -25.551  -4.494  1.00 37.15           N  
ATOM    344  H   THR A  21      46.244 -24.717  -5.061  1.00 37.15           H  
ATOM    345  CA  THR A  21      46.979 -25.442  -3.239  1.00 37.15           C  
ATOM    346  HA  THR A  21      46.529 -26.040  -2.446  1.00 37.15           H  
ATOM    347  C   THR A  21      47.149 -23.969  -2.744  1.00 37.15           C  
ATOM    348  CB  THR A  21      48.452 -25.880  -3.493  1.00 37.15           C  
ATOM    349  HB  THR A  21      49.133 -25.154  -3.049  1.00 37.15           H  
ATOM    350  O   THR A  21      47.394 -23.107  -3.574  1.00 37.15           O  
ATOM    351  CG2 THR A  21      48.813 -27.228  -2.874  1.00 37.15           C  
ATOM    352 HG21 THR A  21      49.897 -27.340  -2.893  1.00 37.15           H  
ATOM    353 HG22 THR A  21      48.469 -27.274  -1.841  1.00 37.15           H  
ATOM    354 HG23 THR A  21      48.375 -28.041  -3.451  1.00 37.15           H  
ATOM    355  OG1 THR A  21      48.777 -25.984  -4.859  1.00 37.15           O  
ATOM    356  HG1 THR A  21      48.670 -25.119  -5.262  1.00 37.15           H  
ATOM    357  N   ARG A  22      47.216 -23.788  -1.401  1.00 34.10           N  
ATOM    358  H   ARG A  22      46.722 -24.498  -0.880  1.00 34.10           H  
ATOM    359  CA  ARG A  22      48.099 -22.929  -0.535  1.00 34.10           C  
ATOM    360  HA  ARG A  22      47.869 -23.263   0.477  1.00 34.10           H  
ATOM    361  C   ARG A  22      47.988 -21.380  -0.395  1.00 34.10           C  
ATOM    362  CB  ARG A  22      49.582 -23.290  -0.757  1.00 34.10           C  
ATOM    363  HB2 ARG A  22      49.796 -23.351  -1.824  1.00 34.10           H  
ATOM    364  HB3 ARG A  22      50.202 -22.490  -0.352  1.00 34.10           H  
ATOM    365  O   ARG A  22      48.226 -20.649  -1.344  1.00 34.10           O  
ATOM    366  CG  ARG A  22      49.992 -24.586  -0.047  1.00 34.10           C  
ATOM    367  HG2 ARG A  22      49.784 -24.485   1.018  1.00 34.10           H  
ATOM    368  HG3 ARG A  22      49.422 -25.426  -0.443  1.00 34.10           H  
ATOM    369  CD  ARG A  22      51.491 -24.847  -0.237  1.00 34.10           C  
ATOM    370  HD2 ARG A  22      52.036 -23.939   0.020  1.00 34.10           H  
ATOM    371  HD3 ARG A  22      51.680 -25.081  -1.285  1.00 34.10           H  
ATOM    372  NE  ARG A  22      51.962 -25.950   0.624  1.00 34.10           N  
ATOM    373  HE  ARG A  22      51.291 -26.355   1.261  1.00 34.10           H  
ATOM    374  NH1 ARG A  22      54.176 -25.863   0.015  1.00 34.10           N  
ATOM    375 HH11 ARG A  22      55.134 -26.157   0.146  1.00 34.10           H  
ATOM    376 HH12 ARG A  22      53.973 -25.101  -0.616  1.00 34.10           H  
ATOM    377  NH2 ARG A  22      53.522 -27.305   1.586  1.00 34.10           N  
ATOM    378 HH21 ARG A  22      52.834 -27.660   2.234  1.00 34.10           H  
ATOM    379 HH22 ARG A  22      54.488 -27.576   1.701  1.00 34.10           H  
ATOM    380  CZ  ARG A  22      53.213 -26.367   0.735  1.00 34.10           C  
ATOM    381  N   GLY A  23      47.897 -20.957   0.888  1.00 37.35           N  
ATOM    382  H   GLY A  23      47.592 -21.649   1.557  1.00 37.35           H  
ATOM    383  CA  GLY A  23      48.319 -19.671   1.511  1.00 37.35           C  
ATOM    384  HA2 GLY A  23      49.247 -19.812   2.065  1.00 37.35           H  
ATOM    385  HA3 GLY A  23      48.493 -18.926   0.734  1.00 37.35           H  
ATOM    386  C   GLY A  23      47.247 -19.110   2.474  1.00 37.35           C  
ATOM    387  O   GLY A  23      46.245 -18.626   1.974  1.00 37.35           O  
ATOM    388  N   GLY A  24      47.246 -19.352   3.803  1.00 33.35           N  
ATOM    389  H   GLY A  24      46.286 -19.433   4.106  1.00 33.35           H  
ATOM    390  CA  GLY A  24      48.014 -18.657   4.873  1.00 33.35           C  
ATOM    391  HA2 GLY A  24      49.074 -18.622   4.622  1.00 33.35           H  
ATOM    392  HA3 GLY A  24      47.892 -19.186   5.818  1.00 33.35           H  
ATOM    393  C   GLY A  24      47.504 -17.209   5.047  1.00 33.35           C  
ATOM    394  O   GLY A  24      47.615 -16.468   4.083  1.00 33.35           O  
ATOM    395  N   VAL A  25      46.908 -16.719   6.149  1.00 41.33           N  
ATOM    396  H   VAL A  25      46.325 -15.922   5.938  1.00 41.33           H  
ATOM    397  CA  VAL A  25      47.357 -16.668   7.560  1.00 41.33           C  
ATOM    398  HA  VAL A  25      47.782 -17.620   7.877  1.00 41.33           H  
ATOM    399  C   VAL A  25      46.173 -16.297   8.494  1.00 41.33           C  
ATOM    400  CB  VAL A  25      48.430 -15.547   7.688  1.00 41.33           C  
ATOM    401  HB  VAL A  25      48.035 -14.633   7.243  1.00 41.33           H  
ATOM    402  O   VAL A  25      45.395 -15.405   8.172  1.00 41.33           O  
ATOM    403  CG1 VAL A  25      48.837 -15.209   9.127  1.00 41.33           C  
ATOM    404 HG11 VAL A  25      49.624 -14.454   9.134  1.00 41.33           H  
ATOM    405 HG12 VAL A  25      47.989 -14.794   9.671  1.00 41.33           H  
ATOM    406 HG13 VAL A  25      49.194 -16.101   9.640  1.00 41.33           H  
ATOM    407  CG2 VAL A  25      49.725 -15.911   6.942  1.00 41.33           C  
ATOM    408 HG21 VAL A  25      50.495 -15.168   7.153  1.00 41.33           H  
ATOM    409 HG22 VAL A  25      49.568 -15.903   5.863  1.00 41.33           H  
ATOM    410 HG23 VAL A  25      50.080 -16.888   7.269  1.00 41.33           H  
ATOM    411  N   ASP A  26      46.078 -17.017   9.616  1.00 35.80           N  
ATOM    412  H   ASP A  26      46.673 -17.833   9.638  1.00 35.80           H  
ATOM    413  CA  ASP A  26      45.627 -16.724  10.996  1.00 35.80           C  
ATOM    414  HA  ASP A  26      45.030 -17.584  11.300  1.00 35.80           H  
ATOM    415  C   ASP A  26      44.798 -15.463  11.344  1.00 35.80           C  
ATOM    416  CB  ASP A  26      46.886 -16.735  11.897  1.00 35.80           C  
ATOM    417  HB2 ASP A  26      46.569 -16.754  12.940  1.00 35.80           H  
ATOM    418  HB3 ASP A  26      47.450 -15.816  11.738  1.00 35.80           H  
ATOM    419  O   ASP A  26      45.274 -14.341  11.201  1.00 35.80           O  
ATOM    420  CG  ASP A  26      47.815 -17.933  11.647  1.00 35.80           C  
ATOM    421  OD1 ASP A  26      47.293 -18.994  11.234  1.00 35.80           O  
ATOM    422  OD2 ASP A  26      49.046 -17.765  11.777  1.00 35.80           O  
ATOM    423  N   GLN A  27      43.643 -15.668  12.008  1.00 42.11           N  
ATOM    424  H   GLN A  27      43.209 -16.571  11.879  1.00 42.11           H  
ATOM    425  CA  GLN A  27      43.313 -15.008  13.288  1.00 42.11           C  
ATOM    426  HA  GLN A  27      44.188 -15.144  13.924  1.00 42.11           H  
ATOM    427  C   GLN A  27      42.131 -15.687  14.031  1.00 42.11           C  
ATOM    428  CB  GLN A  27      43.094 -13.479  13.159  1.00 42.11           C  
ATOM    429  HB2 GLN A  27      42.182 -13.188  13.681  1.00 42.11           H  
ATOM    430  HB3 GLN A  27      42.983 -13.198  12.112  1.00 42.11           H  
ATOM    431  O   GLN A  27      40.966 -15.500  13.701  1.00 42.11           O  
ATOM    432  CG  GLN A  27      44.273 -12.704  13.788  1.00 42.11           C  
ATOM    433  HG2 GLN A  27      44.413 -13.008  14.825  1.00 42.11           H  
ATOM    434  HG3 GLN A  27      45.194 -12.952  13.259  1.00 42.11           H  
ATOM    435  CD  GLN A  27      44.125 -11.187  13.765  1.00 42.11           C  
ATOM    436  NE2 GLN A  27      45.107 -10.467  14.265  1.00 42.11           N  
ATOM    437 HE21 GLN A  27      45.944 -10.915  14.610  1.00 42.11           H  
ATOM    438 HE22 GLN A  27      44.972  -9.467  14.227  1.00 42.11           H  
ATOM    439  OE1 GLN A  27      43.150 -10.606  13.323  1.00 42.11           O  
ATOM    440  N   VAL A  28      42.521 -16.428  15.075  1.00 45.67           N  
ATOM    441  H   VAL A  28      43.507 -16.646  15.066  1.00 45.67           H  
ATOM    442  CA  VAL A  28      41.913 -16.619  16.411  1.00 45.67           C  
ATOM    443  HA  VAL A  28      42.563 -17.378  16.846  1.00 45.67           H  
ATOM    444  C   VAL A  28      40.506 -17.224  16.552  1.00 45.67           C  
ATOM    445  CB  VAL A  28      42.100 -15.388  17.337  1.00 45.67           C  
ATOM    446  HB  VAL A  28      41.156 -14.855  17.450  1.00 45.67           H  
ATOM    447  O   VAL A  28      39.486 -16.538  16.523  1.00 45.67           O  
ATOM    448  CG1 VAL A  28      42.564 -15.858  18.720  1.00 45.67           C  
ATOM    449 HG11 VAL A  28      42.686 -15.004  19.386  1.00 45.67           H  
ATOM    450 HG12 VAL A  28      43.517 -16.383  18.646  1.00 45.67           H  
ATOM    451 HG13 VAL A  28      41.821 -16.530  19.149  1.00 45.67           H  
ATOM    452  CG2 VAL A  28      43.139 -14.364  16.860  1.00 45.67           C  
ATOM    453 HG21 VAL A  28      44.088 -14.849  16.630  1.00 45.67           H  
ATOM    454 HG22 VAL A  28      43.300 -13.612  17.633  1.00 45.67           H  
ATOM    455 HG23 VAL A  28      42.733 -13.848  15.990  1.00 45.67           H  
ATOM    456  N   ASP A  29      40.510 -18.519  16.877  1.00 34.65           N  
ATOM    457  H   ASP A  29      41.389 -19.013  16.812  1.00 34.65           H  
ATOM    458  CA  ASP A  29      39.458 -19.248  17.585  1.00 34.65           C  
ATOM    459  HA  ASP A  29      38.529 -19.192  17.017  1.00 34.65           H  
ATOM    460  C   ASP A  29      39.236 -18.664  18.994  1.00 34.65           C  
ATOM    461  CB  ASP A  29      39.879 -20.725  17.722  1.00 34.65           C  
ATOM    462  HB2 ASP A  29      40.892 -20.776  18.121  1.00 34.65           H  
ATOM    463  HB3 ASP A  29      39.215 -21.207  18.440  1.00 34.65           H  
ATOM    464  O   ASP A  29      40.144 -18.643  19.823  1.00 34.65           O  
ATOM    465  CG  ASP A  29      39.796 -21.515  16.415  1.00 34.65           C  
ATOM    466  OD1 ASP A  29      38.762 -21.377  15.725  1.00 34.65           O  
ATOM    467  OD2 ASP A  29      40.754 -22.268  16.126  1.00 34.65           O  
ATOM    468  N   PHE A  30      38.011 -18.214  19.271  1.00 38.47           N  
ATOM    469  H   PHE A  30      37.341 -18.209  18.514  1.00 38.47           H  
ATOM    470  CA  PHE A  30      37.568 -17.710  20.577  1.00 38.47           C  
ATOM    471  HA  PHE A  30      38.247 -18.087  21.341  1.00 38.47           H  
ATOM    472  C   PHE A  30      36.184 -18.275  20.931  1.00 38.47           C  
ATOM    473  CB  PHE A  30      37.635 -16.162  20.613  1.00 38.47           C  
ATOM    474  HB2 PHE A  30      36.733 -15.726  21.043  1.00 38.47           H  
ATOM    475  HB3 PHE A  30      37.685 -15.781  19.593  1.00 38.47           H  
ATOM    476  O   PHE A  30      35.258 -17.524  21.212  1.00 38.47           O  
ATOM    477  CG  PHE A  30      38.782 -15.590  21.420  1.00 38.47           C  
ATOM    478  CD1 PHE A  30      38.767 -15.650  22.828  1.00 38.47           C  
ATOM    479  HD1 PHE A  30      37.952 -16.144  23.337  1.00 38.47           H  
ATOM    480  CD2 PHE A  30      39.841 -14.941  20.762  1.00 38.47           C  
ATOM    481  HD2 PHE A  30      39.853 -14.892  19.683  1.00 38.47           H  
ATOM    482  CE1 PHE A  30      39.813 -15.074  23.571  1.00 38.47           C  
ATOM    483  HE1 PHE A  30      39.805 -15.135  24.649  1.00 38.47           H  
ATOM    484  CE2 PHE A  30      40.878 -14.352  21.506  1.00 38.47           C  
ATOM    485  HE2 PHE A  30      41.683 -13.838  21.002  1.00 38.47           H  
ATOM    486  CZ  PHE A  30      40.870 -14.426  22.909  1.00 38.47           C  
ATOM    487  HZ  PHE A  30      41.674 -13.985  23.479  1.00 38.47           H  
ATOM    488  N   ILE A  31      36.003 -19.600  20.908  1.00 48.93           N  
ATOM    489  H   ILE A  31      36.772 -20.184  20.612  1.00 48.93           H  
ATOM    490  CA  ILE A  31      34.911 -20.241  21.663  1.00 48.93           C  
ATOM    491  HA  ILE A  31      34.632 -19.569  22.475  1.00 48.93           H  
ATOM    492  C   ILE A  31      35.451 -21.515  22.315  1.00 48.93           C  
ATOM    493  CB  ILE A  31      33.611 -20.470  20.849  1.00 48.93           C  
ATOM    494  HB  ILE A  31      33.808 -21.205  20.068  1.00 48.93           H  
ATOM    495  O   ILE A  31      35.507 -22.591  21.720  1.00 48.93           O  
ATOM    496  CG1 ILE A  31      33.100 -19.168  20.184  1.00 48.93           C  
ATOM    497 HG12 ILE A  31      33.854 -18.827  19.474  1.00 48.93           H  
ATOM    498 HG13 ILE A  31      32.954 -18.402  20.946  1.00 48.93           H  
ATOM    499  CG2 ILE A  31      32.523 -21.021  21.796  1.00 48.93           C  
ATOM    500 HG21 ILE A  31      32.867 -21.925  22.299  1.00 48.93           H  
ATOM    501 HG22 ILE A  31      32.264 -20.275  22.548  1.00 48.93           H  
ATOM    502 HG23 ILE A  31      31.631 -21.289  21.230  1.00 48.93           H  
ATOM    503  CD1 ILE A  31      31.794 -19.285  19.399  1.00 48.93           C  
ATOM    504 HD11 ILE A  31      30.949 -19.381  20.081  1.00 48.93           H  
ATOM    505 HD12 ILE A  31      31.652 -18.386  18.799  1.00 48.93           H  
ATOM    506 HD13 ILE A  31      31.834 -20.151  18.738  1.00 48.93           H  
ATOM    507  N   ASP A  32      35.864 -21.342  23.564  1.00 42.30           N  
ATOM    508  H   ASP A  32      35.793 -20.415  23.959  1.00 42.30           H  
ATOM    509  CA  ASP A  32      36.297 -22.385  24.483  1.00 42.30           C  
ATOM    510  HA  ASP A  32      37.115 -22.931  24.012  1.00 42.30           H  
ATOM    511  C   ASP A  32      35.124 -23.345  24.747  1.00 42.30           C  
ATOM    512  CB  ASP A  32      36.803 -21.693  25.770  1.00 42.30           C  
ATOM    513  HB2 ASP A  32      36.994 -20.640  25.562  1.00 42.30           H  
ATOM    514  HB3 ASP A  32      36.033 -21.726  26.541  1.00 42.30           H  
ATOM    515  O   ASP A  32      34.105 -22.976  25.332  1.00 42.30           O  
ATOM    516  CG  ASP A  32      38.099 -22.276  26.335  1.00 42.30           C  
ATOM    517  OD1 ASP A  32      38.502 -23.368  25.877  1.00 42.30           O  
ATOM    518  OD2 ASP A  32      38.681 -21.597  27.209  1.00 42.30           O  
ATOM    519  N   THR A  33      35.227 -24.576  24.245  1.00 37.53           N  
ATOM    520  H   THR A  33      36.106 -24.826  23.814  1.00 37.53           H  
ATOM    521  CA  THR A  33      34.172 -25.595  24.346  1.00 37.53           C  
ATOM    522  HA  THR A  33      33.250 -25.104  24.658  1.00 37.53           H  
ATOM    523  C   THR A  33      34.529 -26.595  25.445  1.00 37.53           C  
ATOM    524  CB  THR A  33      33.876 -26.280  22.995  1.00 37.53           C  
ATOM    525  HB  THR A  33      34.575 -27.101  22.832  1.00 37.53           H  
ATOM    526  O   THR A  33      34.712 -27.782  25.190  1.00 37.53           O  
ATOM    527  CG2 THR A  33      32.437 -26.798  22.930  1.00 37.53           C  
ATOM    528 HG21 THR A  33      32.270 -27.276  21.965  1.00 37.53           H  
ATOM    529 HG22 THR A  33      32.275 -27.530  23.721  1.00 37.53           H  
ATOM    530 HG23 THR A  33      31.738 -25.970  23.048  1.00 37.53           H  
ATOM    531  OG1 THR A  33      34.000 -25.397  21.906  1.00 37.53           O  
ATOM    532  HG1 THR A  33      34.584 -24.673  22.144  1.00 37.53           H  
ATOM    533  N   SER A  34      34.668 -26.127  26.686  1.00 34.66           N  
ATOM    534  H   SER A  34      34.635 -25.129  26.837  1.00 34.66           H  
ATOM    535  CA  SER A  34      34.801 -27.011  27.848  1.00 34.66           C  
ATOM    536  HA  SER A  34      34.132 -27.860  27.705  1.00 34.66           H  
ATOM    537  C   SER A  34      34.401 -26.305  29.143  1.00 34.66           C  
ATOM    538  CB  SER A  34      36.227 -27.576  27.965  1.00 34.66           C  
ATOM    539  HB2 SER A  34      36.449 -28.186  27.090  1.00 34.66           H  
ATOM    540  HB3 SER A  34      36.281 -28.218  28.844  1.00 34.66           H  
ATOM    541  O   SER A  34      35.028 -25.320  29.506  1.00 34.66           O  
ATOM    542  OG  SER A  34      37.215 -26.576  28.076  1.00 34.66           O  
ATOM    543  HG  SER A  34      36.840 -25.785  28.470  1.00 34.66           H  
ATOM    544  N   MET A  35      33.423 -26.886  29.858  1.00 32.62           N  
ATOM    545  H   MET A  35      32.962 -27.672  29.422  1.00 32.62           H  
ATOM    546  CA  MET A  35      32.989 -26.546  31.231  1.00 32.62           C  
ATOM    547  HA  MET A  35      32.243 -27.284  31.524  1.00 32.62           H  
ATOM    548  C   MET A  35      32.298 -25.167  31.320  1.00 32.62           C  
ATOM    549  CB  MET A  35      34.183 -26.707  32.202  1.00 32.62           C  
ATOM    550  HB2 MET A  35      34.876 -25.873  32.094  1.00 32.62           H  
ATOM    551  HB3 MET A  35      33.798 -26.697  33.221  1.00 32.62           H  
ATOM    552  O   MET A  35      32.920 -24.140  31.135  1.00 32.62           O  
ATOM    553  CG  MET A  35      34.946 -28.024  31.969  1.00 32.62           C  
ATOM    554  HG2 MET A  35      34.213 -28.812  31.797  1.00 32.62           H  
ATOM    555  HG3 MET A  35      35.564 -27.928  31.076  1.00 32.62           H  
ATOM    556  SD  MET A  35      36.008 -28.563  33.330  1.00 32.62           S  
ATOM    557  CE  MET A  35      36.329 -30.261  32.783  1.00 32.62           C  
ATOM    558  HE1 MET A  35      36.987 -30.752  33.500  1.00 32.62           H  
ATOM    559  HE2 MET A  35      35.390 -30.811  32.719  1.00 32.62           H  
ATOM    560  HE3 MET A  35      36.812 -30.243  31.806  1.00 32.62           H  
ATOM    561  N   VAL A  36      30.985 -25.024  31.515  1.00 40.21           N  
ATOM    562  H   VAL A  36      30.660 -24.169  31.087  1.00 40.21           H  
ATOM    563  CA  VAL A  36      30.176 -25.360  32.696  1.00 40.21           C  
ATOM    564  HA  VAL A  36      30.437 -26.343  33.086  1.00 40.21           H  
ATOM    565  C   VAL A  36      28.702 -25.331  32.254  1.00 40.21           C  
ATOM    566  CB  VAL A  36      30.388 -24.272  33.790  1.00 40.21           C  
ATOM    567  HB  VAL A  36      30.167 -23.293  33.365  1.00 40.21           H  
ATOM    568  O   VAL A  36      28.289 -24.430  31.527  1.00 40.21           O  
ATOM    569  CG1 VAL A  36      29.490 -24.458  35.020  1.00 40.21           C  
ATOM    570 HG11 VAL A  36      28.436 -24.441  34.741  1.00 40.21           H  
ATOM    571 HG12 VAL A  36      29.711 -25.407  35.508  1.00 40.21           H  
ATOM    572 HG13 VAL A  36      29.655 -23.646  35.729  1.00 40.21           H  
ATOM    573  CG2 VAL A  36      31.827 -24.251  34.330  1.00 40.21           C  
ATOM    574 HG21 VAL A  36      32.145 -25.254  34.614  1.00 40.21           H  
ATOM    575 HG22 VAL A  36      32.512 -23.839  33.589  1.00 40.21           H  
ATOM    576 HG23 VAL A  36      31.892 -23.599  35.202  1.00 40.21           H  
ATOM    577  N   ALA A  37      27.888 -26.289  32.699  1.00 35.97           N  
ATOM    578  H   ALA A  37      28.261 -26.992  33.321  1.00 35.97           H  
ATOM    579  CA  ALA A  37      26.434 -26.199  32.593  1.00 35.97           C  
ATOM    580  HA  ALA A  37      26.154 -25.988  31.561  1.00 35.97           H  
ATOM    581  C   ALA A  37      25.938 -25.044  33.486  1.00 35.97           C  
ATOM    582  CB  ALA A  37      25.844 -27.559  33.000  1.00 35.97           C  
ATOM    583  HB1 ALA A  37      26.133 -27.806  34.021  1.00 35.97           H  
ATOM    584  HB2 ALA A  37      26.202 -28.336  32.324  1.00 35.97           H  
ATOM    585  HB3 ALA A  37      24.757 -27.513  32.945  1.00 35.97           H  
ATOM    586  O   ALA A  37      25.797 -25.224  34.690  1.00 35.97           O  
ATOM    587  N   CYS A  38      25.760 -23.846  32.924  1.00 39.80           N  
ATOM    588  H   CYS A  38      26.039 -23.713  31.963  1.00 39.80           H  
ATOM    589  CA  CYS A  38      25.311 -22.670  33.670  1.00 39.80           C  
ATOM    590  HA  CYS A  38      24.759 -22.997  34.551  1.00 39.80           H  
ATOM    591  C   CYS A  38      24.355 -21.821  32.815  1.00 39.80           C  
ATOM    592  CB  CYS A  38      26.535 -21.887  34.166  1.00 39.80           C  
ATOM    593  HB2 CYS A  38      27.290 -22.582  34.534  1.00 39.80           H  
ATOM    594  HB3 CYS A  38      26.954 -21.299  33.350  1.00 39.80           H  
ATOM    595  O   CYS A  38      24.763 -21.079  31.928  1.00 39.80           O  
ATOM    596  SG  CYS A  38      26.039 -20.804  35.537  1.00 39.80           S  
ATOM    597  HG  CYS A  38      27.230 -20.234  35.742  1.00 39.80           H  
ATOM    598  N   ASP A  39      23.060 -22.024  33.052  1.00 58.62           N  
ATOM    599  H   ASP A  39      22.857 -22.735  33.739  1.00 58.62           H  
ATOM    600  CA  ASP A  39      21.932 -21.108  32.874  1.00 58.62           C  
ATOM    601  HA  ASP A  39      21.074 -21.743  32.653  1.00 58.62           H  
ATOM    602  C   ASP A  39      21.955 -20.073  31.726  1.00 58.62           C  
ATOM    603  CB  ASP A  39      21.631 -20.453  34.233  1.00 58.62           C  
ATOM    604  HB2 ASP A  39      22.491 -19.867  34.556  1.00 58.62           H  
ATOM    605  HB3 ASP A  39      20.774 -19.794  34.098  1.00 58.62           H  
ATOM    606  O   ASP A  39      21.912 -18.862  31.958  1.00 58.62           O  
ATOM    607  CG  ASP A  39      21.238 -21.446  35.327  1.00 58.62           C  
ATOM    608  OD1 ASP A  39      20.845 -22.576  34.956  1.00 58.62           O  
ATOM    609  OD2 ASP A  39      21.272 -21.038  36.505  1.00 58.62           O  
ATOM    610  N   ASN A  40      21.791 -20.523  30.473  1.00 68.18           N  
ATOM    611  H   ASN A  40      21.997 -21.495  30.290  1.00 68.18           H  
ATOM    612  CA  ASN A  40      21.368 -19.644  29.359  1.00 68.18           C  
ATOM    613  HA  ASN A  40      22.168 -18.935  29.145  1.00 68.18           H  
ATOM    614  C   ASN A  40      20.110 -18.816  29.710  1.00 68.18           C  
ATOM    615  CB  ASN A  40      21.082 -20.493  28.102  1.00 68.18           C  
ATOM    616  HB2 ASN A  40      20.530 -19.883  27.387  1.00 68.18           H  
ATOM    617  HB3 ASN A  40      20.464 -21.351  28.366  1.00 68.18           H  
ATOM    618  O   ASN A  40      19.926 -17.701  29.226  1.00 68.18           O  
ATOM    619  CG  ASN A  40      22.330 -20.975  27.386  1.00 68.18           C  
ATOM    620  ND2 ASN A  40      22.187 -21.850  26.419  1.00 68.18           N  
ATOM    621 HD21 ASN A  40      23.046 -22.123  25.964  1.00 68.18           H  
ATOM    622 HD22 ASN A  40      21.275 -22.182  26.140  1.00 68.18           H  
ATOM    623  OD1 ASN A  40      23.442 -20.576  27.661  1.00 68.18           O  
ATOM    624  N   ARG A  41      19.251 -19.352  30.588  1.00 72.56           N  
ATOM    625  H   ARG A  41      19.494 -20.258  30.963  1.00 72.56           H  
ATOM    626  CA  ARG A  41      18.065 -18.667  31.115  1.00 72.56           C  
ATOM    627  HA  ARG A  41      17.544 -18.193  30.283  1.00 72.56           H  
ATOM    628  C   ARG A  41      18.417 -17.535  32.088  1.00 72.56           C  
ATOM    629  CB  ARG A  41      17.146 -19.723  31.744  1.00 72.56           C  
ATOM    630  HB2 ARG A  41      17.003 -20.530  31.025  1.00 72.56           H  
ATOM    631  HB3 ARG A  41      17.624 -20.137  32.632  1.00 72.56           H  
ATOM    632  O   ARG A  41      17.755 -16.503  32.056  1.00 72.56           O  
ATOM    633  CG  ARG A  41      15.768 -19.164  32.121  1.00 72.56           C  
ATOM    634  HG2 ARG A  41      15.314 -18.682  31.256  1.00 72.56           H  
ATOM    635  HG3 ARG A  41      15.880 -18.432  32.921  1.00 72.56           H  
ATOM    636  CD  ARG A  41      14.867 -20.308  32.600  1.00 72.56           C  
ATOM    637  HD2 ARG A  41      14.675 -20.980  31.764  1.00 72.56           H  
ATOM    638  HD3 ARG A  41      15.392 -20.858  33.381  1.00 72.56           H  
ATOM    639  NE  ARG A  41      13.591 -19.806  33.141  1.00 72.56           N  
ATOM    640  HE  ARG A  41      13.433 -18.810  33.082  1.00 72.56           H  
ATOM    641  NH1 ARG A  41      12.732 -21.833  33.800  1.00 72.56           N  
ATOM    642 HH11 ARG A  41      13.557 -22.292  33.441  1.00 72.56           H  
ATOM    643 HH12 ARG A  41      12.019 -22.367  34.275  1.00 72.56           H  
ATOM    644  NH2 ARG A  41      11.600 -19.963  34.238  1.00 72.56           N  
ATOM    645 HH21 ARG A  41      11.495 -18.959  34.208  1.00 72.56           H  
ATOM    646 HH22 ARG A  41      10.890 -20.518  34.694  1.00 72.56           H  
ATOM    647  CZ  ARG A  41      12.650 -20.533  33.720  1.00 72.56           C  
ATOM    648  N   ALA A  42      19.455 -17.688  32.912  1.00 79.22           N  
ATOM    649  H   ALA A  42      20.043 -18.505  32.827  1.00 79.22           H  
ATOM    650  CA  ALA A  42      19.926 -16.613  33.787  1.00 79.22           C  
ATOM    651  HA  ALA A  42      19.073 -16.190  34.318  1.00 79.22           H  
ATOM    652  C   ALA A  42      20.568 -15.483  32.974  1.00 79.22           C  
ATOM    653  CB  ALA A  42      20.905 -17.166  34.828  1.00 79.22           C  
ATOM    654  HB1 ALA A  42      21.794 -17.565  34.340  1.00 79.22           H  
ATOM    655  HB2 ALA A  42      20.427 -17.943  35.424  1.00 79.22           H  
ATOM    656  HB3 ALA A  42      21.213 -16.363  35.497  1.00 79.22           H  
ATOM    657  O   ALA A  42      20.327 -14.315  33.264  1.00 79.22           O  
ATOM    658  N   LEU A  43      21.312 -15.827  31.917  1.00 77.98           N  
ATOM    659  H   LEU A  43      21.516 -16.806  31.778  1.00 77.98           H  
ATOM    660  CA  LEU A  43      21.917 -14.852  31.006  1.00 77.98           C  
ATOM    661  HA  LEU A  43      22.486 -14.147  31.612  1.00 77.98           H  
ATOM    662  C   LEU A  43      20.847 -14.035  30.259  1.00 77.98           C  
ATOM    663  CB  LEU A  43      22.886 -15.599  30.065  1.00 77.98           C  
ATOM    664  HB2 LEU A  43      22.439 -15.719  29.078  1.00 77.98           H  
ATOM    665  HB3 LEU A  43      23.061 -16.599  30.461  1.00 77.98           H  
ATOM    666  O   LEU A  43      20.929 -12.809  30.221  1.00 77.98           O  
ATOM    667  CG  LEU A  43      24.258 -14.913  29.940  1.00 77.98           C  
ATOM    668  HG  LEU A  43      24.621 -14.653  30.935  1.00 77.98           H  
ATOM    669  CD1 LEU A  43      25.261 -15.881  29.313  1.00 77.98           C  
ATOM    670 HD11 LEU A  43      25.356 -16.771  29.936  1.00 77.98           H  
ATOM    671 HD12 LEU A  43      24.928 -16.175  28.318  1.00 77.98           H  
ATOM    672 HD13 LEU A  43      26.238 -15.405  29.240  1.00 77.98           H  
ATOM    673  CD2 LEU A  43      24.202 -13.647  29.086  1.00 77.98           C  
ATOM    674 HD21 LEU A  43      23.541 -12.914  29.549  1.00 77.98           H  
ATOM    675 HD22 LEU A  43      23.830 -13.881  28.089  1.00 77.98           H  
ATOM    676 HD23 LEU A  43      25.198 -13.211  29.005  1.00 77.98           H  
ATOM    677  N   PHE A  44      19.795 -14.694  29.759  1.00 82.89           N  
ATOM    678  H   PHE A  44      19.807 -15.704  29.774  1.00 82.89           H  
ATOM    679  CA  PHE A  44      18.649 -14.015  29.143  1.00 82.89           C  
ATOM    680  HA  PHE A  44      19.011 -13.395  28.324  1.00 82.89           H  
ATOM    681  C   PHE A  44      17.929 -13.079  30.129  1.00 82.89           C  
ATOM    682  CB  PHE A  44      17.692 -15.068  28.568  1.00 82.89           C  
ATOM    683  HB2 PHE A  44      18.242 -15.700  27.872  1.00 82.89           H  
ATOM    684  HB3 PHE A  44      17.332 -15.706  29.376  1.00 82.89           H  
ATOM    685  O   PHE A  44      17.683 -11.919  29.807  1.00 82.89           O  
ATOM    686  CG  PHE A  44      16.504 -14.472  27.838  1.00 82.89           C  
ATOM    687  CD1 PHE A  44      15.255 -14.364  28.480  1.00 82.89           C  
ATOM    688  HD1 PHE A  44      15.136 -14.696  29.501  1.00 82.89           H  
ATOM    689  CD2 PHE A  44      16.659 -13.985  26.527  1.00 82.89           C  
ATOM    690  HD2 PHE A  44      17.623 -14.039  26.042  1.00 82.89           H  
ATOM    691  CE1 PHE A  44      14.166 -13.781  27.807  1.00 82.89           C  
ATOM    692  HE1 PHE A  44      13.219 -13.669  28.314  1.00 82.89           H  
ATOM    693  CE2 PHE A  44      15.571 -13.402  25.855  1.00 82.89           C  
ATOM    694  HE2 PHE A  44      15.700 -13.009  24.857  1.00 82.89           H  
ATOM    695  CZ  PHE A  44      14.323 -13.300  26.495  1.00 82.89           C  
ATOM    696  HZ  PHE A  44      13.493 -12.828  25.992  1.00 82.89           H  
ATOM    697  N   ASN A  45      17.669 -13.540  31.359  1.00 84.87           N  
ATOM    698  H   ASN A  45      17.868 -14.508  31.565  1.00 84.87           H  
ATOM    699  CA  ASN A  45      17.038 -12.715  32.394  1.00 84.87           C  
ATOM    700  HA  ASN A  45      16.096 -12.324  32.009  1.00 84.87           H  
ATOM    701  C   ASN A  45      17.900 -11.500  32.783  1.00 84.87           C  
ATOM    702  CB  ASN A  45      16.754 -13.585  33.629  1.00 84.87           C  
ATOM    703  HB2 ASN A  45      17.668 -14.100  33.925  1.00 84.87           H  
ATOM    704  HB3 ASN A  45      16.453 -12.933  34.449  1.00 84.87           H  
ATOM    705  O   ASN A  45      17.365 -10.413  32.997  1.00 84.87           O  
ATOM    706  CG  ASN A  45      15.646 -14.606  33.445  1.00 84.87           C  
ATOM    707  ND2 ASN A  45      15.505 -15.505  34.392  1.00 84.87           N  
ATOM    708 HD21 ASN A  45      14.699 -16.107  34.310  1.00 84.87           H  
ATOM    709 HD22 ASN A  45      16.118 -15.487  35.194  1.00 84.87           H  
ATOM    710  OD1 ASN A  45      14.868 -14.613  32.506  1.00 84.87           O  
ATOM    711  N   LEU A  46      19.228 -11.662  32.853  1.00 87.96           N  
ATOM    712  H   LEU A  46      19.610 -12.585  32.704  1.00 87.96           H  
ATOM    713  CA  LEU A  46      20.160 -10.566  33.130  1.00 87.96           C  
ATOM    714  HA  LEU A  46      19.857 -10.081  34.059  1.00 87.96           H  
ATOM    715  C   LEU A  46      20.123  -9.512  32.014  1.00 87.96           C  
ATOM    716  CB  LEU A  46      21.582 -11.137  33.290  1.00 87.96           C  
ATOM    717  HB2 LEU A  46      21.940 -11.442  32.307  1.00 87.96           H  
ATOM    718  HB3 LEU A  46      21.554 -12.028  33.917  1.00 87.96           H  
ATOM    719  O   LEU A  46      20.134  -8.316  32.300  1.00 87.96           O  
ATOM    720  CG  LEU A  46      22.572 -10.126  33.904  1.00 87.96           C  
ATOM    721  HG  LEU A  46      22.327  -9.113  33.585  1.00 87.96           H  
ATOM    722  CD1 LEU A  46      22.534 -10.185  35.433  1.00 87.96           C  
ATOM    723 HD11 LEU A  46      23.220  -9.447  35.848  1.00 87.96           H  
ATOM    724 HD12 LEU A  46      21.525  -9.964  35.783  1.00 87.96           H  
ATOM    725 HD13 LEU A  46      22.822 -11.178  35.778  1.00 87.96           H  
ATOM    726  CD2 LEU A  46      24.000 -10.419  33.447  1.00 87.96           C  
ATOM    727 HD21 LEU A  46      24.060 -10.328  32.362  1.00 87.96           H  
ATOM    728 HD22 LEU A  46      24.283 -11.431  33.737  1.00 87.96           H  
ATOM    729 HD23 LEU A  46      24.688  -9.705  33.898  1.00 87.96           H  
ATOM    730  N   GLN A  47      20.051  -9.950  30.754  1.00 86.51           N  
ATOM    731  H   GLN A  47      20.060 -10.946  30.587  1.00 86.51           H  
ATOM    732  CA  GLN A  47      20.004  -9.059  29.599  1.00 86.51           C  
ATOM    733  HA  GLN A  47      20.806  -8.329  29.711  1.00 86.51           H  
ATOM    734  C   GLN A  47      18.685  -8.274  29.541  1.00 86.51           C  
ATOM    735  CB  GLN A  47      20.282  -9.881  28.333  1.00 86.51           C  
ATOM    736  HB2 GLN A  47      19.411 -10.484  28.074  1.00 86.51           H  
ATOM    737  HB3 GLN A  47      21.117 -10.551  28.536  1.00 86.51           H  
ATOM    738  O   GLN A  47      18.717  -7.053  29.401  1.00 86.51           O  
ATOM    739  CG  GLN A  47      20.673  -8.988  27.148  1.00 86.51           C  
ATOM    740  HG2 GLN A  47      19.801  -8.430  26.806  1.00 86.51           H  
ATOM    741  HG3 GLN A  47      21.426  -8.272  27.477  1.00 86.51           H  
ATOM    742  CD  GLN A  47      21.251  -9.777  25.976  1.00 86.51           C  
ATOM    743  NE2 GLN A  47      21.883  -9.107  25.038  1.00 86.51           N  
ATOM    744 HE21 GLN A  47      22.244  -9.655  24.269  1.00 86.51           H  
ATOM    745 HE22 GLN A  47      21.912  -8.099  25.081  1.00 86.51           H  
ATOM    746  OE1 GLN A  47      21.167 -10.990  25.868  1.00 86.51           O  
ATOM    747  N   SER A  48      17.539  -8.928  29.773  1.00 85.51           N  
ATOM    748  H   SER A  48      17.553  -9.935  29.852  1.00 85.51           H  
ATOM    749  CA  SER A  48      16.247  -8.233  29.889  1.00 85.51           C  
ATOM    750  HA  SER A  48      16.071  -7.668  28.973  1.00 85.51           H  
ATOM    751  C   SER A  48      16.234  -7.220  31.042  1.00 85.51           C  
ATOM    752  CB  SER A  48      15.102  -9.236  30.063  1.00 85.51           C  
ATOM    753  HB2 SER A  48      15.255  -9.817  30.972  1.00 85.51           H  
ATOM    754  HB3 SER A  48      14.162  -8.691  30.146  1.00 85.51           H  
ATOM    755  O   SER A  48      15.800  -6.087  30.858  1.00 85.51           O  
ATOM    756  OG  SER A  48      15.037 -10.109  28.951  1.00 85.51           O  
ATOM    757  HG  SER A  48      15.184  -9.591  28.156  1.00 85.51           H  
ATOM    758  N   ALA A  49      16.804  -7.566  32.203  1.00 89.23           N  
ATOM    759  H   ALA A  49      17.134  -8.513  32.321  1.00 89.23           H  
ATOM    760  CA  ALA A  49      16.898  -6.647  33.340  1.00 89.23           C  
ATOM    761  HA  ALA A  49      15.901  -6.258  33.547  1.00 89.23           H  
ATOM    762  C   ALA A  49      17.819  -5.435  33.078  1.00 89.23           C  
ATOM    763  CB  ALA A  49      17.374  -7.445  34.560  1.00 89.23           C  
ATOM    764  HB1 ALA A  49      18.368  -7.853  34.377  1.00 89.23           H  
ATOM    765  HB2 ALA A  49      16.681  -8.263  34.754  1.00 89.23           H  
ATOM    766  HB3 ALA A  49      17.406  -6.794  35.434  1.00 89.23           H  
ATOM    767  O   ALA A  49      17.615  -4.358  33.652  1.00 89.23           O  
ATOM    768  N   GLN A  50      18.844  -5.587  32.232  1.00 89.08           N  
ATOM    769  H   GLN A  50      18.984  -6.492  31.806  1.00 89.08           H  
ATOM    770  CA  GLN A  50      19.689  -4.474  31.792  1.00 89.08           C  
ATOM    771  HA  GLN A  50      19.960  -3.873  32.661  1.00 89.08           H  
ATOM    772  C   GLN A  50      18.942  -3.540  30.833  1.00 89.08           C  
ATOM    773  CB  GLN A  50      20.982  -4.995  31.147  1.00 89.08           C  
ATOM    774  HB2 GLN A  50      21.438  -4.185  30.577  1.00 89.08           H  
ATOM    775  HB3 GLN A  50      20.751  -5.807  30.459  1.00 89.08           H  
ATOM    776  O   GLN A  50      19.012  -2.321  31.017  1.00 89.08           O  
ATOM    777  CG  GLN A  50      22.001  -5.469  32.193  1.00 89.08           C  
ATOM    778  HG2 GLN A  50      22.240  -4.637  32.855  1.00 89.08           H  
ATOM    779  HG3 GLN A  50      21.570  -6.267  32.798  1.00 89.08           H  
ATOM    780  CD  GLN A  50      23.301  -5.976  31.573  1.00 89.08           C  
ATOM    781  NE2 GLN A  50      24.315  -6.227  32.371  1.00 89.08           N  
ATOM    782 HE21 GLN A  50      24.208  -6.168  33.373  1.00 89.08           H  
ATOM    783 HE22 GLN A  50      25.135  -6.601  31.915  1.00 89.08           H  
ATOM    784  OE1 GLN A  50      23.461  -6.135  30.376  1.00 89.08           O  
ATOM    785  N   ASP A  51      18.197  -4.086  29.870  1.00 87.89           N  
ATOM    786  H   ASP A  51      18.215  -5.088  29.744  1.00 87.89           H  
ATOM    787  CA  ASP A  51      17.384  -3.302  28.932  1.00 87.89           C  
ATOM    788  HA  ASP A  51      18.023  -2.565  28.444  1.00 87.89           H  
ATOM    789  C   ASP A  51      16.279  -2.517  29.663  1.00 87.89           C  
ATOM    790  CB  ASP A  51      16.800  -4.223  27.843  1.00 87.89           C  
ATOM    791  HB2 ASP A  51      16.345  -5.096  28.312  1.00 87.89           H  
ATOM    792  HB3 ASP A  51      16.012  -3.678  27.323  1.00 87.89           H  
ATOM    793  O   ASP A  51      16.116  -1.312  29.437  1.00 87.89           O  
ATOM    794  CG  ASP A  51      17.821  -4.678  26.788  1.00 87.89           C  
ATOM    795  OD1 ASP A  51      18.912  -4.065  26.704  1.00 87.89           O  
ATOM    796  OD2 ASP A  51      17.473  -5.599  26.014  1.00 87.89           O  
ATOM    797  N   ASP A  52      15.601  -3.145  30.629  1.00 89.02           N  
ATOM    798  H   ASP A  52      15.702  -4.147  30.703  1.00 89.02           H  
ATOM    799  CA  ASP A  52      14.588  -2.495  31.471  1.00 89.02           C  
ATOM    800  HA  ASP A  52      13.810  -2.077  30.833  1.00 89.02           H  
ATOM    801  C   ASP A  52      15.185  -1.343  32.302  1.00 89.02           C  
ATOM    802  CB  ASP A  52      13.943  -3.536  32.404  1.00 89.02           C  
ATOM    803  HB2 ASP A  52      14.728  -4.069  32.940  1.00 89.02           H  
ATOM    804  HB3 ASP A  52      13.341  -3.006  33.142  1.00 89.02           H  
ATOM    805  O   ASP A  52      14.599  -0.258  32.411  1.00 89.02           O  
ATOM    806  CG  ASP A  52      13.027  -4.546  31.697  1.00 89.02           C  
ATOM    807  OD1 ASP A  52      12.599  -4.262  30.556  1.00 89.02           O  
ATOM    808  OD2 ASP A  52      12.712  -5.565  32.352  1.00 89.02           O  
ATOM    809  N   ASN A  53      16.397  -1.521  32.846  1.00 87.85           N  
ATOM    810  H   ASN A  53      16.836  -2.421  32.719  1.00 87.85           H  
ATOM    811  CA  ASN A  53      17.105  -0.461  33.570  1.00 87.85           C  
ATOM    812  HA  ASN A  53      16.429  -0.053  34.322  1.00 87.85           H  
ATOM    813  C   ASN A  53      17.501   0.714  32.664  1.00 87.85           C  
ATOM    814  CB  ASN A  53      18.338  -1.034  34.285  1.00 87.85           C  
ATOM    815  HB2 ASN A  53      18.741  -1.881  33.729  1.00 87.85           H  
ATOM    816  HB3 ASN A  53      19.118  -0.275  34.340  1.00 87.85           H  
ATOM    817  O   ASN A  53      17.413   1.871  33.092  1.00 87.85           O  
ATOM    818  CG  ASN A  53      18.022  -1.433  35.709  1.00 87.85           C  
ATOM    819  ND2 ASN A  53      18.102  -2.701  36.023  1.00 87.85           N  
ATOM    820 HD21 ASN A  53      17.805  -2.967  36.951  1.00 87.85           H  
ATOM    821 HD22 ASN A  53      18.138  -3.377  35.273  1.00 87.85           H  
ATOM    822  OD1 ASN A  53      17.708  -0.598  36.547  1.00 87.85           O  
ATOM    823  N   GLN A  54      17.912   0.454  31.419  1.00 85.76           N  
ATOM    824  H   GLN A  54      17.961  -0.508  31.118  1.00 85.76           H  
ATOM    825  CA  GLN A  54      18.215   1.513  30.450  1.00 85.76           C  
ATOM    826  HA  GLN A  54      18.926   2.209  30.894  1.00 85.76           H  
ATOM    827  C   GLN A  54      16.958   2.315  30.090  1.00 85.76           C  
ATOM    828  CB  GLN A  54      18.843   0.924  29.181  1.00 85.76           C  
ATOM    829  HB2 GLN A  54      18.865   1.704  28.420  1.00 85.76           H  
ATOM    830  HB3 GLN A  54      18.229   0.104  28.808  1.00 85.76           H  
ATOM    831  O   GLN A  54      16.999   3.551  30.069  1.00 85.76           O  
ATOM    832  CG  GLN A  54      20.280   0.428  29.396  1.00 85.76           C  
ATOM    833  HG2 GLN A  54      20.904   1.252  29.741  1.00 85.76           H  
ATOM    834  HG3 GLN A  54      20.292  -0.350  30.159  1.00 85.76           H  
ATOM    835  CD  GLN A  54      20.887  -0.127  28.111  1.00 85.76           C  
ATOM    836  NE2 GLN A  54      21.880  -0.981  28.199  1.00 85.76           N  
ATOM    837 HE21 GLN A  54      22.099  -1.438  27.325  1.00 85.76           H  
ATOM    838 HE22 GLN A  54      22.072  -1.434  29.081  1.00 85.76           H  
ATOM    839  OE1 GLN A  54      20.518   0.234  27.007  1.00 85.76           O  
ATOM    840  N   GLN A  55      15.822   1.641  29.888  1.00 81.53           N  
ATOM    841  H   GLN A  55      15.850   0.632  29.899  1.00 81.53           H  
ATOM    842  CA  GLN A  55      14.538   2.304  29.646  1.00 81.53           C  
ATOM    843  HA  GLN A  55      14.649   2.984  28.801  1.00 81.53           H  
ATOM    844  C   GLN A  55      14.098   3.149  30.853  1.00 81.53           C  
ATOM    845  CB  GLN A  55      13.471   1.263  29.287  1.00 81.53           C  
ATOM    846  HB2 GLN A  55      13.442   0.485  30.049  1.00 81.53           H  
ATOM    847  HB3 GLN A  55      12.502   1.761  29.270  1.00 81.53           H  
ATOM    848  O   GLN A  55      13.704   4.309  30.686  1.00 81.53           O  
ATOM    849  CG  GLN A  55      13.710   0.621  27.909  1.00 81.53           C  
ATOM    850  HG2 GLN A  55      14.659   0.084  27.908  1.00 81.53           H  
ATOM    851  HG3 GLN A  55      13.761   1.401  27.149  1.00 81.53           H  
ATOM    852  CD  GLN A  55      12.600  -0.351  27.522  1.00 81.53           C  
ATOM    853  NE2 GLN A  55      12.744  -1.076  26.438  1.00 81.53           N  
ATOM    854 HE21 GLN A  55      13.662  -1.172  26.028  1.00 81.53           H  
ATOM    855 HE22 GLN A  55      12.052  -1.806  26.346  1.00 81.53           H  
ATOM    856  OE1 GLN A  55      11.558  -0.435  28.143  1.00 81.53           O  
ATOM    857  N   LEU A  56      14.254   2.632  32.078  1.00 79.98           N  
ATOM    858  H   LEU A  56      14.516   1.659  32.146  1.00 79.98           H  
ATOM    859  CA  LEU A  56      14.000   3.376  33.317  1.00 79.98           C  
ATOM    860  HA  LEU A  56      12.975   3.745  33.286  1.00 79.98           H  
ATOM    861  C   LEU A  56      14.907   4.605  33.464  1.00 79.98           C  
ATOM    862  CB  LEU A  56      14.167   2.438  34.528  1.00 79.98           C  
ATOM    863  HB2 LEU A  56      14.905   1.675  34.284  1.00 79.98           H  
ATOM    864  HB3 LEU A  56      14.559   2.998  35.378  1.00 79.98           H  
ATOM    865  O   LEU A  56      14.432   5.661  33.883  1.00 79.98           O  
ATOM    866  CG  LEU A  56      12.856   1.760  34.961  1.00 79.98           C  
ATOM    867  HG  LEU A  56      12.318   1.402  34.084  1.00 79.98           H  
ATOM    868  CD1 LEU A  56      13.163   0.576  35.874  1.00 79.98           C  
ATOM    869 HD11 LEU A  56      13.724   0.892  36.754  1.00 79.98           H  
ATOM    870 HD12 LEU A  56      12.233   0.098  36.184  1.00 79.98           H  
ATOM    871 HD13 LEU A  56      13.745  -0.162  35.322  1.00 79.98           H  
ATOM    872  CD2 LEU A  56      11.970   2.742  35.741  1.00 79.98           C  
ATOM    873 HD21 LEU A  56      12.479   3.079  36.644  1.00 79.98           H  
ATOM    874 HD22 LEU A  56      11.712   3.597  35.115  1.00 79.98           H  
ATOM    875 HD23 LEU A  56      11.047   2.235  36.022  1.00 79.98           H  
ATOM    876  N   GLN A  57      16.194   4.517  33.116  1.00 78.61           N  
ATOM    877  H   GLN A  57      16.549   3.619  32.818  1.00 78.61           H  
ATOM    878  CA  GLN A  57      17.102   5.671  33.138  1.00 78.61           C  
ATOM    879  HA  GLN A  57      17.030   6.153  34.113  1.00 78.61           H  
ATOM    880  C   GLN A  57      16.729   6.728  32.090  1.00 78.61           C  
ATOM    881  CB  GLN A  57      18.556   5.231  32.933  1.00 78.61           C  
ATOM    882  HB2 GLN A  57      18.618   4.532  32.099  1.00 78.61           H  
ATOM    883  HB3 GLN A  57      19.143   6.113  32.680  1.00 78.61           H  
ATOM    884  O   GLN A  57      16.777   7.926  32.389  1.00 78.61           O  
ATOM    885  CG  GLN A  57      19.174   4.598  34.188  1.00 78.61           C  
ATOM    886  HG2 GLN A  57      18.655   3.670  34.430  1.00 78.61           H  
ATOM    887  HG3 GLN A  57      19.063   5.280  35.031  1.00 78.61           H  
ATOM    888  CD  GLN A  57      20.661   4.299  34.011  1.00 78.61           C  
ATOM    889  NE2 GLN A  57      21.299   3.680  34.978  1.00 78.61           N  
ATOM    890 HE21 GLN A  57      20.794   3.260  35.745  1.00 78.61           H  
ATOM    891 HE22 GLN A  57      22.262   3.447  34.781  1.00 78.61           H  
ATOM    892  OE1 GLN A  57      21.292   4.656  33.030  1.00 78.61           O  
ATOM    893  N   ALA A  58      16.316   6.313  30.889  1.00 78.47           N  
ATOM    894  H   ALA A  58      16.339   5.324  30.684  1.00 78.47           H  
ATOM    895  CA  ALA A  58      15.841   7.222  29.847  1.00 78.47           C  
ATOM    896  HA  ALA A  58      16.607   7.976  29.667  1.00 78.47           H  
ATOM    897  C   ALA A  58      14.559   7.956  30.279  1.00 78.47           C  
ATOM    898  CB  ALA A  58      15.641   6.425  28.553  1.00 78.47           C  
ATOM    899  HB1 ALA A  58      14.873   5.664  28.692  1.00 78.47           H  
ATOM    900  HB2 ALA A  58      16.573   5.933  28.273  1.00 78.47           H  
ATOM    901  HB3 ALA A  58      15.337   7.095  27.749  1.00 78.47           H  
ATOM    902  O   ALA A  58      14.459   9.175  30.120  1.00 78.47           O  
ATOM    903  N   LEU A  59      13.616   7.244  30.908  1.00 74.18           N  
ATOM    904  H   LEU A  59      13.735   6.243  30.962  1.00 74.18           H  
ATOM    905  CA  LEU A  59      12.414   7.834  31.503  1.00 74.18           C  
ATOM    906  HA  LEU A  59      11.915   8.445  30.752  1.00 74.18           H  
ATOM    907  C   LEU A  59      12.768   8.772  32.664  1.00 74.18           C  
ATOM    908  CB  LEU A  59      11.463   6.711  31.955  1.00 74.18           C  
ATOM    909  HB2 LEU A  59      12.037   5.979  32.525  1.00 74.18           H  
ATOM    910  HB3 LEU A  59      10.708   7.126  32.622  1.00 74.18           H  
ATOM    911  O   LEU A  59      12.295   9.906  32.694  1.00 74.18           O  
ATOM    912  CG  LEU A  59      10.747   5.994  30.794  1.00 74.18           C  
ATOM    913  HG  LEU A  59      11.465   5.745  30.012  1.00 74.18           H  
ATOM    914  CD1 LEU A  59      10.108   4.703  31.299  1.00 74.18           C  
ATOM    915 HD11 LEU A  59      10.880   4.037  31.684  1.00 74.18           H  
ATOM    916 HD12 LEU A  59       9.385   4.913  32.087  1.00 74.18           H  
ATOM    917 HD13 LEU A  59       9.606   4.191  30.478  1.00 74.18           H  
ATOM    918  CD2 LEU A  59       9.644   6.869  30.190  1.00 74.18           C  
ATOM    919 HD21 LEU A  59       9.148   6.316  29.392  1.00 74.18           H  
ATOM    920 HD22 LEU A  59      10.068   7.781  29.770  1.00 74.18           H  
ATOM    921 HD23 LEU A  59       8.908   7.114  30.956  1.00 74.18           H  
ATOM    922  N   LYS A  60      13.664   8.370  33.574  1.00 75.73           N  
ATOM    923  H   LYS A  60      13.998   7.418  33.516  1.00 75.73           H  
ATOM    924  CA  LYS A  60      14.145   9.229  34.668  1.00 75.73           C  
ATOM    925  HA  LYS A  60      13.290   9.544  35.265  1.00 75.73           H  
ATOM    926  C   LYS A  60      14.770  10.520  34.137  1.00 75.73           C  
ATOM    927  CB  LYS A  60      15.118   8.455  35.574  1.00 75.73           C  
ATOM    928  HB2 LYS A  60      15.722   9.162  36.143  1.00 75.73           H  
ATOM    929  HB3 LYS A  60      15.794   7.861  34.959  1.00 75.73           H  
ATOM    930  O   LYS A  60      14.431  11.580  34.645  1.00 75.73           O  
ATOM    931  CG  LYS A  60      14.382   7.548  36.574  1.00 75.73           C  
ATOM    932  HG2 LYS A  60      13.781   8.170  37.237  1.00 75.73           H  
ATOM    933  HG3 LYS A  60      13.714   6.872  36.040  1.00 75.73           H  
ATOM    934  CD  LYS A  60      15.370   6.726  37.416  1.00 75.73           C  
ATOM    935  HD2 LYS A  60      15.956   6.093  36.749  1.00 75.73           H  
ATOM    936  HD3 LYS A  60      16.039   7.401  37.950  1.00 75.73           H  
ATOM    937  CE  LYS A  60      14.608   5.847  38.418  1.00 75.73           C  
ATOM    938  HE2 LYS A  60      14.017   6.491  39.069  1.00 75.73           H  
ATOM    939  HE3 LYS A  60      13.913   5.218  37.862  1.00 75.73           H  
ATOM    940  NZ  LYS A  60      15.514   4.994  39.233  1.00 75.73           N  
ATOM    941  HZ1 LYS A  60      14.978   4.413  39.862  1.00 75.73           H  
ATOM    942  HZ2 LYS A  60      16.045   4.370  38.641  1.00 75.73           H  
ATOM    943  HZ3 LYS A  60      16.153   5.548  39.784  1.00 75.73           H  
ATOM    944  N   ARG A  61      15.593  10.479  33.081  1.00 67.54           N  
ATOM    945  H   ARG A  61      15.842   9.571  32.715  1.00 67.54           H  
ATOM    946  CA  ARG A  61      16.123  11.695  32.425  1.00 67.54           C  
ATOM    947  HA  ARG A  61      16.591  12.334  33.175  1.00 67.54           H  
ATOM    948  C   ARG A  61      15.033  12.566  31.798  1.00 67.54           C  
ATOM    949  CB  ARG A  61      17.159  11.325  31.352  1.00 67.54           C  
ATOM    950  HB2 ARG A  61      17.232  12.147  30.641  1.00 67.54           H  
ATOM    951  HB3 ARG A  61      16.831  10.438  30.808  1.00 67.54           H  
ATOM    952  O   ARG A  61      15.165  13.783  31.805  1.00 67.54           O  
ATOM    953  CG  ARG A  61      18.554  11.095  31.943  1.00 67.54           C  
ATOM    954  HG2 ARG A  61      18.863  11.990  32.482  1.00 67.54           H  
ATOM    955  HG3 ARG A  61      18.531  10.250  32.631  1.00 67.54           H  
ATOM    956  CD  ARG A  61      19.551  10.814  30.813  1.00 67.54           C  
ATOM    957  HD2 ARG A  61      19.295   9.857  30.357  1.00 67.54           H  
ATOM    958  HD3 ARG A  61      19.460  11.597  30.060  1.00 67.54           H  
ATOM    959  NE  ARG A  61      20.942  10.782  31.303  1.00 67.54           N  
ATOM    960  HE  ARG A  61      21.090  11.010  32.275  1.00 67.54           H  
ATOM    961  NH1 ARG A  61      21.931  10.114  29.338  1.00 67.54           N  
ATOM    962 HH11 ARG A  61      21.021  10.046  28.906  1.00 67.54           H  
ATOM    963 HH12 ARG A  61      22.754   9.829  28.827  1.00 67.54           H  
ATOM    964  NH2 ARG A  61      23.196  10.483  31.136  1.00 67.54           N  
ATOM    965 HH21 ARG A  61      23.310  10.706  32.114  1.00 67.54           H  
ATOM    966 HH22 ARG A  61      24.002  10.202  30.596  1.00 67.54           H  
ATOM    967  CZ  ARG A  61      22.012  10.462  30.593  1.00 67.54           C  
ATOM    968  N   LYS A  62      13.972  11.959  31.261  1.00 65.87           N  
ATOM    969  H   LYS A  62      13.966  10.949  31.248  1.00 65.87           H  
ATOM    970  CA  LYS A  62      12.858  12.675  30.620  1.00 65.87           C  
ATOM    971  HA  LYS A  62      13.277  13.502  30.046  1.00 65.87           H  
ATOM    972  C   LYS A  62      11.894  13.314  31.632  1.00 65.87           C  
ATOM    973  CB  LYS A  62      12.160  11.705  29.651  1.00 65.87           C  
ATOM    974  HB2 LYS A  62      12.918  11.086  29.173  1.00 65.87           H  
ATOM    975  HB3 LYS A  62      11.488  11.051  30.208  1.00 65.87           H  
ATOM    976  O   LYS A  62      11.268  14.317  31.304  1.00 65.87           O  
ATOM    977  CG  LYS A  62      11.386  12.424  28.537  1.00 65.87           C  
ATOM    978  HG2 LYS A  62      10.569  13.000  28.971  1.00 65.87           H  
ATOM    979  HG3 LYS A  62      12.060  13.102  28.013  1.00 65.87           H  
ATOM    980  CD  LYS A  62      10.819  11.404  27.539  1.00 65.87           C  
ATOM    981  HD2 LYS A  62      10.110  10.760  28.059  1.00 65.87           H  
ATOM    982  HD3 LYS A  62      11.634  10.793  27.150  1.00 65.87           H  
ATOM    983  CE  LYS A  62      10.118  12.118  26.377  1.00 65.87           C  
ATOM    984  HE2 LYS A  62       9.336  12.756  26.788  1.00 65.87           H  
ATOM    985  HE3 LYS A  62      10.842  12.759  25.875  1.00 65.87           H  
ATOM    986  NZ  LYS A  62       9.533  11.149  25.415  1.00 65.87           N  
ATOM    987  HZ1 LYS A  62      10.251  10.554  25.026  1.00 65.87           H  
ATOM    988  HZ2 LYS A  62       9.073  11.632  24.656  1.00 65.87           H  
ATOM    989  HZ3 LYS A  62       8.852  10.562  25.875  1.00 65.87           H  
ATOM    990  N   TYR A  63      11.787  12.759  32.844  1.00 53.61           N  
ATOM    991  H   TYR A  63      12.274  11.886  32.989  1.00 53.61           H  
ATOM    992  CA  TYR A  63      10.820  13.182  33.871  1.00 53.61           C  
ATOM    993  HA  TYR A  63      10.171  13.946  33.443  1.00 53.61           H  
ATOM    994  C   TYR A  63      11.433  13.839  35.122  1.00 53.61           C  
ATOM    995  CB  TYR A  63       9.918  11.991  34.234  1.00 53.61           C  
ATOM    996  HB2 TYR A  63      10.535  11.121  34.464  1.00 53.61           H  
ATOM    997  HB3 TYR A  63       9.361  12.236  35.139  1.00 53.61           H  
ATOM    998  O   TYR A  63      10.713  14.522  35.854  1.00 53.61           O  
ATOM    999  CG  TYR A  63       8.906  11.642  33.154  1.00 53.61           C  
ATOM   1000  CD1 TYR A  63       7.741  12.422  33.014  1.00 53.61           C  
ATOM   1001  HD1 TYR A  63       7.574  13.256  33.680  1.00 53.61           H  
ATOM   1002  CD2 TYR A  63       9.115  10.549  32.290  1.00 53.61           C  
ATOM   1003  HD2 TYR A  63       9.977   9.911  32.417  1.00 53.61           H  
ATOM   1004  CE1 TYR A  63       6.797  12.118  32.014  1.00 53.61           C  
ATOM   1005  HE1 TYR A  63       5.903  12.716  31.914  1.00 53.61           H  
ATOM   1006  CE2 TYR A  63       8.189  10.256  31.274  1.00 53.61           C  
ATOM   1007  HE2 TYR A  63       8.337   9.414  30.616  1.00 53.61           H  
ATOM   1008  OH  TYR A  63       6.136  10.739  30.156  1.00 53.61           O  
ATOM   1009  HH  TYR A  63       5.336  11.266  30.220  1.00 53.61           H  
ATOM   1010  CZ  TYR A  63       7.026  11.036  31.137  1.00 53.61           C  
ATOM   1011  N   LEU A  64      12.740  13.706  35.375  1.00 49.06           N  
ATOM   1012  H   LEU A  64      13.303  13.118  34.776  1.00 49.06           H  
ATOM   1013  CA  LEU A  64      13.432  14.479  36.409  1.00 49.06           C  
ATOM   1014  HA  LEU A  64      12.759  14.618  37.255  1.00 49.06           H  
ATOM   1015  C   LEU A  64      13.777  15.861  35.858  1.00 49.06           C  
ATOM   1016  CB  LEU A  64      14.686  13.750  36.928  1.00 49.06           C  
ATOM   1017  HB2 LEU A  64      15.277  13.418  36.074  1.00 49.06           H  
ATOM   1018  HB3 LEU A  64      15.307  14.457  37.479  1.00 49.06           H  
ATOM   1019  O   LEU A  64      14.615  16.010  34.971  1.00 49.06           O  
ATOM   1020  CG  LEU A  64      14.354  12.564  37.853  1.00 49.06           C  
ATOM   1021  HG  LEU A  64      13.483  12.030  37.473  1.00 49.06           H  
ATOM   1022  CD1 LEU A  64      15.520  11.580  37.922  1.00 49.06           C  
ATOM   1023 HD11 LEU A  64      15.796  11.275  36.913  1.00 49.06           H  
ATOM   1024 HD12 LEU A  64      15.228  10.704  38.501  1.00 49.06           H  
ATOM   1025 HD13 LEU A  64      16.381  12.057  38.391  1.00 49.06           H  
ATOM   1026  CD2 LEU A  64      14.073  13.042  39.282  1.00 49.06           C  
ATOM   1027 HD21 LEU A  64      13.847  12.186  39.918  1.00 49.06           H  
ATOM   1028 HD22 LEU A  64      14.941  13.566  39.685  1.00 49.06           H  
ATOM   1029 HD23 LEU A  64      13.214  13.712  39.290  1.00 49.06           H  
ATOM   1030  N   LYS A  65      13.135  16.884  36.426  1.00 50.72           N  
ATOM   1031  H   LYS A  65      12.441  16.659  37.124  1.00 50.72           H  
ATOM   1032  CA  LYS A  65      13.534  18.282  36.247  1.00 50.72           C  
ATOM   1033  HA  LYS A  65      13.400  18.564  35.203  1.00 50.72           H  
ATOM   1034  C   LYS A  65      15.019  18.415  36.586  1.00 50.72           C  
ATOM   1035  CB  LYS A  65      12.692  19.194  37.152  1.00 50.72           C  
ATOM   1036  HB2 LYS A  65      13.139  20.188  37.153  1.00 50.72           H  
ATOM   1037  HB3 LYS A  65      12.714  18.810  38.172  1.00 50.72           H  
ATOM   1038  O   LYS A  65      15.440  18.024  37.675  1.00 50.72           O  
ATOM   1039  CG  LYS A  65      11.243  19.307  36.664  1.00 50.72           C  
ATOM   1040  HG2 LYS A  65      11.237  19.745  35.666  1.00 50.72           H  
ATOM   1041  HG3 LYS A  65      10.792  18.316  36.617  1.00 50.72           H  
ATOM   1042  CD  LYS A  65      10.421  20.185  37.612  1.00 50.72           C  
ATOM   1043  HD2 LYS A  65      10.892  21.165  37.690  1.00 50.72           H  
ATOM   1044  HD3 LYS A  65      10.394  19.719  38.597  1.00 50.72           H  
ATOM   1045  CE  LYS A  65       9.000  20.335  37.061  1.00 50.72           C  
ATOM   1046  HE2 LYS A  65       9.059  20.789  36.072  1.00 50.72           H  
ATOM   1047  HE3 LYS A  65       8.569  19.340  36.944  1.00 50.72           H  
ATOM   1048  NZ  LYS A  65       8.159  21.160  37.960  1.00 50.72           N  
ATOM   1049  HZ1 LYS A  65       8.565  22.079  38.061  1.00 50.72           H  
ATOM   1050  HZ2 LYS A  65       8.099  20.727  38.871  1.00 50.72           H  
ATOM   1051  HZ3 LYS A  65       7.229  21.252  37.576  1.00 50.72           H  
ATOM   1052  N   SER A  66      15.791  18.974  35.659  1.00 50.96           N  
ATOM   1053  H   SER A  66      15.389  19.246  34.773  1.00 50.96           H  
ATOM   1054  CA  SER A  66      17.179  19.374  35.881  1.00 50.96           C  
ATOM   1055  HA  SER A  66      17.769  18.462  35.964  1.00 50.96           H  
ATOM   1056  C   SER A  66      17.276  20.194  37.179  1.00 50.96           C  
ATOM   1057  CB  SER A  66      17.715  20.186  34.684  1.00 50.96           C  
ATOM   1058  HB2 SER A  66      18.498  19.606  34.196  1.00 50.96           H  
ATOM   1059  HB3 SER A  66      18.156  21.117  35.041  1.00 50.96           H  
ATOM   1060  O   SER A  66      16.408  21.042  37.413  1.00 50.96           O  
ATOM   1061  OG  SER A  66      16.708  20.484  33.725  1.00 50.96           O  
ATOM   1062  HG  SER A  66      17.093  21.020  33.029  1.00 50.96           H  
ATOM   1063  N   PRO A  67      18.290  19.966  38.037  1.00 49.92           N  
ATOM   1064  CA  PRO A  67      18.456  20.733  39.266  1.00 49.92           C  
ATOM   1065  HA  PRO A  67      17.600  20.554  39.916  1.00 49.92           H  
ATOM   1066  C   PRO A  67      18.558  22.216  38.912  1.00 49.92           C  
ATOM   1067  CB  PRO A  67      19.735  20.213  39.940  1.00 49.92           C  
ATOM   1068  HB2 PRO A  67      19.601  20.105  41.016  1.00 49.92           H  
ATOM   1069  HB3 PRO A  67      20.576  20.875  39.733  1.00 49.92           H  
ATOM   1070  O   PRO A  67      19.439  22.610  38.147  1.00 49.92           O  
ATOM   1071  CG  PRO A  67      19.989  18.865  39.271  1.00 49.92           C  
ATOM   1072  HG2 PRO A  67      21.053  18.632  39.219  1.00 49.92           H  
ATOM   1073  HG3 PRO A  67      19.456  18.086  39.817  1.00 49.92           H  
ATOM   1074  CD  PRO A  67      19.375  19.014  37.883  1.00 49.92           C  
ATOM   1075  HD2 PRO A  67      20.115  19.415  37.190  1.00 49.92           H  
ATOM   1076  HD3 PRO A  67      19.020  18.041  37.545  1.00 49.92           H  
ATOM   1077  N   GLY A  68      17.638  23.025  39.438  1.00 46.03           N  
ATOM   1078  H   GLY A  68      16.915  22.613  40.010  1.00 46.03           H  
ATOM   1079  CA  GLY A  68      17.608  24.469  39.236  1.00 46.03           C  
ATOM   1080  HA2 GLY A  68      16.692  24.881  39.657  1.00 46.03           H  
ATOM   1081  HA3 GLY A  68      17.637  24.693  38.170  1.00 46.03           H  
ATOM   1082  C   GLY A  68      18.798  25.135  39.917  1.00 46.03           C  
ATOM   1083  O   GLY A  68      18.662  25.666  41.012  1.00 46.03           O  
ATOM   1084  N   LYS A  69      19.973  25.094  39.285  1.00 46.09           N  
ATOM   1085  H   LYS A  69      20.025  24.549  38.436  1.00 46.09           H  
ATOM   1086  CA  LYS A  69      21.041  26.048  39.582  1.00 46.09           C  
ATOM   1087  HA  LYS A  69      21.124  26.157  40.663  1.00 46.09           H  
ATOM   1088  C   LYS A  69      20.612  27.399  39.022  1.00 46.09           C  
ATOM   1089  CB  LYS A  69      22.397  25.583  39.029  1.00 46.09           C  
ATOM   1090  HB2 LYS A  69      23.052  26.450  38.949  1.00 46.09           H  
ATOM   1091  HB3 LYS A  69      22.271  25.155  38.035  1.00 46.09           H  
ATOM   1092  O   LYS A  69      20.231  27.489  37.857  1.00 46.09           O  
ATOM   1093  CG  LYS A  69      23.057  24.565  39.974  1.00 46.09           C  
ATOM   1094  HG2 LYS A  69      23.119  24.998  40.972  1.00 46.09           H  
ATOM   1095  HG3 LYS A  69      22.447  23.662  40.020  1.00 46.09           H  
ATOM   1096  CD  LYS A  69      24.472  24.205  39.504  1.00 46.09           C  
ATOM   1097  HD2 LYS A  69      25.050  25.122  39.394  1.00 46.09           H  
ATOM   1098  HD3 LYS A  69      24.413  23.703  38.538  1.00 46.09           H  
ATOM   1099  CE  LYS A  69      25.156  23.295  40.532  1.00 46.09           C  
ATOM   1100  HE2 LYS A  69      25.142  23.799  41.499  1.00 46.09           H  
ATOM   1101  HE3 LYS A  69      24.576  22.377  40.628  1.00 46.09           H  
ATOM   1102  NZ  LYS A  69      26.556  22.985  40.145  1.00 46.09           N  
ATOM   1103  HZ1 LYS A  69      26.998  22.402  40.842  1.00 46.09           H  
ATOM   1104  HZ2 LYS A  69      26.589  22.512  39.254  1.00 46.09           H  
ATOM   1105  HZ3 LYS A  69      27.092  23.838  40.073  1.00 46.09           H  
ATOM   1106  N   ASN A  70      20.632  28.405  39.892  1.00 43.73           N  
ATOM   1107  H   ASN A  70      20.927  28.189  40.834  1.00 43.73           H  
ATOM   1108  CA  ASN A  70      20.268  29.795  39.642  1.00 43.73           C  
ATOM   1109  HA  ASN A  70      19.183  29.880  39.582  1.00 43.73           H  
ATOM   1110  C   ASN A  70      20.856  30.318  38.321  1.00 43.73           C  
ATOM   1111  CB  ASN A  70      20.775  30.636  40.836  1.00 43.73           C  
ATOM   1112  HB2 ASN A  70      20.855  31.681  40.536  1.00 43.73           H  
ATOM   1113  HB3 ASN A  70      21.779  30.320  41.123  1.00 43.73           H  
ATOM   1114  O   ASN A  70      21.989  30.780  38.267  1.00 43.73           O  
ATOM   1115  CG  ASN A  70      19.854  30.614  42.039  1.00 43.73           C  
ATOM   1116  ND2 ASN A  70      20.393  30.675  43.232  1.00 43.73           N  
ATOM   1117 HD21 ASN A  70      19.756  30.770  44.011  1.00 43.73           H  
ATOM   1118 HD22 ASN A  70      21.371  30.907  43.326  1.00 43.73           H  
ATOM   1119  OD1 ASN A  70      18.643  30.553  41.910  1.00 43.73           O  
ATOM   1120  N   VAL A  71      20.046  30.318  37.260  1.00 48.19           N  
ATOM   1121  H   VAL A  71      19.182  29.798  37.317  1.00 48.19           H  
ATOM   1122  CA  VAL A  71      20.344  31.048  36.012  1.00 48.19           C  
ATOM   1123  HA  VAL A  71      21.367  30.813  35.717  1.00 48.19           H  
ATOM   1124  C   VAL A  71      20.305  32.573  36.248  1.00 48.19           C  
ATOM   1125  CB  VAL A  71      19.412  30.571  34.873  1.00 48.19           C  
ATOM   1126  HB  VAL A  71      18.379  30.782  35.149  1.00 48.19           H  
ATOM   1127  O   VAL A  71      20.780  33.341  35.418  1.00 48.19           O  
ATOM   1128  CG1 VAL A  71      19.701  31.238  33.522  1.00 48.19           C  
ATOM   1129 HG11 VAL A  71      19.448  32.297  33.564  1.00 48.19           H  
ATOM   1130 HG12 VAL A  71      19.093  30.787  32.738  1.00 48.19           H  
ATOM   1131 HG13 VAL A  71      20.756  31.132  33.268  1.00 48.19           H  
ATOM   1132  CG2 VAL A  71      19.554  29.054  34.650  1.00 48.19           C  
ATOM   1133 HG21 VAL A  71      19.250  28.504  35.540  1.00 48.19           H  
ATOM   1134 HG22 VAL A  71      18.916  28.738  33.825  1.00 48.19           H  
ATOM   1135 HG23 VAL A  71      20.590  28.809  34.416  1.00 48.19           H  
ATOM   1136  N   TYR A  72      19.849  33.006  37.430  1.00 48.24           N  
ATOM   1137  H   TYR A  72      19.471  32.315  38.063  1.00 48.24           H  
ATOM   1138  CA  TYR A  72      19.885  34.385  37.925  1.00 48.24           C  
ATOM   1139  HA  TYR A  72      19.377  35.024  37.202  1.00 48.24           H  
ATOM   1140  C   TYR A  72      21.299  34.983  38.087  1.00 48.24           C  
ATOM   1141  CB  TYR A  72      19.102  34.446  39.251  1.00 48.24           C  
ATOM   1142  HB2 TYR A  72      19.399  35.344  39.793  1.00 48.24           H  
ATOM   1143  HB3 TYR A  72      19.365  33.596  39.881  1.00 48.24           H  
ATOM   1144  O   TYR A  72      21.414  36.196  38.207  1.00 48.24           O  
ATOM   1145  CG  TYR A  72      17.598  34.511  39.058  1.00 48.24           C  
ATOM   1146  CD1 TYR A  72      17.014  35.744  38.712  1.00 48.24           C  
ATOM   1147  HD1 TYR A  72      17.633  36.621  38.599  1.00 48.24           H  
ATOM   1148  CD2 TYR A  72      16.788  33.364  39.193  1.00 48.24           C  
ATOM   1149  HD2 TYR A  72      17.229  32.422  39.485  1.00 48.24           H  
ATOM   1150  CE1 TYR A  72      15.630  35.839  38.484  1.00 48.24           C  
ATOM   1151  HE1 TYR A  72      15.201  36.787  38.194  1.00 48.24           H  
ATOM   1152  CE2 TYR A  72      15.399  33.455  38.964  1.00 48.24           C  
ATOM   1153  HE2 TYR A  72      14.765  32.586  39.064  1.00 48.24           H  
ATOM   1154  OH  TYR A  72      13.483  34.778  38.371  1.00 48.24           O  
ATOM   1155  HH  TYR A  72      13.259  35.662  38.072  1.00 48.24           H  
ATOM   1156  CZ  TYR A  72      14.819  34.692  38.605  1.00 48.24           C  
ATOM   1157  N   GLU A  73      22.372  34.182  38.051  1.00 56.46           N  
ATOM   1158  H   GLU A  73      22.233  33.183  37.998  1.00 56.46           H  
ATOM   1159  CA  GLU A  73      23.749  34.670  38.272  1.00 56.46           C  
ATOM   1160  HA  GLU A  73      23.716  35.683  38.673  1.00 56.46           H  
ATOM   1161  C   GLU A  73      24.613  34.773  36.998  1.00 56.46           C  
ATOM   1162  CB  GLU A  73      24.431  33.796  39.341  1.00 56.46           C  
ATOM   1163  HB2 GLU A  73      24.312  32.747  39.070  1.00 56.46           H  
ATOM   1164  HB3 GLU A  73      25.496  34.028  39.370  1.00 56.46           H  
ATOM   1165  O   GLU A  73      25.736  35.266  37.067  1.00 56.46           O  
ATOM   1166  CG  GLU A  73      23.852  34.049  40.744  1.00 56.46           C  
ATOM   1167  HG2 GLU A  73      24.004  35.098  40.999  1.00 56.46           H  
ATOM   1168  HG3 GLU A  73      22.778  33.862  40.721  1.00 56.46           H  
ATOM   1169  CD  GLU A  73      24.474  33.166  41.840  1.00 56.46           C  
ATOM   1170  OE1 GLU A  73      24.049  33.326  43.006  1.00 56.46           O  
ATOM   1171  OE2 GLU A  73      25.295  32.278  41.514  1.00 56.46           O  
ATOM   1172  N   LEU A  74      24.136  34.329  35.824  1.00 54.24           N  
ATOM   1173  H   LEU A  74      23.186  33.987  35.800  1.00 54.24           H  
ATOM   1174  CA  LEU A  74      25.029  34.064  34.678  1.00 54.24           C  
ATOM   1175  HA  LEU A  74      26.058  34.195  35.015  1.00 54.24           H  
ATOM   1176  C   LEU A  74      24.943  35.026  33.483  1.00 54.24           C  
ATOM   1177  CB  LEU A  74      24.892  32.586  34.266  1.00 54.24           C  
ATOM   1178  HB2 LEU A  74      25.227  32.456  33.237  1.00 54.24           H  
ATOM   1179  HB3 LEU A  74      23.838  32.310  34.307  1.00 54.24           H  
ATOM   1180  O   LEU A  74      25.848  34.995  32.648  1.00 54.24           O  
ATOM   1181  CG  LEU A  74      25.717  31.648  35.171  1.00 54.24           C  
ATOM   1182  HG  LEU A  74      25.604  31.945  36.213  1.00 54.24           H  
ATOM   1183  CD1 LEU A  74      25.212  30.212  35.033  1.00 54.24           C  
ATOM   1184 HD11 LEU A  74      25.298  29.882  33.997  1.00 54.24           H  
ATOM   1185 HD12 LEU A  74      24.169  30.165  35.348  1.00 54.24           H  
ATOM   1186 HD13 LEU A  74      25.798  29.557  35.677  1.00 54.24           H  
ATOM   1187  CD2 LEU A  74      27.205  31.658  34.800  1.00 54.24           C  
ATOM   1188 HD21 LEU A  74      27.616  32.659  34.935  1.00 54.24           H  
ATOM   1189 HD22 LEU A  74      27.751  30.979  35.456  1.00 54.24           H  
ATOM   1190 HD23 LEU A  74      27.341  31.352  33.763  1.00 54.24           H  
ATOM   1191  N   SER A  75      23.931  35.893  33.351  1.00 52.95           N  
ATOM   1192  H   SER A  75      23.198  35.894  34.046  1.00 52.95           H  
ATOM   1193  CA  SER A  75      23.958  36.947  32.313  1.00 52.95           C  
ATOM   1194  HA  SER A  75      24.921  37.454  32.382  1.00 52.95           H  
ATOM   1195  C   SER A  75      22.843  37.998  32.447  1.00 52.95           C  
ATOM   1196  CB  SER A  75      23.894  36.345  30.898  1.00 52.95           C  
ATOM   1197  HB2 SER A  75      23.452  35.349  30.923  1.00 52.95           H  
ATOM   1198  HB3 SER A  75      23.300  36.975  30.236  1.00 52.95           H  
ATOM   1199  O   SER A  75      21.727  37.759  31.990  1.00 52.95           O  
ATOM   1200  OG  SER A  75      25.205  36.294  30.379  1.00 52.95           O  
ATOM   1201  HG  SER A  75      25.705  35.757  30.999  1.00 52.95           H  
ATOM   1202  N   PRO A  76      23.157  39.215  32.933  1.00 55.68           N  
ATOM   1203  CA  PRO A  76      22.227  40.353  33.036  1.00 55.68           C  
ATOM   1204  HA  PRO A  76      21.349  40.031  33.597  1.00 55.68           H  
ATOM   1205  C   PRO A  76      21.748  40.954  31.696  1.00 55.68           C  
ATOM   1206  CB  PRO A  76      22.978  41.419  33.852  1.00 55.68           C  
ATOM   1207  HB2 PRO A  76      23.430  42.153  33.185  1.00 55.68           H  
ATOM   1208  HB3 PRO A  76      22.316  41.918  34.560  1.00 55.68           H  
ATOM   1209  O   PRO A  76      21.065  41.971  31.683  1.00 55.68           O  
ATOM   1210  CG  PRO A  76      24.088  40.654  34.567  1.00 55.68           C  
ATOM   1211  HG2 PRO A  76      24.955  41.284  34.767  1.00 55.68           H  
ATOM   1212  HG3 PRO A  76      23.700  40.228  35.491  1.00 55.68           H  
ATOM   1213  CD  PRO A  76      24.414  39.538  33.590  1.00 55.68           C  
ATOM   1214  HD2 PRO A  76      25.134  39.888  32.851  1.00 55.68           H  
ATOM   1215  HD3 PRO A  76      24.818  38.691  34.144  1.00 55.68           H  
ATOM   1216  N   ARG A  77      22.150  40.392  30.546  1.00 57.18           N  
ATOM   1217  H   ARG A  77      22.660  39.523  30.618  1.00 57.18           H  
ATOM   1218  CA  ARG A  77      21.909  40.967  29.205  1.00 57.18           C  
ATOM   1219  HA  ARG A  77      21.606  42.007  29.322  1.00 57.18           H  
ATOM   1220  C   ARG A  77      20.737  40.351  28.436  1.00 57.18           C  
ATOM   1221  CB  ARG A  77      23.211  40.932  28.383  1.00 57.18           C  
ATOM   1222  HB2 ARG A  77      23.766  40.018  28.593  1.00 57.18           H  
ATOM   1223  HB3 ARG A  77      22.963  40.939  27.322  1.00 57.18           H  
ATOM   1224  O   ARG A  77      20.368  40.885  27.396  1.00 57.18           O  
ATOM   1225  CG  ARG A  77      24.080  42.164  28.670  1.00 57.18           C  
ATOM   1226  HG2 ARG A  77      23.486  43.055  28.469  1.00 57.18           H  
ATOM   1227  HG3 ARG A  77      24.386  42.173  29.716  1.00 57.18           H  
ATOM   1228  CD  ARG A  77      25.320  42.178  27.766  1.00 57.18           C  
ATOM   1229  HD2 ARG A  77      26.055  41.484  28.173  1.00 57.18           H  
ATOM   1230  HD3 ARG A  77      25.035  41.843  26.769  1.00 57.18           H  
ATOM   1231  NE  ARG A  77      25.885  43.536  27.656  1.00 57.18           N  
ATOM   1232  HE  ARG A  77      25.295  44.293  27.971  1.00 57.18           H  
ATOM   1233  NH1 ARG A  77      27.900  42.970  26.710  1.00 57.18           N  
ATOM   1234 HH11 ARG A  77      28.786  43.242  26.309  1.00 57.18           H  
ATOM   1235 HH12 ARG A  77      27.651  41.994  26.789  1.00 57.18           H  
ATOM   1236  NH2 ARG A  77      27.388  45.121  27.014  1.00 57.18           N  
ATOM   1237 HH21 ARG A  77      28.277  45.375  26.608  1.00 57.18           H  
ATOM   1238 HH22 ARG A  77      26.757  45.846  27.323  1.00 57.18           H  
ATOM   1239  CZ  ARG A  77      27.051  43.867  27.130  1.00 57.18           C  
ATOM   1240  N   LEU A  78      20.156  39.256  28.924  1.00 55.99           N  
ATOM   1241  H   LEU A  78      20.475  38.898  29.814  1.00 55.99           H  
ATOM   1242  CA  LEU A  78      19.091  38.526  28.221  1.00 55.99           C  
ATOM   1243  HA  LEU A  78      19.175  38.734  27.154  1.00 55.99           H  
ATOM   1244  C   LEU A  78      17.668  38.991  28.581  1.00 55.99           C  
ATOM   1245  CB  LEU A  78      19.310  37.013  28.418  1.00 55.99           C  
ATOM   1246  HB2 LEU A  78      19.538  36.828  29.468  1.00 55.99           H  
ATOM   1247  HB3 LEU A  78      18.388  36.480  28.186  1.00 55.99           H  
ATOM   1248  O   LEU A  78      16.726  38.610  27.898  1.00 55.99           O  
ATOM   1249  CG  LEU A  78      20.438  36.451  27.528  1.00 55.99           C  
ATOM   1250  HG  LEU A  78      21.287  37.134  27.538  1.00 55.99           H  
ATOM   1251  CD1 LEU A  78      20.918  35.101  28.061  1.00 55.99           C  
ATOM   1252 HD11 LEU A  78      21.726  34.722  27.435  1.00 55.99           H  
ATOM   1253 HD12 LEU A  78      21.287  35.219  29.079  1.00 55.99           H  
ATOM   1254 HD13 LEU A  78      20.094  34.388  28.060  1.00 55.99           H  
ATOM   1255  CD2 LEU A  78      19.974  36.251  26.082  1.00 55.99           C  
ATOM   1256 HD21 LEU A  78      20.789  35.843  25.484  1.00 55.99           H  
ATOM   1257 HD22 LEU A  78      19.127  35.565  26.051  1.00 55.99           H  
ATOM   1258 HD23 LEU A  78      19.670  37.203  25.647  1.00 55.99           H  
ATOM   1259  N   GLU A  79      17.503  39.860  29.585  1.00 50.90           N  
ATOM   1260  H   GLU A  79      18.301  40.112  30.151  1.00 50.90           H  
ATOM   1261  CA  GLU A  79      16.197  40.434  29.967  1.00 50.90           C  
ATOM   1262  HA  GLU A  79      15.423  39.677  29.839  1.00 50.90           H  
ATOM   1263  C   GLU A  79      15.754  41.623  29.097  1.00 50.90           C  
ATOM   1264  CB  GLU A  79      16.214  40.838  31.450  1.00 50.90           C  
ATOM   1265  HB2 GLU A  79      17.149  41.352  31.674  1.00 50.90           H  
ATOM   1266  HB3 GLU A  79      15.389  41.524  31.642  1.00 50.90           H  
ATOM   1267  O   GLU A  79      14.591  42.009  29.127  1.00 50.90           O  
ATOM   1268  CG  GLU A  79      16.035  39.623  32.372  1.00 50.90           C  
ATOM   1269  HG2 GLU A  79      15.128  39.094  32.078  1.00 50.90           H  
ATOM   1270  HG3 GLU A  79      16.878  38.947  32.232  1.00 50.90           H  
ATOM   1271  CD  GLU A  79      15.940  40.007  33.858  1.00 50.90           C  
ATOM   1272  OE1 GLU A  79      15.311  39.229  34.613  1.00 50.90           O  
ATOM   1273  OE2 GLU A  79      16.526  41.046  34.237  1.00 50.90           O  
ATOM   1274  N   ALA A  80      16.638  42.190  28.270  1.00 58.18           N  
ATOM   1275  H   ALA A  80      17.584  41.836  28.260  1.00 58.18           H  
ATOM   1276  CA  ALA A  80      16.296  43.325  27.407  1.00 58.18           C  
ATOM   1277  HA  ALA A  80      15.613  43.975  27.953  1.00 58.18           H  
ATOM   1278  C   ALA A  80      15.562  42.922  26.108  1.00 58.18           C  
ATOM   1279  CB  ALA A  80      17.576  44.124  27.138  1.00 58.18           C  
ATOM   1280  HB1 ALA A  80      18.288  43.513  26.583  1.00 58.18           H  
ATOM   1281  HB2 ALA A  80      18.022  44.436  28.083  1.00 58.18           H  
ATOM   1282  HB3 ALA A  80      17.335  45.012  26.553  1.00 58.18           H  
ATOM   1283  O   ALA A  80      15.219  43.787  25.303  1.00 58.18           O  
ATOM   1284  N   ILE A  81      15.344  41.622  25.871  1.00 56.84           N  
ATOM   1285  H   ILE A  81      15.601  40.963  26.592  1.00 56.84           H  
ATOM   1286  CA  ILE A  81      14.817  41.090  24.607  1.00 56.84           C  
ATOM   1287  HA  ILE A  81      14.312  41.896  24.074  1.00 56.84           H  
ATOM   1288  C   ILE A  81      13.752  40.019  24.900  1.00 56.84           C  
ATOM   1289  CB  ILE A  81      15.962  40.572  23.686  1.00 56.84           C  
ATOM   1290  HB  ILE A  81      16.347  39.643  24.107  1.00 56.84           H  
ATOM   1291  O   ILE A  81      13.965  38.832  24.676  1.00 56.84           O  
ATOM   1292  CG1 ILE A  81      17.151  41.560  23.577  1.00 56.84           C  
ATOM   1293 HG12 ILE A  81      17.540  41.768  24.574  1.00 56.84           H  
ATOM   1294 HG13 ILE A  81      16.807  42.500  23.145  1.00 56.84           H  
ATOM   1295  CG2 ILE A  81      15.402  40.282  22.276  1.00 56.84           C  
ATOM   1296 HG21 ILE A  81      14.542  39.614  22.328  1.00 56.84           H  
ATOM   1297 HG22 ILE A  81      16.156  39.787  21.663  1.00 56.84           H  
ATOM   1298 HG23 ILE A  81      15.099  41.212  21.795  1.00 56.84           H  
ATOM   1299  CD1 ILE A  81      18.343  41.039  22.764  1.00 56.84           C  
ATOM   1300 HD11 ILE A  81      18.650  40.062  23.138  1.00 56.84           H  
ATOM   1301 HD12 ILE A  81      18.085  40.965  21.708  1.00 56.84           H  
ATOM   1302 HD13 ILE A  81      19.177  41.734  22.866  1.00 56.84           H  
ATOM   1303  N   SER A  82      12.579  40.414  25.404  1.00 55.36           N  
ATOM   1304  H   SER A  82      12.470  41.371  25.708  1.00 55.36           H  
ATOM   1305  CA  SER A  82      11.390  39.552  25.323  1.00 55.36           C  
ATOM   1306  HA  SER A  82      11.481  38.960  24.412  1.00 55.36           H  
ATOM   1307  C   SER A  82      10.101  40.365  25.204  1.00 55.36           C  
ATOM   1308  CB  SER A  82      11.316  38.531  26.473  1.00 55.36           C  
ATOM   1309  HB2 SER A  82      12.293  38.073  26.628  1.00 55.36           H  
ATOM   1310  HB3 SER A  82      10.619  37.745  26.183  1.00 55.36           H  
ATOM   1311  O   SER A  82       9.681  41.037  26.144  1.00 55.36           O  
ATOM   1312  OG  SER A  82      10.858  39.088  27.685  1.00 55.36           O  
ATOM   1313  HG  SER A  82      10.371  39.892  27.491  1.00 55.36           H  
ATOM   1314  N   LEU A  83       9.459  40.275  24.040  1.00 47.58           N  
ATOM   1315  H   LEU A  83       9.874  39.705  23.316  1.00 47.58           H  
ATOM   1316  CA  LEU A  83       8.108  40.769  23.783  1.00 47.58           C  
ATOM   1317  HA  LEU A  83       7.891  41.626  24.420  1.00 47.58           H  
ATOM   1318  C   LEU A  83       7.116  39.648  24.129  1.00 47.58           C  
ATOM   1319  CB  LEU A  83       8.006  41.198  22.303  1.00 47.58           C  
ATOM   1320  HB2 LEU A  83       8.373  40.378  21.686  1.00 47.58           H  
ATOM   1321  HB3 LEU A  83       6.956  41.346  22.047  1.00 47.58           H  
ATOM   1322  O   LEU A  83       6.816  38.799  23.296  1.00 47.58           O  
ATOM   1323  CG  LEU A  83       8.783  42.480  21.951  1.00 47.58           C  
ATOM   1324  HG  LEU A  83       9.766  42.457  22.421  1.00 47.58           H  
ATOM   1325  CD1 LEU A  83       8.983  42.572  20.438  1.00 47.58           C  
ATOM   1326 HD11 LEU A  83       8.018  42.591  19.933  1.00 47.58           H  
ATOM   1327 HD12 LEU A  83       9.555  41.713  20.088  1.00 47.58           H  
ATOM   1328 HD13 LEU A  83       9.535  43.480  20.195  1.00 47.58           H  
ATOM   1329  CD2 LEU A  83       8.036  43.734  22.413  1.00 47.58           C  
ATOM   1330 HD21 LEU A  83       7.059  43.790  21.933  1.00 47.58           H  
ATOM   1331 HD22 LEU A  83       8.613  44.620  22.152  1.00 47.58           H  
ATOM   1332 HD23 LEU A  83       7.908  43.714  23.495  1.00 47.58           H  
ATOM   1333  N   GLY A  84       6.650  39.607  25.376  1.00 60.72           N  
ATOM   1334  H   GLY A  84       7.042  40.240  26.059  1.00 60.72           H  
ATOM   1335  CA  GLY A  84       5.599  38.681  25.808  1.00 60.72           C  
ATOM   1336  HA2 GLY A  84       4.669  38.964  25.315  1.00 60.72           H  
ATOM   1337  HA3 GLY A  84       5.852  37.670  25.488  1.00 60.72           H  
ATOM   1338  C   GLY A  84       5.433  38.664  27.332  1.00 60.72           C  
ATOM   1339  O   GLY A  84       6.432  38.527  28.037  1.00 60.72           O  
ATOM   1340  N   PRO A  85       4.211  38.820  27.876  1.00 49.44           N  
ATOM   1341  CA  PRO A  85       4.003  38.871  29.319  1.00 49.44           C  
ATOM   1342  HA  PRO A  85       4.698  39.589  29.755  1.00 49.44           H  
ATOM   1343  C   PRO A  85       4.242  37.499  29.969  1.00 49.44           C  
ATOM   1344  CB  PRO A  85       2.579  39.399  29.515  1.00 49.44           C  
ATOM   1345  HB2 PRO A  85       2.603  40.487  29.570  1.00 49.44           H  
ATOM   1346  HB3 PRO A  85       2.103  38.985  30.404  1.00 49.44           H  
ATOM   1347  O   PRO A  85       3.620  36.497  29.621  1.00 49.44           O  
ATOM   1348  CG  PRO A  85       1.858  38.975  28.236  1.00 49.44           C  
ATOM   1349  HG2 PRO A  85       1.038  39.650  27.990  1.00 49.44           H  
ATOM   1350  HG3 PRO A  85       1.491  37.955  28.348  1.00 49.44           H  
ATOM   1351  CD  PRO A  85       2.953  39.004  27.170  1.00 49.44           C  
ATOM   1352  HD2 PRO A  85       2.954  39.975  26.674  1.00 49.44           H  
ATOM   1353  HD3 PRO A  85       2.786  38.209  26.443  1.00 49.44           H  
ATOM   1354  N   VAL A  86       5.139  37.478  30.957  1.00 44.85           N  
ATOM   1355  H   VAL A  86       5.647  38.334  31.130  1.00 44.85           H  
ATOM   1356  CA  VAL A  86       5.459  36.328  31.812  1.00 44.85           C  
ATOM   1357  HA  VAL A  86       5.545  35.437  31.190  1.00 44.85           H  
ATOM   1358  C   VAL A  86       4.319  36.119  32.814  1.00 44.85           C  
ATOM   1359  CB  VAL A  86       6.816  36.566  32.520  1.00 44.85           C  
ATOM   1360  HB  VAL A  86       6.755  37.479  33.112  1.00 44.85           H  
ATOM   1361  O   VAL A  86       4.274  36.762  33.863  1.00 44.85           O  
ATOM   1362  CG1 VAL A  86       7.206  35.411  33.455  1.00 44.85           C  
ATOM   1363 HG11 VAL A  86       6.476  35.311  34.258  1.00 44.85           H  
ATOM   1364 HG12 VAL A  86       7.262  34.479  32.893  1.00 44.85           H  
ATOM   1365 HG13 VAL A  86       8.178  35.619  33.904  1.00 44.85           H  
ATOM   1366  CG2 VAL A  86       7.952  36.736  31.502  1.00 44.85           C  
ATOM   1367 HG21 VAL A  86       7.776  37.606  30.869  1.00 44.85           H  
ATOM   1368 HG22 VAL A  86       8.899  36.890  32.019  1.00 44.85           H  
ATOM   1369 HG23 VAL A  86       8.029  35.852  30.868  1.00 44.85           H  
ATOM   1370  N   THR A  87       3.368  35.232  32.510  1.00 47.07           N  
ATOM   1371  H   THR A  87       3.341  34.846  31.577  1.00 47.07           H  
ATOM   1372  CA  THR A  87       2.286  34.885  33.446  1.00 47.07           C  
ATOM   1373  HA  THR A  87       2.101  35.764  34.063  1.00 47.07           H  
ATOM   1374  C   THR A  87       2.672  33.755  34.395  1.00 47.07           C  
ATOM   1375  CB  THR A  87       0.950  34.595  32.758  1.00 47.07           C  
ATOM   1376  HB  THR A  87       0.282  34.101  33.464  1.00 47.07           H  
ATOM   1377  O   THR A  87       3.146  32.688  34.005  1.00 47.07           O  
ATOM   1378  CG2 THR A  87       0.289  35.892  32.296  1.00 47.07           C  
ATOM   1379 HG21 THR A  87       0.092  36.541  33.149  1.00 47.07           H  
ATOM   1380 HG22 THR A  87      -0.656  35.659  31.804  1.00 47.07           H  
ATOM   1381 HG23 THR A  87       0.937  36.407  31.587  1.00 47.07           H  
ATOM   1382  OG1 THR A  87       1.142  33.763  31.642  1.00 47.07           O  
ATOM   1383  HG1 THR A  87       1.591  32.966  31.935  1.00 47.07           H  
ATOM   1384  N   GLN A  88       2.441  34.042  35.674  1.00 43.54           N  
ATOM   1385  H   GLN A  88       2.014  34.941  35.847  1.00 43.54           H  
ATOM   1386  CA  GLN A  88       2.768  33.265  36.859  1.00 43.54           C  
ATOM   1387  HA  GLN A  88       3.837  33.057  36.841  1.00 43.54           H  
ATOM   1388  C   GLN A  88       2.018  31.923  36.956  1.00 43.54           C  
ATOM   1389  CB  GLN A  88       2.453  34.144  38.082  1.00 43.54           C  
ATOM   1390  HB2 GLN A  88       2.591  33.555  38.989  1.00 43.54           H  
ATOM   1391  HB3 GLN A  88       1.406  34.444  38.034  1.00 43.54           H  
ATOM   1392  O   GLN A  88       0.914  31.742  36.452  1.00 43.54           O  
ATOM   1393  CG  GLN A  88       3.343  35.400  38.189  1.00 43.54           C  
ATOM   1394  HG2 GLN A  88       3.280  35.988  37.273  1.00 43.54           H  
ATOM   1395  HG3 GLN A  88       4.380  35.093  38.326  1.00 43.54           H  
ATOM   1396  CD  GLN A  88       2.938  36.308  39.350  1.00 43.54           C  
ATOM   1397  NE2 GLN A  88       3.779  37.232  39.756  1.00 43.54           N  
ATOM   1398 HE21 GLN A  88       3.435  37.842  40.484  1.00 43.54           H  
ATOM   1399 HE22 GLN A  88       4.634  37.424  39.254  1.00 43.54           H  
ATOM   1400  OE1 GLN A  88       1.869  36.196  39.921  1.00 43.54           O  
ATOM   1401  N   LYS A  89       2.658  30.993  37.674  1.00 34.93           N  
ATOM   1402  H   LYS A  89       3.555  31.295  38.029  1.00 34.93           H  
ATOM   1403  CA  LYS A  89       2.233  29.635  38.057  1.00 34.93           C  
ATOM   1404  HA  LYS A  89       2.533  28.936  37.277  1.00 34.93           H  
ATOM   1405  C   LYS A  89       0.714  29.474  38.271  1.00 34.93           C  
ATOM   1406  CB  LYS A  89       2.962  29.287  39.374  1.00 34.93           C  
ATOM   1407  HB2 LYS A  89       2.746  30.064  40.107  1.00 34.93           H  
ATOM   1408  HB3 LYS A  89       2.558  28.349  39.757  1.00 34.93           H  
ATOM   1409  O   LYS A  89       0.202  29.804  39.339  1.00 34.93           O  
ATOM   1410  CG  LYS A  89       4.486  29.128  39.245  1.00 34.93           C  
ATOM   1411  HG2 LYS A  89       4.704  28.240  38.650  1.00 34.93           H  
ATOM   1412  HG3 LYS A  89       4.910  29.998  38.744  1.00 34.93           H  
ATOM   1413  CD  LYS A  89       5.137  28.997  40.632  1.00 34.93           C  
ATOM   1414  HD2 LYS A  89       4.948  29.913  41.191  1.00 34.93           H  
ATOM   1415  HD3 LYS A  89       4.689  28.159  41.165  1.00 34.93           H  
ATOM   1416  CE  LYS A  89       6.651  28.777  40.504  1.00 34.93           C  
ATOM   1417  HE2 LYS A  89       6.828  27.813  40.027  1.00 34.93           H  
ATOM   1418  HE3 LYS A  89       7.053  29.548  39.846  1.00 34.93           H  
ATOM   1419  NZ  LYS A  89       7.338  28.843  41.821  1.00 34.93           N  
ATOM   1420  HZ1 LYS A  89       6.991  28.142  42.459  1.00 34.93           H  
ATOM   1421  HZ2 LYS A  89       7.200  29.751  42.242  1.00 34.93           H  
ATOM   1422  HZ3 LYS A  89       8.335  28.720  41.711  1.00 34.93           H  
ATOM   1423  N   ALA A  90       0.035  28.818  37.329  1.00 39.78           N  
ATOM   1424  H   ALA A  90       0.476  28.663  36.433  1.00 39.78           H  
ATOM   1425  CA  ALA A  90      -1.324  28.313  37.516  1.00 39.78           C  
ATOM   1426  HA  ALA A  90      -1.815  28.915  38.281  1.00 39.78           H  
ATOM   1427  C   ALA A  90      -1.307  26.850  37.996  1.00 39.78           C  
ATOM   1428  CB  ALA A  90      -2.133  28.516  36.233  1.00 39.78           C  
ATOM   1429  HB1 ALA A  90      -2.141  29.572  35.963  1.00 39.78           H  
ATOM   1430  HB2 ALA A  90      -3.160  28.186  36.388  1.00 39.78           H  
ATOM   1431  HB3 ALA A  90      -1.696  27.942  35.417  1.00 39.78           H  
ATOM   1432  O   ALA A  90      -0.761  25.951  37.351  1.00 39.78           O  
ATOM   1433  N   LYS A  91      -1.903  26.622  39.171  1.00 37.47           N  
ATOM   1434  H   LYS A  91      -2.342  27.423  39.601  1.00 37.47           H  
ATOM   1435  CA  LYS A  91      -2.212  25.301  39.730  1.00 37.47           C  
ATOM   1436  HA  LYS A  91      -1.290  24.725  39.815  1.00 37.47           H  
ATOM   1437  C   LYS A  91      -3.169  24.554  38.791  1.00 37.47           C  
ATOM   1438  CB  LYS A  91      -2.862  25.475  41.117  1.00 37.47           C  
ATOM   1439  HB2 LYS A  91      -3.633  26.242  41.051  1.00 37.47           H  
ATOM   1440  HB3 LYS A  91      -3.354  24.541  41.392  1.00 37.47           H  
ATOM   1441  O   LYS A  91      -4.132  25.136  38.312  1.00 37.47           O  
ATOM   1442  CG  LYS A  91      -1.869  25.830  42.237  1.00 37.47           C  
ATOM   1443  HG2 LYS A  91      -1.208  24.981  42.408  1.00 37.47           H  
ATOM   1444  HG3 LYS A  91      -1.269  26.688  41.935  1.00 37.47           H  
ATOM   1445  CD  LYS A  91      -2.612  26.177  43.540  1.00 37.47           C  
ATOM   1446  HD2 LYS A  91      -3.196  27.083  43.374  1.00 37.47           H  
ATOM   1447  HD3 LYS A  91      -3.293  25.365  43.793  1.00 37.47           H  
ATOM   1448  CE  LYS A  91      -1.637  26.400  44.707  1.00 37.47           C  
ATOM   1449  HE2 LYS A  91      -1.124  25.463  44.920  1.00 37.47           H  
ATOM   1450  HE3 LYS A  91      -0.889  27.128  44.394  1.00 37.47           H  
ATOM   1451  NZ  LYS A  91      -2.331  26.895  45.928  1.00 37.47           N  
ATOM   1452  HZ1 LYS A  91      -1.677  27.041  46.685  1.00 37.47           H  
ATOM   1453  HZ2 LYS A  91      -2.789  27.777  45.749  1.00 37.47           H  
ATOM   1454  HZ3 LYS A  91      -3.031  26.240  46.244  1.00 37.47           H  
ATOM   1455  N   ARG A  92      -2.901  23.255  38.597  1.00 34.74           N  
ATOM   1456  H   ARG A  92      -2.026  22.939  38.990  1.00 34.74           H  
ATOM   1457  CA  ARG A  92      -3.759  22.227  37.972  1.00 34.74           C  
ATOM   1458  HA  ARG A  92      -3.478  22.083  36.928  1.00 34.74           H  
ATOM   1459  C   ARG A  92      -5.256  22.580  38.017  1.00 34.74           C  
ATOM   1460  CB  ARG A  92      -3.574  20.912  38.761  1.00 34.74           C  
ATOM   1461  HB2 ARG A  92      -4.409  20.251  38.527  1.00 34.74           H  
ATOM   1462  HB3 ARG A  92      -3.624  21.131  39.828  1.00 34.74           H  
ATOM   1463  O   ARG A  92      -5.837  22.470  39.094  1.00 34.74           O  
ATOM   1464  CG  ARG A  92      -2.291  20.125  38.467  1.00 34.74           C  
ATOM   1465  HG2 ARG A  92      -2.347  19.739  37.450  1.00 34.74           H  
ATOM   1466  HG3 ARG A  92      -1.416  20.770  38.558  1.00 34.74           H  
ATOM   1467  CD  ARG A  92      -2.179  18.962  39.470  1.00 34.74           C  
ATOM   1468  HD2 ARG A  92      -1.746  19.339  40.397  1.00 34.74           H  
ATOM   1469  HD3 ARG A  92      -3.180  18.588  39.687  1.00 34.74           H  
ATOM   1470  NE  ARG A  92      -1.382  17.836  38.949  1.00 34.74           N  
ATOM   1471  HE  ARG A  92      -1.195  17.828  37.957  1.00 34.74           H  
ATOM   1472  NH1 ARG A  92      -1.195  16.642  40.913  1.00 34.74           N  
ATOM   1473 HH11 ARG A  92      -1.669  17.376  41.419  1.00 34.74           H  
ATOM   1474 HH12 ARG A  92      -0.935  15.792  41.392  1.00 34.74           H  
ATOM   1475  NH2 ARG A  92      -0.446  15.757  39.013  1.00 34.74           N  
ATOM   1476 HH21 ARG A  92      -0.328  15.763  38.010  1.00 34.74           H  
ATOM   1477 HH22 ARG A  92      -0.202  14.922  39.526  1.00 34.74           H  
ATOM   1478  CZ  ARG A  92      -1.011  16.759  39.626  1.00 34.74           C  
ATOM   1479  N   ARG A  93      -5.834  22.944  36.864  1.00 33.05           N  
ATOM   1480  H   ARG A  93      -5.194  23.249  36.145  1.00 33.05           H  
ATOM   1481  CA  ARG A  93      -7.259  22.870  36.450  1.00 33.05           C  
ATOM   1482  HA  ARG A  93      -7.524  21.868  36.114  1.00 33.05           H  
ATOM   1483  C   ARG A  93      -7.443  23.830  35.272  1.00 33.05           C  
ATOM   1484  CB  ARG A  93      -8.219  23.321  37.577  1.00 33.05           C  
ATOM   1485  HB2 ARG A  93      -7.734  24.093  38.176  1.00 33.05           H  
ATOM   1486  HB3 ARG A  93      -9.111  23.771  37.143  1.00 33.05           H  
ATOM   1487  O   ARG A  93      -7.432  25.020  35.529  1.00 33.05           O  
ATOM   1488  CG  ARG A  93      -8.693  22.160  38.465  1.00 33.05           C  
ATOM   1489  HG2 ARG A  93      -7.907  21.419  38.610  1.00 33.05           H  
ATOM   1490  HG3 ARG A  93      -9.520  21.653  37.968  1.00 33.05           H  
ATOM   1491  CD  ARG A  93      -9.170  22.687  39.822  1.00 33.05           C  
ATOM   1492  HD2 ARG A  93     -10.055  23.302  39.658  1.00 33.05           H  
ATOM   1493  HD3 ARG A  93      -8.387  23.316  40.246  1.00 33.05           H  
ATOM   1494  NE  ARG A  93      -9.444  21.582  40.762  1.00 33.05           N  
ATOM   1495  HE  ARG A  93      -8.782  20.819  40.752  1.00 33.05           H  
ATOM   1496  NH1 ARG A  93     -11.352  22.421  41.739  1.00 33.05           N  
ATOM   1497 HH11 ARG A  93     -11.326  23.214  41.115  1.00 33.05           H  
ATOM   1498 HH12 ARG A  93     -12.109  22.332  42.401  1.00 33.05           H  
ATOM   1499  NH2 ARG A  93     -10.512  20.482  42.446  1.00 33.05           N  
ATOM   1500 HH21 ARG A  93      -9.846  19.725  42.392  1.00 33.05           H  
ATOM   1501 HH22 ARG A  93     -11.278  20.421  43.101  1.00 33.05           H  
ATOM   1502  CZ  ARG A  93     -10.431  21.503  41.638  1.00 33.05           C  
ATOM   1503  N   LEU A  94      -7.524  23.316  34.038  1.00 34.71           N  
ATOM   1504  H   LEU A  94      -7.375  22.321  33.951  1.00 34.71           H  
ATOM   1505  CA  LEU A  94      -7.836  23.998  32.754  1.00 34.71           C  
ATOM   1506  HA  LEU A  94      -8.906  24.176  32.646  1.00 34.71           H  
ATOM   1507  C   LEU A  94      -7.364  23.016  31.645  1.00 34.71           C  
ATOM   1508  CB  LEU A  94      -7.045  25.334  32.658  1.00 34.71           C  
ATOM   1509  HB2 LEU A  94      -6.485  25.323  31.723  1.00 34.71           H  
ATOM   1510  HB3 LEU A  94      -6.273  25.402  33.425  1.00 34.71           H  
ATOM   1511  O   LEU A  94      -6.223  22.576  31.742  1.00 34.71           O  
ATOM   1512  CG  LEU A  94      -7.896  26.622  32.661  1.00 34.71           C  
ATOM   1513  HG  LEU A  94      -8.579  26.546  31.815  1.00 34.71           H  
ATOM   1514  CD1 LEU A  94      -8.777  26.959  33.860  1.00 34.71           C  
ATOM   1515 HD11 LEU A  94      -9.432  26.117  34.083  1.00 34.71           H  
ATOM   1516 HD12 LEU A  94      -9.400  27.818  33.610  1.00 34.71           H  
ATOM   1517 HD13 LEU A  94      -8.176  27.206  34.735  1.00 34.71           H  
ATOM   1518  CD2 LEU A  94      -6.971  27.831  32.512  1.00 34.71           C  
ATOM   1519 HD21 LEU A  94      -7.550  28.712  32.239  1.00 34.71           H  
ATOM   1520 HD22 LEU A  94      -6.191  27.648  31.773  1.00 34.71           H  
ATOM   1521 HD23 LEU A  94      -6.464  28.028  33.457  1.00 34.71           H  
ATOM   1522  N   PHE A  95      -8.080  22.518  30.630  1.00 37.07           N  
ATOM   1523  H   PHE A  95      -7.559  21.806  30.138  1.00 37.07           H  
ATOM   1524  CA  PHE A  95      -9.314  22.839  29.898  1.00 37.07           C  
ATOM   1525  HA  PHE A  95     -10.079  23.281  30.537  1.00 37.07           H  
ATOM   1526  C   PHE A  95      -9.839  21.512  29.274  1.00 37.07           C  
ATOM   1527  CB  PHE A  95      -8.915  23.806  28.776  1.00 37.07           C  
ATOM   1528  HB2 PHE A  95      -9.692  23.817  28.011  1.00 37.07           H  
ATOM   1529  HB3 PHE A  95      -8.020  23.434  28.278  1.00 37.07           H  
ATOM   1530  O   PHE A  95      -9.041  20.645  28.925  1.00 37.07           O  
ATOM   1531  CG  PHE A  95      -8.686  25.233  29.217  1.00 37.07           C  
ATOM   1532  CD1 PHE A  95      -9.791  26.083  29.404  1.00 37.07           C  
ATOM   1533  HD1 PHE A  95     -10.796  25.707  29.284  1.00 37.07           H  
ATOM   1534  CD2 PHE A  95      -7.381  25.748  29.315  1.00 37.07           C  
ATOM   1535  HD2 PHE A  95      -6.530  25.110  29.130  1.00 37.07           H  
ATOM   1536  CE1 PHE A  95      -9.600  27.450  29.668  1.00 37.07           C  
ATOM   1537  HE1 PHE A  95     -10.458  28.098  29.766  1.00 37.07           H  
ATOM   1538  CE2 PHE A  95      -7.191  27.121  29.545  1.00 37.07           C  
ATOM   1539  HE2 PHE A  95      -6.193  27.533  29.539  1.00 37.07           H  
ATOM   1540  CZ  PHE A  95      -8.298  27.973  29.723  1.00 37.07           C  
ATOM   1541  HZ  PHE A  95      -8.153  29.033  29.870  1.00 37.07           H  
ATOM   1542  N   GLU A  96     -11.126  21.172  29.403  1.00 33.92           N  
ATOM   1543  H   GLU A  96     -11.169  20.217  29.731  1.00 33.92           H  
ATOM   1544  CA  GLU A  96     -12.211  21.397  28.419  1.00 33.92           C  
ATOM   1545  HA  GLU A  96     -13.120  21.135  28.959  1.00 33.92           H  
ATOM   1546  C   GLU A  96     -12.181  20.419  27.220  1.00 33.92           C  
ATOM   1547  CB  GLU A  96     -12.388  22.887  28.066  1.00 33.92           C  
ATOM   1548  HB2 GLU A  96     -12.092  23.074  27.034  1.00 33.92           H  
ATOM   1549  HB3 GLU A  96     -11.744  23.468  28.727  1.00 33.92           H  
ATOM   1550  O   GLU A  96     -11.470  20.593  26.237  1.00 33.92           O  
ATOM   1551  CG  GLU A  96     -13.818  23.395  28.307  1.00 33.92           C  
ATOM   1552  HG2 GLU A  96     -14.179  22.975  29.246  1.00 33.92           H  
ATOM   1553  HG3 GLU A  96     -14.469  23.040  27.507  1.00 33.92           H  
ATOM   1554  CD  GLU A  96     -13.879  24.927  28.420  1.00 33.92           C  
ATOM   1555  OE1 GLU A  96     -14.845  25.402  29.055  1.00 33.92           O  
ATOM   1556  OE2 GLU A  96     -12.934  25.596  27.948  1.00 33.92           O  
ATOM   1557  N   ARG A  97     -12.957  19.327  27.346  1.00 29.44           N  
ATOM   1558  H   ARG A  97     -13.558  19.285  28.157  1.00 29.44           H  
ATOM   1559  CA  ARG A  97     -13.183  18.320  26.296  1.00 29.44           C  
ATOM   1560  HA  ARG A  97     -12.246  18.110  25.780  1.00 29.44           H  
ATOM   1561  C   ARG A  97     -14.152  18.885  25.256  1.00 29.44           C  
ATOM   1562  CB  ARG A  97     -13.759  17.013  26.887  1.00 29.44           C  
ATOM   1563  HB2 ARG A  97     -14.327  16.512  26.104  1.00 29.44           H  
ATOM   1564  HB3 ARG A  97     -14.455  17.253  27.691  1.00 29.44           H  
ATOM   1565  O   ARG A  97     -15.362  18.858  25.468  1.00 29.44           O  
ATOM   1566  CG  ARG A  97     -12.715  16.003  27.383  1.00 29.44           C  
ATOM   1567  HG2 ARG A  97     -12.127  16.445  28.187  1.00 29.44           H  
ATOM   1568  HG3 ARG A  97     -12.054  15.740  26.557  1.00 29.44           H  
ATOM   1569  CD  ARG A  97     -13.431  14.739  27.891  1.00 29.44           C  
ATOM   1570  HD2 ARG A  97     -14.093  14.378  27.104  1.00 29.44           H  
ATOM   1571  HD3 ARG A  97     -14.034  15.007  28.759  1.00 29.44           H  
ATOM   1572  NE  ARG A  97     -12.489  13.658  28.251  1.00 29.44           N  
ATOM   1573  HE  ARG A  97     -11.522  13.805  27.999  1.00 29.44           H  
ATOM   1574  NH1 ARG A  97     -14.029  12.173  29.100  1.00 29.44           N  
ATOM   1575 HH11 ARG A  97     -14.761  12.837  28.890  1.00 29.44           H  
ATOM   1576 HH12 ARG A  97     -14.254  11.256  29.457  1.00 29.44           H  
ATOM   1577  NH2 ARG A  97     -11.884  11.587  28.998  1.00 29.44           N  
ATOM   1578 HH21 ARG A  97     -12.143  10.684  29.368  1.00 29.44           H  
ATOM   1579 HH22 ARG A  97     -10.931  11.756  28.711  1.00 29.44           H  
ATOM   1580  CZ  ARG A  97     -12.803  12.485  28.780  1.00 29.44           C  
ATOM   1581  N   GLN A  98     -13.615  19.341  24.134  1.00 34.05           N  
ATOM   1582  H   GLN A  98     -12.609  19.412  24.080  1.00 34.05           H  
ATOM   1583  CA  GLN A  98     -14.353  19.530  22.891  1.00 34.05           C  
ATOM   1584  HA  GLN A  98     -15.421  19.584  23.103  1.00 34.05           H  
ATOM   1585  C   GLN A  98     -14.122  18.314  21.975  1.00 34.05           C  
ATOM   1586  CB  GLN A  98     -13.934  20.863  22.251  1.00 34.05           C  
ATOM   1587  HB2 GLN A  98     -12.860  21.008  22.369  1.00 34.05           H  
ATOM   1588  HB3 GLN A  98     -14.145  20.830  21.183  1.00 34.05           H  
ATOM   1589  O   GLN A  98     -12.986  17.900  21.775  1.00 34.05           O  
ATOM   1590  CG  GLN A  98     -14.695  22.056  22.859  1.00 34.05           C  
ATOM   1591  HG2 GLN A  98     -14.463  22.134  23.921  1.00 34.05           H  
ATOM   1592  HG3 GLN A  98     -15.766  21.886  22.751  1.00 34.05           H  
ATOM   1593  CD  GLN A  98     -14.352  23.386  22.189  1.00 34.05           C  
ATOM   1594  NE2 GLN A  98     -15.132  24.422  22.404  1.00 34.05           N  
ATOM   1595 HE21 GLN A  98     -15.927  24.369  23.025  1.00 34.05           H  
ATOM   1596 HE22 GLN A  98     -14.848  25.275  21.943  1.00 34.05           H  
ATOM   1597  OE1 GLN A  98     -13.382  23.527  21.468  1.00 34.05           O  
ATOM   1598  N   HIS A  99     -15.230  17.759  21.472  1.00 31.74           N  
ATOM   1599  H   HIS A  99     -16.094  18.200  21.752  1.00 31.74           H  
ATOM   1600  CA  HIS A  99     -15.360  16.844  20.327  1.00 31.74           C  
ATOM   1601  HA  HIS A  99     -16.397  16.506  20.318  1.00 31.74           H  
ATOM   1602  C   HIS A  99     -14.521  15.550  20.310  1.00 31.74           C  
ATOM   1603  CB  HIS A  99     -15.180  17.667  19.038  1.00 31.74           C  
ATOM   1604  HB2 HIS A  99     -14.187  18.116  19.024  1.00 31.74           H  
ATOM   1605  HB3 HIS A  99     -15.254  17.001  18.178  1.00 31.74           H  
ATOM   1606  O   HIS A  99     -13.439  15.534  19.746  1.00 31.74           O  
ATOM   1607  CG  HIS A  99     -16.224  18.745  18.894  1.00 31.74           C  
ATOM   1608  CD2 HIS A  99     -16.074  20.082  19.147  1.00 31.74           C  
ATOM   1609  HD2 HIS A  99     -15.155  20.581  19.415  1.00 31.74           H  
ATOM   1610  ND1 HIS A  99     -17.524  18.554  18.490  1.00 31.74           N  
ATOM   1611  HD1 HIS A  99     -17.903  17.703  18.100  1.00 31.74           H  
ATOM   1612  CE1 HIS A  99     -18.147  19.744  18.519  1.00 31.74           C  
ATOM   1613  HE1 HIS A  99     -19.167  19.922  18.213  1.00 31.74           H  
ATOM   1614  NE2 HIS A  99     -17.312  20.699  18.949  1.00 31.74           N  
ATOM   1615  N   ASP A 100     -15.077  14.439  20.818  1.00 36.79           N  
ATOM   1616  H   ASP A 100     -15.834  14.560  21.476  1.00 36.79           H  
ATOM   1617  CA  ASP A 100     -15.155  13.174  20.056  1.00 36.79           C  
ATOM   1618  HA  ASP A 100     -15.580  13.434  19.087  1.00 36.79           H  
ATOM   1619  C   ASP A 100     -16.114  12.170  20.735  1.00 36.79           C  
ATOM   1620  CB  ASP A 100     -13.795  12.488  19.791  1.00 36.79           C  
ATOM   1621  HB2 ASP A 100     -12.986  13.214  19.703  1.00 36.79           H  
ATOM   1622  HB3 ASP A 100     -13.550  11.846  20.637  1.00 36.79           H  
ATOM   1623  O   ASP A 100     -16.298  12.162  21.956  1.00 36.79           O  
ATOM   1624  CG  ASP A 100     -13.799  11.649  18.500  1.00 36.79           C  
ATOM   1625  OD1 ASP A 100     -14.896  11.467  17.913  1.00 36.79           O  
ATOM   1626  OD2 ASP A 100     -12.709  11.155  18.147  1.00 36.79           O  
ATOM   1627  N   SER A 101     -16.752  11.338  19.920  1.00 35.47           N  
ATOM   1628  H   SER A 101     -16.388  11.322  18.978  1.00 35.47           H  
ATOM   1629  CA  SER A 101     -17.837  10.401  20.219  1.00 35.47           C  
ATOM   1630  HA  SER A 101     -18.617  10.932  20.765  1.00 35.47           H  
ATOM   1631  C   SER A 101     -17.359   9.222  21.081  1.00 35.47           C  
ATOM   1632  CB  SER A 101     -18.433   9.922  18.888  1.00 35.47           C  
ATOM   1633  HB2 SER A 101     -19.304   9.298  19.087  1.00 35.47           H  
ATOM   1634  HB3 SER A 101     -17.696   9.335  18.341  1.00 35.47           H  
ATOM   1635  O   SER A 101     -17.088   8.128  20.597  1.00 35.47           O  
ATOM   1636  OG  SER A 101     -18.820  11.035  18.100  1.00 35.47           O  
ATOM   1637  HG  SER A 101     -18.070  11.277  17.552  1.00 35.47           H  
ATOM   1638  N   GLY A 102     -17.236   9.440  22.392  1.00 39.01           N  
ATOM   1639  H   GLY A 102     -17.306  10.402  22.694  1.00 39.01           H  
ATOM   1640  CA  GLY A 102     -16.773   8.433  23.350  1.00 39.01           C  
ATOM   1641  HA2 GLY A 102     -16.337   8.942  24.209  1.00 39.01           H  
ATOM   1642  HA3 GLY A 102     -15.987   7.832  22.892  1.00 39.01           H  
ATOM   1643  C   GLY A 102     -17.879   7.507  23.864  1.00 39.01           C  
ATOM   1644  O   GLY A 102     -18.619   7.864  24.781  1.00 39.01           O  
ATOM   1645  N   ILE A 103     -17.932   6.285  23.328  1.00 42.38           N  
ATOM   1646  H   ILE A 103     -17.344   6.118  22.524  1.00 42.38           H  
ATOM   1647  CA  ILE A 103     -18.537   5.115  23.982  1.00 42.38           C  
ATOM   1648  HA  ILE A 103     -19.559   5.350  24.276  1.00 42.38           H  
ATOM   1649  C   ILE A 103     -17.713   4.817  25.244  1.00 42.38           C  
ATOM   1650  CB  ILE A 103     -18.556   3.910  23.001  1.00 42.38           C  
ATOM   1651  HB  ILE A 103     -17.549   3.784  22.606  1.00 42.38           H  
ATOM   1652  O   ILE A 103     -16.610   4.278  25.166  1.00 42.38           O  
ATOM   1653  CG1 ILE A 103     -19.512   4.193  21.817  1.00 42.38           C  
ATOM   1654 HG12 ILE A 103     -19.342   5.203  21.444  1.00 42.38           H  
ATOM   1655 HG13 ILE A 103     -20.545   4.136  22.158  1.00 42.38           H  
ATOM   1656  CG2 ILE A 103     -18.958   2.594  23.701  1.00 42.38           C  
ATOM   1657 HG21 ILE A 103     -19.952   2.690  24.138  1.00 42.38           H  
ATOM   1658 HG22 ILE A 103     -18.246   2.342  24.487  1.00 42.38           H  
ATOM   1659 HG23 ILE A 103     -18.956   1.769  22.988  1.00 42.38           H  
ATOM   1660  CD1 ILE A 103     -19.321   3.247  20.623  1.00 42.38           C  
ATOM   1661 HD11 ILE A 103     -19.607   2.229  20.887  1.00 42.38           H  
ATOM   1662 HD12 ILE A 103     -18.280   3.263  20.298  1.00 42.38           H  
ATOM   1663 HD13 ILE A 103     -19.950   3.580  19.798  1.00 42.38           H  
ATOM   1664  N   GLU A 104     -18.231   5.160  26.422  1.00 38.02           N  
ATOM   1665  H   GLU A 104     -19.092   5.688  26.444  1.00 38.02           H  
ATOM   1666  CA  GLU A 104     -17.683   4.657  27.683  1.00 38.02           C  
ATOM   1667  HA  GLU A 104     -16.595   4.675  27.631  1.00 38.02           H  
ATOM   1668  C   GLU A 104     -18.102   3.192  27.859  1.00 38.02           C  
ATOM   1669  CB  GLU A 104     -18.090   5.537  28.876  1.00 38.02           C  
ATOM   1670  HB2 GLU A 104     -18.001   4.949  29.789  1.00 38.02           H  
ATOM   1671  HB3 GLU A 104     -19.127   5.856  28.763  1.00 38.02           H  
ATOM   1672  O   GLU A 104     -19.242   2.879  28.209  1.00 38.02           O  
ATOM   1673  CG  GLU A 104     -17.164   6.760  29.003  1.00 38.02           C  
ATOM   1674  HG2 GLU A 104     -17.224   7.343  28.084  1.00 38.02           H  
ATOM   1675  HG3 GLU A 104     -16.137   6.412  29.114  1.00 38.02           H  
ATOM   1676  CD  GLU A 104     -17.511   7.670  30.189  1.00 38.02           C  
ATOM   1677  OE1 GLU A 104     -16.871   8.749  30.326  1.00 38.02           O  
ATOM   1678  OE2 GLU A 104     -18.491   7.391  30.917  1.00 38.02           O  
ATOM   1679  N   ARG A 105     -17.153   2.284  27.595  1.00 34.11           N  
ATOM   1680  H   ARG A 105     -16.280   2.634  27.227  1.00 34.11           H  
ATOM   1681  CA  ARG A 105     -17.212   0.875  27.999  1.00 34.11           C  
ATOM   1682  HA  ARG A 105     -18.083   0.394  27.552  1.00 34.11           H  
ATOM   1683  C   ARG A 105     -17.364   0.815  29.519  1.00 34.11           C  
ATOM   1684  CB  ARG A 105     -15.934   0.142  27.553  1.00 34.11           C  
ATOM   1685  HB2 ARG A 105     -15.061   0.735  27.825  1.00 34.11           H  
ATOM   1686  HB3 ARG A 105     -15.876  -0.805  28.090  1.00 34.11           H  
ATOM   1687  O   ARG A 105     -16.409   1.053  30.252  1.00 34.11           O  
ATOM   1688  CG  ARG A 105     -15.905  -0.163  26.048  1.00 34.11           C  
ATOM   1689  HG2 ARG A 105     -16.747  -0.810  25.802  1.00 34.11           H  
ATOM   1690  HG3 ARG A 105     -15.986   0.762  25.477  1.00 34.11           H  
ATOM   1691  CD  ARG A 105     -14.593  -0.872  25.686  1.00 34.11           C  
ATOM   1692  HD2 ARG A 105     -14.449  -1.709  26.369  1.00 34.11           H  
ATOM   1693  HD3 ARG A 105     -13.771  -0.168  25.818  1.00 34.11           H  
ATOM   1694  NE  ARG A 105     -14.602  -1.388  24.302  1.00 34.11           N  
ATOM   1695  HE  ARG A 105     -15.489  -1.399  23.818  1.00 34.11           H  
ATOM   1696  NH1 ARG A 105     -12.382  -1.957  24.184  1.00 34.11           N  
ATOM   1697 HH11 ARG A 105     -12.261  -1.629  25.132  1.00 34.11           H  
ATOM   1698 HH12 ARG A 105     -11.622  -2.410  23.696  1.00 34.11           H  
ATOM   1699  NH2 ARG A 105     -13.720  -2.428  22.468  1.00 34.11           N  
ATOM   1700 HH21 ARG A 105     -14.639  -2.659  22.116  1.00 34.11           H  
ATOM   1701 HH22 ARG A 105     -12.928  -2.814  21.974  1.00 34.11           H  
ATOM   1702  CZ  ARG A 105     -13.574  -1.914  23.657  1.00 34.11           C  
ATOM   1703  N   SER A 106     -18.579   0.534  29.974  1.00 35.91           N  
ATOM   1704  H   SER A 106     -19.311   0.358  29.300  1.00 35.91           H  
ATOM   1705  CA  SER A 106     -18.883   0.298  31.381  1.00 35.91           C  
ATOM   1706  HA  SER A 106     -18.167   0.828  32.008  1.00 35.91           H  
ATOM   1707  C   SER A 106     -18.776  -1.202  31.658  1.00 35.91           C  
ATOM   1708  CB  SER A 106     -20.275   0.838  31.724  1.00 35.91           C  
ATOM   1709  HB2 SER A 106     -21.029   0.291  31.158  1.00 35.91           H  
ATOM   1710  HB3 SER A 106     -20.467   0.702  32.789  1.00 35.91           H  
ATOM   1711  O   SER A 106     -19.589  -1.962  31.148  1.00 35.91           O  
ATOM   1712  OG  SER A 106     -20.354   2.215  31.398  1.00 35.91           O  
ATOM   1713  HG  SER A 106     -19.972   2.349  30.528  1.00 35.91           H  
ATOM   1714  N   LEU A 107     -17.748  -1.551  32.438  1.00 31.31           N  
ATOM   1715  H   LEU A 107     -17.088  -0.810  32.623  1.00 31.31           H  
ATOM   1716  CA  LEU A 107     -17.567  -2.733  33.292  1.00 31.31           C  
ATOM   1717  HA  LEU A 107     -16.508  -2.765  33.548  1.00 31.31           H  
ATOM   1718  C   LEU A 107     -17.871  -4.135  32.725  1.00 31.31           C  
ATOM   1719  CB  LEU A 107     -18.316  -2.515  34.622  1.00 31.31           C  
ATOM   1720  HB2 LEU A 107     -18.309  -3.472  35.143  1.00 31.31           H  
ATOM   1721  HB3 LEU A 107     -19.362  -2.277  34.429  1.00 31.31           H  
ATOM   1722  O   LEU A 107     -19.007  -4.593  32.754  1.00 31.31           O  
ATOM   1723  CG  LEU A 107     -17.678  -1.463  35.552  1.00 31.31           C  
ATOM   1724  HG  LEU A 107     -16.640  -1.296  35.264  1.00 31.31           H  
ATOM   1725  CD1 LEU A 107     -18.418  -0.121  35.510  1.00 31.31           C  
ATOM   1726 HD11 LEU A 107     -17.926   0.586  36.179  1.00 31.31           H  
ATOM   1727 HD12 LEU A 107     -19.450  -0.260  35.830  1.00 31.31           H  
ATOM   1728 HD13 LEU A 107     -18.402   0.281  34.497  1.00 31.31           H  
ATOM   1729  CD2 LEU A 107     -17.690  -1.961  36.995  1.00 31.31           C  
ATOM   1730 HD21 LEU A 107     -17.105  -2.878  37.071  1.00 31.31           H  
ATOM   1731 HD22 LEU A 107     -17.243  -1.217  37.653  1.00 31.31           H  
ATOM   1732 HD23 LEU A 107     -18.711  -2.166  37.317  1.00 31.31           H  
ATOM   1733  N   GLU A 108     -16.798  -4.867  32.418  1.00 34.36           N  
ATOM   1734  H   GLU A 108     -15.910  -4.392  32.336  1.00 34.36           H  
ATOM   1735  CA  GLU A 108     -16.672  -6.299  32.724  1.00 34.36           C  
ATOM   1736  HA  GLU A 108     -17.543  -6.640  33.283  1.00 34.36           H  
ATOM   1737  C   GLU A 108     -15.438  -6.456  33.630  1.00 34.36           C  
ATOM   1738  CB  GLU A 108     -16.576  -7.165  31.454  1.00 34.36           C  
ATOM   1739  HB2 GLU A 108     -16.149  -8.132  31.721  1.00 34.36           H  
ATOM   1740  HB3 GLU A 108     -15.915  -6.677  30.738  1.00 34.36           H  
ATOM   1741  O   GLU A 108     -14.294  -6.369  33.185  1.00 34.36           O  
ATOM   1742  CG  GLU A 108     -17.958  -7.413  30.821  1.00 34.36           C  
ATOM   1743  HG2 GLU A 108     -18.577  -7.951  31.539  1.00 34.36           H  
ATOM   1744  HG3 GLU A 108     -18.428  -6.449  30.628  1.00 34.36           H  
ATOM   1745  CD  GLU A 108     -17.911  -8.201  29.498  1.00 34.36           C  
ATOM   1746  OE1 GLU A 108     -19.008  -8.484  28.965  1.00 34.36           O  
ATOM   1747  OE2 GLU A 108     -16.799  -8.427  28.966  1.00 34.36           O  
ATOM   1748  N   THR A 109     -15.697  -6.599  34.928  1.00 28.14           N  
ATOM   1749  H   THR A 109     -16.669  -6.582  35.205  1.00 28.14           H  
ATOM   1750  CA  THR A 109     -14.773  -7.111  35.948  1.00 28.14           C  
ATOM   1751  HA  THR A 109     -14.033  -7.760  35.480  1.00 28.14           H  
ATOM   1752  C   THR A 109     -15.614  -7.960  36.895  1.00 28.14           C  
ATOM   1753  CB  THR A 109     -14.029  -6.023  36.765  1.00 28.14           C  
ATOM   1754  HB  THR A 109     -13.966  -6.348  37.804  1.00 28.14           H  
ATOM   1755  O   THR A 109     -16.293  -7.415  37.758  1.00 28.14           O  
ATOM   1756  CG2 THR A 109     -12.593  -5.819  36.294  1.00 28.14           C  
ATOM   1757 HG21 THR A 109     -12.122  -5.035  36.889  1.00 28.14           H  
ATOM   1758 HG22 THR A 109     -12.592  -5.532  35.243  1.00 28.14           H  
ATOM   1759 HG23 THR A 109     -12.033  -6.746  36.416  1.00 28.14           H  
ATOM   1760  OG1 THR A 109     -14.689  -4.773  36.741  1.00 28.14           O  
ATOM   1761  HG1 THR A 109     -15.534  -4.945  37.162  1.00 28.14           H  
ATOM   1762  N   GLU A 110     -15.570  -9.272  36.703  1.00 33.66           N  
ATOM   1763  H   GLU A 110     -15.111  -9.615  35.872  1.00 33.66           H  
ATOM   1764  CA  GLU A 110     -15.817 -10.324  37.701  1.00 33.66           C  
ATOM   1765  HA  GLU A 110     -15.907  -9.916  38.708  1.00 33.66           H  
ATOM   1766  C   GLU A 110     -14.539 -11.181  37.595  1.00 33.66           C  
ATOM   1767  CB  GLU A 110     -17.089 -11.133  37.340  1.00 33.66           C  
ATOM   1768  HB2 GLU A 110     -17.148 -11.981  38.022  1.00 33.66           H  
ATOM   1769  HB3 GLU A 110     -16.986 -11.518  36.325  1.00 33.66           H  
ATOM   1770  O   GLU A 110     -14.287 -11.756  36.542  1.00 33.66           O  
ATOM   1771  CG  GLU A 110     -18.405 -10.332  37.437  1.00 33.66           C  
ATOM   1772  HG2 GLU A 110     -18.366  -9.502  36.731  1.00 33.66           H  
ATOM   1773  HG3 GLU A 110     -18.469  -9.908  38.439  1.00 33.66           H  
ATOM   1774  CD  GLU A 110     -19.680 -11.158  37.155  1.00 33.66           C  
ATOM   1775  OE1 GLU A 110     -20.781 -10.617  37.425  1.00 33.66           O  
ATOM   1776  OE2 GLU A 110     -19.572 -12.295  36.645  1.00 33.66           O  
ATOM   1777  N   ILE A 111     -13.497 -11.019  38.418  1.00 31.11           N  
ATOM   1778  H   ILE A 111     -12.653 -11.236  37.908  1.00 31.11           H  
ATOM   1779  CA  ILE A 111     -13.344 -11.363  39.843  1.00 31.11           C  
ATOM   1780  HA  ILE A 111     -12.269 -11.485  39.973  1.00 31.11           H  
ATOM   1781  C   ILE A 111     -13.905 -12.755  40.159  1.00 31.11           C  
ATOM   1782  CB  ILE A 111     -13.700 -10.255  40.865  1.00 31.11           C  
ATOM   1783  HB  ILE A 111     -14.781 -10.117  40.888  1.00 31.11           H  
ATOM   1784  O   ILE A 111     -15.016 -12.904  40.657  1.00 31.11           O  
ATOM   1785  CG1 ILE A 111     -13.025  -8.918  40.468  1.00 31.11           C  
ATOM   1786 HG12 ILE A 111     -13.403  -8.612  39.493  1.00 31.11           H  
ATOM   1787 HG13 ILE A 111     -11.949  -9.069  40.380  1.00 31.11           H  
ATOM   1788  CG2 ILE A 111     -13.212 -10.691  42.267  1.00 31.11           C  
ATOM   1789 HG21 ILE A 111     -12.129 -10.811  42.282  1.00 31.11           H  
ATOM   1790 HG22 ILE A 111     -13.506  -9.966  43.026  1.00 31.11           H  
ATOM   1791 HG23 ILE A 111     -13.663 -11.640  42.555  1.00 31.11           H  
ATOM   1792  CD1 ILE A 111     -13.276  -7.752  41.435  1.00 31.11           C  
ATOM   1793 HD11 ILE A 111     -14.346  -7.645  41.613  1.00 31.11           H  
ATOM   1794 HD12 ILE A 111     -12.760  -7.921  42.381  1.00 31.11           H  
ATOM   1795 HD13 ILE A 111     -12.895  -6.832  40.994  1.00 31.11           H  
ATOM   1796  N   GLU A 112     -13.079 -13.765  39.876  1.00 25.92           N  
ATOM   1797  H   GLU A 112     -12.234 -13.546  39.368  1.00 25.92           H  
ATOM   1798  CA  GLU A 112     -12.979 -14.974  40.690  1.00 25.92           C  
ATOM   1799  HA  GLU A 112     -13.937 -15.492  40.736  1.00 25.92           H  
ATOM   1800  C   GLU A 112     -12.534 -14.566  42.103  1.00 25.92           C  
ATOM   1801  CB  GLU A 112     -11.892 -15.910  40.106  1.00 25.92           C  
ATOM   1802  HB2 GLU A 112     -11.670 -16.679  40.845  1.00 25.92           H  
ATOM   1803  HB3 GLU A 112     -10.986 -15.325  39.944  1.00 25.92           H  
ATOM   1804  O   GLU A 112     -11.432 -14.048  42.254  1.00 25.92           O  
ATOM   1805  CG  GLU A 112     -12.267 -16.619  38.796  1.00 25.92           C  
ATOM   1806  HG2 GLU A 112     -13.146 -17.236  38.979  1.00 25.92           H  
ATOM   1807  HG3 GLU A 112     -12.536 -15.867  38.054  1.00 25.92           H  
ATOM   1808  CD  GLU A 112     -11.122 -17.487  38.231  1.00 25.92           C  
ATOM   1809  OE1 GLU A 112     -11.435 -18.535  37.620  1.00 25.92           O  
ATOM   1810  OE2 GLU A 112      -9.942 -17.086  38.361  1.00 25.92           O  
ATOM   1811  N   GLU A 113     -13.369 -14.773  43.124  1.00 30.38           N  
ATOM   1812  H   GLU A 113     -14.344 -14.940  42.916  1.00 30.38           H  
ATOM   1813  CA  GLU A 113     -12.917 -15.194  44.457  1.00 30.38           C  
ATOM   1814  HA  GLU A 113     -12.314 -16.086  44.289  1.00 30.38           H  
ATOM   1815  C   GLU A 113     -14.095 -15.634  45.344  1.00 30.38           C  
ATOM   1816  CB  GLU A 113     -12.007 -14.171  45.178  1.00 30.38           C  
ATOM   1817  HB2 GLU A 113     -12.003 -13.222  44.641  1.00 30.38           H  
ATOM   1818  HB3 GLU A 113     -12.389 -13.984  46.182  1.00 30.38           H  
ATOM   1819  O   GLU A 113     -15.188 -15.070  45.351  1.00 30.38           O  
ATOM   1820  CG  GLU A 113     -10.571 -14.733  45.291  1.00 30.38           C  
ATOM   1821  HG2 GLU A 113     -10.238 -15.074  44.311  1.00 30.38           H  
ATOM   1822  HG3 GLU A 113     -10.604 -15.608  45.941  1.00 30.38           H  
ATOM   1823  CD  GLU A 113      -9.530 -13.742  45.844  1.00 30.38           C  
ATOM   1824  OE1 GLU A 113      -8.328 -14.101  45.830  1.00 30.38           O  
ATOM   1825  OE2 GLU A 113      -9.921 -12.646  46.312  1.00 30.38           O  
ATOM   1826  N   SER A 114     -13.825 -16.720  46.055  1.00 27.53           N  
ATOM   1827  H   SER A 114     -12.860 -17.016  46.026  1.00 27.53           H  
ATOM   1828  CA  SER A 114     -14.643 -17.557  46.929  1.00 27.53           C  
ATOM   1829  HA  SER A 114     -15.454 -17.993  46.345  1.00 27.53           H  
ATOM   1830  C   SER A 114     -15.241 -16.863  48.161  1.00 27.53           C  
ATOM   1831  CB  SER A 114     -13.703 -18.678  47.403  1.00 27.53           C  
ATOM   1832  HB2 SER A 114     -13.645 -19.439  46.624  1.00 27.53           H  
ATOM   1833  HB3 SER A 114     -14.092 -19.142  48.309  1.00 27.53           H  
ATOM   1834  O   SER A 114     -14.576 -16.072  48.823  1.00 27.53           O  
ATOM   1835  OG  SER A 114     -12.390 -18.178  47.630  1.00 27.53           O  
ATOM   1836  HG  SER A 114     -12.436 -17.499  48.307  1.00 27.53           H  
ATOM   1837  N   LEU A 115     -16.461 -17.269  48.536  1.00 31.93           N  
ATOM   1838  H   LEU A 115     -16.935 -17.938  47.947  1.00 31.93           H  
ATOM   1839  CA  LEU A 115     -17.094 -16.989  49.831  1.00 31.93           C  
ATOM   1840  HA  LEU A 115     -16.451 -16.330  50.415  1.00 31.93           H  
ATOM   1841  C   LEU A 115     -17.261 -18.293  50.627  1.00 31.93           C  
ATOM   1842  CB  LEU A 115     -18.449 -16.284  49.612  1.00 31.93           C  
ATOM   1843  HB2 LEU A 115     -18.923 -16.712  48.729  1.00 31.93           H  
ATOM   1844  HB3 LEU A 115     -19.102 -16.490  50.461  1.00 31.93           H  
ATOM   1845  O   LEU A 115     -17.992 -19.193  50.214  1.00 31.93           O  
ATOM   1846  CG  LEU A 115     -18.331 -14.757  49.451  1.00 31.93           C  
ATOM   1847  HG  LEU A 115     -17.460 -14.515  48.842  1.00 31.93           H  
ATOM   1848  CD1 LEU A 115     -19.574 -14.198  48.755  1.00 31.93           C  
ATOM   1849 HD11 LEU A 115     -19.486 -13.116  48.663  1.00 31.93           H  
ATOM   1850 HD12 LEU A 115     -20.467 -14.448  49.328  1.00 31.93           H  
ATOM   1851 HD13 LEU A 115     -19.649 -14.626  47.756  1.00 31.93           H  
ATOM   1852  CD2 LEU A 115     -18.207 -14.064  50.813  1.00 31.93           C  
ATOM   1853 HD21 LEU A 115     -18.113 -12.987  50.669  1.00 31.93           H  
ATOM   1854 HD22 LEU A 115     -17.315 -14.421  51.327  1.00 31.93           H  
ATOM   1855 HD23 LEU A 115     -19.081 -14.277  51.429  1.00 31.93           H  
ATOM   1856  N   GLU A 116     -16.589 -18.361  51.776  1.00 27.47           N  
ATOM   1857  H   GLU A 116     -15.986 -17.584  52.008  1.00 27.47           H  
ATOM   1858  CA  GLU A 116     -16.821 -19.322  52.858  1.00 27.47           C  
ATOM   1859  HA  GLU A 116     -17.032 -20.303  52.433  1.00 27.47           H  
ATOM   1860  C   GLU A 116     -18.024 -18.888  53.717  1.00 27.47           C  
ATOM   1861  CB  GLU A 116     -15.569 -19.426  53.752  1.00 27.47           C  
ATOM   1862  HB2 GLU A 116     -15.280 -18.421  54.061  1.00 27.47           H  
ATOM   1863  HB3 GLU A 116     -15.828 -19.996  54.644  1.00 27.47           H  
ATOM   1864  O   GLU A 116     -18.249 -17.698  53.942  1.00 27.47           O  
ATOM   1865  CG  GLU A 116     -14.380 -20.125  53.071  1.00 27.47           C  
ATOM   1866  HG2 GLU A 116     -14.124 -19.583  52.161  1.00 27.47           H  
ATOM   1867  HG3 GLU A 116     -14.692 -21.130  52.787  1.00 27.47           H  
ATOM   1868  CD  GLU A 116     -13.133 -20.201  53.972  1.00 27.47           C  
ATOM   1869  OE1 GLU A 116     -12.362 -21.174  53.805  1.00 27.47           O  
ATOM   1870  OE2 GLU A 116     -12.947 -19.290  54.811  1.00 27.47           O  
ATOM   1871  N   VAL A 117     -18.779 -19.867  54.229  1.00 35.53           N  
ATOM   1872  H   VAL A 117     -18.504 -20.819  54.037  1.00 35.53           H  
ATOM   1873  CA  VAL A 117     -19.843 -19.689  55.230  1.00 35.53           C  
ATOM   1874  HA  VAL A 117     -19.886 -18.640  55.522  1.00 35.53           H  
ATOM   1875  C   VAL A 117     -19.484 -20.512  56.470  1.00 35.53           C  
ATOM   1876  CB  VAL A 117     -21.230 -20.081  54.671  1.00 35.53           C  
ATOM   1877  HB  VAL A 117     -21.198 -21.116  54.331  1.00 35.53           H  
ATOM   1878  O   VAL A 117     -19.213 -21.707  56.372  1.00 35.53           O  
ATOM   1879  CG1 VAL A 117     -22.342 -19.952  55.723  1.00 35.53           C  
ATOM   1880 HG11 VAL A 117     -22.365 -18.938  56.123  1.00 35.53           H  
ATOM   1881 HG12 VAL A 117     -23.307 -20.188  55.275  1.00 35.53           H  
ATOM   1882 HG13 VAL A 117     -22.169 -20.654  56.538  1.00 35.53           H  
ATOM   1883  CG2 VAL A 117     -21.624 -19.192  53.482  1.00 35.53           C  
ATOM   1884 HG21 VAL A 117     -21.636 -18.146  53.787  1.00 35.53           H  
ATOM   1885 HG22 VAL A 117     -20.903 -19.313  52.673  1.00 35.53           H  
ATOM   1886 HG23 VAL A 117     -22.609 -19.478  53.111  1.00 35.53           H  
ATOM   1887  N   GLU A 118     -19.488 -19.855  57.632  1.00 30.16           N  
ATOM   1888  H   GLU A 118     -19.695 -18.867  57.602  1.00 30.16           H  
ATOM   1889  CA  GLU A 118     -19.297 -20.434  58.966  1.00 30.16           C  
ATOM   1890  HA  GLU A 118     -18.321 -20.916  59.010  1.00 30.16           H  
ATOM   1891  C   GLU A 118     -20.383 -21.456  59.357  1.00 30.16           C  
ATOM   1892  CB  GLU A 118     -19.368 -19.316  60.027  1.00 30.16           C  
ATOM   1893  HB2 GLU A 118     -20.272 -18.732  59.852  1.00 30.16           H  
ATOM   1894  HB3 GLU A 118     -19.466 -19.787  61.005  1.00 30.16           H  
ATOM   1895  O   GLU A 118     -21.570 -21.246  59.109  1.00 30.16           O  
ATOM   1896  CG  GLU A 118     -18.164 -18.371  60.113  1.00 30.16           C  
ATOM   1897  HG2 GLU A 118     -18.073 -17.820  59.177  1.00 30.16           H  
ATOM   1898  HG3 GLU A 118     -17.263 -18.968  60.251  1.00 30.16           H  
ATOM   1899  CD  GLU A 118     -18.328 -17.381  61.285  1.00 30.16           C  
ATOM   1900  OE1 GLU A 118     -17.350 -17.200  62.045  1.00 30.16           O  
ATOM   1901  OE2 GLU A 118     -19.446 -16.837  61.441  1.00 30.16           O  
ATOM   1902  N   GLY A 119     -19.986 -22.481  60.128  1.00 33.64           N  
ATOM   1903  H   GLY A 119     -18.992 -22.647  60.193  1.00 33.64           H  
ATOM   1904  CA  GLY A 119     -20.858 -23.098  61.138  1.00 33.64           C  
ATOM   1905  HA2 GLY A 119     -20.698 -22.587  62.087  1.00 33.64           H  
ATOM   1906  HA3 GLY A 119     -21.897 -22.930  60.857  1.00 33.64           H  
ATOM   1907  C   GLY A 119     -20.702 -24.611  61.352  1.00 33.64           C  
ATOM   1908  O   GLY A 119     -21.317 -25.391  60.637  1.00 33.64           O  
ATOM   1909  N   GLY A 120     -20.004 -25.027  62.426  1.00 32.80           N  
ATOM   1910  H   GLY A 120     -19.449 -24.335  62.909  1.00 32.80           H  
ATOM   1911  CA  GLY A 120     -20.299 -26.302  63.120  1.00 32.80           C  
ATOM   1912  HA2 GLY A 120     -20.876 -26.074  64.016  1.00 32.80           H  
ATOM   1913  HA3 GLY A 120     -20.947 -26.907  62.486  1.00 32.80           H  
ATOM   1914  C   GLY A 120     -19.131 -27.228  63.524  1.00 32.80           C  
ATOM   1915  O   GLY A 120     -18.741 -28.095  62.760  1.00 32.80           O  
ATOM   1916  N   ARG A 121     -18.649 -27.075  64.773  1.00 31.39           N  
ATOM   1917  H   ARG A 121     -18.964 -26.219  65.207  1.00 31.39           H  
ATOM   1918  CA  ARG A 121     -18.025 -28.052  65.721  1.00 31.39           C  
ATOM   1919  HA  ARG A 121     -17.197 -27.541  66.213  1.00 31.39           H  
ATOM   1920  C   ARG A 121     -17.418 -29.402  65.214  1.00 31.39           C  
ATOM   1921  CB  ARG A 121     -19.089 -28.380  66.799  1.00 31.39           C  
ATOM   1922  HB2 ARG A 121     -18.808 -29.306  67.301  1.00 31.39           H  
ATOM   1923  HB3 ARG A 121     -20.050 -28.556  66.315  1.00 31.39           H  
ATOM   1924  O   ARG A 121     -18.167 -30.332  64.956  1.00 31.39           O  
ATOM   1925  CG  ARG A 121     -19.237 -27.308  67.889  1.00 31.39           C  
ATOM   1926  HG2 ARG A 121     -18.298 -27.235  68.438  1.00 31.39           H  
ATOM   1927  HG3 ARG A 121     -19.457 -26.343  67.432  1.00 31.39           H  
ATOM   1928  CD  ARG A 121     -20.370 -27.675  68.860  1.00 31.39           C  
ATOM   1929  HD2 ARG A 121     -20.226 -28.705  69.187  1.00 31.39           H  
ATOM   1930  HD3 ARG A 121     -21.318 -27.608  68.326  1.00 31.39           H  
ATOM   1931  NE  ARG A 121     -20.387 -26.792  70.046  1.00 31.39           N  
ATOM   1932  HE  ARG A 121     -19.601 -26.167  70.153  1.00 31.39           H  
ATOM   1933  NH1 ARG A 121     -22.368 -27.526  70.950  1.00 31.39           N  
ATOM   1934 HH11 ARG A 121     -22.486 -28.142  70.158  1.00 31.39           H  
ATOM   1935 HH12 ARG A 121     -23.062 -27.500  71.683  1.00 31.39           H  
ATOM   1936  NH2 ARG A 121     -21.164 -25.992  72.034  1.00 31.39           N  
ATOM   1937 HH21 ARG A 121     -20.358 -25.388  72.108  1.00 31.39           H  
ATOM   1938 HH22 ARG A 121     -21.873 -25.972  72.753  1.00 31.39           H  
ATOM   1939  CZ  ARG A 121     -21.303 -26.774  71.000  1.00 31.39           C  
ATOM   1940  N   ILE A 122     -16.069 -29.521  65.264  1.00 34.22           N  
ATOM   1941  H   ILE A 122     -15.608 -28.691  64.921  1.00 34.22           H  
ATOM   1942  CA  ILE A 122     -15.198 -30.287  66.231  1.00 34.22           C  
ATOM   1943  HA  ILE A 122     -14.200 -30.339  65.794  1.00 34.22           H  
ATOM   1944  C   ILE A 122     -15.579 -31.760  66.589  1.00 34.22           C  
ATOM   1945  CB  ILE A 122     -15.111 -29.382  67.509  1.00 34.22           C  
ATOM   1946  HB  ILE A 122     -16.131 -29.054  67.706  1.00 34.22           H  
ATOM   1947  O   ILE A 122     -16.740 -31.952  66.950  1.00 34.22           O  
ATOM   1948  CG1 ILE A 122     -14.271 -28.112  67.246  1.00 34.22           C  
ATOM   1949 HG12 ILE A 122     -14.667 -27.593  66.373  1.00 34.22           H  
ATOM   1950 HG13 ILE A 122     -13.244 -28.403  67.022  1.00 34.22           H  
ATOM   1951  CG2 ILE A 122     -14.663 -29.971  68.852  1.00 34.22           C  
ATOM   1952 HG21 ILE A 122     -15.170 -30.919  69.036  1.00 34.22           H  
ATOM   1953 HG22 ILE A 122     -13.579 -30.021  68.958  1.00 34.22           H  
ATOM   1954 HG23 ILE A 122     -15.015 -29.323  69.654  1.00 34.22           H  
ATOM   1955  CD1 ILE A 122     -14.252 -27.106  68.410  1.00 34.22           C  
ATOM   1956 HD11 ILE A 122     -15.270 -26.888  68.732  1.00 34.22           H  
ATOM   1957 HD12 ILE A 122     -13.785 -26.180  68.072  1.00 34.22           H  
ATOM   1958 HD13 ILE A 122     -13.669 -27.489  69.248  1.00 34.22           H  
ATOM   1959  N   PRO A 123     -14.638 -32.740  66.801  1.00 37.32           N  
ATOM   1960  CA  PRO A 123     -13.199 -32.899  66.431  1.00 37.32           C  
ATOM   1961  HA  PRO A 123     -12.949 -32.310  65.548  1.00 37.32           H  
ATOM   1962  C   PRO A 123     -12.752 -34.403  66.193  1.00 37.32           C  
ATOM   1963  CB  PRO A 123     -12.546 -32.303  67.667  1.00 37.32           C  
ATOM   1964  HB2 PRO A 123     -11.468 -32.448  67.737  1.00 37.32           H  
ATOM   1965  HB3 PRO A 123     -12.683 -31.223  67.608  1.00 37.32           H  
ATOM   1966  O   PRO A 123     -13.601 -35.193  65.795  1.00 37.32           O  
ATOM   1967  CG  PRO A 123     -13.387 -32.943  68.804  1.00 37.32           C  
ATOM   1968  HG2 PRO A 123     -13.553 -32.247  69.626  1.00 37.32           H  
ATOM   1969  HG3 PRO A 123     -12.939 -33.839  69.232  1.00 37.32           H  
ATOM   1970  CD  PRO A 123     -14.690 -33.370  68.115  1.00 37.32           C  
ATOM   1971  HD2 PRO A 123     -14.719 -34.454  68.006  1.00 37.32           H  
ATOM   1972  HD3 PRO A 123     -15.549 -33.062  68.712  1.00 37.32           H  
ATOM   1973  N   PRO A 124     -11.480 -34.848  66.409  1.00 37.98           N  
ATOM   1974  CA  PRO A 124     -10.456 -35.087  65.373  1.00 37.98           C  
ATOM   1975  HA  PRO A 124     -10.827 -34.821  64.383  1.00 37.98           H  
ATOM   1976  C   PRO A 124      -9.907 -36.542  65.351  1.00 37.98           C  
ATOM   1977  CB  PRO A 124      -9.342 -34.130  65.826  1.00 37.98           C  
ATOM   1978  HB2 PRO A 124      -9.609 -33.108  65.554  1.00 37.98           H  
ATOM   1979  HB3 PRO A 124      -8.368 -34.385  65.408  1.00 37.98           H  
ATOM   1980  O   PRO A 124     -10.183 -37.298  66.268  1.00 37.98           O  
ATOM   1981  CG  PRO A 124      -9.354 -34.267  67.354  1.00 37.98           C  
ATOM   1982  HG2 PRO A 124      -9.208 -33.295  67.824  1.00 37.98           H  
ATOM   1983  HG3 PRO A 124      -8.578 -34.962  67.677  1.00 37.98           H  
ATOM   1984  CD  PRO A 124     -10.733 -34.850  67.673  1.00 37.98           C  
ATOM   1985  HD2 PRO A 124     -10.626 -35.868  68.048  1.00 37.98           H  
ATOM   1986  HD3 PRO A 124     -11.187 -34.294  68.493  1.00 37.98           H  
ATOM   1987  N   GLU A 125      -9.069 -36.918  64.371  1.00 36.78           N  
ATOM   1988  H   GLU A 125      -9.031 -36.365  63.527  1.00 36.78           H  
ATOM   1989  CA  GLU A 125      -7.978 -37.911  64.552  1.00 36.78           C  
ATOM   1990  HA  GLU A 125      -7.332 -37.534  65.345  1.00 36.78           H  
ATOM   1991  C   GLU A 125      -7.089 -38.071  63.295  1.00 36.78           C  
ATOM   1992  CB  GLU A 125      -8.493 -39.305  65.008  1.00 36.78           C  
ATOM   1993  HB2 GLU A 125      -8.033 -40.084  64.401  1.00 36.78           H  
ATOM   1994  HB3 GLU A 125      -9.572 -39.375  64.867  1.00 36.78           H  
ATOM   1995  O   GLU A 125      -7.577 -38.409  62.221  1.00 36.78           O  
ATOM   1996  CG  GLU A 125      -8.127 -39.571  66.487  1.00 36.78           C  
ATOM   1997  HG2 GLU A 125      -8.367 -38.703  67.102  1.00 36.78           H  
ATOM   1998  HG3 GLU A 125      -7.044 -39.687  66.541  1.00 36.78           H  
ATOM   1999  CD  GLU A 125      -8.778 -40.823  67.099  1.00 36.78           C  
ATOM   2000  OE1 GLU A 125      -8.920 -40.845  68.346  1.00 36.78           O  
ATOM   2001  OE2 GLU A 125      -9.053 -41.782  66.343  1.00 36.78           O  
ATOM   2002  N   GLY A 126      -5.768 -37.889  63.472  1.00 34.41           N  
ATOM   2003  H   GLY A 126      -5.502 -37.451  64.342  1.00 34.41           H  
ATOM   2004  CA  GLY A 126      -4.754 -38.805  62.918  1.00 34.41           C  
ATOM   2005  HA2 GLY A 126      -5.264 -39.724  62.630  1.00 34.41           H  
ATOM   2006  HA3 GLY A 126      -4.072 -39.079  63.723  1.00 34.41           H  
ATOM   2007  C   GLY A 126      -3.908 -38.396  61.699  1.00 34.41           C  
ATOM   2008  O   GLY A 126      -4.297 -38.695  60.580  1.00 34.41           O  
ATOM   2009  N   GLY A 127      -2.687 -37.892  61.965  1.00 32.82           N  
ATOM   2010  H   GLY A 127      -2.525 -37.645  62.931  1.00 32.82           H  
ATOM   2011  CA  GLY A 127      -1.445 -38.090  61.179  1.00 32.82           C  
ATOM   2012  HA2 GLY A 127      -1.354 -39.151  60.947  1.00 32.82           H  
ATOM   2013  HA3 GLY A 127      -0.595 -37.830  61.811  1.00 32.82           H  
ATOM   2014  C   GLY A 127      -1.294 -37.350  59.839  1.00 32.82           C  
ATOM   2015  O   GLY A 127      -2.205 -37.337  59.032  1.00 32.82           O  
ATOM   2016  N   GLU A 128      -0.166 -36.777  59.416  1.00 35.21           N  
ATOM   2017  H   GLU A 128      -0.266 -36.488  58.453  1.00 35.21           H  
ATOM   2018  CA  GLU A 128       1.187 -36.532  59.942  1.00 35.21           C  
ATOM   2019  HA  GLU A 128       1.153 -35.817  60.764  1.00 35.21           H  
ATOM   2020  C   GLU A 128       1.989 -35.944  58.740  1.00 35.21           C  
ATOM   2021  CB  GLU A 128       1.862 -37.860  60.379  1.00 35.21           C  
ATOM   2022  HB2 GLU A 128       1.179 -38.692  60.210  1.00 35.21           H  
ATOM   2023  HB3 GLU A 128       2.743 -38.035  59.761  1.00 35.21           H  
ATOM   2024  O   GLU A 128       1.879 -36.487  57.642  1.00 35.21           O  
ATOM   2025  CG  GLU A 128       2.301 -37.880  61.854  1.00 35.21           C  
ATOM   2026  HG2 GLU A 128       1.434 -37.685  62.487  1.00 35.21           H  
ATOM   2027  HG3 GLU A 128       3.009 -37.068  62.014  1.00 35.21           H  
ATOM   2028  CD  GLU A 128       2.949 -39.211  62.290  1.00 35.21           C  
ATOM   2029  OE1 GLU A 128       3.185 -39.349  63.511  1.00 35.21           O  
ATOM   2030  OE2 GLU A 128       3.210 -40.072  61.421  1.00 35.21           O  
ATOM   2031  N   GLY A 129       2.818 -34.896  58.915  1.00 32.76           N  
ATOM   2032  H   GLY A 129       2.784 -34.406  59.797  1.00 32.76           H  
ATOM   2033  CA  GLY A 129       4.069 -34.772  58.132  1.00 32.76           C  
ATOM   2034  HA2 GLY A 129       4.160 -35.654  57.498  1.00 32.76           H  
ATOM   2035  HA3 GLY A 129       4.910 -34.828  58.824  1.00 32.76           H  
ATOM   2036  C   GLY A 129       4.319 -33.571  57.192  1.00 32.76           C  
ATOM   2037  O   GLY A 129       4.135 -33.702  55.988  1.00 32.76           O  
ATOM   2038  N   GLY A 130       4.912 -32.491  57.738  1.00 33.18           N  
ATOM   2039  H   GLY A 130       4.862 -32.440  58.745  1.00 33.18           H  
ATOM   2040  CA  GLY A 130       6.054 -31.730  57.159  1.00 33.18           C  
ATOM   2041  HA2 GLY A 130       6.676 -32.424  56.593  1.00 33.18           H  
ATOM   2042  HA3 GLY A 130       6.667 -31.371  57.986  1.00 33.18           H  
ATOM   2043  C   GLY A 130       5.752 -30.547  56.215  1.00 33.18           C  
ATOM   2044  O   GLY A 130       5.492 -30.764  55.040  1.00 33.18           O  
ATOM   2045  N   GLU A 131       5.646 -29.285  56.661  1.00 31.60           N  
ATOM   2046  H   GLU A 131       4.993 -28.819  56.047  1.00 31.60           H  
ATOM   2047  CA  GLU A 131       6.679 -28.312  57.127  1.00 31.60           C  
ATOM   2048  HA  GLU A 131       6.127 -27.588  57.727  1.00 31.60           H  
ATOM   2049  C   GLU A 131       7.355 -27.470  56.013  1.00 31.60           C  
ATOM   2050  CB  GLU A 131       7.752 -28.875  58.082  1.00 31.60           C  
ATOM   2051  HB2 GLU A 131       8.151 -29.810  57.690  1.00 31.60           H  
ATOM   2052  HB3 GLU A 131       8.572 -28.157  58.110  1.00 31.60           H  
ATOM   2053  O   GLU A 131       8.035 -28.010  55.146  1.00 31.60           O  
ATOM   2054  CG  GLU A 131       7.260 -29.045  59.528  1.00 31.60           C  
ATOM   2055  HG2 GLU A 131       6.488 -29.814  59.560  1.00 31.60           H  
ATOM   2056  HG3 GLU A 131       6.805 -28.107  59.843  1.00 31.60           H  
ATOM   2057  CD  GLU A 131       8.390 -29.402  60.511  1.00 31.60           C  
ATOM   2058  OE1 GLU A 131       8.155 -29.226  61.727  1.00 31.60           O  
ATOM   2059  OE2 GLU A 131       9.472 -29.833  60.053  1.00 31.60           O  
ATOM   2060  N   GLY A 132       7.235 -26.125  56.093  1.00 32.81           N  
ATOM   2061  H   GLY A 132       6.619 -25.750  56.800  1.00 32.81           H  
ATOM   2062  CA  GLY A 132       8.098 -25.180  55.349  1.00 32.81           C  
ATOM   2063  HA2 GLY A 132       8.317 -25.615  54.374  1.00 32.81           H  
ATOM   2064  HA3 GLY A 132       9.049 -25.104  55.876  1.00 32.81           H  
ATOM   2065  C   GLY A 132       7.588 -23.741  55.089  1.00 32.81           C  
ATOM   2066  O   GLY A 132       7.387 -23.385  53.938  1.00 32.81           O  
ATOM   2067  N   ALA A 133       7.400 -22.943  56.154  1.00 32.56           N  
ATOM   2068  H   ALA A 133       7.581 -23.406  57.033  1.00 32.56           H  
ATOM   2069  CA  ALA A 133       7.186 -21.475  56.302  1.00 32.56           C  
ATOM   2070  HA  ALA A 133       6.188 -21.348  56.722  1.00 32.56           H  
ATOM   2071  C   ALA A 133       7.290 -20.518  55.070  1.00 32.56           C  
ATOM   2072  CB  ALA A 133       8.220 -21.048  57.353  1.00 32.56           C  
ATOM   2073  HB1 ALA A 133       9.226 -21.210  56.965  1.00 32.56           H  
ATOM   2074  HB2 ALA A 133       8.103 -19.989  57.581  1.00 32.56           H  
ATOM   2075  HB3 ALA A 133       8.089 -21.623  58.270  1.00 32.56           H  
ATOM   2076  O   ALA A 133       8.280 -20.534  54.350  1.00 32.56           O  
ATOM   2077  N   SER A 134       6.308 -19.651  54.749  1.00 26.73           N  
ATOM   2078  H   SER A 134       6.304 -19.536  53.746  1.00 26.73           H  
ATOM   2079  CA  SER A 134       5.803 -18.425  55.432  1.00 26.73           C  
ATOM   2080  HA  SER A 134       4.977 -18.066  54.818  1.00 26.73           H  
ATOM   2081  C   SER A 134       6.789 -17.239  55.519  1.00 26.73           C  
ATOM   2082  CB  SER A 134       5.166 -18.706  56.810  1.00 26.73           C  
ATOM   2083  HB2 SER A 134       5.787 -19.408  57.366  1.00 26.73           H  
ATOM   2084  HB3 SER A 134       4.176 -19.142  56.674  1.00 26.73           H  
ATOM   2085  O   SER A 134       7.585 -17.216  56.450  1.00 26.73           O  
ATOM   2086  OG  SER A 134       5.074 -17.534  57.601  1.00 26.73           O  
ATOM   2087  HG  SER A 134       5.972 -17.240  57.765  1.00 26.73           H  
ATOM   2088  N   VAL A 135       6.603 -16.203  54.678  1.00 31.90           N  
ATOM   2089  H   VAL A 135       6.140 -16.416  53.806  1.00 31.90           H  
ATOM   2090  CA  VAL A 135       6.473 -14.776  55.078  1.00 31.90           C  
ATOM   2091  HA  VAL A 135       5.953 -14.745  56.036  1.00 31.90           H  
ATOM   2092  C   VAL A 135       5.604 -14.051  54.037  1.00 31.90           C  
ATOM   2093  CB  VAL A 135       7.804 -13.995  55.253  1.00 31.90           C  
ATOM   2094  HB  VAL A 135       8.372 -14.032  54.323  1.00 31.90           H  
ATOM   2095  O   VAL A 135       5.881 -14.094  52.842  1.00 31.90           O  
ATOM   2096  CG1 VAL A 135       7.543 -12.517  55.604  1.00 31.90           C  
ATOM   2097 HG11 VAL A 135       6.940 -12.440  56.509  1.00 31.90           H  
ATOM   2098 HG12 VAL A 135       8.487 -11.995  55.762  1.00 31.90           H  
ATOM   2099 HG13 VAL A 135       7.037 -12.006  54.786  1.00 31.90           H  
ATOM   2100  CG2 VAL A 135       8.687 -14.528  56.388  1.00 31.90           C  
ATOM   2101 HG21 VAL A 135       8.094 -14.706  57.285  1.00 31.90           H  
ATOM   2102 HG22 VAL A 135       9.174 -15.448  56.067  1.00 31.90           H  
ATOM   2103 HG23 VAL A 135       9.483 -13.820  56.620  1.00 31.90           H  
ATOM   2104  N   CYS A 136       4.546 -13.395  54.510  1.00 23.90           N  
ATOM   2105  H   CYS A 136       4.445 -13.347  55.514  1.00 23.90           H  
ATOM   2106  CA  CYS A 136       3.596 -12.593  53.748  1.00 23.90           C  
ATOM   2107  HA  CYS A 136       3.722 -12.771  52.680  1.00 23.90           H  
ATOM   2108  C   CYS A 136       3.851 -11.112  54.068  1.00 23.90           C  
ATOM   2109  CB  CYS A 136       2.193 -13.047  54.198  1.00 23.90           C  
ATOM   2110  HB2 CYS A 136       2.174 -14.135  54.261  1.00 23.90           H  
ATOM   2111  HB3 CYS A 136       1.978 -12.645  55.188  1.00 23.90           H  
ATOM   2112  O   CYS A 136       3.860 -10.755  55.244  1.00 23.90           O  
ATOM   2113  SG  CYS A 136       0.890 -12.551  53.042  1.00 23.90           S  
ATOM   2114  HG  CYS A 136       1.164 -11.243  53.033  1.00 23.90           H  
ATOM   2115  N   GLU A 137       3.996 -10.246  53.063  1.00 29.70           N  
ATOM   2116  H   GLU A 137       4.069 -10.578  52.112  1.00 29.70           H  
ATOM   2117  CA  GLU A 137       3.880  -8.797  53.257  1.00 29.70           C  
ATOM   2118  HA  GLU A 137       3.237  -8.653  54.126  1.00 29.70           H  
ATOM   2119  C   GLU A 137       3.162  -8.158  52.058  1.00 29.70           C  
ATOM   2120  CB  GLU A 137       5.235  -8.146  53.606  1.00 29.70           C  
ATOM   2121  HB2 GLU A 137       5.725  -7.793  52.698  1.00 29.70           H  
ATOM   2122  HB3 GLU A 137       5.873  -8.893  54.078  1.00 29.70           H  
ATOM   2123  O   GLU A 137       3.483  -8.402  50.896  1.00 29.70           O  
ATOM   2124  CG  GLU A 137       5.045  -6.986  54.604  1.00 29.70           C  
ATOM   2125  HG2 GLU A 137       4.429  -7.340  55.431  1.00 29.70           H  
ATOM   2126  HG3 GLU A 137       4.495  -6.186  54.107  1.00 29.70           H  
ATOM   2127  CD  GLU A 137       6.360  -6.429  55.181  1.00 29.70           C  
ATOM   2128  OE1 GLU A 137       6.269  -5.721  56.211  1.00 29.70           O  
ATOM   2129  OE2 GLU A 137       7.435  -6.694  54.598  1.00 29.70           O  
ATOM   2130  N   ARG A 138       2.101  -7.411  52.379  1.00 24.98           N  
ATOM   2131  H   ARG A 138       2.003  -7.220  53.366  1.00 24.98           H  
ATOM   2132  CA  ARG A 138       1.207  -6.673  51.476  1.00 24.98           C  
ATOM   2133  HA  ARG A 138       0.785  -7.348  50.732  1.00 24.98           H  
ATOM   2134  C   ARG A 138       1.971  -5.558  50.749  1.00 24.98           C  
ATOM   2135  CB  ARG A 138       0.106  -6.028  52.348  1.00 24.98           C  
ATOM   2136  HB2 ARG A 138      -0.439  -5.303  51.743  1.00 24.98           H  
ATOM   2137  HB3 ARG A 138       0.586  -5.478  53.157  1.00 24.98           H  
ATOM   2138  O   ARG A 138       2.906  -5.025  51.328  1.00 24.98           O  
ATOM   2139  CG  ARG A 138      -0.922  -7.006  52.941  1.00 24.98           C  
ATOM   2140  HG2 ARG A 138      -1.564  -7.368  52.137  1.00 24.98           H  
ATOM   2141  HG3 ARG A 138      -0.413  -7.857  53.393  1.00 24.98           H  
ATOM   2142  CD  ARG A 138      -1.771  -6.308  54.017  1.00 24.98           C  
ATOM   2143  HD2 ARG A 138      -2.114  -5.351  53.626  1.00 24.98           H  
ATOM   2144  HD3 ARG A 138      -1.138  -6.123  54.885  1.00 24.98           H  
ATOM   2145  NE  ARG A 138      -2.951  -7.112  54.400  1.00 24.98           N  
ATOM   2146  HE  ARG A 138      -3.242  -7.823  53.745  1.00 24.98           H  
ATOM   2147  NH1 ARG A 138      -3.405  -6.102  56.417  1.00 24.98           N  
ATOM   2148 HH11 ARG A 138      -3.986  -6.017  57.240  1.00 24.98           H  
ATOM   2149 HH12 ARG A 138      -2.574  -5.539  56.311  1.00 24.98           H  
ATOM   2150  NH2 ARG A 138      -4.771  -7.688  55.644  1.00 24.98           N  
ATOM   2151 HH21 ARG A 138      -5.034  -8.370  54.947  1.00 24.98           H  
ATOM   2152 HH22 ARG A 138      -5.343  -7.587  56.470  1.00 24.98           H  
ATOM   2153  CZ  ARG A 138      -3.699  -6.964  55.482  1.00 24.98           C  
ATOM   2154  N   VAL A 139       1.492  -5.137  49.568  1.00 28.85           N  
ATOM   2155  H   VAL A 139       0.984  -5.833  49.040  1.00 28.85           H  
ATOM   2156  CA  VAL A 139       1.180  -3.730  49.192  1.00 28.85           C  
ATOM   2157  HA  VAL A 139       0.276  -3.443  49.728  1.00 28.85           H  
ATOM   2158  C   VAL A 139       0.854  -3.627  47.684  1.00 28.85           C  
ATOM   2159  CB  VAL A 139       2.262  -2.694  49.615  1.00 28.85           C  
ATOM   2160  HB  VAL A 139       3.250  -3.111  49.418  1.00 28.85           H  
ATOM   2161  O   VAL A 139       1.695  -3.839  46.822  1.00 28.85           O  
ATOM   2162  CG1 VAL A 139       2.163  -1.339  48.897  1.00 28.85           C  
ATOM   2163 HG11 VAL A 139       1.181  -0.893  49.051  1.00 28.85           H  
ATOM   2164 HG12 VAL A 139       2.924  -0.662  49.284  1.00 28.85           H  
ATOM   2165 HG13 VAL A 139       2.344  -1.459  47.829  1.00 28.85           H  
ATOM   2166  CG2 VAL A 139       2.144  -2.316  51.112  1.00 28.85           C  
ATOM   2167 HG21 VAL A 139       1.576  -3.055  51.678  1.00 28.85           H  
ATOM   2168 HG22 VAL A 139       3.144  -2.237  51.538  1.00 28.85           H  
ATOM   2169 HG23 VAL A 139       1.628  -1.366  51.251  1.00 28.85           H  
ATOM   2170  N   GLU A 140      -0.418  -3.313  47.429  1.00 28.01           N  
ATOM   2171  H   GLU A 140      -1.002  -3.365  48.251  1.00 28.01           H  
ATOM   2172  CA  GLU A 140      -1.010  -2.414  46.417  1.00 28.01           C  
ATOM   2173  HA  GLU A 140      -2.057  -2.715  46.382  1.00 28.01           H  
ATOM   2174  C   GLU A 140      -0.563  -2.427  44.933  1.00 28.01           C  
ATOM   2175  CB  GLU A 140      -1.057  -0.983  46.976  1.00 28.01           C  
ATOM   2176  HB2 GLU A 140      -0.041  -0.619  47.126  1.00 28.01           H  
ATOM   2177  HB3 GLU A 140      -1.549  -0.340  46.246  1.00 28.01           H  
ATOM   2178  O   GLU A 140       0.518  -1.996  44.538  1.00 28.01           O  
ATOM   2179  CG  GLU A 140      -1.857  -0.926  48.294  1.00 28.01           C  
ATOM   2180  HG2 GLU A 140      -1.381  -1.562  49.041  1.00 28.01           H  
ATOM   2181  HG3 GLU A 140      -2.853  -1.326  48.107  1.00 28.01           H  
ATOM   2182  CD  GLU A 140      -1.982   0.483  48.888  1.00 28.01           C  
ATOM   2183  OE1 GLU A 140      -2.911   0.667  49.706  1.00 28.01           O  
ATOM   2184  OE2 GLU A 140      -1.147   1.353  48.554  1.00 28.01           O  
ATOM   2185  N   HIS A 141      -1.542  -2.779  44.090  1.00 25.10           N  
ATOM   2186  H   HIS A 141      -2.392  -3.114  44.519  1.00 25.10           H  
ATOM   2187  CA  HIS A 141      -1.628  -2.549  42.647  1.00 25.10           C  
ATOM   2188  HA  HIS A 141      -0.807  -3.056  42.139  1.00 25.10           H  
ATOM   2189  C   HIS A 141      -1.638  -1.060  42.261  1.00 25.10           C  
ATOM   2190  CB  HIS A 141      -2.985  -3.112  42.172  1.00 25.10           C  
ATOM   2191  HB2 HIS A 141      -3.262  -2.615  41.242  1.00 25.10           H  
ATOM   2192  HB3 HIS A 141      -3.762  -2.866  42.896  1.00 25.10           H  
ATOM   2193  O   HIS A 141      -2.495  -0.318  42.735  1.00 25.10           O  
ATOM   2194  CG  HIS A 141      -3.024  -4.585  41.890  1.00 25.10           C  
ATOM   2195  CD2 HIS A 141      -3.264  -5.601  42.776  1.00 25.10           C  
ATOM   2196  HD2 HIS A 141      -3.430  -5.502  43.838  1.00 25.10           H  
ATOM   2197  ND1 HIS A 141      -2.917  -5.150  40.640  1.00 25.10           N  
ATOM   2198  HD1 HIS A 141      -2.724  -4.666  39.774  1.00 25.10           H  
ATOM   2199  CE1 HIS A 141      -3.084  -6.476  40.768  1.00 25.10           C  
ATOM   2200  HE1 HIS A 141      -3.047  -7.197  39.964  1.00 25.10           H  
ATOM   2201  NE2 HIS A 141      -3.289  -6.793  42.051  1.00 25.10           N  
ATOM   2202  N   VAL A 142      -0.857  -0.672  41.241  1.00 31.21           N  
ATOM   2203  H   VAL A 142      -0.093  -1.278  40.977  1.00 31.21           H  
ATOM   2204  CA  VAL A 142      -1.243   0.397  40.296  1.00 31.21           C  
ATOM   2205  HA  VAL A 142      -2.332   0.455  40.289  1.00 31.21           H  
ATOM   2206  C   VAL A 142      -0.784   0.035  38.877  1.00 31.21           C  
ATOM   2207  CB  VAL A 142      -0.733   1.803  40.694  1.00 31.21           C  
ATOM   2208  HB  VAL A 142       0.356   1.815  40.667  1.00 31.21           H  
ATOM   2209  O   VAL A 142       0.399   0.089  38.549  1.00 31.21           O  
ATOM   2210  CG1 VAL A 142      -1.263   2.864  39.712  1.00 31.21           C  
ATOM   2211 HG11 VAL A 142      -0.921   3.852  40.018  1.00 31.21           H  
ATOM   2212 HG12 VAL A 142      -2.353   2.850  39.698  1.00 31.21           H  
ATOM   2213 HG13 VAL A 142      -0.887   2.675  38.706  1.00 31.21           H  
ATOM   2214  CG2 VAL A 142      -1.186   2.256  42.087  1.00 31.21           C  
ATOM   2215 HG21 VAL A 142      -2.273   2.226  42.165  1.00 31.21           H  
ATOM   2216 HG22 VAL A 142      -0.755   1.604  42.847  1.00 31.21           H  
ATOM   2217 HG23 VAL A 142      -0.837   3.269  42.289  1.00 31.21           H  
ATOM   2218  N   PHE A 143      -1.749  -0.305  38.019  1.00 27.12           N  
ATOM   2219  H   PHE A 143      -2.694  -0.328  38.375  1.00 27.12           H  
ATOM   2220  CA  PHE A 143      -1.594  -0.412  36.567  1.00 27.12           C  
ATOM   2221  HA  PHE A 143      -0.655  -0.914  36.335  1.00 27.12           H  
ATOM   2222  C   PHE A 143      -1.585   0.985  35.927  1.00 27.12           C  
ATOM   2223  CB  PHE A 143      -2.763  -1.231  35.987  1.00 27.12           C  
ATOM   2224  HB2 PHE A 143      -3.688  -0.956  36.494  1.00 27.12           H  
ATOM   2225  HB3 PHE A 143      -2.892  -0.950  34.941  1.00 27.12           H  
ATOM   2226  O   PHE A 143      -2.475   1.793  36.187  1.00 27.12           O  
ATOM   2227  CG  PHE A 143      -2.595  -2.737  36.027  1.00 27.12           C  
ATOM   2228  CD1 PHE A 143      -2.003  -3.394  34.930  1.00 27.12           C  
ATOM   2229  HD1 PHE A 143      -1.642  -2.826  34.085  1.00 27.12           H  
ATOM   2230  CD2 PHE A 143      -3.072  -3.492  37.117  1.00 27.12           C  
ATOM   2231  HD2 PHE A 143      -3.558  -3.000  37.946  1.00 27.12           H  
ATOM   2232  CE1 PHE A 143      -1.880  -4.794  34.924  1.00 27.12           C  
ATOM   2233  HE1 PHE A 143      -1.424  -5.297  34.084  1.00 27.12           H  
ATOM   2234  CE2 PHE A 143      -2.955  -4.895  37.104  1.00 27.12           C  
ATOM   2235  HE2 PHE A 143      -3.358  -5.487  37.913  1.00 27.12           H  
ATOM   2236  CZ  PHE A 143      -2.354  -5.544  36.012  1.00 27.12           C  
ATOM   2237  HZ  PHE A 143      -2.274  -6.621  36.003  1.00 27.12           H  
ATOM   2238  N   ALA A 144      -0.636   1.252  35.027  1.00 31.87           N  
ATOM   2239  H   ALA A 144       0.109   0.582  34.898  1.00 31.87           H  
ATOM   2240  CA  ALA A 144      -0.668   2.417  34.143  1.00 31.87           C  
ATOM   2241  HA  ALA A 144      -1.695   2.774  34.064  1.00 31.87           H  
ATOM   2242  C   ALA A 144      -0.211   2.028  32.727  1.00 31.87           C  
ATOM   2243  CB  ALA A 144       0.161   3.555  34.755  1.00 31.87           C  
ATOM   2244  HB1 ALA A 144       1.196   3.236  34.879  1.00 31.87           H  
ATOM   2245  HB2 ALA A 144      -0.248   3.824  35.729  1.00 31.87           H  
ATOM   2246  HB3 ALA A 144       0.130   4.426  34.101  1.00 31.87           H  
ATOM   2247  O   ALA A 144       0.971   2.084  32.399  1.00 31.87           O  
ATOM   2248  N   ASN A 145      -1.172   1.653  31.877  1.00 33.39           N  
ATOM   2249  H   ASN A 145      -2.119   1.607  32.223  1.00 33.39           H  
ATOM   2250  CA  ASN A 145      -0.974   1.544  30.432  1.00 33.39           C  
ATOM   2251  HA  ASN A 145       0.021   1.144  30.238  1.00 33.39           H  
ATOM   2252  C   ASN A 145      -1.040   2.944  29.803  1.00 33.39           C  
ATOM   2253  CB  ASN A 145      -2.017   0.580  29.826  1.00 33.39           C  
ATOM   2254  HB2 ASN A 145      -2.990   0.742  30.291  1.00 33.39           H  
ATOM   2255  HB3 ASN A 145      -2.117   0.790  28.761  1.00 33.39           H  
ATOM   2256  O   ASN A 145      -2.081   3.601  29.821  1.00 33.39           O  
ATOM   2257  CG  ASN A 145      -1.624  -0.884  29.946  1.00 33.39           C  
ATOM   2258  ND2 ASN A 145      -2.559  -1.793  29.809  1.00 33.39           N  
ATOM   2259 HD21 ASN A 145      -3.526  -1.540  29.660  1.00 33.39           H  
ATOM   2260 HD22 ASN A 145      -2.254  -2.751  29.902  1.00 33.39           H  
ATOM   2261  OD1 ASN A 145      -0.475  -1.234  30.133  1.00 33.39           O  
ATOM   2262  N   VAL A 146       0.083   3.392  29.240  1.00 31.53           N  
ATOM   2263  H   VAL A 146       0.896   2.795  29.292  1.00 31.53           H  
ATOM   2264  CA  VAL A 146       0.212   4.641  28.480  1.00 31.53           C  
ATOM   2265  HA  VAL A 146      -0.519   5.361  28.847  1.00 31.53           H  
ATOM   2266  C   VAL A 146      -0.088   4.360  27.007  1.00 31.53           C  
ATOM   2267  CB  VAL A 146       1.617   5.251  28.677  1.00 31.53           C  
ATOM   2268  HB  VAL A 146       2.371   4.495  28.455  1.00 31.53           H  
ATOM   2269  O   VAL A 146       0.661   3.656  26.334  1.00 31.53           O  
ATOM   2270  CG1 VAL A 146       1.878   6.465  27.773  1.00 31.53           C  
ATOM   2271 HG11 VAL A 146       1.869   6.163  26.726  1.00 31.53           H  
ATOM   2272 HG12 VAL A 146       1.115   7.226  27.935  1.00 31.53           H  
ATOM   2273 HG13 VAL A 146       2.861   6.883  27.994  1.00 31.53           H  
ATOM   2274  CG2 VAL A 146       1.802   5.707  30.133  1.00 31.53           C  
ATOM   2275 HG21 VAL A 146       2.799   6.126  30.266  1.00 31.53           H  
ATOM   2276 HG22 VAL A 146       1.701   4.856  30.806  1.00 31.53           H  
ATOM   2277 HG23 VAL A 146       1.054   6.456  30.392  1.00 31.53           H  
ATOM   2278  N   ILE A 147      -1.176   4.941  26.501  1.00 34.59           N  
ATOM   2279  H   ILE A 147      -1.761   5.471  27.130  1.00 34.59           H  
ATOM   2280  CA  ILE A 147      -1.487   5.016  25.069  1.00 34.59           C  
ATOM   2281  HA  ILE A 147      -1.114   4.118  24.577  1.00 34.59           H  
ATOM   2282  C   ILE A 147      -0.748   6.228  24.492  1.00 34.59           C  
ATOM   2283  CB  ILE A 147      -3.017   5.080  24.839  1.00 34.59           C  
ATOM   2284  HB  ILE A 147      -3.417   5.913  25.416  1.00 34.59           H  
ATOM   2285  O   ILE A 147      -0.941   7.360  24.934  1.00 34.59           O  
ATOM   2286  CG1 ILE A 147      -3.676   3.771  25.339  1.00 34.59           C  
ATOM   2287 HG12 ILE A 147      -3.380   3.589  26.372  1.00 34.59           H  
ATOM   2288 HG13 ILE A 147      -3.322   2.933  24.739  1.00 34.59           H  
ATOM   2289  CG2 ILE A 147      -3.349   5.325  23.353  1.00 34.59           C  
ATOM   2290 HG21 ILE A 147      -4.426   5.407  23.211  1.00 34.59           H  
ATOM   2291 HG22 ILE A 147      -2.970   4.508  22.739  1.00 34.59           H  
ATOM   2292 HG23 ILE A 147      -2.913   6.263  23.009  1.00 34.59           H  
ATOM   2293  CD1 ILE A 147      -5.210   3.785  25.315  1.00 34.59           C  
ATOM   2294 HD11 ILE A 147      -5.584   2.887  25.807  1.00 34.59           H  
ATOM   2295 HD12 ILE A 147      -5.577   3.793  24.289  1.00 34.59           H  
ATOM   2296 HD13 ILE A 147      -5.582   4.661  25.846  1.00 34.59           H  
ATOM   2297  N   VAL A 148       0.108   5.981  23.502  1.00 35.10           N  
ATOM   2298  H   VAL A 148       0.216   5.021  23.208  1.00 35.10           H  
ATOM   2299  CA  VAL A 148       0.798   7.010  22.718  1.00 35.10           C  
ATOM   2300  HA  VAL A 148       1.048   7.849  23.368  1.00 35.10           H  
ATOM   2301  C   VAL A 148      -0.149   7.504  21.624  1.00 35.10           C  
ATOM   2302  CB  VAL A 148       2.111   6.449  22.129  1.00 35.10           C  
ATOM   2303  HB  VAL A 148       1.886   5.576  21.517  1.00 35.10           H  
ATOM   2304  O   VAL A 148      -0.486   6.755  20.711  1.00 35.10           O  
ATOM   2305  CG1 VAL A 148       2.842   7.477  21.255  1.00 35.10           C  
ATOM   2306 HG11 VAL A 148       3.778   7.054  20.891  1.00 35.10           H  
ATOM   2307 HG12 VAL A 148       2.230   7.737  20.391  1.00 35.10           H  
ATOM   2308 HG13 VAL A 148       3.051   8.380  21.830  1.00 35.10           H  
ATOM   2309  CG2 VAL A 148       3.072   6.018  23.248  1.00 35.10           C  
ATOM   2310 HG21 VAL A 148       3.299   6.864  23.896  1.00 35.10           H  
ATOM   2311 HG22 VAL A 148       2.626   5.222  23.844  1.00 35.10           H  
ATOM   2312 HG23 VAL A 148       3.996   5.635  22.814  1.00 35.10           H  
ATOM   2313  N   VAL A 149      -0.567   8.766  21.714  1.00 38.46           N  
ATOM   2314  H   VAL A 149      -0.279   9.306  22.518  1.00 38.46           H  
ATOM   2315  CA  VAL A 149      -1.322   9.478  20.670  1.00 38.46           C  
ATOM   2316  HA  VAL A 149      -1.871   8.748  20.075  1.00 38.46           H  
ATOM   2317  C   VAL A 149      -0.324  10.241  19.780  1.00 38.46           C  
ATOM   2318  CB  VAL A 149      -2.360  10.431  21.302  1.00 38.46           C  
ATOM   2319  HB  VAL A 149      -1.844  11.151  21.937  1.00 38.46           H  
ATOM   2320  O   VAL A 149       0.489  10.996  20.321  1.00 38.46           O  
ATOM   2321  CG1 VAL A 149      -3.161  11.204  20.249  1.00 38.46           C  
ATOM   2322 HG11 VAL A 149      -3.938  11.799  20.730  1.00 38.46           H  
ATOM   2323 HG12 VAL A 149      -3.626  10.518  19.541  1.00 38.46           H  
ATOM   2324 HG13 VAL A 149      -2.507  11.891  19.712  1.00 38.46           H  
ATOM   2325  CG2 VAL A 149      -3.364   9.659  22.171  1.00 38.46           C  
ATOM   2326 HG21 VAL A 149      -3.884   8.915  21.568  1.00 38.46           H  
ATOM   2327 HG22 VAL A 149      -4.094  10.349  22.594  1.00 38.46           H  
ATOM   2328 HG23 VAL A 149      -2.851   9.160  22.994  1.00 38.46           H  
ATOM   2329  N   PRO A 150      -0.324  10.059  18.445  1.00 44.82           N  
ATOM   2330  CA  PRO A 150       0.461  10.888  17.529  1.00 44.82           C  
ATOM   2331  HA  PRO A 150       1.473  10.991  17.921  1.00 44.82           H  
ATOM   2332  C   PRO A 150      -0.159  12.297  17.363  1.00 44.82           C  
ATOM   2333  CB  PRO A 150       0.513  10.098  16.219  1.00 44.82           C  
ATOM   2334  HB2 PRO A 150       1.349   9.400  16.250  1.00 44.82           H  
ATOM   2335  HB3 PRO A 150       0.590  10.747  15.346  1.00 44.82           H  
ATOM   2336  O   PRO A 150      -1.365  12.456  17.544  1.00 44.82           O  
ATOM   2337  CG  PRO A 150      -0.801   9.318  16.227  1.00 44.82           C  
ATOM   2338  HG2 PRO A 150      -0.726   8.392  15.657  1.00 44.82           H  
ATOM   2339  HG3 PRO A 150      -1.596   9.946  15.826  1.00 44.82           H  
ATOM   2340  CD  PRO A 150      -1.069   9.049  17.708  1.00 44.82           C  
ATOM   2341  HD2 PRO A 150      -0.702   8.059  17.977  1.00 44.82           H  
ATOM   2342  HD3 PRO A 150      -2.138   9.123  17.907  1.00 44.82           H  
ATOM   2343  N   PRO A 151       0.641  13.331  17.038  1.00 42.18           N  
ATOM   2344  CA  PRO A 151       0.196  14.728  17.028  1.00 42.18           C  
ATOM   2345  HA  PRO A 151      -0.353  14.928  17.948  1.00 42.18           H  
ATOM   2346  C   PRO A 151      -0.699  15.067  15.816  1.00 42.18           C  
ATOM   2347  CB  PRO A 151       1.488  15.551  17.021  1.00 42.18           C  
ATOM   2348  HB2 PRO A 151       1.842  15.681  18.043  1.00 42.18           H  
ATOM   2349  HB3 PRO A 151       1.361  16.519  16.536  1.00 42.18           H  
ATOM   2350  O   PRO A 151      -0.523  14.467  14.753  1.00 42.18           O  
ATOM   2351  CG  PRO A 151       2.461  14.654  16.253  1.00 42.18           C  
ATOM   2352  HG2 PRO A 151       3.498  14.866  16.512  1.00 42.18           H  
ATOM   2353  HG3 PRO A 151       2.301  14.776  15.182  1.00 42.18           H  
ATOM   2354  CD  PRO A 151       2.047  13.245  16.675  1.00 42.18           C  
ATOM   2355  HD2 PRO A 151       2.629  12.941  17.546  1.00 42.18           H  
ATOM   2356  HD3 PRO A 151       2.201  12.547  15.852  1.00 42.18           H  
ATOM   2357  N   PRO A 152      -1.617  16.050  15.935  1.00 40.73           N  
ATOM   2358  CA  PRO A 152      -2.485  16.475  14.840  1.00 40.73           C  
ATOM   2359  HA  PRO A 152      -2.856  15.601  14.305  1.00 40.73           H  
ATOM   2360  C   PRO A 152      -1.743  17.387  13.846  1.00 40.73           C  
ATOM   2361  CB  PRO A 152      -3.668  17.175  15.515  1.00 40.73           C  
ATOM   2362  HB2 PRO A 152      -4.407  16.431  15.812  1.00 40.73           H  
ATOM   2363  HB3 PRO A 152      -4.125  17.928  14.873  1.00 40.73           H  
ATOM   2364  O   PRO A 152      -0.999  18.287  14.237  1.00 40.73           O  
ATOM   2365  CG  PRO A 152      -3.039  17.794  16.763  1.00 40.73           C  
ATOM   2366  HG2 PRO A 152      -3.767  17.906  17.567  1.00 40.73           H  
ATOM   2367  HG3 PRO A 152      -2.603  18.760  16.510  1.00 40.73           H  
ATOM   2368  CD  PRO A 152      -1.925  16.813  17.139  1.00 40.73           C  
ATOM   2369  HD2 PRO A 152      -2.289  16.135  17.911  1.00 40.73           H  
ATOM   2370  HD3 PRO A 152      -1.050  17.357  17.494  1.00 40.73           H  
ATOM   2371  N   VAL A 153      -1.963  17.147  12.551  1.00 40.83           N  
ATOM   2372  H   VAL A 153      -2.623  16.416  12.328  1.00 40.83           H  
ATOM   2373  CA  VAL A 153      -1.521  17.992  11.426  1.00 40.83           C  
ATOM   2374  HA  VAL A 153      -0.556  18.433  11.676  1.00 40.83           H  
ATOM   2375  C   VAL A 153      -2.563  19.106  11.213  1.00 40.83           C  
ATOM   2376  CB  VAL A 153      -1.361  17.132  10.151  1.00 40.83           C  
ATOM   2377  HB  VAL A 153      -2.324  16.683   9.908  1.00 40.83           H  
ATOM   2378  O   VAL A 153      -3.756  18.809  11.289  1.00 40.83           O  
ATOM   2379  CG1 VAL A 153      -0.884  17.929   8.930  1.00 40.83           C  
ATOM   2380 HG11 VAL A 153       0.102  18.355   9.114  1.00 40.83           H  
ATOM   2381 HG12 VAL A 153      -0.829  17.272   8.062  1.00 40.83           H  
ATOM   2382 HG13 VAL A 153      -1.592  18.724   8.694  1.00 40.83           H  
ATOM   2383  CG2 VAL A 153      -0.346  15.997  10.368  1.00 40.83           C  
ATOM   2384 HG21 VAL A 153       0.622  16.411  10.648  1.00 40.83           H  
ATOM   2385 HG22 VAL A 153      -0.241  15.417   9.451  1.00 40.83           H  
ATOM   2386 HG23 VAL A 153      -0.690  15.325  11.155  1.00 40.83           H  
ATOM   2387  N   PRO A 154      -2.171  20.371  10.963  1.00 34.67           N  
ATOM   2388  CA  PRO A 154      -3.117  21.475  10.811  1.00 34.67           C  
ATOM   2389  HA  PRO A 154      -3.886  21.416  11.581  1.00 34.67           H  
ATOM   2390  C   PRO A 154      -3.789  21.444   9.431  1.00 34.67           C  
ATOM   2391  CB  PRO A 154      -2.288  22.745  11.033  1.00 34.67           C  
ATOM   2392  HB2 PRO A 154      -2.240  22.962  12.100  1.00 34.67           H  
ATOM   2393  HB3 PRO A 154      -2.691  23.599  10.489  1.00 34.67           H  
ATOM   2394  O   PRO A 154      -3.110  21.399   8.405  1.00 34.67           O  
ATOM   2395  CG  PRO A 154      -0.899  22.352  10.530  1.00 34.67           C  
ATOM   2396  HG2 PRO A 154      -0.115  22.923  11.028  1.00 34.67           H  
ATOM   2397  HG3 PRO A 154      -0.846  22.498   9.451  1.00 34.67           H  
ATOM   2398  CD  PRO A 154      -0.804  20.861  10.850  1.00 34.67           C  
ATOM   2399  HD2 PRO A 154      -0.295  20.728  11.805  1.00 34.67           H  
ATOM   2400  HD3 PRO A 154      -0.257  20.351  10.057  1.00 34.67           H  
ATOM   2401  N   VAL A 155      -5.123  21.497   9.410  1.00 35.89           N  
ATOM   2402  H   VAL A 155      -5.615  21.534  10.291  1.00 35.89           H  
ATOM   2403  CA  VAL A 155      -5.919  21.737   8.198  1.00 35.89           C  
ATOM   2404  HA  VAL A 155      -5.383  21.340   7.336  1.00 35.89           H  
ATOM   2405  C   VAL A 155      -6.063  23.247   8.022  1.00 35.89           C  
ATOM   2406  CB  VAL A 155      -7.287  21.026   8.259  1.00 35.89           C  
ATOM   2407  HB  VAL A 155      -7.828  21.361   9.144  1.00 35.89           H  
ATOM   2408  O   VAL A 155      -6.519  23.947   8.923  1.00 35.89           O  
ATOM   2409  CG1 VAL A 155      -8.144  21.313   7.020  1.00 35.89           C  
ATOM   2410 HG11 VAL A 155      -8.389  22.374   6.966  1.00 35.89           H  
ATOM   2411 HG12 VAL A 155      -7.617  21.020   6.112  1.00 35.89           H  
ATOM   2412 HG13 VAL A 155      -9.082  20.761   7.083  1.00 35.89           H  
ATOM   2413  CG2 VAL A 155      -7.093  19.505   8.350  1.00 35.89           C  
ATOM   2414 HG21 VAL A 155      -6.540  19.144   7.483  1.00 35.89           H  
ATOM   2415 HG22 VAL A 155      -6.548  19.246   9.258  1.00 35.89           H  
ATOM   2416 HG23 VAL A 155      -8.066  19.013   8.384  1.00 35.89           H  
ATOM   2417  N   VAL A 156      -5.621  23.737   6.867  1.00 34.04           N  
ATOM   2418  H   VAL A 156      -5.274  23.075   6.188  1.00 34.04           H  
ATOM   2419  CA  VAL A 156      -5.793  25.116   6.404  1.00 34.04           C  
ATOM   2420  HA  VAL A 156      -5.666  25.806   7.239  1.00 34.04           H  
ATOM   2421  C   VAL A 156      -7.215  25.257   5.861  1.00 34.04           C  
ATOM   2422  CB  VAL A 156      -4.734  25.431   5.323  1.00 34.04           C  
ATOM   2423  HB  VAL A 156      -4.786  24.670   4.544  1.00 34.04           H  
ATOM   2424  O   VAL A 156      -7.576  24.574   4.906  1.00 34.04           O  
ATOM   2425  CG1 VAL A 156      -4.932  26.799   4.661  1.00 34.04           C  
ATOM   2426 HG11 VAL A 156      -4.924  27.587   5.414  1.00 34.04           H  
ATOM   2427 HG12 VAL A 156      -5.886  26.826   4.135  1.00 34.04           H  
ATOM   2428 HG13 VAL A 156      -4.140  26.981   3.935  1.00 34.04           H  
ATOM   2429  CG2 VAL A 156      -3.319  25.399   5.925  1.00 34.04           C  
ATOM   2430 HG21 VAL A 156      -3.105  24.413   6.337  1.00 34.04           H  
ATOM   2431 HG22 VAL A 156      -2.585  25.615   5.149  1.00 34.04           H  
ATOM   2432 HG23 VAL A 156      -3.237  26.144   6.717  1.00 34.04           H  
ATOM   2433  N   GLU A 157      -8.015  26.134   6.465  1.00 29.32           N  
ATOM   2434  H   GLU A 157      -7.680  26.615   7.288  1.00 29.32           H  
ATOM   2435  CA  GLU A 157      -9.311  26.566   5.935  1.00 29.32           C  
ATOM   2436  HA  GLU A 157      -9.862  25.700   5.570  1.00 29.32           H  
ATOM   2437  C   GLU A 157      -9.098  27.542   4.764  1.00 29.32           C  
ATOM   2438  CB  GLU A 157     -10.144  27.241   7.044  1.00 29.32           C  
ATOM   2439  HB2 GLU A 157      -9.529  27.999   7.528  1.00 29.32           H  
ATOM   2440  HB3 GLU A 157     -10.997  27.736   6.580  1.00 29.32           H  
ATOM   2441  O   GLU A 157      -8.402  28.549   4.900  1.00 29.32           O  
ATOM   2442  CG  GLU A 157     -10.680  26.253   8.095  1.00 29.32           C  
ATOM   2443  HG2 GLU A 157      -9.839  25.720   8.539  1.00 29.32           H  
ATOM   2444  HG3 GLU A 157     -11.308  25.521   7.587  1.00 29.32           H  
ATOM   2445  CD  GLU A 157     -11.483  26.934   9.221  1.00 29.32           C  
ATOM   2446  OE1 GLU A 157     -12.304  26.228   9.848  1.00 29.32           O  
ATOM   2447  OE2 GLU A 157     -11.251  28.138   9.474  1.00 29.32           O  
ATOM   2448  N   GLN A 158      -9.716  27.262   3.615  1.00 31.76           N  
ATOM   2449  H   GLN A 158     -10.255  26.409   3.557  1.00 31.76           H  
ATOM   2450  CA  GLN A 158      -9.956  28.247   2.557  1.00 31.76           C  
ATOM   2451  HA  GLN A 158      -9.496  29.190   2.851  1.00 31.76           H  
ATOM   2452  C   GLN A 158     -11.472  28.458   2.404  1.00 31.76           C  
ATOM   2453  CB  GLN A 158      -9.327  27.820   1.221  1.00 31.76           C  
ATOM   2454  HB2 GLN A 158      -9.467  26.750   1.071  1.00 31.76           H  
ATOM   2455  HB3 GLN A 158      -9.839  28.345   0.414  1.00 31.76           H  
ATOM   2456  O   GLN A 158     -12.213  27.474   2.389  1.00 31.76           O  
ATOM   2457  CG  GLN A 158      -7.837  28.179   1.137  1.00 31.76           C  
ATOM   2458  HG2 GLN A 158      -7.282  27.612   1.885  1.00 31.76           H  
ATOM   2459  HG3 GLN A 158      -7.717  29.241   1.353  1.00 31.76           H  
ATOM   2460  CD  GLN A 158      -7.244  27.888  -0.240  1.00 31.76           C  
ATOM   2461  NE2 GLN A 158      -6.241  28.625  -0.666  1.00 31.76           N  
ATOM   2462 HE21 GLN A 158      -5.913  28.403  -1.595  1.00 31.76           H  
ATOM   2463 HE22 GLN A 158      -5.886  29.388  -0.107  1.00 31.76           H  
ATOM   2464  OE1 GLN A 158      -7.649  26.999  -0.966  1.00 31.76           O  
ATOM   2465  N   PRO A 159     -11.951  29.711   2.289  1.00 28.77           N  
ATOM   2466  CA  PRO A 159     -13.370  30.015   2.167  1.00 28.77           C  
ATOM   2467  HA  PRO A 159     -13.965  29.308   2.745  1.00 28.77           H  
ATOM   2468  C   PRO A 159     -13.810  29.972   0.696  1.00 28.77           C  
ATOM   2469  CB  PRO A 159     -13.511  31.412   2.779  1.00 28.77           C  
ATOM   2470  HB2 PRO A 159     -14.368  31.953   2.376  1.00 28.77           H  
ATOM   2471  HB3 PRO A 159     -13.594  31.325   3.862  1.00 28.77           H  
ATOM   2472  O   PRO A 159     -13.201  30.618  -0.156  1.00 28.77           O  
ATOM   2473  CG  PRO A 159     -12.188  32.095   2.423  1.00 28.77           C  
ATOM   2474  HG2 PRO A 159     -12.267  32.561   1.441  1.00 28.77           H  
ATOM   2475  HG3 PRO A 159     -11.908  32.836   3.171  1.00 28.77           H  
ATOM   2476  CD  PRO A 159     -11.180  30.947   2.365  1.00 28.77           C  
ATOM   2477  HD2 PRO A 159     -10.533  31.055   1.494  1.00 28.77           H  
ATOM   2478  HD3 PRO A 159     -10.589  30.956   3.281  1.00 28.77           H  
ATOM   2479  N   CYS A 160     -14.899  29.262   0.394  1.00 26.48           N  
ATOM   2480  H   CYS A 160     -15.340  28.710   1.116  1.00 26.48           H  
ATOM   2481  CA  CYS A 160     -15.578  29.361  -0.899  1.00 26.48           C  
ATOM   2482  HA  CYS A 160     -14.908  29.817  -1.629  1.00 26.48           H  
ATOM   2483  C   CYS A 160     -16.801  30.276  -0.777  1.00 26.48           C  
ATOM   2484  CB  CYS A 160     -15.930  27.970  -1.442  1.00 26.48           C  
ATOM   2485  HB2 CYS A 160     -16.441  27.387  -0.676  1.00 26.48           H  
ATOM   2486  HB3 CYS A 160     -16.596  28.075  -2.298  1.00 26.48           H  
ATOM   2487  O   CYS A 160     -17.787  29.940  -0.123  1.00 26.48           O  
ATOM   2488  SG  CYS A 160     -14.415  27.119  -1.974  1.00 26.48           S  
ATOM   2489  HG  CYS A 160     -13.979  28.052  -2.825  1.00 26.48           H  
ATOM   2490  N   THR A 161     -16.706  31.442  -1.413  1.00 30.66           N  
ATOM   2491  H   THR A 161     -15.832  31.662  -1.870  1.00 30.66           H  
ATOM   2492  CA  THR A 161     -17.804  32.370  -1.690  1.00 30.66           C  
ATOM   2493  HA  THR A 161     -18.432  32.438  -0.802  1.00 30.66           H  
ATOM   2494  C   THR A 161     -18.681  31.881  -2.845  1.00 30.66           C  
ATOM   2495  CB  THR A 161     -17.257  33.770  -2.009  1.00 30.66           C  
ATOM   2496  HB  THR A 161     -18.041  34.378  -2.460  1.00 30.66           H  
ATOM   2497  O   THR A 161     -18.229  31.190  -3.754  1.00 30.66           O  
ATOM   2498  CG2 THR A 161     -16.760  34.475  -0.746  1.00 30.66           C  
ATOM   2499 HG21 THR A 161     -15.952  33.901  -0.292  1.00 30.66           H  
ATOM   2500 HG22 THR A 161     -16.390  35.466  -1.010  1.00 30.66           H  
ATOM   2501 HG23 THR A 161     -17.579  34.578  -0.035  1.00 30.66           H  
ATOM   2502  OG1 THR A 161     -16.160  33.679  -2.894  1.00 30.66           O  
ATOM   2503  HG1 THR A 161     -16.495  33.376  -3.741  1.00 30.66           H  
ATOM   2504  N   GLU A 162     -19.943  32.283  -2.764  1.00 26.10           N  
ATOM   2505  H   GLU A 162     -20.152  32.897  -1.990  1.00 26.10           H  
ATOM   2506  CA  GLU A 162     -21.128  31.915  -3.539  1.00 26.10           C  
ATOM   2507  HA  GLU A 162     -21.409  30.891  -3.294  1.00 26.10           H  
ATOM   2508  C   GLU A 162     -21.022  32.050  -5.071  1.00 26.10           C  
ATOM   2509  CB  GLU A 162     -22.246  32.872  -3.072  1.00 26.10           C  
ATOM   2510  HB2 GLU A 162     -21.933  33.884  -3.329  1.00 26.10           H  
ATOM   2511  HB3 GLU A 162     -23.159  32.650  -3.624  1.00 26.10           H  
ATOM   2512  O   GLU A 162     -20.446  33.000  -5.597  1.00 26.10           O  
ATOM   2513  CG  GLU A 162     -22.563  32.803  -1.562  1.00 26.10           C  
ATOM   2514  HG2 GLU A 162     -23.069  31.858  -1.363  1.00 26.10           H  
ATOM   2515  HG3 GLU A 162     -21.640  32.808  -0.982  1.00 26.10           H  
ATOM   2516  CD  GLU A 162     -23.422  33.974  -1.054  1.00 26.10           C  
ATOM   2517  OE1 GLU A 162     -24.026  33.807   0.028  1.00 26.10           O  
ATOM   2518  OE2 GLU A 162     -23.454  35.032  -1.723  1.00 26.10           O  
ATOM   2519  N   SER A 163     -21.742  31.182  -5.792  1.00 29.92           N  
ATOM   2520  H   SER A 163     -22.090  30.352  -5.333  1.00 29.92           H  
ATOM   2521  CA  SER A 163     -22.458  31.585  -7.010  1.00 29.92           C  
ATOM   2522  HA  SER A 163     -22.712  32.639  -6.894  1.00 29.92           H  
ATOM   2523  C   SER A 163     -23.778  30.812  -7.143  1.00 29.92           C  
ATOM   2524  CB  SER A 163     -21.594  31.517  -8.276  1.00 29.92           C  
ATOM   2525  HB2 SER A 163     -20.856  32.318  -8.240  1.00 29.92           H  
ATOM   2526  HB3 SER A 163     -22.223  31.667  -9.153  1.00 29.92           H  
ATOM   2527  O   SER A 163     -23.824  29.588  -7.227  1.00 29.92           O  
ATOM   2528  OG  SER A 163     -20.912  30.291  -8.392  1.00 29.92           O  
ATOM   2529  HG  SER A 163     -20.375  30.180  -7.604  1.00 29.92           H  
ATOM   2530  N   ARG A 164     -24.867  31.587  -7.081  1.00 25.99           N  
ATOM   2531  H   ARG A 164     -24.677  32.574  -6.985  1.00 25.99           H  
ATOM   2532  CA  ARG A 164     -26.275  31.231  -7.305  1.00 25.99           C  
ATOM   2533  HA  ARG A 164     -26.598  30.484  -6.580  1.00 25.99           H  
ATOM   2534  C   ARG A 164     -26.499  30.679  -8.714  1.00 25.99           C  
ATOM   2535  CB  ARG A 164     -27.102  32.534  -7.183  1.00 25.99           C  
ATOM   2536  HB2 ARG A 164     -26.456  33.390  -7.378  1.00 25.99           H  
ATOM   2537  HB3 ARG A 164     -27.863  32.548  -7.964  1.00 25.99           H  
ATOM   2538  O   ARG A 164     -26.013  31.255  -9.681  1.00 25.99           O  
ATOM   2539  CG  ARG A 164     -27.840  32.752  -5.858  1.00 25.99           C  
ATOM   2540  HG2 ARG A 164     -28.682  32.062  -5.809  1.00 25.99           H  
ATOM   2541  HG3 ARG A 164     -27.172  32.571  -5.016  1.00 25.99           H  
ATOM   2542  CD  ARG A 164     -28.339  34.206  -5.821  1.00 25.99           C  
ATOM   2543  HD2 ARG A 164     -28.664  34.495  -6.820  1.00 25.99           H  
ATOM   2544  HD3 ARG A 164     -27.505  34.845  -5.531  1.00 25.99           H  
ATOM   2545  NE  ARG A 164     -29.482  34.392  -4.910  1.00 25.99           N  
ATOM   2546  HE  ARG A 164     -30.082  33.592  -4.771  1.00 25.99           H  
ATOM   2547  NH1 ARG A 164     -29.225  36.650  -4.551  1.00 25.99           N  
ATOM   2548 HH11 ARG A 164     -28.347  36.614  -5.048  1.00 25.99           H  
ATOM   2549 HH12 ARG A 164     -29.573  37.521  -4.177  1.00 25.99           H  
ATOM   2550  NH2 ARG A 164     -31.030  35.603  -3.762  1.00 25.99           N  
ATOM   2551 HH21 ARG A 164     -31.374  36.492  -3.428  1.00 25.99           H  
ATOM   2552 HH22 ARG A 164     -31.625  34.788  -3.721  1.00 25.99           H  
ATOM   2553  CZ  ARG A 164     -29.902  35.543  -4.412  1.00 25.99           C  
ATOM   2554  N   THR A 165     -27.381  29.692  -8.837  1.00 29.94           N  
ATOM   2555  H   THR A 165     -27.645  29.164  -8.018  1.00 29.94           H  
ATOM   2556  CA  THR A 165     -28.279  29.570  -9.996  1.00 29.94           C  
ATOM   2557  HA  THR A 165     -28.451  30.578 -10.373  1.00 29.94           H  
ATOM   2558  C   THR A 165     -29.633  29.047  -9.529  1.00 29.94           C  
ATOM   2559  CB  THR A 165     -27.724  28.740 -11.170  1.00 29.94           C  
ATOM   2560  HB  THR A 165     -28.453  27.984 -11.463  1.00 29.94           H  
ATOM   2561  O   THR A 165     -29.733  28.090  -8.765  1.00 29.94           O  
ATOM   2562  CG2 THR A 165     -27.442  29.638 -12.377  1.00 29.94           C  
ATOM   2563 HG21 THR A 165     -27.042  29.033 -13.191  1.00 29.94           H  
ATOM   2564 HG22 THR A 165     -28.368  30.104 -12.712  1.00 29.94           H  
ATOM   2565 HG23 THR A 165     -26.719  30.412 -12.117  1.00 29.94           H  
ATOM   2566  OG1 THR A 165     -26.511  28.100 -10.856  1.00 29.94           O  
ATOM   2567  HG1 THR A 165     -25.872  28.786 -10.647  1.00 29.94           H  
ATOM   2568  N   GLU A 166     -30.659  29.792  -9.916  1.00 26.87           N  
ATOM   2569  H   GLU A 166     -30.471  30.517 -10.594  1.00 26.87           H  
ATOM   2570  CA  GLU A 166     -32.048  29.731  -9.480  1.00 26.87           C  
ATOM   2571  HA  GLU A 166     -32.093  29.575  -8.402  1.00 26.87           H  
ATOM   2572  C   GLU A 166     -32.812  28.607 -10.188  1.00 26.87           C  
ATOM   2573  CB  GLU A 166     -32.695  31.085  -9.839  1.00 26.87           C  
ATOM   2574  HB2 GLU A 166     -32.617  31.211 -10.919  1.00 26.87           H  
ATOM   2575  HB3 GLU A 166     -33.752  31.057  -9.575  1.00 26.87           H  
ATOM   2576  O   GLU A 166     -32.616  28.378 -11.378  1.00 26.87           O  
ATOM   2577  CG  GLU A 166     -32.040  32.288  -9.130  1.00 26.87           C  
ATOM   2578  HG2 GLU A 166     -30.955  32.217  -9.203  1.00 26.87           H  
ATOM   2579  HG3 GLU A 166     -32.294  32.237  -8.071  1.00 26.87           H  
ATOM   2580  CD  GLU A 166     -32.446  33.655  -9.704  1.00 26.87           C  
ATOM   2581  OE1 GLU A 166     -32.312  34.636  -8.936  1.00 26.87           O  
ATOM   2582  OE2 GLU A 166     -32.793  33.720 -10.904  1.00 26.87           O  
ATOM   2583  N   LEU A 167     -33.752  27.972  -9.483  1.00 29.25           N  
ATOM   2584  H   LEU A 167     -33.787  28.124  -8.485  1.00 29.25           H  
ATOM   2585  CA  LEU A 167     -34.926  27.345 -10.093  1.00 29.25           C  
ATOM   2586  HA  LEU A 167     -35.206  27.954 -10.952  1.00 29.25           H  
ATOM   2587  C   LEU A 167     -36.097  27.417  -9.103  1.00 29.25           C  
ATOM   2588  CB  LEU A 167     -34.598  25.929 -10.615  1.00 29.25           C  
ATOM   2589  HB2 LEU A 167     -33.633  25.620 -10.210  1.00 29.25           H  
ATOM   2590  HB3 LEU A 167     -35.339  25.214 -10.257  1.00 29.25           H  
ATOM   2591  O   LEU A 167     -36.162  26.707  -8.102  1.00 29.25           O  
ATOM   2592  CG  LEU A 167     -34.545  25.887 -12.162  1.00 29.25           C  
ATOM   2593  HG  LEU A 167     -34.243  26.856 -12.561  1.00 29.25           H  
ATOM   2594  CD1 LEU A 167     -33.526  24.861 -12.651  1.00 29.25           C  
ATOM   2595 HD11 LEU A 167     -32.536  25.142 -12.293  1.00 29.25           H  
ATOM   2596 HD12 LEU A 167     -33.509  24.849 -13.741  1.00 29.25           H  
ATOM   2597 HD13 LEU A 167     -33.782  23.870 -12.276  1.00 29.25           H  
ATOM   2598  CD2 LEU A 167     -35.913  25.543 -12.756  1.00 29.25           C  
ATOM   2599 HD21 LEU A 167     -36.651  26.272 -12.422  1.00 29.25           H  
ATOM   2600 HD22 LEU A 167     -36.221  24.548 -12.435  1.00 29.25           H  
ATOM   2601 HD23 LEU A 167     -35.856  25.572 -13.844  1.00 29.25           H  
ATOM   2602  N   HIS A 168     -36.973  28.377  -9.399  1.00 26.27           N  
ATOM   2603  H   HIS A 168     -36.771  28.906 -10.236  1.00 26.27           H  
ATOM   2604  CA  HIS A 168     -38.243  28.701  -8.759  1.00 26.27           C  
ATOM   2605  HA  HIS A 168     -38.079  29.042  -7.737  1.00 26.27           H  
ATOM   2606  C   HIS A 168     -39.234  27.529  -8.760  1.00 26.27           C  
ATOM   2607  CB  HIS A 168     -38.893  29.824  -9.597  1.00 26.27           C  
ATOM   2608  HB2 HIS A 168     -38.686  29.669 -10.656  1.00 26.27           H  
ATOM   2609  HB3 HIS A 168     -39.975  29.755  -9.487  1.00 26.27           H  
ATOM   2610  O   HIS A 168     -39.519  26.987  -9.824  1.00 26.27           O  
ATOM   2611  CG  HIS A 168     -38.525  31.232  -9.223  1.00 26.27           C  
ATOM   2612  CD2 HIS A 168     -37.391  31.926  -9.556  1.00 26.27           C  
ATOM   2613  HD2 HIS A 168     -36.549  31.554 -10.121  1.00 26.27           H  
ATOM   2614  ND1 HIS A 168     -39.351  32.102  -8.548  1.00 26.27           N  
ATOM   2615  HD1 HIS A 168     -40.269  31.909  -8.174  1.00 26.27           H  
ATOM   2616  CE1 HIS A 168     -38.730  33.287  -8.463  1.00 26.27           C  
ATOM   2617  HE1 HIS A 168     -39.130  34.164  -7.977  1.00 26.27           H  
ATOM   2618  NE2 HIS A 168     -37.531  33.225  -9.060  1.00 26.27           N  
ATOM   2619  N   VAL A 169     -39.882  27.283  -7.617  1.00 29.71           N  
ATOM   2620  H   VAL A 169     -39.486  27.662  -6.769  1.00 29.71           H  
ATOM   2621  CA  VAL A 169     -41.312  26.928  -7.546  1.00 29.71           C  
ATOM   2622  HA  VAL A 169     -41.817  27.348  -8.416  1.00 29.71           H  
ATOM   2623  C   VAL A 169     -41.895  27.589  -6.288  1.00 29.71           C  
ATOM   2624  CB  VAL A 169     -41.583  25.403  -7.552  1.00 29.71           C  
ATOM   2625  HB  VAL A 169     -41.146  24.952  -6.660  1.00 29.71           H  
ATOM   2626  O   VAL A 169     -41.654  27.138  -5.171  1.00 29.71           O  
ATOM   2627  CG1 VAL A 169     -43.096  25.128  -7.554  1.00 29.71           C  
ATOM   2628 HG11 VAL A 169     -43.558  25.572  -8.436  1.00 29.71           H  
ATOM   2629 HG12 VAL A 169     -43.559  25.546  -6.660  1.00 29.71           H  
ATOM   2630 HG13 VAL A 169     -43.279  24.054  -7.553  1.00 29.71           H  
ATOM   2631  CG2 VAL A 169     -41.020  24.672  -8.779  1.00 29.71           C  
ATOM   2632 HG21 VAL A 169     -41.389  25.132  -9.696  1.00 29.71           H  
ATOM   2633 HG22 VAL A 169     -41.315  23.623  -8.759  1.00 29.71           H  
ATOM   2634 HG23 VAL A 169     -39.931  24.710  -8.763  1.00 29.71           H  
ATOM   2635  N   GLU A 170     -42.626  28.691  -6.472  1.00 26.06           N  
ATOM   2636  H   GLU A 170     -42.797  28.989  -7.422  1.00 26.06           H  
ATOM   2637  CA  GLU A 170     -43.457  29.339  -5.448  1.00 26.06           C  
ATOM   2638  HA  GLU A 170     -43.027  29.182  -4.458  1.00 26.06           H  
ATOM   2639  C   GLU A 170     -44.882  28.774  -5.473  1.00 26.06           C  
ATOM   2640  CB  GLU A 170     -43.591  30.851  -5.710  1.00 26.06           C  
ATOM   2641  HB2 GLU A 170     -43.928  31.005  -6.735  1.00 26.06           H  
ATOM   2642  HB3 GLU A 170     -44.365  31.230  -5.042  1.00 26.06           H  
ATOM   2643  O   GLU A 170     -45.404  28.508  -6.552  1.00 26.06           O  
ATOM   2644  CG  GLU A 170     -42.331  31.687  -5.465  1.00 26.06           C  
ATOM   2645  HG2 GLU A 170     -41.906  31.398  -4.503  1.00 26.06           H  
ATOM   2646  HG3 GLU A 170     -41.598  31.469  -6.242  1.00 26.06           H  
ATOM   2647  CD  GLU A 170     -42.647  33.196  -5.453  1.00 26.06           C  
ATOM   2648  OE1 GLU A 170     -41.900  33.930  -4.771  1.00 26.06           O  
ATOM   2649  OE2 GLU A 170     -43.619  33.604  -6.128  1.00 26.06           O  
ATOM   2650  N   LEU A 171     -45.533  28.708  -4.305  1.00 30.25           N  
ATOM   2651  H   LEU A 171     -44.983  28.813  -3.464  1.00 30.25           H  
ATOM   2652  CA  LEU A 171     -46.979  28.918  -4.127  1.00 30.25           C  
ATOM   2653  HA  LEU A 171     -47.301  29.635  -4.882  1.00 30.25           H  
ATOM   2654  C   LEU A 171     -47.224  29.493  -2.701  1.00 30.25           C  
ATOM   2655  CB  LEU A 171     -47.766  27.613  -4.371  1.00 30.25           C  
ATOM   2656  HB2 LEU A 171     -47.104  26.769  -4.174  1.00 30.25           H  
ATOM   2657  HB3 LEU A 171     -48.586  27.548  -3.656  1.00 30.25           H  
ATOM   2658  O   LEU A 171     -46.783  28.866  -1.735  1.00 30.25           O  
ATOM   2659  CG  LEU A 171     -48.356  27.485  -5.795  1.00 30.25           C  
ATOM   2660  HG  LEU A 171     -47.639  27.799  -6.553  1.00 30.25           H  
ATOM   2661  CD1 LEU A 171     -48.702  26.027  -6.088  1.00 30.25           C  
ATOM   2662 HD11 LEU A 171     -49.110  25.943  -7.095  1.00 30.25           H  
ATOM   2663 HD12 LEU A 171     -49.432  25.664  -5.364  1.00 30.25           H  
ATOM   2664 HD13 LEU A 171     -47.797  25.424  -6.029  1.00 30.25           H  
ATOM   2665  CD2 LEU A 171     -49.617  28.334  -5.978  1.00 30.25           C  
ATOM   2666 HD21 LEU A 171     -49.999  28.208  -6.991  1.00 30.25           H  
ATOM   2667 HD22 LEU A 171     -50.380  28.033  -5.260  1.00 30.25           H  
ATOM   2668 HD23 LEU A 171     -49.378  29.387  -5.828  1.00 30.25           H  
ATOM   2669  N   PRO A 172     -47.872  30.672  -2.546  1.00 29.21           N  
ATOM   2670  CA  PRO A 172     -47.988  31.416  -1.278  1.00 29.21           C  
ATOM   2671  HA  PRO A 172     -47.266  31.052  -0.548  1.00 29.21           H  
ATOM   2672  C   PRO A 172     -49.402  31.388  -0.647  1.00 29.21           C  
ATOM   2673  CB  PRO A 172     -47.623  32.846  -1.692  1.00 29.21           C  
ATOM   2674  HB2 PRO A 172     -46.543  32.926  -1.820  1.00 29.21           H  
ATOM   2675  HB3 PRO A 172     -47.978  33.594  -0.984  1.00 29.21           H  
ATOM   2676  O   PRO A 172     -50.348  30.977  -1.311  1.00 29.21           O  
ATOM   2677  CG  PRO A 172     -48.313  32.979  -3.051  1.00 29.21           C  
ATOM   2678  HG2 PRO A 172     -47.810  33.710  -3.684  1.00 29.21           H  
ATOM   2679  HG3 PRO A 172     -49.358  33.254  -2.910  1.00 29.21           H  
ATOM   2680  CD  PRO A 172     -48.229  31.572  -3.641  1.00 29.21           C  
ATOM   2681  HD2 PRO A 172     -47.444  31.584  -4.397  1.00 29.21           H  
ATOM   2682  HD3 PRO A 172     -49.182  31.286  -4.085  1.00 29.21           H  
ATOM   2683  N   CYS A 173     -49.512  31.847   0.619  1.00 28.18           N  
ATOM   2684  H   CYS A 173     -48.630  31.911   1.107  1.00 28.18           H  
ATOM   2685  CA  CYS A 173     -50.602  32.639   1.265  1.00 28.18           C  
ATOM   2686  HA  CYS A 173     -50.484  33.686   0.986  1.00 28.18           H  
ATOM   2687  C   CYS A 173     -50.463  32.547   2.816  1.00 28.18           C  
ATOM   2688  CB  CYS A 173     -52.005  32.168   0.833  1.00 28.18           C  
ATOM   2689  HB2 CYS A 173     -52.723  32.412   1.616  1.00 28.18           H  
ATOM   2690  HB3 CYS A 173     -52.009  31.087   0.687  1.00 28.18           H  
ATOM   2691  O   CYS A 173     -50.555  31.451   3.358  1.00 28.18           O  
ATOM   2692  SG  CYS A 173     -52.511  33.017  -0.700  1.00 28.18           S  
ATOM   2693  HG  CYS A 173     -52.412  34.260  -0.220  1.00 28.18           H  
ATOM   2694  N   THR A 174     -50.011  33.569   3.573  1.00 26.87           N  
ATOM   2695  H   THR A 174     -49.383  33.185   4.264  1.00 26.87           H  
ATOM   2696  CA  THR A 174     -50.769  34.714   4.178  1.00 26.87           C  
ATOM   2697  HA  THR A 174     -50.130  35.132   4.955  1.00 26.87           H  
ATOM   2698  C   THR A 174     -52.053  34.257   4.911  1.00 26.87           C  
ATOM   2699  CB  THR A 174     -51.023  35.869   3.185  1.00 26.87           C  
ATOM   2700  HB  THR A 174     -51.551  36.675   3.695  1.00 26.87           H  
ATOM   2701  O   THR A 174     -52.842  33.544   4.312  1.00 26.87           O  
ATOM   2702  CG2 THR A 174     -49.721  36.454   2.634  1.00 26.87           C  
ATOM   2703 HG21 THR A 174     -49.183  35.704   2.054  1.00 26.87           H  
ATOM   2704 HG22 THR A 174     -49.096  36.804   3.456  1.00 26.87           H  
ATOM   2705 HG23 THR A 174     -49.958  37.300   1.989  1.00 26.87           H  
ATOM   2706  OG1 THR A 174     -51.805  35.444   2.097  1.00 26.87           O  
ATOM   2707  HG1 THR A 174     -52.666  35.196   2.442  1.00 26.87           H  
ATOM   2708  N   GLU A 175     -52.394  34.611   6.163  1.00 27.68           N  
ATOM   2709  H   GLU A 175     -53.148  34.048   6.530  1.00 27.68           H  
ATOM   2710  CA  GLU A 175     -52.299  35.911   6.849  1.00 27.68           C  
ATOM   2711  HA  GLU A 175     -51.258  36.227   6.918  1.00 27.68           H  
ATOM   2712  C   GLU A 175     -52.939  35.853   8.283  1.00 27.68           C  
ATOM   2713  CB  GLU A 175     -53.116  36.897   5.980  1.00 27.68           C  
ATOM   2714  HB2 GLU A 175     -54.126  36.994   6.380  1.00 27.68           H  
ATOM   2715  HB3 GLU A 175     -53.262  36.502   4.975  1.00 27.68           H  
ATOM   2716  O   GLU A 175     -53.719  34.943   8.550  1.00 27.68           O  
ATOM   2717  CG  GLU A 175     -52.448  38.262   5.809  1.00 27.68           C  
ATOM   2718  HG2 GLU A 175     -52.399  38.763   6.775  1.00 27.68           H  
ATOM   2719  HG3 GLU A 175     -51.425  38.109   5.466  1.00 27.68           H  
ATOM   2720  CD  GLU A 175     -53.216  39.133   4.801  1.00 27.68           C  
ATOM   2721  OE1 GLU A 175     -52.536  39.815   4.006  1.00 27.68           O  
ATOM   2722  OE2 GLU A 175     -54.464  39.137   4.870  1.00 27.68           O  
ATOM   2723  N   ILE A 176     -52.688  36.889   9.123  1.00 32.00           N  
ATOM   2724  H   ILE A 176     -51.984  37.526   8.780  1.00 32.00           H  
ATOM   2725  CA  ILE A 176     -53.498  37.440  10.267  1.00 32.00           C  
ATOM   2726  HA  ILE A 176     -53.193  38.485  10.309  1.00 32.00           H  
ATOM   2727  C   ILE A 176     -53.211  36.893  11.705  1.00 32.00           C  
ATOM   2728  CB  ILE A 176     -55.006  37.480   9.883  1.00 32.00           C  
ATOM   2729  HB  ILE A 176     -55.329  36.455   9.701  1.00 32.00           H  
ATOM   2730  O   ILE A 176     -53.486  35.736  11.991  1.00 32.00           O  
ATOM   2731  CG1 ILE A 176     -55.255  38.327   8.609  1.00 32.00           C  
ATOM   2732 HG12 ILE A 176     -54.371  38.359   7.971  1.00 32.00           H  
ATOM   2733 HG13 ILE A 176     -55.439  39.366   8.882  1.00 32.00           H  
ATOM   2734  CG2 ILE A 176     -55.935  38.043  10.975  1.00 32.00           C  
ATOM   2735 HG21 ILE A 176     -55.758  37.538  11.925  1.00 32.00           H  
ATOM   2736 HG22 ILE A 176     -56.970  37.844  10.697  1.00 32.00           H  
ATOM   2737 HG23 ILE A 176     -55.822  39.120  11.095  1.00 32.00           H  
ATOM   2738  CD1 ILE A 176     -56.440  37.831   7.774  1.00 32.00           C  
ATOM   2739 HD11 ILE A 176     -57.363  37.900   8.349  1.00 32.00           H  
ATOM   2740 HD12 ILE A 176     -56.534  38.446   6.878  1.00 32.00           H  
ATOM   2741 HD13 ILE A 176     -56.278  36.795   7.475  1.00 32.00           H  
ATOM   2742  N   ARG A 177     -52.505  37.634  12.605  1.00 26.80           N  
ATOM   2743  H   ARG A 177     -51.906  36.977  13.083  1.00 26.80           H  
ATOM   2744  CA  ARG A 177     -52.924  38.717  13.579  1.00 26.80           C  
ATOM   2745  HA  ARG A 177     -52.018  39.086  14.060  1.00 26.80           H  
ATOM   2746  C   ARG A 177     -53.801  38.189  14.751  1.00 26.80           C  
ATOM   2747  CB  ARG A 177     -53.606  39.913  12.875  1.00 26.80           C  
ATOM   2748  HB2 ARG A 177     -53.904  39.626  11.866  1.00 26.80           H  
ATOM   2749  HB3 ARG A 177     -54.525  40.150  13.411  1.00 26.80           H  
ATOM   2750  O   ARG A 177     -54.692  37.406  14.482  1.00 26.80           O  
ATOM   2751  CG  ARG A 177     -52.782  41.201  12.743  1.00 26.80           C  
ATOM   2752  HG2 ARG A 177     -52.458  41.541  13.727  1.00 26.80           H  
ATOM   2753  HG3 ARG A 177     -51.902  41.013  12.127  1.00 26.80           H  
ATOM   2754  CD  ARG A 177     -53.661  42.273  12.076  1.00 26.80           C  
ATOM   2755  HD2 ARG A 177     -54.642  42.272  12.551  1.00 26.80           H  
ATOM   2756  HD3 ARG A 177     -53.788  42.007  11.027  1.00 26.80           H  
ATOM   2757  NE  ARG A 177     -53.091  43.629  12.199  1.00 26.80           N  
ATOM   2758  HE  ARG A 177     -52.417  43.770  12.938  1.00 26.80           H  
ATOM   2759  NH1 ARG A 177     -54.286  44.620  10.501  1.00 26.80           N  
ATOM   2760 HH11 ARG A 177     -54.683  43.723  10.262  1.00 26.80           H  
ATOM   2761 HH12 ARG A 177     -54.521  45.436   9.953  1.00 26.80           H  
ATOM   2762  NH2 ARG A 177     -52.921  45.857  11.758  1.00 26.80           N  
ATOM   2763 HH21 ARG A 177     -53.191  46.666  11.216  1.00 26.80           H  
ATOM   2764 HH22 ARG A 177     -52.276  45.961  12.528  1.00 26.80           H  
ATOM   2765  CZ  ARG A 177     -53.434  44.690  11.487  1.00 26.80           C  
ATOM   2766  N   ALA A 178     -53.723  38.582  16.033  1.00 30.89           N  
ATOM   2767  H   ALA A 178     -54.376  38.070  16.609  1.00 30.89           H  
ATOM   2768  CA  ALA A 178     -53.042  39.640  16.798  1.00 30.89           C  
ATOM   2769  HA  ALA A 178     -51.988  39.701  16.525  1.00 30.89           H  
ATOM   2770  C   ALA A 178     -53.178  39.366  18.333  1.00 30.89           C  
ATOM   2771  CB  ALA A 178     -53.764  40.966  16.506  1.00 30.89           C  
ATOM   2772  HB1 ALA A 178     -53.271  41.776  17.044  1.00 30.89           H  
ATOM   2773  HB2 ALA A 178     -53.768  41.189  15.439  1.00 30.89           H  
ATOM   2774  HB3 ALA A 178     -54.795  40.903  16.854  1.00 30.89           H  
ATOM   2775  O   ALA A 178     -54.170  38.772  18.748  1.00 30.89           O  
ATOM   2776  N   GLU A 179     -52.226  39.842  19.151  1.00 30.51           N  
ATOM   2777  H   GLU A 179     -51.440  40.297  18.710  1.00 30.51           H  
ATOM   2778  CA  GLU A 179     -52.318  40.103  20.619  1.00 30.51           C  
ATOM   2779  HA  GLU A 179     -52.732  39.245  21.150  1.00 30.51           H  
ATOM   2780  C   GLU A 179     -53.207  41.350  20.904  1.00 30.51           C  
ATOM   2781  CB  GLU A 179     -50.880  40.375  21.100  1.00 30.51           C  
ATOM   2782  HB2 GLU A 179     -50.444  41.122  20.436  1.00 30.51           H  
ATOM   2783  HB3 GLU A 179     -50.899  40.829  22.091  1.00 30.51           H  
ATOM   2784  O   GLU A 179     -53.460  42.076  19.930  1.00 30.51           O  
ATOM   2785  CG  GLU A 179     -49.935  39.160  21.133  1.00 30.51           C  
ATOM   2786  HG2 GLU A 179     -48.950  39.499  20.812  1.00 30.51           H  
ATOM   2787  HG3 GLU A 179     -50.267  38.418  20.406  1.00 30.51           H  
ATOM   2788  CD  GLU A 179     -49.781  38.518  22.524  1.00 30.51           C  
ATOM   2789  OE1 GLU A 179     -49.534  37.292  22.556  1.00 30.51           O  
ATOM   2790  OE2 GLU A 179     -49.849  39.253  23.535  1.00 30.51           O  
ATOM   2791  N   PRO A 180     -53.688  41.663  22.145  1.00 35.89           N  
ATOM   2792  CA  PRO A 180     -52.890  42.497  23.090  1.00 35.89           C  
ATOM   2793  HA  PRO A 180     -51.820  42.311  23.000  1.00 35.89           H  
ATOM   2794  C   PRO A 180     -53.235  42.483  24.622  1.00 35.89           C  
ATOM   2795  CB  PRO A 180     -53.164  43.905  22.551  1.00 35.89           C  
ATOM   2796  HB2 PRO A 180     -52.571  44.078  21.653  1.00 35.89           H  
ATOM   2797  HB3 PRO A 180     -52.969  44.695  23.277  1.00 35.89           H  
ATOM   2798  O   PRO A 180     -54.329  42.104  25.025  1.00 35.89           O  
ATOM   2799  CG  PRO A 180     -54.648  43.865  22.190  1.00 35.89           C  
ATOM   2800  HG2 PRO A 180     -55.247  44.337  22.969  1.00 35.89           H  
ATOM   2801  HG3 PRO A 180     -54.818  44.350  21.229  1.00 35.89           H  
ATOM   2802  CD  PRO A 180     -54.974  42.368  22.117  1.00 35.89           C  
ATOM   2803  HD2 PRO A 180     -55.541  42.151  21.212  1.00 35.89           H  
ATOM   2804  HD3 PRO A 180     -55.583  42.073  22.971  1.00 35.89           H  
ATOM   2805  N   GLU A 181     -52.293  43.047  25.414  1.00 31.47           N  
ATOM   2806  H   GLU A 181     -51.399  43.145  24.956  1.00 31.47           H  
ATOM   2807  CA  GLU A 181     -52.441  43.919  26.624  1.00 31.47           C  
ATOM   2808  HA  GLU A 181     -51.428  44.197  26.915  1.00 31.47           H  
ATOM   2809  C   GLU A 181     -53.052  43.345  27.933  1.00 31.47           C  
ATOM   2810  CB  GLU A 181     -53.131  45.229  26.196  1.00 31.47           C  
ATOM   2811  HB2 GLU A 181     -53.432  45.783  27.086  1.00 31.47           H  
ATOM   2812  HB3 GLU A 181     -54.029  44.992  25.625  1.00 31.47           H  
ATOM   2813  O   GLU A 181     -54.009  42.591  27.915  1.00 31.47           O  
ATOM   2814  CG  GLU A 181     -52.196  46.130  25.366  1.00 31.47           C  
ATOM   2815  HG2 GLU A 181     -51.594  45.529  24.684  1.00 31.47           H  
ATOM   2816  HG3 GLU A 181     -51.492  46.600  26.053  1.00 31.47           H  
ATOM   2817  CD  GLU A 181     -52.931  47.231  24.580  1.00 31.47           C  
ATOM   2818  OE1 GLU A 181     -52.354  47.689  23.567  1.00 31.47           O  
ATOM   2819  OE2 GLU A 181     -54.034  47.637  25.009  1.00 31.47           O  
ATOM   2820  N   GLY A 182     -52.614  43.656  29.165  1.00 27.27           N  
ATOM   2821  H   GLY A 182     -53.184  43.186  29.853  1.00 27.27           H  
ATOM   2822  CA  GLY A 182     -51.810  44.748  29.741  1.00 27.27           C  
ATOM   2823  HA2 GLY A 182     -50.800  44.391  29.941  1.00 27.27           H  
ATOM   2824  HA3 GLY A 182     -51.768  45.592  29.052  1.00 27.27           H  
ATOM   2825  C   GLY A 182     -52.464  45.221  31.068  1.00 27.27           C  
ATOM   2826  O   GLY A 182     -53.653  44.995  31.259  1.00 27.27           O  
ATOM   2827  N   VAL A 183     -51.717  45.924  31.939  1.00 32.67           N  
ATOM   2828  H   VAL A 183     -50.758  46.070  31.658  1.00 32.67           H  
ATOM   2829  CA  VAL A 183     -52.105  46.565  33.238  1.00 32.67           C  
ATOM   2830  HA  VAL A 183     -51.402  47.391  33.348  1.00 32.67           H  
ATOM   2831  C   VAL A 183     -51.957  45.659  34.489  1.00 32.67           C  
ATOM   2832  CB  VAL A 183     -53.477  47.282  33.191  1.00 32.67           C  
ATOM   2833  HB  VAL A 183     -54.285  46.554  33.259  1.00 32.67           H  
ATOM   2834  O   VAL A 183     -52.754  44.757  34.695  1.00 32.67           O  
ATOM   2835  CG1 VAL A 183     -53.601  48.256  34.372  1.00 32.67           C  
ATOM   2836 HG11 VAL A 183     -53.490  47.720  35.315  1.00 32.67           H  
ATOM   2837 HG12 VAL A 183     -54.590  48.714  34.365  1.00 32.67           H  
ATOM   2838 HG13 VAL A 183     -52.844  49.038  34.307  1.00 32.67           H  
ATOM   2839  CG2 VAL A 183     -53.678  48.136  31.925  1.00 32.67           C  
ATOM   2840 HG21 VAL A 183     -53.815  47.508  31.045  1.00 32.67           H  
ATOM   2841 HG22 VAL A 183     -52.822  48.792  31.772  1.00 32.67           H  
ATOM   2842 HG23 VAL A 183     -54.580  48.740  32.026  1.00 32.67           H  
ATOM   2843  N   GLU A 184     -50.918  45.698  35.340  1.00 26.77           N  
ATOM   2844  H   GLU A 184     -50.955  44.842  35.875  1.00 26.77           H  
ATOM   2845  CA  GLU A 184     -50.140  46.756  36.036  1.00 26.77           C  
ATOM   2846  HA  GLU A 184     -49.183  46.278  36.243  1.00 26.77           H  
ATOM   2847  C   GLU A 184     -50.719  47.150  37.426  1.00 26.77           C  
ATOM   2848  CB  GLU A 184     -49.766  47.965  35.141  1.00 26.77           C  
ATOM   2849  HB2 GLU A 184     -49.560  47.597  34.136  1.00 26.77           H  
ATOM   2850  HB3 GLU A 184     -50.602  48.664  35.107  1.00 26.77           H  
ATOM   2851  O   GLU A 184     -51.819  47.685  37.506  1.00 26.77           O  
ATOM   2852  CG  GLU A 184     -48.484  48.699  35.548  1.00 26.77           C  
ATOM   2853  HG2 GLU A 184     -48.452  48.786  36.634  1.00 26.77           H  
ATOM   2854  HG3 GLU A 184     -47.628  48.086  35.269  1.00 26.77           H  
ATOM   2855  CD  GLU A 184     -48.359  50.106  34.926  1.00 26.77           C  
ATOM   2856  OE1 GLU A 184     -47.518  50.273  34.020  1.00 26.77           O  
ATOM   2857  OE2 GLU A 184     -49.016  51.043  35.452  1.00 26.77           O  
ATOM   2858  N   ARG A 185     -49.922  46.926  38.500  1.00 30.80           N  
ATOM   2859  H   ARG A 185     -49.212  46.229  38.327  1.00 30.80           H  
ATOM   2860  CA  ARG A 185     -49.622  47.820  39.661  1.00 30.80           C  
ATOM   2861  HA  ARG A 185     -48.583  48.108  39.500  1.00 30.80           H  
ATOM   2862  C   ARG A 185     -49.636  47.223  41.090  1.00 30.80           C  
ATOM   2863  CB  ARG A 185     -50.398  49.156  39.677  1.00 30.80           C  
ATOM   2864  HB2 ARG A 185     -51.468  48.996  39.552  1.00 30.80           H  
ATOM   2865  HB3 ARG A 185     -50.267  49.627  40.651  1.00 30.80           H  
ATOM   2866  O   ARG A 185     -50.680  46.988  41.677  1.00 30.80           O  
ATOM   2867  CG  ARG A 185     -49.855  50.125  38.624  1.00 30.80           C  
ATOM   2868  HG2 ARG A 185     -50.189  49.801  37.639  1.00 30.80           H  
ATOM   2869  HG3 ARG A 185     -48.765  50.130  38.648  1.00 30.80           H  
ATOM   2870  CD  ARG A 185     -50.345  51.550  38.830  1.00 30.80           C  
ATOM   2871  HD2 ARG A 185     -51.429  51.568  38.719  1.00 30.80           H  
ATOM   2872  HD3 ARG A 185     -50.080  51.886  39.832  1.00 30.80           H  
ATOM   2873  NE  ARG A 185     -49.722  52.407  37.816  1.00 30.80           N  
ATOM   2874  HE  ARG A 185     -49.371  51.933  36.996  1.00 30.80           H  
ATOM   2875  NH1 ARG A 185     -50.376  54.438  38.645  1.00 30.80           N  
ATOM   2876 HH11 ARG A 185     -50.889  53.950  39.366  1.00 30.80           H  
ATOM   2877 HH12 ARG A 185     -50.425  55.442  38.552  1.00 30.80           H  
ATOM   2878  NH2 ARG A 185     -49.115  54.308  36.788  1.00 30.80           N  
ATOM   2879 HH21 ARG A 185     -49.159  55.308  36.651  1.00 30.80           H  
ATOM   2880 HH22 ARG A 185     -48.730  53.707  36.074  1.00 30.80           H  
ATOM   2881  CZ  ARG A 185     -49.741  53.717  37.761  1.00 30.80           C  
ATOM   2882  N   GLN A 186     -48.417  47.231  41.655  1.00 27.35           N  
ATOM   2883  H   GLN A 186     -47.669  47.125  40.985  1.00 27.35           H  
ATOM   2884  CA  GLN A 186     -47.976  47.887  42.910  1.00 27.35           C  
ATOM   2885  HA  GLN A 186     -46.888  47.847  42.864  1.00 27.35           H  
ATOM   2886  C   GLN A 186     -48.322  47.301  44.292  1.00 27.35           C  
ATOM   2887  CB  GLN A 186     -48.331  49.389  42.898  1.00 27.35           C  
ATOM   2888  HB2 GLN A 186     -49.407  49.501  42.765  1.00 27.35           H  
ATOM   2889  HB3 GLN A 186     -48.079  49.818  43.868  1.00 27.35           H  
ATOM   2890  O   GLN A 186     -49.474  47.067  44.625  1.00 27.35           O  
ATOM   2891  CG  GLN A 186     -47.578  50.194  41.827  1.00 27.35           C  
ATOM   2892  HG2 GLN A 186     -46.511  50.175  42.053  1.00 27.35           H  
ATOM   2893  HG3 GLN A 186     -47.717  49.736  40.848  1.00 27.35           H  
ATOM   2894  CD  GLN A 186     -48.021  51.653  41.740  1.00 27.35           C  
ATOM   2895  NE2 GLN A 186     -47.553  52.385  40.754  1.00 27.35           N  
ATOM   2896 HE21 GLN A 186     -47.811  53.361  40.779  1.00 27.35           H  
ATOM   2897 HE22 GLN A 186     -46.898  52.005  40.086  1.00 27.35           H  
ATOM   2898  OE1 GLN A 186     -48.787  52.174  42.528  1.00 27.35           O  
ATOM   2899  N   GLY A 187     -47.298  47.282  45.161  1.00 30.46           N  
ATOM   2900  H   GLY A 187     -46.363  47.395  44.796  1.00 30.46           H  
ATOM   2901  CA  GLY A 187     -47.468  47.474  46.608  1.00 30.46           C  
ATOM   2902  HA2 GLY A 187     -48.461  47.132  46.902  1.00 30.46           H  
ATOM   2903  HA3 GLY A 187     -47.414  48.538  46.839  1.00 30.46           H  
ATOM   2904  C   GLY A 187     -46.467  46.722  47.483  1.00 30.46           C  
ATOM   2905  O   GLY A 187     -46.670  45.557  47.781  1.00 30.46           O  
ATOM   2906  N   ALA A 188     -45.392  47.398  47.883  1.00 28.13           N  
ATOM   2907  H   ALA A 188     -45.375  48.386  47.676  1.00 28.13           H  
ATOM   2908  CA  ALA A 188     -44.281  46.907  48.700  1.00 28.13           C  
ATOM   2909  HA  ALA A 188     -43.917  45.968  48.282  1.00 28.13           H  
ATOM   2910  C   ALA A 188     -44.621  46.693  50.190  1.00 28.13           C  
ATOM   2911  CB  ALA A 188     -43.196  47.985  48.583  1.00 28.13           C  
ATOM   2912  HB1 ALA A 188     -42.934  48.143  47.537  1.00 28.13           H  
ATOM   2913  HB2 ALA A 188     -42.303  47.665  49.120  1.00 28.13           H  
ATOM   2914  HB3 ALA A 188     -43.548  48.921  49.017  1.00 28.13           H  
ATOM   2915  O   ALA A 188     -45.476  47.404  50.702  1.00 28.13           O  
ATOM   2916  N   SER A 189     -43.868  45.808  50.871  1.00 32.41           N  
ATOM   2917  H   SER A 189     -43.504  45.050  50.312  1.00 32.41           H  
ATOM   2918  CA  SER A 189     -43.034  46.093  52.070  1.00 32.41           C  
ATOM   2919  HA  SER A 189     -42.050  46.394  51.712  1.00 32.41           H  
ATOM   2920  C   SER A 189     -42.829  44.853  52.970  1.00 32.41           C  
ATOM   2921  CB  SER A 189     -43.540  47.258  52.945  1.00 32.41           C  
ATOM   2922  HB2 SER A 189     -43.594  48.171  52.352  1.00 32.41           H  
ATOM   2923  HB3 SER A 189     -42.825  47.424  53.751  1.00 32.41           H  
ATOM   2924  O   SER A 189     -43.774  44.367  53.587  1.00 32.41           O  
ATOM   2925  OG  SER A 189     -44.803  46.997  53.514  1.00 32.41           O  
ATOM   2926  HG  SER A 189     -44.824  46.065  53.744  1.00 32.41           H  
ATOM   2927  N   GLU A 190     -41.581  44.384  53.091  1.00 29.36           N  
ATOM   2928  H   GLU A 190     -40.878  44.806  52.502  1.00 29.36           H  
ATOM   2929  CA  GLU A 190     -41.029  43.691  54.283  1.00 29.36           C  
ATOM   2930  HA  GLU A 190     -41.686  42.877  54.589  1.00 29.36           H  
ATOM   2931  C   GLU A 190     -40.897  44.717  55.465  1.00 29.36           C  
ATOM   2932  CB  GLU A 190     -39.657  43.126  53.848  1.00 29.36           C  
ATOM   2933  HB2 GLU A 190     -39.200  42.588  54.678  1.00 29.36           H  
ATOM   2934  HB3 GLU A 190     -39.015  43.967  53.583  1.00 29.36           H  
ATOM   2935  O   GLU A 190     -41.158  45.893  55.184  1.00 29.36           O  
ATOM   2936  CG  GLU A 190     -39.631  42.104  52.707  1.00 29.36           C  
ATOM   2937  HG2 GLU A 190     -39.952  42.582  51.781  1.00 29.36           H  
ATOM   2938  HG3 GLU A 190     -40.331  41.303  52.944  1.00 29.36           H  
ATOM   2939  CD  GLU A 190     -38.211  41.527  52.527  1.00 29.36           C  
ATOM   2940  OE1 GLU A 190     -38.110  40.336  52.162  1.00 29.36           O  
ATOM   2941  OE2 GLU A 190     -37.236  42.280  52.761  1.00 29.36           O  
ATOM   2942  N   PRO A 191     -40.441  44.426  56.726  1.00 36.02           N  
ATOM   2943  CA  PRO A 191     -39.613  43.278  57.154  1.00 36.02           C  
ATOM   2944  HA  PRO A 191     -39.802  42.391  56.548  1.00 36.02           H  
ATOM   2945  C   PRO A 191     -39.659  42.815  58.664  1.00 36.02           C  
ATOM   2946  CB  PRO A 191     -38.246  43.916  56.844  1.00 36.02           C  
ATOM   2947  HB2 PRO A 191     -38.112  44.073  55.774  1.00 36.02           H  
ATOM   2948  HB3 PRO A 191     -37.395  43.320  57.172  1.00 36.02           H  
ATOM   2949  O   PRO A 191     -40.336  43.398  59.501  1.00 36.02           O  
ATOM   2950  CG  PRO A 191     -38.365  45.304  57.491  1.00 36.02           C  
ATOM   2951  HG2 PRO A 191     -37.843  46.051  56.894  1.00 36.02           H  
ATOM   2952  HG3 PRO A 191     -37.989  45.294  58.514  1.00 36.02           H  
ATOM   2953  CD  PRO A 191     -39.878  45.551  57.489  1.00 36.02           C  
ATOM   2954  HD2 PRO A 191     -40.266  45.557  58.508  1.00 36.02           H  
ATOM   2955  HD3 PRO A 191     -40.078  46.534  57.064  1.00 36.02           H  
ATOM   2956  N   THR A 192     -38.839  41.792  58.993  1.00 27.20           N  
ATOM   2957  H   THR A 192     -38.455  41.324  58.185  1.00 27.20           H  
ATOM   2958  CA  THR A 192     -37.964  41.641  60.204  1.00 27.20           C  
ATOM   2959  HA  THR A 192     -37.301  40.815  59.944  1.00 27.20           H  
ATOM   2960  C   THR A 192     -38.500  41.264  61.621  1.00 27.20           C  
ATOM   2961  CB  THR A 192     -37.022  42.865  60.247  1.00 27.20           C  
ATOM   2962  HB  THR A 192     -37.626  43.773  60.262  1.00 27.20           H  
ATOM   2963  O   THR A 192     -39.056  42.098  62.321  1.00 27.20           O  
ATOM   2964  CG2 THR A 192     -35.937  43.006  61.299  1.00 27.20           C  
ATOM   2965 HG21 THR A 192     -36.389  42.996  62.291  1.00 27.20           H  
ATOM   2966 HG22 THR A 192     -35.469  43.984  61.189  1.00 27.20           H  
ATOM   2967 HG23 THR A 192     -35.157  42.255  61.174  1.00 27.20           H  
ATOM   2968  OG1 THR A 192     -36.229  42.842  59.092  1.00 27.20           O  
ATOM   2969  HG1 THR A 192     -35.739  43.667  59.062  1.00 27.20           H  
ATOM   2970  N   VAL A 193     -38.077  40.053  62.077  1.00 29.54           N  
ATOM   2971  H   VAL A 193     -37.828  39.416  61.333  1.00 29.54           H  
ATOM   2972  CA  VAL A 193     -37.524  39.631  63.417  1.00 29.54           C  
ATOM   2973  HA  VAL A 193     -37.218  38.593  63.293  1.00 29.54           H  
ATOM   2974  C   VAL A 193     -38.518  39.578  64.608  1.00 29.54           C  
ATOM   2975  CB  VAL A 193     -36.210  40.418  63.679  1.00 29.54           C  
ATOM   2976  HB  VAL A 193     -36.442  41.483  63.682  1.00 29.54           H  
ATOM   2977  O   VAL A 193     -39.260  40.511  64.854  1.00 29.54           O  
ATOM   2978  CG1 VAL A 193     -35.426  40.147  64.962  1.00 29.54           C  
ATOM   2979 HG11 VAL A 193     -35.941  40.622  65.797  1.00 29.54           H  
ATOM   2980 HG12 VAL A 193     -35.293  39.078  65.124  1.00 29.54           H  
ATOM   2981 HG13 VAL A 193     -34.446  40.622  64.916  1.00 29.54           H  
ATOM   2982  CG2 VAL A 193     -35.185  40.097  62.576  1.00 29.54           C  
ATOM   2983 HG21 VAL A 193     -34.836  39.071  62.685  1.00 29.54           H  
ATOM   2984 HG22 VAL A 193     -34.326  40.764  62.658  1.00 29.54           H  
ATOM   2985 HG23 VAL A 193     -35.609  40.191  61.576  1.00 29.54           H  
ATOM   2986  N   SER A 194     -38.641  38.518  65.429  1.00 28.23           N  
ATOM   2987  H   SER A 194     -39.580  38.428  65.790  1.00 28.23           H  
ATOM   2988  CA  SER A 194     -37.654  37.948  66.373  1.00 28.23           C  
ATOM   2989  HA  SER A 194     -36.750  37.648  65.844  1.00 28.23           H  
ATOM   2990  C   SER A 194     -38.222  36.724  67.134  1.00 28.23           C  
ATOM   2991  CB  SER A 194     -37.312  38.951  67.510  1.00 28.23           C  
ATOM   2992  HB2 SER A 194     -37.768  38.622  68.444  1.00 28.23           H  
ATOM   2993  HB3 SER A 194     -36.233  38.951  67.666  1.00 28.23           H  
ATOM   2994  O   SER A 194     -39.436  36.588  67.254  1.00 28.23           O  
ATOM   2995  OG  SER A 194     -37.745  40.283  67.310  1.00 28.23           O  
ATOM   2996  HG  SER A 194     -38.560  40.296  66.803  1.00 28.23           H  
ATOM   2997  N   SER A 195     -37.308  35.971  67.768  1.00 35.21           N  
ATOM   2998  H   SER A 195     -36.354  36.138  67.482  1.00 35.21           H  
ATOM   2999  CA  SER A 195     -37.422  35.168  69.014  1.00 35.21           C  
ATOM   3000  HA  SER A 195     -36.381  34.986  69.283  1.00 35.21           H  
ATOM   3001  C   SER A 195     -38.034  33.749  69.011  1.00 35.21           C  
ATOM   3002  CB  SER A 195     -37.914  35.998  70.214  1.00 35.21           C  
ATOM   3003  HB2 SER A 195     -37.175  36.768  70.437  1.00 35.21           H  
ATOM   3004  HB3 SER A 195     -37.997  35.350  71.086  1.00 35.21           H  
ATOM   3005  O   SER A 195     -39.246  33.568  68.988  1.00 35.21           O  
ATOM   3006  OG  SER A 195     -39.157  36.628  69.996  1.00 35.21           O  
ATOM   3007  HG  SER A 195     -39.643  36.115  69.347  1.00 35.21           H  
ATOM   3008  N   GLU A 196     -37.141  32.759  69.169  1.00 29.25           N  
ATOM   3009  H   GLU A 196     -36.172  33.024  69.066  1.00 29.25           H  
ATOM   3010  CA  GLU A 196     -37.306  31.490  69.924  1.00 29.25           C  
ATOM   3011  HA  GLU A 196     -38.202  30.964  69.593  1.00 29.25           H  
ATOM   3012  C   GLU A 196     -37.400  31.776  71.468  1.00 29.25           C  
ATOM   3013  CB  GLU A 196     -36.043  30.646  69.632  1.00 29.25           C  
ATOM   3014  HB2 GLU A 196     -36.230  29.630  69.980  1.00 29.25           H  
ATOM   3015  HB3 GLU A 196     -35.227  31.088  70.203  1.00 29.25           H  
ATOM   3016  O   GLU A 196     -37.313  32.963  71.802  1.00 29.25           O  
ATOM   3017  CG  GLU A 196     -35.559  30.464  68.187  1.00 29.25           C  
ATOM   3018  HG2 GLU A 196     -35.311  31.436  67.760  1.00 29.25           H  
ATOM   3019  HG3 GLU A 196     -36.366  30.025  67.601  1.00 29.25           H  
ATOM   3020  CD  GLU A 196     -34.306  29.562  68.136  1.00 29.25           C  
ATOM   3021  OE1 GLU A 196     -34.217  28.743  67.195  1.00 29.25           O  
ATOM   3022  OE2 GLU A 196     -33.439  29.710  69.028  1.00 29.25           O  
ATOM   3023  N   PRO A 197     -37.453  30.820  72.451  1.00 35.61           N  
ATOM   3024  CA  PRO A 197     -37.337  29.343  72.388  1.00 35.61           C  
ATOM   3025  HA  PRO A 197     -37.580  28.959  71.397  1.00 35.61           H  
ATOM   3026  C   PRO A 197     -38.140  28.497  73.456  1.00 35.61           C  
ATOM   3027  CB  PRO A 197     -35.832  29.220  72.686  1.00 35.61           C  
ATOM   3028  HB2 PRO A 197     -35.224  29.587  71.858  1.00 35.61           H  
ATOM   3029  HB3 PRO A 197     -35.506  28.196  72.867  1.00 35.61           H  
ATOM   3030  O   PRO A 197     -38.844  29.033  74.304  1.00 35.61           O  
ATOM   3031  CG  PRO A 197     -35.632  30.187  73.860  1.00 35.61           C  
ATOM   3032  HG2 PRO A 197     -34.676  30.703  73.769  1.00 35.61           H  
ATOM   3033  HG3 PRO A 197     -35.696  29.668  74.817  1.00 35.61           H  
ATOM   3034  CD  PRO A 197     -36.803  31.164  73.723  1.00 35.61           C  
ATOM   3035  HD2 PRO A 197     -37.500  31.042  74.553  1.00 35.61           H  
ATOM   3036  HD3 PRO A 197     -36.411  32.181  73.759  1.00 35.61           H  
ATOM   3037  N   THR A 198     -37.917  27.161  73.451  1.00 26.75           N  
ATOM   3038  H   THR A 198     -37.428  26.845  72.626  1.00 26.75           H  
ATOM   3039  CA  THR A 198     -37.711  26.251  74.629  1.00 26.75           C  
ATOM   3040  HA  THR A 198     -37.201  25.389  74.199  1.00 26.75           H  
ATOM   3041  C   THR A 198     -38.882  25.618  75.443  1.00 26.75           C  
ATOM   3042  CB  THR A 198     -36.633  26.886  75.539  1.00 26.75           C  
ATOM   3043  HB  THR A 198     -36.942  27.900  75.790  1.00 26.75           H  
ATOM   3044  O   THR A 198     -39.471  26.267  76.296  1.00 26.75           O  
ATOM   3045  CG2 THR A 198     -36.172  26.224  76.827  1.00 26.75           C  
ATOM   3046 HG21 THR A 198     -37.028  26.046  77.478  1.00 26.75           H  
ATOM   3047 HG22 THR A 198     -35.527  26.922  77.361  1.00 26.75           H  
ATOM   3048 HG23 THR A 198     -35.587  25.324  76.635  1.00 26.75           H  
ATOM   3049  OG1 THR A 198     -35.428  26.920  74.821  1.00 26.75           O  
ATOM   3050  HG1 THR A 198     -34.786  27.379  75.368  1.00 26.75           H  
ATOM   3051  N   VAL A 199     -38.999  24.269  75.290  1.00 28.97           N  
ATOM   3052  H   VAL A 199     -38.622  23.939  74.413  1.00 28.97           H  
ATOM   3053  CA  VAL A 199     -39.149  23.162  76.307  1.00 28.97           C  
ATOM   3054  HA  VAL A 199     -39.022  22.235  75.748  1.00 28.97           H  
ATOM   3055  C   VAL A 199     -40.550  22.989  76.956  1.00 28.97           C  
ATOM   3056  CB  VAL A 199     -37.930  23.216  77.273  1.00 28.97           C  
ATOM   3057  HB  VAL A 199     -37.912  24.195  77.752  1.00 28.97           H  
ATOM   3058  O   VAL A 199     -41.156  23.956  77.385  1.00 28.97           O  
ATOM   3059  CG1 VAL A 199     -37.778  22.186  78.394  1.00 28.97           C  
ATOM   3060 HG11 VAL A 199     -36.741  22.097  78.720  1.00 28.97           H  
ATOM   3061 HG12 VAL A 199     -38.311  22.546  79.274  1.00 28.97           H  
ATOM   3062 HG13 VAL A 199     -38.125  21.202  78.080  1.00 28.97           H  
ATOM   3063  CG2 VAL A 199     -36.643  23.005  76.452  1.00 28.97           C  
ATOM   3064 HG21 VAL A 199     -36.616  21.983  76.075  1.00 28.97           H  
ATOM   3065 HG22 VAL A 199     -35.762  23.162  77.074  1.00 28.97           H  
ATOM   3066 HG23 VAL A 199     -36.578  23.674  75.593  1.00 28.97           H  
ATOM   3067  N   SER A 200     -41.198  21.808  77.038  1.00 32.07           N  
ATOM   3068  H   SER A 200     -42.198  21.932  77.112  1.00 32.07           H  
ATOM   3069  CA  SER A 200     -40.777  20.503  77.609  1.00 32.07           C  
ATOM   3070  HA  SER A 200     -39.821  20.182  77.195  1.00 32.07           H  
ATOM   3071  C   SER A 200     -41.844  19.399  77.383  1.00 32.07           C  
ATOM   3072  CB  SER A 200     -40.710  20.604  79.155  1.00 32.07           C  
ATOM   3073  HB2 SER A 200     -41.660  20.276  79.579  1.00 32.07           H  
ATOM   3074  HB3 SER A 200     -39.928  19.945  79.532  1.00 32.07           H  
ATOM   3075  O   SER A 200     -43.017  19.752  77.373  1.00 32.07           O  
ATOM   3076  OG  SER A 200     -40.527  21.912  79.656  1.00 32.07           O  
ATOM   3077  HG  SER A 200     -41.232  22.473  79.325  1.00 32.07           H  
ATOM   3078  N   SER A 201     -41.406  18.120  77.308  1.00 28.23           N  
ATOM   3079  H   SER A 201     -40.407  18.042  77.184  1.00 28.23           H  
ATOM   3080  CA  SER A 201     -41.998  16.855  77.863  1.00 28.23           C  
ATOM   3081  HA  SER A 201     -41.481  16.024  77.383  1.00 28.23           H  
ATOM   3082  C   SER A 201     -43.510  16.559  77.692  1.00 28.23           C  
ATOM   3083  CB  SER A 201     -41.640  16.779  79.356  1.00 28.23           C  
ATOM   3084  HB2 SER A 201     -40.563  16.664  79.474  1.00 28.23           H  
ATOM   3085  HB3 SER A 201     -42.143  15.929  79.819  1.00 28.23           H  
ATOM   3086  O   SER A 201     -44.331  17.417  77.960  1.00 28.23           O  
ATOM   3087  OG  SER A 201     -42.066  17.941  80.029  1.00 28.23           O  
ATOM   3088  HG  SER A 201     -43.016  18.004  79.907  1.00 28.23           H  
ATOM   3089  N   GLU A 202     -44.018  15.361  77.377  1.00 32.07           N  
ATOM   3090  H   GLU A 202     -45.019  15.401  77.252  1.00 32.07           H  
ATOM   3091  CA  GLU A 202     -43.550  13.973  77.520  1.00 32.07           C  
ATOM   3092  HA  GLU A 202     -42.554  13.851  77.093  1.00 32.07           H  
ATOM   3093  C   GLU A 202     -44.549  13.033  76.787  1.00 32.07           C  
ATOM   3094  CB  GLU A 202     -43.549  13.596  79.025  1.00 32.07           C  
ATOM   3095  HB2 GLU A 202     -44.136  12.692  79.190  1.00 32.07           H  
ATOM   3096  HB3 GLU A 202     -44.029  14.396  79.589  1.00 32.07           H  
ATOM   3097  O   GLU A 202     -45.740  13.318  76.758  1.00 32.07           O  
ATOM   3098  CG  GLU A 202     -42.141  13.351  79.593  1.00 32.07           C  
ATOM   3099  HG2 GLU A 202     -41.843  12.330  79.354  1.00 32.07           H  
ATOM   3100  HG3 GLU A 202     -41.433  14.005  79.084  1.00 32.07           H  
ATOM   3101  CD  GLU A 202     -42.043  13.581  81.116  1.00 32.07           C  
ATOM   3102  OE1 GLU A 202     -40.900  13.831  81.564  1.00 32.07           O  
ATOM   3103  OE2 GLU A 202     -43.083  13.553  81.809  1.00 32.07           O  
ATOM   3104  N   GLN A 203     -44.016  11.952  76.197  1.00 25.78           N  
ATOM   3105  H   GLN A 203     -43.006  11.967  76.172  1.00 25.78           H  
ATOM   3106  CA  GLN A 203     -44.556  10.583  76.025  1.00 25.78           C  
ATOM   3107  HA  GLN A 203     -44.008  10.141  75.193  1.00 25.78           H  
ATOM   3108  C   GLN A 203     -46.049  10.341  75.697  1.00 25.78           C  
ATOM   3109  CB  GLN A 203     -44.167   9.771  77.276  1.00 25.78           C  
ATOM   3110  HB2 GLN A 203     -44.590   8.770  77.200  1.00 25.78           H  
ATOM   3111  HB3 GLN A 203     -44.587  10.252  78.160  1.00 25.78           H  
ATOM   3112  O   GLN A 203     -46.917  10.568  76.524  1.00 25.78           O  
ATOM   3113  CG  GLN A 203     -42.640   9.642  77.431  1.00 25.78           C  
ATOM   3114  HG2 GLN A 203     -42.247   9.108  76.566  1.00 25.78           H  
ATOM   3115  HG3 GLN A 203     -42.178  10.629  77.462  1.00 25.78           H  
ATOM   3116  CD  GLN A 203     -42.206   8.909  78.696  1.00 25.78           C  
ATOM   3117  NE2 GLN A 203     -40.974   8.454  78.757  1.00 25.78           N  
ATOM   3118 HE21 GLN A 203     -40.339   8.554  77.978  1.00 25.78           H  
ATOM   3119 HE22 GLN A 203     -40.746   7.994  79.626  1.00 25.78           H  
ATOM   3120  OE1 GLN A 203     -42.922   8.740  79.662  1.00 25.78           O  
ATOM   3121  N   GLU A 204     -46.310   9.700  74.547  1.00 30.48           N  
ATOM   3122  H   GLU A 204     -45.734   9.952  73.756  1.00 30.48           H  
ATOM   3123  CA  GLU A 204     -46.796   8.303  74.470  1.00 30.48           C  
ATOM   3124  HA  GLU A 204     -46.061   7.674  74.971  1.00 30.48           H  
ATOM   3125  C   GLU A 204     -46.841   7.825  72.999  1.00 30.48           C  
ATOM   3126  CB  GLU A 204     -48.145   8.074  75.191  1.00 30.48           C  
ATOM   3127  HB2 GLU A 204     -48.701   9.010  75.253  1.00 30.48           H  
ATOM   3128  HB3 GLU A 204     -48.742   7.358  74.626  1.00 30.48           H  
ATOM   3129  O   GLU A 204     -47.336   8.510  72.104  1.00 30.48           O  
ATOM   3130  CG  GLU A 204     -47.897   7.488  76.599  1.00 30.48           C  
ATOM   3131  HG2 GLU A 204     -47.479   6.489  76.476  1.00 30.48           H  
ATOM   3132  HG3 GLU A 204     -47.141   8.081  77.114  1.00 30.48           H  
ATOM   3133  CD  GLU A 204     -49.146   7.394  77.494  1.00 30.48           C  
ATOM   3134  OE1 GLU A 204     -48.968   7.023  78.680  1.00 30.48           O  
ATOM   3135  OE2 GLU A 204     -50.269   7.654  77.005  1.00 30.48           O  
ATOM   3136  N   GLU A 205     -46.236   6.661  72.743  1.00 25.58           N  
ATOM   3137  H   GLU A 205     -45.921   6.119  73.536  1.00 25.58           H  
ATOM   3138  CA  GLU A 205     -46.240   5.944  71.465  1.00 25.58           C  
ATOM   3139  HA  GLU A 205     -46.073   6.637  70.641  1.00 25.58           H  
ATOM   3140  C   GLU A 205     -47.584   5.232  71.269  1.00 25.58           C  
ATOM   3141  CB  GLU A 205     -45.143   4.852  71.471  1.00 25.58           C  
ATOM   3142  HB2 GLU A 205     -45.258   4.255  72.376  1.00 25.58           H  
ATOM   3143  HB3 GLU A 205     -45.309   4.198  70.615  1.00 25.58           H  
ATOM   3144  O   GLU A 205     -47.911   4.355  72.057  1.00 25.58           O  
ATOM   3145  CG  GLU A 205     -43.694   5.350  71.388  1.00 25.58           C  
ATOM   3146  HG2 GLU A 205     -43.573   5.900  70.455  1.00 25.58           H  
ATOM   3147  HG3 GLU A 205     -43.510   6.043  72.210  1.00 25.58           H  
ATOM   3148  CD  GLU A 205     -42.663   4.203  71.462  1.00 25.58           C  
ATOM   3149  OE1 GLU A 205     -41.642   4.298  70.741  1.00 25.58           O  
ATOM   3150  OE2 GLU A 205     -42.874   3.251  72.246  1.00 25.58           O  
ATOM   3151  N   GLU A 206     -48.310   5.507  70.181  1.00 27.73           N  
ATOM   3152  H   GLU A 206     -48.127   6.356  69.664  1.00 27.73           H  
ATOM   3153  CA  GLU A 206     -49.281   4.550  69.634  1.00 27.73           C  
ATOM   3154  HA  GLU A 206     -48.817   3.568  69.730  1.00 27.73           H  
ATOM   3155  C   GLU A 206     -49.538   4.778  68.127  1.00 27.73           C  
ATOM   3156  CB  GLU A 206     -50.586   4.493  70.469  1.00 27.73           C  
ATOM   3157  HB2 GLU A 206     -51.439   4.683  69.818  1.00 27.73           H  
ATOM   3158  HB3 GLU A 206     -50.571   5.259  71.245  1.00 27.73           H  
ATOM   3159  O   GLU A 206     -50.017   5.818  67.683  1.00 27.73           O  
ATOM   3160  CG  GLU A 206     -50.754   3.103  71.123  1.00 27.73           C  
ATOM   3161  HG2 GLU A 206     -49.882   2.871  71.735  1.00 27.73           H  
ATOM   3162  HG3 GLU A 206     -50.788   2.363  70.324  1.00 27.73           H  
ATOM   3163  CD  GLU A 206     -52.017   2.941  71.987  1.00 27.73           C  
ATOM   3164  OE1 GLU A 206     -52.097   1.905  72.689  1.00 27.73           O  
ATOM   3165  OE2 GLU A 206     -52.946   3.770  71.854  1.00 27.73           O  
ATOM   3166  N   ALA A 207     -49.152   3.770  67.336  1.00 25.33           N  
ATOM   3167  H   ALA A 207     -48.655   3.043  67.831  1.00 25.33           H  
ATOM   3168  CA  ALA A 207     -49.692   3.349  66.038  1.00 25.33           C  
ATOM   3169  HA  ALA A 207     -48.882   2.834  65.522  1.00 25.33           H  
ATOM   3170  C   ALA A 207     -50.226   4.416  65.047  1.00 25.33           C  
ATOM   3171  CB  ALA A 207     -50.758   2.289  66.347  1.00 25.33           C  
ATOM   3172  HB1 ALA A 207     -51.148   1.871  65.419  1.00 25.33           H  
ATOM   3173  HB2 ALA A 207     -51.579   2.743  66.902  1.00 25.33           H  
ATOM   3174  HB3 ALA A 207     -50.330   1.486  66.948  1.00 25.33           H  
ATOM   3175  O   ALA A 207     -51.410   4.746  65.032  1.00 25.33           O  
ATOM   3176  N   ALA A 208     -49.406   4.802  64.059  1.00 29.63           N  
ATOM   3177  H   ALA A 208     -48.428   4.558  64.123  1.00 29.63           H  
ATOM   3178  CA  ALA A 208     -49.867   5.544  62.879  1.00 29.63           C  
ATOM   3179  HA  ALA A 208     -50.942   5.706  62.954  1.00 29.63           H  
ATOM   3180  C   ALA A 208     -49.642   4.757  61.572  1.00 29.63           C  
ATOM   3181  CB  ALA A 208     -49.246   6.944  62.878  1.00 29.63           C  
ATOM   3182  HB1 ALA A 208     -49.510   7.461  63.801  1.00 29.63           H  
ATOM   3183  HB2 ALA A 208     -49.623   7.515  62.030  1.00 29.63           H  
ATOM   3184  HB3 ALA A 208     -48.160   6.871  62.809  1.00 29.63           H  
ATOM   3185  O   ALA A 208     -48.638   4.903  60.877  1.00 29.63           O  
ATOM   3186  N   SER A 209     -50.636   3.942  61.211  1.00 27.59           N  
ATOM   3187  H   SER A 209     -51.389   3.843  61.877  1.00 27.59           H  
ATOM   3188  CA  SER A 209     -50.867   3.436  59.851  1.00 27.59           C  
ATOM   3189  HA  SER A 209     -49.953   2.976  59.474  1.00 27.59           H  
ATOM   3190  C   SER A 209     -51.240   4.611  58.925  1.00 27.59           C  
ATOM   3191  CB  SER A 209     -51.962   2.354  59.918  1.00 27.59           C  
ATOM   3192  HB2 SER A 209     -51.523   1.415  60.254  1.00 27.59           H  
ATOM   3193  HB3 SER A 209     -52.722   2.656  60.638  1.00 27.59           H  
ATOM   3194  O   SER A 209     -52.418   4.896  58.702  1.00 27.59           O  
ATOM   3195  OG  SER A 209     -52.601   2.164  58.671  1.00 27.59           O  
ATOM   3196  HG  SER A 209     -52.984   3.015  58.446  1.00 27.59           H  
ATOM   3197  N   GLY A 210     -50.240   5.330  58.409  1.00 29.16           N  
ATOM   3198  H   GLY A 210     -49.303   5.106  58.716  1.00 29.16           H  
ATOM   3199  CA  GLY A 210     -50.408   6.481  57.517  1.00 29.16           C  
ATOM   3200  HA2 GLY A 210     -49.695   7.253  57.805  1.00 29.16           H  
ATOM   3201  HA3 GLY A 210     -51.408   6.901  57.625  1.00 29.16           H  
ATOM   3202  C   GLY A 210     -50.150   6.132  56.050  1.00 29.16           C  
ATOM   3203  O   GLY A 210     -49.020   5.854  55.662  1.00 29.16           O  
ATOM   3204  N   LYS A 211     -51.204   6.172  55.228  1.00 32.19           N  
ATOM   3205  H   LYS A 211     -52.088   6.416  55.651  1.00 32.19           H  
ATOM   3206  CA  LYS A 211     -51.165   6.030  53.763  1.00 32.19           C  
ATOM   3207  HA  LYS A 211     -50.757   5.055  53.499  1.00 32.19           H  
ATOM   3208  C   LYS A 211     -50.258   7.108  53.146  1.00 32.19           C  
ATOM   3209  CB  LYS A 211     -52.603   6.156  53.218  1.00 32.19           C  
ATOM   3210  HB2 LYS A 211     -52.563   6.183  52.129  1.00 32.19           H  
ATOM   3211  HB3 LYS A 211     -53.026   7.100  53.561  1.00 32.19           H  
ATOM   3212  O   LYS A 211     -50.621   8.283  53.132  1.00 32.19           O  
ATOM   3213  CG  LYS A 211     -53.526   5.001  53.644  1.00 32.19           C  
ATOM   3214  HG2 LYS A 211     -53.202   4.085  53.149  1.00 32.19           H  
ATOM   3215  HG3 LYS A 211     -53.463   4.856  54.722  1.00 32.19           H  
ATOM   3216  CD  LYS A 211     -54.990   5.295  53.281  1.00 32.19           C  
ATOM   3217  HD2 LYS A 211     -55.070   5.449  52.205  1.00 32.19           H  
ATOM   3218  HD3 LYS A 211     -55.304   6.202  53.797  1.00 32.19           H  
ATOM   3219  CE  LYS A 211     -55.882   4.122  53.706  1.00 32.19           C  
ATOM   3220  HE2 LYS A 211     -55.597   3.242  53.130  1.00 32.19           H  
ATOM   3221  HE3 LYS A 211     -55.688   3.904  54.756  1.00 32.19           H  
ATOM   3222  NZ  LYS A 211     -57.323   4.423  53.512  1.00 32.19           N  
ATOM   3223  HZ1 LYS A 211     -57.517   4.616  52.540  1.00 32.19           H  
ATOM   3224  HZ2 LYS A 211     -57.594   5.225  54.063  1.00 32.19           H  
ATOM   3225  HZ3 LYS A 211     -57.888   3.636  53.799  1.00 32.19           H  
ATOM   3226  N   THR A 212     -49.097   6.712  52.636  1.00 35.52           N  
ATOM   3227  H   THR A 212     -48.821   5.745  52.725  1.00 35.52           H  
ATOM   3228  CA  THR A 212     -48.193   7.564  51.851  1.00 35.52           C  
ATOM   3229  HA  THR A 212     -48.126   8.543  52.325  1.00 35.52           H  
ATOM   3230  C   THR A 212     -48.784   7.777  50.454  1.00 35.52           C  
ATOM   3231  CB  THR A 212     -46.772   6.969  51.818  1.00 35.52           C  
ATOM   3232  HB  THR A 212     -46.239   7.313  50.931  1.00 35.52           H  
ATOM   3233  O   THR A 212     -49.273   6.848  49.822  1.00 35.52           O  
ATOM   3234  CG2 THR A 212     -45.979   7.343  53.072  1.00 35.52           C  
ATOM   3235 HG21 THR A 212     -46.063   8.410  53.276  1.00 35.52           H  
ATOM   3236 HG22 THR A 212     -44.926   7.100  52.931  1.00 35.52           H  
ATOM   3237 HG23 THR A 212     -46.371   6.812  53.939  1.00 35.52           H  
ATOM   3238  OG1 THR A 212     -46.789   5.555  51.856  1.00 35.52           O  
ATOM   3239  HG1 THR A 212     -45.968   5.295  52.281  1.00 35.52           H  
ATOM   3240  N   THR A 213     -48.837   9.028  50.001  1.00 48.64           N  
ATOM   3241  H   THR A 213     -48.292   9.718  50.497  1.00 48.64           H  
ATOM   3242  CA  THR A 213     -49.380   9.430  48.692  1.00 48.64           C  
ATOM   3243  HA  THR A 213     -49.619   8.538  48.113  1.00 48.64           H  
ATOM   3244  C   THR A 213     -48.285  10.167  47.914  1.00 48.64           C  
ATOM   3245  CB  THR A 213     -50.677  10.269  48.821  1.00 48.64           C  
ATOM   3246  HB  THR A 213     -50.848  10.802  47.886  1.00 48.64           H  
ATOM   3247  O   THR A 213     -47.292  10.605  48.491  1.00 48.64           O  
ATOM   3248  CG2 THR A 213     -51.915   9.417  49.096  1.00 48.64           C  
ATOM   3249 HG21 THR A 213     -52.063   8.713  48.276  1.00 48.64           H  
ATOM   3250 HG22 THR A 213     -51.785   8.858  50.022  1.00 48.64           H  
ATOM   3251 HG23 THR A 213     -52.792  10.059  49.176  1.00 48.64           H  
ATOM   3252  OG1 THR A 213     -50.597  11.206  49.869  1.00 48.64           O  
ATOM   3253  HG1 THR A 213     -50.538  10.704  50.685  1.00 48.64           H  
ATOM   3254  N   VAL A 214     -48.476  10.336  46.600  1.00 55.88           N  
ATOM   3255  H   VAL A 214     -49.295   9.893  46.209  1.00 55.88           H  
ATOM   3256  CA  VAL A 214     -47.627  11.078  45.635  1.00 55.88           C  
ATOM   3257  HA  VAL A 214     -46.874  10.379  45.272  1.00 55.88           H  
ATOM   3258  C   VAL A 214     -46.831  12.300  46.176  1.00 55.88           C  
ATOM   3259  CB  VAL A 214     -48.502  11.475  44.421  1.00 55.88           C  
ATOM   3260  HB  VAL A 214     -49.305  12.127  44.766  1.00 55.88           H  
ATOM   3261  O   VAL A 214     -45.702  12.484  45.713  1.00 55.88           O  
ATOM   3262  CG1 VAL A 214     -47.731  12.214  43.319  1.00 55.88           C  
ATOM   3263 HG11 VAL A 214     -47.364  13.172  43.687  1.00 55.88           H  
ATOM   3264 HG12 VAL A 214     -46.887  11.609  42.988  1.00 55.88           H  
ATOM   3265 HG13 VAL A 214     -48.387  12.410  42.471  1.00 55.88           H  
ATOM   3266  CG2 VAL A 214     -49.133  10.233  43.764  1.00 55.88           C  
ATOM   3267 HG21 VAL A 214     -48.355   9.530  43.467  1.00 55.88           H  
ATOM   3268 HG22 VAL A 214     -49.826   9.735  44.442  1.00 55.88           H  
ATOM   3269 HG23 VAL A 214     -49.696  10.524  42.878  1.00 55.88           H  
ATOM   3270  N   PRO A 215     -47.289  13.119  47.154  1.00 57.41           N  
ATOM   3271  CA  PRO A 215     -46.455  14.143  47.805  1.00 57.41           C  
ATOM   3272  HA  PRO A 215     -46.214  14.907  47.066  1.00 57.41           H  
ATOM   3273  C   PRO A 215     -45.118  13.676  48.412  1.00 57.41           C  
ATOM   3274  CB  PRO A 215     -47.340  14.779  48.889  1.00 57.41           C  
ATOM   3275  HB2 PRO A 215     -46.803  14.942  49.824  1.00 57.41           H  
ATOM   3276  HB3 PRO A 215     -47.736  15.725  48.520  1.00 57.41           H  
ATOM   3277  O   PRO A 215     -44.237  14.514  48.604  1.00 57.41           O  
ATOM   3278  CG  PRO A 215     -48.485  13.790  49.078  1.00 57.41           C  
ATOM   3279  HG2 PRO A 215     -49.391  14.275  49.441  1.00 57.41           H  
ATOM   3280  HG3 PRO A 215     -48.180  12.979  49.740  1.00 57.41           H  
ATOM   3281  CD  PRO A 215     -48.649  13.274  47.658  1.00 57.41           C  
ATOM   3282  HD2 PRO A 215     -49.266  12.376  47.650  1.00 57.41           H  
ATOM   3283  HD3 PRO A 215     -49.154  14.033  47.060  1.00 57.41           H  
ATOM   3284  N   ASP A 216     -44.900  12.389  48.693  1.00 58.36           N  
ATOM   3285  H   ASP A 216     -45.653  11.724  48.595  1.00 58.36           H  
ATOM   3286  CA  ASP A 216     -43.623  11.941  49.277  1.00 58.36           C  
ATOM   3287  HA  ASP A 216     -43.350  12.639  50.068  1.00 58.36           H  
ATOM   3288  C   ASP A 216     -42.449  11.966  48.285  1.00 58.36           C  
ATOM   3289  CB  ASP A 216     -43.790  10.570  49.932  1.00 58.36           C  
ATOM   3290  HB2 ASP A 216     -42.815  10.208  50.256  1.00 58.36           H  
ATOM   3291  HB3 ASP A 216     -44.190   9.867  49.200  1.00 58.36           H  
ATOM   3292  O   ASP A 216     -41.293  12.108  48.693  1.00 58.36           O  
ATOM   3293  CG  ASP A 216     -44.707  10.645  51.156  1.00 58.36           C  
ATOM   3294  OD1 ASP A 216     -44.622  11.637  51.931  1.00 58.36           O  
ATOM   3295  OD2 ASP A 216     -45.506   9.700  51.306  1.00 58.36           O  
ATOM   3296  N   LEU A 217     -42.726  11.949  46.976  1.00 58.39           N  
ATOM   3297  H   LEU A 217     -43.692  11.872  46.693  1.00 58.39           H  
ATOM   3298  CA  LEU A 217     -41.701  12.122  45.941  1.00 58.39           C  
ATOM   3299  HA  LEU A 217     -40.890  11.428  46.163  1.00 58.39           H  
ATOM   3300  C   LEU A 217     -41.115  13.547  45.981  1.00 58.39           C  
ATOM   3301  CB  LEU A 217     -42.326  11.733  44.584  1.00 58.39           C  
ATOM   3302  HB2 LEU A 217     -42.839  12.588  44.144  1.00 58.39           H  
ATOM   3303  HB3 LEU A 217     -43.088  10.980  44.785  1.00 58.39           H  
ATOM   3304  O   LEU A 217     -39.916  13.730  45.776  1.00 58.39           O  
ATOM   3305  CG  LEU A 217     -41.337  11.120  43.570  1.00 58.39           C  
ATOM   3306  HG  LEU A 217     -40.564  10.563  44.099  1.00 58.39           H  
ATOM   3307  CD1 LEU A 217     -42.075  10.153  42.646  1.00 58.39           C  
ATOM   3308 HD11 LEU A 217     -42.791  10.702  42.033  1.00 58.39           H  
ATOM   3309 HD12 LEU A 217     -41.367   9.646  41.991  1.00 58.39           H  
ATOM   3310 HD13 LEU A 217     -42.624   9.416  43.232  1.00 58.39           H  
ATOM   3311  CD2 LEU A 217     -40.680  12.171  42.678  1.00 58.39           C  
ATOM   3312 HD21 LEU A 217     -41.438  12.694  42.095  1.00 58.39           H  
ATOM   3313 HD22 LEU A 217     -39.983  11.689  41.992  1.00 58.39           H  
ATOM   3314 HD23 LEU A 217     -40.148  12.896  43.294  1.00 58.39           H  
ATOM   3315  N   LEU A 218     -41.938  14.539  46.355  1.00 57.13           N  
ATOM   3316  H   LEU A 218     -42.894  14.292  46.568  1.00 57.13           H  
ATOM   3317  CA  LEU A 218     -41.531  15.937  46.554  1.00 57.13           C  
ATOM   3318  HA  LEU A 218     -40.847  16.222  45.756  1.00 57.13           H  
ATOM   3319  C   LEU A 218     -40.770  16.164  47.870  1.00 57.13           C  
ATOM   3320  CB  LEU A 218     -42.773  16.850  46.505  1.00 57.13           C  
ATOM   3321  HB2 LEU A 218     -43.465  16.540  47.289  1.00 57.13           H  
ATOM   3322  HB3 LEU A 218     -42.461  17.868  46.737  1.00 57.13           H  
ATOM   3323  O   LEU A 218     -40.038  17.143  47.990  1.00 57.13           O  
ATOM   3324  CG  LEU A 218     -43.521  16.873  45.161  1.00 57.13           C  
ATOM   3325  HG  LEU A 218     -43.776  15.857  44.860  1.00 57.13           H  
ATOM   3326  CD1 LEU A 218     -44.820  17.666  45.310  1.00 57.13           C  
ATOM   3327 HD11 LEU A 218     -45.447  17.205  46.073  1.00 57.13           H  
ATOM   3328 HD12 LEU A 218     -44.602  18.695  45.596  1.00 57.13           H  
ATOM   3329 HD13 LEU A 218     -45.364  17.664  44.365  1.00 57.13           H  
ATOM   3330  CD2 LEU A 218     -42.683  17.528  44.061  1.00 57.13           C  
ATOM   3331 HD21 LEU A 218     -43.266  17.584  43.142  1.00 57.13           H  
ATOM   3332 HD22 LEU A 218     -42.389  18.534  44.361  1.00 57.13           H  
ATOM   3333 HD23 LEU A 218     -41.792  16.932  43.865  1.00 57.13           H  
ATOM   3334  N   ARG A 219     -40.917  15.269  48.856  1.00 63.11           N  
ATOM   3335  H   ARG A 219     -41.544  14.494  48.692  1.00 63.11           H  
ATOM   3336  CA  ARG A 219     -40.204  15.344  50.145  1.00 63.11           C  
ATOM   3337  HA  ARG A 219     -40.025  16.390  50.395  1.00 63.11           H  
ATOM   3338  C   ARG A 219     -38.820  14.696  50.105  1.00 63.11           C  
ATOM   3339  CB  ARG A 219     -41.069  14.718  51.245  1.00 63.11           C  
ATOM   3340  HB2 ARG A 219     -40.481  14.640  52.159  1.00 63.11           H  
ATOM   3341  HB3 ARG A 219     -41.364  13.712  50.944  1.00 63.11           H  
ATOM   3342  O   ARG A 219     -37.996  14.930  50.987  1.00 63.11           O  
ATOM   3343  CG  ARG A 219     -42.315  15.563  51.540  1.00 63.11           C  
ATOM   3344  HG2 ARG A 219     -42.902  15.704  50.632  1.00 63.11           H  
ATOM   3345  HG3 ARG A 219     -42.010  16.535  51.928  1.00 63.11           H  
ATOM   3346  CD  ARG A 219     -43.165  14.833  52.575  1.00 63.11           C  
ATOM   3347  HD2 ARG A 219     -42.558  14.622  53.456  1.00 63.11           H  
ATOM   3348  HD3 ARG A 219     -43.483  13.885  52.141  1.00 63.11           H  
ATOM   3349  NE  ARG A 219     -44.344  15.617  52.977  1.00 63.11           N  
ATOM   3350  HE  ARG A 219     -44.340  16.606  52.773  1.00 63.11           H  
ATOM   3351  NH1 ARG A 219     -45.482  13.843  53.886  1.00 63.11           N  
ATOM   3352 HH11 ARG A 219     -44.936  13.192  53.340  1.00 63.11           H  
ATOM   3353 HH12 ARG A 219     -46.272  13.459  54.384  1.00 63.11           H  
ATOM   3354  NH2 ARG A 219     -46.308  15.916  54.083  1.00 63.11           N  
ATOM   3355 HH21 ARG A 219     -46.247  16.912  53.928  1.00 63.11           H  
ATOM   3356 HH22 ARG A 219     -47.080  15.526  54.604  1.00 63.11           H  
ATOM   3357  CZ  ARG A 219     -45.369  15.122  53.646  1.00 63.11           C  
ATOM   3358  N   CYS A 220     -38.543  13.885  49.087  1.00 68.62           N  
ATOM   3359  H   CYS A 220     -39.257  13.740  48.389  1.00 68.62           H  
ATOM   3360  CA  CYS A 220     -37.265  13.204  48.935  1.00 68.62           C  
ATOM   3361  HA  CYS A 220     -36.960  12.817  49.907  1.00 68.62           H  
ATOM   3362  C   CYS A 220     -36.171  14.160  48.434  1.00 68.62           C  
ATOM   3363  CB  CYS A 220     -37.455  12.013  47.988  1.00 68.62           C  
ATOM   3364  HB2 CYS A 220     -36.484  11.620  47.686  1.00 68.62           H  
ATOM   3365  HB3 CYS A 220     -37.992  12.334  47.096  1.00 68.62           H  
ATOM   3366  O   CYS A 220     -36.297  14.775  47.379  1.00 68.62           O  
ATOM   3367  SG  CYS A 220     -38.382  10.702  48.833  1.00 68.62           S  
ATOM   3368  HG  CYS A 220     -39.555  11.336  48.925  1.00 68.62           H  
ATOM   3369  N   ARG A 221     -35.022  14.199  49.127  1.00 70.73           N  
ATOM   3370  H   ARG A 221     -35.011  13.724  50.019  1.00 70.73           H  
ATOM   3371  CA  ARG A 221     -33.840  15.002  48.735  1.00 70.73           C  
ATOM   3372  HA  ARG A 221     -34.150  16.045  48.676  1.00 70.73           H  
ATOM   3373  C   ARG A 221     -33.292  14.644  47.344  1.00 70.73           C  
ATOM   3374  CB  ARG A 221     -32.767  14.850  49.831  1.00 70.73           C  
ATOM   3375  HB2 ARG A 221     -32.417  13.818  49.847  1.00 70.73           H  
ATOM   3376  HB3 ARG A 221     -33.229  15.068  50.794  1.00 70.73           H  
ATOM   3377  O   ARG A 221     -32.621  15.458  46.717  1.00 70.73           O  
ATOM   3378  CG  ARG A 221     -31.562  15.789  49.658  1.00 70.73           C  
ATOM   3379  HG2 ARG A 221     -31.034  15.546  48.736  1.00 70.73           H  
ATOM   3380  HG3 ARG A 221     -31.911  16.820  49.608  1.00 70.73           H  
ATOM   3381  CD  ARG A 221     -30.587  15.635  50.832  1.00 70.73           C  
ATOM   3382  HD2 ARG A 221     -30.278  14.591  50.895  1.00 70.73           H  
ATOM   3383  HD3 ARG A 221     -31.104  15.905  51.753  1.00 70.73           H  
ATOM   3384  NE  ARG A 221     -29.398  16.492  50.663  1.00 70.73           N  
ATOM   3385  HE  ARG A 221     -29.409  17.123  49.874  1.00 70.73           H  
ATOM   3386  NH1 ARG A 221     -28.247  15.802  52.532  1.00 70.73           N  
ATOM   3387 HH11 ARG A 221     -29.013  15.191  52.778  1.00 70.73           H  
ATOM   3388 HH12 ARG A 221     -27.451  15.881  53.149  1.00 70.73           H  
ATOM   3389  NH2 ARG A 221     -27.367  17.366  51.208  1.00 70.73           N  
ATOM   3390 HH21 ARG A 221     -27.422  17.989  50.415  1.00 70.73           H  
ATOM   3391 HH22 ARG A 221     -26.585  17.431  51.844  1.00 70.73           H  
ATOM   3392  CZ  ARG A 221     -28.348  16.547  51.465  1.00 70.73           C  
ATOM   3393  N   ASN A 222     -33.549  13.423  46.873  1.00 81.24           N  
ATOM   3394  H   ASN A 222     -34.146  12.832  47.433  1.00 81.24           H  
ATOM   3395  CA  ASN A 222     -33.198  12.963  45.533  1.00 81.24           C  
ATOM   3396  HA  ASN A 222     -33.010  13.830  44.899  1.00 81.24           H  
ATOM   3397  C   ASN A 222     -34.365  12.146  44.942  1.00 81.24           C  
ATOM   3398  CB  ASN A 222     -31.878  12.177  45.605  1.00 81.24           C  
ATOM   3399  HB2 ASN A 222     -31.127  12.800  46.092  1.00 81.24           H  
ATOM   3400  HB3 ASN A 222     -32.012  11.272  46.197  1.00 81.24           H  
ATOM   3401  O   ASN A 222     -34.445  10.938  45.194  1.00 81.24           O  
ATOM   3402  CG  ASN A 222     -31.350  11.791  44.233  1.00 81.24           C  
ATOM   3403  ND2 ASN A 222     -30.108  11.377  44.160  1.00 81.24           N  
ATOM   3404 HD21 ASN A 222     -29.536  11.322  44.990  1.00 81.24           H  
ATOM   3405 HD22 ASN A 222     -29.757  11.151  43.240  1.00 81.24           H  
ATOM   3406  OD1 ASN A 222     -32.027  11.840  43.216  1.00 81.24           O  
ATOM   3407  N   PRO A 223     -35.265  12.770  44.159  1.00 81.48           N  
ATOM   3408  CA  PRO A 223     -36.447  12.094  43.623  1.00 81.48           C  
ATOM   3409  HA  PRO A 223     -37.047  11.687  44.437  1.00 81.48           H  
ATOM   3410  C   PRO A 223     -36.075  10.944  42.677  1.00 81.48           C  
ATOM   3411  CB  PRO A 223     -37.247  13.193  42.913  1.00 81.48           C  
ATOM   3412  HB2 PRO A 223     -37.764  12.825  42.028  1.00 81.48           H  
ATOM   3413  HB3 PRO A 223     -37.959  13.624  43.617  1.00 81.48           H  
ATOM   3414  O   PRO A 223     -36.732   9.906  42.666  1.00 81.48           O  
ATOM   3415  CG  PRO A 223     -36.205  14.251  42.558  1.00 81.48           C  
ATOM   3416  HG2 PRO A 223     -35.699  13.976  41.633  1.00 81.48           H  
ATOM   3417  HG3 PRO A 223     -36.648  15.244  42.475  1.00 81.48           H  
ATOM   3418  CD  PRO A 223     -35.232  14.164  43.728  1.00 81.48           C  
ATOM   3419  HD2 PRO A 223     -35.572  14.803  44.542  1.00 81.48           H  
ATOM   3420  HD3 PRO A 223     -34.242  14.470  43.390  1.00 81.48           H  
ATOM   3421  N   ARG A 224     -34.965  11.072  41.935  1.00 84.33           N  
ATOM   3422  H   ARG A 224     -34.427  11.920  42.038  1.00 84.33           H  
ATOM   3423  CA  ARG A 224     -34.505  10.045  40.988  1.00 84.33           C  
ATOM   3424  HA  ARG A 224     -35.356   9.762  40.369  1.00 84.33           H  
ATOM   3425  C   ARG A 224     -34.068   8.762  41.697  1.00 84.33           C  
ATOM   3426  CB  ARG A 224     -33.403  10.632  40.087  1.00 84.33           C  
ATOM   3427  HB2 ARG A 224     -33.680  11.645  39.797  1.00 84.33           H  
ATOM   3428  HB3 ARG A 224     -32.462  10.674  40.635  1.00 84.33           H  
ATOM   3429  O   ARG A 224     -34.421   7.673  41.257  1.00 84.33           O  
ATOM   3430  CG  ARG A 224     -33.228   9.802  38.808  1.00 84.33           C  
ATOM   3431  HG2 ARG A 224     -34.168   9.821  38.256  1.00 84.33           H  
ATOM   3432  HG3 ARG A 224     -33.000   8.771  39.077  1.00 84.33           H  
ATOM   3433  CD  ARG A 224     -32.124  10.351  37.892  1.00 84.33           C  
ATOM   3434  HD2 ARG A 224     -31.192  10.400  38.456  1.00 84.33           H  
ATOM   3435  HD3 ARG A 224     -32.394  11.364  37.593  1.00 84.33           H  
ATOM   3436  NE  ARG A 224     -31.922   9.484  36.706  1.00 84.33           N  
ATOM   3437  HE  ARG A 224     -31.835   8.495  36.893  1.00 84.33           H  
ATOM   3438  NH1 ARG A 224     -32.082  11.048  35.016  1.00 84.33           N  
ATOM   3439 HH11 ARG A 224     -32.349  11.764  35.676  1.00 84.33           H  
ATOM   3440 HH12 ARG A 224     -32.078  11.237  34.024  1.00 84.33           H  
ATOM   3441  NH2 ARG A 224     -31.625   8.921  34.514  1.00 84.33           N  
ATOM   3442 HH21 ARG A 224     -31.473   7.951  34.754  1.00 84.33           H  
ATOM   3443 HH22 ARG A 224     -31.597   9.102  33.520  1.00 84.33           H  
ATOM   3444  CZ  ARG A 224     -31.878   9.827  35.423  1.00 84.33           C  
ATOM   3445  N   ALA A 225     -33.336   8.884  42.805  1.00 84.89           N  
ATOM   3446  H   ALA A 225     -33.115   9.815  43.129  1.00 84.89           H  
ATOM   3447  CA  ALA A 225     -32.924   7.732  43.612  1.00 84.89           C  
ATOM   3448  HA  ALA A 225     -32.385   7.025  42.980  1.00 84.89           H  
ATOM   3449  C   ALA A 225     -34.131   6.989  44.201  1.00 84.89           C  
ATOM   3450  CB  ALA A 225     -31.978   8.214  44.716  1.00 84.89           C  
ATOM   3451  HB1 ALA A 225     -32.489   8.928  45.363  1.00 84.89           H  
ATOM   3452  HB2 ALA A 225     -31.657   7.362  45.315  1.00 84.89           H  
ATOM   3453  HB3 ALA A 225     -31.100   8.684  44.272  1.00 84.89           H  
ATOM   3454  O   ALA A 225     -34.170   5.759  44.196  1.00 84.89           O  
ATOM   3455  N   ALA A 226     -35.134   7.739  44.652  1.00 85.87           N  
ATOM   3456  H   ALA A 226     -35.047   8.746  44.636  1.00 85.87           H  
ATOM   3457  CA  ALA A 226     -36.344   7.170  45.215  1.00 85.87           C  
ATOM   3458  HA  ALA A 226     -36.058   6.405  45.937  1.00 85.87           H  
ATOM   3459  C   ALA A 226     -37.196   6.465  44.133  1.00 85.87           C  
ATOM   3460  CB  ALA A 226     -37.028   8.296  45.991  1.00 85.87           C  
ATOM   3461  HB1 ALA A 226     -37.445   9.035  45.307  1.00 85.87           H  
ATOM   3462  HB2 ALA A 226     -36.305   8.793  46.638  1.00 85.87           H  
ATOM   3463  HB3 ALA A 226     -37.795   7.873  46.640  1.00 85.87           H  
ATOM   3464  O   ALA A 226     -37.647   5.344  44.356  1.00 85.87           O  
ATOM   3465  N   MET A 227     -37.290   7.020  42.916  1.00 87.12           N  
ATOM   3466  H   MET A 227     -36.953   7.964  42.790  1.00 87.12           H  
ATOM   3467  CA  MET A 227     -37.889   6.334  41.757  1.00 87.12           C  
ATOM   3468  HA  MET A 227     -38.921   6.073  41.995  1.00 87.12           H  
ATOM   3469  C   MET A 227     -37.175   5.019  41.401  1.00 87.12           C  
ATOM   3470  CB  MET A 227     -37.895   7.258  40.531  1.00 87.12           C  
ATOM   3471  HB2 MET A 227     -38.102   6.652  39.648  1.00 87.12           H  
ATOM   3472  HB3 MET A 227     -36.917   7.720  40.401  1.00 87.12           H  
ATOM   3473  O   MET A 227     -37.834   4.013  41.144  1.00 87.12           O  
ATOM   3474  CG  MET A 227     -38.974   8.339  40.604  1.00 87.12           C  
ATOM   3475  HG2 MET A 227     -39.923   7.855  40.835  1.00 87.12           H  
ATOM   3476  HG3 MET A 227     -38.750   9.041  41.408  1.00 87.12           H  
ATOM   3477  SD  MET A 227     -39.203   9.254  39.054  1.00 87.12           S  
ATOM   3478  CE  MET A 227     -37.714  10.277  39.003  1.00 87.12           C  
ATOM   3479  HE1 MET A 227     -37.779  10.951  38.149  1.00 87.12           H  
ATOM   3480  HE2 MET A 227     -37.645  10.864  39.919  1.00 87.12           H  
ATOM   3481  HE3 MET A 227     -36.840   9.636  38.891  1.00 87.12           H  
ATOM   3482  N   PHE A 228     -35.837   4.981  41.423  1.00 88.94           N  
ATOM   3483  H   PHE A 228     -35.327   5.836  41.594  1.00 88.94           H  
ATOM   3484  CA  PHE A 228     -35.093   3.739  41.174  1.00 88.94           C  
ATOM   3485  HA  PHE A 228     -35.432   3.318  40.227  1.00 88.94           H  
ATOM   3486  C   PHE A 228     -35.356   2.666  42.235  1.00 88.94           C  
ATOM   3487  CB  PHE A 228     -33.586   4.020  41.095  1.00 88.94           C  
ATOM   3488  HB2 PHE A 228     -33.282   4.588  41.974  1.00 88.94           H  
ATOM   3489  HB3 PHE A 228     -33.059   3.067  41.130  1.00 88.94           H  
ATOM   3490  O   PHE A 228     -35.539   1.497  41.889  1.00 88.94           O  
ATOM   3491  CG  PHE A 228     -33.119   4.731  39.842  1.00 88.94           C  
ATOM   3492  CD1 PHE A 228     -33.466   4.225  38.577  1.00 88.94           C  
ATOM   3493  HD1 PHE A 228     -34.110   3.362  38.494  1.00 88.94           H  
ATOM   3494  CD2 PHE A 228     -32.271   5.849  39.930  1.00 88.94           C  
ATOM   3495  HD2 PHE A 228     -31.982   6.228  40.900  1.00 88.94           H  
ATOM   3496  CE1 PHE A 228     -32.976   4.839  37.414  1.00 88.94           C  
ATOM   3497  HE1 PHE A 228     -33.255   4.453  36.445  1.00 88.94           H  
ATOM   3498  CE2 PHE A 228     -31.765   6.452  38.765  1.00 88.94           C  
ATOM   3499  HE2 PHE A 228     -31.077   7.281  38.848  1.00 88.94           H  
ATOM   3500  CZ  PHE A 228     -32.119   5.945  37.504  1.00 88.94           C  
ATOM   3501  HZ  PHE A 228     -31.714   6.375  36.599  1.00 88.94           H  
ATOM   3502  N   ALA A 229     -35.402   3.054  43.512  1.00 86.82           N  
ATOM   3503  H   ALA A 229     -35.226   4.022  43.736  1.00 86.82           H  
ATOM   3504  CA  ALA A 229     -35.728   2.138  44.602  1.00 86.82           C  
ATOM   3505  HA  ALA A 229     -35.044   1.290  44.569  1.00 86.82           H  
ATOM   3506  C   ALA A 229     -37.155   1.584  44.459  1.00 86.82           C  
ATOM   3507  CB  ALA A 229     -35.528   2.874  45.932  1.00 86.82           C  
ATOM   3508  HB1 ALA A 229     -35.731   2.192  46.758  1.00 86.82           H  
ATOM   3509  HB2 ALA A 229     -34.501   3.229  46.010  1.00 86.82           H  
ATOM   3510  HB3 ALA A 229     -36.207   3.724  46.000  1.00 86.82           H  
ATOM   3511  O   ALA A 229     -37.366   0.377  44.565  1.00 86.82           O  
ATOM   3512  N   MET A 230     -38.116   2.449  44.131  1.00 87.02           N  
ATOM   3513  H   MET A 230     -37.888   3.432  44.089  1.00 87.02           H  
ATOM   3514  CA  MET A 230     -39.506   2.054  43.905  1.00 87.02           C  
ATOM   3515  HA  MET A 230     -39.854   1.493  44.772  1.00 87.02           H  
ATOM   3516  C   MET A 230     -39.666   1.124  42.705  1.00 87.02           C  
ATOM   3517  CB  MET A 230     -40.370   3.310  43.741  1.00 87.02           C  
ATOM   3518  HB2 MET A 230     -39.901   3.999  43.040  1.00 87.02           H  
ATOM   3519  HB3 MET A 230     -41.345   3.035  43.338  1.00 87.02           H  
ATOM   3520  O   MET A 230     -40.370   0.122  42.803  1.00 87.02           O  
ATOM   3521  CG  MET A 230     -40.566   4.010  45.090  1.00 87.02           C  
ATOM   3522  HG2 MET A 230     -39.598   4.334  45.473  1.00 87.02           H  
ATOM   3523  HG3 MET A 230     -41.172   4.901  44.925  1.00 87.02           H  
ATOM   3524  SD  MET A 230     -41.375   3.028  46.382  1.00 87.02           S  
ATOM   3525  CE  MET A 230     -43.006   2.803  45.626  1.00 87.02           C  
ATOM   3526  HE1 MET A 230     -43.473   3.772  45.452  1.00 87.02           H  
ATOM   3527  HE2 MET A 230     -43.636   2.218  46.297  1.00 87.02           H  
ATOM   3528  HE3 MET A 230     -42.917   2.265  44.682  1.00 87.02           H  
ATOM   3529  N   PHE A 231     -38.970   1.393  41.599  1.00 90.24           N  
ATOM   3530  H   PHE A 231     -38.439   2.251  41.556  1.00 90.24           H  
ATOM   3531  CA  PHE A 231     -38.966   0.507  40.436  1.00 90.24           C  
ATOM   3532  HA  PHE A 231     -39.989   0.381  40.080  1.00 90.24           H  
ATOM   3533  C   PHE A 231     -38.420  -0.883  40.781  1.00 90.24           C  
ATOM   3534  CB  PHE A 231     -38.133   1.145  39.324  1.00 90.24           C  
ATOM   3535  HB2 PHE A 231     -38.525   2.141  39.119  1.00 90.24           H  
ATOM   3536  HB3 PHE A 231     -37.101   1.261  39.655  1.00 90.24           H  
ATOM   3537  O   PHE A 231     -39.032  -1.895  40.434  1.00 90.24           O  
ATOM   3538  CG  PHE A 231     -38.157   0.350  38.040  1.00 90.24           C  
ATOM   3539  CD1 PHE A 231     -37.179  -0.632  37.800  1.00 90.24           C  
ATOM   3540  HD1 PHE A 231     -36.414  -0.830  38.536  1.00 90.24           H  
ATOM   3541  CD2 PHE A 231     -39.189   0.559  37.108  1.00 90.24           C  
ATOM   3542  HD2 PHE A 231     -39.962   1.287  37.306  1.00 90.24           H  
ATOM   3543  CE1 PHE A 231     -37.215  -1.384  36.617  1.00 90.24           C  
ATOM   3544  HE1 PHE A 231     -36.475  -2.152  36.444  1.00 90.24           H  
ATOM   3545  CE2 PHE A 231     -39.224  -0.194  35.923  1.00 90.24           C  
ATOM   3546  HE2 PHE A 231     -40.019  -0.039  35.208  1.00 90.24           H  
ATOM   3547  CZ  PHE A 231     -38.231  -1.157  35.677  1.00 90.24           C  
ATOM   3548  HZ  PHE A 231     -38.252  -1.738  34.767  1.00 90.24           H  
ATOM   3549  N   LYS A 232     -37.301  -0.933  41.517  1.00 90.63           N  
ATOM   3550  H   LYS A 232     -36.859  -0.062  41.772  1.00 90.63           H  
ATOM   3551  CA  LYS A 232     -36.697  -2.190  41.969  1.00 90.63           C  
ATOM   3552  HA  LYS A 232     -36.511  -2.814  41.095  1.00 90.63           H  
ATOM   3553  C   LYS A 232     -37.652  -2.982  42.864  1.00 90.63           C  
ATOM   3554  CB  LYS A 232     -35.360  -1.891  42.662  1.00 90.63           C  
ATOM   3555  HB2 LYS A 232     -35.538  -1.313  43.569  1.00 90.63           H  
ATOM   3556  HB3 LYS A 232     -34.740  -1.299  41.989  1.00 90.63           H  
ATOM   3557  O   LYS A 232     -37.756  -4.193  42.698  1.00 90.63           O  
ATOM   3558  CG  LYS A 232     -34.611  -3.183  43.019  1.00 90.63           C  
ATOM   3559  HG2 LYS A 232     -35.206  -3.766  43.722  1.00 90.63           H  
ATOM   3560  HG3 LYS A 232     -34.460  -3.770  42.114  1.00 90.63           H  
ATOM   3561  CD  LYS A 232     -33.251  -2.886  43.660  1.00 90.63           C  
ATOM   3562  HD2 LYS A 232     -33.401  -2.292  44.562  1.00 90.63           H  
ATOM   3563  HD3 LYS A 232     -32.635  -2.328  42.955  1.00 90.63           H  
ATOM   3564  CE  LYS A 232     -32.571  -4.213  44.017  1.00 90.63           C  
ATOM   3565  HE2 LYS A 232     -33.220  -4.758  44.703  1.00 90.63           H  
ATOM   3566  HE3 LYS A 232     -32.483  -4.812  43.110  1.00 90.63           H  
ATOM   3567  NZ  LYS A 232     -31.233  -4.016  44.628  1.00 90.63           N  
ATOM   3568  HZ1 LYS A 232     -31.306  -3.483  45.483  1.00 90.63           H  
ATOM   3569  HZ2 LYS A 232     -30.821  -4.912  44.851  1.00 90.63           H  
ATOM   3570  HZ3 LYS A 232     -30.613  -3.542  43.987  1.00 90.63           H  
ATOM   3571  N   ASN A 233     -38.380  -2.311  43.755  1.00 88.54           N  
ATOM   3572  H   ASN A 233     -38.199  -1.324  43.875  1.00 88.54           H  
ATOM   3573  CA  ASN A 233     -39.374  -2.952  44.616  1.00 88.54           C  
ATOM   3574  HA  ASN A 233     -38.925  -3.826  45.089  1.00 88.54           H  
ATOM   3575  C   ASN A 233     -40.593  -3.464  43.829  1.00 88.54           C  
ATOM   3576  CB  ASN A 233     -39.791  -1.963  45.718  1.00 88.54           C  
ATOM   3577  HB2 ASN A 233     -40.637  -2.380  46.264  1.00 88.54           H  
ATOM   3578  HB3 ASN A 233     -40.109  -1.023  45.266  1.00 88.54           H  
ATOM   3579  O   ASN A 233     -41.087  -4.548  44.120  1.00 88.54           O  
ATOM   3580  CG  ASN A 233     -38.694  -1.684  46.732  1.00 88.54           C  
ATOM   3581  ND2 ASN A 233     -38.849  -0.649  47.524  1.00 88.54           N  
ATOM   3582 HD21 ASN A 233     -39.666  -0.061  47.447  1.00 88.54           H  
ATOM   3583 HD22 ASN A 233     -38.126  -0.505  48.214  1.00 88.54           H  
ATOM   3584  OD1 ASN A 233     -37.702  -2.386  46.849  1.00 88.54           O  
ATOM   3585  N   ALA A 234     -41.065  -2.719  42.824  1.00 87.11           N  
ATOM   3586  H   ALA A 234     -40.650  -1.812  42.661  1.00 87.11           H  
ATOM   3587  CA  ALA A 234     -42.257  -3.074  42.050  1.00 87.11           C  
ATOM   3588  HA  ALA A 234     -43.033  -3.410  42.738  1.00 87.11           H  
ATOM   3589  C   ALA A 234     -42.023  -4.219  41.043  1.00 87.11           C  
ATOM   3590  CB  ALA A 234     -42.760  -1.805  41.349  1.00 87.11           C  
ATOM   3591  HB1 ALA A 234     -43.668  -2.032  40.789  1.00 87.11           H  
ATOM   3592  HB2 ALA A 234     -42.988  -1.038  42.089  1.00 87.11           H  
ATOM   3593  HB3 ALA A 234     -42.003  -1.429  40.661  1.00 87.11           H  
ATOM   3594  O   ALA A 234     -42.896  -5.066  40.853  1.00 87.11           O  
ATOM   3595  N   PHE A 235     -40.856  -4.254  40.389  1.00 87.44           N  
ATOM   3596  H   PHE A 235     -40.208  -3.495  40.545  1.00 87.44           H  
ATOM   3597  CA  PHE A 235     -40.560  -5.208  39.307  1.00 87.44           C  
ATOM   3598  HA  PHE A 235     -41.459  -5.783  39.082  1.00 87.44           H  
ATOM   3599  C   PHE A 235     -39.489  -6.251  39.651  1.00 87.44           C  
ATOM   3600  CB  PHE A 235     -40.194  -4.429  38.037  1.00 87.44           C  
ATOM   3601  HB2 PHE A 235     -39.365  -3.754  38.251  1.00 87.44           H  
ATOM   3602  HB3 PHE A 235     -39.852  -5.132  37.278  1.00 87.44           H  
ATOM   3603  O   PHE A 235     -39.268  -7.170  38.863  1.00 87.44           O  
ATOM   3604  CG  PHE A 235     -41.356  -3.649  37.458  1.00 87.44           C  
ATOM   3605  CD1 PHE A 235     -42.352  -4.309  36.713  1.00 87.44           C  
ATOM   3606  HD1 PHE A 235     -42.268  -5.367  36.512  1.00 87.44           H  
ATOM   3607  CD2 PHE A 235     -41.458  -2.266  37.686  1.00 87.44           C  
ATOM   3608  HD2 PHE A 235     -40.692  -1.754  38.250  1.00 87.44           H  
ATOM   3609  CE1 PHE A 235     -43.456  -3.592  36.220  1.00 87.44           C  
ATOM   3610  HE1 PHE A 235     -44.220  -4.093  35.645  1.00 87.44           H  
ATOM   3611  CE2 PHE A 235     -42.559  -1.552  37.186  1.00 87.44           C  
ATOM   3612  HE2 PHE A 235     -42.631  -0.488  37.359  1.00 87.44           H  
ATOM   3613  CZ  PHE A 235     -43.567  -2.214  36.465  1.00 87.44           C  
ATOM   3614  HZ  PHE A 235     -44.416  -1.665  36.085  1.00 87.44           H  
ATOM   3615  N   GLY A 236     -38.810  -6.119  40.793  1.00 87.60           N  
ATOM   3616  H   GLY A 236     -39.032  -5.347  41.406  1.00 87.60           H  
ATOM   3617  CA  GLY A 236     -37.746  -7.028  41.233  1.00 87.60           C  
ATOM   3618  HA2 GLY A 236     -37.560  -6.859  42.293  1.00 87.60           H  
ATOM   3619  HA3 GLY A 236     -38.081  -8.057  41.106  1.00 87.60           H  
ATOM   3620  C   GLY A 236     -36.412  -6.873  40.491  1.00 87.60           C  
ATOM   3621  O   GLY A 236     -35.479  -7.621  40.767  1.00 87.60           O  
ATOM   3622  N   VAL A 237     -36.294  -5.917  39.563  1.00 88.89           N  
ATOM   3623  H   VAL A 237     -37.085  -5.306  39.417  1.00 88.89           H  
ATOM   3624  CA  VAL A 237     -35.094  -5.683  38.739  1.00 88.89           C  
ATOM   3625  HA  VAL A 237     -34.256  -6.235  39.166  1.00 88.89           H  
ATOM   3626  C   VAL A 237     -34.727  -4.202  38.773  1.00 88.89           C  
ATOM   3627  CB  VAL A 237     -35.298  -6.194  37.296  1.00 88.89           C  
ATOM   3628  HB  VAL A 237     -36.139  -5.672  36.840  1.00 88.89           H  
ATOM   3629  O   VAL A 237     -35.606  -3.341  38.817  1.00 88.89           O  
ATOM   3630  CG1 VAL A 237     -34.058  -5.982  36.418  1.00 88.89           C  
ATOM   3631 HG11 VAL A 237     -34.206  -6.449  35.444  1.00 88.89           H  
ATOM   3632 HG12 VAL A 237     -33.177  -6.418  36.888  1.00 88.89           H  
ATOM   3633 HG13 VAL A 237     -33.893  -4.918  36.249  1.00 88.89           H  
ATOM   3634  CG2 VAL A 237     -35.595  -7.699  37.299  1.00 88.89           C  
ATOM   3635 HG21 VAL A 237     -34.830  -8.229  37.867  1.00 88.89           H  
ATOM   3636 HG22 VAL A 237     -36.569  -7.890  37.750  1.00 88.89           H  
ATOM   3637 HG23 VAL A 237     -35.601  -8.084  36.279  1.00 88.89           H  
ATOM   3638  N   SER A 238     -33.431  -3.879  38.768  1.00 90.38           N  
ATOM   3639  H   SER A 238     -32.740  -4.605  38.648  1.00 90.38           H  
ATOM   3640  CA  SER A 238     -32.989  -2.485  38.687  1.00 90.38           C  
ATOM   3641  HA  SER A 238     -33.522  -1.899  39.435  1.00 90.38           H  
ATOM   3642  C   SER A 238     -33.277  -1.913  37.300  1.00 90.38           C  
ATOM   3643  CB  SER A 238     -31.492  -2.379  38.965  1.00 90.38           C  
ATOM   3644  HB2 SER A 238     -31.243  -2.911  39.882  1.00 90.38           H  
ATOM   3645  HB3 SER A 238     -30.952  -2.820  38.128  1.00 90.38           H  
ATOM   3646  O   SER A 238     -32.992  -2.545  36.284  1.00 90.38           O  
ATOM   3647  OG  SER A 238     -31.090  -1.028  39.069  1.00 90.38           O  
ATOM   3648  HG  SER A 238     -30.132  -1.049  39.121  1.00 90.38           H  
ATOM   3649  N   PHE A 239     -33.766  -0.675  37.231  1.00 90.87           N  
ATOM   3650  H   PHE A 239     -33.998  -0.193  38.087  1.00 90.87           H  
ATOM   3651  CA  PHE A 239     -33.964   0.006  35.948  1.00 90.87           C  
ATOM   3652  HA  PHE A 239     -34.682  -0.556  35.352  1.00 90.87           H  
ATOM   3653  C   PHE A 239     -32.649   0.083  35.149  1.00 90.87           C  
ATOM   3654  CB  PHE A 239     -34.533   1.397  36.225  1.00 90.87           C  
ATOM   3655  HB2 PHE A 239     -33.771   1.988  36.733  1.00 90.87           H  
ATOM   3656  HB3 PHE A 239     -35.387   1.310  36.897  1.00 90.87           H  
ATOM   3657  O   PHE A 239     -32.621  -0.219  33.959  1.00 90.87           O  
ATOM   3658  CG  PHE A 239     -34.985   2.136  34.987  1.00 90.87           C  
ATOM   3659  CD1 PHE A 239     -34.126   3.052  34.359  1.00 90.87           C  
ATOM   3660  HD1 PHE A 239     -33.108   3.174  34.700  1.00 90.87           H  
ATOM   3661  CD2 PHE A 239     -36.274   1.922  34.465  1.00 90.87           C  
ATOM   3662  HD2 PHE A 239     -36.938   1.214  34.939  1.00 90.87           H  
ATOM   3663  CE1 PHE A 239     -34.580   3.796  33.262  1.00 90.87           C  
ATOM   3664  HE1 PHE A 239     -33.920   4.516  32.799  1.00 90.87           H  
ATOM   3665  CE2 PHE A 239     -36.709   2.638  33.337  1.00 90.87           C  
ATOM   3666  HE2 PHE A 239     -37.701   2.477  32.941  1.00 90.87           H  
ATOM   3667  CZ  PHE A 239     -35.865   3.588  32.740  1.00 90.87           C  
ATOM   3668  HZ  PHE A 239     -36.204   4.147  31.880  1.00 90.87           H  
ATOM   3669  N   CYS A 240     -31.535   0.360  35.835  1.00 89.08           N  
ATOM   3670  H   CYS A 240     -31.620   0.548  36.824  1.00 89.08           H  
ATOM   3671  CA  CYS A 240     -30.193   0.421  35.249  1.00 89.08           C  
ATOM   3672  HA  CYS A 240     -30.210   1.106  34.402  1.00 89.08           H  
ATOM   3673  C   CYS A 240     -29.674  -0.930  34.726  1.00 89.08           C  
ATOM   3674  CB  CYS A 240     -29.220   0.956  36.309  1.00 89.08           C  
ATOM   3675  HB2 CYS A 240     -28.222   1.008  35.875  1.00 89.08           H  
ATOM   3676  HB3 CYS A 240     -29.191   0.262  37.150  1.00 89.08           H  
ATOM   3677  O   CYS A 240     -28.701  -0.952  33.969  1.00 89.08           O  
ATOM   3678  SG  CYS A 240     -29.712   2.608  36.886  1.00 89.08           S  
ATOM   3679  HG  CYS A 240     -28.773   2.730  37.829  1.00 89.08           H  
ATOM   3680  N   ASP A 241     -30.284  -2.055  35.111  1.00 89.55           N  
ATOM   3681  H   ASP A 241     -31.084  -2.009  35.725  1.00 89.55           H  
ATOM   3682  CA  ASP A 241     -29.924  -3.368  34.565  1.00 89.55           C  
ATOM   3683  HA  ASP A 241     -28.842  -3.415  34.439  1.00 89.55           H  
ATOM   3684  C   ASP A 241     -30.552  -3.568  33.185  1.00 89.55           C  
ATOM   3685  CB  ASP A 241     -30.296  -4.505  35.528  1.00 89.55           C  
ATOM   3686  HB2 ASP A 241     -31.365  -4.471  35.740  1.00 89.55           H  
ATOM   3687  HB3 ASP A 241     -30.084  -5.456  35.040  1.00 89.55           H  
ATOM   3688  O   ASP A 241     -29.917  -4.144  32.304  1.00 89.55           O  
ATOM   3689  CG  ASP A 241     -29.500  -4.455  36.836  1.00 89.55           C  
ATOM   3690  OD1 ASP A 241     -28.417  -3.826  36.835  1.00 89.55           O  
ATOM   3691  OD2 ASP A 241     -30.034  -4.964  37.847  1.00 89.55           O  
ATOM   3692  N   LEU A 242     -31.743  -3.002  32.968  1.00 89.17           N  
ATOM   3693  H   LEU A 242     -32.168  -2.509  33.741  1.00 89.17           H  
ATOM   3694  CA  LEU A 242     -32.488  -3.072  31.710  1.00 89.17           C  
ATOM   3695  HA  LEU A 242     -32.274  -4.024  31.224  1.00 89.17           H  
ATOM   3696  C   LEU A 242     -32.091  -1.971  30.715  1.00 89.17           C  
ATOM   3697  CB  LEU A 242     -33.993  -3.000  32.030  1.00 89.17           C  
ATOM   3698  HB2 LEU A 242     -34.205  -2.029  32.477  1.00 89.17           H  
ATOM   3699  HB3 LEU A 242     -34.550  -3.064  31.095  1.00 89.17           H  
ATOM   3700  O   LEU A 242     -32.243  -2.152  29.503  1.00 89.17           O  
ATOM   3701  CG  LEU A 242     -34.502  -4.099  32.982  1.00 89.17           C  
ATOM   3702  HG  LEU A 242     -33.961  -4.047  33.927  1.00 89.17           H  
ATOM   3703  CD1 LEU A 242     -35.982  -3.868  33.282  1.00 89.17           C  
ATOM   3704 HD11 LEU A 242     -36.323  -4.612  34.002  1.00 89.17           H  
ATOM   3705 HD12 LEU A 242     -36.567  -3.957  32.366  1.00 89.17           H  
ATOM   3706 HD13 LEU A 242     -36.117  -2.877  33.714  1.00 89.17           H  
ATOM   3707  CD2 LEU A 242     -34.321  -5.497  32.387  1.00 89.17           C  
ATOM   3708 HD21 LEU A 242     -33.261  -5.728  32.287  1.00 89.17           H  
ATOM   3709 HD22 LEU A 242     -34.807  -5.562  31.413  1.00 89.17           H  
ATOM   3710 HD23 LEU A 242     -34.762  -6.235  33.057  1.00 89.17           H  
ATOM   3711  N   THR A 243     -31.579  -0.837  31.201  1.00 91.45           N  
ATOM   3712  H   THR A 243     -31.568  -0.721  32.204  1.00 91.45           H  
ATOM   3713  CA  THR A 243     -31.313   0.359  30.386  1.00 91.45           C  
ATOM   3714  HA  THR A 243     -31.609   0.153  29.357  1.00 91.45           H  
ATOM   3715  C   THR A 243     -29.842   0.758  30.346  1.00 91.45           C  
ATOM   3716  CB  THR A 243     -32.159   1.553  30.840  1.00 91.45           C  
ATOM   3717  HB  THR A 243     -32.019   2.351  30.111  1.00 91.45           H  
ATOM   3718  O   THR A 243     -29.099   0.561  31.304  1.00 91.45           O  
ATOM   3719  CG2 THR A 243     -33.639   1.189  30.886  1.00 91.45           C  
ATOM   3720 HG21 THR A 243     -34.237   2.100  30.920  1.00 91.45           H  
ATOM   3721 HG22 THR A 243     -33.894   0.617  29.994  1.00 91.45           H  
ATOM   3722 HG23 THR A 243     -33.860   0.594  31.772  1.00 91.45           H  
ATOM   3723  OG1 THR A 243     -31.773   2.018  32.115  1.00 91.45           O  
ATOM   3724  HG1 THR A 243     -30.838   2.234  32.099  1.00 91.45           H  
ATOM   3725  N   ARG A 244     -29.408   1.369  29.240  1.00 88.96           N  
ATOM   3726  H   ARG A 244     -30.102   1.577  28.537  1.00 88.96           H  
ATOM   3727  CA  ARG A 244     -28.115   2.064  29.141  1.00 88.96           C  
ATOM   3728  HA  ARG A 244     -27.474   1.721  29.953  1.00 88.96           H  
ATOM   3729  C   ARG A 244     -28.335   3.560  29.345  1.00 88.96           C  
ATOM   3730  CB  ARG A 244     -27.408   1.731  27.812  1.00 88.96           C  
ATOM   3731  HB2 ARG A 244     -26.381   2.093  27.860  1.00 88.96           H  
ATOM   3732  HB3 ARG A 244     -27.383   0.649  27.683  1.00 88.96           H  
ATOM   3733  O   ARG A 244     -29.329   4.100  28.877  1.00 88.96           O  
ATOM   3734  CG  ARG A 244     -28.096   2.368  26.598  1.00 88.96           C  
ATOM   3735  HG2 ARG A 244     -28.006   3.451  26.683  1.00 88.96           H  
ATOM   3736  HG3 ARG A 244     -29.146   2.077  26.590  1.00 88.96           H  
ATOM   3737  CD  ARG A 244     -27.475   1.964  25.262  1.00 88.96           C  
ATOM   3738  HD2 ARG A 244     -26.436   2.292  25.247  1.00 88.96           H  
ATOM   3739  HD3 ARG A 244     -27.511   0.878  25.173  1.00 88.96           H  
ATOM   3740  NE  ARG A 244     -28.222   2.566  24.140  1.00 88.96           N  
ATOM   3741  HE  ARG A 244     -29.164   2.868  24.345  1.00 88.96           H  
ATOM   3742  NH1 ARG A 244     -26.642   2.272  22.504  1.00 88.96           N  
ATOM   3743 HH11 ARG A 244     -26.032   1.844  23.187  1.00 88.96           H  
ATOM   3744 HH12 ARG A 244     -26.364   2.347  21.536  1.00 88.96           H  
ATOM   3745  NH2 ARG A 244     -28.621   3.148  21.972  1.00 88.96           N  
ATOM   3746 HH21 ARG A 244     -28.337   3.185  21.004  1.00 88.96           H  
ATOM   3747 HH22 ARG A 244     -29.567   3.413  22.210  1.00 88.96           H  
ATOM   3748  CZ  ARG A 244     -27.828   2.659  22.883  1.00 88.96           C  
ATOM   3749  N   ASN A 245     -27.386   4.240  29.976  1.00 84.48           N  
ATOM   3750  H   ASN A 245     -26.583   3.747  30.340  1.00 84.48           H  
ATOM   3751  CA  ASN A 245     -27.527   5.668  30.242  1.00 84.48           C  
ATOM   3752  HA  ASN A 245     -28.577   5.889  30.434  1.00 84.48           H  
ATOM   3753  C   ASN A 245     -27.096   6.490  29.026  1.00 84.48           C  
ATOM   3754  CB  ASN A 245     -26.740   6.036  31.510  1.00 84.48           C  
ATOM   3755  HB2 ASN A 245     -25.701   5.725  31.401  1.00 84.48           H  
ATOM   3756  HB3 ASN A 245     -26.762   7.118  31.640  1.00 84.48           H  
ATOM   3757  O   ASN A 245     -25.939   6.437  28.605  1.00 84.48           O  
ATOM   3758  CG  ASN A 245     -27.326   5.413  32.767  1.00 84.48           C  
ATOM   3759  ND2 ASN A 245     -26.600   5.439  33.860  1.00 84.48           N  
ATOM   3760 HD21 ASN A 245     -27.008   4.978  34.660  1.00 84.48           H  
ATOM   3761 HD22 ASN A 245     -25.667   5.825  33.859  1.00 84.48           H  
ATOM   3762  OD1 ASN A 245     -28.425   4.891  32.798  1.00 84.48           O  
ATOM   3763  N   PHE A 246     -28.005   7.298  28.486  1.00 82.24           N  
ATOM   3764  H   PHE A 246     -28.947   7.265  28.850  1.00 82.24           H  
ATOM   3765  CA  PHE A 246     -27.634   8.349  27.537  1.00 82.24           C  
ATOM   3766  HA  PHE A 246     -26.747   8.044  26.983  1.00 82.24           H  
ATOM   3767  C   PHE A 246     -27.228   9.623  28.284  1.00 82.24           C  
ATOM   3768  CB  PHE A 246     -28.762   8.582  26.519  1.00 82.24           C  
ATOM   3769  HB2 PHE A 246     -29.728   8.418  26.995  1.00 82.24           H  
ATOM   3770  HB3 PHE A 246     -28.726   9.625  26.202  1.00 82.24           H  
ATOM   3771  O   PHE A 246     -27.987  10.152  29.096  1.00 82.24           O  
ATOM   3772  CG  PHE A 246     -28.748   7.734  25.262  1.00 82.24           C  
ATOM   3773  CD1 PHE A 246     -27.855   6.655  25.079  1.00 82.24           C  
ATOM   3774  HD1 PHE A 246     -27.166   6.353  25.854  1.00 82.24           H  
ATOM   3775  CD2 PHE A 246     -29.662   8.056  24.243  1.00 82.24           C  
ATOM   3776  HD2 PHE A 246     -30.364   8.865  24.383  1.00 82.24           H  
ATOM   3777  CE1 PHE A 246     -27.837   5.959  23.859  1.00 82.24           C  
ATOM   3778  HE1 PHE A 246     -27.106   5.180  23.702  1.00 82.24           H  
ATOM   3779  CE2 PHE A 246     -29.660   7.343  23.034  1.00 82.24           C  
ATOM   3780  HE2 PHE A 246     -30.345   7.622  22.248  1.00 82.24           H  
ATOM   3781  CZ  PHE A 246     -28.734   6.307  22.834  1.00 82.24           C  
ATOM   3782  HZ  PHE A 246     -28.700   5.808  21.877  1.00 82.24           H  
ATOM   3783  N   ARG A 247     -26.028  10.146  27.990  1.00 82.14           N  
ATOM   3784  H   ARG A 247     -25.422   9.629  27.369  1.00 82.14           H  
ATOM   3785  CA  ARG A 247     -25.564  11.428  28.552  1.00 82.14           C  
ATOM   3786  HA  ARG A 247     -25.774  11.449  29.621  1.00 82.14           H  
ATOM   3787  C   ARG A 247     -26.318  12.629  27.982  1.00 82.14           C  
ATOM   3788  CB  ARG A 247     -24.053  11.609  28.336  1.00 82.14           C  
ATOM   3789  HB2 ARG A 247     -23.804  12.652  28.529  1.00 82.14           H  
ATOM   3790  HB3 ARG A 247     -23.794  11.384  27.301  1.00 82.14           H  
ATOM   3791  O   ARG A 247     -26.531  13.596  28.698  1.00 82.14           O  
ATOM   3792  CG  ARG A 247     -23.219  10.741  29.286  1.00 82.14           C  
ATOM   3793  HG2 ARG A 247     -23.531  10.937  30.311  1.00 82.14           H  
ATOM   3794  HG3 ARG A 247     -23.373   9.686  29.061  1.00 82.14           H  
ATOM   3795  CD  ARG A 247     -21.733  11.087  29.141  1.00 82.14           C  
ATOM   3796  HD2 ARG A 247     -21.395  10.791  28.147  1.00 82.14           H  
ATOM   3797  HD3 ARG A 247     -21.608  12.164  29.251  1.00 82.14           H  
ATOM   3798  NE  ARG A 247     -20.926  10.406  30.164  1.00 82.14           N  
ATOM   3799  HE  ARG A 247     -21.397   9.768  30.789  1.00 82.14           H  
ATOM   3800  NH1 ARG A 247     -18.867  11.289  29.627  1.00 82.14           N  
ATOM   3801 HH11 ARG A 247     -19.257  11.720  28.801  1.00 82.14           H  
ATOM   3802 HH12 ARG A 247     -17.874  11.150  29.748  1.00 82.14           H  
ATOM   3803  NH2 ARG A 247     -19.060   9.930  31.349  1.00 82.14           N  
ATOM   3804 HH21 ARG A 247     -18.074   9.746  31.226  1.00 82.14           H  
ATOM   3805 HH22 ARG A 247     -19.456   9.050  31.645  1.00 82.14           H  
ATOM   3806  CZ  ARG A 247     -19.633  10.550  30.374  1.00 82.14           C  
ATOM   3807  N   SER A 248     -26.699  12.570  26.706  1.00 86.12           N  
ATOM   3808  H   SER A 248     -26.543  11.707  26.206  1.00 86.12           H  
ATOM   3809  CA  SER A 248     -27.395  13.654  26.006  1.00 86.12           C  
ATOM   3810  HA  SER A 248     -27.353  14.564  26.605  1.00 86.12           H  
ATOM   3811  C   SER A 248     -28.861  13.305  25.775  1.00 86.12           C  
ATOM   3812  CB  SER A 248     -26.696  13.952  24.676  1.00 86.12           C  
ATOM   3813  HB2 SER A 248     -25.715  14.384  24.877  1.00 86.12           H  
ATOM   3814  HB3 SER A 248     -26.558  13.023  24.123  1.00 86.12           H  
ATOM   3815  O   SER A 248     -29.161  12.293  25.138  1.00 86.12           O  
ATOM   3816  OG  SER A 248     -27.455  14.851  23.887  1.00 86.12           O  
ATOM   3817  HG  SER A 248     -26.999  14.947  23.048  1.00 86.12           H  
ATOM   3818  N   ASP A 249     -29.755  14.199  26.200  1.00 86.00           N  
ATOM   3819  H   ASP A 249     -29.436  14.950  26.796  1.00 86.00           H  
ATOM   3820  CA  ASP A 249     -31.202  14.112  25.959  1.00 86.00           C  
ATOM   3821  HA  ASP A 249     -31.568  13.149  26.314  1.00 86.00           H  
ATOM   3822  C   ASP A 249     -31.580  14.243  24.479  1.00 86.00           C  
ATOM   3823  CB  ASP A 249     -31.919  15.235  26.728  1.00 86.00           C  
ATOM   3824  HB2 ASP A 249     -31.526  16.197  26.398  1.00 86.00           H  
ATOM   3825  HB3 ASP A 249     -32.982  15.206  26.489  1.00 86.00           H  
ATOM   3826  O   ASP A 249     -32.687  13.873  24.091  1.00 86.00           O  
ATOM   3827  CG  ASP A 249     -31.775  15.114  28.240  1.00 86.00           C  
ATOM   3828  OD1 ASP A 249     -31.748  13.966  28.718  1.00 86.00           O  
ATOM   3829  OD2 ASP A 249     -31.667  16.158  28.903  1.00 86.00           O  
ATOM   3830  N   LYS A 250     -30.675  14.780  23.647  1.00 86.60           N  
ATOM   3831  H   LYS A 250     -29.776  15.019  24.039  1.00 86.60           H  
ATOM   3832  CA  LYS A 250     -30.912  15.037  22.217  1.00 86.60           C  
ATOM   3833  HA  LYS A 250     -31.972  15.248  22.074  1.00 86.60           H  
ATOM   3834  C   LYS A 250     -30.615  13.833  21.322  1.00 86.60           C  
ATOM   3835  CB  LYS A 250     -30.115  16.269  21.756  1.00 86.60           C  
ATOM   3836  HB2 LYS A 250     -29.053  16.106  21.939  1.00 86.60           H  
ATOM   3837  HB3 LYS A 250     -30.258  16.389  20.682  1.00 86.60           H  
ATOM   3838  O   LYS A 250     -30.947  13.874  20.143  1.00 86.60           O  
ATOM   3839  CG  LYS A 250     -30.566  17.564  22.449  1.00 86.60           C  
ATOM   3840  HG2 LYS A 250     -30.343  17.507  23.515  1.00 86.60           H  
ATOM   3841  HG3 LYS A 250     -31.641  17.685  22.318  1.00 86.60           H  
ATOM   3842  CD  LYS A 250     -29.845  18.778  21.845  1.00 86.60           C  
ATOM   3843  HD2 LYS A 250     -28.770  18.654  21.975  1.00 86.60           H  
ATOM   3844  HD3 LYS A 250     -30.068  18.830  20.779  1.00 86.60           H  
ATOM   3845  CE  LYS A 250     -30.300  20.074  22.528  1.00 86.60           C  
ATOM   3846  HE2 LYS A 250     -30.080  20.003  23.593  1.00 86.60           H  
ATOM   3847  HE3 LYS A 250     -31.381  20.164  22.418  1.00 86.60           H  
ATOM   3848  NZ  LYS A 250     -29.631  21.268  21.947  1.00 86.60           N  
ATOM   3849  HZ1 LYS A 250     -29.944  22.112  22.404  1.00 86.60           H  
ATOM   3850  HZ2 LYS A 250     -28.628  21.208  22.055  1.00 86.60           H  
ATOM   3851  HZ3 LYS A 250     -29.837  21.353  20.962  1.00 86.60           H  
ATOM   3852  N   THR A 251     -30.001  12.780  21.857  1.00 85.81           N  
ATOM   3853  H   THR A 251     -29.805  12.792  22.848  1.00 85.81           H  
ATOM   3854  CA  THR A 251     -29.651  11.583  21.080  1.00 85.81           C  
ATOM   3855  HA  THR A 251     -29.131  11.895  20.175  1.00 85.81           H  
ATOM   3856  C   THR A 251     -30.921  10.831  20.690  1.00 85.81           C  
ATOM   3857  CB  THR A 251     -28.723  10.647  21.866  1.00 85.81           C  
ATOM   3858  HB  THR A 251     -29.308  10.121  22.621  1.00 85.81           H  
ATOM   3859  O   THR A 251     -31.692  10.425  21.560  1.00 85.81           O  
ATOM   3860  CG2 THR A 251     -28.043   9.624  20.957  1.00 85.81           C  
ATOM   3861 HG21 THR A 251     -27.453  10.134  20.196  1.00 85.81           H  
ATOM   3862 HG22 THR A 251     -27.386   8.992  21.554  1.00 85.81           H  
ATOM   3863 HG23 THR A 251     -28.790   8.993  20.475  1.00 85.81           H  
ATOM   3864  OG1 THR A 251     -27.723  11.381  22.538  1.00 85.81           O  
ATOM   3865  HG1 THR A 251     -28.098  11.605  23.393  1.00 85.81           H  
ATOM   3866  N   CYS A 252     -31.146  10.645  19.391  1.00 86.88           N  
ATOM   3867  H   CYS A 252     -30.513  11.043  18.713  1.00 86.88           H  
ATOM   3868  CA  CYS A 252     -32.307   9.916  18.895  1.00 86.88           C  
ATOM   3869  HA  CYS A 252     -33.167  10.180  19.510  1.00 86.88           H  
ATOM   3870  C   CYS A 252     -32.093   8.403  19.017  1.00 86.88           C  
ATOM   3871  CB  CYS A 252     -32.620  10.347  17.457  1.00 86.88           C  
ATOM   3872  HB2 CYS A 252     -31.749  10.186  16.822  1.00 86.88           H  
ATOM   3873  HB3 CYS A 252     -33.451   9.755  17.073  1.00 86.88           H  
ATOM   3874  O   CYS A 252     -31.040   7.881  18.654  1.00 86.88           O  
ATOM   3875  SG  CYS A 252     -33.099  12.099  17.438  1.00 86.88           S  
ATOM   3876  HG  CYS A 252     -33.308  12.203  16.123  1.00 86.88           H  
ATOM   3877  N   CYS A 253     -33.108   7.699  19.509  1.00 88.67           N  
ATOM   3878  H   CYS A 253     -33.943   8.190  19.794  1.00 88.67           H  
ATOM   3879  CA  CYS A 253     -33.156   6.240  19.557  1.00 88.67           C  
ATOM   3880  HA  CYS A 253     -32.416   5.834  18.867  1.00 88.67           H  
ATOM   3881  C   CYS A 253     -34.543   5.775  19.094  1.00 88.67           C  
ATOM   3882  CB  CYS A 253     -32.800   5.780  20.982  1.00 88.67           C  
ATOM   3883  HB2 CYS A 253     -33.621   6.006  21.663  1.00 88.67           H  
ATOM   3884  HB3 CYS A 253     -31.916   6.323  21.315  1.00 88.67           H  
ATOM   3885  O   CYS A 253     -35.539   6.462  19.338  1.00 88.67           O  
ATOM   3886  SG  CYS A 253     -32.439   4.000  21.036  1.00 88.67           S  
ATOM   3887  HG  CYS A 253     -33.549   3.642  21.687  1.00 88.67           H  
ATOM   3888  N   GLY A 254     -34.610   4.634  18.406  1.00 89.17           N  
ATOM   3889  H   GLY A 254     -33.757   4.140  18.186  1.00 89.17           H  
ATOM   3890  CA  GLY A 254     -35.883   4.013  18.020  1.00 89.17           C  
ATOM   3891  HA2 GLY A 254     -35.698   3.260  17.253  1.00 89.17           H  
ATOM   3892  HA3 GLY A 254     -36.560   4.760  17.607  1.00 89.17           H  
ATOM   3893  C   GLY A 254     -36.576   3.324  19.199  1.00 89.17           C  
ATOM   3894  O   GLY A 254     -37.789   3.451  19.362  1.00 89.17           O  
ATOM   3895  N   ASP A 255     -35.785   2.675  20.059  1.00 92.43           N  
ATOM   3896  H   ASP A 255     -34.796   2.637  19.856  1.00 92.43           H  
ATOM   3897  CA  ASP A 255     -36.265   1.879  21.192  1.00 92.43           C  
ATOM   3898  HA  ASP A 255     -37.333   1.699  21.072  1.00 92.43           H  
ATOM   3899  C   ASP A 255     -36.040   2.620  22.518  1.00 92.43           C  
ATOM   3900  CB  ASP A 255     -35.569   0.503  21.218  1.00 92.43           C  
ATOM   3901  HB2 ASP A 255     -35.962  -0.057  22.067  1.00 92.43           H  
ATOM   3902  HB3 ASP A 255     -34.501   0.651  21.376  1.00 92.43           H  
ATOM   3903  O   ASP A 255     -34.938   3.116  22.779  1.00 92.43           O  
ATOM   3904  CG  ASP A 255     -35.768  -0.352  19.959  1.00 92.43           C  
ATOM   3905  OD1 ASP A 255     -36.674  -0.067  19.155  1.00 92.43           O  
ATOM   3906  OD2 ASP A 255     -35.019  -1.340  19.777  1.00 92.43           O  
ATOM   3907  N   TRP A 256     -37.058   2.658  23.378  1.00 93.66           N  
ATOM   3908  H   TRP A 256     -37.935   2.246  23.095  1.00 93.66           H  
ATOM   3909  CA  TRP A 256     -37.019   3.328  24.680  1.00 93.66           C  
ATOM   3910  HA  TRP A 256     -35.984   3.523  24.961  1.00 93.66           H  
ATOM   3911  C   TRP A 256     -37.639   2.463  25.773  1.00 93.66           C  
ATOM   3912  CB  TRP A 256     -37.741   4.677  24.594  1.00 93.66           C  
ATOM   3913  HB2 TRP A 256     -37.890   5.058  25.605  1.00 93.66           H  
ATOM   3914  HB3 TRP A 256     -38.728   4.526  24.155  1.00 93.66           H  
ATOM   3915  O   TRP A 256     -38.698   1.869  25.577  1.00 93.66           O  
ATOM   3916  CG  TRP A 256     -37.002   5.722  23.819  1.00 93.66           C  
ATOM   3917  CD1 TRP A 256     -37.033   5.884  22.478  1.00 93.66           C  
ATOM   3918  HD1 TRP A 256     -37.598   5.262  21.800  1.00 93.66           H  
ATOM   3919  CD2 TRP A 256     -36.028   6.689  24.314  1.00 93.66           C  
ATOM   3920  CE2 TRP A 256     -35.516   7.422  23.201  1.00 93.66           C  
ATOM   3921  CE3 TRP A 256     -35.494   6.987  25.587  1.00 93.66           C  
ATOM   3922  HE3 TRP A 256     -35.855   6.444  26.448  1.00 93.66           H  
ATOM   3923  NE1 TRP A 256     -36.190   6.913  22.112  1.00 93.66           N  
ATOM   3924  HE1 TRP A 256     -36.023   7.167  21.148  1.00 93.66           H  
ATOM   3925  CH2 TRP A 256     -33.984   8.645  24.619  1.00 93.66           C  
ATOM   3926  HH2 TRP A 256     -33.187   9.364  24.734  1.00 93.66           H  
ATOM   3927  CZ2 TRP A 256     -34.506   8.384  23.341  1.00 93.66           C  
ATOM   3928  HZ2 TRP A 256     -34.114   8.894  22.474  1.00 93.66           H  
ATOM   3929  CZ3 TRP A 256     -34.486   7.958  25.740  1.00 93.66           C  
ATOM   3930  HZ3 TRP A 256     -34.086   8.162  26.722  1.00 93.66           H  
ATOM   3931  N   VAL A 257     -36.995   2.436  26.940  1.00 93.94           N  
ATOM   3932  H   VAL A 257     -36.142   2.965  27.049  1.00 93.94           H  
ATOM   3933  CA  VAL A 257     -37.559   1.882  28.173  1.00 93.94           C  
ATOM   3934  HA  VAL A 257     -38.425   1.265  27.935  1.00 93.94           H  
ATOM   3935  C   VAL A 257     -38.000   3.045  29.044  1.00 93.94           C  
ATOM   3936  CB  VAL A 257     -36.549   1.003  28.919  1.00 93.94           C  
ATOM   3937  HB  VAL A 257     -35.671   1.609  29.141  1.00 93.94           H  
ATOM   3938  O   VAL A 257     -37.223   3.965  29.316  1.00 93.94           O  
ATOM   3939  CG1 VAL A 257     -37.124   0.457  30.232  1.00 93.94           C  
ATOM   3940 HG11 VAL A 257     -37.333   1.278  30.918  1.00 93.94           H  
ATOM   3941 HG12 VAL A 257     -36.400  -0.203  30.711  1.00 93.94           H  
ATOM   3942 HG13 VAL A 257     -38.048  -0.086  30.034  1.00 93.94           H  
ATOM   3943  CG2 VAL A 257     -36.116  -0.191  28.064  1.00 93.94           C  
ATOM   3944 HG21 VAL A 257     -36.984  -0.820  27.863  1.00 93.94           H  
ATOM   3945 HG22 VAL A 257     -35.362  -0.774  28.593  1.00 93.94           H  
ATOM   3946 HG23 VAL A 257     -35.695   0.161  27.123  1.00 93.94           H  
ATOM   3947  N   VAL A 258     -39.254   3.009  29.479  1.00 93.08           N  
ATOM   3948  H   VAL A 258     -39.828   2.214  29.237  1.00 93.08           H  
ATOM   3949  CA  VAL A 258     -39.851   4.061  30.290  1.00 93.08           C  
ATOM   3950  HA  VAL A 258     -39.045   4.722  30.609  1.00 93.08           H  
ATOM   3951  C   VAL A 258     -40.476   3.480  31.547  1.00 93.08           C  
ATOM   3952  CB  VAL A 258     -40.837   4.926  29.485  1.00 93.08           C  
ATOM   3953  HB  VAL A 258     -41.707   4.338  29.190  1.00 93.08           H  
ATOM   3954  O   VAL A 258     -41.188   2.485  31.488  1.00 93.08           O  
ATOM   3955  CG1 VAL A 258     -41.296   6.091  30.369  1.00 93.08           C  
ATOM   3956 HG11 VAL A 258     -41.797   6.864  29.786  1.00 93.08           H  
ATOM   3957 HG12 VAL A 258     -41.987   5.735  31.134  1.00 93.08           H  
ATOM   3958 HG13 VAL A 258     -40.436   6.561  30.844  1.00 93.08           H  
ATOM   3959  CG2 VAL A 258     -40.159   5.478  28.219  1.00 93.08           C  
ATOM   3960 HG21 VAL A 258     -40.804   6.205  27.725  1.00 93.08           H  
ATOM   3961 HG22 VAL A 258     -39.967   4.667  27.518  1.00 93.08           H  
ATOM   3962 HG23 VAL A 258     -39.217   5.959  28.481  1.00 93.08           H  
ATOM   3963  N   ALA A 259     -40.219   4.112  32.687  1.00 92.79           N  
ATOM   3964  H   ALA A 259     -39.610   4.917  32.655  1.00 92.79           H  
ATOM   3965  CA  ALA A 259     -40.929   3.860  33.933  1.00 92.79           C  
ATOM   3966  HA  ALA A 259     -41.674   3.079  33.776  1.00 92.79           H  
ATOM   3967  C   ALA A 259     -41.658   5.138  34.360  1.00 92.79           C  
ATOM   3968  CB  ALA A 259     -39.950   3.347  34.992  1.00 92.79           C  
ATOM   3969  HB1 ALA A 259     -39.501   2.414  34.653  1.00 92.79           H  
ATOM   3970  HB2 ALA A 259     -40.490   3.171  35.922  1.00 92.79           H  
ATOM   3971  HB3 ALA A 259     -39.166   4.082  35.172  1.00 92.79           H  
ATOM   3972  O   ALA A 259     -41.017   6.167  34.577  1.00 92.79           O  
ATOM   3973  N   ALA A 260     -42.984   5.073  34.459  1.00 91.02           N  
ATOM   3974  H   ALA A 260     -43.430   4.182  34.294  1.00 91.02           H  
ATOM   3975  CA  ALA A 260     -43.833   6.173  34.907  1.00 91.02           C  
ATOM   3976  HA  ALA A 260     -43.233   7.076  35.021  1.00 91.02           H  
ATOM   3977  C   ALA A 260     -44.448   5.843  36.273  1.00 91.02           C  
ATOM   3978  CB  ALA A 260     -44.896   6.456  33.841  1.00 91.02           C  
ATOM   3979  HB1 ALA A 260     -45.520   7.291  34.159  1.00 91.02           H  
ATOM   3980  HB2 ALA A 260     -44.415   6.712  32.897  1.00 91.02           H  
ATOM   3981  HB3 ALA A 260     -45.524   5.576  33.701  1.00 91.02           H  
ATOM   3982  O   ALA A 260     -44.964   4.741  36.474  1.00 91.02           O  
ATOM   3983  N   PHE A 261     -44.398   6.797  37.203  1.00 89.50           N  
ATOM   3984  H   PHE A 261     -43.963   7.677  36.965  1.00 89.50           H  
ATOM   3985  CA  PHE A 261     -44.856   6.623  38.583  1.00 89.50           C  
ATOM   3986  HA  PHE A 261     -45.118   5.578  38.747  1.00 89.50           H  
ATOM   3987  C   PHE A 261     -46.108   7.465  38.860  1.00 89.50           C  
ATOM   3988  CB  PHE A 261     -43.720   6.971  39.561  1.00 89.50           C  
ATOM   3989  HB2 PHE A 261     -43.483   8.031  39.461  1.00 89.50           H  
ATOM   3990  HB3 PHE A 261     -44.077   6.815  40.579  1.00 89.50           H  
ATOM   3991  O   PHE A 261     -46.145   8.653  38.537  1.00 89.50           O  
ATOM   3992  CG  PHE A 261     -42.446   6.169  39.361  1.00 89.50           C  
ATOM   3993  CD1 PHE A 261     -42.228   4.970  40.066  1.00 89.50           C  
ATOM   3994  HD1 PHE A 261     -42.962   4.620  40.777  1.00 89.50           H  
ATOM   3995  CD2 PHE A 261     -41.472   6.618  38.452  1.00 89.50           C  
ATOM   3996  HD2 PHE A 261     -41.614   7.548  37.922  1.00 89.50           H  
ATOM   3997  CE1 PHE A 261     -41.053   4.226  39.848  1.00 89.50           C  
ATOM   3998  HE1 PHE A 261     -40.887   3.308  40.392  1.00 89.50           H  
ATOM   3999  CE2 PHE A 261     -40.313   5.869  38.215  1.00 89.50           C  
ATOM   4000  HE2 PHE A 261     -39.591   6.220  37.493  1.00 89.50           H  
ATOM   4001  CZ  PHE A 261     -40.099   4.676  38.919  1.00 89.50           C  
ATOM   4002  HZ  PHE A 261     -39.192   4.116  38.745  1.00 89.50           H  
ATOM   4003  N   GLY A 262     -47.113   6.861  39.501  1.00 84.88           N  
ATOM   4004  H   GLY A 262     -47.053   5.869  39.681  1.00 84.88           H  
ATOM   4005  CA  GLY A 262     -48.348   7.548  39.888  1.00 84.88           C  
ATOM   4006  HA2 GLY A 262     -48.116   8.549  40.253  1.00 84.88           H  
ATOM   4007  HA3 GLY A 262     -48.818   6.992  40.700  1.00 84.88           H  
ATOM   4008  C   GLY A 262     -49.367   7.671  38.754  1.00 84.88           C  
ATOM   4009  O   GLY A 262     -50.099   8.656  38.699  1.00 84.88           O  
ATOM   4010  N   VAL A 263     -49.407   6.693  37.842  1.00 84.56           N  
ATOM   4011  H   VAL A 263     -48.829   5.877  37.981  1.00 84.56           H  
ATOM   4012  CA  VAL A 263     -50.400   6.667  36.758  1.00 84.56           C  
ATOM   4013  HA  VAL A 263     -50.368   7.638  36.263  1.00 84.56           H  
ATOM   4014  C   VAL A 263     -51.797   6.434  37.359  1.00 84.56           C  
ATOM   4015  CB  VAL A 263     -50.055   5.611  35.689  1.00 84.56           C  
ATOM   4016  HB  VAL A 263     -50.012   4.624  36.149  1.00 84.56           H  
ATOM   4017  O   VAL A 263     -51.963   5.510  38.162  1.00 84.56           O  
ATOM   4018  CG1 VAL A 263     -51.084   5.583  34.551  1.00 84.56           C  
ATOM   4019 HG11 VAL A 263     -52.058   5.274  34.929  1.00 84.56           H  
ATOM   4020 HG12 VAL A 263     -50.780   4.860  33.794  1.00 84.56           H  
ATOM   4021 HG13 VAL A 263     -51.171   6.568  34.092  1.00 84.56           H  
ATOM   4022  CG2 VAL A 263     -48.689   5.920  35.057  1.00 84.56           C  
ATOM   4023 HG21 VAL A 263     -48.481   5.215  34.252  1.00 84.56           H  
ATOM   4024 HG22 VAL A 263     -47.897   5.846  35.803  1.00 84.56           H  
ATOM   4025 HG23 VAL A 263     -48.702   6.923  34.631  1.00 84.56           H  
ATOM   4026  N   PRO A 264     -52.812   7.246  37.008  1.00 83.32           N  
ATOM   4027  CA  PRO A 264     -54.188   7.011  37.435  1.00 83.32           C  
ATOM   4028  HA  PRO A 264     -54.234   7.085  38.521  1.00 83.32           H  
ATOM   4029  C   PRO A 264     -54.687   5.635  36.979  1.00 83.32           C  
ATOM   4030  CB  PRO A 264     -55.014   8.144  36.808  1.00 83.32           C  
ATOM   4031  HB2 PRO A 264     -55.819   8.468  37.468  1.00 83.32           H  
ATOM   4032  HB3 PRO A 264     -55.422   7.832  35.846  1.00 83.32           H  
ATOM   4033  O   PRO A 264     -54.611   5.316  35.793  1.00 83.32           O  
ATOM   4034  CG  PRO A 264     -53.994   9.257  36.573  1.00 83.32           C  
ATOM   4035  HG2 PRO A 264     -53.865   9.833  37.489  1.00 83.32           H  
ATOM   4036  HG3 PRO A 264     -54.282   9.907  35.747  1.00 83.32           H  
ATOM   4037  CD  PRO A 264     -52.708   8.496  36.269  1.00 83.32           C  
ATOM   4038  HD2 PRO A 264     -51.854   9.090  36.594  1.00 83.32           H  
ATOM   4039  HD3 PRO A 264     -52.633   8.283  35.203  1.00 83.32           H  
ATOM   4040  N   MET A 265     -55.259   4.840  37.893  1.00 82.49           N  
ATOM   4041  H   MET A 265     -55.241   5.128  38.860  1.00 82.49           H  
ATOM   4042  CA  MET A 265     -55.782   3.498  37.572  1.00 82.49           C  
ATOM   4043  HA  MET A 265     -54.957   2.858  37.258  1.00 82.49           H  
ATOM   4044  C   MET A 265     -56.803   3.505  36.425  1.00 82.49           C  
ATOM   4045  CB  MET A 265     -56.455   2.870  38.802  1.00 82.49           C  
ATOM   4046  HB2 MET A 265     -57.116   3.596  39.275  1.00 82.49           H  
ATOM   4047  HB3 MET A 265     -57.063   2.029  38.468  1.00 82.49           H  
ATOM   4048  O   MET A 265     -56.874   2.551  35.660  1.00 82.49           O  
ATOM   4049  CG  MET A 265     -55.457   2.339  39.831  1.00 82.49           C  
ATOM   4050  HG2 MET A 265     -54.795   1.624  39.342  1.00 82.49           H  
ATOM   4051  HG3 MET A 265     -54.859   3.169  40.207  1.00 82.49           H  
ATOM   4052  SD  MET A 265     -56.235   1.503  41.238  1.00 82.49           S  
ATOM   4053  CE  MET A 265     -56.689  -0.073  40.454  1.00 82.49           C  
ATOM   4054  HE1 MET A 265     -55.794  -0.555  40.061  1.00 82.49           H  
ATOM   4055  HE2 MET A 265     -57.144  -0.728  41.197  1.00 82.49           H  
ATOM   4056  HE3 MET A 265     -57.397   0.097  39.643  1.00 82.49           H  
ATOM   4057  N   THR A 266     -57.566   4.591  36.272  1.00 83.56           N  
ATOM   4058  H   THR A 266     -57.413   5.381  36.882  1.00 83.56           H  
ATOM   4059  CA  THR A 266     -58.559   4.759  35.200  1.00 83.56           C  
ATOM   4060  HA  THR A 266     -59.264   3.927  35.229  1.00 83.56           H  
ATOM   4061  C   THR A 266     -57.952   4.773  33.799  1.00 83.56           C  
ATOM   4062  CB  THR A 266     -59.329   6.074  35.385  1.00 83.56           C  
ATOM   4063  HB  THR A 266     -59.948   6.257  34.506  1.00 83.56           H  
ATOM   4064  O   THR A 266     -58.658   4.495  32.835  1.00 83.56           O  
ATOM   4065  CG2 THR A 266     -60.228   6.048  36.620  1.00 83.56           C  
ATOM   4066 HG21 THR A 266     -59.631   5.928  37.524  1.00 83.56           H  
ATOM   4067 HG22 THR A 266     -60.930   5.217  36.541  1.00 83.56           H  
ATOM   4068 HG23 THR A 266     -60.792   6.979  36.681  1.00 83.56           H  
ATOM   4069  OG1 THR A 266     -58.430   7.151  35.559  1.00 83.56           O  
ATOM   4070  HG1 THR A 266     -58.840   7.931  35.179  1.00 83.56           H  
ATOM   4071  N   LEU A 267     -56.664   5.106  33.666  1.00 83.05           N  
ATOM   4072  H   LEU A 267     -56.125   5.297  34.499  1.00 83.05           H  
ATOM   4073  CA  LEU A 267     -55.975   5.156  32.379  1.00 83.05           C  
ATOM   4074  HA  LEU A 267     -56.703   5.353  31.592  1.00 83.05           H  
ATOM   4075  C   LEU A 267     -55.326   3.825  31.999  1.00 83.05           C  
ATOM   4076  CB  LEU A 267     -54.942   6.299  32.388  1.00 83.05           C  
ATOM   4077  HB2 LEU A 267     -54.285   6.189  31.525  1.00 83.05           H  
ATOM   4078  HB3 LEU A 267     -54.324   6.208  33.282  1.00 83.05           H  
ATOM   4079  O   LEU A 267     -55.074   3.624  30.814  1.00 83.05           O  
ATOM   4080  CG  LEU A 267     -55.566   7.706  32.336  1.00 83.05           C  
ATOM   4081  HG  LEU A 267     -56.304   7.811  33.131  1.00 83.05           H  
ATOM   4082  CD1 LEU A 267     -54.481   8.760  32.547  1.00 83.05           C  
ATOM   4083 HD11 LEU A 267     -54.929   9.754  32.565  1.00 83.05           H  
ATOM   4084 HD12 LEU A 267     -53.751   8.716  31.738  1.00 83.05           H  
ATOM   4085 HD13 LEU A 267     -53.972   8.586  33.495  1.00 83.05           H  
ATOM   4086  CD2 LEU A 267     -56.233   7.993  30.987  1.00 83.05           C  
ATOM   4087 HD21 LEU A 267     -56.584   9.024  30.964  1.00 83.05           H  
ATOM   4088 HD22 LEU A 267     -55.518   7.846  30.178  1.00 83.05           H  
ATOM   4089 HD23 LEU A 267     -57.090   7.337  30.839  1.00 83.05           H  
ATOM   4090  N   CYS A 268     -55.078   2.919  32.955  1.00 80.88           N  
ATOM   4091  H   CYS A 268     -55.366   3.126  33.901  1.00 80.88           H  
ATOM   4092  CA  CYS A 268     -54.332   1.674  32.737  1.00 80.88           C  
ATOM   4093  HA  CYS A 268     -53.304   1.918  32.471  1.00 80.88           H  
ATOM   4094  C   CYS A 268     -54.890   0.826  31.584  1.00 80.88           C  
ATOM   4095  CB  CYS A 268     -54.314   0.873  34.046  1.00 80.88           C  
ATOM   4096  HB2 CYS A 268     -53.901  -0.118  33.859  1.00 80.88           H  
ATOM   4097  HB3 CYS A 268     -55.329   0.757  34.426  1.00 80.88           H  
ATOM   4098  O   CYS A 268     -54.116   0.326  30.768  1.00 80.88           O  
ATOM   4099  SG  CYS A 268     -53.280   1.729  35.270  1.00 80.88           S  
ATOM   4100  HG  CYS A 268     -52.124   1.541  34.629  1.00 80.88           H  
ATOM   4101  N   ASP A 269     -56.215   0.737  31.460  1.00 80.45           N  
ATOM   4102  H   ASP A 269     -56.798   1.122  32.189  1.00 80.45           H  
ATOM   4103  CA  ASP A 269     -56.865  -0.037  30.396  1.00 80.45           C  
ATOM   4104  HA  ASP A 269     -56.363  -1.001  30.308  1.00 80.45           H  
ATOM   4105  C   ASP A 269     -56.768   0.640  29.015  1.00 80.45           C  
ATOM   4106  CB  ASP A 269     -58.327  -0.306  30.790  1.00 80.45           C  
ATOM   4107  HB2 ASP A 269     -58.828  -0.803  29.959  1.00 80.45           H  
ATOM   4108  HB3 ASP A 269     -58.829   0.645  30.966  1.00 80.45           H  
ATOM   4109  O   ASP A 269     -56.745  -0.040  27.992  1.00 80.45           O  
ATOM   4110  CG  ASP A 269     -58.462  -1.202  32.030  1.00 80.45           C  
ATOM   4111  OD1 ASP A 269     -57.562  -2.046  32.247  1.00 80.45           O  
ATOM   4112  OD2 ASP A 269     -59.470  -1.032  32.749  1.00 80.45           O  
ATOM   4113  N   GLY A 270     -56.658   1.974  28.971  1.00 84.59           N  
ATOM   4114  H   GLY A 270     -56.592   2.462  29.853  1.00 84.59           H  
ATOM   4115  CA  GLY A 270     -56.620   2.769  27.736  1.00 84.59           C  
ATOM   4116  HA2 GLY A 270     -57.110   3.723  27.929  1.00 84.59           H  
ATOM   4117  HA3 GLY A 270     -57.181   2.254  26.956  1.00 84.59           H  
ATOM   4118  C   GLY A 270     -55.218   3.071  27.192  1.00 84.59           C  
ATOM   4119  O   GLY A 270     -55.087   3.457  26.029  1.00 84.59           O  
ATOM   4120  N   VAL A 271     -54.151   2.884  27.985  1.00 85.91           N  
ATOM   4121  H   VAL A 271     -54.325   2.620  28.944  1.00 85.91           H  
ATOM   4122  CA  VAL A 271     -52.768   3.209  27.564  1.00 85.91           C  
ATOM   4123  HA  VAL A 271     -52.715   4.279  27.362  1.00 85.91           H  
ATOM   4124  C   VAL A 271     -52.378   2.481  26.272  1.00 85.91           C  
ATOM   4125  CB  VAL A 271     -51.736   2.880  28.667  1.00 85.91           C  
ATOM   4126  HB  VAL A 271     -51.758   1.808  28.864  1.00 85.91           H  
ATOM   4127  O   VAL A 271     -51.698   3.050  25.416  1.00 85.91           O  
ATOM   4128  CG1 VAL A 271     -50.310   3.253  28.249  1.00 85.91           C  
ATOM   4129 HG11 VAL A 271     -50.262   4.313  28.000  1.00 85.91           H  
ATOM   4130 HG12 VAL A 271     -49.610   3.033  29.055  1.00 85.91           H  
ATOM   4131 HG13 VAL A 271     -50.012   2.663  27.382  1.00 85.91           H  
ATOM   4132  CG2 VAL A 271     -52.003   3.626  29.976  1.00 85.91           C  
ATOM   4133 HG21 VAL A 271     -52.808   3.114  30.503  1.00 85.91           H  
ATOM   4134 HG22 VAL A 271     -52.275   4.664  29.783  1.00 85.91           H  
ATOM   4135 HG23 VAL A 271     -51.133   3.592  30.631  1.00 85.91           H  
ATOM   4136  N   LYS A 272     -52.833   1.236  26.099  1.00 85.93           N  
ATOM   4137  H   LYS A 272     -53.419   0.849  26.825  1.00 85.93           H  
ATOM   4138  CA  LYS A 272     -52.549   0.418  24.914  1.00 85.93           C  
ATOM   4139  HA  LYS A 272     -51.470   0.284  24.830  1.00 85.93           H  
ATOM   4140  C   LYS A 272     -53.027   1.077  23.622  1.00 85.93           C  
ATOM   4141  CB  LYS A 272     -53.221  -0.943  25.111  1.00 85.93           C  
ATOM   4142  HB2 LYS A 272     -54.304  -0.827  25.074  1.00 85.93           H  
ATOM   4143  HB3 LYS A 272     -52.951  -1.311  26.101  1.00 85.93           H  
ATOM   4144  O   LYS A 272     -52.267   1.153  22.655  1.00 85.93           O  
ATOM   4145  CG  LYS A 272     -52.771  -1.972  24.071  1.00 85.93           C  
ATOM   4146  HG2 LYS A 272     -51.704  -2.148  24.206  1.00 85.93           H  
ATOM   4147  HG3 LYS A 272     -52.957  -1.596  23.065  1.00 85.93           H  
ATOM   4148  CD  LYS A 272     -53.529  -3.287  24.264  1.00 85.93           C  
ATOM   4149  HD2 LYS A 272     -53.360  -3.651  25.278  1.00 85.93           H  
ATOM   4150  HD3 LYS A 272     -54.595  -3.103  24.128  1.00 85.93           H  
ATOM   4151  CE  LYS A 272     -53.044  -4.324  23.248  1.00 85.93           C  
ATOM   4152  HE2 LYS A 272     -51.975  -4.474  23.399  1.00 85.93           H  
ATOM   4153  HE3 LYS A 272     -53.196  -3.926  22.245  1.00 85.93           H  
ATOM   4154  NZ  LYS A 272     -53.754  -5.612  23.410  1.00 85.93           N  
ATOM   4155  HZ1 LYS A 272     -53.373  -6.308  22.785  1.00 85.93           H  
ATOM   4156  HZ2 LYS A 272     -54.742  -5.491  23.234  1.00 85.93           H  
ATOM   4157  HZ3 LYS A 272     -53.645  -5.942  24.358  1.00 85.93           H  
ATOM   4158  N   ASP A 273     -54.261   1.570  23.617  1.00 87.48           N  
ATOM   4159  H   ASP A 273     -54.814   1.505  24.460  1.00 87.48           H  
ATOM   4160  CA  ASP A 273     -54.877   2.186  22.440  1.00 87.48           C  
ATOM   4161  HA  ASP A 273     -54.662   1.575  21.564  1.00 87.48           H  
ATOM   4162  C   ASP A 273     -54.302   3.576  22.159  1.00 87.48           C  
ATOM   4163  CB  ASP A 273     -56.400   2.236  22.624  1.00 87.48           C  
ATOM   4164  HB2 ASP A 273     -56.833   2.812  21.807  1.00 87.48           H  
ATOM   4165  HB3 ASP A 273     -56.634   2.744  23.560  1.00 87.48           H  
ATOM   4166  O   ASP A 273     -54.141   3.956  21.000  1.00 87.48           O  
ATOM   4167  CG  ASP A 273     -57.030   0.839  22.611  1.00 87.48           C  
ATOM   4168  OD1 ASP A 273     -56.525  -0.029  21.854  1.00 87.48           O  
ATOM   4169  OD2 ASP A 273     -58.018   0.650  23.347  1.00 87.48           O  
ATOM   4170  N   LEU A 274     -53.905   4.297  23.210  1.00 87.34           N  
ATOM   4171  H   LEU A 274     -54.110   3.932  24.129  1.00 87.34           H  
ATOM   4172  CA  LEU A 274     -53.246   5.599  23.112  1.00 87.34           C  
ATOM   4173  HA  LEU A 274     -53.822   6.242  22.446  1.00 87.34           H  
ATOM   4174  C   LEU A 274     -51.829   5.517  22.520  1.00 87.34           C  
ATOM   4175  CB  LEU A 274     -53.205   6.208  24.522  1.00 87.34           C  
ATOM   4176  HB2 LEU A 274     -52.506   7.045  24.519  1.00 87.34           H  
ATOM   4177  HB3 LEU A 274     -52.803   5.465  25.211  1.00 87.34           H  
ATOM   4178  O   LEU A 274     -51.407   6.416  21.795  1.00 87.34           O  
ATOM   4179  CG  LEU A 274     -54.561   6.701  25.059  1.00 87.34           C  
ATOM   4180  HG  LEU A 274     -55.296   5.897  25.003  1.00 87.34           H  
ATOM   4181  CD1 LEU A 274     -54.402   7.114  26.522  1.00 87.34           C  
ATOM   4182 HD11 LEU A 274     -54.079   6.258  27.115  1.00 87.34           H  
ATOM   4183 HD12 LEU A 274     -53.670   7.916  26.618  1.00 87.34           H  
ATOM   4184 HD13 LEU A 274     -55.360   7.457  26.915  1.00 87.34           H  
ATOM   4185  CD2 LEU A 274     -55.094   7.904  24.276  1.00 87.34           C  
ATOM   4186 HD21 LEU A 274     -56.017   8.256  24.737  1.00 87.34           H  
ATOM   4187 HD22 LEU A 274     -55.317   7.616  23.249  1.00 87.34           H  
ATOM   4188 HD23 LEU A 274     -54.361   8.711  24.281  1.00 87.34           H  
ATOM   4189  N   ILE A 275     -51.079   4.452  22.821  1.00 88.04           N  
ATOM   4190  H   ILE A 275     -51.458   3.785  23.478  1.00 88.04           H  
ATOM   4191  CA  ILE A 275     -49.688   4.288  22.362  1.00 88.04           C  
ATOM   4192  HA  ILE A 275     -49.234   5.276  22.289  1.00 88.04           H  
ATOM   4193  C   ILE A 275     -49.610   3.697  20.947  1.00 88.04           C  
ATOM   4194  CB  ILE A 275     -48.886   3.493  23.420  1.00 88.04           C  
ATOM   4195  HB  ILE A 275     -49.462   2.614  23.709  1.00 88.04           H  
ATOM   4196  O   ILE A 275     -48.708   4.057  20.185  1.00 88.04           O  
ATOM   4197  CG1 ILE A 275     -48.685   4.388  24.662  1.00 88.04           C  
ATOM   4198 HG12 ILE A 275     -48.159   5.299  24.375  1.00 88.04           H  
ATOM   4199 HG13 ILE A 275     -49.658   4.677  25.059  1.00 88.04           H  
ATOM   4200  CG2 ILE A 275     -47.531   3.006  22.882  1.00 88.04           C  
ATOM   4201 HG21 ILE A 275     -47.718   2.264  22.106  1.00 88.04           H  
ATOM   4202 HG22 ILE A 275     -46.955   2.497  23.655  1.00 88.04           H  
ATOM   4203 HG23 ILE A 275     -46.955   3.837  22.475  1.00 88.04           H  
ATOM   4204  CD1 ILE A 275     -47.903   3.717  25.791  1.00 88.04           C  
ATOM   4205 HD11 ILE A 275     -48.020   4.303  26.703  1.00 88.04           H  
ATOM   4206 HD12 ILE A 275     -46.842   3.684  25.541  1.00 88.04           H  
ATOM   4207 HD13 ILE A 275     -48.271   2.705  25.955  1.00 88.04           H  
ATOM   4208  N   LYS A 276     -50.573   2.848  20.563  1.00 88.13           N  
ATOM   4209  H   LYS A 276     -51.285   2.629  21.246  1.00 88.13           H  
ATOM   4210  CA  LYS A 276     -50.613   2.128  19.277  1.00 88.13           C  
ATOM   4211  HA  LYS A 276     -49.813   1.388  19.295  1.00 88.13           H  
ATOM   4212  C   LYS A 276     -50.345   2.991  18.024  1.00 88.13           C  
ATOM   4213  CB  LYS A 276     -51.954   1.377  19.200  1.00 88.13           C  
ATOM   4214  HB2 LYS A 276     -52.071   0.795  20.114  1.00 88.13           H  
ATOM   4215  HB3 LYS A 276     -52.777   2.090  19.154  1.00 88.13           H  
ATOM   4216  O   LYS A 276     -49.635   2.505  17.148  1.00 88.13           O  
ATOM   4217  CG  LYS A 276     -52.056   0.412  18.013  1.00 88.13           C  
ATOM   4218  HG2 LYS A 276     -51.962   0.961  17.077  1.00 88.13           H  
ATOM   4219  HG3 LYS A 276     -51.262  -0.332  18.077  1.00 88.13           H  
ATOM   4220  CD  LYS A 276     -53.422  -0.282  18.053  1.00 88.13           C  
ATOM   4221  HD2 LYS A 276     -54.202   0.476  17.985  1.00 88.13           H  
ATOM   4222  HD3 LYS A 276     -53.530  -0.807  19.002  1.00 88.13           H  
ATOM   4223  CE  LYS A 276     -53.566  -1.274  16.897  1.00 88.13           C  
ATOM   4224  HE2 LYS A 276     -52.809  -2.051  17.005  1.00 88.13           H  
ATOM   4225  HE3 LYS A 276     -53.374  -0.748  15.962  1.00 88.13           H  
ATOM   4226  NZ  LYS A 276     -54.927  -1.864  16.886  1.00 88.13           N  
ATOM   4227  HZ1 LYS A 276     -55.617  -1.136  16.768  1.00 88.13           H  
ATOM   4228  HZ2 LYS A 276     -55.028  -2.533  16.136  1.00 88.13           H  
ATOM   4229  HZ3 LYS A 276     -55.122  -2.316  17.768  1.00 88.13           H  
ATOM   4230  N   PRO A 277     -50.822   4.248  17.894  1.00 89.42           N  
ATOM   4231  CA  PRO A 277     -50.539   5.084  16.718  1.00 89.42           C  
ATOM   4232  HA  PRO A 277     -50.808   4.529  15.820  1.00 89.42           H  
ATOM   4233  C   PRO A 277     -49.075   5.535  16.596  1.00 89.42           C  
ATOM   4234  CB  PRO A 277     -51.461   6.304  16.853  1.00 89.42           C  
ATOM   4235  HB2 PRO A 277     -50.926   7.131  17.320  1.00 89.42           H  
ATOM   4236  HB3 PRO A 277     -51.861   6.613  15.887  1.00 89.42           H  
ATOM   4237  O   PRO A 277     -48.627   5.927  15.520  1.00 89.42           O  
ATOM   4238  CG  PRO A 277     -52.567   5.839  17.796  1.00 89.42           C  
ATOM   4239  HG2 PRO A 277     -53.021   6.669  18.337  1.00 89.42           H  
ATOM   4240  HG3 PRO A 277     -53.320   5.278  17.241  1.00 89.42           H  
ATOM   4241  CD  PRO A 277     -51.814   4.904  18.729  1.00 89.42           C  
ATOM   4242  HD2 PRO A 277     -52.511   4.200  19.184  1.00 89.42           H  
ATOM   4243  HD3 PRO A 277     -51.307   5.487  19.498  1.00 89.42           H  
ATOM   4244  N   HIS A 278     -48.321   5.521  17.696  1.00 88.10           N  
ATOM   4245  H   HIS A 278     -48.722   5.157  18.549  1.00 88.10           H  
ATOM   4246  CA  HIS A 278     -46.971   6.080  17.758  1.00 88.10           C  
ATOM   4247  HA  HIS A 278     -46.813   6.730  16.898  1.00 88.10           H  
ATOM   4248  C   HIS A 278     -45.864   5.019  17.697  1.00 88.10           C  
ATOM   4249  CB  HIS A 278     -46.868   6.944  19.022  1.00 88.10           C  
ATOM   4250  HB2 HIS A 278     -45.855   7.340  19.101  1.00 88.10           H  
ATOM   4251  HB3 HIS A 278     -47.054   6.322  19.898  1.00 88.10           H  
ATOM   4252  O   HIS A 278     -44.702   5.371  17.456  1.00 88.10           O  
ATOM   4253  CG  HIS A 278     -47.830   8.107  19.023  1.00 88.10           C  
ATOM   4254  CD2 HIS A 278     -48.848   8.333  19.914  1.00 88.10           C  
ATOM   4255  HD2 HIS A 278     -49.117   7.709  20.754  1.00 88.10           H  
ATOM   4256  ND1 HIS A 278     -47.874   9.122  18.090  1.00 88.10           N  
ATOM   4257  HD1 HIS A 278     -47.389   9.136  17.205  1.00 88.10           H  
ATOM   4258  CE1 HIS A 278     -48.880   9.949  18.423  1.00 88.10           C  
ATOM   4259  HE1 HIS A 278     -49.202  10.807  17.853  1.00 88.10           H  
ATOM   4260  NE2 HIS A 278     -49.487   9.516  19.533  1.00 88.10           N  
ATOM   4261  N   CYS A 279     -46.200   3.746  17.908  1.00 89.75           N  
ATOM   4262  H   CYS A 279     -47.172   3.515  18.054  1.00 89.75           H  
ATOM   4263  CA  CYS A 279     -45.242   2.654  18.034  1.00 89.75           C  
ATOM   4264  HA  CYS A 279     -44.240   3.026  17.820  1.00 89.75           H  
ATOM   4265  C   CYS A 279     -45.499   1.510  17.049  1.00 89.75           C  
ATOM   4266  CB  CYS A 279     -45.258   2.149  19.481  1.00 89.75           C  
ATOM   4267  HB2 CYS A 279     -45.123   2.982  20.171  1.00 89.75           H  
ATOM   4268  HB3 CYS A 279     -44.445   1.436  19.621  1.00 89.75           H  
ATOM   4269  O   CYS A 279     -46.645   1.205  16.726  1.00 89.75           O  
ATOM   4270  SG  CYS A 279     -46.827   1.310  19.836  1.00 89.75           S  
ATOM   4271  HG  CYS A 279     -47.049   0.840  18.605  1.00 89.75           H  
ATOM   4272  N   SER A 280     -44.430   0.820  16.658  1.00 90.04           N  
ATOM   4273  H   SER A 280     -43.513   1.122  16.955  1.00 90.04           H  
ATOM   4274  CA  SER A 280     -44.510  -0.466  15.961  1.00 90.04           C  
ATOM   4275  HA  SER A 280     -45.432  -0.508  15.381  1.00 90.04           H  
ATOM   4276  C   SER A 280     -44.539  -1.637  16.942  1.00 90.04           C  
ATOM   4277  CB  SER A 280     -43.347  -0.603  14.980  1.00 90.04           C  
ATOM   4278  HB2 SER A 280     -43.459   0.148  14.198  1.00 90.04           H  
ATOM   4279  HB3 SER A 280     -43.373  -1.590  14.520  1.00 90.04           H  
ATOM   4280  O   SER A 280     -45.170  -2.652  16.661  1.00 90.04           O  
ATOM   4281  OG  SER A 280     -42.106  -0.411  15.629  1.00 90.04           O  
ATOM   4282  HG  SER A 280     -41.464  -0.220  14.942  1.00 90.04           H  
ATOM   4283  N   TYR A 281     -43.925  -1.470  18.118  1.00 92.48           N  
ATOM   4284  H   TYR A 281     -43.415  -0.611  18.263  1.00 92.48           H  
ATOM   4285  CA  TYR A 281     -44.005  -2.408  19.234  1.00 92.48           C  
ATOM   4286  HA  TYR A 281     -44.888  -3.031  19.092  1.00 92.48           H  
ATOM   4287  C   TYR A 281     -44.144  -1.666  20.563  1.00 92.48           C  
ATOM   4288  CB  TYR A 281     -42.781  -3.330  19.243  1.00 92.48           C  
ATOM   4289  HB2 TYR A 281     -42.786  -3.923  18.328  1.00 92.48           H  
ATOM   4290  HB3 TYR A 281     -41.874  -2.726  19.231  1.00 92.48           H  
ATOM   4291  O   TYR A 281     -43.454  -0.670  20.795  1.00 92.48           O  
ATOM   4292  CG  TYR A 281     -42.695  -4.268  20.433  1.00 92.48           C  
ATOM   4293  CD1 TYR A 281     -41.997  -3.882  21.593  1.00 92.48           C  
ATOM   4294  HD1 TYR A 281     -41.599  -2.881  21.672  1.00 92.48           H  
ATOM   4295  CD2 TYR A 281     -43.295  -5.536  20.374  1.00 92.48           C  
ATOM   4296  HD2 TYR A 281     -43.886  -5.812  19.513  1.00 92.48           H  
ATOM   4297  CE1 TYR A 281     -41.815  -4.797  22.647  1.00 92.48           C  
ATOM   4298  HE1 TYR A 281     -41.268  -4.497  23.530  1.00 92.48           H  
ATOM   4299  CE2 TYR A 281     -43.114  -6.458  21.419  1.00 92.48           C  
ATOM   4300  HE2 TYR A 281     -43.553  -7.443  21.356  1.00 92.48           H  
ATOM   4301  OH  TYR A 281     -42.153  -6.998  23.546  1.00 92.48           O  
ATOM   4302  HH  TYR A 281     -41.597  -6.636  24.240  1.00 92.48           H  
ATOM   4303  CZ  TYR A 281     -42.356  -6.097  22.549  1.00 92.48           C  
ATOM   4304  N   ALA A 282     -44.990  -2.175  21.455  1.00 91.64           N  
ATOM   4305  H   ALA A 282     -45.496  -3.011  21.200  1.00 91.64           H  
ATOM   4306  CA  ALA A 282     -45.074  -1.724  22.837  1.00 91.64           C  
ATOM   4307  HA  ALA A 282     -44.124  -1.266  23.110  1.00 91.64           H  
ATOM   4308  C   ALA A 282     -45.310  -2.906  23.779  1.00 91.64           C  
ATOM   4309  CB  ALA A 282     -46.160  -0.650  22.984  1.00 91.64           C  
ATOM   4310  HB1 ALA A 282     -46.204  -0.315  24.020  1.00 91.64           H  
ATOM   4311  HB2 ALA A 282     -47.133  -1.050  22.701  1.00 91.64           H  
ATOM   4312  HB3 ALA A 282     -45.918   0.203  22.350  1.00 91.64           H  
ATOM   4313  O   ALA A 282     -46.207  -3.718  23.575  1.00 91.64           O  
ATOM   4314  N   HIS A 283     -44.524  -2.973  24.843  1.00 92.17           N  
ATOM   4315  H   HIS A 283     -43.784  -2.290  24.919  1.00 92.17           H  
ATOM   4316  CA  HIS A 283     -44.698  -3.877  25.974  1.00 92.17           C  
ATOM   4317  HA  HIS A 283     -45.533  -4.557  25.806  1.00 92.17           H  
ATOM   4318  C   HIS A 283     -45.002  -3.022  27.195  1.00 92.17           C  
ATOM   4319  CB  HIS A 283     -43.414  -4.691  26.116  1.00 92.17           C  
ATOM   4320  HB2 HIS A 283     -43.292  -5.289  25.213  1.00 92.17           H  
ATOM   4321  HB3 HIS A 283     -42.570  -4.003  26.180  1.00 92.17           H  
ATOM   4322  O   HIS A 283     -44.238  -2.107  27.489  1.00 92.17           O  
ATOM   4323  CG  HIS A 283     -43.358  -5.604  27.306  1.00 92.17           C  
ATOM   4324  CD2 HIS A 283     -43.265  -6.961  27.248  1.00 92.17           C  
ATOM   4325  HD2 HIS A 283     -43.261  -7.563  26.351  1.00 92.17           H  
ATOM   4326  ND1 HIS A 283     -43.293  -5.198  28.637  1.00 92.17           N  
ATOM   4327  CE1 HIS A 283     -43.181  -6.318  29.357  1.00 92.17           C  
ATOM   4328  HE1 HIS A 283     -43.147  -6.343  30.436  1.00 92.17           H  
ATOM   4329  NE2 HIS A 283     -43.126  -7.388  28.546  1.00 92.17           N  
ATOM   4330  HE2 HIS A 283     -43.045  -8.347  28.851  1.00 92.17           H  
ATOM   4331  N   ILE A 284     -46.143  -3.260  27.835  1.00 92.45           N  
ATOM   4332  H   ILE A 284     -46.730  -4.012  27.505  1.00 92.45           H  
ATOM   4333  CA  ILE A 284     -46.692  -2.419  28.900  1.00 92.45           C  
ATOM   4334  HA  ILE A 284     -45.941  -1.696  29.219  1.00 92.45           H  
ATOM   4335  C   ILE A 284     -47.036  -3.321  30.080  1.00 92.45           C  
ATOM   4336  CB  ILE A 284     -47.941  -1.643  28.412  1.00 92.45           C  
ATOM   4337  HB  ILE A 284     -48.738  -2.365  28.233  1.00 92.45           H  
ATOM   4338  O   ILE A 284     -47.819  -4.259  29.938  1.00 92.45           O  
ATOM   4339  CG1 ILE A 284     -47.690  -0.882  27.087  1.00 92.45           C  
ATOM   4340 HG12 ILE A 284     -46.963  -0.088  27.258  1.00 92.45           H  
ATOM   4341 HG13 ILE A 284     -47.274  -1.562  26.343  1.00 92.45           H  
ATOM   4342  CG2 ILE A 284     -48.408  -0.671  29.513  1.00 92.45           C  
ATOM   4343 HG21 ILE A 284     -47.652   0.094  29.691  1.00 92.45           H  
ATOM   4344 HG22 ILE A 284     -48.595  -1.205  30.445  1.00 92.45           H  
ATOM   4345 HG23 ILE A 284     -49.345  -0.193  29.227  1.00 92.45           H  
ATOM   4346  CD1 ILE A 284     -48.956  -0.292  26.455  1.00 92.45           C  
ATOM   4347 HD11 ILE A 284     -48.706   0.157  25.494  1.00 92.45           H  
ATOM   4348 HD12 ILE A 284     -49.386   0.477  27.097  1.00 92.45           H  
ATOM   4349 HD13 ILE A 284     -49.691  -1.081  26.295  1.00 92.45           H  
ATOM   4350  N   SER A 285     -46.481  -3.040  31.252  1.00 91.40           N  
ATOM   4351  H   SER A 285     -45.801  -2.295  31.304  1.00 91.40           H  
ATOM   4352  CA  SER A 285     -46.780  -3.766  32.484  1.00 91.40           C  
ATOM   4353  HA  SER A 285     -47.665  -4.383  32.328  1.00 91.40           H  
ATOM   4354  C   SER A 285     -47.108  -2.792  33.614  1.00 91.40           C  
ATOM   4355  CB  SER A 285     -45.630  -4.718  32.834  1.00 91.40           C  
ATOM   4356  HB2 SER A 285     -45.888  -5.291  33.724  1.00 91.40           H  
ATOM   4357  HB3 SER A 285     -45.470  -5.406  32.004  1.00 91.40           H  
ATOM   4358  O   SER A 285     -46.480  -1.742  33.768  1.00 91.40           O  
ATOM   4359  OG  SER A 285     -44.452  -3.982  33.068  1.00 91.40           O  
ATOM   4360  HG  SER A 285     -43.663  -4.529  33.042  1.00 91.40           H  
ATOM   4361  N   PHE A 286     -48.111  -3.151  34.414  1.00 90.18           N  
ATOM   4362  H   PHE A 286     -48.604  -4.010  34.217  1.00 90.18           H  
ATOM   4363  CA  PHE A 286     -48.586  -2.350  35.540  1.00 90.18           C  
ATOM   4364  HA  PHE A 286     -48.038  -1.408  35.572  1.00 90.18           H  
ATOM   4365  C   PHE A 286     -48.332  -3.080  36.862  1.00 90.18           C  
ATOM   4366  CB  PHE A 286     -50.068  -2.001  35.348  1.00 90.18           C  
ATOM   4367  HB2 PHE A 286     -50.651  -2.921  35.362  1.00 90.18           H  
ATOM   4368  HB3 PHE A 286     -50.397  -1.399  36.195  1.00 90.18           H  
ATOM   4369  O   PHE A 286     -48.502  -4.304  36.969  1.00 90.18           O  
ATOM   4370  CG  PHE A 286     -50.376  -1.238  34.070  1.00 90.18           C  
ATOM   4371  CD1 PHE A 286     -50.174   0.153  34.011  1.00 90.18           C  
ATOM   4372  HD1 PHE A 286     -49.785   0.679  34.870  1.00 90.18           H  
ATOM   4373  CD2 PHE A 286     -50.882  -1.915  32.944  1.00 90.18           C  
ATOM   4374  HD2 PHE A 286     -51.054  -2.981  32.982  1.00 90.18           H  
ATOM   4375  CE1 PHE A 286     -50.485   0.866  32.839  1.00 90.18           C  
ATOM   4376  HE1 PHE A 286     -50.335   1.935  32.802  1.00 90.18           H  
ATOM   4377  CE2 PHE A 286     -51.192  -1.203  31.772  1.00 90.18           C  
ATOM   4378  HE2 PHE A 286     -51.610  -1.715  30.917  1.00 90.18           H  
ATOM   4379  CZ  PHE A 286     -50.993   0.186  31.720  1.00 90.18           C  
ATOM   4380  HZ  PHE A 286     -51.256   0.731  30.825  1.00 90.18           H  
ATOM   4381  N   ARG A 287     -47.903  -2.327  37.878  1.00 88.57           N  
ATOM   4382  H   ARG A 287     -47.713  -1.352  37.698  1.00 88.57           H  
ATOM   4383  CA  ARG A 287     -47.700  -2.809  39.247  1.00 88.57           C  
ATOM   4384  HA  ARG A 287     -48.302  -3.704  39.410  1.00 88.57           H  
ATOM   4385  C   ARG A 287     -48.188  -1.775  40.247  1.00 88.57           C  
ATOM   4386  CB  ARG A 287     -46.209  -3.115  39.489  1.00 88.57           C  
ATOM   4387  HB2 ARG A 287     -46.046  -3.280  40.554  1.00 88.57           H  
ATOM   4388  HB3 ARG A 287     -45.624  -2.243  39.199  1.00 88.57           H  
ATOM   4389  O   ARG A 287     -47.846  -0.599  40.141  1.00 88.57           O  
ATOM   4390  CG  ARG A 287     -45.677  -4.334  38.721  1.00 88.57           C  
ATOM   4391  HG2 ARG A 287     -44.597  -4.380  38.857  1.00 88.57           H  
ATOM   4392  HG3 ARG A 287     -45.880  -4.223  37.656  1.00 88.57           H  
ATOM   4393  CD  ARG A 287     -46.295  -5.636  39.238  1.00 88.57           C  
ATOM   4394  HD2 ARG A 287     -46.056  -5.730  40.298  1.00 88.57           H  
ATOM   4395  HD3 ARG A 287     -47.380  -5.586  39.148  1.00 88.57           H  
ATOM   4396  NE  ARG A 287     -45.760  -6.812  38.527  1.00 88.57           N  
ATOM   4397  HE  ARG A 287     -44.788  -7.020  38.704  1.00 88.57           H  
ATOM   4398  NH1 ARG A 287     -47.695  -7.443  37.460  1.00 88.57           N  
ATOM   4399 HH11 ARG A 287     -48.089  -6.536  37.667  1.00 88.57           H  
ATOM   4400 HH12 ARG A 287     -48.212  -8.070  36.861  1.00 88.57           H  
ATOM   4401  NH2 ARG A 287     -45.862  -8.707  37.273  1.00 88.57           N  
ATOM   4402 HH21 ARG A 287     -46.377  -9.320  36.657  1.00 88.57           H  
ATOM   4403 HH22 ARG A 287     -44.891  -8.885  37.482  1.00 88.57           H  
ATOM   4404  CZ  ARG A 287     -46.443  -7.646  37.762  1.00 88.57           C  
ATOM   4405  N   ASP A 288     -48.936  -2.228  41.240  1.00 86.30           N  
ATOM   4406  H   ASP A 288     -49.238  -3.192  41.250  1.00 86.30           H  
ATOM   4407  CA  ASP A 288     -49.377  -1.372  42.335  1.00 86.30           C  
ATOM   4408  HA  ASP A 288     -49.702  -0.418  41.921  1.00 86.30           H  
ATOM   4409  C   ASP A 288     -48.215  -1.107  43.296  1.00 86.30           C  
ATOM   4410  CB  ASP A 288     -50.584  -1.997  43.046  1.00 86.30           C  
ATOM   4411  HB2 ASP A 288     -50.889  -1.343  43.862  1.00 86.30           H  
ATOM   4412  HB3 ASP A 288     -50.290  -2.958  43.468  1.00 86.30           H  
ATOM   4413  O   ASP A 288     -47.425  -1.998  43.615  1.00 86.30           O  
ATOM   4414  CG  ASP A 288     -51.773  -2.191  42.101  1.00 86.30           C  
ATOM   4415  OD1 ASP A 288     -51.938  -1.341  41.197  1.00 86.30           O  
ATOM   4416  OD2 ASP A 288     -52.476  -3.208  42.278  1.00 86.30           O  
ATOM   4417  N   SER A 289     -48.091   0.136  43.755  1.00 81.29           N  
ATOM   4418  H   SER A 289     -48.759   0.834  43.461  1.00 81.29           H  
ATOM   4419  CA  SER A 289     -47.077   0.540  44.727  1.00 81.29           C  
ATOM   4420  HA  SER A 289     -46.762  -0.336  45.294  1.00 81.29           H  
ATOM   4421  C   SER A 289     -47.646   1.549  45.723  1.00 81.29           C  
ATOM   4422  CB  SER A 289     -45.849   1.103  44.003  1.00 81.29           C  
ATOM   4423  HB2 SER A 289     -44.992   1.040  44.672  1.00 81.29           H  
ATOM   4424  HB3 SER A 289     -45.634   0.499  43.121  1.00 81.29           H  
ATOM   4425  O   SER A 289     -48.727   2.103  45.518  1.00 81.29           O  
ATOM   4426  OG  SER A 289     -46.039   2.459  43.637  1.00 81.29           O  
ATOM   4427  HG  SER A 289     -46.817   2.512  43.076  1.00 81.29           H  
ATOM   4428  N   SER A 290     -46.888   1.851  46.779  1.00 78.56           N  
ATOM   4429  H   SER A 290     -45.985   1.413  46.888  1.00 78.56           H  
ATOM   4430  CA  SER A 290     -47.239   2.908  47.739  1.00 78.56           C  
ATOM   4431  HA  SER A 290     -48.201   2.669  48.190  1.00 78.56           H  
ATOM   4432  C   SER A 290     -47.380   4.294  47.098  1.00 78.56           C  
ATOM   4433  CB  SER A 290     -46.188   2.972  48.851  1.00 78.56           C  
ATOM   4434  HB2 SER A 290     -46.383   3.839  49.483  1.00 78.56           H  
ATOM   4435  HB3 SER A 290     -46.257   2.072  49.462  1.00 78.56           H  
ATOM   4436  O   SER A 290     -48.015   5.167  47.672  1.00 78.56           O  
ATOM   4437  OG  SER A 290     -44.887   3.059  48.298  1.00 78.56           O  
ATOM   4438  HG  SER A 290     -44.273   3.314  48.991  1.00 78.56           H  
ATOM   4439  N   TRP A 291     -46.822   4.519  45.905  1.00 72.38           N  
ATOM   4440  H   TRP A 291     -46.326   3.761  45.459  1.00 72.38           H  
ATOM   4441  CA  TRP A 291     -46.896   5.799  45.190  1.00 72.38           C  
ATOM   4442  HA  TRP A 291     -47.168   6.588  45.891  1.00 72.38           H  
ATOM   4443  C   TRP A 291     -47.978   5.831  44.101  1.00 72.38           C  
ATOM   4444  CB  TRP A 291     -45.508   6.132  44.645  1.00 72.38           C  
ATOM   4445  HB2 TRP A 291     -45.180   5.321  43.995  1.00 72.38           H  
ATOM   4446  HB3 TRP A 291     -45.582   7.030  44.030  1.00 72.38           H  
ATOM   4447  O   TRP A 291     -48.007   6.749  43.283  1.00 72.38           O  
ATOM   4448  CG  TRP A 291     -44.439   6.396  45.659  1.00 72.38           C  
ATOM   4449  CD1 TRP A 291     -44.556   6.411  47.009  1.00 72.38           C  
ATOM   4450  HD1 TRP A 291     -45.464   6.215  47.560  1.00 72.38           H  
ATOM   4451  CD2 TRP A 291     -43.068   6.780  45.378  1.00 72.38           C  
ATOM   4452  CE2 TRP A 291     -42.406   7.039  46.614  1.00 72.38           C  
ATOM   4453  CE3 TRP A 291     -42.345   6.973  44.184  1.00 72.38           C  
ATOM   4454  HE3 TRP A 291     -42.828   6.784  43.237  1.00 72.38           H  
ATOM   4455  NE1 TRP A 291     -43.350   6.768  47.578  1.00 72.38           N  
ATOM   4456  HE1 TRP A 291     -43.228   6.911  48.570  1.00 72.38           H  
ATOM   4457  CH2 TRP A 291     -40.428   7.758  45.448  1.00 72.38           C  
ATOM   4458  HH2 TRP A 291     -39.459   8.236  45.439  1.00 72.38           H  
ATOM   4459  CZ2 TRP A 291     -41.095   7.526  46.662  1.00 72.38           C  
ATOM   4460  HZ2 TRP A 291     -40.634   7.771  47.607  1.00 72.38           H  
ATOM   4461  CZ3 TRP A 291     -41.026   7.451  44.219  1.00 72.38           C  
ATOM   4462  HZ3 TRP A 291     -40.494   7.637  43.298  1.00 72.38           H  
ATOM   4463  N   GLY A 292     -48.862   4.832  44.075  1.00 81.67           N  
ATOM   4464  H   GLY A 292     -48.773   4.103  44.769  1.00 81.67           H  
ATOM   4465  CA  GLY A 292     -49.813   4.598  42.990  1.00 81.67           C  
ATOM   4466  HA2 GLY A 292     -50.020   5.528  42.461  1.00 81.67           H  
ATOM   4467  HA3 GLY A 292     -50.749   4.227  43.406  1.00 81.67           H  
ATOM   4468  C   GLY A 292     -49.294   3.567  41.989  1.00 81.67           C  
ATOM   4469  O   GLY A 292     -48.332   2.842  42.262  1.00 81.67           O  
ATOM   4470  N   VAL A 293     -49.939   3.486  40.825  1.00 87.04           N  
ATOM   4471  H   VAL A 293     -50.717   4.101  40.634  1.00 87.04           H  
ATOM   4472  CA  VAL A 293     -49.577   2.503  39.798  1.00 87.04           C  
ATOM   4473  HA  VAL A 293     -49.442   1.539  40.288  1.00 87.04           H  
ATOM   4474  C   VAL A 293     -48.256   2.902  39.147  1.00 87.04           C  
ATOM   4475  CB  VAL A 293     -50.679   2.319  38.740  1.00 87.04           C  
ATOM   4476  HB  VAL A 293     -50.765   3.228  38.144  1.00 87.04           H  
ATOM   4477  O   VAL A 293     -48.096   4.019  38.643  1.00 87.04           O  
ATOM   4478  CG1 VAL A 293     -50.338   1.156  37.801  1.00 87.04           C  
ATOM   4479 HG11 VAL A 293     -50.213   0.239  38.376  1.00 87.04           H  
ATOM   4480 HG12 VAL A 293     -51.149   1.011  37.087  1.00 87.04           H  
ATOM   4481 HG13 VAL A 293     -49.425   1.368  37.244  1.00 87.04           H  
ATOM   4482  CG2 VAL A 293     -52.037   2.020  39.382  1.00 87.04           C  
ATOM   4483 HG21 VAL A 293     -51.971   1.138  40.019  1.00 87.04           H  
ATOM   4484 HG22 VAL A 293     -52.763   1.831  38.591  1.00 87.04           H  
ATOM   4485 HG23 VAL A 293     -52.381   2.873  39.967  1.00 87.04           H  
ATOM   4486  N   VAL A 294     -47.301   1.975  39.156  1.00 89.09           N  
ATOM   4487  H   VAL A 294     -47.513   1.088  39.589  1.00 89.09           H  
ATOM   4488  CA  VAL A 294     -46.045   2.077  38.416  1.00 89.09           C  
ATOM   4489  HA  VAL A 294     -45.839   3.128  38.217  1.00 89.09           H  
ATOM   4490  C   VAL A 294     -46.223   1.353  37.092  1.00 89.09           C  
ATOM   4491  CB  VAL A 294     -44.848   1.510  39.197  1.00 89.09           C  
ATOM   4492  HB  VAL A 294     -44.933   0.426  39.277  1.00 89.09           H  
ATOM   4493  O   VAL A 294     -46.556   0.168  37.058  1.00 89.09           O  
ATOM   4494  CG1 VAL A 294     -43.537   1.859  38.480  1.00 89.09           C  
ATOM   4495 HG11 VAL A 294     -43.554   1.488  37.456  1.00 89.09           H  
ATOM   4496 HG12 VAL A 294     -42.695   1.413  39.010  1.00 89.09           H  
ATOM   4497 HG13 VAL A 294     -43.410   2.941  38.444  1.00 89.09           H  
ATOM   4498  CG2 VAL A 294     -44.774   2.100  40.608  1.00 89.09           C  
ATOM   4499 HG21 VAL A 294     -44.791   3.189  40.565  1.00 89.09           H  
ATOM   4500 HG22 VAL A 294     -45.639   1.755  41.174  1.00 89.09           H  
ATOM   4501 HG23 VAL A 294     -43.872   1.759  41.115  1.00 89.09           H  
ATOM   4502  N   THR A 295     -45.994   2.074  36.000  1.00 90.26           N  
ATOM   4503  H   THR A 295     -45.674   3.026  36.111  1.00 90.26           H  
ATOM   4504  CA  THR A 295     -46.070   1.522  34.645  1.00 90.26           C  
ATOM   4505  HA  THR A 295     -46.538   0.539  34.678  1.00 90.26           H  
ATOM   4506  C   THR A 295     -44.669   1.376  34.081  1.00 90.26           C  
ATOM   4507  CB  THR A 295     -46.927   2.394  33.724  1.00 90.26           C  
ATOM   4508  HB  THR A 295     -46.414   3.334  33.522  1.00 90.26           H  
ATOM   4509  O   THR A 295     -43.918   2.351  34.032  1.00 90.26           O  
ATOM   4510  CG2 THR A 295     -47.229   1.680  32.408  1.00 90.26           C  
ATOM   4511 HG21 THR A 295     -47.755   0.746  32.606  1.00 90.26           H  
ATOM   4512 HG22 THR A 295     -47.850   2.316  31.778  1.00 90.26           H  
ATOM   4513 HG23 THR A 295     -46.305   1.438  31.883  1.00 90.26           H  
ATOM   4514  OG1 THR A 295     -48.158   2.669  34.346  1.00 90.26           O  
ATOM   4515  HG1 THR A 295     -47.973   3.026  35.218  1.00 90.26           H  
ATOM   4516  N   GLN A 296     -44.321   0.174  33.636  1.00 92.85           N  
ATOM   4517  H   GLN A 296     -45.004  -0.568  33.684  1.00 92.85           H  
ATOM   4518  CA  GLN A 296     -43.114  -0.093  32.864  1.00 92.85           C  
ATOM   4519  HA  GLN A 296     -42.433   0.754  32.934  1.00 92.85           H  
ATOM   4520  C   GLN A 296     -43.507  -0.265  31.398  1.00 92.85           C  
ATOM   4521  CB  GLN A 296     -42.399  -1.313  33.456  1.00 92.85           C  
ATOM   4522  HB2 GLN A 296     -43.148  -2.075  33.667  1.00 92.85           H  
ATOM   4523  HB3 GLN A 296     -41.955  -1.025  34.410  1.00 92.85           H  
ATOM   4524  O   GLN A 296     -44.413  -1.029  31.072  1.00 92.85           O  
ATOM   4525  CG  GLN A 296     -41.305  -1.918  32.566  1.00 92.85           C  
ATOM   4526  HG2 GLN A 296     -41.700  -2.127  31.572  1.00 92.85           H  
ATOM   4527  HG3 GLN A 296     -40.486  -1.205  32.473  1.00 92.85           H  
ATOM   4528  CD  GLN A 296     -40.793  -3.241  33.127  1.00 92.85           C  
ATOM   4529  NE2 GLN A 296     -39.506  -3.385  33.336  1.00 92.85           N  
ATOM   4530 HE21 GLN A 296     -38.842  -2.674  33.067  1.00 92.85           H  
ATOM   4531 HE22 GLN A 296     -39.253  -4.256  33.781  1.00 92.85           H  
ATOM   4532  OE1 GLN A 296     -41.530  -4.187  33.363  1.00 92.85           O  
ATOM   4533  N   LEU A 297     -42.811   0.451  30.518  1.00 92.12           N  
ATOM   4534  H   LEU A 297     -42.107   1.086  30.864  1.00 92.12           H  
ATOM   4535  CA  LEU A 297     -42.998   0.386  29.079  1.00 92.12           C  
ATOM   4536  HA  LEU A 297     -43.686  -0.434  28.872  1.00 92.12           H  
ATOM   4537  C   LEU A 297     -41.673   0.096  28.374  1.00 92.12           C  
ATOM   4538  CB  LEU A 297     -43.642   1.666  28.523  1.00 92.12           C  
ATOM   4539  HB2 LEU A 297     -43.797   1.484  27.459  1.00 92.12           H  
ATOM   4540  HB3 LEU A 297     -42.943   2.498  28.611  1.00 92.12           H  
ATOM   4541  O   LEU A 297     -40.663   0.737  28.660  1.00 92.12           O  
ATOM   4542  CG  LEU A 297     -44.997   2.051  29.148  1.00 92.12           C  
ATOM   4543  HG  LEU A 297     -45.495   1.163  29.538  1.00 92.12           H  
ATOM   4544  CD1 LEU A 297     -44.833   3.093  30.260  1.00 92.12           C  
ATOM   4545 HD11 LEU A 297     -44.255   2.675  31.084  1.00 92.12           H  
ATOM   4546 HD12 LEU A 297     -45.812   3.398  30.632  1.00 92.12           H  
ATOM   4547 HD13 LEU A 297     -44.317   3.974  29.878  1.00 92.12           H  
ATOM   4548  CD2 LEU A 297     -45.897   2.680  28.089  1.00 92.12           C  
ATOM   4549 HD21 LEU A 297     -45.451   3.601  27.713  1.00 92.12           H  
ATOM   4550 HD22 LEU A 297     -46.873   2.898  28.524  1.00 92.12           H  
ATOM   4551 HD23 LEU A 297     -46.036   1.983  27.262  1.00 92.12           H  
ATOM   4552  N   LEU A 298     -41.688  -0.807  27.401  1.00 93.77           N  
ATOM   4553  H   LEU A 298     -42.541  -1.333  27.274  1.00 93.77           H  
ATOM   4554  CA  LEU A 298     -40.664  -0.910  26.363  1.00 93.77           C  
ATOM   4555  HA  LEU A 298     -39.901  -0.148  26.524  1.00 93.77           H  
ATOM   4556  C   LEU A 298     -41.335  -0.628  25.020  1.00 93.77           C  
ATOM   4557  CB  LEU A 298     -39.977  -2.285  26.437  1.00 93.77           C  
ATOM   4558  HB2 LEU A 298     -39.352  -2.317  27.329  1.00 93.77           H  
ATOM   4559  HB3 LEU A 298     -40.740  -3.055  26.547  1.00 93.77           H  
ATOM   4560  O   LEU A 298     -42.210  -1.378  24.598  1.00 93.77           O  
ATOM   4561  CG  LEU A 298     -39.115  -2.623  25.208  1.00 93.77           C  
ATOM   4562  HG  LEU A 298     -39.692  -2.481  24.294  1.00 93.77           H  
ATOM   4563  CD1 LEU A 298     -37.849  -1.768  25.130  1.00 93.77           C  
ATOM   4564 HD11 LEU A 298     -37.192  -2.003  25.967  1.00 93.77           H  
ATOM   4565 HD12 LEU A 298     -37.331  -1.979  24.195  1.00 93.77           H  
ATOM   4566 HD13 LEU A 298     -38.108  -0.709  25.148  1.00 93.77           H  
ATOM   4567  CD2 LEU A 298     -38.684  -4.083  25.244  1.00 93.77           C  
ATOM   4568 HD21 LEU A 298     -38.025  -4.260  26.095  1.00 93.77           H  
ATOM   4569 HD22 LEU A 298     -38.151  -4.308  24.321  1.00 93.77           H  
ATOM   4570 HD23 LEU A 298     -39.556  -4.731  25.324  1.00 93.77           H  
ATOM   4571  N   VAL A 299     -40.931   0.453  24.356  1.00 92.36           N  
ATOM   4572  H   VAL A 299     -40.182   1.006  24.747  1.00 92.36           H  
ATOM   4573  CA  VAL A 299     -41.589   0.951  23.141  1.00 92.36           C  
ATOM   4574  HA  VAL A 299     -42.331   0.221  22.815  1.00 92.36           H  
ATOM   4575  C   VAL A 299     -40.576   1.116  22.016  1.00 92.36           C  
ATOM   4576  CB  VAL A 299     -42.340   2.274  23.406  1.00 92.36           C  
ATOM   4577  HB  VAL A 299     -41.619   3.062  23.620  1.00 92.36           H  
ATOM   4578  O   VAL A 299     -39.525   1.728  22.209  1.00 92.36           O  
ATOM   4579  CG1 VAL A 299     -43.179   2.693  22.194  1.00 92.36           C  
ATOM   4580 HG11 VAL A 299     -43.887   1.900  21.951  1.00 92.36           H  
ATOM   4581 HG12 VAL A 299     -42.538   2.889  21.335  1.00 92.36           H  
ATOM   4582 HG13 VAL A 299     -43.729   3.606  22.420  1.00 92.36           H  
ATOM   4583  CG2 VAL A 299     -43.296   2.160  24.602  1.00 92.36           C  
ATOM   4584 HG21 VAL A 299     -42.720   2.009  25.516  1.00 92.36           H  
ATOM   4585 HG22 VAL A 299     -43.977   1.321  24.460  1.00 92.36           H  
ATOM   4586 HG23 VAL A 299     -43.873   3.078  24.713  1.00 92.36           H  
ATOM   4587  N   ARG A 300     -40.922   0.616  20.828  1.00 92.96           N  
ATOM   4588  H   ARG A 300     -41.803   0.125  20.777  1.00 92.96           H  
ATOM   4589  CA  ARG A 300     -40.265   0.932  19.557  1.00 92.96           C  
ATOM   4590  HA  ARG A 300     -39.295   1.393  19.740  1.00 92.96           H  
ATOM   4591  C   ARG A 300     -41.134   1.918  18.790  1.00 92.96           C  
ATOM   4592  CB  ARG A 300     -40.029  -0.355  18.764  1.00 92.96           C  
ATOM   4593  HB2 ARG A 300     -39.381  -1.008  19.348  1.00 92.96           H  
ATOM   4594  HB3 ARG A 300     -40.984  -0.854  18.599  1.00 92.96           H  
ATOM   4595  O   ARG A 300     -42.247   1.584  18.384  1.00 92.96           O  
ATOM   4596  CG  ARG A 300     -39.390  -0.077  17.396  1.00 92.96           C  
ATOM   4597  HG2 ARG A 300     -38.522   0.573  17.509  1.00 92.96           H  
ATOM   4598  HG3 ARG A 300     -40.098   0.452  16.757  1.00 92.96           H  
ATOM   4599  CD  ARG A 300     -38.971  -1.389  16.727  1.00 92.96           C  
ATOM   4600  HD2 ARG A 300     -39.749  -2.141  16.862  1.00 92.96           H  
ATOM   4601  HD3 ARG A 300     -38.834  -1.206  15.661  1.00 92.96           H  
ATOM   4602  NE  ARG A 300     -37.700  -1.836  17.307  1.00 92.96           N  
ATOM   4603  HE  ARG A 300     -37.316  -1.232  18.020  1.00 92.96           H  
ATOM   4604  NH1 ARG A 300     -37.240  -3.626  15.945  1.00 92.96           N  
ATOM   4605 HH11 ARG A 300     -38.186  -3.600  15.591  1.00 92.96           H  
ATOM   4606 HH12 ARG A 300     -36.551  -4.196  15.475  1.00 92.96           H  
ATOM   4607  NH2 ARG A 300     -35.662  -2.771  17.301  1.00 92.96           N  
ATOM   4608 HH21 ARG A 300     -34.971  -3.368  16.869  1.00 92.96           H  
ATOM   4609 HH22 ARG A 300     -35.424  -2.148  18.059  1.00 92.96           H  
ATOM   4610  CZ  ARG A 300     -36.882  -2.752  16.848  1.00 92.96           C  
ATOM   4611  N   PHE A 301     -40.647   3.139  18.609  1.00 92.19           N  
ATOM   4612  H   PHE A 301     -39.703   3.327  18.916  1.00 92.19           H  
ATOM   4613  CA  PHE A 301     -41.376   4.172  17.874  1.00 92.19           C  
ATOM   4614  HA  PHE A 301     -42.434   4.093  18.122  1.00 92.19           H  
ATOM   4615  C   PHE A 301     -41.246   3.985  16.359  1.00 92.19           C  
ATOM   4616  CB  PHE A 301     -40.911   5.563  18.315  1.00 92.19           C  
ATOM   4617  HB2 PHE A 301     -41.373   6.308  17.668  1.00 92.19           H  
ATOM   4618  HB3 PHE A 301     -39.831   5.636  18.183  1.00 92.19           H  
ATOM   4619  O   PHE A 301     -40.221   3.516  15.873  1.00 92.19           O  
ATOM   4620  CG  PHE A 301     -41.278   5.897  19.746  1.00 92.19           C  
ATOM   4621  CD1 PHE A 301     -42.601   6.248  20.073  1.00 92.19           C  
ATOM   4622  HD1 PHE A 301     -43.361   6.267  19.305  1.00 92.19           H  
ATOM   4623  CD2 PHE A 301     -40.305   5.836  20.757  1.00 92.19           C  
ATOM   4624  HD2 PHE A 301     -39.297   5.539  20.506  1.00 92.19           H  
ATOM   4625  CE1 PHE A 301     -42.950   6.541  21.402  1.00 92.19           C  
ATOM   4626  HE1 PHE A 301     -43.974   6.773  21.655  1.00 92.19           H  
ATOM   4627  CE2 PHE A 301     -40.652   6.131  22.088  1.00 92.19           C  
ATOM   4628  HE2 PHE A 301     -39.907   6.070  22.867  1.00 92.19           H  
ATOM   4629  CZ  PHE A 301     -41.974   6.484  22.411  1.00 92.19           C  
ATOM   4630  HZ  PHE A 301     -42.246   6.681  23.437  1.00 92.19           H  
ATOM   4631  N   ASN A 302     -42.259   4.428  15.608  1.00 90.59           N  
ATOM   4632  H   ASN A 302     -43.106   4.729  16.068  1.00 90.59           H  
ATOM   4633  CA  ASN A 302     -42.226   4.406  14.135  1.00 90.59           C  
ATOM   4634  HA  ASN A 302     -41.987   3.398  13.798  1.00 90.59           H  
ATOM   4635  C   ASN A 302     -41.145   5.333  13.552  1.00 90.59           C  
ATOM   4636  CB  ASN A 302     -43.620   4.796  13.605  1.00 90.59           C  
ATOM   4637  HB2 ASN A 302     -43.922   5.757  14.023  1.00 90.59           H  
ATOM   4638  HB3 ASN A 302     -43.575   4.890  12.520  1.00 90.59           H  
ATOM   4639  O   ASN A 302     -40.630   5.092  12.467  1.00 90.59           O  
ATOM   4640  CG  ASN A 302     -44.676   3.753  13.922  1.00 90.59           C  
ATOM   4641  ND2 ASN A 302     -45.935   4.117  13.966  1.00 90.59           N  
ATOM   4642 HD21 ASN A 302     -46.593   3.388  14.203  1.00 90.59           H  
ATOM   4643 HD22 ASN A 302     -46.240   5.058  13.759  1.00 90.59           H  
ATOM   4644  OD1 ASN A 302     -44.380   2.600  14.165  1.00 90.59           O  
ATOM   4645  N   ALA A 303     -40.798   6.392  14.284  1.00 89.78           N  
ATOM   4646  H   ALA A 303     -41.211   6.476  15.202  1.00 89.78           H  
ATOM   4647  CA  ALA A 303     -39.709   7.300  13.961  1.00 89.78           C  
ATOM   4648  HA  ALA A 303     -39.101   6.876  13.162  1.00 89.78           H  
ATOM   4649  C   ALA A 303     -38.824   7.477  15.196  1.00 89.78           C  
ATOM   4650  CB  ALA A 303     -40.291   8.634  13.476  1.00 89.78           C  
ATOM   4651  HB1 ALA A 303     -39.481   9.317  13.223  1.00 89.78           H  
ATOM   4652  HB2 ALA A 303     -40.898   8.464  12.586  1.00 89.78           H  
ATOM   4653  HB3 ALA A 303     -40.909   9.080  14.256  1.00 89.78           H  
ATOM   4654  O   ALA A 303     -39.341   7.608  16.309  1.00 89.78           O  
ATOM   4655  N   SER A 304     -37.505   7.513  15.003  1.00 89.13           N  
ATOM   4656  H   SER A 304     -37.145   7.335  14.077  1.00 89.13           H  
ATOM   4657  CA  SER A 304     -36.539   7.719  16.085  1.00 89.13           C  
ATOM   4658  HA  SER A 304     -36.627   6.894  16.792  1.00 89.13           H  
ATOM   4659  C   SER A 304     -36.815   9.030  16.827  1.00 89.13           C  
ATOM   4660  CB  SER A 304     -35.115   7.718  15.524  1.00 89.13           C  
ATOM   4661  HB2 SER A 304     -34.410   7.938  16.325  1.00 89.13           H  
ATOM   4662  HB3 SER A 304     -35.027   8.473  14.744  1.00 89.13           H  
ATOM   4663  O   SER A 304     -36.849  10.102  16.223  1.00 89.13           O  
ATOM   4664  OG  SER A 304     -34.823   6.440  14.998  1.00 89.13           O  
ATOM   4665  HG  SER A 304     -34.131   6.506  14.336  1.00 89.13           H  
ATOM   4666  N   LYS A 305     -36.992   8.952  18.150  1.00 91.02           N  
ATOM   4667  H   LYS A 305     -36.894   8.043  18.578  1.00 91.02           H  
ATOM   4668  CA  LYS A 305     -37.275  10.102  19.026  1.00 91.02           C  
ATOM   4669  HA  LYS A 305     -37.354  11.003  18.417  1.00 91.02           H  
ATOM   4670  C   LYS A 305     -36.120  10.327  19.998  1.00 91.02           C  
ATOM   4671  CB  LYS A 305     -38.612   9.903  19.766  1.00 91.02           C  
ATOM   4672  HB2 LYS A 305     -38.597   8.933  20.261  1.00 91.02           H  
ATOM   4673  HB3 LYS A 305     -38.714  10.674  20.530  1.00 91.02           H  
ATOM   4674  O   LYS A 305     -35.389   9.396  20.334  1.00 91.02           O  
ATOM   4675  CG  LYS A 305     -39.835   9.990  18.836  1.00 91.02           C  
ATOM   4676  HG2 LYS A 305     -39.714   9.278  18.019  1.00 91.02           H  
ATOM   4677  HG3 LYS A 305     -39.900  10.994  18.417  1.00 91.02           H  
ATOM   4678  CD  LYS A 305     -41.133   9.655  19.585  1.00 91.02           C  
ATOM   4679  HD2 LYS A 305     -40.993   8.701  20.095  1.00 91.02           H  
ATOM   4680  HD3 LYS A 305     -41.335  10.408  20.347  1.00 91.02           H  
ATOM   4681  CE  LYS A 305     -42.335   9.508  18.640  1.00 91.02           C  
ATOM   4682  HE2 LYS A 305     -43.130   9.000  19.185  1.00 91.02           H  
ATOM   4683  HE3 LYS A 305     -42.042   8.862  17.812  1.00 91.02           H  
ATOM   4684  NZ  LYS A 305     -42.829  10.815  18.137  1.00 91.02           N  
ATOM   4685  HZ1 LYS A 305     -43.618  10.677  17.520  1.00 91.02           H  
ATOM   4686  HZ2 LYS A 305     -43.123  11.403  18.903  1.00 91.02           H  
ATOM   4687  HZ3 LYS A 305     -42.102  11.287  17.619  1.00 91.02           H  
ATOM   4688  N   ASN A 306     -35.954  11.568  20.447  1.00 92.03           N  
ATOM   4689  H   ASN A 306     -36.620  12.268  20.152  1.00 92.03           H  
ATOM   4690  CA  ASN A 306     -35.031  11.929  21.524  1.00 92.03           C  
ATOM   4691  HA  ASN A 306     -34.218  11.204  21.550  1.00 92.03           H  
ATOM   4692  C   ASN A 306     -35.734  11.846  22.897  1.00 92.03           C  
ATOM   4693  CB  ASN A 306     -34.406  13.296  21.190  1.00 92.03           C  
ATOM   4694  HB2 ASN A 306     -33.981  13.251  20.187  1.00 92.03           H  
ATOM   4695  HB3 ASN A 306     -33.580  13.488  21.874  1.00 92.03           H  
ATOM   4696  O   ASN A 306     -36.966  11.764  22.958  1.00 92.03           O  
ATOM   4697  CG  ASN A 306     -35.363  14.472  21.261  1.00 92.03           C  
ATOM   4698  ND2 ASN A 306     -35.000  15.602  20.709  1.00 92.03           N  
ATOM   4699 HD21 ASN A 306     -35.684  16.345  20.709  1.00 92.03           H  
ATOM   4700 HD22 ASN A 306     -34.143  15.647  20.177  1.00 92.03           H  
ATOM   4701  OD1 ASN A 306     -36.460  14.397  21.781  1.00 92.03           O  
ATOM   4702  N   ARG A 307     -34.973  11.891  24.000  1.00 90.95           N  
ATOM   4703  H   ARG A 307     -33.982  12.062  23.898  1.00 90.95           H  
ATOM   4704  CA  ARG A 307     -35.518  11.690  25.357  1.00 90.95           C  
ATOM   4705  HA  ARG A 307     -35.977  10.702  25.400  1.00 90.95           H  
ATOM   4706  C   ARG A 307     -36.625  12.697  25.680  1.00 90.95           C  
ATOM   4707  CB  ARG A 307     -34.389  11.754  26.408  1.00 90.95           C  
ATOM   4708  HB2 ARG A 307     -33.552  11.129  26.096  1.00 90.95           H  
ATOM   4709  HB3 ARG A 307     -34.033  12.780  26.499  1.00 90.95           H  
ATOM   4710  O   ARG A 307     -37.685  12.315  26.163  1.00 90.95           O  
ATOM   4711  CG  ARG A 307     -34.886  11.265  27.779  1.00 90.95           C  
ATOM   4712  HG2 ARG A 307     -35.195  10.224  27.689  1.00 90.95           H  
ATOM   4713  HG3 ARG A 307     -35.753  11.855  28.076  1.00 90.95           H  
ATOM   4714  CD  ARG A 307     -33.851  11.387  28.904  1.00 90.95           C  
ATOM   4715  HD2 ARG A 307     -33.439  12.396  28.897  1.00 90.95           H  
ATOM   4716  HD3 ARG A 307     -34.374  11.252  29.851  1.00 90.95           H  
ATOM   4717  NE  ARG A 307     -32.796  10.360  28.824  1.00 90.95           N  
ATOM   4718  HE  ARG A 307     -33.127   9.407  28.778  1.00 90.95           H  
ATOM   4719  NH1 ARG A 307     -30.929  11.601  29.452  1.00 90.95           N  
ATOM   4720 HH11 ARG A 307     -31.429  12.473  29.362  1.00 90.95           H  
ATOM   4721 HH12 ARG A 307     -29.929  11.629  29.586  1.00 90.95           H  
ATOM   4722  NH2 ARG A 307     -30.692   9.518  29.022  1.00 90.95           N  
ATOM   4723 HH21 ARG A 307     -31.034   8.581  29.183  1.00 90.95           H  
ATOM   4724 HH22 ARG A 307     -29.735   9.676  29.303  1.00 90.95           H  
ATOM   4725  CZ  ARG A 307     -31.509  10.504  29.093  1.00 90.95           C  
ATOM   4726  N   SER A 308     -36.410  13.974  25.362  1.00 90.07           N  
ATOM   4727  H   SER A 308     -35.544  14.214  24.901  1.00 90.07           H  
ATOM   4728  CA  SER A 308     -37.370  15.046  25.659  1.00 90.07           C  
ATOM   4729  HA  SER A 308     -37.611  15.007  26.721  1.00 90.07           H  
ATOM   4730  C   SER A 308     -38.690  14.896  24.899  1.00 90.07           C  
ATOM   4731  CB  SER A 308     -36.737  16.410  25.374  1.00 90.07           C  
ATOM   4732  HB2 SER A 308     -35.882  16.542  26.037  1.00 90.07           H  
ATOM   4733  HB3 SER A 308     -37.463  17.195  25.584  1.00 90.07           H  
ATOM   4734  O   SER A 308     -39.751  15.150  25.460  1.00 90.07           O  
ATOM   4735  OG  SER A 308     -36.301  16.509  24.030  1.00 90.07           O  
ATOM   4736  HG  SER A 308     -35.717  17.268  23.960  1.00 90.07           H  
ATOM   4737  N   THR A 309     -38.653  14.436  23.648  1.00 91.27           N  
ATOM   4738  H   THR A 309     -37.751  14.268  23.227  1.00 91.27           H  
ATOM   4739  CA  THR A 309     -39.866  14.168  22.859  1.00 91.27           C  
ATOM   4740  HA  THR A 309     -40.527  15.034  22.920  1.00 91.27           H  
ATOM   4741  C   THR A 309     -40.631  12.970  23.411  1.00 91.27           C  
ATOM   4742  CB  THR A 309     -39.532  13.926  21.381  1.00 91.27           C  
ATOM   4743  HB  THR A 309     -38.921  13.028  21.287  1.00 91.27           H  
ATOM   4744  O   THR A 309     -41.858  12.999  23.440  1.00 91.27           O  
ATOM   4745  CG2 THR A 309     -40.766  13.784  20.492  1.00 91.27           C  
ATOM   4746 HG21 THR A 309     -41.327  12.890  20.767  1.00 91.27           H  
ATOM   4747 HG22 THR A 309     -40.454  13.702  19.451  1.00 91.27           H  
ATOM   4748 HG23 THR A 309     -41.405  14.660  20.607  1.00 91.27           H  
ATOM   4749  OG1 THR A 309     -38.813  15.019  20.869  1.00 91.27           O  
ATOM   4750  HG1 THR A 309     -37.929  14.938  21.234  1.00 91.27           H  
ATOM   4751  N   VAL A 310     -39.925  11.930  23.870  1.00 91.61           N  
ATOM   4752  H   VAL A 310     -38.917  11.966  23.823  1.00 91.61           H  
ATOM   4753  CA  VAL A 310     -40.549  10.755  24.501  1.00 91.61           C  
ATOM   4754  HA  VAL A 310     -41.336  10.381  23.847  1.00 91.61           H  
ATOM   4755  C   VAL A 310     -41.225  11.137  25.816  1.00 91.61           C  
ATOM   4756  CB  VAL A 310     -39.524   9.622  24.705  1.00 91.61           C  
ATOM   4757  HB  VAL A 310     -38.662   9.999  25.255  1.00 91.61           H  
ATOM   4758  O   VAL A 310     -42.385  10.788  26.017  1.00 91.61           O  
ATOM   4759  CG1 VAL A 310     -40.110   8.434  25.480  1.00 91.61           C  
ATOM   4760 HG11 VAL A 310     -40.326   8.725  26.508  1.00 91.61           H  
ATOM   4761 HG12 VAL A 310     -39.390   7.616  25.507  1.00 91.61           H  
ATOM   4762 HG13 VAL A 310     -41.029   8.089  25.005  1.00 91.61           H  
ATOM   4763  CG2 VAL A 310     -39.049   9.095  23.347  1.00 91.61           C  
ATOM   4764 HG21 VAL A 310     -39.897   8.728  22.770  1.00 91.61           H  
ATOM   4765 HG22 VAL A 310     -38.338   8.283  23.498  1.00 91.61           H  
ATOM   4766 HG23 VAL A 310     -38.547   9.883  22.785  1.00 91.61           H  
ATOM   4767  N   VAL A 311     -40.544  11.897  26.680  1.00 91.10           N  
ATOM   4768  H   VAL A 311     -39.584  12.130  26.468  1.00 91.10           H  
ATOM   4769  CA  VAL A 311     -41.111  12.363  27.957  1.00 91.10           C  
ATOM   4770  HA  VAL A 311     -41.460  11.498  28.520  1.00 91.10           H  
ATOM   4771  C   VAL A 311     -42.338  13.242  27.720  1.00 91.10           C  
ATOM   4772  CB  VAL A 311     -40.052  13.083  28.814  1.00 91.10           C  
ATOM   4773  HB  VAL A 311     -39.575  13.862  28.219  1.00 91.10           H  
ATOM   4774  O   VAL A 311     -43.386  12.953  28.283  1.00 91.10           O  
ATOM   4775  CG1 VAL A 311     -40.648  13.720  30.072  1.00 91.10           C  
ATOM   4776 HG11 VAL A 311     -41.321  14.531  29.794  1.00 91.10           H  
ATOM   4777 HG12 VAL A 311     -41.202  12.981  30.651  1.00 91.10           H  
ATOM   4778 HG13 VAL A 311     -39.859  14.143  30.694  1.00 91.10           H  
ATOM   4779  CG2 VAL A 311     -38.983  12.088  29.280  1.00 91.10           C  
ATOM   4780 HG21 VAL A 311     -39.436  11.341  29.931  1.00 91.10           H  
ATOM   4781 HG22 VAL A 311     -38.205  12.618  29.830  1.00 91.10           H  
ATOM   4782 HG23 VAL A 311     -38.527  11.590  28.424  1.00 91.10           H  
ATOM   4783  N   LYS A 312     -42.266  14.235  26.823  1.00 91.30           N  
ATOM   4784  H   LYS A 312     -41.370  14.438  26.401  1.00 91.30           H  
ATOM   4785  CA  LYS A 312     -43.414  15.104  26.500  1.00 91.30           C  
ATOM   4786  HA  LYS A 312     -43.753  15.595  27.412  1.00 91.30           H  
ATOM   4787  C   LYS A 312     -44.615  14.329  25.963  1.00 91.30           C  
ATOM   4788  CB  LYS A 312     -42.999  16.168  25.481  1.00 91.30           C  
ATOM   4789  HB2 LYS A 312     -42.450  15.698  24.665  1.00 91.30           H  
ATOM   4790  HB3 LYS A 312     -43.895  16.634  25.072  1.00 91.30           H  
ATOM   4791  O   LYS A 312     -45.743  14.601  26.368  1.00 91.30           O  
ATOM   4792  CG  LYS A 312     -42.149  17.262  26.132  1.00 91.30           C  
ATOM   4793  HG2 LYS A 312     -42.742  17.777  26.887  1.00 91.30           H  
ATOM   4794  HG3 LYS A 312     -41.276  16.826  26.618  1.00 91.30           H  
ATOM   4795  CD  LYS A 312     -41.701  18.264  25.067  1.00 91.30           C  
ATOM   4796  HD2 LYS A 312     -41.149  17.741  24.286  1.00 91.30           H  
ATOM   4797  HD3 LYS A 312     -42.581  18.744  24.639  1.00 91.30           H  
ATOM   4798  CE  LYS A 312     -40.803  19.306  25.729  1.00 91.30           C  
ATOM   4799  HE2 LYS A 312     -41.343  19.737  26.572  1.00 91.30           H  
ATOM   4800  HE3 LYS A 312     -39.927  18.802  26.138  1.00 91.30           H  
ATOM   4801  NZ  LYS A 312     -40.411  20.363  24.767  1.00 91.30           N  
ATOM   4802  HZ1 LYS A 312     -41.240  20.833  24.433  1.00 91.30           H  
ATOM   4803  HZ2 LYS A 312     -39.915  19.966  23.982  1.00 91.30           H  
ATOM   4804  HZ3 LYS A 312     -39.833  21.047  25.233  1.00 91.30           H  
ATOM   4805  N   LEU A 313     -44.376  13.359  25.075  1.00 91.08           N  
ATOM   4806  H   LEU A 313     -43.422  13.196  24.786  1.00 91.08           H  
ATOM   4807  CA  LEU A 313     -45.426  12.481  24.557  1.00 91.08           C  
ATOM   4808  HA  LEU A 313     -46.190  13.089  24.073  1.00 91.08           H  
ATOM   4809  C   LEU A 313     -46.098  11.721  25.709  1.00 91.08           C  
ATOM   4810  CB  LEU A 313     -44.810  11.513  23.528  1.00 91.08           C  
ATOM   4811  HB2 LEU A 313     -44.088  10.882  24.046  1.00 91.08           H  
ATOM   4812  HB3 LEU A 313     -44.268  12.084  22.774  1.00 91.08           H  
ATOM   4813  O   LEU A 313     -47.318  11.732  25.828  1.00 91.08           O  
ATOM   4814  CG  LEU A 313     -45.843  10.609  22.825  1.00 91.08           C  
ATOM   4815  HG  LEU A 313     -46.604  10.280  23.533  1.00 91.08           H  
ATOM   4816  CD1 LEU A 313     -46.517  11.340  21.662  1.00 91.08           C  
ATOM   4817 HD11 LEU A 313     -45.781  11.658  20.924  1.00 91.08           H  
ATOM   4818 HD12 LEU A 313     -47.052  12.210  22.042  1.00 91.08           H  
ATOM   4819 HD13 LEU A 313     -47.248  10.681  21.194  1.00 91.08           H  
ATOM   4820  CD2 LEU A 313     -45.151   9.363  22.271  1.00 91.08           C  
ATOM   4821 HD21 LEU A 313     -44.362   9.644  21.574  1.00 91.08           H  
ATOM   4822 HD22 LEU A 313     -45.888   8.737  21.767  1.00 91.08           H  
ATOM   4823 HD23 LEU A 313     -44.725   8.793  23.097  1.00 91.08           H  
ATOM   4824  N   LEU A 314     -45.308  11.096  26.583  1.00 89.82           N  
ATOM   4825  H   LEU A 314     -44.306  11.161  26.467  1.00 89.82           H  
ATOM   4826  CA  LEU A 314     -45.831  10.268  27.668  1.00 89.82           C  
ATOM   4827  HA  LEU A 314     -46.642   9.657  27.272  1.00 89.82           H  
ATOM   4828  C   LEU A 314     -46.466  11.075  28.800  1.00 89.82           C  
ATOM   4829  CB  LEU A 314     -44.723   9.341  28.178  1.00 89.82           C  
ATOM   4830  HB2 LEU A 314     -43.848   9.942  28.428  1.00 89.82           H  
ATOM   4831  HB3 LEU A 314     -45.064   8.846  29.087  1.00 89.82           H  
ATOM   4832  O   LEU A 314     -47.437  10.603  29.381  1.00 89.82           O  
ATOM   4833  CG  LEU A 314     -44.342   8.267  27.145  1.00 89.82           C  
ATOM   4834  HG  LEU A 314     -44.061   8.731  26.199  1.00 89.82           H  
ATOM   4835  CD1 LEU A 314     -43.158   7.473  27.657  1.00 89.82           C  
ATOM   4836 HD11 LEU A 314     -42.349   8.153  27.926  1.00 89.82           H  
ATOM   4837 HD12 LEU A 314     -43.481   6.889  28.519  1.00 89.82           H  
ATOM   4838 HD13 LEU A 314     -42.818   6.796  26.873  1.00 89.82           H  
ATOM   4839  CD2 LEU A 314     -45.463   7.256  26.888  1.00 89.82           C  
ATOM   4840 HD21 LEU A 314     -45.813   6.831  27.829  1.00 89.82           H  
ATOM   4841 HD22 LEU A 314     -45.104   6.453  26.245  1.00 89.82           H  
ATOM   4842 HD23 LEU A 314     -46.300   7.738  26.384  1.00 89.82           H  
ATOM   4843  N   CYS A 315     -46.006  12.297  29.071  1.00 89.84           N  
ATOM   4844  H   CYS A 315     -45.149  12.607  28.636  1.00 89.84           H  
ATOM   4845  CA  CYS A 315     -46.692  13.217  29.978  1.00 89.84           C  
ATOM   4846  HA  CYS A 315     -46.789  12.753  30.959  1.00 89.84           H  
ATOM   4847  C   CYS A 315     -48.110  13.532  29.493  1.00 89.84           C  
ATOM   4848  CB  CYS A 315     -45.875  14.504  30.110  1.00 89.84           C  
ATOM   4849  HB2 CYS A 315     -46.481  15.270  30.594  1.00 89.84           H  
ATOM   4850  HB3 CYS A 315     -45.555  14.861  29.131  1.00 89.84           H  
ATOM   4851  O   CYS A 315     -49.043  13.522  30.294  1.00 89.84           O  
ATOM   4852  SG  CYS A 315     -44.446  14.156  31.153  1.00 89.84           S  
ATOM   4853  HG  CYS A 315     -45.153  13.791  32.226  1.00 89.84           H  
ATOM   4854  N   GLY A 316     -48.277  13.750  28.183  1.00 87.33           N  
ATOM   4855  H   GLY A 316     -47.463  13.752  27.584  1.00 87.33           H  
ATOM   4856  CA  GLY A 316     -49.589  13.955  27.571  1.00 87.33           C  
ATOM   4857  HA2 GLY A 316     -50.103  14.772  28.076  1.00 87.33           H  
ATOM   4858  HA3 GLY A 316     -49.451  14.222  26.523  1.00 87.33           H  
ATOM   4859  C   GLY A 316     -50.483  12.713  27.628  1.00 87.33           C  
ATOM   4860  O   GLY A 316     -51.669  12.839  27.910  1.00 87.33           O  
ATOM   4861  N   LEU A 317     -49.922  11.519  27.400  1.00 87.34           N  
ATOM   4862  H   LEU A 317     -48.947  11.500  27.138  1.00 87.34           H  
ATOM   4863  CA  LEU A 317     -50.693  10.268  27.340  1.00 87.34           C  
ATOM   4864  HA  LEU A 317     -51.651  10.470  26.860  1.00 87.34           H  
ATOM   4865  C   LEU A 317     -51.041   9.675  28.716  1.00 87.34           C  
ATOM   4866  CB  LEU A 317     -49.929   9.229  26.496  1.00 87.34           C  
ATOM   4867  HB2 LEU A 317     -48.947   9.073  26.941  1.00 87.34           H  
ATOM   4868  HB3 LEU A 317     -50.470   8.285  26.556  1.00 87.34           H  
ATOM   4869  O   LEU A 317     -52.129   9.135  28.885  1.00 87.34           O  
ATOM   4870  CG  LEU A 317     -49.752   9.578  25.005  1.00 87.34           C  
ATOM   4871  HG  LEU A 317     -49.166  10.491  24.902  1.00 87.34           H  
ATOM   4872  CD1 LEU A 317     -48.990   8.451  24.305  1.00 87.34           C  
ATOM   4873 HD11 LEU A 317     -48.827   8.717  23.260  1.00 87.34           H  
ATOM   4874 HD12 LEU A 317     -48.026   8.299  24.790  1.00 87.34           H  
ATOM   4875 HD13 LEU A 317     -49.573   7.531  24.347  1.00 87.34           H  
ATOM   4876  CD2 LEU A 317     -51.078   9.813  24.285  1.00 87.34           C  
ATOM   4877 HD21 LEU A 317     -51.512  10.757  24.616  1.00 87.34           H  
ATOM   4878 HD22 LEU A 317     -51.780   9.010  24.508  1.00 87.34           H  
ATOM   4879 HD23 LEU A 317     -50.919   9.867  23.208  1.00 87.34           H  
ATOM   4880  N   LEU A 318     -50.125   9.739  29.686  1.00 85.32           N  
ATOM   4881  H   LEU A 318     -49.243  10.185  29.479  1.00 85.32           H  
ATOM   4882  CA  LEU A 318     -50.287   9.119  31.011  1.00 85.32           C  
ATOM   4883  HA  LEU A 318     -51.034   8.327  30.944  1.00 85.32           H  
ATOM   4884  C   LEU A 318     -50.818  10.092  32.073  1.00 85.32           C  
ATOM   4885  CB  LEU A 318     -48.951   8.488  31.457  1.00 85.32           C  
ATOM   4886  HB2 LEU A 318     -48.205   9.279  31.534  1.00 85.32           H  
ATOM   4887  HB3 LEU A 318     -49.084   8.068  32.454  1.00 85.32           H  
ATOM   4888  O   LEU A 318     -51.108   9.667  33.189  1.00 85.32           O  
ATOM   4889  CG  LEU A 318     -48.413   7.375  30.537  1.00 85.32           C  
ATOM   4890  HG  LEU A 318     -48.305   7.752  29.520  1.00 85.32           H  
ATOM   4891  CD1 LEU A 318     -47.035   6.923  31.023  1.00 85.32           C  
ATOM   4892 HD11 LEU A 318     -46.361   7.779  31.053  1.00 85.32           H  
ATOM   4893 HD12 LEU A 318     -46.632   6.173  30.343  1.00 85.32           H  
ATOM   4894 HD13 LEU A 318     -47.126   6.496  32.022  1.00 85.32           H  
ATOM   4895  CD2 LEU A 318     -49.326   6.148  30.521  1.00 85.32           C  
ATOM   4896 HD21 LEU A 318     -48.870   5.356  29.927  1.00 85.32           H  
ATOM   4897 HD22 LEU A 318     -50.285   6.406  30.070  1.00 85.32           H  
ATOM   4898 HD23 LEU A 318     -49.494   5.787  31.536  1.00 85.32           H  
ATOM   4899  N   CYS A 319     -50.922  11.386  31.748  1.00 84.42           N  
ATOM   4900  H   CYS A 319     -50.715  11.649  30.795  1.00 84.42           H  
ATOM   4901  CA  CYS A 319     -51.284  12.458  32.682  1.00 84.42           C  
ATOM   4902  HA  CYS A 319     -51.125  13.400  32.156  1.00 84.42           H  
ATOM   4903  C   CYS A 319     -50.366  12.525  33.921  1.00 84.42           C  
ATOM   4904  CB  CYS A 319     -52.780  12.381  33.032  1.00 84.42           C  
ATOM   4905  HB2 CYS A 319     -53.036  13.219  33.681  1.00 84.42           H  
ATOM   4906  HB3 CYS A 319     -52.979  11.457  33.575  1.00 84.42           H  
ATOM   4907  O   CYS A 319     -50.814  12.819  35.029  1.00 84.42           O  
ATOM   4908  SG  CYS A 319     -53.821  12.441  31.542  1.00 84.42           S  
ATOM   4909  HG  CYS A 319     -53.159  13.396  30.884  1.00 84.42           H  
ATOM   4910  N   VAL A 320     -49.071  12.251  33.732  1.00 84.23           N  
ATOM   4911  H   VAL A 320     -48.775  12.075  32.783  1.00 84.23           H  
ATOM   4912  CA  VAL A 320     -48.037  12.245  34.782  1.00 84.23           C  
ATOM   4913  HA  VAL A 320     -48.519  12.406  35.746  1.00 84.23           H  
ATOM   4914  C   VAL A 320     -47.040  13.388  34.528  1.00 84.23           C  
ATOM   4915  CB  VAL A 320     -47.346  10.864  34.832  1.00 84.23           C  
ATOM   4916  HB  VAL A 320     -46.997  10.606  33.832  1.00 84.23           H  
ATOM   4917  O   VAL A 320     -46.654  13.598  33.375  1.00 84.23           O  
ATOM   4918  CG1 VAL A 320     -46.150  10.796  35.778  1.00 84.23           C  
ATOM   4919 HG11 VAL A 320     -46.464  10.988  36.804  1.00 84.23           H  
ATOM   4920 HG12 VAL A 320     -45.701   9.803  35.736  1.00 84.23           H  
ATOM   4921 HG13 VAL A 320     -45.393  11.509  35.453  1.00 84.23           H  
ATOM   4922  CG2 VAL A 320     -48.307   9.774  35.313  1.00 84.23           C  
ATOM   4923 HG21 VAL A 320     -49.116   9.642  34.593  1.00 84.23           H  
ATOM   4924 HG22 VAL A 320     -48.736  10.044  36.278  1.00 84.23           H  
ATOM   4925 HG23 VAL A 320     -47.777   8.827  35.416  1.00 84.23           H  
ATOM   4926  N   PRO A 321     -46.592  14.137  35.557  1.00 85.57           N  
ATOM   4927  CA  PRO A 321     -45.605  15.204  35.379  1.00 85.57           C  
ATOM   4928  HA  PRO A 321     -45.955  15.902  34.618  1.00 85.57           H  
ATOM   4929  C   PRO A 321     -44.233  14.659  34.947  1.00 85.57           C  
ATOM   4930  CB  PRO A 321     -45.542  15.923  36.731  1.00 85.57           C  
ATOM   4931  HB2 PRO A 321     -46.296  16.710  36.758  1.00 85.57           H  
ATOM   4932  HB3 PRO A 321     -44.555  16.342  36.932  1.00 85.57           H  
ATOM   4933  O   PRO A 321     -43.858  13.544  35.306  1.00 85.57           O  
ATOM   4934  CG  PRO A 321     -45.917  14.829  37.730  1.00 85.57           C  
ATOM   4935  HG2 PRO A 321     -45.048  14.202  37.928  1.00 85.57           H  
ATOM   4936  HG3 PRO A 321     -46.317  15.241  38.657  1.00 85.57           H  
ATOM   4937  CD  PRO A 321     -46.968  14.031  36.962  1.00 85.57           C  
ATOM   4938  HD2 PRO A 321     -46.979  12.999  37.314  1.00 85.57           H
[truncated: 450,855 more chars]
