# Supplementary material for: Widespread Horizontal Gene Transfer Among Animal Viruses
Source: bioRxiv. 2024 Mar 26:2024.03.25.586562. Preprint. [Version 2] doi: 10.1101/2024.03.25.586562 (PMC11071296; doi:10.1101/2024.03.25.586562)
Supplement: Supplement 7 [file media-7.zip › File7_PDB/Pox41634_Hexonrif.pdb]

ATOM      1  N   MET A   1     -19.978   8.238 -55.313  1.00 61.61           N  
ATOM      2  H   MET A   1     -19.886   8.417 -56.302  1.00 61.61           H  
ATOM      3  H2  MET A   1     -19.253   7.598 -55.022  1.00 61.61           H  
ATOM      4  H3  MET A   1     -20.883   7.819 -55.157  1.00 61.61           H  
ATOM      5  CA  MET A   1     -19.869   9.524 -54.583  1.00 61.61           C  
ATOM      6  HA  MET A   1     -20.068   9.367 -53.523  1.00 61.61           H  
ATOM      7  C   MET A   1     -20.916  10.486 -55.123  1.00 61.61           C  
ATOM      8  CB  MET A   1     -18.473  10.147 -54.741  1.00 61.61           C  
ATOM      9  HB2 MET A   1     -18.574  11.226 -54.856  1.00 61.61           H  
ATOM     10  HB3 MET A   1     -17.986   9.757 -55.634  1.00 61.61           H  
ATOM     11  O   MET A   1     -21.161  10.462 -56.321  1.00 61.61           O  
ATOM     12  CG  MET A   1     -17.579   9.926 -53.522  1.00 61.61           C  
ATOM     13  HG2 MET A   1     -17.510   8.862 -53.294  1.00 61.61           H  
ATOM     14  HG3 MET A   1     -18.016  10.444 -52.669  1.00 61.61           H  
ATOM     15  SD  MET A   1     -15.915  10.571 -53.809  1.00 61.61           S  
ATOM     16  CE  MET A   1     -15.330  10.811 -52.109  1.00 61.61           C  
ATOM     17  HE1 MET A   1     -15.351   9.863 -51.572  1.00 61.61           H  
ATOM     18  HE2 MET A   1     -15.963  11.536 -51.598  1.00 61.61           H  
ATOM     19  HE3 MET A   1     -14.307  11.185 -52.130  1.00 61.61           H  
ATOM     20  N   ASN A   2     -21.533  11.301 -54.264  1.00 82.43           N  
ATOM     21  H   ASN A   2     -21.269  11.293 -53.289  1.00 82.43           H  
ATOM     22  CA  ASN A   2     -22.465  12.354 -54.685  1.00 82.43           C  
ATOM     23  HA  ASN A   2     -23.279  11.903 -55.253  1.00 82.43           H  
ATOM     24  C   ASN A   2     -21.741  13.358 -55.609  1.00 82.43           C  
ATOM     25  CB  ASN A   2     -23.049  12.997 -53.407  1.00 82.43           C  
ATOM     26  HB2 ASN A   2     -23.454  12.211 -52.770  1.00 82.43           H  
ATOM     27  HB3 ASN A   2     -22.260  13.512 -52.859  1.00 82.43           H  
ATOM     28  O   ASN A   2     -20.593  13.712 -55.329  1.00 82.43           O  
ATOM     29  CG  ASN A   2     -24.165  13.998 -53.665  1.00 82.43           C  
ATOM     30  ND2 ASN A   2     -24.983  14.287 -52.684  1.00 82.43           N  
ATOM     31 HD21 ASN A   2     -24.904  13.858 -51.774  1.00 82.43           H  
ATOM     32 HD22 ASN A   2     -25.722  14.939 -52.907  1.00 82.43           H  
ATOM     33  OD1 ASN A   2     -24.310  14.533 -54.744  1.00 82.43           O  
ATOM     34  N   SER A   3     -22.391  13.815 -56.685  1.00 82.68           N  
ATOM     35  H   SER A   3     -23.382  13.634 -56.762  1.00 82.68           H  
ATOM     36  CA  SER A   3     -21.819  14.760 -57.655  1.00 82.68           C  
ATOM     37  HA  SER A   3     -20.970  14.286 -58.149  1.00 82.68           H  
ATOM     38  C   SER A   3     -21.304  16.038 -56.987  1.00 82.68           C  
ATOM     39  CB  SER A   3     -22.859  15.108 -58.727  1.00 82.68           C  
ATOM     40  HB2 SER A   3     -23.103  14.211 -59.295  1.00 82.68           H  
ATOM     41  HB3 SER A   3     -22.446  15.853 -59.408  1.00 82.68           H  
ATOM     42  O   SER A   3     -20.274  16.567 -57.396  1.00 82.68           O  
ATOM     43  OG  SER A   3     -24.036  15.611 -58.123  1.00 82.68           O  
ATOM     44  HG  SER A   3     -24.687  15.808 -58.800  1.00 82.68           H  
ATOM     45  N   THR A   4     -21.932  16.482 -55.895  1.00 84.38           N  
ATOM     46  H   THR A   4     -22.834  16.085 -55.672  1.00 84.38           H  
ATOM     47  CA  THR A   4     -21.482  17.639 -55.104  1.00 84.38           C  
ATOM     48  HA  THR A   4     -21.420  18.502 -55.767  1.00 84.38           H  
ATOM     49  C   THR A   4     -20.098  17.430 -54.481  1.00 84.38           C  
ATOM     50  CB  THR A   4     -22.494  17.958 -53.991  1.00 84.38           C  
ATOM     51  HB  THR A   4     -22.353  17.269 -53.158  1.00 84.38           H  
ATOM     52  O   THR A   4     -19.260  18.328 -54.535  1.00 84.38           O  
ATOM     53  CG2 THR A   4     -22.362  19.394 -53.491  1.00 84.38           C  
ATOM     54 HG21 THR A   4     -23.086  19.577 -52.697  1.00 84.38           H  
ATOM     55 HG22 THR A   4     -22.539  20.093 -54.308  1.00 84.38           H  
ATOM     56 HG23 THR A   4     -21.362  19.559 -53.090  1.00 84.38           H  
ATOM     57  OG1 THR A   4     -23.810  17.815 -54.468  1.00 84.38           O  
ATOM     58  HG1 THR A   4     -24.411  18.171 -53.809  1.00 84.38           H  
ATOM     59  N   LEU A   5     -19.826  16.238 -53.932  1.00 81.77           N  
ATOM     60  H   LEU A   5     -20.505  15.500 -54.045  1.00 81.77           H  
ATOM     61  CA  LEU A   5     -18.530  15.907 -53.321  1.00 81.77           C  
ATOM     62  HA  LEU A   5     -18.229  16.715 -52.654  1.00 81.77           H  
ATOM     63  C   LEU A   5     -17.432  15.789 -54.381  1.00 81.77           C  
ATOM     64  CB  LEU A   5     -18.642  14.595 -52.518  1.00 81.77           C  
ATOM     65  HB2 LEU A   5     -17.637  14.272 -52.245  1.00 81.77           H  
ATOM     66  HB3 LEU A   5     -19.066  13.826 -53.163  1.00 81.77           H  
ATOM     67  O   LEU A   5     -16.334  16.306 -54.191  1.00 81.77           O  
ATOM     68  CG  LEU A   5     -19.477  14.695 -51.230  1.00 81.77           C  
ATOM     69  HG  LEU A   5     -20.456  15.115 -51.461  1.00 81.77           H  
ATOM     70  CD1 LEU A   5     -19.683  13.294 -50.649  1.00 81.77           C  
ATOM     71 HD11 LEU A   5     -18.719  12.854 -50.395  1.00 81.77           H  
ATOM     72 HD12 LEU A   5     -20.288  13.360 -49.745  1.00 81.77           H  
ATOM     73 HD13 LEU A   5     -20.197  12.661 -51.373  1.00 81.77           H  
ATOM     74  CD2 LEU A   5     -18.795  15.560 -50.169  1.00 81.77           C  
ATOM     75 HD21 LEU A   5     -19.383  15.554 -49.251  1.00 81.77           H  
ATOM     76 HD22 LEU A   5     -17.797  15.179 -49.952  1.00 81.77           H  
ATOM     77 HD23 LEU A   5     -18.716  16.592 -50.511  1.00 81.77           H  
ATOM     78  N   VAL A   6     -17.750  15.170 -55.522  1.00 83.11           N  
ATOM     79  H   VAL A   6     -18.681  14.789 -55.615  1.00 83.11           H  
ATOM     80  CA  VAL A   6     -16.819  15.047 -56.654  1.00 83.11           C  
ATOM     81  HA  VAL A   6     -15.892  14.597 -56.299  1.00 83.11           H  
ATOM     82  C   VAL A   6     -16.460  16.429 -57.207  1.00 83.11           C  
ATOM     83  CB  VAL A   6     -17.404  14.142 -57.757  1.00 83.11           C  
ATOM     84  HB  VAL A   6     -18.338  14.571 -58.118  1.00 83.11           H  
ATOM     85  O   VAL A   6     -15.283  16.736 -57.378  1.00 83.11           O  
ATOM     86  CG1 VAL A   6     -16.445  13.997 -58.941  1.00 83.11           C  
ATOM     87 HG11 VAL A   6     -16.852  13.299 -59.673  1.00 83.11           H  
ATOM     88 HG12 VAL A   6     -16.319  14.960 -59.437  1.00 83.11           H  
ATOM     89 HG13 VAL A   6     -15.473  13.639 -58.602  1.00 83.11           H  
ATOM     90  CG2 VAL A   6     -17.696  12.734 -57.220  1.00 83.11           C  
ATOM     91 HG21 VAL A   6     -18.050  12.097 -58.030  1.00 83.11           H  
ATOM     92 HG22 VAL A   6     -16.792  12.305 -56.788  1.00 83.11           H  
ATOM     93 HG23 VAL A   6     -18.479  12.788 -56.463  1.00 83.11           H  
ATOM     94  N   ASN A   7     -17.455  17.298 -57.410  1.00 82.64           N  
ATOM     95  H   ASN A   7     -18.405  16.982 -57.281  1.00 82.64           H  
ATOM     96  CA  ASN A   7     -17.241  18.657 -57.909  1.00 82.64           C  
ATOM     97  HA  ASN A   7     -16.651  18.607 -58.824  1.00 82.64           H  
ATOM     98  C   ASN A   7     -16.446  19.531 -56.926  1.00 82.64           C  
ATOM     99  CB  ASN A   7     -18.608  19.289 -58.227  1.00 82.64           C  
ATOM    100  HB2 ASN A   7     -18.473  20.357 -58.398  1.00 82.64           H  
ATOM    101  HB3 ASN A   7     -19.277  19.160 -57.376  1.00 82.64           H  
ATOM    102  O   ASN A   7     -15.679  20.387 -57.362  1.00 82.64           O  
ATOM    103  CG  ASN A   7     -19.257  18.718 -59.476  1.00 82.64           C  
ATOM    104  ND2 ASN A   7     -20.549  18.886 -59.633  1.00 82.64           N  
ATOM    105 HD21 ASN A   7     -20.934  18.503 -60.485  1.00 82.64           H  
ATOM    106 HD22 ASN A   7     -21.113  19.294 -58.901  1.00 82.64           H  
ATOM    107  OD1 ASN A   7     -18.622  18.155 -60.347  1.00 82.64           O  
ATOM    108  N   SER A   8     -16.613  19.328 -55.615  1.00 82.68           N  
ATOM    109  H   SER A   8     -17.296  18.647 -55.314  1.00 82.68           H  
ATOM    110  CA  SER A   8     -15.823  20.024 -54.592  1.00 82.68           C  
ATOM    111  HA  SER A   8     -15.876  21.097 -54.773  1.00 82.68           H  
ATOM    112  C   SER A   8     -14.350  19.614 -54.639  1.00 82.68           C  
ATOM    113  CB  SER A   8     -16.399  19.746 -53.202  1.00 82.68           C  
ATOM    114  HB2 SER A   8     -16.254  18.698 -52.938  1.00 82.68           H  
ATOM    115  HB3 SER A   8     -17.467  19.961 -53.207  1.00 82.68           H  
ATOM    116  O   SER A   8     -13.479  20.480 -54.633  1.00 82.68           O  
ATOM    117  OG  SER A   8     -15.778  20.572 -52.239  1.00 82.68           O  
ATOM    118  HG  SER A   8     -14.839  20.379 -52.189  1.00 82.68           H  
ATOM    119  N   PHE A   9     -14.071  18.309 -54.726  1.00 78.32           N  
ATOM    120  H   PHE A   9     -14.832  17.645 -54.720  1.00 78.32           H  
ATOM    121  CA  PHE A   9     -12.707  17.781 -54.788  1.00 78.32           C  
ATOM    122  HA  PHE A   9     -12.130  18.177 -53.953  1.00 78.32           H  
ATOM    123  C   PHE A   9     -11.992  18.212 -56.076  1.00 78.32           C  
ATOM    124  CB  PHE A   9     -12.769  16.253 -54.655  1.00 78.32           C  
ATOM    125  HB2 PHE A   9     -13.379  15.845 -55.461  1.00 78.32           H  
ATOM    126  HB3 PHE A   9     -13.261  16.003 -53.715  1.00 78.32           H  
ATOM    127  O   PHE A   9     -10.898  18.767 -56.023  1.00 78.32           O  
ATOM    128  CG  PHE A   9     -11.411  15.582 -54.675  1.00 78.32           C  
ATOM    129  CD1 PHE A   9     -10.932  14.980 -55.855  1.00 78.32           C  
ATOM    130  HD1 PHE A   9     -11.532  14.990 -56.753  1.00 78.32           H  
ATOM    131  CD2 PHE A   9     -10.611  15.582 -53.516  1.00 78.32           C  
ATOM    132  HD2 PHE A   9     -10.959  16.063 -52.614  1.00 78.32           H  
ATOM    133  CE1 PHE A   9      -9.662  14.376 -55.872  1.00 78.32           C  
ATOM    134  HE1 PHE A   9      -9.286  13.926 -56.779  1.00 78.32           H  
ATOM    135  CE2 PHE A   9      -9.342  14.979 -53.536  1.00 78.32           C  
ATOM    136  HE2 PHE A   9      -8.719  15.002 -52.654  1.00 78.32           H  
ATOM    137  CZ  PHE A   9      -8.867  14.377 -54.713  1.00 78.32           C  
ATOM    138  HZ  PHE A   9      -7.883  13.933 -54.730  1.00 78.32           H  
ATOM    139  N   LEU A  10     -12.639  18.055 -57.238  1.00 76.54           N  
ATOM    140  H   LEU A  10     -13.545  17.608 -57.227  1.00 76.54           H  
ATOM    141  CA  LEU A  10     -12.048  18.414 -58.533  1.00 76.54           C  
ATOM    142  HA  LEU A  10     -11.093  17.898 -58.632  1.00 76.54           H  
ATOM    143  C   LEU A  10     -11.720  19.912 -58.659  1.00 76.54           C  
ATOM    144  CB  LEU A  10     -12.985  17.969 -59.670  1.00 76.54           C  
ATOM    145  HB2 LEU A  10     -13.982  18.363 -59.471  1.00 76.54           H  
ATOM    146  HB3 LEU A  10     -12.634  18.417 -60.600  1.00 76.54           H  
ATOM    147  O   LEU A  10     -10.766  20.260 -59.349  1.00 76.54           O  
ATOM    148  CG  LEU A  10     -13.077  16.446 -59.884  1.00 76.54           C  
ATOM    149  HG  LEU A  10     -13.384  15.957 -58.960  1.00 76.54           H  
ATOM    150  CD1 LEU A  10     -14.124  16.155 -60.961  1.00 76.54           C  
ATOM    151 HD11 LEU A  10     -13.813  16.590 -61.911  1.00 76.54           H  
ATOM    152 HD12 LEU A  10     -15.082  16.584 -60.669  1.00 76.54           H  
ATOM    153 HD13 LEU A  10     -14.238  15.077 -61.082  1.00 76.54           H  
ATOM    154  CD2 LEU A  10     -11.749  15.834 -60.337  1.00 76.54           C  
ATOM    155 HD21 LEU A  10     -11.383  16.346 -61.227  1.00 76.54           H  
ATOM    156 HD22 LEU A  10     -11.006  15.917 -59.544  1.00 76.54           H  
ATOM    157 HD23 LEU A  10     -11.887  14.777 -60.563  1.00 76.54           H  
ATOM    158  N   LYS A  11     -12.455  20.802 -57.972  1.00 71.12           N  
ATOM    159  H   LYS A  11     -13.227  20.456 -57.421  1.00 71.12           H  
ATOM    160  CA  LYS A  11     -12.127  22.240 -57.918  1.00 71.12           C  
ATOM    161  HA  LYS A  11     -11.905  22.588 -58.927  1.00 71.12           H  
ATOM    162  C   LYS A  11     -10.857  22.545 -57.112  1.00 71.12           C  
ATOM    163  CB  LYS A  11     -13.314  23.041 -57.361  1.00 71.12           C  
ATOM    164  HB2 LYS A  11     -12.951  24.011 -57.020  1.00 71.12           H  
ATOM    165  HB3 LYS A  11     -13.736  22.520 -56.502  1.00 71.12           H  
ATOM    166  O   LYS A  11     -10.215  23.550 -57.395  1.00 71.12           O  
ATOM    167  CG  LYS A  11     -14.402  23.290 -58.415  1.00 71.12           C  
ATOM    168  HG2 LYS A  11     -13.972  23.846 -59.248  1.00 71.12           H  
ATOM    169  HG3 LYS A  11     -14.783  22.339 -58.790  1.00 71.12           H  
ATOM    170  CD  LYS A  11     -15.549  24.104 -57.802  1.00 71.12           C  
ATOM    171  HD2 LYS A  11     -15.969  23.548 -56.964  1.00 71.12           H  
ATOM    172  HD3 LYS A  11     -15.152  25.052 -57.440  1.00 71.12           H  
ATOM    173  CE  LYS A  11     -16.637  24.363 -58.848  1.00 71.12           C  
ATOM    174  HE2 LYS A  11     -16.175  24.837 -59.715  1.00 71.12           H  
ATOM    175  HE3 LYS A  11     -17.041  23.403 -59.169  1.00 71.12           H  
ATOM    176  NZ  LYS A  11     -17.712  25.229 -58.302  1.00 71.12           N  
ATOM    177  HZ1 LYS A  11     -17.327  26.120 -58.021  1.00 71.12           H  
ATOM    178  HZ2 LYS A  11     -18.423  25.393 -59.000  1.00 71.12           H  
ATOM    179  HZ3 LYS A  11     -18.134  24.796 -57.494  1.00 71.12           H  
ATOM    180  N   GLN A  12     -10.494  21.714 -56.131  1.00 63.88           N  
ATOM    181  H   GLN A  12     -11.046  20.884 -55.969  1.00 63.88           H  
ATOM    182  CA  GLN A  12      -9.297  21.908 -55.300  1.00 63.88           C  
ATOM    183  HA  GLN A  12      -9.128  22.976 -55.162  1.00 63.88           H  
ATOM    184  C   GLN A  12      -8.013  21.367 -55.944  1.00 63.88           C  
ATOM    185  CB  GLN A  12      -9.509  21.279 -53.914  1.00 63.88           C  
ATOM    186  HB2 GLN A  12      -8.539  21.142 -53.438  1.00 63.88           H  
ATOM    187  HB3 GLN A  12      -9.977  20.300 -54.017  1.00 63.88           H  
ATOM    188  O   GLN A  12      -6.954  21.951 -55.739  1.00 63.88           O  
ATOM    189  CG  GLN A  12     -10.354  22.178 -53.000  1.00 63.88           C  
ATOM    190  HG2 GLN A  12     -11.340  22.326 -53.440  1.00 63.88           H  
ATOM    191  HG3 GLN A  12      -9.865  23.148 -52.912  1.00 63.88           H  
ATOM    192  CD  GLN A  12     -10.532  21.585 -51.605  1.00 63.88           C  
ATOM    193  NE2 GLN A  12     -10.634  22.401 -50.578  1.00 63.88           N  
ATOM    194 HE21 GLN A  12     -10.671  21.947 -49.677  1.00 63.88           H  
ATOM    195 HE22 GLN A  12     -10.482  23.394 -50.690  1.00 63.88           H  
ATOM    196  OE1 GLN A  12     -10.622  20.388 -51.402  1.00 63.88           O  
ATOM    197  N   VAL A  13      -8.101  20.322 -56.777  1.00 59.80           N  
ATOM    198  H   VAL A  13      -9.002  19.875 -56.868  1.00 59.80           H  
ATOM    199  CA  VAL A  13      -6.938  19.657 -57.415  1.00 59.80           C  
ATOM    200  HA  VAL A  13      -6.253  19.347 -56.626  1.00 59.80           H  
ATOM    201  C   VAL A  13      -6.114  20.591 -58.330  1.00 59.80           C  
ATOM    202  CB  VAL A  13      -7.418  18.377 -58.146  1.00 59.80           C  
ATOM    203  HB  VAL A  13      -8.229  18.645 -58.823  1.00 59.80           H  
ATOM    204  O   VAL A  13      -4.988  20.270 -58.688  1.00 59.80           O  
ATOM    205  CG1 VAL A  13      -6.342  17.646 -58.961  1.00 59.80           C  
ATOM    206 HG11 VAL A  13      -6.728  16.699 -59.339  1.00 59.80           H  
ATOM    207 HG12 VAL A  13      -6.046  18.251 -59.818  1.00 59.80           H  
ATOM    208 HG13 VAL A  13      -5.467  17.458 -58.339  1.00 59.80           H  
ATOM    209  CG2 VAL A  13      -7.948  17.340 -57.143  1.00 59.80           C  
ATOM    210 HG21 VAL A  13      -8.387  16.495 -57.674  1.00 59.80           H  
ATOM    211 HG22 VAL A  13      -8.710  17.772 -56.495  1.00 59.80           H  
ATOM    212 HG23 VAL A  13      -7.134  16.983 -56.513  1.00 59.80           H  
ATOM    213  N   VAL A  14      -6.624  21.777 -58.682  1.00 57.37           N  
ATOM    214  H   VAL A  14      -7.534  22.018 -58.316  1.00 57.37           H  
ATOM    215  CA  VAL A  14      -5.917  22.770 -59.519  1.00 57.37           C  
ATOM    216  HA  VAL A  14      -5.395  22.228 -60.308  1.00 57.37           H  
ATOM    217  C   VAL A  14      -4.819  23.537 -58.750  1.00 57.37           C  
ATOM    218  CB  VAL A  14      -6.939  23.709 -60.203  1.00 57.37           C  
ATOM    219  HB  VAL A  14      -7.477  24.266 -59.436  1.00 57.37           H  
ATOM    220  O   VAL A  14      -3.975  24.185 -59.367  1.00 57.37           O  
ATOM    221  CG1 VAL A  14      -6.308  24.715 -61.178  1.00 57.37           C  
ATOM    222 HG11 VAL A  14      -5.666  24.194 -61.888  1.00 57.37           H  
ATOM    223 HG12 VAL A  14      -5.716  25.448 -60.629  1.00 57.37           H  
ATOM    224 HG13 VAL A  14      -7.084  25.257 -61.718  1.00 57.37           H  
ATOM    225  CG2 VAL A  14      -7.963  22.899 -61.019  1.00 57.37           C  
ATOM    226 HG21 VAL A  14      -8.545  22.248 -60.367  1.00 57.37           H  
ATOM    227 HG22 VAL A  14      -8.659  23.572 -61.521  1.00 57.37           H  
ATOM    228 HG23 VAL A  14      -7.449  22.292 -61.764  1.00 57.37           H  
ATOM    229  N   ALA A  15      -4.771  23.459 -57.416  1.00 56.60           N  
ATOM    230  H   ALA A  15      -5.416  22.851 -56.933  1.00 56.60           H  
ATOM    231  CA  ALA A  15      -3.696  24.067 -56.633  1.00 56.60           C  
ATOM    232  HA  ALA A  15      -3.349  24.966 -57.143  1.00 56.60           H  
ATOM    233  C   ALA A  15      -2.495  23.106 -56.501  1.00 56.60           C  
ATOM    234  CB  ALA A  15      -4.265  24.513 -55.281  1.00 56.60           C  
ATOM    235  HB1 ALA A  15      -3.481  24.989 -54.692  1.00 56.60           H  
ATOM    236  HB2 ALA A  15      -4.635  23.645 -54.735  1.00 56.60           H  
ATOM    237  HB3 ALA A  15      -5.082  25.217 -55.433  1.00 56.60           H  
ATOM    238  O   ALA A  15      -2.604  22.049 -55.892  1.00 56.60           O  
ATOM    239  N   ASN A  16      -1.335  23.483 -57.052  1.00 53.82           N  
ATOM    240  H   ASN A  16      -1.333  24.329 -57.604  1.00 53.82           H  
ATOM    241  CA  ASN A  16      -0.069  22.747 -56.914  1.00 53.82           C  
ATOM    242  HA  ASN A  16      -0.246  21.694 -57.134  1.00 53.82           H  
ATOM    243  C   ASN A  16       0.476  22.819 -55.469  1.00 53.82           C  
ATOM    244  CB  ASN A  16       0.966  23.307 -57.922  1.00 53.82           C  
ATOM    245  HB2 ASN A  16       0.907  24.395 -57.940  1.00 53.82           H  
ATOM    246  HB3 ASN A  16       1.966  23.040 -57.580  1.00 53.82           H  
ATOM    247  O   ASN A  16       1.385  23.601 -55.185  1.00 53.82           O  
ATOM    248  CG  ASN A  16       0.867  22.763 -59.334  1.00 53.82           C  
ATOM    249  ND2 ASN A  16       1.470  23.436 -60.286  1.00 53.82           N  
ATOM    250 HD21 ASN A  16       1.961  24.294 -60.079  1.00 53.82           H  
ATOM    251 HD22 ASN A  16       1.391  23.039 -61.211  1.00 53.82           H  
ATOM    252  OD1 ASN A  16       0.311  21.719 -59.610  1.00 53.82           O  
ATOM    253  N   SER A  17      -0.047  22.001 -54.556  1.00 61.10           N  
ATOM    254  H   SER A  17      -0.888  21.490 -54.786  1.00 61.10           H  
ATOM    255  CA  SER A  17       0.555  21.716 -53.247  1.00 61.10           C  
ATOM    256  HA  SER A  17       1.336  22.449 -53.044  1.00 61.10           H  
ATOM    257  C   SER A  17       1.214  20.333 -53.271  1.00 61.10           C  
ATOM    258  CB  SER A  17      -0.474  21.838 -52.105  1.00 61.10           C  
ATOM    259  HB2 SER A  17      -0.618  22.892 -51.866  1.00 61.10           H  
ATOM    260  HB3 SER A  17      -0.099  21.326 -51.218  1.00 61.10           H  
ATOM    261  O   SER A  17       0.613  19.338 -53.667  1.00 61.10           O  
ATOM    262  OG  SER A  17      -1.723  21.293 -52.482  1.00 61.10           O  
ATOM    263  HG  SER A  17      -2.202  20.878 -51.761  1.00 61.10           H  
ATOM    264  N   SER A  18       2.475  20.242 -52.837  1.00 66.75           N  
ATOM    265  H   SER A  18       2.962  21.079 -52.551  1.00 66.75           H  
ATOM    266  CA  SER A  18       3.112  18.955 -52.541  1.00 66.75           C  
ATOM    267  HA  SER A  18       2.884  18.246 -53.337  1.00 66.75           H  
ATOM    268  C   SER A  18       2.527  18.409 -51.236  1.00 66.75           C  
ATOM    269  CB  SER A  18       4.637  19.107 -52.469  1.00 66.75           C  
ATOM    270  HB2 SER A  18       5.014  19.439 -53.436  1.00 66.75           H  
ATOM    271  HB3 SER A  18       5.083  18.141 -52.229  1.00 66.75           H  
ATOM    272  O   SER A  18       3.059  18.658 -50.153  1.00 66.75           O  
ATOM    273  OG  SER A  18       4.994  20.049 -51.477  1.00 66.75           O  
ATOM    274  HG  SER A  18       4.553  19.763 -50.674  1.00 66.75           H  
ATOM    275  N   GLU A  19       1.382  17.742 -51.323  1.00 67.04           N  
ATOM    276  H   GLU A  19       0.918  17.686 -52.219  1.00 67.04           H  
ATOM    277  CA  GLU A  19       0.696  17.197 -50.154  1.00 67.04           C  
ATOM    278  HA  GLU A  19       0.836  17.888 -49.323  1.00 67.04           H  
ATOM    279  C   GLU A  19       1.308  15.860 -49.732  1.00 67.04           C  
ATOM    280  CB  GLU A  19      -0.817  17.096 -50.394  1.00 67.04           C  
ATOM    281  HB2 GLU A  19      -1.013  16.503 -51.287  1.00 67.04           H  
ATOM    282  HB3 GLU A  19      -1.275  16.612 -49.531  1.00 67.04           H  
ATOM    283  O   GLU A  19       1.576  14.978 -50.551  1.00 67.04           O  
ATOM    284  CG  GLU A  19      -1.405  18.504 -50.552  1.00 67.04           C  
ATOM    285  HG2 GLU A  19      -1.112  19.101 -49.689  1.00 67.04           H  
ATOM    286  HG3 GLU A  19      -0.966  18.964 -51.437  1.00 67.04           H  
ATOM    287  CD  GLU A  19      -2.930  18.556 -50.686  1.00 67.04           C  
ATOM    288  OE1 GLU A  19      -3.412  19.710 -50.771  1.00 67.04           O  
ATOM    289  OE2 GLU A  19      -3.583  17.487 -50.673  1.00 67.04           O  
ATOM    290  N   ASN A  20       1.531  15.698 -48.426  1.00 78.73           N  
ATOM    291  H   ASN A  20       1.274  16.445 -47.796  1.00 78.73           H  
ATOM    292  CA  ASN A  20       1.931  14.412 -47.873  1.00 78.73           C  
ATOM    293  HA  ASN A  20       2.780  14.034 -48.443  1.00 78.73           H  
ATOM    294  C   ASN A  20       0.772  13.423 -48.024  1.00 78.73           C  
ATOM    295  CB  ASN A  20       2.349  14.571 -46.402  1.00 78.73           C  
ATOM    296  HB2 ASN A  20       1.576  15.121 -45.867  1.00 78.73           H  
ATOM    297  HB3 ASN A  20       2.436  13.584 -45.946  1.00 78.73           H  
ATOM    298  O   ASN A  20      -0.353  13.699 -47.607  1.00 78.73           O  
ATOM    299  CG  ASN A  20       3.687  15.265 -46.237  1.00 78.73           C  
ATOM    300  ND2 ASN A  20       3.881  15.974 -45.151  1.00 78.73           N  
ATOM    301 HD21 ASN A  20       3.144  16.088 -44.470  1.00 78.73           H  
ATOM    302 HD22 ASN A  20       4.770  16.450 -45.091  1.00 78.73           H  
ATOM    303  OD1 ASN A  20       4.587  15.157 -47.050  1.00 78.73           O  
ATOM    304  N   SER A  21       1.056  12.247 -48.580  1.00 79.74           N  
ATOM    305  H   SER A  21       1.988  12.097 -48.941  1.00 79.74           H  
ATOM    306  CA  SER A  21       0.062  11.185 -48.699  1.00 79.74           C  
ATOM    307  HA  SER A  21      -0.807  11.580 -49.226  1.00 79.74           H  
ATOM    308  C   SER A  21      -0.378  10.706 -47.313  1.00 79.74           C  
ATOM    309  CB  SER A  21       0.628  10.036 -49.532  1.00 79.74           C  
ATOM    310  HB2 SER A  21       1.608   9.757 -49.147  1.00 79.74           H  
ATOM    311  HB3 SER A  21       0.732  10.358 -50.568  1.00 79.74           H  
ATOM    312  O   SER A  21       0.395  10.093 -46.579  1.00 79.74           O  
ATOM    313  OG  SER A  21      -0.221   8.912 -49.465  1.00 79.74           O  
ATOM    314  HG  SER A  21       0.274   8.258 -48.966  1.00 79.74           H  
ATOM    315  N   VAL A  22      -1.644  10.953 -46.978  1.00 85.62           N  
ATOM    316  H   VAL A  22      -2.156  11.615 -47.543  1.00 85.62           H  
ATOM    317  CA  VAL A  22      -2.324  10.354 -45.814  1.00 85.62           C  
ATOM    318  HA  VAL A  22      -1.578  10.111 -45.059  1.00 85.62           H  
ATOM    319  C   VAL A  22      -3.021   9.033 -46.161  1.00 85.62           C  
ATOM    320  CB  VAL A  22      -3.314  11.344 -45.171  1.00 85.62           C  
ATOM    321  HB  VAL A  22      -3.801  10.847 -44.332  1.00 85.62           H  
ATOM    322  O   VAL A  22      -3.422   8.294 -45.269  1.00 85.62           O  
ATOM    323  CG1 VAL A  22      -2.577  12.568 -44.615  1.00 85.62           C  
ATOM    324 HG11 VAL A  22      -1.802  12.247 -43.919  1.00 85.62           H  
ATOM    325 HG12 VAL A  22      -3.281  13.210 -44.085  1.00 85.62           H  
ATOM    326 HG13 VAL A  22      -2.118  13.140 -45.422  1.00 85.62           H  
ATOM    327  CG2 VAL A  22      -4.404  11.815 -46.144  1.00 85.62           C  
ATOM    328 HG21 VAL A  22      -3.971  12.364 -46.980  1.00 85.62           H  
ATOM    329 HG22 VAL A  22      -5.096  12.474 -45.619  1.00 85.62           H  
ATOM    330 HG23 VAL A  22      -4.969  10.961 -46.519  1.00 85.62           H  
ATOM    331  N   PHE A  23      -3.149   8.722 -47.455  1.00 85.14           N  
ATOM    332  H   PHE A  23      -2.786   9.378 -48.132  1.00 85.14           H  
ATOM    333  CA  PHE A  23      -3.847   7.531 -47.959  1.00 85.14           C  
ATOM    334  HA  PHE A  23      -4.562   7.195 -47.208  1.00 85.14           H  
ATOM    335  C   PHE A  23      -2.918   6.343 -48.231  1.00 85.14           C  
ATOM    336  CB  PHE A  23      -4.630   7.911 -49.221  1.00 85.14           C  
ATOM    337  HB2 PHE A  23      -3.935   8.273 -49.979  1.00 85.14           H  
ATOM    338  HB3 PHE A  23      -5.112   7.018 -49.619  1.00 85.14           H  
ATOM    339  O   PHE A  23      -3.382   5.227 -48.446  1.00 85.14           O  
ATOM    340  CG  PHE A  23      -5.702   8.951 -48.973  1.00 85.14           C  
ATOM    341  CD1 PHE A  23      -6.875   8.590 -48.284  1.00 85.14           C  
ATOM    342  HD1 PHE A  23      -7.011   7.574 -47.945  1.00 85.14           H  
ATOM    343  CD2 PHE A  23      -5.523  10.279 -49.404  1.00 85.14           C  
ATOM    344  HD2 PHE A  23      -4.626  10.566 -49.933  1.00 85.14           H  
ATOM    345  CE1 PHE A  23      -7.865   9.553 -48.025  1.00 85.14           C  
ATOM    346  HE1 PHE A  23      -8.761   9.276 -47.488  1.00 85.14           H  
ATOM    347  CE2 PHE A  23      -6.514  11.242 -49.143  1.00 85.14           C  
ATOM    348  HE2 PHE A  23      -6.373  12.262 -49.469  1.00 85.14           H  
ATOM    349  CZ  PHE A  23      -7.684  10.879 -48.454  1.00 85.14           C  
ATOM    350  HZ  PHE A  23      -8.440  11.623 -48.249  1.00 85.14           H  
ATOM    351  N   GLY A  24      -1.607   6.569 -48.220  1.00 78.42           N  
ATOM    352  H   GLY A  24      -1.292   7.512 -48.043  1.00 78.42           H  
ATOM    353  CA  GLY A  24      -0.603   5.536 -48.435  1.00 78.42           C  
ATOM    354  HA2 GLY A  24      -0.926   4.613 -47.953  1.00 78.42           H  
ATOM    355  HA3 GLY A  24      -0.493   5.346 -49.503  1.00 78.42           H  
ATOM    356  C   GLY A  24       0.746   5.949 -47.868  1.00 78.42           C  
ATOM    357  O   GLY A  24       1.135   7.111 -47.968  1.00 78.42           O  
ATOM    358  N   TYR A  25       1.462   4.991 -47.287  1.00 82.72           N  
ATOM    359  H   TYR A  25       1.087   4.053 -47.253  1.00 82.72           H  
ATOM    360  CA  TYR A  25       2.811   5.169 -46.762  1.00 82.72           C  
ATOM    361  HA  TYR A  25       3.214   6.114 -47.128  1.00 82.72           H  
ATOM    362  C   TYR A  25       3.714   4.045 -47.273  1.00 82.72           C  
ATOM    363  CB  TYR A  25       2.781   5.240 -45.225  1.00 82.72           C  
ATOM    364  HB2 TYR A  25       2.145   6.074 -44.928  1.00 82.72           H  
ATOM    365  HB3 TYR A  25       3.786   5.464 -44.869  1.00 82.72           H  
ATOM    366  O   TYR A  25       3.276   2.908 -47.443  1.00 82.72           O  
ATOM    367  CG  TYR A  25       2.287   3.980 -44.533  1.00 82.72           C  
ATOM    368  CD1 TYR A  25       0.908   3.787 -44.322  1.00 82.72           C  
ATOM    369  HD1 TYR A  25       0.201   4.540 -44.638  1.00 82.72           H  
ATOM    370  CD2 TYR A  25       3.207   3.001 -44.102  1.00 82.72           C  
ATOM    371  HD2 TYR A  25       4.264   3.149 -44.264  1.00 82.72           H  
ATOM    372  CE1 TYR A  25       0.446   2.615 -43.696  1.00 82.72           C  
ATOM    373  HE1 TYR A  25      -0.610   2.459 -43.530  1.00 82.72           H  
ATOM    374  CE2 TYR A  25       2.748   1.830 -43.467  1.00 82.72           C  
ATOM    375  HE2 TYR A  25       3.451   1.084 -43.127  1.00 82.72           H  
ATOM    376  OH  TYR A  25       0.909   0.510 -42.657  1.00 82.72           O  
ATOM    377  HH  TYR A  25       1.615  -0.081 -42.385  1.00 82.72           H  
ATOM    378  CZ  TYR A  25       1.363   1.635 -43.267  1.00 82.72           C  
ATOM    379  N   GLY A  26       4.989   4.349 -47.517  1.00 81.90           N  
ATOM    380  H   GLY A  26       5.304   5.297 -47.370  1.00 81.90           H  
ATOM    381  CA  GLY A  26       5.971   3.320 -47.848  1.00 81.90           C  
ATOM    382  HA2 GLY A  26       5.602   2.710 -48.672  1.00 81.90           H  
ATOM    383  HA3 GLY A  26       6.909   3.784 -48.152  1.00 81.90           H  
ATOM    384  C   GLY A  26       6.236   2.433 -46.632  1.00 81.90           C  
ATOM    385  O   GLY A  26       6.736   2.917 -45.614  1.00 81.90           O  
ATOM    386  N   THR A  27       5.910   1.142 -46.715  1.00 80.91           N  
ATOM    387  H   THR A  27       5.407   0.807 -47.525  1.00 80.91           H  
ATOM    388  CA  THR A  27       6.227   0.176 -45.656  1.00 80.91           C  
ATOM    389  HA  THR A  27       5.843   0.562 -44.711  1.00 80.91           H  
ATOM    390  C   THR A  27       7.743   0.020 -45.549  1.00 80.91           C  
ATOM    391  CB  THR A  27       5.572  -1.189 -45.919  1.00 80.91           C  
ATOM    392  HB  THR A  27       6.086  -1.688 -46.740  1.00 80.91           H  
ATOM    393  O   THR A  27       8.400  -0.425 -46.488  1.00 80.91           O  
ATOM    394  CG2 THR A  27       5.610  -2.088 -44.684  1.00 80.91           C  
ATOM    395 HG21 THR A  27       5.112  -1.605 -43.844  1.00 80.91           H  
ATOM    396 HG22 THR A  27       6.642  -2.312 -44.416  1.00 80.91           H  
ATOM    397 HG23 THR A  27       5.102  -3.026 -44.909  1.00 80.91           H  
ATOM    398  OG1 THR A  27       4.220  -1.023 -46.285  1.00 80.91           O  
ATOM    399  HG1 THR A  27       3.763  -0.499 -45.623  1.00 80.91           H  
ATOM    400  N   LYS A  28       8.322   0.403 -44.408  1.00 82.73           N  
ATOM    401  H   LYS A  28       7.737   0.767 -43.670  1.00 82.73           H  
ATOM    402  CA  LYS A  28       9.749   0.189 -44.138  1.00 82.73           C  
ATOM    403  HA  LYS A  28      10.306   0.308 -45.068  1.00 82.73           H  
ATOM    404  C   LYS A  28       9.965  -1.242 -43.654  1.00 82.73           C  
ATOM    405  CB  LYS A  28      10.276   1.209 -43.116  1.00 82.73           C  
ATOM    406  HB2 LYS A  28      11.295   0.930 -42.847  1.00 82.73           H  
ATOM    407  HB3 LYS A  28       9.663   1.170 -42.216  1.00 82.73           H  
ATOM    408  O   LYS A  28       9.274  -1.686 -42.741  1.00 82.73           O  
ATOM    409  CG  LYS A  28      10.288   2.641 -43.673  1.00 82.73           C  
ATOM    410  HG2 LYS A  28      10.879   2.664 -44.589  1.00 82.73           H  
ATOM    411  HG3 LYS A  28       9.269   2.952 -43.904  1.00 82.73           H  
ATOM    412  CD  LYS A  28      10.895   3.619 -42.657  1.00 82.73           C  
ATOM    413  HD2 LYS A  28      10.296   3.600 -41.747  1.00 82.73           H  
ATOM    414  HD3 LYS A  28      11.913   3.308 -42.422  1.00 82.73           H  
ATOM    415  CE  LYS A  28      10.908   5.038 -43.239  1.00 82.73           C  
ATOM    416  HE2 LYS A  28      11.511   5.037 -44.148  1.00 82.73           H  
ATOM    417  HE3 LYS A  28       9.889   5.303 -43.520  1.00 82.73           H  
ATOM    418  NZ  LYS A  28      11.441   6.028 -42.268  1.00 82.73           N  
ATOM    419  HZ1 LYS A  28      12.389   5.799 -42.004  1.00 82.73           H  
ATOM    420  HZ2 LYS A  28      10.869   6.045 -41.436  1.00 82.73           H  
ATOM    421  HZ3 LYS A  28      11.432   6.955 -42.670  1.00 82.73           H  
ATOM    422  N   TYR A  29      10.954  -1.933 -44.214  1.00 83.09           N  
ATOM    423  H   TYR A  29      11.455  -1.537 -44.997  1.00 83.09           H  
ATOM    424  CA  TYR A  29      11.429  -3.196 -43.652  1.00 83.09           C  
ATOM    425  HA  TYR A  29      10.573  -3.848 -43.479  1.00 83.09           H  
ATOM    426  C   TYR A  29      12.109  -2.922 -42.307  1.00 83.09           C  
ATOM    427  CB  TYR A  29      12.368  -3.902 -44.638  1.00 83.09           C  
ATOM    428  HB2 TYR A  29      13.206  -3.246 -44.875  1.00 83.09           H  
ATOM    429  HB3 TYR A  29      12.776  -4.790 -44.154  1.00 83.09           H  
ATOM    430  O   TYR A  29      13.052  -2.131 -42.231  1.00 83.09           O  
ATOM    431  CG  TYR A  29      11.679  -4.331 -45.919  1.00 83.09           C  
ATOM    432  CD1 TYR A  29      10.876  -5.489 -45.925  1.00 83.09           C  
ATOM    433  HD1 TYR A  29      10.766  -6.079 -45.027  1.00 83.09           H  
ATOM    434  CD2 TYR A  29      11.817  -3.566 -47.095  1.00 83.09           C  
ATOM    435  HD2 TYR A  29      12.436  -2.681 -47.097  1.00 83.09           H  
ATOM    436  CE1 TYR A  29      10.212  -5.881 -47.103  1.00 83.09           C  
ATOM    437  HE1 TYR A  29       9.594  -6.766 -47.120  1.00 83.09           H  
ATOM    438  CE2 TYR A  29      11.151  -3.954 -48.274  1.00 83.09           C  
ATOM    439  HE2 TYR A  29      11.254  -3.367 -49.174  1.00 83.09           H  
ATOM    440  OH  TYR A  29       9.701  -5.500 -49.409  1.00 83.09           O  
ATOM    441  HH  TYR A  29       9.858  -4.902 -50.144  1.00 83.09           H  
ATOM    442  CZ  TYR A  29      10.346  -5.114 -48.278  1.00 83.09           C  
ATOM    443  N   SER A  30      11.597  -3.532 -41.239  1.00 83.03           N  
ATOM    444  H   SER A  30      10.818  -4.164 -41.353  1.00 83.03           H  
ATOM    445  CA  SER A  30      12.175  -3.422 -39.902  1.00 83.03           C  
ATOM    446  HA  SER A  30      12.446  -2.381 -39.723  1.00 83.03           H  
ATOM    447  C   SER A  30      13.443  -4.265 -39.776  1.00 83.03           C  
ATOM    448  CB  SER A  30      11.140  -3.826 -38.844  1.00 83.03           C  
ATOM    449  HB2 SER A  30      10.272  -3.172 -38.931  1.00 83.03           H  
ATOM    450  HB3 SER A  30      11.563  -3.708 -37.846  1.00 83.03           H  
ATOM    451  O   SER A  30      13.696  -5.168 -40.575  1.00 83.03           O  
ATOM    452  OG  SER A  30      10.723  -5.165 -39.022  1.00 83.03           O  
ATOM    453  HG  SER A  30      11.407  -5.761 -38.707  1.00 83.03           H  
ATOM    454  N   THR A  31      14.227  -4.010 -38.727  1.00 87.50           N  
ATOM    455  H   THR A  31      14.025  -3.226 -38.124  1.00 87.50           H  
ATOM    456  CA  THR A  31      15.294  -4.925 -38.308  1.00 87.50           C  
ATOM    457  HA  THR A  31      16.058  -4.956 -39.085  1.00 87.50           H  
ATOM    458  C   THR A  31      14.714  -6.327 -38.114  1.00 87.50           C  
ATOM    459  CB  THR A  31      15.934  -4.450 -36.996  1.00 87.50           C  
ATOM    460  HB  THR A  31      15.230  -4.589 -36.176  1.00 87.50           H  
ATOM    461  O   THR A  31      13.645  -6.472 -37.523  1.00 87.50           O  
ATOM    462  CG2 THR A  31      17.230  -5.191 -36.680  1.00 87.50           C  
ATOM    463 HG21 THR A  31      17.951  -5.058 -37.486  1.00 87.50           H  
ATOM    464 HG22 THR A  31      17.032  -6.256 -36.557  1.00 87.50           H  
ATOM    465 HG23 THR A  31      17.657  -4.811 -35.752  1.00 87.50           H  
ATOM    466  OG1 THR A  31      16.264  -3.080 -37.083  1.00 87.50           O  
ATOM    467  HG1 THR A  31      16.672  -2.844 -36.246  1.00 87.50           H  
ATOM    468  N   GLN A  32      15.401  -7.353 -38.614  1.00 90.92           N  
ATOM    469  H   GLN A  32      16.279  -7.181 -39.083  1.00 90.92           H  
ATOM    470  CA  GLN A  32      15.016  -8.740 -38.370  1.00 90.92           C  
ATOM    471  HA  GLN A  32      13.936  -8.845 -38.481  1.00 90.92           H  
ATOM    472  C   GLN A  32      15.393  -9.124 -36.939  1.00 90.92           C  
ATOM    473  CB  GLN A  32      15.702  -9.667 -39.379  1.00 90.92           C  
ATOM    474  HB2 GLN A  32      15.568 -10.699 -39.054  1.00 90.92           H  
ATOM    475  HB3 GLN A  32      16.769  -9.448 -39.395  1.00 90.92           H  
ATOM    476  O   GLN A  32      16.563  -9.029 -36.558  1.00 90.92           O  
ATOM    477  CG  GLN A  32      15.129  -9.531 -40.797  1.00 90.92           C  
ATOM    478  HG2 GLN A  32      14.067  -9.777 -40.775  1.00 90.92           H  
ATOM    479  HG3 GLN A  32      15.237  -8.504 -41.147  1.00 90.92           H  
ATOM    480  CD  GLN A  32      15.834 -10.455 -41.786  1.00 90.92           C  
ATOM    481  NE2 GLN A  32      15.212 -10.766 -42.902  1.00 90.92           N  
ATOM    482 HE21 GLN A  32      14.277 -10.435 -43.089  1.00 90.92           H  
ATOM    483 HE22 GLN A  32      15.700 -11.402 -43.516  1.00 90.92           H  
ATOM    484  OE1 GLN A  32      16.956 -10.897 -41.586  1.00 90.92           O  
ATOM    485  N   TYR A  33      14.408  -9.550 -36.154  1.00 93.73           N  
ATOM    486  H   TYR A  33      13.464  -9.605 -36.508  1.00 93.73           H  
ATOM    487  CA  TYR A  33      14.618 -10.048 -34.801  1.00 93.73           C  
ATOM    488  HA  TYR A  33      15.617 -10.480 -34.767  1.00 93.73           H  
ATOM    489  C   TYR A  33      13.624 -11.164 -34.458  1.00 93.73           C  
ATOM    490  CB  TYR A  33      14.546  -8.891 -33.787  1.00 93.73           C  
ATOM    491  HB2 TYR A  33      15.242  -8.110 -34.095  1.00 93.73           H  
ATOM    492  HB3 TYR A  33      14.889  -9.258 -32.820  1.00 93.73           H  
ATOM    493  O   TYR A  33      12.573 -11.274 -35.088  1.00 93.73           O  
ATOM    494  CG  TYR A  33      13.167  -8.282 -33.605  1.00 93.73           C  
ATOM    495  CD1 TYR A  33      12.760  -7.196 -34.402  1.00 93.73           C  
ATOM    496  HD1 TYR A  33      13.444  -6.787 -35.131  1.00 93.73           H  
ATOM    497  CD2 TYR A  33      12.284  -8.813 -32.646  1.00 93.73           C  
ATOM    498  HD2 TYR A  33      12.588  -9.655 -32.042  1.00 93.73           H  
ATOM    499  CE1 TYR A  33      11.470  -6.652 -34.261  1.00 93.73           C  
ATOM    500  HE1 TYR A  33      11.159  -5.829 -34.887  1.00 93.73           H  
ATOM    501  CE2 TYR A  33      10.997  -8.264 -32.488  1.00 93.73           C  
ATOM    502  HE2 TYR A  33      10.312  -8.669 -31.757  1.00 93.73           H  
ATOM    503  OH  TYR A  33       9.339  -6.666 -33.154  1.00 93.73           O  
ATOM    504  HH  TYR A  33       9.181  -5.946 -33.769  1.00 93.73           H  
ATOM    505  CZ  TYR A  33      10.584  -7.189 -33.301  1.00 93.73           C  
ATOM    506  N   MET A  34      13.956 -11.965 -33.446  1.00 94.26           N  
ATOM    507  H   MET A  34      14.861 -11.828 -33.018  1.00 94.26           H  
ATOM    508  CA  MET A  34      13.094 -12.989 -32.855  1.00 94.26           C  
ATOM    509  HA  MET A  34      12.107 -12.932 -33.314  1.00 94.26           H  
ATOM    510  C   MET A  34      12.985 -12.747 -31.339  1.00 94.26           C  
ATOM    511  CB  MET A  34      13.668 -14.383 -33.161  1.00 94.26           C  
ATOM    512  HB2 MET A  34      14.657 -14.474 -32.712  1.00 94.26           H  
ATOM    513  HB3 MET A  34      13.770 -14.502 -34.239  1.00 94.26           H  
ATOM    514  O   MET A  34      14.019 -12.749 -30.669  1.00 94.26           O  
ATOM    515  CG  MET A  34      12.776 -15.508 -32.618  1.00 94.26           C  
ATOM    516  HG2 MET A  34      12.664 -15.379 -31.541  1.00 94.26           H  
ATOM    517  HG3 MET A  34      13.280 -16.461 -32.774  1.00 94.26           H  
ATOM    518  SD  MET A  34      11.120 -15.600 -33.358  1.00 94.26           S  
ATOM    519  CE  MET A  34      11.496 -16.499 -34.883  1.00 94.26           C  
ATOM    520  HE1 MET A  34      10.579 -16.641 -35.454  1.00 94.26           H  
ATOM    521  HE2 MET A  34      11.921 -17.472 -34.638  1.00 94.26           H  
ATOM    522  HE3 MET A  34      12.208 -15.930 -35.481  1.00 94.26           H  
ATOM    523  N   PRO A  35      11.783 -12.494 -30.787  1.00 95.39           N  
ATOM    524  CA  PRO A  35      11.578 -12.404 -29.345  1.00 95.39           C  
ATOM    525  HA  PRO A  35      12.399 -11.859 -28.878  1.00 95.39           H  
ATOM    526  C   PRO A  35      11.465 -13.797 -28.702  1.00 95.39           C  
ATOM    527  CB  PRO A  35      10.288 -11.599 -29.180  1.00 95.39           C  
ATOM    528  HB2 PRO A  35      10.515 -10.534 -29.229  1.00 95.39           H  
ATOM    529  HB3 PRO A  35       9.769 -11.835 -28.251  1.00 95.39           H  
ATOM    530  O   PRO A  35      10.890 -14.713 -29.286  1.00 95.39           O  
ATOM    531  CG  PRO A  35       9.473 -12.000 -30.410  1.00 95.39           C  
ATOM    532  HG2 PRO A  35       8.769 -11.219 -30.699  1.00 95.39           H  
ATOM    533  HG3 PRO A  35       8.945 -12.933 -30.211  1.00 95.39           H  
ATOM    534  CD  PRO A  35      10.532 -12.234 -31.490  1.00 95.39           C  
ATOM    535  HD2 PRO A  35      10.243 -13.085 -32.107  1.00 95.39           H  
ATOM    536  HD3 PRO A  35      10.637 -11.340 -32.105  1.00 95.39           H  
ATOM    537  N   GLN A  36      11.951 -13.937 -27.471  1.00 95.48           N  
ATOM    538  H   GLN A  36      12.470 -13.165 -27.076  1.00 95.48           H  
ATOM    539  CA  GLN A  36      11.851 -15.144 -26.655  1.00 95.48           C  
ATOM    540  HA  GLN A  36      11.049 -15.773 -27.043  1.00 95.48           H  
ATOM    541  C   GLN A  36      11.517 -14.776 -25.206  1.00 95.48           C  
ATOM    542  CB  GLN A  36      13.169 -15.931 -26.751  1.00 95.48           C  
ATOM    543  HB2 GLN A  36      13.990 -15.304 -26.404  1.00 95.48           H  
ATOM    544  HB3 GLN A  36      13.345 -16.181 -27.797  1.00 95.48           H  
ATOM    545  O   GLN A  36      12.139 -13.891 -24.621  1.00 95.48           O  
ATOM    546  CG  GLN A  36      13.147 -17.230 -25.925  1.00 95.48           C  
ATOM    547  HG2 GLN A  36      12.294 -17.838 -26.226  1.00 95.48           H  
ATOM    548  HG3 GLN A  36      13.043 -16.984 -24.868  1.00 95.48           H  
ATOM    549  CD  GLN A  36      14.413 -18.065 -26.081  1.00 95.48           C  
ATOM    550  NE2 GLN A  36      14.571 -19.109 -25.299  1.00 95.48           N  
ATOM    551 HE21 GLN A  36      13.900 -19.320 -24.573  1.00 95.48           H  
ATOM    552 HE22 GLN A  36      15.451 -19.592 -25.401  1.00 95.48           H  
ATOM    553  OE1 GLN A  36      15.275 -17.812 -26.901  1.00 95.48           O  
ATOM    554  N   TYR A  37      10.561 -15.488 -24.608  1.00 96.97           N  
ATOM    555  H   TYR A  37      10.078 -16.201 -25.134  1.00 96.97           H  
ATOM    556  CA  TYR A  37      10.330 -15.432 -23.166  1.00 96.97           C  
ATOM    557  HA  TYR A  37      10.431 -14.401 -22.825  1.00 96.97           H  
ATOM    558  C   TYR A  37      11.384 -16.281 -22.456  1.00 96.97           C  
ATOM    559  CB  TYR A  37       8.908 -15.906 -22.836  1.00 96.97           C  
ATOM    560  HB2 TYR A  37       8.761 -15.838 -21.758  1.00 96.97           H  
ATOM    561  HB3 TYR A  37       8.809 -16.955 -23.116  1.00 96.97           H  
ATOM    562  O   TYR A  37      11.466 -17.490 -22.681  1.00 96.97           O  
ATOM    563  CG  TYR A  37       7.820 -15.099 -23.517  1.00 96.97           C  
ATOM    564  CD1 TYR A  37       7.672 -13.734 -23.210  1.00 96.97           C  
ATOM    565  HD1 TYR A  37       8.314 -13.282 -22.468  1.00 96.97           H  
ATOM    566  CD2 TYR A  37       6.964 -15.704 -24.459  1.00 96.97           C  
ATOM    567  HD2 TYR A  37       7.066 -16.754 -24.688  1.00 96.97           H  
ATOM    568  CE1 TYR A  37       6.683 -12.966 -23.853  1.00 96.97           C  
ATOM    569  HE1 TYR A  37       6.567 -11.921 -23.606  1.00 96.97           H  
ATOM    570  CE2 TYR A  37       5.972 -14.939 -25.103  1.00 96.97           C  
ATOM    571  HE2 TYR A  37       5.309 -15.393 -25.825  1.00 96.97           H  
ATOM    572  OH  TYR A  37       4.878 -12.829 -25.424  1.00 96.97           O  
ATOM    573  HH  TYR A  37       4.870 -11.927 -25.094  1.00 96.97           H  
ATOM    574  CZ  TYR A  37       5.834 -13.569 -24.804  1.00 96.97           C  
ATOM    575  N   ALA A  38      12.196 -15.653 -21.612  1.00 95.92           N  
ATOM    576  H   ALA A  38      12.071 -14.661 -21.466  1.00 95.92           H  
ATOM    577  CA  ALA A  38      13.226 -16.317 -20.824  1.00 95.92           C  
ATOM    578  HA  ALA A  38      13.335 -17.350 -21.155  1.00 95.92           H  
ATOM    579  C   ALA A  38      12.827 -16.339 -19.345  1.00 95.92           C  
ATOM    580  CB  ALA A  38      14.563 -15.615 -21.069  1.00 95.92           C  
ATOM    581  HB1 ALA A  38      14.829 -15.680 -22.124  1.00 95.92           H  
ATOM    582  HB2 ALA A  38      14.473 -14.566 -20.789  1.00 95.92           H  
ATOM    583  HB3 ALA A  38      15.347 -16.082 -20.474  1.00 95.92           H  
ATOM    584  O   ALA A  38      12.181 -15.414 -18.857  1.00 95.92           O  
ATOM    585  N   THR A  39      13.205 -17.408 -18.641  1.00 97.00           N  
ATOM    586  H   THR A  39      13.787 -18.099 -19.091  1.00 97.00           H  
ATOM    587  CA  THR A  39      12.993 -17.573 -17.195  1.00 97.00           C  
ATOM    588  HA  THR A  39      12.676 -16.625 -16.761  1.00 97.00           H  
ATOM    589  C   THR A  39      14.300 -17.999 -16.547  1.00 97.00           C  
ATOM    590  CB  THR A  39      11.909 -18.614 -16.893  1.00 97.00           C  
ATOM    591  HB  THR A  39      12.214 -19.580 -17.294  1.00 97.00           H  
ATOM    592  O   THR A  39      14.948 -18.922 -17.037  1.00 97.00           O  
ATOM    593  CG2 THR A  39      11.647 -18.761 -15.392  1.00 97.00           C  
ATOM    594 HG21 THR A  39      10.758 -19.372 -15.236  1.00 97.00           H  
ATOM    595 HG22 THR A  39      12.492 -19.255 -14.913  1.00 97.00           H  
ATOM    596 HG23 THR A  39      11.505 -17.781 -14.937  1.00 97.00           H  
ATOM    597  OG1 THR A  39      10.705 -18.230 -17.521  1.00 97.00           O  
ATOM    598  HG1 THR A  39      10.906 -18.115 -18.453  1.00 97.00           H  
ATOM    599  N   ILE A  40      14.684 -17.339 -15.457  1.00 95.52           N  
ATOM    600  H   ILE A  40      14.098 -16.587 -15.123  1.00 95.52           H  
ATOM    601  CA  ILE A  40      15.950 -17.561 -14.756  1.00 95.52           C  
ATOM    602  HA  ILE A  40      16.383 -18.499 -15.102  1.00 95.52           H  
ATOM    603  C   ILE A  40      15.697 -17.708 -13.256  1.00 95.52           C  
ATOM    604  CB  ILE A  40      16.962 -16.437 -15.084  1.00 95.52           C  
ATOM    605  HB  ILE A  40      16.538 -15.483 -14.770  1.00 95.52           H  
ATOM    606  O   ILE A  40      14.861 -17.015 -12.671  1.00 95.52           O  
ATOM    607  CG1 ILE A  40      17.206 -16.387 -16.609  1.00 95.52           C  
ATOM    608 HG12 ILE A  40      16.281 -16.104 -17.112  1.00 95.52           H  
ATOM    609 HG13 ILE A  40      17.502 -17.373 -16.969  1.00 95.52           H  
ATOM    610  CG2 ILE A  40      18.290 -16.639 -14.329  1.00 95.52           C  
ATOM    611 HG21 ILE A  40      18.734 -17.603 -14.578  1.00 95.52           H  
ATOM    612 HG22 ILE A  40      18.124 -16.575 -13.254  1.00 95.52           H  
ATOM    613 HG23 ILE A  40      19.005 -15.851 -14.565  1.00 95.52           H  
ATOM    614  CD1 ILE A  40      18.275 -15.380 -17.021  1.00 95.52           C  
ATOM    615 HD11 ILE A  40      18.122 -14.462 -16.453  1.00 95.52           H  
ATOM    616 HD12 ILE A  40      19.269 -15.777 -16.814  1.00 95.52           H  
ATOM    617 HD13 ILE A  40      18.206 -15.190 -18.092  1.00 95.52           H  
ATOM    618  N   VAL A  41      16.449 -18.616 -12.638  1.00 94.57           N  
ATOM    619  H   VAL A  41      17.158 -19.085 -13.183  1.00 94.57           H  
ATOM    620  CA  VAL A  41      16.488 -18.834 -11.189  1.00 94.57           C  
ATOM    621  HA  VAL A  41      15.568 -18.437 -10.760  1.00 94.57           H  
ATOM    622  C   VAL A  41      17.665 -18.072 -10.562  1.00 94.57           C  
ATOM    623  CB  VAL A  41      16.538 -20.336 -10.848  1.00 94.57           C  
ATOM    624  HB  VAL A  41      16.620 -20.451  -9.767  1.00 94.57           H  
ATOM    625  O   VAL A  41      18.677 -17.851 -11.231  1.00 94.57           O  
ATOM    626  CG1 VAL A  41      15.240 -21.026 -11.286  1.00 94.57           C  
ATOM    627 HG11 VAL A  41      14.391 -20.539 -10.807  1.00 94.57           H  
ATOM    628 HG12 VAL A  41      15.262 -22.071 -10.978  1.00 94.57           H  
ATOM    629 HG13 VAL A  41      15.124 -20.975 -12.369  1.00 94.57           H  
ATOM    630  CG2 VAL A  41      17.731 -21.062 -11.481  1.00 94.57           C  
ATOM    631 HG21 VAL A  41      17.740 -22.101 -11.151  1.00 94.57           H  
ATOM    632 HG22 VAL A  41      18.664 -20.597 -11.161  1.00 94.57           H  
ATOM    633 HG23 VAL A  41      17.670 -21.037 -12.569  1.00 94.57           H  
ATOM    634  N   PRO A  42      17.557 -17.638  -9.300  1.00 93.89           N  
ATOM    635  CA  PRO A  42      18.589 -16.839  -8.653  1.00 93.89           C  
ATOM    636  HA  PRO A  42      18.898 -16.032  -9.317  1.00 93.89           H  
ATOM    637  C   PRO A  42      19.817 -17.693  -8.301  1.00 93.89           C  
ATOM    638  CB  PRO A  42      17.906 -16.238  -7.421  1.00 93.89           C  
ATOM    639  HB2 PRO A  42      18.605 -16.070  -6.602  1.00 93.89           H  
ATOM    640  HB3 PRO A  42      17.416 -15.304  -7.698  1.00 93.89           H  
ATOM    641  O   PRO A  42      19.694 -18.866  -7.959  1.00 93.89           O  
ATOM    642  CG  PRO A  42      16.846 -17.282  -7.060  1.00 93.89           C  
ATOM    643  HG2 PRO A  42      17.290 -18.056  -6.435  1.00 93.89           H  
ATOM    644  HG3 PRO A  42      15.974 -16.843  -6.575  1.00 93.89           H  
ATOM    645  CD  PRO A  42      16.443 -17.876  -8.400  1.00 93.89           C  
ATOM    646  HD2 PRO A  42      16.232 -18.938  -8.278  1.00 93.89           H  
ATOM    647  HD3 PRO A  42      15.561 -17.359  -8.778  1.00 93.89           H  
ATOM    648  N   ILE A  43      21.005 -17.085  -8.337  1.00 89.99           N  
ATOM    649  H   ILE A  43      21.032 -16.131  -8.670  1.00 89.99           H  
ATOM    650  CA  ILE A  43      22.276 -17.714  -7.932  1.00 89.99           C  
ATOM    651  HA  ILE A  43      22.289 -18.744  -8.289  1.00 89.99           H  
ATOM    652  C   ILE A  43      22.407 -17.753  -6.401  1.00 89.99           C  
ATOM    653  CB  ILE A  43      23.476 -16.958  -8.557  1.00 89.99           C  
ATOM    654  HB  ILE A  43      23.467 -15.934  -8.184  1.00 89.99           H  
ATOM    655  O   ILE A  43      23.002 -18.671  -5.842  1.00 89.99           O  
ATOM    656  CG1 ILE A  43      23.386 -16.923 -10.097  1.00 89.99           C  
ATOM    657 HG12 ILE A  43      23.633 -17.908 -10.491  1.00 89.99           H  
ATOM    658 HG13 ILE A  43      22.375 -16.680 -10.425  1.00 89.99           H  
ATOM    659  CG2 ILE A  43      24.810 -17.624  -8.149  1.00 89.99           C  
ATOM    660 HG21 ILE A  43      25.665 -17.132  -8.612  1.00 89.99           H  
ATOM    661 HG22 ILE A  43      24.959 -17.564  -7.071  1.00 89.99           H  
ATOM    662 HG23 ILE A  43      24.807 -18.673  -8.444  1.00 89.99           H  
ATOM    663  CD1 ILE A  43      24.318 -15.883 -10.723  1.00 89.99           C  
ATOM    664 HD11 ILE A  43      25.331 -15.936 -10.325  1.00 89.99           H  
ATOM    665 HD12 ILE A  43      24.384 -16.102 -11.788  1.00 89.99           H  
ATOM    666 HD13 ILE A  43      23.917 -14.883 -10.561  1.00 89.99           H  
ATOM    667  N   THR A  44      21.867 -16.741  -5.716  1.00 77.16           N  
ATOM    668  H   THR A  44      21.365 -16.039  -6.239  1.00 77.16           H  
ATOM    669  CA  THR A  44      21.989 -16.540  -4.263  1.00 77.16           C  
ATOM    670  HA  THR A  44      22.408 -17.440  -3.815  1.00 77.16           H  
ATOM    671  C   THR A  44      20.626 -16.301  -3.612  1.00 77.16           C  
ATOM    672  CB  THR A  44      22.934 -15.366  -3.945  1.00 77.16           C  
ATOM    673  HB  THR A  44      22.874 -15.140  -2.880  1.00 77.16           H  
ATOM    674  O   THR A  44      19.792 -15.620  -4.200  1.00 77.16           O  
ATOM    675  CG2 THR A  44      24.386 -15.700  -4.284  1.00 77.16           C  
ATOM    676 HG21 THR A  44      24.687 -16.613  -3.770  1.00 77.16           H  
ATOM    677 HG22 THR A  44      25.029 -14.879  -3.965  1.00 77.16           H  
ATOM    678 HG23 THR A  44      24.496 -15.839  -5.359  1.00 77.16           H  
ATOM    679  OG1 THR A  44      22.610 -14.205  -4.683  1.00 77.16           O  
ATOM    680  HG1 THR A  44      21.808 -13.820  -4.325  1.00 77.16           H  
ATOM    681  N   GLY A  45      20.419 -16.833  -2.396  1.00 65.36           N  
ATOM    682  H   GLY A  45      21.138 -17.424  -2.006  1.00 65.36           H  
ATOM    683  CA  GLY A  45      19.131 -16.794  -1.677  1.00 65.36           C  
ATOM    684  HA2 GLY A  45      18.316 -16.921  -2.390  1.00 65.36           H  
ATOM    685  HA3 GLY A  45      19.089 -17.630  -0.979  1.00 65.36           H  
ATOM    686  C   GLY A  45      18.853 -15.512  -0.878  1.00 65.36           C  
ATOM    687  O   GLY A  45      17.803 -14.917  -1.050  1.00 65.36           O  
ATOM    688  N   ASN A  46      19.790 -15.021  -0.054  1.00 65.22           N  
ATOM    689  H   ASN A  46      20.562 -15.623   0.192  1.00 65.22           H  
ATOM    690  CA  ASN A  46      19.508 -13.861   0.825  1.00 65.22           C  
ATOM    691  HA  ASN A  46      18.562 -14.036   1.337  1.00 65.22           H  
ATOM    692  C   ASN A  46      19.351 -12.529   0.070  1.00 65.22           C  
ATOM    693  CB  ASN A  46      20.618 -13.715   1.885  1.00 65.22           C  
ATOM    694  HB2 ASN A  46      21.595 -13.659   1.404  1.00 65.22           H  
ATOM    695  HB3 ASN A  46      20.447 -12.784   2.426  1.00 65.22           H  
ATOM    696  O   ASN A  46      18.695 -11.607   0.542  1.00 65.22           O  
ATOM    697  CG  ASN A  46      20.635 -14.829   2.912  1.00 65.22           C  
ATOM    698  ND2 ASN A  46      21.383 -14.678   3.977  1.00 65.22           N  
ATOM    699 HD21 ASN A  46      21.275 -15.412   4.662  1.00 65.22           H  
ATOM    700 HD22 ASN A  46      21.797 -13.783   4.197  1.00 65.22           H  
ATOM    701  OD1 ASN A  46      20.032 -15.869   2.757  1.00 65.22           O  
ATOM    702  N   LYS A  47      19.998 -12.423  -1.092  1.00 82.89           N  
ATOM    703  H   LYS A  47      20.482 -13.256  -1.397  1.00 82.89           H  
ATOM    704  CA  LYS A  47      19.786 -11.374  -2.092  1.00 82.89           C  
ATOM    705  HA  LYS A  47      18.876 -10.817  -1.867  1.00 82.89           H  
ATOM    706  C   LYS A  47      19.602 -12.077  -3.417  1.00 82.89           C  
ATOM    707  CB  LYS A  47      20.970 -10.400  -2.164  1.00 82.89           C  
ATOM    708  HB2 LYS A  47      21.905 -10.952  -2.262  1.00 82.89           H  
ATOM    709  HB3 LYS A  47      20.835  -9.783  -3.052  1.00 82.89           H  
ATOM    710  O   LYS A  47      20.576 -12.617  -3.952  1.00 82.89           O  
ATOM    711  CG  LYS A  47      21.036  -9.482  -0.942  1.00 82.89           C  
ATOM    712  HG2 LYS A  47      20.050  -9.049  -0.774  1.00 82.89           H  
ATOM    713  HG3 LYS A  47      21.317 -10.059  -0.061  1.00 82.89           H  
ATOM    714  CD  LYS A  47      22.063  -8.367  -1.177  1.00 82.89           C  
ATOM    715  HD2 LYS A  47      21.892  -7.931  -2.161  1.00 82.89           H  
ATOM    716  HD3 LYS A  47      23.070  -8.785  -1.142  1.00 82.89           H  
ATOM    717  CE  LYS A  47      21.899  -7.296  -0.095  1.00 82.89           C  
ATOM    718  HE2 LYS A  47      21.141  -7.645   0.606  1.00 82.89           H  
ATOM    719  HE3 LYS A  47      22.833  -7.167   0.453  1.00 82.89           H  
ATOM    720  NZ  LYS A  47      21.433  -6.026  -0.693  1.00 82.89           N  
ATOM    721  HZ1 LYS A  47      20.596  -6.215  -1.225  1.00 82.89           H  
ATOM    722  HZ2 LYS A  47      21.127  -5.358   0.001  1.00 82.89           H  
ATOM    723  HZ3 LYS A  47      22.089  -5.609  -1.338  1.00 82.89           H  
ATOM    724  N   PHE A  48      18.381 -12.095  -3.929  1.00 93.43           N  
ATOM    725  H   PHE A  48      17.636 -11.609  -3.449  1.00 93.43           H  
ATOM    726  CA  PHE A  48      18.053 -12.841  -5.134  1.00 93.43           C  
ATOM    727  HA  PHE A  48      18.437 -13.857  -5.039  1.00 93.43           H  
ATOM    728  C   PHE A  48      18.731 -12.182  -6.333  1.00 93.43           C  
ATOM    729  CB  PHE A  48      16.536 -12.951  -5.274  1.00 93.43           C  
ATOM    730  HB2 PHE A  48      16.300 -13.457  -6.209  1.00 93.43           H  
ATOM    731  HB3 PHE A  48      16.107 -11.950  -5.318  1.00 93.43           H  
ATOM    732  O   PHE A  48      18.293 -11.143  -6.821  1.00 93.43           O  
ATOM    733  CG  PHE A  48      15.896 -13.715  -4.133  1.00 93.43           C  
ATOM    734  CD1 PHE A  48      15.935 -15.121  -4.121  1.00 93.43           C  
ATOM    735  HD1 PHE A  48      16.464 -15.649  -4.900  1.00 93.43           H  
ATOM    736  CD2 PHE A  48      15.294 -13.028  -3.063  1.00 93.43           C  
ATOM    737  HD2 PHE A  48      15.276 -11.949  -3.042  1.00 93.43           H  
ATOM    738  CE1 PHE A  48      15.323 -15.844  -3.083  1.00 93.43           C  
ATOM    739  HE1 PHE A  48      15.345 -16.924  -3.071  1.00 93.43           H  
ATOM    740  CE2 PHE A  48      14.721 -13.751  -2.003  1.00 93.43           C  
ATOM    741  HE2 PHE A  48      14.285 -13.233  -1.162  1.00 93.43           H  
ATOM    742  CZ  PHE A  48      14.716 -15.157  -2.021  1.00 93.43           C  
ATOM    743  HZ  PHE A  48      14.266 -15.707  -1.207  1.00 93.43           H  
ATOM    744  N   THR A  49      19.854 -12.756  -6.766  1.00 95.64           N  
ATOM    745  H   THR A  49      20.175 -13.584  -6.285  1.00 95.64           H  
ATOM    746  CA  THR A  49      20.643 -12.242  -7.889  1.00 95.64           C  
ATOM    747  HA  THR A  49      20.249 -11.271  -8.187  1.00 95.64           H  
ATOM    748  C   THR A  49      20.509 -13.176  -9.076  1.00 95.64           C  
ATOM    749  CB  THR A  49      22.113 -12.016  -7.512  1.00 95.64           C  
ATOM    750  HB  THR A  49      22.569 -12.956  -7.201  1.00 95.64           H  
ATOM    751  O   THR A  49      20.885 -14.344  -8.998  1.00 95.64           O  
ATOM    752  CG2 THR A  49      22.915 -11.417  -8.670  1.00 95.64           C  
ATOM    753 HG21 THR A  49      23.917 -11.163  -8.323  1.00 95.64           H  
ATOM    754 HG22 THR A  49      23.004 -12.146  -9.475  1.00 95.64           H  
ATOM    755 HG23 THR A  49      22.419 -10.522  -9.047  1.00 95.64           H  
ATOM    756  OG1 THR A  49      22.180 -11.085  -6.452  1.00 95.64           O  
ATOM    757  HG1 THR A  49      21.831 -11.541  -5.683  1.00 95.64           H  
ATOM    758  N   PHE A  50      19.997 -12.645 -10.178  1.00 95.74           N  
ATOM    759  H   PHE A  50      19.690 -11.684 -10.139  1.00 95.74           H  
ATOM    760  CA  PHE A  50      19.832 -13.329 -11.453  1.00 95.74           C  
ATOM    761  HA  PHE A  50      19.905 -14.407 -11.309  1.00 95.74           H  
ATOM    762  C   PHE A  50      20.934 -12.871 -12.403  1.00 95.74           C  
ATOM    763  CB  PHE A  50      18.444 -13.011 -12.025  1.00 95.74           C  
ATOM    764  HB2 PHE A  50      18.422 -11.966 -12.333  1.00 95.74           H  
ATOM    765  HB3 PHE A  50      18.284 -13.616 -12.918  1.00 95.74           H  
ATOM    766  O   PHE A  50      21.100 -11.668 -12.616  1.00 95.74           O  
ATOM    767  CG  PHE A  50      17.307 -13.250 -11.052  1.00 95.74           C  
ATOM    768  CD1 PHE A  50      16.708 -14.519 -10.971  1.00 95.74           C  
ATOM    769  HD1 PHE A  50      17.034 -15.319 -11.619  1.00 95.74           H  
ATOM    770  CD2 PHE A  50      16.859 -12.213 -10.210  1.00 95.74           C  
ATOM    771  HD2 PHE A  50      17.294 -11.227 -10.275  1.00 95.74           H  
ATOM    772  CE1 PHE A  50      15.669 -14.744 -10.055  1.00 95.74           C  
ATOM    773  HE1 PHE A  50      15.185 -15.709 -10.016  1.00 95.74           H  
ATOM    774  CE2 PHE A  50      15.852 -12.453  -9.263  1.00 95.74           C  
ATOM    775  HE2 PHE A  50      15.535 -11.670  -8.591  1.00 95.74           H  
ATOM    776  CZ  PHE A  50      15.256 -13.720  -9.190  1.00 95.74           C  
ATOM    777  HZ  PHE A  50      14.477 -13.907  -8.466  1.00 95.74           H  
ATOM    778  N   GLU A  51      21.681 -13.813 -12.971  1.00 94.58           N  
ATOM    779  H   GLU A  51      21.480 -14.785 -12.781  1.00 94.58           H  
ATOM    780  CA  GLU A  51      22.675 -13.537 -14.008  1.00 94.58           C  
ATOM    781  HA  GLU A  51      22.940 -12.479 -13.990  1.00 94.58           H  
ATOM    782  C   GLU A  51      22.084 -13.856 -15.379  1.00 94.58           C  
ATOM    783  CB  GLU A  51      23.959 -14.324 -13.730  1.00 94.58           C  
ATOM    784  HB2 GLU A  51      24.310 -14.020 -12.744  1.00 94.58           H  
ATOM    785  HB3 GLU A  51      23.725 -15.389 -13.736  1.00 94.58           H  
ATOM    786  O   GLU A  51      21.614 -14.965 -15.624  1.00 94.58           O  
ATOM    787  CG  GLU A  51      25.091 -14.067 -14.737  1.00 94.58           C  
ATOM    788  HG2 GLU A  51      25.267 -12.992 -14.793  1.00 94.58           H  
ATOM    789  HG3 GLU A  51      24.771 -14.405 -15.722  1.00 94.58           H  
ATOM    790  CD  GLU A  51      26.412 -14.767 -14.364  1.00 94.58           C  
ATOM    791  OE1 GLU A  51      27.296 -14.855 -15.250  1.00 94.58           O  
ATOM    792  OE2 GLU A  51      26.623 -15.122 -13.184  1.00 94.58           O  
ATOM    793  N   ILE A  52      22.112 -12.869 -16.270  1.00 93.56           N  
ATOM    794  H   ILE A  52      22.501 -11.983 -15.982  1.00 93.56           H  
ATOM    795  CA  ILE A  52      21.727 -13.003 -17.671  1.00 93.56           C  
ATOM    796  HA  ILE A  52      21.305 -13.993 -17.845  1.00 93.56           H  
ATOM    797  C   ILE A  52      23.006 -12.868 -18.497  1.00 93.56           C  
ATOM    798  CB  ILE A  52      20.655 -11.959 -18.054  1.00 93.56           C  
ATOM    799  HB  ILE A  52      21.061 -10.967 -17.857  1.00 93.56           H  
ATOM    800  O   ILE A  52      23.597 -11.786 -18.581  1.00 93.56           O  
ATOM    801  CG1 ILE A  52      19.356 -12.111 -17.235  1.00 93.56           C  
ATOM    802 HG12 ILE A  52      19.572 -12.453 -16.223  1.00 93.56           H  
ATOM    803 HG13 ILE A  52      18.734 -12.856 -17.732  1.00 93.56           H  
ATOM    804  CG2 ILE A  52      20.318 -12.070 -19.555  1.00 93.56           C  
ATOM    805 HG21 ILE A  52      20.008 -13.087 -19.797  1.00 93.56           H  
ATOM    806 HG22 ILE A  52      19.512 -11.385 -19.816  1.00 93.56           H  
ATOM    807 HG23 ILE A  52      21.187 -11.811 -20.159  1.00 93.56           H  
ATOM    808  CD1 ILE A  52      18.529 -10.829 -17.120  1.00 93.56           C  
ATOM    809 HD11 ILE A  52      19.080 -10.094 -16.534  1.00 93.56           H  
ATOM    810 HD12 ILE A  52      17.591 -11.052 -16.611  1.00 93.56           H  
ATOM    811 HD13 ILE A  52      18.303 -10.425 -18.107  1.00 93.56           H  
ATOM    812  N   GLN A  53      23.425 -13.978 -19.100  1.00 90.17           N  
ATOM    813  H   GLN A  53      22.924 -14.839 -18.932  1.00 90.17           H  
ATOM    814  CA  GLN A  53      24.524 -14.033 -20.055  1.00 90.17           C  
ATOM    815  HA  GLN A  53      24.649 -13.051 -20.511  1.00 90.17           H  
ATOM    816  C   GLN A  53      24.169 -15.038 -21.152  1.00 90.17           C  
ATOM    817  CB  GLN A  53      25.830 -14.405 -19.329  1.00 90.17           C  
ATOM    818  HB2 GLN A  53      25.764 -15.420 -18.936  1.00 90.17           H  
ATOM    819  HB3 GLN A  53      25.990 -13.719 -18.498  1.00 90.17           H  
ATOM    820  O   GLN A  53      24.118 -16.239 -20.899  1.00 90.17           O  
ATOM    821  CG  GLN A  53      27.014 -14.297 -20.300  1.00 90.17           C  
ATOM    822  HG2 GLN A  53      27.071 -13.273 -20.669  1.00 90.17           H  
ATOM    823  HG3 GLN A  53      26.843 -14.950 -21.156  1.00 90.17           H  
ATOM    824  CD  GLN A  53      28.370 -14.670 -19.711  1.00 90.17           C  
ATOM    825  NE2 GLN A  53      29.424 -14.470 -20.473  1.00 90.17           N  
ATOM    826 HE21 GLN A  53      29.286 -14.113 -21.407  1.00 90.17           H  
ATOM    827 HE22 GLN A  53      30.306 -14.842 -20.151  1.00 90.17           H  
ATOM    828  OE1 GLN A  53      28.547 -15.127 -18.592  1.00 90.17           O  
ATOM    829  N   ASP A  54      23.922 -14.542 -22.362  1.00 89.30           N  
ATOM    830  H   ASP A  54      23.995 -13.549 -22.528  1.00 89.30           H  
ATOM    831  CA  ASP A  54      23.550 -15.364 -23.512  1.00 89.30           C  
ATOM    832  HA  ASP A  54      23.982 -16.358 -23.399  1.00 89.30           H  
ATOM    833  C   ASP A  54      24.109 -14.737 -24.799  1.00 89.30           C  
ATOM    834  CB  ASP A  54      22.022 -15.512 -23.550  1.00 89.30           C  
ATOM    835  HB2 ASP A  54      21.656 -15.738 -22.548  1.00 89.30           H  
ATOM    836  HB3 ASP A  54      21.582 -14.565 -23.863  1.00 89.30           H  
ATOM    837  O   ASP A  54      24.149 -13.513 -24.936  1.00 89.30           O  
ATOM    838  CG  ASP A  54      21.575 -16.625 -24.497  1.00 89.30           C  
ATOM    839  OD1 ASP A  54      21.763 -16.444 -25.719  1.00 89.30           O  
ATOM    840  OD2 ASP A  54      21.056 -17.646 -24.005  1.00 89.30           O  
ATOM    841  N   GLU A  55      24.574 -15.568 -25.732  1.00 88.08           N  
ATOM    842  H   GLU A  55      24.412 -16.558 -25.612  1.00 88.08           H  
ATOM    843  CA  GLU A  55      25.138 -15.115 -27.010  1.00 88.08           C  
ATOM    844  HA  GLU A  55      25.815 -14.283 -26.818  1.00 88.08           H  
ATOM    845  C   GLU A  55      24.060 -14.604 -27.978  1.00 88.08           C  
ATOM    846  CB  GLU A  55      25.948 -16.271 -27.622  1.00 88.08           C  
ATOM    847  HB2 GLU A  55      25.272 -17.091 -27.868  1.00 88.08           H  
ATOM    848  HB3 GLU A  55      26.662 -16.619 -26.876  1.00 88.08           H  
ATOM    849  O   GLU A  55      24.316 -13.719 -28.795  1.00 88.08           O  
ATOM    850  CG  GLU A  55      26.724 -15.853 -28.883  1.00 88.08           C  
ATOM    851  HG2 GLU A  55      27.342 -14.990 -28.636  1.00 88.08           H  
ATOM    852  HG3 GLU A  55      26.014 -15.551 -29.654  1.00 88.08           H  
ATOM    853  CD  GLU A  55      27.619 -16.961 -29.462  1.00 88.08           C  
ATOM    854  OE1 GLU A  55      28.300 -16.664 -30.472  1.00 88.08           O  
ATOM    855  OE2 GLU A  55      27.652 -18.077 -28.895  1.00 88.08           O  
ATOM    856  N   TYR A  56      22.839 -15.125 -27.871  1.00 90.08           N  
ATOM    857  H   TYR A  56      22.667 -15.795 -27.135  1.00 90.08           H  
ATOM    858  CA  TYR A  56      21.729 -14.829 -28.767  1.00 90.08           C  
ATOM    859  HA  TYR A  56      22.138 -14.513 -29.727  1.00 90.08           H  
ATOM    860  C   TYR A  56      20.839 -13.693 -28.260  1.00 90.08           C  
ATOM    861  CB  TYR A  56      20.921 -16.111 -28.999  1.00 90.08           C  
ATOM    862  HB2 TYR A  56      20.118 -15.899 -29.705  1.00 90.08           H  
ATOM    863  HB3 TYR A  56      20.457 -16.417 -28.061  1.00 90.08           H  
ATOM    864  O   TYR A  56      20.085 -13.122 -29.055  1.00 90.08           O  
ATOM    865  CG  TYR A  56      21.746 -17.258 -29.551  1.00 90.08           C  
ATOM    866  CD1 TYR A  56      22.191 -17.219 -30.887  1.00 90.08           C  
ATOM    867  HD1 TYR A  56      21.939 -16.376 -31.514  1.00 90.08           H  
ATOM    868  CD2 TYR A  56      22.101 -18.339 -28.721  1.00 90.08           C  
ATOM    869  HD2 TYR A  56      21.786 -18.347 -27.689  1.00 90.08           H  
ATOM    870  CE1 TYR A  56      22.979 -18.266 -31.399  1.00 90.08           C  
ATOM    871  HE1 TYR A  56      23.341 -18.241 -32.416  1.00 90.08           H  
ATOM    872  CE2 TYR A  56      22.896 -19.385 -29.229  1.00 90.08           C  
ATOM    873  HE2 TYR A  56      23.183 -20.202 -28.582  1.00 90.08           H  
ATOM    874  OH  TYR A  56      24.103 -20.352 -31.070  1.00 90.08           O  
ATOM    875  HH  TYR A  56      24.426 -20.916 -30.364  1.00 90.08           H  
ATOM    876  CZ  TYR A  56      23.334 -19.349 -30.571  1.00 90.08           C  
ATOM    877  N   ILE A  57      20.909 -13.322 -26.978  1.00 91.83           N  
ATOM    878  H   ILE A  57      21.551 -13.822 -26.381  1.00 91.83           H  
ATOM    879  CA  ILE A  57      20.112 -12.224 -26.412  1.00 91.83           C  
ATOM    880  HA  ILE A  57      19.181 -12.154 -26.975  1.00 91.83           H  
ATOM    881  C   ILE A  57      20.859 -10.899 -26.594  1.00 91.83           C  
ATOM    882  CB  ILE A  57      19.708 -12.495 -24.947  1.00 91.83           C  
ATOM    883  HB  ILE A  57      20.610 -12.569 -24.340  1.00 91.83           H  
ATOM    884  O   ILE A  57      21.783 -10.566 -25.859  1.00 91.83           O  
ATOM    885  CG1 ILE A  57      18.920 -13.825 -24.852  1.00 91.83           C  
ATOM    886 HG12 ILE A  57      19.532 -14.637 -25.246  1.00 91.83           H  
ATOM    887 HG13 ILE A  57      18.022 -13.763 -25.466  1.00 91.83           H  
ATOM    888  CG2 ILE A  57      18.857 -11.323 -24.413  1.00 91.83           C  
ATOM    889 HG21 ILE A  57      18.591 -11.497 -23.371  1.00 91.83           H  
ATOM    890 HG22 ILE A  57      17.949 -11.215 -25.006  1.00 91.83           H  
ATOM    891 HG23 ILE A  57      19.424 -10.393 -24.446  1.00 91.83           H  
ATOM    892  CD1 ILE A  57      18.516 -14.225 -23.429  1.00 91.83           C  
ATOM    893 HD11 ILE A  57      19.368 -14.138 -22.755  1.00 91.83           H  
ATOM    894 HD12 ILE A  57      17.700 -13.592 -23.080  1.00 91.83           H  
ATOM    895 HD13 ILE A  57      18.171 -15.259 -23.432  1.00 91.83           H  
ATOM    896  N   HIS A  58      20.419 -10.108 -27.571  1.00 91.61           N  
ATOM    897  H   HIS A  58      19.632 -10.430 -28.116  1.00 91.61           H  
ATOM    898  CA  HIS A  58      21.043  -8.831 -27.935  1.00 91.61           C  
ATOM    899  HA  HIS A  58      22.080  -8.820 -27.598  1.00 91.61           H  
ATOM    900  C   HIS A  58      20.343  -7.618 -27.315  1.00 91.61           C  
ATOM    901  CB  HIS A  58      21.022  -8.712 -29.458  1.00 91.61           C  
ATOM    902  HB2 HIS A  58      19.990  -8.737 -29.807  1.00 91.61           H  
ATOM    903  HB3 HIS A  58      21.450  -7.750 -29.741  1.00 91.61           H  
ATOM    904  O   HIS A  58      20.923  -6.535 -27.195  1.00 91.61           O  
ATOM    905  CG  HIS A  58      21.797  -9.794 -30.156  1.00 91.61           C  
ATOM    906  CD2 HIS A  58      23.130  -9.758 -30.446  1.00 91.61           C  
ATOM    907  HD2 HIS A  58      23.813  -8.964 -30.185  1.00 91.61           H  
ATOM    908  ND1 HIS A  58      21.315 -11.008 -30.596  1.00 91.61           N  
ATOM    909  HD1 HIS A  58      20.564 -11.522 -30.156  1.00 91.61           H  
ATOM    910  CE1 HIS A  58      22.331 -11.650 -31.198  1.00 91.61           C  
ATOM    911  HE1 HIS A  58      22.304 -12.673 -31.543  1.00 91.61           H  
ATOM    912  NE2 HIS A  58      23.450 -10.914 -31.150  1.00 91.61           N  
ATOM    913  N   ALA A  59      19.072  -7.774 -26.952  1.00 92.86           N  
ATOM    914  H   ALA A  59      18.646  -8.681 -27.075  1.00 92.86           H  
ATOM    915  CA  ALA A  59      18.321  -6.781 -26.205  1.00 92.86           C  
ATOM    916  HA  ALA A  59      19.029  -6.244 -25.574  1.00 92.86           H  
ATOM    917  C   ALA A  59      17.304  -7.462 -25.291  1.00 92.86           C  
ATOM    918  CB  ALA A  59      17.648  -5.797 -27.172  1.00 92.86           C  
ATOM    919  HB1 ALA A  59      17.150  -5.011 -26.604  1.00 92.86           H  
ATOM    920  HB2 ALA A  59      18.401  -5.341 -27.816  1.00 92.86           H  
ATOM    921  HB3 ALA A  59      16.912  -6.317 -27.784  1.00 92.86           H  
ATOM    922  O   ALA A  59      16.920  -8.604 -25.547  1.00 92.86           O  
ATOM    923  N   LEU A  60      16.847  -6.761 -24.257  1.00 95.10           N  
ATOM    924  H   LEU A  60      17.245  -5.852 -24.068  1.00 95.10           H  
ATOM    925  CA  LEU A  60      15.811  -7.258 -23.360  1.00 95.10           C  
ATOM    926  HA  LEU A  60      15.109  -7.825 -23.971  1.00 95.10           H  
ATOM    927  C   LEU A  60      14.990  -6.143 -22.711  1.00 95.10           C  
ATOM    928  CB  LEU A  60      16.429  -8.235 -22.344  1.00 95.10           C  
ATOM    929  HB2 LEU A  60      15.645  -8.598 -21.679  1.00 95.10           H  
ATOM    930  HB3 LEU A  60      16.777  -9.100 -22.909  1.00 95.10           H  
ATOM    931  O   LEU A  60      15.435  -4.997 -22.609  1.00 95.10           O  
ATOM    932  CG  LEU A  60      17.607  -7.709 -21.505  1.00 95.10           C  
ATOM    933  HG  LEU A  60      18.303  -7.136 -22.119  1.00 95.10           H  
ATOM    934  CD1 LEU A  60      17.138  -6.859 -20.336  1.00 95.10           C  
ATOM    935 HD11 LEU A  60      16.730  -5.909 -20.681  1.00 95.10           H  
ATOM    936 HD12 LEU A  60      16.367  -7.410 -19.798  1.00 95.10           H  
ATOM    937 HD13 LEU A  60      17.982  -6.652 -19.677  1.00 95.10           H  
ATOM    938  CD2 LEU A  60      18.348  -8.911 -20.922  1.00 95.10           C  
ATOM    939 HD21 LEU A  60      19.121  -8.597 -20.220  1.00 95.10           H  
ATOM    940 HD22 LEU A  60      18.813  -9.483 -21.725  1.00 95.10           H  
ATOM    941 HD23 LEU A  60      17.647  -9.555 -20.392  1.00 95.10           H  
ATOM    942  N   ASN A  61      13.773  -6.485 -22.305  1.00 95.63           N  
ATOM    943  H   ASN A  61      13.466  -7.435 -22.457  1.00 95.63           H  
ATOM    944  CA  ASN A  61      12.863  -5.624 -21.555  1.00 95.63           C  
ATOM    945  HA  ASN A  61      13.422  -5.114 -20.770  1.00 95.63           H  
ATOM    946  C   ASN A  61      11.777  -6.468 -20.855  1.00 95.63           C  
ATOM    947  CB  ASN A  61      12.285  -4.554 -22.507  1.00 95.63           C  
ATOM    948  HB2 ASN A  61      13.101  -4.036 -23.012  1.00 95.63           H  
ATOM    949  HB3 ASN A  61      11.768  -3.796 -21.919  1.00 95.63           H  
ATOM    950  O   ASN A  61      11.848  -7.701 -20.838  1.00 95.63           O  
ATOM    951  CG  ASN A  61      11.325  -5.054 -23.569  1.00 95.63           C  
ATOM    952  ND2 ASN A  61      10.723  -4.146 -24.295  1.00 95.63           N  
ATOM    953 HD21 ASN A  61      10.857  -3.177 -24.043  1.00 95.63           H  
ATOM    954 HD22 ASN A  61       9.864  -4.476 -24.711  1.00 95.63           H  
ATOM    955  OD1 ASN A  61      11.120  -6.233 -23.811  1.00 95.63           O  
ATOM    956  N   ASN A  62      10.777  -5.797 -20.285  1.00 96.27           N  
ATOM    957  H   ASN A  62      10.784  -4.789 -20.338  1.00 96.27           H  
ATOM    958  CA  ASN A  62       9.585  -6.380 -19.681  1.00 96.27           C  
ATOM    959  HA  ASN A  62       9.091  -5.549 -19.178  1.00 96.27           H  
ATOM    960  C   ASN A  62       9.894  -7.410 -18.583  1.00 96.27           C  
ATOM    961  CB  ASN A  62       8.637  -6.888 -20.784  1.00 96.27           C  
ATOM    962  HB2 ASN A  62       9.179  -7.550 -21.459  1.00 96.27           H  
ATOM    963  HB3 ASN A  62       7.827  -7.459 -20.331  1.00 96.27           H  
ATOM    964  O   ASN A  62       9.491  -8.570 -18.665  1.00 96.27           O  
ATOM    965  CG  ASN A  62       8.025  -5.760 -21.588  1.00 96.27           C  
ATOM    966  ND2 ASN A  62       6.972  -5.155 -21.092  1.00 96.27           N  
ATOM    967 HD21 ASN A  62       6.692  -4.310 -21.567  1.00 96.27           H  
ATOM    968 HD22 ASN A  62       6.673  -5.352 -20.147  1.00 96.27           H  
ATOM    969  OD1 ASN A  62       8.453  -5.403 -22.672  1.00 96.27           O  
ATOM    970  N   PHE A  63      10.614  -6.976 -17.550  1.00 97.51           N  
ATOM    971  H   PHE A  63      10.875  -6.001 -17.512  1.00 97.51           H  
ATOM    972  CA  PHE A  63      10.951  -7.831 -16.417  1.00 97.51           C  
ATOM    973  HA  PHE A  63      11.336  -8.776 -16.802  1.00 97.51           H  
ATOM    974  C   PHE A  63       9.723  -8.127 -15.549  1.00 97.51           C  
ATOM    975  CB  PHE A  63      12.052  -7.180 -15.581  1.00 97.51           C  
ATOM    976  HB2 PHE A  63      12.234  -7.798 -14.702  1.00 97.51           H  
ATOM    977  HB3 PHE A  63      11.697  -6.211 -15.230  1.00 97.51           H  
ATOM    978  O   PHE A  63       8.986  -7.221 -15.161  1.00 97.51           O  
ATOM    979  CG  PHE A  63      13.363  -6.986 -16.310  1.00 97.51           C  
ATOM    980  CD1 PHE A  63      14.288  -8.043 -16.388  1.00 97.51           C  
ATOM    981  HD1 PHE A  63      14.034  -9.017 -15.996  1.00 97.51           H  
ATOM    982  CD2 PHE A  63      13.673  -5.735 -16.873  1.00 97.51           C  
ATOM    983  HD2 PHE A  63      12.953  -4.931 -16.838  1.00 97.51           H  
ATOM    984  CE1 PHE A  63      15.558  -7.825 -16.947  1.00 97.51           C  
ATOM    985  HE1 PHE A  63      16.281  -8.626 -16.977  1.00 97.51           H  
ATOM    986  CE2 PHE A  63      14.939  -5.518 -17.441  1.00 97.51           C  
ATOM    987  HE2 PHE A  63      15.190  -4.547 -17.843  1.00 97.51           H  
ATOM    988  CZ  PHE A  63      15.894  -6.547 -17.423  1.00 97.51           C  
ATOM    989  HZ  PHE A  63      16.897  -6.352 -17.774  1.00 97.51           H  
ATOM    990  N   VAL A  64       9.530  -9.396 -15.198  1.00 98.31           N  
ATOM    991  H   VAL A  64      10.160 -10.090 -15.573  1.00 98.31           H  
ATOM    992  CA  VAL A  64       8.501  -9.860 -14.262  1.00 98.31           C  
ATOM    993  HA  VAL A  64       8.071  -9.003 -13.744  1.00 98.31           H  
ATOM    994  C   VAL A  64       9.165 -10.756 -13.226  1.00 98.31           C  
ATOM    995  CB  VAL A  64       7.359 -10.600 -14.986  1.00 98.31           C  
ATOM    996  HB  VAL A  64       7.766 -11.466 -15.508  1.00 98.31           H  
ATOM    997  O   VAL A  64       9.842 -11.719 -13.577  1.00 98.31           O  
ATOM    998  CG1 VAL A  64       6.291 -11.092 -14.001  1.00 98.31           C  
ATOM    999 HG11 VAL A  64       5.889 -10.254 -13.431  1.00 98.31           H  
ATOM   1000 HG12 VAL A  64       6.714 -11.823 -13.313  1.00 98.31           H  
ATOM   1001 HG13 VAL A  64       5.481 -11.576 -14.547  1.00 98.31           H  
ATOM   1002  CG2 VAL A  64       6.664  -9.714 -16.027  1.00 98.31           C  
ATOM   1003 HG21 VAL A  64       7.379  -9.381 -16.779  1.00 98.31           H  
ATOM   1004 HG22 VAL A  64       5.882 -10.284 -16.530  1.00 98.31           H  
ATOM   1005 HG23 VAL A  64       6.215  -8.850 -15.538  1.00 98.31           H  
ATOM   1006  N   ILE A  65       8.972 -10.448 -11.948  1.00 97.71           N  
ATOM   1007  H   ILE A  65       8.386  -9.655 -11.727  1.00 97.71           H  
ATOM   1008  CA  ILE A  65       9.444 -11.274 -10.836  1.00 97.71           C  
ATOM   1009  HA  ILE A  65      10.243 -11.932 -11.176  1.00 97.71           H  
ATOM   1010  C   ILE A  65       8.276 -12.140 -10.372  1.00 97.71           C  
ATOM   1011  CB  ILE A  65      10.015 -10.395  -9.702  1.00 97.71           C  
ATOM   1012  HB  ILE A  65       9.238  -9.706  -9.373  1.00 97.71           H  
ATOM   1013  O   ILE A  65       7.250 -11.612  -9.952  1.00 97.71           O  
ATOM   1014  CG1 ILE A  65      11.227  -9.576 -10.207  1.00 97.71           C  
ATOM   1015 HG12 ILE A  65      10.978  -9.079 -11.145  1.00 97.71           H  
ATOM   1016 HG13 ILE A  65      12.065 -10.247 -10.396  1.00 97.71           H  
ATOM   1017  CG2 ILE A  65      10.428 -11.277  -8.507  1.00 97.71           C  
ATOM   1018 HG21 ILE A  65       9.575 -11.842  -8.132  1.00 97.71           H  
ATOM   1019 HG22 ILE A  65      11.208 -11.979  -8.804  1.00 97.71           H  
ATOM   1020 HG23 ILE A  65      10.784 -10.664  -7.679  1.00 97.71           H  
ATOM   1021  CD1 ILE A  65      11.668  -8.484  -9.228  1.00 97.71           C  
ATOM   1022 HD11 ILE A  65      12.498  -7.923  -9.657  1.00 97.71           H  
ATOM   1023 HD12 ILE A  65      10.842  -7.801  -9.028  1.00 97.71           H  
ATOM   1024 HD13 ILE A  65      11.973  -8.915  -8.275  1.00 97.71           H  
ATOM   1025  N   GLN A  66       8.427 -13.457 -10.442  1.00 97.93           N  
ATOM   1026  H   GLN A  66       9.313 -13.818 -10.766  1.00 97.93           H  
ATOM   1027  CA  GLN A  66       7.543 -14.395  -9.758  1.00 97.93           C  
ATOM   1028  HA  GLN A  66       6.531 -13.989  -9.736  1.00 97.93           H  
ATOM   1029  C   GLN A  66       8.043 -14.573  -8.322  1.00 97.93           C  
ATOM   1030  CB  GLN A  66       7.502 -15.717 -10.535  1.00 97.93           C  
ATOM   1031  HB2 GLN A  66       8.524 -16.068 -10.674  1.00 97.93           H  
ATOM   1032  HB3 GLN A  66       7.063 -15.532 -11.515  1.00 97.93           H  
ATOM   1033  O   GLN A  66       9.236 -14.810  -8.127  1.00 97.93           O  
ATOM   1034  CG  GLN A  66       6.699 -16.819  -9.824  1.00 97.93           C  
ATOM   1035  HG2 GLN A  66       7.146 -17.024  -8.851  1.00 97.93           H  
ATOM   1036  HG3 GLN A  66       5.679 -16.472  -9.657  1.00 97.93           H  
ATOM   1037  CD  GLN A  66       6.640 -18.139 -10.595  1.00 97.93           C  
ATOM   1038  NE2 GLN A  66       6.316 -19.229  -9.941  1.00 97.93           N  
ATOM   1039 HE21 GLN A  66       5.996 -20.022 -10.478  1.00 97.93           H  
ATOM   1040 HE22 GLN A  66       6.177 -19.180  -8.942  1.00 97.93           H  
ATOM   1041  OE1 GLN A  66       6.870 -18.252 -11.788  1.00 97.93           O  
ATOM   1042  N   ILE A  67       7.141 -14.478  -7.345  1.00 96.67           N  
ATOM   1043  H   ILE A  67       6.184 -14.283  -7.600  1.00 96.67           H  
ATOM   1044  CA  ILE A  67       7.408 -14.762  -5.931  1.00 96.67           C  
ATOM   1045  HA  ILE A  67       8.437 -15.107  -5.824  1.00 96.67           H  
ATOM   1046  C   ILE A  67       6.478 -15.894  -5.496  1.00 96.67           C  
ATOM   1047  CB  ILE A  67       7.238 -13.512  -5.034  1.00 96.67           C  
ATOM   1048  HB  ILE A  67       6.175 -13.282  -4.968  1.00 96.67           H  
ATOM   1049  O   ILE A  67       5.255 -15.757  -5.558  1.00 96.67           O  
ATOM   1050  CG1 ILE A  67       7.948 -12.264  -5.611  1.00 96.67           C  
ATOM   1051 HG12 ILE A  67       7.545 -12.050  -6.601  1.00 96.67           H  
ATOM   1052 HG13 ILE A  67       9.015 -12.463  -5.714  1.00 96.67           H  
ATOM   1053  CG2 ILE A  67       7.752 -13.844  -3.619  1.00 96.67           C  
ATOM   1054 HG21 ILE A  67       7.572 -13.013  -2.937  1.00 96.67           H  
ATOM   1055 HG22 ILE A  67       7.232 -14.712  -3.213  1.00 96.67           H  
ATOM   1056 HG23 ILE A  67       8.820 -14.057  -3.644  1.00 96.67           H  
ATOM   1057  CD1 ILE A  67       7.770 -10.986  -4.782  1.00 96.67           C  
ATOM   1058 HD11 ILE A  67       8.171 -10.138  -5.337  1.00 96.67           H  
ATOM   1059 HD12 ILE A  67       8.309 -11.063  -3.837  1.00 96.67           H  
ATOM   1060 HD13 ILE A  67       6.712 -10.814  -4.588  1.00 96.67           H  
ATOM   1061  N   ASP A  68       7.069 -17.005  -5.076  1.00 96.05           N  
ATOM   1062  H   ASP A  68       8.079 -17.022  -5.049  1.00 96.05           H  
ATOM   1063  CA  ASP A  68       6.385 -18.183  -4.560  1.00 96.05           C  
ATOM   1064  HA  ASP A  68       5.354 -18.197  -4.913  1.00 96.05           H  
ATOM   1065  C   ASP A  68       6.362 -18.091  -3.025  1.00 96.05           C  
ATOM   1066  CB  ASP A  68       7.081 -19.461  -5.089  1.00 96.05           C  
ATOM   1067  HB2 ASP A  68       6.620 -20.327  -4.615  1.00 96.05           H  
ATOM   1068  HB3 ASP A  68       8.131 -19.433  -4.797  1.00 96.05           H  
ATOM   1069  O   ASP A  68       7.406 -18.176  -2.374  1.00 96.05           O  
ATOM   1070  CG  ASP A  68       6.992 -19.647  -6.618  1.00 96.05           C  
ATOM   1071  OD1 ASP A  68       6.021 -19.136  -7.219  1.00 96.05           O  
ATOM   1072  OD2 ASP A  68       7.844 -20.337  -7.247  1.00 96.05           O  
ATOM   1073  N   PHE A  69       5.170 -17.878  -2.462  1.00 95.21           N  
ATOM   1074  H   PHE A  69       4.361 -17.838  -3.066  1.00 95.21           H  
ATOM   1075  CA  PHE A  69       4.915 -17.839  -1.024  1.00 95.21           C  
ATOM   1076  HA  PHE A  69       5.839 -17.542  -0.529  1.00 95.21           H  
ATOM   1077  C   PHE A  69       4.491 -19.223  -0.516  1.00 95.21           C  
ATOM   1078  CB  PHE A  69       3.848 -16.789  -0.691  1.00 95.21           C  
ATOM   1079  HB2 PHE A  69       3.517 -16.944   0.336  1.00 95.21           H  
ATOM   1080  HB3 PHE A  69       2.979 -16.934  -1.334  1.00 95.21           H  
ATOM   1081  O   PHE A  69       3.658 -19.880  -1.159  1.00 95.21           O  
ATOM   1082  CG  PHE A  69       4.342 -15.364  -0.823  1.00 95.21           C  
ATOM   1083  CD1 PHE A  69       4.857 -14.694   0.303  1.00 95.21           C  
ATOM   1084  HD1 PHE A  69       4.913 -15.200   1.256  1.00 95.21           H  
ATOM   1085  CD2 PHE A  69       4.320 -14.716  -2.072  1.00 95.21           C  
ATOM   1086  HD2 PHE A  69       3.951 -15.236  -2.944  1.00 95.21           H  
ATOM   1087  CE1 PHE A  69       5.325 -13.375   0.188  1.00 95.21           C  
ATOM   1088  HE1 PHE A  69       5.740 -12.875   1.051  1.00 95.21           H  
ATOM   1089  CE2 PHE A  69       4.778 -13.390  -2.179  1.00 95.21           C  
ATOM   1090  HE2 PHE A  69       4.767 -12.885  -3.134  1.00 95.21           H  
ATOM   1091  CZ  PHE A  69       5.275 -12.717  -1.051  1.00 95.21           C  
ATOM   1092  HZ  PHE A  69       5.640 -11.704  -1.140  1.00 95.21           H  
ATOM   1093  N   PRO A  70       5.033 -19.673   0.630  1.00 94.84           N  
ATOM   1094  CA  PRO A  70       4.718 -20.980   1.181  1.00 94.84           C  
ATOM   1095  HA  PRO A  70       4.764 -21.737   0.398  1.00 94.84           H  
ATOM   1096  C   PRO A  70       3.314 -21.005   1.797  1.00 94.84           C  
ATOM   1097  CB  PRO A  70       5.828 -21.257   2.202  1.00 94.84           C  
ATOM   1098  HB2 PRO A  70       5.515 -21.935   2.996  1.00 94.84           H  
ATOM   1099  HB3 PRO A  70       6.708 -21.646   1.691  1.00 94.84           H  
ATOM   1100  O   PRO A  70       2.624 -19.991   1.911  1.00 94.84           O  
ATOM   1101  CG  PRO A  70       6.130 -19.863   2.738  1.00 94.84           C  
ATOM   1102  HG2 PRO A  70       7.127 -19.793   3.172  1.00 94.84           H  
ATOM   1103  HG3 PRO A  70       5.363 -19.608   3.470  1.00 94.84           H  
ATOM   1104  CD  PRO A  70       5.974 -18.976   1.504  1.00 94.84           C  
ATOM   1105  HD2 PRO A  70       6.936 -18.879   1.000  1.00 94.84           H  
ATOM   1106  HD3 PRO A  70       5.599 -17.994   1.792  1.00 94.84           H  
ATOM   1107  N   GLU A  71       2.890 -22.201   2.181  1.00 93.74           N  
ATOM   1108  H   GLU A  71       3.543 -22.971   2.146  1.00 93.74           H  
ATOM   1109  CA  GLU A  71       1.695 -22.394   2.994  1.00 93.74           C  
ATOM   1110  HA  GLU A  71       0.858 -21.872   2.529  1.00 93.74           H  
ATOM   1111  C   GLU A  71       1.905 -21.821   4.404  1.00 93.74           C  
ATOM   1112  CB  GLU A  71       1.399 -23.897   3.021  1.00 93.74           C  
ATOM   1113  HB2 GLU A  71       1.367 -24.254   1.992  1.00 93.74           H  
ATOM   1114  HB3 GLU A  71       2.203 -24.413   3.545  1.00 93.74           H  
ATOM   1115  O   GLU A  71       2.987 -21.956   4.973  1.00 93.74           O  
ATOM   1116  CG  GLU A  71       0.066 -24.220   3.692  1.00 93.74           C  
ATOM   1117  HG2 GLU A  71      -0.723 -23.739   3.114  1.00 93.74           H  
ATOM   1118  HG3 GLU A  71       0.061 -23.819   4.706  1.00 93.74           H  
ATOM   1119  CD  GLU A  71      -0.217 -25.724   3.741  1.00 93.74           C  
ATOM   1120  OE1 GLU A  71      -0.955 -26.132   4.661  1.00 93.74           O  
ATOM   1121  OE2 GLU A  71       0.248 -26.444   2.828  1.00 93.74           O  
ATOM   1122  N   ILE A  72       0.870 -21.199   4.973  1.00 93.31           N  
ATOM   1123  H   ILE A  72      -0.001 -21.175   4.462  1.00 93.31           H  
ATOM   1124  CA  ILE A  72       0.876 -20.688   6.348  1.00 93.31           C  
ATOM   1125  HA  ILE A  72       1.870 -20.818   6.775  1.00 93.31           H  
ATOM   1126  C   ILE A  72      -0.104 -21.511   7.172  1.00 93.31           C  
ATOM   1127  CB  ILE A  72       0.544 -19.181   6.414  1.00 93.31           C  
ATOM   1128  HB  ILE A  72      -0.473 -19.031   6.049  1.00 93.31           H  
ATOM   1129  O   ILE A  72      -1.309 -21.493   6.903  1.00 93.31           O  
ATOM   1130  CG1 ILE A  72       1.513 -18.370   5.525  1.00 93.31           C  
ATOM   1131 HG12 ILE A  72       2.529 -18.493   5.902  1.00 93.31           H  
ATOM   1132 HG13 ILE A  72       1.487 -18.752   4.505  1.00 93.31           H  
ATOM   1133  CG2 ILE A  72       0.603 -18.703   7.880  1.00 93.31           C  
ATOM   1134 HG21 ILE A  72      -0.089 -19.265   8.506  1.00 93.31           H  
ATOM   1135 HG22 ILE A  72       1.612 -18.830   8.273  1.00 93.31           H  
ATOM   1136 HG23 ILE A  72       0.326 -17.651   7.959  1.00 93.31           H  
ATOM   1137  CD1 ILE A  72       1.194 -16.876   5.445  1.00 93.31           C  
ATOM   1138 HD11 ILE A  72       0.188 -16.727   5.052  1.00 93.31           H  
ATOM   1139 HD12 ILE A  72       1.287 -16.406   6.424  1.00 93.31           H  
ATOM   1140 HD13 ILE A  72       1.920 -16.403   4.785  1.00 93.31           H  
ATOM   1141  N   THR A  73       0.405 -22.179   8.203  1.00 90.35           N  
ATOM   1142  H   THR A  73       1.404 -22.159   8.347  1.00 90.35           H  
ATOM   1143  CA  THR A  73      -0.380 -22.945   9.178  1.00 90.35           C  
ATOM   1144  HA  THR A  73      -1.410 -23.013   8.828  1.00 90.35           H  
ATOM   1145  C   THR A  73      -0.383 -22.255  10.534  1.00 90.35           C  
ATOM   1146  CB  THR A  73       0.153 -24.374   9.341  1.00 90.35           C  
ATOM   1147  HB  THR A  73      -0.416 -24.881  10.119  1.00 90.35           H  
ATOM   1148  O   THR A  73       0.629 -21.668  10.922  1.00 90.35           O  
ATOM   1149  CG2 THR A  73       0.037 -25.184   8.051  1.00 90.35           C  
ATOM   1150 HG21 THR A  73      -1.010 -25.275   7.760  1.00 90.35           H  
ATOM   1151 HG22 THR A  73       0.433 -26.186   8.218  1.00 90.35           H  
ATOM   1152 HG23 THR A  73       0.599 -24.713   7.245  1.00 90.35           H  
ATOM   1153  OG1 THR A  73       1.516 -24.343   9.709  1.00 90.35           O  
ATOM   1154  HG1 THR A  73       1.595 -23.776  10.479  1.00 90.35           H  
ATOM   1155  N   GLY A  74      -1.489 -22.342  11.274  1.00 86.70           N  
ATOM   1156  H   GLY A  74      -2.288 -22.856  10.932  1.00 86.70           H  
ATOM   1157  CA  GLY A  74      -1.525 -21.789  12.620  1.00 86.70           C  
ATOM   1158  HA2 GLY A  74      -1.000 -20.835  12.577  1.00 86.70           H  
ATOM   1159  HA3 GLY A  74      -0.977 -22.441  13.300  1.00 86.70           H  
ATOM   1160  C   GLY A  74      -2.897 -21.497  13.206  1.00 86.70           C  
ATOM   1161  O   GLY A  74      -3.936 -21.912  12.698  1.00 86.70           O  
ATOM   1162  N   VAL A  75      -2.879 -20.719  14.288  1.00 87.34           N  
ATOM   1163  H   VAL A  75      -1.994 -20.294  14.527  1.00 87.34           H  
ATOM   1164  CA  VAL A  75      -4.068 -20.282  15.031  1.00 87.34           C  
ATOM   1165  HA  VAL A  75      -4.957 -20.685  14.545  1.00 87.34           H  
ATOM   1166  C   VAL A  75      -4.158 -18.764  14.995  1.00 87.34           C  
ATOM   1167  CB  VAL A  75      -4.057 -20.796  16.485  1.00 87.34           C  
ATOM   1168  HB  VAL A  75      -3.182 -20.399  17.000  1.00 87.34           H  
ATOM   1169  O   VAL A  75      -3.179 -18.064  15.247  1.00 87.34           O  
ATOM   1170  CG1 VAL A  75      -5.312 -20.368  17.260  1.00 87.34           C  
ATOM   1171 HG11 VAL A  75      -5.351 -19.283  17.351  1.00 87.34           H  
ATOM   1172 HG12 VAL A  75      -6.206 -20.730  16.751  1.00 87.34           H  
ATOM   1173 HG13 VAL A  75      -5.284 -20.788  18.266  1.00 87.34           H  
ATOM   1174  CG2 VAL A  75      -3.993 -22.328  16.534  1.00 87.34           C  
ATOM   1175 HG21 VAL A  75      -3.047 -22.667  16.112  1.00 87.34           H  
ATOM   1176 HG22 VAL A  75      -4.043 -22.675  17.566  1.00 87.34           H  
ATOM   1177 HG23 VAL A  75      -4.813 -22.756  15.959  1.00 87.34           H  
ATOM   1178  N   GLY A  76      -5.358 -18.253  14.733  1.00 89.60           N  
ATOM   1179  H   GLY A  76      -6.110 -18.897  14.537  1.00 89.60           H  
ATOM   1180  CA  GLY A  76      -5.626 -16.822  14.658  1.00 89.60           C  
ATOM   1181  HA2 GLY A  76      -4.758 -16.248  14.984  1.00 89.60           H  
ATOM   1182  HA3 GLY A  76      -6.439 -16.579  15.341  1.00 89.60           H  
ATOM   1183  C   GLY A  76      -6.018 -16.371  13.258  1.00 89.60           C  
ATOM   1184  O   GLY A  76      -6.223 -17.176  12.346  1.00 89.60           O  
ATOM   1185  N   LYS A  77      -6.257 -15.066  13.131  1.00 92.67           N  
ATOM   1186  H   LYS A  77      -6.044 -14.459  13.909  1.00 92.67           H  
ATOM   1187  CA  LYS A  77      -6.866 -14.470  11.943  1.00 92.67           C  
ATOM   1188  HA  LYS A  77      -7.242 -15.271  11.307  1.00 92.67           H  
ATOM   1189  C   LYS A  77      -5.832 -13.679  11.160  1.00 92.67           C  
ATOM   1190  CB  LYS A  77      -8.048 -13.613  12.379  1.00 92.67           C  
ATOM   1191  HB2 LYS A  77      -8.673 -14.183  13.066  1.00 92.67           H  
ATOM   1192  HB3 LYS A  77      -7.658 -12.750  12.918  1.00 92.67           H  
ATOM   1193  O   LYS A  77      -5.229 -12.764  11.714  1.00 92.67           O  
ATOM   1194  CG  LYS A  77      -8.911 -13.147  11.198  1.00 92.67           C  
ATOM   1195  HG2 LYS A  77      -9.447 -13.986  10.754  1.00 92.67           H  
ATOM   1196  HG3 LYS A  77      -8.286 -12.663  10.448  1.00 92.67           H  
ATOM   1197  CD  LYS A  77      -9.881 -12.138  11.785  1.00 92.67           C  
ATOM   1198  HD2 LYS A  77      -9.270 -11.294  12.106  1.00 92.67           H  
ATOM   1199  HD3 LYS A  77     -10.348 -12.598  12.656  1.00 92.67           H  
ATOM   1200  CE  LYS A  77     -10.994 -11.570  10.925  1.00 92.67           C  
ATOM   1201  HE2 LYS A  77     -10.585 -11.173   9.996  1.00 92.67           H  
ATOM   1202  HE3 LYS A  77     -11.710 -12.364  10.710  1.00 92.67           H  
ATOM   1203  NZ  LYS A  77     -11.606 -10.490  11.735  1.00 92.67           N  
ATOM   1204  HZ1 LYS A  77     -11.485 -10.713  12.713  1.00 92.67           H  
ATOM   1205  HZ2 LYS A  77     -12.577 -10.323  11.516  1.00 92.67           H  
ATOM   1206  HZ3 LYS A  77     -11.072  -9.639  11.635  1.00 92.67           H  
ATOM   1207  N   LEU A  78      -5.679 -14.002   9.877  1.00 95.24           N  
ATOM   1208  H   LEU A  78      -6.241 -14.763   9.522  1.00 95.24           H  
ATOM   1209  CA  LEU A  78      -4.619 -13.480   9.010  1.00 95.24           C  
ATOM   1210  HA  LEU A  78      -4.250 -12.535   9.407  1.00 95.24           H  
ATOM   1211  C   LEU A  78      -5.124 -13.263   7.577  1.00 95.24           C  
ATOM   1212  CB  LEU A  78      -3.467 -14.499   9.012  1.00 95.24           C  
ATOM   1213  HB2 LEU A  78      -3.181 -14.728  10.039  1.00 95.24           H  
ATOM   1214  HB3 LEU A  78      -3.882 -15.404   8.569  1.00 95.24           H  
ATOM   1215  O   LEU A  78      -5.940 -14.029   7.053  1.00 95.24           O  
ATOM   1216  CG  LEU A  78      -2.202 -14.140   8.207  1.00 95.24           C  
ATOM   1217  HG  LEU A  78      -2.471 -13.737   7.231  1.00 95.24           H  
ATOM   1218  CD1 LEU A  78      -1.328 -13.128   8.936  1.00 95.24           C  
ATOM   1219 HD11 LEU A  78      -1.792 -12.144   8.871  1.00 95.24           H  
ATOM   1220 HD12 LEU A  78      -1.198 -13.422   9.978  1.00 95.24           H  
ATOM   1221 HD13 LEU A  78      -0.341 -13.077   8.476  1.00 95.24           H  
ATOM   1222  CD2 LEU A  78      -1.391 -15.402   7.946  1.00 95.24           C  
ATOM   1223 HD21 LEU A  78      -1.084 -15.845   8.894  1.00 95.24           H  
ATOM   1224 HD22 LEU A  78      -0.499 -15.152   7.371  1.00 95.24           H  
ATOM   1225 HD23 LEU A  78      -1.978 -16.127   7.383  1.00 95.24           H  
ATOM   1226  N   ALA A  79      -4.583 -12.245   6.920  1.00 96.19           N  
ATOM   1227  H   ALA A  79      -3.990 -11.615   7.441  1.00 96.19           H  
ATOM   1228  CA  ALA A  79      -4.691 -11.988   5.493  1.00 96.19           C  
ATOM   1229  HA  ALA A  79      -4.867 -12.922   4.959  1.00 96.19           H  
ATOM   1230  C   ALA A  79      -3.397 -11.362   4.958  1.00 96.19           C  
ATOM   1231  CB  ALA A  79      -5.872 -11.047   5.255  1.00 96.19           C  
ATOM   1232  HB1 ALA A  79      -5.729 -10.121   5.813  1.00 96.19           H  
ATOM   1233  HB2 ALA A  79      -5.931 -10.811   4.192  1.00 96.19           H  
ATOM   1234  HB3 ALA A  79      -6.801 -11.517   5.576  1.00 96.19           H  
ATOM   1235  O   ALA A  79      -2.653 -10.731   5.707  1.00 96.19           O  
ATOM   1236  N   TYR A  80      -3.161 -11.478   3.652  1.00 97.01           N  
ATOM   1237  H   TYR A  80      -3.803 -12.002   3.073  1.00 97.01           H  
ATOM   1238  CA  TYR A  80      -2.172 -10.647   2.971  1.00 97.01           C  
ATOM   1239  HA  TYR A  80      -1.292 -10.528   3.603  1.00 97.01           H  
ATOM   1240  C   TYR A  80      -2.745  -9.264   2.679  1.00 97.01           C  
ATOM   1241  CB  TYR A  80      -1.731 -11.300   1.665  1.00 97.01           C  
ATOM   1242  HB2 TYR A  80      -2.605 -11.551   1.063  1.00 97.01           H  
ATOM   1243  HB3 TYR A  80      -1.148 -10.571   1.102  1.00 97.01           H  
ATOM   1244  O   TYR A  80      -3.923  -9.125   2.340  1.00 97.01           O  
ATOM   1245  CG  TYR A  80      -0.871 -12.523   1.863  1.00 97.01           C  
ATOM   1246  CD1 TYR A  80       0.500 -12.365   2.138  1.00 97.01           C  
ATOM   1247  HD1 TYR A  80       0.927 -11.377   2.231  1.00 97.01           H  
ATOM   1248  CD2 TYR A  80      -1.432 -13.810   1.758  1.00 97.01           C  
ATOM   1249  HD2 TYR A  80      -2.483 -13.928   1.541  1.00 97.01           H  
ATOM   1250  CE1 TYR A  80       1.325 -13.496   2.266  1.00 97.01           C  
ATOM   1251  HE1 TYR A  80       2.382 -13.373   2.448  1.00 97.01           H  
ATOM   1252  CE2 TYR A  80      -0.614 -14.943   1.918  1.00 97.01           C  
ATOM   1253  HE2 TYR A  80      -1.015 -15.942   1.826  1.00 97.01           H  
ATOM   1254  OH  TYR A  80       1.539 -15.890   2.297  1.00 97.01           O  
ATOM   1255  HH  TYR A  80       2.461 -15.683   2.464  1.00 97.01           H  
ATOM   1256  CZ  TYR A  80       0.764 -14.787   2.165  1.00 97.01           C  
ATOM   1257  N   VAL A  81      -1.897  -8.244   2.722  1.00 96.43           N  
ATOM   1258  H   VAL A  81      -0.940  -8.414   2.995  1.00 96.43           H  
ATOM   1259  CA  VAL A  81      -2.267  -6.911   2.234  1.00 96.43           C  
ATOM   1260  HA  VAL A  81      -3.178  -6.599   2.746  1.00 96.43           H  
ATOM   1261  C   VAL A  81      -2.560  -6.951   0.739  1.00 96.43           C  
ATOM   1262  CB  VAL A  81      -1.177  -5.874   2.525  1.00 96.43           C  
ATOM   1263  HB  VAL A  81      -1.525  -4.896   2.193  1.00 96.43           H  
ATOM   1264  O   VAL A  81      -1.989  -7.758   0.002  1.00 96.43           O  
ATOM   1265  CG1 VAL A  81      -0.910  -5.792   4.020  1.00 96.43           C  
ATOM   1266 HG11 VAL A  81       0.087  -5.371   4.154  1.00 96.43           H  
ATOM   1267 HG12 VAL A  81      -1.650  -5.150   4.499  1.00 96.43           H  
ATOM   1268 HG13 VAL A  81      -0.905  -6.768   4.505  1.00 96.43           H  
ATOM   1269  CG2 VAL A  81       0.139  -6.161   1.796  1.00 96.43           C  
ATOM   1270 HG21 VAL A  81      -0.023  -6.133   0.719  1.00 96.43           H  
ATOM   1271 HG22 VAL A  81       0.518  -7.150   2.056  1.00 96.43           H  
ATOM   1272 HG23 VAL A  81       0.892  -5.423   2.073  1.00 96.43           H  
ATOM   1273  N   ASP A  82      -3.420  -6.054   0.266  1.00 95.14           N  
ATOM   1274  H   ASP A  82      -3.938  -5.463   0.900  1.00 95.14           H  
ATOM   1275  CA  ASP A  82      -3.636  -5.910  -1.172  1.00 95.14           C  
ATOM   1276  HA  ASP A  82      -4.005  -6.858  -1.563  1.00 95.14           H  
ATOM   1277  C   ASP A  82      -2.290  -5.600  -1.858  1.00 95.14           C  
ATOM   1278  CB  ASP A  82      -4.705  -4.839  -1.463  1.00 95.14           C  
ATOM   1279  HB2 ASP A  82      -4.699  -4.638  -2.534  1.00 95.14           H  
ATOM   1280  HB3 ASP A  82      -4.432  -3.916  -0.951  1.00 95.14           H  
ATOM   1281  O   ASP A  82      -1.526  -4.740  -1.397  1.00 95.14           O  
ATOM   1282  CG  ASP A  82      -6.145  -5.234  -1.071  1.00 95.14           C  
ATOM   1283  OD1 ASP A  82      -6.420  -6.430  -0.824  1.00 95.14           O  
ATOM   1284  OD2 ASP A  82      -7.019  -4.337  -1.051  1.00 95.14           O  
ATOM   1285  N   TYR A  83      -2.005  -6.324  -2.946  1.00 95.89           N  
ATOM   1286  H   TYR A  83      -2.676  -7.025  -3.226  1.00 95.89           H  
ATOM   1287  CA  TYR A  83      -0.775  -6.205  -3.745  1.00 95.89           C  
ATOM   1288  HA  TYR A  83      -0.855  -6.953  -4.534  1.00 95.89           H  
ATOM   1289  C   TYR A  83       0.523  -6.538  -2.985  1.00 95.89           C  
ATOM   1290  CB  TYR A  83      -0.720  -4.836  -4.437  1.00 95.89           C  
ATOM   1291  HB2 TYR A  83      -0.324  -4.112  -3.725  1.00 95.89           H  
ATOM   1292  HB3 TYR A  83      -0.023  -4.888  -5.272  1.00 95.89           H  
ATOM   1293  O   TYR A  83       1.579  -5.953  -3.248  1.00 95.89           O  
ATOM   1294  CG  TYR A  83      -2.056  -4.335  -4.946  1.00 95.89           C  
ATOM   1295  CD1 TYR A  83      -2.699  -5.009  -5.998  1.00 95.89           C  
ATOM   1296  HD1 TYR A  83      -2.230  -5.867  -6.456  1.00 95.89           H  
ATOM   1297  CD2 TYR A  83      -2.666  -3.216  -4.345  1.00 95.89           C  
ATOM   1298  HD2 TYR A  83      -2.186  -2.723  -3.513  1.00 95.89           H  
ATOM   1299  CE1 TYR A  83      -3.926  -4.529  -6.488  1.00 95.89           C  
ATOM   1300  HE1 TYR A  83      -4.403  -5.011  -7.328  1.00 95.89           H  
ATOM   1301  CE2 TYR A  83      -3.907  -2.749  -4.815  1.00 95.89           C  
ATOM   1302  HE2 TYR A  83      -4.377  -1.896  -4.349  1.00 95.89           H  
ATOM   1303  OH  TYR A  83      -5.728  -2.958  -6.368  1.00 95.89           O  
ATOM   1304  HH  TYR A  83      -6.044  -2.203  -5.866  1.00 95.89           H  
ATOM   1305  CZ  TYR A  83      -4.535  -3.403  -5.896  1.00 95.89           C  
ATOM   1306  N   PHE A  84       0.455  -7.475  -2.034  1.00 96.86           N  
ATOM   1307  H   PHE A  84      -0.452  -7.855  -1.803  1.00 96.86           H  
ATOM   1308  CA  PHE A  84       1.582  -7.860  -1.181  1.00 96.86           C  
ATOM   1309  HA  PHE A  84       1.838  -7.006  -0.554  1.00 96.86           H  
ATOM   1310  C   PHE A  84       2.854  -8.268  -1.937  1.00 96.86           C  
ATOM   1311  CB  PHE A  84       1.168  -8.996  -0.246  1.00 96.86           C  
ATOM   1312  HB2 PHE A  84       0.290  -8.706   0.332  1.00 96.86           H  
ATOM   1313  HB3 PHE A  84       1.978  -9.154   0.466  1.00 96.86           H  
ATOM   1314  O   PHE A  84       3.945  -8.032  -1.431  1.00 96.86           O  
ATOM   1315  CG  PHE A  84       0.904 -10.321  -0.915  1.00 96.86           C  
ATOM   1316  CD1 PHE A  84      -0.347 -10.583  -1.498  1.00 96.86           C  
ATOM   1317  HD1 PHE A  84      -1.119  -9.828  -1.493  1.00 96.86           H  
ATOM   1318  CD2 PHE A  84       1.892 -11.319  -0.893  1.00 96.86           C  
ATOM   1319  HD2 PHE A  84       2.850 -11.138  -0.429  1.00 96.86           H  
ATOM   1320  CE1 PHE A  84      -0.616 -11.848  -2.041  1.00 96.86           C  
ATOM   1321  HE1 PHE A  84      -1.593 -12.045  -2.457  1.00 96.86           H  
ATOM   1322  CE2 PHE A  84       1.609 -12.587  -1.418  1.00 96.86           C  
ATOM   1323  HE2 PHE A  84       2.329 -13.386  -1.319  1.00 96.86           H  
ATOM   1324  CZ  PHE A  84       0.362 -12.856  -1.997  1.00 96.86           C  
ATOM   1325  HZ  PHE A  84       0.154 -13.848  -2.370  1.00 96.86           H  
ATOM   1326  N   GLY A  85       2.750  -8.812  -3.153  1.00 97.22           N  
ATOM   1327  H   GLY A  85       1.831  -8.967  -3.543  1.00 97.22           H  
ATOM   1328  CA  GLY A  85       3.915  -9.164  -3.966  1.00 97.22           C  
ATOM   1329  HA2 GLY A  85       3.572  -9.620  -4.895  1.00 97.22           H  
ATOM   1330  HA3 GLY A  85       4.533  -9.882  -3.427  1.00 97.22           H  
ATOM   1331  C   GLY A  85       4.773  -7.949  -4.322  1.00 97.22           C  
ATOM   1332  O   GLY A  85       5.998  -8.028  -4.287  1.00 97.22           O  
ATOM   1333  N   TYR A  86       4.149  -6.804  -4.620  1.00 97.28           N  
ATOM   1334  H   TYR A  86       3.141  -6.778  -4.568  1.00 97.28           H  
ATOM   1335  CA  TYR A  86       4.879  -5.553  -4.839  1.00 97.28           C  
ATOM   1336  HA  TYR A  86       5.731  -5.741  -5.492  1.00 97.28           H  
ATOM   1337  C   TYR A  86       5.435  -4.995  -3.531  1.00 97.28           C  
ATOM   1338  CB  TYR A  86       3.966  -4.520  -5.506  1.00 97.28           C  
ATOM   1339  HB2 TYR A  86       4.422  -3.536  -5.396  1.00 97.28           H  
ATOM   1340  HB3 TYR A  86       3.003  -4.492  -4.996  1.00 97.28           H  
ATOM   1341  O   TYR A  86       6.564  -4.518  -3.499  1.00 97.28           O  
ATOM   1342  CG  TYR A  86       3.764  -4.762  -6.984  1.00 97.28           C  
ATOM   1343  CD1 TYR A  86       4.809  -4.443  -7.867  1.00 97.28           C  
ATOM   1344  HD1 TYR A  86       5.730  -4.032  -7.481  1.00 97.28           H  
ATOM   1345  CD2 TYR A  86       2.559  -5.299  -7.477  1.00 97.28           C  
ATOM   1346  HD2 TYR A  86       1.759  -5.545  -6.795  1.00 97.28           H  
ATOM   1347  CE1 TYR A  86       4.648  -4.641  -9.246  1.00 97.28           C  
ATOM   1348  HE1 TYR A  86       5.449  -4.366  -9.916  1.00 97.28           H  
ATOM   1349  CE2 TYR A  86       2.402  -5.517  -8.861  1.00 97.28           C  
ATOM   1350  HE2 TYR A  86       1.487  -5.937  -9.251  1.00 97.28           H  
ATOM   1351  OH  TYR A  86       3.296  -5.310 -11.090  1.00 97.28           O  
ATOM   1352  HH  TYR A  86       4.044  -4.904 -11.534  1.00 97.28           H  
ATOM   1353  CZ  TYR A  86       3.442  -5.169  -9.748  1.00 97.28           C  
ATOM   1354  N   LYS A  87       4.652  -5.084  -2.450  1.00 96.67           N  
ATOM   1355  H   LYS A  87       3.744  -5.510  -2.566  1.00 96.67           H  
ATOM   1356  CA  LYS A  87       5.028  -4.594  -1.116  1.00 96.67           C  
ATOM   1357  HA  LYS A  87       5.440  -3.588  -1.196  1.00 96.67           H  
ATOM   1358  C   LYS A  87       6.150  -5.399  -0.462  1.00 96.67           C  
ATOM   1359  CB  LYS A  87       3.781  -4.523  -0.231  1.00 96.67           C  
ATOM   1360  HB2 LYS A  87       3.288  -5.495  -0.232  1.00 96.67           H  
ATOM   1361  HB3 LYS A  87       4.083  -4.292   0.790  1.00 96.67           H  
ATOM   1362  O   LYS A  87       6.853  -4.863   0.382  1.00 96.67           O  
ATOM   1363  CG  LYS A  87       2.808  -3.432  -0.701  1.00 96.67           C  
ATOM   1364  HG2 LYS A  87       2.616  -3.524  -1.770  1.00 96.67           H  
ATOM   1365  HG3 LYS A  87       3.256  -2.460  -0.495  1.00 96.67           H  
ATOM   1366  CD  LYS A  87       1.480  -3.523   0.045  1.00 96.67           C  
ATOM   1367  HD2 LYS A  87       1.013  -4.472  -0.216  1.00 96.67           H  
ATOM   1368  HD3 LYS A  87       1.657  -3.463   1.119  1.00 96.67           H  
ATOM   1369  CE  LYS A  87       0.552  -2.386  -0.379  1.00 96.67           C  
ATOM   1370  HE2 LYS A  87       0.421  -2.427  -1.460  1.00 96.67           H  
ATOM   1371  HE3 LYS A  87       1.022  -1.439  -0.114  1.00 96.67           H  
ATOM   1372  NZ  LYS A  87      -0.759  -2.484   0.297  1.00 96.67           N  
ATOM   1373  HZ1 LYS A  87      -1.378  -1.756  -0.030  1.00 96.67           H  
ATOM   1374  HZ2 LYS A  87      -0.657  -2.265   1.278  1.00 96.67           H  
ATOM   1375  HZ3 LYS A  87      -1.178  -3.389   0.135  1.00 96.67           H  
ATOM   1376  N   ALA A  88       6.348  -6.649  -0.875  1.00 95.94           N  
ATOM   1377  H   ALA A  88       5.654  -7.066  -1.478  1.00 95.94           H  
ATOM   1378  CA  ALA A  88       7.451  -7.491  -0.422  1.00 95.94           C  
ATOM   1379  HA  ALA A  88       7.526  -7.426   0.663  1.00 95.94           H  
ATOM   1380  C   ALA A  88       8.808  -7.069  -1.007  1.00 95.94           C  
ATOM   1381  CB  ALA A  88       7.128  -8.940  -0.803  1.00 95.94           C  
ATOM   1382  HB1 ALA A  88       6.167  -9.231  -0.378  1.00 95.94           H  
ATOM   1383  HB2 ALA A  88       7.086  -9.042  -1.887  1.00 95.94           H  
ATOM   1384  HB3 ALA A  88       7.901  -9.600  -0.411  1.00 95.94           H  
ATOM   1385  O   ALA A  88       9.849  -7.419  -0.454  1.00 95.94           O  
ATOM   1386  N   ILE A  89       8.816  -6.341  -2.127  1.00 96.28           N  
ATOM   1387  H   ILE A  89       7.935  -6.008  -2.491  1.00 96.28           H  
ATOM   1388  CA  ILE A  89      10.039  -5.873  -2.781  1.00 96.28           C  
ATOM   1389  HA  ILE A  89      10.818  -6.627  -2.664  1.00 96.28           H  
ATOM   1390  C   ILE A  89      10.500  -4.596  -2.075  1.00 96.28           C  
ATOM   1391  CB  ILE A  89       9.791  -5.666  -4.294  1.00 96.28           C  
ATOM   1392  HB  ILE A  89       8.975  -4.953  -4.415  1.00 96.28           H  
ATOM   1393  O   ILE A  89       9.764  -3.616  -2.030  1.00 96.28           O  
ATOM   1394  CG1 ILE A  89       9.386  -6.999  -4.974  1.00 96.28           C  
ATOM   1395 HG12 ILE A  89      10.233  -7.685  -4.955  1.00 96.28           H  
ATOM   1396 HG13 ILE A  89       8.577  -7.463  -4.411  1.00 96.28           H  
ATOM   1397  CG2 ILE A  89      11.038  -5.076  -4.978  1.00 96.28           C  
ATOM   1398 HG21 ILE A  89      10.829  -4.899  -6.033  1.00 96.28           H  
ATOM   1399 HG22 ILE A  89      11.883  -5.755  -4.873  1.00 96.28           H  
ATOM   1400 HG23 ILE A  89      11.293  -4.114  -4.534  1.00 96.28           H  
ATOM   1401  CD1 ILE A  89       8.892  -6.853  -6.420  1.00 96.28           C  
ATOM   1402 HD11 ILE A  89       8.075  -6.133  -6.462  1.00 96.28           H  
ATOM   1403 HD12 ILE A  89       8.530  -7.819  -6.772  1.00 96.28           H  
ATOM   1404 HD13 ILE A  89       9.702  -6.529  -7.072  1.00 96.28           H  
ATOM   1405  N   ASP A  90      11.733  -4.578  -1.573  1.00 95.17           N  
ATOM   1406  H   ASP A  90      12.302  -5.411  -1.632  1.00 95.17           H  
ATOM   1407  CA  ASP A  90      12.369  -3.354  -1.072  1.00 95.17           C  
ATOM   1408  HA  ASP A  90      11.621  -2.696  -0.630  1.00 95.17           H  
ATOM   1409  C   ASP A  90      13.043  -2.602  -2.221  1.00 95.17           C  
ATOM   1410  CB  ASP A  90      13.390  -3.709   0.018  1.00 95.17           C  
ATOM   1411  HB2 ASP A  90      12.865  -4.215   0.829  1.00 95.17           H  
ATOM   1412  HB3 ASP A  90      14.135  -4.395  -0.385  1.00 95.17           H  
ATOM   1413  O   ASP A  90      12.832  -1.403  -2.428  1.00 95.17           O  
ATOM   1414  CG  ASP A  90      14.089  -2.473   0.593  1.00 95.17           C  
ATOM   1415  OD1 ASP A  90      13.376  -1.501   0.928  1.00 95.17           O  
ATOM   1416  OD2 ASP A  90      15.338  -2.496   0.686  1.00 95.17           O  
ATOM   1417  N   LYS A  91      13.829  -3.327  -3.026  1.00 95.71           N  
ATOM   1418  H   LYS A  91      13.942  -4.307  -2.812  1.00 95.71           H  
ATOM   1419  CA  LYS A  91      14.637  -2.727  -4.085  1.00 95.71           C  
ATOM   1420  HA  LYS A  91      14.086  -1.881  -4.496  1.00 95.71           H  
ATOM   1421  C   LYS A  91      14.930  -3.695  -5.222  1.00 95.71           C  
ATOM   1422  CB  LYS A  91      15.926  -2.209  -3.433  1.00 95.71           C  
ATOM   1423  HB2 LYS A  91      16.535  -3.050  -3.101  1.00 95.71           H  
ATOM   1424  HB3 LYS A  91      15.665  -1.613  -2.558  1.00 95.71           H  
ATOM   1425  O   LYS A  91      15.275  -4.853  -5.003  1.00 95.71           O  
ATOM   1426  CG  LYS A  91      16.744  -1.342  -4.383  1.00 95.71           C  
ATOM   1427  HG2 LYS A  91      16.121  -0.525  -4.748  1.00 95.71           H  
ATOM   1428  HG3 LYS A  91      17.094  -1.937  -5.226  1.00 95.71           H  
ATOM   1429  CD  LYS A  91      17.944  -0.767  -3.633  1.00 95.71           C  
ATOM   1430  HD2 LYS A  91      18.590  -1.572  -3.283  1.00 95.71           H  
ATOM   1431  HD3 LYS A  91      17.587  -0.182  -2.785  1.00 95.71           H  
ATOM   1432  CE  LYS A  91      18.676   0.123  -4.624  1.00 95.71           C  
ATOM   1433  HE2 LYS A  91      17.919   0.735  -5.115  1.00 95.71           H  
ATOM   1434  HE3 LYS A  91      19.146  -0.494  -5.389  1.00 95.71           H  
ATOM   1435  NZ  LYS A  91      19.658   1.008  -3.966  1.00 95.71           N  
ATOM   1436  HZ1 LYS A  91      20.378   0.460  -3.516  1.00 95.71           H  
ATOM   1437  HZ2 LYS A  91      19.183   1.568  -3.272  1.00 95.71           H  
ATOM   1438  HZ3 LYS A  91      20.053   1.627  -4.659  1.00 95.71           H  
ATOM   1439  N   VAL A  92      14.897  -3.187  -6.453  1.00 96.80           N  
ATOM   1440  H   VAL A  92      14.597  -2.228  -6.552  1.00 96.80           H  
ATOM   1441  CA  VAL A  92      15.381  -3.888  -7.649  1.00 96.80           C  
ATOM   1442  HA  VAL A  92      15.766  -4.863  -7.351  1.00 96.80           H  
ATOM   1443  C   VAL A  92      16.528  -3.101  -8.268  1.00 96.80           C  
ATOM   1444  CB  VAL A  92      14.262  -4.150  -8.672  1.00 96.80           C  
ATOM   1445  HB  VAL A  92      13.875  -3.200  -9.041  1.00 96.80           H  
ATOM   1446  O   VAL A  92      16.403  -1.916  -8.573  1.00 96.80           O  
ATOM   1447  CG1 VAL A  92      14.792  -4.962  -9.863  1.00 96.80           C  
ATOM   1448 HG11 VAL A  92      15.518  -4.377 -10.428  1.00 96.80           H  
ATOM   1449 HG12 VAL A  92      13.969  -5.219 -10.530  1.00 96.80           H  
ATOM   1450 HG13 VAL A  92      15.258  -5.882  -9.510  1.00 96.80           H  
ATOM   1451  CG2 VAL A  92      13.116  -4.942  -8.037  1.00 96.80           C  
ATOM   1452 HG21 VAL A  92      12.649  -4.339  -7.257  1.00 96.80           H  
ATOM   1453 HG22 VAL A  92      12.358  -5.176  -8.784  1.00 96.80           H  
ATOM   1454 HG23 VAL A  92      13.490  -5.865  -7.595  1.00 96.80           H  
ATOM   1455  N   THR A  93      17.662  -3.764  -8.475  1.00 95.84           N  
ATOM   1456  H   THR A  93      17.688  -4.739  -8.212  1.00 95.84           H  
ATOM   1457  CA  THR A  93      18.854  -3.172  -9.090  1.00 95.84           C  
ATOM   1458  HA  THR A  93      18.645  -2.141  -9.376  1.00 95.84           H  
ATOM   1459  C   THR A  93      19.233  -3.938 -10.348  1.00 95.84           C  
ATOM   1460  CB  THR A  93      20.027  -3.140  -8.103  1.00 95.84           C  
ATOM   1461  HB  THR A  93      20.312  -4.158  -7.838  1.00 95.84           H  
ATOM   1462  O   THR A  93      19.510  -5.133 -10.289  1.00 95.84           O  
ATOM   1463  CG2 THR A  93      21.240  -2.408  -8.678  1.00 95.84           C  
ATOM   1464 HG21 THR A  93      22.016  -2.340  -7.915  1.00 95.84           H  
ATOM   1465 HG22 THR A  93      20.946  -1.403  -8.982  1.00 95.84           H  
ATOM   1466 HG23 THR A  93      21.635  -2.950  -9.538  1.00 95.84           H  
ATOM   1467  OG1 THR A  93      19.661  -2.448  -6.930  1.00 95.84           O  
ATOM   1468  HG1 THR A  93      18.919  -2.925  -6.553  1.00 95.84           H  
ATOM   1469  N   ILE A  94      19.306  -3.236 -11.478  1.00 94.92           N  
ATOM   1470  H   ILE A  94      19.093  -2.250 -11.434  1.00 94.92           H  
ATOM   1471  CA  ILE A  94      19.792  -3.760 -12.756  1.00 94.92           C  
ATOM   1472  HA  ILE A  94      19.870  -4.846 -12.698  1.00 94.92           H  
ATOM   1473  C   ILE A  94      21.184  -3.183 -12.988  1.00 94.92           C  
ATOM   1474  CB  ILE A  94      18.820  -3.421 -13.907  1.00 94.92           C  
ATOM   1475  HB  ILE A  94      18.763  -2.337 -14.005  1.00 94.92           H  
ATOM   1476  O   ILE A  94      21.357  -1.966 -13.112  1.00 94.92           O  
ATOM   1477  CG1 ILE A  94      17.402  -3.960 -13.613  1.00 94.92           C  
ATOM   1478 HG12 ILE A  94      17.052  -3.564 -12.659  1.00 94.92           H  
ATOM   1479 HG13 ILE A  94      17.430  -5.046 -13.532  1.00 94.92           H  
ATOM   1480  CG2 ILE A  94      19.366  -4.003 -15.222  1.00 94.92           C  
ATOM   1481 HG21 ILE A  94      20.361  -3.606 -15.422  1.00 94.92           H  
ATOM   1482 HG22 ILE A  94      19.414  -5.090 -15.158  1.00 94.92           H  
ATOM   1483 HG23 ILE A  94      18.729  -3.723 -16.061  1.00 94.92           H  
ATOM   1484  CD1 ILE A  94      16.355  -3.567 -14.660  1.00 94.92           C  
ATOM   1485 HD11 ILE A  94      16.337  -2.484 -14.782  1.00 94.92           H  
ATOM   1486 HD12 ILE A  94      15.374  -3.902 -14.322  1.00 94.92           H  
ATOM   1487 HD13 ILE A  94      16.569  -4.043 -15.617  1.00 94.92           H  
ATOM   1488  N   LYS A  95      22.196  -4.046 -13.048  1.00 93.10           N  
ATOM   1489  H   LYS A  95      21.989  -5.030 -12.956  1.00 93.10           H  
ATOM   1490  CA  LYS A  95      23.595  -3.642 -13.208  1.00 93.10           C  
ATOM   1491  HA  LYS A  95      23.624  -2.645 -13.647  1.00 93.10           H  
ATOM   1492  C   LYS A  95      24.334  -4.548 -14.180  1.00 93.10           C  
ATOM   1493  CB  LYS A  95      24.286  -3.565 -11.833  1.00 93.10           C  
ATOM   1494  HB2 LYS A  95      23.701  -2.916 -11.182  1.00 93.10           H  
ATOM   1495  HB3 LYS A  95      25.274  -3.122 -11.958  1.00 93.10           H  
ATOM   1496  O   LYS A  95      24.014  -5.717 -14.337  1.00 93.10           O  
ATOM   1497  CG  LYS A  95      24.446  -4.936 -11.163  1.00 93.10           C  
ATOM   1498  HG2 LYS A  95      23.466  -5.402 -11.056  1.00 93.10           H  
ATOM   1499  HG3 LYS A  95      25.077  -5.565 -11.791  1.00 93.10           H  
ATOM   1500  CD  LYS A  95      25.098  -4.832  -9.782  1.00 93.10           C  
ATOM   1501  HD2 LYS A  95      26.092  -4.397  -9.884  1.00 93.10           H  
ATOM   1502  HD3 LYS A  95      24.482  -4.205  -9.138  1.00 93.10           H  
ATOM   1503  CE  LYS A  95      25.198  -6.247  -9.197  1.00 93.10           C  
ATOM   1504  HE2 LYS A  95      25.782  -6.865  -9.879  1.00 93.10           H  
ATOM   1505  HE3 LYS A  95      24.195  -6.672  -9.150  1.00 93.10           H  
ATOM   1506  NZ  LYS A  95      25.810  -6.255  -7.846  1.00 93.10           N  
ATOM   1507  HZ1 LYS A  95      25.246  -5.711  -7.208  1.00 93.10           H  
ATOM   1508  HZ2 LYS A  95      26.750  -5.888  -7.877  1.00 93.10           H  
ATOM   1509  HZ3 LYS A  95      25.840  -7.203  -7.500  1.00 93.10           H  
ATOM   1510  N   THR A  96      25.364  -4.001 -14.798  1.00 90.79           N  
ATOM   1511  H   THR A  96      25.590  -3.054 -14.528  1.00 90.79           H  
ATOM   1512  CA  THR A  96      26.423  -4.779 -15.449  1.00 90.79           C  
ATOM   1513  HA  THR A  96      26.031  -5.743 -15.773  1.00 90.79           H  
ATOM   1514  C   THR A  96      27.548  -5.038 -14.451  1.00 90.79           C  
ATOM   1515  CB  THR A  96      26.962  -4.043 -16.681  1.00 90.79           C  
ATOM   1516  HB  THR A  96      27.763  -4.629 -17.131  1.00 90.79           H  
ATOM   1517  O   THR A  96      27.518  -4.522 -13.331  1.00 90.79           O  
ATOM   1518  CG2 THR A  96      25.882  -3.813 -17.732  1.00 90.79           C  
ATOM   1519 HG21 THR A  96      26.340  -3.343 -18.603  1.00 90.79           H  
ATOM   1520 HG22 THR A  96      25.094  -3.168 -17.344  1.00 90.79           H  
ATOM   1521 HG23 THR A  96      25.454  -4.769 -18.033  1.00 90.79           H  
ATOM   1522  OG1 THR A  96      27.471  -2.781 -16.299  1.00 90.79           O  
ATOM   1523  HG1 THR A  96      26.710  -2.242 -16.069  1.00 90.79           H  
ATOM   1524  N   SER A  97      28.583  -5.773 -14.860  1.00 86.01           N  
ATOM   1525  H   SER A  97      28.507  -6.307 -15.714  1.00 86.01           H  
ATOM   1526  CA  SER A  97      29.804  -5.940 -14.059  1.00 86.01           C  
ATOM   1527  HA  SER A  97      29.565  -6.523 -13.169  1.00 86.01           H  
ATOM   1528  C   SER A  97      30.424  -4.611 -13.596  1.00 86.01           C  
ATOM   1529  CB  SER A  97      30.855  -6.706 -14.868  1.00 86.01           C  
ATOM   1530  HB2 SER A  97      31.194  -6.089 -15.700  1.00 86.01           H  
ATOM   1531  HB3 SER A  97      31.708  -6.931 -14.227  1.00 86.01           H  
ATOM   1532  O   SER A  97      31.007  -4.559 -12.519  1.00 86.01           O  
ATOM   1533  OG  SER A  97      30.307  -7.910 -15.373  1.00 86.01           O  
ATOM   1534  HG  SER A  97      31.001  -8.391 -15.830  1.00 86.01           H  
ATOM   1535  N   ASN A  98      30.274  -3.534 -14.380  1.00 84.95           N  
ATOM   1536  H   ASN A  98      29.741  -3.642 -15.231  1.00 84.95           H  
ATOM   1537  CA  ASN A  98      30.973  -2.265 -14.148  1.00 84.95           C  
ATOM   1538  HA  ASN A  98      31.718  -2.392 -13.363  1.00 84.95           H  
ATOM   1539  C   ASN A  98      30.057  -1.117 -13.703  1.00 84.95           C  
ATOM   1540  CB  ASN A  98      31.707  -1.883 -15.445  1.00 84.95           C  
ATOM   1541  HB2 ASN A  98      32.212  -0.927 -15.304  1.00 84.95           H  
ATOM   1542  HB3 ASN A  98      30.980  -1.762 -16.248  1.00 84.95           H  
ATOM   1543  O   ASN A  98      30.518  -0.166 -13.071  1.00 84.95           O  
ATOM   1544  CG  ASN A  98      32.753  -2.897 -15.874  1.00 84.95           C  
ATOM   1545  ND2 ASN A  98      33.106  -2.905 -17.136  1.00 84.95           N  
ATOM   1546 HD21 ASN A  98      32.683  -2.267 -17.795  1.00 84.95           H  
ATOM   1547 HD22 ASN A  98      33.785  -3.604 -17.403  1.00 84.95           H  
ATOM   1548  OD1 ASN A  98      33.257  -3.699 -15.109  1.00 84.95           O  
ATOM   1549  N   HIS A  99      28.772  -1.159 -14.062  1.00 87.27           N  
ATOM   1550  H   HIS A  99      28.435  -1.973 -14.556  1.00 87.27           H  
ATOM   1551  CA  HIS A  99      27.868  -0.020 -13.907  1.00 87.27           C  
ATOM   1552  HA  HIS A  99      28.273   0.668 -13.164  1.00 87.27           H  
ATOM   1553  C   HIS A  99      26.487  -0.450 -13.428  1.00 87.27           C  
ATOM   1554  CB  HIS A  99      27.746   0.735 -15.241  1.00 87.27           C  
ATOM   1555  HB2 HIS A  99      27.079   1.586 -15.102  1.00 87.27           H  
ATOM   1556  HB3 HIS A  99      27.296   0.078 -15.985  1.00 87.27           H  
ATOM   1557  O   HIS A  99      25.889  -1.365 -13.994  1.00 87.27           O  
ATOM   1558  CG  HIS A  99      29.059   1.247 -15.775  1.00 87.27           C  
ATOM   1559  CD2 HIS A  99      29.631   0.936 -16.980  1.00 87.27           C  
ATOM   1560  HD2 HIS A  99      29.213   0.288 -17.737  1.00 87.27           H  
ATOM   1561  ND1 HIS A  99      29.942   2.062 -15.104  1.00 87.27           N  
ATOM   1562  HD1 HIS A  99      29.898   2.291 -14.121  1.00 87.27           H  
ATOM   1563  CE1 HIS A  99      31.021   2.235 -15.881  1.00 87.27           C  
ATOM   1564  HE1 HIS A  99      31.916   2.765 -15.593  1.00 87.27           H  
ATOM   1565  NE2 HIS A  99      30.867   1.584 -17.042  1.00 87.27           N  
ATOM   1566  N   VAL A 100      25.943   0.275 -12.450  1.00 90.44           N  
ATOM   1567  H   VAL A 100      26.480   1.032 -12.051  1.00 90.44           H  
ATOM   1568  CA  VAL A 100      24.509   0.235 -12.142  1.00 90.44           C  
ATOM   1569  HA  VAL A 100      24.167  -0.800 -12.150  1.00 90.44           H  
ATOM   1570  C   VAL A 100      23.777   0.990 -13.246  1.00 90.44           C  
ATOM   1571  CB  VAL A 100      24.206   0.823 -10.753  1.00 90.44           C  
ATOM   1572  HB  VAL A 100      24.532   1.862 -10.716  1.00 90.44           H  
ATOM   1573  O   VAL A 100      24.079   2.153 -13.504  1.00 90.44           O  
ATOM   1574  CG1 VAL A 100      22.704   0.760 -10.449  1.00 90.44           C  
ATOM   1575 HG11 VAL A 100      22.156   1.421 -11.121  1.00 90.44           H  
ATOM   1576 HG12 VAL A 100      22.333  -0.257 -10.571  1.00 90.44           H  
ATOM   1577 HG13 VAL A 100      22.515   1.092  -9.428  1.00 90.44           H  
ATOM   1578  CG2 VAL A 100      24.949   0.039  -9.661  1.00 90.44           C  
ATOM   1579 HG21 VAL A 100      26.027   0.117  -9.801  1.00 90.44           H  
ATOM   1580 HG22 VAL A 100      24.704   0.455  -8.683  1.00 90.44           H  
ATOM   1581 HG23 VAL A 100      24.654  -1.010  -9.686  1.00 90.44           H  
ATOM   1582  N   LEU A 101      22.857   0.309 -13.927  1.00 91.37           N  
ATOM   1583  H   LEU A 101      22.609  -0.620 -13.619  1.00 91.37           H  
ATOM   1584  CA  LEU A 101      22.068   0.898 -15.005  1.00 91.37           C  
ATOM   1585  HA  LEU A 101      22.656   1.657 -15.522  1.00 91.37           H  
ATOM   1586  C   LEU A 101      20.838   1.598 -14.436  1.00 91.37           C  
ATOM   1587  CB  LEU A 101      21.650  -0.186 -16.016  1.00 91.37           C  
ATOM   1588  HB2 LEU A 101      20.984  -0.894 -15.523  1.00 91.37           H  
ATOM   1589  HB3 LEU A 101      21.077   0.303 -16.805  1.00 91.37           H  
ATOM   1590  O   LEU A 101      20.571   2.745 -14.777  1.00 91.37           O  
ATOM   1591  CG  LEU A 101      22.795  -0.979 -16.666  1.00 91.37           C  
ATOM   1592  HG  LEU A 101      23.328  -1.551 -15.906  1.00 91.37           H  
ATOM   1593  CD1 LEU A 101      22.204  -1.957 -17.675  1.00 91.37           C  
ATOM   1594 HD11 LEU A 101      21.637  -1.411 -18.429  1.00 91.37           H  
ATOM   1595 HD12 LEU A 101      22.992  -2.531 -18.163  1.00 91.37           H  
ATOM   1596 HD13 LEU A 101      21.535  -2.651 -17.166  1.00 91.37           H  
ATOM   1597  CD2 LEU A 101      23.790  -0.079 -17.394  1.00 91.37           C  
ATOM   1598 HD21 LEU A 101      24.492  -0.689 -17.963  1.00 91.37           H  
ATOM   1599 HD22 LEU A 101      23.267   0.601 -18.066  1.00 91.37           H  
ATOM   1600 HD23 LEU A 101      24.359   0.479 -16.650  1.00 91.37           H  
ATOM   1601  N   VAL A 102      20.098   0.892 -13.579  1.00 92.63           N  
ATOM   1602  H   VAL A 102      20.412  -0.035 -13.333  1.00 92.63           H  
ATOM   1603  CA  VAL A 102      18.852   1.352 -12.963  1.00 92.63           C  
ATOM   1604  HA  VAL A 102      18.879   2.438 -12.867  1.00 92.63           H  
ATOM   1605  C   VAL A 102      18.748   0.753 -11.562  1.00 92.63           C  
ATOM   1606  CB  VAL A 102      17.635   0.973 -13.839  1.00 92.63           C  
ATOM   1607  HB  VAL A 102      17.690  -0.087 -14.084  1.00 92.63           H  
ATOM   1608  O   VAL A 102      19.107  -0.403 -11.336  1.00 92.63           O  
ATOM   1609  CG1 VAL A 102      16.301   1.223 -13.134  1.00 92.63           C  
ATOM   1610 HG11 VAL A 102      16.211   0.525 -12.302  1.00 92.63           H  
ATOM   1611 HG12 VAL A 102      15.470   1.030 -13.812  1.00 92.63           H  
ATOM   1612 HG13 VAL A 102      16.238   2.250 -12.773  1.00 92.63           H  
ATOM   1613  CG2 VAL A 102      17.600   1.768 -15.151  1.00 92.63           C  
ATOM   1614 HG21 VAL A 102      17.593   2.838 -14.941  1.00 92.63           H  
ATOM   1615 HG22 VAL A 102      16.712   1.506 -15.725  1.00 92.63           H  
ATOM   1616 HG23 VAL A 102      18.471   1.529 -15.762  1.00 92.63           H  
ATOM   1617  N   SER A 103      18.246   1.547 -10.627  1.00 94.10           N  
ATOM   1618  H   SER A 103      17.941   2.473 -10.890  1.00 94.10           H  
ATOM   1619  CA  SER A 103      17.935   1.152  -9.258  1.00 94.10           C  
ATOM   1620  HA  SER A 103      17.912   0.067  -9.157  1.00 94.10           H  
ATOM   1621  C   SER A 103      16.557   1.714  -8.940  1.00 94.10           C  
ATOM   1622  CB  SER A 103      19.016   1.720  -8.334  1.00 94.10           C  
ATOM   1623  HB2 SER A 103      19.920   1.119  -8.432  1.00 94.10           H  
ATOM   1624  HB3 SER A 103      19.243   2.743  -8.633  1.00 94.10           H  
ATOM   1625  O   SER A 103      16.385   2.924  -9.026  1.00 94.10           O  
ATOM   1626  OG  SER A 103      18.601   1.738  -6.989  1.00 94.10           O  
ATOM   1627  HG  SER A 103      17.903   2.394  -6.935  1.00 94.10           H  
ATOM   1628  N   LEU A 104      15.599   0.853  -8.607  1.00 94.33           N  
ATOM   1629  H   LEU A 104      15.827  -0.128  -8.531  1.00 94.33           H  
ATOM   1630  CA  LEU A 104      14.220   1.229  -8.296  1.00 94.33           C  
ATOM   1631  HA  LEU A 104      14.108   2.313  -8.287  1.00 94.33           H  
ATOM   1632  C   LEU A 104      13.866   0.712  -6.907  1.00 94.33           C  
ATOM   1633  CB  LEU A 104      13.255   0.634  -9.339  1.00 94.33           C  
ATOM   1634  HB2 LEU A 104      12.239   0.917  -9.061  1.00 94.33           H  
ATOM   1635  HB3 LEU A 104      13.331  -0.453  -9.287  1.00 94.33           H  
ATOM   1636  O   LEU A 104      14.155  -0.445  -6.591  1.00 94.33           O  
ATOM   1637  CG  LEU A 104      13.500   1.069 -10.789  1.00 94.33           C  
ATOM   1638  HG  LEU A 104      14.546   0.887 -11.032  1.00 94.33           H  
ATOM   1639  CD1 LEU A 104      12.651   0.237 -11.751  1.00 94.33           C  
ATOM   1640 HD11 LEU A 104      12.856   0.528 -12.781  1.00 94.33           H  
ATOM   1641 HD12 LEU A 104      12.878  -0.822 -11.626  1.00 94.33           H  
ATOM   1642 HD13 LEU A 104      11.593   0.398 -11.545  1.00 94.33           H  
ATOM   1643  CD2 LEU A 104      13.200   2.550 -11.019  1.00 94.33           C  
ATOM   1644 HD21 LEU A 104      13.370   2.810 -12.063  1.00 94.33           H  
ATOM   1645 HD22 LEU A 104      12.162   2.760 -10.758  1.00 94.33           H  
ATOM   1646 HD23 LEU A 104      13.848   3.162 -10.392  1.00 94.33           H  
ATOM   1647  N   SER A 105      13.238   1.549  -6.090  1.00 93.92           N  
ATOM   1648  H   SER A 105      13.027   2.482  -6.415  1.00 93.92           H  
ATOM   1649  CA  SER A 105      12.602   1.085  -4.854  1.00 93.92           C  
ATOM   1650  HA  SER A 105      13.274   0.395  -4.345  1.00 93.92           H  
ATOM   1651  C   SER A 105      11.303   0.335  -5.159  1.00 93.92           C  
ATOM   1652  CB  SER A 105      12.347   2.254  -3.903  1.00 93.92           C  
ATOM   1653  HB2 SER A 105      13.287   2.764  -3.689  1.00 93.92           H  
ATOM   1654  HB3 SER A 105      11.934   1.875  -2.968  1.00 93.92           H  
ATOM   1655  O   SER A 105      10.652   0.577  -6.179  1.00 93.92           O  
ATOM   1656  OG  SER A 105      11.439   3.165  -4.481  1.00 93.92           O  
ATOM   1657  HG  SER A 105      11.877   3.594  -5.220  1.00 93.92           H  
ATOM   1658  N   GLY A 106      10.895  -0.567  -4.268  1.00 94.28           N  
ATOM   1659  H   GLY A 106      11.481  -0.772  -3.471  1.00 94.28           H  
ATOM   1660  CA  GLY A 106       9.615  -1.264  -4.379  1.00 94.28           C  
ATOM   1661  HA2 GLY A 106       9.596  -1.882  -5.277  1.00 94.28           H  
ATOM   1662  HA3 GLY A 106       9.491  -1.908  -3.508  1.00 94.28           H  
ATOM   1663  C   GLY A 106       8.422  -0.314  -4.400  1.00 94.28           C  
ATOM   1664  O   GLY A 106       7.479  -0.533  -5.158  1.00 94.28           O  
ATOM   1665  N   GLU A 107       8.497   0.786  -3.644  1.00 93.48           N  
ATOM   1666  H   GLU A 107       9.305   0.906  -3.051  1.00 93.48           H  
ATOM   1667  CA  GLU A 107       7.454   1.816  -3.628  1.00 93.48           C  
ATOM   1668  HA  GLU A 107       6.498   1.328  -3.438  1.00 93.48           H  
ATOM   1669  C   GLU A 107       7.336   2.523  -4.987  1.00 93.48           C  
ATOM   1670  CB  GLU A 107       7.719   2.811  -2.483  1.00 93.48           C  
ATOM   1671  HB2 GLU A 107       8.666   3.324  -2.652  1.00 93.48           H  
ATOM   1672  HB3 GLU A 107       7.788   2.253  -1.549  1.00 93.48           H  
ATOM   1673  O   GLU A 107       6.229   2.678  -5.496  1.00 93.48           O  
ATOM   1674  CG  GLU A 107       6.589   3.848  -2.361  1.00 93.48           C  
ATOM   1675  HG2 GLU A 107       5.635   3.320  -2.357  1.00 93.48           H  
ATOM   1676  HG3 GLU A 107       6.608   4.501  -3.232  1.00 93.48           H  
ATOM   1677  CD  GLU A 107       6.656   4.719  -1.098  1.00 93.48           C  
ATOM   1678  OE1 GLU A 107       5.669   5.434  -0.815  1.00 93.48           O  
ATOM   1679  OE2 GLU A 107       7.631   4.676  -0.314  1.00 93.48           O  
ATOM   1680  N   GLU A 108       8.456   2.888  -5.623  1.00 91.96           N  
ATOM   1681  H   GLU A 108       9.347   2.735  -5.173  1.00 91.96           H  
ATOM   1682  CA  GLU A 108       8.444   3.480  -6.970  1.00 91.96           C  
ATOM   1683  HA  GLU A 108       7.799   4.359  -6.974  1.00 91.96           H  
ATOM   1684  C   GLU A 108       7.904   2.507  -8.019  1.00 91.96           C  
ATOM   1685  CB  GLU A 108       9.861   3.886  -7.389  1.00 91.96           C  
ATOM   1686  HB2 GLU A 108      10.526   3.044  -7.198  1.00 91.96           H  
ATOM   1687  HB3 GLU A 108       9.875   4.083  -8.461  1.00 91.96           H  
ATOM   1688  O   GLU A 108       7.145   2.909  -8.905  1.00 91.96           O  
ATOM   1689  CG  GLU A 108      10.363   5.151  -6.679  1.00 91.96           C  
ATOM   1690  HG2 GLU A 108      10.141   5.099  -5.614  1.00 91.96           H  
ATOM   1691  HG3 GLU A 108       9.825   6.008  -7.083  1.00 91.96           H  
ATOM   1692  CD  GLU A 108      11.874   5.335  -6.874  1.00 91.96           C  
ATOM   1693  OE1 GLU A 108      12.291   6.488  -7.121  1.00 91.96           O  
ATOM   1694  OE2 GLU A 108      12.599   4.314  -6.749  1.00 91.96           O  
ATOM   1695  N   ILE A 109       8.272   1.224  -7.914  1.00 93.73           N  
ATOM   1696  H   ILE A 109       8.905   0.971  -7.169  1.00 93.73           H  
ATOM   1697  CA  ILE A 109       7.746   0.177  -8.792  1.00 93.73           C  
ATOM   1698  HA  ILE A 109       7.945   0.460  -9.826  1.00 93.73           H  
ATOM   1699  C   ILE A 109       6.232   0.109  -8.627  1.00 93.73           C  
ATOM   1700  CB  ILE A 109       8.424  -1.185  -8.527  1.00 93.73           C  
ATOM   1701  HB  ILE A 109       8.357  -1.410  -7.463  1.00 93.73           H  
ATOM   1702  O   ILE A 109       5.528   0.239  -9.624  1.00 93.73           O  
ATOM   1703  CG1 ILE A 109       9.909  -1.125  -8.939  1.00 93.73           C  
ATOM   1704 HG12 ILE A 109      10.338  -0.174  -8.622  1.00 93.73           H  
ATOM   1705 HG13 ILE A 109       9.990  -1.171 -10.025  1.00 93.73           H  
ATOM   1706  CG2 ILE A 109       7.719  -2.310  -9.312  1.00 93.73           C  
ATOM   1707 HG21 ILE A 109       7.743  -2.098 -10.381  1.00 93.73           H  
ATOM   1708 HG22 ILE A 109       6.680  -2.403  -8.996  1.00 93.73           H  
ATOM   1709 HG23 ILE A 109       8.203  -3.268  -9.117  1.00 93.73           H  
ATOM   1710  CD1 ILE A 109      10.762  -2.234  -8.316  1.00 93.73           C  
ATOM   1711 HD11 ILE A 109      10.766  -2.135  -7.231  1.00 93.73           H  
ATOM   1712 HD12 ILE A 109      10.380  -3.219  -8.583  1.00 93.73           H  
ATOM   1713 HD13 ILE A 109      11.787  -2.144  -8.677  1.00 93.73           H  
ATOM   1714  N   PHE A 110       5.730  -0.017  -7.398  1.00 94.23           N  
ATOM   1715  H   PHE A 110       6.373  -0.069  -6.621  1.00 94.23           H  
ATOM   1716  CA  PHE A 110       4.299  -0.056  -7.102  1.00 94.23           C  
ATOM   1717  HA  PHE A 110       3.858  -0.931  -7.579  1.00 94.23           H  
ATOM   1718  C   PHE A 110       3.563   1.180  -7.634  1.00 94.23           C  
ATOM   1719  CB  PHE A 110       4.125  -0.184  -5.585  1.00 94.23           C  
ATOM   1720  HB2 PHE A 110       4.659   0.623  -5.084  1.00 94.23           H  
ATOM   1721  HB3 PHE A 110       4.578  -1.122  -5.264  1.00 94.23           H  
ATOM   1722  O   PHE A 110       2.544   1.057  -8.317  1.00 94.23           O  
ATOM   1723  CG  PHE A 110       2.680  -0.162  -5.140  1.00 94.23           C  
ATOM   1724  CD1 PHE A 110       2.105   1.025  -4.649  1.00 94.23           C  
ATOM   1725  HD1 PHE A 110       2.695   1.928  -4.584  1.00 94.23           H  
ATOM   1726  CD2 PHE A 110       1.898  -1.324  -5.252  1.00 94.23           C  
ATOM   1727  HD2 PHE A 110       2.326  -2.229  -5.659  1.00 94.23           H  
ATOM   1728  CE1 PHE A 110       0.753   1.045  -4.263  1.00 94.23           C  
ATOM   1729  HE1 PHE A 110       0.312   1.961  -3.898  1.00 94.23           H  
ATOM   1730  CE2 PHE A 110       0.551  -1.305  -4.858  1.00 94.23           C  
ATOM   1731  HE2 PHE A 110      -0.049  -2.198  -4.958  1.00 94.23           H  
ATOM   1732  CZ  PHE A 110      -0.025  -0.122  -4.366  1.00 94.23           C  
ATOM   1733  HZ  PHE A 110      -1.066  -0.104  -4.082  1.00 94.23           H  
ATOM   1734  N   ASP A 111       4.107   2.372  -7.392  1.00 90.79           N  
ATOM   1735  H   ASP A 111       4.930   2.419  -6.809  1.00 90.79           H  
ATOM   1736  CA  ASP A 111       3.497   3.619  -7.840  1.00 90.79           C  
ATOM   1737  HA  ASP A 111       2.474   3.644  -7.462  1.00 90.79           H  
ATOM   1738  C   ASP A 111       3.420   3.702  -9.371  1.00 90.79           C  
ATOM   1739  CB  ASP A 111       4.265   4.821  -7.267  1.00 90.79           C  
ATOM   1740  HB2 ASP A 111       5.332   4.690  -7.444  1.00 90.79           H  
ATOM   1741  HB3 ASP A 111       3.949   5.718  -7.801  1.00 90.79           H  
ATOM   1742  O   ASP A 111       2.412   4.170  -9.908  1.00 90.79           O  
ATOM   1743  CG  ASP A 111       4.011   5.065  -5.775  1.00 90.79           C  
ATOM   1744  OD1 ASP A 111       2.935   4.691  -5.256  1.00 90.79           O  
ATOM   1745  OD2 ASP A 111       4.815   5.775  -5.137  1.00 90.79           O  
ATOM   1746  N   SER A 112       4.438   3.208 -10.084  1.00 88.46           N  
ATOM   1747  H   SER A 112       5.240   2.855  -9.582  1.00 88.46           H  
ATOM   1748  CA  SER A 112       4.477   3.236 -11.552  1.00 88.46           C  
ATOM   1749  HA  SER A 112       4.310   4.266 -11.868  1.00 88.46           H  
ATOM   1750  C   SER A 112       3.376   2.394 -12.209  1.00 88.46           C  
ATOM   1751  CB  SER A 112       5.867   2.830 -12.058  1.00 88.46           C  
ATOM   1752  HB2 SER A 112       6.623   3.411 -11.530  1.00 88.46           H  
ATOM   1753  HB3 SER A 112       5.933   3.069 -13.119  1.00 88.46           H  
ATOM   1754  O   SER A 112       2.814   2.807 -13.222  1.00 88.46           O  
ATOM   1755  OG  SER A 112       6.144   1.455 -11.896  1.00 88.46           O  
ATOM   1756  HG  SER A 112       5.959   1.180 -10.995  1.00 88.46           H  
ATOM   1757  N   ILE A 113       2.996   1.273 -11.586  1.00 91.19           N  
ATOM   1758  H   ILE A 113       3.503   1.017 -10.751  1.00 91.19           H  
ATOM   1759  CA  ILE A 113       2.031   0.301 -12.129  1.00 91.19           C  
ATOM   1760  HA  ILE A 113       1.884   0.530 -13.185  1.00 91.19           H  
ATOM   1761  C   ILE A 113       0.635   0.395 -11.503  1.00 91.19           C  
ATOM   1762  CB  ILE A 113       2.612  -1.132 -12.069  1.00 91.19           C  
ATOM   1763  HB  ILE A 113       1.869  -1.827 -12.459  1.00 91.19           H  
ATOM   1764  O   ILE A 113      -0.284  -0.281 -11.965  1.00 91.19           O  
ATOM   1765  CG1 ILE A 113       3.022  -1.596 -10.656  1.00 91.19           C  
ATOM   1766 HG12 ILE A 113       3.507  -0.781 -10.118  1.00 91.19           H  
ATOM   1767 HG13 ILE A 113       3.735  -2.417 -10.739  1.00 91.19           H  
ATOM   1768  CG2 ILE A 113       3.837  -1.230 -12.994  1.00 91.19           C  
ATOM   1769 HG21 ILE A 113       3.572  -0.907 -14.001  1.00 91.19           H  
ATOM   1770 HG22 ILE A 113       4.196  -2.259 -13.029  1.00 91.19           H  
ATOM   1771 HG23 ILE A 113       4.644  -0.598 -12.625  1.00 91.19           H  
ATOM   1772  CD1 ILE A 113       1.872  -2.070  -9.787  1.00 91.19           C  
ATOM   1773 HD11 ILE A 113       2.264  -2.441  -8.840  1.00 91.19           H  
ATOM   1774 HD12 ILE A 113       1.350  -2.875 -10.305  1.00 91.19           H  
ATOM   1775 HD13 ILE A 113       1.189  -1.246  -9.581  1.00 91.19           H  
ATOM   1776  N   SER A 114       0.464   1.236 -10.482  1.00 88.36           N  
ATOM   1777  H   SER A 114       1.302   1.668 -10.121  1.00 88.36           H  
ATOM   1778  CA  SER A 114      -0.749   1.358  -9.654  1.00 88.36           C  
ATOM   1779  HA  SER A 114      -0.844   0.452  -9.056  1.00 88.36           H  
ATOM   1780  C   SER A 114      -2.069   1.520 -10.417  1.00 88.36           C  
ATOM   1781  CB  SER A 114      -0.574   2.528  -8.683  1.00 88.36           C  
ATOM   1782  HB2 SER A 114       0.224   2.301  -7.976  1.00 88.36           H  
ATOM   1783  HB3 SER A 114      -1.499   2.682  -8.127  1.00 88.36           H  
ATOM   1784  O   SER A 114      -3.097   1.024  -9.966  1.00 88.36           O  
ATOM   1785  OG  SER A 114      -0.245   3.706  -9.403  1.00 88.36           O  
ATOM   1786  HG  SER A 114       0.685   3.696  -9.640  1.00 88.36           H  
ATOM   1787  N   ASN A 115      -2.052   2.163 -11.587  1.00 84.63           N  
ATOM   1788  H   ASN A 115      -1.168   2.539 -11.901  1.00 84.63           H  
ATOM   1789  CA  ASN A 115      -3.252   2.431 -12.393  1.00 84.63           C  
ATOM   1790  HA  ASN A 115      -4.133   2.264 -11.772  1.00 84.63           H  
ATOM   1791  C   ASN A 115      -3.414   1.464 -13.574  1.00 84.63           C  
ATOM   1792  CB  ASN A 115      -3.271   3.913 -12.793  1.00 84.63           C  
ATOM   1793  HB2 ASN A 115      -4.115   4.107 -13.455  1.00 84.63           H  
ATOM   1794  HB3 ASN A 115      -2.356   4.180 -13.321  1.00 84.63           H  
ATOM   1795  O   ASN A 115      -4.231   1.683 -14.467  1.00 84.63           O  
ATOM   1796  CG  ASN A 115      -3.458   4.772 -11.559  1.00 84.63           C  
ATOM   1797  ND2 ASN A 115      -2.428   5.083 -10.820  1.00 84.63           N  
ATOM   1798 HD21 ASN A 115      -1.514   4.747 -11.088  1.00 84.63           H  
ATOM   1799 HD22 ASN A 115      -2.627   5.315  -9.857  1.00 84.63           H  
ATOM   1800  OD1 ASN A 115      -4.549   5.122 -11.166  1.00 84.63           O  
ATOM   1801  N   THR A 116      -2.629   0.389 -13.600  1.00 89.22           N  
ATOM   1802  H   THR A 116      -2.028   0.223 -12.805  1.00 89.22           H  
ATOM   1803  CA  THR A 116      -2.698  -0.642 -14.637  1.00 89.22           C  
ATOM   1804  HA  THR A 116      -3.284  -0.267 -15.475  1.00 89.22           H  
ATOM   1805  C   THR A 116      -3.401  -1.881 -14.103  1.00 89.22           C  
ATOM   1806  CB  THR A 116      -1.308  -0.999 -15.187  1.00 89.22           C  
ATOM   1807  HB  THR A 116      -1.450  -1.629 -16.065  1.00 89.22           H  
ATOM   1808  O   THR A 116      -3.192  -2.270 -12.960  1.00 89.22           O  
ATOM   1809  CG2 THR A 116      -0.496   0.225 -15.614  1.00 89.22           C  
ATOM   1810 HG21 THR A 116      -0.246   0.840 -14.750  1.00 89.22           H  
ATOM   1811 HG22 THR A 116      -1.073   0.820 -16.322  1.00 89.22           H  
ATOM   1812 HG23 THR A 116       0.429  -0.103 -16.089  1.00 89.22           H  
ATOM   1813  OG1 THR A 116      -0.539  -1.729 -14.261  1.00 89.22           O  
ATOM   1814  HG1 THR A 116      -0.505  -1.232 -13.440  1.00 89.22           H  
ATOM   1815  N   ASP A 117      -4.169  -2.582 -14.941  1.00 91.37           N  
ATOM   1816  H   ASP A 117      -4.407  -2.192 -15.842  1.00 91.37           H  
ATOM   1817  CA  ASP A 117      -4.777  -3.866 -14.554  1.00 91.37           C  
ATOM   1818  HA  ASP A 117      -5.391  -3.710 -13.668  1.00 91.37           H  
ATOM   1819  C   ASP A 117      -3.741  -4.943 -14.184  1.00 91.37           C  
ATOM   1820  CB  ASP A 117      -5.664  -4.376 -15.698  1.00 91.37           C  
ATOM   1821  HB2 ASP A 117      -5.844  -5.442 -15.560  1.00 91.37           H  
ATOM   1822  HB3 ASP A 117      -5.148  -4.247 -16.650  1.00 91.37           H  
ATOM   1823  O   ASP A 117      -4.068  -5.911 -13.496  1.00 91.37           O  
ATOM   1824  CG  ASP A 117      -7.026  -3.688 -15.731  1.00 91.37           C  
ATOM   1825  OD1 ASP A 117      -7.670  -3.654 -14.652  1.00 91.37           O  
ATOM   1826  OD2 ASP A 117      -7.453  -3.298 -16.835  1.00 91.37           O  
ATOM   1827  N   ILE A 118      -2.484  -4.758 -14.603  1.00 92.81           N  
ATOM   1828  H   ILE A 118      -2.282  -3.893 -15.083  1.00 92.81           H  
ATOM   1829  CA  ILE A 118      -1.365  -5.668 -14.340  1.00 92.81           C  
ATOM   1830  HA  ILE A 118      -1.664  -6.668 -14.656  1.00 92.81           H  
ATOM   1831  C   ILE A 118      -1.051  -5.744 -12.839  1.00 92.81           C  
ATOM   1832  CB  ILE A 118      -0.125  -5.246 -15.169  1.00 92.81           C  
ATOM   1833  HB  ILE A 118       0.159  -4.237 -14.869  1.00 92.81           H  
ATOM   1834  O   ILE A 118      -0.633  -6.800 -12.367  1.00 92.81           O  
ATOM   1835  CG1 ILE A 118      -0.453  -5.235 -16.684  1.00 92.81           C  
ATOM   1836 HG12 ILE A 118      -1.348  -4.638 -16.862  1.00 92.81           H  
ATOM   1837 HG13 ILE A 118      -0.658  -6.252 -17.018  1.00 92.81           H  
ATOM   1838  CG2 ILE A 118       1.074  -6.175 -14.897  1.00 92.81           C  
ATOM   1839 HG21 ILE A 118       1.368  -6.125 -13.848  1.00 92.81           H  
ATOM   1840 HG22 ILE A 118       0.822  -7.206 -15.147  1.00 92.81           H  
ATOM   1841 HG23 ILE A 118       1.942  -5.864 -15.479  1.00 92.81           H  
ATOM   1842  CD1 ILE A 118       0.650  -4.631 -17.563  1.00 92.81           C  
ATOM   1843 HD11 ILE A 118       0.926  -3.646 -17.189  1.00 92.81           H  
ATOM   1844 HD12 ILE A 118       0.280  -4.531 -18.584  1.00 92.81           H  
ATOM   1845 HD13 ILE A 118       1.528  -5.276 -17.580  1.00 92.81           H  
ATOM   1846  N   ILE A 119      -1.325  -4.684 -12.062  1.00 94.15           N  
ATOM   1847  H   ILE A 119      -1.710  -3.853 -12.487  1.00 94.15           H  
ATOM   1848  CA  ILE A 119      -1.068  -4.662 -10.610  1.00 94.15           C  
ATOM   1849  HA  ILE A 119       0.009  -4.757 -10.472  1.00 94.15           H  
ATOM   1850  C   ILE A 119      -1.726  -5.836  -9.871  1.00 94.15           C  
ATOM   1851  CB  ILE A 119      -1.515  -3.312  -9.998  1.00 94.15           C  
ATOM   1852  HB  ILE A 119      -1.073  -2.509 -10.587  1.00 94.15           H  
ATOM   1853  O   ILE A 119      -1.191  -6.334  -8.881  1.00 94.15           O  
ATOM   1854  CG1 ILE A 119      -0.999  -3.210  -8.546  1.00 94.15           C  
ATOM   1855 HG12 ILE A 119       0.050  -3.500  -8.486  1.00 94.15           H  
ATOM   1856 HG13 ILE A 119      -1.542  -3.941  -7.947  1.00 94.15           H  
ATOM   1857  CG2 ILE A 119      -3.050  -3.149 -10.009  1.00 94.15           C  
ATOM   1858 HG21 ILE A 119      -3.306  -2.091  -9.956  1.00 94.15           H  
ATOM   1859 HG22 ILE A 119      -3.503  -3.661  -9.159  1.00 94.15           H  
ATOM   1860 HG23 ILE A 119      -3.485  -3.554 -10.922  1.00 94.15           H  
ATOM   1861  CD1 ILE A 119      -1.176  -1.852  -7.861  1.00 94.15           C  
ATOM   1862 HD11 ILE A 119      -2.023  -1.303  -8.273  1.00 94.15           H  
ATOM   1863 HD12 ILE A 119      -1.372  -2.015  -6.801  1.00 94.15           H  
ATOM   1864 HD13 ILE A 119      -0.263  -1.263  -7.947  1.00 94.15           H  
ATOM   1865  N   LYS A 120      -2.863  -6.330 -10.380  1.00 95.45           N  
ATOM   1866  H   LYS A 120      -3.198  -5.914 -11.237  1.00 95.45           H  
ATOM   1867  CA  LYS A 120      -3.640  -7.423  -9.780  1.00 95.45           C  
ATOM   1868  HA  LYS A 120      -3.918  -7.140  -8.765  1.00 95.45           H  
ATOM   1869  C   LYS A 120      -2.832  -8.718  -9.660  1.00 95.45           C  
ATOM   1870  CB  LYS A 120      -4.911  -7.654 -10.613  1.00 95.45           C  
ATOM   1871  HB2 LYS A 120      -5.455  -8.504 -10.201  1.00 95.45           H  
ATOM   1872  HB3 LYS A 120      -4.624  -7.895 -11.637  1.00 95.45           H  
ATOM   1873  O   LYS A 120      -3.027  -9.468  -8.704  1.00 95.45           O  
ATOM   1874  CG  LYS A 120      -5.842  -6.429 -10.616  1.00 95.45           C  
ATOM   1875  HG2 LYS A 120      -6.229  -6.273  -9.609  1.00 95.45           H  
ATOM   1876  HG3 LYS A 120      -5.287  -5.539 -10.909  1.00 95.45           H  
ATOM   1877  CD  LYS A 120      -7.007  -6.603 -11.599  1.00 95.45           C  
ATOM   1878  HD2 LYS A 120      -6.596  -6.671 -12.606  1.00 95.45           H  
ATOM   1879  HD3 LYS A 120      -7.560  -7.515 -11.372  1.00 95.45           H  
ATOM   1880  CE  LYS A 120      -7.937  -5.386 -11.498  1.00 95.45           C  
ATOM   1881  HE2 LYS A 120      -7.324  -4.496 -11.363  1.00 95.45           H  
ATOM   1882  HE3 LYS A 120      -8.561  -5.496 -10.611  1.00 95.45           H  
ATOM   1883  NZ  LYS A 120      -8.769  -5.202 -12.714  1.00 95.45           N  
ATOM   1884  HZ1 LYS A 120      -9.194  -6.060 -13.038  1.00 95.45           H  
ATOM   1885  HZ2 LYS A 120      -8.210  -4.817 -13.462  1.00 95.45           H  
ATOM   1886  HZ3 LYS A 120      -9.467  -4.486 -12.575  1.00 95.45           H  
ATOM   1887  N   PHE A 121      -1.892  -8.958 -10.579  1.00 96.62           N  
ATOM   1888  H   PHE A 121      -1.728  -8.266 -11.296  1.00 96.62           H  
ATOM   1889  CA  PHE A 121      -1.018 -10.133 -10.543  1.00 96.62           C  
ATOM   1890  HA  PHE A 121      -1.636 -11.020 -10.399  1.00 96.62           H  
ATOM   1891  C   PHE A 121      -0.023 -10.111  -9.377  1.00 96.62           C  
ATOM   1892  CB  PHE A 121      -0.286 -10.279 -11.879  1.00 96.62           C  
ATOM   1893  HB2 PHE A 121       0.300  -9.381 -12.075  1.00 96.62           H  
ATOM   1894  HB3 PHE A 121       0.410 -11.113 -11.788  1.00 96.62           H  
ATOM   1895  O   PHE A 121       0.447 -11.170  -8.965  1.00 96.62           O  
ATOM   1896  CG  PHE A 121      -1.195 -10.580 -13.052  1.00 96.62           C  
ATOM   1897  CD1 PHE A 121      -1.820 -11.837 -13.149  1.00 96.62           C  
ATOM   1898  HD1 PHE A 121      -1.643 -12.587 -12.392  1.00 96.62           H  
ATOM   1899  CD2 PHE A 121      -1.416  -9.614 -14.049  1.00 96.62           C  
ATOM   1900  HD2 PHE A 121      -0.915  -8.659 -13.989  1.00 96.62           H  
ATOM   1901  CE1 PHE A 121      -2.670 -12.121 -14.231  1.00 96.62           C  
ATOM   1902  HE1 PHE A 121      -3.145 -13.088 -14.303  1.00 96.62           H  
ATOM   1903  CE2 PHE A 121      -2.273  -9.892 -15.128  1.00 96.62           C  
ATOM   1904  HE2 PHE A 121      -2.444  -9.143 -15.887  1.00 96.62           H  
ATOM   1905  CZ  PHE A 121      -2.901 -11.147 -15.219  1.00 96.62           C  
ATOM   1906  HZ  PHE A 121      -3.555 -11.365 -16.050  1.00 96.62           H  
ATOM   1907  N   GLY A 122       0.214  -8.942  -8.774  1.00 96.87           N  
ATOM   1908  H   GLY A 122      -0.218  -8.111  -9.151  1.00 96.87           H  
ATOM   1909  CA  GLY A 122       1.011  -8.783  -7.558  1.00 96.87           C  
ATOM   1910  HA2 GLY A 122       1.933  -9.354  -7.661  1.00 96.87           H  
ATOM   1911  HA3 GLY A 122       1.274  -7.731  -7.444  1.00 96.87           H  
ATOM   1912  C   GLY A 122       0.308  -9.237  -6.273  1.00 96.87           C  
ATOM   1913  O   GLY A 122       0.742  -8.855  -5.190  1.00 96.87           O  
ATOM   1914  N   GLY A 123      -0.782 -10.008  -6.365  1.00 95.76           N  
ATOM   1915  H   GLY A 123      -1.079 -10.290  -7.289  1.00 95.76           H  
ATOM   1916  CA  GLY A 123      -1.441 -10.617  -5.207  1.00 95.76           C  
ATOM   1917  HA2 GLY A 123      -0.756 -10.622  -4.359  1.00 95.76           H  
ATOM   1918  HA3 GLY A 123      -1.673 -11.655  -5.448  1.00 95.76           H  
ATOM   1919  C   GLY A 123      -2.738  -9.941  -4.765  1.00 95.76           C  
ATOM   1920  O   GLY A 123      -2.945  -9.754  -3.567  1.00 95.76           O  
ATOM   1921  N   LEU A 124      -3.609  -9.569  -5.714  1.00 95.84           N  
ATOM   1922  H   LEU A 124      -3.360  -9.704  -6.683  1.00 95.84           H  
ATOM   1923  CA  LEU A 124      -4.986  -9.161  -5.416  1.00 95.84           C  
ATOM   1924  HA  LEU A 124      -5.062  -8.942  -4.350  1.00 95.84           H  
ATOM   1925  C   LEU A 124      -5.965 -10.300  -5.730  1.00 95.84           C  
ATOM   1926  CB  LEU A 124      -5.341  -7.871  -6.173  1.00 95.84           C  
ATOM   1927  HB2 LEU A 124      -5.344  -8.086  -7.242  1.00 95.84           H  
ATOM   1928  HB3 LEU A 124      -4.576  -7.120  -5.973  1.00 95.84           H  
ATOM   1929  O   LEU A 124      -6.347 -10.511  -6.882  1.00 95.84           O  
ATOM   1930  CG  LEU A 124      -6.719  -7.313  -5.762  1.00 95.84           C  
ATOM   1931  HG  LEU A 124      -7.446  -8.125  -5.742  1.00 95.84           H  
ATOM   1932  CD1 LEU A 124      -6.690  -6.658  -4.382  1.00 95.84           C  
ATOM   1933 HD11 LEU A 124      -5.970  -5.839  -4.371  1.00 95.84           H  
ATOM   1934 HD12 LEU A 124      -6.414  -7.379  -3.613  1.00 95.84           H  
ATOM   1935 HD13 LEU A 124      -7.673  -6.259  -4.129  1.00 95.84           H  
ATOM   1936  CD2 LEU A 124      -7.236  -6.297  -6.777  1.00 95.84           C  
ATOM   1937 HD21 LEU A 124      -7.359  -6.785  -7.744  1.00 95.84           H  
ATOM   1938 HD22 LEU A 124      -8.202  -5.912  -6.450  1.00 95.84           H  
ATOM   1939 HD23 LEU A 124      -6.543  -5.461  -6.862  1.00 95.84           H  
ATOM   1940  N   SER A 125      -6.421 -11.014  -4.706  1.00 95.32           N  
ATOM   1941  H   SER A 125      -6.092 -10.787  -3.778  1.00 95.32           H  
ATOM   1942  CA  SER A 125      -7.463 -12.032  -4.825  1.00 95.32           C  
ATOM   1943  HA  SER A 125      -8.184 -11.697  -5.570  1.00 95.32           H  
ATOM   1944  C   SER A 125      -8.207 -12.230  -3.506  1.00 95.32           C  
ATOM   1945  CB  SER A 125      -6.873 -13.361  -5.311  1.00 95.32           C  
ATOM   1946  HB2 SER A 125      -6.195 -13.178  -6.145  1.00 95.32           H  
ATOM   1947  HB3 SER A 125      -7.678 -14.012  -5.652  1.00 95.32           H  
ATOM   1948  O   SER A 125      -7.698 -11.971  -2.415  1.00 95.32           O  
ATOM   1949  OG  SER A 125      -6.183 -14.006  -4.265  1.00 95.32           O  
ATOM   1950  HG  SER A 125      -5.475 -14.537  -4.639  1.00 95.32           H  
ATOM   1951  N   ARG A 126      -9.441 -12.733  -3.594  1.00 95.36           N  
ATOM   1952  H   ARG A 126      -9.814 -12.962  -4.505  1.00 95.36           H  
ATOM   1953  CA  ARG A 126     -10.252 -12.973  -2.399  1.00 95.36           C  
ATOM   1954  HA  ARG A 126     -10.318 -12.032  -1.852  1.00 95.36           H  
ATOM   1955  C   ARG A 126      -9.584 -13.975  -1.455  1.00 95.36           C  
ATOM   1956  CB  ARG A 126     -11.658 -13.412  -2.817  1.00 95.36           C  
ATOM   1957  HB2 ARG A 126     -12.030 -12.726  -3.578  1.00 95.36           H  
ATOM   1958  HB3 ARG A 126     -11.624 -14.418  -3.234  1.00 95.36           H  
ATOM   1959  O   ARG A 126      -9.609 -13.746  -0.249  1.00 95.36           O  
ATOM   1960  CG  ARG A 126     -12.610 -13.377  -1.618  1.00 95.36           C  
ATOM   1961  HG2 ARG A 126     -12.284 -14.093  -0.863  1.00 95.36           H  
ATOM   1962  HG3 ARG A 126     -12.609 -12.373  -1.194  1.00 95.36           H  
ATOM   1963  CD  ARG A 126     -14.030 -13.724  -2.054  1.00 95.36           C  
ATOM   1964  HD2 ARG A 126     -14.036 -14.742  -2.444  1.00 95.36           H  
ATOM   1965  HD3 ARG A 126     -14.328 -13.035  -2.845  1.00 95.36           H  
ATOM   1966  NE  ARG A 126     -14.961 -13.619  -0.918  1.00 95.36           N  
ATOM   1967  HE  ARG A 126     -14.536 -13.572  -0.003  1.00 95.36           H  
ATOM   1968  NH1 ARG A 126     -16.905 -13.716  -2.127  1.00 95.36           N  
ATOM   1969 HH11 ARG A 126     -17.914 -13.737  -2.168  1.00 95.36           H  
ATOM   1970 HH12 ARG A 126     -16.353 -13.839  -2.964  1.00 95.36           H  
ATOM   1971  NH2 ARG A 126     -16.995 -13.528   0.096  1.00 95.36           N  
ATOM   1972 HH21 ARG A 126     -16.535 -13.491   0.995  1.00 95.36           H  
ATOM   1973 HH22 ARG A 126     -18.003 -13.550   0.046  1.00 95.36           H  
ATOM   1974  CZ  ARG A 126     -16.278 -13.620  -0.987  1.00 95.36           C  
ATOM   1975  N   ASP A 127      -8.964 -15.020  -1.993  1.00 94.97           N  
ATOM   1976  H   ASP A 127      -9.025 -15.159  -2.991  1.00 94.97           H  
ATOM   1977  CA  ASP A 127      -8.347 -16.092  -1.206  1.00 94.97           C  
ATOM   1978  HA  ASP A 127      -9.069 -16.454  -0.474  1.00 94.97           H  
ATOM   1979  C   ASP A 127      -7.112 -15.607  -0.431  1.00 94.97           C  
ATOM   1980  CB  ASP A 127      -7.993 -17.265  -2.137  1.00 94.97           C  
ATOM   1981  HB2 ASP A 127      -7.538 -18.058  -1.544  1.00 94.97           H  
ATOM   1982  HB3 ASP A 127      -7.259 -16.924  -2.868  1.00 94.97           H  
ATOM   1983  O   ASP A 127      -6.879 -16.031   0.703  1.00 94.97           O  
ATOM   1984  CG  ASP A 127      -9.212 -17.840  -2.870  1.00 94.97           C  
ATOM   1985  OD1 ASP A 127     -10.343 -17.687  -2.351  1.00 94.97           O  
ATOM   1986  OD2 ASP A 127      -9.014 -18.356  -3.989  1.00 94.97           O  
ATOM   1987  N   LEU A 128      -6.353 -14.659  -0.992  1.00 95.71           N  
ATOM   1988  H   LEU A 128      -6.598 -14.335  -1.916  1.00 95.71           H  
ATOM   1989  CA  LEU A 128      -5.134 -14.129  -0.376  1.00 95.71           C  
ATOM   1990  HA  LEU A 128      -4.654 -14.919   0.202  1.00 95.71           H  
ATOM   1991  C   LEU A 128      -5.438 -13.005   0.621  1.00 95.71           C  
ATOM   1992  CB  LEU A 128      -4.157 -13.684  -1.483  1.00 95.71           C  
ATOM   1993  HB2 LEU A 128      -4.641 -12.916  -2.087  1.00 95.71           H  
ATOM   1994  HB3 LEU A 128      -3.276 -13.238  -1.022  1.00 95.71           H  
ATOM   1995  O   LEU A 128      -4.943 -13.033   1.750  1.00 95.71           O  
ATOM   1996  CG  LEU A 128      -3.707 -14.842  -2.398  1.00 95.71           C  
ATOM   1997  HG  LEU A 128      -4.583 -15.375  -2.768  1.00 95.71           H  
ATOM   1998  CD1 LEU A 128      -2.942 -14.333  -3.621  1.00 95.71           C  
ATOM   1999 HD11 LEU A 128      -2.853 -15.136  -4.352  1.00 95.71           H  
ATOM   2000 HD12 LEU A 128      -1.934 -14.035  -3.332  1.00 95.71           H  
ATOM   2001 HD13 LEU A 128      -3.457 -13.483  -4.069  1.00 95.71           H  
ATOM   2002  CD2 LEU A 128      -2.833 -15.852  -1.659  1.00 95.71           C  
ATOM   2003 HD21 LEU A 128      -3.384 -16.326  -0.847  1.00 95.71           H  
ATOM   2004 HD22 LEU A 128      -2.529 -16.636  -2.352  1.00 95.71           H  
ATOM   2005 HD23 LEU A 128      -1.941 -15.369  -1.262  1.00 95.71           H  
ATOM   2006  N   ASN A 129      -6.293 -12.051   0.242  1.00 96.61           N  
ATOM   2007  H   ASN A 129      -6.656 -12.081  -0.700  1.00 96.61           H  
ATOM   2008  CA  ASN A 129      -6.475 -10.816   1.011  1.00 96.61           C  
ATOM   2009  HA  ASN A 129      -5.604 -10.679   1.652  1.00 96.61           H  
ATOM   2010  C   ASN A 129      -7.695 -10.828   1.950  1.00 96.61           C  
ATOM   2011  CB  ASN A 129      -6.526  -9.619   0.056  1.00 96.61           C  
ATOM   2012  HB2 ASN A 129      -7.514  -9.615  -0.406  1.00 96.61           H  
ATOM   2013  HB3 ASN A 129      -6.400  -8.697   0.623  1.00 96.61           H  
ATOM   2014  O   ASN A 129      -7.840  -9.942   2.791  1.00 96.61           O  
ATOM   2015  CG  ASN A 129      -5.500  -9.641  -1.059  1.00 96.61           C  
ATOM   2016  ND2 ASN A 129      -4.240  -9.477  -0.761  1.00 96.61           N  
ATOM   2017 HD21 ASN A 129      -3.585  -9.493  -1.530  1.00 96.61           H  
ATOM   2018 HD22 ASN A 129      -3.965  -9.217   0.175  1.00 96.61           H  
ATOM   2019  OD1 ASN A 129      -5.822  -9.862  -2.214  1.00 96.61           O  
ATOM   2020  N   SER A 130      -8.608 -11.802   1.840  1.00 95.98           N  
ATOM   2021  H   SER A 130      -8.474 -12.523   1.146  1.00 95.98           H  
ATOM   2022  CA  SER A 130      -9.664 -11.962   2.854  1.00 95.98           C  
ATOM   2023  HA  SER A 130     -10.054 -10.979   3.117  1.00 95.98           H  
ATOM   2024  C   SER A 130      -9.082 -12.594   4.109  1.00 95.98           C  
ATOM   2025  CB  SER A 130     -10.845 -12.810   2.381  1.00 95.98           C  
ATOM   2026  HB2 SER A 130     -10.519 -13.838   2.222  1.00 95.98           H  
ATOM   2027  HB3 SER A 130     -11.621 -12.804   3.146  1.00 95.98           H  
ATOM   2028  O   SER A 130      -8.174 -13.420   4.025  1.00 95.98           O  
ATOM   2029  OG  SER A 130     -11.370 -12.288   1.180  1.00 95.98           O  
ATOM   2030  HG  SER A 130     -10.757 -12.611   0.516  1.00 95.98           H  
ATOM   2031  N   PHE A 131      -9.630 -12.258   5.272  1.00 94.50           N  
ATOM   2032  H   PHE A 131     -10.360 -11.561   5.303  1.00 94.50           H  
ATOM   2033  CA  PHE A 131      -9.239 -12.919   6.511  1.00 94.50           C  
ATOM   2034  HA  PHE A 131      -8.157 -12.850   6.626  1.00 94.50           H  
ATOM   2035  C   PHE A 131      -9.608 -14.403   6.491  1.00 94.50           C  
ATOM   2036  CB  PHE A 131      -9.884 -12.216   7.698  1.00 94.50           C  
ATOM   2037  HB2 PHE A 131     -10.958 -12.134   7.533  1.00 94.50           H  
ATOM   2038  HB3 PHE A 131      -9.736 -12.840   8.579  1.00 94.50           H  
ATOM   2039  O   PHE A 131     -10.774 -14.753   6.308  1.00 94.50           O  
ATOM   2040  CG  PHE A 131      -9.296 -10.851   7.976  1.00 94.50           C  
ATOM   2041  CD1 PHE A 131      -8.017 -10.740   8.556  1.00 94.50           C  
ATOM   2042  HD1 PHE A 131      -7.424 -11.620   8.754  1.00 94.50           H  
ATOM   2043  CD2 PHE A 131     -10.021  -9.690   7.655  1.00 94.50           C  
ATOM   2044  HD2 PHE A 131     -10.990  -9.758   7.183  1.00 94.50           H  
ATOM   2045  CE1 PHE A 131      -7.490  -9.479   8.871  1.00 94.50           C  
ATOM   2046  HE1 PHE A 131      -6.515  -9.404   9.330  1.00 94.50           H  
ATOM   2047  CE2 PHE A 131      -9.472  -8.431   7.936  1.00 94.50           C  
ATOM   2048  HE2 PHE A 131     -10.017  -7.541   7.659  1.00 94.50           H  
ATOM   2049  CZ  PHE A 131      -8.223  -8.321   8.567  1.00 94.50           C  
ATOM   2050  HZ  PHE A 131      -7.818  -7.349   8.808  1.00 94.50           H  
ATOM   2051  N   SER A 132      -8.609 -15.248   6.727  1.00 92.09           N  
ATOM   2052  H   SER A 132      -7.685 -14.861   6.853  1.00 92.09           H  
ATOM   2053  CA  SER A 132      -8.778 -16.650   7.111  1.00 92.09           C  
ATOM   2054  HA  SER A 132      -9.767 -17.008   6.824  1.00 92.09           H  
ATOM   2055  C   SER A 132      -8.620 -16.761   8.627  1.00 92.09           C  
ATOM   2056  CB  SER A 132      -7.724 -17.521   6.432  1.00 92.09           C  
ATOM   2057  HB2 SER A 132      -6.737 -17.159   6.716  1.00 92.09           H  
ATOM   2058  HB3 SER A 132      -7.833 -18.547   6.786  1.00 92.09           H  
ATOM   2059  O   SER A 132      -7.869 -15.979   9.210  1.00 92.09           O  
ATOM   2060  OG  SER A 132      -7.817 -17.515   5.019  1.00 92.09           O  
ATOM   2061  HG  SER A 132      -7.322 -18.294   4.756  1.00 92.09           H  
ATOM   2062  N   TYR A 133      -9.316 -17.700   9.270  1.00 86.16           N  
ATOM   2063  H   TYR A 133      -9.878 -18.358   8.750  1.00 86.16           H  
ATOM   2064  CA  TYR A 133      -9.266 -17.886  10.723  1.00 86.16           C  
ATOM   2065  HA  TYR A 133      -8.299 -17.548  11.096  1.00 86.16           H  
ATOM   2066  C   TYR A 133      -9.431 -19.356  11.108  1.00 86.16           C  
ATOM   2067  CB  TYR A 133     -10.374 -17.052  11.382  1.00 86.16           C  
ATOM   2068  HB2 TYR A 133     -11.326 -17.321  10.926  1.00 86.16           H  
ATOM   2069  HB3 TYR A 133     -10.196 -15.998  11.166  1.00 86.16           H  
ATOM   2070  O   TYR A 133     -10.334 -20.017  10.593  1.00 86.16           O  
ATOM   2071  CG  TYR A 133     -10.489 -17.212  12.886  1.00 86.16           C  
ATOM   2072  CD1 TYR A 133     -11.699 -17.618  13.467  1.00 86.16           C  
ATOM   2073  HD1 TYR A 133     -12.550 -17.854  12.846  1.00 86.16           H  
ATOM   2074  CD2 TYR A 133      -9.392 -16.925  13.712  1.00 86.16           C  
ATOM   2075  HD2 TYR A 133      -8.479 -16.577  13.252  1.00 86.16           H  
ATOM   2076  CE1 TYR A 133     -11.803 -17.692  14.867  1.00 86.16           C  
ATOM   2077  HE1 TYR A 133     -12.743 -17.974  15.318  1.00 86.16           H  
ATOM   2078  CE2 TYR A 133      -9.456 -17.109  15.104  1.00 86.16           C  
ATOM   2079  HE2 TYR A 133      -8.589 -16.928  15.722  1.00 86.16           H  
ATOM   2080  OH  TYR A 133     -10.731 -17.718  17.032  1.00 86.16           O  
ATOM   2081  HH  TYR A 133      -9.888 -17.509  17.440  1.00 86.16           H  
ATOM   2082  CZ  TYR A 133     -10.666 -17.518  15.687  1.00 86.16           C  
ATOM   2083  N   TYR A 134      -8.606 -19.815  12.051  1.00 81.85           N  
ATOM   2084  H   TYR A 134      -7.881 -19.202  12.394  1.00 81.85           H  
ATOM   2085  CA  TYR A 134      -8.723 -21.117  12.712  1.00 81.85           C  
ATOM   2086  HA  TYR A 134      -9.735 -21.495  12.574  1.00 81.85           H  
ATOM   2087  C   TYR A 134      -8.474 -20.968  14.217  1.00 81.85           C  
ATOM   2088  CB  TYR A 134      -7.750 -22.124  12.081  1.00 81.85           C  
ATOM   2089  HB2 TYR A 134      -7.748 -23.038  12.675  1.00 81.85           H  
ATOM   2090  HB3 TYR A 134      -6.738 -21.720  12.105  1.00 81.85           H  
ATOM   2091  O   TYR A 134      -7.594 -20.214  14.636  1.00 81.85           O  
ATOM   2092  CG  TYR A 134      -8.115 -22.486  10.655  1.00 81.85           C  
ATOM   2093  CD1 TYR A 134      -8.997 -23.555  10.400  1.00 81.85           C  
ATOM   2094  HD1 TYR A 134      -9.365 -24.155  11.219  1.00 81.85           H  
ATOM   2095  CD2 TYR A 134      -7.590 -21.739   9.586  1.00 81.85           C  
ATOM   2096  HD2 TYR A 134      -6.911 -20.924   9.787  1.00 81.85           H  
ATOM   2097  CE1 TYR A 134      -9.338 -23.889   9.075  1.00 81.85           C  
ATOM   2098  HE1 TYR A 134      -9.967 -24.742   8.867  1.00 81.85           H  
ATOM   2099  CE2 TYR A 134      -7.938 -22.065   8.264  1.00 81.85           C  
ATOM   2100  HE2 TYR A 134      -7.538 -21.500   7.435  1.00 81.85           H  
ATOM   2101  OH  TYR A 134      -9.021 -23.524   6.719  1.00 81.85           O  
ATOM   2102  HH  TYR A 134      -8.323 -23.171   6.164  1.00 81.85           H  
ATOM   2103  CZ  TYR A 134      -8.783 -23.159   8.005  1.00 81.85           C  
ATOM   2104  N   ASN A 135      -9.266 -21.669  15.038  1.00 72.41           N  
ATOM   2105  H   ASN A 135     -10.018 -22.194  14.615  1.00 72.41           H  
ATOM   2106  CA  ASN A 135      -9.298 -21.461  16.496  1.00 72.41           C  
ATOM   2107  HA  ASN A 135      -8.845 -20.499  16.732  1.00 72.41           H  
ATOM   2108  C   ASN A 135      -8.535 -22.526  17.281  1.00 72.41           C  
ATOM   2109  CB  ASN A 135     -10.742 -21.476  17.049  1.00 72.41           C  
ATOM   2110  HB2 ASN A 135     -10.699 -21.242  18.112  1.00 72.41           H  
ATOM   2111  HB3 ASN A 135     -11.158 -22.478  16.939  1.00 72.41           H  
ATOM   2112  O   ASN A 135      -8.240 -22.305  18.452  1.00 72.41           O  
ATOM   2113  CG  ASN A 135     -11.713 -20.539  16.395  1.00 72.41           C  
ATOM   2114  ND2 ASN A 135     -12.689 -20.035  17.112  1.00 72.41           N  
ATOM   2115 HD21 ASN A 135     -12.662 -20.134  18.117  1.00 72.41           H  
ATOM   2116 HD22 ASN A 135     -13.267 -19.360  16.632  1.00 72.41           H  
ATOM   2117  OD1 ASN A 135     -11.683 -20.333  15.208  1.00 72.41           O  
ATOM   2118  N   THR A 136      -8.345 -23.717  16.708  1.00 74.18           N  
ATOM   2119  H   THR A 136      -8.626 -23.839  15.745  1.00 74.18           H  
ATOM   2120  CA  THR A 136      -8.131 -24.924  17.521  1.00 74.18           C  
ATOM   2121  HA  THR A 136      -8.141 -24.658  18.578  1.00 74.18           H  
ATOM   2122  C   THR A 136      -6.796 -25.613  17.316  1.00 74.18           C  
ATOM   2123  CB  THR A 136      -9.262 -25.943  17.315  1.00 74.18           C  
ATOM   2124  HB  THR A 136      -8.958 -26.910  17.717  1.00 74.18           H  
ATOM   2125  O   THR A 136      -6.281 -26.169  18.282  1.00 74.18           O  
ATOM   2126  CG2 THR A 136     -10.537 -25.505  18.033  1.00 74.18           C  
ATOM   2127 HG21 THR A 136     -10.330 -25.346  19.091  1.00 74.18           H  
ATOM   2128 HG22 THR A 136     -10.917 -24.586  17.589  1.00 74.18           H  
ATOM   2129 HG23 THR A 136     -11.289 -26.287  17.928  1.00 74.18           H  
ATOM   2130  OG1 THR A 136      -9.615 -26.085  15.955  1.00 74.18           O  
ATOM   2131  HG1 THR A 136      -8.898 -26.482  15.454  1.00 74.18           H  
ATOM   2132  N   ASN A 137      -6.239 -25.624  16.104  1.00 78.43           N  
ATOM   2133  H   ASN A 137      -6.651 -25.114  15.336  1.00 78.43           H  
ATOM   2134  CA  ASN A 137      -5.081 -26.456  15.799  1.00 78.43           C  
ATOM   2135  HA  ASN A 137      -4.632 -26.819  16.724  1.00 78.43           H  
ATOM   2136  C   ASN A 137      -4.004 -25.667  15.053  1.00 78.43           C  
ATOM   2137  CB  ASN A 137      -5.581 -27.675  15.019  1.00 78.43           C  
ATOM   2138  HB2 ASN A 137      -6.407 -28.144  15.555  1.00 78.43           H  
ATOM   2139  HB3 ASN A 137      -5.952 -27.344  14.049  1.00 78.43           H  
ATOM   2140  O   ASN A 137      -4.273 -25.039  14.037  1.00 78.43           O  
ATOM   2141  CG  ASN A 137      -4.529 -28.733  14.791  1.00 78.43           C  
ATOM   2142  ND2 ASN A 137      -4.811 -29.650  13.903  1.00 78.43           N  
ATOM   2143 HD21 ASN A 137      -4.083 -30.312  13.677  1.00 78.43           H  
ATOM   2144 HD22 ASN A 137      -5.539 -29.429  13.238  1.00 78.43           H  
ATOM   2145  OD1 ASN A 137      -3.468 -28.754  15.397  1.00 78.43           O  
ATOM   2146  N   PHE A 138      -2.770 -25.741  15.550  1.00 80.26           N  
ATOM   2147  H   PHE A 138      -2.612 -26.320  16.362  1.00 80.26           H  
ATOM   2148  CA  PHE A 138      -1.611 -25.076  14.950  1.00 80.26           C  
ATOM   2149  HA  PHE A 138      -1.841 -24.023  14.792  1.00 80.26           H  
ATOM   2150  C   PHE A 138      -1.234 -25.637  13.574  1.00 80.26           C  
ATOM   2151  CB  PHE A 138      -0.428 -25.182  15.919  1.00 80.26           C  
ATOM   2152  HB2 PHE A 138       0.487 -24.935  15.380  1.00 80.26           H  
ATOM   2153  HB3 PHE A 138      -0.324 -26.210  16.266  1.00 80.26           H  
ATOM   2154  O   PHE A 138      -0.563 -24.957  12.805  1.00 80.26           O  
ATOM   2155  CG  PHE A 138      -0.533 -24.242  17.102  1.00 80.26           C  
ATOM   2156  CD1 PHE A 138      -0.100 -22.912  16.956  1.00 80.26           C  
ATOM   2157  HD1 PHE A 138       0.309 -22.587  16.011  1.00 80.26           H  
ATOM   2158  CD2 PHE A 138      -1.053 -24.676  18.335  1.00 80.26           C  
ATOM   2159  HD2 PHE A 138      -1.386 -25.697  18.454  1.00 80.26           H  
ATOM   2160  CE1 PHE A 138      -0.177 -22.017  18.036  1.00 80.26           C  
ATOM   2161  HE1 PHE A 138       0.180 -21.004  17.928  1.00 80.26           H  
ATOM   2162  CE2 PHE A 138      -1.135 -23.780  19.417  1.00 80.26           C  
ATOM   2163  HE2 PHE A 138      -1.533 -24.111  20.365  1.00 80.26           H  
ATOM   2164  CZ  PHE A 138      -0.695 -22.452  19.268  1.00 80.26           C  
ATOM   2165  HZ  PHE A 138      -0.747 -21.763  20.098  1.00 80.26           H  
ATOM   2166  N   ASN A 139      -1.679 -26.853  13.254  1.00 83.56           N  
ATOM   2167  H   ASN A 139      -2.216 -27.362  13.942  1.00 83.56           H  
ATOM   2168  CA  ASN A 139      -1.406 -27.491  11.968  1.00 83.56           C  
ATOM   2169  HA  ASN A 139      -0.455 -27.123  11.583  1.00 83.56           H  
ATOM   2170  C   ASN A 139      -2.456 -27.159  10.896  1.00 83.56           C  
ATOM   2171  CB  ASN A 139      -1.282 -29.008  12.184  1.00 83.56           C  
ATOM   2172  HB2 ASN A 139      -1.114 -29.484  11.218  1.00 83.56           H  
ATOM   2173  HB3 ASN A 139      -2.220 -29.386  12.591  1.00 83.56           H  
ATOM   2174  O   ASN A 139      -2.345 -27.661   9.781  1.00 83.56           O  
ATOM   2175  CG  ASN A 139      -0.141 -29.416  13.096  1.00 83.56           C  
ATOM   2176  ND2 ASN A 139      -0.110 -30.664  13.498  1.00 83.56           N  
ATOM   2177 HD21 ASN A 139       0.678 -30.902  14.083  1.00 83.56           H  
ATOM   2178 HD22 ASN A 139      -0.797 -31.323  13.160  1.00 83.56           H  
ATOM   2179  OD1 ASN A 139       0.737 -28.663  13.472  1.00 83.56           O  
ATOM   2180  N   ASP A 140      -3.488 -26.374  11.221  1.00 85.68           N  
ATOM   2181  H   ASP A 140      -3.518 -25.920  12.123  1.00 85.68           H  
ATOM   2182  CA  ASP A 140      -4.508 -26.008  10.241  1.00 85.68           C  
ATOM   2183  HA  ASP A 140      -4.752 -26.891   9.651  1.00 85.68           H  
ATOM   2184  C   ASP A 140      -3.965 -24.940   9.285  1.00 85.68           C  
ATOM   2185  CB  ASP A 140      -5.808 -25.534  10.913  1.00 85.68           C  
ATOM   2186  HB2 ASP A 140      -6.455 -25.121  10.139  1.00 85.68           H  
ATOM   2187  HB3 ASP A 140      -5.577 -24.729  11.611  1.00 85.68           H  
ATOM   2188  O   ASP A 140      -3.361 -23.947   9.698  1.00 85.68           O  
ATOM   2189  CG  ASP A 140      -6.604 -26.630  11.640  1.00 85.68           C  
ATOM   2190  OD1 ASP A 140      -6.314 -27.840  11.463  1.00 85.68           O  
ATOM   2191  OD2 ASP A 140      -7.516 -26.263  12.422  1.00 85.68           O  
ATOM   2192  N   THR A 141      -4.210 -25.133   7.992  1.00 89.34           N  
ATOM   2193  H   THR A 141      -4.583 -26.025   7.701  1.00 89.34           H  
ATOM   2194  CA  THR A 141      -3.788 -24.224   6.926  1.00 89.34           C  
ATOM   2195  HA  THR A 141      -2.741 -23.963   7.077  1.00 89.34           H  
ATOM   2196  C   THR A 141      -4.624 -22.948   6.916  1.00 89.34           C  
ATOM   2197  CB  THR A 141      -3.912 -24.916   5.565  1.00 89.34           C  
ATOM   2198  HB  THR A 141      -4.969 -25.060   5.340  1.00 89.34           H  
ATOM   2199  O   THR A 141      -5.780 -22.944   6.487  1.00 89.34           O  
ATOM   2200  CG2 THR A 141      -3.302 -24.066   4.454  1.00 89.34           C  
ATOM   2201 HG21 THR A 141      -3.982 -23.256   4.193  1.00 89.34           H  
ATOM   2202 HG22 THR A 141      -3.135 -24.684   3.572  1.00 89.34           H  
ATOM   2203 HG23 THR A 141      -2.355 -23.645   4.793  1.00 89.34           H  
ATOM   2204  OG1 THR A 141      -3.332 -26.199   5.606  1.00 89.34           O  
ATOM   2205  HG1 THR A 141      -2.427 -26.153   5.288  1.00 89.34           H  
ATOM   2206  N   ILE A 142      -4.022 -21.828   7.313  1.00 91.45           N  
ATOM   2207  H   ILE A 142      -3.060 -21.901   7.610  1.00 91.45           H  
ATOM   2208  CA  ILE A 142      -4.623 -20.493   7.240  1.00 91.45           C  
ATOM   2209  HA  ILE A 142      -5.659 -20.556   7.571  1.00 91.45           H  
ATOM   2210  C   ILE A 142      -4.616 -19.979   5.796  1.00 91.45           C  
ATOM   2211  CB  ILE A 142      -3.888 -19.512   8.177  1.00 91.45           C  
ATOM   2212  HB  ILE A 142      -2.864 -19.390   7.825  1.00 91.45           H  
ATOM   2213  O   ILE A 142      -5.631 -19.464   5.307  1.00 91.45           O  
ATOM   2214  CG1 ILE A 142      -3.840 -20.026   9.633  1.00 91.45           C  
ATOM   2215 HG12 ILE A 142      -3.326 -20.987   9.661  1.00 91.45           H  
ATOM   2216 HG13 ILE A 142      -4.851 -20.172  10.015  1.00 91.45           H  
ATOM   2217  CG2 ILE A 142      -4.583 -18.142   8.130  1.00 91.45           C  
ATOM   2218 HG21 ILE A 142      -4.023 -17.449   8.758  1.00 91.45           H  
ATOM   2219 HG22 ILE A 142      -4.586 -17.733   7.120  1.00 91.45           H  
ATOM   2220 HG23 ILE A 142      -5.600 -18.223   8.515  1.00 91.45           H  
ATOM   2221  CD1 ILE A 142      -3.095 -19.078  10.577  1.00 91.45           C  
ATOM   2222 HD11 ILE A 142      -3.679 -18.175  10.758  1.00 91.45           H  
ATOM   2223 HD12 ILE A 142      -2.945 -19.558  11.544  1.00 91.45           H  
ATOM   2224 HD13 ILE A 142      -2.122 -18.823  10.159  1.00 91.45           H  
ATOM   2225  N   LYS A 143      -3.469 -20.109   5.116  1.00 93.77           N  
ATOM   2226  H   LYS A 143      -2.707 -20.579   5.584  1.00 93.77           H  
ATOM   2227  CA  LYS A 143      -3.268 -19.714   3.717  1.00 93.77           C  
ATOM   2228  HA  LYS A 143      -4.238 -19.588   3.237  1.00 93.77           H  
ATOM   2229  C   LYS A 143      -2.547 -20.816   2.958  1.00 93.77           C  
ATOM   2230  CB  LYS A 143      -2.460 -18.404   3.609  1.00 93.77           C  
ATOM   2231  HB2 LYS A 143      -1.508 -18.527   4.125  1.00 93.77           H  
ATOM   2232  HB3 LYS A 143      -2.226 -18.227   2.559  1.00 93.77           H  
ATOM   2233  O   LYS A 143      -1.509 -21.290   3.398  1.00 93.77           O  
ATOM   2234  CG  LYS A 143      -3.159 -17.152   4.159  1.00 93.77           C  
ATOM   2235  HG2 LYS A 143      -3.366 -17.284   5.221  1.00 93.77           H  
ATOM   2236  HG3 LYS A 143      -2.485 -16.303   4.048  1.00 93.77           H  
ATOM   2237  CD  LYS A 143      -4.463 -16.855   3.408  1.00 93.77           C  
ATOM   2238  HD2 LYS A 143      -5.167 -17.673   3.565  1.00 93.77           H  
ATOM   2239  HD3 LYS A 143      -4.259 -16.769   2.341  1.00 93.77           H  
ATOM   2240  CE  LYS A 143      -5.104 -15.562   3.903  1.00 93.77           C  
ATOM   2241  HE2 LYS A 143      -4.514 -14.719   3.543  1.00 93.77           H  
ATOM   2242  HE3 LYS A 143      -5.103 -15.549   4.993  1.00 93.77           H  
ATOM   2243  NZ  LYS A 143      -6.491 -15.468   3.402  1.00 93.77           N  
ATOM   2244  HZ1 LYS A 143      -7.073 -16.163   3.847  1.00 93.77           H  
ATOM   2245  HZ2 LYS A 143      -6.532 -15.612   2.404  1.00 93.77           H  
ATOM   2246  HZ3 LYS A 143      -6.897 -14.567   3.614  1.00 93.77           H  
ATOM   2247  N   ASN A 144      -3.084 -21.170   1.795  1.00 93.83           N  
ATOM   2248  H   ASN A 144      -3.933 -20.712   1.495  1.00 93.83           H  
ATOM   2249  CA  ASN A 144      -2.419 -22.079   0.868  1.00 93.83           C  
ATOM   2250  HA  ASN A 144      -2.085 -22.961   1.414  1.00 93.83           H  
ATOM   2251  C   ASN A 144      -1.190 -21.402   0.248  1.00 93.83           C  
ATOM   2252  CB  ASN A 144      -3.415 -22.514  -0.220  1.00 93.83           C  
ATOM   2253  HB2 ASN A 144      -3.762 -21.632  -0.759  1.00 93.83           H  
ATOM   2254  HB3 ASN A 144      -2.907 -23.164  -0.933  1.00 93.83           H  
ATOM   2255  O   ASN A 144      -1.157 -20.175   0.116  1.00 93.83           O  
ATOM   2256  CG  ASN A 144      -4.602 -23.276   0.335  1.00 93.83           C  
ATOM   2257  ND2 ASN A 144      -5.763 -23.134  -0.260  1.00 93.83           N  
ATOM   2258 HD21 ASN A 144      -5.855 -22.562  -1.087  1.00 93.83           H  
ATOM   2259 HD22 ASN A 144      -6.518 -23.668   0.146  1.00 93.83           H  
ATOM   2260  OD1 ASN A 144      -4.527 -23.994   1.309  1.00 93.83           O  
ATOM   2261  N   SER A 145      -0.228 -22.211  -0.197  1.00 95.08           N  
ATOM   2262  H   SER A 145      -0.325 -23.209  -0.078  1.00 95.08           H  
ATOM   2263  CA  SER A 145       0.882 -21.715  -1.014  1.00 95.08           C  
ATOM   2264  HA  SER A 145       1.428 -20.981  -0.421  1.00 95.08           H  
ATOM   2265  C   SER A 145       0.368 -21.010  -2.272  1.00 95.08           C  
ATOM   2266  CB  SER A 145       1.858 -22.837  -1.376  1.00 95.08           C  
ATOM   2267  HB2 SER A 145       2.312 -23.223  -0.463  1.00 95.08           H  
ATOM   2268  HB3 SER A 145       2.649 -22.431  -2.007  1.00 95.08           H  
ATOM   2269  O   SER A 145      -0.660 -21.380  -2.850  1.00 95.08           O  
ATOM   2270  OG  SER A 145       1.211 -23.897  -2.059  1.00 95.08           O  
ATOM   2271  HG  SER A 145       1.192 -24.660  -1.477  1.00 95.08           H  
ATOM   2272  N   SER A 146       1.060 -19.949  -2.683  1.00 95.72           N  
ATOM   2273  H   SER A 146       1.924 -19.715  -2.215  1.00 95.72           H  
ATOM   2274  CA  SER A 146       0.628 -19.129  -3.815  1.00 95.72           C  
ATOM   2275  HA  SER A 146       0.129 -19.779  -4.535  1.00 95.72           H  
ATOM   2276  C   SER A 146       1.795 -18.472  -4.537  1.00 95.72           C  
ATOM   2277  CB  SER A 146      -0.394 -18.081  -3.360  1.00 95.72           C  
ATOM   2278  HB2 SER A 146      -1.239 -18.590  -2.897  1.00 95.72           H  
ATOM   2279  HB3 SER A 146      -0.756 -17.532  -4.229  1.00 95.72           H  
ATOM   2280  O   SER A 146       2.781 -18.073  -3.926  1.00 95.72           O  
ATOM   2281  OG  SER A 146       0.154 -17.164  -2.436  1.00 95.72           O  
ATOM   2282  HG  SER A 146       0.501 -17.662  -1.692  1.00 95.72           H  
ATOM   2283  N   SER A 147       1.657 -18.337  -5.854  1.00 96.99           N  
ATOM   2284  H   SER A 147       0.831 -18.711  -6.298  1.00 96.99           H  
ATOM   2285  CA  SER A 147       2.608 -17.623  -6.704  1.00 96.99           C  
ATOM   2286  HA  SER A 147       3.526 -17.423  -6.152  1.00 96.99           H  
ATOM   2287  C   SER A 147       2.001 -16.300  -7.150  1.00 96.99           C  
ATOM   2288  CB  SER A 147       2.976 -18.456  -7.932  1.00 96.99           C  
ATOM   2289  HB2 SER A 147       3.699 -17.908  -8.537  1.00 96.99           H  
ATOM   2290  HB3 SER A 147       2.081 -18.628  -8.529  1.00 96.99           H  
ATOM   2291  O   SER A 147       0.888 -16.273  -7.680  1.00 96.99           O  
ATOM   2292  OG  SER A 147       3.532 -19.700  -7.560  1.00 96.99           O  
ATOM   2293  HG  SER A 147       4.446 -19.534  -7.319  1.00 96.99           H  
ATOM   2294  N   VAL A 148       2.743 -15.210  -6.976  1.00 97.51           N  
ATOM   2295  H   VAL A 148       3.641 -15.316  -6.526  1.00 97.51           H  
ATOM   2296  CA  VAL A 148       2.373 -13.873  -7.463  1.00 97.51           C  
ATOM   2297  HA  VAL A 148       1.432 -13.942  -8.008  1.00 97.51           H  
ATOM   2298  C   VAL A 148       3.406 -13.364  -8.458  1.00 97.51           C  
ATOM   2299  CB  VAL A 148       2.146 -12.873  -6.316  1.00 97.51           C  
ATOM   2300  HB  VAL A 148       1.867 -11.913  -6.749  1.00 97.51           H  
ATOM   2301  O   VAL A 148       4.568 -13.766  -8.418  1.00 97.51           O  
ATOM   2302  CG1 VAL A 148       0.993 -13.325  -5.415  1.00 97.51           C  
ATOM   2303 HG11 VAL A 148       0.777 -12.541  -4.690  1.00 97.51           H  
ATOM   2304 HG12 VAL A 148       1.261 -14.236  -4.881  1.00 97.51           H  
ATOM   2305 HG13 VAL A 148       0.103 -13.511  -6.017  1.00 97.51           H  
ATOM   2306  CG2 VAL A 148       3.391 -12.653  -5.457  1.00 97.51           C  
ATOM   2307 HG21 VAL A 148       3.155 -11.965  -4.645  1.00 97.51           H  
ATOM   2308 HG22 VAL A 148       4.196 -12.229  -6.058  1.00 97.51           H  
ATOM   2309 HG23 VAL A 148       3.717 -13.602  -5.032  1.00 97.51           H  
ATOM   2310  N   PHE A 149       2.986 -12.476  -9.358  1.00 98.21           N  
ATOM   2311  H   PHE A 149       2.041 -12.128  -9.286  1.00 98.21           H  
ATOM   2312  CA  PHE A 149       3.823 -11.950 -10.434  1.00 98.21           C  
ATOM   2313  HA  PHE A 149       4.841 -12.319 -10.314  1.00 98.21           H  
ATOM   2314  C   PHE A 149       3.868 -10.424 -10.377  1.00 98.21           C  
ATOM   2315  CB  PHE A 149       3.322 -12.443 -11.798  1.00 98.21           C  
ATOM   2316  HB2 PHE A 149       2.333 -12.027 -11.991  1.00 98.21           H  
ATOM   2317  HB3 PHE A 149       3.985 -12.053 -12.570  1.00 98.21           H  
ATOM   2318  O   PHE A 149       2.857  -9.745 -10.562  1.00 98.21           O  
ATOM   2319  CG  PHE A 149       3.245 -13.948 -11.941  1.00 98.21           C  
ATOM   2320  CD1 PHE A 149       4.355 -14.668 -12.418  1.00 98.21           C  
ATOM   2321  HD1 PHE A 149       5.268 -14.154 -12.677  1.00 98.21           H  
ATOM   2322  CD2 PHE A 149       2.065 -14.632 -11.589  1.00 98.21           C  
ATOM   2323  HD2 PHE A 149       1.217 -14.085 -11.204  1.00 98.21           H  
ATOM   2324  CE1 PHE A 149       4.285 -16.066 -12.547  1.00 98.21           C  
ATOM   2325  HE1 PHE A 149       5.142 -16.617 -12.904  1.00 98.21           H  
ATOM   2326  CE2 PHE A 149       1.999 -16.031 -11.706  1.00 98.21           C  
ATOM   2327  HE2 PHE A 149       1.104 -16.556 -11.407  1.00 98.21           H  
ATOM   2328  CZ  PHE A 149       3.109 -16.748 -12.187  1.00 98.21           C  
ATOM   2329  HZ  PHE A 149       3.067 -17.824 -12.264  1.00 98.21           H  
ATOM   2330  N   CYS A 150       5.063  -9.885 -10.167  1.00 97.93           N  
ATOM   2331  H   CYS A 150       5.835 -10.510  -9.983  1.00 97.93           H  
ATOM   2332  CA  CYS A 150       5.323  -8.458 -10.059  1.00 97.93           C  
ATOM   2333  HA  CYS A 150       4.383  -7.920  -9.936  1.00 97.93           H  
ATOM   2334  C   CYS A 150       6.005  -7.967 -11.335  1.00 97.93           C  
ATOM   2335  CB  CYS A 150       6.170  -8.202  -8.806  1.00 97.93           C  
ATOM   2336  HB2 CYS A 150       6.364  -7.134  -8.703  1.00 97.93           H  
ATOM   2337  HB3 CYS A 150       7.118  -8.735  -8.885  1.00 97.93           H  
ATOM   2338  O   CYS A 150       7.184  -8.238 -11.569  1.00 97.93           O  
ATOM   2339  SG  CYS A 150       5.260  -8.796  -7.355  1.00 97.93           S  
ATOM   2340  HG  CYS A 150       6.157  -8.477  -6.417  1.00 97.93           H  
ATOM   2341  N   TYR A 151       5.267  -7.240 -12.173  1.00 97.79           N  
ATOM   2342  H   TYR A 151       4.304  -7.060 -11.931  1.00 97.79           H  
ATOM   2343  CA  TYR A 151       5.840  -6.552 -13.329  1.00 97.79           C  
ATOM   2344  HA  TYR A 151       6.497  -7.242 -13.858  1.00 97.79           H  
ATOM   2345  C   TYR A 151       6.677  -5.354 -12.876  1.00 97.79           C  
ATOM   2346  CB  TYR A 151       4.728  -6.115 -14.288  1.00 97.79           C  
ATOM   2347  HB2 TYR A 151       4.259  -7.003 -14.713  1.00 97.79           H  
ATOM   2348  HB3 TYR A 151       3.967  -5.573 -13.726  1.00 97.79           H  
ATOM   2349  O   TYR A 151       6.161  -4.459 -12.206  1.00 97.79           O  
ATOM   2350  CG  TYR A 151       5.218  -5.233 -15.422  1.00 97.79           C  
ATOM   2351  CD1 TYR A 151       4.673  -3.948 -15.612  1.00 97.79           C  
ATOM   2352  HD1 TYR A 151       3.890  -3.592 -14.959  1.00 97.79           H  
ATOM   2353  CD2 TYR A 151       6.250  -5.686 -16.265  1.00 97.79           C  
ATOM   2354  HD2 TYR A 151       6.694  -6.659 -16.116  1.00 97.79           H  
ATOM   2355  CE1 TYR A 151       5.147  -3.121 -16.649  1.00 97.79           C  
ATOM   2356  HE1 TYR A 151       4.721  -2.139 -16.789  1.00 97.79           H  
ATOM   2357  CE2 TYR A 151       6.726  -4.862 -17.295  1.00 97.79           C  
ATOM   2358  HE2 TYR A 151       7.545  -5.190 -17.918  1.00 97.79           H  
ATOM   2359  OH  TYR A 151       6.600  -2.826 -18.539  1.00 97.79           O  
ATOM   2360  HH  TYR A 151       6.247  -1.934 -18.490  1.00 97.79           H  
ATOM   2361  CZ  TYR A 151       6.171  -3.586 -17.501  1.00 97.79           C  
ATOM   2362  N   ILE A 152       7.952  -5.334 -13.259  1.00 96.60           N  
ATOM   2363  H   ILE A 152       8.285  -6.072 -13.863  1.00 96.60           H  
ATOM   2364  CA  ILE A 152       8.905  -4.284 -12.903  1.00 96.60           C  
ATOM   2365  HA  ILE A 152       8.521  -3.723 -12.051  1.00 96.60           H  
ATOM   2366  C   ILE A 152       9.011  -3.329 -14.082  1.00 96.60           C  
ATOM   2367  CB  ILE A 152      10.269  -4.885 -12.494  1.00 96.60           C  
ATOM   2368  HB  ILE A 152      10.755  -5.282 -13.385  1.00 96.60           H  
ATOM   2369  O   ILE A 152       9.747  -3.583 -15.033  1.00 96.60           O  
ATOM   2370  CG1 ILE A 152      10.139  -6.066 -11.505  1.00 96.60           C  
ATOM   2371 HG12 ILE A 152      11.137  -6.399 -11.222  1.00 96.60           H  
ATOM   2372 HG13 ILE A 152       9.664  -6.901 -12.019  1.00 96.60           H  
ATOM   2373  CG2 ILE A 152      11.175  -3.783 -11.919  1.00 96.60           C  
ATOM   2374 HG21 ILE A 152      11.352  -3.013 -12.670  1.00 96.60           H  
ATOM   2375 HG22 ILE A 152      10.706  -3.326 -11.048  1.00 96.60           H  
ATOM   2376 HG23 ILE A 152      12.136  -4.208 -11.627  1.00 96.60           H  
ATOM   2377  CD1 ILE A 152       9.337  -5.773 -10.228  1.00 96.60           C  
ATOM   2378 HD11 ILE A 152       9.101  -6.709  -9.722  1.00 96.60           H  
ATOM   2379 HD12 ILE A 152       8.388  -5.287 -10.456  1.00 96.60           H  
ATOM   2380 HD13 ILE A 152       9.922  -5.144  -9.557  1.00 96.60           H  
ATOM   2381  N   GLN A 153       8.255  -2.232 -14.024  1.00 92.80           N  
ATOM   2382  H   GLN A 153       7.647  -2.091 -13.230  1.00 92.80           H  
ATOM   2383  CA  GLN A 153       8.281  -1.224 -15.074  1.00 92.80           C  
ATOM   2384  HA  GLN A 153       8.207  -1.738 -16.032  1.00 92.80           H  
ATOM   2385  C   GLN A 153       9.607  -0.459 -15.039  1.00 92.80           C  
ATOM   2386  CB  GLN A 153       7.067  -0.302 -14.942  1.00 92.80           C  
ATOM   2387  HB2 GLN A 153       7.141   0.270 -14.017  1.00 92.80           H  
ATOM   2388  HB3 GLN A 153       6.165  -0.913 -14.905  1.00 92.80           H  
ATOM   2389  O   GLN A 153       9.905   0.294 -14.114  1.00 92.80           O  
ATOM   2390  CG  GLN A 153       6.968   0.658 -16.136  1.00 92.80           C  
ATOM   2391  HG2 GLN A 153       7.819   1.340 -16.131  1.00 92.80           H  
ATOM   2392  HG3 GLN A 153       6.996   0.081 -17.060  1.00 92.80           H  
ATOM   2393  CD  GLN A 153       5.690   1.486 -16.121  1.00 92.80           C  
ATOM   2394  NE2 GLN A 153       5.394   2.206 -17.179  1.00 92.80           N  
ATOM   2395 HE21 GLN A 153       6.007   2.232 -17.981  1.00 92.80           H  
ATOM   2396 HE22 GLN A 153       4.532   2.725 -17.094  1.00 92.80           H  
ATOM   2397  OE1 GLN A 153       4.914   1.501 -15.189  1.00 92.80           O  
ATOM   2398  N   THR A 154      10.405  -0.643 -16.081  1.00 93.24           N  
ATOM   2399  H   THR A 154      10.079  -1.262 -16.810  1.00 93.24           H  
ATOM   2400  CA  THR A 154      11.712  -0.013 -16.251  1.00 93.24           C  
ATOM   2401  HA  THR A 154      11.994   0.449 -15.304  1.00 93.24           H  
ATOM   2402  C   THR A 154      11.668   1.073 -17.329  1.00 93.24           C  
ATOM   2403  CB  THR A 154      12.791  -1.048 -16.594  1.00 93.24           C  
ATOM   2404  HB  THR A 154      13.755  -0.539 -16.617  1.00 93.24           H  
ATOM   2405  O   THR A 154      10.800   1.065 -18.207  1.00 93.24           O  
ATOM   2406  CG2 THR A 154      12.907  -2.180 -15.579  1.00 93.24           C  
ATOM   2407 HG21 THR A 154      13.785  -2.783 -15.812  1.00 93.24           H  
ATOM   2408 HG22 THR A 154      12.026  -2.819 -15.626  1.00 93.24           H  
ATOM   2409 HG23 THR A 154      13.004  -1.772 -14.572  1.00 93.24           H  
ATOM   2410  OG1 THR A 154      12.571  -1.598 -17.872  1.00 93.24           O  
ATOM   2411  HG1 THR A 154      11.670  -1.928 -17.911  1.00 93.24           H  
ATOM   2412  N   PRO A 155      12.660   1.984 -17.363  1.00 90.07           N  
ATOM   2413  CA  PRO A 155      12.827   2.906 -18.487  1.00 90.07           C  
ATOM   2414  HA  PRO A 155      11.958   3.562 -18.527  1.00 90.07           H  
ATOM   2415  C   PRO A 155      12.981   2.207 -19.850  1.00 90.07           C  
ATOM   2416  CB  PRO A 155      14.073   3.731 -18.142  1.00 90.07           C  
ATOM   2417  HB2 PRO A 155      13.992   4.755 -18.507  1.00 90.07           H  
ATOM   2418  HB3 PRO A 155      14.964   3.253 -18.550  1.00 90.07           H  
ATOM   2419  O   PRO A 155      12.758   2.838 -20.883  1.00 90.07           O  
ATOM   2420  CG  PRO A 155      14.133   3.679 -16.616  1.00 90.07           C  
ATOM   2421  HG2 PRO A 155      15.145   3.835 -16.241  1.00 90.07           H  
ATOM   2422  HG3 PRO A 155      13.450   4.416 -16.194  1.00 90.07           H  
ATOM   2423  CD  PRO A 155      13.625   2.273 -16.311  1.00 90.07           C  
ATOM   2424  HD2 PRO A 155      14.450   1.563 -16.364  1.00 90.07           H  
ATOM   2425  HD3 PRO A 155      13.167   2.254 -15.322  1.00 90.07           H  
ATOM   2426  N   PHE A 156      13.346   0.920 -19.863  1.00 92.50           N  
ATOM   2427  H   PHE A 156      13.446   0.435 -18.982  1.00 92.50           H  
ATOM   2428  CA  PHE A 156      13.565   0.121 -21.071  1.00 92.50           C  
ATOM   2429  HA  PHE A 156      14.060   0.757 -21.806  1.00 92.50           H  
ATOM   2430  C   PHE A 156      12.270  -0.382 -21.724  1.00 92.50           C  
ATOM   2431  CB  PHE A 156      14.494  -1.053 -20.737  1.00 92.50           C  
ATOM   2432  HB2 PHE A 156      14.817  -1.517 -21.669  1.00 92.50           H  
ATOM   2433  HB3 PHE A 156      13.926  -1.803 -20.186  1.00 92.50           H  
ATOM   2434  O   PHE A 156      12.303  -0.902 -22.838  1.00 92.50           O  
ATOM   2435  CG  PHE A 156      15.725  -0.670 -19.936  1.00 92.50           C  
ATOM   2436  CD1 PHE A 156      16.631   0.277 -20.449  1.00 92.50           C  
ATOM   2437  HD1 PHE A 156      16.454   0.716 -21.420  1.00 92.50           H  
ATOM   2438  CD2 PHE A 156      15.955  -1.242 -18.670  1.00 92.50           C  
ATOM   2439  HD2 PHE A 156      15.260  -1.967 -18.272  1.00 92.50           H  
ATOM   2440  CE1 PHE A 156      17.759   0.654 -19.698  1.00 92.50           C  
ATOM   2441  HE1 PHE A 156      18.452   1.383 -20.092  1.00 92.50           H  
ATOM   2442  CE2 PHE A 156      17.086  -0.871 -17.921  1.00 92.50           C  
ATOM   2443  HE2 PHE A 156      17.257  -1.312 -16.951  1.00 92.50           H  
ATOM   2444  CZ  PHE A 156      17.987   0.077 -18.436  1.00 92.50           C  
ATOM   2445  HZ  PHE A 156      18.854   0.365 -17.859  1.00 92.50           H  
ATOM   2446  N   ASP A 157      11.130  -0.209 -21.056  1.00 92.12           N  
ATOM   2447  H   ASP A 157      11.169   0.141 -20.109  1.00 92.12           H  
ATOM   2448  CA  ASP A 157       9.825  -0.640 -21.565  1.00 92.12           C  
ATOM   2449  HA  ASP A 157       9.968  -1.513 -22.202  1.00 92.12           H  
ATOM   2450  C   ASP A 157       9.150   0.437 -22.435  1.00 92.12           C  
ATOM   2451  CB  ASP A 157       8.955  -1.087 -20.381  1.00 92.12           C  
ATOM   2452  HB2 ASP A 157       8.008  -1.472 -20.760  1.00 92.12           H  
ATOM   2453  HB3 ASP A 157       8.745  -0.228 -19.743  1.00 92.12           H  
ATOM   2454  O   ASP A 157       8.192   0.148 -23.158  1.00 92.12           O  
ATOM   2455  CG  ASP A 157       9.646  -2.185 -19.563  1.00 92.12           C  
ATOM   2456  OD1 ASP A 157      10.204  -3.117 -20.179  1.00 92.12           O  
ATOM   2457  OD2 ASP A 157       9.702  -2.064 -18.323  1.00 92.12           O  
ATOM   2458  N   LYS A 158       9.665   1.680 -22.414  1.00 87.31           N  
ATOM   2459  H   LYS A 158      10.491   1.825 -21.852  1.00 87.31           H  
ATOM   2460  CA  LYS A 158       9.180   2.781 -23.266  1.00 87.31           C  
ATOM   2461  HA  LYS A 158       8.110   2.900 -23.098  1.00 87.31           H  
ATOM   2462  C   LYS A 158       9.378   2.424 -24.748  1.00 87.31           C  
ATOM   2463  CB  LYS A 158       9.889   4.109 -22.918  1.00 87.31           C  
ATOM   2464  HB2 LYS A 158       9.574   4.852 -23.651  1.00 87.31           H  
ATOM   2465  HB3 LYS A 158      10.966   3.975 -23.021  1.00 87.31           H  
ATOM   2466  O   LYS A 158      10.464   2.031 -25.150  1.00 87.31           O  
ATOM   2467  CG  LYS A 158       9.582   4.667 -21.511  1.00 87.31           C  
ATOM   2468  HG2 LYS A 158       8.502   4.713 -21.373  1.00 87.31           H  
ATOM   2469  HG3 LYS A 158      10.004   4.002 -20.758  1.00 87.31           H  
ATOM   2470  CD  LYS A 158      10.170   6.085 -21.331  1.00 87.31           C  
ATOM   2471  HD2 LYS A 158       9.732   6.739 -22.085  1.00 87.31           H  
ATOM   2472  HD3 LYS A 158      11.246   6.038 -21.497  1.00 87.31           H  
ATOM   2473  CE  LYS A 158       9.902   6.683 -19.933  1.00 87.31           C  
ATOM   2474  HE2 LYS A 158      10.366   6.040 -19.185  1.00 87.31           H  
ATOM   2475  HE3 LYS A 158       8.826   6.677 -19.755  1.00 87.31           H  
ATOM   2476  NZ  LYS A 158      10.425   8.079 -19.799  1.00 87.31           N  
ATOM   2477  HZ1 LYS A 158      10.308   8.477 -18.879  1.00 87.31           H  
ATOM   2478  HZ2 LYS A 158      11.422   8.142 -19.953  1.00 87.31           H  
ATOM   2479  HZ3 LYS A 158       9.981   8.712 -20.449  1.00 87.31           H  
ATOM   2480  N   GLU A 159       8.351   2.583 -25.583  1.00 88.61           N  
ATOM   2481  H   GLU A 159       7.497   2.983 -25.223  1.00 88.61           H  
ATOM   2482  CA  GLU A 159       8.421   2.304 -27.034  1.00 88.61           C  
ATOM   2483  HA  GLU A 159       7.399   2.348 -27.412  1.00 88.61           H  
ATOM   2484  C   GLU A 159       8.898   0.880 -27.417  1.00 88.61           C  
ATOM   2485  CB  GLU A 159       9.209   3.412 -27.764  1.00 88.61           C  
ATOM   2486  HB2 GLU A 159      10.218   3.463 -27.355  1.00 88.61           H  
ATOM   2487  HB3 GLU A 159       9.298   3.158 -28.820  1.00 88.61           H  
ATOM   2488  O   GLU A 159       9.537   0.668 -28.455  1.00 88.61           O  
ATOM   2489  CG  GLU A 159       8.568   4.805 -27.673  1.00 88.61           C  
ATOM   2490  HG2 GLU A 159       8.617   5.158 -26.643  1.00 88.61           H  
ATOM   2491  HG3 GLU A 159       9.136   5.494 -28.297  1.00 88.61           H  
ATOM   2492  CD  GLU A 159       7.124   4.797 -28.178  1.00 88.61           C  
ATOM   2493  OE1 GLU A 159       6.284   5.404 -27.491  1.00 88.61           O  
ATOM   2494  OE2 GLU A 159       6.866   4.096 -29.185  1.00 88.61           O  
ATOM   2495  N   LYS A 160       8.568  -0.132 -26.598  1.00 88.66           N  
ATOM   2496  H   LYS A 160       8.175   0.112 -25.700  1.00 88.66           H  
ATOM   2497  CA  LYS A 160       8.803  -1.562 -26.887  1.00 88.66           C  
ATOM   2498  HA  LYS A 160       8.646  -2.115 -25.961  1.00 88.66           H  
ATOM   2499  C   LYS A 160      10.268  -1.843 -27.278  1.00 88.66           C  
ATOM   2500  CB  LYS A 160       7.779  -2.075 -27.930  1.00 88.66           C  
ATOM   2501  HB2 LYS A 160       7.957  -3.138 -28.093  1.00 88.66           H  
ATOM   2502  HB3 LYS A 160       7.940  -1.552 -28.872  1.00 88.66           H  
ATOM   2503  O   LYS A 160      11.190  -1.584 -26.509  1.00 88.66           O  
ATOM   2504  CG  LYS A 160       6.307  -1.902 -27.532  1.00 88.66           C  
ATOM   2505  HG2 LYS A 160       6.117  -2.451 -26.609  1.00 88.66           H  
ATOM   2506  HG3 LYS A 160       6.088  -0.847 -27.369  1.00 88.66           H  
ATOM   2507  CD  LYS A 160       5.395  -2.435 -28.647  1.00 88.66           C  
ATOM   2508  HD2 LYS A 160       5.614  -3.490 -28.816  1.00 88.66           H  
ATOM   2509  HD3 LYS A 160       5.590  -1.876 -29.562  1.00 88.66           H  
ATOM   2510  CE  LYS A 160       3.927  -2.269 -28.243  1.00 88.66           C  
ATOM   2511  HE2 LYS A 160       3.744  -1.215 -28.036  1.00 88.66           H  
ATOM   2512  HE3 LYS A 160       3.758  -2.821 -27.318  1.00 88.66           H  
ATOM   2513  NZ  LYS A 160       3.006  -2.750 -29.304  1.00 88.66           N  
ATOM   2514  HZ1 LYS A 160       3.146  -2.220 -30.153  1.00 88.66           H  
ATOM   2515  HZ2 LYS A 160       2.048  -2.632 -29.008  1.00 88.66           H  
ATOM   2516  HZ3 LYS A 160       3.167  -3.729 -29.493  1.00 88.66           H  
ATOM   2517  N   THR A 161      10.507  -2.352 -28.488  1.00 91.01           N  
ATOM   2518  H   THR A 161       9.724  -2.484 -29.113  1.00 91.01           H  
ATOM   2519  CA  THR A 161      11.838  -2.731 -28.988  1.00 91.01           C  
ATOM   2520  HA  THR A 161      12.285  -3.445 -28.297  1.00 91.01           H  
ATOM   2521  C   THR A 161      12.801  -1.553 -29.101  1.00 91.01           C  
ATOM   2522  CB  THR A 161      11.727  -3.392 -30.371  1.00 91.01           C  
ATOM   2523  HB  THR A 161      12.726  -3.544 -30.780  1.00 91.01           H  
ATOM   2524  O   THR A 161      14.014  -1.752 -29.055  1.00 91.01           O  
ATOM   2525  CG2 THR A 161      11.028  -4.747 -30.291  1.00 91.01           C  
ATOM   2526 HG21 THR A 161      11.574  -5.402 -29.611  1.00 91.01           H  
ATOM   2527 HG22 THR A 161      10.003  -4.635 -29.937  1.00 91.01           H  
ATOM   2528 HG23 THR A 161      11.016  -5.205 -31.280  1.00 91.01           H  
ATOM   2529  OG1 THR A 161      10.974  -2.586 -31.258  1.00 91.01           O  
ATOM   2530  HG1 THR A 161      11.471  -1.787 -31.448  1.00 91.01           H  
ATOM   2531  N   TYR A 162      12.299  -0.325 -29.259  1.00 88.91           N  
ATOM   2532  H   TYR A 162      11.301  -0.179 -29.204  1.00 88.91           H  
ATOM   2533  CA  TYR A 162      13.164   0.846 -29.370  1.00 88.91           C  
ATOM   2534  HA  TYR A 162      14.018   0.594 -29.999  1.00 88.91           H  
ATOM   2535  C   TYR A 162      13.734   1.286 -28.012  1.00 88.91           C  
ATOM   2536  CB  TYR A 162      12.417   1.989 -30.048  1.00 88.91           C  
ATOM   2537  HB2 TYR A 162      11.524   2.228 -29.472  1.00 88.91           H  
ATOM   2538  HB3 TYR A 162      13.095   2.843 -30.038  1.00 88.91           H  
ATOM   2539  O   TYR A 162      14.855   1.796 -27.977  1.00 88.91           O  
ATOM   2540  CG  TYR A 162      12.043   1.785 -31.497  1.00 88.91           C  
ATOM   2541  CD1 TYR A 162      13.000   2.058 -32.492  1.00 88.91           C  
ATOM   2542  HD1 TYR A 162      13.992   2.377 -32.206  1.00 88.91           H  
ATOM   2543  CD2 TYR A 162      10.737   1.402 -31.854  1.00 88.91           C  
ATOM   2544  HD2 TYR A 162       9.993   1.238 -31.088  1.00 88.91           H  
ATOM   2545  CE1 TYR A 162      12.660   1.939 -33.850  1.00 88.91           C  
ATOM   2546  HE1 TYR A 162      13.395   2.157 -34.611  1.00 88.91           H  
ATOM   2547  CE2 TYR A 162      10.394   1.275 -33.214  1.00 88.91           C  
ATOM   2548  HE2 TYR A 162       9.391   0.996 -33.500  1.00 88.91           H  
ATOM   2549  OH  TYR A 162      11.030   1.429 -35.526  1.00 88.91           O  
ATOM   2550  HH  TYR A 162      11.770   1.665 -36.090  1.00 88.91           H  
ATOM   2551  CZ  TYR A 162      11.354   1.545 -34.212  1.00 88.91           C  
ATOM   2552  N   GLY A 163      13.014   1.057 -26.907  1.00 89.95           N  
ATOM   2553  H   GLY A 163      12.083   0.675 -26.994  1.00 89.95           H  
ATOM   2554  CA  GLY A 163      13.501   1.316 -25.546  1.00 89.95           C  
ATOM   2555  HA2 GLY A 163      14.138   2.201 -25.545  1.00 89.95           H  
ATOM   2556  HA3 GLY A 163      12.662   1.514 -24.879  1.00 89.95           H  
ATOM   2557  C   GLY A 163      14.271   0.161 -24.914  1.00 89.95           C  
ATOM   2558  O   GLY A 163      15.054   0.404 -23.996  1.00 89.95           O  
ATOM   2559  N   ALA A 164      14.145  -1.059 -25.449  1.00 92.82           N  
ATOM   2560  H   ALA A 164      13.410  -1.184 -26.130  1.00 92.82           H  
ATOM   2561  CA  ALA A 164      14.733  -2.273 -24.877  1.00 92.82           C  
ATOM   2562  HA  ALA A 164      14.241  -2.455 -23.921  1.00 92.82           H  
ATOM   2563  C   ALA A 164      16.242  -2.157 -24.610  1.00 92.82           C  
ATOM   2564  CB  ALA A 164      14.433  -3.451 -25.812  1.00 92.82           C  
ATOM   2565  HB1 ALA A 164      14.895  -3.287 -26.785  1.00 92.82           H  
ATOM   2566  HB2 ALA A 164      14.825  -4.371 -25.379  1.00 92.82           H  
ATOM   2567  HB3 ALA A 164      13.356  -3.558 -25.934  1.00 92.82           H  
ATOM   2568  O   ALA A 164      16.994  -1.719 -25.486  1.00 92.82           O  
ATOM   2569  N   LEU A 165      16.693  -2.561 -23.422  1.00 92.26           N  
ATOM   2570  H   LEU A 165      16.056  -3.060 -22.818  1.00 92.26           H  
ATOM   2571  CA  LEU A 165      18.095  -2.499 -23.015  1.00 92.26           C  
ATOM   2572  HA  LEU A 165      18.427  -1.462 -23.069  1.00 92.26           H  
ATOM   2573  C   LEU A 165      18.941  -3.352 -23.960  1.00 92.26           C  
ATOM   2574  CB  LEU A 165      18.222  -2.996 -21.562  1.00 92.26           C  
ATOM   2575  HB2 LEU A 165      17.665  -2.328 -20.905  1.00 92.26           H  
ATOM   2576  HB3 LEU A 165      17.764  -3.983 -21.498  1.00 92.26           H  
ATOM   2577  O   LEU A 165      18.727  -4.555 -24.057  1.00 92.26           O  
ATOM   2578  CG  LEU A 165      19.669  -3.111 -21.049  1.00 92.26           C  
ATOM   2579  HG  LEU A 165      20.229  -3.793 -21.688  1.00 92.26           H  
ATOM   2580  CD1 LEU A 165      20.393  -1.762 -21.029  1.00 92.26           C  
ATOM   2581 HD11 LEU A 165      20.430  -1.334 -22.031  1.00 92.26           H  
ATOM   2582 HD12 LEU A 165      19.882  -1.075 -20.355  1.00 92.26           H  
ATOM   2583 HD13 LEU A 165      21.419  -1.914 -20.692  1.00 92.26           H  
ATOM   2584  CD2 LEU A 165      19.675  -3.684 -19.635  1.00 92.26           C  
ATOM   2585 HD21 LEU A 165      19.167  -4.649 -19.630  1.00 92.26           H  
ATOM   2586 HD22 LEU A 165      19.161  -3.009 -18.951  1.00 92.26           H  
ATOM   2587 HD23 LEU A 165      20.703  -3.835 -19.306  1.00 92.26           H  
ATOM   2588  N   GLN A 166      19.906  -2.737 -24.641  1.00 90.73           N  
ATOM   2589  H   GLN A 166      20.044  -1.746 -24.503  1.00 90.73           H  
ATOM   2590  CA  GLN A 166      20.829  -3.454 -25.520  1.00 90.73           C  
ATOM   2591  HA  GLN A 166      20.310  -4.299 -25.972  1.00 90.73           H  
ATOM   2592  C   GLN A 166      22.004  -3.996 -24.713  1.00 90.73           C  
ATOM   2593  CB  GLN A 166      21.322  -2.546 -26.649  1.00 90.73           C  
ATOM   2594  HB2 GLN A 166      22.016  -3.118 -27.264  1.00 90.73           H  
ATOM   2595  HB3 GLN A 166      21.848  -1.690 -26.225  1.00 90.73           H  
ATOM   2596  O   GLN A 166      22.568  -3.266 -23.891  1.00 90.73           O  
ATOM   2597  CG  GLN A 166      20.187  -2.057 -27.551  1.00 90.73           C  
ATOM   2598  HG2 GLN A 166      19.437  -1.546 -26.948  1.00 90.73           H  
ATOM   2599  HG3 GLN A 166      19.716  -2.922 -28.018  1.00 90.73           H  
ATOM   2600  CD  GLN A 166      20.668  -1.094 -28.633  1.00 90.73           C  
ATOM   2601  NE2 GLN A 166      20.055  -1.108 -29.797  1.00 90.73           N  
ATOM   2602 HE21 GLN A 166      19.399  -1.853 -29.981  1.00 90.73           H  
ATOM   2603 HE22 GLN A 166      20.549  -0.666 -30.559  1.00 90.73           H  
ATOM   2604  OE1 GLN A 166      21.552  -0.271 -28.460  1.00 90.73           O  
ATOM   2605  N   ILE A 167      22.375  -5.249 -24.974  1.00 87.92           N  
ATOM   2606  H   ILE A 167      21.889  -5.760 -25.696  1.00 87.92           H  
ATOM   2607  CA  ILE A 167      23.429  -5.974 -24.261  1.00 87.92           C  
ATOM   2608  HA  ILE A 167      24.037  -5.257 -23.708  1.00 87.92           H  
ATOM   2609  C   ILE A 167      24.342  -6.654 -25.286  1.00 87.92           C  
ATOM   2610  CB  ILE A 167      22.828  -6.965 -23.232  1.00 87.92           C  
ATOM   2611  HB  ILE A 167      22.278  -7.734 -23.774  1.00 87.92           H  
ATOM   2612  O   ILE A 167      23.904  -7.109 -26.346  1.00 87.92           O  
ATOM   2613  CG1 ILE A 167      21.847  -6.224 -22.297  1.00 87.92           C  
ATOM   2614 HG12 ILE A 167      21.043  -5.789 -22.891  1.00 87.92           H  
ATOM   2615 HG13 ILE A 167      22.363  -5.422 -21.770  1.00 87.92           H  
ATOM   2616  CG2 ILE A 167      23.929  -7.648 -22.401  1.00 87.92           C  
ATOM   2617 HG21 ILE A 167      24.566  -8.252 -23.047  1.00 87.92           H  
ATOM   2618 HG22 ILE A 167      24.533  -6.912 -21.870  1.00 87.92           H  
ATOM   2619 HG23 ILE A 167      23.501  -8.348 -21.683  1.00 87.92           H  
ATOM   2620  CD1 ILE A 167      21.163  -7.130 -21.287  1.00 87.92           C  
ATOM   2621 HD11 ILE A 167      20.831  -8.042 -21.784  1.00 87.92           H  
ATOM   2622 HD12 ILE A 167      20.303  -6.594 -20.886  1.00 87.92           H  
ATOM   2623 HD13 ILE A 167      21.847  -7.380 -20.477  1.00 87.92           H  
ATOM   2624  N   SER A 168      25.639  -6.660 -24.993  1.00 80.77           N  
ATOM   2625  H   SER A 168      25.924  -6.284 -24.100  1.00 80.77           H  
ATOM   2626  CA  SER A 168      26.633  -7.426 -25.741  1.00 80.77           C  
ATOM   2627  HA  SER A 168      26.421  -7.391 -26.810  1.00 80.77           H  
ATOM   2628  C   SER A 168      26.678  -8.861 -25.243  1.00 80.77           C  
ATOM   2629  CB  SER A 168      28.020  -6.858 -25.467  1.00 80.77           C  
ATOM   2630  HB2 SER A 168      27.982  -5.770 -25.409  1.00 80.77           H  
ATOM   2631  HB3 SER A 168      28.363  -7.187 -24.486  1.00 80.77           H  
ATOM   2632  O   SER A 168      26.631  -9.068 -24.036  1.00 80.77           O  
ATOM   2633  OG  SER A 168      28.951  -7.282 -26.443  1.00 80.77           O  
ATOM   2634  HG  SER A 168      29.715  -6.724 -26.283  1.00 80.77           H  
ATOM   2635  N   HIS A 169      26.985  -9.828 -26.108  1.00 77.11           N  
ATOM   2636  H   HIS A 169      27.010  -9.618 -27.096  1.00 77.11           H  
ATOM   2637  CA  HIS A 169      27.332 -11.192 -25.674  1.00 77.11           C  
ATOM   2638  HA  HIS A 169      26.468 -11.627 -25.170  1.00 77.11           H  
ATOM   2639  C   HIS A 169      28.517 -11.237 -24.679  1.00 77.11           C  
ATOM   2640  CB  HIS A 169      27.649 -12.049 -26.910  1.00 77.11           C  
ATOM   2641  HB2 HIS A 169      27.817 -13.076 -26.587  1.00 77.11           H  
ATOM   2642  HB3 HIS A 169      26.782 -12.056 -27.572  1.00 77.11           H  
ATOM   2643  O   HIS A 169      28.723 -12.234 -23.989  1.00 77.11           O  
ATOM   2644  CG  HIS A 169      28.862 -11.585 -27.683  1.00 77.11           C  
ATOM   2645  CD2 HIS A 169      30.158 -11.998 -27.516  1.00 77.11           C  
ATOM   2646  HD2 HIS A 169      30.493 -12.730 -26.796  1.00 77.11           H  
ATOM   2647  ND1 HIS A 169      28.857 -10.676 -28.712  1.00 77.11           N  
ATOM   2648  HD1 HIS A 169      28.025 -10.363 -29.191  1.00 77.11           H  
ATOM   2649  CE1 HIS A 169      30.120 -10.537 -29.148  1.00 77.11           C  
ATOM   2650  HE1 HIS A 169      30.411  -9.949 -30.006  1.00 77.11           H  
ATOM   2651  NE2 HIS A 169      30.963 -11.296 -28.431  1.00 77.11           N  
ATOM   2652  N   LYS A 170      29.326 -10.168 -24.608  1.00 79.67           N  
ATOM   2653  H   LYS A 170      29.102  -9.386 -25.207  1.00 79.67           H  
ATOM   2654  CA  LYS A 170      30.462 -10.045 -23.678  1.00 79.67           C  
ATOM   2655  HA  LYS A 170      30.876 -11.037 -23.493  1.00 79.67           H  
ATOM   2656  C   LYS A 170      30.087  -9.498 -22.302  1.00 79.67           C  
ATOM   2657  CB  LYS A 170      31.553  -9.156 -24.290  1.00 79.67           C  
ATOM   2658  HB2 LYS A 170      32.385  -9.093 -23.588  1.00 79.67           H  
ATOM   2659  HB3 LYS A 170      31.157  -8.154 -24.450  1.00 79.67           H  
ATOM   2660  O   LYS A 170      30.870  -9.657 -21.368  1.00 79.67           O  
ATOM   2661  CG  LYS A 170      32.060  -9.728 -25.613  1.00 79.67           C  
ATOM   2662  HG2 LYS A 170      31.261  -9.655 -26.351  1.00 79.67           H  
ATOM   2663  HG3 LYS A 170      32.331 -10.775 -25.474  1.00 79.67           H  
ATOM   2664  CD  LYS A 170      33.271  -8.958 -26.138  1.00 79.67           C  
ATOM   2665  HD2 LYS A 170      32.985  -7.923 -26.326  1.00 79.67           H  
ATOM   2666  HD3 LYS A 170      34.073  -8.995 -25.400  1.00 79.67           H  
ATOM   2667  CE  LYS A 170      33.717  -9.632 -27.437  1.00 79.67           C  
ATOM   2668  HE2 LYS A 170      33.948 -10.676 -27.223  1.00 79.67           H  
ATOM   2669  HE3 LYS A 170      32.877  -9.633 -28.131  1.00 79.67           H  
ATOM   2670  NZ  LYS A 170      34.890  -8.952 -28.034  1.00 79.67           N  
ATOM   2671  HZ1 LYS A 170      34.662  -7.991 -28.246  1.00 79.67           H  
ATOM   2672  HZ2 LYS A 170      35.670  -8.982 -27.393  1.00 79.67           H  
ATOM   2673  HZ3 LYS A 170      35.152  -9.426 -28.887  1.00 79.67           H  
ATOM   2674  N   ASP A 171      28.944  -8.830 -22.185  1.00 83.72           N  
ATOM   2675  H   ASP A 171      28.252  -8.910 -22.916  1.00 83.72           H  
ATOM   2676  CA  ASP A 171      28.546  -8.150 -20.959  1.00 83.72           C  
ATOM   2677  HA  ASP A 171      29.433  -7.950 -20.357  1.00 83.72           H  
ATOM   2678  C   ASP A 171      27.626  -9.065 -20.143  1.00 83.72           C  
ATOM   2679  CB  ASP A 171      27.903  -6.782 -21.273  1.00 83.72           C  
ATOM   2680  HB2 ASP A 171      27.085  -6.928 -21.979  1.00 83.72           H  
ATOM   2681  HB3 ASP A 171      27.480  -6.383 -20.351  1.00 83.72           H  
ATOM   2682  O   ASP A 171      26.647  -9.603 -20.654  1.00 83.72           O  
ATOM   2683  CG  ASP A 171      28.878  -5.729 -21.837  1.00 83.72           C  
ATOM   2684  OD1 ASP A 171      30.104  -5.844 -21.607  1.00 83.72           O  
ATOM   2685  OD2 ASP A 171      28.397  -4.775 -22.499  1.00 83.72           O  
ATOM   2686  N   LYS A 172      27.931  -9.230 -18.853  1.00 90.01           N  
ATOM   2687  H   LYS A 172      28.750  -8.762 -18.492  1.00 90.01           H  
ATOM   2688  CA  LYS A 172      27.040  -9.908 -17.904  1.00 90.01           C  
ATOM   2689  HA  LYS A 172      26.454 -10.662 -18.429  1.00 90.01           H  
ATOM   2690  C   LYS A 172      26.072  -8.894 -17.318  1.00 90.01           C  
ATOM   2691  CB  LYS A 172      27.835 -10.601 -16.792  1.00 90.01           C  
ATOM   2692  HB2 LYS A 172      27.135 -10.981 -16.048  1.00 90.01           H  
ATOM   2693  HB3 LYS A 172      28.486  -9.872 -16.308  1.00 90.01           H  
ATOM   2694  O   LYS A 172      26.508  -7.855 -16.807  1.00 90.01           O  
ATOM   2695  CG  LYS A 172      28.671 -11.775 -17.315  1.00 90.01           C  
ATOM   2696  HG2 LYS A 172      28.001 -12.539 -17.710  1.00 90.01           H  
ATOM   2697  HG3 LYS A 172      29.339 -11.438 -18.108  1.00 90.01           H  
ATOM   2698  CD  LYS A 172      29.505 -12.363 -16.171  1.00 90.01           C  
ATOM   2699  HD2 LYS A 172      28.842 -12.642 -15.353  1.00 90.01           H  
ATOM   2700  HD3 LYS A 172      30.198 -11.603 -15.809  1.00 90.01           H  
ATOM   2701  CE  LYS A 172      30.306 -13.577 -16.653  1.00 90.01           C  
ATOM   2702  HE2 LYS A 172      31.367 -13.420 -16.459  1.00 90.01           H  
ATOM   2703  HE3 LYS A 172      30.160 -13.675 -17.729  1.00 90.01           H  
ATOM   2704  NZ  LYS A 172      29.836 -14.812 -15.989  1.00 90.01           N  
ATOM   2705  HZ1 LYS A 172      29.991 -14.837 -14.992  1.00 90.01           H  
ATOM   2706  HZ2 LYS A 172      28.829 -14.853 -16.053  1.00 90.01           H  
ATOM   2707  HZ3 LYS A 172      30.142 -15.656 -16.454  1.00 90.01           H  
ATOM   2708  N   LEU A 173      24.780  -9.203 -17.363  1.00 93.44           N  
ATOM   2709  H   LEU A 173      24.503 -10.073 -17.795  1.00 93.44           H  
ATOM   2710  CA  LEU A 173      23.752  -8.425 -16.686  1.00 93.44           C  
ATOM   2711  HA  LEU A 173      24.164  -7.453 -16.412  1.00 93.44           H  
ATOM   2712  C   LEU A 173      23.337  -9.139 -15.400  1.00 93.44           C  
ATOM   2713  CB  LEU A 173      22.573  -8.184 -17.638  1.00 93.44           C  
ATOM   2714  HB2 LEU A 173      22.102  -9.145 -17.846  1.00 93.44           H  
ATOM   2715  HB3 LEU A 173      22.955  -7.796 -18.582  1.00 93.44           H  
ATOM   2716  O   LEU A 173      23.025 -10.325 -15.407  1.00 93.44           O  
ATOM   2717  CG  LEU A 173      21.529  -7.209 -17.062  1.00 93.44           C  
ATOM   2718  HG  LEU A 173      21.374  -7.407 -16.001  1.00 93.44           H  
ATOM   2719  CD1 LEU A 173      22.005  -5.767 -17.244  1.00 93.44           C  
ATOM   2720 HD11 LEU A 173      21.227  -5.083 -16.905  1.00 93.44           H  
ATOM   2721 HD12 LEU A 173      22.911  -5.594 -16.664  1.00 93.44           H  
ATOM   2722 HD13 LEU A 173      22.211  -5.573 -18.297  1.00 93.44           H  
ATOM   2723  CD2 LEU A 173      20.174  -7.341 -17.749  1.00 93.44           C  
ATOM   2724 HD21 LEU A 173      20.223  -6.930 -18.757  1.00 93.44           H  
ATOM   2725 HD22 LEU A 173      19.421  -6.796 -17.179  1.00 93.44           H  
ATOM   2726 HD23 LEU A 173      19.883  -8.390 -17.802  1.00 93.44           H  
ATOM   2727  N   PHE A 174      23.298  -8.390 -14.307  1.00 94.86           N  
ATOM   2728  H   PHE A 174      23.551  -7.415 -14.386  1.00 94.86           H  
ATOM   2729  CA  PHE A 174      22.802  -8.838 -13.020  1.00 94.86           C  
ATOM   2730  HA  PHE A 174      22.558  -9.899 -13.079  1.00 94.86           H  
ATOM   2731  C   PHE A 174      21.540  -8.063 -12.664  1.00 94.86           C  
ATOM   2732  CB  PHE A 174      23.882  -8.678 -11.948  1.00 94.86           C  
ATOM   2733  HB2 PHE A 174      24.125  -7.620 -11.849  1.00 94.86           H  
ATOM   2734  HB3 PHE A 174      23.478  -9.016 -10.994  1.00 94.86           H  
ATOM   2735  O   PHE A 174      21.543  -6.828 -12.640  1.00 94.86           O  
ATOM   2736  CG  PHE A 174      25.150  -9.451 -12.240  1.00 94.86           C  
ATOM   2737  CD1 PHE A 174      25.210 -10.826 -11.949  1.00 94.86           C  
ATOM   2738  HD1 PHE A 174      24.355 -11.334 -11.527  1.00 94.86           H  
ATOM   2739  CD2 PHE A 174      26.252  -8.809 -12.838  1.00 94.86           C  
ATOM   2740  HD2 PHE A 174      26.195  -7.762 -13.098  1.00 94.86           H  
ATOM   2741  CE1 PHE A 174      26.376 -11.556 -12.239  1.00 94.86           C  
ATOM   2742  HE1 PHE A 174      26.414 -12.616 -12.038  1.00 94.86           H  
ATOM   2743  CE2 PHE A 174      27.418  -9.539 -13.130  1.00 94.86           C  
ATOM   2744  HE2 PHE A 174      28.256  -9.054 -13.607  1.00 94.86           H  
ATOM   2745  CZ  PHE A 174      27.479 -10.912 -12.826  1.00 94.86           C  
ATOM   2746  HZ  PHE A 174      28.363 -11.485 -13.062  1.00 94.86           H  
ATOM   2747  N   VAL A 175      20.478  -8.794 -12.346  1.00 96.08           N  
ATOM   2748  H   VAL A 175      20.558  -9.799 -12.410  1.00 96.08           H  
ATOM   2749  CA  VAL A 175      19.275  -8.249 -11.717  1.00 96.08           C  
ATOM   2750  HA  VAL A 175      19.313  -7.160 -11.721  1.00 96.08           H  
ATOM   2751  C   VAL A 175      19.281  -8.726 -10.274  1.00 96.08           C  
ATOM   2752  CB  VAL A 175      18.001  -8.667 -12.470  1.00 96.08           C  
ATOM   2753  HB  VAL A 175      17.909  -9.753 -12.439  1.00 96.08           H  
ATOM   2754  O   VAL A 175      19.268  -9.925 -10.023  1.00 96.08           O  
ATOM   2755  CG1 VAL A 175      16.752  -8.048 -11.831  1.00 96.08           C  
ATOM   2756 HG11 VAL A 175      16.632  -8.410 -10.810  1.00 96.08           H  
ATOM   2757 HG12 VAL A 175      15.867  -8.339 -12.397  1.00 96.08           H  
ATOM   2758 HG13 VAL A 175      16.830  -6.961 -11.822  1.00 96.08           H  
ATOM   2759  CG2 VAL A 175      18.067  -8.226 -13.939  1.00 96.08           C  
ATOM   2760 HG21 VAL A 175      18.852  -8.776 -14.458  1.00 96.08           H  
ATOM   2761 HG22 VAL A 175      17.118  -8.435 -14.433  1.00 96.08           H  
ATOM   2762 HG23 VAL A 175      18.275  -7.158 -14.002  1.00 96.08           H  
ATOM   2763  N   THR A 176      19.354  -7.802  -9.324  1.00 96.37           N  
ATOM   2764  H   THR A 176      19.372  -6.831  -9.600  1.00 96.37           H  
ATOM   2765  CA  THR A 176      19.314  -8.109  -7.892  1.00 96.37           C  
ATOM   2766  HA  THR A 176      19.345  -9.189  -7.748  1.00 96.37           H  
ATOM   2767  C   THR A 176      18.003  -7.602  -7.314  1.00 96.37           C  
ATOM   2768  CB  THR A 176      20.518  -7.519  -7.143  1.00 96.37           C  
ATOM   2769  HB  THR A 176      20.508  -6.433  -7.240  1.00 96.37           H  
ATOM   2770  O   THR A 176      17.660  -6.437  -7.515  1.00 96.37           O  
ATOM   2771  CG2 THR A 176      20.515  -7.890  -5.660  1.00 96.37           C  
ATOM   2772 HG21 THR A 176      21.441  -7.558  -5.191  1.00 96.37           H  
ATOM   2773 HG22 THR A 176      19.684  -7.401  -5.152  1.00 96.37           H  
ATOM   2774 HG23 THR A 176      20.413  -8.969  -5.538  1.00 96.37           H  
ATOM   2775  OG1 THR A 176      21.740  -8.013  -7.666  1.00 96.37           O  
ATOM   2776  HG1 THR A 176      21.769  -8.944  -7.434  1.00 96.37           H  
ATOM   2777  N   VAL A 177      17.294  -8.474  -6.602  1.00 96.80           N  
ATOM   2778  H   VAL A 177      17.640  -9.418  -6.513  1.00 96.80           H  
ATOM   2779  CA  VAL A 177      16.048  -8.173  -5.895  1.00 96.80           C  
ATOM   2780  HA  VAL A 177      15.749  -7.144  -6.093  1.00 96.80           H  
ATOM   2781  C   VAL A 177      16.311  -8.319  -4.402  1.00 96.80           C  
ATOM   2782  CB  VAL A 177      14.902  -9.090  -6.358  1.00 96.80           C  
ATOM   2783  HB  VAL A 177      15.133 -10.121  -6.090  1.00 96.80           H  
ATOM   2784  O   VAL A 177      16.652  -9.404  -3.927  1.00 96.80           O  
ATOM   2785  CG1 VAL A 177      13.575  -8.701  -5.694  1.00 96.80           C  
ATOM   2786 HG11 VAL A 177      13.648  -8.818  -4.612  1.00 96.80           H  
ATOM   2787 HG12 VAL A 177      13.324  -7.665  -5.919  1.00 96.80           H  
ATOM   2788 HG13 VAL A 177      12.775  -9.351  -6.047  1.00 96.80           H  
ATOM   2789  CG2 VAL A 177      14.734  -9.035  -7.884  1.00 96.80           C  
ATOM   2790 HG21 VAL A 177      13.984  -9.767  -8.186  1.00 96.80           H  
ATOM   2791 HG22 VAL A 177      15.664  -9.302  -8.386  1.00 96.80           H  
ATOM   2792 HG23 VAL A 177      14.435  -8.033  -8.191  1.00 96.80           H  
ATOM   2793  N   ASP A 178      16.174  -7.208  -3.688  1.00 95.14           N  
ATOM   2794  H   ASP A 178      15.853  -6.374  -4.158  1.00 95.14           H  
ATOM   2795  CA  ASP A 178      16.169  -7.158  -2.234  1.00 95.14           C  
ATOM   2796  HA  ASP A 178      16.657  -8.044  -1.829  1.00 95.14           H  
ATOM   2797  C   ASP A 178      14.700  -7.149  -1.774  1.00 95.14           C  
ATOM   2798  CB  ASP A 178      16.952  -5.924  -1.741  1.00 95.14           C  
ATOM   2799  HB2 ASP A 178      16.862  -5.877  -0.655  1.00 95.14           H  
ATOM   2800  HB3 ASP A 178      16.480  -5.029  -2.146  1.00 95.14           H  
ATOM   2801  O   ASP A 178      13.891  -6.352  -2.265  1.00 95.14           O  
ATOM   2802  CG  ASP A 178      18.456  -5.911  -2.089  1.00 95.14           C  
ATOM   2803  OD1 ASP A 178      19.152  -6.945  -1.960  1.00 95.14           O  
ATOM   2804  OD2 ASP A 178      19.043  -4.837  -2.368  1.00 95.14           O  
ATOM   2805  N   LEU A 179      14.347  -8.060  -0.866  1.00 94.31           N  
ATOM   2806  H   LEU A 179      15.064  -8.647  -0.466  1.00 94.31           H  
ATOM   2807  CA  LEU A 179      13.041  -8.071  -0.204  1.00 94.31           C  
ATOM   2808  HA  LEU A 179      12.291  -7.650  -0.874  1.00 94.31           H  
ATOM   2809  C   LEU A 179      13.070  -7.186   1.044  1.00 94.31           C  
ATOM   2810  CB  LEU A 179      12.625  -9.507   0.152  1.00 94.31           C  
ATOM   2811  HB2 LEU A 179      13.359  -9.919   0.844  1.00 94.31           H  
ATOM   2812  HB3 LEU A 179      11.670  -9.466   0.675  1.00 94.31           H  
ATOM   2813  O   LEU A 179      14.143  -6.863   1.560  1.00 94.31           O  
ATOM   2814  CG  LEU A 179      12.480 -10.462  -1.043  1.00 94.31           C  
ATOM   2815  HG  LEU A 179      13.448 -10.599  -1.525  1.00 94.31           H  
ATOM   2816  CD1 LEU A 179      12.003 -11.810  -0.519  1.00 94.31           C  
ATOM   2817 HD11 LEU A 179      11.952 -12.531  -1.334  1.00 94.31           H  
ATOM   2818 HD12 LEU A 179      11.017 -11.698  -0.069  1.00 94.31           H  
ATOM   2819 HD13 LEU A 179      12.691 -12.181   0.241  1.00 94.31           H  
ATOM   2820  CD2 LEU A 179      11.469  -9.981  -2.088  1.00 94.31           C  
ATOM   2821 HD21 LEU A 179      11.337 -10.746  -2.854  1.00 94.31           H  
ATOM   2822 HD22 LEU A 179      11.829  -9.068  -2.562  1.00 94.31           H  
ATOM   2823 HD23 LEU A 179      10.509  -9.785  -1.610  1.00 94.31           H  
ATOM   2824  N   ILE A 180      11.890  -6.812   1.534  1.00 93.33           N  
ATOM   2825  H   ILE A 180      11.052  -7.101   1.052  1.00 93.33           H  
ATOM   2826  CA  ILE A 180      11.763  -6.063   2.785  1.00 93.33           C  
ATOM   2827  HA  ILE A 180      12.324  -5.140   2.644  1.00 93.33           H  
ATOM   2828  C   ILE A 180      12.383  -6.833   3.965  1.00 93.33           C  
ATOM   2829  CB  ILE A 180      10.306  -5.659   3.070  1.00 93.33           C  
ATOM   2830  HB  ILE A 180      10.296  -5.137   4.027  1.00 93.33           H  
ATOM   2831  O   ILE A 180      12.264  -8.058   4.021  1.00 93.33           O  
ATOM   2832  CG1 ILE A 180       9.385  -6.892   3.198  1.00 93.33           C  
ATOM   2833 HG12 ILE A 180       9.742  -7.524   4.011  1.00 93.33           H  
ATOM   2834 HG13 ILE A 180       9.392  -7.478   2.279  1.00 93.33           H  
ATOM   2835  CG2 ILE A 180       9.835  -4.654   2.002  1.00 93.33           C  
ATOM   2836 HG21 ILE A 180       8.867  -4.235   2.277  1.00 93.33           H  
ATOM   2837 HG22 ILE A 180      10.547  -3.833   1.917  1.00 93.33           H  
ATOM   2838 HG23 ILE A 180       9.740  -5.140   1.031  1.00 93.33           H  
ATOM   2839  CD1 ILE A 180       7.949  -6.503   3.524  1.00 93.33           C  
ATOM   2840 HD11 ILE A 180       7.462  -6.101   2.635  1.00 93.33           H  
ATOM   2841 HD12 ILE A 180       7.402  -7.378   3.874  1.00 93.33           H  
ATOM   2842 HD13 ILE A 180       7.960  -5.736   4.298  1.00 93.33           H  
ATOM   2843  N   PRO A 181      13.025  -6.142   4.927  1.00 90.62           N  
ATOM   2844  CA  PRO A 181      13.661  -6.805   6.067  1.00 90.62           C  
ATOM   2845  HA  PRO A 181      14.401  -7.513   5.694  1.00 90.62           H  
ATOM   2846  C   PRO A 181      12.682  -7.551   6.978  1.00 90.62           C  
ATOM   2847  CB  PRO A 181      14.360  -5.691   6.853  1.00 90.62           C  
ATOM   2848  HB2 PRO A 181      15.304  -6.034   7.276  1.00 90.62           H  
ATOM   2849  HB3 PRO A 181      13.707  -5.317   7.641  1.00 90.62           H  
ATOM   2850  O   PRO A 181      13.060  -8.544   7.590  1.00 90.62           O  
ATOM   2851  CG  PRO A 181      14.572  -4.587   5.821  1.00 90.62           C  
ATOM   2852  HG2 PRO A 181      14.622  -3.601   6.284  1.00 90.62           H  
ATOM   2853  HG3 PRO A 181      15.476  -4.791   5.249  1.00 90.62           H  
ATOM   2854  CD  PRO A 181      13.356  -4.723   4.914  1.00 90.62           C  
ATOM   2855  HD2 PRO A 181      12.521  -4.150   5.315  1.00 90.62           H  
ATOM   2856  HD3 PRO A 181      13.628  -4.363   3.922  1.00 90.62           H  
ATOM   2857  N   ASP A 182      11.450  -7.049   7.095  1.00 92.55           N  
ATOM   2858  H   ASP A 182      11.196  -6.248   6.534  1.00 92.55           H  
ATOM   2859  CA  ASP A 182      10.402  -7.624   7.932  1.00 92.55           C  
ATOM   2860  HA  ASP A 182      10.775  -8.516   8.436  1.00 92.55           H  
ATOM   2861  C   ASP A 182       9.219  -8.038   7.056  1.00 92.55           C  
ATOM   2862  CB  ASP A 182      10.010  -6.617   9.024  1.00 92.55           C  
ATOM   2863  HB2 ASP A 182       9.586  -5.724   8.565  1.00 92.55           H  
ATOM   2864  HB3 ASP A 182      10.910  -6.319   9.562  1.00 92.55           H  
ATOM   2865  O   ASP A 182       8.405  -7.211   6.644  1.00 92.55           O  
ATOM   2866  CG  ASP A 182       9.009  -7.189  10.034  1.00 92.55           C  
ATOM   2867  OD1 ASP A 182       8.441  -8.281   9.804  1.00 92.55           O  
ATOM   2868  OD2 ASP A 182       8.776  -6.524  11.069  1.00 92.55           O  
ATOM   2869  N   ILE A 183       9.115  -9.337   6.770  1.00 92.12           N  
ATOM   2870  H   ILE A 183       9.810  -9.971   7.137  1.00 92.12           H  
ATOM   2871  CA  ILE A 183       8.040  -9.881   5.934  1.00 92.12           C  
ATOM   2872  HA  ILE A 183       8.043  -9.307   5.007  1.00 92.12           H  
ATOM   2873  C   ILE A 183       6.659  -9.691   6.572  1.00 92.12           C  
ATOM   2874  CB  ILE A 183       8.335 -11.360   5.599  1.00 92.12           C  
ATOM   2875  HB  ILE A 183       9.397 -11.445   5.368  1.00 92.12           H  
ATOM   2876  O   ILE A 183       5.647  -9.725   5.882  1.00 92.12           O  
ATOM   2877  CG1 ILE A 183       7.566 -11.885   4.366  1.00 92.12           C  
ATOM   2878 HG12 ILE A 183       6.492 -11.766   4.512  1.00 92.12           H  
ATOM   2879 HG13 ILE A 183       7.771 -12.950   4.260  1.00 92.12           H  
ATOM   2880  CG2 ILE A 183       8.057 -12.274   6.802  1.00 92.12           C  
ATOM   2881 HG21 ILE A 183       8.410 -13.283   6.588  1.00 92.12           H  
ATOM   2882 HG22 ILE A 183       6.990 -12.324   7.019  1.00 92.12           H  
ATOM   2883 HG23 ILE A 183       8.588 -11.923   7.687  1.00 92.12           H  
ATOM   2884  CD1 ILE A 183       7.975 -11.203   3.053  1.00 92.12           C  
ATOM   2885 HD11 ILE A 183       7.500 -11.716   2.217  1.00 92.12           H  
ATOM   2886 HD12 ILE A 183       9.056 -11.254   2.928  1.00 92.12           H  
ATOM   2887 HD13 ILE A 183       7.656 -10.161   3.046  1.00 92.12           H  
ATOM   2888  N   THR A 184       6.568  -9.436   7.878  1.00 94.39           N  
ATOM   2889  H   THR A 184       7.413  -9.325   8.420  1.00 94.39           H  
ATOM   2890  CA  THR A 184       5.270  -9.230   8.530  1.00 94.39           C  
ATOM   2891  HA  THR A 184       4.601 -10.008   8.162  1.00 94.39           H  
ATOM   2892  C   THR A 184       4.629  -7.884   8.168  1.00 94.39           C  
ATOM   2893  CB  THR A 184       5.325  -9.481  10.030  1.00 94.39           C  
ATOM   2894  HB  THR A 184       4.307  -9.520  10.418  1.00 94.39           H  
ATOM   2895  O   THR A 184       3.431  -7.698   8.385  1.00 94.39           O  
ATOM   2896  CG2 THR A 184       6.037 -10.782  10.364  1.00 94.39           C  
ATOM   2897 HG21 THR A 184       7.116 -10.680  10.244  1.00 94.39           H  
ATOM   2898 HG22 THR A 184       5.693 -11.578   9.703  1.00 94.39           H  
ATOM   2899 HG23 THR A 184       5.826 -11.056  11.398  1.00 94.39           H  
ATOM   2900  OG1 THR A 184       6.027  -8.469  10.671  1.00 94.39           O  
ATOM   2901  HG1 THR A 184       6.932  -8.512  10.353  1.00 94.39           H  
ATOM   2902  N   ASP A 185       5.381  -6.976   7.529  1.00 95.30           N  
ATOM   2903  H   ASP A 185       6.361  -7.178   7.394  1.00 95.30           H  
ATOM   2904  CA  ASP A 185       4.874  -5.718   6.962  1.00 95.30           C  
ATOM   2905  HA  ASP A 185       4.300  -5.198   7.729  1.00 95.30           H  
ATOM   2906  C   ASP A 185       3.925  -5.925   5.766  1.00 95.30           C  
ATOM   2907  CB  ASP A 185       6.045  -4.812   6.538  1.00 95.30           C  
ATOM   2908  HB2 ASP A 185       5.670  -4.039   5.868  1.00 95.30           H  
ATOM   2909  HB3 ASP A 185       6.763  -5.412   5.977  1.00 95.30           H  
ATOM   2910  O   ASP A 185       3.271  -4.975   5.343  1.00 95.30           O  
ATOM   2911  CG  ASP A 185       6.767  -4.091   7.677  1.00 95.30           C  
ATOM   2912  OD1 ASP A 185       6.228  -4.070   8.803  1.00 95.30           O  
ATOM   2913  OD2 ASP A 185       7.779  -3.408   7.395  1.00 95.30           O  
ATOM   2914  N   ILE A 186       3.801  -7.139   5.220  1.00 96.04           N  
ATOM   2915  H   ILE A 186       4.397  -7.877   5.567  1.00 96.04           H  
ATOM   2916  CA  ILE A 186       2.849  -7.454   4.136  1.00 96.04           C  
ATOM   2917  HA  ILE A 186       2.436  -6.516   3.766  1.00 96.04           H  
ATOM   2918  C   ILE A 186       1.619  -8.245   4.603  1.00 96.04           C  
ATOM   2919  CB  ILE A 186       3.551  -8.112   2.937  1.00 96.04           C  
ATOM   2920  HB  ILE A 186       2.780  -8.322   2.195  1.00 96.04           H  
ATOM   2921  O   ILE A 186       0.873  -8.794   3.784  1.00 96.04           O  
ATOM   2922  CG1 ILE A 186       4.257  -9.426   3.301  1.00 96.04           C  
ATOM   2923 HG12 ILE A 186       3.731  -9.912   4.123  1.00 96.04           H  
ATOM   2924 HG13 ILE A 186       5.278  -9.193   3.604  1.00 96.04           H  
ATOM   2925  CG2 ILE A 186       4.532  -7.126   2.295  1.00 96.04           C  
ATOM   2926 HG21 ILE A 186       5.313  -6.862   3.008  1.00 96.04           H  
ATOM   2927 HG22 ILE A 186       4.981  -7.571   1.408  1.00 96.04           H  
ATOM   2928 HG23 ILE A 186       3.999  -6.215   2.019  1.00 96.04           H  
ATOM   2929  CD1 ILE A 186       4.345 -10.432   2.159  1.00 96.04           C  
ATOM   2930 HD11 ILE A 186       3.341 -10.727   1.854  1.00 96.04           H  
ATOM   2931 HD12 ILE A 186       4.875  -9.999   1.310  1.00 96.04           H  
ATOM   2932 HD13 ILE A 186       4.878 -11.316   2.508  1.00 96.04           H  
ATOM   2933  N   PHE A 187       1.379  -8.298   5.912  1.00 96.63           N  
ATOM   2934  H   PHE A 187       2.001  -7.808   6.540  1.00 96.63           H  
ATOM   2935  CA  PHE A 187       0.254  -9.020   6.496  1.00 96.63           C  
ATOM   2936  HA  PHE A 187      -0.337  -9.472   5.699  1.00 96.63           H  
ATOM   2937  C   PHE A 187      -0.695  -8.113   7.273  1.00 96.63           C  
ATOM   2938  CB  PHE A 187       0.761 -10.169   7.367  1.00 96.63           C  
ATOM   2939  HB2 PHE A 187       1.465  -9.783   8.103  1.00 96.63           H  
ATOM   2940  HB3 PHE A 187      -0.079 -10.596   7.915  1.00 96.63           H  
ATOM   2941  O   PHE A 187      -0.337  -7.054   7.785  1.00 96.63           O  
ATOM   2942  CG  PHE A 187       1.412 -11.283   6.578  1.00 96.63           C  
ATOM   2943  CD1 PHE A 187       0.638 -12.332   6.054  1.00 96.63           C  
ATOM   2944  HD1 PHE A 187      -0.435 -12.328   6.173  1.00 96.63           H  
ATOM   2945  CD2 PHE A 187       2.797 -11.272   6.367  1.00 96.63           C  
ATOM   2946  HD2 PHE A 187       3.373 -10.416   6.686  1.00 96.63           H  
ATOM   2947  CE1 PHE A 187       1.266 -13.396   5.388  1.00 96.63           C  
ATOM   2948  HE1 PHE A 187       0.670 -14.205   4.993  1.00 96.63           H  
ATOM   2949  CE2 PHE A 187       3.432 -12.340   5.716  1.00 96.63           C  
ATOM   2950  HE2 PHE A 187       4.503 -12.331   5.583  1.00 96.63           H  
ATOM   2951  CZ  PHE A 187       2.663 -13.409   5.234  1.00 96.63           C  
ATOM   2952  HZ  PHE A 187       3.144 -14.234   4.729  1.00 96.63           H  
ATOM   2953  N   ILE A 188      -1.931  -8.590   7.383  1.00 96.63           N  
ATOM   2954  H   ILE A 188      -2.136  -9.459   6.910  1.00 96.63           H  
ATOM   2955  CA  ILE A 188      -2.987  -8.031   8.214  1.00 96.63           C  
ATOM   2956  HA  ILE A 188      -2.579  -7.208   8.801  1.00 96.63           H  
ATOM   2957  C   ILE A 188      -3.449  -9.140   9.153  1.00 96.63           C  
ATOM   2958  CB  ILE A 188      -4.158  -7.499   7.358  1.00 96.63           C  
ATOM   2959  HB  ILE A 188      -4.739  -8.344   6.988  1.00 96.63           H  
ATOM   2960  O   ILE A 188      -3.934 -10.170   8.683  1.00 96.63           O  
ATOM   2961  CG1 ILE A 188      -3.667  -6.708   6.129  1.00 96.63           C  
ATOM   2962 HG12 ILE A 188      -2.952  -5.954   6.458  1.00 96.63           H  
ATOM   2963 HG13 ILE A 188      -3.146  -7.392   5.458  1.00 96.63           H  
ATOM   2964  CG2 ILE A 188      -5.063  -6.654   8.266  1.00 96.63           C  
ATOM   2965 HG21 ILE A 188      -4.518  -5.780   8.621  1.00 96.63           H  
ATOM   2966 HG22 ILE A 188      -5.956  -6.333   7.729  1.00 96.63           H  
ATOM   2967 HG23 ILE A 188      -5.375  -7.253   9.121  1.00 96.63           H  
ATOM   2968  CD1 ILE A 188      -4.770  -6.042   5.303  1.00 96.63           C  
ATOM   2969 HD11 ILE A 188      -5.243  -5.249   5.882  1.00 96.63           H  
ATOM   2970 HD12 ILE A 188      -5.513  -6.783   5.007  1.00 96.63           H  
ATOM   2971 HD13 ILE A 188      -4.334  -5.593   4.411  1.00 96.63           H  
ATOM   2972  N   TYR A 189      -3.315  -8.956  10.462  1.00 95.93           N  
ATOM   2973  H   TYR A 189      -2.908  -8.096  10.802  1.00 95.93           H  
ATOM   2974  CA  TYR A 189      -3.644  -9.996  11.438  1.00 95.93           C  
ATOM   2975  HA  TYR A 189      -4.389 -10.656  10.994  1.00 95.93           H  
ATOM   2976  C   TYR A 189      -4.281  -9.441  12.704  1.00 95.93           C  
ATOM   2977  CB  TYR A 189      -2.412 -10.851  11.761  1.00 95.93           C  
ATOM   2978  HB2 TYR A 189      -2.674 -11.566  12.541  1.00 95.93           H  
ATOM   2979  HB3 TYR A 189      -2.172 -11.441  10.877  1.00 95.93           H  
ATOM   2980  O   TYR A 189      -4.114  -8.274  13.042  1.00 95.93           O  
ATOM   2981  CG  TYR A 189      -1.162 -10.099  12.176  1.00 95.93           C  
ATOM   2982  CD1 TYR A 189      -0.275  -9.613  11.196  1.00 95.93           C  
ATOM   2983  HD1 TYR A 189      -0.500  -9.751  10.149  1.00 95.93           H  
ATOM   2984  CD2 TYR A 189      -0.859  -9.928  13.539  1.00 95.93           C  
ATOM   2985  HD2 TYR A 189      -1.525 -10.308  14.298  1.00 95.93           H  
ATOM   2986  CE1 TYR A 189       0.908  -8.951  11.574  1.00 95.93           C  
ATOM   2987  HE1 TYR A 189       1.580  -8.578  10.815  1.00 95.93           H  
ATOM   2988  CE2 TYR A 189       0.331  -9.285  13.922  1.00 95.93           C  
ATOM   2989  HE2 TYR A 189       0.593  -9.192  14.966  1.00 95.93           H  
ATOM   2990  OH  TYR A 189       2.368  -8.177  13.307  1.00 95.93           O  
ATOM   2991  HH  TYR A 189       2.896  -7.993  12.526  1.00 95.93           H  
ATOM   2992  CZ  TYR A 189       1.213  -8.792  12.942  1.00 95.93           C  
ATOM   2993  N   GLU A 190      -5.045 -10.272  13.406  1.00 94.72           N  
ATOM   2994  H   GLU A 190      -5.107 -11.233  13.101  1.00 94.72           H  
ATOM   2995  CA  GLU A 190      -5.541  -9.915  14.740  1.00 94.72           C  
ATOM   2996  HA  GLU A 190      -5.908  -8.889  14.714  1.00 94.72           H  
ATOM   2997  C   GLU A 190      -4.408  -9.938  15.765  1.00 94.72           C  
ATOM   2998  CB  GLU A 190      -6.707 -10.825  15.168  1.00 94.72           C  
ATOM   2999  HB2 GLU A 190      -6.504 -11.852  14.866  1.00 94.72           H  
ATOM   3000  HB3 GLU A 190      -6.813 -10.790  16.252  1.00 94.72           H  
ATOM   3001  O   GLU A 190      -3.482 -10.735  15.669  1.00 94.72           O  
ATOM   3002  CG  GLU A 190      -8.015 -10.317  14.540  1.00 94.72           C  
ATOM   3003  HG2 GLU A 190      -8.196  -9.309  14.912  1.00 94.72           H  
ATOM   3004  HG3 GLU A 190      -7.873 -10.262  13.460  1.00 94.72           H  
ATOM   3005  CD  GLU A 190      -9.272 -11.155  14.826  1.00 94.72           C  
ATOM   3006  OE1 GLU A 190     -10.366 -10.745  14.341  1.00 94.72           O  
ATOM   3007  OE2 GLU A 190      -9.157 -12.238  15.435  1.00 94.72           O  
ATOM   3008  N   LYS A 191      -4.503  -9.087  16.786  1.00 91.38           N  
ATOM   3009  H   LYS A 191      -5.259  -8.417  16.758  1.00 91.38           H  
ATOM   3010  CA  LYS A 191      -3.485  -8.931  17.833  1.00 91.38           C  
ATOM   3011  HA  LYS A 191      -2.571  -8.560  17.369  1.00 91.38           H  
ATOM   3012  C   LYS A 191      -3.104 -10.230  18.557  1.00 91.38           C  
ATOM   3013  CB  LYS A 191      -4.026  -7.885  18.810  1.00 91.38           C  
ATOM   3014  HB2 LYS A 191      -4.915  -8.276  19.306  1.00 91.38           H  
ATOM   3015  HB3 LYS A 191      -4.311  -7.000  18.242  1.00 91.38           H  
ATOM   3016  O   LYS A 191      -1.993 -10.332  19.065  1.00 91.38           O  
ATOM   3017  CG  LYS A 191      -2.991  -7.478  19.862  1.00 91.38           C  
ATOM   3018  HG2 LYS A 191      -2.073  -7.168  19.364  1.00 91.38           H  
ATOM   3019  HG3 LYS A 191      -2.781  -8.314  20.529  1.00 91.38           H  
ATOM   3020  CD  LYS A 191      -3.547  -6.316  20.680  1.00 91.38           C  
ATOM   3021  HD2 LYS A 191      -3.795  -5.500  20.002  1.00 91.38           H  
ATOM   3022  HD3 LYS A 191      -4.451  -6.634  21.201  1.00 91.38           H  
ATOM   3023  CE  LYS A 191      -2.491  -5.854  21.679  1.00 91.38           C  
ATOM   3024  HE2 LYS A 191      -1.552  -5.715  21.143  1.00 91.38           H  
ATOM   3025  HE3 LYS A 191      -2.344  -6.634  22.427  1.00 91.38           H  
ATOM   3026  NZ  LYS A 191      -2.914  -4.579  22.299  1.00 91.38           N  
ATOM   3027  HZ1 LYS A 191      -2.219  -4.247  22.952  1.00 91.38           H  
ATOM   3028  HZ2 LYS A 191      -3.811  -4.689  22.749  1.00 91.38           H  
ATOM   3029  HZ3 LYS A 191      -3.022  -3.886  21.572  1.00 91.38           H  
ATOM   3030  N   GLU A 192      -4.018 -11.193  18.634  1.00 87.90           N  
ATOM   3031  H   GLU A 192      -4.916 -11.025  18.203  1.00 87.90           H  
ATOM   3032  CA  GLU A 192      -3.784 -12.504  19.258  1.00 87.90           C  
ATOM   3033  HA  GLU A 192      -3.089 -12.381  20.088  1.00 87.90           H  
ATOM   3034  C   GLU A 192      -3.115 -13.527  18.321  1.00 87.90           C  
ATOM   3035  CB  GLU A 192      -5.104 -13.057  19.831  1.00 87.90           C  
ATOM   3036  HB2 GLU A 192      -5.854 -13.090  19.041  1.00 87.90           H  
ATOM   3037  HB3 GLU A 192      -4.935 -14.071  20.193  1.00 87.90           H  
ATOM   3038  O   GLU A 192      -2.807 -14.633  18.759  1.00 87.90           O  
ATOM   3039  CG  GLU A 192      -5.624 -12.215  21.009  1.00 87.90           C  
ATOM   3040  HG2 GLU A 192      -5.873 -11.215  20.652  1.00 87.90           H  
ATOM   3041  HG3 GLU A 192      -4.820 -12.111  21.737  1.00 87.90           H  
ATOM   3042  CD  GLU A 192      -6.856 -12.813  21.717  1.00 87.90           C  
ATOM   3043  OE1 GLU A 192      -7.143 -12.350  22.851  1.00 87.90           O  
ATOM   3044  OE2 GLU A 192      -7.538 -13.693  21.146  1.00 87.90           O  
ATOM   3045  N   PHE A 193      -2.886 -13.185  17.049  1.00 90.64           N  
ATOM   3046  H   PHE A 193      -3.091 -12.244  16.748  1.00 90.64           H  
ATOM   3047  CA  PHE A 193      -2.187 -14.051  16.103  1.00 90.64           C  
ATOM   3048  HA  PHE A 193      -2.662 -15.032  16.114  1.00 90.64           H  
ATOM   3049  C   PHE A 193      -0.717 -14.237  16.502  1.00 90.64           C  
ATOM   3050  CB  PHE A 193      -2.312 -13.469  14.690  1.00 90.64           C  
ATOM   3051  HB2 PHE A 193      -3.366 -13.372  14.431  1.00 90.64           H  
ATOM   3052  HB3 PHE A 193      -1.868 -12.474  14.692  1.00 90.64           H  
ATOM   3053  O   PHE A 193      -0.013 -13.278  16.827  1.00 90.64           O  
ATOM   3054  CG  PHE A 193      -1.621 -14.291  13.627  1.00 90.64           C  
ATOM   3055  CD1 PHE A 193      -0.378 -13.882  13.111  1.00 90.64           C  
ATOM   3056  HD1 PHE A 193       0.076 -12.962  13.448  1.00 90.64           H  
ATOM   3057  CD2 PHE A 193      -2.185 -15.507  13.206  1.00 90.64           C  
ATOM   3058  HD2 PHE A 193      -3.113 -15.857  13.632  1.00 90.64           H  
ATOM   3059  CE1 PHE A 193       0.296 -14.694  12.183  1.00 90.64           C  
ATOM   3060  HE1 PHE A 193       1.267 -14.398  11.813  1.00 90.64           H  
ATOM   3061  CE2 PHE A 193      -1.501 -16.319  12.291  1.00 90.64           C  
ATOM   3062  HE2 PHE A 193      -1.886 -17.298  12.045  1.00 90.64           H  
ATOM   3063  CZ  PHE A 193      -0.261 -15.916  11.776  1.00 90.64           C  
ATOM   3064  HZ  PHE A 193       0.283 -16.572  11.113  1.00 90.64           H  
ATOM   3065  N   ASP A 194      -0.245 -15.482  16.447  1.00 89.21           N  
ATOM   3066  H   ASP A 194      -0.846 -16.220  16.110  1.00 89.21           H  
ATOM   3067  CA  ASP A 194       1.142 -15.819  16.747  1.00 89.21           C  
ATOM   3068  HA  ASP A 194       1.474 -15.218  17.594  1.00 89.21           H  
ATOM   3069  C   ASP A 194       2.051 -15.492  15.554  1.00 89.21           C  
ATOM   3070  CB  ASP A 194       1.235 -17.282  17.185  1.00 89.21           C  
ATOM   3071  HB2 ASP A 194       0.591 -17.431  18.052  1.00 89.21           H  
ATOM   3072  HB3 ASP A 194       0.865 -17.918  16.380  1.00 89.21           H  
ATOM   3073  O   ASP A 194       2.225 -16.277  14.624  1.00 89.21           O  
ATOM   3074  CG  ASP A 194       2.659 -17.707  17.554  1.00 89.21           C  
ATOM   3075  OD1 ASP A 194       3.583 -16.853  17.574  1.00 89.21           O  
ATOM   3076  OD2 ASP A 194       2.822 -18.913  17.826  1.00 89.21           O  
ATOM   3077  N   VAL A 195       2.659 -14.308  15.609  1.00 90.45           N  
ATOM   3078  H   VAL A 195       2.383 -13.701  16.368  1.00 90.45           H  
ATOM   3079  CA  VAL A 195       3.531 -13.756  14.560  1.00 90.45           C  
ATOM   3080  HA  VAL A 195       2.949 -13.690  13.641  1.00 90.45           H  
ATOM   3081  C   VAL A 195       4.743 -14.654  14.256  1.00 90.45           C  
ATOM   3082  CB  VAL A 195       3.978 -12.331  14.956  1.00 90.45           C  
ATOM   3083  HB  VAL A 195       4.621 -12.387  15.834  1.00 90.45           H  
ATOM   3084  O   VAL A 195       5.289 -14.591  13.155  1.00 90.45           O  
ATOM   3085  CG1 VAL A 195       4.740 -11.620  13.838  1.00 90.45           C  
ATOM   3086 HG11 VAL A 195       4.131 -11.594  12.934  1.00 90.45           H  
ATOM   3087 HG12 VAL A 195       4.995 -10.602  14.134  1.00 90.45           H  
ATOM   3088 HG13 VAL A 195       5.669 -12.149  13.627  1.00 90.45           H  
ATOM   3089  CG2 VAL A 195       2.777 -11.432  15.290  1.00 90.45           C  
ATOM   3090 HG21 VAL A 195       2.074 -11.436  14.457  1.00 90.45           H  
ATOM   3091 HG22 VAL A 195       3.108 -10.410  15.475  1.00 90.45           H  
ATOM   3092 HG23 VAL A 195       2.265 -11.786  16.185  1.00 90.45           H  
ATOM   3093  N   SER A 196       5.146 -15.542  15.176  1.00 88.66           N  
ATOM   3094  H   SER A 196       4.585 -15.677  16.004  1.00 88.66           H  
ATOM   3095  CA  SER A 196       6.246 -16.484  14.918  1.00 88.66           C  
ATOM   3096  HA  SER A 196       7.126 -15.903  14.643  1.00 88.66           H  
ATOM   3097  C   SER A 196       5.967 -17.431  13.742  1.00 88.66           C  
ATOM   3098  CB  SER A 196       6.597 -17.276  16.181  1.00 88.66           C  
ATOM   3099  HB2 SER A 196       6.749 -16.590  17.014  1.00 88.66           H  
ATOM   3100  HB3 SER A 196       7.529 -17.812  16.002  1.00 88.66           H  
ATOM   3101  O   SER A 196       6.908 -17.883  13.098  1.00 88.66           O  
ATOM   3102  OG  SER A 196       5.599 -18.214  16.520  1.00 88.66           O  
ATOM   3103  HG  SER A 196       4.861 -17.783  16.957  1.00 88.66           H  
ATOM   3104  N   GLN A 197       4.694 -17.643  13.386  1.00 85.68           N  
ATOM   3105  H   GLN A 197       3.968 -17.232  13.955  1.00 85.68           H  
ATOM   3106  CA  GLN A 197       4.270 -18.463  12.242  1.00 85.68           C  
ATOM   3107  HA  GLN A 197       4.777 -19.427  12.285  1.00 85.68           H  
ATOM   3108  C   GLN A 197       4.598 -17.841  10.877  1.00 85.68           C  
ATOM   3109  CB  GLN A 197       2.754 -18.689  12.336  1.00 85.68           C  
ATOM   3110  HB2 GLN A 197       2.400 -19.196  11.438  1.00 85.68           H  
ATOM   3111  HB3 GLN A 197       2.257 -17.721  12.398  1.00 85.68           H  
ATOM   3112  O   GLN A 197       4.557 -18.539   9.867  1.00 85.68           O  
ATOM   3113  CG  GLN A 197       2.386 -19.547  13.552  1.00 85.68           C  
ATOM   3114  HG2 GLN A 197       2.703 -20.574  13.371  1.00 85.68           H  
ATOM   3115  HG3 GLN A 197       2.909 -19.186  14.438  1.00 85.68           H  
ATOM   3116  CD  GLN A 197       0.902 -19.540  13.876  1.00 85.68           C  
ATOM   3117  NE2 GLN A 197       0.530 -20.174  14.966  1.00 85.68           N  
ATOM   3118 HE21 GLN A 197       1.273 -20.483  15.576  1.00 85.68           H  
ATOM   3119 HE22 GLN A 197      -0.353 -19.864  15.344  1.00 85.68           H  
ATOM   3120  OE1 GLN A 197       0.054 -18.944  13.233  1.00 85.68           O  
ATOM   3121  N   ILE A 198       4.887 -16.536  10.829  1.00 90.79           N  
ATOM   3122  H   ILE A 198       4.894 -16.021  11.697  1.00 90.79           H  
ATOM   3123  CA  ILE A 198       5.122 -15.800   9.577  1.00 90.79           C  
ATOM   3124  HA  ILE A 198       5.163 -16.518   8.759  1.00 90.79           H  
ATOM   3125  C   ILE A 198       6.467 -15.067   9.525  1.00 90.79           C  
ATOM   3126  CB  ILE A 198       3.955 -14.836   9.266  1.00 90.79           C  
ATOM   3127  HB  ILE A 198       4.198 -14.303   8.348  1.00 90.79           H  
ATOM   3128  O   ILE A 198       6.810 -14.540   8.473  1.00 90.79           O  
ATOM   3129  CG1 ILE A 198       3.765 -13.796  10.390  1.00 90.79           C  
ATOM   3130 HG12 ILE A 198       4.731 -13.366  10.653  1.00 90.79           H  
ATOM   3131 HG13 ILE A 198       3.382 -14.291  11.283  1.00 90.79           H  
ATOM   3132  CG2 ILE A 198       2.663 -15.631   9.003  1.00 90.79           C  
ATOM   3133 HG21 ILE A 198       1.890 -14.974   8.603  1.00 90.79           H  
ATOM   3134 HG22 ILE A 198       2.862 -16.417   8.275  1.00 90.79           H  
ATOM   3135 HG23 ILE A 198       2.308 -16.093   9.924  1.00 90.79           H  
ATOM   3136  CD1 ILE A 198       2.824 -12.645  10.013  1.00 90.79           C  
ATOM   3137 HD11 ILE A 198       1.818 -13.017   9.824  1.00 90.79           H  
ATOM   3138 HD12 ILE A 198       2.781 -11.929  10.834  1.00 90.79           H  
ATOM   3139 HD13 ILE A 198       3.198 -12.140   9.123  1.00 90.79           H  
ATOM   3140  N   ASN A 199       7.230 -15.011  10.621  1.00 85.57           N  
ATOM   3141  H   ASN A 199       6.894 -15.448  11.468  1.00 85.57           H  
ATOM   3142  CA  ASN A 199       8.502 -14.278  10.656  1.00 85.57           C  
ATOM   3143  HA  ASN A 199       8.336 -13.259  10.305  1.00 85.57           H  
ATOM   3144  C   ASN A 199       9.568 -14.871   9.720  1.00 85.57           C  
ATOM   3145  CB  ASN A 199       9.021 -14.234  12.104  1.00 85.57           C  
ATOM   3146  HB2 ASN A 199      10.094 -14.046  12.082  1.00 85.57           H  
ATOM   3147  HB3 ASN A 199       8.871 -15.203  12.579  1.00 85.57           H  
ATOM   3148  O   ASN A 199      10.305 -14.115   9.095  1.00 85.57           O  
ATOM   3149  CG  ASN A 199       8.400 -13.136  12.943  1.00 85.57           C  
ATOM   3150  ND2 ASN A 199       8.490 -13.245  14.247  1.00 85.57           N  
ATOM   3151 HD21 ASN A 199       8.078 -12.493  14.781  1.00 85.57           H  
ATOM   3152 HD22 ASN A 199       8.968 -14.043  14.641  1.00 85.57           H  
ATOM   3153  OD1 ASN A 199       7.869 -12.146  12.476  1.00 85.57           O  
ATOM   3154  N   ASP A 200       9.612 -16.200   9.596  1.00 81.37           N  
ATOM   3155  H   ASP A 200       8.969 -16.749  10.147  1.00 81.37           H  
ATOM   3156  CA  ASP A 200      10.671 -16.928   8.884  1.00 81.37           C  
ATOM   3157  HA  ASP A 200      11.417 -16.216   8.533  1.00 81.37           H  
ATOM   3158  C   ASP A 200      10.135 -17.638   7.625  1.00 81.37           C  
ATOM   3159  CB  ASP A 200      11.393 -17.876   9.861  1.00 81.37           C  
ATOM   3160  HB2 ASP A 200      12.163 -18.424   9.319  1.00 81.37           H  
ATOM   3161  HB3 ASP A 200      10.673 -18.599  10.247  1.00 81.37           H  
ATOM   3162  O   ASP A 200      10.441 -18.799   7.361  1.00 81.37           O  
ATOM   3163  CG  ASP A 200      12.073 -17.156  11.035  1.00 81.37           C  
ATOM   3164  OD1 ASP A 200      12.698 -16.095  10.812  1.00 81.37           O  
ATOM   3165  OD2 ASP A 200      11.987 -17.681  12.169  1.00 81.37           O  
ATOM   3166  N   LEU A 201       9.271 -16.965   6.855  1.00 87.41           N  
ATOM   3167  H   LEU A 201       9.049 -16.013   7.109  1.00 87.41           H  
ATOM   3168  CA  LEU A 201       8.704 -17.544   5.632  1.00 87.41           C  
ATOM   3169  HA  LEU A 201       8.362 -18.552   5.867  1.00 87.41           H  
ATOM   3170  C   LEU A 201       9.764 -17.677   4.527  1.00 87.41           C  
ATOM   3171  CB  LEU A 201       7.498 -16.722   5.138  1.00 87.41           C  
ATOM   3172  HB2 LEU A 201       7.810 -15.681   5.058  1.00 87.41           H  
ATOM   3173  HB3 LEU A 201       7.219 -17.066   4.142  1.00 87.41           H  
ATOM   3174  O   LEU A 201      10.273 -16.680   4.011  1.00 87.41           O  
ATOM   3175  CG  LEU A 201       6.266 -16.814   6.050  1.00 87.41           C  
ATOM   3176  HG  LEU A 201       6.578 -16.651   7.081  1.00 87.41           H  
ATOM   3177  CD1 LEU A 201       5.258 -15.736   5.651  1.00 87.41           C  
ATOM   3178 HD11 LEU A 201       4.982 -15.853   4.603  1.00 87.41           H  
ATOM   3179 HD12 LEU A 201       4.371 -15.817   6.280  1.00 87.41           H  
ATOM   3180 HD13 LEU A 201       5.706 -14.755   5.809  1.00 87.41           H  
ATOM   3181  CD2 LEU A 201       5.536 -18.156   5.980  1.00 87.41           C  
ATOM   3182 HD21 LEU A 201       6.237 -18.985   6.074  1.00 87.41           H  
ATOM   3183 HD22 LEU A 201       4.833 -18.221   6.809  1.00 87.41           H  
ATOM   3184 HD23 LEU A 201       4.981 -18.235   5.045  1.00 87.41           H  
ATOM   3185  N   ASP A 202      10.012 -18.914   4.099  1.00 87.50           N  
ATOM   3186  H   ASP A 202       9.678 -19.684   4.661  1.00 87.50           H  
ATOM   3187  CA  ASP A 202      10.883 -19.226   2.966  1.00 87.50           C  
ATOM   3188  HA  ASP A 202      11.777 -18.606   3.030  1.00 87.50           H  
ATOM   3189  C   ASP A 202      10.189 -18.912   1.633  1.00 87.50           C  
ATOM   3190  CB  ASP A 202      11.324 -20.698   3.015  1.00 87.50           C  
ATOM   3191  HB2 ASP A 202      10.460 -21.328   3.226  1.00 87.50           H  
ATOM   3192  HB3 ASP A 202      11.704 -20.976   2.032  1.00 87.50           H  
ATOM   3193  O   ASP A 202       9.363 -19.679   1.130  1.00 87.50           O  
ATOM   3194  CG  ASP A 202      12.439 -20.987   4.026  1.00 87.50           C  
ATOM   3195  OD1 ASP A 202      13.279 -20.087   4.253  1.00 87.50           O  
ATOM   3196  OD2 ASP A 202      12.504 -22.154   4.475  1.00 87.50           O  
ATOM   3197  N   VAL A 203      10.539 -17.770   1.041  1.00 91.88           N  
ATOM   3198  H   VAL A 203      11.179 -17.168   1.540  1.00 91.88           H  
ATOM   3199  CA  VAL A 203      10.050 -17.346  -0.277  1.00 91.88           C  
ATOM   3200  HA  VAL A 203       9.139 -17.904  -0.495  1.00 91.88           H  
ATOM   3201  C   VAL A 203      11.046 -17.687  -1.384  1.00 91.88           C  
ATOM   3202  CB  VAL A 203       9.661 -15.859  -0.304  1.00 91.88           C  
ATOM   3203  HB  VAL A 203       9.341 -15.608  -1.315  1.00 91.88           H  
ATOM   3204  O   VAL A 203      12.258 -17.526  -1.234  1.00 91.88           O  
ATOM   3205  CG1 VAL A 203       8.484 -15.576   0.637  1.00 91.88           C  
ATOM   3206 HG11 VAL A 203       7.649 -16.227   0.381  1.00 91.88           H  
ATOM   3207 HG12 VAL A 203       8.167 -14.539   0.535  1.00 91.88           H  
ATOM   3208 HG13 VAL A 203       8.775 -15.761   1.672  1.00 91.88           H  
ATOM   3209  CG2 VAL A 203      10.816 -14.927   0.072  1.00 91.88           C  
ATOM   3210 HG21 VAL A 203      10.444 -13.902   0.076  1.00 91.88           H  
ATOM   3211 HG22 VAL A 203      11.628 -15.015  -0.650  1.00 91.88           H  
ATOM   3212 HG23 VAL A 203      11.188 -15.160   1.070  1.00 91.88           H  
ATOM   3213  N   TYR A 204      10.531 -18.108  -2.539  1.00 93.15           N  
ATOM   3214  H   TYR A 204       9.528 -18.206  -2.601  1.00 93.15           H  
ATOM   3215  CA  TYR A 204      11.341 -18.405  -3.725  1.00 93.15           C  
ATOM   3216  HA  TYR A 204      12.397 -18.281  -3.482  1.00 93.15           H  
ATOM   3217  C   TYR A 204      11.025 -17.439  -4.860  1.00 93.15           C  
ATOM   3218  CB  TYR A 204      11.148 -19.859  -4.163  1.00 93.15           C  
ATOM   3219  HB2 TYR A 204      10.085 -20.098  -4.188  1.00 93.15           H  
ATOM   3220  HB3 TYR A 204      11.529 -19.975  -5.178  1.00 93.15           H  
ATOM   3221  O   TYR A 204       9.864 -17.140  -5.124  1.00 93.15           O  
ATOM   3222  CG  TYR A 204      11.851 -20.860  -3.276  1.00 93.15           C  
ATOM   3223  CD1 TYR A 204      13.178 -21.235  -3.562  1.00 93.15           C  
ATOM   3224  HD1 TYR A 204      13.691 -20.800  -4.407  1.00 93.15           H  
ATOM   3225  CD2 TYR A 204      11.187 -21.402  -2.159  1.00 93.15           C  
ATOM   3226  HD2 TYR A 204      10.186 -21.084  -1.909  1.00 93.15           H  
ATOM   3227  CE1 TYR A 204      13.841 -22.162  -2.736  1.00 93.15           C  
ATOM   3228  HE1 TYR A 204      14.862 -22.446  -2.946  1.00 93.15           H  
ATOM   3229  CE2 TYR A 204      11.844 -22.337  -1.338  1.00 93.15           C  
ATOM   3230  HE2 TYR A 204      11.353 -22.737  -0.463  1.00 93.15           H  
ATOM   3231  OH  TYR A 204      13.801 -23.625  -0.836  1.00 93.15           O  
ATOM   3232  HH  TYR A 204      14.741 -23.685  -1.023  1.00 93.15           H  
ATOM   3233  CZ  TYR A 204      13.169 -22.719  -1.625  1.00 93.15           C  
ATOM   3234  N   LEU A 205      12.057 -16.959  -5.560  1.00 95.76           N  
ATOM   3235  H   LEU A 205      12.993 -17.230  -5.294  1.00 95.76           H  
ATOM   3236  CA  LEU A 205      11.891 -16.025  -6.674  1.00 95.76           C  
ATOM   3237  HA  LEU A 205      10.831 -15.796  -6.774  1.00 95.76           H  
ATOM   3238  C   LEU A 205      12.326 -16.633  -8.009  1.00 95.76           C  
ATOM   3239  CB  LEU A 205      12.614 -14.693  -6.409  1.00 95.76           C  
ATOM   3240  HB2 LEU A 205      13.614 -14.877  -6.016  1.00 95.76           H  
ATOM   3241  HB3 LEU A 205      12.704 -14.197  -7.375  1.00 95.76           H  
ATOM   3242  O   LEU A 205      13.296 -17.388  -8.080  1.00 95.76           O  
ATOM   3243  CG  LEU A 205      11.857 -13.704  -5.509  1.00 95.76           C  
ATOM   3244  HG  LEU A 205      10.852 -13.581  -5.912  1.00 95.76           H  
ATOM   3245  CD1 LEU A 205      11.756 -14.137  -4.051  1.00 95.76           C  
ATOM   3246 HD11 LEU A 205      11.053 -14.964  -3.950  1.00 95.76           H  
ATOM   3247 HD12 LEU A 205      11.379 -13.315  -3.443  1.00 95.76           H  
ATOM   3248 HD13 LEU A 205      12.733 -14.448  -3.682  1.00 95.76           H  
ATOM   3249  CD2 LEU A 205      12.557 -12.344  -5.561  1.00 95.76           C  
ATOM   3250 HD21 LEU A 205      13.549 -12.417  -5.115  1.00 95.76           H  
ATOM   3251 HD22 LEU A 205      11.970 -11.614  -5.003  1.00 95.76           H  
ATOM   3252 HD23 LEU A 205      12.645 -12.003  -6.593  1.00 95.76           H  
ATOM   3253  N   LYS A 206      11.654 -16.226  -9.089  1.00 96.69           N  
ATOM   3254  H   LYS A 206      10.851 -15.635  -8.930  1.00 96.69           H  
ATOM   3255  CA  LYS A 206      12.089 -16.438 -10.479  1.00 96.69           C  
ATOM   3256  HA  LYS A 206      13.134 -16.748 -10.488  1.00 96.69           H  
ATOM   3257  C   LYS A 206      11.993 -15.126 -11.245  1.00 96.69           C  
ATOM   3258  CB  LYS A 206      11.263 -17.532 -11.174  1.00 96.69           C  
ATOM   3259  HB2 LYS A 206      10.216 -17.228 -11.198  1.00 96.69           H  
ATOM   3260  HB3 LYS A 206      11.602 -17.634 -12.204  1.00 96.69           H  
ATOM   3261  O   LYS A 206      11.076 -14.338 -11.023  1.00 96.69           O  
ATOM   3262  CG  LYS A 206      11.377 -18.895 -10.480  1.00 96.69           C  
ATOM   3263  HG2 LYS A 206      12.392 -19.277 -10.596  1.00 96.69           H  
ATOM   3264  HG3 LYS A 206      11.159 -18.785  -9.418  1.00 96.69           H  
ATOM   3265  CD  LYS A 206      10.372 -19.890 -11.065  1.00 96.69           C  
ATOM   3266  HD2 LYS A 206       9.380 -19.439 -11.024  1.00 96.69           H  
ATOM   3267  HD3 LYS A 206      10.617 -20.107 -12.105  1.00 96.69           H  
ATOM   3268  CE  LYS A 206      10.399 -21.179 -10.232  1.00 96.69           C  
ATOM   3269  HE2 LYS A 206      10.918 -21.958 -10.792  1.00 96.69           H  
ATOM   3270  HE3 LYS A 206      10.965 -20.987  -9.320  1.00 96.69           H  
ATOM   3271  NZ  LYS A 206       9.030 -21.606  -9.847  1.00 96.69           N  
ATOM   3272  HZ1 LYS A 206       8.626 -20.944  -9.199  1.00 96.69           H  
ATOM   3273  HZ2 LYS A 206       9.039 -22.475  -9.333  1.00 96.69           H  
ATOM   3274  HZ3 LYS A 206       8.412 -21.668 -10.643  1.00 96.69           H  
ATOM   3275  N   LEU A 207      12.932 -14.897 -12.157  1.00 97.64           N  
ATOM   3276  H   LEU A 207      13.639 -15.602 -12.305  1.00 97.64           H  
ATOM   3277  CA  LEU A 207      12.924 -13.736 -13.040  1.00 97.64           C  
ATOM   3278  HA  LEU A 207      12.205 -13.006 -12.668  1.00 97.64           H  
ATOM   3279  C   LEU A 207      12.495 -14.156 -14.441  1.00 97.64           C  
ATOM   3280  CB  LEU A 207      14.312 -13.082 -13.042  1.00 97.64           C  
ATOM   3281  HB2 LEU A 207      14.575 -12.816 -12.019  1.00 97.64           H  
ATOM   3282  HB3 LEU A 207      15.036 -13.813 -13.402  1.00 97.64           H  
ATOM   3283  O   LEU A 207      13.112 -15.034 -15.041  1.00 97.64           O  
ATOM   3284  CG  LEU A 207      14.394 -11.821 -13.921  1.00 97.64           C  
ATOM   3285  HG  LEU A 207      14.035 -12.035 -14.927  1.00 97.64           H  
ATOM   3286  CD1 LEU A 207      13.575 -10.670 -13.331  1.00 97.64           C  
ATOM   3287 HD11 LEU A 207      12.511 -10.902 -13.381  1.00 97.64           H  
ATOM   3288 HD12 LEU A 207      13.858 -10.504 -12.291  1.00 97.64           H  
ATOM   3289 HD13 LEU A 207      13.750  -9.753 -13.895  1.00 97.64           H  
ATOM   3290  CD2 LEU A 207      15.848 -11.376 -14.033  1.00 97.64           C  
ATOM   3291 HD21 LEU A 207      16.446 -12.177 -14.466  1.00 97.64           H  
ATOM   3292 HD22 LEU A 207      15.915 -10.499 -14.677  1.00 97.64           H  
ATOM   3293 HD23 LEU A 207      16.226 -11.136 -13.039  1.00 97.64           H  
ATOM   3294  N   HIS A 208      11.495 -13.474 -14.980  1.00 98.12           N  
ATOM   3295  H   HIS A 208      11.026 -12.781 -14.414  1.00 98.12           H  
ATOM   3296  CA  HIS A 208      11.056 -13.594 -16.362  1.00 98.12           C  
ATOM   3297  HA  HIS A 208      11.621 -14.396 -16.839  1.00 98.12           H  
ATOM   3298  C   HIS A 208      11.331 -12.291 -17.112  1.00 98.12           C  
ATOM   3299  CB  HIS A 208       9.572 -13.966 -16.424  1.00 98.12           C  
ATOM   3300  HB2 HIS A 208       9.310 -14.205 -17.455  1.00 98.12           H  
ATOM   3301  HB3 HIS A 208       8.982 -13.100 -16.123  1.00 98.12           H  
ATOM   3302  O   HIS A 208      11.244 -11.207 -16.535  1.00 98.12           O  
ATOM   3303  CG  HIS A 208       9.189 -15.122 -15.541  1.00 98.12           C  
ATOM   3304  CD2 HIS A 208       8.794 -15.048 -14.233  1.00 98.12           C  
ATOM   3305  HD2 HIS A 208       8.704 -14.147 -13.643  1.00 98.12           H  
ATOM   3306  ND1 HIS A 208       9.185 -16.452 -15.890  1.00 98.12           N  
ATOM   3307  HD1 HIS A 208       9.539 -16.861 -16.743  1.00 98.12           H  
ATOM   3308  CE1 HIS A 208       8.782 -17.159 -14.824  1.00 98.12           C  
ATOM   3309  HE1 HIS A 208       8.689 -18.234 -14.786  1.00 98.12           H  
ATOM   3310  NE2 HIS A 208       8.554 -16.347 -13.787  1.00 98.12           N  
ATOM   3311  N   PHE A 209      11.659 -12.381 -18.398  1.00 97.33           N  
ATOM   3312  H   PHE A 209      11.757 -13.297 -18.812  1.00 97.33           H  
ATOM   3313  CA  PHE A 209      11.835 -11.218 -19.272  1.00 97.33           C  
ATOM   3314  HA  PHE A 209      11.063 -10.484 -19.043  1.00 97.33           H  
ATOM   3315  C   PHE A 209      11.675 -11.610 -20.744  1.00 97.33           C  
ATOM   3316  CB  PHE A 209      13.205 -10.563 -19.019  1.00 97.33           C  
ATOM   3317  HB2 PHE A 209      13.251 -10.232 -17.981  1.00 97.33           H  
ATOM   3318  HB3 PHE A 209      13.288  -9.665 -19.632  1.00 97.33           H  
ATOM   3319  O   PHE A 209      11.681 -12.795 -21.092  1.00 97.33           O  
ATOM   3320  CG  PHE A 209      14.397 -11.456 -19.293  1.00 97.33           C  
ATOM   3321  CD1 PHE A 209      14.853 -12.338 -18.300  1.00 97.33           C  
ATOM   3322  HD1 PHE A 209      14.355 -12.384 -17.343  1.00 97.33           H  
ATOM   3323  CD2 PHE A 209      15.046 -11.409 -20.539  1.00 97.33           C  
ATOM   3324  HD2 PHE A 209      14.695 -10.735 -21.307  1.00 97.33           H  
ATOM   3325  CE1 PHE A 209      15.948 -13.175 -18.556  1.00 97.33           C  
ATOM   3326  HE1 PHE A 209      16.275 -13.859 -17.786  1.00 97.33           H  
ATOM   3327  CE2 PHE A 209      16.155 -12.236 -20.788  1.00 97.33           C  
ATOM   3328  HE2 PHE A 209      16.655 -12.185 -21.744  1.00 97.33           H  
ATOM   3329  CZ  PHE A 209      16.608 -13.123 -19.797  1.00 97.33           C  
ATOM   3330  HZ  PHE A 209      17.453 -13.766 -19.991  1.00 97.33           H  
ATOM   3331  N   ILE A 210      11.547 -10.610 -21.618  1.00 97.30           N  
ATOM   3332  H   ILE A 210      11.568  -9.660 -21.273  1.00 97.30           H  
ATOM   3333  CA  ILE A 210      11.568 -10.807 -23.070  1.00 97.30           C  
ATOM   3334  HA  ILE A 210      11.334 -11.848 -23.294  1.00 97.30           H  
ATOM   3335  C   ILE A 210      12.981 -10.519 -23.569  1.00 97.30           C  
ATOM   3336  CB  ILE A 210      10.511  -9.940 -23.787  1.00 97.30           C  
ATOM   3337  HB  ILE A 210      10.769  -8.889 -23.658  1.00 97.30           H  
ATOM   3338  O   ILE A 210      13.452  -9.386 -23.483  1.00 97.30           O  
ATOM   3339  CG1 ILE A 210       9.111 -10.178 -23.179  1.00 97.30           C  
ATOM   3340 HG12 ILE A 210       9.130  -9.934 -22.117  1.00 97.30           H  
ATOM   3341 HG13 ILE A 210       8.861 -11.234 -23.279  1.00 97.30           H  
ATOM   3342  CG2 ILE A 210      10.521 -10.277 -25.293  1.00 97.30           C  
ATOM   3343 HG21 ILE A 210      10.250 -11.321 -25.446  1.00 97.30           H  
ATOM   3344 HG22 ILE A 210      11.510 -10.100 -25.717  1.00 97.30           H  
ATOM   3345 HG23 ILE A 210       9.822  -9.635 -25.829  1.00 97.30           H  
ATOM   3346  CD1 ILE A 210       7.991  -9.340 -23.806  1.00 97.30           C  
ATOM   3347 HD11 ILE A 210       8.280  -8.289 -23.823  1.00 97.30           H  
ATOM   3348 HD12 ILE A 210       7.782  -9.680 -24.821  1.00 97.30           H  
ATOM   3349 HD13 ILE A 210       7.084  -9.448 -23.210  1.00 97.30           H  
ATOM   3350  N   GLY A 211      13.655 -11.544 -24.083  1.00 95.32           N  
ATOM   3351  H   GLY A 211      13.185 -12.437 -24.130  1.00 95.32           H  
ATOM   3352  CA  GLY A 211      14.923 -11.422 -24.798  1.00 95.32           C  
ATOM   3353  HA2 GLY A 211      15.464 -10.541 -24.452  1.00 95.32           H  
ATOM   3354  HA3 GLY A 211      15.537 -12.301 -24.603  1.00 95.32           H  
ATOM   3355  C   GLY A 211      14.694 -11.317 -26.304  1.00 95.32           C  
ATOM   3356  O   GLY A 211      13.795 -11.954 -26.844  1.00 95.32           O  
ATOM   3357  N   TYR A 212      15.507 -10.527 -27.000  1.00 95.37           N  
ATOM   3358  H   TYR A 212      16.187  -9.981 -26.491  1.00 95.37           H  
ATOM   3359  CA  TYR A 212      15.445 -10.371 -28.453  1.00 95.37           C  
ATOM   3360  HA  TYR A 212      14.646 -10.997 -28.851  1.00 95.37           H  
ATOM   3361  C   TYR A 212      16.754 -10.820 -29.094  1.00 95.37           C  
ATOM   3362  CB  TYR A 212      15.125  -8.921 -28.842  1.00 95.37           C  
ATOM   3363  HB2 TYR A 212      15.962  -8.288 -28.547  1.00 95.37           H  
ATOM   3364  HB3 TYR A 212      15.044  -8.864 -29.927  1.00 95.37           H  
ATOM   3365  O   TYR A 212      17.822 -10.265 -28.814  1.00 95.37           O  
ATOM   3366  CG  TYR A 212      13.856  -8.358 -28.232  1.00 95.37           C  
ATOM   3367  CD1 TYR A 212      12.613  -8.513 -28.876  1.00 95.37           C  
ATOM   3368  HD1 TYR A 212      12.555  -9.043 -29.816  1.00 95.37           H  
ATOM   3369  CD2 TYR A 212      13.922  -7.687 -27.000  1.00 95.37           C  
ATOM   3370  HD2 TYR A 212      14.867  -7.582 -26.490  1.00 95.37           H  
ATOM   3371  CE1 TYR A 212      11.441  -7.998 -28.283  1.00 95.37           C  
ATOM   3372  HE1 TYR A 212      10.478  -8.120 -28.756  1.00 95.37           H  
ATOM   3373  CE2 TYR A 212      12.757  -7.195 -26.395  1.00 95.37           C  
ATOM   3374  HE2 TYR A 212      12.823  -6.723 -25.425  1.00 95.37           H  
ATOM   3375  OH  TYR A 212      10.381  -6.894 -26.427  1.00 95.37           O  
ATOM   3376  HH  TYR A 212      10.566  -6.668 -25.512  1.00 95.37           H  
ATOM   3377  CZ  TYR A 212      11.509  -7.351 -27.030  1.00 95.37           C  
ATOM   3378  N   THR A 213      16.660 -11.765 -30.026  1.00 94.53           N  
ATOM   3379  H   THR A 213      15.777 -12.240 -30.147  1.00 94.53           H  
ATOM   3380  CA  THR A 213      17.752 -12.122 -30.932  1.00 94.53           C  
ATOM   3381  HA  THR A 213      18.702 -11.899 -30.446  1.00 94.53           H  
ATOM   3382  C   THR A 213      17.661 -11.267 -32.176  1.00 94.53           C  
ATOM   3383  CB  THR A 213      17.729 -13.613 -31.279  1.00 94.53           C  
ATOM   3384  HB  THR A 213      16.808 -13.850 -31.813  1.00 94.53           H  
ATOM   3385  O   THR A 213      16.668 -11.327 -32.893  1.00 94.53           O  
ATOM   3386  CG2 THR A 213      18.928 -14.034 -32.129  1.00 94.53           C  
ATOM   3387 HG21 THR A 213      18.882 -13.558 -33.108  1.00 94.53           H  
ATOM   3388 HG22 THR A 213      19.861 -13.764 -31.635  1.00 94.53           H  
ATOM   3389 HG23 THR A 213      18.903 -15.115 -32.268  1.00 94.53           H  
ATOM   3390  OG1 THR A 213      17.770 -14.359 -30.093  1.00 94.53           O  
ATOM   3391  HG1 THR A 213      18.550 -14.095 -29.599  1.00 94.53           H  
ATOM   3392  N   ILE A 214      18.676 -10.442 -32.426  1.00 92.58           N  
ATOM   3393  H   ILE A 214      19.502 -10.489 -31.847  1.00 92.58           H  
ATOM   3394  CA  ILE A 214      18.660  -9.434 -33.485  1.00 92.58           C  
ATOM   3395  HA  ILE A 214      17.691  -9.436 -33.983  1.00 92.58           H  
ATOM   3396  C   ILE A 214      19.717  -9.796 -34.522  1.00 92.58           C  
ATOM   3397  CB  ILE A 214      18.883  -8.022 -32.897  1.00 92.58           C  
ATOM   3398  HB  ILE A 214      19.862  -8.000 -32.418  1.00 92.58           H  
ATOM   3399  O   ILE A 214      20.877 -10.007 -34.181  1.00 92.58           O  
ATOM   3400  CG1 ILE A 214      17.809  -7.683 -31.833  1.00 92.58           C  
ATOM   3401 HG12 ILE A 214      16.827  -7.640 -32.305  1.00 92.58           H  
ATOM   3402 HG13 ILE A 214      17.780  -8.469 -31.078  1.00 92.58           H  
ATOM   3403  CG2 ILE A 214      18.863  -6.977 -34.027  1.00 92.58           C  
ATOM   3404 HG21 ILE A 214      17.902  -7.020 -34.540  1.00 92.58           H  
ATOM   3405 HG22 ILE A 214      19.023  -5.975 -33.629  1.00 92.58           H  
ATOM   3406 HG23 ILE A 214      19.663  -7.171 -34.742  1.00 92.58           H  
ATOM   3407  CD1 ILE A 214      18.055  -6.369 -31.081  1.00 92.58           C  
ATOM   3408 HD11 ILE A 214      17.329  -6.283 -30.272  1.00 92.58           H  
ATOM   3409 HD12 ILE A 214      17.930  -5.514 -31.745  1.00 92.58           H  
ATOM   3410 HD13 ILE A 214      19.058  -6.365 -30.656  1.00 92.58           H  
ATOM   3411  N   ASN A 215      19.335  -9.814 -35.798  1.00 88.91           N  
ATOM   3412  H   ASN A 215      18.376  -9.596 -36.027  1.00 88.91           H  
ATOM   3413  CA  ASN A 215      20.298  -9.954 -36.882  1.00 88.91           C  
ATOM   3414  HA  ASN A 215      21.034 -10.707 -36.602  1.00 88.91           H  
ATOM   3415  C   ASN A 215      21.026  -8.614 -37.097  1.00 88.91           C  
ATOM   3416  CB  ASN A 215      19.559 -10.446 -38.137  1.00 88.91           C  
ATOM   3417  HB2 ASN A 215      18.964 -11.325 -37.888  1.00 88.91           H  
ATOM   3418  HB3 ASN A 215      18.892  -9.660 -38.491  1.00 88.91           H  
ATOM   3419  O   ASN A 215      20.379  -7.598 -37.358  1.00 88.91           O  
ATOM   3420  CG  ASN A 215      20.503 -10.831 -39.261  1.00 88.91           C  
ATOM   3421  ND2 ASN A 215      19.986 -11.077 -40.443  1.00 88.91           N  
ATOM   3422 HD21 ASN A 215      20.629 -11.415 -41.145  1.00 88.91           H  
ATOM   3423 HD22 ASN A 215      18.989 -11.058 -40.601  1.00 88.91           H  
ATOM   3424  OD1 ASN A 215      21.708 -10.909 -39.103  1.00 88.91           O  
ATOM   3425  N   ASN A 216      22.359  -8.607 -36.998  1.00 87.39           N  
ATOM   3426  H   ASN A 216      22.815  -9.493 -36.831  1.00 87.39           H  
ATOM   3427  CA  ASN A 216      23.215  -7.417 -37.122  1.00 87.39           C  
ATOM   3428  HA  ASN A 216      24.214  -7.699 -36.791  1.00 87.39           H  
ATOM   3429  C   ASN A 216      22.781  -6.243 -36.212  1.00 87.39           C  
ATOM   3430  CB  ASN A 216      23.334  -7.034 -38.608  1.00 87.39           C  
ATOM   3431  HB2 ASN A 216      22.342  -6.843 -39.015  1.00 87.39           H  
ATOM   3432  HB3 ASN A 216      23.926  -6.123 -38.699  1.00 87.39           H  
ATOM   3433  O   ASN A 216      22.370  -5.185 -36.712  1.00 87.39           O  
ATOM   3434  CG  ASN A 216      24.029  -8.108 -39.419  1.00 87.39           C  
ATOM   3435  ND2 ASN A 216      23.614  -8.329 -40.643  1.00 87.39           N  
ATOM   3436 HD21 ASN A 216      22.757  -7.909 -40.972  1.00 87.39           H  
ATOM   3437 HD22 ASN A 216      24.042  -9.127 -41.090  1.00 87.39           H  
ATOM   3438  OD1 ASN A 216      24.972  -8.736 -38.980  1.00 87.39           O  
ATOM   3439  N   PRO A 217      22.858  -6.403 -34.875  1.00 85.75           N  
ATOM   3440  CA  PRO A 217      22.436  -5.376 -33.929  1.00 85.75           C  
ATOM   3441  HA  PRO A 217      21.376  -5.167 -34.074  1.00 85.75           H  
ATOM   3442  C   PRO A 217      23.238  -4.082 -34.114  1.00 85.75           C  
ATOM   3443  CB  PRO A 217      22.644  -5.982 -32.536  1.00 85.75           C  
ATOM   3444  HB2 PRO A 217      22.900  -5.231 -31.789  1.00 85.75           H  
ATOM   3445  HB3 PRO A 217      21.751  -6.529 -32.235  1.00 85.75           H  
ATOM   3446  O   PRO A 217      24.465  -4.088 -34.209  1.00 85.75           O  
ATOM   3447  CG  PRO A 217      23.788  -6.966 -32.767  1.00 85.75           C  
ATOM   3448  HG2 PRO A 217      23.804  -7.760 -32.021  1.00 85.75           H  
ATOM   3449  HG3 PRO A 217      24.741  -6.436 -32.774  1.00 85.75           H  
ATOM   3450  CD  PRO A 217      23.490  -7.508 -34.160  1.00 85.75           C  
ATOM   3451  HD2 PRO A 217      22.794  -8.344 -34.088  1.00 85.75           H  
ATOM   3452  HD3 PRO A 217      24.417  -7.829 -34.635  1.00 85.75           H  
ATOM   3453  N   LYS A 218      22.531  -2.948 -34.137  1.00 84.96           N  
ATOM   3454  H   LYS A 218      21.528  -3.024 -34.048  1.00 84.96           H  
ATOM   3455  CA  LYS A 218      23.133  -1.609 -34.104  1.00 84.96           C  
ATOM   3456  HA  LYS A 218      24.208  -1.699 -34.257  1.00 84.96           H  
ATOM   3457  C   LYS A 218      22.922  -0.996 -32.726  1.00 84.96           C  
ATOM   3458  CB  LYS A 218      22.575  -0.715 -35.220  1.00 84.96           C  
ATOM   3459  HB2 LYS A 218      21.487  -0.684 -35.153  1.00 84.96           H  
ATOM   3460  HB3 LYS A 218      22.959   0.295 -35.075  1.00 84.96           H  
ATOM   3461  O   LYS A 218      21.783  -0.751 -32.318  1.00 84.96           O  
ATOM   3462  CG  LYS A 218      22.995  -1.208 -36.612  1.00 84.96           C  
ATOM   3463  HG2 LYS A 218      22.562  -2.191 -36.795  1.00 84.96           H  
ATOM   3464  HG3 LYS A 218      24.081  -1.288 -36.654  1.00 84.96           H  
ATOM   3465  CD  LYS A 218      22.518  -0.237 -37.699  1.00 84.96           C  
ATOM   3466  HD2 LYS A 218      22.974   0.740 -37.534  1.00 84.96           H  
ATOM   3467  HD3 LYS A 218      21.433  -0.146 -37.645  1.00 84.96           H  
ATOM   3468  CE  LYS A 218      22.926  -0.779 -39.073  1.00 84.96           C  
ATOM   3469  HE2 LYS A 218      22.489  -1.770 -39.194  1.00 84.96           H  
ATOM   3470  HE3 LYS A 218      24.010  -0.896 -39.092  1.00 84.96           H  
ATOM   3471  NZ  LYS A 218      22.485   0.116 -40.172  1.00 84.96           N  
ATOM   3472  HZ1 LYS A 218      22.906   1.029 -40.075  1.00 84.96           H  
ATOM   3473  HZ2 LYS A 218      21.479   0.209 -40.164  1.00 84.96           H  
ATOM   3474  HZ3 LYS A 218      22.762  -0.272 -41.063  1.00 84.96           H  
ATOM   3475  N   TYR A 219      24.023  -0.732 -32.036  1.00 83.62           N  
ATOM   3476  H   TYR A 219      24.919  -0.998 -32.421  1.00 83.62           H  
ATOM   3477  CA  TYR A 219      24.016  -0.125 -30.713  1.00 83.62           C  
ATOM   3478  HA  TYR A 219      23.101  -0.431 -30.206  1.00 83.62           H  
ATOM   3479  C   TYR A 219      24.010   1.397 -30.831  1.00 83.62           C  
ATOM   3480  CB  TYR A 219      25.180  -0.661 -29.879  1.00 83.62           C  
ATOM   3481  HB2 TYR A 219      26.123  -0.384 -30.349  1.00 83.62           H  
ATOM   3482  HB3 TYR A 219      25.148  -0.195 -28.894  1.00 83.62           H  
ATOM   3483  O   TYR A 219      24.767   1.971 -31.614  1.00 83.62           O  
ATOM   3484  CG  TYR A 219      25.124  -2.168 -29.706  1.00 83.62           C  
ATOM   3485  CD1 TYR A 219      24.411  -2.723 -28.627  1.00 83.62           C  
ATOM   3486  HD1 TYR A 219      23.951  -2.069 -27.900  1.00 83.62           H  
ATOM   3487  CD2 TYR A 219      25.751  -3.015 -30.640  1.00 83.62           C  
ATOM   3488  HD2 TYR A 219      26.323  -2.604 -31.458  1.00 83.62           H  
ATOM   3489  CE1 TYR A 219      24.340  -4.122 -28.468  1.00 83.62           C  
ATOM   3490  HE1 TYR A 219      23.828  -4.556 -27.622  1.00 83.62           H  
ATOM   3491  CE2 TYR A 219      25.665  -4.413 -30.494  1.00 83.62           C  
ATOM   3492  HE2 TYR A 219      26.141  -5.068 -31.208  1.00 83.62           H  
ATOM   3493  OH  TYR A 219      24.926  -6.320 -29.234  1.00 83.62           O  
ATOM   3494  HH  TYR A 219      24.488  -6.567 -28.417  1.00 83.62           H  
ATOM   3495  CZ  TYR A 219      24.974  -4.971 -29.398  1.00 83.62           C  
ATOM   3496  N   MET A 220      23.127   2.051 -30.081  1.00 82.84           N  
ATOM   3497  H   MET A 220      22.588   1.523 -29.409  1.00 82.84           H  
ATOM   3498  CA  MET A 220      22.958   3.504 -30.115  1.00 82.84           C  
ATOM   3499  HA  MET A 220      23.787   3.961 -30.656  1.00 82.84           H  
ATOM   3500  C   MET A 220      22.973   4.052 -28.699  1.00 82.84           C  
ATOM   3501  CB  MET A 220      21.648   3.892 -30.819  1.00 82.84           C  
ATOM   3502  HB2 MET A 220      20.826   3.333 -30.372  1.00 82.84           H  
ATOM   3503  HB3 MET A 220      21.456   4.954 -30.666  1.00 82.84           H  
ATOM   3504  O   MET A 220      22.378   3.466 -27.800  1.00 82.84           O  
ATOM   3505  CG  MET A 220      21.672   3.621 -32.327  1.00 82.84           C  
ATOM   3506  HG2 MET A 220      21.950   2.582 -32.501  1.00 82.84           H  
ATOM   3507  HG3 MET A 220      20.660   3.763 -32.708  1.00 82.84           H  
ATOM   3508  SD  MET A 220      22.782   4.700 -33.274  1.00 82.84           S  
ATOM   3509  CE  MET A 220      22.445   4.082 -34.941  1.00 82.84           C  
ATOM   3510  HE1 MET A 220      22.690   3.021 -34.988  1.00 82.84           H  
ATOM   3511  HE2 MET A 220      21.391   4.228 -35.178  1.00 82.84           H  
ATOM   3512  HE3 MET A 220      23.058   4.628 -35.658  1.00 82.84           H  
ATOM   3513  N   ASN A 221      23.620   5.201 -28.509  1.00 87.53           N  
ATOM   3514  H   ASN A 221      24.077   5.628 -29.302  1.00 87.53           H  
ATOM   3515  CA  ASN A 221      23.593   5.908 -27.232  1.00 87.53           C  
ATOM   3516  HA  ASN A 221      23.970   5.242 -26.455  1.00 87.53           H  
ATOM   3517  C   ASN A 221      22.156   6.296 -26.867  1.00 87.53           C  
ATOM   3518  CB  ASN A 221      24.484   7.155 -27.308  1.00 87.53           C  
ATOM   3519  HB2 ASN A 221      24.406   7.694 -26.364  1.00 87.53           H  
ATOM   3520  HB3 ASN A 221      24.121   7.798 -28.110  1.00 87.53           H  
ATOM   3521  O   ASN A 221      21.389   6.709 -27.737  1.00 87.53           O  
ATOM   3522  CG  ASN A 221      25.945   6.830 -27.535  1.00 87.53           C  
ATOM   3523  ND2 ASN A 221      26.705   7.750 -28.079  1.00 87.53           N  
ATOM   3524 HD21 ASN A 221      26.272   8.501 -28.596  1.00 87.53           H  
ATOM   3525 HD22 ASN A 221      27.634   7.420 -28.296  1.00 87.53           H  
ATOM   3526  OD1 ASN A 221      26.439   5.765 -27.226  1.00 87.53           O  
ATOM   3527  N   ARG A 222      21.816   6.213 -25.579  1.00 87.89           N  
ATOM   3528  H   ARG A 222      22.518   5.919 -24.915  1.00 87.89           H  
ATOM   3529  CA  ARG A 222      20.461   6.477 -25.080  1.00 87.89           C  
ATOM   3530  HA  ARG A 222      19.889   6.987 -25.855  1.00 87.89           H  
ATOM   3531  C   ARG A 222      20.466   7.389 -23.872  1.00 87.89           C  
ATOM   3532  CB  ARG A 222      19.736   5.165 -24.750  1.00 87.89           C  
ATOM   3533  HB2 ARG A 222      20.252   4.649 -23.940  1.00 87.89           H  
ATOM   3534  HB3 ARG A 222      18.722   5.395 -24.424  1.00 87.89           H  
ATOM   3535  O   ARG A 222      21.455   7.469 -23.144  1.00 87.89           O  
ATOM   3536  CG  ARG A 222      19.669   4.250 -25.974  1.00 87.89           C  
ATOM   3537  HG2 ARG A 222      20.662   3.843 -26.161  1.00 87.89           H  
ATOM   3538  HG3 ARG A 222      19.324   4.809 -26.843  1.00 87.89           H  
ATOM   3539  CD  ARG A 222      18.726   3.089 -25.717  1.00 87.89           C  
ATOM   3540  HD2 ARG A 222      19.067   2.542 -24.838  1.00 87.89           H  
ATOM   3541  HD3 ARG A 222      17.729   3.485 -25.526  1.00 87.89           H  
ATOM   3542  NE  ARG A 222      18.682   2.180 -26.872  1.00 87.89           N  
ATOM   3543  HE  ARG A 222      19.360   2.310 -27.610  1.00 87.89           H  
ATOM   3544  NH1 ARG A 222      17.061   0.882 -25.978  1.00 87.89           N  
ATOM   3545 HH11 ARG A 222      16.949   1.495 -25.184  1.00 87.89           H  
ATOM   3546 HH12 ARG A 222      16.638  -0.034 -25.924  1.00 87.89           H  
ATOM   3547  NH2 ARG A 222      17.858   0.339 -27.964  1.00 87.89           N  
ATOM   3548 HH21 ARG A 222      18.499   0.455 -28.736  1.00 87.89           H  
ATOM   3549 HH22 ARG A 222      17.149  -0.380 -27.960  1.00 87.89           H  
ATOM   3550  CZ  ARG A 222      17.870   1.149 -26.947  1.00 87.89           C  
ATOM   3551  N   TYR A 223      19.332   8.041 -23.663  1.00 90.79           N  
ATOM   3552  H   TYR A 223      18.551   7.856 -24.276  1.00 90.79           H  
ATOM   3553  CA  TYR A 223      19.040   8.802 -22.460  1.00 90.79           C  
ATOM   3554  HA  TYR A 223      19.955   8.952 -21.888  1.00 90.79           H  
ATOM   3555  C   TYR A 223      18.055   8.017 -21.601  1.00 90.79           C  
ATOM   3556  CB  TYR A 223      18.495  10.177 -22.848  1.00 90.79           C  
ATOM   3557  HB2 TYR A 223      17.576  10.055 -23.422  1.00 90.79           H  
ATOM   3558  HB3 TYR A 223      18.244  10.710 -21.932  1.00 90.79           H  
ATOM   3559  O   TYR A 223      17.082   7.480 -22.128  1.00 90.79           O  
ATOM   3560  CG  TYR A 223      19.482  11.016 -23.634  1.00 90.79           C  
ATOM   3561  CD1 TYR A 223      20.566  11.613 -22.966  1.00 90.79           C  
ATOM   3562  HD1 TYR A 223      20.662  11.471 -21.900  1.00 90.79           H  
ATOM   3563  CD2 TYR A 223      19.336  11.174 -25.026  1.00 90.79           C  
ATOM   3564  HD2 TYR A 223      18.503  10.715 -25.536  1.00 90.79           H  
ATOM   3565  CE1 TYR A 223      21.502  12.379 -23.688  1.00 90.79           C  
ATOM   3566  HE1 TYR A 223      22.336  12.843 -23.182  1.00 90.79           H  
ATOM   3567  CE2 TYR A 223      20.277  11.931 -25.752  1.00 90.79           C  
ATOM   3568  HE2 TYR A 223      20.166  12.057 -26.818  1.00 90.79           H  
ATOM   3569  OH  TYR A 223      22.264  13.287 -25.760  1.00 90.79           O  
ATOM   3570  HH  TYR A 223      22.865  13.736 -25.160  1.00 90.79           H  
ATOM   3571  CZ  TYR A 223      21.357  12.538 -25.080  1.00 90.79           C  
ATOM   3572  N   ILE A 224      18.313   7.944 -20.299  1.00 90.60           N  
ATOM   3573  H   ILE A 224      19.114   8.437 -19.931  1.00 90.60           H  
ATOM   3574  CA  ILE A 224      17.412   7.324 -19.327  1.00 90.60           C  
ATOM   3575  HA  ILE A 224      16.440   7.183 -19.798  1.00 90.60           H  
ATOM   3576  C   ILE A 224      17.184   8.280 -18.159  1.00 90.60           C  
ATOM   3577  CB  ILE A 224      17.893   5.928 -18.867  1.00 90.60           C  
ATOM   3578  HB  ILE A 224      17.152   5.553 -18.161  1.00 90.60           H  
ATOM   3579  O   ILE A 224      18.084   9.013 -17.751  1.00 90.60           O  
ATOM   3580  CG1 ILE A 224      19.255   5.971 -18.146  1.00 90.60           C  
ATOM   3581 HG12 ILE A 224      20.052   6.164 -18.864  1.00 90.60           H  
ATOM   3582 HG13 ILE A 224      19.231   6.781 -17.418  1.00 90.60           H  
ATOM   3583  CG2 ILE A 224      17.930   4.958 -20.064  1.00 90.60           C  
ATOM   3584 HG21 ILE A 224      16.987   5.011 -20.608  1.00 90.60           H  
ATOM   3585 HG22 ILE A 224      18.058   3.933 -19.716  1.00 90.60           H  
ATOM   3586 HG23 ILE A 224      18.746   5.215 -20.740  1.00 90.60           H  
ATOM   3587  CD1 ILE A 224      19.567   4.705 -17.345  1.00 90.60           C  
ATOM   3588 HD11 ILE A 224      19.366   3.804 -17.925  1.00 90.60           H  
ATOM   3589 HD12 ILE A 224      20.613   4.713 -17.036  1.00 90.60           H  
ATOM   3590 HD13 ILE A 224      18.929   4.671 -16.462  1.00 90.60           H  
ATOM   3591  N   GLU A 225      15.965   8.273 -17.643  1.00 90.86           N  
ATOM   3592  H   GLU A 225      15.292   7.605 -17.992  1.00 90.86           H  
ATOM   3593  CA  GLU A 225      15.567   9.017 -16.453  1.00 90.86           C  
ATOM   3594  HA  GLU A 225      16.236   9.860 -16.279  1.00 90.86           H  
ATOM   3595  C   GLU A 225      15.656   8.064 -15.260  1.00 90.86           C  
ATOM   3596  CB  GLU A 225      14.140   9.553 -16.656  1.00 90.86           C  
ATOM   3597  HB2 GLU A 225      13.481   8.718 -16.896  1.00 90.86           H  
ATOM   3598  HB3 GLU A 225      13.790  10.008 -15.730  1.00 90.86           H  
ATOM   3599  O   GLU A 225      15.061   6.985 -15.299  1.00 90.86           O  
ATOM   3600  CG  GLU A 225      14.060  10.603 -17.774  1.00 90.86           C  
ATOM   3601  HG2 GLU A 225      14.478  10.194 -18.694  1.00 90.86           H  
ATOM   3602  HG3 GLU A 225      14.674  11.457 -17.485  1.00 90.86           H  
ATOM   3603  CD  GLU A 225      12.615  11.043 -18.059  1.00 90.86           C  
ATOM   3604  OE1 GLU A 225      12.350  12.268 -18.003  1.00 90.86           O  
ATOM   3605  OE2 GLU A 225      11.791  10.156 -18.407  1.00 90.86           O  
ATOM   3606  N   ILE A 226      16.418   8.433 -14.230  1.00 88.42           N  
ATOM   3607  H   ILE A 226      16.875   9.333 -14.254  1.00 88.42           H  
ATOM   3608  CA  ILE A 226      16.580   7.629 -13.012  1.00 88.42           C  
ATOM   3609  HA  ILE A 226      15.980   6.723 -13.098  1.00 88.42           H  
ATOM   3610  C   ILE A 226      16.039   8.428 -11.830  1.00 88.42           C  
ATOM   3611  CB  ILE A 226      18.044   7.182 -12.804  1.00 88.42           C  
ATOM   3612  HB  ILE A 226      18.657   8.071 -12.655  1.00 88.42           H  
ATOM   3613  O   ILE A 226      16.446   9.572 -11.615  1.00 88.42           O  
ATOM   3614  CG1 ILE A 226      18.577   6.422 -14.043  1.00 88.42           C  
ATOM   3615 HG12 ILE A 226      18.573   7.097 -14.899  1.00 88.42           H  
ATOM   3616 HG13 ILE A 226      17.919   5.582 -14.268  1.00 88.42           H  
ATOM   3617  CG2 ILE A 226      18.151   6.310 -11.537  1.00 88.42           C  
ATOM   3618 HG21 ILE A 226      19.188   6.034 -11.343  1.00 88.42           H  
ATOM   3619 HG22 ILE A 226      17.814   6.865 -10.661  1.00 88.42           H  
ATOM   3620 HG23 ILE A 226      17.545   5.410 -11.637  1.00 88.42           H  
ATOM   3621  CD1 ILE A 226      20.010   5.899 -13.880  1.00 88.42           C  
ATOM   3622 HD11 ILE A 226      20.644   6.667 -13.436  1.00 88.42           H  
ATOM   3623 HD12 ILE A 226      20.422   5.631 -14.853  1.00 88.42           H  
ATOM   3624 HD13 ILE A 226      20.018   5.015 -13.244  1.00 88.42           H  
ATOM   3625  N   GLY A 227      15.083   7.831 -11.117  1.00 89.44           N  
ATOM   3626  H   GLY A 227      14.863   6.867 -11.326  1.00 89.44           H  
ATOM   3627  CA  GLY A 227      14.510   8.365  -9.887  1.00 89.44           C  
ATOM   3628  HA2 GLY A 227      13.540   7.907  -9.697  1.00 89.44           H  
ATOM   3629  HA3 GLY A 227      14.373   9.442  -9.987  1.00 89.44           H  
ATOM   3630  C   GLY A 227      15.395   8.083  -8.677  1.00 89.44           C  
ATOM   3631  O   GLY A 227      16.127   7.096  -8.655  1.00 89.44           O  
ATOM   3632  N   ASP A 228      15.335   8.973  -7.695  1.00 89.60           N  
ATOM   3633  H   ASP A 228      14.745   9.785  -7.806  1.00 89.60           H  
ATOM   3634  CA  ASP A 228      15.937   8.794  -6.382  1.00 89.60           C  
ATOM   3635  HA  ASP A 228      15.947   7.731  -6.144  1.00 89.60           H  
ATOM   3636  C   ASP A 228      15.082   9.511  -5.324  1.00 89.60           C  
ATOM   3637  CB  ASP A 228      17.386   9.301  -6.429  1.00 89.60           C  
ATOM   3638  HB2 ASP A 228      17.367  10.389  -6.497  1.00 89.60           H  
ATOM   3639  HB3 ASP A 228      17.863   8.923  -7.333  1.00 89.60           H  
ATOM   3640  O   ASP A 228      14.259  10.384  -5.643  1.00 89.60           O  
ATOM   3641  CG  ASP A 228      18.252   8.865  -5.245  1.00 89.60           C  
ATOM   3642  OD1 ASP A 228      17.811   7.989  -4.466  1.00 89.60           O  
ATOM   3643  OD2 ASP A 228      19.370   9.425  -5.143  1.00 89.60           O  
ATOM   3644  N   THR A 229      15.251   9.134  -4.057  1.00 90.66           N  
ATOM   3645  H   THR A 229      16.028   8.523  -3.850  1.00 90.66           H  
ATOM   3646  CA  THR A 229      14.439   9.650  -2.951  1.00 90.66           C  
ATOM   3647  HA  THR A 229      13.921  10.540  -3.310  1.00 90.66           H  
ATOM   3648  C   THR A 229      15.284  10.096  -1.763  1.00 90.66           C  
ATOM   3649  CB  THR A 229      13.345   8.670  -2.495  1.00 90.66           C  
ATOM   3650  HB  THR A 229      12.796   9.131  -1.673  1.00 90.66           H  
ATOM   3651  O   THR A 229      16.315   9.522  -1.428  1.00 90.66           O  
ATOM   3652  CG2 THR A 229      12.340   8.324  -3.593  1.00 90.66           C  
ATOM   3653 HG21 THR A 229      12.834   7.826  -4.427  1.00 90.66           H  
ATOM   3654 HG22 THR A 229      11.576   7.659  -3.191  1.00 90.66           H  
ATOM   3655 HG23 THR A 229      11.861   9.234  -3.955  1.00 90.66           H  
ATOM   3656  OG1 THR A 229      13.902   7.469  -2.031  1.00 90.66           O  
ATOM   3657  HG1 THR A 229      14.326   7.050  -2.783  1.00 90.66           H  
ATOM   3658  N   CYS A 230      14.819  11.142  -1.086  1.00 90.16           N  
ATOM   3659  H   CYS A 230      13.986  11.593  -1.437  1.00 90.16           H  
ATOM   3660  CA  CYS A 230      15.374  11.624   0.171  1.00 90.16           C  
ATOM   3661  HA  CYS A 230      16.121  10.920   0.535  1.00 90.16           H  
ATOM   3662  C   CYS A 230      14.253  11.716   1.207  1.00 90.16           C  
ATOM   3663  CB  CYS A 230      16.055  12.975  -0.083  1.00 90.16           C  
ATOM   3664  HB2 CYS A 230      15.317  13.681  -0.464  1.00 90.16           H  
ATOM   3665  HB3 CYS A 230      16.836  12.845  -0.831  1.00 90.16           H  
ATOM   3666  O   CYS A 230      13.207  12.304   0.938  1.00 90.16           O  
ATOM   3667  SG  CYS A 230      16.779  13.626   1.451  1.00 90.16           S  
ATOM   3668  HG  CYS A 230      17.679  12.653   1.620  1.00 90.16           H  
ATOM   3669  N   SER A 231      14.467  11.152   2.394  1.00 86.95           N  
ATOM   3670  H   SER A 231      15.336  10.662   2.556  1.00 86.95           H  
ATOM   3671  CA  SER A 231      13.501  11.197   3.492  1.00 86.95           C  
ATOM   3672  HA  SER A 231      12.569  11.640   3.142  1.00 86.95           H  
ATOM   3673  C   SER A 231      14.013  12.036   4.653  1.00 86.95           C  
ATOM   3674  CB  SER A 231      13.174   9.786   3.976  1.00 86.95           C  
ATOM   3675  HB2 SER A 231      12.833   9.182   3.135  1.00 86.95           H  
ATOM   3676  HB3 SER A 231      12.377   9.851   4.717  1.00 86.95           H  
ATOM   3677  O   SER A 231      15.165  11.878   5.060  1.00 86.95           O  
ATOM   3678  OG  SER A 231      14.295   9.158   4.566  1.00 86.95           O  
ATOM   3679  HG  SER A 231      14.822   9.824   5.014  1.00 86.95           H  
ATOM   3680  N   ILE A 232      13.147  12.863   5.239  1.00 83.30           N  
ATOM   3681  H   ILE A 232      12.224  12.959   4.840  1.00 83.30           H  
ATOM   3682  CA  ILE A 232      13.436  13.596   6.476  1.00 83.30           C  
ATOM   3683  HA  ILE A 232      14.345  13.197   6.925  1.00 83.30           H  
ATOM   3684  C   ILE A 232      12.312  13.363   7.480  1.00 83.30           C  
ATOM   3685  CB  ILE A 232      13.684  15.091   6.179  1.00 83.30           C  
ATOM   3686  HB  ILE A 232      12.896  15.453   5.518  1.00 83.30           H  
ATOM   3687  O   ILE A 232      11.141  13.599   7.181  1.00 83.30           O  
ATOM   3688  CG1 ILE A 232      15.050  15.221   5.471  1.00 83.30           C  
ATOM   3689 HG12 ILE A 232      15.127  14.490   4.666  1.00 83.30           H  
ATOM   3690 HG13 ILE A 232      15.851  15.019   6.182  1.00 83.30           H  
ATOM   3691  CG2 ILE A 232      13.677  15.948   7.462  1.00 83.30           C  
ATOM   3692 HG21 ILE A 232      12.691  15.917   7.924  1.00 83.30           H  
ATOM   3693 HG22 ILE A 232      14.414  15.571   8.172  1.00 83.30           H  
ATOM   3694 HG23 ILE A 232      13.888  16.993   7.233  1.00 83.30           H  
ATOM   3695  CD1 ILE A 232      15.282  16.575   4.825  1.00 83.30           C  
ATOM   3696 HD11 ILE A 232      16.265  16.578   4.356  1.00 83.30           H  
ATOM   3697 HD12 ILE A 232      15.239  17.384   5.554  1.00 83.30           H  
ATOM   3698 HD13 ILE A 232      14.513  16.693   4.061  1.00 83.30           H  
ATOM   3699  N   ASP A 233      12.690  12.926   8.680  1.00 80.71           N  
ATOM   3700  H   ASP A 233      13.653  12.658   8.826  1.00 80.71           H  
ATOM   3701  CA  ASP A 233      11.762  12.741   9.792  1.00 80.71           C  
ATOM   3702  HA  ASP A 233      10.952  12.087   9.468  1.00 80.71           H  
ATOM   3703  C   ASP A 233      11.149  14.073  10.225  1.00 80.71           C  
ATOM   3704  CB  ASP A 233      12.466  12.078  10.983  1.00 80.71           C  
ATOM   3705  HB2 ASP A 233      13.350  12.659  11.243  1.00 80.71           H  
ATOM   3706  HB3 ASP A 233      11.790  12.096  11.838  1.00 80.71           H  
ATOM   3707  O   ASP A 233      11.840  15.097  10.331  1.00 80.71           O  
ATOM   3708  CG  ASP A 233      12.866  10.621  10.737  1.00 80.71           C  
ATOM   3709  OD1 ASP A 233      12.340  10.008   9.781  1.00 80.71           O  
ATOM   3710  OD2 ASP A 233      13.692  10.135  11.539  1.00 80.71           O  
ATOM   3711  N   ASN A 234       9.848  14.056  10.518  1.00 68.34           N  
ATOM   3712  H   ASN A 234       9.318  13.203  10.413  1.00 68.34           H  
ATOM   3713  CA  ASN A 234       9.148  15.255  10.947  1.00 68.34           C  
ATOM   3714  HA  ASN A 234       9.387  16.044  10.234  1.00 68.34           H  
ATOM   3715  C   ASN A 234       9.659  15.718  12.308  1.00 68.34           C  
ATOM   3716  CB  ASN A 234       7.623  15.045  10.916  1.00 68.34           C  
ATOM   3717  HB2 ASN A 234       7.351  14.142  11.463  1.00 68.34           H  
ATOM   3718  HB3 ASN A 234       7.135  15.887  11.405  1.00 68.34           H  
ATOM   3719  O   ASN A 234       9.533  15.038  13.325  1.00 68.34           O  
ATOM   3720  CG  ASN A 234       7.112  14.990   9.490  1.00 68.34           C  
ATOM   3721  ND2 ASN A 234       5.874  14.647   9.251  1.00 68.34           N  
ATOM   3722 HD21 ASN A 234       5.581  14.691   8.285  1.00 68.34           H  
ATOM   3723 HD22 ASN A 234       5.281  14.212   9.943  1.00 68.34           H  
ATOM   3724  OD1 ASN A 234       7.803  15.346   8.550  1.00 68.34           O  
ATOM   3725  N   LYS A 235      10.212  16.931  12.322  1.00 63.26           N  
ATOM   3726  H   LYS A 235      10.296  17.405  11.435  1.00 63.26           H  
ATOM   3727  CA  LYS A 235      10.493  17.682  13.545  1.00 63.26           C  
ATOM   3728  HA  LYS A 235      10.581  16.977  14.372  1.00 63.26           H  
ATOM   3729  C   LYS A 235       9.308  18.595  13.854  1.00 63.26           C  
ATOM   3730  CB  LYS A 235      11.823  18.440  13.402  1.00 63.26           C  
ATOM   3731  HB2 LYS A 235      11.973  19.062  14.285  1.00 63.26           H  
ATOM   3732  HB3 LYS A 235      11.781  19.087  12.526  1.00 63.26           H  
ATOM   3733  O   LYS A 235       8.600  19.024  12.948  1.00 63.26           O  
ATOM   3734  CG  LYS A 235      13.006  17.466  13.270  1.00 63.26           C  
ATOM   3735  HG2 LYS A 235      13.008  16.791  14.126  1.00 63.26           H  
ATOM   3736  HG3 LYS A 235      12.892  16.875  12.361  1.00 63.26           H  
ATOM   3737  CD  LYS A 235      14.347  18.205  13.212  1.00 63.26           C  
ATOM   3738  HD2 LYS A 235      14.483  18.781  14.127  1.00 63.26           H  
ATOM   3739  HD3 LYS A 235      14.346  18.877  12.354  1.00 63.26           H  
ATOM   3740  CE  LYS A 235      15.470  17.172  13.067  1.00 63.26           C  
ATOM   3741  HE2 LYS A 235      15.423  16.485  13.912  1.00 63.26           H  
ATOM   3742  HE3 LYS A 235      15.283  16.588  12.165  1.00 63.26           H  
ATOM   3743  NZ  LYS A 235      16.807  17.812  12.996  1.00 63.26           N  
ATOM   3744  HZ1 LYS A 235      16.854  18.426  12.196  1.00 63.26           H  
ATOM   3745  HZ2 LYS A 235      16.993  18.341  13.836  1.00 63.26           H  
ATOM   3746  HZ3 LYS A 235      17.518  17.102  12.893  1.00 63.26           H  
ATOM   3747  N   ILE A 236       9.140  18.945  15.133  1.00 61.67           N  
ATOM   3748  H   ILE A 236       9.729  18.490  15.816  1.00 61.67           H  
ATOM   3749  CA  ILE A 236       8.085  19.858  15.625  1.00 61.67           C  
ATOM   3750  HA  ILE A 236       7.115  19.382  15.481  1.00 61.67           H  
ATOM   3751  C   ILE A 236       8.059  21.181  14.835  1.00 61.67           C  
ATOM   3752  CB  ILE A 236       8.289  20.123  17.142  1.00 61.67           C  
ATOM   3753  HB  ILE A 236       9.292  20.527  17.281  1.00 61.67           H  
ATOM   3754  O   ILE A 236       7.000  21.777  14.657  1.00 61.67           O  
ATOM   3755  CG1 ILE A 236       8.180  18.806  17.950  1.00 61.67           C  
ATOM   3756 HG12 ILE A 236       8.832  18.050  17.511  1.00 61.67           H  
ATOM   3757 HG13 ILE A 236       7.158  18.431  17.898  1.00 61.67           H  
ATOM   3758  CG2 ILE A 236       7.285  21.158  17.688  1.00 61.67           C  
ATOM   3759 HG21 ILE A 236       7.437  21.325  18.754  1.00 61.67           H  
ATOM   3760 HG22 ILE A 236       6.265  20.811  17.521  1.00 61.67           H  
ATOM   3761 HG23 ILE A 236       7.414  22.123  17.196  1.00 61.67           H  
ATOM   3762  CD1 ILE A 236       8.591  18.933  19.424  1.00 61.67           C  
ATOM   3763 HD11 ILE A 236       9.577  19.394  19.499  1.00 61.67           H  
ATOM   3764 HD12 ILE A 236       7.864  19.527  19.978  1.00 61.67           H  
ATOM   3765 HD13 ILE A 236       8.631  17.940  19.870  1.00 61.67           H  
ATOM   3766  N   GLN A 237       9.217  21.630  14.341  1.00 70.73           N  
ATOM   3767  H   GLN A 237      10.038  21.054  14.456  1.00 70.73           H  
ATOM   3768  CA  GLN A 237       9.327  22.764  13.429  1.00 70.73           C  
ATOM   3769  HA  GLN A 237       8.341  23.212  13.304  1.00 70.73           H  
ATOM   3770  C   GLN A 237       9.848  22.291  12.066  1.00 70.73           C  
ATOM   3771  CB  GLN A 237      10.242  23.835  14.028  1.00 70.73           C  
ATOM   3772  HB2 GLN A 237      10.412  24.607  13.278  1.00 70.73           H  
ATOM   3773  HB3 GLN A 237      11.201  23.393  14.297  1.00 70.73           H  
ATOM   3774  O   GLN A 237      10.930  21.690  12.031  1.00 70.73           O  
ATOM   3775  CG  GLN A 237       9.602  24.484  15.265  1.00 70.73           C  
ATOM   3776  HG2 GLN A 237       8.627  24.886  14.991  1.00 70.73           H  
ATOM   3777  HG3 GLN A 237       9.457  23.734  16.043  1.00 70.73           H  
ATOM   3778  CD  GLN A 237      10.447  25.611  15.840  1.00 70.73           C  
ATOM   3779  NE2 GLN A 237       9.930  26.348  16.798  1.00 70.73           N  
ATOM   3780 HE21 GLN A 237      10.522  27.089  17.145  1.00 70.73           H  
ATOM   3781 HE22 GLN A 237       8.989  26.187  17.128  1.00 70.73           H  
ATOM   3782  OE1 GLN A 237      11.581  25.850  15.462  1.00 70.73           O  
ATOM   3783  N   PRO A 238       9.125  22.565  10.962  1.00 79.21           N  
ATOM   3784  CA  PRO A 238       9.582  22.208   9.627  1.00 79.21           C  
ATOM   3785  HA  PRO A 238       9.728  21.130   9.563  1.00 79.21           H  
ATOM   3786  C   PRO A 238      10.905  22.916   9.330  1.00 79.21           C  
ATOM   3787  CB  PRO A 238       8.456  22.615   8.673  1.00 79.21           C  
ATOM   3788  HB2 PRO A 238       8.839  22.938   7.705  1.00 79.21           H  
ATOM   3789  HB3 PRO A 238       7.769  21.779   8.548  1.00 79.21           H  
ATOM   3790  O   PRO A 238      11.075  24.102   9.616  1.00 79.21           O  
ATOM   3791  CG  PRO A 238       7.740  23.740   9.415  1.00 79.21           C  
ATOM   3792  HG2 PRO A 238       8.258  24.683   9.237  1.00 79.21           H  
ATOM   3793  HG3 PRO A 238       6.693  23.817   9.122  1.00 79.21           H  
ATOM   3794  CD  PRO A 238       7.891  23.338  10.880  1.00 79.21           C  
ATOM   3795  HD2 PRO A 238       7.936  24.237  11.495  1.00 79.21           H  
ATOM   3796  HD3 PRO A 238       7.052  22.712  11.182  1.00 79.21           H  
ATOM   3797  N   GLN A 239      11.860  22.164   8.790  1.00 84.29           N  
ATOM   3798  H   GLN A 239      11.625  21.221   8.515  1.00 84.29           H  
ATOM   3799  CA  GLN A 239      13.173  22.669   8.395  1.00 84.29           C  
ATOM   3800  HA  GLN A 239      13.247  23.719   8.679  1.00 84.29           H  
ATOM   3801  C   GLN A 239      13.324  22.552   6.876  1.00 84.29           C  
ATOM   3802  CB  GLN A 239      14.296  21.903   9.114  1.00 84.29           C  
ATOM   3803  HB2 GLN A 239      15.256  22.189   8.684  1.00 84.29           H  
ATOM   3804  HB3 GLN A 239      14.160  20.835   8.945  1.00 84.29           H  
ATOM   3805  O   GLN A 239      12.843  21.566   6.307  1.00 84.29           O  
ATOM   3806  CG  GLN A 239      14.330  22.170  10.626  1.00 84.29           C  
ATOM   3807  HG2 GLN A 239      15.087  21.529  11.079  1.00 84.29           H  
ATOM   3808  HG3 GLN A 239      13.368  21.902  11.062  1.00 84.29           H  
ATOM   3809  CD  GLN A 239      14.668  23.616  10.978  1.00 84.29           C  
ATOM   3810  NE2 GLN A 239      14.027  24.184  11.974  1.00 84.29           N  
ATOM   3811 HE21 GLN A 239      13.220  23.731  12.379  1.00 84.29           H  
ATOM   3812 HE22 GLN A 239      14.230  25.159  12.139  1.00 84.29           H  
ATOM   3813  OE1 GLN A 239      15.529  24.246  10.387  1.00 84.29           O  
ATOM   3814  N   PRO A 240      14.014  23.504   6.222  1.00 88.87           N  
ATOM   3815  CA  PRO A 240      14.330  23.403   4.805  1.00 88.87           C  
ATOM   3816  HA  PRO A 240      13.402  23.457   4.235  1.00 88.87           H  
ATOM   3817  C   PRO A 240      15.071  22.104   4.481  1.00 88.87           C  
ATOM   3818  CB  PRO A 240      15.193  24.626   4.481  1.00 88.87           C  
ATOM   3819  HB2 PRO A 240      16.249  24.392   4.617  1.00 88.87           H  
ATOM   3820  HB3 PRO A 240      15.019  24.987   3.467  1.00 88.87           H  
ATOM   3821  O   PRO A 240      16.079  21.773   5.109  1.00 88.87           O  
ATOM   3822  CG  PRO A 240      14.772  25.643   5.537  1.00 88.87           C  
ATOM   3823  HG2 PRO A 240      15.556  26.375   5.732  1.00 88.87           H  
ATOM   3824  HG3 PRO A 240      13.851  26.138   5.229  1.00 88.87           H  
ATOM   3825  CD  PRO A 240      14.497  24.770   6.757  1.00 88.87           C  
ATOM   3826  HD2 PRO A 240      15.418  24.602   7.316  1.00 88.87           H  
ATOM   3827  HD3 PRO A 240      13.752  25.258   7.387  1.00 88.87           H  
ATOM   3828  N   ILE A 241      14.597  21.391   3.466  1.00 92.57           N  
ATOM   3829  H   ILE A 241      13.764  21.726   3.004  1.00 92.57           H  
ATOM   3830  CA  ILE A 241      15.241  20.186   2.936  1.00 92.57           C  
ATOM   3831  HA  ILE A 241      15.795  19.687   3.730  1.00 92.57           H  
ATOM   3832  C   ILE A 241      16.200  20.613   1.842  1.00 92.57           C  
ATOM   3833  CB  ILE A 241      14.199  19.207   2.371  1.00 92.57           C  
ATOM   3834  HB  ILE A 241      13.683  19.705   1.550  1.00 92.57           H  
ATOM   3835  O   ILE A 241      15.792  21.352   0.953  1.00 92.57           O  
ATOM   3836  CG1 ILE A 241      13.133  18.934   3.449  1.00 92.57           C  
ATOM   3837 HG12 ILE A 241      12.610  19.874   3.626  1.00 92.57           H  
ATOM   3838 HG13 ILE A 241      13.581  18.632   4.395  1.00 92.57           H  
ATOM   3839  CG2 ILE A 241      14.900  17.975   1.760  1.00 92.57           C  
ATOM   3840 HG21 ILE A 241      15.718  17.627   2.391  1.00 92.57           H  
ATOM   3841 HG22 ILE A 241      15.315  18.238   0.787  1.00 92.57           H  
ATOM   3842 HG23 ILE A 241      14.198  17.157   1.598  1.00 92.57           H  
ATOM   3843  CD1 ILE A 241      12.065  17.939   3.020  1.00 92.57           C  
ATOM   3844 HD11 ILE A 241      12.444  16.917   3.038  1.00 92.57           H  
ATOM   3845 HD12 ILE A 241      11.719  18.193   2.018  1.00 92.57           H  
ATOM   3846 HD13 ILE A 241      11.222  18.032   3.705  1.00 92.57           H  
ATOM   3847  N   VAL A 242      17.450  20.149   1.876  1.00 93.41           N  
ATOM   3848  H   VAL A 242      17.707  19.504   2.610  1.00 93.41           H  
ATOM   3849  CA  VAL A 242      18.457  20.496   0.865  1.00 93.41           C  
ATOM   3850  HA  VAL A 242      17.984  21.073   0.071  1.00 93.41           H  
ATOM   3851  C   VAL A 242      19.023  19.229   0.238  1.00 93.41           C  
ATOM   3852  CB  VAL A 242      19.582  21.371   1.452  1.00 93.41           C  
ATOM   3853  HB  VAL A 242      20.137  20.803   2.198  1.00 93.41           H  
ATOM   3854  O   VAL A 242      19.717  18.466   0.906  1.00 93.41           O  
ATOM   3855  CG1 VAL A 242      20.558  21.811   0.348  1.00 93.41           C  
ATOM   3856 HG11 VAL A 242      21.057  20.940  -0.075  1.00 93.41           H  
ATOM   3857 HG12 VAL A 242      21.312  22.478   0.766  1.00 93.41           H  
ATOM   3858 HG13 VAL A 242      20.012  22.322  -0.445  1.00 93.41           H  
ATOM   3859  CG2 VAL A 242      19.035  22.635   2.129  1.00 93.41           C  
ATOM   3860 HG21 VAL A 242      18.421  23.199   1.427  1.00 93.41           H  
ATOM   3861 HG22 VAL A 242      18.420  22.362   2.987  1.00 93.41           H  
ATOM   3862 HG23 VAL A 242      19.854  23.259   2.486  1.00 93.41           H  
ATOM   3863  N   ILE A 243      18.785  19.055  -1.059  1.00 93.29           N  
ATOM   3864  H   ILE A 243      18.217  19.742  -1.535  1.00 93.29           H  
ATOM   3865  CA  ILE A 243      19.351  17.975  -1.874  1.00 93.29           C  
ATOM   3866  HA  ILE A 243      19.808  17.229  -1.224  1.00 93.29           H  
ATOM   3867  C   ILE A 243      20.434  18.587  -2.755  1.00 93.29           C  
ATOM   3868  CB  ILE A 243      18.261  17.264  -2.699  1.00 93.29           C  
ATOM   3869  HB  ILE A 243      17.837  17.977  -3.406  1.00 93.29           H  
ATOM   3870  O   ILE A 243      20.161  19.515  -3.517  1.00 93.29           O  
ATOM   3871  CG1 ILE A 243      17.133  16.757  -1.773  1.00 93.29           C  
ATOM   3872 HG12 ILE A 243      16.750  17.578  -1.167  1.00 93.29           H  
ATOM   3873 HG13 ILE A 243      17.529  15.997  -1.099  1.00 93.29           H  
ATOM   3874  CG2 ILE A 243      18.888  16.101  -3.489  1.00 93.29           C  
ATOM   3875 HG21 ILE A 243      19.268  15.336  -2.811  1.00 93.29           H  
ATOM   3876 HG22 ILE A 243      19.703  16.446  -4.125  1.00 93.29           H  
ATOM   3877 HG23 ILE A 243      18.145  15.641  -4.141  1.00 93.29           H  
ATOM   3878  CD1 ILE A 243      15.933  16.182  -2.519  1.00 93.29           C  
ATOM   3879 HD11 ILE A 243      15.550  16.908  -3.236  1.00 93.29           H  
ATOM   3880 HD12 ILE A 243      16.212  15.262  -3.033  1.00 93.29           H  
ATOM   3881 HD13 ILE A 243      15.161  15.943  -1.788  1.00 93.29           H  
ATOM   3882  N   LYS A 244      21.673  18.116  -2.607  1.00 92.61           N  
ATOM   3883  H   LYS A 244      21.784  17.267  -2.072  1.00 92.61           H  
ATOM   3884  CA  LYS A 244      22.854  18.643  -3.307  1.00 92.61           C  
ATOM   3885  HA  LYS A 244      22.647  19.650  -3.671  1.00 92.61           H  
ATOM   3886  C   LYS A 244      23.179  17.812  -4.549  1.00 92.61           C  
ATOM   3887  CB  LYS A 244      24.049  18.699  -2.344  1.00 92.61           C  
ATOM   3888  HB2 LYS A 244      24.930  19.044  -2.886  1.00 92.61           H  
ATOM   3889  HB3 LYS A 244      24.255  17.693  -1.979  1.00 92.61           H  
ATOM   3890  O   LYS A 244      22.571  16.775  -4.781  1.00 92.61           O  
ATOM   3891  CG  LYS A 244      23.812  19.641  -1.154  1.00 92.61           C  
ATOM   3892  HG2 LYS A 244      22.966  19.288  -0.564  1.00 92.61           H  
ATOM   3893  HG3 LYS A 244      23.602  20.647  -1.519  1.00 92.61           H  
ATOM   3894  CD  LYS A 244      25.065  19.661  -0.274  1.00 92.61           C  
ATOM   3895  HD2 LYS A 244      25.904  20.044  -0.855  1.00 92.61           H  
ATOM   3896  HD3 LYS A 244      25.290  18.639   0.030  1.00 92.61           H  
ATOM   3897  CE  LYS A 244      24.849  20.527   0.969  1.00 92.61           C  
ATOM   3898  HE2 LYS A 244      24.663  21.554   0.654  1.00 92.61           H  
ATOM   3899  HE3 LYS A 244      23.964  20.162   1.490  1.00 92.61           H  
ATOM   3900  NZ  LYS A 244      26.033  20.455   1.861  1.00 92.61           N  
ATOM   3901  HZ1 LYS A 244      26.188  19.497   2.139  1.00 92.61           H  
ATOM   3902  HZ2 LYS A 244      26.862  20.767   1.376  1.00 92.61           H  
ATOM   3903  HZ3 LYS A 244      25.898  21.009   2.695  1.00 92.61           H  
ATOM   3904  N   ASP A 245      24.150  18.289  -5.322  1.00 91.26           N  
ATOM   3905  H   ASP A 245      24.617  19.139  -5.039  1.00 91.26           H  
ATOM   3906  CA  ASP A 245      24.717  17.605  -6.488  1.00 91.26           C  
ATOM   3907  HA  ASP A 245      25.387  18.323  -6.962  1.00 91.26           H  
ATOM   3908  C   ASP A 245      23.683  17.265  -7.571  1.00 91.26           C  
ATOM   3909  CB  ASP A 245      25.602  16.427  -6.042  1.00 91.26           C  
ATOM   3910  HB2 ASP A 245      26.101  16.005  -6.914  1.00 91.26           H  
ATOM   3911  HB3 ASP A 245      24.979  15.652  -5.596  1.00 91.26           H  
ATOM   3912  O   ASP A 245      23.802  16.267  -8.284  1.00 91.26           O  
ATOM   3913  CG  ASP A 245      26.674  16.874  -5.041  1.00 91.26           C  
ATOM   3914  OD1 ASP A 245      27.228  17.981  -5.239  1.00 91.26           O  
ATOM   3915  OD2 ASP A 245      26.905  16.141  -4.056  1.00 91.26           O  
ATOM   3916  N   ILE A 246      22.674  18.128  -7.718  1.00 92.33           N  
ATOM   3917  H   ILE A 246      22.686  18.957  -7.141  1.00 92.33           H  
ATOM   3918  CA  ILE A 246      21.666  18.030  -8.774  1.00 92.33           C  
ATOM   3919  HA  ILE A 246      21.462  16.975  -8.955  1.00 92.33           H  
ATOM   3920  C   ILE A 246      22.238  18.613 -10.062  1.00 92.33           C  
ATOM   3921  CB  ILE A 246      20.344  18.700  -8.355  1.00 92.33           C  
ATOM   3922  HB  ILE A 246      20.558  19.736  -8.093  1.00 92.33           H  
ATOM   3923  O   ILE A 246      22.778  19.720 -10.077  1.00 92.33           O  
ATOM   3924  CG1 ILE A 246      19.735  18.020  -7.107  1.00 92.33           C  
ATOM   3925 HG12 ILE A 246      18.857  18.584  -6.793  1.00 92.33           H  
ATOM   3926 HG13 ILE A 246      20.446  18.071  -6.282  1.00 92.33           H  
ATOM   3927  CG2 ILE A 246      19.335  18.710  -9.520  1.00 92.33           C  
ATOM   3928 HG21 ILE A 246      19.683  19.363 -10.321  1.00 92.33           H  
ATOM   3929 HG22 ILE A 246      18.371  19.083  -9.173  1.00 92.33           H  
ATOM   3930 HG23 ILE A 246      19.207  17.705  -9.921  1.00 92.33           H  
ATOM   3931  CD1 ILE A 246      19.312  16.555  -7.293  1.00 92.33           C  
ATOM   3932 HD11 ILE A 246      18.589  16.458  -8.103  1.00 92.33           H  
ATOM   3933 HD12 ILE A 246      20.180  15.928  -7.500  1.00 92.33           H  
ATOM   3934 HD13 ILE A 246      18.841  16.195  -6.379  1.00 92.33           H  
ATOM   3935  N   SER A 247      22.110  17.847 -11.139  1.00 90.46           N  
ATOM   3936  H   SER A 247      21.611  16.977 -11.015  1.00 90.46           H  
ATOM   3937  CA  SER A 247      22.763  18.096 -12.425  1.00 90.46           C  
ATOM   3938  HA  SER A 247      23.419  18.961 -12.331  1.00 90.46           H  
ATOM   3939  C   SER A 247      21.760  18.432 -13.529  1.00 90.46           C  
ATOM   3940  CB  SER A 247      23.654  16.904 -12.758  1.00 90.46           C  
ATOM   3941  HB2 SER A 247      24.405  16.797 -11.975  1.00 90.46           H  
ATOM   3942  HB3 SER A 247      24.170  17.080 -13.702  1.00 90.46           H  
ATOM   3943  O   SER A 247      21.601  19.598 -13.876  1.00 90.46           O  
ATOM   3944  OG  SER A 247      22.882  15.715 -12.813  1.00 90.46           O  
ATOM   3945  HG  SER A 247      22.301  15.646 -12.052  1.00 90.46           H  
ATOM   3946  N   SER A 248      21.042  17.433 -14.031  1.00 93.53           N  
ATOM   3947  H   SER A 248      21.324  16.501 -13.761  1.00 93.53           H  
ATOM   3948  CA  SER A 248      20.020  17.553 -15.065  1.00 93.53           C  
ATOM   3949  HA  SER A 248      19.840  18.602 -15.304  1.00 93.53           H  
ATOM   3950  C   SER A 248      18.718  16.942 -14.561  1.00 93.53           C  
ATOM   3951  CB  SER A 248      20.492  16.852 -16.339  1.00 93.53           C  
ATOM   3952  HB2 SER A 248      20.764  15.820 -16.118  1.00 93.53           H  
ATOM   3953  HB3 SER A 248      19.678  16.855 -17.064  1.00 93.53           H  
ATOM   3954  O   SER A 248      18.480  15.746 -14.715  1.00 93.53           O  
ATOM   3955  OG  SER A 248      21.597  17.516 -16.908  1.00 93.53           O  
ATOM   3956  HG  SER A 248      22.379  17.168 -16.472  1.00 93.53           H  
ATOM   3957  N   LEU A 249      17.876  17.767 -13.943  1.00 94.33           N  
ATOM   3958  H   LEU A 249      18.128  18.744 -13.887  1.00 94.33           H  
ATOM   3959  CA  LEU A 249      16.641  17.344 -13.282  1.00 94.33           C  
ATOM   3960  HA  LEU A 249      16.783  16.351 -12.857  1.00 94.33           H  
ATOM   3961  C   LEU A 249      15.470  17.298 -14.277  1.00 94.33           C  
ATOM   3962  CB  LEU A 249      16.400  18.345 -12.143  1.00 94.33           C  
ATOM   3963  HB2 LEU A 249      16.240  19.325 -12.593  1.00 94.33           H  
ATOM   3964  HB3 LEU A 249      17.307  18.415 -11.542  1.00 94.33           H  
ATOM   3965  O   LEU A 249      15.175  18.303 -14.922  1.00 94.33           O  
ATOM   3966  CG  LEU A 249      15.221  18.034 -11.213  1.00 94.33           C  
ATOM   3967  HG  LEU A 249      14.332  17.787 -11.793  1.00 94.33           H  
ATOM   3968  CD1 LEU A 249      15.550  16.885 -10.267  1.00 94.33           C  
ATOM   3969 HD11 LEU A 249      16.482  17.075  -9.735  1.00 94.33           H  
ATOM   3970 HD12 LEU A 249      15.659  15.955 -10.826  1.00 94.33           H  
ATOM   3971 HD13 LEU A 249      14.736  16.769  -9.552  1.00 94.33           H  
ATOM   3972  CD2 LEU A 249      14.936  19.287 -10.384  1.00 94.33           C  
ATOM   3973 HD21 LEU A 249      14.608  20.092 -11.042  1.00 94.33           H  
ATOM   3974 HD22 LEU A 249      15.843  19.616  -9.879  1.00 94.33           H  
ATOM   3975 HD23 LEU A 249      14.156  19.087  -9.649  1.00 94.33           H  
ATOM   3976  N   THR A 250      14.768  16.169 -14.388  1.00 94.08           N  
ATOM   3977  H   THR A 250      15.067  15.359 -13.864  1.00 94.08           H  
ATOM   3978  CA  THR A 250      13.560  16.031 -15.230  1.00 94.08           C  
ATOM   3979  HA  THR A 250      13.554  16.817 -15.986  1.00 94.08           H  
ATOM   3980  C   THR A 250      12.266  16.178 -14.444  1.00 94.08           C  
ATOM   3981  CB  THR A 250      13.513  14.699 -15.985  1.00 94.08           C  
ATOM   3982  HB  THR A 250      12.589  14.661 -16.562  1.00 94.08           H  
ATOM   3983  O   THR A 250      11.249  16.578 -15.010  1.00 94.08           O  
ATOM   3984  CG2 THR A 250      14.685  14.555 -16.946  1.00 94.08           C  
ATOM   3985 HG21 THR A 250      15.624  14.497 -16.396  1.00 94.08           H  
ATOM   3986 HG22 THR A 250      14.557  13.653 -17.546  1.00 94.08           H  
ATOM   3987 HG23 THR A 250      14.688  15.406 -17.627  1.00 94.08           H  
ATOM   3988  OG1 THR A 250      13.535  13.606 -15.103  1.00 94.08           O  
ATOM   3989  HG1 THR A 250      13.246  12.860 -15.634  1.00 94.08           H  
ATOM   3990  N   SER A 251      12.289  15.919 -13.135  1.00 93.64           N  
ATOM   3991  H   SER A 251      13.150  15.584 -12.728  1.00 93.64           H  
ATOM   3992  CA  SER A 251      11.148  16.173 -12.251  1.00 93.64           C  
ATOM   3993  HA  SER A 251      10.735  17.153 -12.490  1.00 93.64           H  
ATOM   3994  C   SER A 251      11.546  16.174 -10.780  1.00 93.64           C  
ATOM   3995  CB  SER A 251      10.060  15.121 -12.472  1.00 93.64           C  
ATOM   3996  HB2 SER A 251       9.230  15.288 -11.786  1.00 93.64           H  
ATOM   3997  HB3 SER A 251       9.687  15.179 -13.495  1.00 93.64           H  
ATOM   3998  O   SER A 251      12.546  15.562 -10.404  1.00 93.64           O  
ATOM   3999  OG  SER A 251      10.610  13.847 -12.251  1.00 93.64           O  
ATOM   4000  HG  SER A 251      11.551  13.954 -12.094  1.00 93.64           H  
ATOM   4001  N   VAL A 252      10.731  16.823  -9.954  1.00 94.06           N  
ATOM   4002  H   VAL A 252       9.917  17.270 -10.351  1.00 94.06           H  
ATOM   4003  CA  VAL A 252      10.826  16.812  -8.490  1.00 94.06           C  
ATOM   4004  HA  VAL A 252      11.402  15.940  -8.180  1.00 94.06           H  
ATOM   4005  C   VAL A 252       9.429  16.674  -7.902  1.00 94.06           C  
ATOM   4006  CB  VAL A 252      11.553  18.063  -7.966  1.00 94.06           C  
ATOM   4007  HB  VAL A 252      12.536  18.085  -8.437  1.00 94.06           H  
ATOM   4008  O   VAL A 252       8.474  17.230  -8.434  1.00 94.06           O  
ATOM   4009  CG1 VAL A 252      10.841  19.379  -8.311  1.00 94.06           C  
ATOM   4010 HG11 VAL A 252       9.886  19.445  -7.789  1.00 94.06           H  
ATOM   4011 HG12 VAL A 252      10.664  19.443  -9.384  1.00 94.06           H  
ATOM   4012 HG13 VAL A 252      11.467  20.220  -8.012  1.00 94.06           H  
ATOM   4013  CG2 VAL A 252      11.782  18.003  -6.453  1.00 94.06           C  
ATOM   4014 HG21 VAL A 252      12.308  17.085  -6.192  1.00 94.06           H  
ATOM   4015 HG22 VAL A 252      12.386  18.857  -6.144  1.00 94.06           H  
ATOM   4016 HG23 VAL A 252      10.835  18.041  -5.914  1.00 94.06           H  
ATOM   4017  N   GLY A 253       9.292  15.932  -6.817  1.00 91.99           N  
ATOM   4018  H   GLY A 253      10.112  15.507  -6.407  1.00 91.99           H  
ATOM   4019  CA  GLY A 253       8.025  15.711  -6.146  1.00 91.99           C  
ATOM   4020  HA2 GLY A 253       7.495  14.879  -6.609  1.00 91.99           H  
ATOM   4021  HA3 GLY A 253       7.418  16.612  -6.235  1.00 91.99           H  
ATOM   4022  C   GLY A 253       8.194  15.422  -4.667  1.00 91.99           C  
ATOM   4023  O   GLY A 253       9.310  15.241  -4.181  1.00 91.99           O  
ATOM   4024  N   TYR A 254       7.078  15.411  -3.953  1.00 92.02           N  
ATOM   4025  H   TYR A 254       6.199  15.562  -4.426  1.00 92.02           H  
ATOM   4026  CA  TYR A 254       7.043  15.194  -2.521  1.00 92.02           C  
ATOM   4027  HA  TYR A 254       7.864  14.519  -2.280  1.00 92.02           H  
ATOM   4028  C   TYR A 254       5.744  14.530  -2.070  1.00 92.02           C  
ATOM   4029  CB  TYR A 254       7.263  16.520  -1.785  1.00 92.02           C  
ATOM   4030  HB2 TYR A 254       7.354  16.322  -0.717  1.00 92.02           H  
ATOM   4031  HB3 TYR A 254       8.208  16.950  -2.118  1.00 92.02           H  
ATOM   4032  O   TYR A 254       4.695  14.660  -2.704  1.00 92.02           O  
ATOM   4033  CG  TYR A 254       6.171  17.543  -2.008  1.00 92.02           C  
ATOM   4034  CD1 TYR A 254       6.256  18.431  -3.097  1.00 92.02           C  
ATOM   4035  HD1 TYR A 254       7.092  18.380  -3.778  1.00 92.02           H  
ATOM   4036  CD2 TYR A 254       5.069  17.595  -1.132  1.00 92.02           C  
ATOM   4037  HD2 TYR A 254       5.010  16.903  -0.304  1.00 92.02           H  
ATOM   4038  CE1 TYR A 254       5.249  19.390  -3.294  1.00 92.02           C  
ATOM   4039  HE1 TYR A 254       5.287  20.085  -4.119  1.00 92.02           H  
ATOM   4040  CE2 TYR A 254       4.060  18.556  -1.327  1.00 92.02           C  
ATOM   4041  HE2 TYR A 254       3.228  18.639  -0.644  1.00 92.02           H  
ATOM   4042  OH  TYR A 254       3.254  20.443  -2.548  1.00 92.02           O  
ATOM   4043  HH  TYR A 254       2.426  20.331  -2.077  1.00 92.02           H  
ATOM   4044  CZ  TYR A 254       4.166  19.463  -2.397  1.00 92.02           C  
ATOM   4045  N   TYR A 255       5.820  13.834  -0.942  1.00 91.64           N  
ATOM   4046  H   TYR A 255       6.726  13.711  -0.514  1.00 91.64           H  
ATOM   4047  CA  TYR A 255       4.670  13.268  -0.245  1.00 91.64           C  
ATOM   4048  HA  TYR A 255       3.850  13.985  -0.284  1.00 91.64           H  
ATOM   4049  C   TYR A 255       5.006  13.024   1.230  1.00 91.64           C  
ATOM   4050  CB  TYR A 255       4.200  11.982  -0.945  1.00 91.64           C  
ATOM   4051  HB2 TYR A 255       3.905  12.224  -1.966  1.00 91.64           H  
ATOM   4052  HB3 TYR A 255       3.300  11.621  -0.447  1.00 91.64           H  
ATOM   4053  O   TYR A 255       6.167  13.065   1.640  1.00 91.64           O  
ATOM   4054  CG  TYR A 255       5.214  10.856  -1.001  1.00 91.64           C  
ATOM   4055  CD1 TYR A 255       6.226  10.859  -1.982  1.00 91.64           C  
ATOM   4056  HD1 TYR A 255       6.304  11.678  -2.683  1.00 91.64           H  
ATOM   4057  CD2 TYR A 255       5.108   9.774  -0.106  1.00 91.64           C  
ATOM   4058  HD2 TYR A 255       4.320   9.752   0.632  1.00 91.64           H  
ATOM   4059  CE1 TYR A 255       7.126   9.782  -2.068  1.00 91.64           C  
ATOM   4060  HE1 TYR A 255       7.898   9.760  -2.824  1.00 91.64           H  
ATOM   4061  CE2 TYR A 255       5.996   8.686  -0.204  1.00 91.64           C  
ATOM   4062  HE2 TYR A 255       5.889   7.828   0.444  1.00 91.64           H  
ATOM   4063  OH  TYR A 255       7.859   7.638  -1.301  1.00 91.64           O  
ATOM   4064  HH  TYR A 255       7.571   6.853  -0.828  1.00 91.64           H  
ATOM   4065  CZ  TYR A 255       7.006   8.687  -1.187  1.00 91.64           C  
ATOM   4066  N   ILE A 256       3.976  12.791   2.041  1.00 91.63           N  
ATOM   4067  H   ILE A 256       3.058  12.696   1.631  1.00 91.63           H  
ATOM   4068  CA  ILE A 256       4.132  12.389   3.441  1.00 91.63           C  
ATOM   4069  HA  ILE A 256       5.127  12.664   3.791  1.00 91.63           H  
ATOM   4070  C   ILE A 256       4.047  10.872   3.522  1.00 91.63           C  
ATOM   4071  CB  ILE A 256       3.097  13.103   4.337  1.00 91.63           C  
ATOM   4072  HB  ILE A 256       2.102  12.886   3.949  1.00 91.63           H  
ATOM   4073  O   ILE A 256       3.231  10.257   2.840  1.00 91.63           O  
ATOM   4074  CG1 ILE A 256       3.281  14.639   4.318  1.00 91.63           C  
ATOM   4075 HG12 ILE A 256       3.112  15.005   3.306  1.00 91.63           H  
ATOM   4076 HG13 ILE A 256       2.513  15.087   4.949  1.00 91.63           H  
ATOM   4077  CG2 ILE A 256       3.147  12.593   5.787  1.00 91.63           C  
ATOM   4078 HG21 ILE A 256       2.803  11.560   5.839  1.00 91.63           H  
ATOM   4079 HG22 ILE A 256       2.494  13.192   6.421  1.00 91.63           H  
ATOM   4080 HG23 ILE A 256       4.168  12.652   6.163  1.00 91.63           H  
ATOM   4081  CD1 ILE A 256       4.650  15.150   4.795  1.00 91.63           C  
ATOM   4082 HD11 ILE A 256       5.439  14.792   4.134  1.00 91.63           H  
ATOM   4083 HD12 ILE A 256       4.658  16.240   4.762  1.00 91.63           H  
ATOM   4084 HD13 ILE A 256       4.851  14.832   5.818  1.00 91.63           H  
ATOM   4085  N   LYS A 257       4.876  10.273   4.369  1.00 91.96           N  
ATOM   4086  H   LYS A 257       5.553  10.845   4.855  1.00 91.96           H  
ATOM   4087  CA  LYS A 257       4.858   8.846   4.674  1.00 91.96           C  
ATOM   4088  HA  LYS A 257       3.955   8.402   4.255  1.00 91.96           H  
ATOM   4089  C   LYS A 257       4.843   8.672   6.194  1.00 91.96           C  
ATOM   4090  CB  LYS A 257       6.077   8.202   4.000  1.00 91.96           C  
ATOM   4091  HB2 LYS A 257       6.986   8.516   4.514  1.00 91.96           H  
ATOM   4092  HB3 LYS A 257       6.130   8.548   2.968  1.00 91.96           H  
ATOM   4093  O   LYS A 257       5.608   9.364   6.869  1.00 91.96           O  
ATOM   4094  CG  LYS A 257       6.000   6.675   3.980  1.00 91.96           C  
ATOM   4095  HG2 LYS A 257       5.128   6.386   3.394  1.00 91.96           H  
ATOM   4096  HG3 LYS A 257       5.906   6.289   4.995  1.00 91.96           H  
ATOM   4097  CD  LYS A 257       7.240   6.067   3.324  1.00 91.96           C  
ATOM   4098  HD2 LYS A 257       8.121   6.358   3.897  1.00 91.96           H  
ATOM   4099  HD3 LYS A 257       7.359   6.449   2.310  1.00 91.96           H  
ATOM   4100  CE  LYS A 257       7.138   4.540   3.302  1.00 91.96           C  
ATOM   4101  HE2 LYS A 257       8.140   4.112   3.339  1.00 91.96           H  
ATOM   4102  HE3 LYS A 257       6.582   4.189   4.171  1.00 91.96           H  
ATOM   4103  NZ  LYS A 257       6.485   4.077   2.063  1.00 91.96           N  
ATOM   4104  HZ1 LYS A 257       6.360   3.075   2.102  1.00 91.96           H  
ATOM   4105  HZ2 LYS A 257       5.581   4.506   1.925  1.00 91.96           H  
ATOM   4106  HZ3 LYS A 257       7.036   4.292   1.244  1.00 91.96           H  
ATOM   4107  N   PRO A 258       4.015   7.788   6.768  1.00 92.42           N  
ATOM   4108  CA  PRO A 258       4.130   7.455   8.181  1.00 92.42           C  
ATOM   4109  HA  PRO A 258       4.037   8.355   8.788  1.00 92.42           H  
ATOM   4110  C   PRO A 258       5.497   6.810   8.450  1.00 92.42           C  
ATOM   4111  CB  PRO A 258       2.949   6.536   8.484  1.00 92.42           C  
ATOM   4112  HB2 PRO A 258       3.184   5.811   9.264  1.00 92.42           H  
ATOM   4113  HB3 PRO A 258       2.087   7.139   8.770  1.00 92.42           H  
ATOM   4114  O   PRO A 258       6.125   6.231   7.558  1.00 92.42           O  
ATOM   4115  CG  PRO A 258       2.671   5.862   7.141  1.00 92.42           C  
ATOM   4116  HG2 PRO A 258       1.621   5.592   7.034  1.00 92.42           H  
ATOM   4117  HG3 PRO A 258       3.307   4.982   7.036  1.00 92.42           H  
ATOM   4118  CD  PRO A 258       3.072   6.904   6.104  1.00 92.42           C  
ATOM   4119  HD2 PRO A 258       3.538   6.403   5.255  1.00 92.42           H  
ATOM   4120  HD3 PRO A 258       2.195   7.462   5.773  1.00 92.42           H  
ATOM   4121  N   LYS A 259       6.000   6.965   9.674  1.00 91.42           N  
ATOM   4122  H   LYS A 259       5.468   7.480  10.360  1.00 91.42           H  
ATOM   4123  CA  LYS A 259       7.310   6.424  10.052  1.00 91.42           C  
ATOM   4124  HA  LYS A 259       8.031   6.632   9.260  1.00 91.42           H  
ATOM   4125  C   LYS A 259       7.277   4.906  10.219  1.00 91.42           C  
ATOM   4126  CB  LYS A 259       7.758   7.138  11.322  1.00 91.42           C  
ATOM   4127  HB2 LYS A 259       7.066   6.894  12.128  1.00 91.42           H  
ATOM   4128  HB3 LYS A 259       7.712   8.213  11.147  1.00 91.42           H  
ATOM   4129  O   LYS A 259       8.216   4.231   9.811  1.00 91.42           O  
ATOM   4130  CG  LYS A 259       9.186   6.770  11.745  1.00 91.42           C  
ATOM   4131  HG2 LYS A 259       9.892   6.992  10.946  1.00 91.42           H  
ATOM   4132  HG3 LYS A 259       9.239   5.715  12.013  1.00 91.42           H  
ATOM   4133  CD  LYS A 259       9.494   7.628  12.968  1.00 91.42           C  
ATOM   4134  HD2 LYS A 259       9.527   8.677  12.675  1.00 91.42           H  
ATOM   4135  HD3 LYS A 259       8.678   7.493  13.678  1.00 91.42           H  
ATOM   4136  CE  LYS A 259      10.790   7.259  13.675  1.00 91.42           C  
ATOM   4137  HE2 LYS A 259      10.762   6.194  13.904  1.00 91.42           H  
ATOM   4138  HE3 LYS A 259      11.643   7.467  13.028  1.00 91.42           H  
ATOM   4139  NZ  LYS A 259      10.845   8.051  14.926  1.00 91.42           N  
ATOM   4140  HZ1 LYS A 259       9.923   8.100  15.337  1.00 91.42           H  
ATOM   4141  HZ2 LYS A 259      11.476   7.649  15.605  1.00 91.42           H  
ATOM   4142  HZ3 LYS A 259      11.089   9.011  14.730  1.00 91.42           H  
ATOM   4143  N   GLU A 260       6.194   4.393  10.790  1.00 91.67           N  
ATOM   4144  H   GLU A 260       5.467   5.022  11.102  1.00 91.67           H  
ATOM   4145  CA  GLU A 260       5.988   2.964  11.014  1.00 91.67           C  
ATOM   4146  HA  GLU A 260       6.958   2.470  11.077  1.00 91.67           H  
ATOM   4147  C   GLU A 260       5.219   2.330   9.851  1.00 91.67           C  
ATOM   4148  CB  GLU A 260       5.270   2.728  12.352  1.00 91.67           C  
ATOM   4149  HB2 GLU A 260       4.296   3.216  12.332  1.00 91.67           H  
ATOM   4150  HB3 GLU A 260       5.130   1.654  12.476  1.00 91.67           H  
ATOM   4151  O   GLU A 260       4.215   2.876   9.381  1.00 91.67           O  
ATOM   4152  CG  GLU A 260       6.096   3.264  13.535  1.00 91.67           C  
ATOM   4153  HG2 GLU A 260       6.171   4.348  13.455  1.00 91.67           H  
ATOM   4154  HG3 GLU A 260       7.104   2.855  13.463  1.00 91.67           H  
ATOM   4155  CD  GLU A 260       5.513   2.914  14.913  1.00 91.67           C  
ATOM   4156  OE1 GLU A 260       6.241   3.156  15.902  1.00 91.67           O  
ATOM   4157  OE2 GLU A 260       4.354   2.455  14.975  1.00 91.67           O  
ATOM   4158  N   ASN A 261       5.671   1.161   9.399  1.00 92.10           N  
ATOM   4159  H   ASN A 261       6.530   0.784   9.775  1.00 92.10           H  
ATOM   4160  CA  ASN A 261       4.972   0.378   8.378  1.00 92.10           C  
ATOM   4161  HA  ASN A 261       4.615   1.037   7.586  1.00 92.10           H  
ATOM   4162  C   ASN A 261       3.748  -0.338   8.964  1.00 92.10           C  
ATOM   4163  CB  ASN A 261       5.955  -0.624   7.760  1.00 92.10           C  
ATOM   4164  HB2 ASN A 261       6.382  -1.253   8.541  1.00 92.10           H  
ATOM   4165  HB3 ASN A 261       5.417  -1.283   7.079  1.00 92.10           H  
ATOM   4166  O   ASN A 261       2.737  -0.473   8.275  1.00 92.10           O  
ATOM   4167  CG  ASN A 261       7.085   0.017   6.972  1.00 92.10           C  
ATOM   4168  ND2 ASN A 261       8.113  -0.745   6.700  1.00 92.10           N  
ATOM   4169 HD21 ASN A 261       8.085  -1.716   6.980  1.00 92.10           H  
ATOM   4170 HD22 ASN A 261       8.857  -0.392   6.116  1.00 92.10           H  
ATOM   4171  OD1 ASN A 261       7.060   1.180   6.585  1.00 92.10           O  
ATOM   4172  N   LYS A 262       3.814  -0.728  10.245  1.00 94.73           N  
ATOM   4173  H   LYS A 262       4.668  -0.548  10.753  1.00 94.73           H  
ATOM   4174  CA  LYS A 262       2.713  -1.364  10.973  1.00 94.73           C  
ATOM   4175  HA  LYS A 262       2.024  -1.766  10.230  1.00 94.73           H  
ATOM   4176  C   LYS A 262       1.956  -0.363  11.824  1.00 94.73           C  
ATOM   4177  CB  LYS A 262       3.182  -2.538  11.839  1.00 94.73           C  
ATOM   4178  HB2 LYS A 262       2.314  -3.001  12.309  1.00 94.73           H  
ATOM   4179  HB3 LYS A 262       3.841  -2.162  12.621  1.00 94.73           H  
ATOM   4180  O   LYS A 262       2.562   0.513  12.429  1.00 94.73           O  
ATOM   4181  CG  LYS A 262       3.920  -3.595  11.018  1.00 94.73           C  
ATOM   4182  HG2 LYS A 262       4.799  -3.113  10.589  1.00 94.73           H  
ATOM   4183  HG3 LYS A 262       3.288  -3.970  10.213  1.00 94.73           H  
ATOM   4184  CD  LYS A 262       4.368  -4.766  11.894  1.00 94.73           C  
ATOM   4185  HD2 LYS A 262       4.673  -4.391  12.871  1.00 94.73           H  
ATOM   4186  HD3 LYS A 262       3.558  -5.486  12.010  1.00 94.73           H  
ATOM   4187  CE  LYS A 262       5.573  -5.407  11.213  1.00 94.73           C  
ATOM   4188  HE2 LYS A 262       5.273  -5.930  10.305  1.00 94.73           H  
ATOM   4189  HE3 LYS A 262       6.248  -4.611  10.901  1.00 94.73           H  
ATOM   4190  NZ  LYS A 262       6.323  -6.296  12.115  1.00 94.73           N  
ATOM   4191  HZ1 LYS A 262       7.254  -6.391  11.734  1.00 94.73           H  
ATOM   4192  HZ2 LYS A 262       5.969  -7.240  12.053  1.00 94.73           H  
ATOM   4193  HZ3 LYS A 262       6.410  -5.952  13.060  1.00 94.73           H  
ATOM   4194  N   ILE A 263       0.642  -0.523  11.895  1.00 95.79           N  
ATOM   4195  H   ILE A 263       0.227  -1.248  11.328  1.00 95.79           H  
ATOM   4196  CA  ILE A 263      -0.224   0.193  12.837  1.00 95.79           C  
ATOM   4197  HA  ILE A 263       0.373   0.517  13.689  1.00 95.79           H  
ATOM   4198  C   ILE A 263      -1.297  -0.747  13.379  1.00 95.79           C  
ATOM   4199  CB  ILE A 263      -0.872   1.440  12.195  1.00 95.79           C  
ATOM   4200  HB  ILE A 263      -1.606   1.820  12.906  1.00 95.79           H  
ATOM   4201  O   ILE A 263      -1.756  -1.641  12.666  1.00 95.79           O  
ATOM   4202  CG1 ILE A 263      -1.605   1.126  10.869  1.00 95.79           C  
ATOM   4203 HG12 ILE A 263      -0.882   0.946  10.074  1.00 95.79           H  
ATOM   4204 HG13 ILE A 263      -2.209   0.227  10.987  1.00 95.79           H  
ATOM   4205  CG2 ILE A 263       0.183   2.541  12.002  1.00 95.79           C  
ATOM   4206 HG21 ILE A 263      -0.284   3.474  11.686  1.00 95.79           H  
ATOM   4207 HG22 ILE A 263       0.699   2.716  12.946  1.00 95.79           H  
ATOM   4208 HG23 ILE A 263       0.923   2.215  11.271  1.00 95.79           H  
ATOM   4209  CD1 ILE A 263      -2.554   2.250  10.449  1.00 95.79           C  
ATOM   4210 HD11 ILE A 263      -3.265   2.434  11.255  1.00 95.79           H  
ATOM   4211 HD12 ILE A 263      -2.010   3.177  10.269  1.00 95.79           H  
ATOM   4212 HD13 ILE A 263      -3.090   1.964   9.545  1.00 95.79           H  
ATOM   4213  N   THR A 264      -1.743  -0.515  14.611  1.00 97.21           N  
ATOM   4214  H   THR A 264      -1.304   0.186  15.191  1.00 97.21           H  
ATOM   4215  CA  THR A 264      -2.913  -1.213  15.150  1.00 97.21           C  
ATOM   4216  HA  THR A 264      -2.994  -2.191  14.676  1.00 97.21           H  
ATOM   4217  C   THR A 264      -4.168  -0.407  14.843  1.00 97.21           C  
ATOM   4218  CB  THR A 264      -2.796  -1.465  16.653  1.00 97.21           C  
ATOM   4219  HB  THR A 264      -2.890  -0.520  17.188  1.00 97.21           H  
ATOM   4220  O   THR A 264      -4.316   0.729  15.282  1.00 97.21           O  
ATOM   4221  CG2 THR A 264      -3.878  -2.421  17.145  1.00 97.21           C  
ATOM   4222 HG21 THR A 264      -4.863  -1.990  16.965  1.00 97.21           H  
ATOM   4223 HG22 THR A 264      -3.755  -2.587  18.215  1.00 97.21           H  
ATOM   4224 HG23 THR A 264      -3.797  -3.372  16.618  1.00 97.21           H  
ATOM   4225  OG1 THR A 264      -1.564  -2.062  16.969  1.00 97.21           O  
ATOM   4226  HG1 THR A 264      -1.075  -1.361  17.406  1.00 97.21           H  
ATOM   4227  N   LEU A 265      -5.096  -0.995  14.104  1.00 97.31           N  
ATOM   4228  H   LEU A 265      -4.910  -1.943  13.811  1.00 97.31           H  
ATOM   4229  CA  LEU A 265      -6.406  -0.454  13.776  1.00 97.31           C  
ATOM   4230  HA  LEU A 265      -6.451   0.598  14.057  1.00 97.31           H  
ATOM   4231  C   LEU A 265      -7.499  -1.185  14.557  1.00 97.31           C  
ATOM   4232  CB  LEU A 265      -6.636  -0.581  12.260  1.00 97.31           C  
ATOM   4233  HB2 LEU A 265      -6.500  -1.626  11.979  1.00 97.31           H  
ATOM   4234  HB3 LEU A 265      -7.667  -0.310  12.033  1.00 97.31           H  
ATOM   4235  O   LEU A 265      -7.372  -2.351  14.920  1.00 97.31           O  
ATOM   4236  CG  LEU A 265      -5.704   0.290  11.398  1.00 97.31           C  
ATOM   4237  HG  LEU A 265      -4.661   0.052  11.608  1.00 97.31           H  
ATOM   4238  CD1 LEU A 265      -5.978  -0.002   9.924  1.00 97.31           C  
ATOM   4239 HD11 LEU A 265      -5.329   0.611   9.299  1.00 97.31           H  
ATOM   4240 HD12 LEU A 265      -5.774  -1.052   9.716  1.00 97.31           H  
ATOM   4241 HD13 LEU A 265      -7.019   0.220   9.687  1.00 97.31           H  
ATOM   4242  CD2 LEU A 265      -5.946   1.780  11.654  1.00 97.31           C  
ATOM   4243 HD21 LEU A 265      -5.464   2.383  10.883  1.00 97.31           H  
ATOM   4244 HD22 LEU A 265      -5.537   2.065  12.623  1.00 97.31           H  
ATOM   4245 HD23 LEU A 265      -7.014   1.995  11.635  1.00 97.31           H  
ATOM   4246  N   ILE A 266      -8.627  -0.510  14.762  1.00 97.25           N  
ATOM   4247  H   ILE A 266      -8.668   0.453  14.458  1.00 97.25           H  
ATOM   4248  CA  ILE A 266      -9.801  -1.113  15.411  1.00 97.25           C  
ATOM   4249  HA  ILE A 266      -9.486  -1.592  16.338  1.00 97.25           H  
ATOM   4250  C   ILE A 266     -10.414  -2.216  14.545  1.00 97.25           C  
ATOM   4251  CB  ILE A 266     -10.826  -0.007  15.740  1.00 97.25           C  
ATOM   4252  HB  ILE A 266     -10.992   0.588  14.842  1.00 97.25           H  
ATOM   4253  O   ILE A 266     -10.904  -3.218  15.063  1.00 97.25           O  
ATOM   4254  CG1 ILE A 266     -10.177   0.911  16.800  1.00 97.25           C  
ATOM   4255 HG12 ILE A 266      -9.361   1.464  16.333  1.00 97.25           H  
ATOM   4256 HG13 ILE A 266      -9.742   0.300  17.591  1.00 97.25           H  
ATOM   4257  CG2 ILE A 266     -12.196  -0.591  16.144  1.00 97.25           C  
ATOM   4258 HG21 ILE A 266     -12.874   0.195  16.476  1.00 97.25           H  
ATOM   4259 HG22 ILE A 266     -12.077  -1.346  16.921  1.00 97.25           H  
ATOM   4260 HG23 ILE A 266     -12.664  -1.061  15.278  1.00 97.25           H  
ATOM   4261  CD1 ILE A 266     -11.094   1.935  17.457  1.00 97.25           C  
ATOM   4262 HD11 ILE A 266     -11.615   2.538  16.713  1.00 97.25           H  
ATOM   4263 HD12 ILE A 266     -11.820   1.419  18.084  1.00 97.25           H  
ATOM   4264 HD13 ILE A 266     -10.494   2.591  18.088  1.00 97.25           H  
ATOM   4265  N   ASN A 267     -10.428  -2.017  13.227  1.00 96.48           N  
ATOM   4266  H   ASN A 267      -9.982  -1.194  12.848  1.00 96.48           H  
ATOM   4267  CA  ASN A 267     -10.874  -3.026  12.280  1.00 96.48           C  
ATOM   4268  HA  ASN A 267     -10.491  -3.987  12.621  1.00 96.48           H  
ATOM   4269  C   ASN A 267     -10.308  -2.756  10.879  1.00 96.48           C  
ATOM   4270  CB  ASN A 267     -12.417  -3.063  12.259  1.00 96.48           C  
ATOM   4271  HB2 ASN A 267     -12.812  -2.881  13.259  1.00 96.48           H  
ATOM   4272  HB3 ASN A 267     -12.798  -2.284  11.598  1.00 96.48           H  
ATOM   4273  O   ASN A 267      -9.874  -1.645  10.578  1.00 96.48           O  
ATOM   4274  CG  ASN A 267     -12.956  -4.410  11.811  1.00 96.48           C  
ATOM   4275  ND2 ASN A 267     -14.241  -4.521  11.601  1.00 96.48           N  
ATOM   4276 HD21 ASN A 267     -14.535  -5.364  11.129  1.00 96.48           H  
ATOM   4277 HD22 ASN A 267     -14.825  -3.697  11.575  1.00 96.48           H  
ATOM   4278  OD1 ASN A 267     -12.242  -5.384  11.636  1.00 96.48           O  
ATOM   4279  N   HIS A 268     -10.369  -3.764  10.012  1.00 96.25           N  
ATOM   4280  H   HIS A 268     -10.762  -4.636  10.335  1.00 96.25           H  
ATOM   4281  CA  HIS A 268     -10.038  -3.666   8.592  1.00 96.25           C  
ATOM   4282  HA  HIS A 268     -10.214  -2.642   8.263  1.00 96.25           H  
ATOM   4283  C   HIS A 268     -10.946  -4.628   7.798  1.00 96.25           C  
ATOM   4284  CB  HIS A 268      -8.545  -3.987   8.413  1.00 96.25           C  
ATOM   4285  HB2 HIS A 268      -8.376  -5.042   8.630  1.00 96.25           H  
ATOM   4286  HB3 HIS A 268      -7.963  -3.402   9.125  1.00 96.25           H  
ATOM   4287  O   HIS A 268     -11.275  -5.698   8.309  1.00 96.25           O  
ATOM   4288  CG  HIS A 268      -8.032  -3.680   7.033  1.00 96.25           C  
ATOM   4289  CD2 HIS A 268      -7.614  -2.459   6.575  1.00 96.25           C  
ATOM   4290  HD2 HIS A 268      -7.572  -1.542   7.144  1.00 96.25           H  
ATOM   4291  ND1 HIS A 268      -7.927  -4.567   5.985  1.00 96.25           N  
ATOM   4292  HD1 HIS A 268      -7.960  -5.574   6.053  1.00 96.25           H  
ATOM   4293  CE1 HIS A 268      -7.490  -3.889   4.908  1.00 96.25           C  
ATOM   4294  HE1 HIS A 268      -7.267  -4.322   3.944  1.00 96.25           H  
ATOM   4295  NE2 HIS A 268      -7.293  -2.602   5.223  1.00 96.25           N  
ATOM   4296  N   PRO A 269     -11.411  -4.301   6.577  1.00 94.95           N  
ATOM   4297  CA  PRO A 269     -12.285  -5.189   5.797  1.00 94.95           C  
ATOM   4298  HA  PRO A 269     -13.051  -5.625   6.439  1.00 94.95           H  
ATOM   4299  C   PRO A 269     -11.542  -6.352   5.112  1.00 94.95           C  
ATOM   4300  CB  PRO A 269     -12.967  -4.270   4.778  1.00 94.95           C  
ATOM   4301  HB2 PRO A 269     -13.217  -4.789   3.853  1.00 94.95           H  
ATOM   4302  HB3 PRO A 269     -13.864  -3.832   5.216  1.00 94.95           H  
ATOM   4303  O   PRO A 269     -12.177  -7.320   4.694  1.00 94.95           O  
ATOM   4304  CG  PRO A 269     -11.921  -3.184   4.543  1.00 94.95           C  
ATOM   4305  HG2 PRO A 269     -11.171  -3.550   3.842  1.00 94.95           H  
ATOM   4306  HG3 PRO A 269     -12.369  -2.260   4.178  1.00 94.95           H  
ATOM   4307  CD  PRO A 269     -11.294  -3.009   5.923  1.00 94.95           C  
ATOM   4308  HD2 PRO A 269     -11.872  -2.280   6.492  1.00 94.95           H  
ATOM   4309  HD3 PRO A 269     -10.257  -2.688   5.823  1.00 94.95           H  
ATOM   4310  N   GLY A 270     -10.213  -6.273   4.997  1.00 94.32           N  
ATOM   4311  H   GLY A 270      -9.782  -5.400   5.265  1.00 94.32           H  
ATOM   4312  CA  GLY A 270      -9.396  -7.240   4.257  1.00 94.32           C  
ATOM   4313  HA2 GLY A 270      -9.756  -8.252   4.441  1.00 94.32           H  
ATOM   4314  HA3 GLY A 270      -8.358  -7.190   4.586  1.00 94.32           H  
ATOM   4315  C   GLY A 270      -9.432  -6.945   2.758  1.00 94.32           C  
ATOM   4316  O   GLY A 270      -9.172  -5.815   2.358  1.00 94.32           O  
ATOM   4317  N   TYR A 271      -9.780  -7.954   1.959  1.00 94.38           N  
ATOM   4318  H   TYR A 271      -9.860  -8.863   2.392  1.00 94.38           H  
ATOM   4319  CA  TYR A 271      -9.755  -7.921   0.496  1.00 94.38           C  
ATOM   4320  HA  TYR A 271      -8.713  -7.885   0.179  1.00 94.38           H  
ATOM   4321  C   TYR A 271     -10.456  -6.712  -0.125  1.00 94.38           C  
ATOM   4322  CB  TYR A 271     -10.407  -9.205  -0.045  1.00 94.38           C  
ATOM   4323  HB2 TYR A 271      -9.771 -10.056   0.200  1.00 94.38           H  
ATOM   4324  HB3 TYR A 271     -11.359  -9.354   0.466  1.00 94.38           H  
ATOM   4325  O   TYR A 271     -11.651  -6.488   0.123  1.00 94.38           O  
ATOM   4326  CG  TYR A 271     -10.650  -9.218  -1.546  1.00 94.38           C  
ATOM   4327  CD1 TYR A 271     -11.966  -9.237  -2.052  1.00 94.38           C  
ATOM   4328  HD1 TYR A 271     -12.803  -9.236  -1.370  1.00 94.38           H  
ATOM   4329  CD2 TYR A 271      -9.564  -9.187  -2.441  1.00 94.38           C  
ATOM   4330  HD2 TYR A 271      -8.545  -9.131  -2.088  1.00 94.38           H  
ATOM   4331  CE1 TYR A 271     -12.187  -9.241  -3.444  1.00 94.38           C  
ATOM   4332  HE1 TYR A 271     -13.189  -9.249  -3.846  1.00 94.38           H  
ATOM   4333  CE2 TYR A 271      -9.779  -9.201  -3.827  1.00 94.38           C  
ATOM   4334  HE2 TYR A 271      -8.931  -9.178  -4.495  1.00 94.38           H  
ATOM   4335  OH  TYR A 271     -11.299  -9.230  -5.673  1.00 94.38           O  
ATOM   4336  HH  TYR A 271     -10.470  -9.170  -6.154  1.00 94.38           H  
ATOM   4337  CZ  TYR A 271     -11.091  -9.227  -4.332  1.00 94.38           C  
ATOM   4338  N   ASN A 272      -9.735  -6.051  -1.040  1.00 87.93           N  
ATOM   4339  H   ASN A 272      -8.742  -6.229  -1.074  1.00 87.93           H  
ATOM   4340  CA  ASN A 272     -10.215  -4.937  -1.851  1.00 87.93           C  
ATOM   4341  HA  ASN A 272      -9.342  -4.503  -2.339  1.00 87.93           H  
ATOM   4342  C   ASN A 272     -10.795  -3.836  -0.955  1.00 87.93           C  
ATOM   4343  CB  ASN A 272     -11.158  -5.461  -2.952  1.00 87.93           C  
ATOM   4344  HB2 ASN A 272     -10.677  -6.292  -3.467  1.00 87.93           H  
ATOM   4345  HB3 ASN A 272     -12.081  -5.819  -2.497  1.00 87.93           H  
ATOM   4346  O   ASN A 272     -12.008  -3.576  -0.936  1.00 87.93           O  
ATOM   4347  CG  ASN A 272     -11.485  -4.404  -3.989  1.00 87.93           C  
ATOM   4348  ND2 ASN A 272     -12.565  -4.568  -4.716  1.00 87.93           N  
ATOM   4349 HD21 ASN A 272     -13.163  -5.371  -4.582  1.00 87.93           H  
ATOM   4350 HD22 ASN A 272     -12.750  -3.827  -5.377  1.00 87.93           H  
ATOM   4351  OD1 ASN A 272     -10.777  -3.439  -4.199  1.00 87.93           O  
ATOM   4352  N   CYS A 273      -9.908  -3.275  -0.134  1.00 90.50           N  
ATOM   4353  H   CYS A 273      -8.941  -3.552  -0.233  1.00 90.50           H  
ATOM   4354  CA  CYS A 273     -10.232  -2.270   0.866  1.00 90.50           C  
ATOM   4355  HA  CYS A 273     -11.131  -2.578   1.400  1.00 90.50           H  
ATOM   4356  C   CYS A 273     -10.516  -0.922   0.190  1.00 90.50           C  
ATOM   4357  CB  CYS A 273      -9.083  -2.206   1.879  1.00 90.50           C  
ATOM   4358  HB2 CYS A 273      -8.856  -3.210   2.237  1.00 90.50           H  
ATOM   4359  HB3 CYS A 273      -8.195  -1.799   1.396  1.00 90.50           H  
ATOM   4360  O   CYS A 273      -9.619  -0.122  -0.053  1.00 90.50           O  
ATOM   4361  SG  CYS A 273      -9.553  -1.153   3.282  1.00 90.50           S  
ATOM   4362  HG  CYS A 273      -8.420  -1.322   3.970  1.00 90.50           H  
ATOM   4363  N   THR A 274     -11.781  -0.674  -0.138  1.00 93.16           N  
ATOM   4364  H   THR A 274     -12.453  -1.422  -0.047  1.00 93.16           H  
ATOM   4365  CA  THR A 274     -12.267   0.647  -0.563  1.00 93.16           C  
ATOM   4366  HA  THR A 274     -11.507   1.136  -1.173  1.00 93.16           H  
ATOM   4367  C   THR A 274     -12.555   1.527   0.651  1.00 93.16           C  
ATOM   4368  CB  THR A 274     -13.551   0.516  -1.389  1.00 93.16           C  
ATOM   4369  HB  THR A 274     -13.901   1.510  -1.667  1.00 93.16           H  
ATOM   4370  O   THR A 274     -12.894   0.995   1.710  1.00 93.16           O  
ATOM   4371  CG2 THR A 274     -13.367  -0.322  -2.653  1.00 93.16           C  
ATOM   4372 HG21 THR A 274     -13.100  -1.348  -2.399  1.00 93.16           H  
ATOM   4373 HG22 THR A 274     -14.299  -0.323  -3.219  1.00 93.16           H  
ATOM   4374 HG23 THR A 274     -12.578   0.111  -3.267  1.00 93.16           H  
ATOM   4375  OG1 THR A 274     -14.525  -0.115  -0.591  1.00 93.16           O  
ATOM   4376  HG1 THR A 274     -14.381   0.215   0.298  1.00 93.16           H  
ATOM   4377  N   GLU A 275     -12.544   2.851   0.475  1.00 94.81           N  
ATOM   4378  H   GLU A 275     -12.243   3.235  -0.409  1.00 94.81           H  
ATOM   4379  CA  GLU A 275     -12.839   3.809   1.550  1.00 94.81           C  
ATOM   4380  HA  GLU A 275     -12.055   3.728   2.302  1.00 94.81           H  
ATOM   4381  C   GLU A 275     -14.172   3.510   2.261  1.00 94.81           C  
ATOM   4382  CB  GLU A 275     -12.805   5.238   0.980  1.00 94.81           C  
ATOM   4383  HB2 GLU A 275     -11.911   5.353   0.367  1.00 94.81           H  
ATOM   4384  HB3 GLU A 275     -13.687   5.414   0.364  1.00 94.81           H  
ATOM   4385  O   GLU A 275     -14.199   3.380   3.485  1.00 94.81           O  
ATOM   4386  CG  GLU A 275     -12.750   6.250   2.128  1.00 94.81           C  
ATOM   4387  HG2 GLU A 275     -13.624   6.118   2.766  1.00 94.81           H  
ATOM   4388  HG3 GLU A 275     -11.860   6.014   2.713  1.00 94.81           H  
ATOM   4389  CD  GLU A 275     -12.665   7.723   1.706  1.00 94.81           C  
ATOM   4390  OE1 GLU A 275     -12.690   8.560   2.643  1.00 94.81           O  
ATOM   4391  OE2 GLU A 275     -12.508   8.008   0.499  1.00 94.81           O  
ATOM   4392  N   ASP A 276     -15.246   3.276   1.500  1.00 95.61           N  
ATOM   4393  H   ASP A 276     -15.198   3.524   0.522  1.00 95.61           H  
ATOM   4394  CA  ASP A 276     -16.575   2.975   2.050  1.00 95.61           C  
ATOM   4395  HA  ASP A 276     -16.885   3.796   2.696  1.00 95.61           H  
ATOM   4396  C   ASP A 276     -16.572   1.697   2.896  1.00 95.61           C  
ATOM   4397  CB  ASP A 276     -17.596   2.850   0.908  1.00 95.61           C  
ATOM   4398  HB2 ASP A 276     -18.554   2.545   1.329  1.00 95.61           H  
ATOM   4399  HB3 ASP A 276     -17.267   2.072   0.220  1.00 95.61           H  
ATOM   4400  O   ASP A 276     -16.955   1.714   4.063  1.00 95.61           O  
ATOM   4401  CG  ASP A 276     -17.806   4.158   0.140  1.00 95.61           C  
ATOM   4402  OD1 ASP A 276     -17.662   5.234   0.759  1.00 95.61           O  
ATOM   4403  OD2 ASP A 276     -18.081   4.060  -1.077  1.00 95.61           O  
ATOM   4404  N   ARG A 277     -16.043   0.590   2.358  1.00 95.90           N  
ATOM   4405  H   ARG A 277     -15.803   0.638   1.378  1.00 95.90           H  
ATOM   4406  CA  ARG A 277     -15.928  -0.683   3.093  1.00 95.90           C  
ATOM   4407  HA  ARG A 277     -16.924  -0.963   3.439  1.00 95.90           H  
ATOM   4408  C   ARG A 277     -15.059  -0.575   4.343  1.00 95.90           C  
ATOM   4409  CB  ARG A 277     -15.379  -1.793   2.191  1.00 95.90           C  
ATOM   4410  HB2 ARG A 277     -14.437  -1.476   1.744  1.00 95.90           H  
ATOM   4411  HB3 ARG A 277     -15.183  -2.670   2.808  1.00 95.90           H  
ATOM   4412  O   ARG A 277     -15.302  -1.294   5.313  1.00 95.90           O  
ATOM   4413  CG  ARG A 277     -16.385  -2.181   1.099  1.00 95.90           C  
ATOM   4414  HG2 ARG A 277     -17.333  -2.467   1.554  1.00 95.90           H  
ATOM   4415  HG3 ARG A 277     -16.574  -1.325   0.450  1.00 95.90           H  
ATOM   4416  CD  ARG A 277     -15.850  -3.338   0.251  1.00 95.90           C  
ATOM   4417  HD2 ARG A 277     -14.836  -3.096  -0.066  1.00 95.90           H  
ATOM   4418  HD3 ARG A 277     -16.476  -3.426  -0.637  1.00 95.90           H  
ATOM   4419  NE  ARG A 277     -15.889  -4.613   0.998  1.00 95.90           N  
ATOM   4420  HE  ARG A 277     -16.519  -4.639   1.787  1.00 95.90           H  
ATOM   4421  NH1 ARG A 277     -14.333  -5.724  -0.254  1.00 95.90           N  
ATOM   4422 HH11 ARG A 277     -14.185  -4.858  -0.753  1.00 95.90           H  
ATOM   4423 HH12 ARG A 277     -13.499  -6.289  -0.179  1.00 95.90           H  
ATOM   4424  NH2 ARG A 277     -15.204  -6.717   1.540  1.00 95.90           N  
ATOM   4425 HH21 ARG A 277     -15.762  -6.681   2.382  1.00 95.90           H  
ATOM   4426 HH22 ARG A 277     -14.521  -7.448   1.401  1.00 95.90           H  
ATOM   4427  CZ  ARG A 277     -15.156  -5.681   0.751  1.00 95.90           C  
ATOM   4428  N   PHE A 278     -14.037   0.280   4.335  1.00 97.30           N  
ATOM   4429  H   PHE A 278     -13.877   0.840   3.509  1.00 97.30           H  
ATOM   4430  CA  PHE A 278     -13.221   0.529   5.520  1.00 97.30           C  
ATOM   4431  HA  PHE A 278     -12.899  -0.429   5.928  1.00 97.30           H  
ATOM   4432  C   PHE A 278     -14.038   1.226   6.610  1.00 97.30           C  
ATOM   4433  CB  PHE A 278     -11.974   1.335   5.143  1.00 97.30           C  
ATOM   4434  HB2 PHE A 278     -11.424   0.791   4.375  1.00 97.30           H  
ATOM   4435  HB3 PHE A 278     -12.275   2.290   4.713  1.00 97.30           H  
ATOM   4436  O   PHE A 278     -14.049   0.766   7.754  1.00 97.30           O  
ATOM   4437  CG  PHE A 278     -11.041   1.589   6.311  1.00 97.30           C  
ATOM   4438  CD1 PHE A 278     -10.745   2.903   6.718  1.00 97.30           C  
ATOM   4439  HD1 PHE A 278     -11.196   3.744   6.211  1.00 97.30           H  
ATOM   4440  CD2 PHE A 278     -10.452   0.507   6.988  1.00 97.30           C  
ATOM   4441  HD2 PHE A 278     -10.652  -0.504   6.665  1.00 97.30           H  
ATOM   4442  CE1 PHE A 278      -9.831   3.125   7.761  1.00 97.30           C  
ATOM   4443  HE1 PHE A 278      -9.572   4.134   8.045  1.00 97.30           H  
ATOM   4444  CE2 PHE A 278      -9.587   0.727   8.071  1.00 97.30           C  
ATOM   4445  HE2 PHE A 278      -9.151  -0.108   8.599  1.00 97.30           H  
ATOM   4446  CZ  PHE A 278      -9.266   2.039   8.451  1.00 97.30           C  
ATOM   4447  HZ  PHE A 278      -8.580   2.213   9.267  1.00 97.30           H  
ATOM   4448  N   ILE A 279     -14.784   2.270   6.239  1.00 97.49           N  
ATOM   4449  H   ILE A 279     -14.751   2.564   5.273  1.00 97.49           H  
ATOM   4450  CA  ILE A 279     -15.683   2.989   7.146  1.00 97.49           C  
ATOM   4451  HA  ILE A 279     -15.108   3.327   8.007  1.00 97.49           H  
ATOM   4452  C   ILE A 279     -16.773   2.048   7.673  1.00 97.49           C  
ATOM   4453  CB  ILE A 279     -16.275   4.234   6.444  1.00 97.49           C  
ATOM   4454  HB  ILE A 279     -16.762   3.919   5.521  1.00 97.49           H  
ATOM   4455  O   ILE A 279     -16.960   1.961   8.883  1.00 97.49           O  
ATOM   4456  CG1 ILE A 279     -15.162   5.251   6.097  1.00 97.49           C  
ATOM   4457 HG12 ILE A 279     -14.310   4.739   5.649  1.00 97.49           H  
ATOM   4458 HG13 ILE A 279     -14.808   5.726   7.012  1.00 97.49           H  
ATOM   4459  CG2 ILE A 279     -17.327   4.907   7.345  1.00 97.49           C  
ATOM   4460 HG21 ILE A 279     -16.891   5.157   8.313  1.00 97.49           H  
ATOM   4461 HG22 ILE A 279     -18.180   4.246   7.491  1.00 97.49           H  
ATOM   4462 HG23 ILE A 279     -17.696   5.818   6.873  1.00 97.49           H  
ATOM   4463  CD1 ILE A 279     -15.610   6.333   5.105  1.00 97.49           C  
ATOM   4464 HD11 ILE A 279     -16.355   6.989   5.556  1.00 97.49           H  
ATOM   4465 HD12 ILE A 279     -16.024   5.869   4.211  1.00 97.49           H  
ATOM   4466 HD13 ILE A 279     -14.751   6.938   4.816  1.00 97.49           H  
ATOM   4467  N   GLU A 280     -17.443   1.291   6.805  1.00 96.31           N  
ATOM   4468  H   GLU A 280     -17.271   1.435   5.820  1.00 96.31           H  
ATOM   4469  CA  GLU A 280     -18.484   0.326   7.182  1.00 96.31           C  
ATOM   4470  HA  GLU A 280     -19.311   0.845   7.666  1.00 96.31           H  
ATOM   4471  C   GLU A 280     -17.958  -0.738   8.153  1.00 96.31           C  
ATOM   4472  CB  GLU A 280     -19.007  -0.387   5.929  1.00 96.31           C  
ATOM   4473  HB2 GLU A 280     -19.596  -1.249   6.242  1.00 96.31           H  
ATOM   4474  HB3 GLU A 280     -18.151  -0.749   5.359  1.00 96.31           H  
ATOM   4475  O   GLU A 280     -18.588  -1.023   9.173  1.00 96.31           O  
ATOM   4476  CG  GLU A 280     -19.895   0.491   5.036  1.00 96.31           C  
ATOM   4477  HG2 GLU A 280     -20.795   0.744   5.597  1.00 96.31           H  
ATOM   4478  HG3 GLU A 280     -19.380   1.422   4.801  1.00 96.31           H  
ATOM   4479  CD  GLU A 280     -20.290  -0.222   3.729  1.00 96.31           C  
ATOM   4480  OE1 GLU A 280     -21.105   0.362   2.984  1.00 96.31           O  
ATOM   4481  OE2 GLU A 280     -19.806  -1.357   3.488  1.00 96.31           O  
ATOM   4482  N   SER A 281     -16.778  -1.297   7.873  1.00 96.18           N  
ATOM   4483  H   SER A 281     -16.322  -1.025   7.014  1.00 96.18           H  
ATOM   4484  CA  SER A 281     -16.130  -2.294   8.729  1.00 96.18           C  
ATOM   4485  HA  SER A 281     -16.809  -3.136   8.866  1.00 96.18           H  
ATOM   4486  C   SER A 281     -15.797  -1.724  10.110  1.00 96.18           C  
ATOM   4487  CB  SER A 281     -14.867  -2.799   8.025  1.00 96.18           C  
ATOM   4488  HB2 SER A 281     -15.147  -3.211   7.056  1.00 96.18           H  
ATOM   4489  HB3 SER A 281     -14.173  -1.972   7.872  1.00 96.18           H  
ATOM   4490  O   SER A 281     -16.060  -2.359  11.138  1.00 96.18           O  
ATOM   4491  OG  SER A 281     -14.241  -3.809   8.786  1.00 96.18           O  
ATOM   4492  HG  SER A 281     -13.513  -4.182   8.283  1.00 96.18           H  
ATOM   4493  N   PHE A 282     -15.266  -0.501  10.159  1.00 97.71           N  
ATOM   4494  H   PHE A 282     -15.076  -0.022   9.291  1.00 97.71           H  
ATOM   4495  CA  PHE A 282     -14.988   0.208  11.405  1.00 97.71           C  
ATOM   4496  HA  PHE A 282     -14.347  -0.407  12.037  1.00 97.71           H  
ATOM   4497  C   PHE A 282     -16.271   0.498  12.196  1.00 97.71           C  
ATOM   4498  CB  PHE A 282     -14.239   1.498  11.064  1.00 97.71           C  
ATOM   4499  HB2 PHE A 282     -13.291   1.238  10.592  1.00 97.71           H  
ATOM   4500  HB3 PHE A 282     -14.811   2.076  10.339  1.00 97.71           H  
ATOM   4501  O   PHE A 282     -16.357   0.191  13.385  1.00 97.71           O  
ATOM   4502  CG  PHE A 282     -13.966   2.370  12.267  1.00 97.71           C  
ATOM   4503  CD1 PHE A 282     -14.862   3.397  12.616  1.00 97.71           C  
ATOM   4504  HD1 PHE A 282     -15.754   3.553  12.027  1.00 97.71           H  
ATOM   4505  CD2 PHE A 282     -12.796   2.174  13.018  1.00 97.71           C  
ATOM   4506  HD2 PHE A 282     -12.088   1.412  12.727  1.00 97.71           H  
ATOM   4507  CE1 PHE A 282     -14.585   4.232  13.711  1.00 97.71           C  
ATOM   4508  HE1 PHE A 282     -15.262   5.038  13.952  1.00 97.71           H  
ATOM   4509  CE2 PHE A 282     -12.514   3.017  14.104  1.00 97.71           C  
ATOM   4510  HE2 PHE A 282     -11.570   2.918  14.619  1.00 97.71           H  
ATOM   4511  CZ  PHE A 282     -13.410   4.039  14.459  1.00 97.71           C  
ATOM   4512  HZ  PHE A 282     -13.169   4.701  15.278  1.00 97.71           H  
ATOM   4513  N   VAL A 283     -17.294   1.038  11.533  1.00 97.74           N  
ATOM   4514  H   VAL A 283     -17.163   1.244  10.553  1.00 97.74           H  
ATOM   4515  CA  VAL A 283     -18.584   1.384  12.139  1.00 97.74           C  
ATOM   4516  HA  VAL A 283     -18.411   2.056  12.981  1.00 97.74           H  
ATOM   4517  C   VAL A 283     -19.269   0.142  12.690  1.00 97.74           C  
ATOM   4518  CB  VAL A 283     -19.469   2.110  11.112  1.00 97.74           C  
ATOM   4519  HB  VAL A 283     -19.470   1.549  10.178  1.00 97.74           H  
ATOM   4520  O   VAL A 283     -19.688   0.151  13.844  1.00 97.74           O  
ATOM   4521  CG1 VAL A 283     -20.919   2.266  11.584  1.00 97.74           C  
ATOM   4522 HG11 VAL A 283     -20.945   2.716  12.577  1.00 97.74           H  
ATOM   4523 HG12 VAL A 283     -21.463   2.893  10.877  1.00 97.74           H  
ATOM   4524 HG13 VAL A 283     -21.407   1.292  11.605  1.00 97.74           H  
ATOM   4525  CG2 VAL A 283     -18.902   3.509  10.857  1.00 97.74           C  
ATOM   4526 HG21 VAL A 283     -19.344   3.909   9.944  1.00 97.74           H  
ATOM   4527 HG22 VAL A 283     -17.823   3.480  10.706  1.00 97.74           H  
ATOM   4528 HG23 VAL A 283     -19.129   4.164  11.697  1.00 97.74           H  
ATOM   4529  N   SER A 284     -19.317  -0.949  11.922  1.00 95.72           N  
ATOM   4530  H   SER A 284     -18.964  -0.890  10.977  1.00 95.72           H  
ATOM   4531  CA  SER A 284     -19.881  -2.222  12.378  1.00 95.72           C  
ATOM   4532  HA  SER A 284     -20.940  -2.083  12.595  1.00 95.72           H  
ATOM   4533  C   SER A 284     -19.196  -2.724  13.645  1.00 95.72           C  
ATOM   4534  CB  SER A 284     -19.750  -3.285  11.286  1.00 95.72           C  
ATOM   4535  HB2 SER A 284     -18.696  -3.478  11.085  1.00 95.72           H  
ATOM   4536  HB3 SER A 284     -20.223  -2.930  10.370  1.00 95.72           H  
ATOM   4537  O   SER A 284     -19.872  -3.237  14.532  1.00 95.72           O  
ATOM   4538  OG  SER A 284     -20.384  -4.483  11.703  1.00 95.72           O  
ATOM   4539  HG  SER A 284     -20.233  -4.618  12.642  1.00 95.72           H  
ATOM   4540  N   LYS A 285     -17.870  -2.568  13.749  1.00 95.83           N  
ATOM   4541  H   LYS A 285     -17.376  -2.142  12.978  1.00 95.83           H  
ATOM   4542  CA  LYS A 285     -17.112  -2.978  14.934  1.00 95.83           C  
ATOM   4543  HA  LYS A 285     -17.418  -3.993  15.186  1.00 95.83           H  
ATOM   4544  C   LYS A 285     -17.437  -2.111  16.146  1.00 95.83           C  
ATOM   4545  CB  LYS A 285     -15.611  -2.933  14.606  1.00 95.83           C  
ATOM   4546  HB2 LYS A 285     -15.301  -1.902  14.435  1.00 95.83           H  
ATOM   4547  HB3 LYS A 285     -15.440  -3.487  13.684  1.00 95.83           H  
ATOM   4548  O   LYS A 285     -17.665  -2.625  17.235  1.00 95.83           O  
ATOM   4549  CG  LYS A 285     -14.717  -3.525  15.703  1.00 95.83           C  
ATOM   4550  HG2 LYS A 285     -14.867  -2.994  16.643  1.00 95.83           H  
ATOM   4551  HG3 LYS A 285     -13.676  -3.407  15.404  1.00 95.83           H  
ATOM   4552  CD  LYS A 285     -15.012  -5.013  15.890  1.00 95.83           C  
ATOM   4553  HD2 LYS A 285     -14.950  -5.516  14.925  1.00 95.83           H  
ATOM   4554  HD3 LYS A 285     -16.012  -5.140  16.304  1.00 95.83           H  
ATOM   4555  CE  LYS A 285     -14.010  -5.635  16.851  1.00 95.83           C  
ATOM   4556  HE2 LYS A 285     -14.053  -5.106  17.803  1.00 95.83           H  
ATOM   4557  HE3 LYS A 285     -13.004  -5.526  16.447  1.00 95.83           H  
ATOM   4558  NZ  LYS A 285     -14.341  -7.062  17.036  1.00 95.83           N  
ATOM   4559  HZ1 LYS A 285     -15.272  -7.163  17.414  1.00 95.83           H  
ATOM   4560  HZ2 LYS A 285     -13.663  -7.469  17.664  1.00 95.83           H  
ATOM   4561  HZ3 LYS A 285     -14.264  -7.552  16.156  1.00 95.83           H  
ATOM   4562  N   ILE A 286     -17.476  -0.798  15.944  1.00 97.08           N  
ATOM   4563  H   ILE A 286     -17.262  -0.467  15.014  1.00 97.08           H  
ATOM   4564  CA  ILE A 286     -17.762   0.192  16.985  1.00 97.08           C  
ATOM   4565  HA  ILE A 286     -17.121  -0.004  17.844  1.00 97.08           H  
ATOM   4566  C   ILE A 286     -19.200   0.071  17.507  1.00 97.08           C  
ATOM   4567  CB  ILE A 286     -17.437   1.590  16.410  1.00 97.08           C  
ATOM   4568  HB  ILE A 286     -17.840   1.636  15.398  1.00 97.08           H  
ATOM   4569  O   ILE A 286     -19.430   0.224  18.706  1.00 97.08           O  
ATOM   4570  CG1 ILE A 286     -15.912   1.822  16.299  1.00 97.08           C  
ATOM   4571 HG12 ILE A 286     -15.474   1.056  15.659  1.00 97.08           H  
ATOM   4572 HG13 ILE A 286     -15.751   2.780  15.806  1.00 97.08           H  
ATOM   4573  CG2 ILE A 286     -18.098   2.741  17.177  1.00 97.08           C  
ATOM   4574 HG21 ILE A 286     -19.178   2.698  17.037  1.00 97.08           H  
ATOM   4575 HG22 ILE A 286     -17.741   3.699  16.798  1.00 97.08           H  
ATOM   4576 HG23 ILE A 286     -17.875   2.663  18.241  1.00 97.08           H  
ATOM   4577  CD1 ILE A 286     -15.131   1.831  17.621  1.00 97.08           C  
ATOM   4578 HD11 ILE A 286     -15.538   2.577  18.304  1.00 97.08           H  
ATOM   4579 HD12 ILE A 286     -15.152   0.848  18.091  1.00 97.08           H  
ATOM   4580 HD13 ILE A 286     -14.094   2.092  17.409  1.00 97.08           H  
ATOM   4581  N   LEU A 287     -20.166  -0.241  16.641  1.00 96.56           N  
ATOM   4582  H   LEU A 287     -19.920  -0.334  15.666  1.00 96.56           H  
ATOM   4583  CA  LEU A 287     -21.576  -0.376  17.013  1.00 96.56           C  
ATOM   4584  HA  LEU A 287     -21.908   0.560  17.461  1.00 96.56           H  
ATOM   4585  C   LEU A 287     -21.829  -1.469  18.060  1.00 96.56           C  
ATOM   4586  CB  LEU A 287     -22.407  -0.646  15.753  1.00 96.56           C  
ATOM   4587  HB2 LEU A 287     -23.369  -1.059  16.055  1.00 96.56           H  
ATOM   4588  HB3 LEU A 287     -21.898  -1.401  15.153  1.00 96.56           H  
ATOM   4589  O   LEU A 287     -22.726  -1.296  18.885  1.00 96.56           O  
ATOM   4590  CG  LEU A 287     -22.694   0.598  14.902  1.00 96.56           C  
ATOM   4591  HG  LEU A 287     -21.777   1.160  14.723  1.00 96.56           H  
ATOM   4592  CD1 LEU A 287     -23.267   0.142  13.565  1.00 96.56           C  
ATOM   4593 HD11 LEU A 287     -24.229  -0.349  13.713  1.00 96.56           H  
ATOM   4594 HD12 LEU A 287     -22.579  -0.554  13.087  1.00 96.56           H  
ATOM   4595 HD13 LEU A 287     -23.376   1.006  12.909  1.00 96.56           H  
ATOM   4596  CD2 LEU A 287     -23.705   1.537  15.567  1.00 96.56           C  
ATOM   4597 HD21 LEU A 287     -24.618   0.992  15.805  1.00 96.56           H  
ATOM   4598 HD22 LEU A 287     -23.284   1.956  16.481  1.00 96.56           H  
ATOM   4599 HD23 LEU A 287     -23.944   2.358  14.891  1.00 96.56           H  
ATOM   4600  N   GLU A 288     -21.029  -2.544  18.068  1.00 93.85           N  
ATOM   4601  H   GLU A 288     -20.304  -2.615  17.368  1.00 93.85           H  
ATOM   4602  CA  GLU A 288     -21.121  -3.609  19.081  1.00 93.85           C  
ATOM   4603  HA  GLU A 288     -22.124  -4.036  19.056  1.00 93.85           H  
ATOM   4604  C   GLU A 288     -20.899  -3.087  20.509  1.00 93.85           C  
ATOM   4605  CB  GLU A 288     -20.097  -4.731  18.810  1.00 93.85           C  
ATOM   4606  HB2 GLU A 288     -20.172  -5.447  19.628  1.00 93.85           H  
ATOM   4607  HB3 GLU A 288     -19.091  -4.313  18.819  1.00 93.85           H  
ATOM   4608  O   GLU A 288     -21.482  -3.621  21.451  1.00 93.85           O  
ATOM   4609  CG  GLU A 288     -20.318  -5.495  17.493  1.00 93.85           C  
ATOM   4610  HG2 GLU A 288     -21.362  -5.806  17.450  1.00 93.85           H  
ATOM   4611  HG3 GLU A 288     -20.132  -4.818  16.660  1.00 93.85           H  
ATOM   4612  CD  GLU A 288     -19.424  -6.748  17.336  1.00 93.85           C  
ATOM   4613  OE1 GLU A 288     -19.605  -7.467  16.327  1.00 93.85           O  
ATOM   4614  OE2 GLU A 288     -18.605  -7.075  18.233  1.00 93.85           O  
ATOM   4615  N   ASP A 289     -20.084  -2.039  20.662  1.00 95.76           N  
ATOM   4616  H   ASP A 289     -19.654  -1.652  19.834  1.00 95.76           H  
ATOM   4617  CA  ASP A 289     -19.761  -1.423  21.951  1.00 95.76           C  
ATOM   4618  HA  ASP A 289     -20.087  -2.086  22.753  1.00 95.76           H  
ATOM   4619  C   ASP A 289     -20.500  -0.101  22.198  1.00 95.76           C  
ATOM   4620  CB  ASP A 289     -18.237  -1.237  22.052  1.00 95.76           C  
ATOM   4621  HB2 ASP A 289     -17.841  -0.953  21.077  1.00 95.76           H  
ATOM   4622  HB3 ASP A 289     -18.032  -0.417  22.741  1.00 95.76           H  
ATOM   4623  O   ASP A 289     -20.607   0.335  23.346  1.00 95.76           O  
ATOM   4624  CG  ASP A 289     -17.471  -2.457  22.576  1.00 95.76           C  
ATOM   4625  OD1 ASP A 289     -18.076  -3.425  23.088  1.00 95.76           O  
ATOM   4626  OD2 ASP A 289     -16.227  -2.384  22.645  1.00 95.76           O  
ATOM   4627  N   ILE A 290     -21.037   0.541  21.154  1.00 96.09           N  
ATOM   4628  H   ILE A 290     -20.864   0.171  20.230  1.00 96.09           H  
ATOM   4629  CA  ILE A 290     -21.840   1.758  21.314  1.00 96.09           C  
ATOM   4630  HA  ILE A 290     -21.338   2.388  22.048  1.00 96.09           H  
ATOM   4631  C   ILE A 290     -23.201   1.462  21.925  1.00 96.09           C  
ATOM   4632  CB  ILE A 290     -21.947   2.555  19.996  1.00 96.09           C  
ATOM   4633  HB  ILE A 290     -22.032   1.861  19.160  1.00 96.09           H  
ATOM   4634  O   ILE A 290     -23.618   2.198  22.817  1.00 96.09           O  
ATOM   4635  CG1 ILE A 290     -20.644   3.368  19.860  1.00 96.09           C  
ATOM   4636 HG12 ILE A 290     -20.421   3.875  20.799  1.00 96.09           H  
ATOM   4637 HG13 ILE A 290     -19.827   2.678  19.648  1.00 96.09           H  
ATOM   4638  CG2 ILE A 290     -23.170   3.491  19.952  1.00 96.09           C  
ATOM   4639 HG21 ILE A 290     -24.102   2.938  20.068  1.00 96.09           H  
ATOM   4640 HG22 ILE A 290     -23.088   4.224  20.754  1.00 96.09           H  
ATOM   4641 HG23 ILE A 290     -23.236   4.001  18.991  1.00 96.09           H  
ATOM   4642  CD1 ILE A 290     -20.679   4.434  18.775  1.00 96.09           C  
ATOM   4643 HD11 ILE A 290     -19.668   4.813  18.625  1.00 96.09           H  
ATOM   4644 HD12 ILE A 290     -21.049   3.985  17.853  1.00 96.09           H  
ATOM   4645 HD13 ILE A 290     -21.316   5.267  19.072  1.00 96.09           H  
ATOM   4646  N   ILE A 291     -23.902   0.424  21.459  1.00 95.05           N  
ATOM   4647  H   ILE A 291     -23.481  -0.173  20.762  1.00 95.05           H  
ATOM   4648  CA  ILE A 291     -25.183   0.019  22.047  1.00 95.05           C  
ATOM   4649  HA  ILE A 291     -25.465   0.745  22.809  1.00 95.05           H  
ATOM   4650  C   ILE A 291     -24.994  -1.314  22.747  1.00 95.05           C  
ATOM   4651  CB  ILE A 291     -26.347  -0.004  21.035  1.00 95.05           C  
ATOM   4652  HB  ILE A 291     -26.155  -0.764  20.278  1.00 95.05           H  
ATOM   4653  O   ILE A 291     -24.855  -2.350  22.103  1.00 95.05           O  
ATOM   4654  CG1 ILE A 291     -26.455   1.371  20.340  1.00 95.05           C  
ATOM   4655 HG12 ILE A 291     -26.366   2.161  21.087  1.00 95.05           H  
ATOM   4656 HG13 ILE A 291     -25.626   1.456  19.639  1.00 95.05           H  
ATOM   4657  CG2 ILE A 291     -27.649  -0.366  21.782  1.00 95.05           C  
ATOM   4658 HG21 ILE A 291     -28.474  -0.465  21.077  1.00 95.05           H  
ATOM   4659 HG22 ILE A 291     -27.884   0.407  22.513  1.00 95.05           H  
ATOM   4660 HG23 ILE A 291     -27.547  -1.322  22.296  1.00 95.05           H  
ATOM   4661  CD1 ILE A 291     -27.736   1.618  19.543  1.00 95.05           C  
ATOM   4662 HD11 ILE A 291     -28.598   1.641  20.209  1.00 95.05           H  
ATOM   4663 HD12 ILE A 291     -27.873   0.833  18.799  1.00 95.05           H  
ATOM   4664 HD13 ILE A 291     -27.668   2.584  19.042  1.00 95.05           H  
ATOM   4665  N   THR A 292     -25.055  -1.288  24.075  1.00 92.24           N  
ATOM   4666  H   THR A 292     -25.218  -0.401  24.531  1.00 92.24           H  
ATOM   4667  CA  THR A 292     -24.840  -2.479  24.894  1.00 92.24           C  
ATOM   4668  HA  THR A 292     -24.807  -3.344  24.231  1.00 92.24           H  
ATOM   4669  C   THR A 292     -25.975  -2.729  25.875  1.00 92.24           C  
ATOM   4670  CB  THR A 292     -23.469  -2.450  25.579  1.00 92.24           C  
ATOM   4671  HB  THR A 292     -22.704  -2.276  24.823  1.00 92.24           H  
ATOM   4672  O   THR A 292     -26.624  -1.818  26.393  1.00 92.24           O  
ATOM   4673  CG2 THR A 292     -23.349  -1.384  26.668  1.00 92.24           C  
ATOM   4674 HG21 THR A 292     -22.326  -1.368  27.044  1.00 92.24           H  
ATOM   4675 HG22 THR A 292     -24.027  -1.598  27.494  1.00 92.24           H  
ATOM   4676 HG23 THR A 292     -23.580  -0.404  26.251  1.00 92.24           H  
ATOM   4677  OG1 THR A 292     -23.241  -3.708  26.178  1.00 92.24           O  
ATOM   4678  HG1 THR A 292     -22.285  -3.790  26.214  1.00 92.24           H  
ATOM   4679  N   ALA A 293     -26.196  -4.010  26.141  1.00 89.30           N  
ATOM   4680  H   ALA A 293     -25.596  -4.673  25.672  1.00 89.30           H  
ATOM   4681  CA  ALA A 293     -27.088  -4.517  27.174  1.00 89.30           C  
ATOM   4682  HA  ALA A 293     -27.920  -3.828  27.320  1.00 89.30           H  
ATOM   4683  C   ALA A 293     -26.383  -4.685  28.534  1.00 89.30           C  
ATOM   4684  CB  ALA A 293     -27.628  -5.850  26.645  1.00 89.30           C  
ATOM   4685  HB1 ALA A 293     -28.385  -5.669  25.882  1.00 89.30           H  
ATOM   4686  HB2 ALA A 293     -28.052  -6.437  27.459  1.00 89.30           H  
ATOM   4687  HB3 ALA A 293     -26.819  -6.440  26.214  1.00 89.30           H  
ATOM   4688  O   ALA A 293     -27.054  -4.823  29.556  1.00 89.30           O  
ATOM   4689  N   ASN A 294     -25.044  -4.699  28.560  1.00 86.80           N  
ATOM   4690  H   ASN A 294     -24.537  -4.498  27.710  1.00 86.80           H  
ATOM   4691  CA  ASN A 294     -24.253  -4.989  29.753  1.00 86.80           C  
ATOM   4692  HA  ASN A 294     -24.883  -4.921  30.640  1.00 86.80           H  
ATOM   4693  C   ASN A 294     -23.115  -3.976  29.907  1.00 86.80           C  
ATOM   4694  CB  ASN A 294     -23.711  -6.429  29.665  1.00 86.80           C  
ATOM   4695  HB2 ASN A 294     -23.046  -6.520  28.806  1.00 86.80           H  
ATOM   4696  HB3 ASN A 294     -24.544  -7.122  29.544  1.00 86.80           H  
ATOM   4697  O   ASN A 294     -22.189  -3.974  29.112  1.00 86.80           O  
ATOM   4698  CG  ASN A 294     -22.941  -6.818  30.916  1.00 86.80           C  
ATOM   4699  ND2 ASN A 294     -22.461  -8.034  31.003  1.00 86.80           N  
ATOM   4700 HD21 ASN A 294     -21.997  -8.250  31.873  1.00 86.80           H  
ATOM   4701 HD22 ASN A 294     -22.541  -8.687  30.237  1.00 86.80           H  
ATOM   4702  OD1 ASN A 294     -22.780  -6.042  31.842  1.00 86.80           O  
ATOM   4703  N   ARG A 295     -23.155  -3.150  30.955  1.00 89.54           N  
ATOM   4704  H   ARG A 295     -23.901  -3.278  31.623  1.00 89.54           H  
ATOM   4705  CA  ARG A 295     -22.136  -2.118  31.214  1.00 89.54           C  
ATOM   4706  HA  ARG A 295     -21.730  -1.763  30.267  1.00 89.54           H  
ATOM   4707  C   ARG A 295     -20.935  -2.624  32.015  1.00 89.54           C  
ATOM   4708  CB  ARG A 295     -22.780  -0.929  31.933  1.00 89.54           C  
ATOM   4709  HB2 ARG A 295     -22.005  -0.194  32.151  1.00 89.54           H  
ATOM   4710  HB3 ARG A 295     -23.199  -1.274  32.878  1.00 89.54           H  
ATOM   4711  O   ARG A 295     -19.899  -1.973  32.026  1.00 89.54           O  
ATOM   4712  CG  ARG A 295     -23.869  -0.246  31.089  1.00 89.54           C  
ATOM   4713  HG2 ARG A 295     -23.426   0.114  30.161  1.00 89.54           H  
ATOM   4714  HG3 ARG A 295     -24.665  -0.949  30.844  1.00 89.54           H  
ATOM   4715  CD  ARG A 295     -24.461   0.942  31.852  1.00 89.54           C  
ATOM   4716  HD2 ARG A 295     -25.117   1.495  31.179  1.00 89.54           H  
ATOM   4717  HD3 ARG A 295     -23.641   1.600  32.137  1.00 89.54           H  
ATOM   4718  NE  ARG A 295     -25.225   0.504  33.040  1.00 89.54           N  
ATOM   4719  HE  ARG A 295     -25.702  -0.383  32.959  1.00 89.54           H  
ATOM   4720  NH1 ARG A 295     -24.819   2.335  34.363  1.00 89.54           N  
ATOM   4721 HH11 ARG A 295     -24.850   2.803  35.257  1.00 89.54           H  
ATOM   4722 HH12 ARG A 295     -24.356   2.783  33.585  1.00 89.54           H  
ATOM   4723  NH2 ARG A 295     -25.912   0.578  35.205  1.00 89.54           N  
ATOM   4724 HH21 ARG A 295     -26.229  -0.378  35.129  1.00 89.54           H  
ATOM   4725 HH22 ARG A 295     -25.903   1.033  36.107  1.00 89.54           H  
ATOM   4726  CZ  ARG A 295     -25.316   1.141  34.192  1.00 89.54           C  
ATOM   4727  N   GLU A 296     -21.056  -3.766  32.687  1.00 86.77           N  
ATOM   4728  H   GLU A 296     -21.886  -4.328  32.565  1.00 86.77           H  
ATOM   4729  CA  GLU A 296     -20.064  -4.232  33.668  1.00 86.77           C  
ATOM   4730  HA  GLU A 296     -19.815  -3.416  34.347  1.00 86.77           H  
ATOM   4731  C   GLU A 296     -18.746  -4.682  33.024  1.00 86.77           C  
ATOM   4732  CB  GLU A 296     -20.660  -5.380  34.495  1.00 86.77           C  
ATOM   4733  HB2 GLU A 296     -19.906  -5.728  35.201  1.00 86.77           H  
ATOM   4734  HB3 GLU A 296     -20.915  -6.202  33.827  1.00 86.77           H  
ATOM   4735  O   GLU A 296     -17.713  -4.742  33.682  1.00 86.77           O  
ATOM   4736  CG  GLU A 296     -21.907  -4.946  35.284  1.00 86.77           C  
ATOM   4737  HG2 GLU A 296     -21.633  -4.117  35.936  1.00 86.77           H  
ATOM   4738  HG3 GLU A 296     -22.667  -4.586  34.590  1.00 86.77           H  
ATOM   4739  CD  GLU A 296     -22.519  -6.075  36.128  1.00 86.77           C  
ATOM   4740  OE1 GLU A 296     -23.492  -5.760  36.850  1.00 86.77           O  
ATOM   4741  OE2 GLU A 296     -22.045  -7.230  36.027  1.00 86.77           O  
ATOM   4742  N   THR A 297     -18.760  -4.976  31.723  1.00 87.44           N  
ATOM   4743  H   THR A 297     -19.640  -4.922  31.230  1.00 87.44           H  
ATOM   4744  CA  THR A 297     -17.581  -5.429  30.970  1.00 87.44           C  
ATOM   4745  HA  THR A 297     -16.963  -6.036  31.632  1.00 87.44           H  
ATOM   4746  C   THR A 297     -16.682  -4.295  30.473  1.00 87.44           C  
ATOM   4747  CB  THR A 297     -18.014  -6.309  29.790  1.00 87.44           C  
ATOM   4748  HB  THR A 297     -17.145  -6.570  29.185  1.00 87.44           H  
ATOM   4749  O   THR A 297     -15.677  -4.563  29.808  1.00 87.44           O  
ATOM   4750  CG2 THR A 297     -18.673  -7.602  30.273  1.00 87.44           C  
ATOM   4751 HG21 THR A 297     -17.985  -8.148  30.918  1.00 87.44           H  
ATOM   4752 HG22 THR A 297     -18.923  -8.222  29.412  1.00 87.44           H  
ATOM   4753 HG23 THR A 297     -19.585  -7.379  30.827  1.00 87.44           H  
ATOM   4754  OG1 THR A 297     -18.967  -5.655  28.982  1.00 87.44           O  
ATOM   4755  HG1 THR A 297     -18.594  -4.849  28.618  1.00 87.44           H  
ATOM   4756  N   TYR A 298     -17.049  -3.040  30.739  1.00 94.99           N  
ATOM   4757  H   TYR A 298     -17.830  -2.887  31.361  1.00 94.99           H  
ATOM   4758  CA  TYR A 298     -16.369  -1.853  30.226  1.00 94.99           C  
ATOM   4759  HA  TYR A 298     -15.731  -2.156  29.396  1.00 94.99           H  
ATOM   4760  C   TYR A 298     -15.482  -1.196  31.297  1.00 94.99           C  
ATOM   4761  CB  TYR A 298     -17.404  -0.878  29.653  1.00 94.99           C  
ATOM   4762  HB2 TYR A 298     -16.902   0.047  29.369  1.00 94.99           H  
ATOM   4763  HB3 TYR A 298     -18.139  -0.632  30.420  1.00 94.99           H  
ATOM   4764  O   TYR A 298     -15.708  -1.388  32.494  1.00 94.99           O  
ATOM   4765  CG  TYR A 298     -18.110  -1.412  28.424  1.00 94.99           C  
ATOM   4766  CD1 TYR A 298     -17.637  -1.084  27.138  1.00 94.99           C  
ATOM   4767  HD1 TYR A 298     -16.803  -0.407  27.026  1.00 94.99           H  
ATOM   4768  CD2 TYR A 298     -19.230  -2.248  28.562  1.00 94.99           C  
ATOM   4769  HD2 TYR A 298     -19.602  -2.506  29.543  1.00 94.99           H  
ATOM   4770  CE1 TYR A 298     -18.265  -1.612  25.994  1.00 94.99           C  
ATOM   4771  HE1 TYR A 298     -17.903  -1.354  25.009  1.00 94.99           H  
ATOM   4772  CE2 TYR A 298     -19.846  -2.779  27.418  1.00 94.99           C  
ATOM   4773  HE2 TYR A 298     -20.666  -3.478  27.494  1.00 94.99           H  
ATOM   4774  OH  TYR A 298     -19.953  -3.091  25.075  1.00 94.99           O  
ATOM   4775  HH  TYR A 298     -19.399  -3.086  24.291  1.00 94.99           H  
ATOM   4776  CZ  TYR A 298     -19.372  -2.473  26.134  1.00 94.99           C  
ATOM   4777  N   PRO A 299     -14.459  -0.416  30.900  1.00 94.29           N  
ATOM   4778  CA  PRO A 299     -13.647   0.363  31.834  1.00 94.29           C  
ATOM   4779  HA  PRO A 299     -13.067  -0.327  32.447  1.00 94.29           H  
ATOM   4780  C   PRO A 299     -14.486   1.270  32.742  1.00 94.29           C  
ATOM   4781  CB  PRO A 299     -12.702   1.190  30.955  1.00 94.29           C  
ATOM   4782  HB2 PRO A 299     -13.165   2.141  30.691  1.00 94.29           H  
ATOM   4783  HB3 PRO A 299     -11.739   1.356  31.438  1.00 94.29           H  
ATOM   4784  O   PRO A 299     -15.513   1.792  32.321  1.00 94.29           O  
ATOM   4785  CG  PRO A 299     -12.566   0.336  29.696  1.00 94.29           C  
ATOM   4786  HG2 PRO A 299     -11.846  -0.463  29.872  1.00 94.29           H  
ATOM   4787  HG3 PRO A 299     -12.274   0.927  28.827  1.00 94.29           H  
ATOM   4788  CD  PRO A 299     -13.960  -0.260  29.539  1.00 94.29           C  
ATOM   4789  HD2 PRO A 299     -13.892  -1.211  29.011  1.00 94.29           H  
ATOM   4790  HD3 PRO A 299     -14.599   0.429  28.987  1.00 94.29           H  
ATOM   4791  N   ILE A 300     -14.003   1.546  33.956  1.00 92.85           N  
ATOM   4792  H   ILE A 300     -13.161   1.071  34.249  1.00 92.85           H  
ATOM   4793  CA  ILE A 300     -14.698   2.398  34.946  1.00 92.85           C  
ATOM   4794  HA  ILE A 300     -15.678   1.966  35.150  1.00 92.85           H  
ATOM   4795  C   ILE A 300     -14.934   3.828  34.424  1.00 92.85           C  
ATOM   4796  CB  ILE A 300     -13.887   2.415  36.265  1.00 92.85           C  
ATOM   4797  HB  ILE A 300     -12.874   2.744  36.033  1.00 92.85           H  
ATOM   4798  O   ILE A 300     -15.883   4.493  34.822  1.00 92.85           O  
ATOM   4799  CG1 ILE A 300     -13.817   0.993  36.873  1.00 92.85           C  
ATOM   4800 HG12 ILE A 300     -13.559   0.267  36.102  1.00 92.85           H  
ATOM   4801 HG13 ILE A 300     -14.795   0.718  37.268  1.00 92.85           H  
ATOM   4802  CG2 ILE A 300     -14.480   3.392  37.300  1.00 92.85           C  
ATOM   4803 HG21 ILE A 300     -13.931   3.349  38.241  1.00 92.85           H  
ATOM   4804 HG22 ILE A 300     -15.526   3.149  37.485  1.00 92.85           H  
ATOM   4805 HG23 ILE A 300     -14.414   4.420  36.944  1.00 92.85           H  
ATOM   4806  CD1 ILE A 300     -12.766   0.844  37.980  1.00 92.85           C  
ATOM   4807 HD11 ILE A 300     -12.698  -0.205  38.268  1.00 92.85           H  
ATOM   4808 HD12 ILE A 300     -13.047   1.423  38.860  1.00 92.85           H  
ATOM   4809 HD13 ILE A 300     -11.793   1.175  37.618  1.00 92.85           H  
ATOM   4810  N   THR A 301     -14.082   4.301  33.514  1.00 93.04           N  
ATOM   4811  H   THR A 301     -13.333   3.701  33.201  1.00 93.04           H  
ATOM   4812  CA  THR A 301     -14.187   5.616  32.858  1.00 93.04           C  
ATOM   4813  HA  THR A 301     -14.452   6.367  33.601  1.00 93.04           H  
ATOM   4814  C   THR A 301     -15.263   5.681  31.771  1.00 93.04           C  
ATOM   4815  CB  THR A 301     -12.837   5.990  32.234  1.00 93.04           C  
ATOM   4816  HB  THR A 301     -12.930   6.888  31.624  1.00 93.04           H  
ATOM   4817  O   THR A 301     -15.485   6.749  31.199  1.00 93.04           O  
ATOM   4818  CG2 THR A 301     -11.772   6.226  33.305  1.00 93.04           C  
ATOM   4819 HG21 THR A 301     -10.843   6.543  32.831  1.00 93.04           H  
ATOM   4820 HG22 THR A 301     -12.101   7.006  33.991  1.00 93.04           H  
ATOM   4821 HG23 THR A 301     -11.589   5.305  33.858  1.00 93.04           H  
ATOM   4822  OG1 THR A 301     -12.371   4.915  31.449  1.00 93.04           O  
ATOM   4823  HG1 THR A 301     -12.783   4.971  30.584  1.00 93.04           H  
ATOM   4824  N   SER A 302     -15.902   4.557  31.454  1.00 95.11           N  
ATOM   4825  H   SER A 302     -15.730   3.727  32.004  1.00 95.11           H  
ATOM   4826  CA  SER A 302     -16.943   4.477  30.432  1.00 95.11           C  
ATOM   4827  HA  SER A 302     -16.611   5.026  29.550  1.00 95.11           H  
ATOM   4828  C   SER A 302     -18.230   5.096  30.950  1.00 95.11           C  
ATOM   4829  CB  SER A 302     -17.220   3.036  30.011  1.00 95.11           C  
ATOM   4830  HB2 SER A 302     -17.838   3.021  29.114  1.00 95.11           H  
ATOM   4831  HB3 SER A 302     -17.743   2.517  30.814  1.00 95.11           H  
ATOM   4832  O   SER A 302     -18.717   4.746  32.024  1.00 95.11           O  
ATOM   4833  OG  SER A 302     -16.002   2.374  29.771  1.00 95.11           O  
ATOM   4834  HG  SER A 302     -15.723   2.060  30.634  1.00 95.11           H  
ATOM   4835  N   ASP A 303     -18.792   5.993  30.157  1.00 94.56           N  
ATOM   4836  H   ASP A 303     -18.348   6.223  29.279  1.00 94.56           H  
ATOM   4837  CA  ASP A 303     -20.040   6.671  30.443  1.00 94.56           C  
ATOM   4838  HA  ASP A 303     -20.337   6.433  31.464  1.00 94.56           H  
ATOM   4839  C   ASP A 303     -21.147   6.152  29.517  1.00 94.56           C  
ATOM   4840  CB  ASP A 303     -19.822   8.187  30.401  1.00 94.56           C  
ATOM   4841  HB2 ASP A 303     -19.023   8.446  31.096  1.00 94.56           H  
ATOM   4842  HB3 ASP A 303     -19.504   8.483  29.402  1.00 94.56           H  
ATOM   4843  O   ASP A 303     -20.939   5.872  28.326  1.00 94.56           O  
ATOM   4844  CG  ASP A 303     -21.078   8.957  30.809  1.00 94.56           C  
ATOM   4845  OD1 ASP A 303     -21.865   8.409  31.616  1.00 94.56           O  
ATOM   4846  OD2 ASP A 303     -21.262  10.073  30.273  1.00 94.56           O  
ATOM   4847  N   PHE A 304     -22.322   5.966  30.113  1.00 95.89           N  
ATOM   4848  H   PHE A 304     -22.451   6.422  31.005  1.00 95.89           H  
ATOM   4849  CA  PHE A 304     -23.458   5.289  29.509  1.00 95.89           C  
ATOM   4850  HA  PHE A 304     -23.334   5.302  28.426  1.00 95.89           H  
ATOM   4851  C   PHE A 304     -24.764   5.987  29.863  1.00 95.89           C  
ATOM   4852  CB  PHE A 304     -23.533   3.830  29.974  1.00 95.89           C  
ATOM   4853  HB2 PHE A 304     -24.510   3.432  29.701  1.00 95.89           H  
ATOM   4854  HB3 PHE A 304     -23.475   3.808  31.062  1.00 95.89           H  
ATOM   4855  O   PHE A 304     -25.079   6.193  31.036  1.00 95.89           O  
ATOM   4856  CG  PHE A 304     -22.479   2.912  29.396  1.00 95.89           C  
ATOM   4857  CD1 PHE A 304     -22.613   2.417  28.084  1.00 95.89           C  
ATOM   4858  HD1 PHE A 304     -23.455   2.708  27.473  1.00 95.89           H  
ATOM   4859  CD2 PHE A 304     -21.374   2.533  30.180  1.00 95.89           C  
ATOM   4860  HD2 PHE A 304     -21.245   2.929  31.176  1.00 95.89           H  
ATOM   4861  CE1 PHE A 304     -21.633   1.561  27.554  1.00 95.89           C  
ATOM   4862  HE1 PHE A 304     -21.715   1.193  26.542  1.00 95.89           H  
ATOM   4863  CE2 PHE A 304     -20.409   1.657  29.655  1.00 95.89           C  
ATOM   4864  HE2 PHE A 304     -19.562   1.359  30.254  1.00 95.89           H  
ATOM   4865  CZ  PHE A 304     -20.529   1.190  28.336  1.00 95.89           C  
ATOM   4866  HZ  PHE A 304     -19.766   0.557  27.908  1.00 95.89           H  
ATOM   4867  N   VAL A 305     -25.591   6.220  28.847  1.00 95.14           N  
ATOM   4868  H   VAL A 305     -25.267   5.997  27.917  1.00 95.14           H  
ATOM   4869  CA  VAL A 305     -26.951   6.748  29.002  1.00 95.14           C  
ATOM   4870  HA  VAL A 305     -27.111   7.033  30.042  1.00 95.14           H  
ATOM   4871  C   VAL A 305     -27.957   5.652  28.664  1.00 95.14           C  
ATOM   4872  CB  VAL A 305     -27.132   8.021  28.157  1.00 95.14           C  
ATOM   4873  HB  VAL A 305     -26.839   7.818  27.127  1.00 95.14           H  
ATOM   4874  O   VAL A 305     -27.861   5.008  27.623  1.00 95.14           O  
ATOM   4875  CG1 VAL A 305     -28.579   8.528  28.165  1.00 95.14           C  
ATOM   4876 HG11 VAL A 305     -28.641   9.467  27.615  1.00 95.14           H  
ATOM   4877 HG12 VAL A 305     -29.233   7.807  27.674  1.00 95.14           H  
ATOM   4878 HG13 VAL A 305     -28.919   8.689  29.188  1.00 95.14           H  
ATOM   4879  CG2 VAL A 305     -26.253   9.149  28.715  1.00 95.14           C  
ATOM   4880 HG21 VAL A 305     -25.213   8.828  28.785  1.00 95.14           H  
ATOM   4881 HG22 VAL A 305     -26.585   9.429  29.714  1.00 95.14           H  
ATOM   4882 HG23 VAL A 305     -26.305  10.020  28.062  1.00 95.14           H  
ATOM   4883  N   GLU A 306     -28.921   5.413  29.554  1.00 95.03           N  
ATOM   4884  H   GLU A 306     -28.972   6.002  30.373  1.00 95.03           H  
ATOM   4885  CA  GLU A 306     -30.013   4.461  29.312  1.00 95.03           C  
ATOM   4886  HA  GLU A 306     -29.586   3.508  28.999  1.00 95.03           H  
ATOM   4887  C   GLU A 306     -30.920   4.971  28.182  1.00 95.03           C  
ATOM   4888  CB  GLU A 306     -30.802   4.230  30.615  1.00 95.03           C  
ATOM   4889  HB2 GLU A 306     -30.088   4.009  31.408  1.00 95.03           H  
ATOM   4890  HB3 GLU A 306     -31.327   5.147  30.883  1.00 95.03           H  
ATOM   4891  O   GLU A 306     -31.390   6.110  28.218  1.00 95.03           O  
ATOM   4892  CG  GLU A 306     -31.819   3.074  30.545  1.00 95.03           C  
ATOM   4893  HG2 GLU A 306     -31.288   2.151  30.312  1.00 95.03           H  
ATOM   4894  HG3 GLU A 306     -32.530   3.270  29.742  1.00 95.03           H  
ATOM   4895  CD  GLU A 306     -32.586   2.888  31.870  1.00 95.03           C  
ATOM   4896  OE1 GLU A 306     -33.770   2.491  31.892  1.00 95.03           O  
ATOM   4897  OE2 GLU A 306     -32.065   3.170  32.972  1.00 95.03           O  
ATOM   4898  N   ILE A 307     -31.190   4.120  27.192  1.00 93.63           N  
ATOM   4899  H   ILE A 307     -30.814   3.183  27.237  1.00 93.63           H  
ATOM   4900  CA  ILE A 307     -32.033   4.455  26.042  1.00 93.63           C  
ATOM   4901  HA  ILE A 307     -31.874   5.501  25.780  1.00 93.63           H  
ATOM   4902  C   ILE A 307     -33.496   4.279  26.463  1.00 93.63           C  
ATOM   4903  CB  ILE A 307     -31.653   3.604  24.807  1.00 93.63           C  
ATOM   4904  HB  ILE A 307     -31.854   2.557  25.036  1.00 93.63           H  
ATOM   4905  O   ILE A 307     -34.028   3.172  26.453  1.00 93.63           O  
ATOM   4906  CG1 ILE A 307     -30.150   3.749  24.458  1.00 93.63           C  
ATOM   4907 HG12 ILE A 307     -29.965   4.739  24.043  1.00 93.63           H  
ATOM   4908 HG13 ILE A 307     -29.540   3.648  25.356  1.00 93.63           H  
ATOM   4909  CG2 ILE A 307     -32.519   4.025  23.602  1.00 93.63           C  
ATOM   4910 HG21 ILE A 307     -33.579   3.913  23.827  1.00 93.63           H  
ATOM   4911 HG22 ILE A 307     -32.328   5.065  23.336  1.00 93.63           H  
ATOM   4912 HG23 ILE A 307     -32.309   3.397  22.736  1.00 93.63           H  
ATOM   4913  CD1 ILE A 307     -29.648   2.684  23.479  1.00 93.63           C  
ATOM   4914 HD11 ILE A 307     -28.589   2.845  23.275  1.00 93.63           H  
ATOM   4915 HD12 ILE A 307     -29.775   1.694  23.917  1.00 93.63           H  
ATOM   4916 HD13 ILE A 307     -30.201   2.730  22.540  1.00 93.63           H  
ATOM   4917  N   ARG A 308     -34.131   5.376  26.891  1.00 88.56           N  
ATOM   4918  H   ARG A 308     -33.573   6.213  26.982  1.00 88.56           H  
ATOM   4919  CA  ARG A 308     -35.544   5.406  27.330  1.00 88.56           C  
ATOM   4920  HA  ARG A 308     -35.919   4.387  27.428  1.00 88.56           H  
ATOM   4921  C   ARG A 308     -36.493   6.085  26.345  1.00 88.56           C  
ATOM   4922  CB  ARG A 308     -35.652   6.102  28.691  1.00 88.56           C  
ATOM   4923  HB2 ARG A 308     -36.706   6.172  28.960  1.00 88.56           H  
ATOM   4924  HB3 ARG A 308     -35.250   7.112  28.613  1.00 88.56           H  
ATOM   4925  O   ARG A 308     -37.704   5.947  26.474  1.00 88.56           O  
ATOM   4926  CG  ARG A 308     -34.921   5.340  29.798  1.00 88.56           C  
ATOM   4927  HG2 ARG A 308     -35.281   4.312  29.837  1.00 88.56           H  
ATOM   4928  HG3 ARG A 308     -33.848   5.340  29.604  1.00 88.56           H  
ATOM   4929  CD  ARG A 308     -35.194   6.032  31.133  1.00 88.56           C  
ATOM   4930  HD2 ARG A 308     -36.269   6.039  31.314  1.00 88.56           H  
ATOM   4931  HD3 ARG A 308     -34.835   7.059  31.066  1.00 88.56           H  
ATOM   4932  NE  ARG A 308     -34.518   5.334  32.238  1.00 88.56           N  
ATOM   4933  HE  ARG A 308     -34.265   4.370  32.077  1.00 88.56           H  
ATOM   4934  NH1 ARG A 308     -34.654   7.014  33.794  1.00 88.56           N  
ATOM   4935 HH11 ARG A 308     -35.245   7.527  33.156  1.00 88.56           H  
ATOM   4936 HH12 ARG A 308     -34.411   7.391  34.698  1.00 88.56           H  
ATOM   4937  NH2 ARG A 308     -33.463   5.174  34.233  1.00 88.56           N  
ATOM   4938 HH21 ARG A 308     -32.976   4.375  33.853  1.00 88.56           H
[truncated: 306,513 more chars]
