# Supplementary material for: Widespread Horizontal Gene Transfer Among Animal Viruses
Source: bioRxiv. 2024 Mar 26:2024.03.25.586562. Preprint. [Version 2] doi: 10.1101/2024.03.25.586562 (PMC11071296; doi:10.1101/2024.03.25.586562)
Supplement: Supplement 7 [file media-7.zip › File7_PDB/Parvo3780_VP.pdb]

ATOM      1  N   MET A   1     -68.716   4.418 -31.277  1.00 42.30           N  
ATOM      2  H   MET A   1     -67.725   4.254 -31.168  1.00 42.30           H  
ATOM      3  H2  MET A   1     -68.938   5.291 -30.820  1.00 42.30           H  
ATOM      4  H3  MET A   1     -68.931   4.486 -32.262  1.00 42.30           H  
ATOM      5  CA  MET A   1     -69.453   3.295 -30.650  1.00 42.30           C  
ATOM      6  HA  MET A   1     -70.526   3.487 -30.676  1.00 42.30           H  
ATOM      7  C   MET A   1     -68.997   3.167 -29.196  1.00 42.30           C  
ATOM      8  CB  MET A   1     -69.168   1.974 -31.382  1.00 42.30           C  
ATOM      9  HB2 MET A   1     -69.602   1.151 -30.814  1.00 42.30           H  
ATOM     10  HB3 MET A   1     -68.090   1.820 -31.432  1.00 42.30           H  
ATOM     11  O   MET A   1     -67.794   3.265 -28.994  1.00 42.30           O  
ATOM     12  CG  MET A   1     -69.742   1.928 -32.803  1.00 42.30           C  
ATOM     13  HG2 MET A   1     -69.432   2.813 -33.358  1.00 42.30           H  
ATOM     14  HG3 MET A   1     -70.831   1.913 -32.747  1.00 42.30           H  
ATOM     15  SD  MET A   1     -69.179   0.472 -33.714  1.00 42.30           S  
ATOM     16  CE  MET A   1     -70.167   0.604 -35.229  1.00 42.30           C  
ATOM     17  HE1 MET A   1     -71.228   0.568 -34.984  1.00 42.30           H  
ATOM     18  HE2 MET A   1     -69.939   1.539 -35.740  1.00 42.30           H  
ATOM     19  HE3 MET A   1     -69.926  -0.229 -35.890  1.00 42.30           H  
ATOM     20  N   PRO A   2     -69.892   3.005 -28.202  1.00 39.15           N  
ATOM     21  CA  PRO A   2     -69.517   2.902 -26.785  1.00 39.15           C  
ATOM     22  HA  PRO A   2     -68.476   3.186 -26.629  1.00 39.15           H  
ATOM     23  C   PRO A   2     -69.754   1.506 -26.170  1.00 39.15           C  
ATOM     24  CB  PRO A   2     -70.424   3.932 -26.111  1.00 39.15           C  
ATOM     25  HB2 PRO A   2     -70.550   3.744 -25.045  1.00 39.15           H  
ATOM     26  HB3 PRO A   2     -70.025   4.933 -26.275  1.00 39.15           H  
ATOM     27  O   PRO A   2     -70.682   0.811 -26.582  1.00 39.15           O  
ATOM     28  CG  PRO A   2     -71.741   3.770 -26.879  1.00 39.15           C  
ATOM     29  HG2 PRO A   2     -72.340   2.979 -26.427  1.00 39.15           H  
ATOM     30  HG3 PRO A   2     -72.305   4.702 -26.897  1.00 39.15           H  
ATOM     31  CD  PRO A   2     -71.310   3.346 -28.291  1.00 39.15           C  
ATOM     32  HD2 PRO A   2     -71.461   4.184 -28.971  1.00 39.15           H  
ATOM     33  HD3 PRO A   2     -71.892   2.485 -28.618  1.00 39.15           H  
ATOM     34  N   LYS A   3     -68.951   1.156 -25.148  1.00 43.20           N  
ATOM     35  H   LYS A   3     -68.097   1.693 -25.084  1.00 43.20           H  
ATOM     36  CA  LYS A   3     -69.194   0.259 -23.979  1.00 43.20           C  
ATOM     37  HA  LYS A   3     -69.836   0.772 -23.262  1.00 43.20           H  
ATOM     38  C   LYS A   3     -67.817  -0.021 -23.331  1.00 43.20           C  
ATOM     39  CB  LYS A   3     -69.854  -1.077 -24.395  1.00 43.20           C  
ATOM     40  HB2 LYS A   3     -69.508  -1.875 -23.739  1.00 43.20           H  
ATOM     41  HB3 LYS A   3     -69.542  -1.332 -25.408  1.00 43.20           H  
ATOM     42  O   LYS A   3     -66.924  -0.421 -24.060  1.00 43.20           O  
ATOM     43  CG  LYS A   3     -71.395  -1.024 -24.295  1.00 43.20           C  
ATOM     44  HG2 LYS A   3     -71.764  -0.036 -24.569  1.00 43.20           H  
ATOM     45  HG3 LYS A   3     -71.694  -1.205 -23.263  1.00 43.20           H  
ATOM     46  CD  LYS A   3     -72.063  -2.075 -25.189  1.00 43.20           C  
ATOM     47  HD2 LYS A   3     -71.739  -1.923 -26.219  1.00 43.20           H  
ATOM     48  HD3 LYS A   3     -71.754  -3.068 -24.860  1.00 43.20           H  
ATOM     49  CE  LYS A   3     -73.588  -1.939 -25.106  1.00 43.20           C  
ATOM     50  HE2 LYS A   3     -73.884  -2.008 -24.059  1.00 43.20           H  
ATOM     51  HE3 LYS A   3     -73.865  -0.948 -25.467  1.00 43.20           H  
ATOM     52  NZ  LYS A   3     -74.276  -2.989 -25.899  1.00 43.20           N  
ATOM     53  HZ1 LYS A   3     -75.279  -2.887 -25.837  1.00 43.20           H  
ATOM     54  HZ2 LYS A   3     -74.028  -3.907 -25.559  1.00 43.20           H  
ATOM     55  HZ3 LYS A   3     -74.007  -2.930 -26.870  1.00 43.20           H  
ATOM     56  N   SER A   4     -67.458   0.265 -22.072  1.00 42.70           N  
ATOM     57  H   SER A   4     -66.457   0.147 -22.009  1.00 42.70           H  
ATOM     58  CA  SER A   4     -68.102   0.320 -20.736  1.00 42.70           C  
ATOM     59  HA  SER A   4     -67.668   1.187 -20.237  1.00 42.70           H  
ATOM     60  C   SER A   4     -67.758  -0.905 -19.873  1.00 42.70           C  
ATOM     61  CB  SER A   4     -69.619   0.551 -20.713  1.00 42.70           C  
ATOM     62  HB2 SER A   4     -69.878   1.434 -21.297  1.00 42.70           H  
ATOM     63  HB3 SER A   4     -69.925   0.732 -19.683  1.00 42.70           H  
ATOM     64  O   SER A   4     -68.174  -2.011 -20.205  1.00 42.70           O  
ATOM     65  OG  SER A   4     -70.311  -0.586 -21.188  1.00 42.70           O  
ATOM     66  HG  SER A   4     -69.831  -1.368 -20.904  1.00 42.70           H  
ATOM     67  N   GLY A   5     -67.093  -0.698 -18.729  1.00 43.68           N  
ATOM     68  H   GLY A   5     -66.711   0.219 -18.547  1.00 43.68           H  
ATOM     69  CA  GLY A   5     -66.773  -1.760 -17.762  1.00 43.68           C  
ATOM     70  HA2 GLY A   5     -66.028  -2.426 -18.198  1.00 43.68           H  
ATOM     71  HA3 GLY A   5     -67.665  -2.349 -17.554  1.00 43.68           H  
ATOM     72  C   GLY A   5     -66.212  -1.219 -16.440  1.00 43.68           C  
ATOM     73  O   GLY A   5     -65.003  -1.150 -16.267  1.00 43.68           O  
ATOM     74  N   LYS A   6     -67.087  -0.805 -15.511  1.00 42.19           N  
ATOM     75  H   LYS A   6     -68.066  -0.961 -15.701  1.00 42.19           H  
ATOM     76  CA  LYS A   6     -66.714  -0.401 -14.136  1.00 42.19           C  
ATOM     77  HA  LYS A   6     -65.729   0.067 -14.137  1.00 42.19           H  
ATOM     78  C   LYS A   6     -66.672  -1.609 -13.190  1.00 42.19           C  
ATOM     79  CB  LYS A   6     -67.761   0.560 -13.534  1.00 42.19           C  
ATOM     80  HB2 LYS A   6     -68.739   0.082 -13.595  1.00 42.19           H  
ATOM     81  HB3 LYS A   6     -67.526   0.674 -12.476  1.00 42.19           H  
ATOM     82  O   LYS A   6     -67.540  -2.472 -13.318  1.00 42.19           O  
ATOM     83  CG  LYS A   6     -67.875   1.974 -14.120  1.00 42.19           C  
ATOM     84  HG2 LYS A   6     -66.906   2.471 -14.057  1.00 42.19           H  
ATOM     85  HG3 LYS A   6     -68.192   1.924 -15.161  1.00 42.19           H  
ATOM     86  CD  LYS A   6     -68.915   2.752 -13.286  1.00 42.19           C  
ATOM     87  HD2 LYS A   6     -69.885   2.264 -13.383  1.00 42.19           H  
ATOM     88  HD3 LYS A   6     -68.615   2.718 -12.239  1.00 42.19           H  
ATOM     89  CE  LYS A   6     -69.041   4.221 -13.705  1.00 42.19           C  
ATOM     90  HE2 LYS A   6     -68.049   4.673 -13.677  1.00 42.19           H  
ATOM     91  HE3 LYS A   6     -69.399   4.267 -14.733  1.00 42.19           H  
ATOM     92  NZ  LYS A   6     -69.958   4.970 -12.802  1.00 42.19           N  
ATOM     93  HZ1 LYS A   6     -69.616   4.948 -11.852  1.00 42.19           H  
ATOM     94  HZ2 LYS A   6     -70.888   4.575 -12.813  1.00 42.19           H  
ATOM     95  HZ3 LYS A   6     -70.019   5.939 -13.078  1.00 42.19           H  
ATOM     96  N   ARG A   7     -65.854  -1.536 -12.128  1.00 38.54           N  
ATOM     97  H   ARG A   7     -65.020  -0.975 -12.232  1.00 38.54           H  
ATOM     98  CA  ARG A   7     -66.276  -1.732 -10.715  1.00 38.54           C  
ATOM     99  HA  ARG A   7     -67.115  -1.064 -10.519  1.00 38.54           H  
ATOM    100  C   ARG A   7     -65.199  -1.251  -9.727  1.00 38.54           C  
ATOM    101  CB  ARG A   7     -66.737  -3.182 -10.447  1.00 38.54           C  
ATOM    102  HB2 ARG A   7     -66.332  -3.551  -9.504  1.00 38.54           H  
ATOM    103  HB3 ARG A   7     -66.378  -3.836 -11.241  1.00 38.54           H  
ATOM    104  O   ARG A   7     -64.107  -0.889 -10.148  1.00 38.54           O  
ATOM    105  CG  ARG A   7     -68.278  -3.217 -10.376  1.00 38.54           C  
ATOM    106  HG2 ARG A   7     -68.696  -2.581 -11.156  1.00 38.54           H  
ATOM    107  HG3 ARG A   7     -68.606  -2.816  -9.417  1.00 38.54           H  
ATOM    108  CD  ARG A   7     -68.848  -4.627 -10.554  1.00 38.54           C  
ATOM    109  HD2 ARG A   7     -68.291  -5.134 -11.342  1.00 38.54           H  
ATOM    110  HD3 ARG A   7     -68.706  -5.179  -9.626  1.00 38.54           H  
ATOM    111  NE  ARG A   7     -70.271  -4.574 -10.959  1.00 38.54           N  
ATOM    112  HE  ARG A   7     -70.474  -3.979 -11.749  1.00 38.54           H  
ATOM    113  NH1 ARG A   7     -71.149  -6.088  -9.461  1.00 38.54           N  
ATOM    114 HH11 ARG A   7     -71.938  -6.598  -9.089  1.00 38.54           H  
ATOM    115 HH12 ARG A   7     -70.241  -6.195  -9.032  1.00 38.54           H  
ATOM    116  NH2 ARG A   7     -72.476  -5.148 -10.980  1.00 38.54           N  
ATOM    117 HH21 ARG A   7     -73.242  -5.677 -10.586  1.00 38.54           H  
ATOM    118 HH22 ARG A   7     -72.635  -4.542 -11.771  1.00 38.54           H  
ATOM    119  CZ  ARG A   7     -71.284  -5.268 -10.464  1.00 38.54           C  
ATOM    120  N   THR A   8     -65.572  -1.140  -8.452  1.00 38.59           N  
ATOM    121  H   THR A   8     -66.478  -1.496  -8.183  1.00 38.59           H  
ATOM    122  CA  THR A   8     -64.913  -0.313  -7.421  1.00 38.59           C  
ATOM    123  HA  THR A   8     -63.842  -0.239  -7.608  1.00 38.59           H  
ATOM    124  C   THR A   8     -65.148  -0.873  -6.017  1.00 38.59           C  
ATOM    125  CB  THR A   8     -65.544   1.096  -7.387  1.00 38.59           C  
ATOM    126  HB  THR A   8     -65.236   1.606  -6.474  1.00 38.59           H  
ATOM    127  O   THR A   8     -66.254  -1.336  -5.767  1.00 38.59           O  
ATOM    128  CG2 THR A   8     -65.143   1.972  -8.570  1.00 38.59           C  
ATOM    129 HG21 THR A   8     -64.056   2.039  -8.622  1.00 38.59           H  
ATOM    130 HG22 THR A   8     -65.525   1.554  -9.502  1.00 38.59           H  
ATOM    131 HG23 THR A   8     -65.552   2.972  -8.430  1.00 38.59           H  
ATOM    132  OG1 THR A   8     -66.957   0.999  -7.414  1.00 38.59           O  
ATOM    133  HG1 THR A   8     -67.220   0.584  -6.589  1.00 38.59           H  
ATOM    134  N   HIS A   9     -64.157  -0.741  -5.131  1.00 39.41           N  
ATOM    135  H   HIS A   9     -63.237  -0.541  -5.498  1.00 39.41           H  
ATOM    136  CA  HIS A   9     -64.200  -0.628  -3.655  1.00 39.41           C  
ATOM    137  HA  HIS A   9     -64.817   0.220  -3.358  1.00 39.41           H  
ATOM    138  C   HIS A   9     -62.734  -0.401  -3.198  1.00 39.41           C  
ATOM    139  CB  HIS A   9     -64.732  -1.919  -2.990  1.00 39.41           C  
ATOM    140  HB2 HIS A   9     -64.376  -2.785  -3.549  1.00 39.41           H  
ATOM    141  HB3 HIS A   9     -64.313  -1.998  -1.987  1.00 39.41           H  
ATOM    142  O   HIS A   9     -61.831  -0.794  -3.933  1.00 39.41           O  
ATOM    143  CG  HIS A   9     -66.237  -2.001  -2.835  1.00 39.41           C  
ATOM    144  CD2 HIS A   9     -67.058  -2.944  -3.393  1.00 39.41           C  
ATOM    145  HD2 HIS A   9     -66.739  -3.743  -4.046  1.00 39.41           H  
ATOM    146  ND1 HIS A   9     -67.047  -1.189  -2.069  1.00 39.41           N  
ATOM    147  HD1 HIS A   9     -66.802  -0.366  -1.537  1.00 39.41           H  
ATOM    148  CE1 HIS A   9     -68.309  -1.623  -2.179  1.00 39.41           C  
ATOM    149  HE1 HIS A   9     -69.155  -1.159  -1.693  1.00 39.41           H  
ATOM    150  NE2 HIS A   9     -68.375  -2.694  -2.987  1.00 39.41           N  
ATOM    151  N   GLU A  10     -62.354   0.087  -2.016  1.00 37.38           N  
ATOM    152  H   GLU A  10     -61.415  -0.220  -1.802  1.00 37.38           H  
ATOM    153  CA  GLU A  10     -62.834   1.074  -1.025  1.00 37.38           C  
ATOM    154  HA  GLU A  10     -62.538   2.071  -1.351  1.00 37.38           H  
ATOM    155  C   GLU A  10     -62.084   0.775   0.296  1.00 37.38           C  
ATOM    156  CB  GLU A  10     -64.349   1.064  -0.739  1.00 37.38           C  
ATOM    157  HB2 GLU A  10     -64.512   1.164   0.335  1.00 37.38           H  
ATOM    158  HB3 GLU A  10     -64.788   0.116  -1.048  1.00 37.38           H  
ATOM    159  O   GLU A  10     -61.882  -0.390   0.630  1.00 37.38           O  
ATOM    160  CG  GLU A  10     -65.054   2.254  -1.415  1.00 37.38           C  
ATOM    161  HG2 GLU A  10     -64.582   3.172  -1.065  1.00 37.38           H  
ATOM    162  HG3 GLU A  10     -64.907   2.200  -2.494  1.00 37.38           H  
ATOM    163  CD  GLU A  10     -66.558   2.312  -1.105  1.00 37.38           C  
ATOM    164  OE1 GLU A  10     -67.124   3.420  -1.202  1.00 37.38           O  
ATOM    165  OE2 GLU A  10     -67.133   1.236  -0.827  1.00 37.38           O  
ATOM    166  N   GLY A  11     -61.705   1.811   1.059  1.00 35.64           N  
ATOM    167  H   GLY A  11     -61.909   2.741   0.722  1.00 35.64           H  
ATOM    168  CA  GLY A  11     -61.034   1.698   2.370  1.00 35.64           C  
ATOM    169  HA2 GLY A  11     -61.371   2.526   2.993  1.00 35.64           H  
ATOM    170  HA3 GLY A  11     -61.350   0.776   2.859  1.00 35.64           H  
ATOM    171  C   GLY A  11     -59.490   1.689   2.321  1.00 35.64           C  
ATOM    172  O   GLY A  11     -58.900   1.028   1.476  1.00 35.64           O  
ATOM    173  N   GLY A  12     -58.771   2.407   3.196  1.00 34.10           N  
ATOM    174  H   GLY A  12     -57.772   2.266   3.138  1.00 34.10           H  
ATOM    175  CA  GLY A  12     -59.213   3.390   4.202  1.00 34.10           C  
ATOM    176  HA2 GLY A  12     -59.886   2.909   4.911  1.00 34.10           H  
ATOM    177  HA3 GLY A  12     -59.750   4.196   3.703  1.00 34.10           H  
ATOM    178  C   GLY A  12     -58.039   4.004   5.000  1.00 34.10           C  
ATOM    179  O   GLY A  12     -56.965   3.422   5.008  1.00 34.10           O  
ATOM    180  N   ASN A  13     -58.271   5.172   5.630  1.00 32.41           N  
ATOM    181  H   ASN A  13     -59.194   5.554   5.480  1.00 32.41           H  
ATOM    182  CA  ASN A  13     -57.520   5.911   6.686  1.00 32.41           C  
ATOM    183  HA  ASN A  13     -57.614   6.968   6.440  1.00 32.41           H  
ATOM    184  C   ASN A  13     -55.993   5.661   6.870  1.00 32.41           C  
ATOM    185  CB  ASN A  13     -58.264   5.689   8.018  1.00 32.41           C  
ATOM    186  HB2 ASN A  13     -57.768   6.259   8.803  1.00 32.41           H  
ATOM    187  HB3 ASN A  13     -58.211   4.633   8.282  1.00 32.41           H  
ATOM    188  O   ASN A  13     -55.557   4.544   7.098  1.00 32.41           O  
ATOM    189  CG  ASN A  13     -59.722   6.120   8.008  1.00 32.41           C  
ATOM    190  ND2 ASN A  13     -60.443   5.854   9.070  1.00 32.41           N  
ATOM    191 HD21 ASN A  13     -60.026   5.397   9.868  1.00 32.41           H  
ATOM    192 HD22 ASN A  13     -61.409   6.147   9.045  1.00 32.41           H  
ATOM    193  OD1 ASN A  13     -60.233   6.698   7.062  1.00 32.41           O  
ATOM    194  N   HIS A  14     -55.125   6.680   6.961  1.00 36.52           N  
ATOM    195  H   HIS A  14     -54.180   6.402   6.738  1.00 36.52           H  
ATOM    196  CA  HIS A  14     -55.165   7.757   7.974  1.00 36.52           C  
ATOM    197  HA  HIS A  14     -56.195   8.080   8.127  1.00 36.52           H  
ATOM    198  C   HIS A  14     -54.268   8.972   7.601  1.00 36.52           C  
ATOM    199  CB  HIS A  14     -54.601   7.182   9.298  1.00 36.52           C  
ATOM    200  HB2 HIS A  14     -54.198   6.182   9.138  1.00 36.52           H  
ATOM    201  HB3 HIS A  14     -53.765   7.789   9.645  1.00 36.52           H  
ATOM    202  O   HIS A  14     -53.210   8.757   7.014  1.00 36.52           O  
ATOM    203  CG  HIS A  14     -55.598   7.118  10.420  1.00 36.52           C  
ATOM    204  CD2 HIS A  14     -56.161   5.985  10.942  1.00 36.52           C  
ATOM    205  HD2 HIS A  14     -55.979   4.974  10.608  1.00 36.52           H  
ATOM    206  ND1 HIS A  14     -56.075   8.187  11.146  1.00 36.52           N  
ATOM    207  HD1 HIS A  14     -55.785   9.150  11.056  1.00 36.52           H  
ATOM    208  CE1 HIS A  14     -56.923   7.707  12.072  1.00 36.52           C  
ATOM    209  HE1 HIS A  14     -57.447   8.304  12.804  1.00 36.52           H  
ATOM    210  NE2 HIS A  14     -57.020   6.373  11.974  1.00 36.52           N  
ATOM    211  N   PRO A  15     -54.600  10.220   8.011  1.00 35.50           N  
ATOM    212  CA  PRO A  15     -53.735  11.393   7.808  1.00 35.50           C  
ATOM    213  HA  PRO A  15     -52.892  11.151   7.161  1.00 35.50           H  
ATOM    214  C   PRO A  15     -53.189  12.025   9.110  1.00 35.50           C  
ATOM    215  CB  PRO A  15     -54.644  12.375   7.070  1.00 35.50           C  
ATOM    216  HB2 PRO A  15     -54.317  13.409   7.184  1.00 35.50           H  
ATOM    217  HB3 PRO A  15     -54.683  12.106   6.014  1.00 35.50           H  
ATOM    218  O   PRO A  15     -53.966  12.390   9.987  1.00 35.50           O  
ATOM    219  CG  PRO A  15     -56.016  12.133   7.708  1.00 35.50           C  
ATOM    220  HG2 PRO A  15     -56.814  12.269   6.977  1.00 35.50           H  
ATOM    221  HG3 PRO A  15     -56.163  12.813   8.548  1.00 35.50           H  
ATOM    222  CD  PRO A  15     -55.968  10.685   8.215  1.00 35.50           C  
ATOM    223  HD2 PRO A  15     -56.229  10.649   9.273  1.00 35.50           H  
ATOM    224  HD3 PRO A  15     -56.670  10.088   7.634  1.00 35.50           H  
ATOM    225  N   TYR A  16     -51.864  12.212   9.187  1.00 34.21           N  
ATOM    226  H   TYR A  16     -51.298  11.795   8.461  1.00 34.21           H  
ATOM    227  CA  TYR A  16     -51.106  13.041  10.153  1.00 34.21           C  
ATOM    228  HA  TYR A  16     -51.531  14.044  10.184  1.00 34.21           H  
ATOM    229  C   TYR A  16     -49.634  13.141   9.674  1.00 34.21           C  
ATOM    230  CB  TYR A  16     -51.153  12.389  11.556  1.00 34.21           C  
ATOM    231  HB2 TYR A  16     -51.128  11.306  11.432  1.00 34.21           H  
ATOM    232  HB3 TYR A  16     -50.248  12.638  12.111  1.00 34.21           H  
ATOM    233  O   TYR A  16     -49.160  12.203   9.043  1.00 34.21           O  
ATOM    234  CG  TYR A  16     -52.339  12.768  12.434  1.00 34.21           C  
ATOM    235  CD1 TYR A  16     -52.714  14.119  12.601  1.00 34.21           C  
ATOM    236  HD1 TYR A  16     -52.163  14.909  12.113  1.00 34.21           H  
ATOM    237  CD2 TYR A  16     -53.076  11.758  13.086  1.00 34.21           C  
ATOM    238  HD2 TYR A  16     -52.789  10.723  12.966  1.00 34.21           H  
ATOM    239  CE1 TYR A  16     -53.838  14.451  13.381  1.00 34.21           C  
ATOM    240  HE1 TYR A  16     -54.150  15.480  13.491  1.00 34.21           H  
ATOM    241  CE2 TYR A  16     -54.197  12.087  13.873  1.00 34.21           C  
ATOM    242  HE2 TYR A  16     -54.762  11.306  14.361  1.00 34.21           H  
ATOM    243  OH  TYR A  16     -55.673  13.770  14.755  1.00 34.21           O  
ATOM    244  HH  TYR A  16     -56.107  12.999  15.128  1.00 34.21           H  
ATOM    245  CZ  TYR A  16     -54.585  13.437  14.012  1.00 34.21           C  
ATOM    246  N   ASN A  17     -48.830  14.188   9.921  1.00 33.95           N  
ATOM    247  H   ASN A  17     -47.912  14.071   9.517  1.00 33.95           H  
ATOM    248  CA  ASN A  17     -49.071  15.541  10.463  1.00 33.95           C  
ATOM    249  HA  ASN A  17     -50.061  15.881  10.159  1.00 33.95           H  
ATOM    250  C   ASN A  17     -48.023  16.529   9.863  1.00 33.95           C  
ATOM    251  CB  ASN A  17     -48.989  15.493  12.006  1.00 33.95           C  
ATOM    252  HB2 ASN A  17     -47.950  15.566  12.327  1.00 33.95           H  
ATOM    253  HB3 ASN A  17     -49.379  14.544  12.373  1.00 33.95           H  
ATOM    254  O   ASN A  17     -47.265  16.144   8.974  1.00 33.95           O  
ATOM    255  CG  ASN A  17     -49.791  16.594  12.680  1.00 33.95           C  
ATOM    256  ND2 ASN A  17     -50.115  16.440  13.940  1.00 33.95           N  
ATOM    257 HD21 ASN A  17     -49.847  15.610  14.449  1.00 33.95           H  
ATOM    258 HD22 ASN A  17     -50.653  17.187  14.356  1.00 33.95           H  
ATOM    259  OD1 ASN A  17     -50.165  17.584  12.077  1.00 33.95           O  
ATOM    260  N   THR A  18     -47.950  17.799  10.288  1.00 33.70           N  
ATOM    261  H   THR A  18     -48.603  18.105  10.996  1.00 33.70           H  
ATOM    262  CA  THR A  18     -46.913  18.775   9.840  1.00 33.70           C  
ATOM    263  HA  THR A  18     -46.001  18.202   9.671  1.00 33.70           H  
ATOM    264  C   THR A  18     -46.532  19.773  10.981  1.00 33.70           C  
ATOM    265  CB  THR A  18     -47.287  19.403   8.472  1.00 33.70           C  
ATOM    266  HB  THR A  18     -47.654  20.419   8.613  1.00 33.70           H  
ATOM    267  O   THR A  18     -46.925  19.510  12.115  1.00 33.70           O  
ATOM    268  CG2 THR A  18     -46.104  19.371   7.491  1.00 33.70           C  
ATOM    269 HG21 THR A  18     -46.338  19.988   6.624  1.00 33.70           H  
ATOM    270 HG22 THR A  18     -45.927  18.349   7.155  1.00 33.70           H  
ATOM    271 HG23 THR A  18     -45.187  19.732   7.956  1.00 33.70           H  
ATOM    272  OG1 THR A  18     -48.283  18.681   7.788  1.00 33.70           O  
ATOM    273  HG1 THR A  18     -48.053  17.753   7.880  1.00 33.70           H  
ATOM    274  N   PRO A  19     -45.645  20.790  10.814  1.00 38.91           N  
ATOM    275  CA  PRO A  19     -44.470  20.992  11.679  1.00 38.91           C  
ATOM    276  HA  PRO A  19     -44.227  20.080  12.223  1.00 38.91           H  
ATOM    277  C   PRO A  19     -44.629  22.146  12.702  1.00 38.91           C  
ATOM    278  CB  PRO A  19     -43.377  21.280  10.644  1.00 38.91           C  
ATOM    279  HB2 PRO A  19     -42.488  21.745  11.070  1.00 38.91           H  
ATOM    280  HB3 PRO A  19     -43.100  20.349  10.148  1.00 38.91           H  
ATOM    281  O   PRO A  19     -45.732  22.657  12.893  1.00 38.91           O  
ATOM    282  CG  PRO A  19     -44.092  22.195   9.646  1.00 38.91           C  
ATOM    283  HG2 PRO A  19     -43.727  22.022   8.634  1.00 38.91           H  
ATOM    284  HG3 PRO A  19     -43.954  23.240   9.925  1.00 38.91           H  
ATOM    285  CD  PRO A  19     -45.572  21.820   9.779  1.00 38.91           C  
ATOM    286  HD2 PRO A  19     -46.136  22.693  10.112  1.00 38.91           H  
ATOM    287  HD3 PRO A  19     -45.959  21.520   8.805  1.00 38.91           H  
ATOM    288  N   PRO A  20     -43.531  22.635  13.323  1.00 37.59           N  
ATOM    289  CA  PRO A  20     -43.104  23.998  12.950  1.00 37.59           C  
ATOM    290  HA  PRO A  20     -43.493  24.249  11.964  1.00 37.59           H  
ATOM    291  C   PRO A  20     -41.576  24.252  12.926  1.00 37.59           C  
ATOM    292  CB  PRO A  20     -43.791  24.903  13.976  1.00 37.59           C  
ATOM    293  HB2 PRO A  20     -43.322  25.882  14.079  1.00 37.59           H  
ATOM    294  HB3 PRO A  20     -44.843  25.023  13.717  1.00 37.59           H  
ATOM    295  O   PRO A  20     -40.754  23.393  13.228  1.00 37.59           O  
ATOM    296  CG  PRO A  20     -43.674  24.087  15.259  1.00 37.59           C  
ATOM    297  HG2 PRO A  20     -42.775  24.375  15.804  1.00 37.59           H  
ATOM    298  HG3 PRO A  20     -44.556  24.218  15.885  1.00 37.59           H  
ATOM    299  CD  PRO A  20     -43.541  22.635  14.785  1.00 37.59           C  
ATOM    300  HD2 PRO A  20     -44.375  22.046  15.166  1.00 37.59           H  
ATOM    301  HD3 PRO A  20     -42.607  22.211  15.155  1.00 37.59           H  
ATOM    302  N   LYS A  21     -41.208  25.483  12.534  1.00 33.64           N  
ATOM    303  H   LYS A  21     -41.960  26.147  12.412  1.00 33.64           H  
ATOM    304  CA  LYS A  21     -39.835  25.993  12.350  1.00 33.64           C  
ATOM    305  HA  LYS A  21     -39.210  25.202  11.935  1.00 33.64           H  
ATOM    306  C   LYS A  21     -39.196  26.485  13.654  1.00 33.64           C  
ATOM    307  CB  LYS A  21     -39.861  27.210  11.401  1.00 33.64           C  
ATOM    308  HB2 LYS A  21     -40.414  28.006  11.901  1.00 33.64           H  
ATOM    309  HB3 LYS A  21     -38.839  27.563  11.259  1.00 33.64           H  
ATOM    310  O   LYS A  21     -39.876  27.111  14.465  1.00 33.64           O  
ATOM    311  CG  LYS A  21     -40.487  26.989  10.016  1.00 33.64           C  
ATOM    312  HG2 LYS A  21     -39.839  26.342   9.424  1.00 33.64           H  
ATOM    313  HG3 LYS A  21     -41.464  26.515  10.118  1.00 33.64           H  
ATOM    314  CD  LYS A  21     -40.672  28.343   9.310  1.00 33.64           C  
ATOM    315  HD2 LYS A  21     -41.323  28.972   9.917  1.00 33.64           H  
ATOM    316  HD3 LYS A  21     -39.702  28.829   9.207  1.00 33.64           H  
ATOM    317  CE  LYS A  21     -41.298  28.150   7.924  1.00 33.64           C  
ATOM    318  HE2 LYS A  21     -42.211  27.564   8.036  1.00 33.64           H  
ATOM    319  HE3 LYS A  21     -40.610  27.569   7.310  1.00 33.64           H  
ATOM    320  NZ  LYS A  21     -41.608  29.444   7.264  1.00 33.64           N  
ATOM    321  HZ1 LYS A  21     -42.017  29.284   6.355  1.00 33.64           H  
ATOM    322  HZ2 LYS A  21     -40.767  29.988   7.134  1.00 33.64           H  
ATOM    323  HZ3 LYS A  21     -42.264  29.981   7.814  1.00 33.64           H  
ATOM    324  N   GLN A  22     -37.867  26.397  13.736  1.00 36.73           N  
ATOM    325  H   GLN A  22     -37.384  25.811  13.070  1.00 36.73           H  
ATOM    326  CA  GLN A  22     -37.025  27.386  14.425  1.00 36.73           C  
ATOM    327  HA  GLN A  22     -37.400  28.372  14.149  1.00 36.73           H  
ATOM    328  C   GLN A  22     -35.572  27.336  13.912  1.00 36.73           C  
ATOM    329  CB  GLN A  22     -37.134  27.236  15.958  1.00 36.73           C  
ATOM    330  HB2 GLN A  22     -37.787  26.400  16.208  1.00 36.73           H  
ATOM    331  HB3 GLN A  22     -36.158  27.042  16.404  1.00 36.73           H  
ATOM    332  O   GLN A  22     -35.281  26.624  12.956  1.00 36.73           O  
ATOM    333  CG  GLN A  22     -37.714  28.534  16.551  1.00 36.73           C  
ATOM    334  HG2 GLN A  22     -36.971  29.328  16.475  1.00 36.73           H  
ATOM    335  HG3 GLN A  22     -38.597  28.835  15.988  1.00 36.73           H  
ATOM    336  CD  GLN A  22     -38.125  28.383  18.006  1.00 36.73           C  
ATOM    337  NE2 GLN A  22     -39.210  27.697  18.283  1.00 36.73           N  
ATOM    338 HE21 GLN A  22     -39.438  27.615  19.264  1.00 36.73           H  
ATOM    339 HE22 GLN A  22     -39.745  27.259  17.546  1.00 36.73           H  
ATOM    340  OE1 GLN A  22     -37.498  28.900  18.909  1.00 36.73           O  
ATOM    341  N   ARG A  23     -34.692  28.185  14.451  1.00 30.97           N  
ATOM    342  H   ARG A  23     -33.943  27.736  14.959  1.00 30.97           H  
ATOM    343  CA  ARG A  23     -34.274  29.431  13.783  1.00 30.97           C  
ATOM    344  HA  ARG A  23     -34.027  29.209  12.745  1.00 30.97           H  
ATOM    345  C   ARG A  23     -33.021  30.014  14.451  1.00 30.97           C  
ATOM    346  CB  ARG A  23     -35.417  30.472  13.837  1.00 30.97           C  
ATOM    347  HB2 ARG A  23     -35.764  30.564  14.867  1.00 30.97           H  
ATOM    348  HB3 ARG A  23     -36.244  30.121  13.219  1.00 30.97           H  
ATOM    349  O   ARG A  23     -32.972  30.109  15.670  1.00 30.97           O  
ATOM    350  CG  ARG A  23     -34.989  31.864  13.342  1.00 30.97           C  
ATOM    351  HG2 ARG A  23     -34.194  32.249  13.980  1.00 30.97           H  
ATOM    352  HG3 ARG A  23     -34.614  31.781  12.322  1.00 30.97           H  
ATOM    353  CD  ARG A  23     -36.116  32.895  13.382  1.00 30.97           C  
ATOM    354  HD2 ARG A  23     -36.495  32.953  14.402  1.00 30.97           H  
ATOM    355  HD3 ARG A  23     -36.924  32.576  12.724  1.00 30.97           H  
ATOM    356  NE  ARG A  23     -35.587  34.198  12.935  1.00 30.97           N  
ATOM    357  HE  ARG A  23     -34.947  34.172  12.155  1.00 30.97           H  
ATOM    358  NH1 ARG A  23     -36.468  35.566  14.569  1.00 30.97           N  
ATOM    359 HH11 ARG A  23     -36.506  36.470  15.017  1.00 30.97           H  
ATOM    360 HH12 ARG A  23     -36.934  34.772  14.986  1.00 30.97           H  
ATOM    361  NH2 ARG A  23     -35.058  36.399  13.052  1.00 30.97           N  
ATOM    362 HH21 ARG A  23     -35.118  37.298  13.508  1.00 30.97           H  
ATOM    363 HH22 ARG A  23     -34.365  36.261  12.330  1.00 30.97           H  
ATOM    364  CZ  ARG A  23     -35.711  35.376  13.523  1.00 30.97           C  
ATOM    365  N   GLY A  24     -32.124  30.539  13.620  1.00 32.95           N  
ATOM    366  H   GLY A  24     -32.237  30.369  12.631  1.00 32.95           H  
ATOM    367  CA  GLY A  24     -30.958  31.327  14.005  1.00 32.95           C  
ATOM    368  HA2 GLY A  24     -31.162  31.910  14.903  1.00 32.95           H  
ATOM    369  HA3 GLY A  24     -30.767  32.010  13.177  1.00 32.95           H  
ATOM    370  C   GLY A  24     -29.698  30.495  14.233  1.00 32.95           C  
ATOM    371  O   GLY A  24     -29.784  29.321  14.570  1.00 32.95           O  
ATOM    372  N   ASP A  25     -28.491  31.032  14.108  1.00 33.98           N  
ATOM    373  H   ASP A  25     -27.776  30.455  14.529  1.00 33.98           H  
ATOM    374  CA  ASP A  25     -27.964  32.191  13.365  1.00 33.98           C  
ATOM    375  HA  ASP A  25     -28.021  32.000  12.293  1.00 33.98           H  
ATOM    376  C   ASP A  25     -26.476  32.290  13.776  1.00 33.98           C  
ATOM    377  CB  ASP A  25     -28.664  33.547  13.684  1.00 33.98           C  
ATOM    378  HB2 ASP A  25     -29.237  33.465  14.608  1.00 33.98           H  
ATOM    379  HB3 ASP A  25     -27.904  34.309  13.856  1.00 33.98           H  
ATOM    380  O   ASP A  25     -26.188  32.504  14.948  1.00 33.98           O  
ATOM    381  CG  ASP A  25     -29.557  34.073  12.544  1.00 33.98           C  
ATOM    382  OD1 ASP A  25     -29.053  34.129  11.402  1.00 33.98           O  
ATOM    383  OD2 ASP A  25     -30.742  34.399  12.807  1.00 33.98           O  
ATOM    384  N   ARG A  26     -25.557  32.196  12.801  1.00 29.32           N  
ATOM    385  H   ARG A  26     -25.914  31.853  11.920  1.00 29.32           H  
ATOM    386  CA  ARG A  26     -24.328  33.019  12.706  1.00 29.32           C  
ATOM    387  HA  ARG A  26     -23.815  32.731  11.789  1.00 29.32           H  
ATOM    388  C   ARG A  26     -23.265  32.972  13.842  1.00 29.32           C  
ATOM    389  CB  ARG A  26     -24.870  34.452  12.518  1.00 29.32           C  
ATOM    390  HB2 ARG A  26     -25.762  34.416  11.893  1.00 29.32           H  
ATOM    391  HB3 ARG A  26     -25.181  34.835  13.489  1.00 29.32           H  
ATOM    392  O   ARG A  26     -23.455  33.590  14.880  1.00 29.32           O  
ATOM    393  CG  ARG A  26     -23.926  35.454  11.859  1.00 29.32           C  
ATOM    394  HG2 ARG A  26     -22.940  35.432  12.322  1.00 29.32           H  
ATOM    395  HG3 ARG A  26     -23.833  35.213  10.800  1.00 29.32           H  
ATOM    396  CD  ARG A  26     -24.563  36.836  12.037  1.00 29.32           C  
ATOM    397  HD2 ARG A  26     -25.618  36.769  11.769  1.00 29.32           H  
ATOM    398  HD3 ARG A  26     -24.487  37.121  13.086  1.00 29.32           H  
ATOM    399  NE  ARG A  26     -23.925  37.855  11.190  1.00 29.32           N  
ATOM    400  HE  ARG A  26     -23.141  37.556  10.628  1.00 29.32           H  
ATOM    401  NH1 ARG A  26     -25.311  39.589  11.774  1.00 29.32           N  
ATOM    402 HH11 ARG A  26     -25.606  40.550  11.673  1.00 29.32           H  
ATOM    403 HH12 ARG A  26     -25.776  38.973  12.425  1.00 29.32           H  
ATOM    404  NH2 ARG A  26     -23.737  39.906  10.222  1.00 29.32           N  
ATOM    405 HH21 ARG A  26     -22.966  39.570   9.664  1.00 29.32           H  
ATOM    406 HH22 ARG A  26     -24.039  40.866  10.133  1.00 29.32           H  
ATOM    407  CZ  ARG A  26     -24.325  39.108  11.067  1.00 29.32           C  
ATOM    408  N   MET A  27     -22.063  32.449  13.537  1.00 30.83           N  
ATOM    409  H   MET A  27     -22.088  31.663  12.903  1.00 30.83           H  
ATOM    410  CA  MET A  27     -20.755  33.172  13.530  1.00 30.83           C  
ATOM    411  HA  MET A  27     -20.707  33.764  12.615  1.00 30.83           H  
ATOM    412  C   MET A  27     -19.536  32.218  13.495  1.00 30.83           C  
ATOM    413  CB  MET A  27     -20.540  34.141  14.723  1.00 30.83           C  
ATOM    414  HB2 MET A  27     -19.470  34.264  14.891  1.00 30.83           H  
ATOM    415  HB3 MET A  27     -20.969  33.726  15.635  1.00 30.83           H  
ATOM    416  O   MET A  27     -19.372  31.390  14.383  1.00 30.83           O  
ATOM    417  CG  MET A  27     -21.106  35.544  14.448  1.00 30.83           C  
ATOM    418  HG2 MET A  27     -22.189  35.480  14.343  1.00 30.83           H  
ATOM    419  HG3 MET A  27     -20.695  35.906  13.506  1.00 30.83           H  
ATOM    420  SD  MET A  27     -20.774  36.792  15.716  1.00 30.83           S  
ATOM    421  CE  MET A  27     -22.035  38.014  15.273  1.00 30.83           C  
ATOM    422  HE1 MET A  27     -23.023  37.561  15.364  1.00 30.83           H  
ATOM    423  HE2 MET A  27     -21.872  38.352  14.250  1.00 30.83           H  
ATOM    424  HE3 MET A  27     -21.964  38.863  15.953  1.00 30.83           H  
ATOM    425  N   GLU A  28     -18.630  32.420  12.530  1.00 34.09           N  
ATOM    426  H   GLU A  28     -18.842  33.111  11.824  1.00 34.09           H  
ATOM    427  CA  GLU A  28     -17.182  32.164  12.698  1.00 34.09           C  
ATOM    428  HA  GLU A  28     -17.016  31.352  13.406  1.00 34.09           H  
ATOM    429  C   GLU A  28     -16.510  33.444  13.245  1.00 34.09           C  
ATOM    430  CB  GLU A  28     -16.527  31.798  11.356  1.00 34.09           C  
ATOM    431  HB2 GLU A  28     -16.675  32.632  10.670  1.00 34.09           H  
ATOM    432  HB3 GLU A  28     -15.456  31.679  11.522  1.00 34.09           H  
ATOM    433  O   GLU A  28     -17.106  34.525  13.137  1.00 34.09           O  
ATOM    434  CG  GLU A  28     -17.040  30.509  10.702  1.00 34.09           C  
ATOM    435  HG2 GLU A  28     -18.096  30.625  10.457  1.00 34.09           H  
ATOM    436  HG3 GLU A  28     -16.942  29.693  11.419  1.00 34.09           H  
ATOM    437  CD  GLU A  28     -16.254  30.178   9.420  1.00 34.09           C  
ATOM    438  OE1 GLU A  28     -16.145  28.973   9.107  1.00 34.09           O  
ATOM    439  OE2 GLU A  28     -15.785  31.134   8.757  1.00 34.09           O  
ATOM    440  N   PRO A  29     -15.277  33.376  13.791  1.00 35.21           N  
ATOM    441  CA  PRO A  29     -14.150  33.855  12.969  1.00 35.21           C  
ATOM    442  HA  PRO A  29     -14.401  33.776  11.911  1.00 35.21           H  
ATOM    443  C   PRO A  29     -12.779  33.166  13.189  1.00 35.21           C  
ATOM    444  CB  PRO A  29     -14.026  35.335  13.340  1.00 35.21           C  
ATOM    445  HB2 PRO A  29     -13.042  35.747  13.115  1.00 35.21           H  
ATOM    446  HB3 PRO A  29     -14.798  35.909  12.827  1.00 35.21           H  
ATOM    447  O   PRO A  29     -12.503  32.552  14.215  1.00 35.21           O  
ATOM    448  CG  PRO A  29     -14.304  35.325  14.842  1.00 35.21           C  
ATOM    449  HG2 PRO A  29     -13.366  35.277  15.396  1.00 35.21           H  
ATOM    450  HG3 PRO A  29     -14.874  36.206  15.136  1.00 35.21           H  
ATOM    451  CD  PRO A  29     -15.106  34.041  15.082  1.00 35.21           C  
ATOM    452  HD2 PRO A  29     -14.556  33.385  15.758  1.00 35.21           H  
ATOM    453  HD3 PRO A  29     -16.069  34.283  15.532  1.00 35.21           H  
ATOM    454  N   ASN A  30     -11.877  33.378  12.221  1.00 28.55           N  
ATOM    455  H   ASN A  30     -12.205  33.880  11.408  1.00 28.55           H  
ATOM    456  CA  ASN A  30     -10.441  33.049  12.264  1.00 28.55           C  
ATOM    457  HA  ASN A  30     -10.320  31.985  12.463  1.00 28.55           H  
ATOM    458  C   ASN A  30      -9.626  33.846  13.308  1.00 28.55           C  
ATOM    459  CB  ASN A  30      -9.833  33.403  10.887  1.00 28.55           C  
ATOM    460  HB2 ASN A  30      -8.748  33.452  10.975  1.00 28.55           H  
ATOM    461  HB3 ASN A  30     -10.177  34.386  10.566  1.00 28.55           H  
ATOM    462  O   ASN A  30      -9.925  35.023  13.521  1.00 28.55           O  
ATOM    463  CG  ASN A  30     -10.108  32.376   9.813  1.00 28.55           C  
ATOM    464  ND2 ASN A  30     -10.866  32.703   8.792  1.00 28.55           N  
ATOM    465 HD21 ASN A  30     -11.080  31.944   8.162  1.00 28.55           H  
ATOM    466 HD22 ASN A  30     -11.333  33.597   8.731  1.00 28.55           H  
ATOM    467  OD1 ASN A  30      -9.615  31.269   9.875  1.00 28.55           O  
ATOM    468  N   ARG A  31      -8.513  33.242  13.785  1.00 30.68           N  
ATOM    469  H   ARG A  31      -8.557  32.233  13.754  1.00 30.68           H  
ATOM    470  CA  ARG A  31      -7.132  33.777  14.039  1.00 30.68           C  
ATOM    471  HA  ARG A  31      -6.551  33.704  13.120  1.00 30.68           H  
ATOM    472  C   ARG A  31      -6.430  32.882  15.089  1.00 30.68           C  
ATOM    473  CB  ARG A  31      -7.142  35.247  14.507  1.00 30.68           C  
ATOM    474  HB2 ARG A  31      -6.242  35.456  15.085  1.00 30.68           H  
ATOM    475  HB3 ARG A  31      -7.996  35.419  15.163  1.00 30.68           H  
ATOM    476  O   ARG A  31      -7.062  32.571  16.086  1.00 30.68           O  
ATOM    477  CG  ARG A  31      -7.169  36.203  13.296  1.00 30.68           C  
ATOM    478  HG2 ARG A  31      -7.852  35.839  12.528  1.00 30.68           H  
ATOM    479  HG3 ARG A  31      -6.180  36.250  12.842  1.00 30.68           H  
ATOM    480  CD  ARG A  31      -7.582  37.618  13.695  1.00 30.68           C  
ATOM    481  HD2 ARG A  31      -6.881  37.980  14.447  1.00 30.68           H  
ATOM    482  HD3 ARG A  31      -8.583  37.581  14.124  1.00 30.68           H  
ATOM    483  NE  ARG A  31      -7.576  38.505  12.515  1.00 30.68           N  
ATOM    484  HE  ARG A  31      -7.540  38.044  11.617  1.00 30.68           H  
ATOM    485  NH1 ARG A  31      -7.625  40.507  13.630  1.00 30.68           N  
ATOM    486 HH11 ARG A  31      -7.639  39.996  14.501  1.00 30.68           H  
ATOM    487 HH12 ARG A  31      -7.600  41.517  13.631  1.00 30.68           H  
ATOM    488  NH2 ARG A  31      -7.545  40.488  11.399  1.00 30.68           N  
ATOM    489 HH21 ARG A  31      -7.479  39.990  10.523  1.00 30.68           H  
ATOM    490 HH22 ARG A  31      -7.520  41.498  11.411  1.00 30.68           H  
ATOM    491  CZ  ARG A  31      -7.583  39.825  12.520  1.00 30.68           C  
ATOM    492  N   SER A  32      -5.242  32.282  14.911  1.00 29.97           N  
ATOM    493  H   SER A  32      -5.156  31.563  15.616  1.00 29.97           H  
ATOM    494  CA  SER A  32      -3.908  32.686  14.392  1.00 29.97           C  
ATOM    495  HA  SER A  32      -3.428  31.746  14.119  1.00 29.97           H  
ATOM    496  C   SER A  32      -2.993  33.326  15.454  1.00 29.97           C  
ATOM    497  CB  SER A  32      -3.901  33.511  13.101  1.00 29.97           C  
ATOM    498  HB2 SER A  32      -4.603  33.093  12.379  1.00 29.97           H  
ATOM    499  HB3 SER A  32      -2.901  33.468  12.669  1.00 29.97           H  
ATOM    500  O   SER A  32      -3.355  34.361  16.006  1.00 29.97           O  
ATOM    501  OG  SER A  32      -4.208  34.861  13.375  1.00 29.97           O  
ATOM    502  HG  SER A  32      -3.840  35.073  14.236  1.00 29.97           H  
ATOM    503  N   GLY A  33      -1.799  32.750  15.645  1.00 30.21           N  
ATOM    504  H   GLY A  33      -1.592  31.925  15.101  1.00 30.21           H  
ATOM    505  CA  GLY A  33      -0.870  32.985  16.767  1.00 30.21           C  
ATOM    506  HA2 GLY A  33      -1.287  33.710  17.467  1.00 30.21           H  
ATOM    507  HA3 GLY A  33       0.077  33.377  16.395  1.00 30.21           H  
ATOM    508  C   GLY A  33      -0.682  31.653  17.513  1.00 30.21           C  
ATOM    509  O   GLY A  33      -1.678  31.141  18.014  1.00 30.21           O  
ATOM    510  N   ALA A  34       0.429  30.910  17.457  1.00 30.39           N  
ATOM    511  H   ALA A  34       0.264  30.019  17.902  1.00 30.39           H  
ATOM    512  CA  ALA A  34       1.870  31.214  17.381  1.00 30.39           C  
ATOM    513  HA  ALA A  34       2.324  30.259  17.117  1.00 30.39           H  
ATOM    514  C   ALA A  34       2.487  31.580  18.742  1.00 30.39           C  
ATOM    515  CB  ALA A  34       2.289  32.151  16.239  1.00 30.39           C  
ATOM    516  HB1 ALA A  34       2.145  33.190  16.535  1.00 30.39           H  
ATOM    517  HB2 ALA A  34       3.355  32.022  16.053  1.00 30.39           H  
ATOM    518  HB3 ALA A  34       1.738  31.921  15.327  1.00 30.39           H  
ATOM    519  O   ALA A  34       1.976  32.470  19.417  1.00 30.39           O  
ATOM    520  N   ASP A  35       3.586  30.879  19.050  1.00 33.43           N  
ATOM    521  H   ASP A  35       3.985  30.327  18.304  1.00 33.43           H  
ATOM    522  CA  ASP A  35       4.508  31.039  20.187  1.00 33.43           C  
ATOM    523  HA  ASP A  35       5.253  30.253  20.063  1.00 33.43           H  
ATOM    524  C   ASP A  35       3.876  30.766  21.583  1.00 33.43           C  
ATOM    525  CB  ASP A  35       5.295  32.354  19.991  1.00 33.43           C  
ATOM    526  HB2 ASP A  35       4.668  33.187  20.309  1.00 33.43           H  
ATOM    527  HB3 ASP A  35       6.186  32.339  20.618  1.00 33.43           H  
ATOM    528  O   ASP A  35       2.660  30.813  21.750  1.00 33.43           O  
ATOM    529  CG  ASP A  35       5.715  32.568  18.515  1.00 33.43           C  
ATOM    530  OD1 ASP A  35       6.060  31.565  17.837  1.00 33.43           O  
ATOM    531  OD2 ASP A  35       5.605  33.716  18.025  1.00 33.43           O  
ATOM    532  N   ASP A  36       4.599  30.349  22.628  1.00 34.65           N  
ATOM    533  H   ASP A  36       4.041  30.073  23.423  1.00 34.65           H  
ATOM    534  CA  ASP A  36       6.054  30.253  22.849  1.00 34.65           C  
ATOM    535  HA  ASP A  36       6.582  30.256  21.895  1.00 34.65           H  
ATOM    536  C   ASP A  36       6.421  28.941  23.603  1.00 34.65           C  
ATOM    537  CB  ASP A  36       6.472  31.509  23.646  1.00 34.65           C  
ATOM    538  HB2 ASP A  36       6.130  31.402  24.676  1.00 34.65           H  
ATOM    539  HB3 ASP A  36       5.964  32.374  23.221  1.00 34.65           H  
ATOM    540  O   ASP A  36       5.539  28.181  24.015  1.00 34.65           O  
ATOM    541  CG  ASP A  36       7.974  31.824  23.646  1.00 34.65           C  
ATOM    542  OD1 ASP A  36       8.740  31.076  22.994  1.00 34.65           O  
ATOM    543  OD2 ASP A  36       8.336  32.841  24.278  1.00 34.65           O  
ATOM    544  N   ALA A  37       7.713  28.648  23.769  1.00 31.91           N  
ATOM    545  H   ALA A  37       8.374  29.356  23.484  1.00 31.91           H  
ATOM    546  CA  ALA A  37       8.234  27.479  24.486  1.00 31.91           C  
ATOM    547  HA  ALA A  37       7.555  26.644  24.313  1.00 31.91           H  
ATOM    548  C   ALA A  37       8.323  27.686  26.015  1.00 31.91           C  
ATOM    549  CB  ALA A  37       9.596  27.112  23.880  1.00 31.91           C  
ATOM    550  HB1 ALA A  37       9.489  26.939  22.809  1.00 31.91           H  
ATOM    551  HB2 ALA A  37       9.986  26.210  24.351  1.00 31.91           H  
ATOM    552  HB3 ALA A  37      10.299  27.930  24.041  1.00 31.91           H  
ATOM    553  O   ALA A  37       8.312  28.809  26.516  1.00 31.91           O  
ATOM    554  N   GLY A  38       8.455  26.590  26.771  1.00 32.52           N  
ATOM    555  H   GLY A  38       8.471  25.684  26.324  1.00 32.52           H  
ATOM    556  CA  GLY A  38       8.637  26.644  28.224  1.00 32.52           C  
ATOM    557  HA2 GLY A  38       9.494  27.276  28.457  1.00 32.52           H  
ATOM    558  HA3 GLY A  38       7.755  27.096  28.678  1.00 32.52           H  
ATOM    559  C   GLY A  38       8.848  25.273  28.863  1.00 32.52           C  
ATOM    560  O   GLY A  38       7.882  24.593  29.204  1.00 32.52           O  
ATOM    561  N   ASP A  39      10.110  24.885  29.044  1.00 31.17           N  
ATOM    562  H   ASP A  39      10.861  25.465  28.696  1.00 31.17           H  
ATOM    563  CA  ASP A  39      10.497  23.754  29.892  1.00 31.17           C  
ATOM    564  HA  ASP A  39       9.968  22.858  29.569  1.00 31.17           H  
ATOM    565  C   ASP A  39      10.181  24.041  31.368  1.00 31.17           C  
ATOM    566  CB  ASP A  39      12.013  23.504  29.788  1.00 31.17           C  
ATOM    567  HB2 ASP A  39      12.270  22.649  30.414  1.00 31.17           H  
ATOM    568  HB3 ASP A  39      12.545  24.371  30.178  1.00 31.17           H  
ATOM    569  O   ASP A  39      10.400  25.159  31.831  1.00 31.17           O  
ATOM    570  CG  ASP A  39      12.485  23.224  28.364  1.00 31.17           C  
ATOM    571  OD1 ASP A  39      12.126  22.147  27.839  1.00 31.17           O  
ATOM    572  OD2 ASP A  39      13.180  24.103  27.805  1.00 31.17           O  
ATOM    573  N   MET A  40       9.787  23.013  32.129  1.00 40.26           N  
ATOM    574  H   MET A  40       9.532  22.160  31.651  1.00 40.26           H  
ATOM    575  CA  MET A  40      10.232  22.818  33.517  1.00 40.26           C  
ATOM    576  HA  MET A  40      11.252  23.198  33.586  1.00 40.26           H  
ATOM    577  C   MET A  40      10.329  21.320  33.832  1.00 40.26           C  
ATOM    578  CB  MET A  40       9.385  23.563  34.571  1.00 40.26           C  
ATOM    579  HB2 MET A  40       9.596  23.133  35.550  1.00 40.26           H  
ATOM    580  HB3 MET A  40       8.321  23.443  34.365  1.00 40.26           H  
ATOM    581  O   MET A  40       9.633  20.494  33.241  1.00 40.26           O  
ATOM    582  CG  MET A  40       9.753  25.052  34.631  1.00 40.26           C  
ATOM    583  HG2 MET A  40      10.803  25.156  34.355  1.00 40.26           H  
ATOM    584  HG3 MET A  40       9.158  25.583  33.888  1.00 40.26           H  
ATOM    585  SD  MET A  40       9.559  25.903  36.217  1.00 40.26           S  
ATOM    586  CE  MET A  40      10.317  27.476  35.725  1.00 40.26           C  
ATOM    587  HE1 MET A  40       9.766  27.898  34.885  1.00 40.26           H  
ATOM    588  HE2 MET A  40      10.294  28.170  36.565  1.00 40.26           H  
ATOM    589  HE3 MET A  40      11.351  27.303  35.425  1.00 40.26           H  
ATOM    590  N   GLU A  41      11.257  20.988  34.725  1.00 36.73           N  
ATOM    591  H   GLU A  41      11.759  21.731  35.189  1.00 36.73           H  
ATOM    592  CA  GLU A  41      11.778  19.636  34.936  1.00 36.73           C  
ATOM    593  HA  GLU A  41      11.813  19.124  33.974  1.00 36.73           H  
ATOM    594  C   GLU A  41      10.902  18.780  35.869  1.00 36.73           C  
ATOM    595  CB  GLU A  41      13.224  19.745  35.460  1.00 36.73           C  
ATOM    596  HB2 GLU A  41      13.208  20.278  36.411  1.00 36.73           H  
ATOM    597  HB3 GLU A  41      13.623  18.745  35.632  1.00 36.73           H  
ATOM    598  O   GLU A  41      10.002  19.275  36.550  1.00 36.73           O  
ATOM    599  CG  GLU A  41      14.151  20.476  34.470  1.00 36.73           C  
ATOM    600  HG2 GLU A  41      13.730  21.449  34.216  1.00 36.73           H  
ATOM    601  HG3 GLU A  41      14.204  19.890  33.552  1.00 36.73           H  
ATOM    602  CD  GLU A  41      15.560  20.707  35.035  1.00 36.73           C  
ATOM    603  OE1 GLU A  41      16.533  20.368  34.324  1.00 36.73           O  
ATOM    604  OE2 GLU A  41      15.651  21.271  36.149  1.00 36.73           O  
ATOM    605  N   ALA A  42      11.189  17.477  35.912  1.00 30.23           N  
ATOM    606  H   ALA A  42      11.995  17.143  35.404  1.00 30.23           H  
ATOM    607  CA  ALA A  42      10.541  16.524  36.805  1.00 30.23           C  
ATOM    608  HA  ALA A  42       9.840  17.046  37.456  1.00 30.23           H  
ATOM    609  C   ALA A  42      11.580  15.826  37.690  1.00 30.23           C  
ATOM    610  CB  ALA A  42       9.747  15.516  35.963  1.00 30.23           C  
ATOM    611  HB1 ALA A  42      10.421  14.976  35.298  1.00 30.23           H  
ATOM    612  HB2 ALA A  42       8.998  16.043  35.372  1.00 30.23           H  
ATOM    613  HB3 ALA A  42       9.250  14.804  36.622  1.00 30.23           H  
ATOM    614  O   ALA A  42      12.468  15.158  37.171  1.00 30.23           O  
ATOM    615  N   ASP A  43      11.405  15.925  39.007  1.00 35.84           N  
ATOM    616  H   ASP A  43      10.702  16.558  39.362  1.00 35.84           H  
ATOM    617  CA  ASP A  43      12.037  15.058  40.005  1.00 35.84           C  
ATOM    618  HA  ASP A  43      12.076  14.049  39.593  1.00 35.84           H  
ATOM    619  C   ASP A  43      11.153  15.002  41.264  1.00 35.84           C  
ATOM    620  CB  ASP A  43      13.469  15.535  40.339  1.00 35.84           C  
ATOM    621  HB2 ASP A  43      13.581  15.596  41.421  1.00 35.84           H  
ATOM    622  HB3 ASP A  43      13.628  16.538  39.943  1.00 35.84           H  
ATOM    623  O   ASP A  43      10.487  15.983  41.610  1.00 35.84           O  
ATOM    624  CG  ASP A  43      14.565  14.596  39.813  1.00 35.84           C  
ATOM    625  OD1 ASP A  43      14.297  13.372  39.742  1.00 35.84           O  
ATOM    626  OD2 ASP A  43      15.690  15.093  39.586  1.00 35.84           O  
ATOM    627  N   GLY A  44      11.102  13.848  41.939  1.00 32.50           N  
ATOM    628  H   GLY A  44      11.690  13.091  41.622  1.00 32.50           H  
ATOM    629  CA  GLY A  44      10.225  13.642  43.102  1.00 32.50           C  
ATOM    630  HA2 GLY A  44      10.681  14.108  43.976  1.00 32.50           H  
ATOM    631  HA3 GLY A  44       9.268  14.132  42.922  1.00 32.50           H  
ATOM    632  C   GLY A  44       9.940  12.171  43.417  1.00 32.50           C  
ATOM    633  O   GLY A  44       8.939  11.613  42.973  1.00 32.50           O  
ATOM    634  N   GLU A  45      10.821  11.543  44.195  1.00 31.29           N  
ATOM    635  H   GLU A  45      11.626  12.060  44.518  1.00 31.29           H  
ATOM    636  CA  GLU A  45      10.704  10.145  44.634  1.00 31.29           C  
ATOM    637  HA  GLU A  45      10.472   9.523  43.770  1.00 31.29           H  
ATOM    638  C   GLU A  45       9.618   9.924  45.711  1.00 31.29           C  
ATOM    639  CB  GLU A  45      12.041   9.682  45.239  1.00 31.29           C  
ATOM    640  HB2 GLU A  45      11.953   8.626  45.496  1.00 31.29           H  
ATOM    641  HB3 GLU A  45      12.202  10.237  46.163  1.00 31.29           H  
ATOM    642  O   GLU A  45       9.278  10.839  46.462  1.00 31.29           O  
ATOM    643  CG  GLU A  45      13.278   9.852  44.348  1.00 31.29           C  
ATOM    644  HG2 GLU A  45      13.126   9.296  43.422  1.00 31.29           H  
ATOM    645  HG3 GLU A  45      13.415  10.905  44.101  1.00 31.29           H  
ATOM    646  CD  GLU A  45      14.520   9.337  45.091  1.00 31.29           C  
ATOM    647  OE1 GLU A  45      15.090   8.317  44.640  1.00 31.29           O  
ATOM    648  OE2 GLU A  45      14.847   9.924  46.148  1.00 31.29           O  
ATOM    649  N   GLY A  46       9.168   8.671  45.894  1.00 31.25           N  
ATOM    650  H   GLY A  46       9.436   7.961  45.228  1.00 31.25           H  
ATOM    651  CA  GLY A  46       8.580   8.256  47.176  1.00 31.25           C  
ATOM    652  HA2 GLY A  46       7.958   9.069  47.552  1.00 31.25           H  
ATOM    653  HA3 GLY A  46       9.390   8.123  47.893  1.00 31.25           H  
ATOM    654  C   GLY A  46       7.695   7.002  47.184  1.00 31.25           C  
ATOM    655  O   GLY A  46       6.570   7.032  46.697  1.00 31.25           O  
ATOM    656  N   GLY A  47       8.143   5.951  47.888  1.00 31.01           N  
ATOM    657  H   GLY A  47       9.099   5.991  48.210  1.00 31.01           H  
ATOM    658  CA  GLY A  47       7.246   4.983  48.547  1.00 31.01           C  
ATOM    659  HA2 GLY A  47       6.236   5.393  48.569  1.00 31.01           H  
ATOM    660  HA3 GLY A  47       7.561   4.879  49.586  1.00 31.01           H  
ATOM    661  C   GLY A  47       7.141   3.576  47.941  1.00 31.01           C  
ATOM    662  O   GLY A  47       6.257   3.298  47.138  1.00 31.01           O  
ATOM    663  N   HIS A  48       7.960   2.644  48.439  1.00 30.05           N  
ATOM    664  H   HIS A  48       8.653   2.924  49.119  1.00 30.05           H  
ATOM    665  CA  HIS A  48       7.791   1.197  48.246  1.00 30.05           C  
ATOM    666  HA  HIS A  48       6.789   1.003  47.863  1.00 30.05           H  
ATOM    667  C   HIS A  48       7.941   0.490  49.606  1.00 30.05           C  
ATOM    668  CB  HIS A  48       8.832   0.676  47.224  1.00 30.05           C  
ATOM    669  HB2 HIS A  48       9.401   1.520  46.834  1.00 30.05           H  
ATOM    670  HB3 HIS A  48       9.550   0.031  47.730  1.00 30.05           H  
ATOM    671  O   HIS A  48       8.980   0.632  50.246  1.00 30.05           O  
ATOM    672  CG  HIS A  48       8.290  -0.086  46.034  1.00 30.05           C  
ATOM    673  CD2 HIS A  48       8.834  -0.087  44.776  1.00 30.05           C  
ATOM    674  HD2 HIS A  48       9.703   0.473  44.463  1.00 30.05           H  
ATOM    675  ND1 HIS A  48       7.209  -0.941  46.000  1.00 30.05           N  
ATOM    676  HD1 HIS A  48       6.591  -1.156  46.770  1.00 30.05           H  
ATOM    677  CE1 HIS A  48       7.100  -1.424  44.750  1.00 30.05           C  
ATOM    678  HE1 HIS A  48       6.336  -2.111  44.416  1.00 30.05           H  
ATOM    679  NE2 HIS A  48       8.078  -0.944  43.969  1.00 30.05           N  
ATOM    680  N   GLU A  49       6.953  -0.307  50.028  1.00 32.51           N  
ATOM    681  H   GLU A  49       6.088  -0.344  49.509  1.00 32.51           H  
ATOM    682  CA  GLU A  49       7.083  -1.251  51.154  1.00 32.51           C  
ATOM    683  HA  GLU A  49       8.091  -1.184  51.562  1.00 32.51           H  
ATOM    684  C   GLU A  49       6.828  -2.697  50.675  1.00 32.51           C  
ATOM    685  CB  GLU A  49       6.135  -0.915  52.318  1.00 32.51           C  
ATOM    686  HB2 GLU A  49       5.129  -0.737  51.938  1.00 32.51           H  
ATOM    687  HB3 GLU A  49       6.102  -1.784  52.974  1.00 32.51           H  
ATOM    688  O   GLU A  49       5.820  -2.940  50.005  1.00 32.51           O  
ATOM    689  CG  GLU A  49       6.601   0.285  53.157  1.00 32.51           C  
ATOM    690  HG2 GLU A  49       7.680   0.218  53.296  1.00 32.51           H  
ATOM    691  HG3 GLU A  49       6.388   1.207  52.616  1.00 32.51           H  
ATOM    692  CD  GLU A  49       5.912   0.303  54.532  1.00 32.51           C  
ATOM    693  OE1 GLU A  49       6.643   0.375  55.547  1.00 32.51           O  
ATOM    694  OE2 GLU A  49       4.663   0.222  54.561  1.00 32.51           O  
ATOM    695  N   PRO A  50       7.715  -3.668  50.984  1.00 30.87           N  
ATOM    696  CA  PRO A  50       7.542  -5.075  50.614  1.00 30.87           C  
ATOM    697  HA  PRO A  50       6.781  -5.179  49.840  1.00 30.87           H  
ATOM    698  C   PRO A  50       7.167  -5.983  51.804  1.00 30.87           C  
ATOM    699  CB  PRO A  50       8.899  -5.460  50.025  1.00 30.87           C  
ATOM    700  HB2 PRO A  50       8.968  -5.095  49.001  1.00 30.87           H  
ATOM    701  HB3 PRO A  50       9.077  -6.535  50.060  1.00 30.87           H  
ATOM    702  O   PRO A  50       7.734  -5.877  52.889  1.00 30.87           O  
ATOM    703  CG  PRO A  50       9.885  -4.689  50.909  1.00 30.87           C  
ATOM    704  HG2 PRO A  50      10.129  -5.277  51.794  1.00 30.87           H  
ATOM    705  HG3 PRO A  50      10.793  -4.436  50.363  1.00 30.87           H  
ATOM    706  CD  PRO A  50       9.114  -3.432  51.325  1.00 30.87           C  
ATOM    707  HD2 PRO A  50       9.225  -3.254  52.395  1.00 30.87           H  
ATOM    708  HD3 PRO A  50       9.500  -2.583  50.761  1.00 30.87           H  
ATOM    709  N   GLY A  51       6.284  -6.963  51.573  1.00 31.46           N  
ATOM    710  H   GLY A  51       5.861  -7.016  50.657  1.00 31.46           H  
ATOM    711  CA  GLY A  51       5.933  -8.019  52.537  1.00 31.46           C  
ATOM    712  HA2 GLY A  51       6.428  -7.840  53.491  1.00 31.46           H  
ATOM    713  HA3 GLY A  51       4.858  -7.999  52.714  1.00 31.46           H  
ATOM    714  C   GLY A  51       6.307  -9.418  52.031  1.00 31.46           C  
ATOM    715  O   GLY A  51       5.951  -9.788  50.915  1.00 31.46           O  
ATOM    716  N   GLN A  52       7.027 -10.199  52.841  1.00 29.19           N  
ATOM    717  H   GLN A  52       7.226  -9.858  53.771  1.00 29.19           H  
ATOM    718  CA  GLN A  52       7.525 -11.541  52.495  1.00 29.19           C  
ATOM    719  HA  GLN A  52       7.556 -11.659  51.412  1.00 29.19           H  
ATOM    720  C   GLN A  52       6.660 -12.660  53.099  1.00 29.19           C  
ATOM    721  CB  GLN A  52       8.944 -11.730  53.066  1.00 29.19           C  
ATOM    722  HB2 GLN A  52       8.874 -11.677  54.153  1.00 29.19           H  
ATOM    723  HB3 GLN A  52       9.289 -12.731  52.806  1.00 29.19           H  
ATOM    724  O   GLN A  52       6.266 -12.544  54.256  1.00 29.19           O  
ATOM    725  CG  GLN A  52      10.016 -10.728  52.613  1.00 29.19           C  
ATOM    726  HG2 GLN A  52       9.672  -9.709  52.792  1.00 29.19           H  
ATOM    727  HG3 GLN A  52      10.192 -10.849  51.544  1.00 29.19           H  
ATOM    728  CD  GLN A  52      11.334 -10.923  53.368  1.00 29.19           C  
ATOM    729  NE2 GLN A  52      12.370 -10.190  53.027  1.00 29.19           N  
ATOM    730 HE21 GLN A  52      13.211 -10.337  53.567  1.00 29.19           H  
ATOM    731 HE22 GLN A  52      12.287  -9.472  52.321  1.00 29.19           H  
ATOM    732  OE1 GLN A  52      11.470 -11.730  54.274  1.00 29.19           O  
ATOM    733  N   GLN A  53       6.525 -13.802  52.407  1.00 30.69           N  
ATOM    734  H   GLN A  53       6.561 -13.725  51.401  1.00 30.69           H  
ATOM    735  CA  GLN A  53       7.051 -15.093  52.901  1.00 30.69           C  
ATOM    736  HA  GLN A  53       8.113 -14.926  53.081  1.00 30.69           H  
ATOM    737  C   GLN A  53       7.044 -16.197  51.819  1.00 30.69           C  
ATOM    738  CB  GLN A  53       6.423 -15.544  54.243  1.00 30.69           C  
ATOM    739  HB2 GLN A  53       5.513 -14.985  54.460  1.00 30.69           H  
ATOM    740  HB3 GLN A  53       6.165 -16.603  54.215  1.00 30.69           H  
ATOM    741  O   GLN A  53       6.632 -15.961  50.685  1.00 30.69           O  
ATOM    742  CG  GLN A  53       7.477 -15.319  55.350  1.00 30.69           C  
ATOM    743  HG2 GLN A  53       8.353 -15.930  55.133  1.00 30.69           H  
ATOM    744  HG3 GLN A  53       7.794 -14.276  55.348  1.00 30.69           H  
ATOM    745  CD  GLN A  53       7.023 -15.657  56.764  1.00 30.69           C  
ATOM    746  NE2 GLN A  53       7.865 -15.435  57.750  1.00 30.69           N  
ATOM    747 HE21 GLN A  53       7.513 -15.643  58.673  1.00 30.69           H  
ATOM    748 HE22 GLN A  53       8.748 -14.975  57.581  1.00 30.69           H  
ATOM    749  OE1 GLN A  53       5.940 -16.150  57.022  1.00 30.69           O  
ATOM    750  N   ALA A  54       7.643 -17.352  52.135  1.00 28.07           N  
ATOM    751  H   ALA A  54       7.810 -17.541  53.113  1.00 28.07           H  
ATOM    752  CA  ALA A  54       8.316 -18.247  51.181  1.00 28.07           C  
ATOM    753  HA  ALA A  54       8.136 -17.877  50.172  1.00 28.07           H  
ATOM    754  C   ALA A  54       7.791 -19.717  51.227  1.00 28.07           C  
ATOM    755  CB  ALA A  54       9.819 -18.092  51.480  1.00 28.07           C  
ATOM    756  HB1 ALA A  54      10.430 -18.486  50.668  1.00 28.07           H  
ATOM    757  HB2 ALA A  54      10.068 -18.612  52.405  1.00 28.07           H  
ATOM    758  HB3 ALA A  54      10.071 -17.037  51.584  1.00 28.07           H  
ATOM    759  O   ALA A  54       6.944 -20.026  52.065  1.00 28.07           O  
ATOM    760  N   PRO A  55       8.226 -20.625  50.321  1.00 34.84           N  
ATOM    761  CA  PRO A  55       7.495 -21.860  50.005  1.00 34.84           C  
ATOM    762  HA  PRO A  55       6.426 -21.703  50.150  1.00 34.84           H  
ATOM    763  C   PRO A  55       7.911 -23.105  50.813  1.00 34.84           C  
ATOM    764  CB  PRO A  55       7.765 -22.076  48.512  1.00 34.84           C  
ATOM    765  HB2 PRO A  55       7.119 -21.423  47.926  1.00 34.84           H  
ATOM    766  HB3 PRO A  55       7.635 -23.113  48.204  1.00 34.84           H  
ATOM    767  O   PRO A  55       8.995 -23.171  51.388  1.00 34.84           O  
ATOM    768  CG  PRO A  55       9.216 -21.621  48.375  1.00 34.84           C  
ATOM    769  HG2 PRO A  55       9.886 -22.412  48.711  1.00 34.84           H  
ATOM    770  HG3 PRO A  55       9.452 -21.326  47.353  1.00 34.84           H  
ATOM    771  CD  PRO A  55       9.288 -20.437  49.337  1.00 34.84           C  
ATOM    772  HD2 PRO A  55       9.127 -19.510  48.786  1.00 34.84           H  
ATOM    773  HD3 PRO A  55      10.266 -20.435  49.819  1.00 34.84           H  
ATOM    774  N   GLY A  56       7.078 -24.151  50.740  1.00 29.93           N  
ATOM    775  H   GLY A  56       6.198 -24.026  50.261  1.00 29.93           H  
ATOM    776  CA  GLY A  56       7.389 -25.524  51.159  1.00 29.93           C  
ATOM    777  HA2 GLY A  56       7.037 -25.686  52.178  1.00 29.93           H  
ATOM    778  HA3 GLY A  56       8.468 -25.680  51.137  1.00 29.93           H  
ATOM    779  C   GLY A  56       6.712 -26.543  50.232  1.00 29.93           C  
ATOM    780  O   GLY A  56       5.596 -26.307  49.775  1.00 29.93           O  
ATOM    781  N   GLY A  57       7.396 -27.645  49.906  1.00 25.62           N  
ATOM    782  H   GLY A  57       8.277 -27.819  50.369  1.00 25.62           H  
ATOM    783  CA  GLY A  57       6.932 -28.644  48.930  1.00 25.62           C  
ATOM    784  HA2 GLY A  57       6.111 -28.232  48.343  1.00 25.62           H  
ATOM    785  HA3 GLY A  57       7.745 -28.868  48.239  1.00 25.62           H  
ATOM    786  C   GLY A  57       6.463 -29.966  49.548  1.00 25.62           C  
ATOM    787  O   GLY A  57       6.873 -30.327  50.649  1.00 25.62           O  
ATOM    788  N   GLY A  58       5.646 -30.717  48.803  1.00 28.18           N  
ATOM    789  H   GLY A  58       5.327 -30.352  47.917  1.00 28.18           H  
ATOM    790  CA  GLY A  58       5.204 -32.075  49.140  1.00 28.18           C  
ATOM    791  HA2 GLY A  58       4.322 -32.029  49.780  1.00 28.18           H  
ATOM    792  HA3 GLY A  58       5.997 -32.594  49.677  1.00 28.18           H  
ATOM    793  C   GLY A  58       4.853 -32.862  47.873  1.00 28.18           C  
ATOM    794  O   GLY A  58       4.272 -32.307  46.942  1.00 28.18           O  
ATOM    795  N   THR A  59       5.262 -34.130  47.800  1.00 28.58           N  
ATOM    796  H   THR A  59       5.755 -34.522  48.590  1.00 28.58           H  
ATOM    797  CA  THR A  59       5.355 -34.876  46.532  1.00 28.58           C  
ATOM    798  HA  THR A  59       5.298 -34.157  45.714  1.00 28.58           H  
ATOM    799  C   THR A  59       4.240 -35.908  46.335  1.00 28.58           C  
ATOM    800  CB  THR A  59       6.709 -35.612  46.409  1.00 28.58           C  
ATOM    801  HB  THR A  59       6.598 -36.641  46.750  1.00 28.58           H  
ATOM    802  O   THR A  59       4.042 -36.769  47.187  1.00 28.58           O  
ATOM    803  CG2 THR A  59       7.222 -35.620  44.968  1.00 28.58           C  
ATOM    804 HG21 THR A  59       7.376 -34.598  44.622  1.00 28.58           H  
ATOM    805 HG22 THR A  59       6.499 -36.116  44.322  1.00 28.58           H  
ATOM    806 HG23 THR A  59       8.166 -36.163  44.917  1.00 28.58           H  
ATOM    807  OG1 THR A  59       7.721 -35.015  47.188  1.00 28.58           O  
ATOM    808  HG1 THR A  59       8.516 -35.547  47.102  1.00 28.58           H  
ATOM    809  N   GLY A  60       3.647 -35.928  45.135  1.00 28.21           N  
ATOM    810  H   GLY A  60       3.774 -35.124  44.537  1.00 28.21           H  
ATOM    811  CA  GLY A  60       2.971 -37.103  44.562  1.00 28.21           C  
ATOM    812  HA2 GLY A  60       3.308 -38.002  45.078  1.00 28.21           H  
ATOM    813  HA3 GLY A  60       3.281 -37.190  43.521  1.00 28.21           H  
ATOM    814  C   GLY A  60       1.436 -37.101  44.609  1.00 28.21           C  
ATOM    815  O   GLY A  60       0.831 -36.649  45.571  1.00 28.21           O  
ATOM    816  N   GLY A  61       0.810 -37.662  43.565  1.00 28.66           N  
ATOM    817  H   GLY A  61       1.369 -37.962  42.779  1.00 28.66           H  
ATOM    818  CA  GLY A  61      -0.643 -37.893  43.512  1.00 28.66           C  
ATOM    819  HA2 GLY A  61      -0.847 -38.949  43.691  1.00 28.66           H  
ATOM    820  HA3 GLY A  61      -1.137 -37.328  44.302  1.00 28.66           H  
ATOM    821  C   GLY A  61      -1.291 -37.473  42.190  1.00 28.66           C  
ATOM    822  O   GLY A  61      -1.612 -36.313  41.982  1.00 28.66           O  
ATOM    823  N   HIS A  62      -1.488 -38.438  41.296  1.00 26.95           N  
ATOM    824  H   HIS A  62      -1.306 -39.386  41.592  1.00 26.95           H  
ATOM    825  CA  HIS A  62      -2.114 -38.277  39.982  1.00 26.95           C  
ATOM    826  HA  HIS A  62      -1.467 -37.679  39.341  1.00 26.95           H  
ATOM    827  C   HIS A  62      -3.520 -37.635  40.014  1.00 26.95           C  
ATOM    828  CB  HIS A  62      -2.274 -39.686  39.382  1.00 26.95           C  
ATOM    829  HB2 HIS A  62      -2.903 -39.606  38.495  1.00 26.95           H  
ATOM    830  HB3 HIS A  62      -2.807 -40.322  40.089  1.00 26.95           H  
ATOM    831  O   HIS A  62      -4.407 -38.155  40.686  1.00 26.95           O  
ATOM    832  CG  HIS A  62      -1.005 -40.389  38.969  1.00 26.95           C  
ATOM    833  CD2 HIS A  62      -0.691 -40.755  37.688  1.00 26.95           C  
ATOM    834  HD2 HIS A  62      -1.283 -40.557  36.806  1.00 26.95           H  
ATOM    835  ND1 HIS A  62      -0.001 -40.876  39.781  1.00 26.95           N  
ATOM    836  HD1 HIS A  62       0.026 -40.858  40.791  1.00 26.95           H  
ATOM    837  CE1 HIS A  62       0.900 -41.498  39.000  1.00 26.95           C  
ATOM    838  HE1 HIS A  62       1.788 -42.002  39.351  1.00 26.95           H  
ATOM    839  NE2 HIS A  62       0.519 -41.449  37.717  1.00 26.95           N  
ATOM    840  N   GLY A  63      -3.765 -36.669  39.118  1.00 25.22           N  
ATOM    841  H   GLY A  63      -2.974 -36.186  38.718  1.00 25.22           H  
ATOM    842  CA  GLY A  63      -5.062 -36.532  38.436  1.00 25.22           C  
ATOM    843  HA2 GLY A  63      -5.697 -37.376  38.704  1.00 25.22           H  
ATOM    844  HA3 GLY A  63      -4.879 -36.610  37.365  1.00 25.22           H  
ATOM    845  C   GLY A  63      -5.892 -35.266  38.698  1.00 25.22           C  
ATOM    846  O   GLY A  63      -6.213 -34.930  39.831  1.00 25.22           O  
ATOM    847  N   GLY A  64      -6.364 -34.660  37.600  1.00 26.13           N  
ATOM    848  H   GLY A  64      -6.003 -34.965  36.708  1.00 26.13           H  
ATOM    849  CA  GLY A  64      -7.490 -33.718  37.583  1.00 26.13           C  
ATOM    850  HA2 GLY A  64      -8.138 -33.921  38.435  1.00 26.13           H  
ATOM    851  HA3 GLY A  64      -8.074 -33.909  36.682  1.00 26.13           H  
ATOM    852  C   GLY A  64      -7.143 -32.224  37.622  1.00 26.13           C  
ATOM    853  O   GLY A  64      -6.112 -31.812  38.135  1.00 26.13           O  
ATOM    854  N   GLY A  65      -8.060 -31.411  37.082  1.00 26.63           N  
ATOM    855  H   GLY A  65      -8.862 -31.847  36.648  1.00 26.63           H  
ATOM    856  CA  GLY A  65      -8.179 -29.983  37.395  1.00 26.63           C  
ATOM    857  HA2 GLY A  65      -8.266 -29.877  38.477  1.00 26.63           H  
ATOM    858  HA3 GLY A  65      -9.101 -29.602  36.955  1.00 26.63           H  
ATOM    859  C   GLY A  65      -7.034 -29.071  36.946  1.00 26.63           C  
ATOM    860  O   GLY A  65      -6.320 -28.527  37.783  1.00 26.63           O  
ATOM    861  N   GLY A  66      -6.938 -28.783  35.643  1.00 26.31           N  
ATOM    862  H   GLY A  66      -7.565 -29.238  34.995  1.00 26.31           H  
ATOM    863  CA  GLY A  66      -6.243 -27.571  35.197  1.00 26.31           C  
ATOM    864  HA2 GLY A  66      -6.246 -27.515  34.109  1.00 26.31           H  
ATOM    865  HA3 GLY A  66      -5.211 -27.582  35.547  1.00 26.31           H  
ATOM    866  C   GLY A  66      -6.966 -26.343  35.756  1.00 26.31           C  
ATOM    867  O   GLY A  66      -8.067 -26.026  35.307  1.00 26.31           O  
ATOM    868  N   GLN A  67      -6.389 -25.696  36.771  1.00 27.83           N  
ATOM    869  H   GLN A  67      -5.518 -26.049  37.140  1.00 27.83           H  
ATOM    870  CA  GLN A  67      -6.997 -24.534  37.416  1.00 27.83           C  
ATOM    871  HA  GLN A  67      -8.011 -24.794  37.721  1.00 27.83           H  
ATOM    872  C   GLN A  67      -7.084 -23.371  36.424  1.00 27.83           C  
ATOM    873  CB  GLN A  67      -6.208 -24.131  38.674  1.00 27.83           C  
ATOM    874  HB2 GLN A  67      -6.572 -23.163  39.018  1.00 27.83           H  
ATOM    875  HB3 GLN A  67      -5.153 -24.030  38.421  1.00 27.83           H  
ATOM    876  O   GLN A  67      -6.071 -22.917  35.892  1.00 27.83           O  
ATOM    877  CG  GLN A  67      -6.374 -25.141  39.823  1.00 27.83           C  
ATOM    878  HG2 GLN A  67      -6.032 -26.124  39.501  1.00 27.83           H  
ATOM    879  HG3 GLN A  67      -7.431 -25.212  40.078  1.00 27.83           H  
ATOM    880  CD  GLN A  67      -5.597 -24.756  41.083  1.00 27.83           C  
ATOM    881  NE2 GLN A  67      -5.891 -25.360  42.212  1.00 27.83           N  
ATOM    882 HE21 GLN A  67      -6.580 -26.098  42.244  1.00 27.83           H  
ATOM    883 HE22 GLN A  67      -5.348 -25.068  43.012  1.00 27.83           H  
ATOM    884  OE1 GLN A  67      -4.711 -23.920  41.090  1.00 27.83           O  
ATOM    885  N   LEU A  68      -8.299 -22.869  36.195  1.00 29.87           N  
ATOM    886  H   LEU A  68      -9.093 -23.296  36.651  1.00 29.87           H  
ATOM    887  CA  LEU A  68      -8.483 -21.573  35.550  1.00 29.87           C  
ATOM    888  HA  LEU A  68      -7.967 -21.594  34.590  1.00 29.87           H  
ATOM    889  C   LEU A  68      -7.852 -20.494  36.447  1.00 29.87           C  
ATOM    890  CB  LEU A  68      -9.984 -21.297  35.336  1.00 29.87           C  
ATOM    891  HB2 LEU A  68     -10.501 -21.467  36.281  1.00 29.87           H  
ATOM    892  HB3 LEU A  68     -10.116 -20.246  35.079  1.00 29.87           H  
ATOM    893  O   LEU A  68      -8.093 -20.522  37.658  1.00 29.87           O  
ATOM    894  CG  LEU A  68     -10.635 -22.158  34.238  1.00 29.87           C  
ATOM    895  HG  LEU A  68     -10.358 -23.203  34.376  1.00 29.87           H  
ATOM    896  CD1 LEU A  68     -12.158 -22.055  34.324  1.00 29.87           C  
ATOM    897 HD11 LEU A  68     -12.473 -21.021  34.187  1.00 29.87           H  
ATOM    898 HD12 LEU A  68     -12.614 -22.677  33.553  1.00 29.87           H  
ATOM    899 HD13 LEU A  68     -12.496 -22.407  35.299  1.00 29.87           H  
ATOM    900  CD2 LEU A  68     -10.205 -21.704  32.841  1.00 29.87           C  
ATOM    901 HD21 LEU A  68     -10.461 -20.655  32.690  1.00 29.87           H  
ATOM    902 HD22 LEU A  68      -9.130 -21.834  32.721  1.00 29.87           H  
ATOM    903 HD23 LEU A  68     -10.708 -22.310  32.087  1.00 29.87           H  
ATOM    904  N   PRO A  69      -7.080 -19.536  35.898  1.00 31.99           N  
ATOM    905  CA  PRO A  69      -6.647 -18.380  36.674  1.00 31.99           C  
ATOM    906  HA  PRO A  69      -6.041 -18.706  37.520  1.00 31.99           H  
ATOM    907  C   PRO A  69      -7.882 -17.634  37.190  1.00 31.99           C  
ATOM    908  CB  PRO A  69      -5.797 -17.532  35.724  1.00 31.99           C  
ATOM    909  HB2 PRO A  69      -4.757 -17.852  35.784  1.00 31.99           H  
ATOM    910  HB3 PRO A  69      -5.879 -16.465  35.936  1.00 31.99           H  
ATOM    911  O   PRO A  69      -8.917 -17.596  36.520  1.00 31.99           O  
ATOM    912  CG  PRO A  69      -6.359 -17.883  34.347  1.00 31.99           C  
ATOM    913  HG2 PRO A  69      -5.621 -17.734  33.558  1.00 31.99           H  
ATOM    914  HG3 PRO A  69      -7.251 -17.288  34.152  1.00 31.99           H  
ATOM    915  CD  PRO A  69      -6.744 -19.355  34.493  1.00 31.99           C  
ATOM    916  HD2 PRO A  69      -7.589 -19.578  33.842  1.00 31.99           H  
ATOM    917  HD3 PRO A  69      -5.894 -19.990  34.242  1.00 31.99           H  
ATOM    918  N   SER A  70      -7.787 -17.053  38.387  1.00 29.74           N  
ATOM    919  H   SER A  70      -6.910 -17.086  38.886  1.00 29.74           H  
ATOM    920  CA  SER A  70      -8.926 -16.431  39.064  1.00 29.74           C  
ATOM    921  HA  SER A  70      -9.691 -17.192  39.218  1.00 29.74           H  
ATOM    922  C   SER A  70      -9.537 -15.308  38.221  1.00 29.74           C  
ATOM    923  CB  SER A  70      -8.504 -15.921  40.448  1.00 29.74           C  
ATOM    924  HB2 SER A  70      -9.321 -15.359  40.900  1.00 29.74           H  
ATOM    925  HB3 SER A  70      -8.272 -16.774  41.087  1.00 29.74           H  
ATOM    926  O   SER A  70      -8.998 -14.200  38.163  1.00 29.74           O  
ATOM    927  OG  SER A  70      -7.356 -15.102  40.347  1.00 29.74           O  
ATOM    928  HG  SER A  70      -7.551 -14.420  39.700  1.00 29.74           H  
ATOM    929  N   MET A  71     -10.680 -15.595  37.591  1.00 29.98           N  
ATOM    930  H   MET A  71     -10.985 -16.558  37.585  1.00 29.98           H  
ATOM    931  CA  MET A  71     -11.502 -14.608  36.898  1.00 29.98           C  
ATOM    932  HA  MET A  71     -10.883 -14.055  36.191  1.00 29.98           H  
ATOM    933  C   MET A  71     -12.057 -13.615  37.917  1.00 29.98           C  
ATOM    934  CB  MET A  71     -12.646 -15.282  36.119  1.00 29.98           C  
ATOM    935  HB2 MET A  71     -13.131 -16.032  36.744  1.00 29.98           H  
ATOM    936  HB3 MET A  71     -13.387 -14.526  35.864  1.00 29.98           H  
ATOM    937  O   MET A  71     -13.121 -13.823  38.494  1.00 29.98           O  
ATOM    938  CG  MET A  71     -12.183 -15.923  34.810  1.00 29.98           C  
ATOM    939  HG2 MET A  71     -11.504 -16.747  35.031  1.00 29.98           H  
ATOM    940  HG3 MET A  71     -11.644 -15.175  34.229  1.00 29.98           H  
ATOM    941  SD  MET A  71     -13.564 -16.537  33.807  1.00 29.98           S  
ATOM    942  CE  MET A  71     -12.679 -16.959  32.284  1.00 29.98           C  
ATOM    943  HE1 MET A  71     -11.919 -17.710  32.499  1.00 29.98           H  
ATOM    944  HE2 MET A  71     -12.203 -16.066  31.878  1.00 29.98           H  
ATOM    945  HE3 MET A  71     -13.383 -17.355  31.551  1.00 29.98           H  
ATOM    946  N   ASN A  72     -11.339 -12.511  38.094  1.00 28.46           N  
ATOM    947  H   ASN A  72     -10.413 -12.481  37.691  1.00 28.46           H  
ATOM    948  CA  ASN A  72     -11.849 -11.303  38.720  1.00 28.46           C  
ATOM    949  HA  ASN A  72     -12.837 -11.497  39.136  1.00 28.46           H  
ATOM    950  C   ASN A  72     -12.003 -10.227  37.628  1.00 28.46           C  
ATOM    951  CB  ASN A  72     -10.918 -10.923  39.888  1.00 28.46           C  
ATOM    952  HB2 ASN A  72      -9.988 -10.505  39.502  1.00 28.46           H  
ATOM    953  HB3 ASN A  72     -10.679 -11.816  40.465  1.00 28.46           H  
ATOM    954  O   ASN A  72     -11.131  -9.366  37.500  1.00 28.46           O  
ATOM    955  CG  ASN A  72     -11.563  -9.933  40.841  1.00 28.46           C  
ATOM    956  ND2 ASN A  72     -10.787  -9.297  41.687  1.00 28.46           N  
ATOM    957 HD21 ASN A  72     -11.249  -8.640  42.299  1.00 28.46           H  
ATOM    958 HD22 ASN A  72      -9.786  -9.428  41.665  1.00 28.46           H  
ATOM    959  OD1 ASN A  72     -12.765  -9.743  40.877  1.00 28.46           O  
ATOM    960  N   PRO A  73     -13.035 -10.320  36.761  1.00 34.62           N  
ATOM    961  CA  PRO A  73     -13.254  -9.353  35.698  1.00 34.62           C  
ATOM    962  HA  PRO A  73     -12.327  -9.158  35.158  1.00 34.62           H  
ATOM    963  C   PRO A  73     -13.757  -8.041  36.305  1.00 34.62           C  
ATOM    964  CB  PRO A  73     -14.261 -10.012  34.747  1.00 34.62           C  
ATOM    965  HB2 PRO A  73     -14.865  -9.283  34.207  1.00 34.62           H  
ATOM    966  HB3 PRO A  73     -13.728 -10.652  34.043  1.00 34.62           H  
ATOM    967  O   PRO A  73     -14.959  -7.827  36.464  1.00 34.62           O  
ATOM    968  CG  PRO A  73     -15.104 -10.876  35.683  1.00 34.62           C  
ATOM    969  HG2 PRO A  73     -15.875 -10.272  36.162  1.00 34.62           H  
ATOM    970  HG3 PRO A  73     -15.552 -11.720  35.159  1.00 34.62           H  
ATOM    971  CD  PRO A  73     -14.084 -11.335  36.724  1.00 34.62           C  
ATOM    972  HD2 PRO A  73     -13.657 -12.280  36.387  1.00 34.62           H  
ATOM    973  HD3 PRO A  73     -14.563 -11.456  37.695  1.00 34.62           H  
ATOM    974  N   THR A  74     -12.835  -7.136  36.628  1.00 27.89           N  
ATOM    975  H   THR A  74     -11.856  -7.374  36.549  1.00 27.89           H  
ATOM    976  CA  THR A  74     -13.170  -5.716  36.746  1.00 27.89           C  
ATOM    977  HA  THR A  74     -13.881  -5.608  37.565  1.00 27.89           H  
ATOM    978  C   THR A  74     -13.827  -5.279  35.431  1.00 27.89           C  
ATOM    979  CB  THR A  74     -11.932  -4.842  37.030  1.00 27.89           C  
ATOM    980  HB  THR A  74     -12.014  -3.905  36.479  1.00 27.89           H  
ATOM    981  O   THR A  74     -13.244  -5.523  34.372  1.00 27.89           O  
ATOM    982  CG2 THR A  74     -11.830  -4.510  38.516  1.00 27.89           C  
ATOM    983 HG21 THR A  74     -12.718  -3.964  38.833  1.00 27.89           H  
ATOM    984 HG22 THR A  74     -10.953  -3.890  38.700  1.00 27.89           H  
ATOM    985 HG23 THR A  74     -11.750  -5.432  39.092  1.00 27.89           H  
ATOM    986  OG1 THR A  74     -10.721  -5.480  36.680  1.00 27.89           O  
ATOM    987  HG1 THR A  74      -9.999  -4.885  36.891  1.00 27.89           H  
ATOM    988  N   PRO A  75     -15.033  -4.676  35.454  1.00 33.33           N  
ATOM    989  CA  PRO A  75     -15.792  -4.398  34.236  1.00 33.33           C  
ATOM    990  HA  PRO A  75     -15.957  -5.327  33.689  1.00 33.33           H  
ATOM    991  C   PRO A  75     -15.023  -3.427  33.334  1.00 33.33           C  
ATOM    992  CB  PRO A  75     -17.151  -3.861  34.699  1.00 33.33           C  
ATOM    993  HB2 PRO A  75     -17.862  -4.685  34.754  1.00 33.33           H  
ATOM    994  HB3 PRO A  75     -17.535  -3.083  34.039  1.00 33.33           H  
ATOM    995  O   PRO A  75     -14.834  -2.252  33.665  1.00 33.33           O  
ATOM    996  CG  PRO A  75     -16.875  -3.332  36.106  1.00 33.33           C  
ATOM    997  HG2 PRO A  75     -17.769  -3.352  36.730  1.00 33.33           H  
ATOM    998  HG3 PRO A  75     -16.471  -2.322  36.044  1.00 33.33           H  
ATOM    999  CD  PRO A  75     -15.799  -4.284  36.625  1.00 33.33           C  
ATOM   1000  HD2 PRO A  75     -16.264  -5.167  37.063  1.00 33.33           H  
ATOM   1001  HD3 PRO A  75     -15.176  -3.775  37.361  1.00 33.33           H  
ATOM   1002  N   GLN A  76     -14.537  -3.934  32.199  1.00 41.18           N  
ATOM   1003  H   GLN A  76     -14.737  -4.900  31.979  1.00 41.18           H  
ATOM   1004  CA  GLN A  76     -13.710  -3.175  31.269  1.00 41.18           C  
ATOM   1005  HA  GLN A  76     -13.079  -2.500  31.847  1.00 41.18           H  
ATOM   1006  C   GLN A  76     -14.578  -2.289  30.370  1.00 41.18           C  
ATOM   1007  CB  GLN A  76     -12.764  -4.094  30.473  1.00 41.18           C  
ATOM   1008  HB2 GLN A  76     -13.316  -4.946  30.075  1.00 41.18           H  
ATOM   1009  HB3 GLN A  76     -12.360  -3.526  29.635  1.00 41.18           H  
ATOM   1010  O   GLN A  76     -14.888  -2.639  29.240  1.00 41.18           O  
ATOM   1011  CG  GLN A  76     -11.575  -4.583  31.318  1.00 41.18           C  
ATOM   1012  HG2 GLN A  76     -11.131  -3.731  31.833  1.00 41.18           H  
ATOM   1013  HG3 GLN A  76     -11.925  -5.291  32.069  1.00 41.18           H  
ATOM   1014  CD  GLN A  76     -10.493  -5.261  30.478  1.00 41.18           C  
ATOM   1015  NE2 GLN A  76      -9.232  -5.100  30.816  1.00 41.18           N  
ATOM   1016 HE21 GLN A  76      -8.981  -4.569  31.638  1.00 41.18           H  
ATOM   1017 HE22 GLN A  76      -8.565  -5.581  30.229  1.00 41.18           H  
ATOM   1018  OE1 GLN A  76     -10.739  -5.950  29.504  1.00 41.18           O  
ATOM   1019  N   GLN A  77     -14.872  -1.091  30.881  1.00 43.79           N  
ATOM   1020  H   GLN A  77     -14.693  -0.978  31.869  1.00 43.79           H  
ATOM   1021  CA  GLN A  77     -15.336   0.077  30.122  1.00 43.79           C  
ATOM   1022  HA  GLN A  77     -15.492   0.882  30.841  1.00 43.79           H  
ATOM   1023  C   GLN A  77     -16.677  -0.103  29.388  1.00 43.79           C  
ATOM   1024  CB  GLN A  77     -14.229   0.560  29.158  1.00 43.79           C  
ATOM   1025  HB2 GLN A  77     -14.052  -0.203  28.400  1.00 43.79           H  
ATOM   1026  HB3 GLN A  77     -14.583   1.458  28.651  1.00 43.79           H  
ATOM   1027  O   GLN A  77     -16.731  -0.323  28.183  1.00 43.79           O  
ATOM   1028  CG  GLN A  77     -12.895   0.887  29.849  1.00 43.79           C  
ATOM   1029  HG2 GLN A  77     -12.520   0.002  30.364  1.00 43.79           H  
ATOM   1030  HG3 GLN A  77     -13.058   1.671  30.589  1.00 43.79           H  
ATOM   1031  CD  GLN A  77     -11.813   1.350  28.876  1.00 43.79           C  
ATOM   1032  NE2 GLN A  77     -10.625   1.637  29.357  1.00 43.79           N  
ATOM   1033 HE21 GLN A  77     -10.410   1.558  30.341  1.00 43.79           H  
ATOM   1034 HE22 GLN A  77      -9.949   1.973  28.685  1.00 43.79           H  
ATOM   1035  OE1 GLN A  77     -11.989   1.483  27.679  1.00 43.79           O  
ATOM   1036  N   THR A  78     -17.792   0.149  30.078  1.00 47.49           N  
ATOM   1037  H   THR A  78     -17.747   0.302  31.075  1.00 47.49           H  
ATOM   1038  CA  THR A  78     -19.083   0.352  29.402  1.00 47.49           C  
ATOM   1039  HA  THR A  78     -19.235  -0.466  28.698  1.00 47.49           H  
ATOM   1040  C   THR A  78     -19.087   1.671  28.621  1.00 47.49           C  
ATOM   1041  CB  THR A  78     -20.251   0.348  30.398  1.00 47.49           C  
ATOM   1042  HB  THR A  78     -21.175   0.537  29.851  1.00 47.49           H  
ATOM   1043  O   THR A  78     -19.115   2.745  29.228  1.00 47.49           O  
ATOM   1044  CG2 THR A  78     -20.372  -0.990  31.118  1.00 47.49           C  
ATOM   1045 HG21 THR A  78     -19.557  -1.116  31.832  1.00 47.49           H  
ATOM   1046 HG22 THR A  78     -21.323  -1.039  31.648  1.00 47.49           H  
ATOM   1047 HG23 THR A  78     -20.316  -1.797  30.388  1.00 47.49           H  
ATOM   1048  OG1 THR A  78     -20.072   1.347  31.376  1.00 47.49           O  
ATOM   1049  HG1 THR A  78     -19.813   2.136  30.894  1.00 47.49           H  
ATOM   1050  N   GLY A  79     -19.083   1.613  27.289  1.00 67.20           N  
ATOM   1051  H   GLY A  79     -18.948   0.721  26.836  1.00 67.20           H  
ATOM   1052  CA  GLY A  79     -19.199   2.801  26.442  1.00 67.20           C  
ATOM   1053  HA2 GLY A  79     -18.552   3.582  26.843  1.00 67.20           H  
ATOM   1054  HA3 GLY A  79     -20.226   3.163  26.467  1.00 67.20           H  
ATOM   1055  C   GLY A  79     -18.806   2.547  24.989  1.00 67.20           C  
ATOM   1056  O   GLY A  79     -18.964   1.439  24.473  1.00 67.20           O  
ATOM   1057  N   THR A  80     -18.281   3.583  24.336  1.00 75.14           N  
ATOM   1058  H   THR A  80     -18.170   4.467  24.812  1.00 75.14           H  
ATOM   1059  CA  THR A  80     -17.532   3.449  23.083  1.00 75.14           C  
ATOM   1060  HA  THR A  80     -17.550   2.400  22.787  1.00 75.14           H  
ATOM   1061  C   THR A  80     -16.067   3.811  23.307  1.00 75.14           C  
ATOM   1062  CB  THR A  80     -18.134   4.252  21.918  1.00 75.14           C  
ATOM   1063  HB  THR A  80     -17.516   4.076  21.037  1.00 75.14           H  
ATOM   1064  O   THR A  80     -15.743   4.657  24.142  1.00 75.14           O  
ATOM   1065  CG2 THR A  80     -19.567   3.831  21.593  1.00 75.14           C  
ATOM   1066 HG21 THR A  80     -20.209   3.980  22.460  1.00 75.14           H  
ATOM   1067 HG22 THR A  80     -19.939   4.436  20.766  1.00 75.14           H  
ATOM   1068 HG23 THR A  80     -19.583   2.781  21.301  1.00 75.14           H  
ATOM   1069  OG1 THR A  80     -18.176   5.635  22.162  1.00 75.14           O  
ATOM   1070  HG1 THR A  80     -18.246   6.037  21.293  1.00 75.14           H  
ATOM   1071  N   VAL A  81     -15.171   3.146  22.579  1.00 77.58           N  
ATOM   1072  H   VAL A  81     -15.513   2.467  21.915  1.00 77.58           H  
ATOM   1073  CA  VAL A  81     -13.719   3.359  22.652  1.00 77.58           C  
ATOM   1074  HA  VAL A  81     -13.513   4.207  23.304  1.00 77.58           H  
ATOM   1075  C   VAL A  81     -13.208   3.704  21.261  1.00 77.58           C  
ATOM   1076  CB  VAL A  81     -12.992   2.134  23.246  1.00 77.58           C  
ATOM   1077  HB  VAL A  81     -13.212   1.255  22.640  1.00 77.58           H  
ATOM   1078  O   VAL A  81     -13.540   3.029  20.288  1.00 77.58           O  
ATOM   1079  CG1 VAL A  81     -11.470   2.328  23.288  1.00 77.58           C  
ATOM   1080 HG11 VAL A  81     -11.072   2.444  22.280  1.00 77.58           H  
ATOM   1081 HG12 VAL A  81     -11.005   1.451  23.739  1.00 77.58           H  
ATOM   1082 HG13 VAL A  81     -11.220   3.207  23.883  1.00 77.58           H  
ATOM   1083  CG2 VAL A  81     -13.449   1.865  24.683  1.00 77.58           C  
ATOM   1084 HG21 VAL A  81     -14.525   1.695  24.715  1.00 77.58           H  
ATOM   1085 HG22 VAL A  81     -13.211   2.713  25.325  1.00 77.58           H  
ATOM   1086 HG23 VAL A  81     -12.953   0.976  25.074  1.00 77.58           H  
ATOM   1087  N   VAL A  82     -12.392   4.753  21.166  1.00 83.44           N  
ATOM   1088  H   VAL A  82     -12.154   5.255  22.009  1.00 83.44           H  
ATOM   1089  CA  VAL A  82     -11.744   5.162  19.915  1.00 83.44           C  
ATOM   1090  HA  VAL A  82     -12.280   4.702  19.084  1.00 83.44           H  
ATOM   1091  C   VAL A  82     -10.310   4.638  19.885  1.00 83.44           C  
ATOM   1092  CB  VAL A  82     -11.836   6.681  19.693  1.00 83.44           C  
ATOM   1093  HB  VAL A  82     -11.382   7.200  20.538  1.00 83.44           H  
ATOM   1094  O   VAL A  82      -9.518   4.920  20.785  1.00 83.44           O  
ATOM   1095  CG1 VAL A  82     -11.113   7.104  18.411  1.00 83.44           C  
ATOM   1096 HG11 VAL A  82     -10.043   6.932  18.528  1.00 83.44           H  
ATOM   1097 HG12 VAL A  82     -11.485   6.530  17.562  1.00 83.44           H  
ATOM   1098 HG13 VAL A  82     -11.270   8.166  18.224  1.00 83.44           H  
ATOM   1099  CG2 VAL A  82     -13.300   7.121  19.569  1.00 83.44           C  
ATOM   1100 HG21 VAL A  82     -13.774   6.603  18.736  1.00 83.44           H  
ATOM   1101 HG22 VAL A  82     -13.846   6.892  20.484  1.00 83.44           H  
ATOM   1102 HG23 VAL A  82     -13.355   8.197  19.399  1.00 83.44           H  
ATOM   1103  N   LEU A  83      -9.986   3.881  18.838  1.00 81.33           N  
ATOM   1104  H   LEU A  83     -10.697   3.739  18.135  1.00 81.33           H  
ATOM   1105  CA  LEU A  83      -8.709   3.206  18.620  1.00 81.33           C  
ATOM   1106  HA  LEU A  83      -8.021   3.458  19.427  1.00 81.33           H  
ATOM   1107  C   LEU A  83      -8.076   3.678  17.305  1.00 81.33           C  
ATOM   1108  CB  LEU A  83      -8.935   1.682  18.610  1.00 81.33           C  
ATOM   1109  HB2 LEU A  83      -9.629   1.453  17.801  1.00 81.33           H  
ATOM   1110  HB3 LEU A  83      -7.987   1.190  18.392  1.00 81.33           H  
ATOM   1111  O   LEU A  83      -8.775   3.906  16.317  1.00 81.33           O  
ATOM   1112  CG  LEU A  83      -9.509   1.091  19.912  1.00 81.33           C  
ATOM   1113  HG  LEU A  83     -10.475   1.548  20.126  1.00 81.33           H  
ATOM   1114  CD1 LEU A  83      -9.720  -0.413  19.758  1.00 81.33           C  
ATOM   1115 HD11 LEU A  83     -10.194  -0.810  20.655  1.00 81.33           H  
ATOM   1116 HD12 LEU A  83     -10.365  -0.612  18.902  1.00 81.33           H  
ATOM   1117 HD13 LEU A  83      -8.761  -0.911  19.614  1.00 81.33           H  
ATOM   1118  CD2 LEU A  83      -8.576   1.304  21.106  1.00 81.33           C  
ATOM   1119 HD21 LEU A  83      -7.587   0.902  20.886  1.00 81.33           H  
ATOM   1120 HD22 LEU A  83      -8.982   0.798  21.982  1.00 81.33           H  
ATOM   1121 HD23 LEU A  83      -8.500   2.367  21.334  1.00 81.33           H  
ATOM   1122  N   PHE A  84      -6.749   3.793  17.285  1.00 85.04           N  
ATOM   1123  H   PHE A  84      -6.229   3.539  18.113  1.00 85.04           H  
ATOM   1124  CA  PHE A  84      -5.976   4.128  16.089  1.00 85.04           C  
ATOM   1125  HA  PHE A  84      -6.651   4.406  15.279  1.00 85.04           H  
ATOM   1126  C   PHE A  84      -5.154   2.925  15.638  1.00 85.04           C  
ATOM   1127  CB  PHE A  84      -5.069   5.331  16.366  1.00 85.04           C  
ATOM   1128  HB2 PHE A  84      -4.409   5.095  17.201  1.00 85.04           H  
ATOM   1129  HB3 PHE A  84      -5.689   6.174  16.669  1.00 85.04           H  
ATOM   1130  O   PHE A  84      -4.360   2.389  16.411  1.00 85.04           O  
ATOM   1131  CG  PHE A  84      -4.236   5.761  15.173  1.00 85.04           C  
ATOM   1132  CD1 PHE A  84      -2.857   5.478  15.128  1.00 85.04           C  
ATOM   1133  HD1 PHE A  84      -2.395   4.937  15.941  1.00 85.04           H  
ATOM   1134  CD2 PHE A  84      -4.841   6.441  14.101  1.00 85.04           C  
ATOM   1135  HD2 PHE A  84      -5.903   6.637  14.115  1.00 85.04           H  
ATOM   1136  CE1 PHE A  84      -2.084   5.899  14.031  1.00 85.04           C  
ATOM   1137  HE1 PHE A  84      -1.028   5.674  14.006  1.00 85.04           H  
ATOM   1138  CE2 PHE A  84      -4.067   6.877  13.012  1.00 85.04           C  
ATOM   1139  HE2 PHE A  84      -4.538   7.413  12.201  1.00 85.04           H  
ATOM   1140  CZ  PHE A  84      -2.688   6.610  12.977  1.00 85.04           C  
ATOM   1141  HZ  PHE A  84      -2.107   6.946  12.131  1.00 85.04           H  
ATOM   1142  N   TYR A  85      -5.303   2.545  14.373  1.00 82.25           N  
ATOM   1143  H   TYR A  85      -5.953   3.056  13.794  1.00 82.25           H  
ATOM   1144  CA  TYR A  85      -4.517   1.490  13.741  1.00 82.25           C  
ATOM   1145  HA  TYR A  85      -3.819   1.069  14.465  1.00 82.25           H  
ATOM   1146  C   TYR A  85      -3.710   2.076  12.597  1.00 82.25           C  
ATOM   1147  CB  TYR A  85      -5.422   0.354  13.263  1.00 82.25           C  
ATOM   1148  HB2 TYR A  85      -6.161   0.748  12.565  1.00 82.25           H  
ATOM   1149  HB3 TYR A  85      -4.819  -0.379  12.728  1.00 82.25           H  
ATOM   1150  O   TYR A  85      -4.201   2.919  11.846  1.00 82.25           O  
ATOM   1151  CG  TYR A  85      -6.127  -0.338  14.407  1.00 82.25           C  
ATOM   1152  CD1 TYR A  85      -5.527  -1.437  15.053  1.00 82.25           C  
ATOM   1153  HD1 TYR A  85      -4.564  -1.803  14.729  1.00 82.25           H  
ATOM   1154  CD2 TYR A  85      -7.356   0.164  14.867  1.00 82.25           C  
ATOM   1155  HD2 TYR A  85      -7.783   1.042  14.404  1.00 82.25           H  
ATOM   1156  CE1 TYR A  85      -6.186  -2.058  16.131  1.00 82.25           C  
ATOM   1157  HE1 TYR A  85      -5.719  -2.878  16.655  1.00 82.25           H  
ATOM   1158  CE2 TYR A  85      -8.027  -0.476  15.924  1.00 82.25           C  
ATOM   1159  HE2 TYR A  85      -8.982  -0.115  16.276  1.00 82.25           H  
ATOM   1160  OH  TYR A  85      -8.149  -2.276  17.492  1.00 82.25           O  
ATOM   1161  HH  TYR A  85      -7.699  -3.078  17.769  1.00 82.25           H  
ATOM   1162  CZ  TYR A  85      -7.462  -1.612  16.530  1.00 82.25           C  
ATOM   1163  N   SER A  86      -2.466   1.626  12.444  1.00 86.70           N  
ATOM   1164  H   SER A  86      -2.141   0.871  13.031  1.00 86.70           H  
ATOM   1165  CA  SER A  86      -1.657   1.999  11.290  1.00 86.70           C  
ATOM   1166  HA  SER A  86      -2.325   2.050  10.430  1.00 86.70           H  
ATOM   1167  C   SER A  86      -0.592   0.967  10.969  1.00 86.70           C  
ATOM   1168  CB  SER A  86      -1.033   3.382  11.478  1.00 86.70           C  
ATOM   1169  HB2 SER A  86      -1.810   4.084  11.782  1.00 86.70           H  
ATOM   1170  HB3 SER A  86      -0.637   3.699  10.513  1.00 86.70           H  
ATOM   1171  O   SER A  86       0.005   0.370  11.871  1.00 86.70           O  
ATOM   1172  OG  SER A  86       0.010   3.408  12.436  1.00 86.70           O  
ATOM   1173  HG  SER A  86      -0.226   2.782  13.126  1.00 86.70           H  
ATOM   1174  N   ARG A  87      -0.318   0.795   9.675  1.00 80.84           N  
ATOM   1175  H   ARG A  87      -0.849   1.326   9.000  1.00 80.84           H  
ATOM   1176  CA  ARG A  87       0.660  -0.174   9.188  1.00 80.84           C  
ATOM   1177  HA  ARG A  87       1.420  -0.302   9.958  1.00 80.84           H  
ATOM   1178  C   ARG A  87       1.343   0.332   7.923  1.00 80.84           C  
ATOM   1179  CB  ARG A  87      -0.068  -1.510   9.001  1.00 80.84           C  
ATOM   1180  HB2 ARG A  87      -0.757  -1.430   8.160  1.00 80.84           H  
ATOM   1181  HB3 ARG A  87      -0.651  -1.707   9.901  1.00 80.84           H  
ATOM   1182  O   ARG A  87       0.692   0.802   6.992  1.00 80.84           O  
ATOM   1183  CG  ARG A  87       0.866  -2.701   8.780  1.00 80.84           C  
ATOM   1184  HG2 ARG A  87       1.246  -2.677   7.759  1.00 80.84           H  
ATOM   1185  HG3 ARG A  87       1.704  -2.655   9.476  1.00 80.84           H  
ATOM   1186  CD  ARG A  87       0.083  -3.995   9.032  1.00 80.84           C  
ATOM   1187  HD2 ARG A  87      -0.894  -3.911   8.557  1.00 80.84           H  
ATOM   1188  HD3 ARG A  87      -0.083  -4.119  10.102  1.00 80.84           H  
ATOM   1189  NE  ARG A  87       0.802  -5.156   8.494  1.00 80.84           N  
ATOM   1190  HE  ARG A  87       1.809  -5.101   8.437  1.00 80.84           H  
ATOM   1191  NH1 ARG A  87      -1.011  -6.314   7.640  1.00 80.84           N  
ATOM   1192 HH11 ARG A  87      -1.673  -5.696   8.087  1.00 80.84           H  
ATOM   1193 HH12 ARG A  87      -1.328  -6.934   6.909  1.00 80.84           H  
ATOM   1194  NH2 ARG A  87       1.081  -6.932   7.172  1.00 80.84           N  
ATOM   1195 HH21 ARG A  87       0.682  -7.524   6.458  1.00 80.84           H  
ATOM   1196 HH22 ARG A  87       2.068  -6.718   7.189  1.00 80.84           H  
ATOM   1197  CZ  ARG A  87       0.272  -6.129   7.787  1.00 80.84           C  
ATOM   1198  N   THR A  88       2.670   0.244   7.920  1.00 89.34           N  
ATOM   1199  H   THR A  88       3.129  -0.121   8.742  1.00 89.34           H  
ATOM   1200  CA  THR A  88       3.520   0.700   6.816  1.00 89.34           C  
ATOM   1201  HA  THR A  88       2.953   1.399   6.202  1.00 89.34           H  
ATOM   1202  C   THR A  88       3.918  -0.464   5.926  1.00 89.34           C  
ATOM   1203  CB  THR A  88       4.765   1.449   7.313  1.00 89.34           C  
ATOM   1204  HB  THR A  88       5.450   0.745   7.785  1.00 89.34           H  
ATOM   1205  O   THR A  88       4.396  -1.493   6.410  1.00 89.34           O  
ATOM   1206  CG2 THR A  88       5.493   2.184   6.188  1.00 89.34           C  
ATOM   1207 HG21 THR A  88       5.870   1.470   5.455  1.00 89.34           H  
ATOM   1208 HG22 THR A  88       4.814   2.877   5.691  1.00 89.34           H  
ATOM   1209 HG23 THR A  88       6.340   2.738   6.591  1.00 89.34           H  
ATOM   1210  OG1 THR A  88       4.401   2.428   8.260  1.00 89.34           O  
ATOM   1211  HG1 THR A  88       5.162   3.000   8.382  1.00 89.34           H  
ATOM   1212  N   PHE A  89       3.766  -0.262   4.623  1.00 87.94           N  
ATOM   1213  H   PHE A  89       3.337   0.601   4.319  1.00 87.94           H  
ATOM   1214  CA  PHE A  89       4.118  -1.204   3.576  1.00 87.94           C  
ATOM   1215  HA  PHE A  89       4.553  -2.097   4.023  1.00 87.94           H  
ATOM   1216  C   PHE A  89       5.132  -0.582   2.629  1.00 87.94           C  
ATOM   1217  CB  PHE A  89       2.864  -1.619   2.809  1.00 87.94           C  
ATOM   1218  HB2 PHE A  89       3.149  -2.260   1.975  1.00 87.94           H  
ATOM   1219  HB3 PHE A  89       2.392  -0.726   2.397  1.00 87.94           H  
ATOM   1220  O   PHE A  89       5.015   0.582   2.245  1.00 87.94           O  
ATOM   1221  CG  PHE A  89       1.864  -2.347   3.672  1.00 87.94           C  
ATOM   1222  CD1 PHE A  89       1.887  -3.748   3.756  1.00 87.94           C  
ATOM   1223  HD1 PHE A  89       2.596  -4.312   3.168  1.00 87.94           H  
ATOM   1224  CD2 PHE A  89       0.938  -1.611   4.426  1.00 87.94           C  
ATOM   1225  HD2 PHE A  89       0.955  -0.532   4.379  1.00 87.94           H  
ATOM   1226  CE1 PHE A  89       0.978  -4.409   4.597  1.00 87.94           C  
ATOM   1227  HE1 PHE A  89       0.987  -5.488   4.652  1.00 87.94           H  
ATOM   1228  CE2 PHE A  89       0.005  -2.271   5.239  1.00 87.94           C  
ATOM   1229  HE2 PHE A  89      -0.731  -1.705   5.790  1.00 87.94           H  
ATOM   1230  CZ  PHE A  89       0.028  -3.671   5.326  1.00 87.94           C  
ATOM   1231  HZ  PHE A  89      -0.706  -4.176   5.936  1.00 87.94           H  
ATOM   1232  N   ARG A  90       6.111  -1.381   2.208  1.00 91.84           N  
ATOM   1233  H   ARG A  90       6.130  -2.325   2.564  1.00 91.84           H  
ATOM   1234  CA  ARG A  90       6.934  -1.047   1.049  1.00 91.84           C  
ATOM   1235  HA  ARG A  90       7.141   0.023   1.055  1.00 91.84           H  
ATOM   1236  C   ARG A  90       6.144  -1.353  -0.214  1.00 91.84           C  
ATOM   1237  CB  ARG A  90       8.255  -1.814   1.112  1.00 91.84           C  
ATOM   1238  HB2 ARG A  90       8.058  -2.882   1.014  1.00 91.84           H  
ATOM   1239  HB3 ARG A  90       8.707  -1.629   2.086  1.00 91.84           H  
ATOM   1240  O   ARG A  90       5.649  -2.467  -0.361  1.00 91.84           O  
ATOM   1241  CG  ARG A  90       9.226  -1.375   0.006  1.00 91.84           C  
ATOM   1242  HG2 ARG A  90       9.437  -0.310   0.103  1.00 91.84           H  
ATOM   1243  HG3 ARG A  90       8.778  -1.552  -0.972  1.00 91.84           H  
ATOM   1244  CD  ARG A  90      10.535  -2.165   0.081  1.00 91.84           C  
ATOM   1245  HD2 ARG A  90      10.320  -3.226  -0.045  1.00 91.84           H  
ATOM   1246  HD3 ARG A  90      11.157  -1.851  -0.757  1.00 91.84           H  
ATOM   1247  NE  ARG A  90      11.236  -1.951   1.364  1.00 91.84           N  
ATOM   1248  HE  ARG A  90      10.647  -1.883   2.182  1.00 91.84           H  
ATOM   1249  NH1 ARG A  90      13.413  -2.056   0.615  1.00 91.84           N  
ATOM   1250 HH11 ARG A  90      14.405  -2.046   0.801  1.00 91.84           H  
ATOM   1251 HH12 ARG A  90      13.096  -1.917  -0.334  1.00 91.84           H  
ATOM   1252  NH2 ARG A  90      13.001  -1.825   2.787  1.00 91.84           N  
ATOM   1253 HH21 ARG A  90      12.360  -1.726   3.561  1.00 91.84           H  
ATOM   1254 HH22 ARG A  90      13.998  -1.784   2.946  1.00 91.84           H  
ATOM   1255  CZ  ARG A  90      12.540  -1.947   1.574  1.00 91.84           C  
ATOM   1256  N   HIS A  91       6.071  -0.392  -1.119  1.00 92.56           N  
ATOM   1257  H   HIS A  91       6.513   0.495  -0.923  1.00 92.56           H  
ATOM   1258  CA  HIS A  91       5.532  -0.578  -2.458  1.00 92.56           C  
ATOM   1259  HA  HIS A  91       5.312  -1.634  -2.613  1.00 92.56           H  
ATOM   1260  C   HIS A  91       6.576  -0.178  -3.505  1.00 92.56           C  
ATOM   1261  CB  HIS A  91       4.215   0.197  -2.606  1.00 92.56           C  
ATOM   1262  HB2 HIS A  91       3.912   0.177  -3.652  1.00 92.56           H  
ATOM   1263  HB3 HIS A  91       4.376   1.239  -2.329  1.00 92.56           H  
ATOM   1264  O   HIS A  91       7.545   0.524  -3.203  1.00 92.56           O  
ATOM   1265  CG  HIS A  91       3.078  -0.363  -1.784  1.00 92.56           C  
ATOM   1266  CD2 HIS A  91       2.718   0.016  -0.519  1.00 92.56           C  
ATOM   1267  HD2 HIS A  91       3.238   0.737   0.093  1.00 92.56           H  
ATOM   1268  ND1 HIS A  91       2.139  -1.272  -2.212  1.00 92.56           N  
ATOM   1269  HD1 HIS A  91       2.082  -1.660  -3.143  1.00 92.56           H  
ATOM   1270  CE1 HIS A  91       1.209  -1.400  -1.251  1.00 92.56           C  
ATOM   1271  HE1 HIS A  91       0.303  -1.982  -1.336  1.00 92.56           H  
ATOM   1272  NE2 HIS A  91       1.530  -0.649  -0.186  1.00 92.56           N  
ATOM   1273  N   TYR A  92       6.372  -0.638  -4.736  1.00 91.79           N  
ATOM   1274  H   TYR A  92       5.582  -1.248  -4.891  1.00 91.79           H  
ATOM   1275  CA  TYR A  92       7.115  -0.188  -5.906  1.00 91.79           C  
ATOM   1276  HA  TYR A  92       7.791   0.614  -5.610  1.00 91.79           H  
ATOM   1277  C   TYR A  92       6.139   0.372  -6.939  1.00 91.79           C  
ATOM   1278  CB  TYR A  92       7.968  -1.327  -6.484  1.00 91.79           C  
ATOM   1279  HB2 TYR A  92       7.322  -2.161  -6.757  1.00 91.79           H  
ATOM   1280  HB3 TYR A  92       8.442  -0.971  -7.399  1.00 91.79           H  
ATOM   1281  O   TYR A  92       5.179  -0.304  -7.302  1.00 91.79           O  
ATOM   1282  CG  TYR A  92       9.050  -1.823  -5.543  1.00 91.79           C  
ATOM   1283  CD1 TYR A  92      10.312  -1.200  -5.533  1.00 91.79           C  
ATOM   1284  HD1 TYR A  92      10.506  -0.371  -6.197  1.00 91.79           H  
ATOM   1285  CD2 TYR A  92       8.785  -2.887  -4.659  1.00 91.79           C  
ATOM   1286  HD2 TYR A  92       7.807  -3.346  -4.669  1.00 91.79           H  
ATOM   1287  CE1 TYR A  92      11.306  -1.642  -4.639  1.00 91.79           C  
ATOM   1288  HE1 TYR A  92      12.272  -1.159  -4.621  1.00 91.79           H  
ATOM   1289  CE2 TYR A  92       9.776  -3.331  -3.761  1.00 91.79           C  
ATOM   1290  HE2 TYR A  92       9.572  -4.130  -3.064  1.00 91.79           H  
ATOM   1291  OH  TYR A  92      11.986  -3.084  -2.856  1.00 91.79           O  
ATOM   1292  HH  TYR A  92      12.704  -2.446  -2.847  1.00 91.79           H  
ATOM   1293  CZ  TYR A  92      11.036  -2.699  -3.747  1.00 91.79           C  
ATOM   1294  N   VAL A  93       6.381   1.577  -7.443  1.00 91.05           N  
ATOM   1295  H   VAL A  93       7.195   2.082  -7.124  1.00 91.05           H  
ATOM   1296  CA  VAL A  93       5.706   2.057  -8.652  1.00 91.05           C  
ATOM   1297  HA  VAL A  93       4.685   1.676  -8.642  1.00 91.05           H  
ATOM   1298  C   VAL A  93       6.485   1.478  -9.841  1.00 91.05           C  
ATOM   1299  CB  VAL A  93       5.598   3.592  -8.722  1.00 91.05           C  
ATOM   1300  HB  VAL A  93       6.541   4.015  -9.071  1.00 91.05           H  
ATOM   1301  O   VAL A  93       7.678   1.779  -9.968  1.00 91.05           O  
ATOM   1302  CG1 VAL A  93       4.496   3.966  -9.715  1.00 91.05           C  
ATOM   1303 HG11 VAL A  93       4.685   3.491 -10.678  1.00 91.05           H  
ATOM   1304 HG12 VAL A  93       4.472   5.047  -9.851  1.00 91.05           H  
ATOM   1305 HG13 VAL A  93       3.524   3.635  -9.350  1.00 91.05           H  
ATOM   1306  CG2 VAL A  93       5.247   4.224  -7.366  1.00 91.05           C  
ATOM   1307 HG21 VAL A  93       4.369   3.738  -6.941  1.00 91.05           H  
ATOM   1308 HG22 VAL A  93       5.033   5.285  -7.495  1.00 91.05           H  
ATOM   1309 HG23 VAL A  93       6.085   4.124  -6.676  1.00 91.05           H  
ATOM   1310  N   PRO A  94       5.888   0.579 -10.648  1.00 86.22           N  
ATOM   1311  CA  PRO A  94       6.573  -0.028 -11.784  1.00 86.22           C  
ATOM   1312  HA  PRO A  94       7.505  -0.480 -11.444  1.00 86.22           H  
ATOM   1313  C   PRO A  94       6.880   1.021 -12.866  1.00 86.22           C  
ATOM   1314  CB  PRO A  94       5.624  -1.117 -12.297  1.00 86.22           C  
ATOM   1315  HB2 PRO A  94       5.809  -2.045 -11.754  1.00 86.22           H  
ATOM   1316  HB3 PRO A  94       5.715  -1.278 -13.371  1.00 86.22           H  
ATOM   1317  O   PRO A  94       6.153   2.009 -12.973  1.00 86.22           O  
ATOM   1318  CG  PRO A  94       4.243  -0.578 -11.926  1.00 86.22           C  
ATOM   1319  HG2 PRO A  94       3.923   0.156 -12.667  1.00 86.22           H  
ATOM   1320  HG3 PRO A  94       3.505  -1.373 -11.827  1.00 86.22           H  
ATOM   1321  CD  PRO A  94       4.504   0.123 -10.596  1.00 86.22           C  
ATOM   1322  HD2 PRO A  94       3.812   0.957 -10.478  1.00 86.22           H  
ATOM   1323  HD3 PRO A  94       4.380  -0.587  -9.778  1.00 86.22           H  
ATOM   1324  N   PRO A  95       7.907   0.798 -13.707  1.00 79.73           N  
ATOM   1325  CA  PRO A  95       8.153   1.653 -14.858  1.00 79.73           C  
ATOM   1326  HA  PRO A  95       8.229   2.697 -14.557  1.00 79.73           H  
ATOM   1327  C   PRO A  95       7.012   1.476 -15.859  1.00 79.73           C  
ATOM   1328  CB  PRO A  95       9.479   1.180 -15.449  1.00 79.73           C  
ATOM   1329  HB2 PRO A  95       9.504   1.326 -16.529  1.00 79.73           H  
ATOM   1330  HB3 PRO A  95      10.310   1.703 -14.976  1.00 79.73           H  
ATOM   1331  O   PRO A  95       6.583   0.345 -16.116  1.00 79.73           O  
ATOM   1332  CG  PRO A  95       9.540  -0.300 -15.071  1.00 79.73           C  
ATOM   1333  HG2 PRO A  95       9.052  -0.893 -15.844  1.00 79.73           H  
ATOM   1334  HG3 PRO A  95      10.569  -0.633 -14.931  1.00 79.73           H  
ATOM   1335  CD  PRO A  95       8.736  -0.396 -13.771  1.00 79.73           C  
ATOM   1336  HD2 PRO A  95       8.120  -1.295 -13.792  1.00 79.73           H  
ATOM   1337  HD3 PRO A  95       9.398  -0.427 -12.906  1.00 79.73           H  
ATOM   1338  N   VAL A  96       6.540   2.570 -16.452  1.00 73.86           N  
ATOM   1339  H   VAL A  96       6.933   3.474 -16.232  1.00 73.86           H  
ATOM   1340  CA  VAL A  96       5.472   2.518 -17.455  1.00 73.86           C  
ATOM   1341  HA  VAL A  96       5.449   1.500 -17.843  1.00 73.86           H  
ATOM   1342  C   VAL A  96       5.805   3.399 -18.645  1.00 73.86           C  
ATOM   1343  CB  VAL A  96       4.068   2.838 -16.890  1.00 73.86           C  
ATOM   1344  HB  VAL A  96       3.831   3.888 -17.066  1.00 73.86           H  
ATOM   1345  O   VAL A  96       6.508   4.396 -18.522  1.00 73.86           O  
ATOM   1346  CG1 VAL A  96       3.044   1.966 -17.637  1.00 73.86           C  
ATOM   1347 HG11 VAL A  96       3.386   0.934 -17.705  1.00 73.86           H  
ATOM   1348 HG12 VAL A  96       2.093   1.951 -17.105  1.00 73.86           H  
ATOM   1349 HG13 VAL A  96       2.874   2.361 -18.639  1.00 73.86           H  
ATOM   1350  CG2 VAL A  96       3.925   2.581 -15.382  1.00 73.86           C  
ATOM   1351 HG21 VAL A  96       4.485   3.338 -14.833  1.00 73.86           H  
ATOM   1352 HG22 VAL A  96       2.881   2.656 -15.076  1.00 73.86           H  
ATOM   1353 HG23 VAL A  96       4.322   1.601 -15.119  1.00 73.86           H  
ATOM   1354  N   GLU A  97       5.313   2.988 -19.805  1.00 71.83           N  
ATOM   1355  H   GLU A  97       4.696   2.188 -19.811  1.00 71.83           H  
ATOM   1356  CA  GLU A  97       5.425   3.706 -21.066  1.00 71.83           C  
ATOM   1357  HA  GLU A  97       6.087   4.564 -20.950  1.00 71.83           H  
ATOM   1358  C   GLU A  97       3.999   4.168 -21.407  1.00 71.83           C  
ATOM   1359  CB  GLU A  97       6.077   2.746 -22.074  1.00 71.83           C  
ATOM   1360  HB2 GLU A  97       6.935   2.310 -21.563  1.00 71.83           H  
ATOM   1361  HB3 GLU A  97       5.399   1.927 -22.317  1.00 71.83           H  
ATOM   1362  O   GLU A  97       3.177   3.328 -21.776  1.00 71.83           O  
ATOM   1363  CG  GLU A  97       6.579   3.404 -23.369  1.00 71.83           C  
ATOM   1364  HG2 GLU A  97       5.843   3.260 -24.160  1.00 71.83           H  
ATOM   1365  HG3 GLU A  97       6.696   4.475 -23.203  1.00 71.83           H  
ATOM   1366  CD  GLU A  97       7.936   2.806 -23.786  1.00 71.83           C  
ATOM   1367  OE1 GLU A  97       8.870   3.587 -24.071  1.00 71.83           O  
ATOM   1368  OE2 GLU A  97       8.113   1.565 -23.691  1.00 71.83           O  
ATOM   1369  N   PRO A  98       3.643   5.438 -21.133  1.00 67.06           N  
ATOM   1370  CA  PRO A  98       2.251   5.881 -21.127  1.00 67.06           C  
ATOM   1371  HA  PRO A  98       1.665   5.225 -20.484  1.00 67.06           H  
ATOM   1372  C   PRO A  98       1.645   5.853 -22.532  1.00 67.06           C  
ATOM   1373  CB  PRO A  98       2.263   7.289 -20.515  1.00 67.06           C  
ATOM   1374  HB2 PRO A  98       2.105   7.218 -19.439  1.00 67.06           H  
ATOM   1375  HB3 PRO A  98       1.518   7.945 -20.965  1.00 67.06           H  
ATOM   1376  O   PRO A  98       2.115   6.531 -23.448  1.00 67.06           O  
ATOM   1377  CG  PRO A  98       3.685   7.782 -20.778  1.00 67.06           C  
ATOM   1378  HG2 PRO A  98       3.999   8.533 -20.053  1.00 67.06           H  
ATOM   1379  HG3 PRO A  98       3.760   8.166 -21.795  1.00 67.06           H  
ATOM   1380  CD  PRO A  98       4.516   6.509 -20.673  1.00 67.06           C  
ATOM   1381  HD2 PRO A  98       5.406   6.599 -21.295  1.00 67.06           H  
ATOM   1382  HD3 PRO A  98       4.795   6.333 -19.634  1.00 67.06           H  
ATOM   1383  N   VAL A  99       0.558   5.099 -22.698  1.00 67.54           N  
ATOM   1384  H   VAL A  99       0.204   4.562 -21.919  1.00 67.54           H  
ATOM   1385  CA  VAL A  99      -0.172   5.017 -23.966  1.00 67.54           C  
ATOM   1386  HA  VAL A  99       0.545   5.082 -24.785  1.00 67.54           H  
ATOM   1387  C   VAL A  99      -1.105   6.222 -24.060  1.00 67.54           C  
ATOM   1388  CB  VAL A  99      -0.915   3.668 -24.109  1.00 67.54           C  
ATOM   1389  HB  VAL A  99      -1.693   3.593 -23.350  1.00 67.54           H  
ATOM   1390  O   VAL A  99      -2.292   6.111 -23.793  1.00 67.54           O  
ATOM   1391  CG1 VAL A  99      -1.556   3.530 -25.499  1.00 67.54           C  
ATOM   1392 HG11 VAL A  99      -2.058   2.565 -25.572  1.00 67.54           H  
ATOM   1393 HG12 VAL A  99      -2.308   4.304 -25.652  1.00 67.54           H  
ATOM   1394 HG13 VAL A  99      -0.795   3.599 -26.277  1.00 67.54           H  
ATOM   1395  CG2 VAL A  99       0.042   2.479 -23.937  1.00 67.54           C  
ATOM   1396 HG21 VAL A  99      -0.504   1.546 -24.080  1.00 67.54           H  
ATOM   1397 HG22 VAL A  99       0.454   2.472 -22.928  1.00 67.54           H  
ATOM   1398 HG23 VAL A  99       0.857   2.540 -24.657  1.00 67.54           H  
ATOM   1399  N   TYR A 100      -0.590   7.397 -24.434  1.00 63.86           N  
ATOM   1400  H   TYR A 100       0.415   7.463 -24.507  1.00 63.86           H  
ATOM   1401  CA  TYR A 100      -1.384   8.640 -24.476  1.00 63.86           C  
ATOM   1402  HA  TYR A 100      -1.745   8.842 -23.467  1.00 63.86           H  
ATOM   1403  C   TYR A 100      -2.638   8.580 -25.373  1.00 63.86           C  
ATOM   1404  CB  TYR A 100      -0.489   9.812 -24.901  1.00 63.86           C  
ATOM   1405  HB2 TYR A 100      -0.052   9.591 -25.875  1.00 63.86           H  
ATOM   1406  HB3 TYR A 100      -1.110  10.700 -25.020  1.00 63.86           H  
ATOM   1407  O   TYR A 100      -3.550   9.381 -25.189  1.00 63.86           O  
ATOM   1408  CG  TYR A 100       0.609  10.155 -23.914  1.00 63.86           C  
ATOM   1409  CD1 TYR A 100       0.283  10.774 -22.691  1.00 63.86           C  
ATOM   1410  HD1 TYR A 100      -0.746  11.001 -22.455  1.00 63.86           H  
ATOM   1411  CD2 TYR A 100       1.955   9.882 -24.229  1.00 63.86           C  
ATOM   1412  HD2 TYR A 100       2.208   9.403 -25.163  1.00 63.86           H  
ATOM   1413  CE1 TYR A 100       1.301  11.116 -21.781  1.00 63.86           C  
ATOM   1414  HE1 TYR A 100       1.066  11.597 -20.842  1.00 63.86           H  
ATOM   1415  CE2 TYR A 100       2.976  10.240 -23.329  1.00 63.86           C  
ATOM   1416  HE2 TYR A 100       4.007  10.031 -23.573  1.00 63.86           H  
ATOM   1417  OH  TYR A 100       3.628  11.191 -21.221  1.00 63.86           O  
ATOM   1418  HH  TYR A 100       4.505  11.000 -21.559  1.00 63.86           H  
ATOM   1419  CZ  TYR A 100       2.649  10.855 -22.100  1.00 63.86           C  
ATOM   1420  N   ALA A 101      -2.711   7.625 -26.308  1.00 55.64           N  
ATOM   1421  H   ALA A 101      -1.931   6.989 -26.389  1.00 55.64           H  
ATOM   1422  CA  ALA A 101      -3.906   7.350 -27.111  1.00 55.64           C  
ATOM   1423  HA  ALA A 101      -4.309   8.297 -27.472  1.00 55.64           H  
ATOM   1424  C   ALA A 101      -5.042   6.651 -26.330  1.00 55.64           C  
ATOM   1425  CB  ALA A 101      -3.473   6.517 -28.325  1.00 55.64           C  
ATOM   1426  HB1 ALA A 101      -3.077   5.555 -27.999  1.00 55.64           H  
ATOM   1427  HB2 ALA A 101      -4.336   6.343 -28.967  1.00 55.64           H  
ATOM   1428  HB3 ALA A 101      -2.715   7.054 -28.894  1.00 55.64           H  
ATOM   1429  O   ALA A 101      -6.192   6.716 -26.752  1.00 55.64           O  
ATOM   1430  N   ASN A 102      -4.743   6.000 -25.200  1.00 59.13           N  
ATOM   1431  H   ASN A 102      -3.792   6.034 -24.862  1.00 59.13           H  
ATOM   1432  CA  ASN A 102      -5.719   5.395 -24.296  1.00 59.13           C  
ATOM   1433  HA  ASN A 102      -6.726   5.571 -24.675  1.00 59.13           H  
ATOM   1434  C   ASN A 102      -5.613   6.058 -22.915  1.00 59.13           C  
ATOM   1435  CB  ASN A 102      -5.510   3.871 -24.237  1.00 59.13           C  
ATOM   1436  HB2 ASN A 102      -5.614   3.453 -25.238  1.00 59.13           H  
ATOM   1437  HB3 ASN A 102      -4.506   3.650 -23.876  1.00 59.13           H  
ATOM   1438  O   ASN A 102      -4.675   5.819 -22.156  1.00 59.13           O  
ATOM   1439  CG  ASN A 102      -6.523   3.180 -23.331  1.00 59.13           C  
ATOM   1440  ND2 ASN A 102      -6.468   1.879 -23.209  1.00 59.13           N  
ATOM   1441 HD21 ASN A 102      -5.666   1.346 -23.511  1.00 59.13           H  
ATOM   1442 HD22 ASN A 102      -7.164   1.439 -22.624  1.00 59.13           H  
ATOM   1443  OD1 ASN A 102      -7.382   3.796 -22.715  1.00 59.13           O  
ATOM   1444  N   VAL A 103      -6.607   6.875 -22.572  1.00 54.77           N  
ATOM   1445  H   VAL A 103      -7.362   6.998 -23.232  1.00 54.77           H  
ATOM   1446  CA  VAL A 103      -6.613   7.697 -21.350  1.00 54.77           C  
ATOM   1447  HA  VAL A 103      -5.730   8.336 -21.372  1.00 54.77           H  
ATOM   1448  C   VAL A 103      -6.509   6.856 -20.066  1.00 54.77           C  
ATOM   1449  CB  VAL A 103      -7.845   8.621 -21.359  1.00 54.77           C  
ATOM   1450  HB  VAL A 103      -8.753   8.018 -21.388  1.00 54.77           H  
ATOM   1451  O   VAL A 103      -5.895   7.297 -19.096  1.00 54.77           O  
ATOM   1452  CG1 VAL A 103      -7.906   9.541 -20.139  1.00 54.77           C  
ATOM   1453 HG11 VAL A 103      -8.044   8.957 -19.229  1.00 54.77           H  
ATOM   1454 HG12 VAL A 103      -8.753  10.221 -20.228  1.00 54.77           H  
ATOM   1455 HG13 VAL A 103      -6.988  10.123 -20.049  1.00 54.77           H  
ATOM   1456  CG2 VAL A 103      -7.801   9.519 -22.607  1.00 54.77           C  
ATOM   1457 HG21 VAL A 103      -7.915   8.930 -23.517  1.00 54.77           H  
ATOM   1458 HG22 VAL A 103      -6.859  10.066 -22.646  1.00 54.77           H  
ATOM   1459 HG23 VAL A 103      -8.619  10.239 -22.573  1.00 54.77           H  
ATOM   1460  N   TRP A 104      -6.996   5.611 -20.084  1.00 60.05           N  
ATOM   1461  H   TRP A 104      -7.440   5.278 -20.927  1.00 60.05           H  
ATOM   1462  CA  TRP A 104      -6.881   4.676 -18.958  1.00 60.05           C  
ATOM   1463  HA  TRP A 104      -7.027   5.229 -18.030  1.00 60.05           H  
ATOM   1464  C   TRP A 104      -5.504   4.008 -18.848  1.00 60.05           C  
ATOM   1465  CB  TRP A 104      -8.008   3.643 -19.072  1.00 60.05           C  
ATOM   1466  HB2 TRP A 104      -7.903   2.914 -18.269  1.00 60.05           H  
ATOM   1467  HB3 TRP A 104      -7.927   3.115 -20.022  1.00 60.05           H  
ATOM   1468  O   TRP A 104      -5.085   3.643 -17.753  1.00 60.05           O  
ATOM   1469  CG  TRP A 104      -9.359   4.276 -18.955  1.00 60.05           C  
ATOM   1470  CD1 TRP A 104     -10.253   4.463 -19.952  1.00 60.05           C  
ATOM   1471  HD1 TRP A 104     -10.120   4.127 -20.970  1.00 60.05           H  
ATOM   1472  CD2 TRP A 104      -9.919   4.937 -17.783  1.00 60.05           C  
ATOM   1473  CE2 TRP A 104     -11.140   5.567 -18.159  1.00 60.05           C  
ATOM   1474  CE3 TRP A 104      -9.495   5.084 -16.445  1.00 60.05           C  
ATOM   1475  HE3 TRP A 104      -8.589   4.595 -16.118  1.00 60.05           H  
ATOM   1476  NE1 TRP A 104     -11.319   5.207 -19.478  1.00 60.05           N  
ATOM   1477  HE1 TRP A 104     -12.101   5.492 -20.051  1.00 60.05           H  
ATOM   1478  CH2 TRP A 104     -11.399   6.529 -15.956  1.00 60.05           C  
ATOM   1479  HH2 TRP A 104     -11.936   7.160 -15.264  1.00 60.05           H  
ATOM   1480  CZ2 TRP A 104     -11.874   6.364 -17.269  1.00 60.05           C  
ATOM   1481  HZ2 TRP A 104     -12.782   6.853 -17.590  1.00 60.05           H  
ATOM   1482  CZ3 TRP A 104     -10.234   5.861 -15.537  1.00 60.05           C  
ATOM   1483  HZ3 TRP A 104      -9.896   5.950 -14.515  1.00 60.05           H  
ATOM   1484  N   GLU A 105      -4.767   3.892 -19.955  1.00 65.41           N  
ATOM   1485  H   GLU A 105      -5.123   4.304 -20.805  1.00 65.41           H  
ATOM   1486  CA  GLU A 105      -3.447   3.245 -20.020  1.00 65.41           C  
ATOM   1487  HA  GLU A 105      -3.284   2.723 -19.077  1.00 65.41           H  
ATOM   1488  C   GLU A 105      -2.285   4.256 -20.106  1.00 65.41           C  
ATOM   1489  CB  GLU A 105      -3.418   2.159 -21.108  1.00 65.41           C  
ATOM   1490  HB2 GLU A 105      -2.406   1.762 -21.190  1.00 65.41           H  
ATOM   1491  HB3 GLU A 105      -3.695   2.602 -22.065  1.00 65.41           H  
ATOM   1492  O   GLU A 105      -1.158   3.914 -20.476  1.00 65.41           O  
ATOM   1493  CG  GLU A 105      -4.358   0.988 -20.771  1.00 65.41           C  
ATOM   1494  HG2 GLU A 105      -5.389   1.339 -20.727  1.00 65.41           H  
ATOM   1495  HG3 GLU A 105      -4.098   0.608 -19.784  1.00 65.41           H  
ATOM   1496  CD  GLU A 105      -4.250  -0.147 -21.800  1.00 65.41           C  
ATOM   1497  OE1 GLU A 105      -4.132  -1.316 -21.359  1.00 65.41           O  
ATOM   1498  OE2 GLU A 105      -4.295   0.163 -23.016  1.00 65.41           O  
ATOM   1499  N   GLN A 106      -2.496   5.494 -19.638  1.00 69.66           N  
ATOM   1500  H   GLN A 106      -3.447   5.742 -19.405  1.00 69.66           H  
ATOM   1501  CA  GLN A 106      -1.430   6.482 -19.393  1.00 69.66           C  
ATOM   1502  HA  GLN A 106      -0.814   6.533 -20.290  1.00 69.66           H  
ATOM   1503  C   GLN A 106      -0.490   6.116 -18.211  1.00 69.66           C  
ATOM   1504  CB  GLN A 106      -2.016   7.875 -19.144  1.00 69.66           C  
ATOM   1505  HB2 GLN A 106      -2.579   7.845 -18.211  1.00 69.66           H  
ATOM   1506  HB3 GLN A 106      -1.163   8.543 -19.021  1.00 69.66           H  
ATOM   1507  O   GLN A 106       0.104   6.992 -17.578  1.00 69.66           O  
ATOM   1508  CG  GLN A 106      -2.888   8.537 -20.215  1.00 69.66           C  
ATOM   1509  HG2 GLN A 106      -2.332   8.598 -21.151  1.00 69.66           H  
ATOM   1510  HG3 GLN A 106      -3.785   7.941 -20.383  1.00 69.66           H  
ATOM   1511  CD  GLN A 106      -3.275   9.954 -19.766  1.00 69.66           C  
ATOM   1512  NE2 GLN A 106      -3.999  10.711 -20.561  1.00 69.66           N  
ATOM   1513 HE21 GLN A 106      -4.331  10.374 -21.453  1.00 69.66           H  
ATOM   1514 HE22 GLN A 106      -4.206  11.641 -20.225  1.00 69.66           H  
ATOM   1515  OE1 GLN A 106      -2.881  10.429 -18.703  1.00 69.66           O  
ATOM   1516  N   GLY A 107      -0.374   4.833 -17.864  1.00 78.06           N  
ATOM   1517  H   GLY A 107      -0.842   4.166 -18.461  1.00 78.06           H  
ATOM   1518  CA  GLY A 107       0.549   4.307 -16.856  1.00 78.06           C  
ATOM   1519  HA2 GLY A 107       1.560   4.647 -17.082  1.00 78.06           H  
ATOM   1520  HA3 GLY A 107       0.502   3.221 -16.936  1.00 78.06           H  
ATOM   1521  C   GLY A 107       0.247   4.635 -15.392  1.00 78.06           C  
ATOM   1522  O   GLY A 107       1.105   4.420 -14.534  1.00 78.06           O  
ATOM   1523  N   TRP A 108      -0.957   5.118 -15.086  1.00 84.33           N  
ATOM   1524  H   TRP A 108      -1.621   5.269 -15.831  1.00 84.33           H  
ATOM   1525  CA  TRP A 108      -1.413   5.319 -13.712  1.00 84.33           C  
ATOM   1526  HA  TRP A 108      -0.727   5.999 -13.207  1.00 84.33           H  
ATOM   1527  C   TRP A 108      -1.414   4.009 -12.921  1.00 84.33           C  
ATOM   1528  CB  TRP A 108      -2.784   5.996 -13.729  1.00 84.33           C  
ATOM   1529  HB2 TRP A 108      -3.180   6.003 -12.713  1.00 84.33           H  
ATOM   1530  HB3 TRP A 108      -3.468   5.419 -14.351  1.00 84.33           H  
ATOM   1531  O   TRP A 108      -1.895   2.982 -13.392  1.00 84.33           O  
ATOM   1532  CG  TRP A 108      -2.724   7.410 -14.221  1.00 84.33           C  
ATOM   1533  CD1 TRP A 108      -3.165   7.858 -15.418  1.00 84.33           C  
ATOM   1534  HD1 TRP A 108      -3.663   7.252 -16.161  1.00 84.33           H  
ATOM   1535  CD2 TRP A 108      -2.167   8.576 -13.538  1.00 84.33           C  
ATOM   1536  CE2 TRP A 108      -2.303   9.710 -14.395  1.00 84.33           C  
ATOM   1537  CE3 TRP A 108      -1.559   8.785 -12.280  1.00 84.33           C  
ATOM   1538  HE3 TRP A 108      -1.434   7.948 -11.608  1.00 84.33           H  
ATOM   1539  NE1 TRP A 108      -2.898   9.210 -15.537  1.00 84.33           N  
ATOM   1540  HE1 TRP A 108      -3.163   9.756 -16.344  1.00 84.33           H  
ATOM   1541  CH2 TRP A 108      -1.280  11.165 -12.747  1.00 84.33           C  
ATOM   1542  HH2 TRP A 108      -0.943  12.142 -12.433  1.00 84.33           H  
ATOM   1543  CZ2 TRP A 108      -1.868  10.989 -14.014  1.00 84.33           C  
ATOM   1544  HZ2 TRP A 108      -1.985  11.828 -14.685  1.00 84.33           H  
ATOM   1545  CZ3 TRP A 108      -1.128  10.065 -11.884  1.00 84.33           C  
ATOM   1546  HZ3 TRP A 108      -0.677  10.208 -10.913  1.00 84.33           H  
ATOM   1547  N   CYS A 109      -0.861   4.045 -11.712  1.00 87.34           N  
ATOM   1548  H   CYS A 109      -0.436   4.904 -11.393  1.00 87.34           H  
ATOM   1549  CA  CYS A 109      -0.874   2.946 -10.756  1.00 87.34           C  
ATOM   1550  HA  CYS A 109      -1.339   2.067 -11.203  1.00 87.34           H  
ATOM   1551  C   CYS A 109      -1.712   3.350  -9.546  1.00 87.34           C  
ATOM   1552  CB  CYS A 109       0.559   2.593 -10.340  1.00 87.34           C  
ATOM   1553  HB2 CYS A 109       0.998   3.449  -9.827  1.00 87.34           H  
ATOM   1554  HB3 CYS A 109       0.521   1.750  -9.650  1.00 87.34           H  
ATOM   1555  O   CYS A 109      -1.486   4.411  -8.964  1.00 87.34           O  
ATOM   1556  SG  CYS A 109       1.582   2.157 -11.778  1.00 87.34           S  
ATOM   1557  HG  CYS A 109       1.298   3.241 -12.505  1.00 87.34           H  
ATOM   1558  N   ASP A 110      -2.646   2.497  -9.146  1.00 84.42           N  
ATOM   1559  H   ASP A 110      -2.745   1.609  -9.617  1.00 84.42           H  
ATOM   1560  CA  ASP A 110      -3.438   2.715  -7.944  1.00 84.42           C  
ATOM   1561  HA  ASP A 110      -3.789   3.746  -7.937  1.00 84.42           H  
ATOM   1562  C   ASP A 110      -2.583   2.509  -6.686  1.00 84.42           C  
ATOM   1563  CB  ASP A 110      -4.681   1.825  -7.982  1.00 84.42           C  
ATOM   1564  HB2 ASP A 110      -5.331   2.176  -8.783  1.00 84.42           H  
ATOM   1565  HB3 ASP A 110      -4.386   0.798  -8.200  1.00 84.42           H  
ATOM   1566  O   ASP A 110      -1.866   1.515  -6.529  1.00 84.42           O  
ATOM   1567  CG  ASP A 110      -5.436   1.864  -6.655  1.00 84.42           C  
ATOM   1568  OD1 ASP A 110      -6.158   2.854  -6.408  1.00 84.42           O  
ATOM   1569  OD2 ASP A 110      -5.225   0.905  -5.873  1.00 84.42           O  
ATOM   1570  N   VAL A 111      -2.667   3.477  -5.776  1.00 85.83           N  
ATOM   1571  H   VAL A 111      -3.293   4.240  -5.988  1.00 85.83           H  
ATOM   1572  CA  VAL A 111      -2.322   3.299  -4.371  1.00 85.83           C  
ATOM   1573  HA  VAL A 111      -1.474   2.619  -4.290  1.00 85.83           H  
ATOM   1574  C   VAL A 111      -3.578   2.717  -3.724  1.00 85.83           C  
ATOM   1575  CB  VAL A 111      -1.945   4.637  -3.706  1.00 85.83           C  
ATOM   1576  HB  VAL A 111      -2.787   5.328  -3.758  1.00 85.83           H  
ATOM   1577  O   VAL A 111      -4.555   3.459  -3.643  1.00 85.83           O  
ATOM   1578  CG1 VAL A 111      -1.573   4.441  -2.227  1.00 85.83           C  
ATOM   1579 HG11 VAL A 111      -0.745   3.738  -2.138  1.00 85.83           H  
ATOM   1580 HG12 VAL A 111      -1.292   5.399  -1.791  1.00 85.83           H  
ATOM   1581 HG13 VAL A 111      -2.433   4.060  -1.676  1.00 85.83           H  
ATOM   1582  CG2 VAL A 111      -0.755   5.297  -4.409  1.00 85.83           C  
ATOM   1583 HG21 VAL A 111      -1.024   5.513  -5.443  1.00 85.83           H  
ATOM   1584 HG22 VAL A 111       0.107   4.630  -4.395  1.00 85.83           H  
ATOM   1585 HG23 VAL A 111      -0.515   6.240  -3.918  1.00 85.83           H  
ATOM   1586  N   PRO A 112      -3.568   1.463  -3.220  1.00 75.15           N  
ATOM   1587  CA  PRO A 112      -4.759   0.744  -2.743  1.00 75.15           C  
ATOM   1588  HA  PRO A 112      -5.559   0.873  -3.472  1.00 75.15           H  
ATOM   1589  C   PRO A 112      -5.295   1.280  -1.409  1.00 75.15           C  
ATOM   1590  CB  PRO A 112      -4.366  -0.738  -2.728  1.00 75.15           C  
ATOM   1591  HB2 PRO A 112      -4.569  -1.171  -3.708  1.00 75.15           H  
ATOM   1592  HB3 PRO A 112      -4.885  -1.317  -1.964  1.00 75.15           H  
ATOM   1593  O   PRO A 112      -5.431   0.573  -0.411  1.00 75.15           O  
ATOM   1594  CG  PRO A 112      -2.859  -0.686  -2.502  1.00 75.15           C  
ATOM   1595  HG2 PRO A 112      -2.647  -0.505  -1.449  1.00 75.15           H  
ATOM   1596  HG3 PRO A 112      -2.362  -1.589  -2.856  1.00 75.15           H  
ATOM   1597  CD  PRO A 112      -2.449   0.539  -3.305  1.00 75.15           C  
ATOM   1598  HD2 PRO A 112      -1.539   0.970  -2.887  1.00 75.15           H  
ATOM   1599  HD3 PRO A 112      -2.299   0.255  -4.346  1.00 75.15           H  
ATOM   1600  N   TYR A 113      -5.630   2.563  -1.402  1.00 69.43           N  
ATOM   1601  H   TYR A 113      -5.506   3.053  -2.277  1.00 69.43           H  
ATOM   1602  CA  TYR A 113      -6.185   3.333  -0.309  1.00 69.43           C  
ATOM   1603  HA  TYR A 113      -5.542   3.232   0.565  1.00 69.43           H  
ATOM   1604  C   TYR A 113      -7.574   2.827   0.072  1.00 69.43           C  
ATOM   1605  CB  TYR A 113      -6.221   4.800  -0.751  1.00 69.43           C  
ATOM   1606  HB2 TYR A 113      -6.691   4.864  -1.732  1.00 69.43           H  
ATOM   1607  HB3 TYR A 113      -5.200   5.169  -0.849  1.00 69.43           H  
ATOM   1608  O   TYR A 113      -7.902   2.786   1.247  1.00 69.43           O  
ATOM   1609  CG  TYR A 113      -6.969   5.693   0.210  1.00 69.43           C  
ATOM   1610  CD1 TYR A 113      -8.077   6.436  -0.236  1.00 69.43           C  
ATOM   1611  HD1 TYR A 113      -8.373   6.402  -1.274  1.00 69.43           H  
ATOM   1612  CD2 TYR A 113      -6.593   5.725   1.566  1.00 69.43           C  
ATOM   1613  HD2 TYR A 113      -5.767   5.124   1.917  1.00 69.43           H  
ATOM   1614  CE1 TYR A 113      -8.795   7.233   0.671  1.00 69.43           C  
ATOM   1615  HE1 TYR A 113      -9.635   7.823   0.335  1.00 69.43           H  
ATOM   1616  CE2 TYR A 113      -7.319   6.507   2.476  1.00 69.43           C  
ATOM   1617  HE2 TYR A 113      -7.063   6.494   3.526  1.00 69.43           H  
ATOM   1618  OH  TYR A 113      -9.071   8.082   2.883  1.00 69.43           O  
ATOM   1619  HH  TYR A 113      -8.688   8.115   3.763  1.00 69.43           H  
ATOM   1620  CZ  TYR A 113      -8.406   7.278   2.024  1.00 69.43           C  
ATOM   1621  N   GLN A 114      -8.352   2.312  -0.878  1.00 62.99           N  
ATOM   1622  H   GLN A 114      -8.044   2.367  -1.839  1.00 62.99           H  
ATOM   1623  CA  GLN A 114      -9.588   1.588  -0.576  1.00 62.99           C  
ATOM   1624  HA  GLN A 114     -10.289   2.268  -0.092  1.00 62.99           H  
ATOM   1625  C   GLN A 114      -9.362   0.402   0.387  1.00 62.99           C  
ATOM   1626  CB  GLN A 114     -10.190   1.113  -1.900  1.00 62.99           C  
ATOM   1627  HB2 GLN A 114     -11.025   0.444  -1.693  1.00 62.99           H  
ATOM   1628  HB3 GLN A 114      -9.440   0.546  -2.452  1.00 62.99           H  
ATOM   1629  O   GLN A 114     -10.252   0.054   1.161  1.00 62.99           O  
ATOM   1630  CG  GLN A 114     -10.693   2.285  -2.768  1.00 62.99           C  
ATOM   1631  HG2 GLN A 114     -11.411   2.876  -2.200  1.00 62.99           H  
ATOM   1632  HG3 GLN A 114      -9.862   2.928  -3.058  1.00 62.99           H  
ATOM   1633  CD  GLN A 114     -11.371   1.777  -4.033  1.00 62.99           C  
ATOM   1634  NE2 GLN A 114     -12.143   2.584  -4.724  1.00 62.99           N  
ATOM   1635 HE21 GLN A 114     -12.260   3.557  -4.479  1.00 62.99           H  
ATOM   1636 HE22 GLN A 114     -12.634   2.137  -5.485  1.00 62.99           H  
ATOM   1637  OE1 GLN A 114     -11.264   0.618  -4.382  1.00 62.99           O  
ATOM   1638  N   HIS A 115      -8.150  -0.164   0.427  1.00 64.32           N  
ATOM   1639  H   HIS A 115      -7.421   0.220  -0.157  1.00 64.32           H  
ATOM   1640  CA  HIS A 115      -7.783  -1.297   1.275  1.00 64.32           C  
ATOM   1641  HA  HIS A 115      -8.715  -1.811   1.514  1.00 64.32           H  
ATOM   1642  C   HIS A 115      -7.212  -0.897   2.645  1.00 64.32           C  
ATOM   1643  CB  HIS A 115      -6.945  -2.316   0.495  1.00 64.32           C  
ATOM   1644  HB2 HIS A 115      -6.728  -3.162   1.146  1.00 64.32           H  
ATOM   1645  HB3 HIS A 115      -6.000  -1.862   0.195  1.00 64.32           H  
ATOM   1646  O   HIS A 115      -6.350  -1.580   3.200  1.00 64.32           O  
ATOM   1647  CG  HIS A 115      -7.674  -2.826  -0.721  1.00 64.32           C  
ATOM   1648  CD2 HIS A 115      -7.781  -2.185  -1.926  1.00 64.32           C  
ATOM   1649  HD2 HIS A 115      -7.310  -1.254  -2.204  1.00 64.32           H  
ATOM   1650  ND1 HIS A 115      -8.490  -3.936  -0.782  1.00 64.32           N  
ATOM   1651  HD1 HIS A 115      -8.687  -4.593  -0.040  1.00 64.32           H  
ATOM   1652  CE1 HIS A 115      -9.080  -3.953  -1.988  1.00 64.32           C  
ATOM   1653  HE1 HIS A 115      -9.787  -4.693  -2.334  1.00 64.32           H  
ATOM   1654  NE2 HIS A 115      -8.686  -2.900  -2.707  1.00 64.32           N  
ATOM   1655  N   ILE A 116      -7.802   0.126   3.274  1.00 65.26           N  
ATOM   1656  H   ILE A 116      -8.462   0.673   2.740  1.00 65.26           H  
ATOM   1657  CA  ILE A 116      -7.557   0.505   4.677  1.00 65.26           C  
ATOM   1658  HA  ILE A 116      -6.539   0.892   4.727  1.00 65.26           H  
ATOM   1659  C   ILE A 116      -7.608  -0.663   5.700  1.00 65.26           C  
ATOM   1660  CB  ILE A 116      -8.503   1.670   5.070  1.00 65.26           C  
ATOM   1661  HB  ILE A 116      -9.521   1.355   4.839  1.00 65.26           H  
ATOM   1662  O   ILE A 116      -6.926  -0.520   6.715  1.00 65.26           O  
ATOM   1663  CG1 ILE A 116      -8.178   2.974   4.309  1.00 65.26           C  
ATOM   1664 HG12 ILE A 116      -7.724   3.718   4.965  1.00 65.26           H  
ATOM   1665 HG13 ILE A 116      -7.429   2.784   3.540  1.00 65.26           H  
ATOM   1666  CG2 ILE A 116      -8.461   2.054   6.555  1.00 65.26           C  
ATOM   1667 HG21 ILE A 116      -8.762   1.216   7.184  1.00 65.26           H  
ATOM   1668 HG22 ILE A 116      -9.161   2.868   6.744  1.00 65.26           H  
ATOM   1669 HG23 ILE A 116      -7.455   2.364   6.837  1.00 65.26           H  
ATOM   1670  CD1 ILE A 116      -9.450   3.571   3.695  1.00 65.26           C  
ATOM   1671 HD11 ILE A 116      -9.866   2.886   2.957  1.00 65.26           H  
ATOM   1672 HD12 ILE A 116     -10.196   3.731   4.473  1.00 65.26           H  
ATOM   1673 HD13 ILE A 116      -9.219   4.520   3.211  1.00 65.26           H  
ATOM   1674  N   PRO A 117      -8.290  -1.831   5.528  1.00 64.75           N  
ATOM   1675  CA  PRO A 117      -8.148  -2.940   6.486  1.00 64.75           C  
ATOM   1676  HA  PRO A 117      -8.519  -2.613   7.457  1.00 64.75           H  
ATOM   1677  C   PRO A 117      -6.697  -3.417   6.648  1.00 64.75           C  
ATOM   1678  CB  PRO A 117      -9.033  -4.083   5.976  1.00 64.75           C  
ATOM   1679  HB2 PRO A 117      -9.496  -4.631   6.797  1.00 64.75           H  
ATOM   1680  HB3 PRO A 117      -8.452  -4.760   5.349  1.00 64.75           H  
ATOM   1681  O   PRO A 117      -6.336  -3.943   7.697  1.00 64.75           O  
ATOM   1682  CG  PRO A 117     -10.072  -3.378   5.117  1.00 64.75           C  
ATOM   1683  HG2 PRO A 117     -10.877  -3.004   5.749  1.00 64.75           H  
ATOM   1684  HG3 PRO A 117     -10.470  -4.046   4.353  1.00 64.75           H  
ATOM   1685  CD  PRO A 117      -9.263  -2.227   4.512  1.00 64.75           C  
ATOM   1686  HD2 PRO A 117      -8.739  -2.624   3.642  1.00 64.75           H  
ATOM   1687  HD3 PRO A 117      -9.912  -1.403   4.218  1.00 64.75           H  
ATOM   1688  N   ALA A 118      -5.838  -3.162   5.653  1.00 65.68           N  
ATOM   1689  H   ALA A 118      -6.183  -2.704   4.821  1.00 65.68           H  
ATOM   1690  CA  ALA A 118      -4.397  -3.379   5.728  1.00 65.68           C  
ATOM   1691  HA  ALA A 118      -4.214  -4.441   5.895  1.00 65.68           H  
ATOM   1692  C   ALA A 118      -3.701  -2.598   6.859  1.00 65.68           C  
ATOM   1693  CB  ALA A 118      -3.800  -2.978   4.377  1.00 65.68           C  
ATOM   1694  HB1 ALA A 118      -2.736  -3.213   4.359  1.00 65.68           H  
ATOM   1695  HB2 ALA A 118      -3.919  -1.907   4.216  1.00 65.68           H  
ATOM   1696  HB3 ALA A 118      -4.306  -3.513   3.574  1.00 65.68           H  
ATOM   1697  O   ALA A 118      -2.600  -2.976   7.256  1.00 65.68           O  
ATOM   1698  N   ALA A 119      -4.320  -1.539   7.397  1.00 70.53           N  
ATOM   1699  H   ALA A 119      -5.218  -1.268   7.024  1.00 70.53           H  
ATOM   1700  CA  ALA A 119      -3.841  -0.817   8.577  1.00 70.53           C  
ATOM   1701  HA  ALA A 119      -2.815  -0.498   8.398  1.00 70.53           H  
ATOM   1702  C   ALA A 119      -3.850  -1.679   9.856  1.00 70.53           C  
ATOM   1703  CB  ALA A 119      -4.701   0.438   8.765  1.00 70.53           C  
ATOM   1704  HB1 ALA A 119      -5.735   0.159   8.970  1.00 70.53           H  
ATOM   1705  HB2 ALA A 119      -4.666   1.054   7.866  1.00 70.53           H  
ATOM   1706  HB3 ALA A 119      -4.324   1.013   9.611  1.00 70.53           H  
ATOM   1707  O   ALA A 119      -3.119  -1.367  10.797  1.00 70.53           O  
ATOM   1708  N   LEU A 120      -4.643  -2.757   9.886  1.00 69.45           N  
ATOM   1709  H   LEU A 120      -5.188  -2.973   9.064  1.00 69.45           H  
ATOM   1710  CA  LEU A 120      -4.690  -3.735  10.969  1.00 69.45           C  
ATOM   1711  HA  LEU A 120      -4.335  -3.266  11.887  1.00 69.45           H  
ATOM   1712  C   LEU A 120      -3.759  -4.928  10.688  1.00 69.45           C  
ATOM   1713  CB  LEU A 120      -6.147  -4.194  11.213  1.00 69.45           C  
ATOM   1714  HB2 LEU A 120      -6.575  -4.582  10.289  1.00 69.45           H  
ATOM   1715  HB3 LEU A 120      -6.123  -5.029  11.913  1.00 69.45           H  
ATOM   1716  O   LEU A 120      -3.472  -5.302   9.545  1.00 69.45           O  
ATOM   1717  CG  LEU A 120      -7.059  -3.093  11.797  1.00 69.45           C  
ATOM   1718  HG  LEU A 120      -6.450  -2.372  12.342  1.00 69.45           H  
ATOM   1719  CD1 LEU A 120      -7.831  -2.359  10.702  1.00 69.45           C  
ATOM   1720 HD11 LEU A 120      -7.145  -1.886   9.999  1.00 69.45           H  
ATOM   1721 HD12 LEU A 120      -8.443  -1.584  11.164  1.00 69.45           H  
ATOM   1722 HD13 LEU A 120      -8.476  -3.052  10.162  1.00 69.45           H  
ATOM   1723  CD2 LEU A 120      -8.084  -3.673  12.775  1.00 69.45           C  
ATOM   1724 HD21 LEU A 120      -8.697  -4.425  12.278  1.00 69.45           H  
ATOM   1725 HD22 LEU A 120      -8.723  -2.877  13.158  1.00 69.45           H  
ATOM   1726 HD23 LEU A 120      -7.570  -4.128  13.621  1.00 69.45           H  
ATOM   1727  N   LYS A 121      -3.293  -5.572  11.759  1.00 65.99           N  
ATOM   1728  H   LYS A 121      -3.448  -5.152  12.664  1.00 65.99           H  
ATOM   1729  CA  LYS A 121      -2.781  -6.949  11.720  1.00 65.99           C  
ATOM   1730  HA  LYS A 121      -2.281  -7.116  10.766  1.00 65.99           H  
ATOM   1731  C   LYS A 121      -3.933  -7.960  11.863  1.00 65.99           C  
ATOM   1732  CB  LYS A 121      -1.787  -7.153  12.867  1.00 65.99           C  
ATOM   1733  HB2 LYS A 121      -1.481  -8.199  12.905  1.00 65.99           H  
ATOM   1734  HB3 LYS A 121      -2.314  -6.945  13.798  1.00 65.99           H  
ATOM   1735  O   LYS A 121      -4.984  -7.617  12.402  1.00 65.99           O  
ATOM   1736  CG  LYS A 121      -0.521  -6.293  12.802  1.00 65.99           C  
ATOM   1737  HG2 LYS A 121      -0.764  -5.256  12.572  1.00 65.99           H  
ATOM   1738  HG3 LYS A 121       0.142  -6.690  12.033  1.00 65.99           H  
ATOM   1739  CD  LYS A 121       0.153  -6.354  14.178  1.00 65.99           C  
ATOM   1740  HD2 LYS A 121      -0.429  -5.746  14.871  1.00 65.99           H  
ATOM   1741  HD3 LYS A 121       0.153  -7.382  14.541  1.00 65.99           H  
ATOM   1742  CE  LYS A 121       1.593  -5.851  14.117  1.00 65.99           C  
ATOM   1743  HE2 LYS A 121       1.599  -4.871  13.640  1.00 65.99           H  
ATOM   1744  HE3 LYS A 121       2.172  -6.536  13.497  1.00 65.99           H  
ATOM   1745  NZ  LYS A 121       2.181  -5.774  15.476  1.00 65.99           N  
ATOM   1746  HZ1 LYS A 121       2.049  -6.644  15.971  1.00 65.99           H  
ATOM   1747  HZ2 LYS A 121       1.729  -5.050  16.017  1.00 65.99           H  
ATOM   1748  HZ3 LYS A 121       3.170  -5.578  15.422  1.00 65.99           H  
ATOM   1749  N   PRO A 122      -3.712  -9.246  11.523  1.00 62.19           N  
ATOM   1750  CA  PRO A 122      -4.649 -10.327  11.850  1.00 62.19           C  
ATOM   1751  HA  PRO A 122      -5.561 -10.184  11.272  1.00 62.19           H  
ATOM   1752  C   PRO A 122      -5.028 -10.404  13.342  1.00 62.19           C  
ATOM   1753  CB  PRO A 122      -3.944 -11.611  11.391  1.00 62.19           C  
ATOM   1754  HB2 PRO A 122      -3.340 -12.019  12.201  1.00 62.19           H  
ATOM   1755  HB3 PRO A 122      -4.655 -12.361  11.044  1.00 62.19           H  
ATOM   1756  O   PRO A 122      -6.178 -10.682  13.666  1.00 62.19           O  
ATOM   1757  CG  PRO A 122      -3.018 -11.140  10.268  1.00 62.19           C  
ATOM   1758  HG2 PRO A 122      -3.570 -11.054   9.332  1.00 62.19           H  
ATOM   1759  HG3 PRO A 122      -2.163 -11.804  10.145  1.00 62.19           H  
ATOM   1760  CD  PRO A 122      -2.594  -9.753  10.740  1.00 62.19           C  
ATOM   1761  HD2 PRO A 122      -1.708  -9.840  11.369  1.00 62.19           H  
ATOM   1762  HD3 PRO A 122      -2.387  -9.118   9.878  1.00 62.19           H  
ATOM   1763  N   SER A 123      -4.085 -10.106  14.247  1.00 57.24           N  
ATOM   1764  H   SER A 123      -3.163  -9.846  13.925  1.00 57.24           H  
ATOM   1765  CA  SER A 123      -4.319 -10.000  15.699  1.00 57.24           C  
ATOM   1766  HA  SER A 123      -4.707 -10.945  16.079  1.00 57.24           H  
ATOM   1767  C   SER A 123      -5.318  -8.907  16.064  1.00 57.24           C  
ATOM   1768  CB  SER A 123      -2.997  -9.673  16.412  1.00 57.24           C  
ATOM   1769  HB2 SER A 123      -2.368 -10.563  16.390  1.00 57.24           H  
ATOM   1770  HB3 SER A 123      -3.193  -9.420  17.454  1.00 57.24           H  
ATOM   1771  O   SER A 123      -6.136  -9.073  16.962  1.00 57.24           O  
ATOM   1772  OG  SER A 123      -2.292  -8.608  15.780  1.00 57.24           O  
ATOM   1773  HG  SER A 123      -2.659  -7.761  16.044  1.00 57.24           H  
ATOM   1774  N   ASP A 124      -5.237  -7.790  15.356  1.00 67.69           N  
ATOM   1775  H   ASP A 124      -4.556  -7.748  14.611  1.00 67.69           H  
ATOM   1776  CA  ASP A 124      -5.956  -6.561  15.659  1.00 67.69           C  
ATOM   1777  HA  ASP A 124      -5.960  -6.392  16.736  1.00 67.69           H  
ATOM   1778  C   ASP A 124      -7.403  -6.682  15.170  1.00 67.69           C  
ATOM   1779  CB  ASP A 124      -5.239  -5.393  14.969  1.00 67.69           C  
ATOM   1780  HB2 ASP A 124      -5.382  -5.500  13.893  1.00 67.69           H  
ATOM   1781  HB3 ASP A 124      -5.735  -4.466  15.258  1.00 67.69           H  
ATOM   1782  O   ASP A 124      -8.337  -6.302  15.872  1.00 67.69           O  
ATOM   1783  CG  ASP A 124      -3.727  -5.271  15.213  1.00 67.69           C  
ATOM   1784  OD1 ASP A 124      -3.156  -6.008  16.055  1.00 67.69           O  
ATOM   1785  OD2 ASP A 124      -3.100  -4.528  14.424  1.00 67.69           O  
ATOM   1786  N   TRP A 125      -7.580  -7.308  13.999  1.00 63.92           N  
ATOM   1787  H   TRP A 125      -6.754  -7.559  13.476  1.00 63.92           H  
ATOM   1788  CA  TRP A 125      -8.878  -7.740  13.491  1.00 63.92           C  
ATOM   1789  HA  TRP A 125      -9.540  -6.875  13.431  1.00 63.92           H  
ATOM   1790  C   TRP A 125      -9.535  -8.753  14.435  1.00 63.92           C  
ATOM   1791  CB  TRP A 125      -8.697  -8.321  12.083  1.00 63.92           C  
ATOM   1792  HB2 TRP A 125      -8.103  -9.233  12.140  1.00 63.92           H  
ATOM   1793  HB3 TRP A 125      -8.142  -7.603  11.480  1.00 63.92           H  
ATOM   1794  O   TRP A 125     -10.689  -8.579  14.809  1.00 63.92           O  
ATOM   1795  CG  TRP A 125      -9.981  -8.612  11.370  1.00 63.92           C  
ATOM   1796  CD1 TRP A 125     -10.489  -9.836  11.101  1.00 63.92           C  
ATOM   1797  HD1 TRP A 125     -10.015 -10.772  11.358  1.00 63.92           H  
ATOM   1798  CD2 TRP A 125     -10.945  -7.653  10.834  1.00 63.92           C  
ATOM   1799  CE2 TRP A 125     -12.036  -8.376  10.266  1.00 63.92           C  
ATOM   1800  CE3 TRP A 125     -11.006  -6.244  10.772  1.00 63.92           C  
ATOM   1801  HE3 TRP A 125     -10.196  -5.662  11.186  1.00 63.92           H  
ATOM   1802  NE1 TRP A 125     -11.695  -9.702  10.439  1.00 63.92           N  
ATOM   1803  HE1 TRP A 125     -12.231 -10.482  10.085  1.00 63.92           H  
ATOM   1804  CH2 TRP A 125     -13.174  -6.329   9.652  1.00 63.92           C  
ATOM   1805  HH2 TRP A 125     -14.022  -5.818   9.220  1.00 63.92           H  
ATOM   1806  CZ2 TRP A 125     -13.139  -7.735   9.684  1.00 63.92           C  
ATOM   1807  HZ2 TRP A 125     -13.954  -8.312   9.273  1.00 63.92           H  
ATOM   1808  CZ3 TRP A 125     -12.107  -5.588  10.188  1.00 63.92           C  
ATOM   1809  HZ3 TRP A 125     -12.140  -4.508  10.162  1.00 63.92           H  
ATOM   1810  N   PHE A 126      -8.799  -9.769  14.899  1.00 58.87           N  
ATOM   1811  H   PHE A 126      -7.854  -9.881  14.562  1.00 58.87           H  
ATOM   1812  CA  PHE A 126      -9.317 -10.740  15.868  1.00 58.87           C  
ATOM   1813  HA  PHE A 126     -10.204 -11.212  15.446  1.00 58.87           H  
ATOM   1814  C   PHE A 126      -9.751 -10.077  17.188  1.00 58.87           C  
ATOM   1815  CB  PHE A 126      -8.257 -11.825  16.093  1.00 58.87           C  
ATOM   1816  HB2 PHE A 126      -7.993 -12.259  15.129  1.00 58.87           H  
ATOM   1817  HB3 PHE A 126      -7.354 -11.367  16.498  1.00 58.87           H  
ATOM   1818  O   PHE A 126     -10.839 -10.363  17.682  1.00 58.87           O  
ATOM   1819  CG  PHE A 126      -8.691 -12.947  17.015  1.00 58.87           C  
ATOM   1820  CD1 PHE A 126      -8.321 -12.932  18.373  1.00 58.87           C  
ATOM   1821  HD1 PHE A 126      -7.759 -12.102  18.774  1.00 58.87           H  
ATOM   1822  CD2 PHE A 126      -9.452 -14.019  16.509  1.00 58.87           C  
ATOM   1823  HD2 PHE A 126      -9.746 -14.028  15.470  1.00 58.87           H  
ATOM   1824  CE1 PHE A 126      -8.687 -13.997  19.214  1.00 58.87           C  
ATOM   1825  HE1 PHE A 126      -8.414 -13.972  20.258  1.00 58.87           H  
ATOM   1826  CE2 PHE A 126      -9.822 -15.081  17.352  1.00 58.87           C  
ATOM   1827  HE2 PHE A 126     -10.405 -15.903  16.962  1.00 58.87           H  
ATOM   1828  CZ  PHE A 126      -9.430 -15.075  18.702  1.00 58.87           C  
ATOM   1829  HZ  PHE A 126      -9.712 -15.891  19.350  1.00 58.87           H  
ATOM   1830  N   ALA A 127      -8.957  -9.142  17.719  1.00 59.58           N  
ATOM   1831  H   ALA A 127      -8.061  -8.963  17.288  1.00 59.58           H  
ATOM   1832  CA  ALA A 127      -9.314  -8.373  18.910  1.00 59.58           C  
ATOM   1833  HA  ALA A 127      -9.537  -9.071  19.718  1.00 59.58           H  
ATOM   1834  C   ALA A 127     -10.571  -7.511  18.693  1.00 59.58           C  
ATOM   1835  CB  ALA A 127      -8.106  -7.525  19.327  1.00 59.58           C  
ATOM   1836  HB1 ALA A 127      -7.855  -6.816  18.538  1.00 59.58           H  
ATOM   1837  HB2 ALA A 127      -7.249  -8.172  19.515  1.00 59.58           H  
ATOM   1838  HB3 ALA A 127      -8.344  -6.977  20.239  1.00 59.58           H  
ATOM   1839  O   ALA A 127     -11.467  -7.523  19.533  1.00 59.58           O  
ATOM   1840  N   LEU A 128     -10.689  -6.823  17.551  1.00 64.30           N  
ATOM   1841  H   LEU A 128      -9.918  -6.833  16.898  1.00 64.30           H  
ATOM   1842  CA  LEU A 128     -11.891  -6.064  17.188  1.00 64.30           C  
ATOM   1843  HA  LEU A 128     -12.081  -5.328  17.969  1.00 64.30           H  
ATOM   1844  C   LEU A 128     -13.130  -6.972  17.124  1.00 64.30           C  
ATOM   1845  CB  LEU A 128     -11.605  -5.308  15.876  1.00 64.30           C  
ATOM   1846  HB2 LEU A 128     -11.312  -6.013  15.098  1.00 64.30           H  
ATOM   1847  HB3 LEU A 128     -10.746  -4.664  16.065  1.00 64.30           H  
ATOM   1848  O   LEU A 128     -14.161  -6.630  17.694  1.00 64.30           O  
ATOM   1849  CG  LEU A 128     -12.767  -4.437  15.357  1.00 64.30           C  
ATOM   1850  HG  LEU A 128     -13.334  -4.037  16.198  1.00 64.30           H  
ATOM   1851  CD1 LEU A 128     -12.210  -3.260  14.556  1.00 64.30           C  
ATOM   1852 HD11 LEU A 128     -13.030  -2.648  14.180  1.00 64.30           H  
ATOM   1853 HD12 LEU A 128     -11.620  -3.627  13.716  1.00 64.30           H  
ATOM   1854 HD13 LEU A 128     -11.581  -2.649  15.204  1.00 64.30           H  
ATOM   1855  CD2 LEU A 128     -13.709  -5.202  14.424  1.00 64.30           C  
ATOM   1856 HD21 LEU A 128     -14.246  -5.982  14.963  1.00 64.30           H  
ATOM   1857 HD22 LEU A 128     -13.152  -5.658  13.605  1.00 64.30           H  
ATOM   1858 HD23 LEU A 128     -14.450  -4.522  14.002  1.00 64.30           H  
ATOM   1859  N   GLN A 129     -13.005  -8.153  16.514  1.00 62.17           N  
ATOM   1860  H   GLN A 129     -12.126  -8.353  16.058  1.00 62.17           H  
ATOM   1861  CA  GLN A 129     -14.085  -9.138  16.384  1.00 62.17           C  
ATOM   1862  HA  GLN A 129     -14.977  -8.621  16.032  1.00 62.17           H  
ATOM   1863  C   GLN A 129     -14.479  -9.818  17.712  1.00 62.17           C  
ATOM   1864  CB  GLN A 129     -13.680 -10.184  15.327  1.00 62.17           C  
ATOM   1865  HB2 GLN A 129     -14.425 -10.980  15.311  1.00 62.17           H  
ATOM   1866  HB3 GLN A 129     -12.726 -10.626  15.616  1.00 62.17           H  
ATOM   1867  O   GLN A 129     -15.568 -10.384  17.796  1.00 62.17           O  
ATOM   1868  CG  GLN A 129     -13.551  -9.611  13.900  1.00 62.17           C  
ATOM   1869  HG2 GLN A 129     -12.915  -8.726  13.890  1.00 62.17           H  
ATOM   1870  HG3 GLN A 129     -13.094 -10.362  13.256  1.00 62.17           H  
ATOM   1871  CD  GLN A 129     -14.894  -9.204  13.323  1.00 62.17           C  
ATOM   1872  NE2 GLN A 129     -15.592 -10.101  12.667  1.00 62.17           N  
ATOM   1873 HE21 GLN A 129     -16.561  -9.837  12.559  1.00 62.17           H  
ATOM   1874 HE22 GLN A 129     -15.263 -11.052  12.586  1.00 62.17           H  
ATOM   1875  OE1 GLN A 129     -15.364  -8.096  13.499  1.00 62.17           O  
ATOM   1876  N   GLN A 130     -13.623  -9.776  18.741  1.00 59.29           N  
ATOM   1877  H   GLN A 130     -12.711  -9.372  18.579  1.00 59.29           H  
ATOM   1878  CA  GLN A 130     -13.932 -10.269  20.091  1.00 59.29           C  
ATOM   1879  HA  GLN A 130     -14.723 -11.016  20.029  1.00 59.29           H  
ATOM   1880  C   GLN A 130     -14.450  -9.183  21.045  1.00 59.29           C  
ATOM   1881  CB  GLN A 130     -12.692 -10.933  20.712  1.00 59.29           C  
ATOM   1882  HB2 GLN A 130     -12.882 -11.072  21.776  1.00 59.29           H  
ATOM   1883  HB3 GLN A 130     -11.825 -10.281  20.606  1.00 59.29           H  
ATOM   1884  O   GLN A 130     -15.277  -9.485  21.901  1.00 59.29           O  
ATOM   1885  CG  GLN A 130     -12.389 -12.310  20.107  1.00 59.29           C  
ATOM   1886  HG2 GLN A 130     -11.970 -12.201  19.107  1.00 59.29           H  
ATOM   1887  HG3 GLN A 130     -13.321 -12.869  20.025  1.00 59.29           H  
ATOM   1888  CD  GLN A 130     -11.420 -13.115  20.969  1.00 59.29           C  
ATOM   1889  NE2 GLN A 130     -11.578 -14.419  21.030  1.00 59.29           N  
ATOM   1890 HE21 GLN A 130     -12.296 -14.870  20.482  1.00 59.29           H  
ATOM   1891 HE22 GLN A 130     -10.929 -14.907  21.631  1.00 59.29           H  
ATOM   1892  OE1 GLN A 130     -10.525 -12.612  21.629  1.00 59.29           O  
ATOM   1893  N   LEU A 131     -13.948  -7.950  20.938  1.00 61.14           N  
ATOM   1894  H   LEU A 131     -13.238  -7.788  20.237  1.00 61.14           H  
ATOM   1895  CA  LEU A 131     -14.230  -6.867  21.888  1.00 61.14           C  
ATOM   1896  HA  LEU A 131     -14.507  -7.293  22.853  1.00 61.14           H  
ATOM   1897  C   LEU A 131     -15.408  -5.988  21.458  1.00 61.14           C  
ATOM   1898  CB  LEU A 131     -12.962  -6.012  22.070  1.00 61.14           C  
ATOM   1899  HB2 LEU A 131     -12.667  -5.627  21.094  1.00 61.14           H  
ATOM   1900  HB3 LEU A 131     -13.208  -5.156  22.699  1.00 61.14           H  
ATOM   1901  O   LEU A 131     -16.185  -5.545  22.301  1.00 61.14           O  
ATOM   1902  CG  LEU A 131     -11.765  -6.751  22.698  1.00 61.14           C  
ATOM   1903  HG  LEU A 131     -11.553  -7.666  22.145  1.00 61.14           H  
ATOM   1904  CD1 LEU A 131     -10.525  -5.858  22.635  1.00 61.14           C  
ATOM   1905 HD11 LEU A 131     -10.308  -5.612  21.596  1.00 61.14           H  
ATOM   1906 HD12 LEU A 131     -10.697  -4.941  23.198  1.00 61.14           H  
ATOM   1907 HD13 LEU A 131      -9.670  -6.388  23.057  1.00 61.14           H  
ATOM   1908  CD2 LEU A 131     -12.017  -7.121  24.161  1.00 61.14           C  
ATOM   1909 HD21 LEU A 131     -12.262  -6.230  24.739  1.00 61.14           H  
ATOM   1910 HD22 LEU A 131     -11.128  -7.589  24.582  1.00 61.14           H  
ATOM   1911 HD23 LEU A 131     -12.841  -7.832  24.228  1.00 61.14           H  
ATOM   1912  N   ALA A 132     -15.547  -5.715  20.159  1.00 61.52           N  
ATOM   1913  H   ALA A 132     -14.942  -6.166  19.488  1.00 61.52           H  
ATOM   1914  CA  ALA A 132     -16.609  -4.860  19.652  1.00 61.52           C  
ATOM   1915  HA  ALA A 132     -16.806  -4.078  20.385  1.00 61.52           H  
ATOM   1916  C   ALA A 132     -17.899  -5.660  19.435  1.00 61.52           C  
ATOM   1917  CB  ALA A 132     -16.139  -4.182  18.358  1.00 61.52           C  
ATOM   1918  HB1 ALA A 132     -16.841  -3.398  18.075  1.00 61.52           H  
ATOM   1919  HB2 ALA A 132     -16.083  -4.916  17.554  1.00 61.52           H  
ATOM   1920  HB3 ALA A 132     -15.150  -3.749  18.505  1.00 61.52           H  
ATOM   1921  O   ALA A 132     -17.895  -6.727  18.828  1.00 61.52           O  
ATOM   1922  N   LYS A 133     -19.045  -5.090  19.815  1.00 61.24           N  
ATOM   1923  H   LYS A 133     -18.988  -4.265  20.394  1.00 61.24           H  
ATOM   1924  CA  LYS A 133     -20.346  -5.524  19.268  1.00 61.24           C  
ATOM   1925  HA  LYS A 133     -20.383  -6.612  19.220  1.00 61.24           H  
ATOM   1926  C   LYS A 133     -20.531  -5.017  17.844  1.00 61.24           C  
ATOM   1927  CB  LYS A 133     -21.469  -5.000  20.164  1.00 61.24           C  
ATOM   1928  HB2 LYS A 133     -21.316  -3.942  20.375  1.00 61.24           H  
ATOM   1929  HB3 LYS A 133     -22.426  -5.127  19.658  1.00 61.24           H  
ATOM   1930  O   LYS A 133     -21.018  -5.717  16.957  1.00 61.24           O  
ATOM   1931  CG  LYS A 133     -21.486  -5.798  21.464  1.00 61.24           C  
ATOM   1932  HG2 LYS A 133     -21.725  -6.837  21.233  1.00 61.24           H  
ATOM   1933  HG3 LYS A 133     -20.510  -5.759  21.947  1.00 61.24           H  
ATOM   1934  CD  LYS A 133     -22.528  -5.229  22.416  1.00 61.24           C  
ATOM   1935  HD2 LYS A 133     -22.200  -4.253  22.775  1.00 61.24           H  
ATOM   1936  HD3 LYS A 133     -23.490  -5.140  21.910  1.00 61.24           H  
ATOM   1937  CE  LYS A 133     -22.634  -6.216  23.569  1.00 61.24           C  
ATOM   1938  HE2 LYS A 133     -22.959  -7.181  23.183  1.00 61.24           H  
ATOM   1939  HE3 LYS A 133     -21.647  -6.346  24.015  1.00 61.24           H  
ATOM   1940  NZ  LYS A 133     -23.578  -5.728  24.581  1.00 61.24           N  
ATOM   1941  HZ1 LYS A 133     -24.434  -5.398  24.159  1.00 61.24           H  
ATOM   1942  HZ2 LYS A 133     -23.148  -4.974  25.097  1.00 61.24           H  
ATOM   1943  HZ3 LYS A 133     -23.776  -6.481  25.225  1.00 61.24           H  
ATOM   1944  N   ARG A 134     -20.140  -3.761  17.656  1.00 65.01           N  
ATOM   1945  H   ARG A 134     -19.706  -3.302  18.444  1.00 65.01           H  
ATOM   1946  CA  ARG A 134     -20.204  -3.010  16.408  1.00 65.01           C  
ATOM   1947  HA  ARG A 134     -20.038  -3.708  15.588  1.00 65.01           H  
ATOM   1948  C   ARG A 134     -19.072  -1.993  16.366  1.00 65.01           C  
ATOM   1949  CB  ARG A 134     -21.590  -2.354  16.239  1.00 65.01           C  
ATOM   1950  HB2 ARG A 134     -21.586  -1.735  15.342  1.00 65.01           H  
ATOM   1951  HB3 ARG A 134     -22.334  -3.139  16.105  1.00 65.01           H  
ATOM   1952  O   ARG A 134     -18.629  -1.523  17.413  1.00 65.01           O  
ATOM   1953  CG  ARG A 134     -21.996  -1.483  17.438  1.00 65.01           C  
ATOM   1954  HG2 ARG A 134     -21.248  -0.705  17.585  1.00 65.01           H  
ATOM   1955  HG3 ARG A 134     -22.053  -2.102  18.333  1.00 65.01           H  
ATOM   1956  CD  ARG A 134     -23.356  -0.817  17.237  1.00 65.01           C  
ATOM   1957  HD2 ARG A 134     -24.116  -1.584  17.091  1.00 65.01           H  
ATOM   1958  HD3 ARG A 134     -23.306  -0.182  16.353  1.00 65.01           H  
ATOM   1959  NE  ARG A 134     -23.691   0.005  18.405  1.00 65.01           N  
ATOM   1960  HE  ARG A 134     -23.138  -0.117  19.242  1.00 65.01           H  
ATOM   1961  NH1 ARG A 134     -25.372   1.297  17.527  1.00 65.01           N  
ATOM   1962 HH11 ARG A 134     -26.028   2.058  17.637  1.00 65.01           H  
ATOM   1963 HH12 ARG A 134     -25.239   0.837  16.638  1.00 65.01           H  
ATOM   1964  NH2 ARG A 134     -24.676   1.592  19.640  1.00 65.01           N  
ATOM   1965 HH21 ARG A 134     -24.014   1.305  20.346  1.00 65.01           H  
ATOM   1966 HH22 ARG A 134     -25.302   2.369  19.794  1.00 65.01           H  
ATOM   1967  CZ  ARG A 134     -24.583   0.963  18.509  1.00 65.01           C  
ATOM   1968  N   TYR A 135     -18.635  -1.649  15.166  1.00 72.01           N  
ATOM   1969  H   TYR A 135     -19.073  -2.071  14.360  1.00 72.01           H  
ATOM   1970  CA  TYR A 135     -17.555  -0.696  14.924  1.00 72.01           C  
ATOM   1971  HA  TYR A 135     -17.377  -0.124  15.835  1.00 72.01           H  
ATOM   1972  C   TYR A 135     -17.937   0.294  13.822  1.00 72.01           C  
ATOM   1973  CB  TYR A 135     -16.265  -1.458  14.583  1.00 72.01           C  
ATOM   1974  HB2 TYR A 135     -15.438  -0.748  14.574  1.00 72.01           H  
ATOM   1975  HB3 TYR A 135     -16.060  -2.178  15.376  1.00 72.01           H  
ATOM   1976  O   TYR A 135     -18.819   0.020  13.008  1.00 72.01           O  
ATOM   1977  CG  TYR A 135     -16.290  -2.195  13.255  1.00 72.01           C  
ATOM   1978  CD1 TYR A 135     -16.819  -3.499  13.184  1.00 72.01           C  
ATOM   1979  HD1 TYR A 135     -17.191  -3.986  14.074  1.00 72.01           H  
ATOM   1980  CD2 TYR A 135     -15.788  -1.578  12.090  1.00 72.01           C  
ATOM   1981  HD2 TYR A 135     -15.371  -0.583  12.141  1.00 72.01           H  
ATOM   1982  CE1 TYR A 135     -16.843  -4.189  11.957  1.00 72.01           C  
ATOM   1983  HE1 TYR A 135     -17.233  -5.194  11.896  1.00 72.01           H  
ATOM   1984  CE2 TYR A 135     -15.829  -2.262  10.857  1.00 72.01           C  
ATOM   1985  HE2 TYR A 135     -15.457  -1.804   9.953  1.00 72.01           H  
ATOM   1986  OH  TYR A 135     -16.407  -4.222   9.602  1.00 72.01           O  
ATOM   1987  HH  TYR A 135     -16.090  -3.684   8.873  1.00 72.01           H  
ATOM   1988  CZ  TYR A 135     -16.351  -3.571  10.792  1.00 72.01           C  
ATOM   1989  N   ARG A 136     -17.267   1.443  13.761  1.00 74.11           N  
ATOM   1990  H   ARG A 136     -16.636   1.664  14.518  1.00 74.11           H  
ATOM   1991  CA  ARG A 136     -17.318   2.358  12.613  1.00 74.11           C  
ATOM   1992  HA  ARG A 136     -17.515   1.774  11.714  1.00 74.11           H  
ATOM   1993  C   ARG A 136     -15.977   3.049  12.412  1.00 74.11           C  
ATOM   1994  CB  ARG A 136     -18.470   3.366  12.769  1.00 74.11           C  
ATOM   1995  HB2 ARG A 136     -18.510   3.986  11.874  1.00 74.11           H  
ATOM   1996  HB3 ARG A 136     -19.404   2.808  12.831  1.00 74.11           H  
ATOM   1997  O   ARG A 136     -15.280   3.319  13.386  1.00 74.11           O  
ATOM   1998  CG  ARG A 136     -18.375   4.279  14.001  1.00 74.11           C  
ATOM   1999  HG2 ARG A 136     -17.461   4.871  13.958  1.00 74.11           H  
ATOM   2000  HG3 ARG A 136     -18.380   3.679  14.911  1.00 74.11           H  
ATOM   2001  CD  ARG A 136     -19.584   5.214  14.004  1.00 74.11           C  
ATOM   2002  HD2 ARG A 136     -19.570   5.800  13.085  1.00 74.11           H  
ATOM   2003  HD3 ARG A 136     -20.495   4.615  14.023  1.00 74.11           H  
ATOM   2004  NE  ARG A 136     -19.572   6.116  15.162  1.00 74.11           N  
ATOM   2005  HE  ARG A 136     -18.858   5.996  15.866  1.00 74.11           H  
ATOM   2006  NH1 ARG A 136     -21.360   7.409  14.554  1.00 74.11           N  
ATOM   2007 HH11 ARG A 136     -21.914   8.244  14.683  1.00 74.11           H  
ATOM   2008 HH12 ARG A 136     -21.442   6.861  13.710  1.00 74.11           H  
ATOM   2009  NH2 ARG A 136     -20.236   7.833  16.453  1.00 74.11           N  
ATOM   2010 HH21 ARG A 136     -20.791   8.649  16.669  1.00 74.11           H  
ATOM   2011 HH22 ARG A 136     -19.461   7.559  17.040  1.00 74.11           H  
ATOM   2012  CZ  ARG A 136     -20.393   7.116  15.382  1.00 74.11           C  
ATOM   2013  N   ILE A 137     -15.624   3.349  11.163  1.00 77.38           N  
ATOM   2014  H   ILE A 137     -16.273   3.163  10.412  1.00 77.38           H  
ATOM   2015  CA  ILE A 137     -14.512   4.266  10.892  1.00 77.38           C  
ATOM   2016  HA  ILE A 137     -13.692   4.022  11.568  1.00 77.38           H  
ATOM   2017  C   ILE A 137     -14.990   5.692  11.185  1.00 77.38           C  
ATOM   2018  CB  ILE A 137     -13.986   4.189   9.441  1.00 77.38           C  
ATOM   2019  HB  ILE A 137     -14.702   4.701   8.799  1.00 77.38           H  
ATOM   2020  O   ILE A 137     -16.126   6.036  10.864  1.00 77.38           O  
ATOM   2021  CG1 ILE A 137     -13.770   2.777   8.866  1.00 77.38           C  
ATOM   2022 HG12 ILE A 137     -12.822   2.382   9.231  1.00 77.38           H  
ATOM   2023 HG13 ILE A 137     -14.571   2.102   9.169  1.00 77.38           H  
ATOM   2024  CG2 ILE A 137     -12.633   4.930   9.391  1.00 77.38           C  
ATOM   2025 HG21 ILE A 137     -12.109   4.748   8.452  1.00 77.38           H  
ATOM   2026 HG22 ILE A 137     -12.794   6.006   9.464  1.00 77.38           H  
ATOM   2027 HG23 ILE A 137     -11.979   4.600  10.197  1.00 77.38           H  
ATOM   2028  CD1 ILE A 137     -13.754   2.822   7.329  1.00 77.38           C  
ATOM   2029 HD11 ILE A 137     -14.770   2.931   6.950  1.00 77.38           H  
ATOM   2030 HD12 ILE A 137     -13.309   1.909   6.934  1.00 77.38           H  
ATOM   2031 HD13 ILE A 137     -13.149   3.646   6.950  1.00 77.38           H  
ATOM   2032  N   LEU A 138     -14.119   6.513  11.765  1.00 81.57           N  
ATOM   2033  H   LEU A 138     -13.234   6.120  12.052  1.00 81.57           H  
ATOM   2034  CA  LEU A 138     -14.298   7.963  11.880  1.00 81.57           C  
ATOM   2035  HA  LEU A 138     -15.346   8.225  11.739  1.00 81.57           H  
ATOM   2036  C   LEU A 138     -13.497   8.698  10.794  1.00 81.57           C  
ATOM   2037  CB  LEU A 138     -13.852   8.411  13.286  1.00 81.57           C  
ATOM   2038  HB2 LEU A 138     -12.777   8.254  13.375  1.00 81.57           H  
ATOM   2039  HB3 LEU A 138     -14.035   9.482  13.368  1.00 81.57           H  
ATOM   2040  O   LEU A 138     -14.005   9.585  10.111  1.00 81.57           O  
ATOM   2041  CG  LEU A 138     -14.534   7.698  14.470  1.00 81.57           C  
ATOM   2042  HG  LEU A 138     -14.298   6.635  14.449  1.00 81.57           H  
ATOM   2043  CD1 LEU A 138     -13.983   8.284  15.772  1.00 81.57           C  
ATOM   2044 HD11 LEU A 138     -14.462   7.806  16.627  1.00 81.57           H  
ATOM   2045 HD12 LEU A 138     -14.178   9.356  15.812  1.00 81.57           H  
ATOM   2046 HD13 LEU A 138     -12.909   8.107  15.826  1.00 81.57           H  
ATOM   2047  CD2 LEU A 138     -16.055   7.867  14.455  1.00 81.57           C  
ATOM   2048 HD21 LEU A 138     -16.314   8.925  14.421  1.00 81.57           H  
ATOM   2049 HD22 LEU A 138     -16.470   7.361  13.583  1.00 81.57           H  
ATOM   2050 HD23 LEU A 138     -16.484   7.417  15.351  1.00 81.57           H  
ATOM   2051  N   GLU A 139     -12.241   8.292  10.622  1.00 83.54           N  
ATOM   2052  H   GLU A 139     -11.910   7.520  11.183  1.00 83.54           H  
ATOM   2053  CA  GLU A 139     -11.263   8.886   9.712  1.00 83.54           C  
ATOM   2054  HA  GLU A 139     -11.776   9.315   8.852  1.00 83.54           H  
ATOM   2055  C   GLU A 139     -10.302   7.799   9.217  1.00 83.54           C  
ATOM   2056  CB  GLU A 139     -10.533  10.009  10.471  1.00 83.54           C  
ATOM   2057  HB2 GLU A 139     -10.175   9.610  11.420  1.00 83.54           H  
ATOM   2058  HB3 GLU A 139     -11.271  10.778  10.700  1.00 83.54           H  
ATOM   2059  O   GLU A 139      -9.920   6.909   9.981  1.00 83.54           O  
ATOM   2060  CG  GLU A 139      -9.346  10.665   9.741  1.00 83.54           C  
ATOM   2061  HG2 GLU A 139      -8.543   9.935   9.643  1.00 83.54           H  
ATOM   2062  HG3 GLU A 139      -9.672  10.958   8.743  1.00 83.54           H  
ATOM   2063  CD  GLU A 139      -8.816  11.908  10.486  1.00 83.54           C  
ATOM   2064  OE1 GLU A 139      -8.122  12.742   9.864  1.00 83.54           O  
ATOM   2065  OE2 GLU A 139      -9.198  12.139  11.658  1.00 83.54           O  
ATOM   2066  N   CYS A 140      -9.905   7.859   7.949  1.00 83.53           N  
ATOM   2067  H   CYS A 140     -10.264   8.599   7.363  1.00 83.53           H  
ATOM   2068  CA  CYS A 140      -8.933   6.947   7.357  1.00 83.53           C  
ATOM   2069  HA  CYS A 140      -8.276   6.573   8.143  1.00 83.53           H  
ATOM   2070  C   CYS A 140      -8.048   7.651   6.333  1.00 83.53           C  
ATOM   2071  CB  CYS A 140      -9.645   5.753   6.716  1.00 83.53           C  
ATOM   2072  HB2 CYS A 140      -8.896   5.113   6.249  1.00 83.53           H  
ATOM   2073  HB3 CYS A 140     -10.162   5.181   7.486  1.00 83.53           H  
ATOM   2074  O   CYS A 140      -8.521   8.464   5.537  1.00 83.53           O  
ATOM   2075  SG  CYS A 140     -10.835   6.300   5.455  1.00 83.53           S  
ATOM   2076  HG  CYS A 140     -10.103   7.281   4.919  1.00 83.53           H  
ATOM   2077  N   GLY A 141      -6.779   7.267   6.280  1.00 83.92           N  
ATOM   2078  H   GLY A 141      -6.448   6.542   6.900  1.00 83.92           H  
ATOM   2079  CA  GLY A 141      -5.812   7.922   5.416  1.00 83.92           C  
ATOM   2080  HA2 GLY A 141      -5.376   8.776   5.934  1.00 83.92           H  
ATOM   2081  HA3 GLY A 141      -6.306   8.308   4.524  1.00 83.92           H  
ATOM   2082  C   GLY A 141      -4.677   7.023   4.971  1.00 83.92           C  
ATOM   2083  O   GLY A 141      -4.538   5.869   5.397  1.00 83.92           O  
ATOM   2084  N   PHE A 142      -3.850   7.588   4.103  1.00 87.85           N  
ATOM   2085  H   PHE A 142      -4.043   8.540   3.827  1.00 87.85           H  
ATOM   2086  CA  PHE A 142      -2.537   7.050   3.802  1.00 87.85           C  
ATOM   2087  HA  PHE A 142      -2.283   6.358   4.606  1.00 87.85           H  
ATOM   2088  C   PHE A 142      -1.492   8.167   3.801  1.00 87.85           C  
ATOM   2089  CB  PHE A 142      -2.535   6.263   2.480  1.00 87.85           C  
ATOM   2090  HB2 PHE A 142      -3.444   5.666   2.405  1.00 87.85           H  
ATOM   2091  HB3 PHE A 142      -1.694   5.569   2.496  1.00 87.85           H  
ATOM   2092  O   PHE A 142      -1.785   9.326   3.502  1.00 87.85           O  
ATOM   2093  CG  PHE A 142      -2.399   7.152   1.260  1.00 87.85           C  
ATOM   2094  CD1 PHE A 142      -3.537   7.752   0.694  1.00 87.85           C  
ATOM   2095  HD1 PHE A 142      -4.524   7.520   1.068  1.00 87.85           H  
ATOM   2096  CD2 PHE A 142      -1.120   7.474   0.762  1.00 87.85           C  
ATOM   2097  HD2 PHE A 142      -0.239   7.030   1.202  1.00 87.85           H  
ATOM   2098  CE1 PHE A 142      -3.387   8.689  -0.341  1.00 87.85           C  
ATOM   2099  HE1 PHE A 142      -4.255   9.144  -0.795  1.00 87.85           H  
ATOM   2100  CE2 PHE A 142      -0.974   8.421  -0.264  1.00 87.85           C  
ATOM   2101  HE2 PHE A 142       0.006   8.692  -0.628  1.00 87.85           H  
ATOM   2102  CZ  PHE A 142      -2.110   9.042  -0.802  1.00 87.85           C  
ATOM   2103  HZ  PHE A 142      -2.007   9.782  -1.582  1.00 87.85           H  
ATOM   2104  N   LYS A 143      -0.243   7.788   4.070  1.00 92.56           N  
ATOM   2105  H   LYS A 143      -0.119   6.836   4.383  1.00 92.56           H  
ATOM   2106  CA  LYS A 143       0.937   8.635   3.927  1.00 92.56           C  
ATOM   2107  HA  LYS A 143       0.669   9.516   3.344  1.00 92.56           H  
ATOM   2108  C   LYS A 143       2.026   7.892   3.161  1.00 92.56           C  
ATOM   2109  CB  LYS A 143       1.379   9.095   5.325  1.00 92.56           C  
ATOM   2110  HB2 LYS A 143       1.735   8.245   5.907  1.00 92.56           H  
ATOM   2111  HB3 LYS A 143       0.523   9.535   5.836  1.00 92.56           H  
ATOM   2112  O   LYS A 143       2.633   6.959   3.690  1.00 92.56           O  
ATOM   2113  CG  LYS A 143       2.481  10.150   5.216  1.00 92.56           C  
ATOM   2114  HG2 LYS A 143       3.362   9.722   4.737  1.00 92.56           H  
ATOM   2115  HG3 LYS A 143       2.115  10.961   4.587  1.00 92.56           H  
ATOM   2116  CD  LYS A 143       2.886  10.717   6.582  1.00 92.56           C  
ATOM   2117  HD2 LYS A 143       2.007  10.909   7.197  1.00 92.56           H  
ATOM   2118  HD3 LYS A 143       3.556  10.017   7.081  1.00 92.56           H  
ATOM   2119  CE  LYS A 143       3.593  12.035   6.282  1.00 92.56           C  
ATOM   2120  HE2 LYS A 143       4.217  11.894   5.400  1.00 92.56           H  
ATOM   2121  HE3 LYS A 143       2.851  12.789   6.022  1.00 92.56           H  
ATOM   2122  NZ  LYS A 143       4.460  12.530   7.372  1.00 92.56           N  
ATOM   2123  HZ1 LYS A 143       4.844  13.404   7.042  1.00 92.56           H  
ATOM   2124  HZ2 LYS A 143       5.312  11.987   7.390  1.00 92.56           H  
ATOM   2125  HZ3 LYS A 143       4.007  12.657   8.265  1.00 92.56           H  
ATOM   2126  N   MET A 144       2.265   8.302   1.920  1.00 93.46           N  
ATOM   2127  H   MET A 144       1.728   9.083   1.572  1.00 93.46           H  
ATOM   2128  CA  MET A 144       3.410   7.898   1.111  1.00 93.46           C  
ATOM   2129  HA  MET A 144       3.660   6.867   1.362  1.00 93.46           H  
ATOM   2130  C   MET A 144       4.611   8.791   1.444  1.00 93.46           C  
ATOM   2131  CB  MET A 144       3.048   7.932  -0.381  1.00 93.46           C  
ATOM   2132  HB2 MET A 144       2.122   7.378  -0.529  1.00 93.46           H  
ATOM   2133  HB3 MET A 144       2.895   8.963  -0.700  1.00 93.46           H  
ATOM   2134  O   MET A 144       4.510  10.015   1.485  1.00 93.46           O  
ATOM   2135  CG  MET A 144       4.150   7.297  -1.238  1.00 93.46           C  
ATOM   2136  HG2 MET A 144       4.309   6.272  -0.905  1.00 93.46           H  
ATOM   2137  HG3 MET A 144       5.076   7.849  -1.076  1.00 93.46           H  
ATOM   2138  SD  MET A 144       3.845   7.276  -3.027  1.00 93.46           S  
ATOM   2139  CE  MET A 144       2.369   6.228  -3.142  1.00 93.46           C  
ATOM   2140  HE1 MET A 144       1.534   6.700  -2.624  1.00 93.46           H  
ATOM   2141  HE2 MET A 144       2.570   5.250  -2.707  1.00 93.46           H  
ATOM   2142  HE3 MET A 144       2.101   6.100  -4.191  1.00 93.46           H  
ATOM   2143  N   SER A 145       5.748   8.158   1.713  1.00 93.23           N  
ATOM   2144  H   SER A 145       5.750   7.150   1.656  1.00 93.23           H  
ATOM   2145  CA  SER A 145       7.009   8.793   2.111  1.00 93.23           C  
ATOM   2146  HA  SER A 145       7.099   9.772   1.640  1.00 93.23           H  
ATOM   2147  C   SER A 145       8.189   7.922   1.666  1.00 93.23           C  
ATOM   2148  CB  SER A 145       7.021   8.968   3.636  1.00 93.23           C  
ATOM   2149  HB2 SER A 145       6.146   9.541   3.944  1.00 93.23           H  
ATOM   2150  HB3 SER A 145       7.912   9.519   3.939  1.00 93.23           H  
ATOM   2151  O   SER A 145       7.978   6.824   1.141  1.00 93.23           O  
ATOM   2152  OG  SER A 145       7.009   7.692   4.262  1.00 93.23           O  
ATOM   2153  HG  SER A 145       6.235   7.229   3.935  1.00 93.23           H  
ATOM   2154  N   HIS A 146       9.426   8.371   1.916  1.00 92.15           N  
ATOM   2155  H   HIS A 146       9.533   9.283   2.336  1.00 92.15           H  
ATOM   2156  CA  HIS A 146      10.648   7.617   1.593  1.00 92.15           C  
ATOM   2157  HA  HIS A 146      11.494   8.294   1.709  1.00 92.15           H  
ATOM   2158  C   HIS A 146      10.659   7.164   0.121  1.00 92.15           C  
ATOM   2159  CB  HIS A 146      10.846   6.456   2.584  1.00 92.15           C  
ATOM   2160  HB2 HIS A 146      11.760   5.926   2.319  1.00 92.15           H  
ATOM   2161  HB3 HIS A 146      10.017   5.756   2.477  1.00 92.15           H  
ATOM   2162  O   HIS A 146      10.840   5.983  -0.188  1.00 92.15           O  
ATOM   2163  CG  HIS A 146      10.938   6.865   4.032  1.00 92.15           C  
ATOM   2164  CD2 HIS A 146      12.067   6.844   4.806  1.00 92.15           C  
ATOM   2165  HD2 HIS A 146      13.056   6.556   4.481  1.00 92.15           H  
ATOM   2166  ND1 HIS A 146       9.900   7.276   4.842  1.00 92.15           N  
ATOM   2167  HD1 HIS A 146       8.935   7.405   4.571  1.00 92.15           H  
ATOM   2168  CE1 HIS A 146      10.400   7.517   6.064  1.00 92.15           C  
ATOM   2169  HE1 HIS A 146       9.830   7.879   6.907  1.00 92.15           H  
ATOM   2170  NE2 HIS A 146      11.713   7.245   6.097  1.00 92.15           N  
ATOM   2171  N   ILE A 147      10.374   8.114  -0.770  1.00 91.95           N  
ATOM   2172  H   ILE A 147      10.293   9.067  -0.447  1.00 91.95           H  
ATOM   2173  CA  ILE A 147      10.249   7.905  -2.209  1.00 91.95           C  
ATOM   2174  HA  ILE A 147       9.766   6.946  -2.395  1.00 91.95           H  
ATOM   2175  C   ILE A 147      11.666   7.858  -2.794  1.00 91.95           C  
ATOM   2176  CB  ILE A 147       9.351   9.017  -2.803  1.00 91.95           C  
ATOM   2177  HB  ILE A 147       9.757   9.982  -2.499  1.00 91.95           H  
ATOM   2178  O   ILE A 147      12.389   8.847  -2.778  1.00 91.95           O  
ATOM   2179  CG1 ILE A 147       7.907   8.907  -2.251  1.00 91.95           C  
ATOM   2180 HG12 ILE A 147       7.933   8.811  -1.165  1.00 91.95           H  
ATOM   2181 HG13 ILE A 147       7.428   8.014  -2.653  1.00 91.95           H  
ATOM   2182  CG2 ILE A 147       9.331   8.953  -4.338  1.00 91.95           C  
ATOM   2183 HG21 ILE A 147       8.740   9.774  -4.744  1.00 91.95           H  
ATOM   2184 HG22 ILE A 147      10.341   9.065  -4.733  1.00 91.95           H  
ATOM   2185 HG23 ILE A 147       8.901   8.006  -4.666  1.00 91.95           H  
ATOM   2186  CD1 ILE A 147       7.031  10.128  -2.561  1.00 91.95           C  
ATOM   2187 HD11 ILE A 147       7.522  11.034  -2.206  1.00 91.95           H  
ATOM   2188 HD12 ILE A 147       6.073  10.024  -2.052  1.00 91.95           H  
ATOM   2189 HD13 ILE A 147       6.846  10.211  -3.632  1.00 91.95           H  
ATOM   2190  N   ILE A 148      12.080   6.688  -3.277  1.00 89.73           N  
ATOM   2191  H   ILE A 148      11.434   5.913  -3.222  1.00 89.73           H  
ATOM   2192  CA  ILE A 148      13.416   6.420  -3.820  1.00 89.73           C  
ATOM   2193  HA  ILE A 148      14.017   7.328  -3.780  1.00 89.73           H  
ATOM   2194  C   ILE A 148      13.265   5.991  -5.289  1.00 89.73           C  
ATOM   2195  CB  ILE A 148      14.185   5.383  -2.963  1.00 89.73           C  
ATOM   2196  HB  ILE A 148      13.660   4.430  -3.010  1.00 89.73           H  
ATOM   2197  O   ILE A 148      13.054   4.800  -5.553  1.00 89.73           O  
ATOM   2198  CG1 ILE A 148      14.266   5.822  -1.480  1.00 89.73           C  
ATOM   2199 HG12 ILE A 148      14.801   6.769  -1.412  1.00 89.73           H  
ATOM   2200 HG13 ILE A 148      13.258   5.982  -1.097  1.00 89.73           H  
ATOM   2201  CG2 ILE A 148      15.610   5.194  -3.525  1.00 89.73           C  
ATOM   2202 HG21 ILE A 148      15.581   4.951  -4.588  1.00 89.73           H  
ATOM   2203 HG22 ILE A 148      16.189   6.109  -3.401  1.00 89.73           H  
ATOM   2204 HG23 ILE A 148      16.119   4.373  -3.020  1.00 89.73           H  
ATOM   2205  CD1 ILE A 148      14.936   4.803  -0.549  1.00 89.73           C  
ATOM   2206 HD11 ILE A 148      15.999   4.721  -0.774  1.00 89.73           H  
ATOM   2207 HD12 ILE A 148      14.459   3.829  -0.662  1.00 89.73           H  
ATOM   2208 HD13 ILE A 148      14.826   5.136   0.482  1.00 89.73           H  
ATOM   2209  N   PRO A 149      13.338   6.930  -6.250  1.00 89.19           N  
ATOM   2210  CA  PRO A 149      13.635   6.623  -7.651  1.00 89.19           C  
ATOM   2211  HA  PRO A 149      12.821   6.041  -8.085  1.00 89.19           H  
ATOM   2212  C   PRO A 149      14.953   5.849  -7.804  1.00 89.19           C  
ATOM   2213  CB  PRO A 149      13.725   7.975  -8.370  1.00 89.19           C  
ATOM   2214  HB2 PRO A 149      14.506   7.994  -9.130  1.00 89.19           H  
ATOM   2215  HB3 PRO A 149      12.762   8.221  -8.818  1.00 89.19           H  
ATOM   2216  O   PRO A 149      15.988   6.216  -7.244  1.00 89.19           O  
ATOM   2217  CG  PRO A 149      14.029   8.948  -7.234  1.00 89.19           C  
ATOM   2218  HG2 PRO A 149      13.735   9.968  -7.482  1.00 89.19           H  
ATOM   2219  HG3 PRO A 149      15.082   8.886  -6.960  1.00 89.19           H  
ATOM   2220  CD  PRO A 149      13.241   8.373  -6.076  1.00 89.19           C  
ATOM   2221  HD2 PRO A 149      12.198   8.682  -6.151  1.00 89.19           H  
ATOM   2222  HD3 PRO A 149      13.671   8.734  -5.142  1.00 89.19           H  
ATOM   2223  N   MET A 150      14.910   4.785  -8.601  1.00 84.91           N  
ATOM   2224  H   MET A 150      14.013   4.501  -8.970  1.00 84.91           H  
ATOM   2225  CA  MET A 150      16.048   3.939  -8.952  1.00 84.91           C  
ATOM   2226  HA  MET A 150      16.977   4.477  -8.764  1.00 84.91           H  
ATOM   2227  C   MET A 150      15.984   3.557 -10.431  1.00 84.91           C  
ATOM   2228  CB  MET A 150      16.035   2.640  -8.129  1.00 84.91           C  
ATOM   2229  HB2 MET A 150      15.135   2.085  -8.394  1.00 84.91           H  
ATOM   2230  HB3 MET A 150      16.899   2.037  -8.408  1.00 84.91           H  
ATOM   2231  O   MET A 150      14.898   3.325 -10.970  1.00 84.91           O  
ATOM   2232  CG  MET A 150      16.068   2.856  -6.612  1.00 84.91           C  
ATOM   2233  HG2 MET A 150      17.011   3.339  -6.356  1.00 84.91           H  
ATOM   2234  HG3 MET A 150      15.255   3.526  -6.333  1.00 84.91           H  
ATOM   2235  SD  MET A 150      15.897   1.346  -5.615  1.00 84.91           S  
ATOM   2236  CE  MET A 150      14.206   0.893  -6.078  1.00 84.91           C  
ATOM   2237  HE1 MET A 150      14.177   0.574  -7.120  1.00 84.91           H  
ATOM   2238  HE2 MET A 150      13.552   1.754  -5.949  1.00 84.91           H  
ATOM   2239  HE3 MET A 150      13.873   0.072  -5.443  1.00 84.91           H  
ATOM   2240  N   PHE A 151      17.143   3.386 -11.059  1.00 77.67           N  
ATOM   2241  H   PHE A 151      18.000   3.601 -10.569  1.00 77.67           H  
ATOM   2242  CA  PHE A 151      17.251   2.647 -12.314  1.00 77.67           C  
ATOM   2243  HA  PHE A 151      16.275   2.600 -12.795  1.00 77.67           H  
ATOM   2244  C   PHE A 151      17.716   1.214 -12.020  1.00 77.67           C  
ATOM   2245  CB  PHE A 151      18.195   3.363 -13.285  1.00 77.67           C  
ATOM   2246  HB2 PHE A 151      18.173   2.839 -14.240  1.00 77.67           H  
ATOM   2247  HB3 PHE A 151      19.213   3.276 -12.904  1.00 77.67           H  
ATOM   2248  O   PHE A 151      18.667   1.004 -11.266  1.00 77.67           O  
ATOM   2249  CG  PHE A 151      17.891   4.831 -13.536  1.00 77.67           C  
ATOM   2250  CD1 PHE A 151      16.910   5.207 -14.474  1.00 77.67           C  
ATOM   2251  HD1 PHE A 151      16.334   4.454 -14.991  1.00 77.67           H  
ATOM   2252  CD2 PHE A 151      18.632   5.828 -12.873  1.00 77.67           C  
ATOM   2253  HD2 PHE A 151      19.385   5.551 -12.150  1.00 77.67           H  
ATOM   2254  CE1 PHE A 151      16.707   6.569 -14.765  1.00 77.67           C  
ATOM   2255  HE1 PHE A 151      15.977   6.879 -15.498  1.00 77.67           H  
ATOM   2256  CE2 PHE A 151      18.444   7.184 -13.188  1.00 77.67           C  
ATOM   2257  HE2 PHE A 151      19.074   7.933 -12.730  1.00 77.67           H  
ATOM   2258  CZ  PHE A 151      17.486   7.555 -14.144  1.00 77.67           C  
ATOM   2259  HZ  PHE A 151      17.361   8.587 -14.437  1.00 77.67           H  
ATOM   2260  N   ASN A 152      17.060   0.222 -12.630  1.00 73.11           N  
ATOM   2261  H   ASN A 152      16.290   0.462 -13.238  1.00 73.11           H  
ATOM   2262  CA  ASN A 152      17.581  -1.146 -12.688  1.00 73.11           C  
ATOM   2263  HA  ASN A 152      18.091  -1.398 -11.759  1.00 73.11           H  
ATOM   2264  C   ASN A 152      18.609  -1.213 -13.831  1.00 73.11           C  
ATOM   2265  CB  ASN A 152      16.431  -2.150 -12.923  1.00 73.11           C  
ATOM   2266  HB2 ASN A 152      15.775  -1.766 -13.704  1.00 73.11           H  
ATOM   2267  HB3 ASN A 152      16.873  -3.073 -13.299  1.00 73.11           H  
ATOM   2268  O   ASN A 152      18.233  -1.396 -14.989  1.00 73.11           O  
ATOM   2269  CG  ASN A 152      15.584  -2.536 -11.720  1.00 73.11           C  
ATOM   2270  ND2 ASN A 152      14.664  -3.448 -11.937  1.00 73.11           N  
ATOM   2271 HD21 ASN A 152      14.542  -3.824 -12.866  1.00 73.11           H  
ATOM   2272 HD22 ASN A 152      14.066  -3.713 -11.168  1.00 73.11           H  
ATOM   2273  OD1 ASN A 152      15.714  -2.081 -10.594  1.00 73.11           O  
ATOM   2274  N   GLU A 153      19.893  -1.061 -13.519  1.00 70.28           N  
ATOM   2275  H   GLU A 153      20.152  -0.963 -12.548  1.00 70.28           H  
ATOM   2276  CA  GLU A 153      20.976  -1.154 -14.501  1.00 70.28           C  
ATOM   2277  HA  GLU A 153      20.569  -0.948 -15.491  1.00 70.28           H  
ATOM   2278  C   GLU A 153      21.576  -2.567 -14.565  1.00 70.28           C  
ATOM   2279  CB  GLU A 153      22.053  -0.090 -14.232  1.00 70.28           C  
ATOM   2280  HB2 GLU A 153      22.915  -0.319 -14.859  1.00 70.28           H  
ATOM   2281  HB3 GLU A 153      22.364  -0.129 -13.188  1.00 70.28           H  
ATOM   2282  O   GLU A 153      21.548  -3.333 -13.601  1.00 70.28           O  
ATOM   2283  CG  GLU A 153      21.551   1.323 -14.569  1.00 70.28           C  
ATOM   2284  HG2 GLU A 153      20.789   1.610 -13.844  1.00 70.28           H  
ATOM   2285  HG3 GLU A 153      21.088   1.309 -15.555  1.00 70.28           H  
ATOM   2286  CD  GLU A 153      22.686   2.356 -14.583  1.00 70.28           C  
ATOM   2287  OE1 GLU A 153      22.515   3.428 -13.961  1.00 70.28           O  
ATOM   2288  OE2 GLU A 153      23.709   2.088 -15.253  1.00 70.28           O  
ATOM   2289  N   LEU A 154      22.163  -2.910 -15.714  1.00 67.81           N  
ATOM   2290  H   LEU A 154      22.164  -2.235 -16.465  1.00 67.81           H  
ATOM   2291  CA  LEU A 154      23.011  -4.089 -15.881  1.00 67.81           C  
ATOM   2292  HA  LEU A 154      23.093  -4.635 -14.941  1.00 67.81           H  
ATOM   2293  C   LEU A 154      24.416  -3.611 -16.247  1.00 67.81           C  
ATOM   2294  CB  LEU A 154      22.421  -5.033 -16.949  1.00 67.81           C  
ATOM   2295  HB2 LEU A 154      23.163  -5.799 -17.176  1.00 67.81           H  
ATOM   2296  HB3 LEU A 154      22.252  -4.458 -17.859  1.00 67.81           H  
ATOM   2297  O   LEU A 154      24.669  -3.207 -17.381  1.00 67.81           O  
ATOM   2298  CG  LEU A 154      21.107  -5.731 -16.552  1.00 67.81           C  
ATOM   2299  HG  LEU A 154      20.361  -4.985 -16.277  1.00 67.81           H  
ATOM   2300  CD1 LEU A 154      20.574  -6.529 -17.744  1.00 67.81           C  
ATOM   2301 HD11 LEU A 154      19.636  -7.014 -17.474  1.00 67.81           H  
ATOM   2302 HD12 LEU A 154      21.301  -7.283 -18.044  1.00 67.81           H  
ATOM   2303 HD13 LEU A 154      20.389  -5.854 -18.579  1.00 67.81           H  
ATOM   2304  CD2 LEU A 154      21.290  -6.709 -15.389  1.00 67.81           C  
ATOM   2305 HD21 LEU A 154      22.075  -7.430 -15.617  1.00 67.81           H  
ATOM   2306 HD22 LEU A 154      20.354  -7.234 -15.196  1.00 67.81           H  
ATOM   2307 HD23 LEU A 154      21.557  -6.153 -14.490  1.00 67.81           H  
ATOM   2308  N   HIS A 155      25.331  -3.643 -15.282  1.00 67.00           N  
ATOM   2309  H   HIS A 155      25.075  -4.046 -14.392  1.00 67.00           H  
ATOM   2310  CA  HIS A 155      26.753  -3.446 -15.548  1.00 67.00           C  
ATOM   2311  HA  HIS A 155      26.882  -2.745 -16.373  1.00 67.00           H  
ATOM   2312  C   HIS A 155      27.379  -4.784 -15.952  1.00 67.00           C  
ATOM   2313  CB  HIS A 155      27.450  -2.872 -14.308  1.00 67.00           C  
ATOM   2314  HB2 HIS A 155      28.524  -2.857 -14.494  1.00 67.00           H  
ATOM   2315  HB3 HIS A 155      27.271  -3.540 -13.466  1.00 67.00           H  
ATOM   2316  O   HIS A 155      27.020  -5.823 -15.404  1.00 67.00           O  
ATOM   2317  CG  HIS A 155      27.041  -1.474 -13.907  1.00 67.00           C  
ATOM   2318  CD2 HIS A 155      27.329  -0.890 -12.703  1.00 67.00           C  
ATOM   2319  HD2 HIS A 155      27.860  -1.355 -11.886  1.00 67.00           H  
ATOM   2320  ND1 HIS A 155      26.368  -0.528 -14.655  1.00 67.00           N  
ATOM   2321  HD1 HIS A 155      25.944  -0.650 -15.564  1.00 67.00           H  
ATOM   2322  CE1 HIS A 155      26.254   0.589 -13.914  1.00 67.00           C  
ATOM   2323  HE1 HIS A 155      25.752   1.494 -14.224  1.00 67.00           H  
ATOM   2324  NE2 HIS A 155      26.831   0.412 -12.715  1.00 67.00           N  
ATOM   2325  N   THR A 156      28.360  -4.784 -16.852  1.00 68.00           N  
ATOM   2326  H   THR A 156      28.625  -3.916 -17.297  1.00 68.00           H  
ATOM   2327  CA  THR A 156      29.125  -6.001 -17.167  1.00 68.00           C  
ATOM   2328  HA  THR A 156      28.586  -6.873 -16.798  1.00 68.00           H  
ATOM   2329  C   THR A 156      30.478  -5.950 -16.471  1.00 68.00           C  
ATOM   2330  CB  THR A 156      29.281  -6.212 -18.677  1.00 68.00           C  
ATOM   2331  HB  THR A 156      29.870  -5.401 -19.106  1.00 68.00           H  
ATOM   2332  O   THR A 156      31.290  -5.075 -16.766  1.00 68.00           O  
ATOM   2333  CG2 THR A 156      29.934  -7.557 -19.006  1.00 68.00           C  
ATOM   2334 HG21 THR A 156      29.968  -7.694 -20.087  1.00 68.00           H  
ATOM   2335 HG22 THR A 156      30.953  -7.581 -18.620  1.00 68.00           H  
ATOM   2336 HG23 THR A 156      29.357  -8.367 -18.561  1.00 68.00           H  
ATOM   2337  OG1 THR A 156      28.010  -6.233 -19.281  1.00 68.00           O  
ATOM   2338  HG1 THR A 156      28.127  -6.220 -20.234  1.00 68.00           H  
ATOM   2339  N   ALA A 157      30.752  -6.908 -15.587  1.00 68.34           N  
ATOM   2340  H   ALA A 157      30.054  -7.616 -15.413  1.00 68.34           H  
ATOM   2341  CA  ALA A 157      32.050  -7.062 -14.930  1.00 68.34           C  
ATOM   2342  HA  ALA A 157      32.784  -6.433 -15.433  1.00 68.34           H  
ATOM   2343  C   ALA A 157      32.521  -8.517 -15.045  1.00 68.34           C  
ATOM   2344  CB  ALA A 157      31.954  -6.587 -13.478  1.00 68.34           C  
ATOM   2345  HB1 ALA A 157      31.599  -5.557 -13.447  1.00 68.34           H  
ATOM   2346  HB2 ALA A 157      32.932  -6.643 -13.002  1.00 68.34           H  
ATOM   2347  HB3 ALA A 157      31.256  -7.227 -12.939  1.00 68.34           H  
ATOM   2348  O   ALA A 157      31.725  -9.444 -14.927  1.00 68.34           O  
ATOM   2349  N   ALA A 158      33.810  -8.723 -15.339  1.00 69.12           N  
ATOM   2350  H   ALA A 158      34.422  -7.921 -15.382  1.00 69.12           H  
ATOM   2351  CA  ALA A 158      34.385 -10.044 -15.640  1.00 69.12           C  
ATOM   2352  HA  ALA A 158      35.364  -9.865 -16.084  1.00 69.12           H  
ATOM   2353  C   ALA A 158      33.599 -10.858 -16.704  1.00 69.12           C  
ATOM   2354  CB  ALA A 158      34.632 -10.799 -14.324  1.00 69.12           C  
ATOM   2355  HB1 ALA A 158      35.225 -10.186 -13.645  1.00 69.12           H  
ATOM   2356  HB2 ALA A 158      33.681 -11.045 -13.851  1.00 69.12           H  
ATOM   2357  HB3 ALA A 158      35.171 -11.724 -14.527  1.00 69.12           H  
ATOM   2358  O   ALA A 158      33.574 -12.086 -16.670  1.00 69.12           O  
ATOM   2359  N   GLY A 159      32.935 -10.173 -17.645  1.00 70.99           N  
ATOM   2360  H   GLY A 159      32.974  -9.164 -17.609  1.00 70.99           H  
ATOM   2361  CA  GLY A 159      32.098 -10.790 -18.682  1.00 70.99           C  
ATOM   2362  HA2 GLY A 159      31.952 -10.074 -19.490  1.00 70.99           H  
ATOM   2363  HA3 GLY A 159      32.618 -11.657 -19.089  1.00 70.99           H  
ATOM   2364  C   GLY A 159      30.710 -11.258 -18.221  1.00 70.99           C  
ATOM   2365  O   GLY A 159      29.971 -11.800 -19.035  1.00 70.99           O  
ATOM   2366  N   GLN A 160      30.335 -11.040 -16.956  1.00 68.95           N  
ATOM   2367  H   GLN A 160      30.971 -10.567 -16.330  1.00 68.95           H  
ATOM   2368  CA  GLN A 160      29.013 -11.372 -16.416  1.00 68.95           C  
ATOM   2369  HA  GLN A 160      28.509 -12.037 -17.117  1.00 68.95           H  
ATOM   2370  C   GLN A 160      28.153 -10.109 -16.233  1.00 68.95           C  
ATOM   2371  CB  GLN A 160      29.163 -12.120 -15.080  1.00 68.95           C  
ATOM   2372  HB2 GLN A 160      28.177 -12.260 -14.637  1.00 68.95           H  
ATOM   2373  HB3 GLN A 160      29.753 -11.512 -14.394  1.00 68.95           H  
ATOM   2374  O   GLN A 160      28.680  -9.084 -15.789  1.00 68.95           O  
ATOM   2375  CG  GLN A 160      29.836 -13.494 -15.234  1.00 68.95           C  
ATOM   2376  HG2 GLN A 160      30.831 -13.365 -15.658  1.00 68.95           H  
ATOM   2377  HG3 GLN A 160      29.953 -13.942 -14.247  1.00 68.95           H  
ATOM   2378  CD  GLN A 160      29.033 -14.463 -16.100  1.00 68.95           C  
ATOM   2379  NE2 GLN A 160      29.681 -15.343 -16.829  1.00 68.95           N  
ATOM   2380 HE21 GLN A 160      29.107 -15.929 -17.418  1.00 68.95           H  
ATOM   2381 HE22 GLN A 160      30.690 -15.334 -16.865  1.00 68.95           H  
ATOM   2382  OE1 GLN A 160      27.814 -14.456 -16.142  1.00 68.95           O  
ATOM   2383  N   PRO A 161      26.840 -10.159 -16.534  1.00 71.32           N  
ATOM   2384  CA  PRO A 161      25.915  -9.077 -16.221  1.00 71.32           C  
ATOM   2385  HA  PRO A 161      26.341  -8.117 -16.513  1.00 71.32           H  
ATOM   2386  C   PRO A 161      25.618  -9.063 -14.714  1.00 71.32           C  
ATOM   2387  CB  PRO A 161      24.673  -9.350 -17.074  1.00 71.32           C  
ATOM   2388  HB2 PRO A 161      24.810  -8.908 -18.060  1.00 71.32           H  
ATOM   2389  HB3 PRO A 161      23.763  -8.969 -16.612  1.00 71.32           H  
ATOM   2390  O   PRO A 161      24.962  -9.959 -14.182  1.00 71.32           O  
ATOM   2391  CG  PRO A 161      24.654 -10.875 -17.199  1.00 71.32           C  
ATOM   2392  HG2 PRO A 161      24.156 -11.311 -16.332  1.00 71.32           H  
ATOM   2393  HG3 PRO A 161      24.163 -11.197 -18.117  1.00 71.32           H  
ATOM   2394  CD  PRO A 161      26.135 -11.256 -17.187  1.00 71.32           C  
ATOM   2395  HD2 PRO A 161      26.495 -11.359 -18.210  1.00 71.32           H  
ATOM   2396  HD3 PRO A 161      26.271 -12.192 -16.645  1.00 71.32           H  
ATOM   2397  N   ILE A 162      26.096  -8.032 -14.024  1.00 69.86           N  
ATOM   2398  H   ILE A 162      26.586  -7.313 -14.536  1.00 69.86           H  
ATOM   2399  CA  ILE A 162      25.821  -7.765 -12.613  1.00 69.86           C  
ATOM   2400  HA  ILE A 162      25.491  -8.696 -12.152  1.00 69.86           H  
ATOM   2401  C   ILE A 162      24.698  -6.718 -12.528  1.00 69.86           C  
ATOM   2402  CB  ILE A 162      27.101  -7.321 -11.865  1.00 69.86           C  
ATOM   2403  HB  ILE A 162      27.465  -6.395 -12.310  1.00 69.86           H  
ATOM   2404  O   ILE A 162      24.838  -5.632 -13.101  1.00 69.86           O  
ATOM   2405  CG1 ILE A 162      28.202  -8.401 -12.014  1.00 69.86           C  
ATOM   2406 HG12 ILE A 162      27.779  -9.381 -11.795  1.00 69.86           H  
ATOM   2407 HG13 ILE A 162      28.545  -8.408 -13.049  1.00 69.86           H  
ATOM   2408  CG2 ILE A 162      26.779  -7.046 -10.382  1.00 69.86           C  
ATOM   2409 HG21 ILE A 162      27.656  -6.652  -9.869  1.00 69.86           H  
ATOM   2410 HG22 ILE A 162      25.999  -6.290 -10.290  1.00 69.86           H  
ATOM   2411 HG23 ILE A 162      26.452  -7.962  -9.889  1.00 69.86           H  
ATOM   2412  CD1 ILE A 162      29.433  -8.206 -11.120  1.00 69.86           C  
ATOM   2413 HD11 ILE A 162      30.223  -8.885 -11.440  1.00 69.86           H  
ATOM   2414 HD12 ILE A 162      29.786  -7.177 -11.190  1.00 69.86           H  
ATOM   2415 HD13 ILE A 162      29.184  -8.432 -10.083  1.00 69.86           H  
ATOM   2416  N   PRO A 163      23.590  -6.998 -11.816  1.00 69.09           N  
ATOM   2417  CA  PRO A 163      22.554  -6.002 -11.582  1.00 69.09           C  
ATOM   2418  HA  PRO A 163      22.238  -5.559 -12.526  1.00 69.09           H  
ATOM   2419  C   PRO A 163      23.082  -4.890 -10.672  1.00 69.09           C  
ATOM   2420  CB  PRO A 163      21.379  -6.763 -10.964  1.00 69.09           C  
ATOM   2421  HB2 PRO A 163      20.799  -6.142 -10.282  1.00 69.09           H  
ATOM   2422  HB3 PRO A 163      20.743  -7.151 -11.760  1.00 69.09           H  
ATOM   2423  O   PRO A 163      23.612  -5.152  -9.591  1.00 69.09           O  
ATOM   2424  CG  PRO A 163      22.058  -7.927 -10.242  1.00 69.09           C  
ATOM   2425  HG2 PRO A 163      22.405  -7.599  -9.262  1.00 69.09           H  
ATOM   2426  HG3 PRO A 163      21.394  -8.785 -10.145  1.00 69.09           H  
ATOM   2427  CD  PRO A 163      23.261  -8.240 -11.132  1.00 69.09           C  
ATOM   2428  HD2 PRO A 163      22.992  -8.996 -11.869  1.00 69.09           H  
ATOM   2429  HD3 PRO A 163      24.089  -8.590 -10.516  1.00 69.09           H  
ATOM   2430  N   ALA A 164      22.901  -3.650 -11.109  1.00 69.36           N  
ATOM   2431  H   ALA A 164      22.420  -3.519 -11.987  1.00 69.36           H  
ATOM   2432  CA  ALA A 164      23.246  -2.443 -10.377  1.00 69.36           C  
ATOM   2433  HA  ALA A 164      23.655  -2.715  -9.404  1.00 69.36           H  
ATOM   2434  C   ALA A 164      21.987  -1.599 -10.132  1.00 69.36           C  
ATOM   2435  CB  ALA A 164      24.338  -1.694 -11.149  1.00 69.36           C  
ATOM   2436  HB1 ALA A 164      23.988  -1.445 -12.150  1.00 69.36           H  
ATOM   2437  HB2 ALA A 164      25.224  -2.324 -11.234  1.00 69.36           H  
ATOM   2438  HB3 ALA A 164      24.605  -0.774 -10.629  1.00 69.36           H  
ATOM   2439  O   ALA A 164      21.033  -1.627 -10.910  1.00 69.36           O  
ATOM   2440  N   LEU A 165      21.988  -0.849  -9.032  1.00 73.47           N  
ATOM   2441  H   LEU A 165      22.818  -0.841  -8.457  1.00 73.47           H  
ATOM   2442  CA  LEU A 165      20.945   0.119  -8.704  1.00 73.47           C  
ATOM   2443  HA  LEU A 165      20.218   0.185  -9.513  1.00 73.47           H  
ATOM   2444  C   LEU A 165      21.601   1.488  -8.571  1.00 73.47           C  
ATOM   2445  CB  LEU A 165      20.216  -0.291  -7.409  1.00 73.47           C  
ATOM   2446  HB2 LEU A 165      20.963  -0.464  -6.635  1.00 73.47           H  
ATOM   2447  HB3 LEU A 165      19.593   0.543  -7.087  1.00 73.47           H  
ATOM   2448  O   LEU A 165      22.290   1.750  -7.584  1.00 73.47           O  
ATOM   2449  CG  LEU A 165      19.327  -1.539  -7.537  1.00 73.47           C  
ATOM   2450  HG  LEU A 165      19.908  -2.369  -7.939  1.00 73.47           H  
ATOM   2451  CD1 LEU A 165      18.813  -1.941  -6.152  1.00 73.47           C  
ATOM   2452 HD11 LEU A 165      19.658  -2.151  -5.497  1.00 73.47           H  
ATOM   2453 HD12 LEU A 165      18.199  -2.838  -6.236  1.00 73.47           H  
ATOM   2454 HD13 LEU A 165      18.219  -1.130  -5.729  1.00 73.47           H  
ATOM   2455  CD2 LEU A 165      18.109  -1.299  -8.428  1.00 73.47           C  
ATOM   2456 HD21 LEU A 165      17.528  -0.452  -8.061  1.00 73.47           H  
ATOM   2457 HD22 LEU A 165      18.432  -1.087  -9.447  1.00 73.47           H  
ATOM   2458 HD23 LEU A 165      17.481  -2.189  -8.456  1.00 73.47           H  
ATOM   2459  N   SER A 166      21.385   2.351  -9.557  1.00 75.50           N  
ATOM   2460  H   SER A 166      20.810   2.076 -10.341  1.00 75.50           H  
ATOM   2461  CA  SER A 166      21.718   3.769  -9.458  1.00 75.50           C  
ATOM   2462  HA  SER A 166      22.513   3.895  -8.723  1.00 75.50           H  
ATOM   2463  C   SER A 166      20.495   4.542  -8.957  1.00 75.50           C  
ATOM   2464  CB  SER A 166      22.271   4.289 -10.789  1.00 75.50           C  
ATOM   2465  HB2 SER A 166      23.177   3.738 -11.039  1.00 75.50           H  
ATOM   2466  HB3 SER A 166      22.510   5.349 -10.704  1.00 75.50           H  
ATOM   2467  O   SER A 166      19.347   4.198  -9.250  1.00 75.50           O  
ATOM   2468  OG  SER A 166      21.323   4.098 -11.804  1.00 75.50           O  
ATOM   2469  HG  SER A 166      21.784   3.924 -12.627  1.00 75.50           H  
ATOM   2470  N   MET A 167      20.738   5.572  -8.146  1.00 74.06           N  
ATOM   2471  H   MET A 167      21.699   5.831  -7.975  1.00 74.06           H  
ATOM   2472  CA  MET A 167      19.707   6.458  -7.603  1.00 74.06           C  
ATOM   2473  HA  MET A 167      18.717   6.110  -7.901  1.00 74.06           H  
ATOM   2474  C   MET A 167      19.911   7.857  -8.175  1.00 74.06           C  
ATOM   2475  CB  MET A 167      19.755   6.492  -6.068  1.00 74.06           C  
ATOM   2476  HB2 MET A 167      20.746   6.808  -5.743  1.00 74.06           H  
ATOM   2477  HB3 MET A 167      19.027   7.220  -5.709  1.00 74.06           H  
ATOM   2478  O   MET A 167      21.027   8.373  -8.179  1.00 74.06           O  
ATOM   2479  CG  MET A 167      19.430   5.136  -5.437  1.00 74.06           C  
ATOM   2480  HG2 MET A 167      20.144   4.397  -5.801  1.00 74.06           H  
ATOM   2481  HG3 MET A 167      18.431   4.838  -5.757  1.00 74.06           H  
ATOM   2482  SD  MET A 167      19.480   5.138  -3.623  1.00 74.06           S  
ATOM   2483  CE  MET A 167      19.259   3.366  -3.328  1.00 74.06           C  
ATOM   2484  HE1 MET A 167      20.076   2.815  -3.794  1.00 74.06           H  
ATOM   2485  HE2 MET A 167      18.312   3.041  -3.760  1.00 74.06           H  
ATOM   2486  HE3 MET A 167      19.256   3.174  -2.255  1.00 74.06           H  
ATOM   2487  N   ASN A 168      18.828   8.484  -8.617  1.00 71.41           N  
ATOM   2488  H   ASN A 168      17.938   8.010  -8.547  1.00 71.41           H  
ATOM   2489  CA  ASN A 168      18.798   9.865  -9.088  1.00 71.41           C  
ATOM   2490  HA  ASN A 168      19.739  10.370  -8.871  1.00 71.41           H  
ATOM   2491  C   ASN A 168      17.674  10.567  -8.329  1.00 71.41           C  
ATOM   2492  CB  ASN A 168      18.582   9.842 -10.613  1.00 71.41           C  
ATOM   2493  HB2 ASN A 168      19.468   9.415 -11.082  1.00 71.41           H  
ATOM   2494  HB3 ASN A 168      17.724   9.212 -10.847  1.00 71.41           H  
ATOM   2495  O   ASN A 168      16.555  10.084  -8.372  1.00 71.41           O  
ATOM   2496  CG  ASN A 168      18.337  11.207 -11.231  1.00 71.41           C  
ATOM   2497  ND2 ASN A 168      18.015  11.252 -12.501  1.00 71.41           N  
ATOM   2498 HD21 ASN A 168      17.927  10.407 -13.047  1.00 71.41           H  
ATOM   2499 HD22 ASN A 168      17.838  12.160 -12.906  1.00 71.41           H  
ATOM   2500  OD1 ASN A 168      18.403  12.242 -10.585  1.00 71.41           O  
ATOM   2501  N   LEU A 169      17.950  11.667  -7.625  1.00 70.33           N  
ATOM   2502  H   LEU A 169      18.885  12.047  -7.676  1.00 70.33           H  
ATOM   2503  CA  LEU A 169      16.967  12.341  -6.760  1.00 70.33           C  
ATOM   2504  HA  LEU A 169      16.238  11.601  -6.428  1.00 70.33           H  
ATOM   2505  C   LEU A 169      16.123  13.414  -7.475  1.00 70.33           C  
ATOM   2506  CB  LEU A 169      17.674  12.901  -5.509  1.00 70.33           C  
ATOM   2507  HB2 LEU A 169      18.440  13.605  -5.834  1.00 70.33           H  
ATOM   2508  HB3 LEU A 169      16.946  13.456  -4.918  1.00 70.33           H  
ATOM   2509  O   LEU A 169      15.286  14.047  -6.837  1.00 70.33           O  
ATOM   2510  CG  LEU A 169      18.318  11.841  -4.594  1.00 70.33           C  
ATOM   2511  HG  LEU A 169      19.057  11.271  -5.158  1.00 70.33           H  
ATOM   2512  CD1 LEU A 169      19.037  12.540  -3.439  1.00 70.33           C  
ATOM   2513 HD11 LEU A 169      19.531  11.799  -2.811  1.00 70.33           H  
ATOM   2514 HD12 LEU A 169      19.791  13.222  -3.833  1.00 70.33           H  
ATOM   2515 HD13 LEU A 169      18.322  13.103  -2.839  1.00 70.33           H  
ATOM   2516  CD2 LEU A 169      17.293  10.872  -4.000  1.00 70.33           C  
ATOM   2517 HD21 LEU A 169      17.784  10.200  -3.295  1.00 70.33           H  
ATOM   2518 HD22 LEU A 169      16.848  10.266  -4.789  1.00 70.33           H  
ATOM   2519 HD23 LEU A 169      16.507  11.424  -3.483  1.00 70.33           H  
ATOM   2520  N   MET A 170      16.329  13.629  -8.778  1.00 77.64           N  
ATOM   2521  H   MET A 170      17.039  13.087  -9.249  1.00 77.64           H  
ATOM   2522  CA  MET A 170      15.514  14.548  -9.586  1.00 77.64           C  
ATOM   2523  HA  MET A 170      15.335  15.447  -8.995  1.00 77.64           H  
ATOM   2524  C   MET A 170      14.121  14.027 -10.003  1.00 77.64           C  
ATOM   2525  CB  MET A 170      16.274  14.975 -10.850  1.00 77.64           C  
ATOM   2526  HB2 MET A 170      16.422  14.111 -11.497  1.00 77.64           H  
ATOM   2527  HB3 MET A 170      15.659  15.700 -11.384  1.00 77.64           H  
ATOM   2528  O   MET A 170      13.211  14.853 -10.080  1.00 77.64           O  
ATOM   2529  CG  MET A 170      17.630  15.625 -10.556  1.00 77.64           C  
ATOM   2530  HG2 MET A 170      18.349  14.848 -10.297  1.00 77.64           H  
ATOM   2531  HG3 MET A 170      17.521  16.283  -9.694  1.00 77.64           H  
ATOM   2532  SD  MET A 170      18.308  16.619 -11.919  1.00 77.64           S  
ATOM   2533  CE  MET A 170      18.219  15.450 -13.303  1.00 77.64           C  
ATOM   2534  HE1 MET A 170      18.757  14.538 -13.045  1.00 77.64           H  
ATOM   2535  HE2 MET A 170      17.178  15.214 -13.525  1.00 77.64           H  
ATOM   2536  HE3 MET A 170      18.675  15.898 -14.186  1.00 77.64           H  
ATOM   2537  N   PRO A 171      13.904  12.729 -10.314  1.00 83.85           N  
ATOM   2538  CA  PRO A 171      12.639  12.273 -10.875  1.00 83.85           C  
ATOM   2539  HA  PRO A 171      12.384  12.940 -11.699  1.00 83.85           H  
ATOM   2540  C   PRO A 171      11.516  12.285  -9.844  1.00 83.85           C  
ATOM   2541  CB  PRO A 171      12.870  10.864 -11.428  1.00 83.85           C  
ATOM   2542  HB2 PRO A 171      12.388  10.743 -12.398  1.00 83.85           H  
ATOM   2543  HB3 PRO A 171      12.519  10.111 -10.722  1.00 83.85           H  
ATOM   2544  O   PRO A 171      11.706  11.856  -8.707  1.00 83.85           O  
ATOM   2545  CG  PRO A 171      14.385  10.762 -11.534  1.00 83.85           C  
ATOM   2546  HG2 PRO A 171      14.724  11.223 -12.462  1.00 83.85           H  
ATOM   2547  HG3 PRO A 171      14.739   9.735 -11.444  1.00 83.85           H  
ATOM   2548  CD  PRO A 171      14.838  11.624 -10.370  1.00 83.85           C  
ATOM   2549  HD2 PRO A 171      14.738  11.060  -9.443  1.00 83.85           H  
ATOM   2550  HD3 PRO A 171      15.865  11.946 -10.541  1.00 83.85           H  
ATOM   2551  N   TYR A 172      10.332  12.716 -10.266  1.00 87.94           N  
ATOM   2552  H   TYR A 172      10.237  13.015 -11.226  1.00 87.94           H  
ATOM   2553  CA  TYR A 172       9.139  12.786  -9.429  1.00 87.94           C  
ATOM   2554  HA  TYR A 172       9.416  12.591  -8.394  1.00 87.94           H  
ATOM   2555  C   TYR A 172       8.098  11.730  -9.804  1.00 87.94           C  
ATOM   2556  CB  TYR A 172       8.573  14.212  -9.467  1.00 87.94           C  
ATOM   2557  HB2 TYR A 172       7.662  14.258  -8.870  1.00 87.94           H  
ATOM   2558  HB3 TYR A 172       9.308  14.858  -8.987  1.00 87.94           H  
ATOM   2559  O   TYR A 172       8.076  11.201 -10.920  1.00 87.94           O  
ATOM   2560  CG  TYR A 172       8.276  14.778 -10.843  1.00 87.94           C  
ATOM   2561  CD1 TYR A 172       9.227  15.599 -11.483  1.00 87.94           C  
ATOM   2562  HD1 TYR A 172      10.172  15.804 -11.003  1.00 87.94           H  
ATOM   2563  CD2 TYR A 172       7.047  14.503 -11.475  1.00 87.94           C  
ATOM   2564  HD2 TYR A 172       6.312  13.874 -10.994  1.00 87.94           H  
ATOM   2565  CE1 TYR A 172       8.953  16.140 -12.754  1.00 87.94           C  
ATOM   2566  HE1 TYR A 172       9.688  16.759 -13.247  1.00 87.94           H  
ATOM   2567  CE2 TYR A 172       6.774  15.039 -12.747  1.00 87.94           C  
ATOM   2568  HE2 TYR A 172       5.839  14.829 -13.246  1.00 87.94           H  
ATOM   2569  OH  TYR A 172       7.455  16.365 -14.618  1.00 87.94           O  
ATOM   2570  HH  TYR A 172       8.174  16.902 -14.959  1.00 87.94           H  
ATOM   2571  CZ  TYR A 172       7.725  15.855 -13.390  1.00 87.94           C  
ATOM   2572  N   LEU A 173       7.211  11.452  -8.851  1.00 91.31           N  
ATOM   2573  H   LEU A 173       7.291  11.952  -7.977  1.00 91.31           H  
ATOM   2574  CA  LEU A 173       5.928  10.825  -9.140  1.00 91.31           C  
ATOM   2575  HA  LEU A 173       6.034  10.135  -9.977  1.00 91.31           H  
ATOM   2576  C   LEU A 173       4.940  11.913  -9.557  1.00 91.31           C  
ATOM   2577  CB  LEU A 173       5.418  10.055  -7.908  1.00 91.31           C  
ATOM   2578  HB2 LEU A 173       4.396   9.729  -8.106  1.00 91.31           H  
ATOM   2579  HB3 LEU A 173       5.389  10.740  -7.061  1.00 91.31           H  
ATOM   2580  O   LEU A 173       4.843  12.947  -8.896  1.00 91.31           O  
ATOM   2581  CG  LEU A 173       6.262   8.827  -7.530  1.00 91.31           C  
ATOM   2582  HG  LEU A 173       7.294   9.128  -7.350  1.00 91.31           H  
ATOM   2583  CD1 LEU A 173       5.722   8.199  -6.243  1.00 91.31           C  
ATOM   2584 HD11 LEU A 173       6.346   7.354  -5.953  1.00 91.31           H  
ATOM   2585 HD12 LEU A 173       5.737   8.940  -5.444  1.00 91.31           H  
ATOM   2586 HD13 LEU A 173       4.697   7.862  -6.395  1.00 91.31           H  
ATOM   2587  CD2 LEU A 173       6.235   7.757  -8.623  1.00 91.31           C  
ATOM   2588 HD21 LEU A 173       6.782   8.118  -9.494  1.00 91.31           H  
ATOM   2589 HD22 LEU A 173       5.206   7.534  -8.907  1.00 91.31           H  
ATOM   2590 HD23 LEU A 173       6.725   6.849  -8.270  1.00 91.31           H  
ATOM   2591  N   GLU A 174       4.186  11.678 -10.621  1.00 90.64           N  
ATOM   2592  H   GLU A 174       4.302  10.800 -11.105  1.00 90.64           H  
ATOM   2593  CA  GLU A 174       2.928  12.394 -10.834  1.00 90.64           C  
ATOM   2594  HA  GLU A 174       3.032  13.439 -10.543  1.00 90.64           H  
ATOM   2595  C   GLU A 174       1.858  11.754  -9.951  1.00 90.64           C  
ATOM   2596  CB  GLU A 174       2.518  12.354 -12.303  1.00 90.64           C  
ATOM   2597  HB2 GLU A 174       1.517  12.774 -12.401  1.00 90.64           H  
ATOM   2598  HB3 GLU A 174       2.494  11.316 -12.634  1.00 90.64           H  
ATOM   2599  O   GLU A 174       1.848  10.533  -9.764  1.00 90.64           O  
ATOM   2600  CG  GLU A 174       3.475  13.149 -13.194  1.00 90.64           C  
ATOM   2601  HG2 GLU A 174       3.456  14.199 -12.904  1.00 90.64           H  
ATOM   2602  HG3 GLU A 174       4.491  12.770 -13.085  1.00 90.64           H  
ATOM   2603  CD  GLU A 174       3.019  12.989 -14.638  1.00 90.64           C  
ATOM   2604  OE1 GLU A 174       2.152  13.768 -15.086  1.00 90.64           O  
ATOM   2605  OE2 GLU A 174       3.405  11.988 -15.277  1.00 90.64           O  
ATOM   2606  N   THR A 175       0.978  12.572  -9.383  1.00 92.84           N  
ATOM   2607  H   THR A 175       1.015  13.559  -9.595  1.00 92.84           H  
ATOM   2608  CA  THR A 175      -0.025  12.150  -8.403  1.00 92.84           C  
ATOM   2609  HA  THR A 175      -0.090  11.062  -8.409  1.00 92.84           H  
ATOM   2610  C   THR A 175      -1.406  12.677  -8.773  1.00 92.84           C  
ATOM   2611  CB  THR A 175       0.355  12.573  -6.974  1.00 92.84           C  
ATOM   2612  HB  THR A 175      -0.377  12.137  -6.294  1.00 92.84           H  
ATOM   2613  O   THR A 175      -1.537  13.730  -9.392  1.00 92.84           O  
ATOM   2614  CG2 THR A 175       1.750  12.106  -6.549  1.00 92.84           C  
ATOM   2615 HG21 THR A 175       1.879  11.052  -6.793  1.00 92.84           H  
ATOM   2616 HG22 THR A 175       1.869  12.240  -5.474  1.00 92.84           H  
ATOM   2617 HG23 THR A 175       2.513  12.679  -7.075  1.00 92.84           H  
ATOM   2618  OG1 THR A 175       0.353  13.971  -6.806  1.00 92.84           O  
ATOM   2619  HG1 THR A 175       0.650  14.155  -5.912  1.00 92.84           H  
ATOM   2620  N   TYR A 176      -2.444  11.931  -8.402  1.00 88.55           N  
ATOM   2621  H   TYR A 176      -2.267  11.025  -7.993  1.00 88.55           H  
ATOM   2622  CA  TYR A 176      -3.843  12.286  -8.632  1.00 88.55           C  
ATOM   2623  HA  TYR A 176      -3.949  13.370  -8.621  1.00 88.55           H  
ATOM   2624  C   TYR A 176      -4.722  11.702  -7.514  1.00 88.55           C  
ATOM   2625  CB  TYR A 176      -4.245  11.774 -10.023  1.00 88.55           C  
ATOM   2626  HB2 TYR A 176      -4.051  10.702 -10.074  1.00 88.55           H  
ATOM   2627  HB3 TYR A 176      -3.607  12.249 -10.769  1.00 88.55           H  
ATOM   2628  O   TYR A 176      -4.448  10.614  -7.004  1.00 88.55           O  
ATOM   2629  CG  TYR A 176      -5.688  12.018 -10.398  1.00 88.55           C  
ATOM   2630  CD1 TYR A 176      -6.682  11.096 -10.014  1.00 88.55           C  
ATOM   2631  HD1 TYR A 176      -6.420  10.206  -9.461  1.00 88.55           H  
ATOM   2632  CD2 TYR A 176      -6.037  13.154 -11.151  1.00 88.55           C  
ATOM   2633  HD2 TYR A 176      -5.279  13.852 -11.477  1.00 88.55           H  
ATOM   2634  CE1 TYR A 176      -8.025  11.330 -10.358  1.00 88.55           C  
ATOM   2635  HE1 TYR A 176      -8.799  10.626 -10.090  1.00 88.55           H  
ATOM   2636  CE2 TYR A 176      -7.378  13.367 -11.515  1.00 88.55           C  
ATOM   2637  HE2 TYR A 176      -7.637  14.213 -12.135  1.00 88.55           H  
ATOM   2638  OH  TYR A 176      -9.682  12.678 -11.430  1.00 88.55           O  
ATOM   2639  HH  TYR A 176      -9.811  13.453 -11.982  1.00 88.55           H  
ATOM   2640  CZ  TYR A 176      -8.382  12.473 -11.097  1.00 88.55           C  
ATOM   2641  N   ILE A 177      -5.778  12.415  -7.114  1.00 86.91           N  
ATOM   2642  H   ILE A 177      -5.972  13.279  -7.599  1.00 86.91           H  
ATOM   2643  CA  ILE A 177      -6.765  11.944  -6.125  1.00 86.91           C  
ATOM   2644  HA  ILE A 177      -6.683  10.864  -6.009  1.00 86.91           H  
ATOM   2645  C   ILE A 177      -8.161  12.263  -6.650  1.00 86.91           C  
ATOM   2646  CB  ILE A 177      -6.558  12.607  -4.738  1.00 86.91           C  
ATOM   2647  HB  ILE A 177      -6.706  13.681  -4.853  1.00 86.91           H  
ATOM   2648  O   ILE A 177      -8.493  13.439  -6.788  1.00 86.91           O  
ATOM   2649  CG1 ILE A 177      -5.133  12.389  -4.180  1.00 86.91           C  
ATOM   2650 HG12 ILE A 177      -4.400  12.701  -4.924  1.00 86.91           H  
ATOM   2651 HG13 ILE A 177      -4.982  11.328  -3.980  1.00 86.91           H  
ATOM   2652  CG2 ILE A 177      -7.614  12.075  -3.741  1.00 86.91           C  
ATOM   2653 HG21 ILE A 177      -8.625  12.253  -4.108  1.00 86.91           H  
ATOM   2654 HG22 ILE A 177      -7.531  12.566  -2.772  1.00 86.91           H  
ATOM   2655 HG23 ILE A 177      -7.488  11.001  -3.610  1.00 86.91           H  
ATOM   2656  CD1 ILE A 177      -4.835  13.192  -2.907  1.00 86.91           C  
ATOM   2657 HD11 ILE A 177      -3.799  13.028  -2.609  1.00 86.91           H  
ATOM   2658 HD12 ILE A 177      -4.989  14.255  -3.093  1.00 86.91           H  
ATOM   2659 HD13 ILE A 177      -5.476  12.866  -2.088  1.00 86.91           H  
ATOM   2660  N   ASP A 178      -9.010  11.258  -6.857  1.00 76.41           N  
ATOM   2661  H   ASP A 178      -8.705  10.313  -6.677  1.00 76.41           H  
ATOM   2662  CA  ASP A 178     -10.350  11.456  -7.418  1.00 76.41           C  
ATOM   2663  HA  ASP A 178     -10.254  12.186  -8.222  1.00 76.41           H  
ATOM   2664  C   ASP A 178     -11.359  12.035  -6.409  1.00 76.41           C  
ATOM   2665  CB  ASP A 178     -10.888  10.176  -8.060  1.00 76.41           C  
ATOM   2666  HB2 ASP A 178     -10.148   9.749  -8.737  1.00 76.41           H  
ATOM   2667  HB3 ASP A 178     -11.089   9.436  -7.284  1.00 76.41           H  
ATOM   2668  O   ASP A 178     -12.328  11.399  -5.999  1.00 76.41           O  
ATOM   2669  CG  ASP A 178     -12.177  10.480  -8.833  1.00 76.41           C  
ATOM   2670  OD1 ASP A 178     -12.520  11.672  -9.041  1.00 76.41           O  
ATOM   2671  OD2 ASP A 178     -12.871   9.512  -9.186  1.00 76.41           O  
ATOM   2672  N   LYS A 179     -11.149  13.284  -5.993  1.00 75.59           N  
ATOM   2673  H   LYS A 179     -10.323  13.740  -6.353  1.00 75.59           H  
ATOM   2674  CA  LYS A 179     -12.060  14.010  -5.091  1.00 75.59           C  
ATOM   2675  HA  LYS A 179     -12.257  13.388  -4.219  1.00 75.59           H  
ATOM   2676  C   LYS A 179     -13.427  14.293  -5.730  1.00 75.59           C  
ATOM   2677  CB  LYS A 179     -11.404  15.328  -4.656  1.00 75.59           C  
ATOM   2678  HB2 LYS A 179     -12.092  15.874  -4.010  1.00 75.59           H  
ATOM   2679  HB3 LYS A 179     -11.221  15.931  -5.545  1.00 75.59           H  
ATOM   2680  O   LYS A 179     -14.346  14.700  -5.016  1.00 75.59           O  
ATOM   2681  CG  LYS A 179     -10.084  15.116  -3.901  1.00 75.59           C  
ATOM   2682  HG2 LYS A 179      -9.413  14.506  -4.505  1.00 75.59           H  
ATOM   2683  HG3 LYS A 179     -10.274  14.604  -2.957  1.00 75.59           H  
ATOM   2684  CD  LYS A 179      -9.401  16.460  -3.641  1.00 75.59           C  
ATOM   2685  HD2 LYS A 179      -9.355  17.011  -4.580  1.00 75.59           H  
ATOM   2686  HD3 LYS A 179      -9.974  17.038  -2.916  1.00 75.59           H  
ATOM   2687  CE  LYS A 179      -7.980  16.210  -3.129  1.00 75.59           C  
ATOM   2688  HE2 LYS A 179      -7.553  15.393  -3.711  1.00 75.59           H  
ATOM   2689  HE3 LYS A 179      -8.022  15.891  -2.088  1.00 75.59           H  
ATOM   2690  NZ  LYS A 179      -7.134  17.416  -3.292  1.00 75.59           N  
ATOM   2691  HZ1 LYS A 179      -6.185  17.229  -2.999  1.00 75.59           H  
ATOM   2692  HZ2 LYS A 179      -7.505  18.198  -2.772  1.00 75.59           H  
ATOM   2693  HZ3 LYS A 179      -7.099  17.670  -4.269  1.00 75.59           H  
ATOM   2694  N   GLY A 180     -13.537  14.143  -7.052  1.00 66.28           N  
ATOM   2695  H   GLY A 180     -12.761  13.721  -7.542  1.00 66.28           H  
ATOM   2696  CA  GLY A 180     -14.752  14.385  -7.824  1.00 66.28           C  
ATOM   2697  HA2 GLY A 180     -14.463  14.754  -8.808  1.00 66.28           H  
ATOM   2698  HA3 GLY A 180     -15.359  15.146  -7.333  1.00 66.28           H  
ATOM   2699  C   GLY A 180     -15.623  13.146  -8.036  1.00 66.28           C  
ATOM   2700  O   GLY A 180     -16.787  13.321  -8.385  1.00 66.28           O  
ATOM   2701  N   TYR A 181     -15.088  11.941  -7.813  1.00 66.83           N  
ATOM   2702  H   TYR A 181     -14.104  11.894  -7.591  1.00 66.83           H  
ATOM   2703  CA  TYR A 181     -15.690  10.666  -8.228  1.00 66.83           C  
ATOM   2704  HA  TYR A 181     -14.934   9.899  -8.059  1.00 66.83           H  
ATOM   2705  C   TYR A 181     -15.953  10.640  -9.747  1.00 66.83           C  
ATOM   2706  CB  TYR A 181     -16.867  10.283  -7.314  1.00 66.83           C  
ATOM   2707  HB2 TYR A 181     -17.724  10.916  -7.546  1.00 66.83           H  
ATOM   2708  HB3 TYR A 181     -17.151   9.251  -7.522  1.00 66.83           H  
ATOM   2709  O   TYR A 181     -17.033  10.276 -10.211  1.00 66.83           O  
ATOM   2710  CG  TYR A 181     -16.518  10.419  -5.840  1.00 66.83           C  
ATOM   2711  CD1 TYR A 181     -15.727   9.443  -5.204  1.00 66.83           C  
ATOM   2712  HD1 TYR A 181     -15.429   8.559  -5.749  1.00 66.83           H  
ATOM   2713  CD2 TYR A 181     -16.871  11.594  -5.150  1.00 66.83           C  
ATOM   2714  HD2 TYR A 181     -17.445  12.351  -5.663  1.00 66.83           H  
ATOM   2715  CE1 TYR A 181     -15.272   9.652  -3.887  1.00 66.83           C  
ATOM   2716  HE1 TYR A 181     -14.647   8.919  -3.399  1.00 66.83           H  
ATOM   2717  CE2 TYR A 181     -16.402  11.817  -3.842  1.00 66.83           C  
ATOM   2718  HE2 TYR A 181     -16.622  12.751  -3.347  1.00 66.83           H  
ATOM   2719  OH  TYR A 181     -15.074  11.107  -1.981  1.00 66.83           O  
ATOM   2720  HH  TYR A 181     -15.351  11.973  -1.673  1.00 66.83           H  
ATOM   2721  CZ  TYR A 181     -15.586  10.850  -3.215  1.00 66.83           C  
ATOM   2722  N   GLN A 182     -14.966  11.131 -10.507  1.00 63.84           N  
ATOM   2723  H   GLN A 182     -14.094  11.313 -10.031  1.00 63.84           H  
ATOM   2724  CA  GLN A 182     -14.951  11.181 -11.972  1.00 63.84           C  
ATOM   2725  HA  GLN A 182     -15.954  11.397 -12.341  1.00 63.84           H  
ATOM   2726  C   GLN A 182     -14.507   9.851 -12.581  1.00 63.84           C  
ATOM   2727  CB  GLN A 182     -13.981  12.278 -12.446  1.00 63.84           C  
ATOM   2728  HB2 GLN A 182     -12.984  12.062 -12.063  1.00 63.84           H  
ATOM   2729  HB3 GLN A 182     -13.939  12.260 -13.535  1.00 63.84           H  
ATOM   2730  O   GLN A 182     -14.928   9.507 -13.685  1.00 63.84           O  
ATOM   2731  CG  GLN A 182     -14.394  13.685 -11.996  1.00 63.84           C  
ATOM   2732  HG2 GLN A 182     -14.462  13.703 -10.908  1.00 63.84           H  
ATOM   2733  HG3 GLN A 182     -15.377  13.922 -12.404  1.00 63.84           H  
ATOM   2734  CD  GLN A 182     -13.409  14.770 -12.428  1.00 63.84           C  
ATOM   2735  NE2 GLN A 182     -13.434  15.918 -11.787  1.00 63.84           N  
ATOM   2736 HE21 GLN A 182     -12.681  16.550 -12.022  1.00 63.84           H  
ATOM   2737 HE22 GLN A 182     -14.025  16.031 -10.977  1.00 63.84           H  
ATOM   2738  OE1 GLN A 182     -12.605  14.641 -13.335  1.00 63.84           O  
ATOM   2739  N   LEU A 183     -13.650   9.110 -11.878  1.00 65.52           N  
ATOM   2740  H   LEU A 183     -13.418   9.393 -10.936  1.00 65.52           H  
ATOM   2741  CA  LEU A 183     -13.241   7.778 -12.284  1.00 65.52           C  
ATOM   2742  HA  LEU A 183     -13.061   7.800 -13.358  1.00 65.52           H  
ATOM   2743  C   LEU A 183     -14.395   6.802 -12.002  1.00 65.52           C  
ATOM   2744  CB  LEU A 183     -11.930   7.376 -11.577  1.00 65.52           C  
ATOM   2745  HB2 LEU A 183     -12.143   7.205 -10.522  1.00 65.52           H  
ATOM   2746  HB3 LEU A 183     -11.586   6.431 -11.999  1.00 65.52           H  
ATOM   2747  O   LEU A 183     -15.105   6.951 -11.000  1.00 65.52           O  
ATOM   2748  CG  LEU A 183     -10.792   8.413 -11.674  1.00 65.52           C  
ATOM   2749  HG  LEU A 183     -11.065   9.309 -11.117  1.00 65.52           H  
ATOM   2750  CD1 LEU A 183      -9.505   7.859 -11.069  1.00 65.52           C  
ATOM   2751 HD11 LEU A 183      -9.670   7.652 -10.012  1.00 65.52           H  
ATOM   2752 HD12 LEU A 183      -8.697   8.584 -11.174  1.00 65.52           H  
ATOM   2753 HD13 LEU A 183      -9.234   6.930 -11.570  1.00 65.52           H  
ATOM   2754  CD2 LEU A 183     -10.462   8.847 -13.100  1.00 65.52           C  
ATOM   2755 HD21 LEU A 183     -11.338   9.280 -13.581  1.00 65.52           H  
ATOM   2756 HD22 LEU A 183     -10.091   8.003 -13.681  1.00 65.52           H  
ATOM   2757 HD23 LEU A 183      -9.692   9.617 -13.046  1.00 65.52           H  
ATOM   2758  N   PRO A 184     -14.610   5.788 -12.858  1.00 56.55           N  
ATOM   2759  CA  PRO A 184     -15.514   4.702 -12.517  1.00 56.55           C  
ATOM   2760  HA  PRO A 184     -16.520   5.088 -12.359  1.00 56.55           H  
ATOM   2761  C   PRO A 184     -15.022   4.022 -11.234  1.00 56.55           C  
ATOM   2762  CB  PRO A 184     -15.498   3.760 -13.724  1.00 56.55           C  
ATOM   2763  HB2 PRO A 184     -15.674   2.721 -13.446  1.00 56.55           H  
ATOM   2764  HB3 PRO A 184     -16.237   4.093 -14.454  1.00 56.55           H  
ATOM   2765  O   PRO A 184     -13.829   4.021 -10.926  1.00 56.55           O  
ATOM   2766  CG  PRO A 184     -14.095   3.967 -14.287  1.00 56.55           C  
ATOM   2767  HG2 PRO A 184     -14.042   3.732 -15.351  1.00 56.55           H  
ATOM   2768  HG3 PRO A 184     -13.384   3.369 -13.718  1.00 56.55           H  
ATOM   2769  CD  PRO A 184     -13.824   5.443 -14.029  1.00 56.55           C  
ATOM   2770  HD2 PRO A 184     -14.153   6.039 -14.880  1.00 56.55           H  
ATOM   2771  HD3 PRO A 184     -12.759   5.581 -13.844  1.00 56.55           H  
ATOM   2772  N   ILE A 185     -15.945   3.408 -10.493  1.00 52.70           N  
ATOM   2773  H   ILE A 185     -16.904   3.438 -10.808  1.00 52.70           H  
ATOM   2774  CA  ILE A 185     -15.628   2.616  -9.297  1.00 52.70           C  
ATOM   2775  HA  ILE A 185     -14.891   3.162  -8.708  1.00 52.70           H  
ATOM   2776  C   ILE A 185     -14.967   1.309  -9.760  1.00 52.70           C  
ATOM   2777  CB  ILE A 185     -16.887   2.421  -8.417  1.00 52.70           C  
ATOM   2778  HB  ILE A 185     -17.627   1.866  -8.993  1.00 52.70           H  
ATOM   2779  O   ILE A 185     -15.607   0.261  -9.846  1.00 52.70           O  
ATOM   2780  CG1 ILE A 185     -17.497   3.790  -8.019  1.00 52.70           C  
ATOM   2781 HG12 ILE A 185     -17.727   4.358  -8.921  1.00 52.70           H  
ATOM   2782 HG13 ILE A 185     -16.765   4.361  -7.447  1.00 52.70           H  
ATOM   2783  CG2 ILE A 185     -16.553   1.617  -7.147  1.00 52.70           C  
ATOM   2784 HG21 ILE A 185     -15.895   2.194  -6.497  1.00 52.70           H  
ATOM   2785 HG22 ILE A 185     -17.476   1.364  -6.623  1.00 52.70           H  
ATOM   2786 HG23 ILE A 185     -16.057   0.679  -7.398  1.00 52.70           H  
ATOM   2787  CD1 ILE A 185     -18.799   3.704  -7.211  1.00 52.70           C  
ATOM   2788 HD11 ILE A 185     -18.608   3.311  -6.213  1.00 52.70           H  
ATOM   2789 HD12 ILE A 185     -19.222   4.704  -7.109  1.00 52.70           H  
ATOM   2790 HD13 ILE A 185     -19.516   3.067  -7.728  1.00 52.70           H  
ATOM   2791  N   ASP A 186     -13.697   1.410 -10.152  1.00 49.24           N  
ATOM   2792  H   ASP A 186     -13.300   2.338 -10.186  1.00 49.24           H  
ATOM   2793  CA  ASP A 186     -12.959   0.324 -10.782  1.00 49.24           C  
ATOM   2794  HA  ASP A 186     -13.598  -0.095 -11.561  1.00 49.24           H  
ATOM   2795  C   ASP A 186     -12.672  -0.778  -9.764  1.00 49.24           C  
ATOM   2796  CB  ASP A 186     -11.684   0.828 -11.481  1.00 49.24           C  
ATOM   2797  HB2 ASP A 186     -10.989   1.206 -10.731  1.00 49.24           H  
ATOM   2798  HB3 ASP A 186     -11.949   1.650 -12.146  1.00 49.24           H  
ATOM   2799  O   ASP A 186     -12.088  -0.567  -8.697  1.00 49.24           O  
ATOM   2800  CG  ASP A 186     -10.978  -0.263 -12.306  1.00 49.24           C  
ATOM   2801  OD1 ASP A 186     -11.583  -1.346 -12.508  1.00 49.24           O  
ATOM   2802  OD2 ASP A 186      -9.816  -0.023 -12.697  1.00 49.24           O  
ATOM   2803  N   THR A 187     -13.068  -1.993 -10.120  1.00 46.47           N  
ATOM   2804  H   THR A 187     -13.417  -2.104 -11.061  1.00 46.47           H  
ATOM   2805  CA  THR A 187     -12.814  -3.194  -9.338  1.00 46.47           C  
ATOM   2806  HA  THR A 187     -12.776  -2.911  -8.286  1.00 46.47           H  
ATOM   2807  C   THR A 187     -11.441  -3.771  -9.671  1.00 46.47           C  
ATOM   2808  CB  THR A 187     -13.951  -4.205  -9.483  1.00 46.47           C  
ATOM   2809  HB  THR A 187     -13.675  -5.097  -8.920  1.00 46.47           H  
ATOM   2810  O   THR A 187     -11.315  -4.960  -9.964  1.00 46.47           O  
ATOM   2811  CG2 THR A 187     -15.267  -3.663  -8.922  1.00 46.47           C  
ATOM   2812 HG21 THR A 187     -15.655  -2.874  -9.567  1.00 46.47           H  
ATOM   2813 HG22 THR A 187     -15.100  -3.253  -7.926  1.00 46.47           H  
ATOM   2814 HG23 THR A 187     -15.992  -4.473  -8.844  1.00 46.47           H  
ATOM   2815  OG1 THR A 187     -14.154  -4.533 -10.841  1.00 46.47           O  
ATOM   2816  HG1 THR A 187     -13.312  -4.867 -11.157  1.00 46.47           H  
ATOM   2817  N   ILE A 188     -10.407  -2.928  -9.558  1.00 50.18           N  
ATOM   2818  H   ILE A 188     -10.646  -1.962  -9.382  1.00 50.18           H  
ATOM   2819  CA  ILE A 188      -8.973  -3.242  -9.724  1.00 50.18           C  
ATOM   2820  HA  ILE A 188      -8.762  -3.397 -10.783  1.00 50.18           H  
ATOM   2821  C   ILE A 188      -8.593  -4.519  -8.952  1.00 50.18           C  
ATOM   2822  CB  ILE A 188      -8.123  -2.049  -9.202  1.00 50.18           C  
ATOM   2823  HB  ILE A 188      -8.305  -1.961  -8.131  1.00 50.18           H  
ATOM   2824  O   ILE A 188      -7.729  -5.291  -9.366  1.00 50.18           O  
ATOM   2825  CG1 ILE A 188      -8.507  -0.699  -9.851  1.00 50.18           C  
ATOM   2826 HG12 ILE A 188      -9.590  -0.581  -9.860  1.00 50.18           H  
ATOM   2827 HG13 ILE A 188      -8.153  -0.681 -10.882  1.00 50.18           H  
ATOM   2828  CG2 ILE A 188      -6.617  -2.298  -9.417  1.00 50.18           C  
ATOM   2829 HG21 ILE A 188      -6.031  -1.470  -9.018  1.00 50.18           H  
ATOM   2830 HG22 ILE A 188      -6.411  -2.405 -10.482  1.00 50.18           H  
ATOM   2831 HG23 ILE A 188      -6.299  -3.199  -8.892  1.00 50.18           H  
ATOM   2832  CD1 ILE A 188      -7.955   0.523  -9.111  1.00 50.18           C  
ATOM   2833 HD11 ILE A 188      -8.217   0.474  -8.054  1.00 50.18           H  
ATOM   2834 HD12 ILE A 188      -6.871   0.568  -9.222  1.00 50.18           H  
ATOM   2835 HD13 ILE A 188      -8.389   1.427  -9.539  1.00 50.18           H  
ATOM   2836  N   TYR A 189      -9.278  -4.748  -7.827  1.00 52.70           N  
ATOM   2837  H   TYR A 189      -9.954  -4.043  -7.571  1.00 52.70           H  
ATOM   2838  CA  TYR A 189      -9.067  -5.854  -6.899  1.00 52.70           C  
ATOM   2839  HA  TYR A 189      -8.312  -6.514  -7.326  1.00 52.70           H  
ATOM   2840  C   TYR A 189     -10.323  -6.728  -6.705  1.00 52.70           C  
ATOM   2841  CB  TYR A 189      -8.490  -5.296  -5.592  1.00 52.70           C  
ATOM   2842  HB2 TYR A 189      -9.285  -4.787  -5.047  1.00 52.70           H  
ATOM   2843  HB3 TYR A 189      -8.148  -6.128  -4.975  1.00 52.70           H  
ATOM   2844  O   TYR A 189     -10.550  -7.244  -5.610  1.00 52.70           O  
ATOM   2845  CG  TYR A 189      -7.334  -4.330  -5.790  1.00 52.70           C  
ATOM   2846  CD1 TYR A 189      -6.062  -4.798  -6.178  1.00 52.70           C  
ATOM   2847  HD1 TYR A 189      -5.910  -5.852  -6.360  1.00 52.70           H  
ATOM   2848  CD2 TYR A 189      -7.541  -2.952  -5.601  1.00 52.70           C  
ATOM   2849  HD2 TYR A 189      -8.518  -2.580  -5.329  1.00 52.70           H  
ATOM   2850  CE1 TYR A 189      -4.990  -3.890  -6.317  1.00 52.70           C  
ATOM   2851  HE1 TYR A 189      -4.004  -4.246  -6.575  1.00 52.70           H  
ATOM   2852  CE2 TYR A 189      -6.482  -2.044  -5.760  1.00 52.70           C  
ATOM   2853  HE2 TYR A 189      -6.662  -0.989  -5.617  1.00 52.70           H  
ATOM   2854  OH  TYR A 189      -4.175  -1.618  -6.236  1.00 52.70           O  
ATOM   2855  HH  TYR A 189      -4.500  -0.722  -6.125  1.00 52.70           H  
ATOM   2856  CZ  TYR A 189      -5.199  -2.506  -6.112  1.00 52.70           C  
ATOM   2857  N   ASP A 190     -11.120  -6.939  -7.768  1.00 47.32           N  
ATOM   2858  H   ASP A 190     -10.939  -6.414  -8.611  1.00 47.32           H  
ATOM   2859  CA  ASP A 190     -12.163  -7.993  -7.833  1.00 47.32           C  
ATOM   2860  HA  ASP A 190     -12.977  -7.738  -7.155  1.00 47.32           H  
ATOM   2861  C   ASP A 190     -11.604  -9.366  -7.385  1.00 47.32           C  
ATOM   2862  CB  ASP A 190     -12.704  -8.114  -9.285  1.00 47.32           C  
ATOM   2863  HB2 ASP A 190     -12.641  -9.157  -9.596  1.00 47.32           H  
ATOM   2864  HB3 ASP A 190     -12.058  -7.558  -9.965  1.00 47.32           H  
ATOM   2865  O   ASP A 190     -12.297 -10.179  -6.771  1.00 47.32           O  
ATOM   2866  CG  ASP A 190     -14.159  -7.668  -9.519  1.00 47.32           C  
ATOM   2867  OD1 ASP A 190     -14.848  -7.206  -8.583  1.00 47.32           O  
ATOM   2868  OD2 ASP A 190     -14.622  -7.775 -10.678  1.00 47.32           O  
ATOM   2869  N   ASN A 191     -10.313  -9.604  -7.641  1.00 50.99           N  
ATOM   2870  H   ASN A 191      -9.816  -8.898  -8.165  1.00 50.99           H  
ATOM   2871  CA  ASN A 191      -9.525 -10.703  -7.094  1.00 50.99           C  
ATOM   2872  HA  ASN A 191     -10.186 -11.443  -6.642  1.00 50.99           H  
ATOM   2873  C   ASN A 191      -8.529 -10.178  -6.032  1.00 50.99           C  
ATOM   2874  CB  ASN A 191      -8.825 -11.388  -8.273  1.00 50.99           C  
ATOM   2875  HB2 ASN A 191      -8.349 -10.616  -8.878  1.00 50.99           H  
ATOM   2876  HB3 ASN A 191      -9.562 -11.889  -8.900  1.00 50.99           H  
ATOM   2877  O   ASN A 191      -7.531  -9.544  -6.382  1.00 50.99           O  
ATOM   2878  CG  ASN A 191      -7.763 -12.391  -7.864  1.00 50.99           C  
ATOM   2879  ND2 ASN A 191      -6.751 -12.522  -8.680  1.00 50.99           N  
ATOM   2880 HD21 ASN A 191      -5.934 -13.039  -8.388  1.00 50.99           H  
ATOM   2881 HD22 ASN A 191      -6.611 -11.764  -9.332  1.00 50.99           H  
ATOM   2882  OD1 ASN A 191      -7.806 -13.037  -6.819  1.00 50.99           O  
ATOM   2883  N   PRO A 192      -8.697 -10.510  -4.736  1.00 51.41           N  
ATOM   2884  CA  PRO A 192      -7.795 -10.051  -3.675  1.00 51.41           C  
ATOM   2885  HA  PRO A 192      -7.837  -8.963  -3.638  1.00 51.41           H  
ATOM   2886  C   PRO A 192      -6.333 -10.475  -3.846  1.00 51.41           C  
ATOM   2887  CB  PRO A 192      -8.371 -10.623  -2.375  1.00 51.41           C  
ATOM   2888  HB2 PRO A 192      -7.980 -11.624  -2.193  1.00 51.41           H  
ATOM   2889  HB3 PRO A 192      -8.173  -9.970  -1.525  1.00 51.41           H  
ATOM   2890  O   PRO A 192      -5.458  -9.872  -3.230  1.00 51.41           O  
ATOM   2891  CG  PRO A 192      -9.860 -10.707  -2.691  1.00 51.41           C  
ATOM   2892  HG2 PRO A 192     -10.293  -9.710  -2.619  1.00 51.41           H  
ATOM   2893  HG3 PRO A 192     -10.381 -11.416  -2.048  1.00 51.41           H  
ATOM   2894  CD  PRO A 192      -9.870 -11.139  -4.153  1.00 51.41           C  
ATOM   2895  HD2 PRO A 192      -9.781 -12.223  -4.228  1.00 51.41           H  
ATOM   2896  HD3 PRO A 192     -10.789 -10.796  -4.628  1.00 51.41           H  
ATOM   2897  N   ARG A 193      -6.040 -11.501  -4.661  1.00 53.30           N  
ATOM   2898  H   ARG A 193      -6.791 -11.900  -5.205  1.00 53.30           H  
ATOM   2899  CA  ARG A 193      -4.661 -11.963  -4.913  1.00 53.30           C  
ATOM   2900  HA  ARG A 193      -4.152 -12.071  -3.955  1.00 53.30           H  
ATOM   2901  C   ARG A 193      -3.823 -10.948  -5.696  1.00 53.30           C  
ATOM   2902  CB  ARG A 193      -4.664 -13.316  -5.638  1.00 53.30           C  
ATOM   2903  HB2 ARG A 193      -5.146 -13.200  -6.609  1.00 53.30           H  
ATOM   2904  HB3 ARG A 193      -3.631 -13.616  -5.814  1.00 53.30           H  
ATOM   2905  O   ARG A 193      -2.599 -11.026  -5.623  1.00 53.30           O  
ATOM   2906  CG  ARG A 193      -5.361 -14.429  -4.842  1.00 53.30           C  
ATOM   2907  HG2 ARG A 193      -6.372 -14.124  -4.572  1.00 53.30           H  
ATOM   2908  HG3 ARG A 193      -4.793 -14.621  -3.932  1.00 53.30           H  
ATOM   2909  CD  ARG A 193      -5.444 -15.711  -5.680  1.00 53.30           C  
ATOM   2910  HD2 ARG A 193      -4.453 -15.936  -6.074  1.00 53.30           H  
ATOM   2911  HD3 ARG A 193      -6.125 -15.535  -6.512  1.00 53.30           H  
ATOM   2912  NE  ARG A 193      -5.921 -16.855  -4.875  1.00 53.30           N  
ATOM   2913  HE  ARG A 193      -6.213 -16.652  -3.930  1.00 53.30           H  
ATOM   2914  NH1 ARG A 193      -5.763 -18.472  -6.501  1.00 53.30           N  
ATOM   2915 HH11 ARG A 193      -5.884 -19.432  -6.788  1.00 53.30           H  
ATOM   2916 HH12 ARG A 193      -5.561 -17.754  -7.182  1.00 53.30           H  
ATOM   2917  NH2 ARG A 193      -6.401 -19.043  -4.442  1.00 53.30           N  
ATOM   2918 HH21 ARG A 193      -6.487 -20.004  -4.742  1.00 53.30           H  
ATOM   2919 HH22 ARG A 193      -6.626 -18.823  -3.482  1.00 53.30           H  
ATOM   2920  CZ  ARG A 193      -6.027 -18.112  -5.275  1.00 53.30           C  
ATOM   2921  N   ASP A 194      -4.468 -10.002  -6.376  1.00 62.60           N  
ATOM   2922  H   ASP A 194      -5.477 -10.027  -6.413  1.00 62.60           H  
ATOM   2923  CA  ASP A 194      -3.812  -8.938  -7.141  1.00 62.60           C  
ATOM   2924  HA  ASP A 194      -2.867  -9.325  -7.523  1.00 62.60           H  
ATOM   2925  C   ASP A 194      -3.442  -7.723  -6.264  1.00 62.60           C  
ATOM   2926  CB  ASP A 194      -4.683  -8.602  -8.365  1.00 62.60           C  
ATOM   2927  HB2 ASP A 194      -4.186  -7.837  -8.961  1.00 62.60           H  
ATOM   2928  HB3 ASP A 194      -5.641  -8.207  -8.026  1.00 62.60           H  
ATOM   2929  O   ASP A 194      -2.818  -6.772  -6.735  1.00 62.60           O  
ATOM   2930  CG  ASP A 194      -4.906  -9.846  -9.242  1.00 62.60           C  
ATOM   2931  OD1 ASP A 194      -3.947 -10.638  -9.405  1.00 62.60           O  
ATOM   2932  OD2 ASP A 194      -6.050 -10.080  -9.689  1.00 62.60           O  
ATOM   2933  N   LEU A 195      -3.755  -7.772  -4.960  1.00 68.89           N  
ATOM   2934  H   LEU A 195      -4.263  -8.579  -4.627  1.00 68.89           H  
ATOM   2935  CA  LEU A 195      -3.313  -6.782  -3.980  1.00 68.89           C  
ATOM   2936  HA  LEU A 195      -3.508  -5.806  -4.425  1.00 68.89           H  
ATOM   2937  C   LEU A 195      -1.810  -6.917  -3.659  1.00 68.89           C  
ATOM   2938  CB  LEU A 195      -4.131  -6.900  -2.686  1.00 68.89           C  
ATOM   2939  HB2 LEU A 195      -3.644  -6.323  -1.900  1.00 68.89           H  
ATOM   2940  HB3 LEU A 195      -4.125  -7.949  -2.388  1.00 68.89           H  
ATOM   2941  O   LEU A 195      -1.336  -8.026  -3.360  1.00 68.89           O  
ATOM   2942  CG  LEU A 195      -5.583  -6.420  -2.811  1.00 68.89           C  
ATOM   2943  HG  LEU A 195      -6.048  -6.864  -3.691  1.00 68.89           H  
ATOM   2944  CD1 LEU A 195      -6.373  -6.844  -1.570  1.00 68.89           C  
ATOM   2945 HD11 LEU A 195      -6.354  -7.931  -1.482  1.00 68.89           H  
ATOM   2946 HD12 LEU A 195      -5.943  -6.392  -0.676  1.00 68.89           H  
ATOM   2947 HD13 LEU A 195      -7.408  -6.522  -1.685  1.00 68.89           H  
ATOM   2948  CD2 LEU A 195      -5.644  -4.898  -2.906  1.00 68.89           C  
ATOM   2949 HD21 LEU A 195      -5.034  -4.527  -3.729  1.00 68.89           H  
ATOM   2950 HD22 LEU A 195      -6.672  -4.595  -3.103  1.00 68.89           H  
ATOM   2951 HD23 LEU A 195      -5.297  -4.422  -1.989  1.00 68.89           H  
ATOM   2952  N   PRO A 196      -1.057  -5.798  -3.599  1.00 71.04           N  
ATOM   2953  CA  PRO A 196       0.373  -5.816  -3.306  1.00 71.04           C  
ATOM   2954  HA  PRO A 196       0.871  -6.360  -4.108  1.00 71.04           H  
ATOM   2955  C   PRO A 196       0.732  -6.464  -1.959  1.00 71.04           C  
ATOM   2956  CB  PRO A 196       0.829  -4.355  -3.346  1.00 71.04           C  
ATOM   2957  HB2 PRO A 196       0.794  -3.939  -2.339  1.00 71.04           H  
ATOM   2958  HB3 PRO A 196       1.831  -4.254  -3.763  1.00 71.04           H  
ATOM   2959  O   PRO A 196      -0.073  -6.574  -1.030  1.00 71.04           O  
ATOM   2960  CG  PRO A 196      -0.218  -3.658  -4.213  1.00 71.04           C  
ATOM   2961  HG2 PRO A 196      -0.321  -2.601  -3.966  1.00 71.04           H  
ATOM   2962  HG3 PRO A 196       0.017  -3.782  -5.270  1.00 71.04           H  
ATOM   2963  CD  PRO A 196      -1.489  -4.438  -3.911  1.00 71.04           C  
ATOM   2964  HD2 PRO A 196      -2.132  -4.398  -4.791  1.00 71.04           H  
ATOM   2965  HD3 PRO A 196      -2.000  -4.011  -3.048  1.00 71.04           H  
ATOM   2966  N   ASN A 197       2.000  -6.861  -1.827  1.00 70.35           N  
ATOM   2967  H   ASN A 197       2.588  -6.816  -2.646  1.00 70.35           H  
ATOM   2968  CA  ASN A 197       2.560  -7.481  -0.622  1.00 70.35           C  
ATOM   2969  HA  ASN A 197       3.561  -7.823  -0.886  1.00 70.35           H  
ATOM   2970  C   ASN A 197       1.812  -8.758  -0.170  1.00 70.35           C  
ATOM   2971  CB  ASN A 197       2.730  -6.427   0.487  1.00 70.35           C  
ATOM   2972  HB2 ASN A 197       3.092  -6.943   1.376  1.00 70.35           H  
ATOM   2973  HB3 ASN A 197       1.776  -5.959   0.730  1.00 70.35           H  
ATOM   2974  O   ASN A 197       1.778  -9.079   1.023  1.00 70.35           O  
ATOM   2975  CG  ASN A 197       3.768  -5.376   0.163  1.00 70.35           C  
ATOM   2976  ND2 ASN A 197       3.379  -4.160  -0.132  1.00 70.35           N  
ATOM   2977 HD21 ASN A 197       2.403  -3.899  -0.128  1.00 70.35           H  
ATOM   2978 HD22 ASN A 197       4.108  -3.485  -0.313  1.00 70.35           H  
ATOM   2979  OD1 ASN A 197       4.956  -5.652   0.182  1.00 70.35           O  
ATOM   2980  N   LYS A 198       1.243  -9.494  -1.142  1.00 67.98           N  
ATOM   2981  H   LYS A 198       1.281  -9.098  -2.071  1.00 67.98           H  
ATOM   2982  CA  LYS A 198       0.374 -10.671  -0.961  1.00 67.98           C  
ATOM   2983  HA  LYS A 198      -0.044 -10.943  -1.931  1.00 67.98           H  
ATOM   2984  C   LYS A 198      -0.819 -10.348  -0.066  1.00 67.98           C  
ATOM   2985  CB  LYS A 198       1.160 -11.877  -0.419  1.00 67.98           C  
ATOM   2986  HB2 LYS A 198       0.474 -12.717  -0.308  1.00 67.98           H  
ATOM   2987  HB3 LYS A 198       1.546 -11.627   0.569  1.00 67.98           H  
ATOM   2988  O   LYS A 198      -0.836 -10.756   1.099  1.00 67.98           O  
ATOM   2989  CG  LYS A 198       2.330 -12.318  -1.296  1.00 67.98           C  
ATOM   2990  HG2 LYS A 198       1.962 -12.683  -2.255  1.00 67.98           H  
ATOM   2991  HG3 LYS A 198       3.003 -11.477  -1.462  1.00 67.98           H  
ATOM   2992  CD  LYS A 198       3.086 -13.427  -0.562  1.00 67.98           C  
ATOM   2993  HD2 LYS A 198       3.329 -13.071   0.439  1.00 67.98           H  
ATOM   2994  HD3 LYS A 198       2.460 -14.315  -0.480  1.00 67.98           H  
ATOM   2995  CE  LYS A 198       4.366 -13.748  -1.329  1.00 67.98           C  
ATOM   2996  HE2 LYS A 198       4.722 -12.830  -1.797  1.00 67.98           H  
ATOM   2997  HE3 LYS A 198       4.140 -14.465  -2.118  1.00 67.98           H  
ATOM   2998  NZ  LYS A 198       5.403 -14.254  -0.408  1.00 67.98           N  
ATOM   2999  HZ1 LYS A 198       5.068 -15.068   0.088  1.00 67.98           H  
ATOM   3000  HZ2 LYS A 198       6.260 -14.447  -0.906  1.00 67.98           H  
ATOM   3001  HZ3 LYS A 198       5.590 -13.523   0.264  1.00 67.98           H  
ATOM   3002  N   CYS A 199      -1.782  -9.591  -0.587  1.00 66.09           N  
ATOM   3003  H   CYS A 199      -1.702  -9.278  -1.544  1.00 66.09           H  
ATOM   3004  CA  CYS A 199      -2.979  -9.199   0.166  1.00 66.09           C  
ATOM   3005  HA  CYS A 199      -3.516  -8.463  -0.432  1.00 66.09           H  
ATOM   3006  C   CYS A 199      -2.629  -8.491   1.492  1.00 66.09           C  
ATOM   3007  CB  CYS A 199      -3.924 -10.405   0.366  1.00 66.09           C  
ATOM   3008  HB2 CYS A 199      -4.933 -10.027   0.533  1.00 66.09           H  
ATOM   3009  HB3 CYS A 199      -3.621 -10.954   1.258  1.00 66.09           H  
ATOM   3010  O   CYS A 199      -3.254  -8.743   2.519  1.00 66.09           O  
ATOM   3011  SG  CYS A 199      -3.938 -11.565  -1.037  1.00 66.09           S  
ATOM   3012  HG  CYS A 199      -5.152 -12.071  -0.803  1.00 66.09           H  
ATOM   3013  N   PHE A 200      -1.563  -7.679   1.500  1.00 68.10           N  
ATOM   3014  H   PHE A 200      -1.134  -7.453   0.614  1.00 68.10           H  
ATOM   3015  CA  PHE A 200      -1.017  -7.034   2.704  1.00 68.10           C  
ATOM   3016  HA  PHE A 200      -0.083  -6.560   2.402  1.00 68.10           H  
ATOM   3017  C   PHE A 200      -0.647  -7.981   3.864  1.00 68.10           C  
ATOM   3018  CB  PHE A 200      -1.954  -5.915   3.168  1.00 68.10           C  
ATOM   3019  HB2 PHE A 200      -2.867  -6.354   3.572  1.00 68.10           H  
ATOM   3020  HB3 PHE A 200      -1.490  -5.370   3.990  1.00 68.10           H  
ATOM   3021  O   PHE A 200      -0.512  -7.549   5.013  1.00 68.10           O  
ATOM   3022  CG  PHE A 200      -2.323  -4.925   2.093  1.00 68.10           C  
ATOM   3023  CD1 PHE A 200      -1.489  -3.825   1.812  1.00 68.10           C  
ATOM   3024  HD1 PHE A 200      -0.556  -3.697   2.340  1.00 68.10           H  
ATOM   3025  CD2 PHE A 200      -3.551  -5.073   1.428  1.00 68.10           C  
ATOM   3026  HD2 PHE A 200      -4.201  -5.905   1.656  1.00 68.10           H  
ATOM   3027  CE1 PHE A 200      -1.906  -2.851   0.889  1.00 68.10           C  
ATOM   3028  HE1 PHE A 200      -1.301  -1.975   0.706  1.00 68.10           H  
ATOM   3029  CE2 PHE A 200      -3.965  -4.099   0.515  1.00 68.10           C  
ATOM   3030  HE2 PHE A 200      -4.937  -4.181   0.051  1.00 68.10           H  
ATOM   3031  CZ  PHE A 200      -3.152  -2.986   0.256  1.00 68.10           C  
ATOM   3032  HZ  PHE A 200      -3.517  -2.212  -0.404  1.00 68.10           H  
ATOM   3033  N   THR A 201      -0.427  -9.275   3.617  1.00 65.45           N  
ATOM   3034  H   THR A 201      -0.597  -9.628   2.686  1.00 65.45           H  
ATOM   3035  CA  THR A 201       0.065 -10.191   4.664  1.00 65.45           C  
ATOM   3036  HA  THR A 201      -0.533 -10.038   5.563  1.00 65.45           H  
ATOM   3037  C   THR A 201       1.517  -9.894   5.048  1.00 65.45           C  
ATOM   3038  CB  THR A 201      -0.081 -11.668   4.277  1.00 65.45           C  
ATOM   3039  HB  THR A 201       0.364 -12.273   5.067  1.00 65.45           H  
ATOM   3040  O   THR A 201       1.908 -10.107   6.194  1.00 65.45           O  
ATOM   3041  CG2 THR A 201      -1.544 -12.082   4.131  1.00 65.45           C  
ATOM   3042 HG21 THR A 201      -2.019 -11.547   3.309  1.00 65.45           H  
ATOM   3043 HG22 THR A 201      -1.602 -13.154   3.943  1.00 65.45           H  
ATOM   3044 HG23 THR A 201      -2.085 -11.860   5.051  1.00 65.45           H  
ATOM   3045  OG1 THR A 201       0.592 -11.943   3.070  1.00 65.45           O  
ATOM   3046  HG1 THR A 201       0.050 -11.576   2.367  1.00 65.45           H  
ATOM   3047  N   GLN A 202       2.314  -9.328   4.135  1.00 67.55           N  
ATOM   3048  H   GLN A 202       1.932  -9.161   3.214  1.00 67.55           H  
ATOM   3049  CA  GLN A 202       3.707  -8.936   4.376  1.00 67.55           C  
ATOM   3050  HA  GLN A 202       4.020  -9.330   5.344  1.00 67.55           H  
ATOM   3051  C   GLN A 202       3.841  -7.403   4.440  1.00 67.55           C  
ATOM   3052  CB  GLN A 202       4.617  -9.577   3.306  1.00 67.55           C  
ATOM   3053  HB2 GLN A 202       5.651  -9.470   3.632  1.00 67.55           H  
ATOM   3054  HB3 GLN A 202       4.502  -9.046   2.361  1.00 67.55           H  
ATOM   3055  O   GLN A 202       3.127  -6.701   3.739  1.00 67.55           O  
ATOM   3056  CG  GLN A 202       4.299 -11.071   3.075  1.00 67.55           C  
ATOM   3057  HG2 GLN A 202       3.447 -11.160   2.400  1.00 67.55           H  
ATOM   3058  HG3 GLN A 202       4.025 -11.530   4.025  1.00 67.55           H  
ATOM   3059  CD  GLN A 202       5.472 -11.856   2.502  1.00 67.55           C  
ATOM   3060  NE2 GLN A 202       6.379 -12.316   3.336  1.00 67.55           N  
ATOM   3061 HE21 GLN A 202       7.235 -12.674   2.937  1.00 67.55           H  
ATOM   3062 HE22 GLN A 202       6.303 -12.093   4.318  1.00 67.55           H  
ATOM   3063  OE1 GLN A 202       5.597 -12.125   1.315  1.00 67.55           O  
ATOM   3064  N   ASN A 203       4.762  -6.853   5.246  1.00 75.71           N  
ATOM   3065  H   ASN A 203       5.288  -7.449   5.869  1.00 75.71           H  
ATOM   3066  CA  ASN A 203       5.045  -5.399   5.241  1.00 75.71           C  
ATOM   3067  HA  ASN A 203       4.119  -4.852   5.064  1.00 75.71           H  
ATOM   3068  C   ASN A 203       6.015  -4.994   4.110  1.00 75.71           C  
ATOM   3069  CB  ASN A 203       5.602  -4.942   6.606  1.00 75.71           C  
ATOM   3070  HB2 ASN A 203       6.479  -5.532   6.871  1.00 75.71           H  
ATOM   3071  HB3 ASN A 203       5.921  -3.904   6.509  1.00 75.71           H  
ATOM   3072  O   ASN A 203       6.221  -3.812   3.837  1.00 75.71           O  
ATOM   3073  CG  ASN A 203       4.614  -4.982   7.762  1.00 75.71           C  
ATOM   3074  ND2 ASN A 203       4.943  -4.361   8.872  1.00 75.71           N  
ATOM   3075 HD21 ASN A 203       5.785  -3.806   8.932  1.00 75.71           H  
ATOM   3076 HD22 ASN A 203       4.266  -4.360   9.622  1.00 75.71           H  
ATOM   3077  OD1 ASN A 203       3.561  -5.604   7.724  1.00 75.71           O  
ATOM   3078  N   SER A 204       6.689  -5.958   3.484  1.00 80.29           N  
ATOM   3079  H   SER A 204       6.497  -6.919   3.727  1.00 80.29           H  
ATOM   3080  CA  SER A 204       7.608  -5.731   2.367  1.00 80.29           C  
ATOM   3081  HA  SER A 204       7.236  -4.912   1.751  1.00 80.29           H  
ATOM   3082  C   SER A 204       7.699  -6.977   1.493  1.00 80.29           C  
ATOM   3083  CB  SER A 204       9.016  -5.386   2.874  1.00 80.29           C  
ATOM   3084  HB2 SER A 204       9.702  -5.336   2.028  1.00 80.29           H  
ATOM   3085  HB3 SER A 204       9.357  -6.164   3.557  1.00 80.29           H  
ATOM   3086  O   SER A 204       7.919  -8.078   2.001  1.00 80.29           O  
ATOM   3087  OG  SER A 204       9.022  -4.136   3.540  1.00 80.29           O  
ATOM   3088  HG  SER A 204       8.110  -3.908   3.737  1.00 80.29           H  
ATOM   3089  N   GLY A 205       7.573  -6.780   0.186  1.00 74.90           N  
ATOM   3090  H   GLY A 205       7.232  -5.879  -0.116  1.00 74.90           H  
ATOM   3091  CA  GLY A 205       7.933  -7.733  -0.857  1.00 74.90           C  
ATOM   3092  HA2 GLY A 205       8.204  -8.694  -0.421  1.00 74.90           H  
ATOM   3093  HA3 GLY A 205       7.074  -7.887  -1.510  1.00 74.90           H  
ATOM   3094  C   GLY A 205       9.108  -7.228  -1.698  1.00 74.90           C  
ATOM   3095  O   GLY A 205       9.744  -6.222  -1.385  1.00 74.90           O  
ATOM   3096  N   ASN A 206       9.387  -7.940  -2.786  1.00 82.49           N  
ATOM   3097  H   ASN A 206       8.751  -8.691  -3.011  1.00 82.49           H  
ATOM   3098  CA  ASN A 206      10.316  -7.515  -3.838  1.00 82.49           C  
ATOM   3099  HA  ASN A 206      11.059  -6.845  -3.406  1.00 82.49           H  
ATOM   3100  C   ASN A 206       9.578  -6.720  -4.940  1.00 82.49           C  
ATOM   3101  CB  ASN A 206      11.050  -8.764  -4.374  1.00 82.49           C  
ATOM   3102  HB2 ASN A 206      11.834  -8.450  -5.062  1.00 82.49           H  
ATOM   3103  HB3 ASN A 206      11.527  -9.280  -3.541  1.00 82.49           H  
ATOM   3104  O   ASN A 206       8.350  -6.627  -4.918  1.00 82.49           O  
ATOM   3105  CG  ASN A 206      10.153  -9.758  -5.099  1.00 82.49           C  
ATOM   3106  ND2 ASN A 206      10.701 -10.819  -5.631  1.00 82.49           N  
ATOM   3107 HD21 ASN A 206      11.701 -10.961  -5.603  1.00 82.49           H  
ATOM   3108 HD22 ASN A 206      10.087 -11.400  -6.185  1.00 82.49           H  
ATOM   3109  OD1 ASN A 206       8.948  -9.607  -5.196  1.00 82.49           O  
ATOM   3110  N   GLN A 207      10.309  -6.211  -5.940  1.00 81.60           N  
ATOM   3111  H   GLN A 207      11.315  -6.287  -5.895  1.00 81.60           H  
ATOM   3112  CA  GLN A 207       9.739  -5.433  -7.056  1.00 81.60           C  
ATOM   3113  HA  GLN A 207       9.354  -4.491  -6.666  1.00 81.60           H  
ATOM   3114  C   GLN A 207       8.550  -6.123  -7.764  1.00 81.60           C  
ATOM   3115  CB  GLN A 207      10.840  -5.100  -8.086  1.00 81.60           C  
ATOM   3116  HB2 GLN A 207      11.340  -6.022  -8.383  1.00 81.60           H  
ATOM   3117  HB3 GLN A 207      10.357  -4.683  -8.970  1.00 81.60           H  
ATOM   3118  O   GLN A 207       7.649  -5.432  -8.224  1.00 81.60           O  
ATOM   3119  CG  GLN A 207      11.895  -4.077  -7.608  1.00 81.60           C  
ATOM   3120  HG2 GLN A 207      12.416  -4.467  -6.733  1.00 81.60           H  
ATOM   3121  HG3 GLN A 207      11.388  -3.155  -7.322  1.00 81.60           H  
ATOM   3122  CD  GLN A 207      12.935  -3.734  -8.686  1.00 81.60           C  
ATOM   3123  NE2 GLN A 207      13.873  -2.850  -8.418  1.00 81.60           N  
ATOM   3124 HE21 GLN A 207      14.517  -2.611  -9.158  1.00 81.60           H  
ATOM   3125 HE22 GLN A 207      13.910  -2.355  -7.539  1.00 81.60           H  
ATOM   3126  OE1 GLN A 207      12.929  -4.268  -9.784  1.00 81.60           O  
ATOM   3127  N   SER A 208       8.488  -7.462  -7.826  1.00 81.82           N  
ATOM   3128  H   SER A 208       9.227  -8.015  -7.415  1.00 81.82           H  
ATOM   3129  CA  SER A 208       7.385  -8.181  -8.489  1.00 81.82           C  
ATOM   3130  HA  SER A 208       7.006  -7.553  -9.294  1.00 81.82           H  
ATOM   3131  C   SER A 208       6.176  -8.488  -7.594  1.00 81.82           C  
ATOM   3132  CB  SER A 208       7.904  -9.460  -9.153  1.00 81.82           C  
ATOM   3133  HB2 SER A 208       7.073  -9.976  -9.633  1.00 81.82           H  
ATOM   3134  HB3 SER A 208       8.627  -9.188  -9.921  1.00 81.82           H  
ATOM   3135  O   SER A 208       5.068  -8.591  -8.114  1.00 81.82           O  
ATOM   3136  OG  SER A 208       8.525 -10.334  -8.225  1.00 81.82           O  
ATOM   3137  HG  SER A 208       8.734 -11.142  -8.701  1.00 81.82           H  
ATOM   3138  N   THR A 209       6.354  -8.612  -6.272  1.00 80.97           N  
ATOM   3139  H   THR A 209       7.297  -8.518  -5.923  1.00 80.97           H  
ATOM   3140  CA  THR A 209       5.269  -8.921  -5.307  1.00 80.97           C  
ATOM   3141  HA  THR A 209       4.412  -9.312  -5.856  1.00 80.97           H  
ATOM   3142  C   THR A 209       4.745  -7.707  -4.539  1.00 80.97           C  
ATOM   3143  CB  THR A 209       5.679  -9.998  -4.290  1.00 80.97           C  
ATOM   3144  HB  THR A 209       4.876 -10.125  -3.563  1.00 80.97           H  
ATOM   3145  O   THR A 209       3.687  -7.791  -3.919  1.00 80.97           O  
ATOM   3146  CG2 THR A 209       5.942 -11.351  -4.947  1.00 80.97           C  
ATOM   3147 HG21 THR A 209       5.039 -11.686  -5.456  1.00 80.97           H  
ATOM   3148 HG22 THR A 209       6.748 -11.271  -5.676  1.00 80.97           H  
ATOM   3149 HG23 THR A 209       6.215 -12.082  -4.186  1.00 80.97           H  
ATOM   3150  OG1 THR A 209       6.857  -9.646  -3.602  1.00 80.97           O  
ATOM   3151  HG1 THR A 209       7.554  -9.670  -4.261  1.00 80.97           H  
ATOM   3152  N   ALA A 210       5.470  -6.588  -4.566  1.00 85.78           N  
ATOM   3153  H   ALA A 210       6.377  -6.622  -5.008  1.00 85.78           H  
ATOM   3154  CA  ALA A 210       5.103  -5.333  -3.912  1.00 85.78           C  
ATOM   3155  HA  ALA A 210       4.143  -5.455  -3.410  1.00 85.78           H  
ATOM   3156  C   ALA A 210       4.900  -4.169  -4.900  1.00 85.78           C  
ATOM   3157  CB  ALA A 210       6.145  -5.040  -2.829  1.00 85.78           C  
ATOM   3158  HB1 ALA A 210       7.140  -4.957  -3.265  1.00 85.78           H  
ATOM   3159  HB2 ALA A 210       5.895  -4.110  -2.318  1.00 85.78           H  
ATOM   3160  HB3 ALA A 210       6.140  -5.851  -2.101  1.00 85.78           H  
ATOM   3161  O   ALA A 210       4.758  -3.025  -4.468  1.00 85.78           O  
ATOM   3162  N   LYS A 211       4.875  -4.437  -6.214  1.00 88.95           N  
ATOM   3163  H   LYS A 211       4.983  -5.394  -6.518  1.00 88.95           H  
ATOM   3164  CA  LYS A 211       4.435  -3.441  -7.200  1.00 88.95           C  
ATOM   3165  HA  LYS A 211       5.094  -2.578  -7.107  1.00 88.95           H  
ATOM   3166  C   LYS A 211       3.010  -2.966  -6.896  1.00 88.95           C  
ATOM   3167  CB  LYS A 211       4.553  -3.952  -8.647  1.00 88.95           C  
ATOM   3168  HB2 LYS A 211       4.199  -3.165  -9.313  1.00 88.95           H  
ATOM   3169  HB3 LYS A 211       5.602  -4.132  -8.882  1.00 88.95           H  
ATOM   3170  O   LYS A 211       2.194  -3.766  -6.444  1.00 88.95           O  
ATOM   3171  CG  LYS A 211       3.743  -5.231  -8.913  1.00 88.95           C  
ATOM   3172  HG2 LYS A 211       2.708  -5.074  -8.607  1.00 88.95           H  
ATOM   3173  HG3 LYS A 211       4.159  -6.054  -8.332  1.00 88.95           H  
ATOM   3174  CD  LYS A 211       3.744  -5.605 -10.398  1.00 88.95           C  
ATOM   3175  HD2 LYS A 211       3.354  -4.761 -10.967  1.00 88.95           H  
ATOM   3176  HD3 LYS A 211       4.758  -5.832 -10.726  1.00 88.95           H  
ATOM   3177  CE  LYS A 211       2.832  -6.822 -10.585  1.00 88.95           C  
ATOM   3178  HE2 LYS A 211       1.915  -6.646 -10.022  1.00 88.95           H  
ATOM   3179  HE3 LYS A 211       3.317  -7.698 -10.154  1.00 88.95           H  
ATOM   3180  NZ  LYS A 211       2.491  -7.043 -12.011  1.00 88.95           N  
ATOM   3181  HZ1 LYS A 211       1.855  -7.823 -12.099  1.00 88.95           H  
ATOM   3182  HZ2 LYS A 211       2.019  -6.227 -12.374  1.00 88.95           H  
ATOM   3183  HZ3 LYS A 211       3.319  -7.214 -12.564  1.00 88.95           H  
ATOM   3184  N   LEU A 212       2.723  -1.694  -7.151  1.00 88.40           N  
ATOM   3185  H   LEU A 212       3.472  -1.098  -7.472  1.00 88.40           H  
ATOM   3186  CA  LEU A 212       1.354  -1.194  -7.278  1.00 88.40           C  
ATOM   3187  HA  LEU A 212       0.756  -1.546  -6.438  1.00 88.40           H  
ATOM   3188  C   LEU A 212       0.700  -1.764  -8.544  1.00 88.40           C  
ATOM   3189  CB  LEU A 212       1.352   0.346  -7.290  1.00 88.40           C  
ATOM   3190  HB2 LEU A 212       1.980   0.688  -8.113  1.00 88.40           H  
ATOM   3191  HB3 LEU A 212       0.335   0.681  -7.493  1.00 88.40           H  
ATOM   3192  O   LEU A 212       1.394  -2.140  -9.498  1.00 88.40           O  
ATOM   3193  CG  LEU A 212       1.832   1.020  -5.992  1.00 88.40           C  
ATOM   3194  HG  LEU A 212       2.885   0.786  -5.837  1.00 88.40           H  
ATOM   3195  CD1 LEU A 212       1.688   2.535  -6.112  1.00 88.40           C  
ATOM   3196 HD11 LEU A 212       2.109   3.026  -5.236  1.00 88.40           H  
ATOM   3197 HD12 LEU A 212       0.634   2.799  -6.202  1.00 88.40           H  
ATOM   3198 HD13 LEU A 212       2.204   2.886  -7.006  1.00 88.40           H  
ATOM   3199  CD2 LEU A 212       1.047   0.572  -4.759  1.00 88.40           C  
ATOM   3200 HD21 LEU A 212       1.379   1.127  -3.882  1.00 88.40           H  
ATOM   3201 HD22 LEU A 212       1.189  -0.496  -4.593  1.00 88.40           H  
ATOM   3202 HD23 LEU A 212      -0.014   0.766  -4.921  1.00 88.40           H  
ATOM   3203  N   THR A 213      -0.628  -1.833  -8.545  1.00 81.20           N  
ATOM   3204  H   THR A 213      -1.153  -1.468  -7.762  1.00 81.20           H  
ATOM   3205  CA  THR A 213      -1.394  -2.313  -9.697  1.00 81.20           C  
ATOM   3206  HA  THR A 213      -0.799  -3.062 -10.219  1.00 81.20           H  
ATOM   3207  C   THR A 213      -1.632  -1.153 -10.654  1.00 81.20           C  
ATOM   3208  CB  THR A 213      -2.682  -3.022  -9.257  1.00 81.20           C  
ATOM   3209  HB  THR A 213      -3.305  -2.354  -8.662  1.00 81.20           H  
ATOM   3210  O   THR A 213      -2.110  -0.094 -10.260  1.00 81.20           O  
ATOM   3211  CG2 THR A 213      -3.486  -3.586 -10.425  1.00 81.20           C  
ATOM   3212 HG21 THR A 213      -3.893  -2.769 -11.020  1.00 81.20           H  
ATOM   3213 HG22 THR A 213      -4.322  -4.175 -10.047  1.00 81.20           H  
ATOM   3214 HG23 THR A 213      -2.858  -4.217 -11.054  1.00 81.20           H  
ATOM   3215  OG1 THR A 213      -2.276  -4.135  -8.490  1.00 81.20           O  
ATOM   3216  HG1 THR A 213      -3.060  -4.642  -8.266  1.00 81.20           H  
ATOM   3217  N   GLN A 214      -1.246  -1.341 -11.914  1.00 79.43           N  
ATOM   3218  H   GLN A 214      -0.900  -2.252 -12.181  1.00 79.43           H  
ATOM   3219  CA  GLN A 214      -1.543  -0.394 -12.988  1.00 79.43           C  
ATOM   3220  HA  GLN A 214      -1.256   0.614 -12.690  1.00 79.43           H  
ATOM   3221  C   GLN A 214      -3.044  -0.409 -13.266  1.00 79.43           C  
ATOM   3222  CB  GLN A 214      -0.753  -0.777 -14.248  1.00 79.43           C  
ATOM   3223  HB2 GLN A 214      -0.862  -1.847 -14.421  1.00 79.43           H  
ATOM   3224  HB3 GLN A 214      -1.158  -0.246 -15.109  1.00 79.43           H  
ATOM   3225  O   GLN A 214      -3.616  -1.494 -13.397  1.00 79.43           O  
ATOM   3226  CG  GLN A 214       0.730  -0.404 -14.101  1.00 79.43           C  
ATOM   3227  HG2 GLN A 214       0.821   0.677 -14.215  1.00 79.43           H  
ATOM   3228  HG3 GLN A 214       1.085  -0.669 -13.105  1.00 79.43           H  
ATOM   3229  CD  GLN A 214       1.649  -1.085 -15.108  1.00 79.43           C  
ATOM   3230  NE2 GLN A 214       2.832  -0.552 -15.309  1.00 79.43           N  
ATOM   3231 HE21 GLN A 214       3.048   0.345 -14.896  1.00 79.43           H  
ATOM   3232 HE22 GLN A 214       3.416  -0.971 -16.018  1.00 79.43           H  
ATOM   3233  OE1 GLN A 214       1.377  -2.134 -15.676  1.00 79.43           O  
ATOM   3234  N   LEU A 215      -3.648   0.773 -13.406  1.00 74.08           N  
ATOM   3235  H   LEU A 215      -3.093   1.614 -13.334  1.00 74.08           H  
ATOM   3236  CA  LEU A 215      -4.963   0.891 -14.019  1.00 74.08           C  
ATOM   3237  HA  LEU A 215      -5.682   0.318 -13.434  1.00 74.08           H  
ATOM   3238  C   LEU A 215      -4.915   0.289 -15.422  1.00 74.08           C  
ATOM   3239  CB  LEU A 215      -5.431   2.354 -14.112  1.00 74.08           C  
ATOM   3240  HB2 LEU A 215      -6.332   2.364 -14.726  1.00 74.08           H  
ATOM   3241  HB3 LEU A 215      -4.675   2.935 -14.641  1.00 74.08           H  
ATOM   3242  O   LEU A 215      -3.935   0.437 -16.159  1.00 74.08           O  
ATOM   3243  CG  LEU A 215      -5.762   3.058 -12.787  1.00 74.08           C  
ATOM   3244  HG  LEU A 215      -4.839   3.259 -12.243  1.00 74.08           H  
ATOM   3245  CD1 LEU A 215      -6.451   4.383 -13.113  1.00 74.08           C  
ATOM   3246 HD11 LEU A 215      -5.789   5.019 -13.701  1.00 74.08           H  
ATOM   3247 HD12 LEU A 215      -6.722   4.894 -12.190  1.00 74.08           H  
ATOM   3248 HD13 LEU A 215      -7.367   4.199 -13.675  1.00 74.08           H  
ATOM   3249  CD2 LEU A 215      -6.700   2.253 -11.889  1.00 74.08           C  
ATOM   3250 HD21 LEU A 215      -6.200   1.354 -11.529  1.00 74.08           H  
ATOM   3251 HD22 LEU A 215      -7.602   1.970 -12.432  1.00 74.08           H  
ATOM   3252 HD23 LEU A 215      -6.986   2.850 -11.023  1.00 74.08           H  
ATOM   3253  N   LYS A 216      -5.998  -0.394 -15.771  1.00 64.48           N  
ATOM   3254  H   LYS A 216      -6.752  -0.457 -15.102  1.00 64.48           H  
ATOM   3255  CA  LYS A 216      -6.265  -0.917 -17.104  1.00 64.48           C  
ATOM   3256  HA  LYS A 216      -5.732  -0.328 -17.850  1.00 64.48           H  
ATOM   3257  C   LYS A 216      -7.752  -0.794 -17.349  1.00 64.48           C  
ATOM   3258  CB  LYS A 216      -5.854  -2.390 -17.206  1.00 64.48           C  
ATOM   3259  HB2 LYS A 216      -6.358  -2.969 -16.432  1.00 64.48           H  
ATOM   3260  HB3 LYS A 216      -6.178  -2.759 -18.179  1.00 64.48           H  
ATOM   3261  O   LYS A 216      -8.537  -1.086 -16.453  1.00 64.48           O  
ATOM   3262  CG  LYS A 216      -4.341  -2.569 -17.078  1.00 64.48           C  
ATOM   3263  HG2 LYS A 216      -3.845  -1.863 -17.745  1.00 64.48           H  
ATOM   3264  HG3 LYS A 216      -4.023  -2.384 -16.052  1.00 64.48           H  
ATOM   3265  CD  LYS A 216      -3.958  -3.988 -17.482  1.00 64.48           C  
ATOM   3266  HD2 LYS A 216      -4.356  -4.704 -16.764  1.00 64.48           H  
ATOM   3267  HD3 LYS A 216      -4.381  -4.186 -18.467  1.00 64.48           H  
ATOM   3268  CE  LYS A 216      -2.436  -4.072 -17.547  1.00 64.48           C  
ATOM   3269  HE2 LYS A 216      -2.041  -4.214 -16.541  1.00 64.48           H  
ATOM   3270  HE3 LYS A 216      -2.063  -3.121 -17.926  1.00 64.48           H  
ATOM   3271  NZ  LYS A 216      -2.037  -5.159 -18.464  1.00 64.48           N  
ATOM   3272  HZ1 LYS A 216      -2.424  -4.955 -19.375  1.00 64.48           H  
ATOM   3273  HZ2 LYS A 216      -1.031  -5.200 -18.549  1.00 64.48           H  
ATOM   3274  HZ3 LYS A 216      -2.416  -6.041 -18.151  1.00 64.48           H  
ATOM   3275  N   ALA A 217      -8.141  -0.444 -18.568  1.00 52.92           N  
ATOM   3276  H   ALA A 217      -7.447  -0.270 -19.281  1.00 52.92           H  
ATOM   3277  CA  ALA A 217      -9.530  -0.603 -18.965  1.00 52.92           C  
ATOM   3278  HA  ALA A 217     -10.169  -0.089 -18.247  1.00 52.92           H  
ATOM   3279  C   ALA A 217      -9.874  -2.102 -18.941  1.00 52.92           C  
ATOM   3280  CB  ALA A 217      -9.731   0.041 -20.341  1.00 52.92           C  
ATOM   3281  HB1 ALA A 217      -9.505   1.106 -20.290  1.00 52.92           H  
ATOM   3282  HB2 ALA A 217      -9.084  -0.436 -21.077  1.00 52.92           H  
ATOM   3283  HB3 ALA A 217     -10.768  -0.086 -20.650  1.00 52.92           H  
ATOM   3284  O   ALA A 217      -9.417  -2.858 -19.796  1.00 52.92           O  
ATOM   3285  N   SER A 218     -10.637  -2.541 -17.939  1.00 50.05           N  
ATOM   3286  H   SER A 218     -10.906  -1.894 -17.211  1.00 50.05           H  
ATOM   3287  CA  SER A 218     -11.254  -3.866 -17.960  1.00 50.05           C  
ATOM   3288  HA  SER A 218     -10.550  -4.570 -18.404  1.00 50.05           H  
ATOM   3289  C   SER A 218     -12.495  -3.833 -18.855  1.00 50.05           C  
ATOM   3290  CB  SER A 218     -11.560  -4.368 -16.541  1.00 50.05           C  
ATOM   3291  HB2 SER A 218     -11.916  -5.396 -16.605  1.00 50.05           H  
ATOM   3292  HB3 SER A 218     -10.642  -4.360 -15.952  1.00 50.05           H  
ATOM   3293  O   SER A 218     -13.192  -2.817 -18.919  1.00 50.05           O  
ATOM   3294  OG  SER A 218     -12.543  -3.590 -15.886  1.00 50.05           O  
ATOM   3295  HG  SER A 218     -12.116  -3.057 -15.211  1.00 50.05           H  
ATOM   3296  N   ASP A 219     -12.809  -4.947 -19.523  1.00 39.52           N  
ATOM   3297  H   ASP A 219     -12.151  -5.712 -19.561  1.00 39.52           H  
ATOM   3298  CA  ASP A 219     -14.008  -5.049 -20.373  1.00 39.52           C  
ATOM   3299  HA  ASP A 219     -13.925  -4.336 -21.194  1.00 39.52           H  
ATOM   3300  C   ASP A 219     -15.280  -4.723 -19.569  1.00 39.52           C  
ATOM   3301  CB  ASP A 219     -14.094  -6.462 -20.968  1.00 39.52           C  
ATOM   3302  HB2 ASP A 219     -14.316  -7.172 -20.171  1.00 39.52           H  
ATOM   3303  HB3 ASP A 219     -14.913  -6.496 -21.687  1.00 39.52           H  
ATOM   3304  O   ASP A 219     -16.175  -4.017 -20.036  1.00 39.52           O  
ATOM   3305  CG  ASP A 219     -12.795  -6.872 -21.666  1.00 39.52           C  
ATOM   3306  OD1 ASP A 219     -12.428  -6.196 -22.650  1.00 39.52           O  
ATOM   3307  OD2 ASP A 219     -12.145  -7.807 -21.147  1.00 39.52           O  
ATOM   3308  N   LYS A 220     -15.290  -5.145 -18.297  1.00 42.37           N  
ATOM   3309  H   LYS A 220     -14.494  -5.699 -18.015  1.00 42.37           H  
ATOM   3310  CA  LYS A 220     -16.289  -4.807 -17.278  1.00 42.37           C  
ATOM   3311  HA  LYS A 220     -17.268  -5.154 -17.609  1.00 42.37           H  
ATOM   3312  C   LYS A 220     -16.409  -3.297 -17.045  1.00 42.37           C  
ATOM   3313  CB  LYS A 220     -15.907  -5.536 -15.983  1.00 42.37           C  
ATOM   3314  HB2 LYS A 220     -15.816  -6.602 -16.190  1.00 42.37           H  
ATOM   3315  HB3 LYS A 220     -14.934  -5.170 -15.655  1.00 42.37           H  
ATOM   3316  O   LYS A 220     -17.519  -2.785 -17.044  1.00 42.37           O  
ATOM   3317  CG  LYS A 220     -16.923  -5.346 -14.847  1.00 42.37           C  
ATOM   3318  HG2 LYS A 220     -17.853  -5.860 -15.091  1.00 42.37           H  
ATOM   3319  HG3 LYS A 220     -17.129  -4.286 -14.698  1.00 42.37           H  
ATOM   3320  CD  LYS A 220     -16.329  -5.909 -13.553  1.00 42.37           C  
ATOM   3321  HD2 LYS A 220     -15.399  -5.380 -13.343  1.00 42.37           H  
ATOM   3322  HD3 LYS A 220     -16.109  -6.969 -13.675  1.00 42.37           H  
ATOM   3323  CE  LYS A 220     -17.283  -5.718 -12.375  1.00 42.37           C  
ATOM   3324  HE2 LYS A 220     -17.668  -4.699 -12.399  1.00 42.37           H  
ATOM   3325  HE3 LYS A 220     -18.125  -6.400 -12.488  1.00 42.37           H  
ATOM   3326  NZ  LYS A 220     -16.561  -5.967 -11.105  1.00 42.37           N  
ATOM   3327  HZ1 LYS A 220     -16.050  -6.838 -11.102  1.00 42.37           H  
ATOM   3328  HZ2 LYS A 220     -17.151  -5.945 -10.285  1.00 42.37           H  
ATOM   3329  HZ3 LYS A 220     -15.821  -5.291 -10.982  1.00 42.37           H  
ATOM   3330  N   MET A 221     -15.301  -2.569 -16.886  1.00 46.11           N  
ATOM   3331  H   MET A 221     -14.404  -3.031 -16.928  1.00 46.11           H  
ATOM   3332  CA  MET A 221     -15.330  -1.115 -16.679  1.00 46.11           C  
ATOM   3333  HA  MET A 221     -15.991  -0.900 -15.840  1.00 46.11           H  
ATOM   3334  C   MET A 221     -15.888  -0.383 -17.907  1.00 46.11           C  
ATOM   3335  CB  MET A 221     -13.920  -0.628 -16.321  1.00 46.11           C  
ATOM   3336  HB2 MET A 221     -13.262  -0.728 -17.184  1.00 46.11           H  
ATOM   3337  HB3 MET A 221     -13.532  -1.246 -15.512  1.00 46.11           H  
ATOM   3338  O   MET A 221     -16.712   0.518 -17.764  1.00 46.11           O  
ATOM   3339  CG  MET A 221     -13.891   0.816 -15.824  1.00 46.11           C  
ATOM   3340  HG2 MET A 221     -14.290   1.486 -16.586  1.00 46.11           H  
ATOM   3341  HG3 MET A 221     -14.520   0.887 -14.937  1.00 46.11           H  
ATOM   3342  SD  MET A 221     -12.217   1.342 -15.375  1.00 46.11           S  
ATOM   3343  CE  MET A 221     -11.694   2.143 -16.910  1.00 46.11           C  
ATOM   3344  HE1 MET A 221     -11.833   1.462 -17.750  1.00 46.11           H  
ATOM   3345  HE2 MET A 221     -10.641   2.411 -16.830  1.00 46.11           H  
ATOM   3346  HE3 MET A 221     -12.284   3.045 -17.071  1.00 46.11           H  
ATOM   3347  N   ALA A 222     -15.518  -0.811 -19.117  1.00 42.16           N  
ATOM   3348  H   ALA A 222     -14.850  -1.565 -19.181  1.00 42.16           H  
ATOM   3349  CA  ALA A 222     -16.100  -0.272 -20.346  1.00 42.16           C  
ATOM   3350  HA  ALA A 222     -16.001   0.813 -20.327  1.00 42.16           H  
ATOM   3351  C   ALA A 222     -17.608  -0.589 -20.463  1.00 42.16           C  
ATOM   3352  CB  ALA A 222     -15.289  -0.809 -21.530  1.00 42.16           C  
ATOM   3353  HB1 ALA A 222     -14.245  -0.514 -21.423  1.00 42.16           H  
ATOM   3354  HB2 ALA A 222     -15.348  -1.897 -21.556  1.00 42.16           H  
ATOM   3355  HB3 ALA A 222     -15.681  -0.393 -22.458  1.00 42.16           H  
ATOM   3356  O   ALA A 222     -18.388   0.261 -20.897  1.00 42.16           O  
ATOM   3357  N   HIS A 223     -18.035  -1.786 -20.053  1.00 38.49           N  
ATOM   3358  H   HIS A 223     -17.347  -2.472 -19.777  1.00 38.49           H  
ATOM   3359  CA  HIS A 223     -19.442  -2.188 -20.020  1.00 38.49           C  
ATOM   3360  HA  HIS A 223     -19.890  -1.961 -20.988  1.00 38.49           H  
ATOM   3361  C   HIS A 223     -20.259  -1.408 -18.976  1.00 38.49           C  
ATOM   3362  CB  HIS A 223     -19.503  -3.709 -19.800  1.00 38.49           C  
ATOM   3363  HB2 HIS A 223     -19.087  -4.208 -20.675  1.00 38.49           H  
ATOM   3364  HB3 HIS A 223     -18.879  -3.972 -18.946  1.00 38.49           H  
ATOM   3365  O   HIS A 223     -21.338  -0.905 -19.290  1.00 38.49           O  
ATOM   3366  CG  HIS A 223     -20.885  -4.248 -19.535  1.00 38.49           C  
ATOM   3367  CD2 HIS A 223     -21.739  -4.821 -20.441  1.00 38.49           C  
ATOM   3368  HD2 HIS A 223     -21.543  -4.959 -21.494  1.00 38.49           H  
ATOM   3369  ND1 HIS A 223     -21.502  -4.298 -18.305  1.00 38.49           N  
ATOM   3370  HD1 HIS A 223     -21.140  -3.950 -17.429  1.00 38.49           H  
ATOM   3371  CE1 HIS A 223     -22.687  -4.898 -18.468  1.00 38.49           C  
ATOM   3372  HE1 HIS A 223     -23.370  -5.106 -17.658  1.00 38.49           H  
ATOM   3373  NE2 HIS A 223     -22.899  -5.218 -19.756  1.00 38.49           N  
ATOM   3374  N   ASP A 224     -19.739  -1.248 -17.759  1.00 45.32           N  
ATOM   3375  H   ASP A 224     -18.870  -1.720 -17.554  1.00 45.32           H  
ATOM   3376  CA  ASP A 224     -20.447  -0.630 -16.633  1.00 45.32           C  
ATOM   3377  HA  ASP A 224     -21.486  -0.958 -16.663  1.00 45.32           H  
ATOM   3378  C   ASP A 224     -20.489   0.907 -16.726  1.00 45.32           C  
ATOM   3379  CB  ASP A 224     -19.848  -1.129 -15.303  1.00 45.32           C  
ATOM   3380  HB2 ASP A 224     -18.772  -0.959 -15.308  1.00 45.32           H  
ATOM   3381  HB3 ASP A 224     -20.273  -0.538 -14.492  1.00 45.32           H  
ATOM   3382  O   ASP A 224     -21.443   1.520 -16.246  1.00 45.32           O  
ATOM   3383  CG  ASP A 224     -20.138  -2.614 -15.003  1.00 45.32           C  
ATOM   3384  OD1 ASP A 224     -20.959  -3.234 -15.729  1.00 45.32           O  
ATOM   3385  OD2 ASP A 224     -19.574  -3.124 -14.005  1.00 45.32           O  
ATOM   3386  N   MET A 225     -19.548   1.535 -17.446  1.00 43.63           N  
ATOM   3387  H   MET A 225     -18.752   0.998 -17.759  1.00 43.63           H  
ATOM   3388  CA  MET A 225     -19.683   2.926 -17.916  1.00 43.63           C  
ATOM   3389  HA  MET A 225     -20.029   3.535 -17.081  1.00 43.63           H  
ATOM   3390  C   MET A 225     -20.737   3.094 -19.033  1.00 43.63           C  
ATOM   3391  CB  MET A 225     -18.322   3.477 -18.371  1.00 43.63           C  
ATOM   3392  HB2 MET A 225     -18.480   4.451 -18.834  1.00 43.63           H  
ATOM   3393  HB3 MET A 225     -17.890   2.806 -19.113  1.00 43.63           H  
ATOM   3394  O   MET A 225     -20.996   4.213 -19.473  1.00 43.63           O  
ATOM   3395  CG  MET A 225     -17.326   3.675 -17.222  1.00 43.63           C  
ATOM   3396  HG2 MET A 225     -17.125   2.710 -16.756  1.00 43.63           H  
ATOM   3397  HG3 MET A 225     -17.776   4.318 -16.466  1.00 43.63           H  
ATOM   3398  SD  MET A 225     -15.742   4.401 -17.740  1.00 43.63           S  
ATOM   3399  CE  MET A 225     -16.153   6.166 -17.664  1.00 43.63           C  
ATOM   3400  HE1 MET A 225     -17.021   6.375 -18.290  1.00 43.63           H  
ATOM   3401  HE2 MET A 225     -15.304   6.755 -18.010  1.00 43.63           H  
ATOM   3402  HE3 MET A 225     -16.379   6.442 -16.634  1.00 43.63           H  
ATOM   3403  N   GLY A 226     -21.368   2.006 -19.489  1.00 37.92           N  
ATOM   3404  H   GLY A 226     -21.123   1.112 -19.087  1.00 37.92           H  
ATOM   3405  CA  GLY A 226     -22.442   2.015 -20.485  1.00 37.92           C  
ATOM   3406  HA2 GLY A 226     -23.060   1.131 -20.328  1.00 37.92           H  
ATOM   3407  HA3 GLY A 226     -23.061   2.900 -20.339  1.00 37.92           H  
ATOM   3408  C   GLY A 226     -21.977   2.000 -21.943  1.00 37.92           C  
ATOM   3409  O   GLY A 226     -22.814   2.150 -22.832  1.00 37.92           O  
ATOM   3410  N   TYR A 227     -20.680   1.806 -22.211  1.00 42.83           N  
ATOM   3411  H   TYR A 227     -20.039   1.664 -21.444  1.00 42.83           H  
ATOM   3412  CA  TYR A 227     -20.125   1.830 -23.571  1.00 42.83           C  
ATOM   3413  HA  TYR A 227     -20.706   2.545 -24.154  1.00 42.83           H  
ATOM   3414  C   TYR A 227     -20.247   0.497 -24.326  1.00 42.83           C  
ATOM   3415  CB  TYR A 227     -18.675   2.340 -23.554  1.00 42.83           C  
ATOM   3416  HB2 TYR A 227     -18.319   2.404 -24.582  1.00 42.83           H  
ATOM   3417  HB3 TYR A 227     -18.045   1.610 -23.045  1.00 42.83           H  
ATOM   3418  O   TYR A 227     -19.928   0.451 -25.512  1.00 42.83           O  
ATOM   3419  CG  TYR A 227     -18.482   3.708 -22.922  1.00 42.83           C  
ATOM   3420  CD1 TYR A 227     -19.174   4.824 -23.435  1.00 42.83           C  
ATOM   3421  HD1 TYR A 227     -19.841   4.708 -24.276  1.00 42.83           H  
ATOM   3422  CD2 TYR A 227     -17.591   3.873 -21.843  1.00 42.83           C  
ATOM   3423  HD2 TYR A 227     -17.052   3.021 -21.455  1.00 42.83           H  
ATOM   3424  CE1 TYR A 227     -18.997   6.094 -22.855  1.00 42.83           C  
ATOM   3425  HE1 TYR A 227     -19.534   6.949 -23.238  1.00 42.83           H  
ATOM   3426  CE2 TYR A 227     -17.391   5.148 -21.278  1.00 42.83           C  
ATOM   3427  HE2 TYR A 227     -16.694   5.269 -20.462  1.00 42.83           H  
ATOM   3428  OH  TYR A 227     -17.931   7.495 -21.230  1.00 42.83           O  
ATOM   3429  HH  TYR A 227     -17.293   7.470 -20.513  1.00 42.83           H  
ATOM   3430  CZ  TYR A 227     -18.105   6.261 -21.776  1.00 42.83           C  
ATOM   3431  N   TRP A 228     -20.737  -0.576 -23.691  1.00 37.31           N  
ATOM   3432  H   TRP A 228     -21.011  -0.474 -22.724  1.00 37.31           H  
ATOM   3433  CA  TRP A 228     -21.066  -1.831 -24.380  1.00 37.31           C  
ATOM   3434  HA  TRP A 228     -20.661  -1.782 -25.391  1.00 37.31           H  
ATOM   3435  C   TRP A 228     -22.583  -2.049 -24.466  1.00 37.31           C  
ATOM   3436  CB  TRP A 228     -20.398  -3.041 -23.721  1.00 37.31           C  
ATOM   3437  HB2 TRP A 228     -20.855  -3.943 -24.130  1.00 37.31           H  
ATOM   3438  HB3 TRP A 228     -20.615  -3.040 -22.653  1.00 37.31           H  
ATOM   3439  O   TRP A 228     -23.279  -1.940 -23.451  1.00 37.31           O  
ATOM   3440  CG  TRP A 228     -18.922  -3.160 -23.936  1.00 37.31           C  
ATOM   3441  CD1 TRP A 228     -17.986  -2.300 -23.478  1.00 37.31           C  
ATOM   3442  HD1 TRP A 228     -18.199  -1.411 -22.903  1.00 37.31           H  
ATOM   3443  CD2 TRP A 228     -18.189  -4.178 -24.689  1.00 37.31           C  
ATOM   3444  CE2 TRP A 228     -16.796  -3.881 -24.611  1.00 37.31           C  
ATOM   3445  CE3 TRP A 228     -18.559  -5.319 -25.434  1.00 37.31           C  
ATOM   3446  HE3 TRP A 228     -19.603  -5.582 -25.516  1.00 37.31           H  
ATOM   3447  NE1 TRP A 228     -16.731  -2.735 -23.854  1.00 37.31           N  
ATOM   3448  HE1 TRP A 228     -15.872  -2.282 -23.576  1.00 37.31           H  
ATOM   3449  CH2 TRP A 228     -16.219  -5.804 -25.957  1.00 37.31           C  
ATOM   3450  HH2 TRP A 228     -15.477  -6.435 -26.424  1.00 37.31           H  
ATOM   3451  CZ2 TRP A 228     -15.817  -4.676 -25.222  1.00 37.31           C  
ATOM   3452  HZ2 TRP A 228     -14.769  -4.438 -25.113  1.00 37.31           H  
ATOM   3453  CZ3 TRP A 228     -17.585  -6.120 -26.065  1.00 37.31           C  
ATOM   3454  HZ3 TRP A 228     -17.887  -6.994 -26.624  1.00 37.31           H  
ATOM   3455  N   PRO A 229     -23.123  -2.435 -25.639  1.00 36.65           N  
ATOM   3456  CA  PRO A 229     -24.487  -2.935 -25.723  1.00 36.65           C  
ATOM   3457  HA  PRO A 229     -25.175  -2.218 -25.276  1.00 36.65           H  
ATOM   3458  C   PRO A 229     -24.592  -4.278 -24.983  1.00 36.65           C  
ATOM   3459  CB  PRO A 229     -24.782  -3.058 -27.221  1.00 36.65           C  
ATOM   3460  HB2 PRO A 229     -25.485  -3.862 -27.439  1.00 36.65           H  
ATOM   3461  HB3 PRO A 229     -25.165  -2.107 -27.592  1.00 36.65           H  
ATOM   3462  O   PRO A 229     -23.824  -5.205 -25.235  1.00 36.65           O  
ATOM   3463  CG  PRO A 229     -23.408  -3.323 -27.839  1.00 36.65           C  
ATOM   3464  HG2 PRO A 229     -23.352  -2.974 -28.870  1.00 36.65           H  
ATOM   3465  HG3 PRO A 229     -23.179  -4.387 -27.787  1.00 36.65           H  
ATOM   3466  CD  PRO A 229     -22.454  -2.549 -26.930  1.00 36.65           C  
ATOM   3467  HD2 PRO A 229     -22.279  -1.553 -27.337  1.00 36.65           H  
ATOM   3468  HD3 PRO A 229     -21.513  -3.093 -26.848  1.00 36.65           H  
ATOM   3469  N   LYS A 230     -25.569  -4.405 -24.078  1.00 38.91           N  
ATOM   3470  H   LYS A 230     -26.134  -3.590 -23.883  1.00 38.91           H  
ATOM   3471  CA  LYS A 230     -25.814  -5.640 -23.314  1.00 38.91           C  
ATOM   3472  HA  LYS A 230     -24.878  -5.957 -22.856  1.00 38.91           H  
ATOM   3473  C   LYS A 230     -26.276  -6.782 -24.227  1.00 38.91           C  
ATOM   3474  CB  LYS A 230     -26.844  -5.386 -22.198  1.00 38.91           C  
ATOM   3475  HB2 LYS A 230     -27.725  -4.892 -22.608  1.00 38.91           H  
ATOM   3476  HB3 LYS A 230     -27.147  -6.347 -21.784  1.00 38.91           H  
ATOM   3477  O   LYS A 230     -27.469  -6.895 -24.506  1.00 38.91           O  
ATOM   3478  CG  LYS A 230     -26.249  -4.543 -21.068  1.00 38.91           C  
ATOM   3479  HG2 LYS A 230     -25.341  -5.036 -20.721  1.00 38.91           H  
ATOM   3480  HG3 LYS A 230     -25.989  -3.553 -21.443  1.00 38.91           H  
ATOM   3481  CD  LYS A 230     -27.213  -4.405 -19.885  1.00 38.91           C  
ATOM   3482  HD2 LYS A 230     -27.515  -5.397 -19.549  1.00 38.91           H  
ATOM   3483  HD3 LYS A 230     -28.089  -3.832 -20.189  1.00 38.91           H  
ATOM   3484  CE  LYS A 230     -26.454  -3.685 -18.768  1.00 38.91           C  
ATOM   3485  HE2 LYS A 230     -26.161  -2.697 -19.123  1.00 38.91           H  
ATOM   3486  HE3 LYS A 230     -25.532  -4.234 -18.577  1.00 38.91           H  
ATOM   3487  NZ  LYS A 230     -27.248  -3.576 -17.521  1.00 38.91           N  
ATOM   3488  HZ1 LYS A 230     -28.087  -3.038 -17.681  1.00 38.91           H  
ATOM   3489  HZ2 LYS A 230     -26.689  -3.113 -16.818  1.00 38.91           H  
ATOM   3490  HZ3 LYS A 230     -27.482  -4.498 -17.181  1.00 38.91           H  
ATOM   3491  N   GLY A 231     -25.351  -7.643 -24.649  1.00 39.23           N  
ATOM   3492  H   GLY A 231     -24.381  -7.396 -24.513  1.00 39.23           H  
ATOM   3493  CA  GLY A 231     -25.673  -8.852 -25.409  1.00 39.23           C  
ATOM   3494  HA2 GLY A 231     -26.245  -8.570 -26.293  1.00 39.23           H  
ATOM   3495  HA3 GLY A 231     -26.301  -9.502 -24.799  1.00 39.23           H  
ATOM   3496  C   GLY A 231     -24.454  -9.645 -25.879  1.00 39.23           C  
ATOM   3497  O   GLY A 231     -23.976  -9.431 -26.987  1.00 39.23           O  
ATOM   3498  N   GLU A 232     -24.029 -10.641 -25.096  1.00 39.57           N  
ATOM   3499  H   GLU A 232     -24.446 -10.745 -24.182  1.00 39.57           H  
ATOM   3500  CA  GLU A 232     -22.961 -11.611 -25.431  1.00 39.57           C  
ATOM   3501  HA  GLU A 232     -22.078 -11.059 -25.754  1.00 39.57           H  
ATOM   3502  C   GLU A 232     -23.322 -12.583 -26.587  1.00 39.57           C  
ATOM   3503  CB  GLU A 232     -22.581 -12.414 -24.169  1.00 39.57           C  
ATOM   3504  HB2 GLU A 232     -23.464 -12.955 -23.828  1.00 39.57           H  
ATOM   3505  HB3 GLU A 232     -21.815 -13.144 -24.429  1.00 39.57           H  
ATOM   3506  O   GLU A 232     -22.770 -13.677 -26.695  1.00 39.57           O  
ATOM   3507  CG  GLU A 232     -22.026 -11.572 -23.013  1.00 39.57           C  
ATOM   3508  HG2 GLU A 232     -21.140 -11.037 -23.356  1.00 39.57           H  
ATOM   3509  HG3 GLU A 232     -22.771 -10.837 -22.707  1.00 39.57           H  
ATOM   3510  CD  GLU A 232     -21.683 -12.478 -21.821  1.00 39.57           C  
ATOM   3511  OE1 GLU A 232     -20.481 -12.608 -21.502  1.00 39.57           O  
ATOM   3512  OE2 GLU A 232     -22.643 -13.046 -21.249  1.00 39.57           O  
ATOM   3513  N   THR A 233     -24.295 -12.238 -27.437  1.00 43.02           N  
ATOM   3514  H   THR A 233     -24.692 -11.315 -27.336  1.00 43.02           H  
ATOM   3515  CA  THR A 233     -24.912 -13.158 -28.409  1.00 43.02           C  
ATOM   3516  HA  THR A 233     -24.217 -13.978 -28.594  1.00 43.02           H  
ATOM   3517  C   THR A 233     -25.186 -12.569 -29.794  1.00 43.02           C  
ATOM   3518  CB  THR A 233     -26.204 -13.780 -27.847  1.00 43.02           C  
ATOM   3519  HB  THR A 233     -26.711 -14.342 -28.631  1.00 43.02           H  
ATOM   3520  O   THR A 233     -25.714 -13.299 -30.634  1.00 43.02           O  
ATOM   3521  CG2 THR A 233     -25.945 -14.747 -26.692  1.00 43.02           C  
ATOM   3522 HG21 THR A 233     -26.872 -15.247 -26.413  1.00 43.02           H  
ATOM   3523 HG22 THR A 233     -25.219 -15.499 -27.003  1.00 43.02           H  
ATOM   3524 HG23 THR A 233     -25.546 -14.212 -25.830  1.00 43.02           H  
ATOM   3525  OG1 THR A 233     -27.079 -12.788 -27.356  1.00 43.02           O  
ATOM   3526  HG1 THR A 233     -27.661 -13.219 -26.725  1.00 43.02           H  
ATOM   3527  N   ASP A 234     -24.817 -11.311 -30.086  1.00 39.43           N  
ATOM   3528  H   ASP A 234     -24.354 -10.755 -29.382  1.00 39.43           H  
ATOM   3529  CA  ASP A 234     -24.939 -10.762 -31.448  1.00 39.43           C  
ATOM   3530  HA  ASP A 234     -25.523 -11.481 -32.023  1.00 39.43           H  
ATOM   3531  C   ASP A 234     -23.567 -10.617 -32.152  1.00 39.43           C  
ATOM   3532  CB  ASP A 234     -25.790  -9.474 -31.487  1.00 39.43           C  
ATOM   3533  HB2 ASP A 234     -25.191  -8.612 -31.192  1.00 39.43           H  
ATOM   3534  HB3 ASP A 234     -26.615  -9.575 -30.782  1.00 39.43           H  
ATOM   3535  O   ASP A 234     -22.873  -9.617 -31.946  1.00 39.43           O  
ATOM   3536  CG  ASP A 234     -26.386  -9.255 -32.886  1.00 39.43           C  
ATOM   3537  OD1 ASP A 234     -26.149 -10.092 -33.788  1.00 39.43           O  
ATOM   3538  OD2 ASP A 234     -27.164  -8.301 -33.121  1.00 39.43           O  
ATOM   3539  N   PRO A 235     -23.148 -11.583 -33.000  1.00 46.31           N  
ATOM   3540  CA  PRO A 235     -21.810 -11.644 -33.604  1.00 46.31           C  
ATOM   3541  HA  PRO A 235     -21.064 -11.365 -32.859  1.00 46.31           H  
ATOM   3542  C   PRO A 235     -21.644 -10.690 -34.804  1.00 46.31           C  
ATOM   3543  CB  PRO A 235     -21.624 -13.124 -33.966  1.00 46.31           C  
ATOM   3544  HB2 PRO A 235     -21.342 -13.683 -33.074  1.00 46.31           H  
ATOM   3545  HB3 PRO A 235     -20.890 -13.293 -34.754  1.00 46.31           H  
ATOM   3546  O   PRO A 235     -21.059 -11.056 -35.823  1.00 46.31           O  
ATOM   3547  CG  PRO A 235     -23.033 -13.523 -34.394  1.00 46.31           C  
ATOM   3548  HG2 PRO A 235     -23.185 -14.601 -34.339  1.00 46.31           H  
ATOM   3549  HG3 PRO A 235     -23.237 -13.153 -35.399  1.00 46.31           H  
ATOM   3550  CD  PRO A 235     -23.896 -12.778 -33.377  1.00 46.31           C  
ATOM   3551  HD2 PRO A 235     -24.858 -12.522 -33.820  1.00 46.31           H  
ATOM   3552  HD3 PRO A 235     -24.037 -13.408 -32.499  1.00 46.31           H  
ATOM   3553  N   LYS A 236     -22.213  -9.482 -34.719  1.00 46.73           N  
ATOM   3554  H   LYS A 236     -22.659  -9.253 -33.842  1.00 46.73           H  
ATOM   3555  CA  LYS A 236     -22.175  -8.466 -35.785  1.00 46.73           C  
ATOM   3556  HA  LYS A 236     -21.962  -8.948 -36.739  1.00 46.73           H  
ATOM   3557  C   LYS A 236     -21.069  -7.430 -35.612  1.00 46.73           C  
ATOM   3558  CB  LYS A 236     -23.527  -7.754 -35.893  1.00 46.73           C  
ATOM   3559  HB2 LYS A 236     -23.817  -7.380 -34.911  1.00 46.73           H  
ATOM   3560  HB3 LYS A 236     -23.412  -6.900 -36.561  1.00 46.73           H  
ATOM   3561  O   LYS A 236     -20.615  -6.900 -36.617  1.00 46.73           O  
ATOM   3562  CG  LYS A 236     -24.629  -8.660 -36.454  1.00 46.73           C  
ATOM   3563  HG2 LYS A 236     -24.312  -9.086 -37.406  1.00 46.73           H  
ATOM   3564  HG3 LYS A 236     -24.821  -9.474 -35.755  1.00 46.73           H  
ATOM   3565  CD  LYS A 236     -25.891  -7.815 -36.673  1.00 46.73           C  
ATOM   3566  HD2 LYS A 236     -25.719  -7.169 -37.533  1.00 46.73           H  
ATOM   3567  HD3 LYS A 236     -26.058  -7.174 -35.807  1.00 46.73           H  
ATOM   3568  CE  LYS A 236     -27.150  -8.647 -36.926  1.00 46.73           C  
ATOM   3569  HE2 LYS A 236     -26.905  -9.479 -37.586  1.00 46.73           H  
ATOM   3570  HE3 LYS A 236     -27.879  -8.006 -37.422  1.00 46.73           H  
ATOM   3571  NZ  LYS A 236     -27.719  -9.132 -35.652  1.00 46.73           N  
ATOM   3572  HZ1 LYS A 236     -28.612  -9.597 -35.726  1.00 46.73           H  
ATOM   3573  HZ2 LYS A 236     -27.070  -9.753 -35.190  1.00 46.73           H  
ATOM   3574  HZ3 LYS A 236     -27.750  -8.422 -34.934  1.00 46.73           H  
ATOM   3575  N   TRP A 237     -20.654  -7.156 -34.376  1.00 45.74           N  
ATOM   3576  H   TRP A 237     -21.062  -7.660 -33.602  1.00 45.74           H  
ATOM   3577  CA  TRP A 237     -19.660  -6.128 -34.077  1.00 45.74           C  
ATOM   3578  HA  TRP A 237     -19.844  -5.269 -34.721  1.00 45.74           H  
ATOM   3579  C   TRP A 237     -18.250  -6.639 -34.361  1.00 45.74           C  
ATOM   3580  CB  TRP A 237     -19.824  -5.659 -32.629  1.00 45.74           C  
ATOM   3581  HB2 TRP A 237     -19.060  -4.910 -32.418  1.00 45.74           H  
ATOM   3582  HB3 TRP A 237     -19.661  -6.499 -31.955  1.00 45.74           H  
ATOM   3583  O   TRP A 237     -17.786  -7.596 -33.740  1.00 45.74           O  
ATOM   3584  CG  TRP A 237     -21.164  -5.052 -32.351  1.00 45.74           C  
ATOM   3585  CD1 TRP A 237     -22.184  -5.645 -31.690  1.00 45.74           C  
ATOM   3586  HD1 TRP A 237     -22.148  -6.636 -31.261  1.00 45.74           H  
ATOM   3587  CD2 TRP A 237     -21.661  -3.744 -32.766  1.00 45.74           C  
ATOM   3588  CE2 TRP A 237     -23.001  -3.599 -32.300  1.00 45.74           C  
ATOM   3589  CE3 TRP A 237     -21.118  -2.671 -33.501  1.00 45.74           C  
ATOM   3590  HE3 TRP A 237     -20.118  -2.768 -33.897  1.00 45.74           H  
ATOM   3591  NE1 TRP A 237     -23.271  -4.792 -31.658  1.00 45.74           N  
ATOM   3592  HE1 TRP A 237     -24.146  -5.031 -31.215  1.00 45.74           H  
ATOM   3593  CH2 TRP A 237     -23.172  -1.375 -33.245  1.00 45.74           C  
ATOM   3594  HH2 TRP A 237     -23.728  -0.468 -33.427  1.00 45.74           H  
ATOM   3595  CZ2 TRP A 237     -23.755  -2.436 -32.528  1.00 45.74           C  
ATOM   3596  HZ2 TRP A 237     -24.766  -2.358 -32.155  1.00 45.74           H  
ATOM   3597  CZ3 TRP A 237     -21.859  -1.497 -33.734  1.00 45.74           C  
ATOM   3598  HZ3 TRP A 237     -21.415  -0.691 -34.300  1.00 45.74           H  
ATOM   3599  N   ASN A 238     -17.569  -6.000 -35.305  1.00 49.15           N  
ATOM   3600  H   ASN A 238     -18.030  -5.227 -35.764  1.00 49.15           H  
ATOM   3601  CA  ASN A 238     -16.178  -6.287 -35.630  1.00 49.15           C  
ATOM   3602  HA  ASN A 238     -15.951  -7.294 -35.280  1.00 49.15           H  
ATOM   3603  C   ASN A 238     -15.218  -5.340 -34.880  1.00 49.15           C  
ATOM   3604  CB  ASN A 238     -16.017  -6.300 -37.159  1.00 49.15           C  
ATOM   3605  HB2 ASN A 238     -16.833  -6.867 -37.607  1.00 49.15           H  
ATOM   3606  HB3 ASN A 238     -15.082  -6.800 -37.416  1.00 49.15           H  
ATOM   3607  O   ASN A 238     -15.617  -4.284 -34.389  1.00 49.15           O  
ATOM   3608  CG  ASN A 238     -15.971  -4.916 -37.772  1.00 49.15           C  
ATOM   3609  ND2 ASN A 238     -17.013  -4.463 -38.418  1.00 49.15           N  
ATOM   3610 HD21 ASN A 238     -17.922  -4.783 -38.116  1.00 49.15           H  
ATOM   3611 HD22 ASN A 238     -16.950  -3.505 -38.732  1.00 49.15           H  
ATOM   3612  OD1 ASN A 238     -14.963  -4.239 -37.685  1.00 49.15           O  
ATOM   3613  N   ASN A 239     -13.932  -5.700 -34.805  1.00 53.73           N  
ATOM   3614  H   ASN A 239     -13.667  -6.605 -35.168  1.00 53.73           H  
ATOM   3615  CA  ASN A 239     -12.935  -4.944 -34.032  1.00 53.73           C  
ATOM   3616  HA  ASN A 239     -13.236  -4.949 -32.984  1.00 53.73           H  
ATOM   3617  C   ASN A 239     -12.815  -3.462 -34.441  1.00 53.73           C  
ATOM   3618  CB  ASN A 239     -11.558  -5.628 -34.150  1.00 53.73           C  
ATOM   3619  HB2 ASN A 239     -11.309  -5.772 -35.201  1.00 53.73           H  
ATOM   3620  HB3 ASN A 239     -10.810  -4.965 -33.716  1.00 53.73           H  
ATOM   3621  O   ASN A 239     -12.455  -2.642 -33.600  1.00 53.73           O  
ATOM   3622  CG  ASN A 239     -11.445  -6.959 -33.426  1.00 53.73           C  
ATOM   3623  ND2 ASN A 239     -10.289  -7.579 -33.469  1.00 53.73           N  
ATOM   3624 HD21 ASN A 239     -10.247  -8.444 -32.950  1.00 53.73           H  
ATOM   3625 HD22 ASN A 239      -9.489  -7.141 -33.903  1.00 53.73           H  
ATOM   3626  OD1 ASN A 239     -12.369  -7.481 -32.835  1.00 53.73           O  
ATOM   3627  N   THR A 240     -13.113  -3.104 -35.695  1.00 56.20           N  
ATOM   3628  H   THR A 240     -13.464  -3.793 -36.344  1.00 56.20           H  
ATOM   3629  CA  THR A 240     -13.081  -1.708 -36.156  1.00 56.20           C  
ATOM   3630  HA  THR A 240     -12.171  -1.237 -35.784  1.00 56.20           H  
ATOM   3631  C   THR A 240     -14.253  -0.909 -35.593  1.00 56.20           C  
ATOM   3632  CB  THR A 240     -13.058  -1.632 -37.692  1.00 56.20           C  
ATOM   3633  HB  THR A 240     -14.005  -1.989 -38.098  1.00 56.20           H  
ATOM   3634  O   THR A 240     -14.046   0.200 -35.121  1.00 56.20           O  
ATOM   3635  CG2 THR A 240     -12.799  -0.221 -38.214  1.00 56.20           C  
ATOM   3636 HG21 THR A 240     -13.631   0.431 -37.948  1.00 56.20           H  
ATOM   3637 HG22 THR A 240     -12.714  -0.240 -39.300  1.00 56.20           H  
ATOM   3638 HG23 THR A 240     -11.887   0.186 -37.779  1.00 56.20           H  
ATOM   3639  OG1 THR A 240     -12.002  -2.433 -38.184  1.00 56.20           O  
ATOM   3640  HG1 THR A 240     -11.195  -2.030 -37.856  1.00 56.20           H  
ATOM   3641  N   GLU A 241     -15.456  -1.483 -35.521  1.00 50.57           N  
ATOM   3642  H   GLU A 241     -15.567  -2.433 -35.846  1.00 50.57           H  
ATOM   3643  CA  GLU A 241     -16.626  -0.806 -34.934  1.00 50.57           C  
ATOM   3644  HA  GLU A 241     -16.736   0.178 -35.391  1.00 50.57           H  
ATOM   3645  C   GLU A 241     -16.466  -0.590 -33.418  1.00 50.57           C  
ATOM   3646  CB  GLU A 241     -17.895  -1.620 -35.221  1.00 50.57           C  
ATOM   3647  HB2 GLU A 241     -18.733  -1.152 -34.705  1.00 50.57           H  
ATOM   3648  HB3 GLU A 241     -17.757  -2.622 -34.816  1.00 50.57           H  
ATOM   3649  O   GLU A 241     -16.929   0.414 -32.878  1.00 50.57           O  
ATOM   3650  CG  GLU A 241     -18.234  -1.692 -36.720  1.00 50.57           C  
ATOM   3651  HG2 GLU A 241     -17.330  -1.890 -37.295  1.00 50.57           H  
ATOM   3652  HG3 GLU A 241     -18.617  -0.721 -37.037  1.00 50.57           H  
ATOM   3653  CD  GLU A 241     -19.248  -2.797 -37.044  1.00 50.57           C  
ATOM   3654  OE1 GLU A 241     -20.168  -2.538 -37.849  1.00 50.57           O  
ATOM   3655  OE2 GLU A 241     -19.028  -3.942 -36.579  1.00 50.57           O  
ATOM   3656  N   ILE A 242     -15.751  -1.491 -32.732  1.00 48.69           N  
ATOM   3657  H   ILE A 242     -15.437  -2.312 -33.230  1.00 48.69           H  
ATOM   3658  CA  ILE A 242     -15.362  -1.318 -31.322  1.00 48.69           C  
ATOM   3659  HA  ILE A 242     -16.253  -1.062 -30.749  1.00 48.69           H  
ATOM   3660  C   ILE A 242     -14.386  -0.137 -31.174  1.00 48.69           C  
ATOM   3661  CB  ILE A 242     -14.786  -2.638 -30.749  1.00 48.69           C  
ATOM   3662  HB  ILE A 242     -13.939  -2.940 -31.364  1.00 48.69           H  
ATOM   3663  O   ILE A 242     -14.554   0.687 -30.274  1.00 48.69           O  
ATOM   3664  CG1 ILE A 242     -15.854  -3.760 -30.798  1.00 48.69           C  
ATOM   3665 HG12 ILE A 242     -16.239  -3.851 -31.814  1.00 48.69           H  
ATOM   3666 HG13 ILE A 242     -16.690  -3.492 -30.153  1.00 48.69           H  
ATOM   3667  CG2 ILE A 242     -14.282  -2.442 -29.304  1.00 48.69           C  
ATOM   3668 HG21 ILE A 242     -13.497  -1.687 -29.268  1.00 48.69           H  
ATOM   3669 HG22 ILE A 242     -15.106  -2.132 -28.660  1.00 48.69           H  
ATOM   3670 HG23 ILE A 242     -13.856  -3.368 -28.918  1.00 48.69           H  
ATOM   3671  CD1 ILE A 242     -15.344  -5.150 -30.393  1.00 48.69           C  
ATOM   3672 HD11 ILE A 242     -15.120  -5.181 -29.327  1.00 48.69           H  
ATOM   3673 HD12 ILE A 242     -14.450  -5.402 -30.965  1.00 48.69           H  
ATOM   3674 HD13 ILE A 242     -16.116  -5.889 -30.603  1.00 48.69           H  
ATOM   3675  N   GLN A 243     -13.402  -0.007 -32.072  1.00 52.01           N  
ATOM   3676  H   GLN A 243     -13.325  -0.692 -32.810  1.00 52.01           H  
ATOM   3677  CA  GLN A 243     -12.493   1.146 -32.096  1.00 52.01           C  
ATOM   3678  HA  GLN A 243     -12.080   1.286 -31.097  1.00 52.01           H  
ATOM   3679  C   GLN A 243     -13.224   2.451 -32.450  1.00 52.01           C  
ATOM   3680  CB  GLN A 243     -11.329   0.885 -33.066  1.00 52.01           C  
ATOM   3681  HB2 GLN A 243     -10.789   1.817 -33.228  1.00 52.01           H  
ATOM   3682  HB3 GLN A 243     -11.712   0.539 -34.026  1.00 52.01           H  
ATOM   3683  O   GLN A 243     -12.981   3.477 -31.820  1.00 52.01           O  
ATOM   3684  CG  GLN A 243     -10.347  -0.145 -32.490  1.00 52.01           C  
ATOM   3685  HG2 GLN A 243      -9.973   0.235 -31.540  1.00 52.01           H  
ATOM   3686  HG3 GLN A 243     -10.862  -1.085 -32.290  1.00 52.01           H  
ATOM   3687  CD  GLN A 243      -9.162  -0.433 -33.409  1.00 52.01           C  
ATOM   3688  NE2 GLN A 243      -7.995  -0.675 -32.852  1.00 52.01           N  
ATOM   3689 HE21 GLN A 243      -7.226  -0.823 -33.489  1.00 52.01           H  
ATOM   3690 HE22 GLN A 243      -7.901  -0.619 -31.848  1.00 52.01           H  
ATOM   3691  OE1 GLN A 243      -9.235  -0.466 -34.627  1.00 52.01           O  
ATOM   3692  N   ASP A 244     -14.171   2.426 -33.387  1.00 52.75           N  
ATOM   3693  H   ASP A 244     -14.286   1.588 -33.938  1.00 52.75           H  
ATOM   3694  CA  ASP A 244     -14.968   3.603 -33.743  1.00 52.75           C  
ATOM   3695  HA  ASP A 244     -14.289   4.436 -33.922  1.00 52.75           H  
ATOM   3696  C   ASP A 244     -15.889   4.048 -32.596  1.00 52.75           C  
ATOM   3697  CB  ASP A 244     -15.745   3.348 -35.044  1.00 52.75           C  
ATOM   3698  HB2 ASP A 244     -16.279   2.401 -34.967  1.00 52.75           H  
ATOM   3699  HB3 ASP A 244     -16.484   4.140 -35.165  1.00 52.75           H  
ATOM   3700  O   ASP A 244     -16.035   5.247 -32.365  1.00 52.75           O  
ATOM   3701  CG  ASP A 244     -14.848   3.351 -36.291  1.00 52.75           C  
ATOM   3702  OD1 ASP A 244     -13.796   4.036 -36.260  1.00 52.75           O  
ATOM   3703  OD2 ASP A 244     -15.256   2.720 -37.292  1.00 52.75           O  
ATOM   3704  N   MET A 245     -16.432   3.120 -31.800  1.00 47.10           N  
ATOM   3705  H   MET A 245     -16.329   2.150 -32.061  1.00 47.10           H  
ATOM   3706  CA  MET A 245     -17.142   3.449 -30.555  1.00 47.10           C  
ATOM   3707  HA  MET A 245     -17.930   4.170 -30.778  1.00 47.10           H  
ATOM   3708  C   MET A 245     -16.222   4.100 -29.508  1.00 47.10           C  
ATOM   3709  CB  MET A 245     -17.800   2.190 -29.977  1.00 47.10           C  
ATOM   3710  HB2 MET A 245     -17.079   1.372 -29.970  1.00 47.10           H  
ATOM   3711  HB3 MET A 245     -18.088   2.389 -28.945  1.00 47.10           H  
ATOM   3712  O   MET A 245     -16.619   5.081 -28.875  1.00 47.10           O  
ATOM   3713  CG  MET A 245     -19.044   1.758 -30.769  1.00 47.10           C  
ATOM   3714  HG2 MET A 245     -18.946   0.701 -31.014  1.00 47.10           H  
ATOM   3715  HG3 MET A 245     -19.081   2.303 -31.712  1.00 47.10           H  
ATOM   3716  SD  MET A 245     -20.621   1.994 -29.898  1.00 47.10           S  
ATOM   3717  CE  MET A 245     -20.442   0.724 -28.614  1.00 47.10           C  
ATOM   3718  HE1 MET A 245     -20.349  -0.257 -29.079  1.00 47.10           H  
ATOM   3719  HE2 MET A 245     -21.316   0.735 -27.962  1.00 47.10           H  
ATOM   3720  HE3 MET A 245     -19.554   0.922 -28.013  1.00 47.10           H  
ATOM   3721  N   GLN A 246     -14.984   3.613 -29.358  1.00 48.36           N  
ATOM   3722  H   GLN A 246     -14.717   2.808 -29.905  1.00 48.36           H  
ATOM   3723  CA  GLN A 246     -13.968   4.237 -28.494  1.00 48.36           C  
ATOM   3724  HA  GLN A 246     -14.377   4.344 -27.489  1.00 48.36           H  
ATOM   3725  C   GLN A 246     -13.604   5.656 -28.977  1.00 48.36           C  
ATOM   3726  CB  GLN A 246     -12.720   3.335 -28.418  1.00 48.36           C  
ATOM   3727  HB2 GLN A 246     -11.916   3.879 -27.922  1.00 48.36           H  
ATOM   3728  HB3 GLN A 246     -12.387   3.095 -29.428  1.00 48.36           H  
ATOM   3729  O   GLN A 246     -13.449   6.562 -28.160  1.00 48.36           O  
ATOM   3730  CG  GLN A 246     -12.972   2.032 -27.637  1.00 48.36           C  
ATOM   3731  HG2 GLN A 246     -13.898   1.567 -27.974  1.00 48.36           H  
ATOM   3732  HG3 GLN A 246     -13.095   2.279 -26.583  1.00 48.36           H  
ATOM   3733  CD  GLN A 246     -11.853   0.996 -27.774  1.00 48.36           C  
ATOM   3734  NE2 GLN A 246     -11.877  -0.047 -26.973  1.00 48.36           N  
ATOM   3735 HE21 GLN A 246     -11.131  -0.717 -27.095  1.00 48.36           H  
ATOM   3736 HE22 GLN A 246     -12.628  -0.169 -26.309  1.00 48.36           H  
ATOM   3737  OE1 GLN A 246     -10.944   1.075 -28.586  1.00 48.36           O  
ATOM   3738  N   ASN A 247     -13.550   5.874 -30.295  1.00 47.43           N  
ATOM   3739  H   ASN A 247     -13.620   5.070 -30.903  1.00 47.43           H  
ATOM   3740  CA  ASN A 247     -13.328   7.187 -30.912  1.00 47.43           C  
ATOM   3741  HA  ASN A 247     -12.500   7.679 -30.402  1.00 47.43           H  
ATOM   3742  C   ASN A 247     -14.546   8.131 -30.807  1.00 47.43           C  
ATOM   3743  CB  ASN A 247     -12.943   6.976 -32.389  1.00 47.43           C  
ATOM   3744  HB2 ASN A 247     -13.725   6.404 -32.887  1.00 47.43           H  
ATOM   3745  HB3 ASN A 247     -12.877   7.946 -32.882  1.00 47.43           H  
ATOM   3746  O   ASN A 247     -14.374   9.350 -30.805  1.00 47.43           O  
ATOM   3747  CG  ASN A 247     -11.606   6.282 -32.595  1.00 47.43           C  
ATOM   3748  ND2 ASN A 247     -11.471   5.492 -33.637  1.00 47.43           N  
ATOM   3749 HD21 ASN A 247     -10.601   4.982 -33.696  1.00 47.43           H  
ATOM   3750 HD22 ASN A 247     -12.260   5.253 -34.221  1.00 47.43           H  
ATOM   3751  OD1 ASN A 247     -10.647   6.483 -31.867  1.00 47.43           O  
ATOM   3752  N   LEU A 248     -15.771   7.593 -30.735  1.00 43.56           N  
ATOM   3753  H   LEU A 248     -15.838   6.591 -30.849  1.00 43.56           H  
ATOM   3754  CA  LEU A 248     -17.030   8.353 -30.668  1.00 43.56           C  
ATOM   3755  HA  LEU A 248     -16.928   9.242 -31.291  1.00 43.56           H  
ATOM   3756  C   LEU A 248     -17.380   8.861 -29.266  1.00 43.56           C  
ATOM   3757  CB  LEU A 248     -18.180   7.481 -31.210  1.00 43.56           C  
ATOM   3758  HB2 LEU A 248     -19.115   7.766 -30.729  1.00 43.56           H  
ATOM   3759  HB3 LEU A 248     -17.991   6.442 -30.942  1.00 43.56           H  
ATOM   3760  O   LEU A 248     -18.065   9.879 -29.150  1.00 43.56           O  
ATOM   3761  CG  LEU A 248     -18.361   7.606 -32.731  1.00 43.56           C  
ATOM   3762  HG  LEU A 248     -17.391   7.582 -33.226  1.00 43.56           H  
ATOM   3763  CD1 LEU A 248     -19.212   6.452 -33.261  1.00 43.56           C  
ATOM   3764 HD11 LEU A 248     -18.716   5.508 -33.036  1.00 43.56           H  
ATOM   3765 HD12 LEU A 248     -19.313   6.534 -34.343  1.00 43.56           H  
ATOM   3766 HD13 LEU A 248     -20.197   6.460 -32.793  1.00 43.56           H  
ATOM   3767  CD2 LEU A 248     -19.083   8.912 -33.091  1.00 43.56           C  
ATOM   3768 HD21 LEU A 248     -20.060   8.942 -32.608  1.00 43.56           H  
ATOM   3769 HD22 LEU A 248     -19.207   8.971 -34.172  1.00 43.56           H  
ATOM   3770 HD23 LEU A 248     -18.493   9.766 -32.758  1.00 43.56           H  
ATOM   3771  N   TYR A 249     -16.897   8.196 -28.213  1.00 43.82           N  
ATOM   3772  H   TYR A 249     -16.382   7.345 -28.389  1.00 43.82           H  
ATOM   3773  CA  TYR A 249     -17.106   8.606 -26.822  1.00 43.82           C  
ATOM   3774  HA  TYR A 249     -17.713   9.512 -26.813  1.00 43.82           H  
ATOM   3775  C   TYR A 249     -15.802   8.997 -26.105  1.00 43.82           C  
ATOM   3776  CB  TYR A 249     -17.925   7.540 -26.080  1.00 43.82           C  
ATOM   3777  HB2 TYR A 249     -17.939   7.777 -25.016  1.00 43.82           H  
ATOM   3778  HB3 TYR A 249     -17.447   6.567 -26.195  1.00 43.82           H  
ATOM   3779  O   TYR A 249     -15.468   8.412 -25.071  1.00 43.82           O  
ATOM   3780  CG  TYR A 249     -19.363   7.472 -26.553  1.00 43.82           C  
ATOM   3781  CD1 TYR A 249     -20.298   8.411 -26.074  1.00 43.82           C  
ATOM   3782  HD1 TYR A 249     -19.984   9.160 -25.361  1.00 43.82           H  
ATOM   3783  CD2 TYR A 249     -19.754   6.502 -27.494  1.00 43.82           C  
ATOM   3784  HD2 TYR A 249     -19.031   5.792 -27.868  1.00 43.82           H  
ATOM   3785  CE1 TYR A 249     -21.628   8.380 -26.532  1.00 43.82           C  
ATOM   3786  HE1 TYR A 249     -22.342   9.103 -26.166  1.00 43.82           H  
ATOM   3787  CE2 TYR A 249     -21.084   6.467 -27.955  1.00 43.82           C  
ATOM   3788  HE2 TYR A 249     -21.391   5.724 -28.677  1.00 43.82           H  
ATOM   3789  OH  TYR A 249     -23.304   7.377 -27.922  1.00 43.82           O  
ATOM   3790  HH  TYR A 249     -23.832   8.061 -27.502  1.00 43.82           H  
ATOM   3791  CZ  TYR A 249     -22.020   7.406 -27.476  1.00 43.82           C  
ATOM   3792  N   PRO A 250     -15.083  10.042 -26.567  1.00 41.39           N  
ATOM   3793  CA  PRO A 250     -13.956  10.603 -25.845  1.00 41.39           C  
ATOM   3794  HA  PRO A 250     -13.325   9.801 -25.460  1.00 41.39           H  
ATOM   3795  C   PRO A 250     -14.456  11.441 -24.659  1.00 41.39           C  
ATOM   3796  CB  PRO A 250     -13.164  11.392 -26.892  1.00 41.39           C  
ATOM   3797  HB2 PRO A 250     -12.544  12.177 -26.458  1.00 41.39           H  
ATOM   3798  HB3 PRO A 250     -12.548  10.705 -27.473  1.00 41.39           H  
ATOM   3799  O   PRO A 250     -14.246  12.653 -24.593  1.00 41.39           O  
ATOM   3800  CG  PRO A 250     -14.273  11.951 -27.779  1.00 41.39           C  
ATOM   3801  HG2 PRO A 250     -13.915  12.165 -28.786  1.00 41.39           H  
ATOM   3802  HG3 PRO A 250     -14.700  12.845 -27.324  1.00 41.39           H  
ATOM   3803  CD  PRO A 250     -15.308  10.825 -27.777  1.00 41.39           C  
ATOM   3804  HD2 PRO A 250     -15.138  10.191 -28.648  1.00 41.39           H  
ATOM   3805  HD3 PRO A 250     -16.315  11.242 -27.800  1.00 41.39           H  
ATOM   3806  N   GLN A 251     -15.028  10.782 -23.645  1.00 47.54           N  
ATOM   3807  H   GLN A 251     -15.207   9.798 -23.790  1.00 47.54           H  
ATOM   3808  CA  GLN A 251     -14.818  11.222 -22.266  1.00 47.54           C  
ATOM   3809  HA  GLN A 251     -14.929  12.305 -22.218  1.00 47.54           H  
ATOM   3810  C   GLN A 251     -13.362  10.921 -21.902  1.00 47.54           C  
ATOM   3811  CB  GLN A 251     -15.831  10.620 -21.282  1.00 47.54           C  
ATOM   3812  HB2 GLN A 251     -15.841   9.533 -21.362  1.00 47.54           H  
ATOM   3813  HB3 GLN A 251     -15.509  10.891 -20.276  1.00 47.54           H  
ATOM   3814  O   GLN A 251     -13.043  10.041 -21.107  1.00 47.54           O  
ATOM   3815  CG  GLN A 251     -17.243  11.179 -21.527  1.00 47.54           C  
ATOM   3816  HG2 GLN A 251     -17.685  10.653 -22.373  1.00 47.54           H  
ATOM   3817  HG3 GLN A 251     -17.180  12.237 -21.783  1.00 47.54           H  
ATOM   3818  CD  GLN A 251     -18.166  11.064 -20.316  1.00 47.54           C  
ATOM   3819  NE2 GLN A 251     -19.459  10.957 -20.518  1.00 47.54           N  
ATOM   3820 HE21 GLN A 251     -20.005  10.809 -19.682  1.00 47.54           H  
ATOM   3821 HE22 GLN A 251     -19.816  10.805 -21.451  1.00 47.54           H  
ATOM   3822  OE1 GLN A 251     -17.770  11.110 -19.165  1.00 47.54           O  
ATOM   3823  N   ALA A 252     -12.464  11.657 -22.557  1.00 50.22           N  
ATOM   3824  H   ALA A 252     -12.811  12.334 -23.221  1.00 50.22           H  
ATOM   3825  CA  ALA A 252     -11.059  11.700 -22.239  1.00 50.22           C  
ATOM   3826  HA  ALA A 252     -10.693  10.683 -22.101  1.00 50.22           H  
ATOM   3827  C   ALA A 252     -10.923  12.453 -20.914  1.00 50.22           C  
ATOM   3828  CB  ALA A 252     -10.313  12.353 -23.413  1.00 50.22           C  
ATOM   3829  HB1 ALA A 252     -10.723  13.342 -23.614  1.00 50.22           H  
ATOM   3830  HB2 ALA A 252     -10.410  11.734 -24.304  1.00 50.22           H  
ATOM   3831  HB3 ALA A 252      -9.257  12.459 -23.164  1.00 50.22           H  
ATOM   3832  O   ALA A 252     -10.734  13.670 -20.896  1.00 50.22           O  
ATOM   3833  N   ILE A 253     -11.080  11.722 -19.806  1.00 59.06           N  
ATOM   3834  H   ILE A 253     -11.370  10.761 -19.912  1.00 59.06           H  
ATOM   3835  CA  ILE A 253     -10.805  12.212 -18.455  1.00 59.06           C  
ATOM   3836  HA  ILE A 253     -11.250  13.202 -18.353  1.00 59.06           H  
ATOM   3837  C   ILE A 253      -9.286  12.362 -18.333  1.00 59.06           C  
ATOM   3838  CB  ILE A 253     -11.409  11.305 -17.350  1.00 59.06           C  
ATOM   3839  HB  ILE A 253     -10.801  10.406 -17.252  1.00 59.06           H  
ATOM   3840  O   ILE A 253      -8.599  11.527 -17.752  1.00 59.06           O  
ATOM   3841  CG1 ILE A 253     -12.853  10.857 -17.668  1.00 59.06           C  
ATOM   3842 HG12 ILE A 253     -12.839  10.229 -18.559  1.00 59.06           H  
ATOM   3843 HG13 ILE A 253     -13.473  11.730 -17.871  1.00 59.06           H  
ATOM   3844  CG2 ILE A 253     -11.374  12.078 -16.016  1.00 59.06           C  
ATOM   3845 HG21 ILE A 253     -10.412  12.570 -15.876  1.00 59.06           H  
ATOM   3846 HG22 ILE A 253     -11.525  11.393 -15.182  1.00 59.06           H  
ATOM   3847 HG23 ILE A 253     -12.153  12.840 -15.998  1.00 59.06           H  
ATOM   3848  CD1 ILE A 253     -13.510  10.030 -16.557  1.00 59.06           C  
ATOM   3849 HD11 ILE A 253     -14.459   9.632 -16.914  1.00 59.06           H  
ATOM   3850 HD12 ILE A 253     -12.860   9.203 -16.271  1.00 59.06           H  
ATOM   3851 HD13 ILE A 253     -13.705  10.661 -15.689  1.00 59.06           H  
ATOM   3852  N   ASP A 254      -8.740  13.391 -18.978  1.00 65.47           N  
ATOM   3853  H   ASP A 254      -9.338  13.987 -19.531  1.00 65.47           H  
ATOM   3854  CA  ASP A 254      -7.313  13.657 -18.944  1.00 65.47           C  
ATOM   3855  HA  ASP A 254      -6.788  12.722 -19.141  1.00 65.47           H  
ATOM   3856  C   ASP A 254      -6.930  14.129 -17.544  1.00 65.47           C  
ATOM   3857  CB  ASP A 254      -6.893  14.642 -20.035  1.00 65.47           C  
ATOM   3858  HB2 ASP A 254      -7.184  14.241 -21.006  1.00 65.47           H  
ATOM   3859  HB3 ASP A 254      -7.402  15.594 -19.889  1.00 65.47           H  
ATOM   3860  O   ASP A 254      -7.108  15.291 -17.171  1.00 65.47           O  
ATOM   3861  CG  ASP A 254      -5.376  14.858 -20.022  1.00 65.47           C  
ATOM   3862  OD1 ASP A 254      -4.659  14.101 -19.323  1.00 65.47           O  
ATOM   3863  OD2 ASP A 254      -4.939  15.793 -20.721  1.00 65.47           O  
ATOM   3864  N   LEU A 255      -6.412  13.183 -16.765  1.00 75.93           N  
ATOM   3865  H   LEU A 255      -6.410  12.242 -17.131  1.00 75.93           H  
ATOM   3866  CA  LEU A 255      -6.092  13.378 -15.360  1.00 75.93           C  
ATOM   3867  HA  LEU A 255      -6.992  13.718 -14.848  1.00 75.93           H  
ATOM   3868  C   LEU A 255      -5.056  14.489 -15.167  1.00 75.93           C  
ATOM   3869  CB  LEU A 255      -5.659  12.031 -14.742  1.00 75.93           C  
ATOM   3870  HB2 LEU A 255      -4.692  11.747 -15.157  1.00 75.93           H  
ATOM   3871  HB3 LEU A 255      -5.531  12.176 -13.670  1.00 75.93           H  
ATOM   3872  O   LEU A 255      -5.102  15.155 -14.143  1.00 75.93           O  
ATOM   3873  CG  LEU A 255      -6.647  10.865 -14.971  1.00 75.93           C  
ATOM   3874  HG  LEU A 255      -6.610  10.574 -16.021  1.00 75.93           H  
ATOM   3875  CD1 LEU A 255      -6.263   9.657 -14.123  1.00 75.93           C  
ATOM   3876 HD11 LEU A 255      -6.348   9.917 -13.068  1.00 75.93           H  
ATOM   3877 HD12 LEU A 255      -5.237   9.357 -14.336  1.00 75.93           H  
ATOM   3878 HD13 LEU A 255      -6.930   8.823 -14.344  1.00 75.93           H  
ATOM   3879  CD2 LEU A 255      -8.088  11.206 -14.601  1.00 75.93           C  
ATOM   3880 HD21 LEU A 255      -8.416  12.097 -15.137  1.00 75.93           H  
ATOM   3881 HD22 LEU A 255      -8.734  10.385 -14.913  1.00 75.93           H  
ATOM   3882 HD23 LEU A 255      -8.179  11.372 -13.528  1.00 75.93           H  
ATOM   3883  N   MET A 256      -4.204  14.763 -16.164  1.00 75.40           N  
ATOM   3884  H   MET A 256      -4.311  14.254 -17.030  1.00 75.40           H  
ATOM   3885  CA  MET A 256      -3.233  15.870 -16.144  1.00 75.40           C  
ATOM   3886  HA  MET A 256      -2.660  15.831 -15.218  1.00 75.40           H  
ATOM   3887  C   MET A 256      -3.888  17.260 -16.216  1.00 75.40           C  
ATOM   3888  CB  MET A 256      -2.268  15.722 -17.331  1.00 75.40           C  
ATOM   3889  HB2 MET A 256      -2.837  15.810 -18.257  1.00 75.40           H  
ATOM   3890  HB3 MET A 256      -1.545  16.537 -17.300  1.00 75.40           H  
ATOM   3891  O   MET A 256      -3.295  18.242 -15.778  1.00 75.40           O  
ATOM   3892  CG  MET A 256      -1.498  14.397 -17.329  1.00 75.40           C  
ATOM   3893  HG2 MET A 256      -0.893  14.360 -16.423  1.00 75.40           H  
ATOM   3894  HG3 MET A 256      -2.204  13.566 -17.303  1.00 75.40           H  
ATOM   3895  SD  MET A 256      -0.405  14.159 -18.762  1.00 75.40           S  
ATOM   3896  CE  MET A 256      -1.629  13.912 -20.076  1.00 75.40           C  
ATOM   3897  HE1 MET A 256      -2.287  13.083 -19.815  1.00 75.40           H  
ATOM   3898  HE2 MET A 256      -2.230  14.812 -20.203  1.00 75.40           H  
ATOM   3899  HE3 MET A 256      -1.121  13.691 -21.015  1.00 75.40           H  
ATOM   3900  N   ASN A 257      -5.105  17.356 -16.760  1.00 74.11           N  
ATOM   3901  H   ASN A 257      -5.551  16.504 -17.069  1.00 74.11           H  
ATOM   3902  CA  ASN A 257      -5.868  18.601 -16.903  1.00 74.11           C  
ATOM   3903  HA  ASN A 257      -5.177  19.443 -16.851  1.00 74.11           H  
ATOM   3904  C   ASN A 257      -6.873  18.838 -15.751  1.00 74.11           C  
ATOM   3905  CB  ASN A 257      -6.522  18.610 -18.301  1.00 74.11           C  
ATOM   3906  HB2 ASN A 257      -7.403  19.251 -18.286  1.00 74.11           H  
ATOM   3907  HB3 ASN A 257      -6.847  17.606 -18.575  1.00 74.11           H  
ATOM   3908  O   ASN A 257      -7.586  19.846 -15.738  1.00 74.11           O  
ATOM   3909  CG  ASN A 257      -5.598  19.171 -19.369  1.00 74.11           C  
ATOM   3910  ND2 ASN A 257      -5.331  18.472 -20.442  1.00 74.11           N  
ATOM   3911 HD21 ASN A 257      -5.465  17.471 -20.462  1.00 74.11           H  
ATOM   3912 HD22 ASN A 257      -4.651  18.872 -21.072  1.00 74.11           H  
ATOM   3913  OD1 ASN A 257      -5.121  20.290 -19.278  1.00 74.11           O  
ATOM   3914  N   SER A 258      -6.939  17.934 -14.769  1.00 77.57           N  
ATOM   3915  H   SER A 258      -6.296  17.155 -14.805  1.00 77.57           H  
ATOM   3916  CA  SER A 258      -7.758  18.090 -13.561  1.00 77.57           C  
ATOM   3917  HA  SER A 258      -8.665  18.627 -13.839  1.00 77.57           H  
ATOM   3918  C   SER A 258      -7.050  18.942 -12.493  1.00 77.57           C  
ATOM   3919  CB  SER A 258      -8.208  16.709 -13.061  1.00 77.57           C  
ATOM   3920  HB2 SER A 258      -9.245  16.536 -13.346  1.00 77.57           H  
ATOM   3921  HB3 SER A 258      -7.598  15.945 -13.543  1.00 77.57           H  
ATOM   3922  O   SER A 258      -5.828  19.066 -12.459  1.00 77.57           O  
ATOM   3923  OG  SER A 258      -8.066  16.558 -11.663  1.00 77.57           O  
ATOM   3924  HG  SER A 258      -8.838  16.865 -11.183  1.00 77.57           H  
ATOM   3925  N   LYS A 259      -7.828  19.528 -11.570  1.00 83.21           N  
ATOM   3926  H   LYS A 259      -8.796  19.242 -11.539  1.00 83.21           H  
ATOM   3927  CA  LYS A 259      -7.315  20.326 -10.435  1.00 83.21           C  
ATOM   3928  HA  LYS A 259      -6.484  20.942 -10.780  1.00 83.21           H  
ATOM   3929  C   LYS A 259      -6.755  19.465  -9.298  1.00 83.21           C  
ATOM   3930  CB  LYS A 259      -8.437  21.216  -9.894  1.00 83.21           C  
ATOM   3931  HB2 LYS A 259      -8.076  21.752  -9.016  1.00 83.21           H  
ATOM   3932  HB3 LYS A 259      -9.272  20.585  -9.590  1.00 83.21           H  
ATOM   3933  O   LYS A 259      -6.285  19.987  -8.289  1.00 83.21           O  
ATOM   3934  CG  LYS A 259      -8.909  22.238 -10.929  1.00 83.21           C  
ATOM   3935  HG2 LYS A 259      -8.083  22.899 -11.192  1.00 83.21           H  
ATOM   3936  HG3 LYS A 259      -9.259  21.728 -11.827  1.00 83.21           H  
ATOM   3937  CD  LYS A 259     -10.059  23.054 -10.343  1.00 83.21           C  
ATOM   3938  HD2 LYS A 259      -9.712  23.590  -9.459  1.00 83.21           H  
ATOM   3939  HD3 LYS A 259     -10.864  22.375 -10.063  1.00 83.21           H  
ATOM   3940  CE  LYS A 259     -10.548  24.038 -11.402  1.00 83.21           C  
ATOM   3941  HE2 LYS A 259      -9.740  24.732 -11.634  1.00 83.21           H  
ATOM   3942  HE3 LYS A 259     -10.775  23.478 -12.309  1.00 83.21           H  
ATOM   3943  NZ  LYS A 259     -11.751  24.761 -10.933  1.00 83.21           N  
ATOM   3944  HZ1 LYS A 259     -11.540  25.279 -10.092  1.00 83.21           H  
ATOM   3945  HZ2 LYS A 259     -12.077  25.395 -11.649  1.00 83.21           H  
ATOM   3946  HZ3 LYS A 259     -12.483  24.095 -10.731  1.00 83.21           H  
ATOM   3947  N   GLU A 260      -6.877  18.153  -9.438  1.00 84.80           N  
ATOM   3948  H   GLU A 260      -7.334  17.822 -10.276  1.00 84.80           H  
ATOM   3949  CA  GLU A 260      -6.499  17.138  -8.472  1.00 84.80           C  
ATOM   3950  HA  GLU A 260      -6.362  17.605  -7.497  1.00 84.80           H  
ATOM   3951  C   GLU A 260      -5.155  16.474  -8.822  1.00 84.80           C  
ATOM   3952  CB  GLU A 260      -7.636  16.109  -8.359  1.00 84.80           C  
ATOM   3953  HB2 GLU A 260      -7.282  15.357  -7.655  1.00 84.80           H  
ATOM   3954  HB3 GLU A 260      -7.791  15.605  -9.313  1.00 84.80           H  
ATOM   3955  O   GLU A 260      -4.628  15.728  -7.995  1.00 84.80           O  
ATOM   3956  CG  GLU A 260      -8.986  16.638  -7.820  1.00 84.80           C  
ATOM   3957  HG2 GLU A 260      -9.632  15.780  -7.634  1.00 84.80           H  
ATOM   3958  HG3 GLU A 260      -8.788  17.098  -6.852  1.00 84.80           H  
ATOM   3959  CD  GLU A 260      -9.772  17.639  -8.701  1.00 84.80           C  
ATOM   3960  OE1 GLU A 260     -10.472  18.481  -8.093  1.00 84.80           O  
ATOM   3961  OE2 GLU A 260      -9.686  17.606  -9.955  1.00 84.80           O  
ATOM   3962  N   TRP A 261      -4.595  16.777 -10.002  1.00 89.03           N  
ATOM   3963  H   TRP A 261      -5.097  17.396 -10.623  1.00 89.03           H  
ATOM   3964  CA  TRP A 261      -3.235  16.417 -10.403  1.00 89.03           C  
ATOM   3965  HA  TRP A 261      -3.082  15.361 -10.177  1.00 89.03           H  
ATOM   3966  C   TRP A 261      -2.175  17.226  -9.654  1.00 89.03           C  
ATOM   3967  CB  TRP A 261      -3.072  16.600 -11.917  1.00 89.03           C  
ATOM   3968  HB2 TRP A 261      -3.798  15.936 -12.386  1.00 89.03           H  
ATOM   3969  HB3 TRP A 261      -3.342  17.623 -12.181  1.00 89.03           H  
ATOM   3970  O   TRP A 261      -2.367  18.395  -9.308  1.00 89.03           O  
ATOM   3971  CG  TRP A 261      -1.721  16.304 -12.515  1.00 89.03           C  
ATOM   3972  CD1 TRP A 261      -1.296  15.101 -12.972  1.00 89.03           C  
ATOM   3973  HD1 TRP A 261      -1.892  14.201 -12.956  1.00 89.03           H  
ATOM   3974  CD2 TRP A 261      -0.618  17.231 -12.771  1.00 89.03           C  
ATOM   3975  CE2 TRP A 261       0.452  16.507 -13.376  1.00 89.03           C  
ATOM   3976  CE3 TRP A 261      -0.414  18.613 -12.557  1.00 89.03           C  
ATOM   3977  HE3 TRP A 261      -1.211  19.190 -12.112  1.00 89.03           H  
ATOM   3978  NE1 TRP A 261      -0.016  15.219 -13.493  1.00 89.03           N  
ATOM   3979  HE1 TRP A 261       0.500  14.487 -13.959  1.00 89.03           H  
ATOM   3980  CH2 TRP A 261       1.832  18.490 -13.520  1.00 89.03           C  
ATOM   3981  HH2 TRP A 261       2.751  18.974 -13.815  1.00 89.03           H  
ATOM   3982  CZ2 TRP A 261       1.660  17.114 -13.746  1.00 89.03           C  
ATOM   3983  HZ2 TRP A 261       2.430  16.522 -14.218  1.00 89.03           H  
ATOM   3984  CZ3 TRP A 261       0.796  19.236 -12.927  1.00 89.03           C  
ATOM   3985  HZ3 TRP A 261       0.921  20.297 -12.767  1.00 89.03           H  
ATOM   3986  N   GLY A 262      -1.016  16.608  -9.452  1.00 91.04           N  
ATOM   3987  H   GLY A 262      -0.937  15.642  -9.734  1.00 91.04           H  
ATOM   3988  CA  GLY A 262       0.183  17.271  -8.971  1.00 91.04           C  
ATOM   3989  HA2 GLY A 262       0.324  18.204  -9.516  1.00 91.04           H  
ATOM   3990  HA3 GLY A 262       0.063  17.498  -7.912  1.00 91.04           H  
ATOM   3991  C   GLY A 262       1.430  16.415  -9.157  1.00 91.04           C  
ATOM   3992  O   GLY A 262       1.419  15.372  -9.811  1.00 91.04           O  
ATOM   3993  N   THR A 263       2.524  16.861  -8.549  1.00 92.31           N  
ATOM   3994  H   THR A 263       2.483  17.724  -8.025  1.00 92.31           H  
ATOM   3995  CA  THR A 263       3.802  16.146  -8.533  1.00 92.31           C  
ATOM   3996  HA  THR A 263       3.654  15.148  -8.947  1.00 92.31           H  
ATOM   3997  C   THR A 263       4.295  15.963  -7.101  1.00 92.31           C  
ATOM   3998  CB  THR A 263       4.857  16.844  -9.407  1.00 92.31           C  
ATOM   3999  HB  THR A 263       5.793  16.290  -9.339  1.00 92.31           H  
ATOM   4000  O   THR A 263       4.021  16.778  -6.219  1.00 92.31           O  
ATOM   4001  CG2 THR A 263       4.442  16.915 -10.876  1.00 92.31           C  
ATOM   4002 HG21 THR A 263       3.566  17.553 -10.999  1.00 92.31           H  
ATOM   4003 HG22 THR A 263       4.196  15.916 -11.234  1.00 92.31           H  
ATOM   4004 HG23 THR A 263       5.262  17.308 -11.476  1.00 92.31           H  
ATOM   4005  OG1 THR A 263       5.077  18.171  -8.991  1.00 92.31           O  
ATOM   4006  HG1 THR A 263       5.526  18.613  -9.715  1.00 92.31           H  
ATOM   4007  N   CYS A 264       5.015  14.869  -6.858  1.00 92.32           N  
ATOM   4008  H   CYS A 264       5.135  14.206  -7.611  1.00 92.32           H  
ATOM   4009  CA  CYS A 264       5.645  14.559  -5.583  1.00 92.32           C  
ATOM   4010  HA  CYS A 264       5.594  15.434  -4.936  1.00 92.32           H  
ATOM   4011  C   CYS A 264       7.125  14.223  -5.808  1.00 92.32           C  
ATOM   4012  CB  CYS A 264       4.865  13.426  -4.907  1.00 92.32           C  
ATOM   4013  HB2 CYS A 264       5.001  12.501  -5.467  1.00 92.32           H  
ATOM   4014  HB3 CYS A 264       3.805  13.682  -4.889  1.00 92.32           H  
ATOM   4015  O   CYS A 264       7.469  13.215  -6.434  1.00 92.32           O  
ATOM   4016  SG  CYS A 264       5.456  13.216  -3.204  1.00 92.32           S  
ATOM   4017  HG  CYS A 264       5.180  14.452  -2.781  1.00 92.32           H  
ATOM   4018  N   LEU A 265       7.998  15.102  -5.315  1.00 90.89           N  
ATOM   4019  H   LEU A 265       7.623  15.902  -4.825  1.00 90.89           H  
ATOM   4020  CA  LEU A 265       9.450  14.933  -5.337  1.00 90.89           C  
ATOM   4021  HA  LEU A 265       9.743  14.662  -6.352  1.00 90.89           H  
ATOM   4022  C   LEU A 265       9.891  13.817  -4.364  1.00 90.89           C  
ATOM   4023  CB  LEU A 265      10.134  16.260  -4.948  1.00 90.89           C  
ATOM   4024  HB2 LEU A 265      11.214  16.109  -4.959  1.00 90.89           H  
ATOM   4025  HB3 LEU A 265       9.853  16.492  -3.921  1.00 90.89           H  
ATOM   4026  O   LEU A 265       9.224  13.596  -3.354  1.00 90.89           O  
ATOM   4027  CG  LEU A 265       9.813  17.485  -5.826  1.00 90.89           C  
ATOM   4028  HG  LEU A 265       8.738  17.667  -5.836  1.00 90.89           H  
ATOM   4029  CD1 LEU A 265      10.503  18.720  -5.244  1.00 90.89           C  
ATOM   4030 HD11 LEU A 265      11.584  18.581  -5.250  1.00 90.89           H  
ATOM   4031 HD12 LEU A 265      10.162  18.880  -4.221  1.00 90.89           H  
ATOM   4032 HD13 LEU A 265      10.247  19.596  -5.839  1.00 90.89           H  
ATOM   4033  CD2 LEU A 265      10.296  17.313  -7.264  1.00 90.89           C  
ATOM   4034 HD21 LEU A 265      10.151  18.239  -7.820  1.00 90.89           H  
ATOM   4035 HD22 LEU A 265      11.350  17.036  -7.285  1.00 90.89           H  
ATOM   4036 HD23 LEU A 265       9.702  16.537  -7.746  1.00 90.89           H  
ATOM   4037  N   PRO A 266      11.065  13.188  -4.564  1.00 87.83           N  
ATOM   4038  CA  PRO A 266      11.624  12.185  -3.643  1.00 87.83           C  
ATOM   4039  HA  PRO A 266      10.991  11.298  -3.675  1.00 87.83           H  
ATOM   4040  C   PRO A 266      11.765  12.644  -2.180  1.00 87.83           C  
ATOM   4041  CB  PRO A 266      12.992  11.839  -4.243  1.00 87.83           C  
ATOM   4042  HB2 PRO A 266      13.743  12.560  -3.922  1.00 87.83           H  
ATOM   4043  HB3 PRO A 266      13.311  10.826  -3.998  1.00 87.83           H  
ATOM   4044  O   PRO A 266      11.738  11.832  -1.256  1.00 87.83           O  
ATOM   4045  CG  PRO A 266      12.735  12.004  -5.736  1.00 87.83           C  
ATOM   4046  HG2 PRO A 266      13.658  12.115  -6.305  1.00 87.83           H  
ATOM   4047  HG3 PRO A 266      12.150  11.161  -6.103  1.00 87.83           H  
ATOM   4048  CD  PRO A 266      11.882  13.265  -5.766  1.00 87.83           C  
ATOM   4049  HD2 PRO A 266      11.275  13.274  -6.672  1.00 87.83           H  
ATOM   4050  HD3 PRO A 266      12.521  14.147  -5.729  1.00 87.83           H  
ATOM   4051  N   THR A 267      11.912  13.954  -1.969  1.00 88.48           N  
ATOM   4052  H   THR A 267      11.918  14.563  -2.775  1.00 88.48           H  
ATOM   4053  CA  THR A 267      12.035  14.616  -0.660  1.00 88.48           C  
ATOM   4054  HA  THR A 267      12.531  13.941   0.038  1.00 88.48           H  
ATOM   4055  C   THR A 267      10.699  15.004  -0.021  1.00 88.48           C  
ATOM   4056  CB  THR A 267      12.885  15.888  -0.803  1.00 88.48           C  
ATOM   4057  HB  THR A 267      12.870  16.448   0.132  1.00 88.48           H  
ATOM   4058  O   THR A 267      10.690  15.494   1.107  1.00 88.48           O  
ATOM   4059  CG2 THR A 267      14.338  15.576  -1.156  1.00 88.48           C  
ATOM   4060 HG21 THR A 267      14.398  15.087  -2.129  1.00 88.48           H  
ATOM   4061 HG22 THR A 267      14.763  14.917  -0.398  1.00 88.48           H  
ATOM   4062 HG23 THR A 267      14.916  16.499  -1.183  1.00 88.48           H  
ATOM   4063  OG1 THR A 267      12.373  16.695  -1.844  1.00 88.48           O  
ATOM   4064  HG1 THR A 267      12.889  17.505  -1.861  1.00 88.48           H  
ATOM   4065  N   GLN A 268       9.580  14.830  -0.726  1.00 92.09           N  
ATOM   4066  H   GLN A 268       9.635  14.337  -1.606  1.00 92.09           H  
ATOM   4067  CA  GLN A 268       8.245  15.208  -0.269  1.00 92.09           C  
ATOM   4068  HA  GLN A 268       8.333  15.913   0.558  1.00 92.09           H  
ATOM   4069  C   GLN A 268       7.463  14.004   0.271  1.00 92.09           C  
ATOM   4070  CB  GLN A 268       7.499  15.919  -1.412  1.00 92.09           C  
ATOM   4071  HB2 GLN A 268       6.442  16.011  -1.163  1.00 92.09           H  
ATOM   4072  HB3 GLN A 268       7.579  15.315  -2.316  1.00 92.09           H  
ATOM   4073  O   GLN A 268       7.859  12.844   0.150  1.00 92.09           O  
ATOM   4074  CG  GLN A 268       8.043  17.334  -1.670  1.00 92.09           C  
ATOM   4075  HG2 GLN A 268       7.843  17.953  -0.795  1.00 92.09           H  
ATOM   4076  HG3 GLN A 268       9.122  17.300  -1.821  1.00 92.09           H  
ATOM   4077  CD  GLN A 268       7.409  17.981  -2.898  1.00 92.09           C  
ATOM   4078  NE2 GLN A 268       7.359  19.291  -2.980  1.00 92.09           N  
ATOM   4079 HE21 GLN A 268       6.911  19.652  -3.810  1.00 92.09           H  
ATOM   4080 HE22 GLN A 268       7.705  19.878  -2.234  1.00 92.09           H  
ATOM   4081  OE1 GLN A 268       6.970  17.327  -3.826  1.00 92.09           O  
ATOM   4082  N   GLU A 269       6.320  14.302   0.882  1.00 92.04           N  
ATOM   4083  H   GLU A 269       6.024  15.267   0.914  1.00 92.04           H  
ATOM   4084  CA  GLU A 269       5.358  13.314   1.350  1.00 92.04           C  
ATOM   4085  HA  GLU A 269       5.707  12.312   1.100  1.00 92.04           H  
ATOM   4086  C   GLU A 269       4.028  13.541   0.624  1.00 92.04           C  
ATOM   4087  CB  GLU A 269       5.211  13.395   2.879  1.00 92.04           C  
ATOM   4088  HB2 GLU A 269       4.781  14.360   3.147  1.00 92.04           H  
ATOM   4089  HB3 GLU A 269       4.525  12.612   3.202  1.00 92.04           H  
ATOM   4090  O   GLU A 269       3.587  14.680   0.465  1.00 92.04           O  
ATOM   4091  CG  GLU A 269       6.553  13.217   3.617  1.00 92.04           C  
ATOM   4092  HG2 GLU A 269       7.221  14.045   3.381  1.00 92.04           H  
ATOM   4093  HG3 GLU A 269       7.019  12.291   3.279  1.00 92.04           H  
ATOM   4094  CD  GLU A 269       6.348  13.163   5.132  1.00 92.04           C  
ATOM   4095  OE1 GLU A 269       6.597  12.096   5.747  1.00 92.04           O  
ATOM   4096  OE2 GLU A 269       5.773  14.113   5.714  1.00 92.04           O  
ATOM   4097  N   PHE A 270       3.387  12.460   0.184  1.00 92.32           N  
ATOM   4098  H   PHE A 270       3.786  11.555   0.390  1.00 92.32           H  
ATOM   4099  CA  PHE A 270       2.080  12.491  -0.473  1.00 92.32           C  
ATOM   4100  HA  PHE A 270       1.741  13.522  -0.570  1.00 92.32           H  
ATOM   4101  C   PHE A 270       1.080  11.748   0.408  1.00 92.32           C  
ATOM   4102  CB  PHE A 270       2.194  11.904  -1.888  1.00 92.32           C  
ATOM   4103  HB2 PHE A 270       2.814  12.575  -2.484  1.00 92.32           H  
ATOM   4104  HB3 PHE A 270       2.714  10.948  -1.834  1.00 92.32           H  
ATOM   4105  O   PHE A 270       1.268  10.572   0.714  1.00 92.32           O  
ATOM   4106  CG  PHE A 270       0.882  11.717  -2.630  1.00 92.32           C  
ATOM   4107  CD1 PHE A 270       0.522  10.444  -3.116  1.00 92.32           C  
ATOM   4108  HD1 PHE A 270       1.169   9.595  -2.950  1.00 92.32           H  
ATOM   4109  CD2 PHE A 270       0.047  12.822  -2.888  1.00 92.32           C  
ATOM   4110  HD2 PHE A 270       0.330  13.807  -2.549  1.00 92.32           H  
ATOM   4111  CE1 PHE A 270      -0.669  10.276  -3.846  1.00 92.32           C  
ATOM   4112  HE1 PHE A 270      -0.935   9.305  -4.236  1.00 92.32           H  
ATOM   4113  CE2 PHE A 270      -1.146  12.650  -3.614  1.00 92.32           C  
ATOM   4114  HE2 PHE A 270      -1.774  13.501  -3.833  1.00 92.32           H  
ATOM   4115  CZ  PHE A 270      -1.508  11.376  -4.086  1.00 92.32           C  
ATOM   4116  HZ  PHE A 270      -2.410  11.245  -4.666  1.00 92.32           H  
ATOM   4117  N   SER A 271       0.036  12.434   0.863  1.00 91.77           N  
ATOM   4118  H   SER A 271      -0.077  13.400   0.591  1.00 91.77           H  
ATOM   4119  CA  SER A 271      -0.915  11.893   1.836  1.00 91.77           C  
ATOM   4120  HA  SER A 271      -0.934  10.807   1.746  1.00 91.77           H  
ATOM   4121  C   SER A 271      -2.327  12.392   1.594  1.00 91.77           C  
ATOM   4122  CB  SER A 271      -0.501  12.260   3.265  1.00 91.77           C  
ATOM   4123  HB2 SER A 271      -1.251  11.900   3.969  1.00 91.77           H  
ATOM   4124  HB3 SER A 271       0.449  11.776   3.491  1.00 91.77           H  
ATOM   4125  O   SER A 271      -2.524  13.531   1.168  1.00 91.77           O  
ATOM   4126  OG  SER A 271      -0.344  13.660   3.415  1.00 91.77           O  
ATOM   4127  HG  SER A 271      -1.101  14.094   3.014  1.00 91.77           H  
ATOM   4128  N   PHE A 272      -3.302  11.566   1.955  1.00 87.28           N  
ATOM   4129  H   PHE A 272      -3.055  10.673   2.357  1.00 87.28           H  
ATOM   4130  CA  PHE A 272      -4.714  11.919   1.934  1.00 87.28           C  
ATOM   4131  HA  PHE A 272      -4.814  13.004   1.929  1.00 87.28           H  
ATOM   4132  C   PHE A 272      -5.415  11.383   3.181  1.00 87.28           C  
ATOM   4133  CB  PHE A 272      -5.353  11.362   0.661  1.00 87.28           C  
ATOM   4134  HB2 PHE A 272      -4.777  11.685  -0.205  1.00 87.28           H  
ATOM   4135  HB3 PHE A 272      -5.310  10.274   0.718  1.00 87.28           H  
ATOM   4136  O   PHE A 272      -5.139  10.266   3.614  1.00 87.28           O  
ATOM   4137  CG  PHE A 272      -6.797  11.767   0.471  1.00 87.28           C  
ATOM   4138  CD1 PHE A 272      -7.812  10.803   0.597  1.00 87.28           C  
ATOM   4139  HD1 PHE A 272      -7.562   9.773   0.802  1.00 87.28           H  
ATOM   4140  CD2 PHE A 272      -7.131  13.111   0.216  1.00 87.28           C  
ATOM   4141  HD2 PHE A 272      -6.349  13.851   0.131  1.00 87.28           H  
ATOM   4142  CE1 PHE A 272      -9.157  11.181   0.476  1.00 87.28           C  
ATOM   4143  HE1 PHE A 272      -9.929  10.434   0.585  1.00 87.28           H  
ATOM   4144  CE2 PHE A 272      -8.480  13.487   0.091  1.00 87.28           C  
ATOM   4145  HE2 PHE A 272      -8.745  14.520  -0.081  1.00 87.28           H  
ATOM   4146  CZ  PHE A 272      -9.493  12.522   0.224  1.00 87.28           C  
ATOM   4147  HZ  PHE A 272     -10.531  12.810   0.144  1.00 87.28           H  
ATOM   4148  N   GLU A 273      -6.341  12.177   3.716  1.00 86.01           N  
ATOM   4149  H   GLU A 273      -6.562  13.042   3.243  1.00 86.01           H  
ATOM   4150  CA  GLU A 273      -7.199  11.841   4.851  1.00 86.01           C  
ATOM   4151  HA  GLU A 273      -7.039  10.808   5.161  1.00 86.01           H  
ATOM   4152  C   GLU A 273      -8.661  12.011   4.420  1.00 86.01           C  
ATOM   4153  CB  GLU A 273      -6.909  12.762   6.053  1.00 86.01           C  
ATOM   4154  HB2 GLU A 273      -7.153  13.787   5.771  1.00 86.01           H  
ATOM   4155  HB3 GLU A 273      -7.572  12.486   6.873  1.00 86.01           H  
ATOM   4156  O   GLU A 273      -9.048  13.076   3.932  1.00 86.01           O  
ATOM   4157  CG  GLU A 273      -5.458  12.760   6.563  1.00 86.01           C  
ATOM   4158  HG2 GLU A 273      -5.382  13.492   7.367  1.00 86.01           H  
ATOM   4159  HG3 GLU A 273      -4.799  13.095   5.762  1.00 86.01           H  
ATOM   4160  CD  GLU A 273      -4.976  11.403   7.091  1.00 86.01           C  
ATOM   4161  OE1 GLU A 273      -3.743  11.191   7.136  1.00 86.01           O  
ATOM   4162  OE2 GLU A 273      -5.808  10.549   7.475  1.00 86.01           O  
ATOM   4163  N   HIS A 274      -9.482  10.985   4.629  1.00 79.38           N  
ATOM   4164  H   HIS A 274      -9.100  10.146   5.041  1.00 79.38           H  
ATOM   4165  CA  HIS A 274     -10.931  11.031   4.455  1.00 79.38           C  
ATOM   4166  HA  HIS A 274     -11.213  11.981   4.000  1.00 79.38           H  
ATOM   4167  C   HIS A 274     -11.594  10.928   5.828  1.00 79.38           C  
ATOM   4168  CB  HIS A 274     -11.390   9.912   3.514  1.00 79.38           C  
ATOM   4169  HB2 HIS A 274     -11.195   8.951   3.991  1.00 79.38           H  
ATOM   4170  HB3 HIS A 274     -10.806   9.971   2.596  1.00 79.38           H  
ATOM   4171  O   HIS A 274     -11.296  10.025   6.610  1.00 79.38           O  
ATOM   4172  CG  HIS A 274     -12.847   9.944   3.136  1.00 79.38           C  
ATOM   4173  CD2 HIS A 274     -13.891   9.512   3.908  1.00 79.38           C  
ATOM   4174  HD2 HIS A 274     -13.825   9.121   4.913  1.00 79.38           H  
ATOM   4175  ND1 HIS A 274     -13.366  10.272   1.901  1.00 79.38           N  
ATOM   4176  HD1 HIS A 274     -12.841  10.510   1.071  1.00 79.38           H  
ATOM   4177  CE1 HIS A 274     -14.689  10.037   1.929  1.00 79.38           C  
ATOM   4178  HE1 HIS A 274     -15.360  10.125   1.088  1.00 79.38           H  
ATOM   4179  NE2 HIS A 274     -15.055   9.605   3.144  1.00 79.38           N  
ATOM   4180  N   LYS A 275     -12.514  11.851   6.110  1.00 82.56           N  
ATOM   4181  H   LYS A 275     -12.758  12.505   5.381  1.00 82.56           H  
ATOM   4182  CA  LYS A 275     -13.331  11.873   7.327  1.00 82.56           C  
ATOM   4183  HA  LYS A 275     -13.001  11.100   8.021  1.00 82.56           H  
ATOM   4184  C   LYS A 275     -14.763  11.559   6.943  1.00 82.56           C  
ATOM   4185  CB  LYS A 275     -13.215  13.237   8.021  1.00 82.56           C  
ATOM   4186  HB2 LYS A 275     -13.364  14.033   7.291  1.00 82.56           H  
ATOM   4187  HB3 LYS A 275     -13.977  13.312   8.797  1.00 82.56           H  
ATOM   4188  O   LYS A 275     -15.327  12.249   6.096  1.00 82.56           O  
ATOM   4189  CG  LYS A 275     -11.838  13.379   8.662  1.00 82.56           C  
ATOM   4190  HG2 LYS A 275     -11.072  13.217   7.904  1.00 82.56           H  
ATOM   4191  HG3 LYS A 275     -11.741  12.604   9.422  1.00 82.56           H  
ATOM   4192  CD  LYS A 275     -11.600  14.746   9.311  1.00 82.56           C  
ATOM   4193  HD2 LYS A 275     -11.614  15.531   8.555  1.00 82.56           H  
ATOM   4194  HD3 LYS A 275     -12.341  14.934  10.089  1.00 82.56           H  
ATOM   4195  CE  LYS A 275     -10.212  14.582   9.915  1.00 82.56           C  
ATOM   4196  HE2 LYS A 275      -9.549  14.208   9.134  1.00 82.56           H  
ATOM   4197  HE3 LYS A 275     -10.270  13.799  10.672  1.00 82.56           H  
ATOM   4198  NZ  LYS A 275      -9.604  15.777  10.517  1.00 82.56           N  
ATOM   4199  HZ1 LYS A 275      -8.697  15.477  10.846  1.00 82.56           H  
ATOM   4200  HZ2 LYS A 275     -10.155  16.098  11.300  1.00 82.56           H  
ATOM   4201  HZ3 LYS A 275      -9.478  16.495   9.818  1.00 82.56           H  
ATOM   4202  N   PHE A 276     -15.333  10.535   7.565  1.00 75.79           N  
ATOM   4203  H   PHE A 276     -14.829  10.075   8.310  1.00 75.79           H  
ATOM   4204  CA  PHE A 276     -16.722  10.159   7.338  1.00 75.79           C  
ATOM   4205  HA  PHE A 276     -16.950  10.283   6.280  1.00 75.79           H  
ATOM   4206  C   PHE A 276     -17.638  11.094   8.133  1.00 75.79           C  
ATOM   4207  CB  PHE A 276     -16.927   8.681   7.689  1.00 75.79           C  
ATOM   4208  HB2 PHE A 276     -17.978   8.426   7.555  1.00 75.79           H  
ATOM   4209  HB3 PHE A 276     -16.680   8.527   8.740  1.00 75.79           H  
ATOM   4210  O   PHE A 276     -17.338  11.459   9.272  1.00 75.79           O  
ATOM   4211  CG  PHE A 276     -16.089   7.746   6.838  1.00 75.79           C  
ATOM   4212  CD1 PHE A 276     -16.468   7.458   5.513  1.00 75.79           C  
ATOM   4213  HD1 PHE A 276     -17.356   7.905   5.091  1.00 75.79           H  
ATOM   4214  CD2 PHE A 276     -14.889   7.217   7.346  1.00 75.79           C  
ATOM   4215  HD2 PHE A 276     -14.577   7.455   8.353  1.00 75.79           H  
ATOM   4216  CE1 PHE A 276     -15.666   6.632   4.707  1.00 75.79           C  
ATOM   4217  HE1 PHE A 276     -15.945   6.450   3.680  1.00 75.79           H  
ATOM   4218  CE2 PHE A 276     -14.082   6.405   6.533  1.00 75.79           C  
ATOM   4219  HE2 PHE A 276     -13.143   6.030   6.913  1.00 75.79           H  
ATOM   4220  CZ  PHE A 276     -14.470   6.103   5.218  1.00 75.79           C  
ATOM   4221  HZ  PHE A 276     -13.835   5.498   4.588  1.00 75.79           H  
ATOM   4222  N   TYR A 277     -18.770  11.474   7.545  1.00 67.86           N  
ATOM   4223  H   TYR A 277     -18.990  11.118   6.626  1.00 67.86           H  
ATOM   4224  CA  TYR A 277     -19.737  12.387   8.156  1.00 67.86           C  
ATOM   4225  HA  TYR A 277     -19.606  12.384   9.238  1.00 67.86           H  
ATOM   4226  C   TYR A 277     -21.170  11.940   7.861  1.00 67.86           C  
ATOM   4227  CB  TYR A 277     -19.500  13.817   7.643  1.00 67.86           C  
ATOM   4228  HB2 TYR A 277     -19.568  13.813   6.555  1.00 67.86           H  
ATOM   4229  HB3 TYR A 277     -20.302  14.458   8.010  1.00 67.86           H  
ATOM   4230  O   TYR A 277     -21.418  11.206   6.911  1.00 67.86           O  
ATOM   4231  CG  TYR A 277     -18.184  14.450   8.062  1.00 67.86           C  
ATOM   4232  CD1 TYR A 277     -18.005  14.894   9.388  1.00 67.86           C  
ATOM   4233  HD1 TYR A 277     -18.792  14.747  10.113  1.00 67.86           H  
ATOM   4234  CD2 TYR A 277     -17.149  14.620   7.124  1.00 67.86           C  
ATOM   4235  HD2 TYR A 277     -17.265  14.249   6.116  1.00 67.86           H  
ATOM   4236  CE1 TYR A 277     -16.799  15.511   9.774  1.00 67.86           C  
ATOM   4237  HE1 TYR A 277     -16.664  15.837  10.795  1.00 67.86           H  
ATOM   4238  CE2 TYR A 277     -15.948  15.250   7.500  1.00 67.86           C  
ATOM   4239  HE2 TYR A 277     -15.157  15.381   6.777  1.00 67.86           H  
ATOM   4240  OH  TYR A 277     -14.609  16.297   9.199  1.00 67.86           O  
ATOM   4241  HH  TYR A 277     -14.657  16.576  10.117  1.00 67.86           H  
ATOM   4242  CZ  TYR A 277     -15.768  15.692   8.826  1.00 67.86           C  
ATOM   4243  N   GLY A 278     -22.132  12.407   8.664  1.00 70.40           N  
ATOM   4244  H   GLY A 278     -21.866  12.984   9.449  1.00 70.40           H  
ATOM   4245  CA  GLY A 278     -23.560  12.200   8.399  1.00 70.40           C  
ATOM   4246  HA2 GLY A 278     -24.148  12.587   9.231  1.00 70.40           H  
ATOM   4247  HA3 GLY A 278     -23.835  12.752   7.501  1.00 70.40           H  
ATOM   4248  C   GLY A 278     -23.927  10.725   8.208  1.00 70.40           C  
ATOM   4249  O   GLY A 278     -23.753   9.924   9.128  1.00 70.40           O  
ATOM   4250  N   ASN A 279     -24.427  10.394   7.016  1.00 62.02           N  
ATOM   4251  H   ASN A 279     -24.460  11.099   6.293  1.00 62.02           H  
ATOM   4252  CA  ASN A 279     -24.857   9.048   6.638  1.00 62.02           C  
ATOM   4253  HA  ASN A 279     -25.586   8.686   7.361  1.00 62.02           H  
ATOM   4254  C   ASN A 279     -23.701   8.036   6.614  1.00 62.02           C  
ATOM   4255  CB  ASN A 279     -25.524   9.121   5.252  1.00 62.02           C  
ATOM   4256  HB2 ASN A 279     -24.824   9.539   4.529  1.00 62.02           H  
ATOM   4257  HB3 ASN A 279     -25.764   8.112   4.916  1.00 62.02           H  
ATOM   4258  O   ASN A 279     -23.919   6.876   6.946  1.00 62.02           O  
ATOM   4259  CG  ASN A 279     -26.811   9.925   5.216  1.00 62.02           C  
ATOM   4260  ND2 ASN A 279     -27.185  10.403   4.053  1.00 62.02           N  
ATOM   4261 HD21 ASN A 279     -28.058  10.908   3.990  1.00 62.02           H  
ATOM   4262 HD22 ASN A 279     -26.603  10.280   3.237  1.00 62.02           H  
ATOM   4263  OD1 ASN A 279     -27.481  10.146   6.216  1.00 62.02           O  
ATOM   4264  N   ASP A 280     -22.476   8.460   6.287  1.00 61.99           N  
ATOM   4265  H   ASP A 280     -22.350   9.426   6.020  1.00 61.99           H  
ATOM   4266  CA  ASP A 280     -21.345   7.550   6.057  1.00 61.99           C  
ATOM   4267  HA  ASP A 280     -21.711   6.705   5.474  1.00 61.99           H  
ATOM   4268  C   ASP A 280     -20.747   6.981   7.367  1.00 61.99           C  
ATOM   4269  CB  ASP A 280     -20.279   8.256   5.202  1.00 61.99           C  
ATOM   4270  HB2 ASP A 280     -19.774   9.003   5.815  1.00 61.99           H  
ATOM   4271  HB3 ASP A 280     -19.544   7.512   4.896  1.00 61.99           H  
ATOM   4272  O   ASP A 280     -20.036   5.970   7.359  1.00 61.99           O  
ATOM   4273  CG  ASP A 280     -20.840   8.928   3.937  1.00 61.99           C  
ATOM   4274  OD1 ASP A 280     -21.570   8.246   3.181  1.00 61.99           O  
ATOM   4275  OD2 ASP A 280     -20.555  10.135   3.765  1.00 61.99           O  
ATOM   4276  N   LEU A 281     -21.088   7.566   8.528  1.00 70.62           N  
ATOM   4277  H   LEU A 281     -21.737   8.337   8.455  1.00 70.62           H  
ATOM   4278  CA  LEU A 281     -20.668   7.131   9.876  1.00 70.62           C  
ATOM   4279  HA  LEU A 281     -19.633   6.802   9.794  1.00 70.62           H  
ATOM   4280  C   LEU A 281     -21.435   5.887  10.387  1.00 70.62           C  
ATOM   4281  CB  LEU A 281     -20.721   8.331  10.853  1.00 70.62           C  
ATOM   4282  HB2 LEU A 281     -20.685   7.970  11.881  1.00 70.62           H  
ATOM   4283  HB3 LEU A 281     -21.671   8.846  10.714  1.00 70.62           H  
ATOM   4284  O   LEU A 281     -21.836   5.809  11.557  1.00 70.62           O  
ATOM   4285  CG  LEU A 281     -19.565   9.333  10.692  1.00 70.62           C  
ATOM   4286  HG  LEU A 281     -19.462   9.597   9.639  1.00 70.62           H  
ATOM   4287  CD1 LEU A 281     -19.871  10.598  11.499  1.00 70.62           C  
ATOM   4288 HD11 LEU A 281     -20.784  11.058  11.119  1.00 70.62           H  
ATOM   4289 HD12 LEU A 281     -19.996  10.354  12.554  1.00 70.62           H  
ATOM   4290 HD13 LEU A 281     -19.047  11.303  11.389  1.00 70.62           H  
ATOM   4291  CD2 LEU A 281     -18.242   8.765  11.217  1.00 70.62           C  
ATOM   4292 HD21 LEU A 281     -17.434   9.459  10.986  1.00 70.62           H  
ATOM   4293 HD22 LEU A 281     -18.010   7.816  10.733  1.00 70.62           H  
ATOM   4294 HD23 LEU A 281     -18.285   8.616  12.296  1.00 70.62           H  
ATOM   4295  N   ILE A 282     -21.627   4.906   9.501  1.00 66.59           N  
ATOM   4296  H   ILE A 282     -21.259   5.074   8.575  1.00 66.59           H  
ATOM   4297  CA  ILE A 282     -22.419   3.688   9.711  1.00 66.59           C  
ATOM   4298  HA  ILE A 282     -23.382   3.998  10.117  1.00 66.59           H  
ATOM   4299  C   ILE A 282     -21.749   2.745  10.719  1.00 66.59           C  
ATOM   4300  CB  ILE A 282     -22.699   2.948   8.375  1.00 66.59           C  
ATOM   4301  HB  ILE A 282     -21.755   2.574   7.981  1.00 66.59           H  
ATOM   4302  O   ILE A 282     -20.605   2.312  10.539  1.00 66.59           O  
ATOM   4303  CG1 ILE A 282     -23.309   3.900   7.323  1.00 66.59           C  
ATOM   4304 HG12 ILE A 282     -24.216   4.349   7.727  1.00 66.59           H  
ATOM   4305 HG13 ILE A 282     -22.590   4.693   7.119  1.00 66.59           H  
ATOM   4306  CG2 ILE A 282     -23.631   1.741   8.615  1.00 66.59           C  
ATOM   4307 HG21 ILE A 282     -23.191   1.041   9.325  1.00 66.59           H  
ATOM   4308 HG22 ILE A 282     -23.777   1.188   7.688  1.00 66.59           H  
ATOM   4309 HG23 ILE A 282     -24.601   2.077   8.982  1.00 66.59           H  
ATOM   4310  CD1 ILE A 282     -23.641   3.267   5.966  1.00 66.59           C  
ATOM   4311 HD11 ILE A 282     -22.775   2.728   5.584  1.00 66.59           H  
ATOM   4312 HD12 ILE A 282     -24.490   2.588   6.055  1.00 66.59           H  
ATOM   4313 HD13 ILE A 282     -23.906   4.054   5.261  1.00 66.59           H  
ATOM   4314  N   TRP A 283     -22.516   2.358  11.741  1.00 67.56           N  
ATOM   4315  H   TRP A 283     -23.444   2.754  11.796  1.00 67.56           H  
ATOM   4316  CA  TRP A 283     -22.196   1.259  12.651  1.00 67.56           C  
ATOM   4317  HA  TRP A 283     -21.170   1.366  13.004  1.00 67.56           H  
ATOM   4318  C   TRP A 283     -22.328  -0.102  11.954  1.00 67.56           C  
ATOM   4319  CB  TRP A 283     -23.140   1.302  13.855  1.00 67.56           C  
ATOM   4320  HB2 TRP A 283     -23.046   0.344  14.367  1.00 67.56           H  
ATOM   4321  HB3 TRP A 283     -24.169   1.377  13.504  1.00 67.56           H  
ATOM   4322  O   TRP A 283     -23.415  -0.487  11.530  1.00 67.56           O  
ATOM   4323  CG  TRP A 283     -22.879   2.381  14.860  1.00 67.56           C  
ATOM   4324  CD1 TRP A 283     -23.623   3.496  15.042  1.00 67.56           C  
ATOM   4325  HD1 TRP A 283     -24.494   3.758  14.460  1.00 67.56           H  
ATOM   4326  CD2 TRP A 283     -21.783   2.469  15.824  1.00 67.56           C  
ATOM   4327  CE2 TRP A 283     -21.949   3.664  16.588  1.00 67.56           C  
ATOM   4328  CE3 TRP A 283     -20.658   1.668  16.114  1.00 67.56           C  
ATOM   4329  HE3 TRP A 283     -20.478   0.773  15.537  1.00 67.56           H  
ATOM   4330  NE1 TRP A 283     -23.080   4.253  16.064  1.00 67.56           N  
ATOM   4331  HE1 TRP A 283     -23.437   5.155  16.346  1.00 67.56           H  
ATOM   4332  CH2 TRP A 283     -19.959   3.204  17.880  1.00 67.56           C  
ATOM   4333  HH2 TRP A 283     -19.258   3.475  18.656  1.00 67.56           H  
ATOM   4334  CZ2 TRP A 283     -21.057   4.034  17.604  1.00 67.56           C  
ATOM   4335  HZ2 TRP A 283     -21.192   4.951  18.160  1.00 67.56           H  
ATOM   4336  CZ3 TRP A 283     -19.756   2.030  17.133  1.00 67.56           C  
ATOM   4337  HZ3 TRP A 283     -18.894   1.413  17.340  1.00 67.56           H  
ATOM   4338  N   ARG A 284     -21.229  -0.852  11.898  1.00 65.41           N  
ATOM   4339  H   ARG A 284     -20.384  -0.462  12.289  1.00 65.41           H  
ATOM   4340  CA  ARG A 284     -21.100  -2.175  11.271  1.00 65.41           C  
ATOM   4341  HA  ARG A 284     -21.950  -2.362  10.614  1.00 65.41           H  
ATOM   4342  C   ARG A 284     -21.062  -3.262  12.339  1.00 65.41           C  
ATOM   4343  CB  ARG A 284     -19.804  -2.184  10.448  1.00 65.41           C  
ATOM   4344  HB2 ARG A 284     -19.613  -3.187  10.066  1.00 65.41           H  
ATOM   4345  HB3 ARG A 284     -18.975  -1.914  11.102  1.00 65.41           H  
ATOM   4346  O   ARG A 284     -20.452  -3.055  13.385  1.00 65.41           O  
ATOM   4347  CG  ARG A 284     -19.868  -1.206   9.264  1.00 65.41           C  
ATOM   4348  HG2 ARG A 284     -20.369  -1.698   8.430  1.00 65.41           H  
ATOM   4349  HG3 ARG A 284     -20.431  -0.309   9.519  1.00 65.41           H  
ATOM   4350  CD  ARG A 284     -18.465  -0.776   8.842  1.00 65.41           C  
ATOM   4351  HD2 ARG A 284     -18.016  -0.168   9.628  1.00 65.41           H  
ATOM   4352  HD3 ARG A 284     -17.852  -1.666   8.705  1.00 65.41           H  
ATOM   4353  NE  ARG A 284     -18.515  -0.036   7.577  1.00 65.41           N  
ATOM   4354  HE  ARG A 284     -18.553  -0.585   6.730  1.00 65.41           H  
ATOM   4355  NH1 ARG A 284     -18.728   2.164   8.283  1.00 65.41           N  
ATOM   4356 HH11 ARG A 284     -19.048   1.883   9.199  1.00 65.41           H  
ATOM   4357 HH12 ARG A 284     -18.838   3.130   8.009  1.00 65.41           H  
ATOM   4358  NH2 ARG A 284     -18.645   1.636   6.108  1.00 65.41           N  
ATOM   4359 HH21 ARG A 284     -18.760   2.603   5.842  1.00 65.41           H  
ATOM   4360 HH22 ARG A 284     -18.757   0.900   5.425  1.00 65.41           H  
ATOM   4361  CZ  ARG A 284     -18.618   1.257   7.349  1.00 65.41           C  
ATOM   4362  N   SER A 285     -21.691  -4.413  12.097  1.00 56.82           N  
ATOM   4363  H   SER A 285     -22.113  -4.549  11.190  1.00 56.82           H  
ATOM   4364  CA  SER A 285     -21.596  -5.563  13.011  1.00 56.82           C  
ATOM   4365  HA  SER A 285     -21.833  -5.235  14.023  1.00 56.82           H  
ATOM   4366  C   SER A 285     -20.182  -6.138  12.995  1.00 56.82           C  
ATOM   4367  CB  SER A 285     -22.584  -6.670  12.622  1.00 56.82           C  
ATOM   4368  HB2 SER A 285     -23.588  -6.250  12.556  1.00 56.82           H  
ATOM   4369  HB3 SER A 285     -22.310  -7.088  11.654  1.00 56.82           H  
ATOM   4370  O   SER A 285     -19.651  -6.411  11.922  1.00 56.82           O  
ATOM   4371  OG  SER A 285     -22.577  -7.693  13.602  1.00 56.82           O  
ATOM   4372  HG  SER A 285     -22.315  -8.521  13.192  1.00 56.82           H  
ATOM   4373  N   ALA A 286     -19.600  -6.375  14.170  1.00 49.50           N  
ATOM   4374  H   ALA A 286     -20.088  -6.125  15.018  1.00 49.50           H  
ATOM   4375  CA  ALA A 286     -18.407  -7.215  14.286  1.00 49.50           C  
ATOM   4376  HA  ALA A 286     -17.723  -7.015  13.462  1.00 49.50           H  
ATOM   4377  C   ALA A 286     -18.794  -8.707  14.235  1.00 49.50           C  
ATOM   4378  CB  ALA A 286     -17.712  -6.847  15.597  1.00 49.50           C  
ATOM   4379  HB1 ALA A 286     -17.426  -5.796  15.593  1.00 49.50           H  
ATOM   4380  HB2 ALA A 286     -18.386  -7.042  16.431  1.00 49.50           H  
ATOM   4381  HB3 ALA A 286     -16.814  -7.453  15.722  1.00 49.50           H  
ATOM   4382  O   ALA A 286     -18.162  -9.526  13.566  1.00 49.50           O  
ATOM   4383  N   ALA A 287     -19.898  -9.072  14.891  1.00 43.68           N  
ATOM   4384  H   ALA A 287     -20.418  -8.364  15.391  1.00 43.68           H  
ATOM   4385  CA  ALA A 287     -20.381 -10.445  14.925  1.00 43.68           C  
ATOM   4386  HA  ALA A 287     -19.558 -11.079  15.256  1.00 43.68           H  
ATOM   4387  C   ALA A 287     -20.839 -10.931  13.536  1.00 43.68           C  
ATOM   4388  CB  ALA A 287     -21.500 -10.551  15.967  1.00 43.68           C  
ATOM   4389  HB1 ALA A 287     -21.125 -10.246  16.943  1.00 43.68           H  
ATOM   4390  HB2 ALA A 287     -21.848 -11.582  16.027  1.00 43.68           H  
ATOM   4391  HB3 ALA A 287     -22.334  -9.909  15.684  1.00 43.68           H  
ATOM   4392  O   ALA A 287     -21.694 -10.310  12.894  1.00 43.68           O  
ATOM   4393  N   ARG A 288     -20.323 -12.095  13.116  1.00 41.26           N  
ATOM   4394  H   ARG A 288     -19.616 -12.518  13.701  1.00 41.26           H  
ATOM   4395  CA  ARG A 288     -20.847 -12.878  11.987  1.00 41.26           C  
ATOM   4396  HA  ARG A 288     -20.927 -12.233  11.112  1.00 41.26           H  
ATOM   4397  C   ARG A 288     -22.246 -13.381  12.348  1.00 41.26           C  
ATOM   4398  CB  ARG A 288     -19.878 -14.048  11.682  1.00 41.26           C  
ATOM   4399  HB2 ARG A 288     -19.732 -14.629  12.592  1.00 41.26           H  
ATOM   4400  HB3 ARG A 288     -18.914 -13.631  11.392  1.00 41.26           H  
ATOM   4401  O   ARG A 288     -22.381 -14.196  13.257  1.00 41.26           O  
ATOM   4402  CG  ARG A 288     -20.355 -15.005  10.569  1.00 41.26           C  
ATOM   4403  HG2 ARG A 288     -20.489 -14.442   9.645  1.00 41.26           H  
ATOM   4404  HG3 ARG A 288     -21.307 -15.448  10.861  1.00 41.26           H  
ATOM   4405  CD  ARG A 288     -19.366 -16.161  10.331  1.00 41.26           C  
ATOM   4406  HD2 ARG A 288     -19.336 -16.771  11.234  1.00 41.26           H  
ATOM   4407  HD3 ARG A 288     -18.373 -15.744  10.163  1.00 41.26           H  
ATOM   4408  NE  ARG A 288     -19.739 -16.985   9.157  1.00 41.26           N  
ATOM   4409  HE  ARG A 288     -20.188 -16.499   8.394  1.00 41.26           H  
ATOM   4410  NH1 ARG A 288     -18.977 -19.038   9.882  1.00 41.26           N  
ATOM   4411 HH11 ARG A 288     -18.768 -18.645  10.789  1.00 41.26           H  
ATOM   4412 HH12 ARG A 288     -18.852 -20.027   9.717  1.00 41.26           H  
ATOM   4413  NH2 ARG A 288     -19.794 -18.842   7.824  1.00 41.26           N  
ATOM   4414 HH21 ARG A 288     -20.177 -18.311   7.055  1.00 41.26           H  
ATOM   4415 HH22 ARG A 288     -19.654 -19.833   7.689  1.00 41.26           H  
ATOM   4416  CZ  ARG A 288     -19.503 -18.276   8.963  1.00 41.26           C  
ATOM   4417  N   MET A 289     -23.270 -12.968  11.602  1.00 32.35           N  
ATOM   4418  H   MET A 289     -23.106 -12.276  10.885  1.00 32.35           H  
ATOM   4419  CA  MET A 289     -24.517 -13.736  11.562  1.00 32.35           C  
ATOM   4420  HA  MET A 289     -24.856 -13.922  12.581  1.00 32.35           H  
ATOM   4421  C   MET A 289     -24.225 -15.087  10.903  1.00 32.35           C  
ATOM   4422  CB  MET A 289     -25.625 -12.979  10.815  1.00 32.35           C  
ATOM   4423  HB2 MET A 289     -25.260 -12.637   9.846  1.00 32.35           H  
ATOM   4424  HB3 MET A 289     -26.463 -13.656  10.649  1.00 32.35           H  
ATOM   4425  O   MET A 289     -23.580 -15.135   9.853  1.00 32.35           O  
ATOM   4426  CG  MET A 289     -26.127 -11.785  11.632  1.00 32.35           C  
ATOM   4427  HG2 MET A 289     -26.399 -12.136  12.628  1.00 32.35           H  
ATOM   4428  HG3 MET A 289     -25.323 -11.056  11.733  1.00 32.35           H  
ATOM   4429  SD  MET A 289     -27.573 -10.964  10.914  1.00 32.35           S  
ATOM   4430  CE  MET A 289     -27.930  -9.767  12.225  1.00 32.35           C  
ATOM   4431  HE1 MET A 289     -27.070  -9.113  12.366  1.00 32.35           H  
ATOM   4432  HE2 MET A 289     -28.795  -9.167  11.940  1.00 32.35           H  
ATOM   4433  HE3 MET A 289     -28.146 -10.294  13.154  1.00 32.35           H  
ATOM   4434  N   ALA A 290     -24.648 -16.184  11.534  1.00 32.98           N  
ATOM   4435  H   ALA A 290     -25.176 -16.097  12.391  1.00 32.98           H  
ATOM   4436  CA  ALA A 290     -24.480 -17.512  10.958  1.00 32.98           C  
ATOM   4437  HA  ALA A 290     -23.414 -17.670  10.795  1.00 32.98           H  
ATOM   4438  C   ALA A 290     -25.229 -17.581   9.611  1.00 32.98           C  
ATOM   4439  CB  ALA A 290     -24.972 -18.569  11.953  1.00 32.98           C  
ATOM   4440  HB1 ALA A 290     -24.409 -18.498  12.884  1.00 32.98           H  
ATOM   4441  HB2 ALA A 290     -26.033 -18.424  12.156  1.00 32.98           H  
ATOM   4442  HB3 ALA A 290     -24.830 -19.562  11.528  1.00 32.98           H  
ATOM   4443  O   ALA A 290     -26.395 -17.179   9.555  1.00 32.98           O  
ATOM   4444  N   PRO A 291     -24.583 -18.040   8.524  1.00 36.95           N  
ATOM   4445  CA  PRO A 291     -25.245 -18.172   7.236  1.00 36.95           C  
ATOM   4446  HA  PRO A 291     -25.713 -17.229   6.953  1.00 36.95           H  
ATOM   4447  C   PRO A 291     -26.312 -19.269   7.313  1.00 36.95           C  
ATOM   4448  CB  PRO A 291     -24.133 -18.516   6.244  1.00 36.95           C  
ATOM   4449  HB2 PRO A 291     -23.635 -17.604   5.915  1.00 36.95           H  
ATOM   4450  HB3 PRO A 291     -24.501 -19.080   5.386  1.00 36.95           H  
ATOM   4451  O   PRO A 291     -26.162 -20.251   8.036  1.00 36.95           O  
ATOM   4452  CG  PRO A 291     -23.183 -19.338   7.115  1.00 36.95           C  
ATOM   4453  HG2 PRO A 291     -23.567 -20.352   7.230  1.00 36.95           H  
ATOM   4454  HG3 PRO A 291     -22.170 -19.366   6.715  1.00 36.95           H  
ATOM   4455  CD  PRO A 291     -23.244 -18.603   8.454  1.00 36.95           C  
ATOM   4456  HD2 PRO A 291     -23.063 -19.305   9.269  1.00 36.95           H  
ATOM   4457  HD3 PRO A 291     -22.514 -17.794   8.471  1.00 36.95           H  
ATOM   4458  N   ILE A 292     -27.377 -19.115   6.530  1.00 32.88           N  
ATOM   4459  H   ILE A 292     -27.442 -18.281   5.964  1.00 32.88           H  
ATOM   4460  CA  ILE A 292     -28.474 -20.095   6.443  1.00 32.88           C  
ATOM   4461  HA  ILE A 292     -28.594 -20.554   7.425  1.00 32.88           H  
ATOM   4462  C   ILE A 292     -28.101 -21.277   5.506  1.00 32.88           C  
ATOM   4463  CB  ILE A 292     -29.796 -19.327   6.145  1.00 32.88           C  
ATOM   4464  HB  ILE A 292     -29.629 -18.689   5.277  1.00 32.88           H  
ATOM   4465  O   ILE A 292     -28.866 -22.226   5.361  1.00 32.88           O  
ATOM   4466  CG1 ILE A 292     -30.135 -18.425   7.365  1.00 32.88           C  
ATOM   4467 HG12 ILE A 292     -30.356 -19.056   8.226  1.00 32.88           H  
ATOM   4468 HG13 ILE A 292     -29.268 -17.816   7.622  1.00 32.88           H  
ATOM   4469  CG2 ILE A 292     -30.998 -20.234   5.827  1.00 32.88           C  
ATOM   4470 HG21 ILE A 292     -31.902 -19.646   5.667  1.00 32.88           H  
ATOM   4471 HG22 ILE A 292     -31.159 -20.944   6.638  1.00 32.88           H  
ATOM   4472 HG23 ILE A 292     -30.817 -20.783   4.903  1.00 32.88           H  
ATOM   4473  CD1 ILE A 292     -31.301 -17.448   7.161  1.00 32.88           C  
ATOM   4474 HD11 ILE A 292     -31.349 -16.766   8.011  1.00 32.88           H  
ATOM   4475 HD12 ILE A 292     -31.146 -16.869   6.251  1.00 32.88           H  
ATOM   4476 HD13 ILE A 292     -32.248 -17.984   7.100  1.00 32.88           H  
ATOM   4477  N   SER A 293     -26.897 -21.260   4.915  1.00 37.59           N  
ATOM   4478  H   SER A 293     -26.288 -20.475   5.097  1.00 37.59           H  
ATOM   4479  CA  SER A 293     -26.327 -22.322   4.072  1.00 37.59           C  
ATOM   4480  HA  SER A 293     -26.787 -23.269   4.351  1.00 37.59           H  
ATOM   4481  C   SER A 293     -24.805 -22.479   4.264  1.00 37.59           C  
ATOM   4482  CB  SER A 293     -26.663 -22.059   2.598  1.00 37.59           C  
ATOM   4483  HB2 SER A 293     -26.206 -22.832   1.980  1.00 37.59           H  
ATOM   4484  HB3 SER A 293     -27.744 -22.107   2.469  1.00 37.59           H  
ATOM   4485  O   SER A 293     -24.097 -21.528   4.610  1.00 37.59           O  
ATOM   4486  OG  SER A 293     -26.203 -20.786   2.178  1.00 37.59           O  
ATOM   4487  HG  SER A 293     -26.332 -20.724   1.229  1.00 37.59           H  
ATOM   4488  N   ASP A 294     -24.293 -23.695   4.035  1.00 41.90           N  
ATOM   4489  H   ASP A 294     -24.924 -24.432   3.755  1.00 41.90           H  
ATOM   4490  CA  ASP A 294     -22.926 -24.115   4.397  1.00 41.90           C  
ATOM   4491  HA  ASP A 294     -22.712 -23.757   5.404  1.00 41.90           H  
ATOM   4492  C   ASP A 294     -21.793 -23.555   3.498  1.00 41.90           C  
ATOM   4493  CB  ASP A 294     -22.868 -25.659   4.425  1.00 41.90           C  
ATOM   4494  HB2 ASP A 294     -21.825 -25.972   4.395  1.00 41.90           H  
ATOM   4495  HB3 ASP A 294     -23.350 -26.053   3.531  1.00 41.90           H  
ATOM   4496  O   ASP A 294     -20.625 -23.583   3.889  1.00 41.90           O  
ATOM   4497  CG  ASP A 294     -23.489 -26.290   5.681  1.00 41.90           C  
ATOM   4498  OD1 ASP A 294     -23.182 -25.802   6.791  1.00 41.90           O  
ATOM   4499  OD2 ASP A 294     -24.214 -27.298   5.528  1.00 41.90           O  
ATOM   4500  N   ASP A 295     -22.091 -23.016   2.310  1.00 39.84           N  
ATOM   4501  H   ASP A 295     -23.060 -23.031   2.028  1.00 39.84           H  
ATOM   4502  CA  ASP A 295     -21.086 -22.776   1.250  1.00 39.84           C  
ATOM   4503  HA  ASP A 295     -20.374 -23.601   1.288  1.00 39.84           H  
ATOM   4504  C   ASP A 295     -20.216 -21.503   1.401  1.00 39.84           C  
ATOM   4505  CB  ASP A 295     -21.771 -22.851  -0.126  1.00 39.84           C  
ATOM   4506  HB2 ASP A 295     -21.072 -22.534  -0.900  1.00 39.84           H  
ATOM   4507  HB3 ASP A 295     -22.622 -22.170  -0.143  1.00 39.84           H  
ATOM   4508  O   ASP A 295     -19.400 -21.180   0.538  1.00 39.84           O  
ATOM   4509  CG  ASP A 295     -22.218 -24.277  -0.465  1.00 39.84           C  
ATOM   4510  OD1 ASP A 295     -21.391 -25.207  -0.299  1.00 39.84           O  
ATOM   4511  OD2 ASP A 295     -23.394 -24.428  -0.857  1.00 39.84           O  
ATOM   4512  N   THR A 296     -20.335 -20.755   2.503  1.00 37.47           N  
ATOM   4513  H   THR A 296     -20.965 -21.098   3.214  1.00 37.47           H  
ATOM   4514  CA  THR A 296     -19.724 -19.409   2.651  1.00 37.47           C  
ATOM   4515  HA  THR A 296     -19.474 -19.050   1.652  1.00 37.47           H  
ATOM   4516  C   THR A 296     -18.391 -19.356   3.416  1.00 37.47           C  
ATOM   4517  CB  THR A 296     -20.728 -18.393   3.214  1.00 37.47           C  
ATOM   4518  HB  THR A 296     -20.217 -17.457   3.439  1.00 37.47           H  
ATOM   4519  O   THR A 296     -17.895 -18.271   3.726  1.00 37.47           O  
ATOM   4520  CG2 THR A 296     -21.848 -18.084   2.226  1.00 37.47           C  
ATOM   4521 HG21 THR A 296     -21.429 -17.629   1.328  1.00 37.47           H  
ATOM   4522 HG22 THR A 296     -22.383 -18.992   1.949  1.00 37.47           H  
ATOM   4523 HG23 THR A 296     -22.547 -17.383   2.682  1.00 37.47           H  
ATOM   4524  OG1 THR A 296     -21.323 -18.885   4.393  1.00 37.47           O  
ATOM   4525  HG1 THR A 296     -22.073 -19.421   4.124  1.00 37.47           H  
ATOM   4526  N   ILE A 297     -17.764 -20.498   3.724  1.00 35.39           N  
ATOM   4527  H   ILE A 297     -18.203 -21.359   3.432  1.00 35.39           H  
ATOM   4528  CA  ILE A 297     -16.575 -20.561   4.608  1.00 35.39           C  
ATOM   4529  HA  ILE A 297     -16.835 -20.054   5.537  1.00 35.39           H  
ATOM   4530  C   ILE A 297     -15.356 -19.791   4.048  1.00 35.39           C  
ATOM   4531  CB  ILE A 297     -16.248 -22.034   4.969  1.00 35.39           C  
ATOM   4532  HB  ILE A 297     -16.038 -22.579   4.048  1.00 35.39           H  
ATOM   4533  O   ILE A 297     -14.594 -19.205   4.817  1.00 35.39           O  
ATOM   4534  CG1 ILE A 297     -17.470 -22.685   5.667  1.00 35.39           C  
ATOM   4535 HG12 ILE A 297     -17.740 -22.097   6.544  1.00 35.39           H  
ATOM   4536 HG13 ILE A 297     -18.320 -22.672   4.984  1.00 35.39           H  
ATOM   4537  CG2 ILE A 297     -15.010 -22.131   5.881  1.00 35.39           C  
ATOM   4538 HG21 ILE A 297     -15.200 -21.633   6.832  1.00 35.39           H  
ATOM   4539 HG22 ILE A 297     -14.749 -23.174   6.060  1.00 35.39           H  
ATOM   4540 HG23 ILE A 297     -14.145 -21.667   5.406  1.00 35.39           H  
ATOM   4541  CD1 ILE A 297     -17.278 -24.142   6.104  1.00 35.39           C  
ATOM   4542 HD11 ILE A 297     -18.237 -24.547   6.429  1.00 35.39           H  
ATOM   4543 HD12 ILE A 297     -16.911 -24.736   5.267  1.00 35.39           H  
ATOM   4544 HD13 ILE A 297     -16.579 -24.203   6.937  1.00 35.39           H  
ATOM   4545  N   ASN A 298     -15.205 -19.693   2.723  1.00 32.68           N  
ATOM   4546  H   ASN A 298     -15.871 -20.173   2.134  1.00 32.68           H  
ATOM   4547  CA  ASN A 298     -14.081 -18.985   2.087  1.00 32.68           C  
ATOM   4548  HA  ASN A 298     -13.171 -19.262   2.620  1.00 32.68           H  
ATOM   4549  C   ASN A 298     -14.137 -17.444   2.200  1.00 32.68           C  
ATOM   4550  CB  ASN A 298     -13.936 -19.470   0.629  1.00 32.68           C  
ATOM   4551  HB2 ASN A 298     -13.263 -18.803   0.090  1.00 32.68           H  
ATOM   4552  HB3 ASN A 298     -14.905 -19.446   0.130  1.00 32.68           H  
ATOM   4553  O   ASN A 298     -13.216 -16.774   1.742  1.00 32.68           O  
ATOM   4554  CG  ASN A 298     -13.349 -20.869   0.529  1.00 32.68           C  
ATOM   4555  ND2 ASN A 298     -13.511 -21.528  -0.593  1.00 32.68           N  
ATOM   4556 HD21 ASN A 298     -13.121 -22.460  -0.617  1.00 32.68           H  
ATOM   4557 HD22 ASN A 298     -14.023 -21.130  -1.367  1.00 32.68           H  
ATOM   4558  OD1 ASN A 298     -12.744 -21.392   1.448  1.00 32.68           O  
ATOM   4559  N   GLN A 299     -15.175 -16.869   2.819  1.00 34.23           N  
ATOM   4560  H   GLN A 299     -15.903 -17.465   3.188  1.00 34.23           H  
ATOM   4561  CA  GLN A 299     -15.348 -15.413   2.963  1.00 34.23           C  
ATOM   4562  HA  GLN A 299     -14.761 -14.921   2.187  1.00 34.23           H  
ATOM   4563  C   GLN A 299     -14.826 -14.844   4.296  1.00 34.23           C  
ATOM   4564  CB  GLN A 299     -16.814 -15.024   2.719  1.00 34.23           C  
ATOM   4565  HB2 GLN A 299     -17.437 -15.401   3.530  1.00 34.23           H  
ATOM   4566  HB3 GLN A 299     -16.875 -13.935   2.713  1.00 34.23           H  
ATOM   4567  O   GLN A 299     -15.058 -13.680   4.601  1.00 34.23           O  
ATOM   4568  CG  GLN A 299     -17.346 -15.559   1.380  1.00 34.23           C  
ATOM   4569  HG2 GLN A 299     -16.624 -15.337   0.594  1.00 34.23           H  
ATOM   4570  HG3 GLN A 299     -17.466 -16.641   1.441  1.00 34.23           H  
ATOM   4571  CD  GLN A 299     -18.680 -14.950   0.972  1.00 34.23           C  
ATOM   4572  NE2 GLN A 299     -19.283 -15.451  -0.079  1.00 34.23           N  
ATOM   4573 HE21 GLN A 299     -19.942 -14.815  -0.505  1.00 34.23           H  
ATOM   4574 HE22 GLN A 299     -18.859 -16.197  -0.611  1.00 34.23           H  
ATOM   4575  OE1 GLN A 299     -19.175 -13.986   1.536  1.00 34.23           O  
ATOM   4576  N   LEU A 300     -14.120 -15.643   5.109  1.00 33.22           N  
ATOM   4577  H   LEU A 300     -13.984 -16.601   4.820  1.00 33.22           H  
ATOM   4578  CA  LEU A 300     -13.627 -15.233   6.438  1.00 33.22           C  
ATOM   4579  HA  LEU A 300     -14.482 -14.885   7.018  1.00 33.22           H  
ATOM   4580  C   LEU A 300     -12.647 -14.046   6.427  1.00 33.22           C  
ATOM   4581  CB  LEU A 300     -13.000 -16.455   7.132  1.00 33.22           C  
ATOM   4582  HB2 LEU A 300     -12.325 -16.121   7.919  1.00 33.22           H  
ATOM   4583  HB3 LEU A 300     -12.406 -17.008   6.404  1.00 33.22           H  
ATOM   4584  O   LEU A 300     -12.474 -13.388   7.452  1.00 33.22           O  
ATOM   4585  CG  LEU A 300     -14.052 -17.386   7.760  1.00 33.22           C  
ATOM   4586  HG  LEU A 300     -14.864 -17.559   7.054  1.00 33.22           H  
ATOM   4587  CD1 LEU A 300     -13.415 -18.732   8.103  1.00 33.22           C  
ATOM   4588 HD11 LEU A 300     -14.160 -19.394   8.546  1.00 33.22           H  
ATOM   4589 HD12 LEU A 300     -13.043 -19.198   7.191  1.00 33.22           H  
ATOM   4590 HD13 LEU A 300     -12.589 -18.592   8.800  1.00 33.22           H  
ATOM   4591  CD2 LEU A 300     -14.631 -16.796   9.051  1.00 33.22           C  
ATOM   4592 HD21 LEU A 300     -15.146 -15.859   8.841  1.00 33.22           H  
ATOM   4593 HD22 LEU A 300     -15.346 -17.497   9.483  1.00 33.22           H  
ATOM   4594 HD23 LEU A 300     -13.831 -16.612   9.768  1.00 33.22           H  
ATOM   4595  N   TRP A 301     -12.056 -13.752   5.269  1.00 33.98           N  
ATOM   4596  H   TRP A 301     -12.272 -14.346   4.482  1.00 33.98           H  
ATOM   4597  CA  TRP A 301     -11.489 -12.447   4.955  1.00 33.98           C  
ATOM   4598  HA  TRP A 301     -11.495 -11.804   5.835  1.00 33.98           H  
ATOM   4599  C   TRP A 301     -12.369 -11.804   3.887  1.00 33.98           C  
ATOM   4600  CB  TRP A 301     -10.037 -12.594   4.477  1.00 33.98           C  
ATOM   4601  HB2 TRP A 301     -10.010 -13.245   3.602  1.00 33.98           H  
ATOM   4602  HB3 TRP A 301      -9.677 -11.614   4.163  1.00 33.98           H  
ATOM   4603  O   TRP A 301     -12.134 -12.009   2.697  1.00 33.98           O  
ATOM   4604  CG  TRP A 301      -9.081 -13.134   5.491  1.00 33.98           C  
ATOM   4605  CD1 TRP A 301      -8.850 -14.445   5.728  1.00 33.98           C  
ATOM   4606  HD1 TRP A 301      -9.332 -15.256   5.203  1.00 33.98           H  
ATOM   4607  CD2 TRP A 301      -8.235 -12.400   6.427  1.00 33.98           C  
ATOM   4608  CE2 TRP A 301      -7.522 -13.348   7.222  1.00 33.98           C  
ATOM   4609  CE3 TRP A 301      -8.008 -11.032   6.693  1.00 33.98           C  
ATOM   4610  HE3 TRP A 301      -8.541 -10.290   6.117  1.00 33.98           H  
ATOM   4611  NE1 TRP A 301      -7.926 -14.577   6.747  1.00 33.98           N  
ATOM   4612  HE1 TRP A 301      -7.612 -15.470   7.100  1.00 33.98           H  
ATOM   4613  CH2 TRP A 301      -6.454 -11.589   8.489  1.00 33.98           C  
ATOM   4614  HH2 TRP A 301      -5.806 -11.263   9.289  1.00 33.98           H  
ATOM   4615  CZ2 TRP A 301      -6.640 -12.960   8.241  1.00 33.98           C  
ATOM   4616  HZ2 TRP A 301      -6.129 -13.706   8.831  1.00 33.98           H  
ATOM   4617  CZ3 TRP A 301      -7.127 -10.629   7.714  1.00 33.98           C  
ATOM   4618  HZ3 TRP A 301      -6.989  -9.578   7.916  1.00 33.98           H  
ATOM   4619  N   ALA A 302     -13.365 -11.016   4.295  1.00 35.70           N  
ATOM   4620  H   ALA A 302     -13.604 -10.964   5.275  1.00 35.70           H  
ATOM   4621  CA  ALA A 302     -13.936 -10.032   3.388  1.00 35.70           C  
ATOM   4622  HA  ALA A 302     -14.287 -10.546   2.493  1.00 35.70           H  
ATOM   4623  C   ALA A 302     -12.805  -9.041   3.045  1.00 35.70           C  
ATOM   4624  CB  ALA A 302     -15.144  -9.354   4.049  1.00 35.70           C  
ATOM   4625  HB1 ALA A 302     -14.844  -8.877   4.982  1.00 35.70           H  
ATOM   4626  HB2 ALA A 302     -15.910 -10.103   4.251  1.00 35.70           H  
ATOM   4627  HB3 ALA A 302     -15.551  -8.601   3.374  1.00 35.70           H  
ATOM   4628  O   ALA A 302     -12.336  -8.337   3.948  1.00 35.70           O  
ATOM   4629  N   PRO A 303     -12.301  -8.995   1.796  1.00 32.82           N  
ATOM   4630  CA  PRO A 303     -11.417  -7.911   1.402  1.00 32.82           C  
ATOM   4631  HA  PRO A 303     -10.520  -7.897   2.021  1.00 32.82           H  
ATOM   4632  C   PRO A 303     -12.191  -6.600   1.567  1.00 32.82           C  
ATOM   4633  CB  PRO A 303     -11.057  -8.190  -0.063  1.00 32.82           C  
ATOM   4634  HB2 PRO A 303     -10.223  -8.890  -0.108  1.00 32.82           H  
ATOM   4635  HB3 PRO A 303     -10.826  -7.282  -0.619  1.00 32.82           H  
ATOM   4636  O   PRO A 303     -13.417  -6.572   1.427  1.00 32.82           O  
ATOM   4637  CG  PRO A 303     -12.326  -8.869  -0.582  1.00 32.82           C  
ATOM   4638  HG2 PRO A 303     -12.152  -9.483  -1.465  1.00 32.82           H  
ATOM   4639  HG3 PRO A 303     -13.088  -8.119  -0.795  1.00 32.82           H  
ATOM   4640  CD  PRO A 303     -12.754  -9.717   0.613  1.00 32.82           C  
ATOM   4641  HD2 PRO A 303     -13.838  -9.827   0.597  1.00 32.82           H  
ATOM   4642  HD3 PRO A 303     -12.268 -10.692   0.564  1.00 32.82           H  
ATOM   4643  N   ALA A 304     -11.486  -5.491   1.789  1.00 34.94           N  
ATOM   4644  H   ALA A 304     -10.483  -5.549   1.900  1.00 34.94           H  
ATOM   4645  CA  ALA A 304     -12.088  -4.214   1.428  1.00 34.94           C  
ATOM   4646  HA  ALA A 304     -12.975  -4.057   2.041  1.00 34.94           H  
ATOM   4647  C   ALA A 304     -12.517  -4.298  -0.041  1.00 34.94           C  
ATOM   4648  CB  ALA A 304     -11.106  -3.069   1.661  1.00 34.94           C  
ATOM   4649  HB1 ALA A 304     -11.266  -2.652   2.655  1.00 34.94           H  
ATOM   4650  HB2 ALA A 304     -10.082  -3.424   1.548  1.00 34.94           H  
ATOM   4651  HB3 ALA A 304     -11.292  -2.280   0.932  1.00 34.94           H  
ATOM   4652  O   ALA A 304     -11.716  -4.685  -0.890  1.00 34.94           O  
ATOM   4653  N   SER A 305     -13.784  -4.011  -0.335  1.00 38.14           N  
ATOM   4654  H   SER A 305     -14.415  -3.794   0.424  1.00 38.14           H  
ATOM   4655  CA  SER A 305     -14.255  -4.016  -1.726  1.00 38.14           C  
ATOM   4656  HA  SER A 305     -13.994  -4.969  -2.186  1.00 38.14           H  
ATOM   4657  C   SER A 305     -13.583  -2.887  -2.517  1.00 38.14           C  
ATOM   4658  CB  SER A 305     -15.776  -3.848  -1.771  1.00 38.14           C  
ATOM   4659  HB2 SER A 305     -16.247  -4.546  -1.078  1.00 38.14           H  
ATOM   4660  HB3 SER A 305     -16.141  -4.044  -2.779  1.00 38.14           H  
ATOM   4661  O   SER A 305     -13.215  -1.878  -1.910  1.00 38.14           O  
ATOM   4662  OG  SER A 305     -16.081  -2.517  -1.410  1.00 38.14           O  
ATOM   4663  HG  SER A 305     -15.343  -2.218  -0.874  1.00 38.14           H  
ATOM   4664  N   GLY A 306     -13.603  -2.965  -3.853  1.00 34.55           N  
ATOM   4665  H   GLY A 306     -13.899  -3.830  -4.280  1.00 34.55           H  
ATOM   4666  CA  GLY A 306     -13.222  -1.872  -4.774  1.00 34.55           C  
ATOM   4667  HA2 GLY A 306     -13.296  -2.226  -5.802  1.00 34.55           H  
ATOM   4668  HA3 GLY A 306     -12.178  -1.618  -4.591  1.00 34.55           H  
ATOM   4669  C   GLY A 306     -14.056  -0.574  -4.670  1.00 34.55           C  
ATOM   4670  O   GLY A 306     -14.002   0.290  -5.537  1.00 34.55           O  
ATOM   4671  N   VAL A 307     -14.865  -0.436  -3.615  1.00 33.98           N  
ATOM   4672  H   VAL A 307     -14.866  -1.206  -2.961  1.00 33.98           H  
ATOM   4673  CA  VAL A 307     -15.634   0.762  -3.241  1.00 33.98           C  
ATOM   4674  HA  VAL A 307     -15.469   1.518  -4.009  1.00 33.98           H  
ATOM   4675  C   VAL A 307     -15.122   1.362  -1.912  1.00 33.98           C  
ATOM   4676  CB  VAL A 307     -17.154   0.452  -3.198  1.00 33.98           C  
ATOM   4677  HB  VAL A 307     -17.411   0.109  -2.196  1.00 33.98           H  
ATOM   4678  O   VAL A 307     -15.785   2.188  -1.294  1.00 33.98           O  
ATOM   4679  CG1 VAL A 307     -17.995   1.698  -3.492  1.00 33.98           C  
ATOM   4680 HG11 VAL A 307     -17.844   2.441  -2.709  1.00 33.98           H  
ATOM   4681 HG12 VAL A 307     -17.698   2.131  -4.447  1.00 33.98           H  
ATOM   4682 HG13 VAL A 307     -19.057   1.453  -3.522  1.00 33.98           H  
ATOM   4683  CG2 VAL A 307     -17.620  -0.660  -4.155  1.00 33.98           C  
ATOM   4684 HG21 VAL A 307     -17.291  -0.437  -5.170  1.00 33.98           H  
ATOM   4685 HG22 VAL A 307     -18.706  -0.748  -4.146  1.00 33.98           H  
ATOM   4686 HG23 VAL A 307     -17.198  -1.618  -3.853  1.00 33.98           H  
ATOM   4687  N   GLY A 308     -13.976   0.894  -1.394  1.00 34.80           N  
ATOM   4688  H   GLY A 308     -13.463   0.207  -1.928  1.00 34.80           H  
ATOM   4689  CA  GLY A 308     -13.423   1.304  -0.091  1.00 34.80           C  
ATOM   4690  HA2 GLY A 308     -13.435   2.391  -0.022  1.00 34.80           H  
ATOM   4691  HA3 GLY A 308     -12.388   0.968  -0.028  1.00 34.80           H  
ATOM   4692  C   GLY A 308     -14.149   0.744   1.141  1.00 34.80           C  
ATOM   4693  O   GLY A 308     -13.855   1.145   2.266  1.00 34.80           O  
ATOM   4694  N   ARG A 309     -15.112  -0.172   0.958  1.00 45.85           N  
ATOM   4695  H   ARG A 309     -15.348  -0.391   0.001  1.00 45.85           H  
ATOM   4696  CA  ARG A 309     -15.950  -0.696   2.051  1.00 45.85           C  
ATOM   4697  HA  ARG A 309     -16.448   0.150   2.525  1.00 45.85           H  
ATOM   4698  C   ARG A 309     -15.136  -1.419   3.120  1.00 45.85           C  
ATOM   4699  CB  ARG A 309     -17.035  -1.653   1.541  1.00 45.85           C  
ATOM   4700  HB2 ARG A 309     -16.563  -2.490   1.027  1.00 45.85           H  
ATOM   4701  HB3 ARG A 309     -17.560  -2.074   2.399  1.00 45.85           H  
ATOM   4702  O   ARG A 309     -14.513  -2.442   2.855  1.00 45.85           O  
ATOM   4703  CG  ARG A 309     -18.065  -0.973   0.631  1.00 45.85           C  
ATOM   4704  HG2 ARG A 309     -17.539  -0.478  -0.185  1.00 45.85           H  
ATOM   4705  HG3 ARG A 309     -18.620  -0.222   1.193  1.00 45.85           H  
ATOM   4706  CD  ARG A 309     -19.034  -2.018   0.064  1.00 45.85           C  
ATOM   4707  HD2 ARG A 309     -18.462  -2.858  -0.329  1.00 45.85           H  
ATOM   4708  HD3 ARG A 309     -19.653  -2.390   0.880  1.00 45.85           H  
ATOM   4709  NE  ARG A 309     -19.857  -1.468  -1.033  1.00 45.85           N  
ATOM   4710  HE  ARG A 309     -19.366  -0.939  -1.739  1.00 45.85           H  
ATOM   4711  NH1 ARG A 309     -21.894  -2.289  -0.353  1.00 45.85           N  
ATOM   4712 HH11 ARG A 309     -21.490  -2.479   0.553  1.00 45.85           H  
ATOM   4713 HH12 ARG A 309     -22.894  -2.347  -0.477  1.00 45.85           H  
ATOM   4714  NH2 ARG A 309     -21.741  -1.206  -2.291  1.00 45.85           N  
ATOM   4715 HH21 ARG A 309     -22.739  -1.319  -2.396  1.00 45.85           H  
ATOM   4716 HH22 ARG A 309     -21.213  -0.707  -2.992  1.00 45.85           H  
ATOM   4717  CZ  ARG A 309     -21.153  -1.658  -1.218  1.00 45.85           C  
ATOM   4718  N   TRP A 310     -15.298  -0.969   4.358  1.00 49.57           N  
ATOM   4719  H   TRP A 310     -15.804  -0.101   4.459  1.00 49.57           H  
ATOM   4720  CA  TRP A 310     -14.924  -1.677   5.590  1.00 49.57           C  
ATOM   4721  HA  TRP A 310     -14.080  -2.333   5.378  1.00 49.57           H  
ATOM   4722  C   TRP A 310     -16.044  -2.593   6.110  1.00 49.57           C  
ATOM   4723  CB  TRP A 310     -14.485  -0.635   6.624  1.00 49.57           C  
ATOM   4724  HB2 TRP A 310     -14.988  -0.794   7.578  1.00 49.57           H  
ATOM   4725  HB3 TRP A 310     -14.798   0.356   6.295  1.00 49.57           H  
ATOM   4726  O   TRP A 310     -16.134  -2.879   7.306  1.00 49.57           O  
ATOM   4727  CG  TRP A 310     -13.021  -0.605   6.893  1.00 49.57           C  
ATOM   4728  CD1 TRP A 310     -12.044  -0.565   5.964  1.00 49.57           C  
ATOM   4729  HD1 TRP A 310     -12.206  -0.571   4.896  1.00 49.57           H  
ATOM   4730  CD2 TRP A 310     -12.357  -0.474   8.181  1.00 49.57           C  
ATOM   4731  CE2 TRP A 310     -10.953  -0.399   7.965  1.00 49.57           C  
ATOM   4732  CE3 TRP A 310     -12.813  -0.335   9.504  1.00 49.57           C  
ATOM   4733  HE3 TRP A 310     -13.875  -0.346   9.701  1.00 49.57           H  
ATOM   4734  NE1 TRP A 310     -10.825  -0.471   6.600  1.00 49.57           N  
ATOM   4735  HE1 TRP A 310      -9.951  -0.388   6.100  1.00 49.57           H  
ATOM   4736  CH2 TRP A 310     -10.531  -0.028  10.306  1.00 49.57           C  
ATOM   4737  HH2 TRP A 310      -9.839   0.185  11.108  1.00 49.57           H  
ATOM   4738  CZ2 TRP A 310     -10.038  -0.220   9.009  1.00 49.57           C  
ATOM   4739  HZ2 TRP A 310      -8.975  -0.184   8.820  1.00 49.57           H  
ATOM   4740  CZ3 TRP A 310     -11.915  -0.092  10.552  1.00 49.57           C  
ATOM   4741  HZ3 TRP A 310     -12.309   0.061  11.546  1.00 49.57           H  
ATOM   4742  N   ASP A 311     -16.948  -3.005   5.226  1.00 41.59           N  
ATOM   4743  H   ASP A 311     -16.791  -2.787   4.252  1.00 41.59           H  
ATOM   4744  CA  ASP A 311     -18.231  -3.608   5.576  1.00 41.59           C  
ATOM   4745  HA  ASP A 311     -18.580  -3.170   6.511  1.00 41.59           H  
ATOM   4746  C   ASP A 311     -18.057  -5.115   5.806  1.00 41.59           C  
ATOM   4747  CB  ASP A 311     -19.284  -3.272   4.505  1.00 41.59           C  
ATOM   4748  HB2 ASP A 311     -19.008  -3.763   3.572  1.00 41.59           H  
ATOM   4749  HB3 ASP A 311     -20.244  -3.675   4.827  1.00 41.59           H  
ATOM   4750  O   ASP A 311     -18.273  -5.935   4.910  1.00 41.59           O  
ATOM   4751  CG  ASP A 311     -19.457  -1.771   4.229  1.00 41.59           C  
ATOM   4752  OD1 ASP A 311     -18.995  -0.930   5.042  1.00 41.59           O  
ATOM   4753  OD2 ASP A 311     -20.003  -1.465   3.152  1.00 41.59           O  
ATOM   4754  N   GLY A 312     -17.627  -5.466   7.022  1.00 33.73           N  
ATOM   4755  H   GLY A 312     -17.431  -4.731   7.686  1.00 33.73           H  
ATOM   4756  CA  GLY A 312     -17.302  -6.830   7.429  1.00 33.73           C  
ATOM   4757  HA2 GLY A 312     -17.173  -6.860   8.510  1.00 33.73           H  
ATOM   4758  HA3 GLY A 312     -16.363  -7.126   6.962  1.00 33.73           H  
ATOM   4759  C   GLY A 312     -18.399  -7.824   7.052  1.00 33.73           C  
ATOM   4760  O   GLY A 312     -19.518  -7.752   7.554  1.00 33.73           O  
ATOM   4761  N   ASN A 313     -18.056  -8.755   6.160  1.00 32.59           N  
ATOM   4762  H   ASN A 313     -17.114  -8.716   5.798  1.00 32.59           H  
ATOM   4763  CA  ASN A 313     -18.877  -9.880   5.697  1.00 32.59           C  
ATOM   4764  HA  ASN A 313     -18.326 -10.342   4.878  1.00 32.59           H  
ATOM   4765  C   ASN A 313     -20.251  -9.533   5.075  1.00 32.59           C  
ATOM   4766  CB  ASN A 313     -18.958 -10.935   6.817  1.00 32.59           C  
ATOM   4767  HB2 ASN A 313     -19.508 -10.515   7.659  1.00 32.59           H  
ATOM   4768  HB3 ASN A 313     -19.505 -11.803   6.451  1.00 32.59           H  
ATOM   4769  O   ASN A 313     -21.028 -10.446   4.806  1.00 32.59           O  
ATOM   4770  CG  ASN A 313     -17.599 -11.418   7.299  1.00 32.59           C  
ATOM   4771  ND2 ASN A 313     -17.547 -12.051   8.448  1.00 32.59           N  
ATOM   4772 HD21 ASN A 313     -18.375 -12.116   9.023  1.00 32.59           H  
ATOM   4773 HD22 ASN A 313     -16.617 -12.305   8.747  1.00 32.59           H  
ATOM   4774  OD1 ASN A 313     -16.562 -11.232   6.689  1.00 32.59           O  
ATOM   4775  N   LEU A 314     -20.553  -8.258   4.798  1.00 26.87           N  
ATOM   4776  H   LEU A 314     -19.898  -7.544   5.084  1.00 26.87           H  
ATOM   4777  CA  LEU A 314     -21.789  -7.842   4.112  1.00 26.87           C  
ATOM   4778  HA  LEU A 314     -22.546  -8.615   4.239  1.00 26.87           H  
ATOM   4779  C   LEU A 314     -21.623  -7.698   2.588  1.00 26.87           C  
ATOM   4780  CB  LEU A 314     -22.315  -6.539   4.749  1.00 26.87           C  
ATOM   4781  HB2 LEU A 314     -23.034  -6.077   4.071  1.00 26.87           H  
ATOM   4782  HB3 LEU A 314     -21.480  -5.847   4.860  1.00 26.87           H  
ATOM   4783  O   LEU A 314     -22.616  -7.618   1.875  1.00 26.87           O  
ATOM   4784  CG  LEU A 314     -23.005  -6.733   6.114  1.00 26.87           C  
ATOM   4785  HG  LEU A 314     -22.358  -7.310   6.774  1.00 26.87           H  
ATOM   4786  CD1 LEU A 314     -23.262  -5.371   6.761  1.00 26.87           C  
ATOM   4787 HD11 LEU A 314     -23.908  -4.770   6.122  1.00 26.87           H  
ATOM   4788 HD12 LEU A 314     -23.737  -5.507   7.733  1.00 26.87           H  
ATOM   4789 HD13 LEU A 314     -22.313  -4.853   6.902  1.00 26.87           H  
ATOM   4790  CD2 LEU A 314     -24.356  -7.447   5.988  1.00 26.87           C  
ATOM   4791 HD21 LEU A 314     -24.836  -7.506   6.965  1.00 26.87           H  
ATOM   4792 HD22 LEU A 314     -24.211  -8.462   5.618  1.00 26.87           H  
ATOM   4793 HD23 LEU A 314     -25.003  -6.904   5.298  1.00 26.87           H  
ATOM   4794  N   ALA A 315     -20.387  -7.664   2.081  1.00 31.20           N  
ATOM   4795  H   ALA A 315     -19.616  -7.715   2.731  1.00 31.20           H  
ATOM   4796  CA  ALA A 315     -20.088  -7.274   0.698  1.00 31.20           C  
ATOM   4797  HA  ALA A 315     -20.968  -6.787   0.277  1.00 31.20           H  
ATOM   4798  C   ALA A 315     -19.750  -8.429  -0.273  1.00 31.20           C  
ATOM   4799  CB  ALA A 315     -18.975  -6.217   0.756  1.00 31.20           C  
ATOM   4800  HB1 ALA A 315     -18.057  -6.663   1.140  1.00 31.20           H  
ATOM   4801  HB2 ALA A 315     -18.787  -5.826  -0.244  1.00 31.20           H  
ATOM   4802  HB3 ALA A 315     -19.275  -5.395   1.405  1.00 31.20           H  
ATOM   4803  O   ALA A 315     -19.443  -8.156  -1.430  1.00 31.20           O  
ATOM   4804  N   THR A 316     -19.754  -9.697   0.166  1.00 31.09           N  
ATOM   4805  H   THR A 316     -19.965  -9.858   1.141  1.00 31.09           H  
ATOM   4806  CA  THR A 316     -19.136 -10.817  -0.588  1.00 31.09           C  
ATOM   4807  HA  THR A 316     -18.842 -10.452  -1.572  1.00 31.09           H  
ATOM   4808  C   THR A 316     -20.038 -12.014  -0.898  1.00 31.09           C  
ATOM   4809  CB  THR A 316     -17.848 -11.299   0.098  1.00 31.09           C  
ATOM   4810  HB  THR A 316     -17.516 -12.241  -0.340  1.00 31.09           H  
ATOM   4811  O   THR A 316     -19.569 -12.992  -1.484  1.00 31.09           O  
ATOM   4812  CG2 THR A 316     -16.715 -10.291  -0.072  1.00 31.09           C  
ATOM   4813 HG21 THR A 316     -16.970  -9.347   0.409  1.00 31.09           H  
ATOM   4814 HG22 THR A 316     -16.525 -10.120  -1.132  1.00 31.09           H  
ATOM   4815 HG23 THR A 316     -15.816 -10.699   0.390  1.00 31.09           H  
ATOM   4816  OG1 THR A 316     -18.057 -11.483   1.482  1.00 31.09           O  
ATOM   4817  HG1 THR A 316     -18.506 -12.324   1.597  1.00 31.09           H  
ATOM   4818  N   LEU A 317     -21.334 -11.976  -0.576  1.00 30.67           N  
ATOM   4819  H   LEU A 317     -21.707 -11.133  -0.163  1.00 30.67           H  
ATOM   4820  CA  LEU A 317     -22.267 -12.957  -1.141  1.00 30.67           C  
ATOM   4821  HA  LEU A 317     -21.859 -13.958  -1.001  1.00 30.67           H  
ATOM   4822  C   LEU A 317     -22.376 -12.722  -2.654  1.00 30.67           C  
ATOM   4823  CB  LEU A 317     -23.632 -12.882  -0.428  1.00 30.67           C  
ATOM   4824  HB2 LEU A 317     -23.899 -11.834  -0.289  1.00 30.67           H  
ATOM   4825  HB3 LEU A 317     -24.395 -13.332  -1.064  1.00 30.67           H  
ATOM   4826  O   LEU A 317     -22.782 -11.646  -3.079  1.00 30.67           O  
ATOM   4827  CG  LEU A 317     -23.631 -13.608   0.932  1.00 30.67           C  
ATOM   4828  HG  LEU A 317     -22.751 -13.311   1.502  1.00 30.67           H  
ATOM   4829  CD1 LEU A 317     -24.869 -13.247   1.751  1.00 30.67           C  
ATOM   4830 HD11 LEU A 317     -25.761 -13.642   1.264  1.00 30.67           H  
ATOM   4831 HD12 LEU A 317     -24.785 -13.676   2.749  1.00 30.67           H  
ATOM   4832 HD13 LEU A 317     -24.948 -12.164   1.842  1.00 30.67           H  
ATOM   4833  CD2 LEU A 317     -23.631 -15.131   0.762  1.00 30.67           C  
ATOM   4834 HD21 LEU A 317     -22.689 -15.465   0.327  1.00 30.67           H  
ATOM   4835 HD22 LEU A 317     -23.745 -15.606   1.736  1.00 30.67           H  
ATOM   4836 HD23 LEU A 317     -24.455 -15.441   0.119  1.00 30.67           H  
ATOM   4837  N   ARG A 318     -22.017 -13.729  -3.463  1.00 31.87           N  
ATOM   4838  H   ARG A 318     -21.689 -14.584  -3.039  1.00 31.87           H  
ATOM   4839  CA  ARG A 318     -22.394 -13.769  -4.882  1.00 31.87           C  
ATOM   4840  HA  ARG A 318     -22.120 -12.831  -5.366  1.00 31.87           H  
ATOM   4841  C   ARG A 318     -23.913 -13.896  -4.957  1.00 31.87           C  
ATOM   4842  CB  ARG A 318     -21.725 -14.944  -5.612  1.00 31.87           C  
ATOM   4843  HB2 ARG A 318     -21.643 -15.803  -4.945  1.00 31.87           H  
ATOM   4844  HB3 ARG A 318     -22.371 -15.238  -6.439  1.00 31.87           H  
ATOM   4845  O   ARG A 318     -24.482 -14.788  -4.331  1.00 31.87           O  
ATOM   4846  CG  ARG A 318     -20.351 -14.592  -6.194  1.00 31.87           C  
ATOM   4847  HG2 ARG A 318     -19.636 -14.423  -5.389  1.00 31.87           H  
ATOM   4848  HG3 ARG A 318     -20.438 -13.691  -6.802  1.00 31.87           H  
ATOM   4849  CD  ARG A 318     -19.891 -15.753  -7.083  1.00 31.87           C  
ATOM   4850  HD2 ARG A 318     -19.756 -16.640  -6.466  1.00 31.87           H  
ATOM   4851  HD3 ARG A 318     -20.679 -15.953  -7.809  1.00 31.87           H  
ATOM   4852  NE  ARG A 318     -18.640 -15.447  -7.804  1.00 31.87           N  
ATOM   4853  HE  ARG A 318     -18.215 -14.548  -7.626  1.00 31.87           H  
ATOM   4854  NH1 ARG A 318     -18.636 -17.344  -9.094  1.00 31.87           N  
ATOM   4855 HH11 ARG A 318     -19.539 -17.577  -8.707  1.00 31.87           H  
ATOM   4856 HH12 ARG A 318     -18.291 -17.864  -9.888  1.00 31.87           H  
ATOM   4857  NH2 ARG A 318     -17.049 -15.800  -9.399  1.00 31.87           N  
ATOM   4858 HH21 ARG A 318     -16.663 -14.886  -9.213  1.00 31.87           H  
ATOM   4859 HH22 ARG A 318     -16.701 -16.343 -10.176  1.00 31.87           H  
ATOM   4860  CZ  ARG A 318     -18.112 -16.197  -8.756  1.00 31.87           C  
ATOM   4861  N   THR A 319     -24.559 -12.974  -5.660  1.00 32.35           N  
ATOM   4862  H   THR A 319     -24.022 -12.266  -6.140  1.00 32.35           H  
ATOM   4863  CA  THR A 319     -26.018 -12.803  -5.644  1.00 32.35           C  
ATOM   4864  HA  THR A 319     -26.434 -13.434  -4.858  1.00 32.35           H  
ATOM   4865  C   THR A 319     -26.671 -13.280  -6.938  1.00 32.35           C  
ATOM   4866  CB  THR A 319     -26.411 -11.363  -5.292  1.00 32.35           C  
ATOM   4867  HB  THR A 319     -27.498 -11.289  -5.283  1.00 32.35           H  
ATOM   4868  O   THR A 319     -27.523 -12.594  -7.498  1.00 32.35           O  
ATOM   4869  CG2 THR A 319     -25.898 -10.915  -3.926  1.00 32.35           C  
ATOM   4870 HG21 THR A 319     -26.454 -10.033  -3.607  1.00 32.35           H  
ATOM   4871 HG22 THR A 319     -26.030 -11.709  -3.191  1.00 32.35           H  
ATOM   4872 HG23 THR A 319     -24.843 -10.651  -3.999  1.00 32.35           H  
ATOM   4873  OG1 THR A 319     -25.909 -10.474  -6.260  1.00 32.35           O  
ATOM   4874  HG1 THR A 319     -26.369 -10.686  -7.076  1.00 32.35           H  
ATOM   4875  N   ASP A 320     -26.278 -14.465  -7.401  1.00 37.80           N  
ATOM   4876  H   ASP A 320     -25.450 -14.878  -6.995  1.00 37.80           H  
ATOM   4877  CA  ASP A 320     -26.743 -15.092  -8.645  1.00 37.80           C  
ATOM   4878  HA  ASP A 320     -26.556 -14.403  -9.469  1.00 37.80           H  
ATOM   4879  C   ASP A 320     -28.272 -15.378  -8.620  1.00 37.80           C  
ATOM   4880  CB  ASP A 320     -25.907 -16.376  -8.900  1.00 37.80           C  
ATOM   4881  HB2 ASP A 320     -26.161 -17.103  -8.129  1.00 37.80           H  
ATOM   4882  HB3 ASP A 320     -26.216 -16.794  -9.858  1.00 37.80           H  
ATOM   4883  O   ASP A 320     -28.888 -15.578  -9.664  1.00 37.80           O  
ATOM   4884  CG  ASP A 320     -24.363 -16.218  -8.916  1.00 37.80           C  
ATOM   4885  OD1 ASP A 320     -23.837 -15.173  -8.462  1.00 37.80           O  
ATOM   4886  OD2 ASP A 320     -23.672 -17.183  -9.316  1.00 37.80           O  
ATOM   4887  N   GLU A 321     -28.901 -15.340  -7.432  1.00 34.97           N  
ATOM   4888  H   GLU A 321     -28.299 -15.220  -6.630  1.00 34.97           H  
ATOM   4889  CA  GLU A 321     -30.312 -15.693  -7.180  1.00 34.97           C  
ATOM   4890  HA  GLU A 321     -30.812 -15.840  -8.137  1.00 34.97           H  
ATOM   4891  C   GLU A 321     -31.130 -14.614  -6.418  1.00 34.97           C  
ATOM   4892  CB  GLU A 321     -30.373 -17.030  -6.414  1.00 34.97           C  
ATOM   4893  HB2 GLU A 321     -29.933 -16.885  -5.427  1.00 34.97           H  
ATOM   4894  HB3 GLU A 321     -31.419 -17.306  -6.284  1.00 34.97           H  
ATOM   4895  O   GLU A 321     -32.177 -14.914  -5.840  1.00 34.97           O  
ATOM   4896  CG  GLU A 321     -29.669 -18.204  -7.111  1.00 34.97           C  
ATOM   4897  HG2 GLU A 321     -30.012 -18.252  -8.145  1.00 34.97           H  
ATOM   4898  HG3 GLU A 321     -28.592 -18.036  -7.113  1.00 34.97           H  
ATOM   4899  CD  GLU A 321     -29.976 -19.530  -6.397  1.00 34.97           C  
ATOM   4900  OE1 GLU A 321     -30.362 -20.494  -7.097  1.00 34.97           O  
ATOM   4901  OE2 GLU A 321     -29.847 -19.565  -5.150  1.00 34.97           O  
ATOM   4902  N   TRP A 322     -30.670 -13.358  -6.320  1.00 35.70           N  
ATOM   4903  H   TRP A 322     -29.841 -13.100  -6.837  1.00 35.70           H  
ATOM   4904  CA  TRP A 322     -31.256 -12.413  -5.348  1.00 35.70           C  
ATOM   4905  HA  TRP A 322     -31.535 -13.009  -4.479  1.00 35.70           H  
ATOM   4906  C   TRP A 322     -32.559 -11.724  -5.771  1.00 35.70           C  
ATOM   4907  CB  TRP A 322     -30.221 -11.419  -4.822  1.00 35.70           C  
ATOM   4908  HB2 TRP A 322     -30.740 -10.523  -4.483  1.00 35.70           H  
ATOM   4909  HB3 TRP A 322     -29.562 -11.119  -5.637  1.00 35.70           H  
ATOM   4910  O   TRP A 322     -32.685 -11.120  -6.837  1.00 35.70           O  
ATOM   4911  CG  TRP A 322     -29.433 -11.939  -3.655  1.00 35.70           C  
ATOM   4912  CD1 TRP A 322     -29.043 -13.222  -3.469  1.00 35.70           C  
ATOM   4913  HD1 TRP A 322     -29.231 -14.036  -4.154  1.00 35.70           H  
ATOM   4914  CD2 TRP A 322     -28.990 -11.218  -2.465  1.00 35.70           C  
ATOM   4915  CE2 TRP A 322     -28.380 -12.150  -1.571  1.00 35.70           C  
ATOM   4916  CE3 TRP A 322     -29.033  -9.871  -2.051  1.00 35.70           C  
ATOM   4917  HE3 TRP A 322     -29.446  -9.130  -2.720  1.00 35.70           H  
ATOM   4918  NE1 TRP A 322     -28.415 -13.349  -2.248  1.00 35.70           N  
ATOM   4919  HE1 TRP A 322     -28.041 -14.225  -1.913  1.00 35.70           H  
ATOM   4920  CH2 TRP A 322     -27.944 -10.423   0.067  1.00 35.70           C  
ATOM   4921  HH2 TRP A 322     -27.526 -10.100   1.010  1.00 35.70           H  
ATOM   4922  CZ2 TRP A 322     -27.876 -11.772  -0.318  1.00 35.70           C  
ATOM   4923  HZ2 TRP A 322     -27.419 -12.507   0.328  1.00 35.70           H  
ATOM   4924  CZ3 TRP A 322     -28.518  -9.479  -0.801  1.00 35.70           C  
ATOM   4925  HZ3 TRP A 322     -28.543  -8.438  -0.515  1.00 35.70           H  
ATOM   4926  N   THR A 323     -33.528 -11.746  -4.852  1.00 37.31           N  
ATOM   4927  H   THR A 323     -33.332 -12.230  -3.987  1.00 37.31           H  
ATOM   4928  CA  THR A 323     -34.847 -11.130  -5.035  1.00 37.31           C  
ATOM   4929  HA  THR A 323     -35.182 -11.380  -6.042  1.00 37.31           H  
ATOM   4930  C   THR A 323     -34.801  -9.602  -4.937  1.00 37.31           C  
ATOM   4931  CB  THR A 323     -35.893 -11.688  -4.056  1.00 37.31           C  
ATOM   4932  HB  THR A 323     -36.854 -11.237  -4.303  1.00 37.31           H  
ATOM   4933  O   THR A 323     -33.996  -9.012  -4.209  1.00 37.31           O  
ATOM   4934  CG2 THR A 323     -36.054 -13.204  -4.146  1.00 37.31           C  
ATOM   4935 HG21 THR A 323     -36.857 -13.524  -3.482  1.00 37.31           H  
ATOM   4936 HG22 THR A 323     -36.307 -13.487  -5.168  1.00 37.31           H  
ATOM   4937 HG23 THR A 323     -35.132 -13.709  -3.859  1.00 37.31           H  
ATOM   4938  OG1 THR A 323     -35.584 -11.342  -2.725  1.00 37.31           O
[truncated: 151,317 more chars]
