# Supplementary material for: Widespread Horizontal Gene Transfer Among Animal Viruses
Source: bioRxiv. 2024 Mar 26:2024.03.25.586562. Preprint. [Version 2] doi: 10.1101/2024.03.25.586562 (PMC11071296; doi:10.1101/2024.03.25.586562)
Supplement: Supplement 7 [file media-7.zip › File7_PDB/Papilloma8371_L2.pdb]

ATOM      1  N   MET A   1      31.098  19.595  39.825  1.00 44.25           N  
ATOM      2  H   MET A   1      31.707  18.944  40.300  1.00 44.25           H  
ATOM      3  H2  MET A   1      31.295  19.550  38.835  1.00 44.25           H  
ATOM      4  H3  MET A   1      31.285  20.532  40.152  1.00 44.25           H  
ATOM      5  CA  MET A   1      29.677  19.241  40.046  1.00 44.25           C  
ATOM      6  HA  MET A   1      29.457  19.205  41.113  1.00 44.25           H  
ATOM      7  C   MET A   1      29.420  17.865  39.451  1.00 44.25           C  
ATOM      8  CB  MET A   1      28.752  20.272  39.382  1.00 44.25           C  
ATOM      9  HB2 MET A   1      29.104  20.474  38.370  1.00 44.25           H  
ATOM     10  HB3 MET A   1      27.744  19.863  39.316  1.00 44.25           H  
ATOM     11  O   MET A   1      29.734  17.673  38.284  1.00 44.25           O  
ATOM     12  CG  MET A   1      28.681  21.583  40.170  1.00 44.25           C  
ATOM     13  HG2 MET A   1      29.683  21.917  40.441  1.00 44.25           H  
ATOM     14  HG3 MET A   1      28.111  21.412  41.083  1.00 44.25           H  
ATOM     15  SD  MET A   1      27.890  22.898  39.218  1.00 44.25           S  
ATOM     16  CE  MET A   1      27.360  24.016  40.544  1.00 44.25           C  
ATOM     17  HE1 MET A   1      26.658  23.505  41.203  1.00 44.25           H  
ATOM     18  HE2 MET A   1      28.226  24.349  41.117  1.00 44.25           H  
ATOM     19  HE3 MET A   1      26.869  24.885  40.107  1.00 44.25           H  
ATOM     20  N   GLN A   2      28.913  16.908  40.231  1.00 57.59           N  
ATOM     21  H   GLN A   2      28.608  17.126  41.169  1.00 57.59           H  
ATOM     22  CA  GLN A   2      28.485  15.605  39.703  1.00 57.59           C  
ATOM     23  HA  GLN A   2      29.127  15.312  38.872  1.00 57.59           H  
ATOM     24  C   GLN A   2      27.049  15.725  39.174  1.00 57.59           C  
ATOM     25  CB  GLN A   2      28.592  14.524  40.794  1.00 57.59           C  
ATOM     26  HB2 GLN A   2      28.061  14.863  41.684  1.00 57.59           H  
ATOM     27  HB3 GLN A   2      28.107  13.616  40.436  1.00 57.59           H  
ATOM     28  O   GLN A   2      26.209  16.337  39.831  1.00 57.59           O  
ATOM     29  CG  GLN A   2      30.050  14.184  41.159  1.00 57.59           C  
ATOM     30  HG2 GLN A   2      30.550  13.770  40.283  1.00 57.59           H  
ATOM     31  HG3 GLN A   2      30.575  15.092  41.456  1.00 57.59           H  
ATOM     32  CD  GLN A   2      30.167  13.180  42.307  1.00 57.59           C  
ATOM     33  NE2 GLN A   2      31.360  12.752  42.656  1.00 57.59           N  
ATOM     34 HE21 GLN A   2      31.382  12.108  43.433  1.00 57.59           H  
ATOM     35 HE22 GLN A   2      32.199  13.054  42.182  1.00 57.59           H  
ATOM     36  OE1 GLN A   2      29.200  12.769  42.920  1.00 57.59           O  
ATOM     37  N   GLN A   3      26.764  15.166  37.995  1.00 73.33           N  
ATOM     38  H   GLN A   3      27.478  14.647  37.505  1.00 73.33           H  
ATOM     39  CA  GLN A   3      25.396  15.136  37.466  1.00 73.33           C  
ATOM     40  HA  GLN A   3      25.011  16.155  37.471  1.00 73.33           H  
ATOM     41  C   GLN A   3      24.498  14.259  38.361  1.00 73.33           C  
ATOM     42  CB  GLN A   3      25.381  14.614  36.020  1.00 73.33           C  
ATOM     43  HB2 GLN A   3      24.347  14.429  35.730  1.00 73.33           H  
ATOM     44  HB3 GLN A   3      25.920  13.668  35.974  1.00 73.33           H  
ATOM     45  O   GLN A   3      24.953  13.209  38.825  1.00 73.33           O  
ATOM     46  CG  GLN A   3      25.989  15.606  35.013  1.00 73.33           C  
ATOM     47  HG2 GLN A   3      25.440  16.547  35.064  1.00 73.33           H  
ATOM     48  HG3 GLN A   3      27.029  15.802  35.272  1.00 73.33           H  
ATOM     49  CD  GLN A   3      25.940  15.091  33.574  1.00 73.33           C  
ATOM     50  NE2 GLN A   3      26.285  15.905  32.602  1.00 73.33           N  
ATOM     51 HE21 GLN A   3      26.573  16.856  32.785  1.00 73.33           H  
ATOM     52 HE22 GLN A   3      26.248  15.517  31.670  1.00 73.33           H  
ATOM     53  OE1 GLN A   3      25.600  13.956  33.292  1.00 73.33           O  
ATOM     54  N   PRO A   4      23.230  14.642  38.604  1.00 66.98           N  
ATOM     55  CA  PRO A   4      22.327  13.863  39.443  1.00 66.98           C  
ATOM     56  HA  PRO A   4      22.782  13.709  40.422  1.00 66.98           H  
ATOM     57  C   PRO A   4      22.041  12.497  38.804  1.00 66.98           C  
ATOM     58  CB  PRO A   4      21.072  14.726  39.614  1.00 66.98           C  
ATOM     59  HB2 PRO A   4      20.164  14.128  39.687  1.00 66.98           H  
ATOM     60  HB3 PRO A   4      21.183  15.351  40.500  1.00 66.98           H  
ATOM     61  O   PRO A   4      21.414  12.397  37.749  1.00 66.98           O  
ATOM     62  CG  PRO A   4      21.070  15.613  38.369  1.00 66.98           C  
ATOM     63  HG2 PRO A   4      20.547  16.553  38.541  1.00 66.98           H  
ATOM     64  HG3 PRO A   4      20.624  15.074  37.533  1.00 66.98           H  
ATOM     65  CD  PRO A   4      22.558  15.833  38.101  1.00 66.98           C  
ATOM     66  HD2 PRO A   4      22.727  15.969  37.033  1.00 66.98           H  
ATOM     67  HD3 PRO A   4      22.907  16.705  38.655  1.00 66.98           H  
ATOM     68  N   ARG A   5      22.508  11.429  39.460  1.00 65.51           N  
ATOM     69  H   ARG A   5      23.059  11.604  40.288  1.00 65.51           H  
ATOM     70  CA  ARG A   5      22.325  10.040  39.017  1.00 65.51           C  
ATOM     71  HA  ARG A   5      22.723   9.962  38.006  1.00 65.51           H  
ATOM     72  C   ARG A   5      20.828   9.709  38.978  1.00 65.51           C  
ATOM     73  CB  ARG A   5      23.125   9.119  39.959  1.00 65.51           C  
ATOM     74  HB2 ARG A   5      22.571   8.983  40.888  1.00 65.51           H  
ATOM     75  HB3 ARG A   5      24.066   9.613  40.201  1.00 65.51           H  
ATOM     76  O   ARG A   5      20.125   9.912  39.968  1.00 65.51           O  
ATOM     77  CG  ARG A   5      23.469   7.747  39.358  1.00 65.51           C  
ATOM     78  HG2 ARG A   5      22.554   7.204  39.119  1.00 65.51           H  
ATOM     79  HG3 ARG A   5      24.047   7.897  38.446  1.00 65.51           H  
ATOM     80  CD  ARG A   5      24.304   6.937  40.366  1.00 65.51           C  
ATOM     81  HD2 ARG A   5      25.111   7.568  40.737  1.00 65.51           H  
ATOM     82  HD3 ARG A   5      23.663   6.666  41.205  1.00 65.51           H  
ATOM     83  NE  ARG A   5      24.895   5.721  39.768  1.00 65.51           N  
ATOM     84  HE  ARG A   5      24.829   5.628  38.765  1.00 65.51           H  
ATOM     85  NH1 ARG A   5      25.698   4.778  41.711  1.00 65.51           N  
ATOM     86 HH11 ARG A   5      25.307   5.539  42.249  1.00 65.51           H  
ATOM     87 HH12 ARG A   5      26.210   4.045  42.181  1.00 65.51           H  
ATOM     88  NH2 ARG A   5      26.092   3.777  39.764  1.00 65.51           N  
ATOM     89 HH21 ARG A   5      26.601   3.063  40.264  1.00 65.51           H  
ATOM     90 HH22 ARG A   5      26.036   3.726  38.757  1.00 65.51           H  
ATOM     91  CZ  ARG A   5      25.553   4.770  40.415  1.00 65.51           C  
ATOM     92  N   SER A   6      20.331   9.206  37.847  1.00 68.06           N  
ATOM     93  H   SER A   6      20.946   9.040  37.064  1.00 68.06           H  
ATOM     94  CA  SER A   6      18.900   8.926  37.678  1.00 68.06           C  
ATOM     95  HA  SER A   6      18.367   9.858  37.863  1.00 68.06           H  
ATOM     96  C   SER A   6      18.407   7.893  38.700  1.00 68.06           C  
ATOM     97  CB  SER A   6      18.579   8.510  36.237  1.00 68.06           C  
ATOM     98  HB2 SER A   6      17.516   8.283  36.153  1.00 68.06           H  
ATOM     99  HB3 SER A   6      18.813   9.340  35.570  1.00 68.06           H  
ATOM    100  O   SER A   6      18.976   6.815  38.860  1.00 68.06           O  
ATOM    101  OG  SER A   6      19.335   7.382  35.846  1.00 68.06           O  
ATOM    102  HG  SER A   6      19.102   7.143  34.945  1.00 68.06           H  
ATOM    103  N   LYS A   7      17.320   8.229  39.407  1.00 73.43           N  
ATOM    104  H   LYS A   7      16.924   9.138  39.215  1.00 73.43           H  
ATOM    105  CA  LYS A   7      16.859   7.549  40.636  1.00 73.43           C  
ATOM    106  HA  LYS A   7      17.736   7.416  41.269  1.00 73.43           H  
ATOM    107  C   LYS A   7      16.292   6.128  40.441  1.00 73.43           C  
ATOM    108  CB  LYS A   7      15.865   8.483  41.370  1.00 73.43           C  
ATOM    109  HB2 LYS A   7      14.848   8.110  41.247  1.00 73.43           H  
ATOM    110  HB3 LYS A   7      15.902   9.477  40.924  1.00 73.43           H  
ATOM    111  O   LYS A   7      15.774   5.549  41.389  1.00 73.43           O  
ATOM    112  CG  LYS A   7      16.176   8.642  42.868  1.00 73.43           C  
ATOM    113  HG2 LYS A   7      17.198   9.002  42.982  1.00 73.43           H  
ATOM    114  HG3 LYS A   7      16.085   7.675  43.364  1.00 73.43           H  
ATOM    115  CD  LYS A   7      15.215   9.649  43.527  1.00 73.43           C  
ATOM    116  HD2 LYS A   7      14.200   9.254  43.477  1.00 73.43           H  
ATOM    117  HD3 LYS A   7      15.256  10.592  42.982  1.00 73.43           H  
ATOM    118  CE  LYS A   7      15.600   9.898  44.994  1.00 73.43           C  
ATOM    119  HE2 LYS A   7      15.594   8.943  45.519  1.00 73.43           H  
ATOM    120  HE3 LYS A   7      16.619  10.285  45.025  1.00 73.43           H  
ATOM    121  NZ  LYS A   7      14.674  10.850  45.665  1.00 73.43           N  
ATOM    122  HZ1 LYS A   7      14.674  11.749  45.205  1.00 73.43           H  
ATOM    123  HZ2 LYS A   7      14.948  10.991  46.627  1.00 73.43           H  
ATOM    124  HZ3 LYS A   7      13.730  10.490  45.670  1.00 73.43           H  
ATOM    125  N   ARG A   8      16.350   5.574  39.224  1.00 72.00           N  
ATOM    126  H   ARG A   8      16.883   6.077  38.529  1.00 72.00           H  
ATOM    127  CA  ARG A   8      15.863   4.229  38.881  1.00 72.00           C  
ATOM    128  HA  ARG A   8      15.975   3.584  39.752  1.00 72.00           H  
ATOM    129  C   ARG A   8      16.699   3.644  37.742  1.00 72.00           C  
ATOM    130  CB  ARG A   8      14.362   4.312  38.529  1.00 72.00           C  
ATOM    131  HB2 ARG A   8      13.857   4.893  39.300  1.00 72.00           H  
ATOM    132  HB3 ARG A   8      14.233   4.832  37.580  1.00 72.00           H  
ATOM    133  O   ARG A   8      16.535   4.028  36.584  1.00 72.00           O  
ATOM    134  CG  ARG A   8      13.680   2.934  38.460  1.00 72.00           C  
ATOM    135  HG2 ARG A   8      14.140   2.332  37.675  1.00 72.00           H  
ATOM    136  HG3 ARG A   8      13.806   2.428  39.417  1.00 72.00           H  
ATOM    137  CD  ARG A   8      12.180   3.095  38.164  1.00 72.00           C  
ATOM    138  HD2 ARG A   8      12.069   3.516  37.165  1.00 72.00           H  
ATOM    139  HD3 ARG A   8      11.755   3.796  38.884  1.00 72.00           H  
ATOM    140  NE  ARG A   8      11.448   1.813  38.256  1.00 72.00           N  
ATOM    141  HE  ARG A   8      11.934   1.045  38.697  1.00 72.00           H  
ATOM    142  NH1 ARG A   8       9.470   2.505  37.295  1.00 72.00           N  
ATOM    143 HH11 ARG A   8       9.844   3.436  37.179  1.00 72.00           H  
ATOM    144 HH12 ARG A   8       8.510   2.318  37.044  1.00 72.00           H  
ATOM    145  NH2 ARG A   8       9.636   0.432  38.076  1.00 72.00           N  
ATOM    146 HH21 ARG A   8       8.670   0.287  37.820  1.00 72.00           H  
ATOM    147 HH22 ARG A   8      10.124  -0.301  38.571  1.00 72.00           H  
ATOM    148  CZ  ARG A   8      10.197   1.591  37.876  1.00 72.00           C  
ATOM    149  N   THR A   9      17.578   2.702  38.064  1.00 76.00           N  
ATOM    150  H   THR A   9      17.670   2.409  39.026  1.00 76.00           H  
ATOM    151  CA  THR A   9      18.215   1.840  37.062  1.00 76.00           C  
ATOM    152  HA  THR A   9      18.659   2.468  36.289  1.00 76.00           H  
ATOM    153  C   THR A   9      17.154   0.957  36.401  1.00 76.00           C  
ATOM    154  CB  THR A   9      19.328   0.980  37.686  1.00 76.00           C  
ATOM    155  HB  THR A   9      19.576   0.159  37.013  1.00 76.00           H  
ATOM    156  O   THR A   9      16.199   0.516  37.047  1.00 76.00           O  
ATOM    157  CG2 THR A   9      20.583   1.812  37.946  1.00 76.00           C  
ATOM    158 HG21 THR A   9      21.356   1.178  38.380  1.00 76.00           H  
ATOM    159 HG22 THR A   9      20.358   2.627  38.634  1.00 76.00           H  
ATOM    160 HG23 THR A   9      20.954   2.223  37.007  1.00 76.00           H  
ATOM    161  OG1 THR A   9      18.915   0.469  38.932  1.00 76.00           O  
ATOM    162  HG1 THR A   9      19.512  -0.242  39.177  1.00 76.00           H  
ATOM    163  N   LYS A  10      17.292   0.703  35.095  1.00 81.32           N  
ATOM    164  H   LYS A  10      18.112   1.046  34.616  1.00 81.32           H  
ATOM    165  CA  LYS A  10      16.480  -0.328  34.437  1.00 81.32           C  
ATOM    166  HA  LYS A  10      15.427  -0.159  34.664  1.00 81.32           H  
ATOM    167  C   LYS A  10      16.874  -1.683  35.029  1.00 81.32           C  
ATOM    168  CB  LYS A  10      16.674  -0.307  32.910  1.00 81.32           C  
ATOM    169  HB2 LYS A  10      17.738  -0.348  32.679  1.00 81.32           H  
ATOM    170  HB3 LYS A  10      16.204  -1.198  32.493  1.00 81.32           H  
ATOM    171  O   LYS A  10      18.065  -1.971  35.121  1.00 81.32           O  
ATOM    172  CG  LYS A  10      16.044   0.933  32.252  1.00 81.32           C  
ATOM    173  HG2 LYS A  10      14.981   0.962  32.493  1.00 81.32           H  
ATOM    174  HG3 LYS A  10      16.519   1.835  32.637  1.00 81.32           H  
ATOM    175  CD  LYS A  10      16.213   0.882  30.726  1.00 81.32           C  
ATOM    176  HD2 LYS A  10      15.778  -0.045  30.354  1.00 81.32           H  
ATOM    177  HD3 LYS A  10      17.276   0.891  30.487  1.00 81.32           H  
ATOM    178  CE  LYS A  10      15.519   2.077  30.056  1.00 81.32           C  
ATOM    179  HE2 LYS A  10      14.465   2.063  30.333  1.00 81.32           H  
ATOM    180  HE3 LYS A  10      15.957   2.997  30.442  1.00 81.32           H  
ATOM    181  NZ  LYS A  10      15.656   2.021  28.577  1.00 81.32           N  
ATOM    182  HZ1 LYS A  10      16.629   2.040  28.308  1.00 81.32           H  
ATOM    183  HZ2 LYS A  10      15.185   2.800  28.141  1.00 81.32           H  
ATOM    184  HZ3 LYS A  10      15.252   1.167  28.219  1.00 81.32           H  
ATOM    185  N   ARG A  11      15.887  -2.491  35.429  1.00 78.37           N  
ATOM    186  H   ARG A  11      14.936  -2.181  35.287  1.00 78.37           H  
ATOM    187  CA  ARG A  11      16.113  -3.917  35.706  1.00 78.37           C  
ATOM    188  HA  ARG A  11      16.951  -4.022  36.395  1.00 78.37           H  
ATOM    189  C   ARG A  11      16.526  -4.605  34.404  1.00 78.37           C  
ATOM    190  CB  ARG A  11      14.864  -4.582  36.314  1.00 78.37           C  
ATOM    191  HB2 ARG A  11      14.002  -4.387  35.675  1.00 78.37           H  
ATOM    192  HB3 ARG A  11      15.025  -5.660  36.337  1.00 78.37           H  
ATOM    193  O   ARG A  11      16.132  -4.157  33.326  1.00 78.37           O  
ATOM    194  CG  ARG A  11      14.567  -4.107  37.747  1.00 78.37           C  
ATOM    195  HG2 ARG A  11      14.357  -3.037  37.744  1.00 78.37           H  
ATOM    196  HG3 ARG A  11      15.443  -4.294  38.369  1.00 78.37           H  
ATOM    197  CD  ARG A  11      13.364  -4.863  38.337  1.00 78.37           C  
ATOM    198  HD2 ARG A  11      13.566  -5.932  38.279  1.00 78.37           H  
ATOM    199  HD3 ARG A  11      12.483  -4.645  37.734  1.00 78.37           H  
ATOM    200  NE  ARG A  11      13.111  -4.496  39.748  1.00 78.37           N  
ATOM    201  HE  ARG A  11      13.821  -3.945  40.210  1.00 78.37           H  
ATOM    202  NH1 ARG A  11      11.211  -5.762  40.062  1.00 78.37           N  
ATOM    203 HH11 ARG A  11      11.264  -6.113  39.117  1.00 78.37           H  
ATOM    204 HH12 ARG A  11      10.506  -6.150  40.673  1.00 78.37           H  
ATOM    205  NH2 ARG A  11      12.039  -4.588  41.761  1.00 78.37           N  
ATOM    206 HH21 ARG A  11      12.764  -4.037  42.199  1.00 78.37           H  
ATOM    207 HH22 ARG A  11      11.310  -4.981  42.339  1.00 78.37           H  
ATOM    208  CZ  ARG A  11      12.126  -4.948  40.511  1.00 78.37           C  
ATOM    209  N   ASP A  12      17.311  -5.669  34.520  1.00 84.94           N  
ATOM    210  H   ASP A  12      17.593  -5.989  35.435  1.00 84.94           H  
ATOM    211  CA  ASP A  12      17.632  -6.525  33.381  1.00 84.94           C  
ATOM    212  HA  ASP A  12      18.020  -5.898  32.578  1.00 84.94           H  
ATOM    213  C   ASP A  12      16.361  -7.228  32.858  1.00 84.94           C  
ATOM    214  CB  ASP A  12      18.749  -7.504  33.787  1.00 84.94           C  
ATOM    215  HB2 ASP A  12      18.322  -8.302  34.395  1.00 84.94           H  
ATOM    216  HB3 ASP A  12      19.468  -6.967  34.405  1.00 84.94           H  
ATOM    217  O   ASP A  12      15.332  -7.303  33.537  1.00 84.94           O  
ATOM    218  CG  ASP A  12      19.522  -8.117  32.611  1.00 84.94           C  
ATOM    219  OD1 ASP A  12      19.066  -8.028  31.445  1.00 84.94           O  
ATOM    220  OD2 ASP A  12      20.585  -8.704  32.883  1.00 84.94           O  
ATOM    221  N   SER A  13      16.426  -7.717  31.627  1.00 90.71           N  
ATOM    222  H   SER A  13      17.340  -7.691  31.198  1.00 90.71           H  
ATOM    223  CA  SER A  13      15.393  -8.524  30.991  1.00 90.71           C  
ATOM    224  HA  SER A  13      14.495  -7.912  30.899  1.00 90.71           H  
ATOM    225  C   SER A  13      15.051  -9.767  31.822  1.00 90.71           C  
ATOM    226  CB  SER A  13      15.857  -8.918  29.585  1.00 90.71           C  
ATOM    227  HB2 SER A  13      16.074  -8.017  29.011  1.00 90.71           H  
ATOM    228  HB3 SER A  13      15.061  -9.466  29.082  1.00 90.71           H  
ATOM    229  O   SER A  13      15.927 -10.428  32.382  1.00 90.71           O  
ATOM    230  OG  SER A  13      17.014  -9.728  29.634  1.00 90.71           O  
ATOM    231  HG  SER A  13      17.707  -9.267  30.112  1.00 90.71           H  
ATOM    232  N   ALA A  14      13.764 -10.130  31.859  1.00 88.51           N  
ATOM    233  H   ALA A  14      13.077  -9.538  31.415  1.00 88.51           H  
ATOM    234  CA  ALA A  14      13.286 -11.276  32.636  1.00 88.51           C  
ATOM    235  HA  ALA A  14      13.491 -11.092  33.690  1.00 88.51           H  
ATOM    236  C   ALA A  14      14.006 -12.587  32.256  1.00 88.51           C  
ATOM    237  CB  ALA A  14      11.766 -11.376  32.452  1.00 88.51           C  
ATOM    238  HB1 ALA A  14      11.294 -10.434  32.729  1.00 88.51           H  
ATOM    239  HB2 ALA A  14      11.373 -12.157  33.104  1.00 88.51           H  
ATOM    240  HB3 ALA A  14      11.522 -11.617  31.417  1.00 88.51           H  
ATOM    241  O   ALA A  14      14.339 -13.384  33.128  1.00 88.51           O  
ATOM    242  N   GLY A  15      14.323 -12.774  30.968  1.00 91.04           N  
ATOM    243  H   GLY A  15      14.036 -12.076  30.297  1.00 91.04           H  
ATOM    244  CA  GLY A  15      15.080 -13.932  30.491  1.00 91.04           C  
ATOM    245  HA2 GLY A  15      15.109 -13.911  29.401  1.00 91.04           H  
ATOM    246  HA3 GLY A  15      14.575 -14.845  30.805  1.00 91.04           H  
ATOM    247  C   GLY A  15      16.524 -13.992  31.003  1.00 91.04           C  
ATOM    248  O   GLY A  15      17.020 -15.087  31.262  1.00 91.04           O  
ATOM    249  N   ASN A  16      17.199 -12.853  31.196  1.00 91.13           N  
ATOM    250  H   ASN A  16      16.748 -11.964  31.036  1.00 91.13           H  
ATOM    251  CA  ASN A  16      18.557 -12.847  31.747  1.00 91.13           C  
ATOM    252  HA  ASN A  16      19.080 -13.713  31.343  1.00 91.13           H  
ATOM    253  C   ASN A  16      18.549 -13.026  33.275  1.00 91.13           C  
ATOM    254  CB  ASN A  16      19.305 -11.585  31.283  1.00 91.13           C  
ATOM    255  HB2 ASN A  16      18.974 -11.302  30.284  1.00 91.13           H  
ATOM    256  HB3 ASN A  16      19.094 -10.762  31.966  1.00 91.13           H  
ATOM    257  O   ASN A  16      19.365 -13.777  33.803  1.00 91.13           O  
ATOM    258  CG  ASN A  16      20.805 -11.809  31.179  1.00 91.13           C  
ATOM    259  ND2 ASN A  16      21.611 -10.826  31.485  1.00 91.13           N  
ATOM    260 HD21 ASN A  16      21.241  -9.988  31.909  1.00 91.13           H  
ATOM    261 HD22 ASN A  16      22.605 -11.009  31.473  1.00 91.13           H  
ATOM    262  OD1 ASN A  16      21.265 -12.862  30.759  1.00 91.13           O  
ATOM    263  N   LEU A  17      17.556 -12.453  33.971  1.00 90.79           N  
ATOM    264  H   LEU A  17      16.930 -11.831  33.479  1.00 90.79           H  
ATOM    265  CA  LEU A  17      17.312 -12.713  35.397  1.00 90.79           C  
ATOM    266  HA  LEU A  17      18.206 -12.446  35.962  1.00 90.79           H  
ATOM    267  C   LEU A  17      17.056 -14.207  35.672  1.00 90.79           C  
ATOM    268  CB  LEU A  17      16.127 -11.854  35.884  1.00 90.79           C  
ATOM    269  HB2 LEU A  17      15.851 -12.178  36.888  1.00 90.79           H  
ATOM    270  HB3 LEU A  17      15.273 -12.041  35.232  1.00 90.79           H  
ATOM    271  O   LEU A  17      17.628 -14.766  36.605  1.00 90.79           O  
ATOM    272  CG  LEU A  17      16.402 -10.339  35.920  1.00 90.79           C  
ATOM    273  HG  LEU A  17      16.783 -10.012  34.953  1.00 90.79           H  
ATOM    274  CD1 LEU A  17      15.105  -9.578  36.204  1.00 90.79           C  
ATOM    275 HD11 LEU A  17      15.304  -8.507  36.201  1.00 90.79           H  
ATOM    276 HD12 LEU A  17      14.380  -9.791  35.418  1.00 90.79           H  
ATOM    277 HD13 LEU A  17      14.697  -9.879  37.169  1.00 90.79           H  
ATOM    278  CD2 LEU A  17      17.410  -9.961  37.008  1.00 90.79           C  
ATOM    279 HD21 LEU A  17      17.067 -10.312  37.981  1.00 90.79           H  
ATOM    280 HD22 LEU A  17      18.379 -10.409  36.790  1.00 90.79           H  
ATOM    281 HD23 LEU A  17      17.539  -8.879  37.035  1.00 90.79           H  
ATOM    282  N   TYR A  18      16.269 -14.882  34.827  1.00 93.43           N  
ATOM    283  H   TYR A  18      15.764 -14.371  34.118  1.00 93.43           H  
ATOM    284  CA  TYR A  18      16.039 -16.325  34.950  1.00 93.43           C  
ATOM    285  HA  TYR A  18      15.719 -16.530  35.972  1.00 93.43           H  
ATOM    286  C   TYR A  18      17.310 -17.157  34.702  1.00 93.43           C  
ATOM    287  CB  TYR A  18      14.907 -16.744  34.005  1.00 93.43           C  
ATOM    288  HB2 TYR A  18      15.203 -16.534  32.977  1.00 93.43           H  
ATOM    289  HB3 TYR A  18      14.025 -16.142  34.222  1.00 93.43           H  
ATOM    290  O   TYR A  18      17.585 -18.103  35.440  1.00 93.43           O  
ATOM    291  CG  TYR A  18      14.526 -18.207  34.136  1.00 93.43           C  
ATOM    292  CD1 TYR A  18      14.682 -19.080  33.041  1.00 93.43           C  
ATOM    293  HD1 TYR A  18      15.038 -18.698  32.095  1.00 93.43           H  
ATOM    294  CD2 TYR A  18      14.026 -18.697  35.360  1.00 93.43           C  
ATOM    295  HD2 TYR A  18      13.892 -18.035  36.203  1.00 93.43           H  
ATOM    296  CE1 TYR A  18      14.329 -20.438  33.165  1.00 93.43           C  
ATOM    297  HE1 TYR A  18      14.405 -21.102  32.316  1.00 93.43           H  
ATOM    298  CE2 TYR A  18      13.699 -20.060  35.494  1.00 93.43           C  
ATOM    299  HE2 TYR A  18      13.311 -20.450  36.424  1.00 93.43           H  
ATOM    300  OH  TYR A  18      13.492 -22.235  34.520  1.00 93.43           O  
ATOM    301  HH  TYR A  18      13.289 -22.658  33.682  1.00 93.43           H  
ATOM    302  CZ  TYR A  18      13.840 -20.929  34.395  1.00 93.43           C  
ATOM    303  N   ARG A  19      18.138 -16.782  33.713  1.00 92.65           N  
ATOM    304  H   ARG A  19      17.868 -15.993  33.143  1.00 92.65           H  
ATOM    305  CA  ARG A  19      19.449 -17.423  33.477  1.00 92.65           C  
ATOM    306  HA  ARG A  19      19.308 -18.499  33.370  1.00 92.65           H  
ATOM    307  C   ARG A  19      20.395 -17.253  34.667  1.00 92.65           C  
ATOM    308  CB  ARG A  19      20.110 -16.867  32.209  1.00 92.65           C  
ATOM    309  HB2 ARG A  19      21.150 -17.192  32.183  1.00 92.65           H  
ATOM    310  HB3 ARG A  19      20.102 -15.778  32.253  1.00 92.65           H  
ATOM    311  O   ARG A  19      21.046 -18.221  35.043  1.00 92.65           O  
ATOM    312  CG  ARG A  19      19.429 -17.342  30.920  1.00 92.65           C  
ATOM    313  HG2 ARG A  19      19.588 -18.413  30.793  1.00 92.65           H  
ATOM    314  HG3 ARG A  19      18.356 -17.153  30.971  1.00 92.65           H  
ATOM    315  CD  ARG A  19      20.034 -16.583  29.735  1.00 92.65           C  
ATOM    316  HD2 ARG A  19      20.013 -15.517  29.957  1.00 92.65           H  
ATOM    317  HD3 ARG A  19      21.073 -16.893  29.616  1.00 92.65           H  
ATOM    318  NE  ARG A  19      19.285 -16.821  28.487  1.00 92.65           N  
ATOM    319  HE  ARG A  19      18.415 -17.326  28.572  1.00 92.65           H  
ATOM    320  NH1 ARG A  19      20.700 -15.662  27.105  1.00 92.65           N  
ATOM    321 HH11 ARG A  19      21.265 -15.427  27.908  1.00 92.65           H  
ATOM    322 HH12 ARG A  19      20.944 -15.305  26.192  1.00 92.65           H  
ATOM    323  NH2 ARG A  19      18.849 -16.583  26.264  1.00 92.65           N  
ATOM    324 HH21 ARG A  19      17.998 -17.117  26.370  1.00 92.65           H  
ATOM    325 HH22 ARG A  19      19.108 -16.232  25.353  1.00 92.65           H  
ATOM    326  CZ  ARG A  19      19.614 -16.358  27.295  1.00 92.65           C  
ATOM    327  N   HIS A  20      20.434 -16.065  35.269  1.00 92.50           N  
ATOM    328  H   HIS A  20      19.899 -15.309  34.866  1.00 92.50           H  
ATOM    329  CA  HIS A  20      21.251 -15.768  36.448  1.00 92.50           C  
ATOM    330  HA  HIS A  20      22.286 -16.039  36.240  1.00 92.50           H  
ATOM    331  C   HIS A  20      20.803 -16.576  37.680  1.00 92.50           C  
ATOM    332  CB  HIS A  20      21.187 -14.256  36.694  1.00 92.50           C  
ATOM    333  HB2 HIS A  20      20.161 -13.966  36.920  1.00 92.50           H  
ATOM    334  HB3 HIS A  20      21.485 -13.736  35.784  1.00 92.50           H  
ATOM    335  O   HIS A  20      21.632 -17.196  38.342  1.00 92.50           O  
ATOM    336  CG  HIS A  20      22.078 -13.783  37.810  1.00 92.50           C  
ATOM    337  CD2 HIS A  20      23.417 -13.513  37.715  1.00 92.50           C  
ATOM    338  HD2 HIS A  20      24.027 -13.629  36.832  1.00 92.50           H  
ATOM    339  ND1 HIS A  20      21.694 -13.494  39.102  1.00 92.50           N  
ATOM    340  HD1 HIS A  20      20.771 -13.606  39.497  1.00 92.50           H  
ATOM    341  CE1 HIS A  20      22.779 -13.051  39.762  1.00 92.50           C  
ATOM    342  HE1 HIS A  20      22.795 -12.744  40.798  1.00 92.50           H  
ATOM    343  NE2 HIS A  20      23.850 -13.041  38.956  1.00 92.50           N  
ATOM    344  N   CYS A  21      19.492 -16.666  37.931  1.00 93.52           N  
ATOM    345  H   CYS A  21      18.857 -16.099  37.388  1.00 93.52           H  
ATOM    346  CA  CYS A  21      18.925 -17.549  38.959  1.00 93.52           C  
ATOM    347  HA  CYS A  21      19.324 -17.266  39.933  1.00 93.52           H  
ATOM    348  C   CYS A  21      19.315 -19.024  38.724  1.00 93.52           C  
ATOM    349  CB  CYS A  21      17.405 -17.333  38.986  1.00 93.52           C  
ATOM    350  HB2 CYS A  21      17.042 -17.316  37.959  1.00 93.52           H  
ATOM    351  HB3 CYS A  21      17.210 -16.355  39.427  1.00 93.52           H  
ATOM    352  O   CYS A  21      19.832 -19.680  39.626  1.00 93.52           O  
ATOM    353  SG  CYS A  21      16.432 -18.584  39.872  1.00 93.52           S  
ATOM    354  N   ARG A  22      19.204 -19.534  37.485  1.00 91.43           N  
ATOM    355  H   ARG A  22      18.765 -18.965  36.776  1.00 91.43           H  
ATOM    356  CA  ARG A  22      19.661 -20.897  37.129  1.00 91.43           C  
ATOM    357  HA  ARG A  22      19.197 -21.598  37.823  1.00 91.43           H  
ATOM    358  C   ARG A  22      21.168 -21.140  37.299  1.00 91.43           C  
ATOM    359  CB  ARG A  22      19.244 -21.251  35.692  1.00 91.43           C  
ATOM    360  HB2 ARG A  22      19.414 -20.401  35.032  1.00 91.43           H  
ATOM    361  HB3 ARG A  22      19.882 -22.065  35.348  1.00 91.43           H  
ATOM    362  O   ARG A  22      21.576 -22.298  37.302  1.00 91.43           O  
ATOM    363  CG  ARG A  22      17.777 -21.702  35.593  1.00 91.43           C  
ATOM    364  HG2 ARG A  22      17.536 -22.366  36.422  1.00 91.43           H  
ATOM    365  HG3 ARG A  22      17.126 -20.829  35.656  1.00 91.43           H  
ATOM    366  CD  ARG A  22      17.507 -22.447  34.276  1.00 91.43           C  
ATOM    367  HD2 ARG A  22      17.788 -21.799  33.446  1.00 91.43           H  
ATOM    368  HD3 ARG A  22      16.438 -22.652  34.217  1.00 91.43           H  
ATOM    369  NE  ARG A  22      18.255 -23.724  34.215  1.00 91.43           N  
ATOM    370  HE  ARG A  22      18.655 -24.034  35.089  1.00 91.43           H  
ATOM    371  NH1 ARG A  22      17.953 -24.216  31.994  1.00 91.43           N  
ATOM    372 HH11 ARG A  22      17.350 -23.409  31.922  1.00 91.43           H  
ATOM    373 HH12 ARG A  22      18.079 -24.847  31.216  1.00 91.43           H  
ATOM    374  NH2 ARG A  22      19.160 -25.589  33.274  1.00 91.43           N  
ATOM    375 HH21 ARG A  22      19.299 -26.201  32.483  1.00 91.43           H  
ATOM    376 HH22 ARG A  22      19.556 -25.840  34.169  1.00 91.43           H  
ATOM    377  CZ  ARG A  22      18.452 -24.500  33.165  1.00 91.43           C  
ATOM    378  N   GLN A  23      21.981 -20.091  37.415  1.00 90.58           N  
ATOM    379  H   GLN A  23      21.567 -19.170  37.390  1.00 90.58           H  
ATOM    380  CA  GLN A  23      23.426 -20.164  37.667  1.00 90.58           C  
ATOM    381  HA  GLN A  23      23.783 -21.156  37.391  1.00 90.58           H  
ATOM    382  C   GLN A  23      23.786 -20.008  39.158  1.00 90.58           C  
ATOM    383  CB  GLN A  23      24.149 -19.143  36.767  1.00 90.58           C  
ATOM    384  HB2 GLN A  23      23.673 -18.168  36.873  1.00 90.58           H  
ATOM    385  HB3 GLN A  23      25.190 -19.050  37.078  1.00 90.58           H  
ATOM    386  O   GLN A  23      24.968 -19.983  39.490  1.00 90.58           O  
ATOM    387  CG  GLN A  23      24.131 -19.580  35.293  1.00 90.58           C  
ATOM    388  HG2 GLN A  23      23.109 -19.803  34.983  1.00 90.58           H  
ATOM    389  HG3 GLN A  23      24.714 -20.496  35.195  1.00 90.58           H  
ATOM    390  CD  GLN A  23      24.696 -18.538  34.330  1.00 90.58           C  
ATOM    391  NE2 GLN A  23      24.886 -18.891  33.077  1.00 90.58           N  
ATOM    392 HE21 GLN A  23      25.331 -18.189  32.504  1.00 90.58           H  
ATOM    393 HE22 GLN A  23      24.742 -19.849  32.791  1.00 90.58           H  
ATOM    394  OE1 GLN A  23      24.975 -17.396  34.646  1.00 90.58           O  
ATOM    395  N   GLY A  24      22.792 -19.935  40.055  1.00 91.09           N  
ATOM    396  H   GLY A  24      21.838 -19.960  39.725  1.00 91.09           H  
ATOM    397  CA  GLY A  24      22.987 -19.816  41.505  1.00 91.09           C  
ATOM    398  HA2 GLY A  24      22.211 -20.396  42.004  1.00 91.09           H  
ATOM    399  HA3 GLY A  24      23.954 -20.233  41.786  1.00 91.09           H  
ATOM    400  C   GLY A  24      22.911 -18.387  42.057  1.00 91.09           C  
ATOM    401  O   GLY A  24      23.296 -18.167  43.202  1.00 91.09           O  
ATOM    402  N   GLY A  25      22.446 -17.416  41.265  1.00 89.83           N  
ATOM    403  H   GLY A  25      22.160 -17.660  40.327  1.00 89.83           H  
ATOM    404  CA  GLY A  25      22.191 -16.047  41.722  1.00 89.83           C  
ATOM    405  HA2 GLY A  25      22.343 -15.376  40.876  1.00 89.83           H  
ATOM    406  HA3 GLY A  25      22.908 -15.777  42.497  1.00 89.83           H  
ATOM    407  C   GLY A  25      20.777 -15.822  42.277  1.00 89.83           C  
ATOM    408  O   GLY A  25      19.961 -16.738  42.332  1.00 89.83           O  
ATOM    409  N   ASP A  26      20.462 -14.573  42.641  1.00 91.76           N  
ATOM    410  H   ASP A  26      21.204 -13.889  42.697  1.00 91.76           H  
ATOM    411  CA  ASP A  26      19.174 -14.202  43.251  1.00 91.76           C  
ATOM    412  HA  ASP A  26      19.093 -14.728  44.202  1.00 91.76           H  
ATOM    413  C   ASP A  26      17.951 -14.588  42.395  1.00 91.76           C  
ATOM    414  CB  ASP A  26      19.121 -12.692  43.546  1.00 91.76           C  
ATOM    415  HB2 ASP A  26      19.382 -12.145  42.641  1.00 91.76           H  
ATOM    416  HB3 ASP A  26      18.096 -12.429  43.807  1.00 91.76           H  
ATOM    417  O   ASP A  26      17.736 -14.081  41.288  1.00 91.76           O  
ATOM    418  CG  ASP A  26      20.017 -12.234  44.699  1.00 91.76           C  
ATOM    419  OD1 ASP A  26      20.326 -13.070  45.573  1.00 91.76           O  
ATOM    420  OD2 ASP A  26      20.365 -11.033  44.686  1.00 91.76           O  
ATOM    421  N   CYS A  27      17.102 -15.451  42.953  1.00 89.75           N  
ATOM    422  H   CYS A  27      17.376 -15.864  43.833  1.00 89.75           H  
ATOM    423  CA  CYS A  27      15.893 -15.964  42.314  1.00 89.75           C  
ATOM    424  HA  CYS A  27      15.991 -15.875  41.232  1.00 89.75           H  
ATOM    425  C   CYS A  27      14.648 -15.163  42.729  1.00 89.75           C  
ATOM    426  CB  CYS A  27      15.778 -17.457  42.635  1.00 89.75           C  
ATOM    427  HB2 CYS A  27      14.791 -17.811  42.339  1.00 89.75           H  
ATOM    428  HB3 CYS A  27      15.860 -17.591  43.714  1.00 89.75           H  
ATOM    429  O   CYS A  27      13.981 -15.472  43.715  1.00 89.75           O  
ATOM    430  SG  CYS A  27      17.018 -18.503  41.825  1.00 89.75           S  
ATOM    431  N   ILE A  28      14.310 -14.131  41.950  1.00 89.71           N  
ATOM    432  H   ILE A  28      14.927 -13.906  41.183  1.00 89.71           H  
ATOM    433  CA  ILE A  28      13.087 -13.335  42.150  1.00 89.71           C  
ATOM    434  HA  ILE A  28      13.069 -13.026  43.195  1.00 89.71           H  
ATOM    435  C   ILE A  28      11.855 -14.218  41.846  1.00 89.71           C  
ATOM    436  CB  ILE A  28      13.110 -12.059  41.274  1.00 89.71           C  
ATOM    437  HB  ILE A  28      13.157 -12.364  40.229  1.00 89.71           H  
ATOM    438  O   ILE A  28      11.733 -14.688  40.710  1.00 89.71           O  
ATOM    439  CG1 ILE A  28      14.355 -11.190  41.583  1.00 89.71           C  
ATOM    440 HG12 ILE A  28      15.255 -11.800  41.509  1.00 89.71           H  
ATOM    441 HG13 ILE A  28      14.292 -10.814  42.605  1.00 89.71           H  
ATOM    442  CG2 ILE A  28      11.820 -11.238  41.482  1.00 89.71           C  
ATOM    443 HG21 ILE A  28      11.799 -10.384  40.806  1.00 89.71           H  
ATOM    444 HG22 ILE A  28      11.759 -10.888  42.512  1.00 89.71           H  
ATOM    445 HG23 ILE A  28      10.941 -11.842  41.255  1.00 89.71           H  
ATOM    446  CD1 ILE A  28      14.548 -10.008  40.624  1.00 89.71           C  
ATOM    447 HD11 ILE A  28      15.507  -9.533  40.831  1.00 89.71           H  
ATOM    448 HD12 ILE A  28      14.545 -10.364  39.594  1.00 89.71           H  
ATOM    449 HD13 ILE A  28      13.759  -9.268  40.760  1.00 89.71           H  
ATOM    450  N   PRO A  29      10.914 -14.419  42.794  1.00 88.91           N  
ATOM    451  CA  PRO A  29       9.862 -15.436  42.670  1.00 88.91           C  
ATOM    452  HA  PRO A  29      10.326 -16.412  42.528  1.00 88.91           H  
ATOM    453  C   PRO A  29       8.906 -15.205  41.491  1.00 88.91           C  
ATOM    454  CB  PRO A  29       9.126 -15.436  44.018  1.00 88.91           C  
ATOM    455  HB2 PRO A  29       9.555 -16.205  44.660  1.00 88.91           H  
ATOM    456  HB3 PRO A  29       8.054 -15.598  43.905  1.00 88.91           H  
ATOM    457  O   PRO A  29       8.495 -16.166  40.853  1.00 88.91           O  
ATOM    458  CG  PRO A  29       9.429 -14.060  44.609  1.00 88.91           C  
ATOM    459  HG2 PRO A  29       8.742 -13.321  44.197  1.00 88.91           H  
ATOM    460  HG3 PRO A  29       9.383 -14.066  45.698  1.00 88.91           H  
ATOM    461  CD  PRO A  29      10.844 -13.788  44.103  1.00 88.91           C  
ATOM    462  HD2 PRO A  29      11.019 -12.714  44.045  1.00 88.91           H  
ATOM    463  HD3 PRO A  29      11.571 -14.254  44.768  1.00 88.91           H  
ATOM    464  N   ASP A  30       8.618 -13.944  41.161  1.00 89.63           N  
ATOM    465  H   ASP A  30       8.968 -13.214  41.765  1.00 89.63           H  
ATOM    466  CA  ASP A  30       7.836 -13.520  39.986  1.00 89.63           C  
ATOM    467  HA  ASP A  30       6.816 -13.899  40.055  1.00 89.63           H  
ATOM    468  C   ASP A  30       8.440 -14.045  38.665  1.00 89.63           C  
ATOM    469  CB  ASP A  30       7.798 -11.979  40.050  1.00 89.63           C  
ATOM    470  HB2 ASP A  30       7.257 -11.684  40.950  1.00 89.63           H  
ATOM    471  HB3 ASP A  30       8.820 -11.615  40.152  1.00 89.63           H  
ATOM    472  O   ASP A  30       7.771 -14.693  37.858  1.00 89.63           O  
ATOM    473  CG  ASP A  30       7.161 -11.269  38.852  1.00 89.63           C  
ATOM    474  OD1 ASP A  30       6.229 -11.833  38.247  1.00 89.63           O  
ATOM    475  OD2 ASP A  30       7.640 -10.147  38.561  1.00 89.63           O  
ATOM    476  N   VAL A  31       9.756 -13.875  38.486  1.00 90.81           N  
ATOM    477  H   VAL A  31      10.286 -13.464  39.241  1.00 90.81           H  
ATOM    478  CA  VAL A  31      10.469 -14.349  37.289  1.00 90.81           C  
ATOM    479  HA  VAL A  31       9.921 -14.010  36.410  1.00 90.81           H  
ATOM    480  C   VAL A  31      10.488 -15.878  37.235  1.00 90.81           C  
ATOM    481  CB  VAL A  31      11.897 -13.768  37.227  1.00 90.81           C  
ATOM    482  HB  VAL A  31      12.450 -14.075  38.114  1.00 90.81           H  
ATOM    483  O   VAL A  31      10.233 -16.452  36.179  1.00 90.81           O  
ATOM    484  CG1 VAL A  31      12.667 -14.249  35.992  1.00 90.81           C  
ATOM    485 HG11 VAL A  31      12.120 -13.994  35.084  1.00 90.81           H  
ATOM    486 HG12 VAL A  31      12.803 -15.329  36.039  1.00 90.81           H  
ATOM    487 HG13 VAL A  31      13.654 -13.788  35.962  1.00 90.81           H  
ATOM    488  CG2 VAL A  31      11.877 -12.232  37.178  1.00 90.81           C  
ATOM    489 HG21 VAL A  31      11.312 -11.896  36.309  1.00 90.81           H  
ATOM    490 HG22 VAL A  31      12.896 -11.850  37.122  1.00 90.81           H  
ATOM    491 HG23 VAL A  31      11.409 -11.834  38.078  1.00 90.81           H  
ATOM    492  N   VAL A  32      10.757 -16.548  38.360  1.00 90.85           N  
ATOM    493  H   VAL A  32      10.922 -16.022  39.206  1.00 90.85           H  
ATOM    494  CA  VAL A  32      10.807 -18.019  38.416  1.00 90.85           C  
ATOM    495  HA  VAL A  32      11.479 -18.375  37.635  1.00 90.85           H  
ATOM    496  C   VAL A  32       9.437 -18.628  38.115  1.00 90.85           C  
ATOM    497  CB  VAL A  32      11.357 -18.511  39.767  1.00 90.85           C  
ATOM    498  HB  VAL A  32      10.737 -18.122  40.575  1.00 90.85           H  
ATOM    499  O   VAL A  32       9.338 -19.485  37.242  1.00 90.85           O  
ATOM    500  CG1 VAL A  32      11.380 -20.041  39.860  1.00 90.85           C  
ATOM    501 HG11 VAL A  32      11.824 -20.356  40.804  1.00 90.85           H  
ATOM    502 HG12 VAL A  32      10.370 -20.450  39.813  1.00 90.85           H  
ATOM    503 HG13 VAL A  32      11.965 -20.462  39.042  1.00 90.85           H  
ATOM    504  CG2 VAL A  32      12.797 -18.023  39.972  1.00 90.85           C  
ATOM    505 HG21 VAL A  32      13.431 -18.391  39.166  1.00 90.85           H  
ATOM    506 HG22 VAL A  32      13.175 -18.404  40.920  1.00 90.85           H  
ATOM    507 HG23 VAL A  32      12.837 -16.934  39.996  1.00 90.85           H  
ATOM    508  N   GLN A  33       8.364 -18.148  38.753  1.00 91.50           N  
ATOM    509  H   GLN A  33       8.481 -17.400  39.422  1.00 91.50           H  
ATOM    510  CA  GLN A  33       7.010 -18.659  38.508  1.00 91.50           C  
ATOM    511  HA  GLN A  33       7.002 -19.731  38.708  1.00 91.50           H  
ATOM    512  C   GLN A  33       6.581 -18.483  37.048  1.00 91.50           C  
ATOM    513  CB  GLN A  33       6.002 -17.975  39.442  1.00 91.50           C  
ATOM    514  HB2 GLN A  33       4.993 -18.200  39.097  1.00 91.50           H  
ATOM    515  HB3 GLN A  33       6.145 -16.895  39.405  1.00 91.50           H  
ATOM    516  O   GLN A  33       5.946 -19.384  36.502  1.00 91.50           O  
ATOM    517  CG  GLN A  33       6.137 -18.473  40.888  1.00 91.50           C  
ATOM    518  HG2 GLN A  33       7.164 -18.340  41.230  1.00 91.50           H  
ATOM    519  HG3 GLN A  33       5.907 -19.538  40.922  1.00 91.50           H  
ATOM    520  CD  GLN A  33       5.205 -17.750  41.856  1.00 91.50           C  
ATOM    521  NE2 GLN A  33       5.431 -17.871  43.146  1.00 91.50           N  
ATOM    522 HE21 GLN A  33       6.230 -18.389  43.484  1.00 91.50           H  
ATOM    523 HE22 GLN A  33       4.804 -17.352  43.744  1.00 91.50           H  
ATOM    524  OE1 GLN A  33       4.249 -17.086  41.497  1.00 91.50           O  
ATOM    525  N   LYS A  34       6.975 -17.377  36.402  1.00 90.42           N  
ATOM    526  H   LYS A  34       7.447 -16.658  36.933  1.00 90.42           H  
ATOM    527  CA  LYS A  34       6.686 -17.121  34.987  1.00 90.42           C  
ATOM    528  HA  LYS A  34       5.629 -17.323  34.814  1.00 90.42           H  
ATOM    529  C   LYS A  34       7.437 -18.046  34.022  1.00 90.42           C  
ATOM    530  CB  LYS A  34       6.952 -15.637  34.689  1.00 90.42           C  
ATOM    531  HB2 LYS A  34       6.360 -15.031  35.375  1.00 90.42           H  
ATOM    532  HB3 LYS A  34       8.007 -15.410  34.840  1.00 90.42           H  
ATOM    533  O   LYS A  34       6.865 -18.431  33.011  1.00 90.42           O  
ATOM    534  CG  LYS A  34       6.552 -15.305  33.247  1.00 90.42           C  
ATOM    535  HG2 LYS A  34       5.534 -15.656  33.075  1.00 90.42           H  
ATOM    536  HG3 LYS A  34       7.222 -15.817  32.557  1.00 90.42           H  
ATOM    537  CD  LYS A  34       6.613 -13.807  32.951  1.00 90.42           C  
ATOM    538  HD2 LYS A  34       5.940 -13.282  33.629  1.00 90.42           H  
ATOM    539  HD3 LYS A  34       7.632 -13.445  33.084  1.00 90.42           H  
ATOM    540  CE  LYS A  34       6.157 -13.630  31.499  1.00 90.42           C  
ATOM    541  HE2 LYS A  34       5.199 -14.135  31.381  1.00 90.42           H  
ATOM    542  HE3 LYS A  34       6.870 -14.132  30.845  1.00 90.42           H  
ATOM    543  NZ  LYS A  34       6.021 -12.203  31.130  1.00 90.42           N  
ATOM    544  HZ1 LYS A  34       5.334 -11.767  31.729  1.00 90.42           H  
ATOM    545  HZ2 LYS A  34       6.905 -11.725  31.229  1.00 90.42           H  
ATOM    546  HZ3 LYS A  34       5.702 -12.129  30.175  1.00 90.42           H  
ATOM    547  N   PHE A  35       8.699 -18.388  34.290  1.00 90.90           N  
ATOM    548  H   PHE A  35       9.129 -18.027  35.129  1.00 90.90           H  
ATOM    549  CA  PHE A  35       9.475 -19.286  33.415  1.00 90.90           C  
ATOM    550  HA  PHE A  35       9.118 -19.171  32.392  1.00 90.90           H  
ATOM    551  C   PHE A  35       9.288 -20.780  33.729  1.00 90.90           C  
ATOM    552  CB  PHE A  35      10.957 -18.887  33.425  1.00 90.90           C  
ATOM    553  HB2 PHE A  35      11.266 -18.670  34.448  1.00 90.90           H  
ATOM    554  HB3 PHE A  35      11.546 -19.738  33.082  1.00 90.90           H  
ATOM    555  O   PHE A  35       9.630 -21.617  32.896  1.00 90.90           O  
ATOM    556  CG  PHE A  35      11.288 -17.717  32.517  1.00 90.90           C  
ATOM    557  CD1 PHE A  35      11.414 -17.915  31.129  1.00 90.90           C  
ATOM    558  HD1 PHE A  35      11.261 -18.901  30.715  1.00 90.90           H  
ATOM    559  CD2 PHE A  35      11.467 -16.429  33.048  1.00 90.90           C  
ATOM    560  HD2 PHE A  35      11.388 -16.274  34.114  1.00 90.90           H  
ATOM    561  CE1 PHE A  35      11.704 -16.830  30.280  1.00 90.90           C  
ATOM    562  HE1 PHE A  35      11.771 -16.987  29.214  1.00 90.90           H  
ATOM    563  CE2 PHE A  35      11.752 -15.344  32.204  1.00 90.90           C  
ATOM    564  HE2 PHE A  35      11.877 -14.361  32.632  1.00 90.90           H  
ATOM    565  CZ  PHE A  35      11.867 -15.541  30.817  1.00 90.90           C  
ATOM    566  HZ  PHE A  35      12.066 -14.706  30.162  1.00 90.90           H  
ATOM    567  N   GLU A  36       8.745 -21.122  34.900  1.00 90.99           N  
ATOM    568  H   GLU A  36       8.608 -20.399  35.591  1.00 90.99           H  
ATOM    569  CA  GLU A  36       8.414 -22.500  35.292  1.00 90.99           C  
ATOM    570  HA  GLU A  36       8.960 -23.190  34.649  1.00 90.99           H  
ATOM    571  C   GLU A  36       6.927 -22.863  35.107  1.00 90.99           C  
ATOM    572  CB  GLU A  36       8.868 -22.768  36.738  1.00 90.99           C  
ATOM    573  HB2 GLU A  36       8.537 -23.768  37.017  1.00 90.99           H  
ATOM    574  HB3 GLU A  36       8.394 -22.052  37.409  1.00 90.99           H  
ATOM    575  O   GLU A  36       6.529 -23.962  35.491  1.00 90.99           O  
ATOM    576  CG  GLU A  36      10.396 -22.720  36.911  1.00 90.99           C  
ATOM    577  HG2 GLU A  36      10.847 -23.361  36.154  1.00 90.99           H  
ATOM    578  HG3 GLU A  36      10.753 -21.704  36.747  1.00 90.99           H  
ATOM    579  CD  GLU A  36      10.853 -23.205  38.297  1.00 90.99           C  
ATOM    580  OE1 GLU A  36      12.079 -23.243  38.522  1.00 90.99           O  
ATOM    581  OE2 GLU A  36       9.992 -23.599  39.127  1.00 90.99           O  
ATOM    582  N   ASN A  37       6.109 -21.971  34.533  1.00 86.55           N  
ATOM    583  H   ASN A  37       6.514 -21.118  34.173  1.00 86.55           H  
ATOM    584  CA  ASN A  37       4.654 -22.126  34.365  1.00 86.55           C  
ATOM    585  HA  ASN A  37       4.270 -21.153  34.058  1.00 86.55           H  
ATOM    586  C   ASN A  37       3.933 -22.466  35.690  1.00 86.55           C  
ATOM    587  CB  ASN A  37       4.341 -23.106  33.220  1.00 86.55           C  
ATOM    588  HB2 ASN A  37       3.261 -23.133  33.074  1.00 86.55           H  
ATOM    589  HB3 ASN A  37       4.669 -24.104  33.511  1.00 86.55           H  
ATOM    590  O   ASN A  37       3.130 -23.401  35.777  1.00 86.55           O  
ATOM    591  CG  ASN A  37       4.973 -22.754  31.884  1.00 86.55           C  
ATOM    592  ND2 ASN A  37       4.963 -23.681  30.956  1.00 86.55           N  
ATOM    593 HD21 ASN A  37       5.322 -23.394  30.057  1.00 86.55           H  
ATOM    594 HD22 ASN A  37       4.478 -24.552  31.122  1.00 86.55           H  
ATOM    595  OD1 ASN A  37       5.488 -21.680  31.632  1.00 86.55           O  
ATOM    596  N   LYS A  38       4.276 -21.730  36.754  1.00 88.67           N  
ATOM    597  H   LYS A  38       4.925 -20.978  36.573  1.00 88.67           H  
ATOM    598  CA  LYS A  38       3.738 -21.877  38.121  1.00 88.67           C  
ATOM    599  HA  LYS A  38       2.979 -22.660  38.111  1.00 88.67           H  
ATOM    600  C   LYS A  38       3.005 -20.622  38.606  1.00 88.67           C  
ATOM    601  CB  LYS A  38       4.862 -22.295  39.087  1.00 88.67           C  
ATOM    602  HB2 LYS A  38       4.512 -22.220  40.117  1.00 88.67           H  
ATOM    603  HB3 LYS A  38       5.701 -21.611  38.962  1.00 88.67           H  
ATOM    604  O   LYS A  38       2.756 -20.497  39.811  1.00 88.67           O  
ATOM    605  CG  LYS A  38       5.336 -23.737  38.869  1.00 88.67           C  
ATOM    606  HG2 LYS A  38       5.620 -23.874  37.826  1.00 88.67           H  
ATOM    607  HG3 LYS A  38       4.529 -24.430  39.110  1.00 88.67           H  
ATOM    608  CD  LYS A  38       6.551 -24.022  39.759  1.00 88.67           C  
ATOM    609  HD2 LYS A  38       6.265 -23.967  40.809  1.00 88.67           H  
ATOM    610  HD3 LYS A  38       7.311 -23.268  39.557  1.00 88.67           H  
ATOM    611  CE  LYS A  38       7.131 -25.403  39.444  1.00 88.67           C  
ATOM    612  HE2 LYS A  38       7.235 -25.479  38.362  1.00 88.67           H  
ATOM    613  HE3 LYS A  38       6.437 -26.175  39.776  1.00 88.67           H  
ATOM    614  NZ  LYS A  38       8.462 -25.566  40.076  1.00 88.67           N  
ATOM    615  HZ1 LYS A  38       9.067 -24.826  39.751  1.00 88.67           H  
ATOM    616  HZ2 LYS A  38       8.426 -25.483  41.082  1.00 88.67           H  
ATOM    617  HZ3 LYS A  38       8.910 -26.428  39.799  1.00 88.67           H  
ATOM    618  N   THR A  39       2.679 -19.689  37.711  1.00 90.41           N  
ATOM    619  H   THR A  39       2.819 -19.885  36.730  1.00 90.41           H  
ATOM    620  CA  THR A  39       1.891 -18.500  38.066  1.00 90.41           C  
ATOM    621  HA  THR A  39       2.380 -18.024  38.917  1.00 90.41           H  
ATOM    622  C   THR A  39       0.468 -18.901  38.489  1.00 90.41           C  
ATOM    623  CB  THR A  39       1.834 -17.465  36.928  1.00 90.41           C  
ATOM    624  HB  THR A  39       1.392 -16.551  37.326  1.00 90.41           H  
ATOM    625  O   THR A  39       0.021 -20.010  38.181  1.00 90.41           O  
ATOM    626  CG2 THR A  39       3.202 -17.095  36.357  1.00 90.41           C  
ATOM    627 HG21 THR A  39       3.849 -16.732  37.155  1.00 90.41           H  
ATOM    628 HG22 THR A  39       3.660 -17.962  35.881  1.00 90.41           H  
ATOM    629 HG23 THR A  39       3.079 -16.309  35.612  1.00 90.41           H  
ATOM    630  OG1 THR A  39       1.007 -17.901  35.884  1.00 90.41           O  
ATOM    631  HG1 THR A  39       1.507 -18.558  35.393  1.00 90.41           H  
ATOM    632  N   PRO A  40      -0.289 -18.030  39.184  1.00 88.82           N  
ATOM    633  CA  PRO A  40      -1.690 -18.306  39.504  1.00 88.82           C  
ATOM    634  HA  PRO A  40      -1.737 -19.168  40.170  1.00 88.82           H  
ATOM    635  C   PRO A  40      -2.537 -18.606  38.257  1.00 88.82           C  
ATOM    636  CB  PRO A  40      -2.190 -17.065  40.252  1.00 88.82           C  
ATOM    637  HB2 PRO A  40      -2.612 -16.344  39.551  1.00 88.82           H  
ATOM    638  HB3 PRO A  40      -2.923 -17.324  41.015  1.00 88.82           H  
ATOM    639  O   PRO A  40      -3.367 -19.507  38.294  1.00 88.82           O  
ATOM    640  CG  PRO A  40      -0.914 -16.485  40.863  1.00 88.82           C  
ATOM    641  HG2 PRO A  40      -1.006 -15.416  41.056  1.00 88.82           H  
ATOM    642  HG3 PRO A  40      -0.668 -17.022  41.779  1.00 88.82           H  
ATOM    643  CD  PRO A  40       0.136 -16.780  39.795  1.00 88.82           C  
ATOM    644  HD2 PRO A  40       1.121 -16.862  40.256  1.00 88.82           H  
ATOM    645  HD3 PRO A  40       0.129 -15.985  39.050  1.00 88.82           H  
ATOM    646  N   ALA A  41      -2.268 -17.921  37.139  1.00 88.44           N  
ATOM    647  H   ALA A  41      -1.529 -17.233  37.152  1.00 88.44           H  
ATOM    648  CA  ALA A  41      -2.930 -18.173  35.862  1.00 88.44           C  
ATOM    649  HA  ALA A  41      -4.009 -18.130  36.010  1.00 88.44           H  
ATOM    650  C   ALA A  41      -2.602 -19.569  35.304  1.00 88.44           C  
ATOM    651  CB  ALA A  41      -2.534 -17.060  34.884  1.00 88.44           C  
ATOM    652  HB1 ALA A  41      -1.458 -17.076  34.710  1.00 88.44           H  
ATOM    653  HB2 ALA A  41      -3.045 -17.217  33.934  1.00 88.44           H  
ATOM    654  HB3 ALA A  41      -2.827 -16.090  35.285  1.00 88.44           H  
ATOM    655  O   ALA A  41      -3.511 -20.285  34.893  1.00 88.44           O  
ATOM    656  N   ASP A  42      -1.336 -20.002  35.363  1.00 87.71           N  
ATOM    657  H   ASP A  42      -0.616 -19.368  35.677  1.00 87.71           H  
ATOM    658  CA  ASP A  42      -0.947 -21.352  34.923  1.00 87.71           C  
ATOM    659  HA  ASP A  42      -1.266 -21.492  33.890  1.00 87.71           H  
ATOM    660  C   ASP A  42      -1.604 -22.442  35.779  1.00 87.71           C  
ATOM    661  CB  ASP A  42       0.571 -21.555  34.986  1.00 87.71           C  
ATOM    662  HB2 ASP A  42       0.803 -22.541  34.585  1.00 87.71           H  
ATOM    663  HB3 ASP A  42       0.887 -21.537  36.029  1.00 87.71           H  
ATOM    664  O   ASP A  42      -1.999 -23.480  35.256  1.00 87.71           O  
ATOM    665  CG  ASP A  42       1.368 -20.521  34.204  1.00 87.71           C  
ATOM    666  OD1 ASP A  42       1.071 -20.311  33.012  1.00 87.71           O  
ATOM    667  OD2 ASP A  42       2.272 -19.921  34.836  1.00 87.71           O  
ATOM    668  N   LYS A  43      -1.762 -22.209  37.090  1.00 86.35           N  
ATOM    669  H   LYS A  43      -1.394 -21.341  37.453  1.00 86.35           H  
ATOM    670  CA  LYS A  43      -2.467 -23.133  37.996  1.00 86.35           C  
ATOM    671  HA  LYS A  43      -2.070 -24.138  37.859  1.00 86.35           H  
ATOM    672  C   LYS A  43      -3.958 -23.222  37.674  1.00 86.35           C  
ATOM    673  CB  LYS A  43      -2.273 -22.714  39.455  1.00 86.35           C  
ATOM    674  HB2 LYS A  43      -2.557 -21.669  39.573  1.00 86.35           H  
ATOM    675  HB3 LYS A  43      -2.931 -23.319  40.080  1.00 86.35           H  
ATOM    676  O   LYS A  43      -4.491 -24.324  37.617  1.00 86.35           O  
ATOM    677  CG  LYS A  43      -0.829 -22.920  39.924  1.00 86.35           C  
ATOM    678  HG2 LYS A  43      -0.579 -23.980  39.874  1.00 86.35           H  
ATOM    679  HG3 LYS A  43      -0.142 -22.363  39.288  1.00 86.35           H  
ATOM    680  CD  LYS A  43      -0.701 -22.427  41.365  1.00 86.35           C  
ATOM    681  HD2 LYS A  43      -1.373 -23.004  42.000  1.00 86.35           H  
ATOM    682  HD3 LYS A  43      -0.982 -21.374  41.407  1.00 86.35           H  
ATOM    683  CE  LYS A  43       0.741 -22.592  41.841  1.00 86.35           C  
ATOM    684  HE2 LYS A  43       1.388 -22.003  41.190  1.00 86.35           H  
ATOM    685  HE3 LYS A  43       1.021 -23.640  41.739  1.00 86.35           H  
ATOM    686  NZ  LYS A  43       0.876 -22.148  43.248  1.00 86.35           N  
ATOM    687  HZ1 LYS A  43       1.827 -22.266  43.566  1.00 86.35           H  
ATOM    688  HZ2 LYS A  43       0.628 -21.172  43.318  1.00 86.35           H  
ATOM    689  HZ3 LYS A  43       0.255 -22.680  43.841  1.00 86.35           H  
ATOM    690  N   ILE A  44      -4.608 -22.086  37.409  1.00 86.00           N  
ATOM    691  H   ILE A  44      -4.105 -21.214  37.493  1.00 86.00           H  
ATOM    692  CA  ILE A  44      -6.009 -22.049  36.963  1.00 86.00           C  
ATOM    693  HA  ILE A  44      -6.620 -22.588  37.687  1.00 86.00           H  
ATOM    694  C   ILE A  44      -6.160 -22.788  35.627  1.00 86.00           C  
ATOM    695  CB  ILE A  44      -6.521 -20.591  36.896  1.00 86.00           C  
ATOM    696  HB  ILE A  44      -5.806 -20.001  36.321  1.00 86.00           H  
ATOM    697  O   ILE A  44      -7.094 -23.569  35.479  1.00 86.00           O  
ATOM    698  CG1 ILE A  44      -6.629 -20.000  38.322  1.00 86.00           C  
ATOM    699 HG12 ILE A  44      -7.495 -20.428  38.827  1.00 86.00           H  
ATOM    700 HG13 ILE A  44      -5.750 -20.271  38.906  1.00 86.00           H  
ATOM    701  CG2 ILE A  44      -7.892 -20.500  36.197  1.00 86.00           C  
ATOM    702 HG21 ILE A  44      -7.821 -20.831  35.161  1.00 86.00           H  
ATOM    703 HG22 ILE A  44      -8.621 -21.120  36.718  1.00 86.00           H  
ATOM    704 HG23 ILE A  44      -8.250 -19.470  36.181  1.00 86.00           H  
ATOM    705  CD1 ILE A  44      -6.741 -18.469  38.346  1.00 86.00           C  
ATOM    706 HD11 ILE A  44      -6.733 -18.127  39.381  1.00 86.00           H  
ATOM    707 HD12 ILE A  44      -5.894 -18.026  37.822  1.00 86.00           H  
ATOM    708 HD13 ILE A  44      -7.670 -18.141  37.882  1.00 86.00           H  
ATOM    709  N   LEU A  45      -5.224 -22.623  34.686  1.00 83.04           N  
ATOM    710  H   LEU A  45      -4.500 -21.937  34.840  1.00 83.04           H  
ATOM    711  CA  LEU A  45      -5.224 -23.372  33.425  1.00 83.04           C  
ATOM    712  HA  LEU A  45      -6.218 -23.300  32.982  1.00 83.04           H  
ATOM    713  C   LEU A  45      -4.971 -24.875  33.629  1.00 83.04           C  
ATOM    714  CB  LEU A  45      -4.199 -22.758  32.454  1.00 83.04           C  
ATOM    715  HB2 LEU A  45      -4.047 -23.449  31.625  1.00 83.04           H  
ATOM    716  HB3 LEU A  45      -3.247 -22.653  32.974  1.00 83.04           H  
ATOM    717  O   LEU A  45      -5.624 -25.680  32.973  1.00 83.04           O  
ATOM    718  CG  LEU A  45      -4.613 -21.392  31.873  1.00 83.04           C  
ATOM    719  HG  LEU A  45      -4.874 -20.707  32.679  1.00 83.04           H  
ATOM    720  CD1 LEU A  45      -3.442 -20.796  31.090  1.00 83.04           C  
ATOM    721 HD11 LEU A  45      -2.588 -20.667  31.754  1.00 83.04           H  
ATOM    722 HD12 LEU A  45      -3.724 -19.820  30.694  1.00 83.04           H  
ATOM    723 HD13 LEU A  45      -3.164 -21.456  30.268  1.00 83.04           H  
ATOM    724  CD2 LEU A  45      -5.807 -21.502  30.920  1.00 83.04           C  
ATOM    725 HD21 LEU A  45      -6.695 -21.823  31.464  1.00 83.04           H  
ATOM    726 HD22 LEU A  45      -6.017 -20.528  30.480  1.00 83.04           H  
ATOM    727 HD23 LEU A  45      -5.592 -22.218  30.126  1.00 83.04           H  
ATOM    728  N   GLN A  46      -4.087 -25.273  34.549  1.00 80.97           N  
ATOM    729  H   GLN A  46      -3.543 -24.567  35.023  1.00 80.97           H  
ATOM    730  CA  GLN A  46      -3.849 -26.685  34.890  1.00 80.97           C  
ATOM    731  HA  GLN A  46      -3.635 -27.237  33.975  1.00 80.97           H  
ATOM    732  C   GLN A  46      -5.082 -27.348  35.520  1.00 80.97           C  
ATOM    733  CB  GLN A  46      -2.637 -26.803  35.832  1.00 80.97           C  
ATOM    734  HB2 GLN A  46      -2.718 -26.053  36.619  1.00 80.97           H  
ATOM    735  HB3 GLN A  46      -2.639 -27.787  36.301  1.00 80.97           H  
ATOM    736  O   GLN A  46      -5.392 -28.490  35.188  1.00 80.97           O  
ATOM    737  CG  GLN A  46      -1.304 -26.632  35.086  1.00 80.97           C  
ATOM    738  HG2 GLN A  46      -1.115 -27.522  34.485  1.00 80.97           H  
ATOM    739  HG3 GLN A  46      -1.378 -25.787  34.402  1.00 80.97           H  
ATOM    740  CD  GLN A  46      -0.108 -26.404  36.011  1.00 80.97           C  
ATOM    741  NE2 GLN A  46       0.930 -25.764  35.514  1.00 80.97           N  
ATOM    742 HE21 GLN A  46       1.668 -25.499  36.150  1.00 80.97           H  
ATOM    743 HE22 GLN A  46       0.855 -25.329  34.606  1.00 80.97           H  
ATOM    744  OE1 GLN A  46      -0.067 -26.785  37.171  1.00 80.97           O  
ATOM    745  N   TRP A  47      -5.807 -26.643  36.393  1.00 81.67           N  
ATOM    746  H   TRP A  47      -5.471 -25.736  36.682  1.00 81.67           H  
ATOM    747  CA  TRP A  47      -7.057 -27.139  36.978  1.00 81.67           C  
ATOM    748  HA  TRP A  47      -6.928 -28.181  37.272  1.00 81.67           H  
ATOM    749  C   TRP A  47      -8.211 -27.128  35.966  1.00 81.67           C  
ATOM    750  CB  TRP A  47      -7.385 -26.321  38.236  1.00 81.67           C  
ATOM    751  HB2 TRP A  47      -8.349 -26.657  38.618  1.00 81.67           H  
ATOM    752  HB3 TRP A  47      -7.493 -25.274  37.953  1.00 81.67           H  
ATOM    753  O   TRP A  47      -8.924 -28.121  35.836  1.00 81.67           O  
ATOM    754  CG  TRP A  47      -6.397 -26.404  39.368  1.00 81.67           C  
ATOM    755  CD1 TRP A  47      -5.534 -27.421  39.600  1.00 81.67           C  
ATOM    756  HD1 TRP A  47      -5.443 -28.302  38.982  1.00 81.67           H  
ATOM    757  CD2 TRP A  47      -6.184 -25.455  40.462  1.00 81.67           C  
ATOM    758  CE2 TRP A  47      -5.183 -25.983  41.333  1.00 81.67           C  
ATOM    759  CE3 TRP A  47      -6.755 -24.215  40.825  1.00 81.67           C  
ATOM    760  HE3 TRP A  47      -7.526 -23.793  40.197  1.00 81.67           H  
ATOM    761  NE1 TRP A  47      -4.814 -27.175  40.751  1.00 81.67           N  
ATOM    762  HE1 TRP A  47      -4.144 -27.830  41.129  1.00 81.67           H  
ATOM    763  CH2 TRP A  47      -5.382 -24.103  42.846  1.00 81.67           C  
ATOM    764  HH2 TRP A  47      -5.114 -23.596  43.761  1.00 81.67           H  
ATOM    765  CZ2 TRP A  47      -4.781 -25.328  42.508  1.00 81.67           C  
ATOM    766  HZ2 TRP A  47      -4.045 -25.779  43.157  1.00 81.67           H  
ATOM    767  CZ3 TRP A  47      -6.361 -23.547  42.001  1.00 81.67           C  
ATOM    768  HZ3 TRP A  47      -6.834 -22.614  42.268  1.00 81.67           H  
ATOM    769  N   GLY A  48      -8.353 -26.049  35.193  1.00 75.30           N  
ATOM    770  H   GLY A  48      -7.740 -25.262  35.353  1.00 75.30           H  
ATOM    771  CA  GLY A  48      -9.382 -25.904  34.163  1.00 75.30           C  
ATOM    772  HA2 GLY A  48      -9.310 -24.906  33.731  1.00 75.30           H  
ATOM    773  HA3 GLY A  48     -10.367 -26.019  34.616  1.00 75.30           H  
ATOM    774  C   GLY A  48      -9.246 -26.927  33.034  1.00 75.30           C  
ATOM    775  O   GLY A  48     -10.240 -27.524  32.632  1.00 75.30           O  
ATOM    776  N   ALA A  49      -8.023 -27.218  32.579  1.00 66.38           N  
ATOM    777  H   ALA A  49      -7.230 -26.698  32.929  1.00 66.38           H  
ATOM    778  CA  ALA A  49      -7.770 -28.248  31.568  1.00 66.38           C  
ATOM    779  HA  ALA A  49      -8.375 -28.025  30.689  1.00 66.38           H  
ATOM    780  C   ALA A  49      -8.159 -29.667  32.028  1.00 66.38           C  
ATOM    781  CB  ALA A  49      -6.294 -28.185  31.164  1.00 66.38           C  
ATOM    782  HB1 ALA A  49      -6.061 -27.202  30.757  1.00 66.38           H  
ATOM    783  HB2 ALA A  49      -6.100 -28.941  30.402  1.00 66.38           H  
ATOM    784  HB3 ALA A  49      -5.661 -28.383  32.029  1.00 66.38           H  
ATOM    785  O   ALA A  49      -8.444 -30.516  31.189  1.00 66.38           O  
ATOM    786  N   GLY A  50      -8.217 -29.923  33.342  1.00 68.68           N  
ATOM    787  H   GLY A  50      -7.970 -29.188  33.989  1.00 68.68           H  
ATOM    788  CA  GLY A  50      -8.743 -31.175  33.895  1.00 68.68           C  
ATOM    789  HA2 GLY A  50      -8.395 -31.272  34.923  1.00 68.68           H  
ATOM    790  HA3 GLY A  50      -8.361 -32.018  33.319  1.00 68.68           H  
ATOM    791  C   GLY A  50     -10.275 -31.262  33.912  1.00 68.68           C  
ATOM    792  O   GLY A  50     -10.813 -32.365  33.956  1.00 68.68           O  
ATOM    793  N   ALA A  51     -10.980 -30.126  33.864  1.00 66.80           N  
ATOM    794  H   ALA A  51     -10.476 -29.253  33.810  1.00 66.80           H  
ATOM    795  CA  ALA A  51     -12.441 -30.058  33.948  1.00 66.80           C  
ATOM    796  HA  ALA A  51     -12.809 -30.946  34.462  1.00 66.80           H  
ATOM    797  C   ALA A  51     -13.145 -30.021  32.576  1.00 66.80           C  
ATOM    798  CB  ALA A  51     -12.804 -28.840  34.807  1.00 66.80           C  
ATOM    799  HB1 ALA A  51     -12.474 -27.924  34.315  1.00 66.80           H  
ATOM    800  HB2 ALA A  51     -12.326 -28.918  35.783  1.00 66.80           H  
ATOM    801  HB3 ALA A  51     -13.885 -28.800  34.943  1.00 66.80           H  
ATOM    802  O   ALA A  51     -14.334 -30.326  32.486  1.00 66.80           O  
ATOM    803  N   VAL A  52     -12.440 -29.663  31.496  1.00 63.41           N  
ATOM    804  H   VAL A  52     -11.471 -29.409  31.625  1.00 63.41           H  
ATOM    805  CA  VAL A  52     -13.025 -29.554  30.147  1.00 63.41           C  
ATOM    806  HA  VAL A  52     -14.099 -29.404  30.256  1.00 63.41           H  
ATOM    807  C   VAL A  52     -12.844 -30.862  29.363  1.00 63.41           C  
ATOM    808  CB  VAL A  52     -12.505 -28.313  29.391  1.00 63.41           C  
ATOM    809  HB  VAL A  52     -11.447 -28.435  29.161  1.00 63.41           H  
ATOM    810  O   VAL A  52     -11.913 -31.023  28.573  1.00 63.41           O  
ATOM    811  CG1 VAL A  52     -13.294 -28.102  28.093  1.00 63.41           C  
ATOM    812 HG11 VAL A  52     -13.278 -29.012  27.494  1.00 63.41           H  
ATOM    813 HG12 VAL A  52     -12.848 -27.292  27.515  1.00 63.41           H  
ATOM    814 HG13 VAL A  52     -14.333 -27.857  28.315  1.00 63.41           H  
ATOM    815  CG2 VAL A  52     -12.694 -27.017  30.192  1.00 63.41           C  
ATOM    816 HG21 VAL A  52     -12.340 -26.165  29.611  1.00 63.41           H  
ATOM    817 HG22 VAL A  52     -13.747 -26.875  30.436  1.00 63.41           H  
ATOM    818 HG23 VAL A  52     -12.125 -27.056  31.121  1.00 63.41           H  
ATOM    819  N   TYR A  53     -13.770 -31.804  29.551  1.00 58.86           N  
ATOM    820  H   TYR A  53     -14.478 -31.640  30.252  1.00 58.86           H  
ATOM    821  CA  TYR A  53     -13.824 -33.050  28.777  1.00 58.86           C  
ATOM    822  HA  TYR A  53     -12.803 -33.395  28.612  1.00 58.86           H  
ATOM    823  C   TYR A  53     -14.467 -32.826  27.392  1.00 58.86           C  
ATOM    824  CB  TYR A  53     -14.533 -34.135  29.604  1.00 58.86           C  
ATOM    825  HB2 TYR A  53     -14.047 -34.205  30.577  1.00 58.86           H  
ATOM    826  HB3 TYR A  53     -15.566 -33.836  29.780  1.00 58.86           H  
ATOM    827  O   TYR A  53     -15.679 -32.955  27.218  1.00 58.86           O  
ATOM    828  CG  TYR A  53     -14.510 -35.513  28.962  1.00 58.86           C  
ATOM    829  CD1 TYR A  53     -15.626 -35.974  28.235  1.00 58.86           C  
ATOM    830  HD1 TYR A  53     -16.500 -35.347  28.137  1.00 58.86           H  
ATOM    831  CD2 TYR A  53     -13.375 -36.336  29.100  1.00 58.86           C  
ATOM    832  HD2 TYR A  53     -12.526 -35.986  29.669  1.00 58.86           H  
ATOM    833  CE1 TYR A  53     -15.607 -37.252  27.645  1.00 58.86           C  
ATOM    834  HE1 TYR A  53     -16.463 -37.619  27.099  1.00 58.86           H  
ATOM    835  CE2 TYR A  53     -13.354 -37.619  28.517  1.00 58.86           C  
ATOM    836  HE2 TYR A  53     -12.488 -38.252  28.635  1.00 58.86           H  
ATOM    837  OH  TYR A  53     -14.466 -39.313  27.222  1.00 58.86           O  
ATOM    838  HH  TYR A  53     -13.677 -39.812  27.444  1.00 58.86           H  
ATOM    839  CZ  TYR A  53     -14.474 -38.079  27.789  1.00 58.86           C  
ATOM    840  N   LEU A  54     -13.654 -32.496  26.380  1.00 62.53           N  
ATOM    841  H   LEU A  54     -12.685 -32.323  26.603  1.00 62.53           H  
ATOM    842  CA  LEU A  54     -14.099 -32.305  24.987  1.00 62.53           C  
ATOM    843  HA  LEU A  54     -15.070 -31.809  25.008  1.00 62.53           H  
ATOM    844  C   LEU A  54     -14.338 -33.633  24.238  1.00 62.53           C  
ATOM    845  CB  LEU A  54     -13.123 -31.388  24.214  1.00 62.53           C  
ATOM    846  HB2 LEU A  54     -13.451 -31.340  23.176  1.00 62.53           H  
ATOM    847  HB3 LEU A  54     -12.136 -31.849  24.223  1.00 62.53           H  
ATOM    848  O   LEU A  54     -13.644 -33.931  23.269  1.00 62.53           O  
ATOM    849  CG  LEU A  54     -12.997 -29.947  24.726  1.00 62.53           C  
ATOM    850  HG  LEU A  54     -12.596 -29.978  25.739  1.00 62.53           H  
ATOM    851  CD1 LEU A  54     -12.005 -29.173  23.857  1.00 62.53           C  
ATOM    852 HD11 LEU A  54     -11.860 -28.174  24.266  1.00 62.53           H  
ATOM    853 HD12 LEU A  54     -11.046 -29.691  23.849  1.00 62.53           H  
ATOM    854 HD13 LEU A  54     -12.379 -29.099  22.836  1.00 62.53           H  
ATOM    855  CD2 LEU A  54     -14.330 -29.190  24.711  1.00 62.53           C  
ATOM    856 HD21 LEU A  54     -14.168 -28.152  24.999  1.00 62.53           H  
ATOM    857 HD22 LEU A  54     -15.020 -29.635  25.429  1.00 62.53           H  
ATOM    858 HD23 LEU A  54     -14.770 -29.224  23.714  1.00 62.53           H  
ATOM    859  N   GLY A  55     -15.313 -34.429  24.690  1.00 55.34           N  
ATOM    860  H   GLY A  55     -15.751 -34.128  25.548  1.00 55.34           H  
ATOM    861  CA  GLY A  55     -16.037 -35.452  23.908  1.00 55.34           C  
ATOM    862  HA2 GLY A  55     -16.910 -34.980  23.456  1.00 55.34           H  
ATOM    863  HA3 GLY A  55     -16.401 -36.209  24.603  1.00 55.34           H  
ATOM    864  C   GLY A  55     -15.284 -36.192  22.786  1.00 55.34           C  
ATOM    865  O   GLY A  55     -15.763 -36.226  21.658  1.00 55.34           O  
ATOM    866  N   GLY A  56     -14.111 -36.769  23.066  1.00 55.20           N  
ATOM    867  H   GLY A  56     -13.747 -36.656  24.001  1.00 55.20           H  
ATOM    868  CA  GLY A  56     -13.330 -37.561  22.098  1.00 55.20           C  
ATOM    869  HA2 GLY A  56     -12.738 -38.295  22.645  1.00 55.20           H  
ATOM    870  HA3 GLY A  56     -14.020 -38.108  21.455  1.00 55.20           H  
ATOM    871  C   GLY A  56     -12.371 -36.782  21.178  1.00 55.20           C  
ATOM    872  O   GLY A  56     -11.492 -37.394  20.575  1.00 55.20           O  
ATOM    873  N   LEU A  57     -12.441 -35.448  21.121  1.00 56.34           N  
ATOM    874  H   LEU A  57     -13.144 -34.990  21.684  1.00 56.34           H  
ATOM    875  CA  LEU A  57     -11.467 -34.592  20.424  1.00 56.34           C  
ATOM    876  HA  LEU A  57     -10.935 -35.191  19.686  1.00 56.34           H  
ATOM    877  C   LEU A  57     -10.402 -34.104  21.417  1.00 56.34           C  
ATOM    878  CB  LEU A  57     -12.203 -33.471  19.667  1.00 56.34           C  
ATOM    879  HB2 LEU A  57     -11.511 -32.656  19.455  1.00 56.34           H  
ATOM    880  HB3 LEU A  57     -12.990 -33.075  20.310  1.00 56.34           H  
ATOM    881  O   LEU A  57     -10.371 -32.950  21.847  1.00 56.34           O  
ATOM    882  CG  LEU A  57     -12.808 -33.961  18.336  1.00 56.34           C  
ATOM    883  HG  LEU A  57     -13.292 -34.926  18.484  1.00 56.34           H  
ATOM    884  CD1 LEU A  57     -13.859 -32.971  17.837  1.00 56.34           C  
ATOM    885 HD11 LEU A  57     -14.657 -32.888  18.575  1.00 56.34           H  
ATOM    886 HD12 LEU A  57     -14.291 -33.331  16.904  1.00 56.34           H  
ATOM    887 HD13 LEU A  57     -13.411 -31.990  17.679  1.00 56.34           H  
ATOM    888  CD2 LEU A  57     -11.740 -34.094  17.242  1.00 56.34           C  
ATOM    889 HD21 LEU A  57     -12.211 -34.420  16.315  1.00 56.34           H  
ATOM    890 HD22 LEU A  57     -11.247 -33.136  17.077  1.00 56.34           H  
ATOM    891 HD23 LEU A  57     -11.000 -34.842  17.527  1.00 56.34           H  
ATOM    892  N   GLY A  58      -9.533 -35.034  21.817  1.00 48.15           N  
ATOM    893  H   GLY A  58      -9.644 -35.959  21.427  1.00 48.15           H  
ATOM    894  CA  GLY A  58      -8.569 -34.847  22.900  1.00 48.15           C  
ATOM    895  HA2 GLY A  58      -8.112 -35.809  23.132  1.00 48.15           H  
ATOM    896  HA3 GLY A  58      -9.105 -34.507  23.786  1.00 48.15           H  
ATOM    897  C   GLY A  58      -7.445 -33.851  22.601  1.00 48.15           C  
ATOM    898  O   GLY A  58      -6.352 -34.251  22.199  1.00 48.15           O  
ATOM    899  N   ILE A  59      -7.655 -32.573  22.929  1.00 56.08           N  
ATOM    900  H   ILE A  59      -8.602 -32.295  23.144  1.00 56.08           H  
ATOM    901  CA  ILE A  59      -6.567 -31.603  23.143  1.00 56.08           C  
ATOM    902  HA  ILE A  59      -5.819 -31.756  22.365  1.00 56.08           H  
ATOM    903  C   ILE A  59      -5.911 -31.919  24.498  1.00 56.08           C  
ATOM    904  CB  ILE A  59      -7.042 -30.129  23.055  1.00 56.08           C  
ATOM    905  HB  ILE A  59      -7.596 -29.882  23.961  1.00 56.08           H  
ATOM    906  O   ILE A  59      -6.157 -31.254  25.502  1.00 56.08           O  
ATOM    907  CG1 ILE A  59      -7.987 -29.862  21.861  1.00 56.08           C  
ATOM    908 HG12 ILE A  59      -8.849 -30.525  21.928  1.00 56.08           H  
ATOM    909 HG13 ILE A  59      -7.467 -30.077  20.927  1.00 56.08           H  
ATOM    910  CG2 ILE A  59      -5.794 -29.224  22.970  1.00 56.08           C  
ATOM    911 HG21 ILE A  59      -6.083 -28.176  23.048  1.00 56.08           H  
ATOM    912 HG22 ILE A  59      -5.272 -29.388  22.027  1.00 56.08           H  
ATOM    913 HG23 ILE A  59      -5.116 -29.433  23.798  1.00 56.08           H  
ATOM    914  CD1 ILE A  59      -8.534 -28.429  21.815  1.00 56.08           C  
ATOM    915 HD11 ILE A  59      -7.741 -27.720  21.576  1.00 56.08           H  
ATOM    916 HD12 ILE A  59      -8.983 -28.170  22.775  1.00 56.08           H  
ATOM    917 HD13 ILE A  59      -9.299 -28.363  21.041  1.00 56.08           H  
ATOM    918  N   SER A  60      -5.119 -32.991  24.563  1.00 52.36           N  
ATOM    919  H   SER A  60      -4.966 -33.534  23.725  1.00 52.36           H  
ATOM    920  CA  SER A  60      -4.517 -33.412  25.830  1.00 52.36           C  
ATOM    921  HA  SER A  60      -5.298 -33.362  26.588  1.00 52.36           H  
ATOM    922  C   SER A  60      -3.408 -32.449  26.265  1.00 52.36           C  
ATOM    923  CB  SER A  60      -4.059 -34.879  25.801  1.00 52.36           C  
ATOM    924  HB2 SER A  60      -3.696 -35.147  26.793  1.00 52.36           H  
ATOM    925  HB3 SER A  60      -4.916 -35.512  25.573  1.00 52.36           H  
ATOM    926  O   SER A  60      -2.391 -32.288  25.592  1.00 52.36           O  
ATOM    927  OG  SER A  60      -3.032 -35.136  24.863  1.00 52.36           O  
ATOM    928  HG  SER A  60      -3.417 -35.565  24.095  1.00 52.36           H  
ATOM    929  N   THR A  61      -3.546 -31.860  27.455  1.00 59.49           N  
ATOM    930  H   THR A  61      -4.431 -31.925  27.937  1.00 59.49           H  
ATOM    931  CA  THR A  61      -2.465 -31.118  28.132  1.00 59.49           C  
ATOM    932  HA  THR A  61      -1.893 -30.588  27.370  1.00 59.49           H  
ATOM    933  C   THR A  61      -1.471 -32.064  28.819  1.00 59.49           C  
ATOM    934  CB  THR A  61      -3.012 -30.053  29.093  1.00 59.49           C  
ATOM    935  HB  THR A  61      -2.181 -29.540  29.577  1.00 59.49           H  
ATOM    936  O   THR A  61      -0.967 -31.788  29.908  1.00 59.49           O  
ATOM    937  CG2 THR A  61      -3.857 -29.008  28.365  1.00 59.49           C  
ATOM    938 HG21 THR A  61      -4.128 -28.215  29.063  1.00 59.49           H  
ATOM    939 HG22 THR A  61      -3.289 -28.576  27.542  1.00 59.49           H  
ATOM    940 HG23 THR A  61      -4.769 -29.461  27.976  1.00 59.49           H  
ATOM    941  OG1 THR A  61      -3.816 -30.663  30.071  1.00 59.49           O  
ATOM    942  HG1 THR A  61      -3.232 -31.065  30.719  1.00 59.49           H  
ATOM    943  N   GLY A  62      -1.195 -33.210  28.192  1.00 54.84           N  
ATOM    944  H   GLY A  62      -1.589 -33.319  27.269  1.00 54.84           H  
ATOM    945  CA  GLY A  62      -0.063 -34.062  28.538  1.00 54.84           C  
ATOM    946  HA2 GLY A  62      -0.252 -35.075  28.181  1.00 54.84           H  
ATOM    947  HA3 GLY A  62       0.065 -34.092  29.620  1.00 54.84           H  
ATOM    948  C   GLY A  62       1.223 -33.543  27.891  1.00 54.84           C  
ATOM    949  O   GLY A  62       1.206 -32.631  27.063  1.00 54.84           O  
ATOM    950  N   LYS A  63       2.366 -34.164  28.207  1.00 55.89           N  
ATOM    951  H   LYS A  63       2.321 -34.922  28.873  1.00 55.89           H  
ATOM    952  CA  LYS A  63       3.588 -34.006  27.398  1.00 55.89           C  
ATOM    953  HA  LYS A  63       3.758 -32.947  27.202  1.00 55.89           H  
ATOM    954  C   LYS A  63       3.377 -34.676  26.034  1.00 55.89           C  
ATOM    955  CB  LYS A  63       4.816 -34.581  28.125  1.00 55.89           C  
ATOM    956  HB2 LYS A  63       4.535 -35.495  28.649  1.00 55.89           H  
ATOM    957  HB3 LYS A  63       5.567 -34.844  27.380  1.00 55.89           H  
ATOM    958  O   LYS A  63       3.784 -35.817  25.833  1.00 55.89           O  
ATOM    959  CG  LYS A  63       5.477 -33.593  29.095  1.00 55.89           C  
ATOM    960  HG2 LYS A  63       4.760 -33.282  29.856  1.00 55.89           H  
ATOM    961  HG3 LYS A  63       5.818 -32.718  28.541  1.00 55.89           H  
ATOM    962  CD  LYS A  63       6.675 -34.284  29.762  1.00 55.89           C  
ATOM    963  HD2 LYS A  63       7.309 -34.723  28.992  1.00 55.89           H  
ATOM    964  HD3 LYS A  63       6.300 -35.083  30.402  1.00 55.89           H  
ATOM    965  CE  LYS A  63       7.507 -33.302  30.590  1.00 55.89           C  
ATOM    966  HE2 LYS A  63       6.845 -32.796  31.292  1.00 55.89           H  
ATOM    967  HE3 LYS A  63       7.929 -32.551  29.922  1.00 55.89           H  
ATOM    968  NZ  LYS A  63       8.583 -34.014  31.325  1.00 55.89           N  
ATOM    969  HZ1 LYS A  63       9.201 -34.485  30.680  1.00 55.89           H  
ATOM    970  HZ2 LYS A  63       8.184 -34.711  31.938  1.00 55.89           H  
ATOM    971  HZ3 LYS A  63       9.123 -33.369  31.885  1.00 55.89           H  
ATOM    972  N   GLY A  64       2.725 -33.969  25.114  1.00 51.79           N  
ATOM    973  H   GLY A  64       2.301 -33.102  25.413  1.00 51.79           H  
ATOM    974  CA  GLY A  64       2.453 -34.429  23.756  1.00 51.79           C  
ATOM    975  HA2 GLY A  64       1.801 -33.712  23.256  1.00 51.79           H  
ATOM    976  HA3 GLY A  64       1.940 -35.390  23.790  1.00 51.79           H  
ATOM    977  C   GLY A  64       3.733 -34.570  22.937  1.00 51.79           C  
ATOM    978  O   GLY A  64       4.145 -33.636  22.251  1.00 51.79           O  
ATOM    979  N   GLY A  65       4.357 -35.747  22.997  1.00 45.77           N  
ATOM    980  H   GLY A  65       4.013 -36.429  23.657  1.00 45.77           H  
ATOM    981  CA  GLY A  65       5.399 -36.160  22.060  1.00 45.77           C  
ATOM    982  HA2 GLY A  65       6.175 -35.397  22.001  1.00 45.77           H  
ATOM    983  HA3 GLY A  65       5.846 -37.094  22.398  1.00 45.77           H  
ATOM    984  C   GLY A  65       4.801 -36.381  20.672  1.00 45.77           C  
ATOM    985  O   GLY A  65       4.466 -37.507  20.317  1.00 45.77           O  
ATOM    986  N   GLY A  66       4.633 -35.303  19.904  1.00 49.51           N  
ATOM    987  H   GLY A  66       4.842 -34.401  20.305  1.00 49.51           H  
ATOM    988  CA  GLY A  66       4.225 -35.379  18.501  1.00 49.51           C  
ATOM    989  HA2 GLY A  66       4.071 -34.376  18.103  1.00 49.51           H  
ATOM    990  HA3 GLY A  66       3.287 -35.931  18.432  1.00 49.51           H  
ATOM    991  C   GLY A  66       5.291 -36.082  17.656  1.00 49.51           C  
ATOM    992  O   GLY A  66       6.481 -35.840  17.848  1.00 49.51           O  
ATOM    993  N   GLY A  67       4.853 -36.955  16.742  1.00 54.21           N  
ATOM    994  H   GLY A  67       3.856 -37.101  16.674  1.00 54.21           H  
ATOM    995  CA  GLY A  67       5.721 -37.803  15.917  1.00 54.21           C  
ATOM    996  HA2 GLY A  67       5.097 -38.489  15.344  1.00 54.21           H  
ATOM    997  HA3 GLY A  67       6.354 -38.399  16.575  1.00 54.21           H  
ATOM    998  C   GLY A  67       6.637 -37.051  14.938  1.00 54.21           C  
ATOM    999  O   GLY A  67       6.738 -35.829  14.963  1.00 54.21           O  
ATOM   1000  N   ALA A  68       7.294 -37.811  14.052  1.00 57.80           N  
ATOM   1001  H   ALA A  68       7.077 -38.797  14.060  1.00 57.80           H  
ATOM   1002  CA  ALA A  68       8.495 -37.444  13.277  1.00 57.80           C  
ATOM   1003  HA  ALA A  68       9.325 -37.369  13.979  1.00 57.80           H  
ATOM   1004  C   ALA A  68       8.491 -36.108  12.486  1.00 57.80           C  
ATOM   1005  CB  ALA A  68       8.786 -38.620  12.333  1.00 57.80           C  
ATOM   1006  HB1 ALA A  68       9.716 -38.437  11.796  1.00 57.80           H  
ATOM   1007  HB2 ALA A  68       7.978 -38.729  11.610  1.00 57.80           H  
ATOM   1008  HB3 ALA A  68       8.892 -39.544  12.903  1.00 57.80           H  
ATOM   1009  O   ALA A  68       9.547 -35.666  12.039  1.00 57.80           O  
ATOM   1010  N   THR A  69       7.347 -35.442  12.334  1.00 53.66           N  
ATOM   1011  H   THR A  69       6.524 -35.839  12.765  1.00 53.66           H  
ATOM   1012  CA  THR A  69       7.203 -34.095  11.764  1.00 53.66           C  
ATOM   1013  HA  THR A  69       8.185 -33.701  11.499  1.00 53.66           H  
ATOM   1014  C   THR A  69       6.597 -33.147  12.809  1.00 53.66           C  
ATOM   1015  CB  THR A  69       6.367 -34.138  10.476  1.00 53.66           C  
ATOM   1016  HB  THR A  69       6.234 -33.121  10.107  1.00 53.66           H  
ATOM   1017  O   THR A  69       5.396 -32.879  12.803  1.00 53.66           O  
ATOM   1018  CG2 THR A  69       7.036 -34.971   9.381  1.00 53.66           C  
ATOM   1019 HG21 THR A  69       7.105 -36.014   9.687  1.00 53.66           H  
ATOM   1020 HG22 THR A  69       8.035 -34.585   9.180  1.00 53.66           H  
ATOM   1021 HG23 THR A  69       6.439 -34.911   8.471  1.00 53.66           H  
ATOM   1022  OG1 THR A  69       5.103 -34.706  10.728  1.00 53.66           O  
ATOM   1023  HG1 THR A  69       4.688 -34.149  11.392  1.00 53.66           H  
ATOM   1024  N   GLY A  70       7.421 -32.676  13.750  1.00 54.40           N  
ATOM   1025  H   GLY A  70       8.383 -32.985  13.731  1.00 54.40           H  
ATOM   1026  CA  GLY A  70       6.960 -31.918  14.920  1.00 54.40           C  
ATOM   1027  HA2 GLY A  70       6.269 -32.549  15.478  1.00 54.40           H  
ATOM   1028  HA3 GLY A  70       7.809 -31.705  15.568  1.00 54.40           H  
ATOM   1029  C   GLY A  70       6.262 -30.588  14.593  1.00 54.40           C  
ATOM   1030  O   GLY A  70       6.735 -29.798  13.775  1.00 54.40           O  
ATOM   1031  N   TYR A  71       5.156 -30.308  15.289  1.00 55.65           N  
ATOM   1032  H   TYR A  71       4.807 -31.001  15.936  1.00 55.65           H  
ATOM   1033  CA  TYR A  71       4.395 -29.065  15.141  1.00 55.65           C  
ATOM   1034  HA  TYR A  71       4.322 -28.843  14.076  1.00 55.65           H  
ATOM   1035  C   TYR A  71       5.087 -27.878  15.824  1.00 55.65           C  
ATOM   1036  CB  TYR A  71       2.964 -29.247  15.669  1.00 55.65           C  
ATOM   1037  HB2 TYR A  71       2.999 -29.650  16.681  1.00 55.65           H  
ATOM   1038  HB3 TYR A  71       2.486 -28.269  15.727  1.00 55.65           H  
ATOM   1039  O   TYR A  71       5.436 -27.924  17.004  1.00 55.65           O  
ATOM   1040  CG  TYR A  71       2.106 -30.138  14.793  1.00 55.65           C  
ATOM   1041  CD1 TYR A  71       1.423 -29.586  13.690  1.00 55.65           C  
ATOM   1042  HD1 TYR A  71       1.493 -28.528  13.482  1.00 55.65           H  
ATOM   1043  CD2 TYR A  71       2.006 -31.517  15.063  1.00 55.65           C  
ATOM   1044  HD2 TYR A  71       2.522 -31.948  15.909  1.00 55.65           H  
ATOM   1045  CE1 TYR A  71       0.646 -30.410  12.853  1.00 55.65           C  
ATOM   1046  HE1 TYR A  71       0.121 -29.989  12.009  1.00 55.65           H  
ATOM   1047  CE2 TYR A  71       1.233 -32.344  14.226  1.00 55.65           C  
ATOM   1048  HE2 TYR A  71       1.150 -33.403  14.417  1.00 55.65           H  
ATOM   1049  OH  TYR A  71      -0.189 -32.601  12.320  1.00 55.65           O  
ATOM   1050  HH  TYR A  71      -0.621 -32.125  11.607  1.00 55.65           H  
ATOM   1051  CZ  TYR A  71       0.553 -31.794  13.120  1.00 55.65           C  
ATOM   1052  N   ARG A  72       5.238 -26.774  15.086  1.00 63.82           N  
ATOM   1053  H   ARG A  72       4.913 -26.810  14.131  1.00 63.82           H  
ATOM   1054  CA  ARG A  72       5.776 -25.501  15.585  1.00 63.82           C  
ATOM   1055  HA  ARG A  72       6.390 -25.707  16.462  1.00 63.82           H  
ATOM   1056  C   ARG A  72       4.612 -24.575  15.977  1.00 63.82           C  
ATOM   1057  CB  ARG A  72       6.681 -24.911  14.492  1.00 63.82           C  
ATOM   1058  HB2 ARG A  72       7.454 -25.643  14.259  1.00 63.82           H  
ATOM   1059  HB3 ARG A  72       6.090 -24.744  13.591  1.00 63.82           H  
ATOM   1060  O   ARG A  72       3.881 -24.161  15.079  1.00 63.82           O  
ATOM   1061  CG  ARG A  72       7.357 -23.595  14.898  1.00 63.82           C  
ATOM   1062  HG2 ARG A  72       6.598 -22.830  15.062  1.00 63.82           H  
ATOM   1063  HG3 ARG A  72       7.927 -23.742  15.815  1.00 63.82           H  
ATOM   1064  CD  ARG A  72       8.298 -23.150  13.771  1.00 63.82           C  
ATOM   1065  HD2 ARG A  72       9.077 -23.903  13.654  1.00 63.82           H  
ATOM   1066  HD3 ARG A  72       7.726 -23.089  12.845  1.00 63.82           H  
ATOM   1067  NE  ARG A  72       8.908 -21.836  14.050  1.00 63.82           N  
ATOM   1068  HE  ARG A  72       8.555 -21.342  14.857  1.00 63.82           H  
ATOM   1069  NH1 ARG A  72      10.337 -21.793  12.253  1.00 63.82           N  
ATOM   1070 HH11 ARG A  72      11.034 -21.324  11.692  1.00 63.82           H  
ATOM   1071 HH12 ARG A  72      10.001 -22.706  11.981  1.00 63.82           H  
ATOM   1072  NH2 ARG A  72      10.265 -20.053  13.647  1.00 63.82           N  
ATOM   1073 HH21 ARG A  72      10.965 -19.595  13.080  1.00 63.82           H  
ATOM   1074 HH22 ARG A  72       9.889 -19.587  14.461  1.00 63.82           H  
ATOM   1075  CZ  ARG A  72       9.831 -21.237  13.319  1.00 63.82           C  
ATOM   1076  N   PRO A  73       4.423 -24.221  17.263  1.00 59.73           N  
ATOM   1077  CA  PRO A  73       3.306 -23.373  17.674  1.00 59.73           C  
ATOM   1078  HA  PRO A  73       2.372 -23.814  17.325  1.00 59.73           H  
ATOM   1079  C   PRO A  73       3.426 -21.957  17.089  1.00 59.73           C  
ATOM   1080  CB  PRO A  73       3.311 -23.387  19.207  1.00 59.73           C  
ATOM   1081  HB2 PRO A  73       2.982 -22.438  19.631  1.00 59.73           H  
ATOM   1082  HB3 PRO A  73       2.677 -24.199  19.563  1.00 59.73           H  
ATOM   1083  O   PRO A  73       4.503 -21.351  17.098  1.00 59.73           O  
ATOM   1084  CG  PRO A  73       4.767 -23.691  19.558  1.00 59.73           C  
ATOM   1085  HG2 PRO A  73       4.858 -24.175  20.531  1.00 59.73           H  
ATOM   1086  HG3 PRO A  73       5.349 -22.769  19.532  1.00 59.73           H  
ATOM   1087  CD  PRO A  73       5.214 -24.612  18.422  1.00 59.73           C  
ATOM   1088  HD2 PRO A  73       6.282 -24.484  18.244  1.00 59.73           H  
ATOM   1089  HD3 PRO A  73       4.994 -25.648  18.678  1.00 59.73           H  
ATOM   1090  N   LEU A  74       2.308 -21.416  16.595  1.00 52.46           N  
ATOM   1091  H   LEU A  74       1.455 -21.954  16.624  1.00 52.46           H  
ATOM   1092  CA  LEU A  74       2.222 -20.029  16.137  1.00 52.46           C  
ATOM   1093  HA  LEU A  74       3.116 -19.785  15.563  1.00 52.46           H  
ATOM   1094  C   LEU A  74       2.167 -19.085  17.348  1.00 52.46           C  
ATOM   1095  CB  LEU A  74       0.994 -19.816  15.225  1.00 52.46           C  
ATOM   1096  HB2 LEU A  74       0.863 -18.738  15.130  1.00 52.46           H  
ATOM   1097  HB3 LEU A  74       0.096 -20.196  15.711  1.00 52.46           H  
ATOM   1098  O   LEU A  74       1.113 -18.905  17.946  1.00 52.46           O  
ATOM   1099  CG  LEU A  74       1.121 -20.405  13.806  1.00 52.46           C  
ATOM   1100  HG  LEU A  74       2.174 -20.486  13.538  1.00 52.46           H  
ATOM   1101  CD1 LEU A  74       0.471 -21.785  13.696  1.00 52.46           C  
ATOM   1102 HD11 LEU A  74      -0.588 -21.726  13.949  1.00 52.46           H  
ATOM   1103 HD12 LEU A  74       0.966 -22.485  14.369  1.00 52.46           H  
ATOM   1104 HD13 LEU A  74       0.571 -22.161  12.678  1.00 52.46           H  
ATOM   1105  CD2 LEU A  74       0.447 -19.482  12.789  1.00 52.46           C  
ATOM   1106 HD21 LEU A  74       0.532 -19.910  11.790  1.00 52.46           H  
ATOM   1107 HD22 LEU A  74      -0.609 -19.366  13.035  1.00 52.46           H  
ATOM   1108 HD23 LEU A  74       0.930 -18.505  12.793  1.00 52.46           H  
ATOM   1109  N   GLY A  75       3.301 -18.472  17.699  1.00 47.04           N  
ATOM   1110  H   GLY A  75       4.157 -18.789  17.267  1.00 47.04           H  
ATOM   1111  CA  GLY A  75       3.359 -17.497  18.798  1.00 47.04           C  
ATOM   1112  HA2 GLY A  75       2.644 -17.777  19.571  1.00 47.04           H  
ATOM   1113  HA3 GLY A  75       3.073 -16.517  18.418  1.00 47.04           H  
ATOM   1114  C   GLY A  75       4.730 -17.375  19.464  1.00 47.04           C  
ATOM   1115  O   GLY A  75       4.833 -17.534  20.673  1.00 47.04           O  
ATOM   1116  N   GLY A  76       5.791 -17.125  18.687  1.00 44.73           N  
ATOM   1117  H   GLY A  76       5.637 -16.948  17.705  1.00 44.73           H  
ATOM   1118  CA  GLY A  76       7.156 -16.952  19.203  1.00 44.73           C  
ATOM   1119  HA2 GLY A  76       7.171 -17.065  20.287  1.00 44.73           H  
ATOM   1120  HA3 GLY A  76       7.802 -17.723  18.783  1.00 44.73           H  
ATOM   1121  C   GLY A  76       7.743 -15.588  18.841  1.00 44.73           C  
ATOM   1122  O   GLY A  76       7.756 -15.213  17.669  1.00 44.73           O  
ATOM   1123  N   GLU A  77       8.227 -14.855  19.844  1.00 46.23           N  
ATOM   1124  H   GLU A  77       8.181 -15.239  20.777  1.00 46.23           H  
ATOM   1125  CA  GLU A  77       8.787 -13.504  19.718  1.00 46.23           C  
ATOM   1126  HA  GLU A  77       8.013 -12.841  19.331  1.00 46.23           H  
ATOM   1127  C   GLU A  77      10.000 -13.454  18.765  1.00 46.23           C  
ATOM   1128  CB  GLU A  77       9.213 -12.996  21.111  1.00 46.23           C  
ATOM   1129  HB2 GLU A  77       9.611 -11.987  21.007  1.00 46.23           H  
ATOM   1130  HB3 GLU A  77      10.014 -13.641  21.473  1.00 46.23           H  
ATOM   1131  O   GLU A  77      10.937 -14.242  18.893  1.00 46.23           O  
ATOM   1132  CG  GLU A  77       8.078 -12.971  22.155  1.00 46.23           C  
ATOM   1133  HG2 GLU A  77       7.312 -12.274  21.813  1.00 46.23           H  
ATOM   1134  HG3 GLU A  77       7.625 -13.959  22.225  1.00 46.23           H  
ATOM   1135  CD  GLU A  77       8.572 -12.568  23.559  1.00 46.23           C  
ATOM   1136  OE1 GLU A  77       7.854 -11.797  24.234  1.00 46.23           O  
ATOM   1137  OE2 GLU A  77       9.670 -13.025  23.953  1.00 46.23           O  
ATOM   1138  N   ILE A  78      10.029 -12.486  17.838  1.00 51.12           N  
ATOM   1139  H   ILE A  78       9.244 -11.854  17.776  1.00 51.12           H  
ATOM   1140  CA  ILE A  78      11.220 -12.197  17.020  1.00 51.12           C  
ATOM   1141  HA  ILE A  78      11.817 -13.107  16.954  1.00 51.12           H  
ATOM   1142  C   ILE A  78      12.035 -11.097  17.725  1.00 51.12           C  
ATOM   1143  CB  ILE A  78      10.858 -11.813  15.566  1.00 51.12           C  
ATOM   1144  HB  ILE A  78      10.237 -10.917  15.587  1.00 51.12           H  
ATOM   1145  O   ILE A  78      11.543  -9.970  17.841  1.00 51.12           O  
ATOM   1146  CG1 ILE A  78      10.060 -12.948  14.881  1.00 51.12           C  
ATOM   1147 HG12 ILE A  78      10.672 -13.849  14.839  1.00 51.12           H  
ATOM   1148 HG13 ILE A  78       9.176 -13.175  15.478  1.00 51.12           H  
ATOM   1149  CG2 ILE A  78      12.143 -11.500  14.769  1.00 51.12           C  
ATOM   1150 HG21 ILE A  78      12.778 -12.385  14.718  1.00 51.12           H  
ATOM   1151 HG22 ILE A  78      12.701 -10.688  15.236  1.00 51.12           H  
ATOM   1152 HG23 ILE A  78      11.895 -11.177  13.758  1.00 51.12           H  
ATOM   1153  CD1 ILE A  78       9.570 -12.614  13.465  1.00 51.12           C  
ATOM   1154 HD11 ILE A  78      10.408 -12.560  12.771  1.00 51.12           H  
ATOM   1155 HD12 ILE A  78       8.893 -13.398  13.126  1.00 51.12           H  
ATOM   1156 HD13 ILE A  78       9.034 -11.664  13.471  1.00 51.12           H  
ATOM   1157  N   PRO A  79      13.271 -11.369  18.187  1.00 46.34           N  
ATOM   1158  CA  PRO A  79      14.077 -10.383  18.897  1.00 46.34           C  
ATOM   1159  HA  PRO A  79      13.468  -9.913  19.669  1.00 46.34           H  
ATOM   1160  C   PRO A  79      14.615  -9.293  17.962  1.00 46.34           C  
ATOM   1161  CB  PRO A  79      15.199 -11.175  19.574  1.00 46.34           C  
ATOM   1162  HB2 PRO A  79      16.117 -10.595  19.671  1.00 46.34           H  
ATOM   1163  HB3 PRO A  79      14.860 -11.518  20.552  1.00 46.34           H  
ATOM   1164  O   PRO A  79      15.093  -9.546  16.856  1.00 46.34           O  
ATOM   1165  CG  PRO A  79      15.380 -12.378  18.650  1.00 46.34           C  
ATOM   1166  HG2 PRO A  79      16.014 -12.101  17.807  1.00 46.34           H  
ATOM   1167  HG3 PRO A  79      15.796 -13.236  19.177  1.00 46.34           H  
ATOM   1168  CD  PRO A  79      13.961 -12.652  18.154  1.00 46.34           C  
ATOM   1169  HD2 PRO A  79      13.994 -13.061  17.145  1.00 46.34           H  
ATOM   1170  HD3 PRO A  79      13.463 -13.348  18.829  1.00 46.34           H  
ATOM   1171  N   THR A  80      14.586  -8.051  18.439  1.00 39.12           N  
ATOM   1172  H   THR A  80      14.168  -7.892  19.345  1.00 39.12           H  
ATOM   1173  CA  THR A  80      15.043  -6.872  17.699  1.00 39.12           C  
ATOM   1174  HA  THR A  80      14.814  -7.003  16.642  1.00 39.12           H  
ATOM   1175  C   THR A  80      16.555  -6.641  17.837  1.00 39.12           C  
ATOM   1176  CB  THR A  80      14.293  -5.620  18.200  1.00 39.12           C  
ATOM   1177  HB  THR A  80      14.727  -4.739  17.728  1.00 39.12           H  
ATOM   1178  O   THR A  80      16.973  -5.968  18.780  1.00 39.12           O  
ATOM   1179  CG2 THR A  80      12.799  -5.638  17.890  1.00 39.12           C  
ATOM   1180 HG21 THR A  80      12.343  -4.715  18.248  1.00 39.12           H  
ATOM   1181 HG22 THR A  80      12.321  -6.484  18.383  1.00 39.12           H  
ATOM   1182 HG23 THR A  80      12.646  -5.721  16.814  1.00 39.12           H  
ATOM   1183  OG1 THR A  80      14.423  -5.499  19.600  1.00 39.12           O  
ATOM   1184  HG1 THR A  80      15.366  -5.549  19.774  1.00 39.12           H  
ATOM   1185  N   SER A  81      17.378  -7.067  16.872  1.00 44.01           N  
ATOM   1186  H   SER A  81      17.053  -7.762  16.215  1.00 44.01           H  
ATOM   1187  CA  SER A  81      18.653  -6.371  16.589  1.00 44.01           C  
ATOM   1188  HA  SER A  81      18.428  -5.305  16.614  1.00 44.01           H  
ATOM   1189  C   SER A  81      19.251  -6.657  15.208  1.00 44.01           C  
ATOM   1190  CB  SER A  81      19.732  -6.599  17.659  1.00 44.01           C  
ATOM   1191  HB2 SER A  81      20.661  -6.130  17.338  1.00 44.01           H  
ATOM   1192  HB3 SER A  81      19.431  -6.121  18.592  1.00 44.01           H  
ATOM   1193  O   SER A  81      19.168  -7.756  14.678  1.00 44.01           O  
ATOM   1194  OG  SER A  81      19.969  -7.965  17.907  1.00 44.01           O  
ATOM   1195  HG  SER A  81      20.156  -8.418  17.082  1.00 44.01           H  
ATOM   1196  N   GLY A  82      19.872  -5.611  14.661  1.00 39.90           N  
ATOM   1197  H   GLY A  82      19.917  -4.779  15.233  1.00 39.90           H  
ATOM   1198  CA  GLY A  82      20.393  -5.470  13.304  1.00 39.90           C  
ATOM   1199  HA2 GLY A  82      19.549  -5.349  12.625  1.00 39.90           H  
ATOM   1200  HA3 GLY A  82      20.953  -4.536  13.282  1.00 39.90           H  
ATOM   1201  C   GLY A  82      21.352  -6.526  12.729  1.00 39.90           C  
ATOM   1202  O   GLY A  82      22.225  -7.053  13.409  1.00 39.90           O  
ATOM   1203  N   ARG A  83      21.283  -6.563  11.389  1.00 40.87           N  
ATOM   1204  H   ARG A  83      20.438  -6.159  11.009  1.00 40.87           H  
ATOM   1205  CA  ARG A  83      22.306  -6.939  10.393  1.00 40.87           C  
ATOM   1206  HA  ARG A  83      21.985  -6.423   9.488  1.00 40.87           H  
ATOM   1207  C   ARG A  83      22.414  -8.440  10.043  1.00 40.87           C  
ATOM   1208  CB  ARG A  83      23.658  -6.303  10.766  1.00 40.87           C  
ATOM   1209  HB2 ARG A  83      23.478  -5.311  11.178  1.00 40.87           H  
ATOM   1210  HB3 ARG A  83      24.145  -6.908  11.530  1.00 40.87           H  
ATOM   1211  O   ARG A  83      22.695  -9.250  10.918  1.00 40.87           O  
ATOM   1212  CG  ARG A  83      24.592  -6.153   9.560  1.00 40.87           C  
ATOM   1213  HG2 ARG A  83      24.846  -7.135   9.162  1.00 40.87           H  
ATOM   1214  HG3 ARG A  83      24.088  -5.571   8.788  1.00 40.87           H  
ATOM   1215  CD  ARG A  83      25.870  -5.423   9.987  1.00 40.87           C  
ATOM   1216  HD2 ARG A  83      26.417  -6.061  10.680  1.00 40.87           H  
ATOM   1217  HD3 ARG A  83      25.594  -4.501  10.498  1.00 40.87           H  
ATOM   1218  NE  ARG A  83      26.719  -5.097   8.826  1.00 40.87           N  
ATOM   1219  HE  ARG A  83      26.391  -5.410   7.923  1.00 40.87           H  
ATOM   1220  NH1 ARG A  83      28.431  -4.086   9.976  1.00 40.87           N  
ATOM   1221 HH11 ARG A  83      29.332  -3.630   9.978  1.00 40.87           H  
ATOM   1222 HH12 ARG A  83      27.970  -4.311  10.846  1.00 40.87           H  
ATOM   1223  NH2 ARG A  83      28.522  -4.217   7.751  1.00 40.87           N  
ATOM   1224 HH21 ARG A  83      29.419  -3.753   7.773  1.00 40.87           H  
ATOM   1225 HH22 ARG A  83      28.145  -4.514   6.863  1.00 40.87           H  
ATOM   1226  CZ  ARG A  83      27.881  -4.470   8.857  1.00 40.87           C  
ATOM   1227  N   PRO A  84      22.243  -8.816   8.756  1.00 42.42           N  
ATOM   1228  CA  PRO A  84      22.328 -10.208   8.321  1.00 42.42           C  
ATOM   1229  HA  PRO A  84      21.778 -10.848   9.011  1.00 42.42           H  
ATOM   1230  C   PRO A  84      23.783 -10.688   8.247  1.00 42.42           C  
ATOM   1231  CB  PRO A  84      21.644 -10.248   6.950  1.00 42.42           C  
ATOM   1232  HB2 PRO A  84      22.033 -11.045   6.317  1.00 42.42           H  
ATOM   1233  HB3 PRO A  84      20.568 -10.361   7.083  1.00 42.42           H  
ATOM   1234  O   PRO A  84      24.658  -9.972   7.755  1.00 42.42           O  
ATOM   1235  CG  PRO A  84      21.945  -8.865   6.374  1.00 42.42           C  
ATOM   1236  HG2 PRO A  84      21.198  -8.562   5.641  1.00 42.42           H  
ATOM   1237  HG3 PRO A  84      22.940  -8.858   5.931  1.00 42.42           H  
ATOM   1238  CD  PRO A  84      21.922  -7.967   7.611  1.00 42.42           C  
ATOM   1239  HD2 PRO A  84      20.922  -7.554   7.738  1.00 42.42           H  
ATOM   1240  HD3 PRO A  84      22.652  -7.165   7.494  1.00 42.42           H  
ATOM   1241  N   ALA A  85      24.018 -11.922   8.695  1.00 47.50           N  
ATOM   1242  H   ALA A  85      23.240 -12.455   9.056  1.00 47.50           H  
ATOM   1243  CA  ALA A  85      25.255 -12.661   8.465  1.00 47.50           C  
ATOM   1244  HA  ALA A  85      26.036 -11.962   8.165  1.00 47.50           H  
ATOM   1245  C   ALA A  85      25.064 -13.669   7.316  1.00 47.50           C  
ATOM   1246  CB  ALA A  85      25.705 -13.319   9.774  1.00 47.50           C  
ATOM   1247  HB1 ALA A  85      26.647 -13.845   9.618  1.00 47.50           H  
ATOM   1248  HB2 ALA A  85      25.844 -12.559  10.543  1.00 47.50           H  
ATOM   1249  HB3 ALA A  85      24.954 -14.035  10.107  1.00 47.50           H  
ATOM   1250  O   ALA A  85      23.983 -14.225   7.134  1.00 47.50           O  
ATOM   1251  N   VAL A  86      26.124 -13.869   6.533  1.00 51.52           N  
ATOM   1252  H   VAL A  86      26.988 -13.417   6.798  1.00 51.52           H  
ATOM   1253  CA  VAL A  86      26.155 -14.683   5.305  1.00 51.52           C  
ATOM   1254  HA  VAL A  86      25.341 -14.357   4.656  1.00 51.52           H  
ATOM   1255  C   VAL A  86      25.983 -16.182   5.622  1.00 51.52           C  
ATOM   1256  CB  VAL A  86      27.497 -14.428   4.582  1.00 51.52           C  
ATOM   1257  HB  VAL A  86      28.312 -14.694   5.255  1.00 51.52           H  
ATOM   1258  O   VAL A  86      26.613 -16.656   6.569  1.00 51.52           O  
ATOM   1259  CG1 VAL A  86      27.678 -15.229   3.289  1.00 51.52           C  
ATOM   1260 HG11 VAL A  86      26.899 -14.974   2.571  1.00 51.52           H  
ATOM   1261 HG12 VAL A  86      27.646 -16.299   3.495  1.00 51.52           H  
ATOM   1262 HG13 VAL A  86      28.648 -15.006   2.847  1.00 51.52           H  
ATOM   1263  CG2 VAL A  86      27.654 -12.942   4.215  1.00 51.52           C  
ATOM   1264 HG21 VAL A  86      27.672 -12.319   5.109  1.00 51.52           H  
ATOM   1265 HG22 VAL A  86      26.828 -12.629   3.575  1.00 51.52           H  
ATOM   1266 HG23 VAL A  86      28.591 -12.790   3.679  1.00 51.52           H  
ATOM   1267  N   PRO A  87      25.195 -16.956   4.847  1.00 46.60           N  
ATOM   1268  CA  PRO A  87      25.073 -18.401   5.045  1.00 46.60           C  
ATOM   1269  HA  PRO A  87      24.913 -18.616   6.102  1.00 46.60           H  
ATOM   1270  C   PRO A  87      26.332 -19.146   4.570  1.00 46.60           C  
ATOM   1271  CB  PRO A  87      23.825 -18.812   4.257  1.00 46.60           C  
ATOM   1272  HB2 PRO A  87      23.878 -19.841   3.904  1.00 46.60           H  
ATOM   1273  HB3 PRO A  87      22.940 -18.668   4.877  1.00 46.60           H  
ATOM   1274  O   PRO A  87      26.897 -18.826   3.524  1.00 46.60           O  
ATOM   1275  CG  PRO A  87      23.803 -17.813   3.100  1.00 46.60           C  
ATOM   1276  HG2 PRO A  87      22.796 -17.671   2.707  1.00 46.60           H  
ATOM   1277  HG3 PRO A  87      24.476 -18.149   2.311  1.00 46.60           H  
ATOM   1278  CD  PRO A  87      24.351 -16.533   3.734  1.00 46.60           C  
ATOM   1279  HD2 PRO A  87      23.526 -15.934   4.119  1.00 46.60           H  
ATOM   1280  HD3 PRO A  87      24.913 -15.964   2.993  1.00 46.60           H  
ATOM   1281  N   ARG A  88      26.752 -20.177   5.314  1.00 45.77           N  
ATOM   1282  H   ARG A  88      26.211 -20.423   6.131  1.00 45.77           H  
ATOM   1283  CA  ARG A  88      27.857 -21.086   4.953  1.00 45.77           C  
ATOM   1284  HA  ARG A  88      28.137 -20.845   3.927  1.00 45.77           H  
ATOM   1285  C   ARG A  88      27.367 -22.550   5.005  1.00 45.77           C  
ATOM   1286  CB  ARG A  88      29.065 -20.805   5.869  1.00 45.77           C  
ATOM   1287  HB2 ARG A  88      28.883 -21.237   6.853  1.00 45.77           H  
ATOM   1288  HB3 ARG A  88      29.162 -19.726   5.983  1.00 45.77           H  
ATOM   1289  O   ARG A  88      26.539 -22.834   5.870  1.00 45.77           O  
ATOM   1290  CG  ARG A  88      30.391 -21.341   5.304  1.00 45.77           C  
ATOM   1291  HG2 ARG A  88      30.519 -20.946   4.296  1.00 45.77           H  
ATOM   1292  HG3 ARG A  88      30.354 -22.429   5.248  1.00 45.77           H  
ATOM   1293  CD  ARG A  88      31.591 -20.930   6.177  1.00 45.77           C  
ATOM   1294  HD2 ARG A  88      31.273 -20.164   6.885  1.00 45.77           H  
ATOM   1295  HD3 ARG A  88      31.909 -21.793   6.761  1.00 45.77           H  
ATOM   1296  NE  ARG A  88      32.701 -20.374   5.369  1.00 45.77           N  
ATOM   1297  HE  ARG A  88      32.479 -19.543   4.839  1.00 45.77           H  
ATOM   1298  NH1 ARG A  88      34.362 -21.888   5.881  1.00 45.77           N  
ATOM   1299 HH11 ARG A  88      35.312 -22.215   5.776  1.00 45.77           H  
ATOM   1300 HH12 ARG A  88      33.705 -22.426   6.428  1.00 45.77           H  
ATOM   1301  NH2 ARG A  88      34.810 -20.168   4.540  1.00 45.77           N  
ATOM   1302 HH21 ARG A  88      35.755 -20.515   4.452  1.00 45.77           H  
ATOM   1303 HH22 ARG A  88      34.534 -19.342   4.029  1.00 45.77           H  
ATOM   1304  CZ  ARG A  88      33.945 -20.814   5.271  1.00 45.77           C  
ATOM   1305  N   PRO A  89      27.807 -23.460   4.106  1.00 43.50           N  
ATOM   1306  CA  PRO A  89      27.184 -24.785   3.942  1.00 43.50           C  
ATOM   1307  HA  PRO A  89      26.104 -24.649   3.999  1.00 43.50           H  
ATOM   1308  C   PRO A  89      27.599 -25.826   5.012  1.00 43.50           C  
ATOM   1309  CB  PRO A  89      27.538 -25.248   2.519  1.00 43.50           C  
ATOM   1310  HB2 PRO A  89      28.308 -26.019   2.559  1.00 43.50           H  
ATOM   1311  HB3 PRO A  89      26.663 -25.622   1.988  1.00 43.50           H  
ATOM   1312  O   PRO A  89      28.536 -25.561   5.769  1.00 43.50           O  
ATOM   1313  CG  PRO A  89      28.108 -24.012   1.832  1.00 43.50           C  
ATOM   1314  HG2 PRO A  89      27.299 -23.424   1.397  1.00 43.50           H  
ATOM   1315  HG3 PRO A  89      28.848 -24.271   1.075  1.00 43.50           H  
ATOM   1316  CD  PRO A  89      28.728 -23.252   2.996  1.00 43.50           C  
ATOM   1317  HD2 PRO A  89      29.694 -23.691   3.244  1.00 43.50           H  
ATOM   1318  HD3 PRO A  89      28.856 -22.208   2.710  1.00 43.50           H  
ATOM   1319  N   PRO A  90      26.918 -26.993   5.089  1.00 40.68           N  
ATOM   1320  CA  PRO A  90      26.893 -27.843   6.287  1.00 40.68           C  
ATOM   1321  HA  PRO A  90      27.112 -27.240   7.169  1.00 40.68           H  
ATOM   1322  C   PRO A  90      27.838 -29.065   6.298  1.00 40.68           C  
ATOM   1323  CB  PRO A  90      25.437 -28.313   6.363  1.00 40.68           C  
ATOM   1324  HB2 PRO A  90      25.318 -29.223   6.952  1.00 40.68           H  
ATOM   1325  HB3 PRO A  90      24.814 -27.516   6.768  1.00 40.68           H  
ATOM   1326  O   PRO A  90      28.235 -29.587   5.257  1.00 40.68           O  
ATOM   1327  CG  PRO A  90      25.092 -28.540   4.892  1.00 40.68           C  
ATOM   1328  HG2 PRO A  90      25.486 -29.501   4.561  1.00 40.68           H  
ATOM   1329  HG3 PRO A  90      24.018 -28.486   4.716  1.00 40.68           H  
ATOM   1330  CD  PRO A  90      25.838 -27.405   4.192  1.00 40.68           C  
ATOM   1331  HD2 PRO A  90      26.236 -27.754   3.239  1.00 40.68           H  
ATOM   1332  HD3 PRO A  90      25.144 -26.580   4.031  1.00 40.68           H  
ATOM   1333  N   SER A  91      28.094 -29.563   7.514  1.00 43.74           N  
ATOM   1334  H   SER A  91      27.811 -29.006   8.308  1.00 43.74           H  
ATOM   1335  CA  SER A  91      28.687 -30.863   7.893  1.00 43.74           C  
ATOM   1336  HA  SER A  91      28.186 -31.668   7.355  1.00 43.74           H  
ATOM   1337  C   SER A  91      28.492 -31.070   9.415  1.00 43.74           C  
ATOM   1338  CB  SER A  91      30.187 -30.874   7.553  1.00 43.74           C  
ATOM   1339  HB2 SER A  91      30.301 -30.877   6.469  1.00 43.74           H  
ATOM   1340  HB3 SER A  91      30.647 -31.778   7.951  1.00 43.74           H  
ATOM   1341  O   SER A  91      28.319 -30.081  10.124  1.00 43.74           O  
ATOM   1342  OG  SER A  91      30.874 -29.754   8.081  1.00 43.74           O  
ATOM   1343  HG  SER A  91      31.783 -29.781   7.771  1.00 43.74           H  
ATOM   1344  N   LEU A  92      28.492 -32.262  10.031  1.00 45.24           N  
ATOM   1345  H   LEU A  92      28.469 -32.162  11.036  1.00 45.24           H  
ATOM   1346  CA  LEU A  92      28.318 -33.675   9.618  1.00 45.24           C  
ATOM   1347  HA  LEU A  92      27.578 -33.743   8.821  1.00 45.24           H  
ATOM   1348  C   LEU A  92      27.795 -34.445  10.876  1.00 45.24           C  
ATOM   1349  CB  LEU A  92      29.670 -34.279   9.165  1.00 45.24           C  
ATOM   1350  HB2 LEU A  92      29.794 -35.262   9.620  1.00 45.24           H  
ATOM   1351  HB3 LEU A  92      30.478 -33.660   9.555  1.00 45.24           H  
ATOM   1352  O   LEU A  92      28.148 -34.032  11.983  1.00 45.24           O  
ATOM   1353  CG  LEU A  92      29.846 -34.447   7.644  1.00 45.24           C  
ATOM   1354  HG  LEU A  92      29.560 -33.526   7.136  1.00 45.24           H  
ATOM   1355  CD1 LEU A  92      31.312 -34.739   7.319  1.00 45.24           C  
ATOM   1356 HD11 LEU A  92      31.622 -35.667   7.800  1.00 45.24           H  
ATOM   1357 HD12 LEU A  92      31.943 -33.925   7.676  1.00 45.24           H  
ATOM   1358 HD13 LEU A  92      31.440 -34.836   6.241  1.00 45.24           H  
ATOM   1359  CD2 LEU A  92      28.996 -35.582   7.076  1.00 45.24           C  
ATOM   1360 HD21 LEU A  92      29.197 -35.694   6.010  1.00 45.24           H  
ATOM   1361 HD22 LEU A  92      27.937 -35.359   7.200  1.00 45.24           H  
ATOM   1362 HD23 LEU A  92      29.236 -36.519   7.579  1.00 45.24           H  
ATOM   1363  N   PRO A  93      26.971 -35.513  10.773  1.00 42.65           N  
ATOM   1364  CA  PRO A  93      26.346 -36.159  11.940  1.00 42.65           C  
ATOM   1365  HA  PRO A  93      26.214 -35.440  12.749  1.00 42.65           H  
ATOM   1366  C   PRO A  93      27.132 -37.370  12.484  1.00 42.65           C  
ATOM   1367  CB  PRO A  93      24.969 -36.590  11.432  1.00 42.65           C  
ATOM   1368  HB2 PRO A  93      24.548 -37.410  12.015  1.00 42.65           H  
ATOM   1369  HB3 PRO A  93      24.294 -35.735  11.433  1.00 42.65           H  
ATOM   1370  O   PRO A  93      27.764 -38.085  11.710  1.00 42.65           O  
ATOM   1371  CG  PRO A  93      25.265 -37.010   9.990  1.00 42.65           C  
ATOM   1372  HG2 PRO A  93      25.627 -38.038   9.973  1.00 42.65           H  
ATOM   1373  HG3 PRO A  93      24.385 -36.910   9.356  1.00 42.65           H  
ATOM   1374  CD  PRO A  93      26.389 -36.061   9.553  1.00 42.65           C  
ATOM   1375  HD2 PRO A  93      25.966 -35.259   8.948  1.00 42.65           H  
ATOM   1376  HD3 PRO A  93      27.137 -36.615   8.986  1.00 42.65           H  
ATOM   1377  N   VAL A  94      27.027 -37.643  13.796  1.00 42.31           N  
ATOM   1378  H   VAL A  94      26.479 -37.020  14.371  1.00 42.31           H  
ATOM   1379  CA  VAL A  94      27.429 -38.912  14.453  1.00 42.31           C  
ATOM   1380  HA  VAL A  94      27.368 -39.708  13.710  1.00 42.31           H  
ATOM   1381  C   VAL A  94      26.428 -39.261  15.576  1.00 42.31           C  
ATOM   1382  CB  VAL A  94      28.886 -38.879  14.978  1.00 42.31           C  
ATOM   1383  HB  VAL A  94      28.977 -38.094  15.729  1.00 42.31           H  
ATOM   1384  O   VAL A  94      25.849 -38.366  16.189  1.00 42.31           O  
ATOM   1385  CG1 VAL A  94      29.311 -40.213  15.614  1.00 42.31           C  
ATOM   1386 HG11 VAL A  94      28.741 -40.398  16.524  1.00 42.31           H  
ATOM   1387 HG12 VAL A  94      30.363 -40.177  15.896  1.00 42.31           H  
ATOM   1388 HG13 VAL A  94      29.159 -41.033  14.912  1.00 42.31           H  
ATOM   1389  CG2 VAL A  94      29.908 -38.603  13.864  1.00 42.31           C  
ATOM   1390 HG21 VAL A  94      29.753 -37.605  13.454  1.00 42.31           H  
ATOM   1391 HG22 VAL A  94      30.922 -38.646  14.262  1.00 42.31           H  
ATOM   1392 HG23 VAL A  94      29.801 -39.340  13.067  1.00 42.31           H  
ATOM   1393  N   GLU A  95      26.199 -40.562  15.784  1.00 43.23           N  
ATOM   1394  H   GLU A  95      26.790 -41.209  15.281  1.00 43.23           H  
ATOM   1395  CA  GLU A  95      25.044 -41.194  16.455  1.00 43.23           C  
ATOM   1396  HA  GLU A  95      24.203 -40.507  16.367  1.00 43.23           H  
ATOM   1397  C   GLU A  95      25.178 -41.507  17.978  1.00 43.23           C  
ATOM   1398  CB  GLU A  95      24.722 -42.470  15.647  1.00 43.23           C  
ATOM   1399  HB2 GLU A  95      24.441 -43.288  16.310  1.00 43.23           H  
ATOM   1400  HB3 GLU A  95      25.609 -42.807  15.110  1.00 43.23           H  
ATOM   1401  O   GLU A  95      26.247 -41.294  18.556  1.00 43.23           O  
ATOM   1402  CG  GLU A  95      23.586 -42.225  14.649  1.00 43.23           C  
ATOM   1403  HG2 GLU A  95      23.912 -41.493  13.910  1.00 43.23           H  
ATOM   1404  HG3 GLU A  95      22.725 -41.809  15.172  1.00 43.23           H  
ATOM   1405  CD  GLU A  95      23.193 -43.531  13.955  1.00 43.23           C  
ATOM   1406  OE1 GLU A  95      22.061 -43.998  14.208  1.00 43.23           O  
ATOM   1407  OE2 GLU A  95      24.038 -44.034  13.182  1.00 43.23           O  
ATOM   1408  N   PRO A  96      24.091 -41.977  18.650  1.00 50.72           N  
ATOM   1409  CA  PRO A  96      23.962 -42.054  20.116  1.00 50.72           C  
ATOM   1410  HA  PRO A  96      24.706 -41.421  20.599  1.00 50.72           H  
ATOM   1411  C   PRO A  96      24.035 -43.473  20.735  1.00 50.72           C  
ATOM   1412  CB  PRO A  96      22.563 -41.475  20.355  1.00 50.72           C  
ATOM   1413  HB2 PRO A  96      22.160 -41.722  21.338  1.00 50.72           H  
ATOM   1414  HB3 PRO A  96      22.583 -40.394  20.216  1.00 50.72           H  
ATOM   1415  O   PRO A  96      23.960 -44.482  20.042  1.00 50.72           O  
ATOM   1416  CG  PRO A  96      21.758 -42.128  19.232  1.00 50.72           C  
ATOM   1417  HG2 PRO A  96      20.868 -41.550  18.986  1.00 50.72           H  
ATOM   1418  HG3 PRO A  96      21.487 -43.148  19.506  1.00 50.72           H  
ATOM   1419  CD  PRO A  96      22.753 -42.149  18.074  1.00 50.72           C  
ATOM   1420  HD2 PRO A  96      22.517 -41.321  17.406  1.00 50.72           H  
ATOM   1421  HD3 PRO A  96      22.668 -43.098  17.544  1.00 50.72           H  
ATOM   1422  N   LEU A  97      24.068 -43.534  22.077  1.00 40.48           N  
ATOM   1423  H   LEU A  97      24.140 -42.656  22.570  1.00 40.48           H  
ATOM   1424  CA  LEU A  97      23.833 -44.705  22.953  1.00 40.48           C  
ATOM   1425  HA  LEU A  97      23.152 -45.407  22.470  1.00 40.48           H  
ATOM   1426  C   LEU A  97      23.198 -44.190  24.274  1.00 40.48           C  
ATOM   1427  CB  LEU A  97      25.184 -45.394  23.266  1.00 40.48           C  
ATOM   1428  HB2 LEU A  97      25.004 -46.188  23.991  1.00 40.48           H  
ATOM   1429  HB3 LEU A  97      25.826 -44.656  23.747  1.00 40.48           H  
ATOM   1430  O   LEU A  97      23.558 -43.094  24.697  1.00 40.48           O  
ATOM   1431  CG  LEU A  97      25.958 -45.996  22.073  1.00 40.48           C  
ATOM   1432  HG  LEU A  97      26.105 -45.241  21.301  1.00 40.48           H  
ATOM   1433  CD1 LEU A  97      27.346 -46.450  22.531  1.00 40.48           C  
ATOM   1434 HD11 LEU A  97      27.898 -45.597  22.926  1.00 40.48           H  
ATOM   1435 HD12 LEU A  97      27.894 -46.856  21.680  1.00 40.48           H  
ATOM   1436 HD13 LEU A  97      27.256 -47.216  23.302  1.00 40.48           H  
ATOM   1437  CD2 LEU A  97      25.241 -47.209  21.478  1.00 40.48           C  
ATOM   1438 HD21 LEU A  97      25.104 -47.982  22.234  1.00 40.48           H  
ATOM   1439 HD22 LEU A  97      25.826 -47.609  20.650  1.00 40.48           H  
ATOM   1440 HD23 LEU A  97      24.271 -46.906  21.084  1.00 40.48           H  
ATOM   1441  N   GLY A  98      22.286 -44.856  25.000  1.00 43.42           N  
ATOM   1442  H   GLY A  98      21.961 -44.335  25.802  1.00 43.42           H  
ATOM   1443  CA  GLY A  98      21.614 -46.158  24.840  1.00 43.42           C  
ATOM   1444  HA2 GLY A  98      22.306 -46.958  25.103  1.00 43.42           H  
ATOM   1445  HA3 GLY A  98      21.306 -46.283  23.802  1.00 43.42           H  
ATOM   1446  C   GLY A  98      20.351 -46.269  25.750  1.00 43.42           C  
ATOM   1447  O   GLY A  98      20.012 -45.277  26.399  1.00 43.42           O  
ATOM   1448  N   PRO A  99      19.627 -47.415  25.779  1.00 44.16           N  
ATOM   1449  CA  PRO A  99      18.200 -47.489  26.168  1.00 44.16           C  
ATOM   1450  HA  PRO A  99      17.787 -46.497  26.354  1.00 44.16           H  
ATOM   1451  C   PRO A  99      17.886 -48.396  27.393  1.00 44.16           C  
ATOM   1452  CB  PRO A  99      17.581 -48.071  24.892  1.00 44.16           C  
ATOM   1453  HB2 PRO A  99      16.583 -48.485  25.040  1.00 44.16           H  
ATOM   1454  HB3 PRO A  99      17.550 -47.302  24.120  1.00 44.16           H  
ATOM   1455  O   PRO A  99      18.818 -48.853  28.047  1.00 44.16           O  
ATOM   1456  CG  PRO A  99      18.592 -49.151  24.497  1.00 44.16           C  
ATOM   1457  HG2 PRO A  99      18.602 -49.306  23.419  1.00 44.16           H  
ATOM   1458  HG3 PRO A  99      18.358 -50.084  25.010  1.00 44.16           H  
ATOM   1459  CD  PRO A  99      19.935 -48.611  25.000  1.00 44.16           C  
ATOM   1460  HD2 PRO A  99      20.568 -48.387  24.142  1.00 44.16           H  
ATOM   1461  HD3 PRO A  99      20.420 -49.353  25.634  1.00 44.16           H  
ATOM   1462  N   VAL A 100      16.581 -48.648  27.658  1.00 49.86           N  
ATOM   1463  H   VAL A 100      15.935 -48.022  27.199  1.00 49.86           H  
ATOM   1464  CA  VAL A 100      15.905 -49.885  28.177  1.00 49.86           C  
ATOM   1465  HA  VAL A 100      15.584 -50.465  27.311  1.00 49.86           H  
ATOM   1466  C   VAL A 100      14.605 -49.541  28.955  1.00 49.86           C  
ATOM   1467  CB  VAL A 100      16.819 -50.836  29.001  1.00 49.86           C  
ATOM   1468  HB  VAL A 100      17.466 -50.251  29.655  1.00 49.86           H  
ATOM   1469  O   VAL A 100      14.670 -48.844  29.963  1.00 49.86           O  
ATOM   1470  CG1 VAL A 100      16.082 -51.856  29.883  1.00 49.86           C  
ATOM   1471 HG11 VAL A 100      15.481 -51.348  30.637  1.00 49.86           H  
ATOM   1472 HG12 VAL A 100      16.803 -52.488  30.402  1.00 49.86           H  
ATOM   1473 HG13 VAL A 100      15.438 -52.486  29.269  1.00 49.86           H  
ATOM   1474  CG2 VAL A 100      17.667 -51.708  28.052  1.00 49.86           C  
ATOM   1475 HG21 VAL A 100      18.214 -51.103  27.329  1.00 49.86           H  
ATOM   1476 HG22 VAL A 100      18.386 -52.289  28.630  1.00 49.86           H  
ATOM   1477 HG23 VAL A 100      17.019 -52.389  27.500  1.00 49.86           H  
ATOM   1478  N   ASP A 101      13.455 -49.972  28.401  1.00 43.55           N  
ATOM   1479  H   ASP A 101      13.564 -50.201  27.423  1.00 43.55           H  
ATOM   1480  CA  ASP A 101      12.301 -50.773  28.926  1.00 43.55           C  
ATOM   1481  HA  ASP A 101      11.435 -50.428  28.362  1.00 43.55           H  
ATOM   1482  C   ASP A 101      11.874 -50.663  30.425  1.00 43.55           C  
ATOM   1483  CB  ASP A 101      12.529 -52.234  28.484  1.00 43.55           C  
ATOM   1484  HB2 ASP A 101      11.570 -52.752  28.493  1.00 43.55           H  
ATOM   1485  HB3 ASP A 101      13.192 -52.725  29.197  1.00 43.55           H  
ATOM   1486  O   ASP A 101      12.684 -50.343  31.282  1.00 43.55           O  
ATOM   1487  CG  ASP A 101      13.121 -52.350  27.068  1.00 43.55           C  
ATOM   1488  OD1 ASP A 101      12.619 -51.622  26.182  1.00 43.55           O  
ATOM   1489  OD2 ASP A 101      14.127 -53.070  26.900  1.00 43.55           O  
ATOM   1490  N   VAL A 102      10.636 -50.898  30.910  1.00 42.22           N  
ATOM   1491  H   VAL A 102      10.550 -50.471  31.822  1.00 42.22           H  
ATOM   1492  CA  VAL A 102       9.510 -51.853  30.657  1.00 42.22           C  
ATOM   1493  HA  VAL A 102       9.414 -52.100  29.600  1.00 42.22           H  
ATOM   1494  C   VAL A 102       8.198 -51.188  31.200  1.00 42.22           C  
ATOM   1495  CB  VAL A 102       9.800 -53.126  31.513  1.00 42.22           C  
ATOM   1496  HB  VAL A 102       9.912 -52.806  32.549  1.00 42.22           H  
ATOM   1497  O   VAL A 102       8.311 -50.276  32.014  1.00 42.22           O  
ATOM   1498  CG1 VAL A 102       8.714 -54.207  31.501  1.00 42.22           C  
ATOM   1499 HG11 VAL A 102       7.800 -53.826  31.955  1.00 42.22           H  
ATOM   1500 HG12 VAL A 102       8.530 -54.553  30.483  1.00 42.22           H  
ATOM   1501 HG13 VAL A 102       9.027 -55.057  32.107  1.00 42.22           H  
ATOM   1502  CG2 VAL A 102      11.094 -53.860  31.130  1.00 42.22           C  
ATOM   1503 HG21 VAL A 102      11.028 -54.235  30.108  1.00 42.22           H  
ATOM   1504 HG22 VAL A 102      11.258 -54.703  31.801  1.00 42.22           H  
ATOM   1505 HG23 VAL A 102      11.956 -53.202  31.232  1.00 42.22           H  
ATOM   1506  N   GLY A 103       6.922 -51.517  30.906  1.00 37.29           N  
ATOM   1507  H   GLY A 103       6.283 -50.967  31.462  1.00 37.29           H  
ATOM   1508  CA  GLY A 103       6.250 -52.501  30.027  1.00 37.29           C  
ATOM   1509  HA2 GLY A 103       6.957 -53.256  29.682  1.00 37.29           H  
ATOM   1510  HA3 GLY A 103       5.878 -51.978  29.147  1.00 37.29           H  
ATOM   1511  C   GLY A 103       5.051 -53.223  30.718  1.00 37.29           C  
ATOM   1512  O   GLY A 103       5.244 -53.849  31.753  1.00 37.29           O  
ATOM   1513  N   GLY A 104       3.827 -53.157  30.157  1.00 37.00           N  
ATOM   1514  H   GLY A 104       3.722 -52.579  29.335  1.00 37.00           H  
ATOM   1515  CA  GLY A 104       2.580 -53.792  30.673  1.00 37.00           C  
ATOM   1516  HA2 GLY A 104       2.531 -54.817  30.305  1.00 37.00           H  
ATOM   1517  HA3 GLY A 104       2.617 -53.837  31.761  1.00 37.00           H  
ATOM   1518  C   GLY A 104       1.310 -52.988  30.283  1.00 37.00           C  
ATOM   1519  O   GLY A 104       1.226 -51.837  30.692  1.00 37.00           O  
ATOM   1520  N   VAL A 105       0.404 -53.384  29.361  1.00 42.86           N  
ATOM   1521  H   VAL A 105      -0.072 -52.564  29.015  1.00 42.86           H  
ATOM   1522  CA  VAL A 105      -0.510 -54.569  29.313  1.00 42.86           C  
ATOM   1523  HA  VAL A 105      -1.015 -54.552  28.347  1.00 42.86           H  
ATOM   1524  C   VAL A 105      -1.616 -54.390  30.379  1.00 42.86           C  
ATOM   1525  CB  VAL A 105       0.268 -55.911  29.381  1.00 42.86           C  
ATOM   1526  HB  VAL A 105       0.789 -55.978  30.336  1.00 42.86           H  
ATOM   1527  O   VAL A 105      -1.265 -54.249  31.541  1.00 42.86           O  
ATOM   1528  CG1 VAL A 105      -0.598 -57.161  29.251  1.00 42.86           C  
ATOM   1529 HG11 VAL A 105      -1.143 -57.312  30.182  1.00 42.86           H  
ATOM   1530 HG12 VAL A 105       0.023 -58.046  29.113  1.00 42.86           H  
ATOM   1531 HG13 VAL A 105      -1.281 -57.069  28.406  1.00 42.86           H  
ATOM   1532  CG2 VAL A 105       1.293 -56.018  28.236  1.00 42.86           C  
ATOM   1533 HG21 VAL A 105       1.961 -55.157  28.214  1.00 42.86           H  
ATOM   1534 HG22 VAL A 105       0.775 -56.076  27.279  1.00 42.86           H  
ATOM   1535 HG23 VAL A 105       1.899 -56.915  28.368  1.00 42.86           H  
ATOM   1536  N   GLU A 106      -2.932 -54.262  30.120  1.00 45.68           N  
ATOM   1537  H   GLU A 106      -3.417 -53.923  30.938  1.00 45.68           H  
ATOM   1538  CA  GLU A 106      -3.890 -54.705  29.063  1.00 45.68           C  
ATOM   1539  HA  GLU A 106      -3.367 -55.031  28.164  1.00 45.68           H  
ATOM   1540  C   GLU A 106      -4.872 -53.541  28.710  1.00 45.68           C  
ATOM   1541  CB  GLU A 106      -4.707 -55.883  29.654  1.00 45.68           C  
ATOM   1542  HB2 GLU A 106      -5.393 -56.263  28.897  1.00 45.68           H  
ATOM   1543  HB3 GLU A 106      -5.292 -55.505  30.493  1.00 45.68           H  
ATOM   1544  O   GLU A 106      -4.831 -52.507  29.365  1.00 45.68           O  
ATOM   1545  CG  GLU A 106      -3.819 -57.042  30.138  1.00 45.68           C  
ATOM   1546  HG2 GLU A 106      -3.070 -56.656  30.829  1.00 45.68           H  
ATOM   1547  HG3 GLU A 106      -3.327 -57.460  29.260  1.00 45.68           H  
ATOM   1548  CD  GLU A 106      -4.524 -58.172  30.893  1.00 45.68           C  
ATOM   1549  OE1 GLU A 106      -3.931 -59.274  30.912  1.00 45.68           O  
ATOM   1550  OE2 GLU A 106      -5.611 -57.925  31.459  1.00 45.68           O  
ATOM   1551  N   GLY A 107      -5.794 -53.545  27.735  1.00 47.77           N  
ATOM   1552  H   GLY A 107      -6.304 -52.673  27.709  1.00 47.77           H  
ATOM   1553  CA  GLY A 107      -6.338 -54.546  26.811  1.00 47.77           C  
ATOM   1554  HA2 GLY A 107      -6.904 -55.297  27.362  1.00 47.77           H  
ATOM   1555  HA3 GLY A 107      -5.525 -55.031  26.269  1.00 47.77           H  
ATOM   1556  C   GLY A 107      -7.287 -53.846  25.806  1.00 47.77           C  
ATOM   1557  O   GLY A 107      -7.813 -52.769  26.086  1.00 47.77           O  
ATOM   1558  N   VAL A 108      -7.439 -54.392  24.596  1.00 42.23           N  
ATOM   1559  H   VAL A 108      -7.079 -55.323  24.444  1.00 42.23           H  
ATOM   1560  CA  VAL A 108      -7.964 -53.663  23.418  1.00 42.23           C  
ATOM   1561  HA  VAL A 108      -7.630 -52.628  23.483  1.00 42.23           H  
ATOM   1562  C   VAL A 108      -9.499 -53.639  23.347  1.00 42.23           C  
ATOM   1563  CB  VAL A 108      -7.368 -54.266  22.125  1.00 42.23           C  
ATOM   1564  HB  VAL A 108      -7.571 -55.337  22.110  1.00 42.23           H  
ATOM   1565  O   VAL A 108     -10.132 -54.689  23.395  1.00 42.23           O  
ATOM   1566  CG1 VAL A 108      -7.941 -53.659  20.838  1.00 42.23           C  
ATOM   1567 HG11 VAL A 108      -7.435 -54.080  19.969  1.00 42.23           H  
ATOM   1568 HG12 VAL A 108      -9.001 -53.900  20.751  1.00 42.23           H  
ATOM   1569 HG13 VAL A 108      -7.814 -52.576  20.839  1.00 42.23           H  
ATOM   1570  CG2 VAL A 108      -5.845 -54.066  22.088  1.00 42.23           C  
ATOM   1571 HG21 VAL A 108      -5.374 -54.560  22.938  1.00 42.23           H  
ATOM   1572 HG22 VAL A 108      -5.607 -53.003  22.113  1.00 42.23           H  
ATOM   1573 HG23 VAL A 108      -5.438 -54.502  21.175  1.00 42.23           H  
ATOM   1574  N   VAL A 109     -10.080 -52.456  23.104  1.00 47.10           N  
ATOM   1575  H   VAL A 109      -9.499 -51.630  23.106  1.00 47.10           H  
ATOM   1576  CA  VAL A 109     -11.481 -52.274  22.676  1.00 47.10           C  
ATOM   1577  HA  VAL A 109     -11.938 -53.251  22.516  1.00 47.10           H  
ATOM   1578  C   VAL A 109     -11.495 -51.518  21.343  1.00 47.10           C  
ATOM   1579  CB  VAL A 109     -12.322 -51.540  23.744  1.00 47.10           C  
ATOM   1580  HB  VAL A 109     -11.895 -50.553  23.922  1.00 47.10           H  
ATOM   1581  O   VAL A 109     -11.005 -50.393  21.258  1.00 47.10           O  
ATOM   1582  CG1 VAL A 109     -13.781 -51.368  23.296  1.00 47.10           C  
ATOM   1583 HG11 VAL A 109     -13.837 -50.751  22.399  1.00 47.10           H  
ATOM   1584 HG12 VAL A 109     -14.232 -52.338  23.090  1.00 47.10           H  
ATOM   1585 HG13 VAL A 109     -14.353 -50.871  24.080  1.00 47.10           H  
ATOM   1586  CG2 VAL A 109     -12.335 -52.308  25.073  1.00 47.10           C  
ATOM   1587 HG21 VAL A 109     -12.961 -51.788  25.798  1.00 47.10           H  
ATOM   1588 HG22 VAL A 109     -12.722 -53.315  24.919  1.00 47.10           H  
ATOM   1589 HG23 VAL A 109     -11.326 -52.374  25.479  1.00 47.10           H  
ATOM   1590  N   THR A 110     -12.028 -52.143  20.292  1.00 49.35           N  
ATOM   1591  H   THR A 110     -12.399 -53.074  20.415  1.00 49.35           H  
ATOM   1592  CA  THR A 110     -12.150 -51.565  18.940  1.00 49.35           C  
ATOM   1593  HA  THR A 110     -11.372 -50.812  18.819  1.00 49.35           H  
ATOM   1594  C   THR A 110     -13.492 -50.852  18.744  1.00 49.35           C  
ATOM   1595  CB  THR A 110     -11.928 -52.632  17.857  1.00 49.35           C  
ATOM   1596  HB  THR A 110     -12.301 -52.267  16.900  1.00 49.35           H  
ATOM   1597  O   THR A 110     -14.522 -51.290  19.250  1.00 49.35           O  
ATOM   1598  CG2 THR A 110     -10.443 -52.959  17.706  1.00 49.35           C  
ATOM   1599 HG21 THR A 110     -10.318 -53.710  16.925  1.00 49.35           H  
ATOM   1600 HG22 THR A 110      -9.891 -52.062  17.426  1.00 49.35           H  
ATOM   1601 HG23 THR A 110     -10.051 -53.352  18.644  1.00 49.35           H  
ATOM   1602  OG1 THR A 110     -12.584 -53.834  18.194  1.00 49.35           O  
ATOM   1603  HG1 THR A 110     -13.528 -53.709  18.068  1.00 49.35           H  
ATOM   1604  N   GLY A 111     -13.477 -49.731  18.018  1.00 54.10           N  
ATOM   1605  H   GLY A 111     -12.614 -49.477  17.560  1.00 54.10           H  
ATOM   1606  CA  GLY A 111     -14.508 -48.685  18.079  1.00 54.10           C  
ATOM   1607  HA2 GLY A 111     -14.072 -47.750  17.728  1.00 54.10           H  
ATOM   1608  HA3 GLY A 111     -14.786 -48.542  19.124  1.00 54.10           H  
ATOM   1609  C   GLY A 111     -15.810 -48.905  17.298  1.00 54.10           C  
ATOM   1610  O   GLY A 111     -16.197 -48.007  16.559  1.00 54.10           O  
ATOM   1611  N   GLU A 112     -16.497 -50.038  17.471  1.00 58.01           N  
ATOM   1612  H   GLU A 112     -16.090 -50.752  18.058  1.00 58.01           H  
ATOM   1613  CA  GLU A 112     -17.813 -50.297  16.838  1.00 58.01           C  
ATOM   1614  HA  GLU A 112     -18.130 -49.398  16.309  1.00 58.01           H  
ATOM   1615  C   GLU A 112     -18.968 -50.569  17.830  1.00 58.01           C  
ATOM   1616  CB  GLU A 112     -17.700 -51.400  15.767  1.00 58.01           C  
ATOM   1617  HB2 GLU A 112     -18.699 -51.630  15.396  1.00 58.01           H  
ATOM   1618  HB3 GLU A 112     -17.280 -52.301  16.214  1.00 58.01           H  
ATOM   1619  O   GLU A 112     -20.099 -50.805  17.414  1.00 58.01           O  
ATOM   1620  CG  GLU A 112     -16.842 -50.959  14.567  1.00 58.01           C  
ATOM   1621  HG2 GLU A 112     -17.153 -49.957  14.270  1.00 58.01           H  
ATOM   1622  HG3 GLU A 112     -15.798 -50.908  14.876  1.00 58.01           H  
ATOM   1623  CD  GLU A 112     -16.967 -51.896  13.354  1.00 58.01           C  
ATOM   1624  OE1 GLU A 112     -16.752 -51.401  12.224  1.00 58.01           O  
ATOM   1625  OE2 GLU A 112     -17.241 -53.102  13.557  1.00 58.01           O  
ATOM   1626  N   SER A 113     -18.733 -50.509  19.146  1.00 46.60           N  
ATOM   1627  H   SER A 113     -17.793 -50.315  19.462  1.00 46.60           H  
ATOM   1628  CA  SER A 113     -19.753 -50.795  20.172  1.00 46.60           C  
ATOM   1629  HA  SER A 113     -20.530 -51.417  19.727  1.00 46.60           H  
ATOM   1630  C   SER A 113     -20.402 -49.525  20.762  1.00 46.60           C  
ATOM   1631  CB  SER A 113     -19.127 -51.643  21.285  1.00 46.60           C  
ATOM   1632  HB2 SER A 113     -18.796 -52.596  20.872  1.00 46.60           H  
ATOM   1633  HB3 SER A 113     -19.871 -51.835  22.057  1.00 46.60           H  
ATOM   1634  O   SER A 113     -19.727 -48.803  21.505  1.00 46.60           O  
ATOM   1635  OG  SER A 113     -18.016 -50.974  21.851  1.00 46.60           O  
ATOM   1636  HG  SER A 113     -18.300 -50.075  22.033  1.00 46.60           H  
ATOM   1637  N   PRO A 114     -21.701 -49.247  20.522  1.00 49.96           N  
ATOM   1638  CA  PRO A 114     -22.408 -48.136  21.159  1.00 49.96           C  
ATOM   1639  HA  PRO A 114     -21.768 -47.254  21.191  1.00 49.96           H  
ATOM   1640  C   PRO A 114     -22.841 -48.499  22.589  1.00 49.96           C  
ATOM   1641  CB  PRO A 114     -23.601 -47.846  20.244  1.00 49.96           C  
ATOM   1642  HB2 PRO A 114     -24.445 -47.419  20.786  1.00 49.96           H  
ATOM   1643  HB3 PRO A 114     -23.288 -47.178  19.442  1.00 49.96           H  
ATOM   1644  O   PRO A 114     -23.560 -49.472  22.802  1.00 49.96           O  
ATOM   1645  CG  PRO A 114     -23.936 -49.219  19.657  1.00 49.96           C  
ATOM   1646  HG2 PRO A 114     -24.584 -49.766  20.342  1.00 49.96           H  
ATOM   1647  HG3 PRO A 114     -24.409 -49.133  18.678  1.00 49.96           H  
ATOM   1648  CD  PRO A 114     -22.577 -49.916  19.566  1.00 49.96           C  
ATOM   1649  HD2 PRO A 114     -22.174 -49.794  18.561  1.00 49.96           H  
ATOM   1650  HD3 PRO A 114     -22.686 -50.974  19.802  1.00 49.96           H  
ATOM   1651  N   SER A 115     -22.432 -47.694  23.574  1.00 51.22           N  
ATOM   1652  H   SER A 115     -21.854 -46.900  23.336  1.00 51.22           H  
ATOM   1653  CA  SER A 115     -22.823 -47.864  24.979  1.00 51.22           C  
ATOM   1654  HA  SER A 115     -23.167 -48.886  25.140  1.00 51.22           H  
ATOM   1655  C   SER A 115     -23.963 -46.913  25.348  1.00 51.22           C  
ATOM   1656  CB  SER A 115     -21.614 -47.660  25.896  1.00 51.22           C  
ATOM   1657  HB2 SER A 115     -20.807 -48.324  25.585  1.00 51.22           H  
ATOM   1658  HB3 SER A 115     -21.271 -46.627  25.827  1.00 51.22           H  
ATOM   1659  O   SER A 115     -23.747 -45.715  25.530  1.00 51.22           O  
ATOM   1660  OG  SER A 115     -21.972 -47.956  27.231  1.00 51.22           O  
ATOM   1661  HG  SER A 115     -21.264 -47.675  27.814  1.00 51.22           H  
ATOM   1662  N   VAL A 116     -25.178 -47.453  25.461  1.00 44.41           N  
ATOM   1663  H   VAL A 116     -25.275 -48.438  25.257  1.00 44.41           H  
ATOM   1664  CA  VAL A 116     -26.343 -46.789  26.065  1.00 44.41           C  
ATOM   1665  HA  VAL A 116     -26.017 -45.889  26.586  1.00 44.41           H  
ATOM   1666  C   VAL A 116     -26.944 -47.749  27.087  1.00 44.41           C  
ATOM   1667  CB  VAL A 116     -27.397 -46.380  25.011  1.00 44.41           C  
ATOM   1668  HB  VAL A 116     -27.693 -47.259  24.439  1.00 44.41           H  
ATOM   1669  O   VAL A 116     -27.330 -48.859  26.731  1.00 44.41           O  
ATOM   1670  CG1 VAL A 116     -28.654 -45.776  25.658  1.00 44.41           C  
ATOM   1671 HG11 VAL A 116     -29.360 -45.482  24.881  1.00 44.41           H  
ATOM   1672 HG12 VAL A 116     -28.388 -44.901  26.250  1.00 44.41           H  
ATOM   1673 HG13 VAL A 116     -29.145 -46.512  26.294  1.00 44.41           H  
ATOM   1674  CG2 VAL A 116     -26.838 -45.335  24.036  1.00 44.41           C  
ATOM   1675 HG21 VAL A 116     -26.004 -45.759  23.476  1.00 44.41           H  
ATOM   1676 HG22 VAL A 116     -26.487 -44.461  24.585  1.00 44.41           H  
ATOM   1677 HG23 VAL A 116     -27.609 -45.033  23.327  1.00 44.41           H  
ATOM   1678  N   VAL A 117     -27.039 -47.316  28.346  1.00 48.37           N  
ATOM   1679  H   VAL A 117     -26.680 -46.399  28.572  1.00 48.37           H  
ATOM   1680  CA  VAL A 117     -27.685 -48.061  29.438  1.00 48.37           C  
ATOM   1681  HA  VAL A 117     -28.315 -48.846  29.021  1.00 48.37           H  
ATOM   1682  C   VAL A 117     -28.545 -47.088  30.257  1.00 48.37           C  
ATOM   1683  CB  VAL A 117     -26.650 -48.753  30.355  1.00 48.37           C  
ATOM   1684  HB  VAL A 117     -26.023 -48.000  30.830  1.00 48.37           H  
ATOM   1685  O   VAL A 117     -27.988 -46.157  30.838  1.00 48.37           O  
ATOM   1686  CG1 VAL A 117     -27.351 -49.572  31.449  1.00 48.37           C  
ATOM   1687 HG11 VAL A 117     -27.943 -48.922  32.094  1.00 48.37           H  
ATOM   1688 HG12 VAL A 117     -26.608 -50.071  32.072  1.00 48.37           H  
ATOM   1689 HG13 VAL A 117     -28.006 -50.319  31.002  1.00 48.37           H  
ATOM   1690  CG2 VAL A 117     -25.734 -49.712  29.581  1.00 48.37           C  
ATOM   1691 HG21 VAL A 117     -26.333 -50.447  29.043  1.00 48.37           H  
ATOM   1692 HG22 VAL A 117     -25.126 -49.156  28.867  1.00 48.37           H  
ATOM   1693 HG23 VAL A 117     -25.064 -50.226  30.271  1.00 48.37           H  
ATOM   1694  N   PRO A 118     -29.879 -47.260  30.296  1.00 39.76           N  
ATOM   1695  CA  PRO A 118     -30.781 -46.505  31.169  1.00 39.76           C  
ATOM   1696  HA  PRO A 118     -30.284 -45.631  31.590  1.00 39.76           H  
ATOM   1697  C   PRO A 118     -31.342 -47.360  32.333  1.00 39.76           C  
ATOM   1698  CB  PRO A 118     -31.871 -46.048  30.195  1.00 39.76           C  
ATOM   1699  HB2 PRO A 118     -32.799 -45.768  30.693  1.00 39.76           H  
ATOM   1700  HB3 PRO A 118     -31.498 -45.211  29.605  1.00 39.76           H  
ATOM   1701  O   PRO A 118     -31.086 -48.561  32.385  1.00 39.76           O  
ATOM   1702  CG  PRO A 118     -32.050 -47.271  29.290  1.00 39.76           C  
ATOM   1703  HG2 PRO A 118     -32.391 -46.984  28.296  1.00 39.76           H  
ATOM   1704  HG3 PRO A 118     -32.749 -47.971  29.747  1.00 39.76           H  
ATOM   1705  CD  PRO A 118     -30.657 -47.909  29.246  1.00 39.76           C  
ATOM   1706  HD2 PRO A 118     -30.726 -48.981  29.426  1.00 39.76           H  
ATOM   1707  HD3 PRO A 118     -30.205 -47.720  28.272  1.00 39.76           H  
ATOM   1708  N   LEU A 119     -32.188 -46.732  33.175  1.00 39.54           N  
ATOM   1709  H   LEU A 119     -32.289 -45.738  33.026  1.00 39.54           H  
ATOM   1710  CA  LEU A 119     -32.978 -47.285  34.308  1.00 39.54           C  
ATOM   1711  HA  LEU A 119     -33.649 -46.488  34.630  1.00 39.54           H  
ATOM   1712  C   LEU A 119     -32.148 -47.623  35.578  1.00 39.54           C  
ATOM   1713  CB  LEU A 119     -33.877 -48.446  33.813  1.00 39.54           C  
ATOM   1714  HB2 LEU A 119     -33.368 -49.045  33.058  1.00 39.54           H  
ATOM   1715  HB3 LEU A 119     -34.030 -49.130  34.648  1.00 39.54           H  
ATOM   1716  O   LEU A 119     -31.122 -48.278  35.485  1.00 39.54           O  
ATOM   1717  CG  LEU A 119     -35.249 -48.015  33.259  1.00 39.54           C  
ATOM   1718  HG  LEU A 119     -35.735 -47.353  33.975  1.00 39.54           H  
ATOM   1719  CD1 LEU A 119     -35.151 -47.297  31.911  1.00 39.54           C  
ATOM   1720 HD11 LEU A 119     -36.151 -47.090  31.531  1.00 39.54           H  
ATOM   1721 HD12 LEU A 119     -34.612 -47.920  31.197  1.00 39.54           H  
ATOM   1722 HD13 LEU A 119     -34.636 -46.345  32.043  1.00 39.54           H  
ATOM   1723  CD2 LEU A 119     -36.140 -49.241  33.059  1.00 39.54           C  
ATOM   1724 HD21 LEU A 119     -37.122 -48.929  32.703  1.00 39.54           H  
ATOM   1725 HD22 LEU A 119     -35.687 -49.919  32.336  1.00 39.54           H  
ATOM   1726 HD23 LEU A 119     -36.269 -49.762  34.008  1.00 39.54           H  
ATOM   1727  N   LEU A 120     -32.507 -47.228  36.811  1.00 44.96           N  
ATOM   1728  H   LEU A 120     -31.753 -47.293  37.481  1.00 44.96           H  
ATOM   1729  CA  LEU A 120     -33.830 -47.115  37.456  1.00 44.96           C  
ATOM   1730  HA  LEU A 120     -34.549 -46.653  36.779  1.00 44.96           H  
ATOM   1731  C   LEU A 120     -33.776 -46.261  38.753  1.00 44.96           C  
ATOM   1732  CB  LEU A 120     -34.271 -48.554  37.829  1.00 44.96           C  
ATOM   1733  HB2 LEU A 120     -33.439 -49.238  37.665  1.00 44.96           H  
ATOM   1734  HB3 LEU A 120     -34.493 -48.620  38.894  1.00 44.96           H  
ATOM   1735  O   LEU A 120     -32.701 -45.976  39.276  1.00 44.96           O  
ATOM   1736  CG  LEU A 120     -35.489 -49.053  37.038  1.00 44.96           C  
ATOM   1737  HG  LEU A 120     -35.513 -48.578  36.057  1.00 44.96           H  
ATOM   1738  CD1 LEU A 120     -35.412 -50.570  36.846  1.00 44.96           C  
ATOM   1739 HD11 LEU A 120     -36.277 -50.914  36.280  1.00 44.96           H  
ATOM   1740 HD12 LEU A 120     -35.400 -51.062  37.818  1.00 44.96           H  
ATOM   1741 HD13 LEU A 120     -34.505 -50.831  36.300  1.00 44.96           H  
ATOM   1742  CD2 LEU A 120     -36.802 -48.706  37.730  1.00 44.96           C  
ATOM   1743 HD21 LEU A 120     -37.643 -49.079  37.146  1.00 44.96           H  
ATOM   1744 HD22 LEU A 120     -36.903 -47.624  37.819  1.00 44.96           H  
ATOM   1745 HD23 LEU A 120     -36.834 -49.145  38.727  1.00 44.96           H  
ATOM   1746  N   GLU A 121     -34.949 -45.894  39.274  1.00 37.96           N  
ATOM   1747  H   GLU A 121     -35.792 -46.213  38.817  1.00 37.96           H  
ATOM   1748  CA  GLU A 121     -35.172 -45.072  40.478  1.00 37.96           C  
ATOM   1749  HA  GLU A 121     -34.417 -44.287  40.530  1.00 37.96           H  
ATOM   1750  C   GLU A 121     -35.133 -45.891  41.787  1.00 37.96           C  
ATOM   1751  CB  GLU A 121     -36.568 -44.424  40.367  1.00 37.96           C  
ATOM   1752  HB2 GLU A 121     -37.295 -45.236  40.356  1.00 37.96           H  
ATOM   1753  HB3 GLU A 121     -36.758 -43.823  41.256  1.00 37.96           H  
ATOM   1754  O   GLU A 121     -35.512 -47.064  41.792  1.00 37.96           O  
ATOM   1755  CG  GLU A 121     -36.762 -43.533  39.123  1.00 37.96           C  
ATOM   1756  HG2 GLU A 121     -36.314 -42.560  39.324  1.00 37.96           H  
ATOM   1757  HG3 GLU A 121     -36.233 -43.956  38.269  1.00 37.96           H  
ATOM   1758  CD  GLU A 121     -38.236 -43.373  38.709  1.00 37.96           C  
ATOM   1759  OE1 GLU A 121     -38.591 -42.257  38.272  1.00 37.96           O  
ATOM   1760  OE2 GLU A 121     -38.967 -44.391  38.733  1.00 37.96           O  
ATOM   1761  N   ALA A 122     -34.763 -45.258  42.911  1.00 42.05           N  
ATOM   1762  H   ALA A 122     -34.427 -44.308  42.836  1.00 42.05           H  
ATOM   1763  CA  ALA A 122     -35.093 -45.726  44.265  1.00 42.05           C  
ATOM   1764  HA  ALA A 122     -36.124 -46.078  44.267  1.00 42.05           H  
ATOM   1765  C   ALA A 122     -34.970 -44.596  45.312  1.00 42.05           C  
ATOM   1766  CB  ALA A 122     -34.189 -46.908  44.655  1.00 42.05           C  
ATOM   1767  HB1 ALA A 122     -33.143 -46.606  44.607  1.00 42.05           H  
ATOM   1768  HB2 ALA A 122     -34.351 -47.748  43.980  1.00 42.05           H  
ATOM   1769  HB3 ALA A 122     -34.423 -47.224  45.672  1.00 42.05           H  
ATOM   1770  O   ALA A 122     -33.864 -44.193  45.675  1.00 42.05           O  
ATOM   1771  N   ASP A 123     -36.103 -44.125  45.839  1.00 34.64           N  
ATOM   1772  H   ASP A 123     -36.986 -44.453  45.475  1.00 34.64           H  
ATOM   1773  CA  ASP A 123     -36.157 -43.255  47.022  1.00 34.64           C  
ATOM   1774  HA  ASP A 123     -35.478 -42.413  46.888  1.00 34.64           H  
ATOM   1775  C   ASP A 123     -35.774 -44.012  48.305  1.00 34.64           C  
ATOM   1776  CB  ASP A 123     -37.586 -42.720  47.228  1.00 34.64           C  
ATOM   1777  HB2 ASP A 123     -37.663 -42.309  48.235  1.00 34.64           H  
ATOM   1778  HB3 ASP A 123     -38.292 -43.548  47.159  1.00 34.64           H  
ATOM   1779  O   ASP A 123     -36.205 -45.146  48.517  1.00 34.64           O  
ATOM   1780  CG  ASP A 123     -37.987 -41.611  46.260  1.00 34.64           C  
ATOM   1781  OD1 ASP A 123     -37.178 -40.669  46.112  1.00 34.64           O  
ATOM   1782  OD2 ASP A 123     -39.120 -41.697  45.739  1.00 34.64           O  
ATOM   1783  N   SER A 124     -35.073 -43.353  49.236  1.00 42.01           N  
ATOM   1784  H   SER A 124     -34.689 -42.453  48.988  1.00 42.01           H  
ATOM   1785  CA  SER A 124     -35.235 -43.637  50.674  1.00 42.01           C  
ATOM   1786  HA  SER A 124     -36.304 -43.768  50.845  1.00 42.01           H  
ATOM   1787  C   SER A 124     -34.785 -42.469  51.562  1.00 42.01           C  
ATOM   1788  CB  SER A 124     -34.569 -44.948  51.110  1.00 42.01           C  
ATOM   1789  HB2 SER A 124     -35.074 -45.790  50.634  1.00 42.01           H  
ATOM   1790  HB3 SER A 124     -34.663 -45.064  52.190  1.00 42.01           H  
ATOM   1791  O   SER A 124     -33.832 -41.749  51.275  1.00 42.01           O  
ATOM   1792  OG  SER A 124     -33.208 -44.975  50.755  1.00 42.01           O  
ATOM   1793  HG  SER A 124     -33.162 -44.738  49.825  1.00 42.01           H  
ATOM   1794  N   THR A 125     -35.535 -42.262  52.642  1.00 33.63           N  
ATOM   1795  H   THR A 125     -36.276 -42.922  52.826  1.00 33.63           H  
ATOM   1796  CA  THR A 125     -35.591 -41.035  53.450  1.00 33.63           C  
ATOM   1797  HA  THR A 125     -35.232 -40.195  52.855  1.00 33.63           H  
ATOM   1798  C   THR A 125     -34.802 -41.087  54.765  1.00 33.63           C  
ATOM   1799  CB  THR A 125     -37.061 -40.787  53.833  1.00 33.63           C  
ATOM   1800  HB  THR A 125     -37.117 -40.031  54.616  1.00 33.63           H  
ATOM   1801  O   THR A 125     -34.875 -42.087  55.466  1.00 33.63           O  
ATOM   1802  CG2 THR A 125     -37.910 -40.312  52.657  1.00 33.63           C  
ATOM   1803 HG21 THR A 125     -37.928 -41.068  51.872  1.00 33.63           H  
ATOM   1804 HG22 THR A 125     -37.500 -39.386  52.253  1.00 33.63           H  
ATOM   1805 HG23 THR A 125     -38.930 -40.130  52.995  1.00 33.63           H  
ATOM   1806  OG1 THR A 125     -37.627 -41.985  54.323  1.00 33.63           O  
ATOM   1807  HG1 THR A 125     -37.048 -42.304  55.020  1.00 33.63           H  
ATOM   1808  N   VAL A 126     -34.222 -39.935  55.141  1.00 36.77           N  
ATOM   1809  H   VAL A 126     -34.053 -39.297  54.377  1.00 36.77           H  
ATOM   1810  CA  VAL A 126     -34.256 -39.273  56.477  1.00 36.77           C  
ATOM   1811  HA  VAL A 126     -33.526 -38.466  56.420  1.00 36.77           H  
ATOM   1812  C   VAL A 126     -33.905 -40.070  57.756  1.00 36.77           C  
ATOM   1813  CB  VAL A 126     -35.633 -38.586  56.682  1.00 36.77           C  
ATOM   1814  HB  VAL A 126     -36.409 -39.350  56.719  1.00 36.77           H  
ATOM   1815  O   VAL A 126     -34.574 -41.041  58.090  1.00 36.77           O  
ATOM   1816  CG1 VAL A 126     -35.712 -37.760  57.976  1.00 36.77           C  
ATOM   1817 HG11 VAL A 126     -34.882 -37.055  58.029  1.00 36.77           H  
ATOM   1818 HG12 VAL A 126     -36.652 -37.209  58.011  1.00 36.77           H  
ATOM   1819 HG13 VAL A 126     -35.690 -38.416  58.847  1.00 36.77           H  
ATOM   1820  CG2 VAL A 126     -35.970 -37.611  55.541  1.00 36.77           C  
ATOM   1821 HG21 VAL A 126     -36.956 -37.177  55.708  1.00 36.77           H  
ATOM   1822 HG22 VAL A 126     -35.233 -36.810  55.502  1.00 36.77           H  
ATOM   1823 HG23 VAL A 126     -35.993 -38.116  54.575  1.00 36.77           H  
ATOM   1824  N   SER A 127     -32.982 -39.501  58.559  1.00 36.30           N  
ATOM   1825  H   SER A 127     -32.397 -38.819  58.099  1.00 36.30           H  
ATOM   1826  CA  SER A 127     -32.906 -39.420  60.053  1.00 36.30           C  
ATOM   1827  HA  SER A 127     -33.327 -38.465  60.369  1.00 36.30           H  
ATOM   1828  C   SER A 127     -31.424 -39.477  60.477  1.00 36.30           C  
ATOM   1829  CB  SER A 127     -33.664 -40.523  60.809  1.00 36.30           C  
ATOM   1830  HB2 SER A 127     -33.325 -41.504  60.477  1.00 36.30           H  
ATOM   1831  HB3 SER A 127     -33.463 -40.424  61.876  1.00 36.30           H  
ATOM   1832  O   SER A 127     -30.793 -40.513  60.314  1.00 36.30           O  
ATOM   1833  OG  SER A 127     -35.056 -40.396  60.596  1.00 36.30           O  
ATOM   1834  HG  SER A 127     -35.195 -40.755  59.716  1.00 36.30           H  
ATOM   1835  N   THR A 128     -30.726 -38.387  60.816  1.00 36.89           N  
ATOM   1836  H   THR A 128     -29.755 -38.535  60.580  1.00 36.89           H  
ATOM   1837  CA  THR A 128     -30.853 -37.501  62.000  1.00 36.89           C  
ATOM   1838  HA  THR A 128     -30.072 -36.750  61.882  1.00 36.89           H  
ATOM   1839  C   THR A 128     -30.567 -38.210  63.329  1.00 36.89           C  
ATOM   1840  CB  THR A 128     -32.168 -36.703  62.105  1.00 36.89           C  
ATOM   1841  HB  THR A 128     -32.968 -37.352  62.460  1.00 36.89           H  
ATOM   1842  O   THR A 128     -31.429 -38.925  63.828  1.00 36.89           O  
ATOM   1843  CG2 THR A 128     -32.020 -35.504  63.048  1.00 36.89           C  
ATOM   1844 HG21 THR A 128     -32.959 -34.954  63.095  1.00 36.89           H  
ATOM   1845 HG22 THR A 128     -31.229 -34.843  62.695  1.00 36.89           H  
ATOM   1846 HG23 THR A 128     -31.777 -35.851  64.053  1.00 36.89           H  
ATOM   1847  OG1 THR A 128     -32.548 -36.160  60.863  1.00 36.89           O  
ATOM   1848  HG1 THR A 128     -33.383 -35.705  60.995  1.00 36.89           H  
ATOM   1849  N   ASP A 129     -29.411 -37.926  63.944  1.00 39.48           N  
ATOM   1850  H   ASP A 129     -28.724 -37.352  63.477  1.00 39.48           H  
ATOM   1851  CA  ASP A 129     -29.186 -38.106  65.388  1.00 39.48           C  
ATOM   1852  HA  ASP A 129     -30.157 -37.987  65.868  1.00 39.48           H  
ATOM   1853  C   ASP A 129     -28.259 -36.996  65.945  1.00 39.48           C  
ATOM   1854  CB  ASP A 129     -28.696 -39.527  65.724  1.00 39.48           C  
ATOM   1855  HB2 ASP A 129     -29.156 -40.235  65.034  1.00 39.48           H  
ATOM   1856  HB3 ASP A 129     -27.615 -39.580  65.591  1.00 39.48           H  
ATOM   1857  O   ASP A 129     -27.524 -36.357  65.185  1.00 39.48           O  
ATOM   1858  CG  ASP A 129     -29.069 -39.957  67.155  1.00 39.48           C  
ATOM   1859  OD1 ASP A 129     -29.601 -39.108  67.912  1.00 39.48           O  
ATOM   1860  OD2 ASP A 129     -28.807 -41.133  67.487  1.00 39.48           O  
ATOM   1861  N   LEU A 130     -28.369 -36.687  67.241  1.00 41.57           N  
ATOM   1862  H   LEU A 130     -28.873 -37.352  67.811  1.00 41.57           H  
ATOM   1863  CA  LEU A 130     -28.047 -35.372  67.819  1.00 41.57           C  
ATOM   1864  HA  LEU A 130     -27.981 -34.655  67.001  1.00 41.57           H  
ATOM   1865  C   LEU A 130     -26.709 -35.290  68.586  1.00 41.57           C  
ATOM   1866  CB  LEU A 130     -29.191 -34.915  68.755  1.00 41.57           C  
ATOM   1867  HB2 LEU A 130     -28.823 -34.050  69.308  1.00 41.57           H  
ATOM   1868  HB3 LEU A 130     -29.389 -35.696  69.488  1.00 41.57           H  
ATOM   1869  O   LEU A 130     -26.251 -36.242  69.212  1.00 41.57           O  
ATOM   1870  CG  LEU A 130     -30.513 -34.493  68.080  1.00 41.57           C  
ATOM   1871  HG  LEU A 130     -30.294 -33.941  67.166  1.00 41.57           H  
ATOM   1872  CD1 LEU A 130     -31.439 -35.664  67.754  1.00 41.57           C  
ATOM   1873 HD11 LEU A 130     -32.383 -35.299  67.350  1.00 41.57           H  
ATOM   1874 HD12 LEU A 130     -31.632 -36.257  68.648  1.00 41.57           H  
ATOM   1875 HD13 LEU A 130     -30.979 -36.309  67.005  1.00 41.57           H  
ATOM   1876  CD2 LEU A 130     -31.287 -33.568  69.025  1.00 41.57           C  
ATOM   1877 HD21 LEU A 130     -31.505 -34.087  69.958  1.00 41.57           H  
ATOM   1878 HD22 LEU A 130     -30.700 -32.673  69.232  1.00 41.57           H  
ATOM   1879 HD23 LEU A 130     -32.223 -33.264  68.555  1.00 41.57           H  
ATOM   1880  N   GLY A 131     -26.159 -34.071  68.661  1.00 41.85           N  
ATOM   1881  H   GLY A 131     -26.572 -33.335  68.106  1.00 41.85           H  
ATOM   1882  CA  GLY A 131     -25.137 -33.660  69.634  1.00 41.85           C  
ATOM   1883  HA2 GLY A 131     -25.113 -34.376  70.455  1.00 41.85           H  
ATOM   1884  HA3 GLY A 131     -24.158 -33.662  69.155  1.00 41.85           H  
ATOM   1885  C   GLY A 131     -25.422 -32.237  70.158  1.00 41.85           C  
ATOM   1886  O   GLY A 131     -25.734 -31.362  69.349  1.00 41.85           O  
ATOM   1887  N   PRO A 132     -25.371 -31.968  71.479  1.00 42.12           N  
ATOM   1888  CA  PRO A 132     -25.852 -30.705  72.045  1.00 42.12           C  
ATOM   1889  HA  PRO A 132     -26.718 -30.352  71.485  1.00 42.12           H  
ATOM   1890  C   PRO A 132     -24.780 -29.601  72.056  1.00 42.12           C  
ATOM   1891  CB  PRO A 132     -26.300 -31.068  73.465  1.00 42.12           C  
ATOM   1892  HB2 PRO A 132     -26.248 -30.217  74.145  1.00 42.12           H  
ATOM   1893  HB3 PRO A 132     -27.313 -31.469  73.435  1.00 42.12           H  
ATOM   1894  O   PRO A 132     -23.661 -29.858  72.494  1.00 42.12           O  
ATOM   1895  CG  PRO A 132     -25.324 -32.177  73.865  1.00 42.12           C  
ATOM   1896  HG2 PRO A 132     -24.395 -31.740  74.232  1.00 42.12           H  
ATOM   1897  HG3 PRO A 132     -25.754 -32.838  74.617  1.00 42.12           H  
ATOM   1898  CD  PRO A 132     -25.066 -32.913  72.548  1.00 42.12           C  
ATOM   1899  HD2 PRO A 132     -25.737 -33.769  72.481  1.00 42.12           H  
ATOM   1900  HD3 PRO A 132     -24.028 -33.243  72.494  1.00 42.12           H  
ATOM   1901  N   ASN A 133     -25.163 -28.384  71.626  1.00 42.72           N  
ATOM   1902  H   ASN A 133     -26.061 -28.375  71.163  1.00 42.72           H  
ATOM   1903  CA  ASN A 133     -24.602 -27.042  71.942  1.00 42.72           C  
ATOM   1904  HA  ASN A 133     -25.281 -26.589  72.664  1.00 42.72           H  
ATOM   1905  C   ASN A 133     -24.617 -26.069  70.737  1.00 42.72           C  
ATOM   1906  CB  ASN A 133     -23.203 -27.060  72.612  1.00 42.72           C  
ATOM   1907  HB2 ASN A 133     -22.786 -26.053  72.614  1.00 42.72           H  
ATOM   1908  HB3 ASN A 133     -22.522 -27.688  72.037  1.00 42.72           H  
ATOM   1909  O   ASN A 133     -23.586 -25.498  70.386  1.00 42.72           O  
ATOM   1910  CG  ASN A 133     -23.216 -27.474  74.071  1.00 42.72           C  
ATOM   1911  ND2 ASN A 133     -22.087 -27.891  74.594  1.00 42.72           N  
ATOM   1912 HD21 ASN A 133     -21.302 -28.069  73.985  1.00 42.72           H  
ATOM   1913 HD22 ASN A 133     -22.139 -28.212  75.550  1.00 42.72           H  
ATOM   1914  OD1 ASN A 133     -24.207 -27.382  74.776  1.00 42.72           O  
ATOM   1915  N   VAL A 134     -25.780 -25.814  70.125  1.00 38.25           N  
ATOM   1916  H   VAL A 134     -26.615 -26.305  70.410  1.00 38.25           H  
ATOM   1917  CA  VAL A 134     -25.976 -24.626  69.267  1.00 38.25           C  
ATOM   1918  HA  VAL A 134     -25.209 -23.893  69.516  1.00 38.25           H  
ATOM   1919  C   VAL A 134     -27.329 -23.994  69.589  1.00 38.25           C  
ATOM   1920  CB  VAL A 134     -25.836 -24.922  67.757  1.00 38.25           C  
ATOM   1921  HB  VAL A 134     -26.638 -25.591  67.445  1.00 38.25           H  
ATOM   1922  O   VAL A 134     -28.331 -24.693  69.729  1.00 38.25           O  
ATOM   1923  CG1 VAL A 134     -25.920 -23.625  66.935  1.00 38.25           C  
ATOM   1924 HG11 VAL A 134     -25.153 -22.920  67.255  1.00 38.25           H  
ATOM   1925 HG12 VAL A 134     -26.905 -23.169  67.039  1.00 38.25           H  
ATOM   1926 HG13 VAL A 134     -25.777 -23.849  65.878  1.00 38.25           H  
ATOM   1927  CG2 VAL A 134     -24.492 -25.574  67.404  1.00 38.25           C  
ATOM   1928 HG21 VAL A 134     -24.408 -26.546  67.890  1.00 38.25           H  
ATOM   1929 HG22 VAL A 134     -24.425 -25.730  66.327  1.00 38.25           H  
ATOM   1930 HG23 VAL A 134     -23.667 -24.938  67.727  1.00 38.25           H  
ATOM   1931  N   VAL A 135     -27.341 -22.670  69.753  1.00 40.55           N  
ATOM   1932  H   VAL A 135     -26.490 -22.160  69.564  1.00 40.55           H  
ATOM   1933  CA  VAL A 135     -28.534 -21.889  70.100  1.00 40.55           C  
ATOM   1934  HA  VAL A 135     -29.044 -22.375  70.931  1.00 40.55           H  
ATOM   1935  C   VAL A 135     -29.493 -21.847  68.912  1.00 40.55           C  
ATOM   1936  CB  VAL A 135     -28.136 -20.465  70.546  1.00 40.55           C  
ATOM   1937  HB  VAL A 135     -27.518 -20.008  69.774  1.00 40.55           H  
ATOM   1938  O   VAL A 135     -29.140 -21.359  67.841  1.00 40.55           O  
ATOM   1939  CG1 VAL A 135     -29.343 -19.552  70.797  1.00 40.55           C  
ATOM   1940 HG11 VAL A 135     -29.879 -19.375  69.864  1.00 40.55           H  
ATOM   1941 HG12 VAL A 135     -29.008 -18.587  71.177  1.00 40.55           H  
ATOM   1942 HG13 VAL A 135     -30.022 -20.008  71.518  1.00 40.55           H  
ATOM   1943  CG2 VAL A 135     -27.319 -20.523  71.846  1.00 40.55           C  
ATOM   1944 HG21 VAL A 135     -27.038 -19.514  72.148  1.00 40.55           H  
ATOM   1945 HG22 VAL A 135     -27.910 -20.981  72.639  1.00 40.55           H  
ATOM   1946 HG23 VAL A 135     -26.407 -21.100  71.698  1.00 40.55           H  
ATOM   1947  N   VAL A 136     -30.721 -22.319  69.124  1.00 34.56           N  
ATOM   1948  H   VAL A 136     -30.931 -22.724  70.025  1.00 34.56           H  
ATOM   1949  CA  VAL A 136     -31.837 -22.111  68.197  1.00 34.56           C  
ATOM   1950  HA  VAL A 136     -31.496 -22.303  67.180  1.00 34.56           H  
ATOM   1951  C   VAL A 136     -32.282 -20.651  68.295  1.00 34.56           C  
ATOM   1952  CB  VAL A 136     -32.997 -23.082  68.510  1.00 34.56           C  
ATOM   1953  HB  VAL A 136     -33.311 -22.940  69.544  1.00 34.56           H  
ATOM   1954  O   VAL A 136     -32.537 -20.151  69.391  1.00 34.56           O  
ATOM   1955  CG1 VAL A 136     -34.213 -22.860  67.601  1.00 34.56           C  
ATOM   1956 HG11 VAL A 136     -34.984 -23.598  67.825  1.00 34.56           H  
ATOM   1957 HG12 VAL A 136     -34.637 -21.871  67.774  1.00 34.56           H  
ATOM   1958 HG13 VAL A 136     -33.926 -22.948  66.554  1.00 34.56           H  
ATOM   1959  CG2 VAL A 136     -32.548 -24.542  68.338  1.00 34.56           C  
ATOM   1960 HG21 VAL A 136     -32.217 -24.712  67.314  1.00 34.56           H  
ATOM   1961 HG22 VAL A 136     -31.729 -24.773  69.019  1.00 34.56           H  
ATOM   1962 HG23 VAL A 136     -33.378 -25.212  68.562  1.00 34.56           H  
ATOM   1963  N   HIS A 137     -32.387 -19.969  67.156  1.00 39.66           N  
ATOM   1964  H   HIS A 137     -32.163 -20.444  66.293  1.00 39.66           H  
ATOM   1965  CA  HIS A 137     -33.169 -18.740  67.031  1.00 39.66           C  
ATOM   1966  HA  HIS A 137     -33.503 -18.440  68.024  1.00 39.66           H  
ATOM   1967  C   HIS A 137     -34.454 -19.033  66.259  1.00 39.66           C  
ATOM   1968  CB  HIS A 137     -32.337 -17.582  66.452  1.00 39.66           C  
ATOM   1969  HB2 HIS A 137     -31.363 -17.946  66.122  1.00 39.66           H  
ATOM   1970  HB3 HIS A 137     -32.848 -17.172  65.580  1.00 39.66           H  
ATOM   1971  O   HIS A 137     -34.496 -19.922  65.408  1.00 39.66           O  
ATOM   1972  CG  HIS A 137     -32.124 -16.470  67.452  1.00 39.66           C  
ATOM   1973  CD2 HIS A 137     -32.215 -15.124  67.214  1.00 39.66           C  
ATOM   1974  HD2 HIS A 137     -32.439 -14.661  66.264  1.00 39.66           H  
ATOM   1975  ND1 HIS A 137     -31.851 -16.625  68.793  1.00 39.66           N  
ATOM   1976  HD1 HIS A 137     -31.796 -17.506  69.285  1.00 39.66           H  
ATOM   1977  CE1 HIS A 137     -31.785 -15.404  69.348  1.00 39.66           C  
ATOM   1978  HE1 HIS A 137     -31.615 -15.206  70.396  1.00 39.66           H  
ATOM   1979  NE2 HIS A 137     -31.987 -14.454  68.422  1.00 39.66           N  
ATOM   1980  N   GLU A 138     -35.520 -18.349  66.652  1.00 37.66           N  
ATOM   1981  H   GLU A 138     -35.399 -17.591  67.309  1.00 37.66           H  
ATOM   1982  CA  GLU A 138     -36.890 -18.805  66.437  1.00 37.66           C  
ATOM   1983  HA  GLU A 138     -36.913 -19.880  66.619  1.00 37.66           H  
ATOM   1984  C   GLU A 138     -37.380 -18.591  64.998  1.00 37.66           C  
ATOM   1985  CB  GLU A 138     -37.811 -18.149  67.479  1.00 37.66           C  
ATOM   1986  HB2 GLU A 138     -37.734 -17.067  67.377  1.00 37.66           H  
ATOM   1987  HB3 GLU A 138     -38.841 -18.448  67.287  1.00 37.66           H  
ATOM   1988  O   GLU A 138     -37.021 -17.632  64.313  1.00 37.66           O  
ATOM   1989  CG  GLU A 138     -37.426 -18.579  68.910  1.00 37.66           C  
ATOM   1990  HG2 GLU A 138     -36.366 -18.388  69.079  1.00 37.66           H  
ATOM   1991  HG3 GLU A 138     -37.584 -19.654  68.997  1.00 37.66           H  
ATOM   1992  CD  GLU A 138     -38.210 -17.844  70.007  1.00 37.66           C  
ATOM   1993  OE1 GLU A 138     -38.469 -18.485  71.050  1.00 37.66           O  
ATOM   1994  OE2 GLU A 138     -38.503 -16.642  69.817  1.00 37.66           O  
ATOM   1995  N   VAL A 139     -38.234 -19.510  64.543  1.00 35.70           N  
ATOM   1996  H   VAL A 139     -38.523 -20.242  65.176  1.00 35.70           H  
ATOM   1997  CA  VAL A 139     -38.843 -19.486  63.210  1.00 35.70           C  
ATOM   1998  HA  VAL A 139     -38.068 -19.292  62.469  1.00 35.70           H  
ATOM   1999  C   VAL A 139     -39.876 -18.362  63.138  1.00 35.70           C  
ATOM   2000  CB  VAL A 139     -39.490 -20.853  62.894  1.00 35.70           C  
ATOM   2001  HB  VAL A 139     -40.200 -21.105  63.682  1.00 35.70           H  
ATOM   2002  O   VAL A 139     -40.940 -18.455  63.751  1.00 35.70           O  
ATOM   2003  CG1 VAL A 139     -40.237 -20.859  61.553  1.00 35.70           C  
ATOM   2004 HG11 VAL A 139     -39.563 -20.570  60.747  1.00 35.70           H  
ATOM   2005 HG12 VAL A 139     -41.078 -20.167  61.585  1.00 35.70           H  
ATOM   2006 HG13 VAL A 139     -40.629 -21.856  61.353  1.00 35.70           H  
ATOM   2007  CG2 VAL A 139     -38.427 -21.960  62.839  1.00 35.70           C  
ATOM   2008 HG21 VAL A 139     -38.898 -22.916  62.614  1.00 35.70           H  
ATOM   2009 HG22 VAL A 139     -37.690 -21.733  62.069  1.00 35.70           H  
ATOM   2010 HG23 VAL A 139     -37.918 -22.048  63.800  1.00 35.70           H  
ATOM   2011  N   MET A 140     -39.600 -17.322  62.349  1.00 36.48           N  
ATOM   2012  H   MET A 140     -38.686 -17.264  61.922  1.00 36.48           H  
ATOM   2013  CA  MET A 140     -40.591 -16.287  62.056  1.00 36.48           C  
ATOM   2014  HA  MET A 140     -41.184 -16.151  62.961  1.00 36.48           H  
ATOM   2015  C   MET A 140     -41.547 -16.745  60.945  1.00 36.48           C  
ATOM   2016  CB  MET A 140     -39.919 -14.934  61.789  1.00 36.48           C  
ATOM   2017  HB2 MET A 140     -39.248 -14.722  62.622  1.00 36.48           H  
ATOM   2018  HB3 MET A 140     -39.334 -14.975  60.870  1.00 36.48           H  
ATOM   2019  O   MET A 140     -41.137 -17.158  59.859  1.00 36.48           O  
ATOM   2020  CG  MET A 140     -40.959 -13.805  61.696  1.00 36.48           C  
ATOM   2021  HG2 MET A 140     -41.855 -14.103  62.240  1.00 36.48           H  
ATOM   2022  HG3 MET A 140     -41.239 -13.669  60.652  1.00 36.48           H  
ATOM   2023  SD  MET A 140     -40.443 -12.208  62.392  1.00 36.48           S  
ATOM   2024  CE  MET A 140     -38.974 -11.851  61.394  1.00 36.48           C  
ATOM   2025  HE1 MET A 140     -38.213 -12.612  61.571  1.00 36.48           H  
ATOM   2026  HE2 MET A 140     -38.575 -10.876  61.674  1.00 36.48           H  
ATOM   2027  HE3 MET A 140     -39.241 -11.842  60.338  1.00 36.48           H  
ATOM   2028  N   VAL A 141     -42.843 -16.686  61.249  1.00 37.97           N  
ATOM   2029  H   VAL A 141     -43.087 -16.336  62.164  1.00 37.97           H  
ATOM   2030  CA  VAL A 141     -43.942 -17.150  60.393  1.00 37.97           C  
ATOM   2031  HA  VAL A 141     -43.680 -18.131  59.999  1.00 37.97           H  
ATOM   2032  C   VAL A 141     -44.153 -16.199  59.209  1.00 37.97           C  
ATOM   2033  CB  VAL A 141     -45.223 -17.298  61.242  1.00 37.97           C  
ATOM   2034  HB  VAL A 141     -45.446 -16.342  61.718  1.00 37.97           H  
ATOM   2035  O   VAL A 141     -44.217 -14.984  59.385  1.00 37.97           O  
ATOM   2036  CG1 VAL A 141     -46.446 -17.717  60.419  1.00 37.97           C  
ATOM   2037 HG11 VAL A 141     -46.704 -16.937  59.703  1.00 37.97           H  
ATOM   2038 HG12 VAL A 141     -46.245 -18.646  59.886  1.00 37.97           H  
ATOM   2039 HG13 VAL A 141     -47.304 -17.860  61.076  1.00 37.97           H  
ATOM   2040  CG2 VAL A 141     -45.024 -18.351  62.344  1.00 37.97           C  
ATOM   2041 HG21 VAL A 141     -45.940 -18.456  62.926  1.00 37.97           H  
ATOM   2042 HG22 VAL A 141     -44.770 -19.314  61.902  1.00 37.97           H  
ATOM   2043 HG23 VAL A 141     -44.226 -18.053  63.024  1.00 37.97           H  
ATOM   2044  N   HIS A 142     -44.308 -16.755  58.005  1.00 42.53           N  
ATOM   2045  H   HIS A 142     -44.313 -17.762  57.931  1.00 42.53           H  
ATOM   2046  CA  HIS A 142     -44.656 -15.987  56.807  1.00 42.53           C  
ATOM   2047  HA  HIS A 142     -44.028 -15.097  56.768  1.00 42.53           H  
ATOM   2048  C   HIS A 142     -46.144 -15.580  56.833  1.00 42.53           C  
ATOM   2049  CB  HIS A 142     -44.384 -16.822  55.544  1.00 42.53           C  
ATOM   2050  HB2 HIS A 142     -44.848 -16.318  54.697  1.00 42.53           H  
ATOM   2051  HB3 HIS A 142     -44.866 -17.795  55.642  1.00 42.53           H  
ATOM   2052  O   HIS A 142     -46.993 -16.453  57.033  1.00 42.53           O  
ATOM   2053  CG  HIS A 142     -42.927 -17.030  55.212  1.00 42.53           C  
ATOM   2054  CD2 HIS A 142     -42.280 -16.550  54.104  1.00 42.53           C  
ATOM   2055  HD2 HIS A 142     -42.719 -15.942  53.326  1.00 42.53           H  
ATOM   2056  ND1 HIS A 142     -42.008 -17.775  55.921  1.00 42.53           N  
ATOM   2057  HD1 HIS A 142     -42.145 -18.201  56.827  1.00 42.53           H  
ATOM   2058  CE1 HIS A 142     -40.843 -17.741  55.254  1.00 42.53           C  
ATOM   2059  HE1 HIS A 142     -39.926 -18.211  55.579  1.00 42.53           H  
ATOM   2060  NE2 HIS A 142     -40.959 -17.003  54.142  1.00 42.53           N  
ATOM   2061  N   PRO A 143     -46.500 -14.306  56.583  1.00 53.37           N  
ATOM   2062  CA  PRO A 143     -47.879 -13.925  56.299  1.00 53.37           C  
ATOM   2063  HA  PRO A 143     -48.543 -14.386  57.030  1.00 53.37           H  
ATOM   2064  C   PRO A 143     -48.308 -14.382  54.893  1.00 53.37           C  
ATOM   2065  CB  PRO A 143     -47.929 -12.407  56.477  1.00 53.37           C  
ATOM   2066  HB2 PRO A 143     -48.100 -12.170  57.527  1.00 53.37           H  
ATOM   2067  HB3 PRO A 143     -48.689 -11.940  55.851  1.00 53.37           H  
ATOM   2068  O   PRO A 143     -47.500 -14.515  53.975  1.00 53.37           O  
ATOM   2069  CG  PRO A 143     -46.519 -11.972  56.081  1.00 53.37           C  
ATOM   2070  HG2 PRO A 143     -46.462 -11.872  54.997  1.00 53.37           H  
ATOM   2071  HG3 PRO A 143     -46.232 -11.039  56.565  1.00 53.37           H  
ATOM   2072  CD  PRO A 143     -45.633 -13.138  56.530  1.00 53.37           C  
ATOM   2073  HD2 PRO A 143     -45.234 -12.939  57.524  1.00 53.37           H  
ATOM   2074  HD3 PRO A 143     -44.820 -13.279  55.817  1.00 53.37           H  
ATOM   2075  N   GLN A 144     -49.607 -14.625  54.746  1.00 45.70           N  
ATOM   2076  H   GLN A 144     -50.208 -14.438  55.535  1.00 45.70           H  
ATOM   2077  CA  GLN A 144     -50.246 -15.199  53.559  1.00 45.70           C  
ATOM   2078  HA  GLN A 144     -49.669 -16.075  53.261  1.00 45.70           H  
ATOM   2079  C   GLN A 144     -50.306 -14.191  52.385  1.00 45.70           C  
ATOM   2080  CB  GLN A 144     -51.642 -15.646  54.030  1.00 45.70           C  
ATOM   2081  HB2 GLN A 144     -52.266 -14.764  54.170  1.00 45.70           H  
ATOM   2082  HB3 GLN A 144     -51.528 -16.127  55.002  1.00 45.70           H  
ATOM   2083  O   GLN A 144     -50.567 -13.011  52.632  1.00 45.70           O  
ATOM   2084  CG  GLN A 144     -52.381 -16.644  53.133  1.00 45.70           C  
ATOM   2085  HG2 GLN A 144     -51.734 -17.499  52.939  1.00 45.70           H  
ATOM   2086  HG3 GLN A 144     -52.631 -16.169  52.184  1.00 45.70           H  
ATOM   2087  CD  GLN A 144     -53.669 -17.146  53.793  1.00 45.70           C  
ATOM   2088  NE2 GLN A 144     -54.296 -18.168  53.254  1.00 45.70           N  
ATOM   2089 HE21 GLN A 144     -53.960 -18.588  52.399  1.00 45.70           H  
ATOM   2090 HE22 GLN A 144     -55.148 -18.450  53.716  1.00 45.70           H  
ATOM   2091  OE1 GLN A 144     -54.140 -16.653  54.803  1.00 45.70           O  
ATOM   2092  N   PRO A 145     -50.106 -14.609  51.117  1.00 48.20           N  
ATOM   2093  CA  PRO A 145     -50.237 -13.711  49.967  1.00 48.20           C  
ATOM   2094  HA  PRO A 145     -49.624 -12.824  50.126  1.00 48.20           H  
ATOM   2095  C   PRO A 145     -51.698 -13.278  49.767  1.00 48.20           C  
ATOM   2096  CB  PRO A 145     -49.683 -14.488  48.767  1.00 48.20           C  
ATOM   2097  HB2 PRO A 145     -48.612 -14.307  48.682  1.00 48.20           H  
ATOM   2098  HB3 PRO A 145     -50.187 -14.225  47.837  1.00 48.20           H  
ATOM   2099  O   PRO A 145     -52.606 -14.108  49.747  1.00 48.20           O  
ATOM   2100  CG  PRO A 145     -49.924 -15.948  49.151  1.00 48.20           C  
ATOM   2101  HG2 PRO A 145     -50.949 -16.227  48.909  1.00 48.20           H  
ATOM   2102  HG3 PRO A 145     -49.219 -16.617  48.658  1.00 48.20           H  
ATOM   2103  CD  PRO A 145     -49.737 -15.945  50.670  1.00 48.20           C  
ATOM   2104  HD2 PRO A 145     -48.690 -16.128  50.912  1.00 48.20           H  
ATOM   2105  HD3 PRO A 145     -50.368 -16.711  51.122  1.00 48.20           H  
ATOM   2106  N   GLY A 146     -51.921 -11.969  49.624  1.00 41.63           N  
ATOM   2107  H   GLY A 146     -51.127 -11.345  49.627  1.00 41.63           H  
ATOM   2108  CA  GLY A 146     -53.244 -11.389  49.384  1.00 41.63           C  
ATOM   2109  HA2 GLY A 146     -53.980 -11.908  50.000  1.00 41.63           H  
ATOM   2110  HA3 GLY A 146     -53.240 -10.338  49.674  1.00 41.63           H  
ATOM   2111  C   GLY A 146     -53.665 -11.476  47.915  1.00 41.63           C  
ATOM   2112  O   GLY A 146     -52.877 -11.174  47.022  1.00 41.63           O  
ATOM   2113  N   ASN A 147     -54.919 -11.861  47.670  1.00 47.43           N  
ATOM   2114  H   ASN A 147     -55.509 -12.097  48.455  1.00 47.43           H  
ATOM   2115  CA  ASN A 147     -55.489 -11.960  46.323  1.00 47.43           C  
ATOM   2116  HA  ASN A 147     -54.779 -12.505  45.700  1.00 47.43           H  
ATOM   2117  C   ASN A 147     -55.738 -10.568  45.700  1.00 47.43           C  
ATOM   2118  CB  ASN A 147     -56.809 -12.752  46.388  1.00 47.43           C  
ATOM   2119  HB2 ASN A 147     -57.479 -12.266  47.098  1.00 47.43           H  
ATOM   2120  HB3 ASN A 147     -57.287 -12.727  45.409  1.00 47.43           H  
ATOM   2121  O   ASN A 147     -56.162  -9.659  46.419  1.00 47.43           O  
ATOM   2122  CG  ASN A 147     -56.638 -14.210  46.770  1.00 47.43           C  
ATOM   2123  ND2 ASN A 147     -57.667 -14.828  47.300  1.00 47.43           N  
ATOM   2124 HD21 ASN A 147     -57.521 -15.804  47.518  1.00 47.43           H  
ATOM   2125 HD22 ASN A 147     -58.548 -14.351  47.423  1.00 47.43           H  
ATOM   2126  OD1 ASN A 147     -55.607 -14.826  46.590  1.00 47.43           O  
ATOM   2127  N   PRO A 148     -55.567 -10.397  44.374  1.00 49.69           N  
ATOM   2128  CA  PRO A 148     -55.904  -9.152  43.688  1.00 49.69           C  
ATOM   2129  HA  PRO A 148     -55.423  -8.314  44.192  1.00 49.69           H  
ATOM   2130  C   PRO A 148     -57.422  -8.914  43.663  1.00 49.69           C  
ATOM   2131  CB  PRO A 148     -55.319  -9.290  42.279  1.00 49.69           C  
ATOM   2132  HB2 PRO A 148     -54.285  -8.945  42.280  1.00 49.69           H  
ATOM   2133  HB3 PRO A 148     -55.899  -8.746  41.534  1.00 49.69           H  
ATOM   2134  O   PRO A 148     -58.209  -9.812  43.359  1.00 49.69           O  
ATOM   2135  CG  PRO A 148     -55.349 -10.799  42.033  1.00 49.69           C  
ATOM   2136  HG2 PRO A 148     -54.596 -11.107  41.307  1.00 49.69           H  
ATOM   2137  HG3 PRO A 148     -56.344 -11.098  41.702  1.00 49.69           H  
ATOM   2138  CD  PRO A 148     -55.072 -11.381  43.419  1.00 49.69           C  
ATOM   2139  HD2 PRO A 148     -55.581 -12.338  43.529  1.00 49.69           H  
ATOM   2140  HD3 PRO A 148     -53.998 -11.506  43.557  1.00 49.69           H  
ATOM   2141  N   THR A 149     -57.841  -7.682  43.952  1.00 41.79           N  
ATOM   2142  H   THR A 149     -57.163  -6.981  44.217  1.00 41.79           H  
ATOM   2143  CA  THR A 149     -59.239  -7.244  43.858  1.00 41.79           C  
ATOM   2144  HA  THR A 149     -59.891  -8.048  44.200  1.00 41.79           H  
ATOM   2145  C   THR A 149     -59.613  -6.905  42.418  1.00 41.79           C  
ATOM   2146  CB  THR A 149     -59.493  -6.012  44.741  1.00 41.79           C  
ATOM   2147  HB  THR A 149     -60.426  -5.535  44.437  1.00 41.79           H  
ATOM   2148  O   THR A 149     -59.082  -5.952  41.852  1.00 41.79           O  
ATOM   2149  CG2 THR A 149     -59.606  -6.390  46.216  1.00 41.79           C  
ATOM   2150 HG21 THR A 149     -59.782  -5.491  46.806  1.00 41.79           H  
ATOM   2151 HG22 THR A 149     -58.682  -6.862  46.551  1.00 41.79           H  
ATOM   2152 HG23 THR A 149     -60.438  -7.079  46.359  1.00 41.79           H  
ATOM   2153  OG1 THR A 149     -58.435  -5.089  44.617  1.00 41.79           O  
ATOM   2154  HG1 THR A 149     -58.394  -4.832  43.693  1.00 41.79           H  
ATOM   2155  N   VAL A 150     -60.568  -7.641  41.845  1.00 43.35           N  
ATOM   2156  H   VAL A 150     -60.947  -8.424  42.357  1.00 43.35           H  
ATOM   2157  CA  VAL A 150     -61.166  -7.326  40.538  1.00 43.35           C  
ATOM   2158  HA  VAL A 150     -60.424  -6.826  39.916  1.00 43.35           H  
ATOM   2159  C   VAL A 150     -62.346  -6.378  40.742  1.00 43.35           C  
ATOM   2160  CB  VAL A 150     -61.612  -8.606  39.801  1.00 43.35           C  
ATOM   2161  HB  VAL A 150     -62.386  -9.108  40.381  1.00 43.35           H  
ATOM   2162  O   VAL A 150     -63.324  -6.746  41.391  1.00 43.35           O  
ATOM   2163  CG1 VAL A 150     -62.173  -8.283  38.409  1.00 43.35           C  
ATOM   2164 HG11 VAL A 150     -61.427  -7.757  37.814  1.00 43.35           H  
ATOM   2165 HG12 VAL A 150     -62.453  -9.204  37.898  1.00 43.35           H  
ATOM   2166 HG13 VAL A 150     -63.064  -7.660  38.496  1.00 43.35           H  
ATOM   2167  CG2 VAL A 150     -60.442  -9.582  39.621  1.00 43.35           C  
ATOM   2168 HG21 VAL A 150     -59.629  -9.085  39.092  1.00 43.35           H  
ATOM   2169 HG22 VAL A 150     -60.766 -10.450  39.047  1.00 43.35           H  
ATOM   2170 HG23 VAL A 150     -60.080  -9.927  40.589  1.00 43.35           H  
ATOM   2171  N   ALA A 151     -62.272  -5.172  40.178  1.00 46.09           N  
ATOM   2172  H   ALA A 151     -61.445  -4.922  39.656  1.00 46.09           H  
ATOM   2173  CA  ALA A 151     -63.398  -4.245  40.130  1.00 46.09           C  
ATOM   2174  HA  ALA A 151     -64.076  -4.452  40.958  1.00 46.09           H  
ATOM   2175  C   ALA A 151     -64.174  -4.438  38.817  1.00 46.09           C  
ATOM   2176  CB  ALA A 151     -62.877  -2.814  40.312  1.00 46.09           C  
ATOM   2177  HB1 ALA A 151     -62.189  -2.562  39.506  1.00 46.09           H  
ATOM   2178  HB2 ALA A 151     -62.358  -2.725  41.267  1.00 46.09           H  
ATOM   2179  HB3 ALA A 151     -63.713  -2.114  40.292  1.00 46.09           H  
ATOM   2180  O   ALA A 151     -63.680  -4.123  37.737  1.00 46.09           O  
ATOM   2181  N   THR A 152     -65.402  -4.948  38.903  1.00 43.10           N  
ATOM   2182  H   THR A 152     -65.740  -5.286  39.792  1.00 43.10           H  
ATOM   2183  CA  THR A 152     -66.334  -5.033  37.772  1.00 43.10           C  
ATOM   2184  HA  THR A 152     -65.789  -4.893  36.838  1.00 43.10           H  
ATOM   2185  C   THR A 152     -67.367  -3.915  37.857  1.00 43.10           C  
ATOM   2186  CB  THR A 152     -67.025  -6.407  37.691  1.00 43.10           C  
ATOM   2187  HB  THR A 152     -67.994  -6.296  37.206  1.00 43.10           H  
ATOM   2188  O   THR A 152     -68.251  -3.919  38.713  1.00 43.10           O  
ATOM   2189  CG2 THR A 152     -66.196  -7.395  36.872  1.00 43.10           C  
ATOM   2190 HG21 THR A 152     -66.701  -8.360  36.833  1.00 43.10           H  
ATOM   2191 HG22 THR A 152     -66.083  -7.023  35.854  1.00 43.10           H  
ATOM   2192 HG23 THR A 152     -65.211  -7.516  37.322  1.00 43.10           H  
ATOM   2193  OG1 THR A 152     -67.204  -6.987  38.966  1.00 43.10           O  
ATOM   2194  HG1 THR A 152     -67.687  -7.807  38.843  1.00 43.10           H  
ATOM   2195  N   THR A 153     -67.285  -2.949  36.945  1.00 48.79           N  
ATOM   2196  H   THR A 153     -66.512  -2.937  36.294  1.00 48.79           H  
ATOM   2197  CA  THR A 153     -68.335  -1.943  36.752  1.00 48.79           C  
ATOM   2198  HA  THR A 153     -68.745  -1.654  37.720  1.00 48.79           H  
ATOM   2199  C   THR A 153     -69.463  -2.537  35.916  1.00 48.79           C  
ATOM   2200  CB  THR A 153     -67.782  -0.677  36.084  1.00 48.79           C  
ATOM   2201  HB  THR A 153     -68.611  -0.073  35.716  1.00 48.79           H  
ATOM   2202  O   THR A 153     -69.324  -2.715  34.708  1.00 48.79           O  
ATOM   2203  CG2 THR A 153     -66.971   0.160  37.071  1.00 48.79           C  
ATOM   2204 HG21 THR A 153     -66.569   1.033  36.557  1.00 48.79           H  
ATOM   2205 HG22 THR A 153     -66.145  -0.429  37.469  1.00 48.79           H  
ATOM   2206 HG23 THR A 153     -67.612   0.491  37.888  1.00 48.79           H  
ATOM   2207  OG1 THR A 153     -66.938  -1.019  35.010  1.00 48.79           O  
ATOM   2208  HG1 THR A 153     -67.457  -1.541  34.394  1.00 48.79           H  
ATOM   2209  N   ALA A 154     -70.583  -2.858  36.562  1.00 44.95           N  
ATOM   2210  H   ALA A 154     -70.617  -2.749  37.565  1.00 44.95           H  
ATOM   2211  CA  ALA A 154     -71.786  -3.319  35.883  1.00 44.95           C  
ATOM   2212  HA  ALA A 154     -71.507  -4.018  35.095  1.00 44.95           H  
ATOM   2213  C   ALA A 154     -72.532  -2.140  35.232  1.00 44.95           C  
ATOM   2214  CB  ALA A 154     -72.651  -4.077  36.899  1.00 44.95           C  
ATOM   2215  HB1 ALA A 154     -72.943  -3.409  37.710  1.00 44.95           H  
ATOM   2216  HB2 ALA A 154     -72.091  -4.919  37.307  1.00 44.95           H  
ATOM   2217  HB3 ALA A 154     -73.549  -4.448  36.407  1.00 44.95           H  
ATOM   2218  O   ALA A 154     -73.141  -1.324  35.922  1.00 44.95           O  
ATOM   2219  N   SER A 155     -72.496  -2.061  33.903  1.00 45.85           N  
ATOM   2220  H   SER A 155     -71.917  -2.704  33.383  1.00 45.85           H  
ATOM   2221  CA  SER A 155     -73.458  -1.302  33.100  1.00 45.85           C  
ATOM   2222  HA  SER A 155     -73.689  -0.363  33.603  1.00 45.85           H  
ATOM   2223  C   SER A 155     -74.760  -2.101  32.951  1.00 45.85           C  
ATOM   2224  CB  SER A 155     -72.859  -0.977  31.721  1.00 45.85           C  
ATOM   2225  HB2 SER A 155     -73.656  -0.720  31.024  1.00 45.85           H  
ATOM   2226  HB3 SER A 155     -72.189  -0.123  31.818  1.00 45.85           H  
ATOM   2227  O   SER A 155     -74.734  -3.321  32.792  1.00 45.85           O  
ATOM   2228  OG  SER A 155     -72.114  -2.077  31.227  1.00 45.85           O  
ATOM   2229  HG  SER A 155     -72.242  -2.182  30.281  1.00 45.85           H  
ATOM   2230  N   GLU A 156     -75.913  -1.424  32.966  1.00 48.64           N  
ATOM   2231  H   GLU A 156     -75.895  -0.430  33.139  1.00 48.64           H  
ATOM   2232  CA  GLU A 156     -77.239  -2.051  32.810  1.00 48.64           C  
ATOM   2233  HA  GLU A 156     -77.242  -2.977  33.384  1.00 48.64           H  
ATOM   2234  C   GLU A 156     -77.553  -2.464  31.353  1.00 48.64           C  
ATOM   2235  CB  GLU A 156     -78.355  -1.162  33.399  1.00 48.64           C  
ATOM   2236  HB2 GLU A 156     -79.309  -1.650  33.202  1.00 48.64           H  
ATOM   2237  HB3 GLU A 156     -78.348  -0.194  32.896  1.00 48.64           H  
ATOM   2238  O   GLU A 156     -78.590  -2.097  30.806  1.00 48.64           O  
ATOM   2239  CG  GLU A 156     -78.265  -0.948  34.917  1.00 48.64           C  
ATOM   2240  HG2 GLU A 156     -78.072  -1.912  35.389  1.00 48.64           H  
ATOM   2241  HG3 GLU A 156     -77.423  -0.291  35.134  1.00 48.64           H  
ATOM   2242  CD  GLU A 156     -79.559  -0.349  35.505  1.00 48.64           C  
ATOM   2243  OE1 GLU A 156     -79.798  -0.576  36.713  1.00 48.64           O  
ATOM   2244  OE2 GLU A 156     -80.298   0.337  34.762  1.00 48.64           O  
ATOM   2245  N   ALA A 157     -76.661  -3.220  30.703  1.00 47.85           N  
ATOM   2246  H   ALA A 157     -75.803  -3.436  31.191  1.00 47.85           H  
ATOM   2247  CA  ALA A 157     -76.935  -3.947  29.459  1.00 47.85           C  
ATOM   2248  HA  ALA A 157     -77.862  -4.509  29.576  1.00 47.85           H  
ATOM   2249  C   ALA A 157     -75.801  -4.934  29.114  1.00 47.85           C  
ATOM   2250  CB  ALA A 157     -77.119  -2.960  28.289  1.00 47.85           C  
ATOM   2251  HB1 ALA A 157     -76.256  -2.299  28.220  1.00 47.85           H  
ATOM   2252  HB2 ALA A 157     -77.213  -3.514  27.355  1.00 47.85           H  
ATOM   2253  HB3 ALA A 157     -78.020  -2.361  28.421  1.00 47.85           H  
ATOM   2254  O   ALA A 157     -74.770  -4.526  28.589  1.00 47.85           O  
ATOM   2255  N   GLY A 158     -76.033  -6.234  29.326  1.00 45.41           N  
ATOM   2256  H   GLY A 158     -76.863  -6.478  29.847  1.00 45.41           H  
ATOM   2257  CA  GLY A 158     -75.382  -7.327  28.581  1.00 45.41           C  
ATOM   2258  HA2 GLY A 158     -75.952  -8.243  28.733  1.00 45.41           H  
ATOM   2259  HA3 GLY A 158     -75.428  -7.090  27.518  1.00 45.41           H  
ATOM   2260  C   GLY A 158     -73.913  -7.648  28.890  1.00 45.41           C  
ATOM   2261  O   GLY A 158     -73.633  -8.767  29.306  1.00 45.41           O  
ATOM   2262  N   ASP A 159     -72.997  -6.697  28.693  1.00 47.64           N  
ATOM   2263  H   ASP A 159     -73.330  -5.788  28.406  1.00 47.64           H  
ATOM   2264  CA  ASP A 159     -71.555  -6.951  28.559  1.00 47.64           C  
ATOM   2265  HA  ASP A 159     -71.340  -7.988  28.819  1.00 47.64           H  
ATOM   2266  C   ASP A 159     -70.710  -6.058  29.489  1.00 47.64           C  
ATOM   2267  CB  ASP A 159     -71.139  -6.757  27.087  1.00 47.64           C  
ATOM   2268  HB2 ASP A 159     -71.490  -5.786  26.736  1.00 47.64           H  
ATOM   2269  HB3 ASP A 159     -70.050  -6.757  27.031  1.00 47.64           H  
ATOM   2270  O   ASP A 159     -70.350  -4.929  29.149  1.00 47.64           O  
ATOM   2271  CG  ASP A 159     -71.648  -7.863  26.157  1.00 47.64           C  
ATOM   2272  OD1 ASP A 159     -71.443  -9.048  26.503  1.00 47.64           O  
ATOM   2273  OD2 ASP A 159     -72.211  -7.517  25.094  1.00 47.64           O  
ATOM   2274  N   SER A 160     -70.348  -6.570  30.671  1.00 47.39           N  
ATOM   2275  H   SER A 160     -70.672  -7.494  30.919  1.00 47.39           H  
ATOM   2276  CA  SER A 160     -69.403  -5.914  31.587  1.00 47.39           C  
ATOM   2277  HA  SER A 160     -69.325  -4.863  31.309  1.00 47.39           H  
ATOM   2278  C   SER A 160     -67.993  -6.508  31.465  1.00 47.39           C  
ATOM   2279  CB  SER A 160     -69.932  -5.909  33.026  1.00 47.39           C  
ATOM   2280  HB2 SER A 160     -69.187  -5.458  33.681  1.00 47.39           H  
ATOM   2281  HB3 SER A 160     -70.831  -5.293  33.055  1.00 47.39           H  
ATOM   2282  O   SER A 160     -67.684  -7.582  31.982  1.00 47.39           O  
ATOM   2283  OG  SER A 160     -70.256  -7.205  33.497  1.00 47.39           O  
ATOM   2284  HG  SER A 160     -70.800  -7.122  34.284  1.00 47.39           H  
ATOM   2285  N   VAL A 161     -67.103  -5.785  30.782  1.00 52.96           N  
ATOM   2286  H   VAL A 161     -67.421  -4.932  30.345  1.00 52.96           H  
ATOM   2287  CA  VAL A 161     -65.685  -6.158  30.641  1.00 52.96           C  
ATOM   2288  HA  VAL A 161     -65.633  -7.231  30.456  1.00 52.96           H  
ATOM   2289  C   VAL A 161     -64.930  -5.861  31.942  1.00 52.96           C  
ATOM   2290  CB  VAL A 161     -65.040  -5.447  29.432  1.00 52.96           C  
ATOM   2291  HB  VAL A 161     -65.092  -4.369  29.581  1.00 52.96           H  
ATOM   2292  O   VAL A 161     -65.007  -4.755  32.477  1.00 52.96           O  
ATOM   2293  CG1 VAL A 161     -63.569  -5.844  29.248  1.00 52.96           C  
ATOM   2294 HG11 VAL A 161     -62.978  -5.523  30.106  1.00 52.96           H  
ATOM   2295 HG12 VAL A 161     -63.481  -6.924  29.129  1.00 52.96           H  
ATOM   2296 HG13 VAL A 161     -63.164  -5.355  28.363  1.00 52.96           H  
ATOM   2297  CG2 VAL A 161     -65.778  -5.795  28.130  1.00 52.96           C  
ATOM   2298 HG21 VAL A 161     -65.772  -6.873  27.969  1.00 52.96           H  
ATOM   2299 HG22 VAL A 161     -65.292  -5.306  27.286  1.00 52.96           H  
ATOM   2300 HG23 VAL A 161     -66.811  -5.449  28.170  1.00 52.96           H  
ATOM   2301  N   ALA A 162     -64.181  -6.838  32.459  1.00 45.14           N  
ATOM   2302  H   ALA A 162     -64.147  -7.727  31.980  1.00 45.14           H  
ATOM   2303  CA  ALA A 162     -63.382  -6.675  33.673  1.00 45.14           C  
ATOM   2304  HA  ALA A 162     -63.945  -6.065  34.380  1.00 45.14           H  
ATOM   2305  C   ALA A 162     -62.051  -5.958  33.381  1.00 45.14           C  
ATOM   2306  CB  ALA A 162     -63.171  -8.051  34.318  1.00 45.14           C  
ATOM   2307  HB1 ALA A 162     -64.135  -8.508  34.540  1.00 45.14           H  
ATOM   2308  HB2 ALA A 162     -62.611  -8.698  33.643  1.00 45.14           H  
ATOM   2309  HB3 ALA A 162     -62.609  -7.935  35.246  1.00 45.14           H  
ATOM   2310  O   ALA A 162     -61.201  -6.485  32.663  1.00 45.14           O  
ATOM   2311  N   VAL A 163     -61.849  -4.780  33.977  1.00 51.42           N  
ATOM   2312  H   VAL A 163     -62.580  -4.403  34.563  1.00 51.42           H  
ATOM   2313  CA  VAL A 163     -60.588  -4.026  33.895  1.00 51.42           C  
ATOM   2314  HA  VAL A 163     -60.047  -4.342  33.004  1.00 51.42           H  
ATOM   2315  C   VAL A 163     -59.724  -4.352  35.116  1.00 51.42           C  
ATOM   2316  CB  VAL A 163     -60.841  -2.510  33.752  1.00 51.42           C  
ATOM   2317  HB  VAL A 163     -61.385  -2.150  34.625  1.00 51.42           H  
ATOM   2318  O   VAL A 163     -60.119  -4.117  36.255  1.00 51.42           O  
ATOM   2319  CG1 VAL A 163     -59.525  -1.730  33.634  1.00 51.42           C  
ATOM   2320 HG11 VAL A 163     -59.737  -0.669  33.501  1.00 51.42           H  
ATOM   2321 HG12 VAL A 163     -58.938  -1.838  34.546  1.00 51.42           H  
ATOM   2322 HG13 VAL A 163     -58.945  -2.088  32.783  1.00 51.42           H  
ATOM   2323  CG2 VAL A 163     -61.674  -2.205  32.497  1.00 51.42           C  
ATOM   2324 HG21 VAL A 163     -61.818  -1.129  32.403  1.00 51.42           H  
ATOM   2325 HG22 VAL A 163     -62.655  -2.672  32.572  1.00 51.42           H  
ATOM   2326 HG23 VAL A 163     -61.167  -2.580  31.608  1.00 51.42           H  
ATOM   2327  N   LEU A 164     -58.531  -4.901  34.878  1.00 50.31           N  
ATOM   2328  H   LEU A 164     -58.272  -5.071  33.917  1.00 50.31           H  
ATOM   2329  CA  LEU A 164     -57.535  -5.199  35.910  1.00 50.31           C  
ATOM   2330  HA  LEU A 164     -58.027  -5.319  36.875  1.00 50.31           H  
ATOM   2331  C   LEU A 164     -56.547  -4.030  36.050  1.00 50.31           C  
ATOM   2332  CB  LEU A 164     -56.827  -6.524  35.552  1.00 50.31           C  
ATOM   2333  HB2 LEU A 164     -55.839  -6.542  36.012  1.00 50.31           H  
ATOM   2334  HB3 LEU A 164     -56.673  -6.554  34.473  1.00 50.31           H  
ATOM   2335  O   LEU A 164     -55.540  -3.976  35.346  1.00 50.31           O  
ATOM   2336  CG  LEU A 164     -57.595  -7.780  36.004  1.00 50.31           C  
ATOM   2337  HG  LEU A 164     -58.666  -7.630  35.874  1.00 50.31           H  
ATOM   2338  CD1 LEU A 164     -57.176  -8.992  35.170  1.00 50.31           C  
ATOM   2339 HD11 LEU A 164     -57.436  -8.820  34.126  1.00 50.31           H  
ATOM   2340 HD12 LEU A 164     -57.704  -9.881  35.516  1.00 50.31           H  
ATOM   2341 HD13 LEU A 164     -56.101  -9.150  35.253  1.00 50.31           H  
ATOM   2342  CD2 LEU A 164     -57.301  -8.101  37.473  1.00 50.31           C  
ATOM   2343 HD21 LEU A 164     -57.802  -9.027  37.753  1.00 50.31           H  
ATOM   2344 HD22 LEU A 164     -56.228  -8.221  37.625  1.00 50.31           H  
ATOM   2345 HD23 LEU A 164     -57.665  -7.293  38.108  1.00 50.31           H  
ATOM   2346  N   GLU A 165     -56.802  -3.108  36.981  1.00 46.81           N  
ATOM   2347  H   GLU A 165     -57.667  -3.151  37.501  1.00 46.81           H  
ATOM   2348  CA  GLU A 165     -55.776  -2.148  37.410  1.00 46.81           C  
ATOM   2349  HA  GLU A 165     -55.275  -1.744  36.530  1.00 46.81           H  
ATOM   2350  C   GLU A 165     -54.714  -2.853  38.268  1.00 46.81           C  
ATOM   2351  CB  GLU A 165     -56.367  -0.958  38.188  1.00 46.81           C  
ATOM   2352  HB2 GLU A 165     -55.545  -0.470  38.711  1.00 46.81           H  
ATOM   2353  HB3 GLU A 165     -57.079  -1.320  38.931  1.00 46.81           H  
ATOM   2354  O   GLU A 165     -54.924  -3.135  39.448  1.00 46.81           O  
ATOM   2355  CG  GLU A 165     -57.034   0.097  37.294  1.00 46.81           C  
ATOM   2356  HG2 GLU A 165     -56.399   0.268  36.425  1.00 46.81           H  
ATOM   2357  HG3 GLU A 165     -57.992  -0.285  36.942  1.00 46.81           H  
ATOM   2358  CD  GLU A 165     -57.239   1.432  38.037  1.00 46.81           C  
ATOM   2359  OE1 GLU A 165     -57.136   2.485  37.369  1.00 46.81           O  
ATOM   2360  OE2 GLU A 165     -57.475   1.400  39.268  1.00 46.81           O  
ATOM   2361  N   VAL A 166     -53.530  -3.096  37.698  1.00 52.44           N  
ATOM   2362  H   VAL A 166     -53.434  -2.918  36.708  1.00 52.44           H  
ATOM   2363  CA  VAL A 166     -52.351  -3.565  38.450  1.00 52.44           C  
ATOM   2364  HA  VAL A 166     -52.705  -4.224  39.242  1.00 52.44           H  
ATOM   2365  C   VAL A 166     -51.680  -2.371  39.148  1.00 52.44           C  
ATOM   2366  CB  VAL A 166     -51.396  -4.411  37.579  1.00 52.44           C  
ATOM   2367  HB  VAL A 166     -50.933  -3.781  36.820  1.00 52.44           H  
ATOM   2368  O   VAL A 166     -50.564  -1.966  38.827  1.00 52.44           O  
ATOM   2369  CG1 VAL A 166     -50.299  -5.077  38.426  1.00 52.44           C  
ATOM   2370 HG11 VAL A 166     -49.671  -4.324  38.902  1.00 52.44           H  
ATOM   2371 HG12 VAL A 166     -50.746  -5.710  39.193  1.00 52.44           H  
ATOM   2372 HG13 VAL A 166     -49.660  -5.687  37.787  1.00 52.44           H  
ATOM   2373  CG2 VAL A 166     -52.150  -5.551  36.873  1.00 52.44           C  
ATOM   2374 HG21 VAL A 166     -52.882  -5.146  36.174  1.00 52.44           H  
ATOM   2375 HG22 VAL A 166     -51.450  -6.165  36.307  1.00 52.44           H  
ATOM   2376 HG23 VAL A 166     -52.664  -6.173  37.607  1.00 52.44           H  
ATOM   2377  N   GLY A 167     -52.398  -1.765  40.096  1.00 47.04           N  
ATOM   2378  H   GLY A 167     -53.330  -2.117  40.261  1.00 47.04           H  
ATOM   2379  CA  GLY A 167     -51.898  -0.693  40.957  1.00 47.04           C  
ATOM   2380  HA2 GLY A 167     -52.723  -0.028  41.212  1.00 47.04           H  
ATOM   2381  HA3 GLY A 167     -51.144  -0.109  40.430  1.00 47.04           H  
ATOM   2382  C   GLY A 167     -51.310  -1.250  42.254  1.00 47.04           C  
ATOM   2383  O   GLY A 167     -52.034  -1.808  43.077  1.00 47.04           O  
ATOM   2384  N   SER A 168     -50.005  -1.076  42.478  1.00 43.00           N  
ATOM   2385  H   SER A 168     -49.451  -0.622  41.765  1.00 43.00           H  
ATOM   2386  CA  SER A 168     -49.295  -1.565  43.671  1.00 43.00           C  
ATOM   2387  HA  SER A 168     -49.637  -2.581  43.870  1.00 43.00           H  
ATOM   2388  C   SER A 168     -49.598  -0.735  44.935  1.00 43.00           C  
ATOM   2389  CB  SER A 168     -47.791  -1.647  43.377  1.00 43.00           C  
ATOM   2390  HB2 SER A 168     -47.272  -2.056  44.244  1.00 43.00           H  
ATOM   2391  HB3 SER A 168     -47.623  -2.305  42.524  1.00 43.00           H  
ATOM   2392  O   SER A 168     -48.720  -0.056  45.471  1.00 43.00           O  
ATOM   2393  OG  SER A 168     -47.280  -0.363  43.082  1.00 43.00           O  
ATOM   2394  HG  SER A 168     -47.491   0.196  43.833  1.00 43.00           H  
ATOM   2395  N   ASN A 169     -50.840  -0.785  45.420  1.00 39.90           N  
ATOM   2396  H   ASN A 169     -51.512  -1.324  44.893  1.00 39.90           H  
ATOM   2397  CA  ASN A 169     -51.337   0.012  46.546  1.00 39.90           C  
ATOM   2398  HA  ASN A 169     -50.583   0.747  46.827  1.00 39.90           H  
ATOM   2399  C   ASN A 169     -51.585  -0.843  47.803  1.00 39.90           C  
ATOM   2400  CB  ASN A 169     -52.588   0.789  46.086  1.00 39.90           C  
ATOM   2401  HB2 ASN A 169     -53.115   1.177  46.958  1.00 39.90           H  
ATOM   2402  HB3 ASN A 169     -53.263   0.113  45.561  1.00 39.90           H  
ATOM   2403  O   ASN A 169     -52.725  -1.141  48.152  1.00 39.90           O  
ATOM   2404  CG  ASN A 169     -52.268   1.980  45.202  1.00 39.90           C  
ATOM   2405  ND2 ASN A 169     -53.210   2.424  44.405  1.00 39.90           N  
ATOM   2406 HD21 ASN A 169     -54.093   1.941  44.327  1.00 39.90           H  
ATOM   2407 HD22 ASN A 169     -52.963   3.196  43.802  1.00 39.90           H  
ATOM   2408  OD1 ASN A 169     -51.193   2.552  45.236  1.00 39.90           O  
ATOM   2409  N   ALA A 170     -50.515  -1.208  48.518  1.00 42.54           N  
ATOM   2410  H   ALA A 170     -49.599  -0.982  48.156  1.00 42.54           H  
ATOM   2411  CA  ALA A 170     -50.611  -1.864  49.826  1.00 42.54           C  
ATOM   2412  HA  ALA A 170     -51.527  -1.534  50.316  1.00 42.54           H  
ATOM   2413  C   ALA A 170     -49.439  -1.490  50.760  1.00 42.54           C  
ATOM   2414  CB  ALA A 170     -50.731  -3.382  49.617  1.00 42.54           C  
ATOM   2415  HB1 ALA A 170     -51.616  -3.606  49.022  1.00 42.54           H  
ATOM   2416  HB2 ALA A 170     -49.849  -3.759  49.099  1.00 42.54           H  
ATOM   2417  HB3 ALA A 170     -50.818  -3.882  50.581  1.00 42.54           H  
ATOM   2418  O   ALA A 170     -48.438  -2.198  50.837  1.00 42.54           O  
ATOM   2419  N   GLY A 171     -49.578  -0.385  51.504  1.00 48.47           N  
ATOM   2420  H   GLY A 171     -50.377   0.207  51.327  1.00 48.47           H  
ATOM   2421  CA  GLY A 171     -48.688  -0.041  52.625  1.00 48.47           C  
ATOM   2422  HA2 GLY A 171     -47.750  -0.589  52.536  1.00 48.47           H  
ATOM   2423  HA3 GLY A 171     -49.167  -0.377  53.544  1.00 48.47           H  
ATOM   2424  C   GLY A 171     -48.323   1.451  52.715  1.00 48.47           C  
ATOM   2425  O   GLY A 171     -47.915   2.032  51.713  1.00 48.47           O  
ATOM   2426  N   PRO A 172     -48.413   2.096  53.898  1.00 42.24           N  
ATOM   2427  CA  PRO A 172     -48.147   3.529  54.072  1.00 42.24           C  
ATOM   2428  HA  PRO A 172     -48.507   4.076  53.201  1.00 42.24           H  
ATOM   2429  C   PRO A 172     -46.644   3.842  54.226  1.00 42.24           C  
ATOM   2430  CB  PRO A 172     -48.996   3.927  55.286  1.00 42.24           C  
ATOM   2431  HB2 PRO A 172     -48.638   4.824  55.791  1.00 42.24           H  
ATOM   2432  HB3 PRO A 172     -50.032   4.065  54.975  1.00 42.24           H  
ATOM   2433  O   PRO A 172     -46.232   4.524  55.164  1.00 42.24           O  
ATOM   2434  CG  PRO A 172     -48.892   2.684  56.168  1.00 42.24           C  
ATOM   2435  HG2 PRO A 172     -47.938   2.684  56.695  1.00 42.24           H  
ATOM   2436  HG3 PRO A 172     -49.721   2.617  56.873  1.00 42.24           H  
ATOM   2437  CD  PRO A 172     -48.922   1.543  55.148  1.00 42.24           C  
ATOM   2438  HD2 PRO A 172     -48.304   0.714  55.493  1.00 42.24           H  
ATOM   2439  HD3 PRO A 172     -49.951   1.213  55.007  1.00 42.24           H  
ATOM   2440  N   LEU A 173     -45.807   3.325  53.323  1.00 46.07           N  
ATOM   2441  H   LEU A 173     -46.208   2.822  52.545  1.00 46.07           H  
ATOM   2442  CA  LEU A 173     -44.364   3.582  53.288  1.00 46.07           C  
ATOM   2443  HA  LEU A 173     -44.142   4.423  53.945  1.00 46.07           H  
ATOM   2444  C   LEU A 173     -43.942   3.950  51.856  1.00 46.07           C  
ATOM   2445  CB  LEU A 173     -43.593   2.346  53.794  1.00 46.07           C  
ATOM   2446  HB2 LEU A 173     -43.995   1.465  53.295  1.00 46.07           H  
ATOM   2447  HB3 LEU A 173     -42.547   2.440  53.503  1.00 46.07           H  
ATOM   2448  O   LEU A 173     -44.241   3.187  50.936  1.00 46.07           O  
ATOM   2449  CG  LEU A 173     -43.656   2.141  55.320  1.00 46.07           C  
ATOM   2450  HG  LEU A 173     -44.691   2.187  55.659  1.00 46.07           H  
ATOM   2451  CD1 LEU A 173     -43.104   0.761  55.679  1.00 46.07           C  
ATOM   2452 HD11 LEU A 173     -43.168   0.607  56.756  1.00 46.07           H  
ATOM   2453 HD12 LEU A 173     -43.694  -0.010  55.183  1.00 46.07           H  
ATOM   2454 HD13 LEU A 173     -42.064   0.678  55.364  1.00 46.07           H  
ATOM   2455  CD2 LEU A 173     -42.827   3.186  56.073  1.00 46.07           C  
ATOM   2456 HD21 LEU A 173     -42.844   2.966  57.141  1.00 46.07           H  
ATOM   2457 HD22 LEU A 173     -43.258   4.177  55.929  1.00 46.07           H  
ATOM   2458 HD23 LEU A 173     -41.795   3.179  55.721  1.00 46.07           H  
ATOM   2459  N   PRO A 174     -43.240   5.080  51.638  1.00 44.40           N  
ATOM   2460  CA  PRO A 174     -42.825   5.505  50.306  1.00 44.40           C  
ATOM   2461  HA  PRO A 174     -43.660   5.427  49.610  1.00 44.40           H  
ATOM   2462  C   PRO A 174     -41.680   4.622  49.792  1.00 44.40           C  
ATOM   2463  CB  PRO A 174     -42.447   6.985  50.456  1.00 44.40           C  
ATOM   2464  HB2 PRO A 174     -41.688   7.298  49.739  1.00 44.40           H  
ATOM   2465  HB3 PRO A 174     -43.341   7.598  50.346  1.00 44.40           H  
ATOM   2466  O   PRO A 174     -40.501   4.928  49.972  1.00 44.40           O  
ATOM   2467  CG  PRO A 174     -41.947   7.074  51.898  1.00 44.40           C  
ATOM   2468  HG2 PRO A 174     -42.059   8.080  52.303  1.00 44.40           H  
ATOM   2469  HG3 PRO A 174     -40.906   6.755  51.949  1.00 44.40           H  
ATOM   2470  CD  PRO A 174     -42.832   6.067  52.631  1.00 44.40           C  
ATOM   2471  HD2 PRO A 174     -43.716   6.572  53.022  1.00 44.40           H  
ATOM   2472  HD3 PRO A 174     -42.273   5.603  53.444  1.00 44.40           H  
ATOM   2473  N   ARG A 175     -42.026   3.505  49.145  1.00 46.70           N  
ATOM   2474  H   ARG A 175     -43.009   3.279  49.102  1.00 46.70           H  
ATOM   2475  CA  ARG A 175     -41.084   2.727  48.334  1.00 46.70           C  
ATOM   2476  HA  ARG A 175     -40.159   2.626  48.900  1.00 46.70           H  
ATOM   2477  C   ARG A 175     -40.800   3.520  47.046  1.00 46.70           C  
ATOM   2478  CB  ARG A 175     -41.663   1.324  48.072  1.00 46.70           C  
ATOM   2479  HB2 ARG A 175     -42.631   1.418  47.579  1.00 46.70           H  
ATOM   2480  HB3 ARG A 175     -41.814   0.830  49.032  1.00 46.70           H  
ATOM   2481  O   ARG A 175     -41.763   3.914  46.388  1.00 46.70           O  
ATOM   2482  CG  ARG A 175     -40.743   0.458  47.194  1.00 46.70           C  
ATOM   2483  HG2 ARG A 175     -40.731   0.880  46.189  1.00 46.70           H  
ATOM   2484  HG3 ARG A 175     -39.727   0.476  47.587  1.00 46.70           H  
ATOM   2485  CD  ARG A 175     -41.210  -1.000  47.081  1.00 46.70           C  
ATOM   2486  HD2 ARG A 175     -42.279  -1.018  46.868  1.00 46.70           H  
ATOM   2487  HD3 ARG A 175     -40.694  -1.438  46.226  1.00 46.70           H  
ATOM   2488  NE  ARG A 175     -40.926  -1.776  48.311  1.00 46.70           N  
ATOM   2489  HE  ARG A 175     -41.193  -1.338  49.181  1.00 46.70           H  
ATOM   2490  NH1 ARG A 175     -40.033  -3.665  47.335  1.00 46.70           N  
ATOM   2491 HH11 ARG A 175     -40.203  -3.275  46.419  1.00 46.70           H  
ATOM   2492 HH12 ARG A 175     -39.622  -4.584  47.410  1.00 46.70           H  
ATOM   2493  NH2 ARG A 175     -40.160  -3.528  49.551  1.00 46.70           N  
ATOM   2494 HH21 ARG A 175     -40.418  -3.047  50.401  1.00 46.70           H  
ATOM   2495 HH22 ARG A 175     -39.749  -4.450  49.596  1.00 46.70           H  
ATOM   2496  CZ  ARG A 175     -40.378  -2.979  48.389  1.00 46.70           C  
ATOM   2497  N   PRO A 176     -39.529   3.774  46.675  1.00 49.52           N  
ATOM   2498  CA  PRO A 176     -39.226   4.411  45.397  1.00 49.52           C  
ATOM   2499  HA  PRO A 176     -39.698   5.393  45.369  1.00 49.52           H  
ATOM   2500  C   PRO A 176     -39.756   3.538  44.246  1.00 49.52           C  
ATOM   2501  CB  PRO A 176     -37.703   4.577  45.359  1.00 49.52           C  
ATOM   2502  HB2 PRO A 176     -37.434   5.548  45.775  1.00 49.52           H  
ATOM   2503  HB3 PRO A 176     -37.302   4.472  44.351  1.00 49.52           H  
ATOM   2504  O   PRO A 176     -39.680   2.308  44.348  1.00 49.52           O  
ATOM   2505  CG  PRO A 176     -37.202   3.470  46.287  1.00 49.52           C  
ATOM   2506  HG2 PRO A 176     -36.234   3.714  46.724  1.00 49.52           H  
ATOM   2507  HG3 PRO A 176     -37.148   2.530  45.738  1.00 49.52           H  
ATOM   2508  CD  PRO A 176     -38.299   3.382  47.348  1.00 49.52           C  
ATOM   2509  HD2 PRO A 176     -38.092   4.083  48.156  1.00 49.52           H  
ATOM   2510  HD3 PRO A 176     -38.351   2.364  47.734  1.00 49.52           H  
ATOM   2511  N   PRO A 177     -40.319   4.135  43.180  1.00 52.37           N  
ATOM   2512  CA  PRO A 177     -40.834   3.374  42.050  1.00 52.37           C  
ATOM   2513  HA  PRO A 177     -41.619   2.696  42.383  1.00 52.37           H  
ATOM   2514  C   PRO A 177     -39.699   2.567  41.416  1.00 52.37           C  
ATOM   2515  CB  PRO A 177     -41.428   4.409  41.086  1.00 52.37           C  
ATOM   2516  HB2 PRO A 177     -42.480   4.562  41.323  1.00 52.37           H  
ATOM   2517  HB3 PRO A 177     -41.314   4.113  40.043  1.00 52.37           H  
ATOM   2518  O   PRO A 177     -38.619   3.101  41.173  1.00 52.37           O  
ATOM   2519  CG  PRO A 177     -40.644   5.683  41.404  1.00 52.37           C  
ATOM   2520  HG2 PRO A 177     -41.211   6.580  41.159  1.00 52.37           H  
ATOM   2521  HG3 PRO A 177     -39.694   5.672  40.869  1.00 52.37           H  
ATOM   2522  CD  PRO A 177     -40.389   5.563  42.906  1.00 52.37           C  
ATOM   2523  HD2 PRO A 177     -41.222   5.997  43.458  1.00 52.37           H  
ATOM   2524  HD3 PRO A 177     -39.457   6.067  43.163  1.00 52.37           H  
ATOM   2525  N   GLY A 178     -39.942   1.279  41.162  1.00 50.93           N  
ATOM   2526  H   GLY A 178     -40.860   0.905  41.356  1.00 50.93           H  
ATOM   2527  CA  GLY A 178     -38.998   0.457  40.411  1.00 50.93           C  
ATOM   2528  HA2 GLY A 178     -39.360  -0.569  40.341  1.00 50.93           H  
ATOM   2529  HA3 GLY A 178     -38.030   0.460  40.912  1.00 50.93           H  
ATOM   2530  C   GLY A 178     -38.846   1.017  39.001  1.00 50.93           C  
ATOM   2531  O   GLY A 178     -39.847   1.254  38.325  1.00 50.93           O  
ATOM   2532  N   GLU A 179     -37.608   1.250  38.571  1.00 51.45           N  
ATOM   2533  H   GLU A 179     -36.826   1.088  39.189  1.00 51.45           H  
ATOM   2534  CA  GLU A 179     -37.314   1.800  37.250  1.00 51.45           C  
ATOM   2535  HA  GLU A 179     -37.914   2.697  37.097  1.00 51.45           H  
ATOM   2536  C   GLU A 179     -37.696   0.786  36.162  1.00 51.45           C  
ATOM   2537  CB  GLU A 179     -35.832   2.209  37.155  1.00 51.45           C  
ATOM   2538  HB2 GLU A 179     -35.208   1.349  37.397  1.00 51.45           H  
ATOM   2539  HB3 GLU A 179     -35.623   2.519  36.131  1.00 51.45           H  
ATOM   2540  O   GLU A 179     -36.982  -0.184  35.906  1.00 51.45           O  
ATOM   2541  CG  GLU A 179     -35.490   3.376  38.100  1.00 51.45           C  
ATOM   2542  HG2 GLU A 179     -35.681   3.068  39.128  1.00 51.45           H  
ATOM   2543  HG3 GLU A 179     -36.156   4.208  37.872  1.00 51.45           H  
ATOM   2544  CD  GLU A 179     -34.030   3.850  37.994  1.00 51.45           C  
ATOM   2545  OE1 GLU A 179     -33.775   5.002  38.415  1.00 51.45           O  
ATOM   2546  OE2 GLU A 179     -33.177   3.063  37.523  1.00 51.45           O  
ATOM   2547  N   SER A 180     -38.842   1.003  35.517  1.00 55.11           N  
ATOM   2548  H   SER A 180     -39.453   1.741  35.835  1.00 55.11           H  
ATOM   2549  CA  SER A 180     -39.226   0.303  34.295  1.00 55.11           C  
ATOM   2550  HA  SER A 180     -38.643  -0.615  34.215  1.00 55.11           H  
ATOM   2551  C   SER A 180     -38.881   1.173  33.087  1.00 55.11           C  
ATOM   2552  CB  SER A 180     -40.697  -0.128  34.336  1.00 55.11           C  
ATOM   2553  HB2 SER A 180     -40.962  -0.595  33.388  1.00 55.11           H  
ATOM   2554  HB3 SER A 180     -40.814  -0.867  35.130  1.00 55.11           H  
ATOM   2555  O   SER A 180     -39.377   2.288  32.923  1.00 55.11           O  
ATOM   2556  OG  SER A 180     -41.573   0.953  34.592  1.00 55.11           O  
ATOM   2557  HG  SER A 180     -42.427   0.606  34.862  1.00 55.11           H  
ATOM   2558  N   VAL A 181     -38.006   0.660  32.222  1.00 50.10           N  
ATOM   2559  H   VAL A 181     -37.607  -0.248  32.415  1.00 50.10           H  
ATOM   2560  CA  VAL A 181     -37.621   1.338  30.980  1.00 50.10           C  
ATOM   2561  HA  VAL A 181     -37.861   2.398  31.062  1.00 50.10           H  
ATOM   2562  C   VAL A 181     -38.448   0.754  29.841  1.00 50.10           C  
ATOM   2563  CB  VAL A 181     -36.103   1.252  30.729  1.00 50.10           C  
ATOM   2564  HB  VAL A 181     -35.805   0.208  30.642  1.00 50.10           H  
ATOM   2565  O   VAL A 181     -38.270  -0.401  29.455  1.00 50.10           O  
ATOM   2566  CG1 VAL A 181     -35.715   1.988  29.438  1.00 50.10           C  
ATOM   2567 HG11 VAL A 181     -34.634   1.945  29.304  1.00 50.10           H  
ATOM   2568 HG12 VAL A 181     -36.185   1.513  28.577  1.00 50.10           H  
ATOM   2569 HG13 VAL A 181     -36.026   3.031  29.491  1.00 50.10           H  
ATOM   2570  CG2 VAL A 181     -35.320   1.894  31.884  1.00 50.10           C  
ATOM   2571 HG21 VAL A 181     -35.622   2.933  32.016  1.00 50.10           H  
ATOM   2572 HG22 VAL A 181     -34.250   1.856  31.676  1.00 50.10           H  
ATOM   2573 HG23 VAL A 181     -35.500   1.352  32.812  1.00 50.10           H  
ATOM   2574  N   SER A 182     -39.366   1.557  29.304  1.00 56.29           N  
ATOM   2575  H   SER A 182     -39.462   2.488  29.683  1.00 56.29           H  
ATOM   2576  CA  SER A 182     -40.100   1.233  28.079  1.00 56.29           C  
ATOM   2577  HA  SER A 182     -40.134   0.152  27.947  1.00 56.29           H  
ATOM   2578  C   SER A 182     -39.383   1.850  26.883  1.00 56.29           C  
ATOM   2579  CB  SER A 182     -41.543   1.728  28.167  1.00 56.29           C  
ATOM   2580  HB2 SER A 182     -42.012   1.311  29.058  1.00 56.29           H  
ATOM   2581  HB3 SER A 182     -41.555   2.816  28.234  1.00 56.29           H  
ATOM   2582  O   SER A 182     -39.134   3.056  26.864  1.00 56.29           O  
ATOM   2583  OG  SER A 182     -42.265   1.312  27.024  1.00 56.29           O  
ATOM   2584  HG  SER A 182     -43.162   1.648  27.095  1.00 56.29           H  
ATOM   2585  N   SER A 183     -39.054   1.030  25.885  1.00 48.71           N  
ATOM   2586  H   SER A 183     -39.323   0.059  25.958  1.00 48.71           H  
ATOM   2587  CA  SER A 183     -38.474   1.486  24.622  1.00 48.71           C  
ATOM   2588  HA  SER A 183     -38.355   2.569  24.650  1.00 48.71           H  
ATOM   2589  C   SER A 183     -39.406   1.146  23.465  1.00 48.71           C  
ATOM   2590  CB  SER A 183     -37.080   0.891  24.423  1.00 48.71           C  
ATOM   2591  HB2 SER A 183     -36.470   1.119  25.297  1.00 48.71           H  
ATOM   2592  HB3 SER A 183     -37.153  -0.191  24.311  1.00 48.71           H  
ATOM   2593  O   SER A 183     -39.909   0.025  23.355  1.00 48.71           O  
ATOM   2594  OG  SER A 183     -36.474   1.456  23.275  1.00 48.71           O  
ATOM   2595  HG  SER A 183     -35.535   1.260  23.303  1.00 48.71           H  
ATOM   2596  N   THR A 184     -39.633   2.123  22.590  1.00 59.40           N  
ATOM   2597  H   THR A 184     -39.191   3.017  22.751  1.00 59.40           H  
ATOM   2598  CA  THR A 184     -40.427   1.975  21.367  1.00 59.40           C  
ATOM   2599  HA  THR A 184     -40.783   0.949  21.278  1.00 59.40           H  
ATOM   2600  C   THR A 184     -39.552   2.284  20.164  1.00 59.40           C  
ATOM   2601  CB  THR A 184     -41.656   2.900  21.360  1.00 59.40           C  
ATOM   2602  HB  THR A 184     -42.156   2.800  20.397  1.00 59.40           H  
ATOM   2603  O   THR A 184     -38.991   3.377  20.078  1.00 59.40           O  
ATOM   2604  CG2 THR A 184     -42.654   2.549  22.462  1.00 59.40           C  
ATOM   2605 HG21 THR A 184     -42.973   1.512  22.353  1.00 59.40           H  
ATOM   2606 HG22 THR A 184     -43.523   3.203  22.384  1.00 59.40           H  
ATOM   2607 HG23 THR A 184     -42.196   2.685  23.441  1.00 59.40           H  
ATOM   2608  OG1 THR A 184     -41.278   4.247  21.533  1.00 59.40           O  
ATOM   2609  HG1 THR A 184     -40.480   4.392  21.019  1.00 59.40           H  
ATOM   2610  N   SER A 185     -39.466   1.359  19.209  1.00 60.38           N  
ATOM   2611  H   SER A 185     -39.923   0.467  19.332  1.00 60.38           H  
ATOM   2612  CA  SER A 185     -38.768   1.579  17.943  1.00 60.38           C  
ATOM   2613  HA  SER A 185     -38.287   2.557  17.970  1.00 60.38           H  
ATOM   2614  C   SER A 185     -39.753   1.602  16.774  1.00 60.38           C  
ATOM   2615  CB  SER A 185     -37.631   0.567  17.759  1.00 60.38           C  
ATOM   2616  HB2 SER A 185     -37.122   0.762  16.815  1.00 60.38           H  
ATOM   2617  HB3 SER A 185     -36.916   0.697  18.572  1.00 60.38           H  
ATOM   2618  O   SER A 185     -40.585   0.710  16.601  1.00 60.38           O  
ATOM   2619  OG  SER A 185     -38.104  -0.764  17.771  1.00 60.38           O  
ATOM   2620  HG  SER A 185     -37.372  -1.355  17.963  1.00 60.38           H  
ATOM   2621  N   TYR A 186     -39.654   2.647  15.955  1.00 60.48           N  
ATOM   2622  H   TYR A 186     -38.962   3.355  16.155  1.00 60.48           H  
ATOM   2623  CA  TYR A 186     -40.348   2.745  14.675  1.00 60.48           C  
ATOM   2624  HA  TYR A 186     -41.104   1.962  14.608  1.00 60.48           H  
ATOM   2625  C   TYR A 186     -39.331   2.527  13.556  1.00 60.48           C  
ATOM   2626  CB  TYR A 186     -41.072   4.092  14.568  1.00 60.48           C  
ATOM   2627  HB2 TYR A 186     -40.336   4.896  14.573  1.00 60.48           H  
ATOM   2628  HB3 TYR A 186     -41.703   4.222  15.447  1.00 60.48           H  
ATOM   2629  O   TYR A 186     -38.257   3.129  13.560  1.00 60.48           O  
ATOM   2630  CG  TYR A 186     -41.945   4.214  13.334  1.00 60.48           C  
ATOM   2631  CD1 TYR A 186     -41.470   4.892  12.195  1.00 60.48           C  
ATOM   2632  HD1 TYR A 186     -40.484   5.332  12.198  1.00 60.48           H  
ATOM   2633  CD2 TYR A 186     -43.240   3.657  13.332  1.00 60.48           C  
ATOM   2634  HD2 TYR A 186     -43.611   3.154  14.212  1.00 60.48           H  
ATOM   2635  CE1 TYR A 186     -42.293   5.022  11.060  1.00 60.48           C  
ATOM   2636  HE1 TYR A 186     -41.957   5.566  10.189  1.00 60.48           H  
ATOM   2637  CE2 TYR A 186     -44.064   3.781  12.195  1.00 60.48           C  
ATOM   2638  HE2 TYR A 186     -45.062   3.369  12.199  1.00 60.48           H  
ATOM   2639  OH  TYR A 186     -44.374   4.613   9.958  1.00 60.48           O  
ATOM   2640  HH  TYR A 186     -45.254   4.247  10.075  1.00 60.48           H  
ATOM   2641  CZ  TYR A 186     -43.590   4.468  11.056  1.00 60.48           C  
ATOM   2642  N   HIS A 187     -39.655   1.655  12.604  1.00 55.83           N  
ATOM   2643  H   HIS A 187     -40.560   1.209  12.637  1.00 55.83           H  
ATOM   2644  CA  HIS A 187     -38.814   1.385  11.443  1.00 55.83           C  
ATOM   2645  HA  HIS A 187     -38.004   2.114  11.407  1.00 55.83           H  
ATOM   2646  C   HIS A 187     -39.659   1.584  10.187  1.00 55.83           C  
ATOM   2647  CB  HIS A 187     -38.177  -0.015  11.556  1.00 55.83           C  
ATOM   2648  HB2 HIS A 187     -38.675  -0.716  10.886  1.00 55.83           H  
ATOM   2649  HB3 HIS A 187     -38.301  -0.394  12.571  1.00 55.83           H  
ATOM   2650  O   HIS A 187     -40.522   0.763   9.877  1.00 55.83           O  
ATOM   2651  CG  HIS A 187     -36.699  -0.006  11.261  1.00 55.83           C  
ATOM   2652  CD2 HIS A 187     -36.062  -0.585  10.195  1.00 55.83           C  
ATOM   2653  HD2 HIS A 187     -36.533  -1.134   9.393  1.00 55.83           H  
ATOM   2654  ND1 HIS A 187     -35.730   0.591  12.036  1.00 55.83           N  
ATOM   2655  HD1 HIS A 187     -35.890   1.137  12.871  1.00 55.83           H  
ATOM   2656  CE1 HIS A 187     -34.539   0.372  11.455  1.00 55.83           C  
ATOM   2657  HE1 HIS A 187     -33.590   0.731  11.826  1.00 55.83           H  
ATOM   2658  NE2 HIS A 187     -34.691  -0.343  10.331  1.00 55.83           N  
ATOM   2659  N   SER A 188     -39.433   2.699   9.490  1.00 61.67           N  
ATOM   2660  H   SER A 188     -38.702   3.326   9.796  1.00 61.67           H  
ATOM   2661  CA  SER A 188     -40.055   2.950   8.191  1.00 61.67           C  
ATOM   2662  HA  SER A 188     -41.101   2.644   8.223  1.00 61.67           H  
ATOM   2663  C   SER A 188     -39.323   2.126   7.137  1.00 61.67           C  
ATOM   2664  CB  SER A 188     -40.015   4.438   7.839  1.00 61.67           C  
ATOM   2665  HB2 SER A 188     -38.987   4.759   7.676  1.00 61.67           H  
ATOM   2666  HB3 SER A 188     -40.447   5.019   8.654  1.00 61.67           H  
ATOM   2667  O   SER A 188     -38.176   2.423   6.802  1.00 61.67           O  
ATOM   2668  OG  SER A 188     -40.776   4.641   6.669  1.00 61.67           O  
ATOM   2669  HG  SER A 188     -40.752   5.569   6.422  1.00 61.67           H  
ATOM   2670  N   ASN A 189     -39.963   1.066   6.646  1.00 59.95           N  
ATOM   2671  H   ASN A 189     -40.904   0.880   6.961  1.00 59.95           H  
ATOM   2672  CA  ASN A 189     -39.457   0.299   5.517  1.00 59.95           C  
ATOM   2673  HA  ASN A 189     -38.383   0.465   5.424  1.00 59.95           H  
ATOM   2674  C   ASN A 189     -40.166   0.773   4.234  1.00 59.95           C  
ATOM   2675  CB  ASN A 189     -39.653  -1.202   5.784  1.00 59.95           C  
ATOM   2676  HB2 ASN A 189     -39.115  -1.486   6.688  1.00 59.95           H  
ATOM   2677  HB3 ASN A 189     -40.715  -1.408   5.925  1.00 59.95           H  
ATOM   2678  O   ASN A 189     -41.372   0.548   4.114  1.00 59.95           O  
ATOM   2679  CG  ASN A 189     -39.148  -2.052   4.631  1.00 59.95           C  
ATOM   2680  ND2 ASN A 189     -39.377  -3.339   4.670  1.00 59.95           N  
ATOM   2681 HD21 ASN A 189     -39.936  -3.734   5.412  1.00 59.95           H  
ATOM   2682 HD22 ASN A 189     -39.245  -3.804   3.783  1.00 59.95           H  
ATOM   2683  OD1 ASN A 189     -38.566  -1.579   3.670  1.00 59.95           O  
ATOM   2684  N   PRO A 190     -39.459   1.366   3.253  1.00 64.67           N  
ATOM   2685  CA  PRO A 190     -40.079   1.850   2.019  1.00 64.67           C  
ATOM   2686  HA  PRO A 190     -40.891   2.534   2.269  1.00 64.67           H  
ATOM   2687  C   PRO A 190     -40.677   0.740   1.136  1.00 64.67           C  
ATOM   2688  CB  PRO A 190     -38.978   2.633   1.294  1.00 64.67           C  
ATOM   2689  HB2 PRO A 190     -39.074   2.581   0.210  1.00 64.67           H  
ATOM   2690  HB3 PRO A 190     -38.998   3.672   1.622  1.00 64.67           H  
ATOM   2691  O   PRO A 190     -41.369   1.061   0.177  1.00 64.67           O  
ATOM   2692  CG  PRO A 190     -37.692   1.971   1.783  1.00 64.67           C  
ATOM   2693  HG2 PRO A 190     -36.836   2.642   1.710  1.00 64.67           H  
ATOM   2694  HG3 PRO A 190     -37.514   1.054   1.221  1.00 64.67           H  
ATOM   2695  CD  PRO A 190     -38.026   1.630   3.232  1.00 64.67           C  
ATOM   2696  HD2 PRO A 190     -37.805   2.482   3.875  1.00 64.67           H  
ATOM   2697  HD3 PRO A 190     -37.445   0.762   3.544  1.00 64.67           H  
ATOM   2698  N   SER A 191     -40.440  -0.548   1.429  1.00 68.62           N  
ATOM   2699  H   SER A 191     -39.829  -0.776   2.200  1.00 68.62           H  
ATOM   2700  CA  SER A 191     -41.067  -1.662   0.699  1.00 68.62           C  
ATOM   2701  HA  SER A 191     -41.349  -1.299  -0.290  1.00 68.62           H  
ATOM   2702  C   SER A 191     -42.366  -2.200   1.309  1.00 68.62           C  
ATOM   2703  CB  SER A 191     -40.061  -2.791   0.455  1.00 68.62           C  
ATOM   2704  HB2 SER A 191     -40.514  -3.528  -0.209  1.00 68.62           H  
ATOM   2705  HB3 SER A 191     -39.189  -2.374  -0.048  1.00 68.62           H  
ATOM   2706  O   SER A 191     -43.034  -2.988   0.645  1.00 68.62           O  
ATOM   2707  OG  SER A 191     -39.642  -3.441   1.643  1.00 68.62           O  
ATOM   2708  HG  SER A 191     -38.859  -3.949   1.417  1.00 68.62           H  
ATOM   2709  N   PHE A 192     -42.750  -1.804   2.532  1.00 55.91           N  
ATOM   2710  H   PHE A 192     -42.203  -1.100   3.009  1.00 55.91           H  
ATOM   2711  CA  PHE A 192     -43.989  -2.269   3.176  1.00 55.91           C  
ATOM   2712  HA  PHE A 192     -44.737  -2.448   2.404  1.00 55.91           H  
ATOM   2713  C   PHE A 192     -44.577  -1.234   4.146  1.00 55.91           C  
ATOM   2714  CB  PHE A 192     -43.746  -3.601   3.916  1.00 55.91           C  
ATOM   2715  HB2 PHE A 192     -42.700  -3.673   4.214  1.00 55.91           H  
ATOM   2716  HB3 PHE A 192     -44.333  -3.613   4.834  1.00 55.91           H  
ATOM   2717  O   PHE A 192     -44.025  -0.980   5.218  1.00 55.91           O  
ATOM   2718  CG  PHE A 192     -44.141  -4.834   3.125  1.00 55.91           C  
ATOM   2719  CD1 PHE A 192     -45.474  -5.289   3.155  1.00 55.91           C  
ATOM   2720  HD1 PHE A 192     -46.214  -4.759   3.736  1.00 55.91           H  
ATOM   2721  CD2 PHE A 192     -43.189  -5.520   2.348  1.00 55.91           C  
ATOM   2722  HD2 PHE A 192     -42.173  -5.156   2.296  1.00 55.91           H  
ATOM   2723  CE1 PHE A 192     -45.852  -6.422   2.413  1.00 55.91           C  
ATOM   2724  HE1 PHE A 192     -46.878  -6.759   2.426  1.00 55.91           H  
ATOM   2725  CE2 PHE A 192     -43.568  -6.649   1.601  1.00 55.91           C  
ATOM   2726  HE2 PHE A 192     -42.841  -7.157   0.984  1.00 55.91           H  
ATOM   2727  CZ  PHE A 192     -44.899  -7.101   1.634  1.00 55.91           C  
ATOM   2728  HZ  PHE A 192     -45.194  -7.960   1.049  1.00 55.91           H  
ATOM   2729  N   THR A 193     -45.765  -0.723   3.823  1.00 58.23           N  
ATOM   2730  H   THR A 193     -46.176  -0.946   2.927  1.00 58.23           H  
ATOM   2731  CA  THR A 193     -46.597   0.081   4.726  1.00 58.23           C  
ATOM   2732  HA  THR A 193     -45.958   0.581   5.453  1.00 58.23           H  
ATOM   2733  C   THR A 193     -47.570  -0.823   5.492  1.00 58.23           C  
ATOM   2734  CB  THR A 193     -47.348   1.179   3.947  1.00 58.23           C  
ATOM   2735  HB  THR A 193     -48.093   1.638   4.596  1.00 58.23           H  
ATOM   2736  O   THR A 193     -48.483  -1.417   4.923  1.00 58.23           O  
ATOM   2737  CG2 THR A 193     -46.395   2.262   3.442  1.00 58.23           C  
ATOM   2738 HG21 THR A 193     -45.863   2.708   4.282  1.00 58.23           H  
ATOM   2739 HG22 THR A 193     -46.962   3.043   2.934  1.00 58.23           H  
ATOM   2740 HG23 THR A 193     -45.672   1.838   2.746  1.00 58.23           H  
ATOM   2741  OG1 THR A 193     -47.979   0.647   2.807  1.00 58.23           O  
ATOM   2742  HG1 THR A 193     -48.427   1.361   2.347  1.00 58.23           H  
ATOM   2743  N   THR A 194     -47.406  -0.951   6.813  1.00 53.76           N  
ATOM   2744  H   THR A 194     -46.620  -0.504   7.264  1.00 53.76           H  
ATOM   2745  CA  THR A 194     -48.371  -1.693   7.645  1.00 53.76           C  
ATOM   2746  HA  THR A 194     -48.769  -2.525   7.064  1.00 53.76           H  
ATOM   2747  C   THR A 194     -49.556  -0.799   8.004  1.00 53.76           C  
ATOM   2748  CB  THR A 194     -47.739  -2.317   8.902  1.00 53.76           C  
ATOM   2749  HB  THR A 194     -48.525  -2.823   9.464  1.00 53.76           H  
ATOM   2750  O   THR A 194     -49.554  -0.157   9.056  1.00 53.76           O  
ATOM   2751  CG2 THR A 194     -46.664  -3.346   8.555  1.00 53.76           C  
ATOM   2752 HG21 THR A 194     -46.307  -3.821   9.469  1.00 53.76           H  
ATOM   2753 HG22 THR A 194     -47.085  -4.109   7.900  1.00 53.76           H  
ATOM   2754 HG23 THR A 194     -45.829  -2.861   8.050  1.00 53.76           H  
ATOM   2755  OG1 THR A 194     -47.149  -1.345   9.735  1.00 53.76           O  
ATOM   2756  HG1 THR A 194     -47.827  -0.676   9.852  1.00 53.76           H  
ATOM   2757  N   VAL A 195     -50.563  -0.744   7.130  1.00 55.84           N  
ATOM   2758  H   VAL A 195     -50.462  -1.226   6.249  1.00 55.84           H  
ATOM   2759  CA  VAL A 195     -51.806   0.003   7.377  1.00 55.84           C  
ATOM   2760  HA  VAL A 195     -51.559   0.903   7.939  1.00 55.84           H  
ATOM   2761  C   VAL A 195     -52.754  -0.838   8.242  1.00 55.84           C  
ATOM   2762  CB  VAL A 195     -52.474   0.469   6.065  1.00 55.84           C  
ATOM   2763  HB  VAL A 195     -52.908  -0.384   5.544  1.00 55.84           H  
ATOM   2764  O   VAL A 195     -53.591  -1.583   7.738  1.00 55.84           O  
ATOM   2765  CG1 VAL A 195     -53.576   1.483   6.387  1.00 55.84           C  
ATOM   2766 HG11 VAL A 195     -53.149   2.386   6.821  1.00 55.84           H  
ATOM   2767 HG12 VAL A 195     -54.108   1.747   5.472  1.00 55.84           H  
ATOM   2768 HG13 VAL A 195     -54.282   1.054   7.098  1.00 55.84           H  
ATOM   2769  CG2 VAL A 195     -51.487   1.158   5.112  1.00 55.84           C  
ATOM   2770 HG21 VAL A 195     -52.022   1.538   4.241  1.00 55.84           H  
ATOM   2771 HG22 VAL A 195     -50.991   1.988   5.616  1.00 55.84           H  
ATOM   2772 HG23 VAL A 195     -50.740   0.447   4.760  1.00 55.84           H  
ATOM   2773  N   LEU A 196     -52.610  -0.733   9.564  1.00 52.39           N  
ATOM   2774  H   LEU A 196     -51.885  -0.125   9.917  1.00 52.39           H  
ATOM   2775  CA  LEU A 196     -53.515  -1.362  10.530  1.00 52.39           C  
ATOM   2776  HA  LEU A 196     -53.879  -2.305  10.122  1.00 52.39           H  
ATOM   2777  C   LEU A 196     -54.753  -0.481  10.752  1.00 52.39           C  
ATOM   2778  CB  LEU A 196     -52.742  -1.681  11.826  1.00 52.39           C  
ATOM   2779  HB2 LEU A 196     -52.035  -0.876  12.023  1.00 52.39           H  
ATOM   2780  HB3 LEU A 196     -53.433  -1.716  12.668  1.00 52.39           H  
ATOM   2781  O   LEU A 196     -54.785   0.356  11.649  1.00 52.39           O  
ATOM   2782  CG  LEU A 196     -52.005  -3.032  11.736  1.00 52.39           C  
ATOM   2783  HG  LEU A 196     -51.687  -3.208  10.708  1.00 52.39           H  
ATOM   2784  CD1 LEU A 196     -50.752  -3.038  12.610  1.00 52.39           C  
ATOM   2785 HD11 LEU A 196     -50.071  -2.256  12.277  1.00 52.39           H  
ATOM   2786 HD12 LEU A 196     -51.030  -2.856  13.648  1.00 52.39           H  
ATOM   2787 HD13 LEU A 196     -50.256  -4.006  12.536  1.00 52.39           H  
ATOM   2788  CD2 LEU A 196     -52.910  -4.184  12.180  1.00 52.39           C  
ATOM   2789 HD21 LEU A 196     -52.386  -5.134  12.078  1.00 52.39           H  
ATOM   2790 HD22 LEU A 196     -53.808  -4.210  11.563  1.00 52.39           H  
ATOM   2791 HD23 LEU A 196     -53.206  -4.050  13.221  1.00 52.39           H  
ATOM   2792  N   HIS A 197     -55.783  -0.692   9.930  1.00 51.18           N  
ATOM   2793  H   HIS A 197     -55.657  -1.346   9.171  1.00 51.18           H  
ATOM   2794  CA  HIS A 197     -57.139  -0.219  10.211  1.00 51.18           C  
ATOM   2795  HA  HIS A 197     -57.092   0.759  10.689  1.00 51.18           H  
ATOM   2796  C   HIS A 197     -57.833  -1.179  11.193  1.00 51.18           C  
ATOM   2797  CB  HIS A 197     -57.949  -0.070   8.908  1.00 51.18           C  
ATOM   2798  HB2 HIS A 197     -57.830  -0.967   8.300  1.00 51.18           H  
ATOM   2799  HB3 HIS A 197     -59.006   0.006   9.165  1.00 51.18           H  
ATOM   2800  O   HIS A 197     -58.632  -2.020  10.783  1.00 51.18           O  
ATOM   2801  CG  HIS A 197     -57.617   1.144   8.080  1.00 51.18           C  
ATOM   2802  CD2 HIS A 197     -58.076   2.418   8.288  1.00 51.18           C  
ATOM   2803  HD2 HIS A 197     -58.707   2.741   9.103  1.00 51.18           H  
ATOM   2804  ND1 HIS A 197     -56.899   1.162   6.908  1.00 51.18           N  
ATOM   2805  HD1 HIS A 197     -56.473   0.364   6.459  1.00 51.18           H  
ATOM   2806  CE1 HIS A 197     -56.907   2.419   6.433  1.00 51.18           C  
ATOM   2807  HE1 HIS A 197     -56.436   2.744   5.517  1.00 51.18           H  
ATOM   2808  NE2 HIS A 197     -57.610   3.222   7.244  1.00 51.18           N  
ATOM   2809  N   SER A 198     -57.550  -1.052  12.491  1.00 51.59           N  
ATOM   2810  H   SER A 198     -56.820  -0.416  12.779  1.00 51.59           H  
ATOM   2811  CA  SER A 198     -58.430  -1.573  13.544  1.00 51.59           C  
ATOM   2812  HA  SER A 198     -59.324  -1.983  13.075  1.00 51.59           H  
ATOM   2813  C   SER A 198     -58.900  -0.427  14.437  1.00 51.59           C  
ATOM   2814  CB  SER A 198     -57.813  -2.738  14.333  1.00 51.59           C  
ATOM   2815  HB2 SER A 198     -58.505  -3.032  15.123  1.00 51.59           H  
ATOM   2816  HB3 SER A 198     -57.679  -3.587  13.663  1.00 51.59           H  
ATOM   2817  O   SER A 198     -58.116   0.383  14.930  1.00 51.59           O  
ATOM   2818  OG  SER A 198     -56.564  -2.419  14.912  1.00 51.59           O  
ATOM   2819  HG  SER A 198     -56.474  -2.931  15.719  1.00 51.59           H  
ATOM   2820  N   THR A 199     -60.215  -0.323  14.615  1.00 55.76           N  
ATOM   2821  H   THR A 199     -60.827  -1.011  14.200  1.00 55.76           H  
ATOM   2822  CA  THR A 199     -60.826   0.620  15.556  1.00 55.76           C  
ATOM   2823  HA  THR A 199     -60.457   1.626  15.355  1.00 55.76           H  
ATOM   2824  C   THR A 199     -60.447   0.229  16.980  1.00 55.76           C  
ATOM   2825  CB  THR A 199     -62.355   0.605  15.419  1.00 55.76           C  
ATOM   2826  HB  THR A 199     -62.800   1.123  16.269  1.00 55.76           H  
ATOM   2827  O   THR A 199     -60.611  -0.933  17.346  1.00 55.76           O  
ATOM   2828  CG2 THR A 199     -62.812   1.288  14.131  1.00 55.76           C  
ATOM   2829 HG21 THR A 199     -63.901   1.268  14.082  1.00 55.76           H  
ATOM   2830 HG22 THR A 199     -62.409   0.766  13.264  1.00 55.76           H  
ATOM   2831 HG23 THR A 199     -62.475   2.324  14.122  1.00 55.76           H  
ATOM   2832  OG1 THR A 199     -62.824  -0.724  15.378  1.00 55.76           O  
ATOM   2833  HG1 THR A 199     -62.496  -1.173  16.160  1.00 55.76           H  
ATOM   2834  N   HIS A 200     -59.975   1.185  17.784  1.00 54.88           N  
ATOM   2835  H   HIS A 200     -59.808   2.104  17.399  1.00 54.88           H  
ATOM   2836  CA  HIS A 200     -59.540   0.935  19.160  1.00 54.88           C  
ATOM   2837  HA  HIS A 200     -58.677   0.270  19.135  1.00 54.88           H  
ATOM   2838  C   HIS A 200     -60.637   0.263  20.002  1.00 54.88           C  
ATOM   2839  CB  HIS A 200     -59.116   2.257  19.820  1.00 54.88           C  
ATOM   2840  HB2 HIS A 200     -59.953   2.954  19.801  1.00 54.88           H  
ATOM   2841  HB3 HIS A 200     -58.875   2.062  20.865  1.00 54.88           H  
ATOM   2842  O   HIS A 200     -61.588   0.917  20.432  1.00 54.88           O  
ATOM   2843  CG  HIS A 200     -57.918   2.913  19.186  1.00 54.88           C  
ATOM   2844  CD2 HIS A 200     -57.911   4.078  18.466  1.00 54.88           C  
ATOM   2845  HD2 HIS A 200     -58.771   4.691  18.240  1.00 54.88           H  
ATOM   2846  ND1 HIS A 200     -56.617   2.472  19.258  1.00 54.88           N  
ATOM   2847  HD1 HIS A 200     -56.298   1.621  19.698  1.00 54.88           H  
ATOM   2848  CE1 HIS A 200     -55.847   3.346  18.590  1.00 54.88           C  
ATOM   2849  HE1 HIS A 200     -54.779   3.257  18.455  1.00 54.88           H  
ATOM   2850  NE2 HIS A 200     -56.591   4.347  18.095  1.00 54.88           N  
ATOM   2851  N   THR A 201     -60.468  -1.029  20.285  1.00 58.52           N  
ATOM   2852  H   THR A 201     -59.690  -1.519  19.867  1.00 58.52           H  
ATOM   2853  CA  THR A 201     -61.304  -1.754  21.249  1.00 58.52           C  
ATOM   2854  HA  THR A 201     -62.280  -1.271  21.281  1.00 58.52           H  
ATOM   2855  C   THR A 201     -60.625  -1.666  22.621  1.00 58.52           C  
ATOM   2856  CB  THR A 201     -61.533  -3.221  20.840  1.00 58.52           C  
ATOM   2857  HB  THR A 201     -60.676  -3.828  21.132  1.00 58.52           H  
ATOM   2858  O   THR A 201     -59.429  -1.964  22.711  1.00 58.52           O  
ATOM   2859  CG2 THR A 201     -62.804  -3.777  21.482  1.00 58.52           C  
ATOM   2860 HG21 THR A 201     -62.953  -4.805  21.152  1.00 58.52           H  
ATOM   2861 HG22 THR A 201     -63.667  -3.181  21.185  1.00 58.52           H  
ATOM   2862 HG23 THR A 201     -62.705  -3.773  22.567  1.00 58.52           H  
ATOM   2863  OG1 THR A 201     -61.725  -3.353  19.450  1.00 58.52           O  
ATOM   2864  HG1 THR A 201     -60.890  -3.192  19.004  1.00 58.52           H  
ATOM   2865  N   PRO A 202     -61.313  -1.242  23.700  1.00 52.82           N  
ATOM   2866  CA  PRO A 202     -60.693  -1.138  25.020  1.00 52.82           C  
ATOM   2867  HA  PRO A 202     -59.842  -0.459  24.970  1.00 52.82           H  
ATOM   2868  C   PRO A 202     -60.205  -2.515  25.496  1.00 52.82           C  
ATOM   2869  CB  PRO A 202     -61.762  -0.524  25.934  1.00 52.82           C  
ATOM   2870  HB2 PRO A 202     -61.722  -0.927  26.946  1.00 52.82           H  
ATOM   2871  HB3 PRO A 202     -61.639   0.559  25.954  1.00 52.82           H  
ATOM   2872  O   PRO A 202     -61.004  -3.420  25.719  1.00 52.82           O  
ATOM   2873  CG  PRO A 202     -63.081  -0.868  25.240  1.00 52.82           C  
ATOM   2874  HG2 PRO A 202     -63.389  -1.876  25.519  1.00 52.82           H  
ATOM   2875  HG3 PRO A 202     -63.865  -0.148  25.476  1.00 52.82           H  
ATOM   2876  CD  PRO A 202     -62.710  -0.839  23.759  1.00 52.82           C  
ATOM   2877  HD2 PRO A 202     -63.355  -1.521  23.205  1.00 52.82           H  
ATOM   2878  HD3 PRO A 202     -62.812   0.174  23.369  1.00 52.82           H  
ATOM   2879  N   GLY A 203     -58.883  -2.662  25.631  1.00 59.23           N  
ATOM   2880  H   GLY A 203     -58.298  -1.879  25.376  1.00 59.23           H  
ATOM   2881  CA  GLY A 203     -58.211  -3.914  26.003  1.00 59.23           C  
ATOM   2882  HA2 GLY A 203     -58.939  -4.723  26.047  1.00 59.23           H  
ATOM   2883  HA3 GLY A 203     -57.775  -3.800  26.995  1.00 59.23           H  
ATOM   2884  C   GLY A 203     -57.097  -4.359  25.044  1.00 59.23           C  
ATOM   2885  O   GLY A 203     -56.279  -5.194  25.425  1.00 59.23           O  
ATOM   2886  N   GLU A 204     -57.003  -3.802  23.830  1.00 53.56           N  
ATOM   2887  H   GLU A 204     -57.714  -3.155  23.522  1.00 53.56           H  
ATOM   2888  CA  GLU A 204     -55.944  -4.174  22.879  1.00 53.56           C  
ATOM   2889  HA  GLU A 204     -55.748  -5.237  23.021  1.00 53.56           H  
ATOM   2890  C   GLU A 204     -54.610  -3.445  23.143  1.00 53.56           C  
ATOM   2891  CB  GLU A 204     -56.411  -3.995  21.417  1.00 53.56           C  
ATOM   2892  HB2 GLU A 204     -57.388  -3.514  21.383  1.00 53.56           H  
ATOM   2893  HB3 GLU A 204     -55.705  -3.359  20.883  1.00 53.56           H  
ATOM   2894  O   GLU A 204     -54.464  -2.254  22.873  1.00 53.56           O  
ATOM   2895  CG  GLU A 204     -56.483  -5.345  20.686  1.00 53.56           C  
ATOM   2896  HG2 GLU A 204     -55.593  -5.923  20.935  1.00 53.56           H  
ATOM   2897  HG3 GLU A 204     -57.351  -5.900  21.041  1.00 53.56           H  
ATOM   2898  CD  GLU A 204     -56.554  -5.177  19.161  1.00 53.56           C  
ATOM   2899  OE1 GLU A 204     -55.750  -5.862  18.481  1.00 53.56           O  
ATOM   2900  OE2 GLU A 204     -57.360  -4.343  18.688  1.00 53.56           O  
ATOM   2901  N   ALA A 205     -53.598  -4.184  23.613  1.00 55.73           N  
ATOM   2902  H   ALA A 205     -53.809  -5.124  23.919  1.00 55.73           H  
ATOM   2903  CA  ALA A 205     -52.210  -3.712  23.750  1.00 55.73           C  
ATOM   2904  HA  ALA A 205     -52.224  -2.628  23.862  1.00 55.73           H  
ATOM   2905  C   ALA A 205     -51.326  -4.010  22.512  1.00 55.73           C  
ATOM   2906  CB  ALA A 205     -51.629  -4.299  25.043  1.00 55.73           C  
ATOM   2907  HB1 ALA A 205     -52.261  -4.027  25.889  1.00 55.73           H  
ATOM   2908  HB2 ALA A 205     -51.571  -5.385  24.968  1.00 55.73           H  
ATOM   2909  HB3 ALA A 205     -50.628  -3.900  25.209  1.00 55.73           H  
ATOM   2910  O   ALA A 205     -50.126  -3.744  22.514  1.00 55.73           O  
ATOM   2911  N   SER A 206     -51.910  -4.570  21.449  1.00 54.62           N  
ATOM   2912  H   SER A 206     -52.913  -4.686  21.471  1.00 54.62           H  
ATOM   2913  CA  SER A 206     -51.250  -5.005  20.204  1.00 54.62           C  
ATOM   2914  HA  SER A 206     -50.400  -5.642  20.445  1.00 54.62           H  
ATOM   2915  C   SER A 206     -50.746  -3.856  19.314  1.00 54.62           C  
ATOM   2916  CB  SER A 206     -52.276  -5.818  19.401  1.00 54.62           C  
ATOM   2917  HB2 SER A 206     -52.552  -6.717  19.951  1.00 54.62           H  
ATOM   2918  HB3 SER A 206     -51.868  -6.094  18.428  1.00 54.62           H  
ATOM   2919  O   SER A 206     -49.877  -4.064  18.466  1.00 54.62           O  
ATOM   2920  OG  SER A 206     -53.412  -4.992  19.242  1.00 54.62           O  
ATOM   2921  HG  SER A 206     -54.153  -5.456  18.846  1.00 54.62           H  
ATOM   2922  N   VAL A 207     -51.291  -2.648  19.492  1.00 52.96           N  
ATOM   2923  H   VAL A 207     -52.032  -2.593  20.176  1.00 52.96           H  
ATOM   2924  CA  VAL A 207     -51.118  -1.507  18.574  1.00 52.96           C  
ATOM   2925  HA  VAL A 207     -51.213  -1.882  17.555  1.00 52.96           H  
ATOM   2926  C   VAL A 207     -49.724  -0.865  18.677  1.00 52.96           C  
ATOM   2927  CB  VAL A 207     -52.253  -0.480  18.799  1.00 52.96           C  
ATOM   2928  HB  VAL A 207     -52.154  -0.058  19.799  1.00 52.96           H  
ATOM   2929  O   VAL A 207     -49.234  -0.277  17.712  1.00 52.96           O  
ATOM   2930  CG1 VAL A 207     -52.226   0.671  17.784  1.00 52.96           C  
ATOM   2931 HG11 VAL A 207     -53.077   1.332  17.946  1.00 52.96           H  
ATOM   2932 HG12 VAL A 207     -51.315   1.259  17.899  1.00 52.96           H  
ATOM   2933 HG13 VAL A 207     -52.274   0.274  16.770  1.00 52.96           H  
ATOM   2934  CG2 VAL A 207     -53.639  -1.138  18.687  1.00 52.96           C  
ATOM   2935 HG21 VAL A 207     -53.747  -1.628  17.720  1.00 52.96           H  
ATOM   2936 HG22 VAL A 207     -53.786  -1.878  19.474  1.00 52.96           H  
ATOM   2937 HG23 VAL A 207     -54.423  -0.388  18.791  1.00 52.96           H  
ATOM   2938  N   SER A 208     -49.035  -1.013  19.813  1.00 54.26           N  
ATOM   2939  H   SER A 208     -49.461  -1.534  20.566  1.00 54.26           H  
ATOM   2940  CA  SER A 208     -47.665  -0.528  20.015  1.00 54.26           C  
ATOM   2941  HA  SER A 208     -47.371   0.080  19.159  1.00 54.26           H  
ATOM   2942  C   SER A 208     -46.667  -1.679  20.130  1.00 54.26           C  
ATOM   2943  CB  SER A 208     -47.586   0.386  21.244  1.00 54.26           C  
ATOM   2944  HB2 SER A 208     -48.140   1.302  21.038  1.00 54.26           H  
ATOM   2945  HB3 SER A 208     -46.545   0.648  21.435  1.00 54.26           H  
ATOM   2946  O   SER A 208     -46.795  -2.536  21.000  1.00 54.26           O  
ATOM   2947  OG  SER A 208     -48.136  -0.217  22.397  1.00 54.26           O  
ATOM   2948  HG  SER A 208     -47.704  -1.056  22.573  1.00 54.26           H  
ATOM   2949  N   ARG A 209     -45.589  -1.645  19.330  1.00 54.34           N  
ATOM   2950  H   ARG A 209     -45.555  -0.911  18.637  1.00 54.34           H  
ATOM   2951  CA  ARG A 209     -44.409  -2.524  19.483  1.00 54.34           C  
ATOM   2952  HA  ARG A 209     -44.762  -3.531  19.705  1.00 54.34           H  
ATOM   2953  C   ARG A 209     -43.551  -2.117  20.697  1.00 54.34           C  
ATOM   2954  CB  ARG A 209     -43.576  -2.578  18.186  1.00 54.34           C  
ATOM   2955  HB2 ARG A 209     -43.284  -1.566  17.906  1.00 54.34           H  
ATOM   2956  HB3 ARG A 209     -42.668  -3.145  18.389  1.00 54.34           H  
ATOM   2957  O   ARG A 209     -42.370  -1.811  20.561  1.00 54.34           O  
ATOM   2958  CG  ARG A 209     -44.285  -3.251  17.002  1.00 54.34           C  
ATOM   2959  HG2 ARG A 209     -44.608  -4.250  17.294  1.00 54.34           H  
ATOM   2960  HG3 ARG A 209     -45.156  -2.664  16.710  1.00 54.34           H  
ATOM   2961  CD  ARG A 209     -43.307  -3.355  15.820  1.00 54.34           C  
ATOM   2962  HD2 ARG A 209     -42.432  -3.919  16.144  1.00 54.34           H  
ATOM   2963  HD3 ARG A 209     -42.965  -2.357  15.545  1.00 54.34           H  
ATOM   2964  NE  ARG A 209     -43.905  -4.042  14.656  1.00 54.34           N  
ATOM   2965  HE  ARG A 209     -43.856  -5.051  14.665  1.00 54.34           H  
ATOM   2966  NH1 ARG A 209     -44.671  -2.199  13.505  1.00 54.34           N  
ATOM   2967 HH11 ARG A 209     -45.157  -1.807  12.712  1.00 54.34           H  
ATOM   2968 HH12 ARG A 209     -44.363  -1.601  14.259  1.00 54.34           H  
ATOM   2969  NH2 ARG A 209     -44.956  -4.225  12.641  1.00 54.34           N  
ATOM   2970 HH21 ARG A 209     -45.431  -3.788  11.865  1.00 54.34           H  
ATOM   2971 HH22 ARG A 209     -44.887  -5.232  12.687  1.00 54.34           H  
ATOM   2972  CZ  ARG A 209     -44.502  -3.487  13.614  1.00 54.34           C  
ATOM   2973  N   SER A 210     -44.161  -2.059  21.875  1.00 55.93           N  
ATOM   2974  H   SER A 210     -45.136  -2.322  21.915  1.00 55.93           H  
ATOM   2975  CA  SER A 210     -43.503  -1.773  23.150  1.00 55.93           C  
ATOM   2976  HA  SER A 210     -42.659  -1.102  22.989  1.00 55.93           H  
ATOM   2977  C   SER A 210     -42.989  -3.065  23.776  1.00 55.93           C  
ATOM   2978  CB  SER A 210     -44.483  -1.076  24.102  1.00 55.93           C  
ATOM   2979  HB2 SER A 210     -44.681  -0.068  23.738  1.00 55.93           H  
ATOM   2980  HB3 SER A 210     -44.041  -1.007  25.097  1.00 55.93           H  
ATOM   2981  O   SER A 210     -43.783  -3.933  24.140  1.00 55.93           O  
ATOM   2982  OG  SER A 210     -45.706  -1.785  24.168  1.00 55.93           O  
ATOM   2983  HG  SER A 210     -45.511  -2.700  24.385  1.00 55.93           H  
ATOM   2984  N   VAL A 211     -41.672  -3.177  23.944  1.00 57.23           N  
ATOM   2985  H   VAL A 211     -41.080  -2.417  23.641  1.00 57.23           H  
ATOM   2986  CA  VAL A 211     -41.066  -4.221  24.780  1.00 57.23           C  
ATOM   2987  HA  VAL A 211     -41.768  -5.046  24.903  1.00 57.23           H  
ATOM   2988  C   VAL A 211     -40.802  -3.610  26.152  1.00 57.23           C  
ATOM   2989  CB  VAL A 211     -39.789  -4.802  24.143  1.00 57.23           C  
ATOM   2990  HB  VAL A 211     -39.054  -4.008  24.010  1.00 57.23           H  
ATOM   2991  O   VAL A 211     -39.986  -2.699  26.279  1.00 57.23           O  
ATOM   2992  CG1 VAL A 211     -39.177  -5.899  25.024  1.00 57.23           C  
ATOM   2993 HG11 VAL A 211     -39.899  -6.698  25.192  1.00 57.23           H  
ATOM   2994 HG12 VAL A 211     -38.873  -5.486  25.986  1.00 57.23           H  
ATOM   2995 HG13 VAL A 211     -38.291  -6.312  24.540  1.00 57.23           H  
ATOM   2996  CG2 VAL A 211     -40.095  -5.422  22.772  1.00 57.23           C  
ATOM   2997 HG21 VAL A 211     -39.189  -5.864  22.357  1.00 57.23           H  
ATOM   2998 HG22 VAL A 211     -40.447  -4.652  22.086  1.00 57.23           H  
ATOM   2999 HG23 VAL A 211     -40.861  -6.191  22.872  1.00 57.23           H  
ATOM   3000  N   VAL A 212     -41.507  -4.099  27.172  1.00 55.17           N  
ATOM   3001  H   VAL A 212     -42.162  -4.847  26.996  1.00 55.17           H  
ATOM   3002  CA  VAL A 212     -41.295  -3.699  28.568  1.00 55.17           C  
ATOM   3003  HA  VAL A 212     -40.789  -2.734  28.595  1.00 55.17           H  
ATOM   3004  C   VAL A 212     -40.389  -4.730  29.230  1.00 55.17           C  
ATOM   3005  CB  VAL A 212     -42.628  -3.542  29.327  1.00 55.17           C  
ATOM   3006  HB  VAL A 212     -43.157  -4.495  29.335  1.00 55.17           H  
ATOM   3007  O   VAL A 212     -40.720  -5.914  29.261  1.00 55.17           O  
ATOM   3008  CG1 VAL A 212     -42.395  -3.094  30.777  1.00 55.17           C  
ATOM   3009 HG11 VAL A 212     -43.354  -2.950  31.276  1.00 55.17           H  
ATOM   3010 HG12 VAL A 212     -41.836  -2.159  30.799  1.00 55.17           H  
ATOM   3011 HG13 VAL A 212     -41.845  -3.859  31.325  1.00 55.17           H  
ATOM   3012  CG2 VAL A 212     -43.524  -2.494  28.651  1.00 55.17           C  
ATOM   3013 HG21 VAL A 212     -44.445  -2.371  29.222  1.00 55.17           H  
ATOM   3014 HG22 VAL A 212     -43.791  -2.816  27.645  1.00 55.17           H  
ATOM   3015 HG23 VAL A 212     -43.005  -1.537  28.595  1.00 55.17           H  
ATOM   3016  N   VAL A 213     -39.252  -4.283  29.764  1.00 58.04           N  
ATOM   3017  H   VAL A 213     -39.032  -3.301  29.685  1.00 58.04           H  
ATOM   3018  CA  VAL A 213     -38.338  -5.124  30.547  1.00 58.04           C  
ATOM   3019  HA  VAL A 213     -38.681  -6.159  30.521  1.00 58.04           H  
ATOM   3020  C   VAL A 213     -38.378  -4.655  31.997  1.00 58.04           C  
ATOM   3021  CB  VAL A 213     -36.906  -5.110  29.971  1.00 58.04           C  
ATOM   3022  HB  VAL A 213     -36.499  -4.101  30.028  1.00 58.04           H  
ATOM   3023  O   VAL A 213     -37.835  -3.606  32.334  1.00 58.04           O  
ATOM   3024  CG1 VAL A 213     -35.989  -6.060  30.756  1.00 58.04           C  
ATOM   3025 HG11 VAL A 213     -34.990  -6.052  30.320  1.00 58.04           H  
ATOM   3026 HG12 VAL A 213     -35.907  -5.732  31.792  1.00 58.04           H  
ATOM   3027 HG13 VAL A 213     -36.386  -7.075  30.729  1.00 58.04           H  
ATOM   3028  CG2 VAL A 213     -36.886  -5.555  28.502  1.00 58.04           C  
ATOM   3029 HG21 VAL A 213     -37.436  -4.839  27.891  1.00 58.04           H  
ATOM   3030 HG22 VAL A 213     -35.859  -5.592  28.139  1.00 58.04           H  
ATOM   3031 HG23 VAL A 213     -37.344  -6.539  28.402  1.00 58.04           H  
ATOM   3032  N   SER A 214     -39.029  -5.433  32.859  1.00 57.77           N  
ATOM   3033  H   SER A 214     -39.521  -6.245  32.514  1.00 57.77           H  
ATOM   3034  CA  SER A 214     -39.009  -5.254  34.313  1.00 57.77           C  
ATOM   3035  HA  SER A 214     -38.649  -4.254  34.557  1.00 57.77           H  
ATOM   3036  C   SER A 214     -38.068  -6.273  34.950  1.00 57.77           C  
ATOM   3037  CB  SER A 214     -40.424  -5.387  34.889  1.00 57.77           C  
ATOM   3038  HB2 SER A 214     -41.022  -4.538  34.557  1.00 57.77           H  
ATOM   3039  HB3 SER A 214     -40.381  -5.376  35.978  1.00 57.77           H  
ATOM   3040  O   SER A 214     -38.225  -7.475  34.738  1.00 57.77           O  
ATOM   3041  OG  SER A 214     -41.042  -6.580  34.446  1.00 57.77           O  
ATOM   3042  HG  SER A 214     -40.580  -7.331  34.825  1.00 57.77           H  
ATOM   3043  N   HIS A 215     -37.107  -5.812  35.750  1.00 57.33           N  
ATOM   3044  H   HIS A 215     -37.018  -4.817  35.898  1.00 57.33           H  
ATOM   3045  CA  HIS A 215     -36.234  -6.698  36.517  1.00 57.33           C  
ATOM   3046  HA  HIS A 215     -36.238  -7.686  36.056  1.00 57.33           H  
ATOM   3047  C   HIS A 215     -36.770  -6.859  37.944  1.00 57.33           C  
ATOM   3048  CB  HIS A 215     -34.787  -6.192  36.461  1.00 57.33           C  
ATOM   3049  HB2 HIS A 215     -34.528  -5.970  35.426  1.00 57.33           H  
ATOM   3050  HB3 HIS A 215     -34.697  -5.270  37.035  1.00 57.33           H  
ATOM   3051  O   HIS A 215     -36.564  -6.000  38.800  1.00 57.33           O  
ATOM   3052  CG  HIS A 215     -33.799  -7.210  36.977  1.00 57.33           C  
ATOM   3053  CD2 HIS A 215     -32.918  -7.048  38.011  1.00 57.33           C  
ATOM   3054  HD2 HIS A 215     -32.804  -6.158  38.613  1.00 57.33           H  
ATOM   3055  ND1 HIS A 215     -33.619  -8.485  36.489  1.00 57.33           N  
ATOM   3056  HD1 HIS A 215     -34.136  -8.915  35.734  1.00 57.33           H  
ATOM   3057  CE1 HIS A 215     -32.658  -9.077  37.216  1.00 57.33           C  
ATOM   3058  HE1 HIS A 215     -32.308 -10.090  37.078  1.00 57.33           H  
ATOM   3059  NE2 HIS A 215     -32.194  -8.238  38.154  1.00 57.33           N  
ATOM   3060  N   GLU A 216     -37.477  -7.959  38.201  1.00 58.72           N  
ATOM   3061  H   GLU A 216     -37.669  -8.616  37.459  1.00 58.72           H  
ATOM   3062  CA  GLU A 216     -37.892  -8.321  39.556  1.00 58.72           C  
ATOM   3063  HA  GLU A 216     -38.192  -7.420  40.091  1.00 58.72           H  
ATOM   3064  C   GLU A 216     -36.713  -8.955  40.305  1.00 58.72           C  
ATOM   3065  CB  GLU A 216     -39.104  -9.260  39.533  1.00 58.72           C  
ATOM   3066  HB2 GLU A 216     -39.344  -9.510  40.566  1.00 58.72           H  
ATOM   3067  HB3 GLU A 216     -38.845 -10.173  38.997  1.00 58.72           H  
ATOM   3068  O   GLU A 216     -36.261 -10.053  39.978  1.00 58.72           O  
ATOM   3069  CG  GLU A 216     -40.344  -8.620  38.892  1.00 58.72           C  
ATOM   3070  HG2 GLU A 216     -40.519  -7.653  39.362  1.00 58.72           H  
ATOM   3071  HG3 GLU A 216     -40.160  -8.452  37.831  1.00 58.72           H  
ATOM   3072  CD  GLU A 216     -41.581  -9.514  39.060  1.00 58.72           C  
ATOM   3073  OE1 GLU A 216     -42.625  -8.977  39.492  1.00 58.72           O  
ATOM   3074  OE2 GLU A 216     -41.462 -10.729  38.786  1.00 58.72           O  
ATOM   3075  N   THR A 217     -36.201  -8.267  41.326  1.00 55.74           N  
ATOM   3076  H   THR A 217     -36.571  -7.351  41.533  1.00 55.74           H  
ATOM   3077  CA  THR A 217     -35.053  -8.710  42.131  1.00 55.74           C  
ATOM   3078  HA  THR A 217     -34.350  -9.201  41.459  1.00 55.74           H  
ATOM   3079  C   THR A 217     -35.438  -9.777  43.166  1.00 55.74           C  
ATOM   3080  CB  THR A 217     -34.311  -7.510  42.746  1.00 55.74           C  
ATOM   3081  HB  THR A 217     -33.628  -7.854  43.523  1.00 55.74           H  
ATOM   3082  O   THR A 217     -35.247  -9.615  44.372  1.00 55.74           O  
ATOM   3083  CG2 THR A 217     -33.493  -6.767  41.689  1.00 55.74           C  
ATOM   3084 HG21 THR A 217     -34.151  -6.373  40.914  1.00 55.74           H  
ATOM   3085 HG22 THR A 217     -32.778  -7.450  41.231  1.00 55.74           H  
ATOM   3086 HG23 THR A 217     -32.945  -5.946  42.151  1.00 55.74           H  
ATOM   3087  OG1 THR A 217     -35.208  -6.562  43.285  1.00 55.74           O  
ATOM   3088  HG1 THR A 217     -34.683  -5.799  43.538  1.00 55.74           H  
ATOM   3089  N   PHE A 218     -35.951 -10.917  42.695  1.00 51.72           N  
ATOM   3090  H   PHE A 218     -36.120 -10.973  41.701  1.00 51.72           H  
ATOM   3091  CA  PHE A 218     -36.181 -12.117  43.508  1.00 51.72           C  
ATOM   3092  HA  PHE A 218     -36.512 -11.798  44.496  1.00 51.72           H  
ATOM   3093  C   PHE A 218     -34.881 -12.904  43.733  1.00 51.72           C  
ATOM   3094  CB  PHE A 218     -37.309 -12.969  42.910  1.00 51.72           C  
ATOM   3095  HB2 PHE A 218     -37.324 -13.937  43.411  1.00 51.72           H  
ATOM   3096  HB3 PHE A 218     -37.105 -13.150  41.855  1.00 51.72           H  
ATOM   3097  O   PHE A 218     -34.704 -14.024  43.257  1.00 51.72           O  
ATOM   3098  CG  PHE A 218     -38.686 -12.359  43.077  1.00 51.72           C  
ATOM   3099  CD1 PHE A 218     -39.242 -12.223  44.366  1.00 51.72           C  
ATOM   3100  HD1 PHE A 218     -38.687 -12.552  45.231  1.00 51.72           H  
ATOM   3101  CD2 PHE A 218     -39.425 -11.950  41.953  1.00 51.72           C  
ATOM   3102  HD2 PHE A 218     -39.022 -12.061  40.957  1.00 51.72           H  
ATOM   3103  CE1 PHE A 218     -40.523 -11.665  44.530  1.00 51.72           C  
ATOM   3104  HE1 PHE A 218     -40.950 -11.563  45.517  1.00 51.72           H  
ATOM   3105  CE2 PHE A 218     -40.709 -11.404  42.120  1.00 51.72           C  
ATOM   3106  HE2 PHE A 218     -41.286 -11.111  41.255  1.00 51.72           H  
ATOM   3107  CZ  PHE A 218     -41.256 -11.253  43.404  1.00 51.72           C  
ATOM   3108  HZ  PHE A 218     -42.245 -10.833  43.514  1.00 51.72           H  
ATOM   3109  N   GLY A 219     -33.957 -12.307  44.485  1.00 53.82           N  
ATOM   3110  H   GLY A 219     -34.142 -11.366  44.802  1.00 53.82           H  
ATOM   3111  CA  GLY A 219     -32.723 -12.952  44.918  1.00 53.82           C  
ATOM   3112  HA2 GLY A 219     -32.862 -14.032  44.963  1.00 53.82           H  
ATOM   3113  HA3 GLY A 219     -31.929 -12.737  44.203  1.00 53.82           H  
ATOM   3114  C   GLY A 219     -32.293 -12.443  46.287  1.00 53.82           C  
ATOM   3115  O   GLY A 219     -32.129 -11.241  46.488  1.00 53.82           O  
ATOM   3116  N   THR A 220     -32.086 -13.352  47.240  1.00 55.75           N  
ATOM   3117  H   THR A 220     -32.228 -14.332  47.039  1.00 55.75           H  
ATOM   3118  CA  THR A 220     -31.428 -13.008  48.504  1.00 55.75           C  
ATOM   3119  HA  THR A 220     -31.917 -12.141  48.946  1.00 55.75           H  
ATOM   3120  C   THR A 220     -29.974 -12.658  48.215  1.00 55.75           C  
ATOM   3121  CB  THR A 220     -31.479 -14.164  49.515  1.00 55.75           C  
ATOM   3122  HB  THR A 220     -30.829 -13.928  50.358  1.00 55.75           H  
ATOM   3123  O   THR A 220     -29.192 -13.536  47.845  1.00 55.75           O  
ATOM   3124  CG2 THR A 220     -32.892 -14.404  50.042  1.00 55.75           C  
ATOM   3125 HG21 THR A 220     -33.558 -14.680  49.225  1.00 55.75           H  
ATOM   3126 HG22 THR A 220     -33.265 -13.500  50.525  1.00 55.75           H  
ATOM   3127 HG23 THR A 220     -32.871 -15.213  50.772  1.00 55.75           H  
ATOM   3128  OG1 THR A 220     -31.040 -15.359  48.913  1.00 55.75           O  
ATOM   3129  HG1 THR A 220     -30.185 -15.166  48.523  1.00 55.75           H  
ATOM   3130  N   VAL A 221     -29.601 -11.391  48.397  1.00 55.61           N  
ATOM   3131  H   VAL A 221     -30.304 -10.700  48.616  1.00 55.61           H  
ATOM   3132  CA  VAL A 221     -28.196 -10.975  48.369  1.00 55.61           C  
ATOM   3133  HA  VAL A 221     -27.749 -11.297  47.429  1.00 55.61           H  
ATOM   3134  C   VAL A 221     -27.482 -11.683  49.519  1.00 55.61           C  
ATOM   3135  CB  VAL A 221     -28.054  -9.443  48.469  1.00 55.61           C  
ATOM   3136  HB  VAL A 221     -28.515  -9.094  49.393  1.00 55.61           H  
ATOM   3137  O   VAL A 221     -27.733 -11.392  50.688  1.00 55.61           O  
ATOM   3138  CG1 VAL A 221     -26.582  -9.009  48.459  1.00 55.61           C  
ATOM   3139 HG11 VAL A 221     -26.514  -7.921  48.490  1.00 55.61           H  
ATOM   3140 HG12 VAL A 221     -26.064  -9.399  49.335  1.00 55.61           H  
ATOM   3141 HG13 VAL A 221     -26.083  -9.369  47.560  1.00 55.61           H  
ATOM   3142  CG2 VAL A 221     -28.756  -8.753  47.290  1.00 55.61           C  
ATOM   3143 HG21 VAL A 221     -29.823  -8.974  47.296  1.00 55.61           H  
ATOM   3144 HG22 VAL A 221     -28.630  -7.673  47.368  1.00 55.61           H  
ATOM   3145 HG23 VAL A 221     -28.326  -9.093  46.347  1.00 55.61           H  
ATOM   3146  N   VAL A 222     -26.616 -12.642  49.190  1.00 51.72           N  
ATOM   3147  H   VAL A 222     -26.500 -12.877  48.214  1.00 51.72           H  
ATOM   3148  CA  VAL A 222     -25.713 -13.253  50.167  1.00 51.72           C  
ATOM   3149  HA  VAL A 222     -26.264 -13.459  51.085  1.00 51.72           H  
ATOM   3150  C   VAL A 222     -24.637 -12.220  50.469  1.00 51.72           C  
ATOM   3151  CB  VAL A 222     -25.117 -14.583  49.663  1.00 51.72           C  
ATOM   3152  HB  VAL A 222     -24.580 -14.414  48.730  1.00 51.72           H  
ATOM   3153  O   VAL A 222     -23.756 -11.983  49.646  1.00 51.72           O  
ATOM   3154  CG1 VAL A 222     -24.151 -15.188  50.691  1.00 51.72           C  
ATOM   3155 HG11 VAL A 222     -23.764 -16.137  50.319  1.00 51.72           H  
ATOM   3156 HG12 VAL A 222     -24.661 -15.351  51.641  1.00 51.72           H  
ATOM   3157 HG13 VAL A 222     -23.302 -14.522  50.846  1.00 51.72           H  
ATOM   3158  CG2 VAL A 222     -26.227 -15.613  49.406  1.00 51.72           C  
ATOM   3159 HG21 VAL A 222     -26.793 -15.792  50.320  1.00 51.72           H  
ATOM   3160 HG22 VAL A 222     -25.788 -16.549  49.063  1.00 51.72           H  
ATOM   3161 HG23 VAL A 222     -26.905 -15.250  48.633  1.00 51.72           H  
ATOM   3162  N   ASP A 223     -24.744 -11.584  51.635  1.00 48.96           N  
ATOM   3163  H   ASP A 223     -25.563 -11.754  52.200  1.00 48.96           H  
ATOM   3164  CA  ASP A 223     -23.802 -10.569  52.102  1.00 48.96           C  
ATOM   3165  HA  ASP A 223     -23.636  -9.862  51.290  1.00 48.96           H  
ATOM   3166  C   ASP A 223     -22.440 -11.196  52.443  1.00 48.96           C  
ATOM   3167  CB  ASP A 223     -24.418  -9.776  53.268  1.00 48.96           C  
ATOM   3168  HB2 ASP A 223     -24.586 -10.446  54.111  1.00 48.96           H  
ATOM   3169  HB3 ASP A 223     -25.383  -9.382  52.952  1.00 48.96           H  
ATOM   3170  O   ASP A 223     -22.100 -11.479  53.595  1.00 48.96           O  
ATOM   3171  CG  ASP A 223     -23.539  -8.597  53.715  1.00 48.96           C  
ATOM   3172  OD1 ASP A 223     -22.705  -8.138  52.897  1.00 48.96           O  
ATOM   3173  OD2 ASP A 223     -23.729  -8.142  54.865  1.00 48.96           O  
ATOM   3174  N   HIS A 224     -21.643 -11.443  51.406  1.00 48.89           N  
ATOM   3175  H   HIS A 224     -22.025 -11.307  50.481  1.00 48.89           H  
ATOM   3176  CA  HIS A 224     -20.213 -11.661  51.546  1.00 48.89           C  
ATOM   3177  HA  HIS A 224     -20.033 -12.236  52.453  1.00 48.89           H  
ATOM   3178  C   HIS A 224     -19.533 -10.310  51.758  1.00 48.89           C  
ATOM   3179  CB  HIS A 224     -19.665 -12.477  50.369  1.00 48.89           C  
ATOM   3180  HB2 HIS A 224     -20.027 -12.056  49.431  1.00 48.89           H  
ATOM   3181  HB3 HIS A 224     -18.577 -12.410  50.371  1.00 48.89           H  
ATOM   3182  O   HIS A 224     -19.005  -9.689  50.836  1.00 48.89           O  
ATOM   3183  CG  HIS A 224     -20.036 -13.939  50.456  1.00 48.89           C  
ATOM   3184  CD2 HIS A 224     -20.452 -14.743  49.429  1.00 48.89           C  
ATOM   3185  HD2 HIS A 224     -20.583 -14.438  48.401  1.00 48.89           H  
ATOM   3186  ND1 HIS A 224     -20.016 -14.718  51.592  1.00 48.89           N  
ATOM   3187  HD1 HIS A 224     -19.824 -14.389  52.528  1.00 48.89           H  
ATOM   3188  CE1 HIS A 224     -20.411 -15.956  51.258  1.00 48.89           C  
ATOM   3189  HE1 HIS A 224     -20.523 -16.781  51.946  1.00 48.89           H  
ATOM   3190  NE2 HIS A 224     -20.677 -16.026  49.946  1.00 48.89           N  
ATOM   3191  N   ALA A 225     -19.550  -9.872  53.016  1.00 52.74           N  
ATOM   3192  H   ALA A 225     -20.159 -10.342  53.670  1.00 52.74           H  
ATOM   3193  CA  ALA A 225     -18.804  -8.714  53.470  1.00 52.74           C  
ATOM   3194  HA  ALA A 225     -19.249  -7.832  53.009  1.00 52.74           H  
ATOM   3195  C   ALA A 225     -17.325  -8.823  53.041  1.00 52.74           C  
ATOM   3196  CB  ALA A 225     -18.970  -8.598  54.991  1.00 52.74           C  
ATOM   3197  HB1 ALA A 225     -18.460  -7.703  55.347  1.00 52.74           H  
ATOM   3198  HB2 ALA A 225     -20.030  -8.522  55.235  1.00 52.74           H  
ATOM   3199  HB3 ALA A 225     -18.548  -9.475  55.482  1.00 52.74           H  
ATOM   3200  O   ALA A 225     -16.607  -9.721  53.485  1.00 52.74           O  
ATOM   3201  N   ALA A 226     -16.899  -7.843  52.232  1.00 49.83           N  
ATOM   3202  H   ALA A 226     -17.642  -7.238  51.912  1.00 49.83           H  
ATOM   3203  CA  ALA A 226     -15.607  -7.666  51.552  1.00 49.83           C  
ATOM   3204  HA  ALA A 226     -15.500  -6.583  51.489  1.00 49.83           H  
ATOM   3205  C   ALA A 226     -15.515  -8.172  50.089  1.00 49.83           C  
ATOM   3206  CB  ALA A 226     -14.413  -8.106  52.416  1.00 49.83           C  
ATOM   3207  HB1 ALA A 226     -14.523  -7.725  53.432  1.00 49.83           H  
ATOM   3208  HB2 ALA A 226     -13.489  -7.723  51.984  1.00 49.83           H  
ATOM   3209  HB3 ALA A 226     -14.356  -9.194  52.440  1.00 49.83           H  
ATOM   3210  O   ALA A 226     -15.462  -9.366  49.817  1.00 49.83           O  
ATOM   3211  N   ALA A 227     -15.305  -7.193  49.192  1.00 43.82           N  
ATOM   3212  H   ALA A 227     -15.381  -6.250  49.547  1.00 43.82           H  
ATOM   3213  CA  ALA A 227     -14.926  -7.297  47.774  1.00 43.82           C  
ATOM   3214  HA  ALA A 227     -14.617  -6.288  47.500  1.00 43.82           H  
ATOM   3215  C   ALA A 227     -16.035  -7.608  46.743  1.00 43.82           C  
ATOM   3216  CB  ALA A 227     -13.646  -8.134  47.614  1.00 43.82           C  
ATOM   3217  HB1 ALA A 227     -13.267  -8.024  46.597  1.00 43.82           H  
ATOM   3218  HB2 ALA A 227     -13.868  -9.187  47.785  1.00 43.82           H  
ATOM   3219  HB3 ALA A 227     -12.885  -7.801  48.319  1.00 43.82           H  
ATOM   3220  O   ALA A 227     -15.966  -8.594  46.013  1.00 43.82           O  
ATOM   3221  N   TYR A 228     -16.965  -6.662  46.567  1.00 55.01           N  
ATOM   3222  H   TYR A 228     -16.995  -5.883  47.210  1.00 55.01           H  
ATOM   3223  CA  TYR A 228     -17.561  -6.431  45.246  1.00 55.01           C  
ATOM   3224  HA  TYR A 228     -17.832  -7.389  44.802  1.00 55.01           H  
ATOM   3225  C   TYR A 228     -16.530  -5.742  44.338  1.00 55.01           C  
ATOM   3226  CB  TYR A 228     -18.837  -5.579  45.361  1.00 55.01           C  
ATOM   3227  HB2 TYR A 228     -18.586  -4.615  45.805  1.00 55.01           H  
ATOM   3228  HB3 TYR A 228     -19.216  -5.382  44.359  1.00 55.01           H  
ATOM   3229  O   TYR A 228     -15.905  -4.760  44.743  1.00 55.01           O  
ATOM   3230  CG  TYR A 228     -19.942  -6.234  46.170  1.00 55.01           C  
ATOM   3231  CD1 TYR A 228     -20.725  -7.252  45.591  1.00 55.01           C  
ATOM   3232  HD1 TYR A 228     -20.559  -7.545  44.565  1.00 55.01           H  
ATOM   3233  CD2 TYR A 228     -20.165  -5.850  47.507  1.00 55.01           C  
ATOM   3234  HD2 TYR A 228     -19.580  -5.054  47.945  1.00 55.01           H  
ATOM   3235  CE1 TYR A 228     -21.715  -7.901  46.356  1.00 55.01           C  
ATOM   3236  HE1 TYR A 228     -22.314  -8.691  45.928  1.00 55.01           H  
ATOM   3237  CE2 TYR A 228     -21.147  -6.505  48.278  1.00 55.01           C  
ATOM   3238  HE2 TYR A 228     -21.310  -6.223  49.307  1.00 55.01           H  
ATOM   3239  OH  TYR A 228     -22.857  -8.185  48.444  1.00 55.01           O  
ATOM   3240  HH  TYR A 228     -22.854  -7.900  49.361  1.00 55.01           H  
ATOM   3241  CZ  TYR A 228     -21.920  -7.537  47.703  1.00 55.01           C  
ATOM   3242  N   GLU A 229     -16.351  -6.235  43.111  1.00 53.56           N  
ATOM   3243  H   GLU A 229     -16.868  -7.056  42.831  1.00 53.56           H  
ATOM   3244  CA  GLU A 229     -15.616  -5.516  42.066  1.00 53.56           C  
ATOM   3245  HA  GLU A 229     -14.823  -4.929  42.531  1.00 53.56           H  
ATOM   3246  C   GLU A 229     -16.581  -4.529  41.395  1.00 53.56           C  
ATOM   3247  CB  GLU A 229     -14.929  -6.508  41.102  1.00 53.56           C  
ATOM   3248  HB2 GLU A 229     -15.682  -7.060  40.540  1.00 53.56           H  
ATOM   3249  HB3 GLU A 229     -14.360  -7.218  41.702  1.00 53.56           H  
ATOM   3250  O   GLU A 229     -17.268  -4.856  40.428  1.00 53.56           O  
ATOM   3251  CG  GLU A 229     -13.953  -5.812  40.131  1.00 53.56           C  
ATOM   3252  HG2 GLU A 229     -14.523  -5.199  39.433  1.00 53.56           H  
ATOM   3253  HG3 GLU A 229     -13.315  -5.145  40.711  1.00 53.56           H  
ATOM   3254  CD  GLU A 229     -13.058  -6.788  39.337  1.00 53.56           C  
ATOM   3255  OE1 GLU A 229     -11.948  -6.360  38.937  1.00 53.56           O  
ATOM   3256  OE2 GLU A 229     -13.458  -7.958  39.139  1.00 53.56           O  
ATOM   3257  N   GLU A 230     -16.683  -3.322  41.958  1.00 62.60           N  
ATOM   3258  H   GLU A 230     -16.183  -3.139  42.816  1.00 62.60           H  
ATOM   3259  CA  GLU A 230     -17.430  -2.219  41.349  1.00 62.60           C  
ATOM   3260  HA  GLU A 230     -18.447  -2.546  41.131  1.00 62.60           H  
ATOM   3261  C   GLU A 230     -16.763  -1.824  40.024  1.00 62.60           C  
ATOM   3262  CB  GLU A 230     -17.510  -1.006  42.298  1.00 62.60           C  
ATOM   3263  HB2 GLU A 230     -17.895  -0.158  41.732  1.00 62.60           H  
ATOM   3264  HB3 GLU A 230     -16.508  -0.764  42.650  1.00 62.60           H  
ATOM   3265  O   GLU A 230     -15.806  -1.049  39.997  1.00 62.60           O  
ATOM   3266  CG  GLU A 230     -18.433  -1.231  43.508  1.00 62.60           C  
ATOM   3267  HG2 GLU A 230     -18.072  -2.095  44.066  1.00 62.60           H  
ATOM   3268  HG3 GLU A 230     -19.433  -1.462  43.142  1.00 62.60           H  
ATOM   3269  CD  GLU A 230     -18.507  -0.017  44.457  1.00 62.60           C  
ATOM   3270  OE1 GLU A 230     -19.205  -0.142  45.488  1.00 62.60           O  
ATOM   3271  OE2 GLU A 230     -17.855   1.019  44.179  1.00 62.60           O  
ATOM   3272  N   ILE A 231     -17.267  -2.357  38.908  1.00 68.27           N  
ATOM   3273  H   ILE A 231     -17.952  -3.093  39.002  1.00 68.27           H  
ATOM   3274  CA  ILE A 231     -16.952  -1.836  37.577  1.00 68.27           C  
ATOM   3275  HA  ILE A 231     -15.869  -1.740  37.493  1.00 68.27           H  
ATOM   3276  C   ILE A 231     -17.620  -0.456  37.482  1.00 68.27           C  
ATOM   3277  CB  ILE A 231     -17.438  -2.788  36.458  1.00 68.27           C  
ATOM   3278  HB  ILE A 231     -18.508  -2.952  36.583  1.00 68.27           H  
ATOM   3279  O   ILE A 231     -18.852  -0.394  37.494  1.00 68.27           O  
ATOM   3280  CG1 ILE A 231     -16.716  -4.155  36.536  1.00 68.27           C  
ATOM   3281 HG12 ILE A 231     -15.688  -4.040  36.192  1.00 68.27           H  
ATOM   3282 HG13 ILE A 231     -16.677  -4.499  37.569  1.00 68.27           H  
ATOM   3283  CG2 ILE A 231     -17.191  -2.143  35.077  1.00 68.27           C  
ATOM   3284 HG21 ILE A 231     -17.519  -2.810  34.279  1.00 68.27           H  
ATOM   3285 HG22 ILE A 231     -16.132  -1.920  34.948  1.00 68.27           H  
ATOM   3286 HG23 ILE A 231     -17.766  -1.222  34.980  1.00 68.27           H  
ATOM   3287  CD1 ILE A 231     -17.399  -5.260  35.718  1.00 68.27           C  
ATOM   3288 HD11 ILE A 231     -16.819  -6.179  35.808  1.00 68.27           H  
ATOM   3289 HD12 ILE A 231     -17.461  -4.989  34.664  1.00 68.27           H  
ATOM   3290 HD13 ILE A 231     -18.400  -5.436  36.110  1.00 68.27           H  
ATOM   3291  N   PRO A 232     -16.863   0.655  37.385  1.00 62.86           N  
ATOM   3292  CA  PRO A 232     -17.462   1.972  37.248  1.00 62.86           C  
ATOM   3293  HA  PRO A 232     -18.217   2.127  38.019  1.00 62.86           H  
ATOM   3294  C   PRO A 232     -18.117   2.069  35.869  1.00 62.86           C  
ATOM   3295  CB  PRO A 232     -16.319   2.969  37.455  1.00 62.86           C  
ATOM   3296  HB2 PRO A 232     -16.466   3.890  36.891  1.00 62.86           H  
ATOM   3297  HB3 PRO A 232     -16.222   3.187  38.519  1.00 62.86           H  
ATOM   3298  O   PRO A 232     -17.440   2.235  34.854  1.00 62.86           O  
ATOM   3299  CG  PRO A 232     -15.086   2.198  36.982  1.00 62.86           C  
ATOM   3300  HG2 PRO A 232     -14.991   2.279  35.899  1.00 62.86           H  
ATOM   3301  HG3 PRO A 232     -14.178   2.549  37.472  1.00 62.86           H  
ATOM   3302  CD  PRO A 232     -15.409   0.754  37.363  1.00 62.86           C  
ATOM   3303  HD2 PRO A 232     -15.010   0.549  38.356  1.00 62.86           H  
ATOM   3304  HD3 PRO A 232     -14.976   0.070  36.632  1.00 62.86           H  
ATOM   3305  N   LEU A 233     -19.443   1.945  35.836  1.00 69.82           N  
ATOM   3306  H   LEU A 233     -19.925   1.703  36.690  1.00 69.82           H  
ATOM   3307  CA  LEU A 233     -20.228   2.224  34.642  1.00 69.82           C  
ATOM   3308  HA  LEU A 233     -19.792   1.696  33.794  1.00 69.82           H  
ATOM   3309  C   LEU A 233     -20.136   3.725  34.357  1.00 69.82           C  
ATOM   3310  CB  LEU A 233     -21.682   1.751  34.831  1.00 69.82           C  
ATOM   3311  HB2 LEU A 233     -22.093   2.239  35.715  1.00 69.82           H  
ATOM   3312  HB3 LEU A 233     -22.265   2.081  33.971  1.00 69.82           H  
ATOM   3313  O   LEU A 233     -20.626   4.550  35.128  1.00 69.82           O  
ATOM   3314  CG  LEU A 233     -21.849   0.226  34.981  1.00 69.82           C  
ATOM   3315  HG  LEU A 233     -21.259  -0.125  35.828  1.00 69.82           H  
ATOM   3316  CD1 LEU A 233     -23.317  -0.103  35.253  1.00 69.82           C  
ATOM   3317 HD11 LEU A 233     -23.937   0.219  34.417  1.00 69.82           H  
ATOM   3318 HD12 LEU A 233     -23.434  -1.177  35.399  1.00 69.82           H  
ATOM   3319 HD13 LEU A 233     -23.644   0.406  36.160  1.00 69.82           H  
ATOM   3320  CD2 LEU A 233     -21.418  -0.539  33.726  1.00 69.82           C  
ATOM   3321 HD21 LEU A 233     -20.344  -0.428  33.573  1.00 69.82           H  
ATOM   3322 HD22 LEU A 233     -21.634  -1.600  33.853  1.00 69.82           H  
ATOM   3323 HD23 LEU A 233     -21.955  -0.162  32.855  1.00 69.82           H  
ATOM   3324  N   GLU A 234     -19.481   4.076  33.253  1.00 68.91           N  
ATOM   3325  H   GLU A 234     -19.053   3.358  32.687  1.00 68.91           H  
ATOM   3326  CA  GLU A 234     -19.489   5.439  32.740  1.00 68.91           C  
ATOM   3327  HA  GLU A 234     -19.190   6.114  33.542  1.00 68.91           H  
ATOM   3328  C   GLU A 234     -20.925   5.776  32.326  1.00 68.91           C  
ATOM   3329  CB  GLU A 234     -18.459   5.565  31.603  1.00 68.91           C  
ATOM   3330  HB2 GLU A 234     -17.505   5.208  31.990  1.00 68.91           H  
ATOM   3331  HB3 GLU A 234     -18.750   4.929  30.767  1.00 68.91           H  
ATOM   3332  O   GLU A 234     -21.508   5.127  31.456  1.00 68.91           O  
ATOM   3333  CG  GLU A 234     -18.270   7.011  31.111  1.00 68.91           C  
ATOM   3334  HG2 GLU A 234     -18.225   7.663  31.984  1.00 68.91           H  
ATOM   3335  HG3 GLU A 234     -19.140   7.302  30.523  1.00 68.91           H  
ATOM   3336  CD  GLU A 234     -16.983   7.215  30.280  1.00 68.91           C  
ATOM   3337  OE1 GLU A 234     -16.572   8.391  30.140  1.00 68.91           O  
ATOM   3338  OE2 GLU A 234     -16.369   6.214  29.840  1.00 68.91           O  
ATOM   3339  N   SER A 235     -21.536   6.751  33.002  1.00 59.54           N  
ATOM   3340  H   SER A 235     -21.053   7.216  33.757  1.00 59.54           H  
ATOM   3341  CA  SER A 235     -22.898   7.169  32.692  1.00 59.54           C  
ATOM   3342  HA  SER A 235     -23.531   6.286  32.614  1.00 59.54           H  
ATOM   3343  C   SER A 235     -22.904   7.892  31.346  1.00 59.54           C  
ATOM   3344  CB  SER A 235     -23.464   8.053  33.813  1.00 59.54           C  
ATOM   3345  HB2 SER A 235     -23.497   7.485  34.743  1.00 59.54           H  
ATOM   3346  HB3 SER A 235     -24.478   8.356  33.552  1.00 59.54           H  
ATOM   3347  O   SER A 235     -22.567   9.078  31.288  1.00 59.54           O  
ATOM   3348  OG  SER A 235     -22.661   9.205  33.994  1.00 59.54           O  
ATOM   3349  HG  SER A 235     -22.472   9.522  33.108  1.00 59.54           H  
ATOM   3350  N   PHE A 236     -23.300   7.190  30.282  1.00 58.23           N  
ATOM   3351  H   PHE A 236     -23.373   6.186  30.369  1.00 58.23           H  
ATOM   3352  CA  PHE A 236     -23.629   7.802  28.996  1.00 58.23           C  
ATOM   3353  HA  PHE A 236     -22.720   8.206  28.551  1.00 58.23           H  
ATOM   3354  C   PHE A 236     -24.620   8.945  29.244  1.00 58.23           C  
ATOM   3355  CB  PHE A 236     -24.206   6.751  28.037  1.00 58.23           C  
ATOM   3356  HB2 PHE A 236     -25.102   6.313  28.477  1.00 58.23           H  
ATOM   3357  HB3 PHE A 236     -24.507   7.250  27.115  1.00 58.23           H  
ATOM   3358  O   PHE A 236     -25.733   8.732  29.730  1.00 58.23           O  
ATOM   3359  CG  PHE A 236     -23.230   5.645  27.683  1.00 58.23           C  
ATOM   3360  CD1 PHE A 236     -22.276   5.850  26.668  1.00 58.23           C  
ATOM   3361  HD1 PHE A 236     -22.262   6.775  26.112  1.00 58.23           H  
ATOM   3362  CD2 PHE A 236     -23.256   4.421  28.379  1.00 58.23           C  
ATOM   3363  HD2 PHE A 236     -23.981   4.259  29.162  1.00 58.23           H  
ATOM   3364  CE1 PHE A 236     -21.344   4.844  26.362  1.00 58.23           C  
ATOM   3365  HE1 PHE A 236     -20.618   5.017  25.582  1.00 58.23           H  
ATOM   3366  CE2 PHE A 236     -22.325   3.413  28.070  1.00 58.23           C  
ATOM   3367  HE2 PHE A 236     -22.337   2.483  28.619  1.00 58.23           H  
ATOM   3368  CZ  PHE A 236     -21.365   3.626  27.064  1.00 58.23           C  
ATOM   3369  HZ  PHE A 236     -20.642   2.858  26.833  1.00 58.23           H  
ATOM   3370  N   GLY A 237     -24.174  10.179  29.004  1.00 56.43           N  
ATOM   3371  H   GLY A 237     -23.247  10.288  28.619  1.00 56.43           H  
ATOM   3372  CA  GLY A 237     -24.984  11.362  29.270  1.00 56.43           C  
ATOM   3373  HA2 GLY A 237     -25.286  11.341  30.317  1.00 56.43           H  
ATOM   3374  HA3 GLY A 237     -24.399  12.263  29.086  1.00 56.43           H  
ATOM   3375  C   GLY A 237     -26.227  11.389  28.371  1.00 56.43           C  
ATOM   3376  O   GLY A 237     -26.187  10.855  27.260  1.00 56.43           O  
ATOM   3377  N   PRO A 238     -27.331  12.031  28.794  1.00 53.70           N  
ATOM   3378  CA  PRO A 238     -28.544  12.136  27.985  1.00 53.70           C  
ATOM   3379  HA  PRO A 238     -28.789  11.160  27.566  1.00 53.70           H  
ATOM   3380  C   PRO A 238     -28.360  13.122  26.810  1.00 53.70           C  
ATOM   3381  CB  PRO A 238     -29.642  12.527  28.986  1.00 53.70           C  
ATOM   3382  HB2 PRO A 238     -30.034  11.626  29.458  1.00 53.70           H  
ATOM   3383  HB3 PRO A 238     -30.456  13.090  28.528  1.00 53.70           H  
ATOM   3384  O   PRO A 238     -28.926  14.215  26.811  1.00 53.70           O  
ATOM   3385  CG  PRO A 238     -28.885  13.352  30.027  1.00 53.70           C  
ATOM   3386  HG2 PRO A 238     -28.746  14.369  29.661  1.00 53.70           H  
ATOM   3387  HG3 PRO A 238     -29.394  13.354  30.991  1.00 53.70           H  
ATOM   3388  CD  PRO A 238     -27.533  12.641  30.102  1.00 53.70           C  
ATOM   3389  HD2 PRO A 238     -27.572  11.859  30.860  1.00 53.70           H  
ATOM   3390  HD3 PRO A 238     -26.743  13.355  30.334  1.00 53.70           H  
ATOM   3391  N   SER A 239     -27.543  12.754  25.814  1.00 52.09           N  
ATOM   3392  H   SER A 239     -27.003  11.912  25.959  1.00 52.09           H  
ATOM   3393  CA  SER A 239     -27.277  13.561  24.610  1.00 52.09           C  
ATOM   3394  HA  SER A 239     -28.223  14.005  24.301  1.00 52.09           H  
ATOM   3395  C   SER A 239     -26.752  12.801  23.373  1.00 52.09           C  
ATOM   3396  CB  SER A 239     -26.329  14.726  24.951  1.00 52.09           C  
ATOM   3397  HB2 SER A 239     -26.795  15.350  25.714  1.00 52.09           H  
ATOM   3398  HB3 SER A 239     -26.173  15.342  24.065  1.00 52.09           H  
ATOM   3399  O   SER A 239     -26.448  13.447  22.377  1.00 52.09           O  
ATOM   3400  OG  SER A 239     -25.077  14.278  25.437  1.00 52.09           O  
ATOM   3401  HG  SER A 239     -24.637  13.785  24.740  1.00 52.09           H  
ATOM   3402  N   GLU A 240     -26.643  11.466  23.368  1.00 49.21           N  
ATOM   3403  H   GLU A 240     -26.857  10.947  24.208  1.00 49.21           H  
ATOM   3404  CA  GLU A 240     -26.008  10.713  22.254  1.00 49.21           C  
ATOM   3405  HA  GLU A 240     -25.203  11.330  21.854  1.00 49.21           H  
ATOM   3406  C   GLU A 240     -26.899  10.436  21.019  1.00 49.21           C  
ATOM   3407  CB  GLU A 240     -25.335   9.430  22.777  1.00 49.21           C  
ATOM   3408  HB2 GLU A 240     -25.010   8.825  21.931  1.00 49.21           H  
ATOM   3409  HB3 GLU A 240     -26.052   8.856  23.364  1.00 49.21           H  
ATOM   3410  O   GLU A 240     -26.496   9.717  20.108  1.00 49.21           O  
ATOM   3411  CG  GLU A 240     -24.092   9.751  23.622  1.00 49.21           C  
ATOM   3412  HG2 GLU A 240     -23.475  10.465  23.076  1.00 49.21           H  
ATOM   3413  HG3 GLU A 240     -24.408  10.227  24.550  1.00 49.21           H  
ATOM   3414  CD  GLU A 240     -23.244   8.511  23.948  1.00 49.21           C  
ATOM   3415  OE1 GLU A 240     -22.054   8.710  24.283  1.00 49.21           O  
ATOM   3416  OE2 GLU A 240     -23.783   7.383  23.898  1.00 49.21           O  
ATOM   3417  N   PHE A 241     -28.095  11.031  20.922  1.00 52.29           N  
ATOM   3418  H   PHE A 241     -28.389  11.643  21.670  1.00 52.29           H  
ATOM   3419  CA  PHE A 241     -28.948  10.877  19.730  1.00 52.29           C  
ATOM   3420  HA  PHE A 241     -28.851   9.844  19.394  1.00 52.29           H  
ATOM   3421  C   PHE A 241     -28.497  11.708  18.511  1.00 52.29           C  
ATOM   3422  CB  PHE A 241     -30.426  11.075  20.093  1.00 52.29           C  
ATOM   3423  HB2 PHE A 241     -31.007  11.172  19.175  1.00 52.29           H  
ATOM   3424  HB3 PHE A 241     -30.542  12.003  20.653  1.00 52.29           H  
ATOM   3425  O   PHE A 241     -29.010  11.499  17.412  1.00 52.29           O  
ATOM   3426  CG  PHE A 241     -30.999   9.908  20.878  1.00 52.29           C  
ATOM   3427  CD1 PHE A 241     -31.251   8.684  20.226  1.00 52.29           C  
ATOM   3428  HD1 PHE A 241     -31.050   8.587  19.169  1.00 52.29           H  
ATOM   3429  CD2 PHE A 241     -31.248  10.024  22.259  1.00 52.29           C  
ATOM   3430  HD2 PHE A 241     -31.049  10.955  22.769  1.00 52.29           H  
ATOM   3431  CE1 PHE A 241     -31.745   7.584  20.949  1.00 52.29           C  
ATOM   3432  HE1 PHE A 241     -31.925   6.644  20.447  1.00 52.29           H  
ATOM   3433  CE2 PHE A 241     -31.744   8.924  22.981  1.00 52.29           C  
ATOM   3434  HE2 PHE A 241     -31.926   9.011  24.042  1.00 52.29           H  
ATOM   3435  CZ  PHE A 241     -31.991   7.703  22.328  1.00 52.29           C  
ATOM   3436  HZ  PHE A 241     -32.362   6.857  22.886  1.00 52.29           H  
ATOM   3437  N   GLU A 242     -27.495  12.582  18.654  1.00 49.50           N  
ATOM   3438  H   GLU A 242     -27.095  12.707  19.573  1.00 49.50           H  
ATOM   3439  CA  GLU A 242     -26.718  13.076  17.511  1.00 49.50           C  
ATOM   3440  HA  GLU A 242     -27.359  13.122  16.631  1.00 49.50           H  
ATOM   3441  C   GLU A 242     -25.586  12.091  17.181  1.00 49.50           C  
ATOM   3442  CB  GLU A 242     -26.186  14.504  17.743  1.00 49.50           C  
ATOM   3443  HB2 GLU A 242     -25.438  14.710  16.978  1.00 49.50           H  
ATOM   3444  HB3 GLU A 242     -25.711  14.568  18.722  1.00 49.50           H  
ATOM   3445  O   GLU A 242     -24.442  12.263  17.604  1.00 49.50           O  
ATOM   3446  CG  GLU A 242     -27.288  15.569  17.622  1.00 49.50           C  
ATOM   3447  HG2 GLU A 242     -27.979  15.458  18.458  1.00 49.50           H  
ATOM   3448  HG3 GLU A 242     -27.843  15.384  16.702  1.00 49.50           H  
ATOM   3449  CD  GLU A 242     -26.754  17.016  17.590  1.00 49.50           C  
ATOM   3450  OE1 GLU A 242     -27.554  17.911  17.231  1.00 49.50           O  
ATOM   3451  OE2 GLU A 242     -25.562  17.239  17.905  1.00 49.50           O  
ATOM   3452  N   ILE A 243     -25.885  11.074  16.361  1.00 49.63           N  
ATOM   3453  H   ILE A 243     -26.856  10.941  16.115  1.00 49.63           H  
ATOM   3454  CA  ILE A 243     -24.873  10.181  15.764  1.00 49.63           C  
ATOM   3455  HA  ILE A 243     -24.145   9.956  16.544  1.00 49.63           H  
ATOM   3456  C   ILE A 243     -24.118  10.933  14.647  1.00 49.63           C  
ATOM   3457  CB  ILE A 243     -25.460   8.821  15.297  1.00 49.63           C  
ATOM   3458  HB  ILE A 243     -26.030   8.987  14.383  1.00 49.63           H  
ATOM   3459  O   ILE A 243     -24.193  10.596  13.466  1.00 49.63           O  
ATOM   3460  CG1 ILE A 243     -26.417   8.193  16.340  1.00 49.63           C  
ATOM   3461 HG12 ILE A 243     -25.877   8.014  17.270  1.00 49.63           H  
ATOM   3462 HG13 ILE A 243     -27.225   8.892  16.555  1.00 49.63           H  
ATOM   3463  CG2 ILE A 243     -24.303   7.842  14.994  1.00 49.63           C  
ATOM   3464 HG21 ILE A 243     -23.575   8.293  14.320  1.00 49.63           H  
ATOM   3465 HG22 ILE A 243     -24.683   6.941  14.513  1.00 49.63           H  
ATOM   3466 HG23 ILE A 243     -23.794   7.573  15.920  1.00 49.63           H  
ATOM   3467  CD1 ILE A 243     -27.078   6.885  15.880  1.00 49.63           C  
ATOM   3468 HD11 ILE A 243     -27.569   7.035  14.918  1.00 49.63           H  
ATOM   3469 HD12 ILE A 243     -27.824   6.585  16.617  1.00 49.63           H  
ATOM   3470 HD13 ILE A 243     -26.338   6.089  15.798  1.00 49.63           H  
ATOM   3471  N   LEU A 244     -23.413  12.003  15.022  1.00 55.22           N  
ATOM   3472  H   LEU A 244     -23.475  12.265  15.996  1.00 55.22           H  
ATOM   3473  CA  LEU A 244     -22.515  12.767  14.151  1.00 55.22           C  
ATOM   3474  HA  LEU A 244     -22.880  12.705  13.126  1.00 55.22           H  
ATOM   3475  C   LEU A 244     -21.097  12.181  14.116  1.00 55.22           C  
ATOM   3476  CB  LEU A 244     -22.504  14.243  14.596  1.00 55.22           C  
ATOM   3477  HB2 LEU A 244     -21.626  14.734  14.177  1.00 55.22           H  
ATOM   3478  HB3 LEU A 244     -22.414  14.279  15.682  1.00 55.22           H  
ATOM   3479  O   LEU A 244     -20.332  12.489  13.202  1.00 55.22           O  
ATOM   3480  CG  LEU A 244     -23.750  15.038  14.162  1.00 55.22           C  
ATOM   3481  HG  LEU A 244     -24.652  14.513  14.478  1.00 55.22           H  
ATOM   3482  CD1 LEU A 244     -23.732  16.419  14.815  1.00 55.22           C  
ATOM   3483 HD11 LEU A 244     -22.848  16.979  14.511  1.00 55.22           H  
ATOM   3484 HD12 LEU A 244     -23.736  16.311  15.900  1.00 55.22           H  
ATOM   3485 HD13 LEU A 244     -24.633  16.970  14.544  1.00 55.22           H  
ATOM   3486  CD2 LEU A 244     -23.794  15.252  12.643  1.00 55.22           C  
ATOM   3487 HD21 LEU A 244     -22.874  15.727  12.303  1.00 55.22           H  
ATOM   3488 HD22 LEU A 244     -23.925  14.297  12.134  1.00 55.22           H  
ATOM   3489 HD23 LEU A 244     -24.646  15.885  12.393  1.00 55.22           H  
ATOM   3490  N   GLU A 245     -20.744  11.321  15.074  1.00 57.93           N  
ATOM   3491  H   GLU A 245     -21.415  11.098  15.796  1.00 57.93           H  
ATOM   3492  CA  GLU A 245     -19.493  10.569  15.051  1.00 57.93           C  
ATOM   3493  HA  GLU A 245     -18.814  11.076  14.365  1.00 57.93           H  
ATOM   3494  C   GLU A 245     -19.739   9.165  14.479  1.00 57.93           C  
ATOM   3495  CB  GLU A 245     -18.802  10.612  16.428  1.00 57.93           C  
ATOM   3496  HB2 GLU A 245     -19.308   9.948  17.129  1.00 57.93           H  
ATOM   3497  HB3 GLU A 245     -18.867  11.633  16.803  1.00 57.93           H  
ATOM   3498  O   GLU A 245     -20.397   8.315  15.079  1.00 57.93           O  
ATOM   3499  CG  GLU A 245     -17.312  10.238  16.314  1.00 57.93           C  
ATOM   3500  HG2 GLU A 245     -17.227   9.156  16.211  1.00 57.93           H  
ATOM   3501  HG3 GLU A 245     -16.912  10.683  15.403  1.00 57.93           H  
ATOM   3502  CD  GLU A 245     -16.444  10.714  17.497  1.00 57.93           C  
ATOM   3503  OE1 GLU A 245     -15.229  10.935  17.259  1.00 57.93           O  
ATOM   3504  OE2 GLU A 245     -16.967  10.857  18.621  1.00 57.93           O  
ATOM   3505  N   GLU A 246     -19.226   8.926  13.270  1.00 59.72           N  
ATOM   3506  H   GLU A 246     -18.745   9.677  12.796  1.00 59.72           H  
ATOM   3507  CA  GLU A 246     -19.289   7.618  12.623  1.00 59.72           C  
ATOM   3508  HA  GLU A 246     -20.334   7.318  12.534  1.00 59.72           H  
ATOM   3509  C   GLU A 246     -18.541   6.583  13.480  1.00 59.72           C  
ATOM   3510  CB  GLU A 246     -18.661   7.674  11.219  1.00 59.72           C  
ATOM   3511  HB2 GLU A 246     -17.616   7.964  11.328  1.00 59.72           H  
ATOM   3512  HB3 GLU A 246     -18.691   6.673  10.789  1.00 59.72           H  
ATOM   3513  O   GLU A 246     -17.310   6.616  13.572  1.00 59.72           O  
ATOM   3514  CG  GLU A 246     -19.334   8.642  10.229  1.00 59.72           C  
ATOM   3515  HG2 GLU A 246     -20.372   8.337  10.091  1.00 59.72           H  
ATOM   3516  HG3 GLU A 246     -19.318   9.652  10.638  1.00 59.72           H  
ATOM   3517  CD  GLU A 246     -18.606   8.644   8.874  1.00 59.72           C  
ATOM   3518  OE1 GLU A 246     -19.267   8.740   7.812  1.00 59.72           O  
ATOM   3519  OE2 GLU A 246     -17.371   8.409   8.833  1.00 59.72           O  
ATOM   3520  N   GLY A 247     -19.281   5.642  14.077  1.00 64.26           N  
ATOM   3521  H   GLY A 247     -20.282   5.781  14.096  1.00 64.26           H  
ATOM   3522  CA  GLY A 247     -18.713   4.558  14.882  1.00 64.26           C  
ATOM   3523  HA2 GLY A 247     -19.499   3.856  15.160  1.00 64.26           H  
ATOM   3524  HA3 GLY A 247     -18.305   4.995  15.793  1.00 64.26           H  
ATOM   3525  C   GLY A 247     -17.594   3.790  14.152  1.00 64.26           C  
ATOM   3526  O   GLY A 247     -17.529   3.801  12.918  1.00 64.26           O  
ATOM   3527  N   PRO A 248     -16.686   3.115  14.883  1.00 59.38           N  
ATOM   3528  CA  PRO A 248     -15.413   2.629  14.351  1.00 59.38           C  
ATOM   3529  HA  PRO A 248     -14.820   3.490  14.041  1.00 59.38           H  
ATOM   3530  C   PRO A 248     -15.584   1.701  13.136  1.00 59.38           C  
ATOM   3531  CB  PRO A 248     -14.702   1.957  15.536  1.00 59.38           C  
ATOM   3532  HB2 PRO A 248     -14.038   2.679  16.011  1.00 59.38           H  
ATOM   3533  HB3 PRO A 248     -14.140   1.070  15.244  1.00 59.38           H  
ATOM   3534  O   PRO A 248     -15.795   0.497  13.263  1.00 59.38           O  
ATOM   3535  CG  PRO A 248     -15.839   1.615  16.500  1.00 59.38           C  
ATOM   3536  HG2 PRO A 248     -16.316   0.684  16.195  1.00 59.38           H  
ATOM   3537  HG3 PRO A 248     -15.495   1.554  17.533  1.00 59.38           H  
ATOM   3538  CD  PRO A 248     -16.805   2.780  16.293  1.00 59.38           C  
ATOM   3539  HD2 PRO A 248     -16.499   3.632  16.900  1.00 59.38           H  
ATOM   3540  HD3 PRO A 248     -17.820   2.478  16.551  1.00 59.38           H  
ATOM   3541  N   ARG A 249     -15.399   2.266  11.934  1.00 61.59           N  
ATOM   3542  H   ARG A 249     -15.396   3.276  11.948  1.00 61.59           H  
ATOM   3543  CA  ARG A 249     -15.602   1.615  10.621  1.00 61.59           C  
ATOM   3544  HA  ARG A 249     -16.614   1.210  10.604  1.00 61.59           H  
ATOM   3545  C   ARG A 249     -14.690   0.411  10.325  1.00 61.59           C  
ATOM   3546  CB  ARG A 249     -15.479   2.683   9.512  1.00 61.59           C  
ATOM   3547  HB2 ARG A 249     -15.385   2.185   8.547  1.00 61.59           H  
ATOM   3548  HB3 ARG A 249     -14.578   3.275   9.673  1.00 61.59           H  
ATOM   3549  O   ARG A 249     -14.772  -0.170   9.247  1.00 61.59           O  
ATOM   3550  CG  ARG A 249     -16.701   3.611   9.426  1.00 61.59           C  
ATOM   3551  HG2 ARG A 249     -16.841   4.148  10.364  1.00 61.59           H  
ATOM   3552  HG3 ARG A 249     -17.582   2.997   9.242  1.00 61.59           H  
ATOM   3553  CD  ARG A 249     -16.537   4.628   8.284  1.00 61.59           C  
ATOM   3554  HD2 ARG A 249     -15.955   4.182   7.477  1.00 61.59           H  
ATOM   3555  HD3 ARG A 249     -15.999   5.497   8.664  1.00 61.59           H  
ATOM   3556  NE  ARG A 249     -17.841   5.038   7.738  1.00 61.59           N  
ATOM   3557  HE  ARG A 249     -18.650   4.506   8.027  1.00 61.59           H  
ATOM   3558  NH1 ARG A 249     -17.170   6.956   6.649  1.00 61.59           N  
ATOM   3559 HH11 ARG A 249     -16.773   7.337   7.496  1.00 61.59           H  
ATOM   3560 HH12 ARG A 249     -17.554   7.732   6.128  1.00 61.59           H  
ATOM   3561  NH2 ARG A 249     -19.282   6.368   6.584  1.00 61.59           N  
ATOM   3562 HH21 ARG A 249     -19.481   7.354   6.670  1.00 61.59           H  
ATOM   3563 HH22 ARG A 249     -20.051   5.764   6.838  1.00 61.59           H  
ATOM   3564  CZ  ARG A 249     -18.078   6.092   6.977  1.00 61.59           C  
ATOM   3565  N   SER A 250     -13.785   0.040  11.230  1.00 64.20           N  
ATOM   3566  H   SER A 250     -13.857   0.463  12.145  1.00 64.20           H  
ATOM   3567  CA  SER A 250     -12.918  -1.132  11.085  1.00 64.20           C  
ATOM   3568  HA  SER A 250     -13.435  -1.873  10.476  1.00 64.20           H  
ATOM   3569  C   SER A 250     -12.601  -1.755  12.439  1.00 64.20           C  
ATOM   3570  CB  SER A 250     -11.608  -0.752  10.385  1.00 64.20           C  
ATOM   3571  HB2 SER A 250     -11.832  -0.245   9.447  1.00 64.20           H  
ATOM   3572  HB3 SER A 250     -11.041  -0.073  11.023  1.00 64.20           H  
ATOM   3573  O   SER A 250     -12.171  -1.068  13.362  1.00 64.20           O  
ATOM   3574  OG  SER A 250     -10.827  -1.910  10.116  1.00 64.20           O  
ATOM   3575  HG  SER A 250     -11.262  -2.377   9.399  1.00 64.20           H  
ATOM   3576  N   SER A 251     -12.698  -3.082  12.509  1.00 68.03           N  
ATOM   3577  H   SER A 251     -13.064  -3.586  11.714  1.00 68.03           H  
ATOM   3578  CA  SER A 251     -12.269  -3.906  13.646  1.00 68.03           C  
ATOM   3579  HA  SER A 251     -12.674  -3.477  14.562  1.00 68.03           H  
ATOM   3580  C   SER A 251     -10.744  -3.995  13.819  1.00 68.03           C  
ATOM   3581  CB  SER A 251     -12.860  -5.310  13.471  1.00 68.03           C  
ATOM   3582  HB2 SER A 251     -13.945  -5.251  13.550  1.00 68.03           H  
ATOM   3583  HB3 SER A 251     -12.490  -5.970  14.255  1.00 68.03           H  
ATOM   3584  O   SER A 251     -10.261  -4.639  14.749  1.00 68.03           O  
ATOM   3585  OG  SER A 251     -12.515  -5.830  12.194  1.00 68.03           O  
ATOM   3586  HG  SER A 251     -12.944  -6.683  12.100  1.00 68.03           H  
ATOM   3587  N   THR A 252      -9.954  -3.370  12.935  1.00 70.10           N  
ATOM   3588  H   THR A 252     -10.398  -2.789  12.238  1.00 70.10           H  
ATOM   3589  CA  THR A 252      -8.485  -3.408  13.006  1.00 70.10           C  
ATOM   3590  HA  THR A 252      -8.223  -4.313  13.554  1.00 70.10           H  
ATOM   3591  C   THR A 252      -7.914  -2.211  13.780  1.00 70.10           C  
ATOM   3592  CB  THR A 252      -7.819  -3.554  11.631  1.00 70.10           C  
ATOM   3593  HB  THR A 252      -6.746  -3.655  11.792  1.00 70.10           H  
ATOM   3594  O   THR A 252      -8.343  -1.075  13.573  1.00 70.10           O  
ATOM   3595  CG2 THR A 252      -8.291  -4.799  10.883  1.00 70.10           C  
ATOM   3596 HG21 THR A 252      -9.356  -4.728  10.660  1.00 70.10           H  
ATOM   3597 HG22 THR A 252      -8.117  -5.685  11.494  1.00 70.10           H  
ATOM   3598 HG23 THR A 252      -7.739  -4.896   9.948  1.00 70.10           H  
ATOM   3599  OG1 THR A 252      -8.017  -2.441  10.791  1.00 70.10           O  
ATOM   3600  HG1 THR A 252      -8.961  -2.293  10.698  1.00 70.10           H  
ATOM   3601  N   PRO A 253      -6.906  -2.407  14.655  1.00 59.34           N  
ATOM   3602  CA  PRO A 253      -6.398  -1.335  15.505  1.00 59.34           C  
ATOM   3603  HA  PRO A 253      -7.232  -0.921  16.071  1.00 59.34           H  
ATOM   3604  C   PRO A 253      -5.748  -0.204  14.691  1.00 59.34           C  
ATOM   3605  CB  PRO A 253      -5.432  -2.001  16.491  1.00 59.34           C  
ATOM   3606  HB2 PRO A 253      -5.973  -2.266  17.400  1.00 59.34           H  
ATOM   3607  HB3 PRO A 253      -4.579  -1.367  16.732  1.00 59.34           H  
ATOM   3608  O   PRO A 253      -4.756  -0.399  13.974  1.00 59.34           O  
ATOM   3609  CG  PRO A 253      -5.003  -3.280  15.771  1.00 59.34           C  
ATOM   3610  HG2 PRO A 253      -4.710  -4.062  16.472  1.00 59.34           H  
ATOM   3611  HG3 PRO A 253      -4.192  -3.058  15.078  1.00 59.34           H  
ATOM   3612  CD  PRO A 253      -6.256  -3.665  14.987  1.00 59.34           C  
ATOM   3613  HD2 PRO A 253      -5.982  -4.226  14.094  1.00 59.34           H  
ATOM   3614  HD3 PRO A 253      -6.919  -4.258  15.617  1.00 59.34           H  
ATOM   3615  N   PHE A 254      -6.267   1.012  14.891  1.00 61.58           N  
ATOM   3616  H   PHE A 254      -7.118   1.039  15.435  1.00 61.58           H  
ATOM   3617  CA  PHE A 254      -5.929   2.249  14.170  1.00 61.58           C  
ATOM   3618  HA  PHE A 254      -6.360   2.195  13.170  1.00 61.58           H  
ATOM   3619  C   PHE A 254      -4.419   2.520  14.021  1.00 61.58           C  
ATOM   3620  CB  PHE A 254      -6.607   3.402  14.929  1.00 61.58           C  
ATOM   3621  HB2 PHE A 254      -7.665   3.166  15.049  1.00 61.58           H  
ATOM   3622  HB3 PHE A 254      -6.180   3.472  15.929  1.00 61.58           H  
ATOM   3623  O   PHE A 254      -3.970   3.080  13.018  1.00 61.58           O  
ATOM   3624  CG  PHE A 254      -6.508   4.756  14.256  1.00 61.58           C  
ATOM   3625  CD1 PHE A 254      -5.503   5.670  14.630  1.00 61.58           C  
ATOM   3626  HD1 PHE A 254      -4.796   5.408  15.404  1.00 61.58           H  
ATOM   3627  CD2 PHE A 254      -7.452   5.120  13.277  1.00 61.58           C  
ATOM   3628  HD2 PHE A 254      -8.246   4.439  13.007  1.00 61.58           H  
ATOM   3629  CE1 PHE A 254      -5.442   6.940  14.026  1.00 61.58           C  
ATOM   3630  HE1 PHE A 254      -4.696   7.655  14.338  1.00 61.58           H  
ATOM   3631  CE2 PHE A 254      -7.391   6.388  12.675  1.00 61.58           C  
ATOM   3632  HE2 PHE A 254      -8.139   6.674  11.951  1.00 61.58           H  
ATOM   3633  CZ  PHE A 254      -6.388   7.298  13.049  1.00 61.58           C  
ATOM   3634  HZ  PHE A 254      -6.370   8.283  12.607  1.00 61.58           H  
ATOM   3635  N   GLN A 255      -3.595   2.078  14.980  1.00 63.18           N  
ATOM   3636  H   GLN A 255      -4.015   1.580  15.752  1.00 63.18           H  
ATOM   3637  CA  GLN A 255      -2.139   2.264  14.953  1.00 63.18           C  
ATOM   3638  HA  GLN A 255      -1.930   3.334  14.952  1.00 63.18           H  
ATOM   3639  C   GLN A 255      -1.451   1.662  13.713  1.00 63.18           C  
ATOM   3640  CB  GLN A 255      -1.501   1.639  16.202  1.00 63.18           C  
ATOM   3641  HB2 GLN A 255      -1.701   0.567  16.215  1.00 63.18           H  
ATOM   3642  HB3 GLN A 255      -0.424   1.781  16.115  1.00 63.18           H  
ATOM   3643  O   GLN A 255      -0.434   2.198  13.260  1.00 63.18           O  
ATOM   3644  CG  GLN A 255      -1.966   2.249  17.535  1.00 63.18           C  
ATOM   3645  HG2 GLN A 255      -3.002   1.967  17.722  1.00 63.18           H  
ATOM   3646  HG3 GLN A 255      -1.910   3.336  17.478  1.00 63.18           H  
ATOM   3647  CD  GLN A 255      -1.106   1.786  18.712  1.00 63.18           C  
ATOM   3648  NE2 GLN A 255      -1.513   2.053  19.932  1.00 63.18           N  
ATOM   3649 HE21 GLN A 255      -2.410   2.483  20.105  1.00 63.18           H  
ATOM   3650 HE22 GLN A 255      -0.959   1.677  20.688  1.00 63.18           H  
ATOM   3651  OE1 GLN A 255      -0.039   1.211  18.552  1.00 63.18           O  
ATOM   3652  N   SER A 256      -1.973   0.560  13.160  1.00 62.16           N  
ATOM   3653  H   SER A 256      -2.831   0.194  13.547  1.00 62.16           H  
ATOM   3654  CA  SER A 256      -1.425  -0.065  11.946  1.00 62.16           C  
ATOM   3655  HA  SER A 256      -0.342  -0.142  12.041  1.00 62.16           H  
ATOM   3656  C   SER A 256      -1.732   0.783  10.707  1.00 62.16           C  
ATOM   3657  CB  SER A 256      -1.989  -1.481  11.798  1.00 62.16           C  
ATOM   3658  HB2 SER A 256      -3.064  -1.432  11.621  1.00 62.16           H  
ATOM   3659  HB3 SER A 256      -1.818  -2.033  12.723  1.00 62.16           H  
ATOM   3660  O   SER A 256      -0.829   1.119   9.933  1.00 62.16           O  
ATOM   3661  OG  SER A 256      -1.362  -2.169  10.731  1.00 62.16           O  
ATOM   3662  HG  SER A 256      -1.793  -3.025  10.672  1.00 62.16           H  
ATOM   3663  N   LEU A 257      -2.989   1.218  10.577  1.00 62.94           N  
ATOM   3664  H   LEU A 257      -3.661   0.953  11.284  1.00 62.94           H  
ATOM   3665  CA  LEU A 257      -3.467   2.071   9.488  1.00 62.94           C  
ATOM   3666  HA  LEU A 257      -3.239   1.594   8.534  1.00 62.94           H  
ATOM   3667  C   LEU A 257      -2.750   3.427   9.482  1.00 62.94           C  
ATOM   3668  CB  LEU A 257      -4.995   2.235   9.612  1.00 62.94           C  
ATOM   3669  HB2 LEU A 257      -5.331   2.962   8.873  1.00 62.94           H  
ATOM   3670  HB3 LEU A 257      -5.227   2.640  10.597  1.00 62.94           H  
ATOM   3671  O   LEU A 257      -2.229   3.837   8.445  1.00 62.94           O  
ATOM   3672  CG  LEU A 257      -5.798   0.932   9.411  1.00 62.94           C  
ATOM   3673  HG  LEU A 257      -5.424   0.167  10.091  1.00 62.94           H  
ATOM   3674  CD1 LEU A 257      -7.269   1.175   9.732  1.00 62.94           C  
ATOM   3675 HD11 LEU A 257      -7.832   0.251   9.607  1.00 62.94           H  
ATOM   3676 HD12 LEU A 257      -7.687   1.936   9.073  1.00 62.94           H  
ATOM   3677 HD13 LEU A 257      -7.380   1.494  10.769  1.00 62.94           H  
ATOM   3678  CD2 LEU A 257      -5.690   0.413   7.974  1.00 62.94           C  
ATOM   3679 HD21 LEU A 257      -4.664   0.126   7.742  1.00 62.94           H  
ATOM   3680 HD22 LEU A 257      -6.325  -0.467   7.866  1.00 62.94           H  
ATOM   3681 HD23 LEU A 257      -6.033   1.174   7.274  1.00 62.94           H  
ATOM   3682  N   ALA A 258      -2.595   4.069  10.643  1.00 63.54           N  
ATOM   3683  H   ALA A 258      -3.082   3.710  11.452  1.00 63.54           H  
ATOM   3684  CA  ALA A 258      -1.890   5.345  10.768  1.00 63.54           C  
ATOM   3685  HA  ALA A 258      -2.394   6.077  10.137  1.00 63.54           H  
ATOM   3686  C   ALA A 258      -0.417   5.272  10.312  1.00 63.54           C  
ATOM   3687  CB  ALA A 258      -2.001   5.805  12.226  1.00 63.54           C  
ATOM   3688  HB1 ALA A 258      -1.522   5.082  12.887  1.00 63.54           H  
ATOM   3689  HB2 ALA A 258      -1.526   6.779  12.344  1.00 63.54           H  
ATOM   3690  HB3 ALA A 258      -3.052   5.892  12.501  1.00 63.54           H  
ATOM   3691  O   ALA A 258       0.095   6.220   9.711  1.00 63.54           O  
ATOM   3692  N   LYS A 259       0.280   4.150  10.555  1.00 70.05           N  
ATOM   3693  H   LYS A 259      -0.192   3.397  11.036  1.00 70.05           H  
ATOM   3694  CA  LYS A 259       1.653   3.938  10.057  1.00 70.05           C  
ATOM   3695  HA  LYS A 259       2.245   4.829  10.266  1.00 70.05           H  
ATOM   3696  C   LYS A 259       1.695   3.771   8.535  1.00 70.05           C  
ATOM   3697  CB  LYS A 259       2.310   2.735  10.753  1.00 70.05           C  
ATOM   3698  HB2 LYS A 259       3.205   2.454  10.197  1.00 70.05           H  
ATOM   3699  HB3 LYS A 259       1.622   1.890  10.735  1.00 70.05           H  
ATOM   3700  O   LYS A 259       2.612   4.309   7.919  1.00 70.05           O  
ATOM   3701  CG  LYS A 259       2.724   3.038  12.202  1.00 70.05           C  
ATOM   3702  HG2 LYS A 259       1.857   3.387  12.764  1.00 70.05           H  
ATOM   3703  HG3 LYS A 259       3.481   3.822  12.206  1.00 70.05           H  
ATOM   3704  CD  LYS A 259       3.290   1.776  12.873  1.00 70.05           C  
ATOM   3705  HD2 LYS A 259       2.543   0.985  12.803  1.00 70.05           H  
ATOM   3706  HD3 LYS A 259       4.192   1.460  12.350  1.00 70.05           H  
ATOM   3707  CE  LYS A 259       3.606   2.037  14.352  1.00 70.05           C  
ATOM   3708  HE2 LYS A 259       2.707   2.435  14.823  1.00 70.05           H  
ATOM   3709  HE3 LYS A 259       4.386   2.795  14.421  1.00 70.05           H  
ATOM   3710  NZ  LYS A 259       4.023   0.795  15.057  1.00 70.05           N  
ATOM   3711  HZ1 LYS A 259       3.290   0.102  15.004  1.00 70.05           H  
ATOM   3712  HZ2 LYS A 259       4.862   0.403  14.655  1.00 70.05           H  
ATOM   3713  HZ3 LYS A 259       4.183   0.975  16.038  1.00 70.05           H  
ATOM   3714  N   ARG A 260       0.720   3.075   7.934  1.00 68.79           N  
ATOM   3715  H   ARG A 260      -0.004   2.685   8.519  1.00 68.79           H  
ATOM   3716  CA  ARG A 260       0.612   2.895   6.471  1.00 68.79           C  
ATOM   3717  HA  ARG A 260       1.583   2.611   6.064  1.00 68.79           H  
ATOM   3718  C   ARG A 260       0.240   4.201   5.764  1.00 68.79           C  
ATOM   3719  CB  ARG A 260      -0.397   1.783   6.134  1.00 68.79           C  
ATOM   3720  HB2 ARG A 260      -1.357   2.015   6.593  1.00 68.79           H  
ATOM   3721  HB3 ARG A 260      -0.538   1.761   5.053  1.00 68.79           H  
ATOM   3722  O   ARG A 260       0.953   4.620   4.860  1.00 68.79           O  
ATOM   3723  CG  ARG A 260       0.061   0.387   6.589  1.00 68.79           C  
ATOM   3724  HG2 ARG A 260       0.217   0.383   7.668  1.00 68.79           H  
ATOM   3725  HG3 ARG A 260       0.999   0.132   6.094  1.00 68.79           H  
ATOM   3726  CD  ARG A 260      -1.005  -0.657   6.230  1.00 68.79           C  
ATOM   3727  HD2 ARG A 260      -1.093  -0.703   5.144  1.00 68.79           H  
ATOM   3728  HD3 ARG A 260      -1.962  -0.333   6.639  1.00 68.79           H  
ATOM   3729  NE  ARG A 260      -0.684  -1.996   6.769  1.00 68.79           N  
ATOM   3730  HE  ARG A 260       0.037  -2.042   7.474  1.00 68.79           H  
ATOM   3731  NH1 ARG A 260      -2.354  -3.154   5.686  1.00 68.79           N  
ATOM   3732 HH11 ARG A 260      -2.690  -2.301   5.264  1.00 68.79           H  
ATOM   3733 HH12 ARG A 260      -2.863  -4.009   5.513  1.00 68.79           H  
ATOM   3734  NH2 ARG A 260      -0.979  -4.242   7.055  1.00 68.79           N  
ATOM   3735 HH21 ARG A 260      -1.504  -5.080   6.854  1.00 68.79           H  
ATOM   3736 HH22 ARG A 260      -0.226  -4.275   7.728  1.00 68.79           H  
ATOM   3737  CZ  ARG A 260      -1.337  -3.117   6.501  1.00 68.79           C  
ATOM   3738  N   ALA A 261      -0.784   4.911   6.241  1.00 71.66           N  
ATOM   3739  H   ALA A 261      -1.342   4.508   6.980  1.00 71.66           H  
ATOM   3740  CA  ALA A 261      -1.211   6.197   5.682  1.00 71.66           C  
ATOM   3741  HA  ALA A 261      -1.528   6.043   4.651  1.00 71.66           H  
ATOM   3742  C   ALA A 261      -0.073   7.238   5.668  1.00 71.66           C  
ATOM   3743  CB  ALA A 261      -2.417   6.689   6.491  1.00 71.66           C  
ATOM   3744  HB1 ALA A 261      -3.223   5.956   6.438  1.00 71.66           H  
ATOM   3745  HB2 ALA A 261      -2.141   6.840   7.535  1.00 71.66           H  
ATOM   3746  HB3 ALA A 261      -2.778   7.629   6.076  1.00 71.66           H  
ATOM   3747  O   ALA A 261       0.119   7.942   4.678  1.00 71.66           O  
ATOM   3748  N   ARG A 262       0.761   7.272   6.720  1.00 78.58           N  
ATOM   3749  H   ARG A 262       0.539   6.686   7.512  1.00 78.58           H  
ATOM   3750  CA  ARG A 262       1.967   8.119   6.772  1.00 78.58           C  
ATOM   3751  HA  ARG A 262       1.678   9.151   6.575  1.00 78.58           H  
ATOM   3752  C   ARG A 262       3.019   7.798   5.705  1.00 78.58           C  
ATOM   3753  CB  ARG A 262       2.617   8.026   8.160  1.00 78.58           C  
ATOM   3754  HB2 ARG A 262       2.644   6.984   8.476  1.00 78.58           H  
ATOM   3755  HB3 ARG A 262       3.645   8.386   8.100  1.00 78.58           H  
ATOM   3756  O   ARG A 262       3.859   8.656   5.466  1.00 78.58           O  
ATOM   3757  CG  ARG A 262       1.888   8.875   9.206  1.00 78.58           C  
ATOM   3758  HG2 ARG A 262       1.956   9.928   8.932  1.00 78.58           H  
ATOM   3759  HG3 ARG A 262       0.836   8.593   9.253  1.00 78.58           H  
ATOM   3760  CD  ARG A 262       2.551   8.654  10.570  1.00 78.58           C  
ATOM   3761  HD2 ARG A 262       2.549   7.586  10.785  1.00 78.58           H  
ATOM   3762  HD3 ARG A 262       3.581   9.006  10.516  1.00 78.58           H  
ATOM   3763  NE  ARG A 262       1.831   9.360  11.644  1.00 78.58           N  
ATOM   3764  HE  ARG A 262       0.918   9.720  11.403  1.00 78.58           H  
ATOM   3765  NH1 ARG A 262       3.373   9.042  13.316  1.00 78.58           N  
ATOM   3766 HH11 ARG A 262       3.647   9.154  14.281  1.00 78.58           H  
ATOM   3767 HH12 ARG A 262       3.985   8.600  12.645  1.00 78.58           H  
ATOM   3768  NH2 ARG A 262       1.443  10.066  13.772  1.00 78.58           N  
ATOM   3769 HH21 ARG A 262       1.713  10.140  14.743  1.00 78.58           H  
ATOM   3770 HH22 ARG A 262       0.531  10.398  13.493  1.00 78.58           H  
ATOM   3771  CZ  ARG A 262       2.219   9.487  12.900  1.00 78.58           C  
ATOM   3772  N   GLN A 263       3.017   6.611   5.094  1.00 85.60           N  
ATOM   3773  H   GLN A 263       2.283   5.952   5.312  1.00 85.60           H  
ATOM   3774  CA  GLN A 263       3.934   6.274   3.997  1.00 85.60           C  
ATOM   3775  HA  GLN A 263       4.901   6.740   4.185  1.00 85.60           H  
ATOM   3776  C   GLN A 263       3.445   6.816   2.649  1.00 85.60           C  
ATOM   3777  CB  GLN A 263       4.152   4.754   3.903  1.00 85.60           C  
ATOM   3778  HB2 GLN A 263       4.773   4.548   3.031  1.00 85.60           H  
ATOM   3779  HB3 GLN A 263       3.195   4.254   3.753  1.00 85.60           H  
ATOM   3780  O   GLN A 263       4.274   7.238   1.849  1.00 85.60           O  
ATOM   3781  CG  GLN A 263       4.853   4.176   5.140  1.00 85.60           C  
ATOM   3782  HG2 GLN A 263       5.830   4.647   5.246  1.00 85.60           H  
ATOM   3783  HG3 GLN A 263       4.268   4.404   6.031  1.00 85.60           H  
ATOM   3784  CD  GLN A 263       5.047   2.662   5.075  1.00 85.60           C  
ATOM   3785  NE2 GLN A 263       5.725   2.077   6.037  1.00 85.60           N  
ATOM   3786 HE21 GLN A 263       6.095   2.613   6.810  1.00 85.60           H  
ATOM   3787 HE22 GLN A 263       5.852   1.081   5.930  1.00 85.60           H  
ATOM   3788  OE1 GLN A 263       4.622   1.966   4.173  1.00 85.60           O  
ATOM   3789  N   LEU A 264       2.128   6.829   2.414  1.00 89.74           N  
ATOM   3790  H   LEU A 264       1.511   6.449   3.118  1.00 89.74           H  
ATOM   3791  CA  LEU A 264       1.516   7.318   1.169  1.00 89.74           C  
ATOM   3792  HA  LEU A 264       2.130   7.019   0.320  1.00 89.74           H  
ATOM   3793  C   LEU A 264       1.431   8.852   1.131  1.00 89.74           C  
ATOM   3794  CB  LEU A 264       0.116   6.694   1.009  1.00 89.74           C  
ATOM   3795  HB2 LEU A 264      -0.518   7.050   1.821  1.00 89.74           H  
ATOM   3796  HB3 LEU A 264      -0.315   7.059   0.077  1.00 89.74           H  
ATOM   3797  O   LEU A 264       1.708   9.464   0.104  1.00 89.74           O  
ATOM   3798  CG  LEU A 264       0.070   5.153   0.996  1.00 89.74           C  
ATOM   3799  HG  LEU A 264       0.470   4.775   1.937  1.00 89.74           H  
ATOM   3800  CD1 LEU A 264      -1.378   4.686   0.883  1.00 89.74           C  
ATOM   3801 HD11 LEU A 264      -1.807   5.020  -0.062  1.00 89.74           H  
ATOM   3802 HD12 LEU A 264      -1.971   5.084   1.707  1.00 89.74           H  
ATOM   3803 HD13 LEU A 264      -1.420   3.597   0.912  1.00 89.74           H  
ATOM   3804  CD2 LEU A 264       0.879   4.546  -0.153  1.00 89.74           C  
ATOM   3805 HD21 LEU A 264       1.937   4.781  -0.038  1.00 89.74           H  
ATOM   3806 HD22 LEU A 264       0.514   4.937  -1.103  1.00 89.74           H  
ATOM   3807 HD23 LEU A 264       0.751   3.464  -0.151  1.00 89.74           H  
ATOM   3808  N   TYR A 265       1.113   9.477   2.268  1.00 89.70           N  
ATOM   3809  H   TYR A 265       0.842   8.900   3.052  1.00 89.70           H  
ATOM   3810  CA  TYR A 265       0.923  10.928   2.402  1.00 89.70           C  
ATOM   3811  HA  TYR A 265       0.887  11.363   1.403  1.00 89.70           H  
ATOM   3812  C   TYR A 265       2.099  11.626   3.114  1.00 89.70           C  
ATOM   3813  CB  TYR A 265      -0.444  11.200   3.049  1.00 89.70           C  
ATOM   3814  HB2 TYR A 265      -0.444  10.797   4.062  1.00 89.70           H  
ATOM   3815  HB3 TYR A 265      -0.591  12.277   3.124  1.00 89.70           H  
ATOM   3816  O   TYR A 265       1.924  12.629   3.810  1.00 89.70           O  
ATOM   3817  CG  TYR A 265      -1.619  10.624   2.275  1.00 89.70           C  
ATOM   3818  CD1 TYR A 265      -2.024  11.226   1.068  1.00 89.70           C  
ATOM   3819  HD1 TYR A 265      -1.497  12.088   0.687  1.00 89.70           H  
ATOM   3820  CD2 TYR A 265      -2.296   9.480   2.743  1.00 89.70           C  
ATOM   3821  HD2 TYR A 265      -1.990   9.013   3.668  1.00 89.70           H  
ATOM   3822  CE1 TYR A 265      -3.100  10.693   0.334  1.00 89.70           C  
ATOM   3823  HE1 TYR A 265      -3.389  11.146  -0.603  1.00 89.70           H  
ATOM   3824  CE2 TYR A 265      -3.376   8.944   2.013  1.00 89.70           C  
ATOM   3825  HE2 TYR A 265      -3.897   8.071   2.376  1.00 89.70           H  
ATOM   3826  OH  TYR A 265      -4.828   9.042   0.098  1.00 89.70           O  
ATOM   3827  HH  TYR A 265      -5.227   8.306   0.568  1.00 89.70           H  
ATOM   3828  CZ  TYR A 265      -3.783   9.553   0.805  1.00 89.70           C  
ATOM   3829  N   HIS A 266       3.321  11.094   2.992  1.00 91.07           N  
ATOM   3830  H   HIS A 266       3.434  10.300   2.377  1.00 91.07           H  
ATOM   3831  CA  HIS A 266       4.510  11.779   3.506  1.00 91.07           C  
ATOM   3832  HA  HIS A 266       4.282  12.131   4.512  1.00 91.07           H  
ATOM   3833  C   HIS A 266       4.857  12.996   2.636  1.00 91.07           C  
ATOM   3834  CB  HIS A 266       5.709  10.825   3.595  1.00 91.07           C  
ATOM   3835  HB2 HIS A 266       5.418   9.909   4.110  1.00 91.07           H  
ATOM   3836  HB3 HIS A 266       6.020  10.547   2.588  1.00 91.07           H  
ATOM   3837  O   HIS A 266       4.750  12.941   1.418  1.00 91.07           O  
ATOM   3838  CG  HIS A 266       6.882  11.425   4.333  1.00 91.07           C  
ATOM   3839  CD2 HIS A 266       6.921  11.781   5.655  1.00 91.07           C  
ATOM   3840  HD2 HIS A 266       6.112  11.665   6.361  1.00 91.07           H  
ATOM   3841  ND1 HIS A 266       8.111  11.735   3.801  1.00 91.07           N  
ATOM   3842  HD1 HIS A 266       8.432  11.537   2.864  1.00 91.07           H  
ATOM   3843  CE1 HIS A 266       8.874  12.246   4.777  1.00 91.07           C  
ATOM   3844  HE1 HIS A 266       9.909  12.532   4.658  1.00 91.07           H  
ATOM   3845  NE2 HIS A 266       8.183  12.331   5.924  1.00 91.07           N  
ATOM   3846  N   ARG A 267       5.400  14.065   3.235  1.00 93.19           N  
ATOM   3847  H   ARG A 267       5.449  14.047   4.244  1.00 93.19           H  
ATOM   3848  CA  ARG A 267       5.794  15.309   2.533  1.00 93.19           C  
ATOM   3849  HA  ARG A 267       4.903  15.727   2.065  1.00 93.19           H  
ATOM   3850  C   ARG A 267       6.808  15.151   1.384  1.00 93.19           C  
ATOM   3851  CB  ARG A 267       6.329  16.325   3.558  1.00 93.19           C  
ATOM   3852  HB2 ARG A 267       5.595  16.460   4.352  1.00 93.19           H  
ATOM   3853  HB3 ARG A 267       6.465  17.284   3.058  1.00 93.19           H  
ATOM   3854  O   ARG A 267       7.063  16.113   0.677  1.00 93.19           O  
ATOM   3855  CG  ARG A 267       7.672  15.879   4.164  1.00 93.19           C  
ATOM   3856  HG2 ARG A 267       7.526  14.963   4.735  1.00 93.19           H  
ATOM   3857  HG3 ARG A 267       8.392  15.690   3.367  1.00 93.19           H  
ATOM   3858  CD  ARG A 267       8.273  16.948   5.074  1.00 93.19           C  
ATOM   3859  HD2 ARG A 267       8.412  17.855   4.485  1.00 93.19           H  
ATOM   3860  HD3 ARG A 267       7.578  17.157   5.887  1.00 93.19           H  
ATOM   3861  NE  ARG A 267       9.563  16.485   5.624  1.00 93.19           N  
ATOM   3862  HE  ARG A 267       9.677  15.485   5.699  1.00 93.19           H  
ATOM   3863  NH1 ARG A 267      10.530  18.540   5.964  1.00 93.19           N  
ATOM   3864 HH11 ARG A 267       9.699  18.976   5.590  1.00 93.19           H  
ATOM   3865 HH12 ARG A 267      11.351  19.097   6.151  1.00 93.19           H  
ATOM   3866  NH2 ARG A 267      11.699  16.688   6.383  1.00 93.19           N  
ATOM   3867 HH21 ARG A 267      11.799  15.683   6.370  1.00 93.19           H  
ATOM   3868 HH22 ARG A 267      12.501  17.263   6.601  1.00 93.19           H  
ATOM   3869  CZ  ARG A 267      10.585  17.237   5.988  1.00 93.19           C  
ATOM   3870  N   THR A 268       7.455  13.991   1.263  1.00 91.86           N  
ATOM   3871  H   THR A 268       7.144  13.233   1.855  1.00 91.86           H  
ATOM   3872  CA  THR A 268       8.411  13.667   0.184  1.00 91.86           C  
ATOM   3873  HA  THR A 268       8.719  14.584  -0.317  1.00 91.86           H  
ATOM   3874  C   THR A 268       7.798  12.773  -0.894  1.00 91.86           C  
ATOM   3875  CB  THR A 268       9.676  12.974   0.721  1.00 91.86           C  
ATOM   3876  HB  THR A 268      10.381  12.836  -0.099  1.00 91.86           H  
ATOM   3877  O   THR A 268       8.536  12.246  -1.721  1.00 91.86           O  
ATOM   3878  CG2 THR A 268      10.391  13.764   1.816  1.00 91.86           C  
ATOM   3879 HG21 THR A 268      10.669  14.742   1.424  1.00 91.86           H  
ATOM   3880 HG22 THR A 268      11.295  13.231   2.108  1.00 91.86           H  
ATOM   3881 HG23 THR A 268       9.743  13.892   2.683  1.00 91.86           H  
ATOM   3882  OG1 THR A 268       9.335  11.704   1.240  1.00 91.86           O  
ATOM   3883  HG1 THR A 268       9.244  11.148   0.463  1.00 91.86           H  
ATOM   3884  N   VAL A 269       6.494  12.503  -0.815  1.00 95.03           N  
ATOM   3885  H   VAL A 269       5.928  12.969  -0.121  1.00 95.03           H  
ATOM   3886  CA  VAL A 269       5.772  11.624  -1.732  1.00 95.03           C  
ATOM   3887  HA  VAL A 269       6.488  11.164  -2.412  1.00 95.03           H  
ATOM   3888  C   VAL A 269       4.816  12.480  -2.550  1.00 95.03           C  
ATOM   3889  CB  VAL A 269       5.053  10.485  -0.988  1.00 95.03           C  
ATOM   3890  HB  VAL A 269       4.346  10.899  -0.269  1.00 95.03           H  
ATOM   3891  O   VAL A 269       3.841  13.019  -2.017  1.00 95.03           O  
ATOM   3892  CG1 VAL A 269       4.297   9.577  -1.957  1.00 95.03           C  
ATOM   3893 HG11 VAL A 269       4.967   9.188  -2.723  1.00 95.03           H  
ATOM   3894 HG12 VAL A 269       3.849   8.750  -1.406  1.00 95.03           H  
ATOM   3895 HG13 VAL A 269       3.496  10.136  -2.440  1.00 95.03           H  
ATOM   3896  CG2 VAL A 269       6.059   9.601  -0.234  1.00 95.03           C  
ATOM   3897 HG21 VAL A 269       5.517   8.845   0.333  1.00 95.03           H  
ATOM   3898 HG22 VAL A 269       6.721   9.107  -0.946  1.00 95.03           H  
ATOM   3899 HG23 VAL A 269       6.653  10.202   0.454  1.00 95.03           H  
ATOM   3900  N   THR A 270       5.112  12.625  -3.838  1.00 95.39           N  
ATOM   3901  H   THR A 270       5.852  12.066  -4.237  1.00 95.39           H  
ATOM   3902  CA  THR A 270       4.236  13.311  -4.793  1.00 95.39           C  
ATOM   3903  HA  THR A 270       4.002  14.304  -4.411  1.00 95.39           H  
ATOM   3904  C   THR A 270       2.928  12.534  -4.919  1.00 95.39           C  
ATOM   3905  CB  THR A 270       4.917  13.470  -6.163  1.00 95.39           C  
ATOM   3906  HB  THR A 270       4.182  13.769  -6.911  1.00 95.39           H  
ATOM   3907  O   THR A 270       2.909  11.310  -4.813  1.00 95.39           O  
ATOM   3908  CG2 THR A 270       6.042  14.502  -6.109  1.00 95.39           C  
ATOM   3909 HG21 THR A 270       6.488  14.603  -7.099  1.00 95.39           H  
ATOM   3910 HG22 THR A 270       6.810  14.190  -5.402  1.00 95.39           H  
ATOM   3911 HG23 THR A 270       5.641  15.470  -5.808  1.00 95.39           H  
ATOM   3912  OG1 THR A 270       5.510  12.253  -6.530  1.00 95.39           O  
ATOM   3913  HG1 THR A 270       5.702  12.246  -7.470  1.00 95.39           H  
ATOM   3914  N   GLN A 271       1.813  13.238  -5.081  1.00 94.79           N  
ATOM   3915  H   GLN A 271       1.874  14.232  -5.248  1.00 94.79           H  
ATOM   3916  CA  GLN A 271       0.485  12.632  -5.176  1.00 94.79           C  
ATOM   3917  HA  GLN A 271       0.508  11.586  -4.870  1.00 94.79           H  
ATOM   3918  C   GLN A 271       0.053  12.702  -6.636  1.00 94.79           C  
ATOM   3919  CB  GLN A 271      -0.499  13.395  -4.269  1.00 94.79           C  
ATOM   3920  HB2 GLN A 271      -0.609  14.413  -4.641  1.00 94.79           H  
ATOM   3921  HB3 GLN A 271      -1.475  12.914  -4.324  1.00 94.79           H  
ATOM   3922  O   GLN A 271      -0.045  13.811  -7.157  1.00 94.79           O  
ATOM   3923  CG  GLN A 271      -0.069  13.480  -2.795  1.00 94.79           C  
ATOM   3924  HG2 GLN A 271       0.893  13.985  -2.715  1.00 94.79           H  
ATOM   3925  HG3 GLN A 271      -0.799  14.083  -2.255  1.00 94.79           H  
ATOM   3926  CD  GLN A 271       0.001  12.119  -2.121  1.00 94.79           C  
ATOM   3927  NE2 GLN A 271       1.147  11.717  -1.614  1.00 94.79           N  
ATOM   3928 HE21 GLN A 271       1.988  12.258  -1.753  1.00 94.79           H  
ATOM   3929 HE22 GLN A 271       1.187  10.810  -1.170  1.00 94.79           H  
ATOM   3930  OE1 GLN A 271      -0.989  11.413  -2.022  1.00 94.79           O  
ATOM   3931  N   ASN A 272      -0.199  11.561  -7.280  1.00 95.54           N  
ATOM   3932  H   ASN A 272      -0.103  10.674  -6.808  1.00 95.54           H  
ATOM   3933  CA  ASN A 272      -0.689  11.538  -8.652  1.00 95.54           C  
ATOM   3934  HA  ASN A 272      -0.955  12.561  -8.917  1.00 95.54           H  
ATOM   3935  C   ASN A 272      -1.981  10.719  -8.796  1.00 95.54           C  
ATOM   3936  CB  ASN A 272       0.419  11.099  -9.626  1.00 95.54           C  
ATOM   3937  HB2 ASN A 272       0.561  10.019  -9.581  1.00 95.54           H  
ATOM   3938  HB3 ASN A 272       1.355  11.601  -9.384  1.00 95.54           H  
ATOM   3939  O   ASN A 272      -2.072   9.586  -8.313  1.00 95.54           O  
ATOM   3940  CG  ASN A 272       0.032  11.502 -11.038  1.00 95.54           C  
ATOM   3941  ND2 ASN A 272       0.778  11.131 -12.034  1.00 95.54           N  
ATOM   3942 HD21 ASN A 272       1.599  10.547 -11.958  1.00 95.54           H  
ATOM   3943 HD22 ASN A 272       0.358  11.336 -12.929  1.00 95.54           H  
ATOM   3944  OD1 ASN A 272      -0.959  12.182 -11.239  1.00 95.54           O  
ATOM   3945  N   ARG A 273      -2.986  11.313  -9.448  1.00 94.81           N  
ATOM   3946  H   ARG A 273      -2.736  12.110 -10.016  1.00 94.81           H  
ATOM   3947  CA  ARG A 273      -4.308  10.721  -9.656  1.00 94.81           C  
ATOM   3948  HA  ARG A 273      -4.479   9.953  -8.902  1.00 94.81           H  
ATOM   3949  C   ARG A 273      -4.358  10.061 -11.026  1.00 94.81           C  
ATOM   3950  CB  ARG A 273      -5.407  11.785  -9.524  1.00 94.81           C  
ATOM   3951  HB2 ARG A 273      -5.275  12.543 -10.295  1.00 94.81           H  
ATOM   3952  HB3 ARG A 273      -5.334  12.270  -8.551  1.00 94.81           H  
ATOM   3953  O   ARG A 273      -4.502  10.736 -12.038  1.00 94.81           O  
ATOM   3954  CG  ARG A 273      -6.792  11.131  -9.673  1.00 94.81           C  
ATOM   3955  HG2 ARG A 273      -6.861  10.615 -10.630  1.00 94.81           H  
ATOM   3956  HG3 ARG A 273      -6.937  10.403  -8.875  1.00 94.81           H  
ATOM   3957  CD  ARG A 273      -7.905  12.176  -9.624  1.00 94.81           C  
ATOM   3958  HD2 ARG A 273      -7.880  12.681  -8.659  1.00 94.81           H  
ATOM   3959  HD3 ARG A 273      -7.723  12.905 -10.414  1.00 94.81           H  
ATOM   3960  NE  ARG A 273      -9.221  11.541  -9.826  1.00 94.81           N  
ATOM   3961  HE  ARG A 273      -9.230  10.531  -9.844  1.00 94.81           H  
ATOM   3962  NH1 ARG A 273     -10.452  13.452 -10.147  1.00 94.81           N  
ATOM   3963 HH11 ARG A 273      -9.602  13.995 -10.089  1.00 94.81           H  
ATOM   3964 HH12 ARG A 273     -11.317  13.892 -10.423  1.00 94.81           H  
ATOM   3965  NH2 ARG A 273     -11.450  11.459 -10.275  1.00 94.81           N  
ATOM   3966 HH21 ARG A 273     -12.316  11.917 -10.519  1.00 94.81           H  
ATOM   3967 HH22 ARG A 273     -11.420  10.450 -10.263  1.00 94.81           H  
ATOM   3968  CZ  ARG A 273     -10.363  12.151 -10.078  1.00 94.81           C  
ATOM   3969  N   VAL A 274      -4.368   8.739 -11.028  1.00 94.38           N  
ATOM   3970  H   VAL A 274      -4.384   8.262 -10.137  1.00 94.38           H  
ATOM   3971  CA  VAL A 274      -4.524   7.937 -12.236  1.00 94.38           C  
ATOM   3972  HA  VAL A 274      -3.953   8.411 -13.035  1.00 94.38           H  
ATOM   3973  C   VAL A 274      -6.001   7.914 -12.629  1.00 94.38           C  
ATOM   3974  CB  VAL A 274      -3.968   6.518 -12.027  1.00 94.38           C  
ATOM   3975  HB  VAL A 274      -4.640   5.955 -11.379  1.00 94.38           H  
ATOM   3976  O   VAL A 274      -6.870   7.645 -11.795  1.00 94.38           O  
ATOM   3977  CG1 VAL A 274      -3.848   5.798 -13.371  1.00 94.38           C  
ATOM   3978 HG11 VAL A 274      -3.260   4.887 -13.258  1.00 94.38           H  
ATOM   3979 HG12 VAL A 274      -3.343   6.430 -14.101  1.00 94.38           H  
ATOM   3980 HG13 VAL A 274      -4.837   5.529 -13.742  1.00 94.38           H  
ATOM   3981  CG2 VAL A 274      -2.581   6.525 -11.368  1.00 94.38           C  
ATOM   3982 HG21 VAL A 274      -2.608   7.023 -10.398  1.00 94.38           H  
ATOM   3983 HG22 VAL A 274      -2.270   5.495 -11.195  1.00 94.38           H  
ATOM   3984 HG23 VAL A 274      -1.866   7.030 -12.017  1.00 94.38           H  
ATOM   3985  N   THR A 275      -6.297   8.207 -13.893  1.00 91.35           N  
ATOM   3986  H   THR A 275      -5.556   8.526 -14.501  1.00 91.35           H  
ATOM   3987  CA  THR A 275      -7.658   8.170 -14.465  1.00 91.35           C  
ATOM   3988  HA  THR A 275      -8.397   8.179 -13.664  1.00 91.35           H  
ATOM   3989  C   THR A 275      -7.919   6.910 -15.288  1.00 91.35           C  
ATOM   3990  CB  THR A 275      -7.900   9.399 -15.351  1.00 91.35           C  
ATOM   3991  HB  THR A 275      -8.868   9.309 -15.844  1.00 91.35           H  
ATOM   3992  O   THR A 275      -9.072   6.580 -15.560  1.00 91.35           O  
ATOM   3993  CG2 THR A 275      -7.876  10.703 -14.553  1.00 91.35           C  
ATOM   3994 HG21 THR A 275      -8.618  10.658 -13.756  1.00 91.35           H  
ATOM   3995 HG22 THR A 275      -8.114  11.538 -15.213  1.00 91.35           H  
ATOM   3996 HG23 THR A 275      -6.889  10.863 -14.119  1.00 91.35           H  
ATOM   3997  OG1 THR A 275      -6.883   9.461 -16.320  1.00 91.35           O  
ATOM   3998  HG1 THR A 275      -6.905  10.321 -16.746  1.00 91.35           H  
ATOM   3999  N   THR A 276      -6.869   6.182 -15.674  1.00 92.78           N  
ATOM   4000  H   THR A 276      -5.942   6.490 -15.420  1.00 92.78           H  
ATOM   4001  CA  THR A 276      -6.964   4.999 -16.530  1.00 92.78           C  
ATOM   4002  HA  THR A 276      -7.713   5.217 -17.290  1.00 92.78           H  
ATOM   4003  C   THR A 276      -7.409   3.764 -15.723  1.00 92.78           C  
ATOM   4004  CB  THR A 276      -5.636   4.757 -17.276  1.00 92.78           C  
ATOM   4005  HB  THR A 276      -5.699   3.811 -17.815  1.00 92.78           H  
ATOM   4006  O   THR A 276      -6.748   3.378 -14.756  1.00 92.78           O  
ATOM   4007  CG2 THR A 276      -5.333   5.865 -18.281  1.00 92.78           C  
ATOM   4008 HG21 THR A 276      -5.214   6.822 -17.772  1.00 92.78           H  
ATOM   4009 HG22 THR A 276      -6.143   5.945 -19.006  1.00 92.78           H  
ATOM   4010 HG23 THR A 276      -4.407   5.640 -18.810  1.00 92.78           H  
ATOM   4011  OG1 THR A 276      -4.545   4.707 -16.392  1.00 92.78           O  
ATOM   4012  HG1 THR A 276      -3.817   5.203 -16.773  1.00 92.78           H  
ATOM   4013  N   PRO A 277      -8.499   3.064 -16.111  1.00 92.01           N  
ATOM   4014  CA  PRO A 277      -8.991   1.897 -15.365  1.00 92.01           C  
ATOM   4015  HA  PRO A 277      -9.130   2.162 -14.317  1.00 92.01           H  
ATOM   4016  C   PRO A 277      -8.024   0.702 -15.421  1.00 92.01           C  
ATOM   4017  CB  PRO A 277     -10.356   1.569 -15.981  1.00 92.01           C  
ATOM   4018  HB2 PRO A 277     -11.131   2.127 -15.457  1.00 92.01           H  
ATOM   4019  HB3 PRO A 277     -10.578   0.502 -15.955  1.00 92.01           H  
ATOM   4020  O   PRO A 277      -8.072  -0.177 -14.562  1.00 92.01           O  
ATOM   4021  CG  PRO A 277     -10.236   2.090 -17.413  1.00 92.01           C  
ATOM   4022  HG2 PRO A 277      -9.716   1.358 -18.030  1.00 92.01           H  
ATOM   4023  HG3 PRO A 277     -11.210   2.330 -17.840  1.00 92.01           H  
ATOM   4024  CD  PRO A 277      -9.368   3.337 -17.248  1.00 92.01           C  
ATOM   4025  HD2 PRO A 277      -8.798   3.515 -18.160  1.00 92.01           H  
ATOM   4026  HD3 PRO A 277      -9.997   4.198 -17.022  1.00 92.01           H  
ATOM   4027  N   ARG A 278      -7.086   0.698 -16.384  1.00 89.43           N  
ATOM   4028  H   ARG A 278      -7.093   1.477 -17.028  1.00 89.43           H  
ATOM   4029  CA  ARG A 278      -5.984  -0.275 -16.480  1.00 89.43           C  
ATOM   4030  HA  ARG A 278      -6.396  -1.279 -16.589  1.00 89.43           H  
ATOM   4031  C   ARG A 278      -5.121  -0.325 -15.216  1.00 89.43           C  
ATOM   4032  CB  ARG A 278      -5.091   0.040 -17.694  1.00 89.43           C  
ATOM   4033  HB2 ARG A 278      -4.749   1.072 -17.626  1.00 89.43           H  
ATOM   4034  HB3 ARG A 278      -4.216  -0.609 -17.660  1.00 89.43           H  
ATOM   4035  O   ARG A 278      -4.563  -1.375 -14.930  1.00 89.43           O  
ATOM   4036  CG  ARG A 278      -5.799  -0.177 -19.039  1.00 89.43           C  
ATOM   4037  HG2 ARG A 278      -6.653   0.496 -19.114  1.00 89.43           H  
ATOM   4038  HG3 ARG A 278      -6.148  -1.207 -19.101  1.00 89.43           H  
ATOM   4039  CD  ARG A 278      -4.836   0.102 -20.201  1.00 89.43           C  
ATOM   4040  HD2 ARG A 278      -3.998  -0.593 -20.144  1.00 89.43           H  
ATOM   4041  HD3 ARG A 278      -4.445   1.113 -20.087  1.00 89.43           H  
ATOM   4042  NE  ARG A 278      -5.511  -0.038 -21.509  1.00 89.43           N  
ATOM   4043  HE  ARG A 278      -6.321  -0.640 -21.540  1.00 89.43           H  
ATOM   4044  NH1 ARG A 278      -4.088   1.288 -22.738  1.00 89.43           N  
ATOM   4045 HH11 ARG A 278      -3.488   1.398 -21.933  1.00 89.43           H  
ATOM   4046 HH12 ARG A 278      -3.815   1.714 -23.612  1.00 89.43           H  
ATOM   4047  NH2 ARG A 278      -5.846   0.346 -23.731  1.00 89.43           N  
ATOM   4048 HH21 ARG A 278      -6.676  -0.230 -23.719  1.00 89.43           H  
ATOM   4049 HH22 ARG A 278      -5.555   0.782 -24.594  1.00 89.43           H  
ATOM   4050  CZ  ARG A 278      -5.145   0.530 -22.647  1.00 89.43           C  
ATOM   4051  N   PHE A 279      -5.062   0.749 -14.424  1.00 93.10           N  
ATOM   4052  H   PHE A 279      -5.547   1.589 -14.704  1.00 93.10           H  
ATOM   4053  CA  PHE A 279      -4.351   0.770 -13.140  1.00 93.10           C  
ATOM   4054  HA  PHE A 279      -3.293   0.580 -13.319  1.00 93.10           H  
ATOM   4055  C   PHE A 279      -4.850  -0.282 -12.133  1.00 93.10           C  
ATOM   4056  CB  PHE A 279      -4.510   2.173 -12.546  1.00 93.10           C  
ATOM   4057  HB2 PHE A 279      -5.568   2.369 -12.374  1.00 93.10           H  
ATOM   4058  HB3 PHE A 279      -4.166   2.898 -13.284  1.00 93.10           H  
ATOM   4059  O   PHE A 279      -4.083  -0.734 -11.279  1.00 93.10           O  
ATOM   4060  CG  PHE A 279      -3.747   2.392 -11.255  1.00 93.10           C  
ATOM   4061  CD1 PHE A 279      -4.432   2.433 -10.027  1.00 93.10           C  
ATOM   4062  HD1 PHE A 279      -5.502   2.290 -10.005  1.00 93.10           H  
ATOM   4063  CD2 PHE A 279      -2.348   2.544 -11.278  1.00 93.10           C  
ATOM   4064  HD2 PHE A 279      -1.818   2.509 -12.219  1.00 93.10           H  
ATOM   4065  CE1 PHE A 279      -3.729   2.666  -8.832  1.00 93.10           C  
ATOM   4066  HE1 PHE A 279      -4.265   2.723  -7.895  1.00 93.10           H  
ATOM   4067  CE2 PHE A 279      -1.641   2.766 -10.083  1.00 93.10           C  
ATOM   4068  HE2 PHE A 279      -0.571   2.908 -10.113  1.00 93.10           H  
ATOM   4069  CZ  PHE A 279      -2.335   2.839  -8.861  1.00 93.10           C  
ATOM   4070  HZ  PHE A 279      -1.799   3.041  -7.946  1.00 93.10           H  
ATOM   4071  N   LEU A 280      -6.126  -0.676 -12.228  1.00 91.00           N  
ATOM   4072  H   LEU A 280      -6.699  -0.292 -12.966  1.00 91.00           H  
ATOM   4073  CA  LEU A 280      -6.730  -1.667 -11.339  1.00 91.00           C  
ATOM   4074  HA  LEU A 280      -6.381  -1.491 -10.321  1.00 91.00           H  
ATOM   4075  C   LEU A 280      -6.305  -3.097 -11.695  1.00 91.00           C  
ATOM   4076  CB  LEU A 280      -8.264  -1.516 -11.367  1.00 91.00           C  
ATOM   4077  HB2 LEU A 280      -8.690  -2.272 -10.708  1.00 91.00           H  
ATOM   4078  HB3 LEU A 280      -8.619  -1.725 -12.376  1.00 91.00           H  
ATOM   4079  O   LEU A 280      -5.970  -3.863 -10.796  1.00 91.00           O  
ATOM   4080  CG  LEU A 280      -8.797  -0.134 -10.938  1.00 91.00           C  
ATOM   4081  HG  LEU A 280      -8.446   0.631 -11.631  1.00 91.00           H  
ATOM   4082  CD1 LEU A 280     -10.325  -0.145 -10.963  1.00 91.00           C  
ATOM   4083 HD11 LEU A 280     -10.670  -0.385 -11.968  1.00 91.00           H  
ATOM   4084 HD12 LEU A 280     -10.706   0.839 -10.693  1.00 91.00           H  
ATOM   4085 HD13 LEU A 280     -10.710  -0.888 -10.264  1.00 91.00           H  
ATOM   4086  CD2 LEU A 280      -8.346   0.233  -9.524  1.00 91.00           C  
ATOM   4087 HD21 LEU A 280      -7.270   0.405  -9.512  1.00 91.00           H  
ATOM   4088 HD22 LEU A 280      -8.600  -0.584  -8.849  1.00 91.00           H  
ATOM   4089 HD23 LEU A 280      -8.846   1.147  -9.203  1.00 91.00           H  
ATOM   4090  N   SER A 281      -6.297  -3.441 -12.987  1.00 89.11           N  
ATOM   4091  H   SER A 281      -6.566  -2.749 -13.672  1.00 89.11           H  
ATOM   4092  CA  SER A 281      -6.049  -4.806 -13.475  1.00 89.11           C  
ATOM   4093  HA  SER A 281      -6.205  -5.508 -12.656  1.00 89.11           H  
ATOM   4094  C   SER A 281      -4.624  -5.049 -13.980  1.00 89.11           C  
ATOM   4095  CB  SER A 281      -7.068  -5.159 -14.563  1.00 89.11           C  
ATOM   4096  HB2 SER A 281      -6.826  -6.137 -14.979  1.00 89.11           H  
ATOM   4097  HB3 SER A 281      -8.059  -5.210 -14.113  1.00 89.11           H  
ATOM   4098  O   SER A 281      -4.030  -6.062 -13.633  1.00 89.11           O  
ATOM   4099  OG  SER A 281      -7.082  -4.187 -15.601  1.00 89.11           O  
ATOM   4100  HG  SER A 281      -7.745  -4.463 -16.237  1.00 89.11           H  
ATOM   4101  N   ARG A 282      -4.060  -4.141 -14.787  1.00 90.54           N  
ATOM   4102  H   ARG A 282      -4.587  -3.300 -14.974  1.00 90.54           H  
ATOM   4103  CA  ARG A 282      -2.741  -4.281 -15.437  1.00 90.54           C  
ATOM   4104  HA  ARG A 282      -2.165  -5.048 -14.919  1.00 90.54           H  
ATOM   4105  C   ARG A 282      -1.931  -2.975 -15.339  1.00 90.54           C  
ATOM   4106  CB  ARG A 282      -2.903  -4.772 -16.891  1.00 90.54           C  
ATOM   4107  HB2 ARG A 282      -1.910  -4.854 -17.333  1.00 90.54           H  
ATOM   4108  HB3 ARG A 282      -3.475  -4.043 -17.464  1.00 90.54           H  
ATOM   4109  O   ARG A 282      -1.750  -2.281 -16.342  1.00 90.54           O  
ATOM   4110  CG  ARG A 282      -3.591  -6.147 -16.988  1.00 90.54           C  
ATOM   4111  HG2 ARG A 282      -4.643  -6.040 -16.724  1.00 90.54           H  
ATOM   4112  HG3 ARG A 282      -3.122  -6.844 -16.293  1.00 90.54           H  
ATOM   4113  CD  ARG A 282      -3.485  -6.721 -18.407  1.00 90.54           C  
ATOM   4114  HD2 ARG A 282      -3.743  -5.935 -19.116  1.00 90.54           H  
ATOM   4115  HD3 ARG A 282      -2.451  -7.014 -18.587  1.00 90.54           H  
ATOM   4116  NE  ARG A 282      -4.361  -7.902 -18.595  1.00 90.54           N  
ATOM   4117  HE  ARG A 282      -4.239  -8.686 -17.970  1.00 90.54           H  
ATOM   4118  NH1 ARG A 282      -5.476  -7.239 -20.496  1.00 90.54           N  
ATOM   4119 HH11 ARG A 282      -6.108  -7.490 -21.242  1.00 90.54           H  
ATOM   4120 HH12 ARG A 282      -4.856  -6.444 -20.552  1.00 90.54           H  
ATOM   4121  NH2 ARG A 282      -5.929  -9.208 -19.596  1.00 90.54           N  
ATOM   4122 HH21 ARG A 282      -6.548  -9.463 -20.353  1.00 90.54           H  
ATOM   4123 HH22 ARG A 282      -5.713  -9.911 -18.903  1.00 90.54           H  
ATOM   4124  CZ  ARG A 282      -5.245  -8.110 -19.553  1.00 90.54           C  
ATOM   4125  N   PRO A 283      -1.450  -2.596 -14.139  1.00 92.58           N  
ATOM   4126  CA  PRO A 283      -0.748  -1.327 -13.910  1.00 92.58           C  
ATOM   4127  HA  PRO A 283      -1.346  -0.498 -14.288  1.00 92.58           H  
ATOM   4128  C   PRO A 283       0.637  -1.257 -14.576  1.00 92.58           C  
ATOM   4129  CB  PRO A 283      -0.628  -1.221 -12.389  1.00 92.58           C  
ATOM   4130  HB2 PRO A 283      -1.527  -0.760 -11.980  1.00 92.58           H  
ATOM   4131  HB3 PRO A 283       0.256  -0.660 -12.086  1.00 92.58           H  
ATOM   4132  O   PRO A 283       1.118  -0.166 -14.866  1.00 92.58           O  
ATOM   4133  CG  PRO A 283      -0.555  -2.684 -11.962  1.00 92.58           C  
ATOM   4134  HG2 PRO A 283      -0.854  -2.824 -10.923  1.00 92.58           H  
ATOM   4135  HG3 PRO A 283       0.452  -3.066 -12.131  1.00 92.58           H  
ATOM   4136  CD  PRO A 283      -1.530  -3.366 -12.909  1.00 92.58           C  
ATOM   4137  HD2 PRO A 283      -1.241  -4.406 -13.057  1.00 92.58           H  
ATOM   4138  HD3 PRO A 283      -2.541  -3.307 -12.506  1.00 92.58           H  
ATOM   4139  N   SER A 284       1.261  -2.404 -14.849  1.00 91.83           N  
ATOM   4140  H   SER A 284       0.798  -3.274 -14.629  1.00 91.83           H  
ATOM   4141  CA  SER A 284       2.467  -2.564 -15.675  1.00 91.83           C  
ATOM   4142  HA  SER A 284       3.322  -2.104 -15.180  1.00 91.83           H  
ATOM   4143  C   SER A 284       2.319  -1.919 -17.056  1.00 91.83           C  
ATOM   4144  CB  SER A 284       2.737  -4.068 -15.853  1.00 91.83           C  
ATOM   4145  HB2 SER A 284       3.301  -4.449 -15.001  1.00 91.83           H  
ATOM   4146  HB3 SER A 284       3.320  -4.243 -16.757  1.00 91.83           H  
ATOM   4147  O   SER A 284       3.210  -1.184 -17.483  1.00 91.83           O  
ATOM   4148  OG  SER A 284       1.498  -4.754 -15.920  1.00 91.83           O  
ATOM   4149  HG  SER A 284       1.581  -5.383 -16.641  1.00 91.83           H  
ATOM   4150  N   SER A 285       1.154  -2.098 -17.693  1.00 90.95           N  
ATOM   4151  H   SER A 285       0.508  -2.753 -17.276  1.00 90.95           H  
ATOM   4152  CA  SER A 285       0.838  -1.570 -19.032  1.00 90.95           C  
ATOM   4153  HA  SER A 285       1.607  -1.935 -19.712  1.00 90.95           H  
ATOM   4154  C   SER A 285       0.836  -0.038 -19.153  1.00 90.95           C  
ATOM   4155  CB  SER A 285      -0.503  -2.130 -19.527  1.00 90.95           C  
ATOM   4156  HB2 SER A 285      -0.583  -1.934 -20.596  1.00 90.95           H  
ATOM   4157  HB3 SER A 285      -0.519  -3.210 -19.379  1.00 90.95           H  
ATOM   4158  O   SER A 285       0.758   0.487 -20.263  1.00 90.95           O  
ATOM   4159  OG  SER A 285      -1.626  -1.544 -18.880  1.00 90.95           O  
ATOM   4160  HG  SER A 285      -1.605  -1.796 -17.954  1.00 90.95           H  
ATOM   4161  N   LEU A 286       0.902   0.686 -18.030  1.00 92.22           N  
ATOM   4162  H   LEU A 286       0.967   0.190 -17.152  1.00 92.22           H  
ATOM   4163  CA  LEU A 286       1.010   2.148 -17.998  1.00 92.22           C  
ATOM   4164  HA  LEU A 286       0.504   2.571 -18.866  1.00 92.22           H  
ATOM   4165  C   LEU A 286       2.470   2.619 -18.084  1.00 92.22           C  
ATOM   4166  CB  LEU A 286       0.322   2.676 -16.724  1.00 92.22           C  
ATOM   4167  HB2 LEU A 286       0.394   3.763 -16.719  1.00 92.22           H  
ATOM   4168  HB3 LEU A 286       0.866   2.309 -15.854  1.00 92.22           H  
ATOM   4169  O   LEU A 286       2.735   3.680 -18.643  1.00 92.22           O  
ATOM   4170  CG  LEU A 286      -1.162   2.284 -16.589  1.00 92.22           C  
ATOM   4171  HG  LEU A 286      -1.259   1.198 -16.587  1.00 92.22           H  
ATOM   4172  CD1 LEU A 286      -1.724   2.795 -15.265  1.00 92.22           C  
ATOM   4173 HD11 LEU A 286      -1.118   2.407 -14.446  1.00 92.22           H  
ATOM   4174 HD12 LEU A 286      -2.758   2.468 -15.155  1.00 92.22           H  
ATOM   4175 HD13 LEU A 286      -1.692   3.885 -15.257  1.00 92.22           H  
ATOM   4176  CD2 LEU A 286      -2.020   2.850 -17.722  1.00 92.22           C  
ATOM   4177 HD21 LEU A 286      -1.883   3.930 -17.778  1.00 92.22           H  
ATOM   4178 HD22 LEU A 286      -1.725   2.400 -18.670  1.00 92.22           H  
ATOM   4179 HD23 LEU A 286      -3.072   2.635 -17.534  1.00 92.22           H  
ATOM   4180  N   ALA A 287       3.413   1.820 -17.575  1.00 91.80           N  
ATOM   4181  H   ALA A 287       3.128   0.923 -17.208  1.00 91.80           H  
ATOM   4182  CA  ALA A 287       4.843   2.128 -17.575  1.00 91.80           C  
ATOM   4183  HA  ALA A 287       4.981   3.209 -17.598  1.00 91.80           H  
ATOM   4184  C   ALA A 287       5.574   1.551 -18.799  1.00 91.80           C  
ATOM   4185  CB  ALA A 287       5.441   1.603 -16.264  1.00 91.80           C  
ATOM   4186  HB1 ALA A 287       6.494   1.879 -16.208  1.00 91.80           H  
ATOM   4187  HB2 ALA A 287       4.914   2.041 -15.416  1.00 91.80           H  
ATOM   4188  HB3 ALA A 287       5.355   0.517 -16.220  1.00 91.80           H  
ATOM   4189  O   ALA A 287       6.435   2.214 -19.373  1.00 91.80           O  
ATOM   4190  N   VAL A 288       5.233   0.327 -19.219  1.00 90.39           N  
ATOM   4191  H   VAL A 288       4.497  -0.162 -18.729  1.00 90.39           H  
ATOM   4192  CA  VAL A 288       5.897  -0.391 -20.321  1.00 90.39           C  
ATOM   4193  HA  VAL A 288       6.413   0.333 -20.953  1.00 90.39           H  
ATOM   4194  C   VAL A 288       4.852  -1.102 -21.184  1.00 90.39           C  
ATOM   4195  CB  VAL A 288       6.951  -1.388 -19.777  1.00 90.39           C  
ATOM   4196  HB  VAL A 288       6.447  -2.150 -19.182  1.00 90.39           H  
ATOM   4197  O   VAL A 288       3.833  -1.567 -20.679  1.00 90.39           O  
ATOM   4198  CG1 VAL A 288       7.733  -2.085 -20.901  1.00 90.39           C  
ATOM   4199 HG11 VAL A 288       8.512  -2.716 -20.472  1.00 90.39           H  
ATOM   4200 HG12 VAL A 288       7.073  -2.736 -21.473  1.00 90.39           H  
ATOM   4201 HG13 VAL A 288       8.191  -1.346 -21.558  1.00 90.39           H  
ATOM   4202  CG2 VAL A 288       7.998  -0.698 -18.888  1.00 90.39           C  
ATOM   4203 HG21 VAL A 288       8.467   0.126 -19.426  1.00 90.39           H  
ATOM   4204 HG22 VAL A 288       8.764  -1.410 -18.581  1.00 90.39           H  
ATOM   4205 HG23 VAL A 288       7.528  -0.308 -17.985  1.00 90.39           H  
ATOM   4206  N   PHE A 289       5.098  -1.210 -22.493  1.00 86.19           N  
ATOM   4207  H   PHE A 289       5.956  -0.827 -22.862  1.00 86.19           H  
ATOM   4208  CA  PHE A 289       4.292  -2.068 -23.363  1.00 86.19           C  
ATOM   4209  HA  PHE A 289       3.239  -1.846 -23.190  1.00 86.19           H  
ATOM   4210  C   PHE A 289       4.534  -3.545 -23.015  1.00 86.19           C  
ATOM   4211  CB  PHE A 289       4.597  -1.768 -24.836  1.00 86.19           C  
ATOM   4212  HB2 PHE A 289       4.448  -0.704 -25.017  1.00 86.19           H  
ATOM   4213  HB3 PHE A 289       5.642  -1.996 -25.043  1.00 86.19           H  
ATOM   4214  O   PHE A 289       5.621  -4.076 -23.237  1.00 86.19           O  
ATOM   4215  CG  PHE A 289       3.715  -2.552 -25.790  1.00 86.19           C  
ATOM   4216  CD1 PHE A 289       4.140  -3.798 -26.291  1.00 86.19           C  
ATOM   4217  HD1 PHE A 289       5.101  -4.198 -26.001  1.00 86.19           H  
ATOM   4218  CD2 PHE A 289       2.450  -2.050 -26.151  1.00 86.19           C  
ATOM   4219  HD2 PHE A 289       2.118  -1.098 -25.766  1.00 86.19           H  
ATOM   4220  CE1 PHE A 289       3.306  -4.535 -27.151  1.00 86.19           C  
ATOM   4221  HE1 PHE A 289       3.631  -5.494 -27.526  1.00 86.19           H  
ATOM   4222  CE2 PHE A 289       1.617  -2.787 -27.012  1.00 86.19           C  
ATOM   4223  HE2 PHE A 289       0.648  -2.399 -27.290  1.00 86.19           H  
ATOM   4224  CZ  PHE A 289       2.045  -4.029 -27.512  1.00 86.19           C  
ATOM   4225  HZ  PHE A 289       1.404  -4.598 -28.170  1.00 86.19           H  
ATOM   4226  N   GLU A 290       3.520  -4.194 -22.452  1.00 80.73           N  
ATOM   4227  H   GLU A 290       2.658  -3.692 -22.294  1.00 80.73           H  
ATOM   4228  CA  GLU A 290       3.586  -5.565 -21.943  1.00 80.73           C  
ATOM   4229  HA  GLU A 290       4.631  -5.863 -21.863  1.00 80.73           H  
ATOM   4230  C   GLU A 290       2.886  -6.550 -22.890  1.00 80.73           C  
ATOM   4231  CB  GLU A 290       2.997  -5.575 -20.526  1.00 80.73           C  
ATOM   4232  HB2 GLU A 290       1.938  -5.321 -20.584  1.00 80.73           H  
ATOM   4233  HB3 GLU A 290       3.498  -4.800 -19.947  1.00 80.73           H  
ATOM   4234  O   GLU A 290       1.905  -6.213 -23.556  1.00 80.73           O  
ATOM   4235  CG  GLU A 290       3.162  -6.908 -19.780  1.00 80.73           C  
ATOM   4236  HG2 GLU A 290       4.200  -7.231 -19.857  1.00 80.73           H  
ATOM   4237  HG3 GLU A 290       2.527  -7.665 -20.240  1.00 80.73           H  
ATOM   4238  CD  GLU A 290       2.769  -6.736 -18.307  1.00 80.73           C  
ATOM   4239  OE1 GLU A 290       3.563  -7.119 -17.421  1.00 80.73           O  
ATOM   4240  OE2 GLU A 290       1.709  -6.118 -18.047  1.00 80.73           O  
ATOM   4241  N   ASN A 291       3.382  -7.789 -22.943  1.00 84.52           N  
ATOM   4242  H   ASN A 291       4.133  -8.031 -22.313  1.00 84.52           H  
ATOM   4243  CA  ASN A 291       2.726  -8.866 -23.679  1.00 84.52           C  
ATOM   4244  HA  ASN A 291       2.546  -8.523 -24.698  1.00 84.52           H  
ATOM   4245  C   ASN A 291       1.386  -9.212 -22.994  1.00 84.52           C  
ATOM   4246  CB  ASN A 291       3.684 -10.073 -23.728  1.00 84.52           C  
ATOM   4247  HB2 ASN A 291       4.602  -9.777 -24.237  1.00 84.52           H  
ATOM   4248  HB3 ASN A 291       3.935 -10.370 -22.710  1.00 84.52           H  
ATOM   4249  O   ASN A 291       1.416  -9.633 -21.839  1.00 84.52           O  
ATOM   4250  CG  ASN A 291       3.115 -11.291 -24.440  1.00 84.52           C  
ATOM   4251  ND2 ASN A 291       3.898 -12.333 -24.581  1.00 84.52           N  
ATOM   4252 HD21 ASN A 291       3.494 -13.137 -25.040  1.00 84.52           H  
ATOM   4253 HD22 ASN A 291       4.832 -12.329 -24.197  1.00 84.52           H  
ATOM   4254  OD1 ASN A 291       1.977 -11.345 -24.872  1.00 84.52           O  
ATOM   4255  N   PRO A 292       0.224  -9.122 -23.676  1.00 82.25           N  
ATOM   4256  CA  PRO A 292      -1.083  -9.385 -23.064  1.00 82.25           C  
ATOM   4257  HA  PRO A 292      -1.217  -8.719 -22.212  1.00 82.25           H  
ATOM   4258  C   PRO A 292      -1.279 -10.823 -22.555  1.00 82.25           C  
ATOM   4259  CB  PRO A 292      -2.110  -9.033 -24.148  1.00 82.25           C  
ATOM   4260  HB2 PRO A 292      -2.383  -7.982 -24.058  1.00 82.25           H  
ATOM   4261  HB3 PRO A 292      -3.001  -9.659 -24.100  1.00 82.25           H  
ATOM   4262  O   PRO A 292      -2.255 -11.073 -21.854  1.00 82.25           O  
ATOM   4263  CG  PRO A 292      -1.341  -9.246 -25.451  1.00 82.25           C  
ATOM   4264  HG2 PRO A 292      -1.762  -8.667 -26.273  1.00 82.25           H  
ATOM   4265  HG3 PRO A 292      -1.313 -10.308 -25.696  1.00 82.25           H  
ATOM   4266  CD  PRO A 292       0.058  -8.766 -25.078  1.00 82.25           C  
ATOM   4267  HD2 PRO A 292       0.122  -7.683 -25.184  1.00 82.25           H  
ATOM   4268  HD3 PRO A 292       0.795  -9.252 -25.718  1.00 82.25           H  
ATOM   4269  N   ALA A 293      -0.387 -11.760 -22.898  1.00 82.41           N  
ATOM   4270  H   ALA A 293       0.371 -11.498 -23.512  1.00 82.41           H  
ATOM   4271  CA  ALA A 293      -0.382 -13.121 -22.359  1.00 82.41           C  
ATOM   4272  HA  ALA A 293      -1.413 -13.464 -22.267  1.00 82.41           H  
ATOM   4273  C   ALA A 293       0.253 -13.243 -20.957  1.00 82.41           C  
ATOM   4274  CB  ALA A 293       0.337 -14.023 -23.369  1.00 82.41           C  
ATOM   4275  HB1 ALA A 293      -0.140 -13.942 -24.346  1.00 82.41           H  
ATOM   4276  HB2 ALA A 293       0.282 -15.058 -23.033  1.00 82.41           H  
ATOM   4277  HB3 ALA A 293       1.384 -13.731 -23.449  1.00 82.41           H  
ATOM   4278  O   ALA A 293       0.123 -14.293 -20.330  1.00 82.41           O  
ATOM   4279  N   PHE A 294       0.959 -12.215 -20.472  1.00 78.64           N  
ATOM   4280  H   PHE A 294       0.987 -11.349 -20.991  1.00 78.64           H  
ATOM   4281  CA  PHE A 294       1.531 -12.190 -19.127  1.00 78.64           C  
ATOM   4282  HA  PHE A 294       1.540 -13.199 -18.716  1.00 78.64           H  
ATOM   4283  C   PHE A 294       0.658 -11.322 -18.218  1.00 78.64           C  
ATOM   4284  CB  PHE A 294       2.987 -11.710 -19.186  1.00 78.64           C  
ATOM   4285  HB2 PHE A 294       3.530 -12.327 -19.901  1.00 78.64           H  
ATOM   4286  HB3 PHE A 294       3.010 -10.684 -19.555  1.00 78.64           H  
ATOM   4287  O   PHE A 294       0.540 -10.116 -18.420  1.00 78.64           O  
ATOM   4288  CG  PHE A 294       3.710 -11.780 -17.852  1.00 78.64           C  
ATOM   4289  CD1 PHE A 294       3.911 -10.612 -17.094  1.00 78.64           C  
ATOM   4290  HD1 PHE A 294       3.545  -9.662 -17.453  1.00 78.64           H  
ATOM   4291  CD2 PHE A 294       4.185 -13.014 -17.366  1.00 78.64           C  
ATOM   4292  HD2 PHE A 294       4.022 -13.916 -17.937  1.00 78.64           H  
ATOM   4293  CE1 PHE A 294       4.595 -10.674 -15.868  1.00 78.64           C  
ATOM   4294  HE1 PHE A 294       4.760  -9.764 -15.308  1.00 78.64           H  
ATOM   4295  CE2 PHE A 294       4.857 -13.078 -16.131  1.00 78.64           C  
ATOM   4296  HE2 PHE A 294       5.207 -14.028 -15.754  1.00 78.64           H  
ATOM   4297  CZ  PHE A 294       5.064 -11.906 -15.382  1.00 78.64           C  
ATOM   4298  HZ  PHE A 294       5.579 -11.952 -14.433  1.00 78.64           H  
ATOM   4299  N   GLU A 295       0.042 -11.945 -17.216  1.00 79.31           N  
ATOM   4300  H   GLU A 295       0.155 -12.942 -17.108  1.00 79.31           H  
ATOM   4301  CA  GLU A 295      -0.725 -11.247 -16.186  1.00 79.31           C  
ATOM   4302  HA  GLU A 295      -0.867 -10.206 -16.479  1.00 79.31           H  
ATOM   4303  C   GLU A 295       0.067 -11.287 -14.873  1.00 79.31           C  
ATOM   4304  CB  GLU A 295      -2.137 -11.843 -16.047  1.00 79.31           C  
ATOM   4305  HB2 GLU A 295      -2.668 -11.270 -15.287  1.00 79.31           H  
ATOM   4306  HB3 GLU A 295      -2.081 -12.884 -15.729  1.00 79.31           H  
ATOM   4307  O   GLU A 295       0.123 -12.338 -14.233  1.00 79.31           O  
ATOM   4308  CG  GLU A 295      -2.909 -11.754 -17.372  1.00 79.31           C  
ATOM   4309  HG2 GLU A 295      -2.599 -12.567 -18.028  1.00 79.31           H  
ATOM   4310  HG3 GLU A 295      -2.654 -10.815 -17.863  1.00 79.31           H  
ATOM   4311  CD  GLU A 295      -4.426 -11.798 -17.173  1.00 79.31           C  
ATOM   4312  OE1 GLU A 295      -5.086 -10.877 -17.714  1.00 79.31           O  
ATOM   4313  OE2 GLU A 295      -4.934 -12.708 -16.486  1.00 79.31           O  
ATOM   4314  N   PRO A 296       0.732 -10.187 -14.471  1.00 78.14           N  
ATOM   4315  CA  PRO A 296       1.457 -10.159 -13.211  1.00 78.14           C  
ATOM   4316  HA  PRO A 296       2.108 -11.030 -13.139  1.00 78.14           H  
ATOM   4317  C   PRO A 296       0.487 -10.156 -12.025  1.00 78.14           C  
ATOM   4318  CB  PRO A 296       2.309  -8.891 -13.255  1.00 78.14           C  
ATOM   4319  HB2 PRO A 296       2.442  -8.462 -12.262  1.00 78.14           H  
ATOM   4320  HB3 PRO A 296       3.278  -9.119 -13.700  1.00 78.14           H  
ATOM   4321  O   PRO A 296      -0.500  -9.416 -12.021  1.00 78.14           O  
ATOM   4322  CG  PRO A 296       1.530  -7.958 -14.183  1.00 78.14           C  
ATOM   4323  HG2 PRO A 296       0.759  -7.434 -13.617  1.00 78.14           H  
ATOM   4324  HG3 PRO A 296       2.187  -7.248 -14.686  1.00 78.14           H  
ATOM   4325  CD  PRO A 296       0.874  -8.917 -15.175  1.00 78.14           C  
ATOM   4326  HD2 PRO A 296       1.523  -9.050 -16.041  1.00 78.14           H  
ATOM   4327  HD3 PRO A 296      -0.090  -8.515 -15.487  1.00 78.14           H  
ATOM   4328  N   ASP A 297       0.817 -10.919 -10.979  1.00 82.18           N  
ATOM   4329  H   ASP A 297       1.577 -11.575 -11.086  1.00 82.18           H  
ATOM   4330  CA  ASP A 297       0.053 -10.962  -9.729  1.00 82.18           C  
ATOM   4331  HA  ASP A 297      -0.890 -11.476  -9.919  1.00 82.18           H  
ATOM   4332  C   ASP A 297      -0.197  -9.536  -9.190  1.00 82.18           C  
ATOM   4333  CB  ASP A 297       0.835 -11.743  -8.663  1.00 82.18           C  
ATOM   4334  HB2 ASP A 297       0.404 -11.521  -7.686  1.00 82.18           H  
ATOM   4335  HB3 ASP A 297       1.864 -11.384  -8.676  1.00 82.18           H  
ATOM   4336  O   ASP A 297       0.766  -8.835  -8.840  1.00 82.18           O  
ATOM   4337  CG  ASP A 297       0.846 -13.261  -8.823  1.00 82.18           C  
ATOM   4338  OD1 ASP A 297      -0.149 -13.802  -9.347  1.00 82.18           O  
ATOM   4339  OD2 ASP A 297       1.838 -13.857  -8.347  1.00 82.18           O  
ATOM   4340  N   PRO A 298      -1.459  -9.081  -9.050  1.00 76.16           N  
ATOM   4341  CA  PRO A 298      -1.766  -7.678  -8.757  1.00 76.16           C  
ATOM   4342  HA  PRO A 298      -1.315  -7.051  -9.526  1.00 76.16           H  
ATOM   4343  C   PRO A 298      -1.238  -7.216  -7.389  1.00 76.16           C  
ATOM   4344  CB  PRO A 298      -3.295  -7.574  -8.855  1.00 76.16           C  
ATOM   4345  HB2 PRO A 298      -3.571  -7.280  -9.868  1.00 76.16           H  
ATOM   4346  HB3 PRO A 298      -3.711  -6.872  -8.132  1.00 76.16           H  
ATOM   4347  O   PRO A 298      -0.968  -6.023  -7.201  1.00 76.16           O  
ATOM   4348  CG  PRO A 298      -3.781  -9.001  -8.597  1.00 76.16           C  
ATOM   4349  HG2 PRO A 298      -4.752  -9.190  -9.054  1.00 76.16           H  
ATOM   4350  HG3 PRO A 298      -3.815  -9.191  -7.524  1.00 76.16           H  
ATOM   4351  CD  PRO A 298      -2.682  -9.845  -9.235  1.00 76.16           C  
ATOM   4352  HD2 PRO A 298      -2.875  -9.967 -10.301  1.00 76.16           H  
ATOM   4353  HD3 PRO A 298      -2.628 -10.818  -8.747  1.00 76.16           H  
ATOM   4354  N   ASP A 299      -1.046  -8.154  -6.461  1.00 82.34           N  
ATOM   4355  H   ASP A 299      -1.308  -9.098  -6.708  1.00 82.34           H  
ATOM   4356  CA  ASP A 299      -0.556  -7.932  -5.099  1.00 82.34           C  
ATOM   4357  HA  ASP A 299      -0.889  -6.948  -4.768  1.00 82.34           H  
ATOM   4358  C   ASP A 299       0.980  -7.933  -4.978  1.00 82.34           C  
ATOM   4359  CB  ASP A 299      -1.187  -8.980  -4.167  1.00 82.34           C  
ATOM   4360  HB2 ASP A 299      -0.703  -8.922  -3.192  1.00 82.34           H  
ATOM   4361  HB3 ASP A 299      -1.002  -9.975  -4.572  1.00 82.34           H  
ATOM   4362  O   ASP A 299       1.517  -7.695  -3.889  1.00 82.34           O  
ATOM   4363  CG  ASP A 299      -2.690  -8.783  -3.943  1.00 82.34           C  
ATOM   4364  OD1 ASP A 299      -3.189  -7.663  -4.199  1.00 82.34           O  
ATOM   4365  OD2 ASP A 299      -3.314  -9.732  -3.428  1.00 82.34           O  
ATOM   4366  N   THR A 300       1.712  -8.164  -6.071  1.00 88.65           N  
ATOM   4367  H   THR A 300       1.239  -8.330  -6.948  1.00 88.65           H  
ATOM   4368  CA  THR A 300       3.182  -8.122  -6.073  1.00 88.65           C  
ATOM   4369  HA  THR A 300       3.520  -8.423  -5.081  1.00 88.65           H  
ATOM   4370  C   THR A 300       3.731  -6.711  -6.300  1.00 88.65           C  
ATOM   4371  CB  THR A 300       3.810  -9.135  -7.041  1.00 88.65           C  
ATOM   4372  HB  THR A 300       4.894  -9.034  -6.974  1.00 88.65           H  
ATOM   4373  O   THR A 300       3.035  -5.781  -6.717  1.00 88.65           O  
ATOM   4374  CG2 THR A 300       3.478 -10.573  -6.649  1.00 88.65           C  
ATOM   4375 HG21 THR A 300       2.401 -10.711  -6.555  1.00 88.65           H  
ATOM   4376 HG22 THR A 300       3.863 -11.256  -7.406  1.00 88.65           H  
ATOM   4377 HG23 THR A 300       3.946 -10.813  -5.695  1.00 88.65           H  
ATOM   4378  OG1 THR A 300       3.462  -8.870  -8.375  1.00 88.65           O  
ATOM   4379  HG1 THR A 300       2.527  -9.034  -8.517  1.00 88.65           H  
ATOM   4380  N   THR A 301       5.003  -6.520  -5.946  1.00 93.24           N  
ATOM   4381  H   THR A 301       5.542  -7.319  -5.642  1.00 93.24           H  
ATOM   4382  CA  THR A 301       5.763  -5.311  -6.279  1.00 93.24           C  
ATOM   4383  HA  THR A 301       5.102  -4.444  -6.286  1.00 93.24           H  
ATOM   4384  C   THR A 301       6.360  -5.471  -7.669  1.00 93.24           C  
ATOM   4385  CB  THR A 301       6.894  -5.061  -5.271  1.00 93.24           C  
ATOM   4386  HB  THR A 301       7.509  -4.233  -5.623  1.00 93.24           H  
ATOM   4387  O   THR A 301       7.210  -6.337  -7.862  1.00 93.24           O  
ATOM   4388  CG2 THR A 301       6.370  -4.731  -3.873  1.00 93.24           C  
ATOM   4389 HG21 THR A 301       5.741  -3.842  -3.915  1.00 93.24           H  
ATOM   4390 HG22 THR A 301       5.794  -5.571  -3.485  1.00 93.24           H  
ATOM   4391 HG23 THR A 301       7.217  -4.542  -3.213  1.00 93.24           H  
ATOM   4392  OG1 THR A 301       7.696  -6.208  -5.120  1.00 93.24           O  
ATOM   4393  HG1 THR A 301       7.924  -6.494  -6.008  1.00 93.24           H  
ATOM   4394  N   LEU A 302       5.949  -4.624  -8.608  1.00 92.42           N  
ATOM   4395  H   LEU A 302       5.317  -3.880  -8.349  1.00 92.42           H  
ATOM   4396  CA  LEU A 302       6.470  -4.626  -9.970  1.00 92.42           C  
ATOM   4397  HA  LEU A 302       6.681  -5.654 -10.268  1.00 92.42           H  
ATOM   4398  C   LEU A 302       7.787  -3.848 -10.018  1.00 92.42           C  
ATOM   4399  CB  LEU A 302       5.423  -4.048 -10.937  1.00 92.42           C  
ATOM   4400  HB2 LEU A 302       5.304  -2.986 -10.719  1.00 92.42           H  
ATOM   4401  HB3 LEU A 302       5.805  -4.136 -11.954  1.00 92.42           H  
ATOM   4402  O   LEU A 302       7.922  -2.807  -9.370  1.00 92.42           O  
ATOM   4403  CG  LEU A 302       4.041  -4.725 -10.863  1.00 92.42           C  
ATOM   4404  HG  LEU A 302       3.640  -4.632  -9.853  1.00 92.42           H  
ATOM   4405  CD1 LEU A 302       3.073  -4.018 -11.806  1.00 92.42           C  
ATOM   4406 HD11 LEU A 302       2.114  -4.536 -11.785  1.00 92.42           H  
ATOM   4407 HD12 LEU A 302       2.943  -2.980 -11.500  1.00 92.42           H  
ATOM   4408 HD13 LEU A 302       3.466  -4.051 -12.822  1.00 92.42           H  
ATOM   4409  CD2 LEU A 302       4.085  -6.203 -11.238  1.00 92.42           C  
ATOM   4410 HD21 LEU A 302       4.456  -6.331 -12.255  1.00 92.42           H  
ATOM   4411 HD22 LEU A 302       3.080  -6.620 -11.165  1.00 92.42           H  
ATOM   4412 HD23 LEU A 302       4.718  -6.756 -10.545  1.00 92.42           H  
ATOM   4413  N   THR A 303       8.743  -4.338 -10.794  1.00 92.95           N  
ATOM   4414  H   THR A 303       8.567  -5.191 -11.304  1.00 92.95           H  
ATOM   4415  CA  THR A 303      10.037  -3.695 -11.053  1.00 92.95           C  
ATOM   4416  HA  THR A 303      10.057  -2.696 -10.618  1.00 92.95           H  
ATOM   4417  C   THR A 303      10.218  -3.549 -12.553  1.00 92.95           C  
ATOM   4418  CB  THR A 303      11.205  -4.498 -10.463  1.00 92.95           C  
ATOM   4419  HB  THR A 303      12.145  -4.082 -10.824  1.00 92.95           H  
ATOM   4420  O   THR A 303       9.869  -4.468 -13.290  1.00 92.95           O  
ATOM   4421  CG2 THR A 303      11.201  -4.447  -8.934  1.00 92.95           C  
ATOM   4422 HG21 THR A 303      12.064  -4.996  -8.559  1.00 92.95           H  
ATOM   4423 HG22 THR A 303      11.262  -3.410  -8.603  1.00 92.95           H  
ATOM   4424 HG23 THR A 303      10.291  -4.904  -8.548  1.00 92.95           H  
ATOM   4425  OG1 THR A 303      11.126  -5.857 -10.827  1.00 92.95           O  
ATOM   4426  HG1 THR A 303      11.148  -5.907 -11.786  1.00 92.95           H  
ATOM   4427  N   PHE A 304      10.757  -2.416 -12.995  1.00 91.13           N  
ATOM   4428  H   PHE A 304      11.090  -1.727 -12.335  1.00 91.13           H  
ATOM   4429  CA  PHE A 304      10.958  -2.122 -14.410  1.00 91.13           C  
ATOM   4430  HA  PHE A 304      10.745  -3.011 -15.004  1.00 91.13           H  
ATOM   4431  C   PHE A 304      12.409  -1.721 -14.658  1.00 91.13           C  
ATOM   4432  CB  PHE A 304      10.014  -1.006 -14.877  1.00 91.13           C  
ATOM   4433  HB2 PHE A 304      10.390  -0.066 -14.475  1.00 91.13           H  
ATOM   4434  HB3 PHE A 304      10.077  -0.930 -15.963  1.00 91.13           H  
ATOM   4435  O   PHE A 304      12.970  -0.894 -13.931  1.00 91.13           O  
ATOM   4436  CG  PHE A 304       8.556  -1.158 -14.482  1.00 91.13           C  
ATOM   4437  CD1 PHE A 304       7.677  -1.886 -15.303  1.00 91.13           C  
ATOM   4438  HD1 PHE A 304       8.041  -2.341 -16.212  1.00 91.13           H  
ATOM   4439  CD2 PHE A 304       8.078  -0.574 -13.293  1.00 91.13           C  
ATOM   4440  HD2 PHE A 304       8.754  -0.006 -12.672  1.00 91.13           H  
ATOM   4441  CE1 PHE A 304       6.326  -2.028 -14.942  1.00 91.13           C  
ATOM   4442  HE1 PHE A 304       5.661  -2.586 -15.585  1.00 91.13           H  
ATOM   4443  CE2 PHE A 304       6.731  -0.732 -12.922  1.00 91.13           C  
ATOM   4444  HE2 PHE A 304       6.373  -0.286 -12.006  1.00 91.13           H  
ATOM   4445  CZ  PHE A 304       5.852  -1.452 -13.750  1.00 91.13           C  
ATOM   4446  HZ  PHE A 304       4.814  -1.563 -13.471  1.00 91.13           H  
ATOM   4447  N   ASP A 305      12.992  -2.276 -15.715  1.00 87.40           N  
ATOM   4448  H   ASP A 305      12.502  -2.985 -16.242  1.00 87.40           H  
ATOM   4449  CA  ASP A 305      14.361  -1.982 -16.117  1.00 87.40           C  
ATOM   4450  HA  ASP A 305      14.986  -1.944 -15.225  1.00 87.40           H  
ATOM   4451  C   ASP A 305      14.411  -0.605 -16.794  1.00 87.40           C  
ATOM   4452  CB  ASP A 305      14.902  -3.125 -16.988  1.00 87.40           C  
ATOM   4453  HB2 ASP A 305      14.291  -3.212 -17.886  1.00 87.40           H  
ATOM   4454  HB3 ASP A 305      15.922  -2.886 -17.289  1.00 87.40           H  
ATOM   4455  O   ASP A 305      13.966  -0.413 -17.928  1.00 87.40           O  
ATOM   4456  CG  ASP A 305      14.910  -4.464 -16.235  1.00 87.40           C  
ATOM   4457  OD1 ASP A 305      15.236  -4.459 -15.024  1.00 87.40           O  
ATOM   4458  OD2 ASP A 305      14.539  -5.479 -16.864  1.00 87.40           O  
ATOM   4459  N   THR A 306      14.904   0.388 -16.049  1.00 82.03           N  
ATOM   4460  H   THR A 306      15.233   0.154 -15.123  1.00 82.03           H  
ATOM   4461  CA  THR A 306      15.072   1.770 -16.522  1.00 82.03           C  
ATOM   4462  HA  THR A 306      14.395   1.943 -17.358  1.00 82.03           H  
ATOM   4463  C   THR A 306      16.497   1.965 -17.045  1.00 82.03           C  
ATOM   4464  CB  THR A 306      14.726   2.800 -15.427  1.00 82.03           C  
ATOM   4465  HB  THR A 306      15.530   2.839 -14.693  1.00 82.03           H  
ATOM   4466  O   THR A 306      17.349   2.511 -16.343  1.00 82.03           O  
ATOM   4467  CG2 THR A 306      14.512   4.195 -16.018  1.00 82.03           C  
ATOM   4468 HG21 THR A 306      13.718   4.166 -16.764  1.00 82.03           H  
ATOM   4469 HG22 THR A 306      15.431   4.546 -16.488  1.00 82.03           H  
ATOM   4470 HG23 THR A 306      14.231   4.892 -15.228  1.00 82.03           H  
ATOM   4471  OG1 THR A 306      13.540   2.463 -14.737  1.00 82.03           O  
ATOM   4472  HG1 THR A 306      13.319   1.559 -14.974  1.00 82.03           H  
ATOM   4473  N   ASP A 307      16.765   1.505 -18.268  1.00 78.41           N  
ATOM   4474  H   ASP A 307      16.054   0.985 -18.762  1.00 78.41           H  
ATOM   4475  CA  ASP A 307      18.044   1.748 -18.949  1.00 78.41           C  
ATOM   4476  HA  ASP A 307      18.854   1.510 -18.259  1.00 78.41           H  
ATOM   4477  C   ASP A 307      18.140   3.222 -19.394  1.00 78.41           C  
ATOM   4478  CB  ASP A 307      18.198   0.842 -20.182  1.00 78.41           C  
ATOM   4479  HB2 ASP A 307      17.332   0.978 -20.831  1.00 78.41           H  
ATOM   4480  HB3 ASP A 307      19.081   1.158 -20.736  1.00 78.41           H  
ATOM   4481  O   ASP A 307      17.315   3.659 -20.199  1.00 78.41           O  
ATOM   4482  CG  ASP A 307      18.356  -0.644 -19.855  1.00 78.41           C  
ATOM   4483  OD1 ASP A 307      19.022  -0.952 -18.842  1.00 78.41           O  
ATOM   4484  OD2 ASP A 307      17.812  -1.447 -20.651  1.00 78.41           O  
ATOM   4485  N   PRO A 308      19.135   4.010 -18.941  1.00 72.55           N  
ATOM   4486  CA  PRO A 308      19.253   5.417 -19.338  1.00 72.55           C  
ATOM   4487  HA  PRO A 308      18.303   5.929 -19.186  1.00 72.55           H  
ATOM   4488  C   PRO A 308      19.666   5.608 -20.800  1.00 72.55           C  
ATOM   4489  CB  PRO A 308      20.307   6.004 -18.405  1.00 72.55           C  
ATOM   4490  HB2 PRO A 308      20.878   6.806 -18.873  1.00 72.55           H  
ATOM   4491  HB3 PRO A 308      19.791   6.373 -17.519  1.00 72.55           H  
ATOM   4492  O   PRO A 308      19.339   6.630 -21.398  1.00 72.55           O  
ATOM   4493  CG  PRO A 308      21.192   4.804 -18.060  1.00 72.55           C  
ATOM   4494  HG2 PRO A 308      21.710   4.933 -17.109  1.00 72.55           H  
ATOM   4495  HG3 PRO A 308      21.911   4.636 -18.861  1.00 72.55           H  
ATOM   4496  CD  PRO A 308      20.197   3.646 -18.014  1.00 72.55           C  
ATOM   4497  HD2 PRO A 308      19.785   3.549 -17.009  1.00 72.55           H  
ATOM   4498  HD3 PRO A 308      20.689   2.721 -18.313  1.00 72.55           H  
ATOM   4499  N   ASP A 309      20.372   4.631 -21.371  1.00 78.39           N  
ATOM   4500  H   ASP A 309      20.654   3.849 -20.798  1.00 78.39           H  
ATOM   4501  CA  ASP A 309      20.873   4.681 -22.747  1.00 78.39           C  
ATOM   4502  HA  ASP A 309      21.248   5.685 -22.950  1.00 78.39           H  
ATOM   4503  C   ASP A 309      19.773   4.378 -23.783  1.00 78.39           C  
ATOM   4504  CB  ASP A 309      22.046   3.695 -22.889  1.00 78.39           C  
ATOM   4505  HB2 ASP A 309      21.675   2.685 -22.715  1.00 78.39           H  
ATOM   4506  HB3 ASP A 309      22.421   3.741 -23.911  1.00 78.39           H  
ATOM   4507  O   ASP A 309      19.937   4.662 -24.970  1.00 78.39           O  
ATOM   4508  CG  ASP A 309      23.216   3.977 -21.934  1.00 78.39           C  
ATOM   4509  OD1 ASP A 309      23.498   5.167 -21.664  1.00 78.39           O  
ATOM   4510  OD2 ASP A 309      23.828   2.989 -21.472  1.00 78.39           O  
ATOM   4511  N   ILE A 310      18.642   3.808 -23.345  1.00 82.04           N  
ATOM   4512  H   ILE A 310      18.542   3.676 -22.349  1.00 82.04           H  
ATOM   4513  CA  ILE A 310      17.510   3.429 -24.196  1.00 82.04           C  
ATOM   4514  HA  ILE A 310      17.724   3.719 -25.225  1.00 82.04           H  
ATOM   4515  C   ILE A 310      16.267   4.193 -23.715  1.00 82.04           C  
ATOM   4516  CB  ILE A 310      17.299   1.893 -24.215  1.00 82.04           C  
ATOM   4517  HB  ILE A 310      17.013   1.564 -23.216  1.00 82.04           H  
ATOM   4518  O   ILE A 310      15.525   3.684 -22.872  1.00 82.04           O  
ATOM   4519  CG1 ILE A 310      18.598   1.150 -24.613  1.00 82.04           C  
ATOM   4520 HG12 ILE A 310      18.910   1.469 -25.608  1.00 82.04           H  
ATOM   4521 HG13 ILE A 310      19.391   1.413 -23.913  1.00 82.04           H  
ATOM   4522  CG2 ILE A 310      16.161   1.542 -25.200  1.00 82.04           C  
ATOM   4523 HG21 ILE A 310      15.250   2.085 -24.947  1.00 82.04           H  
ATOM   4524 HG22 ILE A 310      15.931   0.478 -25.145  1.00 82.04           H  
ATOM   4525 HG23 ILE A 310      16.457   1.799 -26.217  1.00 82.04           H  
ATOM   4526  CD1 ILE A 310      18.483  -0.380 -24.591  1.00 82.04           C  
ATOM   4527 HD11 ILE A 310      19.471  -0.814 -24.745  1.00 82.04           H  
ATOM   4528 HD12 ILE A 310      17.825  -0.729 -25.387  1.00 82.04           H  
ATOM   4529 HD13 ILE A 310      18.102  -0.708 -23.624  1.00 82.04           H  
ATOM   4530  N   PRO A 311      15.989   5.402 -24.242  1.00 76.90           N  
ATOM   4531  CA  PRO A 311      14.806   6.164 -23.859  1.00 76.90           C  
ATOM   4532  HA  PRO A 311      14.794   6.301 -22.778  1.00 76.90           H  
ATOM   4533  C   PRO A 311      13.529   5.422 -24.282  1.00 76.90           C  
ATOM   4534  CB  PRO A 311      14.965   7.535 -24.527  1.00 76.90           C  
ATOM   4535  HB2 PRO A 311      15.490   8.206 -23.847  1.00 76.90           H  
ATOM   4536  HB3 PRO A 311      14.010   7.969 -24.821  1.00 76.90           H  
ATOM   4537  O   PRO A 311      13.135   5.424 -25.449  1.00 76.90           O  
ATOM   4538  CG  PRO A 311      15.856   7.248 -25.736  1.00 76.90           C  
ATOM   4539  HG2 PRO A 311      15.249   6.876 -26.562  1.00 76.90           H  
ATOM   4540  HG3 PRO A 311      16.422   8.128 -26.042  1.00 76.90           H  
ATOM   4541  CD  PRO A 311      16.771   6.135 -25.229  1.00 76.90           C  
ATOM   4542  HD2 PRO A 311      17.072   5.503 -26.065  1.00 76.90           H  
ATOM   4543  HD3 PRO A 311      17.649   6.564 -24.747  1.00 76.90           H  
ATOM   4544  N   ARG A 312      12.864   4.778 -23.317  1.00 81.87           N  
ATOM   4545  H   ARG A 312      13.293   4.751 -22.403  1.00 81.87           H  
ATOM   4546  CA  ARG A 312      11.576   4.100 -23.511  1.00 81.87           C  
ATOM   4547  HA  ARG A 312      11.482   3.812 -24.558  1.00 81.87           H  
ATOM   4548  C   ARG A 312      10.440   5.065 -23.188  1.00 81.87           C  
ATOM   4549  CB  ARG A 312      11.499   2.826 -22.652  1.00 81.87           C  
ATOM   4550  HB2 ARG A 312      11.678   3.086 -21.609  1.00 81.87           H  
ATOM   4551  HB3 ARG A 312      10.495   2.410 -22.732  1.00 81.87           H  
ATOM   4552  O   ARG A 312      10.295   5.507 -22.052  1.00 81.87           O  
ATOM   4553  CG  ARG A 312      12.512   1.756 -23.091  1.00 81.87           C  
ATOM   4554  HG2 ARG A 312      12.321   1.471 -24.126  1.00 81.87           H  
ATOM   4555  HG3 ARG A 312      13.521   2.160 -23.017  1.00 81.87           H  
ATOM   4556  CD  ARG A 312      12.419   0.518 -22.190  1.00 81.87           C  
ATOM   4557  HD2 ARG A 312      12.514   0.839 -21.153  1.00 81.87           H  
ATOM   4558  HD3 ARG A 312      11.442   0.049 -22.303  1.00 81.87           H  
ATOM   4559  NE  ARG A 312      13.503  -0.444 -22.471  1.00 81.87           N  
ATOM   4560  HE  ARG A 312      14.342  -0.326 -21.921  1.00 81.87           H  
ATOM   4561  NH1 ARG A 312      12.458  -1.744 -24.054  1.00 81.87           N  
ATOM   4562 HH11 ARG A 312      11.646  -1.147 -23.981  1.00 81.87           H  
ATOM   4563 HH12 ARG A 312      12.470  -2.550 -24.662  1.00 81.87           H  
ATOM   4564  NH2 ARG A 312      14.534  -2.244 -23.378  1.00 81.87           N  
ATOM   4565 HH21 ARG A 312      14.548  -3.061 -23.972  1.00 81.87           H  
ATOM   4566 HH22 ARG A 312      15.318  -2.071 -22.765  1.00 81.87           H  
ATOM   4567  CZ  ARG A 312      13.490  -1.469 -23.300  1.00 81.87           C  
ATOM   4568  N   ALA A 313       9.605   5.367 -24.179  1.00 85.96           N  
ATOM   4569  H   ALA A 313       9.782   4.999 -25.102  1.00 85.96           H  
ATOM   4570  CA  ALA A 313       8.378   6.118 -23.947  1.00 85.96           C  
ATOM   4571  HA  ALA A 313       8.613   6.998 -23.349  1.00 85.96           H  
ATOM   4572  C   ALA A 313       7.371   5.254 -23.166  1.00 85.96           C  
ATOM   4573  CB  ALA A 313       7.822   6.600 -25.293  1.00 85.96           C  
ATOM   4574  HB1 ALA A 313       7.586   5.745 -25.928  1.00 85.96           H  
ATOM   4575  HB2 ALA A 313       8.556   7.231 -25.795  1.00 85.96           H  
ATOM   4576  HB3 ALA A 313       6.911   7.175 -25.127  1.00 85.96           H  
ATOM   4577  O   ALA A 313       6.914   4.225 -23.665  1.00 85.96           O  
ATOM   4578  N   ALA A 314       7.023   5.678 -21.948  1.00 90.94           N  
ATOM   4579  H   ALA A 314       7.493   6.480 -21.554  1.00 90.94           H  
ATOM   4580  CA  ALA A 314       5.936   5.070 -21.185  1.00 90.94           C  
ATOM   4581  HA  ALA A 314       6.130   3.999 -21.127  1.00 90.94           H  
ATOM   4582  C   ALA A 314       4.582   5.329 -21.886  1.00 90.94           C  
ATOM   4583  CB  ALA A 314       5.948   5.622 -19.753  1.00 90.94           C  
ATOM   4584  HB1 ALA A 314       5.787   6.700 -19.761  1.00 90.94           H  
ATOM   4585  HB2 ALA A 314       5.148   5.155 -19.178  1.00 90.94           H  
ATOM   4586  HB3 ALA A 314       6.900   5.391 -19.274  1.00 90.94           H  
ATOM   4587  O   ALA A 314       4.350   6.467 -22.311  1.00 90.94           O  
ATOM   4588  N   PRO A 315       3.685   4.326 -22.005  1.00 91.30           N  
ATOM   4589  CA  PRO A 315       2.357   4.502 -22.601  1.00 91.30           C  
ATOM   4590  HA  PRO A 315       2.480   4.770 -23.650  1.00 91.30           H  
ATOM   4591  C   PRO A 315       1.500   5.574 -21.917  1.00 91.30           C  
ATOM   4592  CB  PRO A 315       1.683   3.128 -22.499  1.00 91.30           C  
ATOM   4593  HB2 PRO A 315       1.168   3.029 -21.544  1.00 91.30           H  
ATOM   4594  HB3 PRO A 315       0.993   2.956 -23.325  1.00 91.30           H  
ATOM   4595  O   PRO A 315       0.716   6.247 -22.583  1.00 91.30           O  
ATOM   4596  CG  PRO A 315       2.861   2.158 -22.534  1.00 91.30           C  
ATOM   4597  HG2 PRO A 315       3.191   2.016 -23.563  1.00 91.30           H  
ATOM   4598  HG3 PRO A 315       2.621   1.201 -22.071  1.00 91.30           H  
ATOM   4599  CD  PRO A 315       3.932   2.912 -21.752  1.00 91.30           C  
ATOM   4600  HD2 PRO A 315       3.829   2.704 -20.687  1.00 91.30           H  
ATOM   4601  HD3 PRO A 315       4.917   2.603 -22.103  1.00 91.30           H  
ATOM   4602  N   ASP A 316       1.653   5.735 -20.602  1.00 93.46           N  
ATOM   4603  H   ASP A 316       2.293   5.128 -20.110  1.00 93.46           H  
ATOM   4604  CA  ASP A 316       1.051   6.808 -19.816  1.00 93.46           C  
ATOM   4605  HA  ASP A 316       0.322   7.334 -20.433  1.00 93.46           H  
ATOM   4606  C   ASP A 316       2.165   7.786 -19.372  1.00 93.46           C  
ATOM   4607  CB  ASP A 316       0.280   6.167 -18.649  1.00 93.46           C  
ATOM   4608  HB2 ASP A 316       0.992   5.730 -17.949  1.00 93.46           H  
ATOM   4609  HB3 ASP A 316      -0.333   5.358 -19.047  1.00 93.46           H  
ATOM   4610  O   ASP A 316       3.137   7.356 -18.735  1.00 93.46           O  
ATOM   4611  CG  ASP A 316      -0.636   7.136 -17.898  1.00 93.46           C  
ATOM   4612  OD1 ASP A 316      -0.250   8.321 -17.793  1.00 93.46           O  
ATOM   4613  OD2 ASP A 316      -1.705   6.669 -17.428  1.00 93.46           O  
ATOM   4614  N   PRO A 317       2.089   9.095 -19.703  1.00 92.11           N  
ATOM   4615  CA  PRO A 317       3.138  10.061 -19.367  1.00 92.11           C  
ATOM   4616  HA  PRO A 317       4.073   9.743 -19.829  1.00 92.11           H  
ATOM   4617  C   PRO A 317       3.385  10.204 -17.859  1.00 92.11           C  
ATOM   4618  CB  PRO A 317       2.680  11.388 -19.981  1.00 92.11           C  
ATOM   4619  HB2 PRO A 317       3.056  11.465 -21.001  1.00 92.11           H  
ATOM   4620  HB3 PRO A 317       2.992  12.250 -19.392  1.00 92.11           H  
ATOM   4621  O   PRO A 317       4.475  10.627 -17.467  1.00 92.11           O  
ATOM   4622  CG  PRO A 317       1.159  11.252 -20.022  1.00 92.11           C  
ATOM   4623  HG2 PRO A 317       0.741  11.457 -19.037  1.00 92.11           H  
ATOM   4624  HG3 PRO A 317       0.710  11.898 -20.776  1.00 92.11           H  
ATOM   4625  CD  PRO A 317       0.982   9.775 -20.360  1.00 92.11           C  
ATOM   4626  HD2 PRO A 317       1.053   9.625 -21.438  1.00 92.11           H  
ATOM   4627  HD3 PRO A 317       0.013   9.431 -19.997  1.00 92.11           H  
ATOM   4628  N   ASP A 318       2.424   9.816 -17.022  1.00 92.45           N  
ATOM   4629  H   ASP A 318       1.550   9.483 -17.402  1.00 92.45           H  
ATOM   4630  CA  ASP A 318       2.537   9.863 -15.565  1.00 92.45           C  
ATOM   4631  HA  ASP A 318       2.945  10.829 -15.267  1.00 92.45           H  
ATOM   4632  C   ASP A 318       3.471   8.788 -14.983  1.00 92.45           C  
ATOM   4633  CB  ASP A 318       1.125   9.716 -14.985  1.00 92.45           C  
ATOM   4634  HB2 ASP A 318       1.213   9.396 -13.947  1.00 92.45           H  
ATOM   4635  HB3 ASP A 318       0.585   8.923 -15.502  1.00 92.45           H  
ATOM   4636  O   ASP A 318       3.943   8.922 -13.850  1.00 92.45           O  
ATOM   4637  CG  ASP A 318       0.308  11.012 -15.014  1.00 92.45           C  
ATOM   4638  OD1 ASP A 318       0.855  12.070 -15.396  1.00 92.45           O  
ATOM   4639  OD2 ASP A 318      -0.791  10.983 -14.421  1.00 92.45           O  
ATOM   4640  N   PHE A 319       3.759   7.731 -15.750  1.00 93.62           N  
ATOM   4641  H   PHE A 319       3.356   7.708 -16.676  1.00 93.62           H  
ATOM   4642  CA  PHE A 319       4.518   6.549 -15.321  1.00 93.62           C  
ATOM   4643  HA  PHE A 319       4.655   6.601 -14.241  1.00 93.62           H  
ATOM   4644  C   PHE A 319       5.944   6.502 -15.907  1.00 93.62           C  
ATOM   4645  CB  PHE A 319       3.687   5.287 -15.604  1.00 93.62           C  
ATOM   4646  HB2 PHE A 319       3.386   5.290 -16.652  1.00 93.62           H  
ATOM   4647  HB3 PHE A 319       4.312   4.407 -15.448  1.00 93.62           H  
ATOM   4648  O   PHE A 319       6.587   5.452 -15.917  1.00 93.62           O  
ATOM   4649  CG  PHE A 319       2.451   5.146 -14.730  1.00 93.62           C  
ATOM   4650  CD1 PHE A 319       2.447   4.248 -13.645  1.00 93.62           C  
ATOM   4651  HD1 PHE A 319       3.315   3.635 -13.450  1.00 93.62           H  
ATOM   4652  CD2 PHE A 319       1.295   5.901 -15.002  1.00 93.62           C  
ATOM   4653  HD2 PHE A 319       1.279   6.591 -15.832  1.00 93.62           H  
ATOM   4654  CE1 PHE A 319       1.308   4.112 -12.833  1.00 93.62           C  
ATOM   4655  HE1 PHE A 319       1.313   3.413 -12.011  1.00 93.62           H  
ATOM   4656  CE2 PHE A 319       0.150   5.760 -14.202  1.00 93.62           C  
ATOM   4657  HE2 PHE A 319      -0.731   6.337 -14.440  1.00 93.62           H  
ATOM   4658  CZ  PHE A 319       0.158   4.865 -13.119  1.00 93.62           C  
ATOM   4659  HZ  PHE A 319      -0.733   4.740 -12.520  1.00 93.62           H  
ATOM   4660  N   ARG A 320       6.460   7.648 -16.371  1.00 91.25           N  
ATOM   4661  H   ARG A 320       5.868   8.465 -16.320  1.00 91.25           H  
ATOM   4662  CA  ARG A 320       7.839   7.807 -16.866  1.00 91.25           C  
ATOM   4663  HA  ARG A 320       8.009   7.067 -17.648  1.00 91.25           H  
ATOM   4664  C   ARG A 320       8.887   7.542 -15.777  1.00 91.25           C  
ATOM   4665  CB  ARG A 320       8.018   9.213 -17.460  1.00 91.25           C  
ATOM   4666  HB2 ARG A 320       7.698   9.949 -16.723  1.00 91.25           H  
ATOM   4667  HB3 ARG A 320       9.073   9.383 -17.675  1.00 91.25           H  
ATOM   4668  O   ARG A 320       8.664   7.818 -14.597  1.00 91.25           O  
ATOM   4669  CG  ARG A 320       7.221   9.396 -18.760  1.00 91.25           C  
ATOM   4670  HG2 ARG A 320       6.189   9.075 -18.615  1.00 91.25           H  
ATOM   4671  HG3 ARG A 320       7.666   8.784 -19.545  1.00 91.25           H  
ATOM   4672  CD  ARG A 320       7.237  10.868 -19.181  1.00 91.25           C  
ATOM   4673  HD2 ARG A 320       8.270  11.167 -19.360  1.00 91.25           H  
ATOM   4674  HD3 ARG A 320       6.832  11.465 -18.363  1.00 91.25           H  
ATOM   4675  NE  ARG A 320       6.429  11.094 -20.394  1.00 91.25           N  
ATOM   4676  HE  ARG A 320       5.939  10.291 -20.760  1.00 91.25           H  
ATOM   4677  NH1 ARG A 320       6.822  13.345 -20.589  1.00 91.25           N  
ATOM   4678 HH11 ARG A 320       7.397  13.290 -19.761  1.00 91.25           H  
ATOM   4679 HH12 ARG A 320       6.684  14.221 -21.072  1.00 91.25           H  
ATOM   4680  NH2 ARG A 320       5.500  12.326 -22.069  1.00 91.25           N  
ATOM   4681 HH21 ARG A 320       5.377  13.205 -22.549  1.00 91.25           H  
ATOM   4682 HH22 ARG A 320       5.056  11.493 -22.428  1.00 91.25           H  
ATOM   4683  CZ  ARG A 320       6.252  12.249 -21.007  1.00 91.25           C  
ATOM   4684  N   ASP A 321      10.041   7.026 -16.202  1.00 89.35           N  
ATOM   4685  H   ASP A 321      10.185   6.970 -17.200  1.00 89.35           H  
ATOM   4686  CA  ASP A 321      11.229   6.729 -15.383  1.00 89.35           C  
ATOM   4687  HA  ASP A 321      11.876   6.108 -16.002  1.00 89.35           H  
ATOM   4688  C   ASP A 321      10.948   5.899 -14.116  1.00 89.35           C  
ATOM   4689  CB  ASP A 321      12.023   8.015 -15.087  1.00 89.35           C  
ATOM   4690  HB2 ASP A 321      12.977   7.748 -14.633  1.00 89.35           H  
ATOM   4691  HB3 ASP A 321      11.464   8.611 -14.366  1.00 89.35           H  
ATOM   4692  O   ASP A 321      11.635   6.032 -13.100  1.00 89.35           O  
ATOM   4693  CG  ASP A 321      12.302   8.863 -16.330  1.00 89.35           C  
ATOM   4694  OD1 ASP A 321      12.388   8.283 -17.435  1.00 89.35           O  
ATOM   4695  OD2 ASP A 321      12.397  10.098 -16.147  1.00 89.35           O  
ATOM   4696  N   LEU A 322       9.904   5.071 -14.136  1.00 92.94           N  
ATOM   4697  H   LEU A 322       9.367   5.009 -14.989  1.00 92.94           H  
ATOM   4698  CA  LEU A 322       9.449   4.297 -12.988  1.00 92.94           C  
ATOM   4699  HA  LEU A 322       9.537   4.915 -12.095  1.00 92.94           H  
ATOM   4700  C   LEU A 322      10.302   3.035 -12.805  1.00 92.94           C  
ATOM   4701  CB  LEU A 322       7.968   3.966 -13.224  1.00 92.94           C  
ATOM   4702  HB2 LEU A 322       7.437   4.889 -13.459  1.00 92.94           H  
ATOM   4703  HB3 LEU A 322       7.898   3.317 -14.097  1.00 92.94           H  
ATOM   4704  O   LEU A 322      10.219   2.116 -13.601  1.00 92.94           O  
ATOM   4705  CG  LEU A 322       7.270   3.289 -12.038  1.00 92.94           C  
ATOM   4706  HG  LEU A 322       7.853   2.443 -11.674  1.00 92.94           H  
ATOM   4707  CD1 LEU A 322       7.022   4.270 -10.890  1.00 92.94           C  
ATOM   4708 HD11 LEU A 322       6.483   3.754 -10.095  1.00 92.94           H  
ATOM   4709 HD12 LEU A 322       6.435   5.114 -11.253  1.00 92.94           H  
ATOM   4710 HD13 LEU A 322       7.974   4.632 -10.502  1.00 92.94           H  
ATOM   4711  CD2 LEU A 322       5.913   2.788 -12.514  1.00 92.94           C  
ATOM   4712 HD21 LEU A 322       5.315   2.423 -11.679  1.00 92.94           H  
ATOM   4713 HD22 LEU A 322       6.058   1.987 -13.239  1.00 92.94           H  
ATOM   4714 HD23 LEU A 322       5.395   3.611 -13.006  1.00 92.94           H  
ATOM   4715  N   THR A 323      11.063   2.947 -11.715  1.00 93.09           N  
ATOM   4716  H   THR A 323      11.127   3.759 -11.117  1.00 93.09           H  
ATOM   4717  CA  THR A 323      11.922   1.785 -11.402  1.00 93.09           C  
ATOM   4718  HA  THR A 323      12.332   1.376 -12.325  1.00 93.09           H  
ATOM   4719  C   THR A 323      11.164   0.671 -10.688  1.00 93.09           C  
ATOM   4720  CB  THR A 323      13.072   2.205 -10.477  1.00 93.09           C  
ATOM   4721  HB  THR A 323      12.707   2.247  -9.451  1.00 93.09           H  
ATOM   4722  O   THR A 323      11.445  -0.513 -10.857  1.00 93.09           O  
ATOM   4723  CG2 THR A 323      14.261   1.251 -10.524  1.00 93.09           C  
ATOM   4724 HG21 THR A 323      14.614   1.151 -11.551  1.00 93.09           H  
ATOM   4725 HG22 THR A 323      13.967   0.268 -10.158  1.00 93.09           H  
ATOM   4726 HG23 THR A 323      15.067   1.637  -9.901  1.00 93.09           H  
ATOM   4727  OG1 THR A 323      13.531   3.489 -10.804  1.00 93.09           O  
ATOM   4728  HG1 THR A 323      13.646   3.505 -11.757  1.00 93.09           H  
ATOM   4729  N   SER A 324      10.208   1.037  -9.832  1.00 93.91           N  
ATOM   4730  H   SER A 324       9.963   2.016  -9.778  1.00 93.91           H  
ATOM   4731  CA  SER A 324       9.353   0.067  -9.151  1.00 93.91           C  
ATOM   4732  HA  SER A 324       9.197  -0.765  -9.838  1.00 93.91           H  
ATOM   4733  C   SER A 324       7.987   0.655  -8.845  1.00 93.91           C  
ATOM   4734  CB  SER A 324      10.015  -0.499  -7.881  1.00 93.91           C  
ATOM   4735  HB2 SER A 324      11.058  -0.732  -8.093  1.00 93.91           H  
ATOM   4736  HB3 SER A 324       9.511  -1.429  -7.621  1.00 93.91           H  
ATOM   4737  O   SER A 324       7.859   1.857  -8.600  1.00 93.91           O  
ATOM   4738  OG  SER A 324       9.948   0.383  -6.767  1.00 93.91           O  
ATOM   4739  HG  SER A 324      10.426   1.190  -6.976  1.00 93.91           H  
ATOM   4740  N   LEU A 325       6.973  -0.206  -8.829  1.00 94.83           N  
ATOM   4741  H   LEU A 325       7.182  -1.169  -9.050  1.00 94.83           H  
ATOM   4742  CA  LEU A 325       5.619   0.100  -8.401  1.00 94.83           C  
ATOM   4743  HA  LEU A 325       5.606   1.106  -7.983  1.00 94.83           H  
ATOM   4744  C   LEU A 325       5.219  -0.886  -7.305  1.00 94.83           C  
ATOM   4745  CB  LEU A 325       4.684   0.060  -9.618  1.00 94.83           C  
ATOM   4746  HB2 LEU A 325       5.130   0.654 -10.416  1.00 94.83           H  
ATOM   4747  HB3 LEU A 325       4.610  -0.969  -9.970  1.00 94.83           H  
ATOM   4748  O   LEU A 325       5.133  -2.094  -7.519  1.00 94.83           O  
ATOM   4749  CG  LEU A 325       3.272   0.599  -9.352  1.00 94.83           C  
ATOM   4750  HG  LEU A 325       2.832   0.055  -8.517  1.00 94.83           H  
ATOM   4751  CD1 LEU A 325       3.265   2.097  -9.029  1.00 94.83           C  
ATOM   4752 HD11 LEU A 325       3.776   2.649  -9.818  1.00 94.83           H  
ATOM   4753 HD12 LEU A 325       3.761   2.283  -8.076  1.00 94.83           H  
ATOM   4754 HD13 LEU A 325       2.239   2.461  -8.965  1.00 94.83           H  
ATOM   4755  CD2 LEU A 325       2.409   0.373 -10.590  1.00 94.83           C  
ATOM   4756 HD21 LEU A 325       1.407   0.773 -10.437  1.00 94.83           H  
ATOM   4757 HD22 LEU A 325       2.854   0.869 -11.453  1.00 94.83           H  
ATOM   4758 HD23 LEU A 325       2.342  -0.695 -10.801  1.00 94.83           H  
ATOM   4759  N   GLY A 326       4.981  -0.365  -6.105  1.00 94.06           N  
ATOM   4760  H   GLY A 326       5.148   0.622  -5.964  1.00 94.06           H  
ATOM   4761  CA  GLY A 326       4.595  -1.181  -4.964  1.00 94.06           C  
ATOM   4762  HA2 GLY A 326       4.482  -0.545  -4.086  1.00 94.06           H  
ATOM   4763  HA3 GLY A 326       5.399  -1.892  -4.775  1.00 94.06           H  
ATOM   4764  C   GLY A 326       3.287  -1.949  -5.182  1.00 94.06           C  
ATOM   4765  O   GLY A 326       2.444  -1.571  -6.002  1.00 94.06           O  
ATOM   4766  N   ARG A 327       3.099  -2.996  -4.370  1.00 93.64           N  
ATOM   4767  H   ARG A 327       3.871  -3.301  -3.794  1.00 93.64           H  
ATOM   4768  CA  ARG A 327       1.831  -3.726  -4.270  1.00 93.64           C  
ATOM   4769  HA  ARG A 327       1.665  -4.246  -5.213  1.00 93.64           H  
ATOM   4770  C   ARG A 327       0.645  -2.793  -4.044  1.00 93.64           C  
ATOM   4771  CB  ARG A 327       1.884  -4.779  -3.155  1.00 93.64           C  
ATOM   4772  HB2 ARG A 327       2.739  -5.434  -3.322  1.00 93.64           H  
ATOM   4773  HB3 ARG A 327       0.972  -5.371  -3.227  1.00 93.64           H  
ATOM   4774  O   ARG A 327       0.799  -1.714  -3.456  1.00 93.64           O  
ATOM   4775  CG  ARG A 327       1.950  -4.197  -1.736  1.00 93.64           C  
ATOM   4776  HG2 ARG A 327       2.894  -3.670  -1.597  1.00 93.64           H  
ATOM   4777  HG3 ARG A 327       1.124  -3.503  -1.577  1.00 93.64           H  
ATOM   4778  CD  ARG A 327       1.824  -5.317  -0.706  1.00 93.64           C  
ATOM   4779  HD2 ARG A 327       2.668  -5.996  -0.828  1.00 93.64           H  
ATOM   4780  HD3 ARG A 327       0.910  -5.876  -0.906  1.00 93.64           H  
ATOM   4781  NE  ARG A 327       1.757  -4.746   0.654  1.00 93.64           N  
ATOM   4782  HE  ARG A 327       1.063  -4.021   0.768  1.00 93.64           H  
ATOM   4783  NH1 ARG A 327       3.293  -6.116   1.668  1.00 93.64           N  
ATOM   4784 HH11 ARG A 327       3.333  -6.653   0.814  1.00 93.64           H  
ATOM   4785 HH12 ARG A 327       3.800  -6.440   2.480  1.00 93.64           H  
ATOM   4786  NH2 ARG A 327       2.339  -4.464   2.830  1.00 93.64           N  
ATOM   4787 HH21 ARG A 327       1.716  -3.670   2.864  1.00 93.64           H  
ATOM   4788 HH22 ARG A 327       2.889  -4.754   3.625  1.00 93.64           H  
ATOM   4789  CZ  ARG A 327       2.461  -5.113   1.705  1.00 93.64           C  
ATOM   4790  N   VAL A 328      -0.537  -3.261  -4.428  1.00 93.48           N  
ATOM   4791  H   VAL A 328      -0.584  -4.173  -4.861  1.00 93.48           H  
ATOM   4792  CA  VAL A 328      -1.791  -2.557  -4.172  1.00 93.48           C  
ATOM   4793  HA  VAL A 328      -1.709  -1.581  -4.650  1.00 93.48           H  
ATOM   4794  C   VAL A 328      -2.015  -2.311  -2.672  1.00 93.48           C  
ATOM   4795  CB  VAL A 328      -2.963  -3.292  -4.847  1.00 93.48           C  
ATOM   4796  HB  VAL A 328      -2.652  -3.550  -5.860  1.00 93.48           H  
ATOM   4797  O   VAL A 328      -1.670  -3.119  -1.803  1.00 93.48           O  
ATOM   4798  CG1 VAL A 328      -3.357  -4.580  -4.132  1.00 93.48           C  
ATOM   4799 HG11 VAL A 328      -3.796  -4.373  -3.157  1.00 93.48           H  
ATOM   4800 HG12 VAL A 328      -2.482  -5.218  -4.000  1.00 93.48           H  
ATOM   4801 HG13 VAL A 328      -4.080  -5.129  -4.735  1.00 93.48           H  
ATOM   4802  CG2 VAL A 328      -4.183  -2.384  -4.970  1.00 93.48           C  
ATOM   4803 HG21 VAL A 328      -4.603  -2.161  -3.989  1.00 93.48           H  
ATOM   4804 HG22 VAL A 328      -3.898  -1.461  -5.474  1.00 93.48           H  
ATOM   4805 HG23 VAL A 328      -4.945  -2.888  -5.565  1.00 93.48           H  
ATOM   4806  N   GLN A 329      -2.569  -1.146  -2.361  1.00 92.14           N  
ATOM   4807  H   GLN A 329      -2.693  -0.476  -3.106  1.00 92.14           H  
ATOM   4808  CA  GLN A 329      -3.020  -0.750  -1.037  1.00 92.14           C  
ATOM   4809  HA  GLN A 329      -3.096  -1.632  -0.401  1.00 92.14           H  
ATOM   4810  C   GLN A 329      -4.413  -0.139  -1.173  1.00 92.14           C  
ATOM   4811  CB  GLN A 329      -2.025   0.235  -0.394  1.00 92.14           C  
ATOM   4812  HB2 GLN A 329      -1.874   1.087  -1.057  1.00 92.14           H  
ATOM   4813  HB3 GLN A 329      -2.443   0.591   0.547  1.00 92.14           H  
ATOM   4814  O   GLN A 329      -4.608   0.844  -1.888  1.00 92.14           O  
ATOM   4815  CG  GLN A 329      -0.660  -0.412  -0.128  1.00 92.14           C  
ATOM   4816  HG2 GLN A 329      -0.795  -1.305   0.482  1.00 92.14           H  
ATOM   4817  HG3 GLN A 329      -0.224  -0.717  -1.079  1.00 92.14           H  
ATOM   4818  CD  GLN A 329       0.320   0.514   0.583  1.00 92.14           C  
ATOM   4819  NE2 GLN A 329       1.567   0.524   0.170  1.00 92.14           N  
ATOM   4820 HE21 GLN A 329       2.175   1.194   0.619  1.00 92.14           H  
ATOM   4821 HE22 GLN A 329       1.794   0.054  -0.695  1.00 92.14           H  
ATOM   4822  OE1 GLN A 329       0.025   1.185   1.559  1.00 92.14           O  
ATOM   4823  N   TYR A 330      -5.381  -0.722  -0.476  1.00 90.92           N  
ATOM   4824  H   TYR A 330      -5.175  -1.561   0.049  1.00 90.92           H  
ATOM   4825  CA  TYR A 330      -6.737  -0.194  -0.386  1.00 90.92           C  
ATOM   4826  HA  TYR A 330      -6.962   0.375  -1.288  1.00 90.92           H  
ATOM   4827  C   TYR A 330      -6.842   0.752   0.812  1.00 90.92           C  
ATOM   4828  CB  TYR A 330      -7.735  -1.357  -0.319  1.00 90.92           C  
ATOM   4829  HB2 TYR A 330      -8.747  -0.954  -0.302  1.00 90.92           H  
ATOM   4830  HB3 TYR A 330      -7.583  -1.909   0.609  1.00 90.92           H  
ATOM   4831  O   TYR A 330      -6.287   0.479   1.882  1.00 90.92           O  
ATOM   4832  CG  TYR A 330      -7.606  -2.306  -1.497  1.00 90.92           C  
ATOM   4833  CD1 TYR A 330      -8.154  -1.946  -2.742  1.00 90.92           C  
ATOM   4834  HD1 TYR A 330      -8.714  -1.028  -2.840  1.00 90.92           H  
ATOM   4835  CD2 TYR A 330      -6.897  -3.519  -1.366  1.00 90.92           C  
ATOM   4836  HD2 TYR A 330      -6.487  -3.813  -0.411  1.00 90.92           H  
ATOM   4837  CE1 TYR A 330      -7.984  -2.790  -3.857  1.00 90.92           C  
ATOM   4838  HE1 TYR A 330      -8.409  -2.539  -4.818  1.00 90.92           H  
ATOM   4839  CE2 TYR A 330      -6.724  -4.363  -2.482  1.00 90.92           C  
ATOM   4840  HE2 TYR A 330      -6.183  -5.293  -2.390  1.00 90.92           H  
ATOM   4841  OH  TYR A 330      -7.094  -4.788  -4.821  1.00 90.92           O  
ATOM   4842  HH  TYR A 330      -6.615  -5.598  -4.632  1.00 90.92           H  
ATOM   4843  CZ  TYR A 330      -7.266  -3.997  -3.732  1.00 90.92           C  
ATOM   4844  N   GLY A 331      -7.547   1.865   0.640  1.00 87.81           N  
ATOM   4845  H   GLY A 331      -7.935   2.062  -0.272  1.00 87.81           H  
ATOM   4846  CA  GLY A 331      -7.797   2.833   1.702  1.00 87.81           C  
ATOM   4847  HA2 GLY A 331      -6.905   3.440   1.856  1.00 87.81           H  
ATOM   4848  HA3 GLY A 331      -8.025   2.306   2.629  1.00 87.81           H  
ATOM   4849  C   GLY A 331      -8.966   3.753   1.375  1.00 87.81           C  
ATOM   4850  O   GLY A 331      -9.549   3.682   0.295  1.00 87.81           O  
ATOM   4851  N   THR A 332      -9.302   4.634   2.310  1.00 84.85           N  
ATOM   4852  H   THR A 332      -8.823   4.645   3.199  1.00 84.85           H  
ATOM   4853  CA  THR A 332     -10.302   5.683   2.104  1.00 84.85           C  
ATOM   4854  HA  THR A 332     -10.970   5.388   1.295  1.00 84.85           H  
ATOM   4855  C   THR A 332      -9.630   6.990   1.681  1.00 84.85           C  
ATOM   4856  CB  THR A 332     -11.183   5.865   3.349  1.00 84.85           C  
ATOM   4857  HB  THR A 332     -11.781   6.770   3.240  1.00 84.85           H  
ATOM   4858  O   THR A 332      -8.578   7.382   2.194  1.00 84.85           O  
ATOM   4859  CG2 THR A 332     -12.118   4.671   3.543  1.00 84.85           C  
ATOM   4860 HG21 THR A 332     -12.758   4.841   4.409  1.00 84.85           H  
ATOM   4861 HG22 THR A 332     -12.754   4.560   2.665  1.00 84.85           H  
ATOM   4862 HG23 THR A 332     -11.547   3.754   3.691  1.00 84.85           H  
ATOM   4863  OG1 THR A 332     -10.396   5.952   4.518  1.00 84.85           O  
ATOM   4864  HG1 THR A 332     -10.994   6.179   5.233  1.00 84.85           H  
ATOM   4865  N   ALA A 333     -10.223   7.667   0.703  1.00 85.26           N  
ATOM   4866  H   ALA A 333     -11.053   7.266   0.289  1.00 85.26           H  
ATOM   4867  CA  ALA A 333      -9.883   9.034   0.332  1.00 85.26           C  
ATOM   4868  HA  ALA A 333      -8.798   9.127   0.282  1.00 85.26           H  
ATOM   4869  C   ALA A 333     -10.439  10.026   1.381  1.00 85.26           C  
ATOM   4870  CB  ALA A 333     -10.480   9.289  -1.056  1.00 85.26           C  
ATOM   4871  HB1 ALA A 333     -10.198   8.494  -1.745  1.00 85.26           H  
ATOM   4872  HB2 ALA A 333     -11.565   9.315  -0.954  1.00 85.26           H  
ATOM   4873  HB3 ALA A 333     -10.145  10.243  -1.463  1.00 85.26           H  
ATOM   4874  O   ALA A 333     -11.378   9.679   2.102  1.00 85.26           O  
ATOM   4875  N   PRO A 334      -9.958  11.286   1.433  1.00 77.72           N  
ATOM   4876  CA  PRO A 334     -10.451  12.327   2.354  1.00 77.72           C  
ATOM   4877  HA  PRO A 334     -10.451  11.920   3.366  1.00 77.72           H  
ATOM   4878  C   PRO A 334     -11.896  12.826   2.092  1.00 77.72           C  
ATOM   4879  CB  PRO A 334      -9.398  13.444   2.287  1.00 77.72           C  
ATOM   4880  HB2 PRO A 334      -9.804  14.440   2.463  1.00 77.72           H  
ATOM   4881  HB3 PRO A 334      -8.609  13.237   3.011  1.00 77.72           H  
ATOM   4882  O   PRO A 334     -12.235  13.944   2.454  1.00 77.72           O  
ATOM   4883  CG  PRO A 334      -8.834  13.308   0.876  1.00 77.72           C  
ATOM   4884  HG2 PRO A 334      -7.837  13.739   0.793  1.00 77.72           H  
ATOM   4885  HG3 PRO A 334      -9.517  13.767   0.161  1.00 77.72           H  
ATOM   4886  CD  PRO A 334      -8.817  11.794   0.680  1.00 77.72           C  
ATOM   4887  HD2 PRO A 334      -7.899  11.381   1.098  1.00 77.72           H  
ATOM   4888  HD3 PRO A 334      -8.880  11.564  -0.383  1.00 77.72           H  
ATOM   4889  N   GLY A 335     -12.743  12.009   1.465  1.00 76.14           N  
ATOM   4890  H   GLY A 335     -12.415  11.067   1.303  1.00 76.14           H  
ATOM   4891  CA  GLY A 335     -14.168  12.256   1.226  1.00 76.14           C  
ATOM   4892  HA2 GLY A 335     -14.301  12.826   0.307  1.00 76.14           H  
ATOM   4893  HA3 GLY A 335     -14.584  12.832   2.053  1.00 76.14           H  
ATOM   4894  C   GLY A 335     -14.947  10.942   1.120  1.00 76.14           C  
ATOM   4895  O   GLY A 335     -15.720  10.764   0.188  1.00 76.14           O  
ATOM   4896  N   GLY A 336     -14.629   9.956   1.968  1.00 78.59           N  
ATOM   4897  H   GLY A 336     -13.946  10.158   2.685  1.00 78.59           H  
ATOM   4898  CA  GLY A 336     -15.304   8.647   2.036  1.00 78.59           C  
ATOM   4899  HA2 GLY A 336     -16.380   8.818   2.065  1.00 78.59           H  
ATOM   4900  HA3 GLY A 336     -15.022   8.151   2.965  1.00 78.59           H  
ATOM   4901  C   GLY A 336     -15.032   7.669   0.880  1.00 78.59           C  
ATOM   4902  O   GLY A 336     -15.193   6.465   1.057  1.00 78.59           O  
ATOM   4903  N   ARG A 337     -14.577   8.156  -0.283  1.00 83.94           N  
ATOM   4904  H   ARG A 337     -14.615   9.161  -0.374  1.00 83.94           H  
ATOM   4905  CA  ARG A 337     -14.355   7.347  -1.495  1.00 83.94           C  
ATOM   4906  HA  ARG A 337     -15.310   6.892  -1.758  1.00 83.94           H  
ATOM   4907  C   ARG A 337     -13.369   6.194  -1.287  1.00 83.94           C  
ATOM   4908  CB  ARG A 337     -13.901   8.233  -2.670  1.00 83.94           C  
ATOM   4909  HB2 ARG A 337     -12.972   8.743  -2.417  1.00 83.94           H  
ATOM   4910  HB3 ARG A 337     -13.691   7.599  -3.531  1.00 83.94           H  
ATOM   4911  O   ARG A 337     -12.341   6.359  -0.627  1.00 83.94           O  
ATOM   4912  CG  ARG A 337     -14.958   9.277  -3.065  1.00 83.94           C  
ATOM   4913  HG2 ARG A 337     -15.079  10.010  -2.268  1.00 83.94           H  
ATOM   4914  HG3 ARG A 337     -15.918   8.782  -3.215  1.00 83.94           H  
ATOM   4915  CD  ARG A 337     -14.585  10.005  -4.361  1.00 83.94           C  
ATOM   4916  HD2 ARG A 337     -15.457  10.586  -4.660  1.00 83.94           H  
ATOM   4917  HD3 ARG A 337     -14.395   9.270  -5.144  1.00 83.94           H  
ATOM   4918  NE  ARG A 337     -13.400  10.879  -4.195  1.00 83.94           N  
ATOM   4919  HE  ARG A 337     -12.585  10.463  -3.768  1.00 83.94           H  
ATOM   4920  NH1 ARG A 337     -14.165  12.673  -5.406  1.00 83.94           N  
ATOM   4921 HH11 ARG A 337     -14.115  13.646  -5.670  1.00 83.94           H  
ATOM   4922 HH12 ARG A 337     -14.965  12.121  -5.681  1.00 83.94           H  
ATOM   4923  NH2 ARG A 337     -12.252  12.842  -4.277  1.00 83.94           N  
ATOM   4924 HH21 ARG A 337     -11.504  12.395  -3.767  1.00 83.94           H  
ATOM   4925 HH22 ARG A 337     -12.201  13.809  -4.561  1.00 83.94           H  
ATOM   4926  CZ  ARG A 337     -13.279  12.120  -4.626  1.00 83.94           C  
ATOM   4927  N   VAL A 338     -13.635   5.054  -1.927  1.00 89.24           N  
ATOM   4928  H   VAL A 338     -14.474   5.017  -2.489  1.00 89.24           H  
ATOM   4929  CA  VAL A 338     -12.710   3.909  -1.954  1.00 89.24           C  
ATOM   4930  HA  VAL A 338     -12.297   3.778  -0.954  1.00 89.24           H  
ATOM   4931  C   VAL A 338     -11.558   4.214  -2.909  1.00 89.24           C  
ATOM   4932  CB  VAL A 338     -13.419   2.594  -2.335  1.00 89.24           C  
ATOM   4933  HB  VAL A 338     -13.876   2.701  -3.318  1.00 89.24           H  
ATOM   4934  O   VAL A 338     -11.773   4.469  -4.096  1.00 89.24           O  
ATOM   4935  CG1 VAL A 338     -12.436   1.414  -2.371  1.00 89.24           C  
ATOM   4936 HG11 VAL A 338     -11.701   1.555  -3.164  1.00 89.24           H  
ATOM   4937 HG12 VAL A 338     -11.927   1.315  -1.413  1.00 89.24           H  
ATOM   4938 HG13 VAL A 338     -12.979   0.493  -2.581  1.00 89.24           H
[truncated: 227,781 more chars]
