# Supplementary material for: Widespread Horizontal Gene Transfer Among Animal Viruses
Source: bioRxiv. 2024 Mar 26:2024.03.25.586562. Preprint. [Version 2] doi: 10.1101/2024.03.25.586562 (PMC11071296; doi:10.1101/2024.03.25.586562)
Supplement: Supplement 7 [file media-7.zip › File7_PDB/Irido37137_Penton.pdb]

ATOM      1  N   MET A   1      16.839  -2.060 -42.297  1.00 52.79           N  
ATOM      2  H   MET A   1      16.751  -2.515 -43.194  1.00 52.79           H  
ATOM      3  H2  MET A   1      17.091  -1.090 -42.424  1.00 52.79           H  
ATOM      4  H3  MET A   1      17.571  -2.503 -41.759  1.00 52.79           H  
ATOM      5  CA  MET A   1      15.579  -2.159 -41.532  1.00 52.79           C  
ATOM      6  HA  MET A   1      14.785  -1.596 -42.021  1.00 52.79           H  
ATOM      7  C   MET A   1      15.843  -1.541 -40.176  1.00 52.79           C  
ATOM      8  CB  MET A   1      15.132  -3.620 -41.358  1.00 52.79           C  
ATOM      9  HB2 MET A   1      14.316  -3.650 -40.636  1.00 52.79           H  
ATOM     10  HB3 MET A   1      15.956  -4.213 -40.963  1.00 52.79           H  
ATOM     11  O   MET A   1      16.850  -1.911 -39.584  1.00 52.79           O  
ATOM     12  CG  MET A   1      14.633  -4.255 -42.661  1.00 52.79           C  
ATOM     13  HG2 MET A   1      13.796  -3.672 -43.046  1.00 52.79           H  
ATOM     14  HG3 MET A   1      15.436  -4.245 -43.398  1.00 52.79           H  
ATOM     15  SD  MET A   1      14.089  -5.966 -42.434  1.00 52.79           S  
ATOM     16  CE  MET A   1      13.705  -6.434 -44.142  1.00 52.79           C  
ATOM     17  HE1 MET A   1      12.924  -5.785 -44.536  1.00 52.79           H  
ATOM     18  HE2 MET A   1      13.354  -7.466 -44.163  1.00 52.79           H  
ATOM     19  HE3 MET A   1      14.599  -6.348 -44.760  1.00 52.79           H  
ATOM     20  N   SER A   2      15.030  -0.583 -39.727  1.00 73.98           N  
ATOM     21  H   SER A   2      14.172  -0.345 -40.204  1.00 73.98           H  
ATOM     22  CA  SER A   2      15.097  -0.134 -38.333  1.00 73.98           C  
ATOM     23  HA  SER A   2      16.119   0.151 -38.084  1.00 73.98           H  
ATOM     24  C   SER A   2      14.689  -1.303 -37.440  1.00 73.98           C  
ATOM     25  CB  SER A   2      14.197   1.084 -38.087  1.00 73.98           C  
ATOM     26  HB2 SER A   2      14.641   1.959 -38.562  1.00 73.98           H  
ATOM     27  HB3 SER A   2      14.129   1.269 -37.015  1.00 73.98           H  
ATOM     28  O   SER A   2      13.710  -1.998 -37.721  1.00 73.98           O  
ATOM     29  OG  SER A   2      12.904   0.872 -38.624  1.00 73.98           O  
ATOM     30  HG  SER A   2      12.289   1.465 -38.185  1.00 73.98           H  
ATOM     31  N   ILE A   3      15.473  -1.577 -36.402  1.00 82.59           N  
ATOM     32  H   ILE A   3      16.236  -0.948 -36.195  1.00 82.59           H  
ATOM     33  CA  ILE A   3      15.091  -2.573 -35.400  1.00 82.59           C  
ATOM     34  HA  ILE A   3      14.481  -3.345 -35.868  1.00 82.59           H  
ATOM     35  C   ILE A   3      14.231  -1.844 -34.377  1.00 82.59           C  
ATOM     36  CB  ILE A   3      16.319  -3.275 -34.781  1.00 82.59           C  
ATOM     37  HB  ILE A   3      16.994  -2.516 -34.387  1.00 82.59           H  
ATOM     38  O   ILE A   3      14.684  -0.881 -33.763  1.00 82.59           O  
ATOM     39  CG1 ILE A   3      17.071  -4.085 -35.864  1.00 82.59           C  
ATOM     40 HG12 ILE A   3      16.456  -4.926 -36.184  1.00 82.59           H  
ATOM     41 HG13 ILE A   3      17.249  -3.452 -36.733  1.00 82.59           H  
ATOM     42  CG2 ILE A   3      15.891  -4.188 -33.614  1.00 82.59           C  
ATOM     43 HG21 ILE A   3      16.766  -4.670 -33.180  1.00 82.59           H  
ATOM     44 HG22 ILE A   3      15.188  -4.943 -33.967  1.00 82.59           H  
ATOM     45 HG23 ILE A   3      15.420  -3.592 -32.832  1.00 82.59           H  
ATOM     46  CD1 ILE A   3      18.440  -4.608 -35.407  1.00 82.59           C  
ATOM     47 HD11 ILE A   3      18.946  -5.072 -36.254  1.00 82.59           H  
ATOM     48 HD12 ILE A   3      18.328  -5.355 -34.622  1.00 82.59           H  
ATOM     49 HD13 ILE A   3      19.049  -3.781 -35.043  1.00 82.59           H  
ATOM     50  N   GLN A   4      12.998  -2.309 -34.198  1.00 86.70           N  
ATOM     51  H   GLN A   4      12.674  -3.073 -34.774  1.00 86.70           H  
ATOM     52  CA  GLN A   4      12.103  -1.819 -33.156  1.00 86.70           C  
ATOM     53  HA  GLN A   4      12.424  -0.825 -32.846  1.00 86.70           H  
ATOM     54  C   GLN A   4      12.174  -2.732 -31.935  1.00 86.70           C  
ATOM     55  CB  GLN A   4      10.672  -1.689 -33.689  1.00 86.70           C  
ATOM     56  HB2 GLN A   4      10.007  -1.469 -32.854  1.00 86.70           H  
ATOM     57  HB3 GLN A   4      10.361  -2.629 -34.146  1.00 86.70           H  
ATOM     58  O   GLN A   4      12.127  -3.961 -32.044  1.00 86.70           O  
ATOM     59  CG  GLN A   4      10.563  -0.547 -34.710  1.00 86.70           C  
ATOM     60  HG2 GLN A   4      11.166  -0.765 -35.591  1.00 86.70           H  
ATOM     61  HG3 GLN A   4      10.946   0.361 -34.245  1.00 86.70           H  
ATOM     62  CD  GLN A   4       9.128  -0.296 -35.156  1.00 86.70           C  
ATOM     63  NE2 GLN A   4       8.786   0.928 -35.492  1.00 86.70           N  
ATOM     64 HE21 GLN A   4       9.416   1.698 -35.319  1.00 86.70           H  
ATOM     65 HE22 GLN A   4       7.803   1.088 -35.660  1.00 86.70           H  
ATOM     66  OE1 GLN A   4       8.302  -1.192 -35.212  1.00 86.70           O  
ATOM     67  N   LYS A   5      12.289  -2.126 -30.757  1.00 89.17           N  
ATOM     68  H   LYS A   5      12.387  -1.121 -30.756  1.00 89.17           H  
ATOM     69  CA  LYS A   5      12.229  -2.801 -29.462  1.00 89.17           C  
ATOM     70  HA  LYS A   5      12.036  -3.864 -29.605  1.00 89.17           H  
ATOM     71  C   LYS A   5      11.064  -2.236 -28.672  1.00 89.17           C  
ATOM     72  CB  LYS A   5      13.553  -2.617 -28.705  1.00 89.17           C  
ATOM     73  HB2 LYS A   5      13.455  -3.046 -27.708  1.00 89.17           H  
ATOM     74  HB3 LYS A   5      13.743  -1.550 -28.585  1.00 89.17           H  
ATOM     75  O   LYS A   5      10.956  -1.025 -28.520  1.00 89.17           O  
ATOM     76  CG  LYS A   5      14.769  -3.247 -29.401  1.00 89.17           C  
ATOM     77  HG2 LYS A   5      14.893  -2.818 -30.395  1.00 89.17           H  
ATOM     78  HG3 LYS A   5      15.653  -2.998 -28.814  1.00 89.17           H  
ATOM     79  CD  LYS A   5      14.662  -4.773 -29.506  1.00 89.17           C  
ATOM     80  HD2 LYS A   5      13.841  -5.035 -30.173  1.00 89.17           H  
ATOM     81  HD3 LYS A   5      14.471  -5.187 -28.516  1.00 89.17           H  
ATOM     82  CE  LYS A   5      15.966  -5.347 -30.063  1.00 89.17           C  
ATOM     83  HE2 LYS A   5      16.155  -4.890 -31.034  1.00 89.17           H  
ATOM     84  HE3 LYS A   5      16.782  -5.065 -29.397  1.00 89.17           H  
ATOM     85  NZ  LYS A   5      15.886  -6.822 -30.190  1.00 89.17           N  
ATOM     86  HZ1 LYS A   5      15.125  -7.073 -30.806  1.00 89.17           H  
ATOM     87  HZ2 LYS A   5      15.717  -7.239 -29.286  1.00 89.17           H  
ATOM     88  HZ3 LYS A   5      16.747  -7.194 -30.564  1.00 89.17           H  
ATOM     89  N   LEU A   6      10.205  -3.116 -28.175  1.00 92.39           N  
ATOM     90  H   LEU A   6      10.380  -4.101 -28.314  1.00 92.39           H  
ATOM     91  CA  LEU A   6       9.140  -2.745 -27.255  1.00 92.39           C  
ATOM     92  HA  LEU A   6       8.744  -1.770 -27.540  1.00 92.39           H  
ATOM     93  C   LEU A   6       9.720  -2.647 -25.844  1.00 92.39           C  
ATOM     94  CB  LEU A   6       8.020  -3.792 -27.347  1.00 92.39           C  
ATOM     95  HB2 LEU A   6       8.424  -4.752 -27.026  1.00 92.39           H  
ATOM     96  HB3 LEU A   6       7.704  -3.889 -28.386  1.00 92.39           H  
ATOM     97  O   LEU A   6      10.411  -3.564 -25.399  1.00 92.39           O  
ATOM     98  CG  LEU A   6       6.787  -3.466 -26.484  1.00 92.39           C  
ATOM     99  HG  LEU A   6       7.093  -3.248 -25.460  1.00 92.39           H  
ATOM    100  CD1 LEU A   6       5.997  -2.279 -27.036  1.00 92.39           C  
ATOM    101 HD11 LEU A   6       6.608  -1.376 -27.019  1.00 92.39           H  
ATOM    102 HD12 LEU A   6       5.122  -2.101 -26.411  1.00 92.39           H  
ATOM    103 HD13 LEU A   6       5.677  -2.477 -28.059  1.00 92.39           H  
ATOM    104  CD2 LEU A   6       5.857  -4.677 -26.454  1.00 92.39           C  
ATOM    105 HD21 LEU A   6       4.988  -4.455 -25.835  1.00 92.39           H  
ATOM    106 HD22 LEU A   6       6.379  -5.529 -26.020  1.00 92.39           H  
ATOM    107 HD23 LEU A   6       5.529  -4.926 -27.464  1.00 92.39           H  
ATOM    108  N   LEU A   7       9.409  -1.561 -25.150  1.00 92.17           N  
ATOM    109  H   LEU A   7       8.852  -0.844 -25.592  1.00 92.17           H  
ATOM    110  CA  LEU A   7       9.744  -1.359 -23.753  1.00 92.17           C  
ATOM    111  HA  LEU A   7      10.197  -2.271 -23.364  1.00 92.17           H  
ATOM    112  C   LEU A   7       8.466  -1.096 -22.959  1.00 92.17           C  
ATOM    113  CB  LEU A   7      10.785  -0.234 -23.644  1.00 92.17           C  
ATOM    114  HB2 LEU A   7      10.378   0.656 -24.124  1.00 92.17           H  
ATOM    115  HB3 LEU A   7      11.676  -0.529 -24.198  1.00 92.17           H  
ATOM    116  O   LEU A   7       7.619  -0.287 -23.340  1.00 92.17           O  
ATOM    117  CG  LEU A   7      11.190   0.124 -22.205  1.00 92.17           C  
ATOM    118  HG  LEU A   7      10.311   0.430 -21.638  1.00 92.17           H  
ATOM    119  CD1 LEU A   7      11.879  -1.036 -21.487  1.00 92.17           C  
ATOM    120 HD11 LEU A   7      12.777  -1.340 -22.024  1.00 92.17           H  
ATOM    121 HD12 LEU A   7      11.203  -1.886 -21.392  1.00 92.17           H  
ATOM    122 HD13 LEU A   7      12.144  -0.723 -20.477  1.00 92.17           H  
ATOM    123  CD2 LEU A   7      12.175   1.286 -22.240  1.00 92.17           C  
ATOM    124 HD21 LEU A   7      13.081   1.000 -22.775  1.00 92.17           H  
ATOM    125 HD22 LEU A   7      11.717   2.140 -22.739  1.00 92.17           H  
ATOM    126 HD23 LEU A   7      12.431   1.591 -21.226  1.00 92.17           H  
ATOM    127  N   GLU A   8       8.355  -1.795 -21.837  1.00 94.64           N  
ATOM    128  H   GLU A   8       9.109  -2.415 -21.577  1.00 94.64           H  
ATOM    129  CA  GLU A   8       7.345  -1.553 -20.822  1.00 94.64           C  
ATOM    130  HA  GLU A   8       6.558  -0.915 -21.226  1.00 94.64           H  
ATOM    131  C   GLU A   8       7.996  -0.836 -19.645  1.00 94.64           C  
ATOM    132  CB  GLU A   8       6.707  -2.884 -20.407  1.00 94.64           C  
ATOM    133  HB2 GLU A   8       6.193  -3.300 -21.274  1.00 94.64           H  
ATOM    134  HB3 GLU A   8       7.482  -3.581 -20.089  1.00 94.64           H  
ATOM    135  O   GLU A   8       8.980  -1.320 -19.088  1.00 94.64           O  
ATOM    136  CG  GLU A   8       5.707  -2.687 -19.261  1.00 94.64           C  
ATOM    137  HG2 GLU A   8       4.985  -1.926 -19.557  1.00 94.64           H  
ATOM    138  HG3 GLU A   8       6.232  -2.326 -18.377  1.00 94.64           H  
ATOM    139  CD  GLU A   8       4.955  -3.967 -18.893  1.00 94.64           C  
ATOM    140  OE1 GLU A   8       4.362  -3.996 -17.789  1.00 94.64           O  
ATOM    141  OE2 GLU A   8       4.692  -4.818 -19.772  1.00 94.64           O  
ATOM    142  N   ILE A   9       7.423   0.299 -19.249  1.00 95.27           N  
ATOM    143  H   ILE A   9       6.616   0.635 -19.755  1.00 95.27           H  
ATOM    144  CA  ILE A   9       7.825   1.011 -18.039  1.00 95.27           C  
ATOM    145  HA  ILE A   9       8.655   0.478 -17.574  1.00 95.27           H  
ATOM    146  C   ILE A   9       6.655   0.979 -17.068  1.00 95.27           C  
ATOM    147  CB  ILE A   9       8.319   2.443 -18.334  1.00 95.27           C  
ATOM    148  HB  ILE A   9       7.483   3.053 -18.678  1.00 95.27           H  
ATOM    149  O   ILE A   9       5.564   1.438 -17.397  1.00 95.27           O  
ATOM    150  CG1 ILE A   9       9.393   2.423 -19.447  1.00 95.27           C  
ATOM    151 HG12 ILE A   9       8.931   2.072 -20.370  1.00 95.27           H  
ATOM    152 HG13 ILE A   9      10.175   1.711 -19.182  1.00 95.27           H  
ATOM    153  CG2 ILE A   9       8.840   3.026 -17.006  1.00 95.27           C  
ATOM    154 HG21 ILE A   9       9.596   2.368 -16.578  1.00 95.27           H  
ATOM    155 HG22 ILE A   9       9.295   4.005 -17.156  1.00 95.27           H  
ATOM    156 HG23 ILE A   9       8.021   3.146 -16.296  1.00 95.27           H  
ATOM    157  CD1 ILE A   9      10.040   3.772 -19.778  1.00 95.27           C  
ATOM    158 HD11 ILE A   9      10.615   4.144 -18.930  1.00 95.27           H  
ATOM    159 HD12 ILE A   9       9.273   4.492 -20.062  1.00 95.27           H  
ATOM    160 HD13 ILE A   9      10.728   3.641 -20.614  1.00 95.27           H  
ATOM    161  N   ASN A  10       6.878   0.438 -15.876  1.00 96.07           N  
ATOM    162  H   ASN A  10       7.806   0.102 -15.660  1.00 96.07           H  
ATOM    163  CA  ASN A  10       5.867   0.342 -14.832  1.00 96.07           C  
ATOM    164  HA  ASN A  10       4.938   0.804 -15.166  1.00 96.07           H  
ATOM    165  C   ASN A  10       6.342   1.116 -13.600  1.00 96.07           C  
ATOM    166  CB  ASN A  10       5.580  -1.147 -14.579  1.00 96.07           C  
ATOM    167  HB2 ASN A  10       6.489  -1.642 -14.236  1.00 96.07           H  
ATOM    168  HB3 ASN A  10       5.276  -1.610 -15.517  1.00 96.07           H  
ATOM    169  O   ASN A  10       7.414   0.830 -13.062  1.00 96.07           O  
ATOM    170  CG  ASN A  10       4.489  -1.397 -13.554  1.00 96.07           C  
ATOM    171  ND2 ASN A  10       4.006  -2.612 -13.469  1.00 96.07           N  
ATOM    172 HD21 ASN A  10       4.346  -3.340 -14.081  1.00 96.07           H  
ATOM    173 HD22 ASN A  10       3.373  -2.792 -12.703  1.00 96.07           H  
ATOM    174  OD1 ASN A  10       4.072  -0.530 -12.806  1.00 96.07           O  
ATOM    175  N   SER A  11       5.538   2.078 -13.143  1.00 96.56           N  
ATOM    176  H   SER A  11       4.634   2.208 -13.574  1.00 96.56           H  
ATOM    177  CA  SER A  11       5.870   2.903 -11.981  1.00 96.56           C  
ATOM    178  HA  SER A  11       6.820   3.401 -12.174  1.00 96.56           H  
ATOM    179  C   SER A  11       6.034   2.076 -10.712  1.00 96.56           C  
ATOM    180  CB  SER A  11       4.808   3.981 -11.750  1.00 96.56           C  
ATOM    181  HB2 SER A  11       4.618   4.495 -12.692  1.00 96.56           H  
ATOM    182  HB3 SER A  11       5.181   4.709 -11.030  1.00 96.56           H  
ATOM    183  O   SER A  11       6.713   2.527  -9.795  1.00 96.56           O  
ATOM    184  OG  SER A  11       3.597   3.431 -11.267  1.00 96.56           O  
ATOM    185  HG  SER A  11       3.704   3.122 -10.365  1.00 96.56           H  
ATOM    186  N   GLN A  12       5.451   0.875 -10.647  1.00 95.52           N  
ATOM    187  H   GLN A  12       4.896   0.573 -11.435  1.00 95.52           H  
ATOM    188  CA  GLN A  12       5.571  -0.029  -9.509  1.00 95.52           C  
ATOM    189  HA  GLN A  12       5.042   0.400  -8.658  1.00 95.52           H  
ATOM    190  C   GLN A  12       7.027  -0.244  -9.092  1.00 95.52           C  
ATOM    191  CB  GLN A  12       4.924  -1.371  -9.876  1.00 95.52           C  
ATOM    192  HB2 GLN A  12       5.471  -1.824 -10.702  1.00 95.52           H  
ATOM    193  HB3 GLN A  12       3.895  -1.200 -10.192  1.00 95.52           H  
ATOM    194  O   GLN A  12       7.304  -0.248  -7.899  1.00 95.52           O  
ATOM    195  CG  GLN A  12       4.928  -2.338  -8.688  1.00 95.52           C  
ATOM    196  HG2 GLN A  12       5.952  -2.504  -8.354  1.00 95.52           H  
ATOM    197  HG3 GLN A  12       4.356  -1.897  -7.872  1.00 95.52           H  
ATOM    198  CD  GLN A  12       4.326  -3.694  -9.016  1.00 95.52           C  
ATOM    199  NE2 GLN A  12       4.739  -4.729  -8.319  1.00 95.52           N  
ATOM    200 HE21 GLN A  12       5.491  -4.614  -7.655  1.00 95.52           H  
ATOM    201 HE22 GLN A  12       4.361  -5.629  -8.578  1.00 95.52           H  
ATOM    202  OE1 GLN A  12       3.476  -3.850  -9.880  1.00 95.52           O  
ATOM    203  N   PHE A  13       7.946  -0.366 -10.052  1.00 95.17           N  
ATOM    204  H   PHE A  13       7.652  -0.280 -11.014  1.00 95.17           H  
ATOM    205  CA  PHE A  13       9.346  -0.717  -9.800  1.00 95.17           C  
ATOM    206  HA  PHE A  13       9.402  -1.223  -8.836  1.00 95.17           H  
ATOM    207  C   PHE A  13      10.284   0.495  -9.688  1.00 95.17           C  
ATOM    208  CB  PHE A  13       9.817  -1.715 -10.857  1.00 95.17           C  
ATOM    209  HB2 PHE A  13      10.799  -2.066 -10.539  1.00 95.17           H  
ATOM    210  HB3 PHE A  13       9.930  -1.204 -11.813  1.00 95.17           H  
ATOM    211  O   PHE A  13      11.499   0.377  -9.850  1.00 95.17           O  
ATOM    212  CG  PHE A  13       8.928  -2.930 -11.025  1.00 95.17           C  
ATOM    213  CD1 PHE A  13       8.874  -3.904 -10.012  1.00 95.17           C  
ATOM    214  HD1 PHE A  13       9.461  -3.780  -9.113  1.00 95.17           H  
ATOM    215  CD2 PHE A  13       8.154  -3.090 -12.189  1.00 95.17           C  
ATOM    216  HD2 PHE A  13       8.212  -2.348 -12.971  1.00 95.17           H  
ATOM    217  CE1 PHE A  13       8.053  -5.034 -10.161  1.00 95.17           C  
ATOM    218  HE1 PHE A  13       8.019  -5.777  -9.378  1.00 95.17           H  
ATOM    219  CE2 PHE A  13       7.325  -4.216 -12.337  1.00 95.17           C  
ATOM    220  HE2 PHE A  13       6.736  -4.341 -13.234  1.00 95.17           H  
ATOM    221  CZ  PHE A  13       7.276  -5.189 -11.322  1.00 95.17           C  
ATOM    222  HZ  PHE A  13       6.642  -6.056 -11.434  1.00 95.17           H  
ATOM    223  N   ARG A  14       9.731   1.688  -9.443  1.00 94.25           N  
ATOM    224  H   ARG A  14       8.730   1.718  -9.314  1.00 94.25           H  
ATOM    225  CA  ARG A  14      10.515   2.903  -9.183  1.00 94.25           C  
ATOM    226  HA  ARG A  14      11.371   2.900  -9.858  1.00 94.25           H  
ATOM    227  C   ARG A  14      11.070   2.915  -7.761  1.00 94.25           C  
ATOM    228  CB  ARG A  14       9.661   4.146  -9.480  1.00 94.25           C  
ATOM    229  HB2 ARG A  14      10.315   5.007  -9.617  1.00 94.25           H  
ATOM    230  HB3 ARG A  14       9.119   3.986 -10.412  1.00 94.25           H  
ATOM    231  O   ARG A  14      10.571   2.218  -6.886  1.00 94.25           O  
ATOM    232  CG  ARG A  14       8.665   4.459  -8.354  1.00 94.25           C  
ATOM    233  HG2 ARG A  14       8.179   3.544  -8.016  1.00 94.25           H  
ATOM    234  HG3 ARG A  14       9.194   4.896  -7.507  1.00 94.25           H  
ATOM    235  CD  ARG A  14       7.620   5.459  -8.850  1.00 94.25           C  
ATOM    236  HD2 ARG A  14       8.142   6.375  -9.127  1.00 94.25           H  
ATOM    237  HD3 ARG A  14       7.112   5.068  -9.731  1.00 94.25           H  
ATOM    238  NE  ARG A  14       6.643   5.795  -7.809  1.00 94.25           N  
ATOM    239  HE  ARG A  14       6.803   6.666  -7.324  1.00 94.25           H  
ATOM    240  NH1 ARG A  14       5.462   3.838  -7.740  1.00 94.25           N  
ATOM    241 HH11 ARG A  14       6.082   3.417  -8.417  1.00 94.25           H  
ATOM    242 HH12 ARG A  14       4.635   3.338  -7.448  1.00 94.25           H  
ATOM    243  NH2 ARG A  14       4.861   5.505  -6.438  1.00 94.25           N  
ATOM    244 HH21 ARG A  14       4.222   4.851  -6.010  1.00 94.25           H  
ATOM    245 HH22 ARG A  14       4.960   6.425  -6.033  1.00 94.25           H  
ATOM    246  CZ  ARG A  14       5.669   5.050  -7.339  1.00 94.25           C  
ATOM    247  N   ASN A  15      12.038   3.793  -7.504  1.00 93.64           N  
ATOM    248  H   ASN A  15      12.414   4.342  -8.264  1.00 93.64           H  
ATOM    249  CA  ASN A  15      12.440   4.107  -6.137  1.00 93.64           C  
ATOM    250  HA  ASN A  15      12.548   3.182  -5.569  1.00 93.64           H  
ATOM    251  C   ASN A  15      11.332   4.944  -5.478  1.00 93.64           C  
ATOM    252  CB  ASN A  15      13.807   4.818  -6.152  1.00 93.64           C  
ATOM    253  HB2 ASN A  15      13.758   5.715  -6.768  1.00 93.64           H  
ATOM    254  HB3 ASN A  15      14.554   4.145  -6.572  1.00 93.64           H  
ATOM    255  O   ASN A  15      11.242   6.149  -5.723  1.00 93.64           O  
ATOM    256  CG  ASN A  15      14.266   5.226  -4.759  1.00 93.64           C  
ATOM    257  ND2 ASN A  15      15.474   5.711  -4.622  1.00 93.64           N  
ATOM    258 HD21 ASN A  15      16.089   5.817  -5.416  1.00 93.64           H  
ATOM    259 HD22 ASN A  15      15.777   5.888  -3.676  1.00 93.64           H  
ATOM    260  OD1 ASN A  15      13.534   5.162  -3.785  1.00 93.64           O  
ATOM    261  N   ARG A  16      10.487   4.319  -4.651  1.00 94.49           N  
ATOM    262  H   ARG A  16      10.582   3.318  -4.547  1.00 94.49           H  
ATOM    263  CA  ARG A  16       9.352   4.988  -3.990  1.00 94.49           C  
ATOM    264  HA  ARG A  16       8.787   5.555  -4.729  1.00 94.49           H  
ATOM    265  C   ARG A  16       9.769   5.996  -2.921  1.00 94.49           C  
ATOM    266  CB  ARG A  16       8.433   3.932  -3.367  1.00 94.49           C  
ATOM    267  HB2 ARG A  16       9.025   3.303  -2.702  1.00 94.49           H  
ATOM    268  HB3 ARG A  16       7.667   4.429  -2.772  1.00 94.49           H  
ATOM    269  O   ARG A  16       9.008   6.922  -2.656  1.00 94.49           O  
ATOM    270  CG  ARG A  16       7.734   3.070  -4.428  1.00 94.49           C  
ATOM    271  HG2 ARG A  16       8.464   2.609  -5.093  1.00 94.49           H  
ATOM    272  HG3 ARG A  16       7.070   3.700  -5.020  1.00 94.49           H  
ATOM    273  CD  ARG A  16       6.910   1.969  -3.759  1.00 94.49           C  
ATOM    274  HD2 ARG A  16       6.330   1.465  -4.532  1.00 94.49           H  
ATOM    275  HD3 ARG A  16       6.221   2.421  -3.046  1.00 94.49           H  
ATOM    276  NE  ARG A  16       7.786   0.997  -3.086  1.00 94.49           N  
ATOM    277  HE  ARG A  16       8.747   0.954  -3.392  1.00 94.49           H  
ATOM    278  NH1 ARG A  16       6.314   0.107  -1.585  1.00 94.49           N  
ATOM    279 HH11 ARG A  16       6.213  -0.485  -0.773  1.00 94.49           H  
ATOM    280 HH12 ARG A  16       5.741   0.937  -1.648  1.00 94.49           H  
ATOM    281  NH2 ARG A  16       8.402  -0.605  -1.601  1.00 94.49           N  
ATOM    282 HH21 ARG A  16       9.363  -0.344  -1.770  1.00 94.49           H  
ATOM    283 HH22 ARG A  16       8.174  -1.170  -0.796  1.00 94.49           H  
ATOM    284  CZ  ARG A  16       7.494   0.163  -2.114  1.00 94.49           C  
ATOM    285  N   GLN A  17      10.963   5.860  -2.340  1.00 90.35           N  
ATOM    286  H   GLN A  17      11.569   5.108  -2.639  1.00 90.35           H  
ATOM    287  CA  GLN A  17      11.479   6.828  -1.366  1.00 90.35           C  
ATOM    288  HA  GLN A  17      10.722   7.005  -0.602  1.00 90.35           H  
ATOM    289  C   GLN A  17      11.783   8.172  -2.038  1.00 90.35           C  
ATOM    290  CB  GLN A  17      12.745   6.291  -0.682  1.00 90.35           C  
ATOM    291  HB2 GLN A  17      13.106   7.056   0.004  1.00 90.35           H  
ATOM    292  HB3 GLN A  17      13.522   6.121  -1.428  1.00 90.35           H  
ATOM    293  O   GLN A  17      11.448   9.226  -1.501  1.00 90.35           O  
ATOM    294  CG  GLN A  17      12.519   4.998   0.117  1.00 90.35           C  
ATOM    295  HG2 GLN A  17      11.732   5.164   0.852  1.00 90.35           H  
ATOM    296  HG3 GLN A  17      12.208   4.196  -0.551  1.00 90.35           H  
ATOM    297  CD  GLN A  17      13.784   4.546   0.845  1.00 90.35           C  
ATOM    298  NE2 GLN A  17      13.678   3.620   1.771  1.00 90.35           N  
ATOM    299 HE21 GLN A  17      12.796   3.166   1.958  1.00 90.35           H  
ATOM    300 HE22 GLN A  17      14.553   3.303   2.164  1.00 90.35           H  
ATOM    301  OE1 GLN A  17      14.881   5.029   0.619  1.00 90.35           O  
ATOM    302  N   GLN A  18      12.370   8.130  -3.238  1.00 92.03           N  
ATOM    303  H   GLN A  18      12.640   7.224  -3.596  1.00 92.03           H  
ATOM    304  CA  GLN A  18      12.676   9.323  -4.030  1.00 92.03           C  
ATOM    305  HA  GLN A  18      12.976  10.124  -3.354  1.00 92.03           H  
ATOM    306  C   GLN A  18      11.461   9.823  -4.825  1.00 92.03           C  
ATOM    307  CB  GLN A  18      13.862   9.000  -4.948  1.00 92.03           C  
ATOM    308  HB2 GLN A  18      14.680   8.614  -4.341  1.00 92.03           H  
ATOM    309  HB3 GLN A  18      13.566   8.231  -5.662  1.00 92.03           H  
ATOM    310  O   GLN A  18      11.193  11.021  -4.871  1.00 92.03           O  
ATOM    311  CG  GLN A  18      14.360  10.237  -5.710  1.00 92.03           C  
ATOM    312  HG2 GLN A  18      14.653  11.006  -4.995  1.00 92.03           H  
ATOM    313  HG3 GLN A  18      13.559  10.635  -6.333  1.00 92.03           H  
ATOM    314  CD  GLN A  18      15.551   9.936  -6.613  1.00 92.03           C  
ATOM    315  NE2 GLN A  18      16.057  10.920  -7.323  1.00 92.03           N  
ATOM    316 HE21 GLN A  18      16.855  10.692  -7.898  1.00 92.03           H  
ATOM    317 HE22 GLN A  18      15.657  11.846  -7.276  1.00 92.03           H  
ATOM    318  OE1 GLN A  18      16.038   8.822  -6.724  1.00 92.03           O  
ATOM    319  N   TRP A  19      10.710   8.908  -5.440  1.00 94.11           N  
ATOM    320  H   TRP A  19      10.987   7.940  -5.362  1.00 94.11           H  
ATOM    321  CA  TRP A  19       9.594   9.207  -6.335  1.00 94.11           C  
ATOM    322  HA  TRP A  19       9.493  10.286  -6.447  1.00 94.11           H  
ATOM    323  C   TRP A  19       8.286   8.682  -5.750  1.00 94.11           C  
ATOM    324  CB  TRP A  19       9.880   8.633  -7.730  1.00 94.11           C  
ATOM    325  HB2 TRP A  19       9.040   8.880  -8.379  1.00 94.11           H  
ATOM    326  HB3 TRP A  19       9.945   7.547  -7.668  1.00 94.11           H  
ATOM    327  O   TRP A  19       7.757   7.663  -6.188  1.00 94.11           O  
ATOM    328  CG  TRP A  19      11.127   9.149  -8.372  1.00 94.11           C  
ATOM    329  CD1 TRP A  19      12.287   8.467  -8.500  1.00 94.11           C  
ATOM    330  HD1 TRP A  19      12.447   7.456  -8.156  1.00 94.11           H  
ATOM    331  CD2 TRP A  19      11.375  10.473  -8.931  1.00 94.11           C  
ATOM    332  CE2 TRP A  19      12.722  10.517  -9.399  1.00 94.11           C  
ATOM    333  CE3 TRP A  19      10.593  11.636  -9.094  1.00 94.11           C  
ATOM    334  HE3 TRP A  19       9.565  11.634  -8.762  1.00 94.11           H  
ATOM    335  NE1 TRP A  19      13.231   9.270  -9.107  1.00 94.11           N  
ATOM    336  HE1 TRP A  19      14.183   8.975  -9.270  1.00 94.11           H  
ATOM    337  CH2 TRP A  19      12.471  12.806 -10.127  1.00 94.11           C  
ATOM    338  HH2 TRP A  19      12.881  13.698 -10.578  1.00 94.11           H  
ATOM    339  CZ2 TRP A  19      13.269  11.658 -10.000  1.00 94.11           C  
ATOM    340  HZ2 TRP A  19      14.291  11.657 -10.349  1.00 94.11           H  
ATOM    341  CZ3 TRP A  19      11.137  12.793  -9.678  1.00 94.11           C  
ATOM    342  HZ3 TRP A  19      10.525  13.677  -9.784  1.00 94.11           H  
ATOM    343  N   LYS A  20       7.724   9.378  -4.757  1.00 93.90           N  
ATOM    344  H   LYS A  20       8.252  10.141  -4.357  1.00 93.90           H  
ATOM    345  CA  LYS A  20       6.462   8.946  -4.126  1.00 93.90           C  
ATOM    346  HA  LYS A  20       6.588   7.917  -3.788  1.00 93.90           H  
ATOM    347  C   LYS A  20       5.292   8.928  -5.112  1.00 93.90           C  
ATOM    348  CB  LYS A  20       6.134   9.808  -2.898  1.00 93.90           C  
ATOM    349  HB2 LYS A  20       6.064  10.857  -3.186  1.00 93.90           H  
ATOM    350  HB3 LYS A  20       5.168   9.490  -2.504  1.00 93.90           H  
ATOM    351  O   LYS A  20       4.479   8.009  -5.078  1.00 93.90           O  
ATOM    352  CG  LYS A  20       7.189   9.642  -1.796  1.00 93.90           C  
ATOM    353  HG2 LYS A  20       7.345   8.579  -1.612  1.00 93.90           H  
ATOM    354  HG3 LYS A  20       8.129  10.084  -2.126  1.00 93.90           H  
ATOM    355  CD  LYS A  20       6.757  10.289  -0.476  1.00 93.90           C  
ATOM    356  HD2 LYS A  20       6.494  11.335  -0.635  1.00 93.90           H  
ATOM    357  HD3 LYS A  20       5.896   9.746  -0.086  1.00 93.90           H  
ATOM    358  CE  LYS A  20       7.924  10.188   0.512  1.00 93.90           C  
ATOM    359  HE2 LYS A  20       8.703  10.893   0.221  1.00 93.90           H  
ATOM    360  HE3 LYS A  20       8.345   9.186   0.440  1.00 93.90           H  
ATOM    361  NZ  LYS A  20       7.501  10.411   1.912  1.00 93.90           N  
ATOM    362  HZ1 LYS A  20       6.986   9.593   2.204  1.00 93.90           H  
ATOM    363  HZ2 LYS A  20       6.941  11.241   2.047  1.00 93.90           H  
ATOM    364  HZ3 LYS A  20       8.297  10.388   2.534  1.00 93.90           H  
ATOM    365  N   ASN A  21       5.225   9.898  -6.025  1.00 95.61           N  
ATOM    366  H   ASN A  21       5.975  10.574  -6.062  1.00 95.61           H  
ATOM    367  CA  ASN A  21       4.145   9.998  -7.004  1.00 95.61           C  
ATOM    368  HA  ASN A  21       3.211   9.771  -6.490  1.00 95.61           H  
ATOM    369  C   ASN A  21       4.340   8.998  -8.172  1.00 95.61           C  
ATOM    370  CB  ASN A  21       4.043  11.457  -7.489  1.00 95.61           C  
ATOM    371  HB2 ASN A  21       3.942  12.121  -6.631  1.00 95.61           H  
ATOM    372  HB3 ASN A  21       4.947  11.727  -8.036  1.00 95.61           H  
ATOM    373  O   ASN A  21       5.295   9.146  -8.933  1.00 95.61           O  
ATOM    374  CG  ASN A  21       2.849  11.682  -8.400  1.00 95.61           C  
ATOM    375  ND2 ASN A  21       2.604  12.899  -8.804  1.00 95.61           N  
ATOM    376 HD21 ASN A  21       1.755  13.029  -9.336  1.00 95.61           H  
ATOM    377 HD22 ASN A  21       3.111  13.695  -8.444  1.00 95.61           H  
ATOM    378  OD1 ASN A  21       2.123  10.767  -8.754  1.00 95.61           O  
ATOM    379  N   PRO A  22       3.439   8.017  -8.380  1.00 96.36           N  
ATOM    380  CA  PRO A  22       3.533   7.068  -9.497  1.00 96.36           C  
ATOM    381  HA  PRO A  22       4.526   6.619  -9.520  1.00 96.36           H  
ATOM    382  C   PRO A  22       3.276   7.698 -10.876  1.00 96.36           C  
ATOM    383  CB  PRO A  22       2.495   5.987  -9.187  1.00 96.36           C  
ATOM    384  HB2 PRO A  22       2.930   5.227  -8.538  1.00 96.36           H  
ATOM    385  HB3 PRO A  22       2.088   5.524 -10.087  1.00 96.36           H  
ATOM    386  O   PRO A  22       3.442   7.022 -11.889  1.00 96.36           O  
ATOM    387  CG  PRO A  22       1.424   6.756  -8.422  1.00 96.36           C  
ATOM    388  HG2 PRO A  22       0.836   6.100  -7.781  1.00 96.36           H  
ATOM    389  HG3 PRO A  22       0.782   7.291  -9.122  1.00 96.36           H  
ATOM    390  CD  PRO A  22       2.236   7.749  -7.600  1.00 96.36           C  
ATOM    391  HD2 PRO A  22       1.645   8.650  -7.431  1.00 96.36           H  
ATOM    392  HD3 PRO A  22       2.509   7.294  -6.648  1.00 96.36           H  
ATOM    393  N   PHE A  23       2.868   8.969 -10.938  1.00 96.67           N  
ATOM    394  H   PHE A  23       2.640   9.445 -10.077  1.00 96.67           H  
ATOM    395  CA  PHE A  23       2.664   9.717 -12.182  1.00 96.67           C  
ATOM    396  HA  PHE A  23       2.640   9.014 -13.014  1.00 96.67           H  
ATOM    397  C   PHE A  23       3.802  10.683 -12.518  1.00 96.67           C  
ATOM    398  CB  PHE A  23       1.313  10.443 -12.132  1.00 96.67           C  
ATOM    399  HB2 PHE A  23       1.150  10.955 -13.080  1.00 96.67           H  
ATOM    400  HB3 PHE A  23       1.369  11.208 -11.358  1.00 96.67           H  
ATOM    401  O   PHE A  23       3.726  11.354 -13.547  1.00 96.67           O  
ATOM    402  CG  PHE A  23       0.104   9.565 -11.871  1.00 96.67           C  
ATOM    403  CD1 PHE A  23       0.036   8.244 -12.354  1.00 96.67           C  
ATOM    404  HD1 PHE A  23       0.852   7.825 -12.924  1.00 96.67           H  
ATOM    405  CD2 PHE A  23      -0.974  10.083 -11.135  1.00 96.67           C  
ATOM    406  HD2 PHE A  23      -0.927  11.090 -10.747  1.00 96.67           H  
ATOM    407  CE1 PHE A  23      -1.086   7.448 -12.073  1.00 96.67           C  
ATOM    408  HE1 PHE A  23      -1.114   6.420 -12.403  1.00 96.67           H  
ATOM    409  CE2 PHE A  23      -2.113   9.305 -10.886  1.00 96.67           C  
ATOM    410  HE2 PHE A  23      -2.936   9.718 -10.322  1.00 96.67           H  
ATOM    411  CZ  PHE A  23      -2.162   7.981 -11.345  1.00 96.67           C  
ATOM    412  HZ  PHE A  23      -3.027   7.372 -11.127  1.00 96.67           H  
ATOM    413  N   CYS A  24       4.845  10.766 -11.683  1.00 95.77           N  
ATOM    414  H   CYS A  24       4.853  10.197 -10.849  1.00 95.77           H  
ATOM    415  CA  CYS A  24       6.062  11.511 -11.998  1.00 95.77           C  
ATOM    416  HA  CYS A  24       6.189  11.475 -13.080  1.00 95.77           H  
ATOM    417  C   CYS A  24       7.281  10.865 -11.327  1.00 95.77           C  
ATOM    418  CB  CYS A  24       5.868  12.984 -11.645  1.00 95.77           C  
ATOM    419  HB2 CYS A  24       5.763  13.067 -10.563  1.00 95.77           H  
ATOM    420  HB3 CYS A  24       4.924  13.293 -12.094  1.00 95.77           H  
ATOM    421  O   CYS A  24       7.438  10.946 -10.108  1.00 95.77           O  
ATOM    422  SG  CYS A  24       7.118  14.191 -12.192  1.00 95.77           S  
ATOM    423  N   PHE A  25       8.104  10.171 -12.113  1.00 95.87           N  
ATOM    424  H   PHE A  25       7.966  10.207 -13.113  1.00 95.87           H  
ATOM    425  CA  PHE A  25       9.179   9.319 -11.607  1.00 95.87           C  
ATOM    426  HA  PHE A  25       9.592   9.790 -10.715  1.00 95.87           H  
ATOM    427  C   PHE A  25      10.334   9.153 -12.600  1.00 95.87           C  
ATOM    428  CB  PHE A  25       8.598   7.957 -11.191  1.00 95.87           C  
ATOM    429  HB2 PHE A  25       9.394   7.378 -10.723  1.00 95.87           H  
ATOM    430  HB3 PHE A  25       7.837   8.133 -10.431  1.00 95.87           H  
ATOM    431  O   PHE A  25      10.158   9.343 -13.803  1.00 95.87           O  
ATOM    432  CG  PHE A  25       7.976   7.126 -12.299  1.00 95.87           C  
ATOM    433  CD1 PHE A  25       6.641   7.342 -12.688  1.00 95.87           C  
ATOM    434  HD1 PHE A  25       6.053   8.108 -12.205  1.00 95.87           H  
ATOM    435  CD2 PHE A  25       8.725   6.117 -12.929  1.00 95.87           C  
ATOM    436  HD2 PHE A  25       9.749   5.946 -12.629  1.00 95.87           H  
ATOM    437  CE1 PHE A  25       6.069   6.572 -13.717  1.00 95.87           C  
ATOM    438  HE1 PHE A  25       5.048   6.751 -14.020  1.00 95.87           H  
ATOM    439  CE2 PHE A  25       8.147   5.335 -13.946  1.00 95.87           C  
ATOM    440  HE2 PHE A  25       8.726   4.559 -14.425  1.00 95.87           H  
ATOM    441  CZ  PHE A  25       6.819   5.565 -14.344  1.00 95.87           C  
ATOM    442  HZ  PHE A  25       6.374   4.970 -15.127  1.00 95.87           H  
ATOM    443  N   SER A  26      11.509   8.766 -12.090  1.00 93.55           N  
ATOM    444  H   SER A  26      11.584   8.624 -11.093  1.00 93.55           H  
ATOM    445  CA  SER A  26      12.660   8.365 -12.911  1.00 93.55           C  
ATOM    446  HA  SER A  26      12.407   8.547 -13.955  1.00 93.55           H  
ATOM    447  C   SER A  26      12.956   6.872 -12.763  1.00 93.55           C  
ATOM    448  CB  SER A  26      13.914   9.208 -12.626  1.00 93.55           C  
ATOM    449  HB2 SER A  26      14.248   9.043 -11.602  1.00 93.55           H  
ATOM    450  HB3 SER A  26      13.686  10.265 -12.767  1.00 93.55           H  
ATOM    451  O   SER A  26      12.871   6.324 -11.660  1.00 93.55           O  
ATOM    452  OG  SER A  26      14.945   8.826 -13.521  1.00 93.55           O  
ATOM    453  HG  SER A  26      15.664   9.461 -13.566  1.00 93.55           H  
ATOM    454  N   ILE A  27      13.322   6.230 -13.875  1.00 92.72           N  
ATOM    455  H   ILE A  27      13.357   6.778 -14.723  1.00 92.72           H  
ATOM    456  CA  ILE A  27      13.870   4.871 -13.926  1.00 92.72           C  
ATOM    457  HA  ILE A  27      14.020   4.518 -12.905  1.00 92.72           H  
ATOM    458  C   ILE A  27      15.214   4.917 -14.661  1.00 92.72           C  
ATOM    459  CB  ILE A  27      12.913   3.882 -14.626  1.00 92.72           C  
ATOM    460  HB  ILE A  27      12.793   4.196 -15.663  1.00 92.72           H  
ATOM    461  O   ILE A  27      15.244   5.278 -15.842  1.00 92.72           O  
ATOM    462  CG1 ILE A  27      11.504   3.839 -14.007  1.00 92.72           C  
ATOM    463 HG12 ILE A  27      11.085   4.845 -14.027  1.00 92.72           H  
ATOM    464 HG13 ILE A  27      10.871   3.219 -14.642  1.00 92.72           H  
ATOM    465  CG2 ILE A  27      13.519   2.468 -14.627  1.00 92.72           C  
ATOM    466 HG21 ILE A  27      14.369   2.420 -15.307  1.00 92.72           H  
ATOM    467 HG22 ILE A  27      12.771   1.745 -14.954  1.00 92.72           H  
ATOM    468 HG23 ILE A  27      13.849   2.186 -13.627  1.00 92.72           H  
ATOM    469  CD1 ILE A  27      11.419   3.285 -12.580  1.00 92.72           C  
ATOM    470 HD11 ILE A  27      11.750   2.247 -12.547  1.00 92.72           H  
ATOM    471 HD12 ILE A  27      12.026   3.881 -11.899  1.00 92.72           H  
ATOM    472 HD13 ILE A  27      10.378   3.318 -12.256  1.00 92.72           H  
ATOM    473  N   PRO A  28      16.328   4.535 -14.016  1.00 91.39           N  
ATOM    474  CA  PRO A  28      17.607   4.467 -14.697  1.00 91.39           C  
ATOM    475  HA  PRO A  28      17.780   5.388 -15.253  1.00 91.39           H  
ATOM    476  C   PRO A  28      17.657   3.284 -15.664  1.00 91.39           C  
ATOM    477  CB  PRO A  28      18.661   4.361 -13.602  1.00 91.39           C  
ATOM    478  HB2 PRO A  28      18.932   5.361 -13.264  1.00 91.39           H  
ATOM    479  HB3 PRO A  28      19.548   3.816 -13.927  1.00 91.39           H  
ATOM    480  O   PRO A  28      17.009   2.251 -15.475  1.00 91.39           O  
ATOM    481  CG  PRO A  28      17.918   3.633 -12.492  1.00 91.39           C  
ATOM    482  HG2 PRO A  28      17.958   2.558 -12.664  1.00 91.39           H  
ATOM    483  HG3 PRO A  28      18.360   3.886 -11.528  1.00 91.39           H  
ATOM    484  CD  PRO A  28      16.472   4.122 -12.628  1.00 91.39           C  
ATOM    485  HD2 PRO A  28      15.784   3.314 -12.380  1.00 91.39           H  
ATOM    486  HD3 PRO A  28      16.306   4.980 -11.977  1.00 91.39           H  
ATOM    487  N   VAL A  29      18.491   3.435 -16.683  1.00 88.98           N  
ATOM    488  H   VAL A  29      19.013   4.298 -16.733  1.00 88.98           H  
ATOM    489  CA  VAL A  29      18.869   2.384 -17.618  1.00 88.98           C  
ATOM    490  HA  VAL A  29      18.150   1.568 -17.537  1.00 88.98           H  
ATOM    491  C   VAL A  29      20.245   1.865 -17.227  1.00 88.98           C  
ATOM    492  CB  VAL A  29      18.833   2.895 -19.063  1.00 88.98           C  
ATOM    493  HB  VAL A  29      19.488   3.761 -19.156  1.00 88.98           H  
ATOM    494  O   VAL A  29      21.177   2.641 -17.021  1.00 88.98           O  
ATOM    495  CG1 VAL A  29      19.280   1.822 -20.058  1.00 88.98           C  
ATOM    496 HG11 VAL A  29      19.223   2.224 -21.070  1.00 88.98           H  
ATOM    497 HG12 VAL A  29      20.317   1.542 -19.875  1.00 88.98           H  
ATOM    498 HG13 VAL A  29      18.643   0.942 -19.969  1.00 88.98           H  
ATOM    499  CG2 VAL A  29      17.406   3.314 -19.435  1.00 88.98           C  
ATOM    500 HG21 VAL A  29      16.715   2.497 -19.230  1.00 88.98           H  
ATOM    501 HG22 VAL A  29      17.360   3.557 -20.497  1.00 88.98           H  
ATOM    502 HG23 VAL A  29      17.109   4.191 -18.860  1.00 88.98           H  
ATOM    503  N   GLN A  30      20.375   0.548 -17.099  1.00 84.07           N  
ATOM    504  H   GLN A  30      19.583  -0.037 -17.324  1.00 84.07           H  
ATOM    505  CA  GLN A  30      21.616  -0.107 -16.691  1.00 84.07           C  
ATOM    506  HA  GLN A  30      22.447   0.588 -16.813  1.00 84.07           H  
ATOM    507  C   GLN A  30      21.929  -1.318 -17.574  1.00 84.07           C  
ATOM    508  CB  GLN A  30      21.543  -0.504 -15.208  1.00 84.07           C  
ATOM    509  HB2 GLN A  30      20.666  -1.131 -15.045  1.00 84.07           H  
ATOM    510  HB3 GLN A  30      22.428  -1.089 -14.959  1.00 84.07           H  
ATOM    511  O   GLN A  30      21.055  -1.879 -18.229  1.00 84.07           O  
ATOM    512  CG  GLN A  30      21.490   0.710 -14.263  1.00 84.07           C  
ATOM    513  HG2 GLN A  30      20.561   1.260 -14.415  1.00 84.07           H  
ATOM    514  HG3 GLN A  30      22.322   1.376 -14.490  1.00 84.07           H  
ATOM    515  CD  GLN A  30      21.577   0.309 -12.794  1.00 84.07           C  
ATOM    516  NE2 GLN A  30      21.763   1.244 -11.890  1.00 84.07           N  
ATOM    517 HE21 GLN A  30      21.867   2.213 -12.155  1.00 84.07           H  
ATOM    518 HE22 GLN A  30      21.858   0.905 -10.944  1.00 84.07           H  
ATOM    519  OE1 GLN A  30      21.485  -0.847 -12.422  1.00 84.07           O  
ATOM    520  N   PHE A  31      23.199  -1.730 -17.583  1.00 73.59           N  
ATOM    521  H   PHE A  31      23.878  -1.186 -17.071  1.00 73.59           H  
ATOM    522  CA  PHE A  31      23.680  -2.870 -18.375  1.00 73.59           C  
ATOM    523  HA  PHE A  31      22.998  -3.043 -19.208  1.00 73.59           H  
ATOM    524  C   PHE A  31      23.738  -4.178 -17.580  1.00 73.59           C  
ATOM    525  CB  PHE A  31      25.063  -2.528 -18.946  1.00 73.59           C  
ATOM    526  HB2 PHE A  31      25.785  -2.501 -18.130  1.00 73.59           H  
ATOM    527  HB3 PHE A  31      25.366  -3.323 -19.628  1.00 73.59           H  
ATOM    528  O   PHE A  31      23.662  -5.256 -18.161  1.00 73.59           O  
ATOM    529  CG  PHE A  31      25.106  -1.211 -19.696  1.00 73.59           C  
ATOM    530  CD1 PHE A  31      24.239  -1.005 -20.779  1.00 73.59           C  
ATOM    531  HD1 PHE A  31      23.558  -1.789 -21.075  1.00 73.59           H  
ATOM    532  CD2 PHE A  31      25.956  -0.171 -19.279  1.00 73.59           C  
ATOM    533  HD2 PHE A  31      26.616  -0.311 -18.435  1.00 73.59           H  
ATOM    534  CE1 PHE A  31      24.213   0.229 -21.448  1.00 73.59           C  
ATOM    535  HE1 PHE A  31      23.504   0.390 -22.246  1.00 73.59           H  
ATOM    536  CE2 PHE A  31      25.941   1.063 -19.954  1.00 73.59           C  
ATOM    537  HE2 PHE A  31      26.585   1.866 -19.626  1.00 73.59           H  
ATOM    538  CZ  PHE A  31      25.070   1.263 -21.039  1.00 73.59           C  
ATOM    539  HZ  PHE A  31      25.035   2.220 -21.538  1.00 73.59           H  
ATOM    540  N   SER A  32      23.883  -4.084 -16.257  1.00 73.97           N  
ATOM    541  H   SER A  32      23.933  -3.165 -15.841  1.00 73.97           H  
ATOM    542  CA  SER A  32      23.907  -5.224 -15.344  1.00 73.97           C  
ATOM    543  HA  SER A  32      23.379  -6.063 -15.797  1.00 73.97           H  
ATOM    544  C   SER A  32      23.222  -4.861 -14.035  1.00 73.97           C  
ATOM    545  CB  SER A  32      25.350  -5.658 -15.048  1.00 73.97           C  
ATOM    546  HB2 SER A  32      25.852  -5.915 -15.981  1.00 73.97           H  
ATOM    547  HB3 SER A  32      25.330  -6.543 -14.412  1.00 73.97           H  
ATOM    548  O   SER A  32      23.543  -3.826 -13.449  1.00 73.97           O  
ATOM    549  OG  SER A  32      26.077  -4.634 -14.390  1.00 73.97           O  
ATOM    550  HG  SER A  32      25.486  -4.171 -13.792  1.00 73.97           H  
ATOM    551  N   ARG A  33      22.364  -5.749 -13.525  1.00 66.25           N  
ATOM    552  H   ARG A  33      22.095  -6.543 -14.088  1.00 66.25           H  
ATOM    553  CA  ARG A  33      21.869  -5.677 -12.146  1.00 66.25           C  
ATOM    554  HA  ARG A  33      21.553  -4.658 -11.919  1.00 66.25           H  
ATOM    555  C   ARG A  33      22.993  -6.043 -11.185  1.00 66.25           C  
ATOM    556  CB  ARG A  33      20.676  -6.622 -11.946  1.00 66.25           C  
ATOM    557  HB2 ARG A  33      20.949  -7.622 -12.283  1.00 66.25           H  
ATOM    558  HB3 ARG A  33      20.437  -6.672 -10.883  1.00 66.25           H  
ATOM    559  O   ARG A  33      23.173  -7.208 -10.849  1.00 66.25           O  
ATOM    560  CG  ARG A  33      19.429  -6.159 -12.693  1.00 66.25           C  
ATOM    561  HG2 ARG A  33      19.684  -6.050 -13.748  1.00 66.25           H  
ATOM    562  HG3 ARG A  33      19.105  -5.189 -12.316  1.00 66.25           H  
ATOM    563  CD  ARG A  33      18.305  -7.184 -12.499  1.00 66.25           C  
ATOM    564  HD2 ARG A  33      17.888  -7.064 -11.499  1.00 66.25           H  
ATOM    565  HD3 ARG A  33      18.714  -8.189 -12.597  1.00 66.25           H  
ATOM    566  NE  ARG A  33      17.274  -7.012 -13.521  1.00 66.25           N  
ATOM    567  HE  ARG A  33      17.644  -6.777 -14.431  1.00 66.25           H  
ATOM    568  NH1 ARG A  33      15.470  -7.875 -12.418  1.00 66.25           N  
ATOM    569 HH11 ARG A  33      14.465  -7.836 -12.316  1.00 66.25           H  
ATOM    570 HH12 ARG A  33      16.015  -7.801 -11.571  1.00 66.25           H  
ATOM    571  NH2 ARG A  33      15.240  -7.102 -14.501  1.00 66.25           N  
ATOM    572 HH21 ARG A  33      14.251  -7.304 -14.469  1.00 66.25           H  
ATOM    573 HH22 ARG A  33      15.673  -6.681 -15.311  1.00 66.25           H  
ATOM    574  CZ  ARG A  33      16.001  -7.332 -13.472  1.00 66.25           C  
ATOM    575  N   GLN A  34      23.772  -5.061 -10.756  1.00 59.23           N  
ATOM    576  H   GLN A  34      23.639  -4.139 -11.146  1.00 59.23           H  
ATOM    577  CA  GLN A  34      24.674  -5.223  -9.619  1.00 59.23           C  
ATOM    578  HA  GLN A  34      24.413  -6.125  -9.066  1.00 59.23           H  
ATOM    579  C   GLN A  34      24.455  -4.066  -8.659  1.00 59.23           C  
ATOM    580  CB  GLN A  34      26.137  -5.373 -10.060  1.00 59.23           C  
ATOM    581  HB2 GLN A  34      26.765  -5.314  -9.171  1.00 59.23           H  
ATOM    582  HB3 GLN A  34      26.412  -4.562 -10.734  1.00 59.23           H  
ATOM    583  O   GLN A  34      25.181  -3.077  -8.666  1.00 59.23           O  
ATOM    584  CG  GLN A  34      26.390  -6.726 -10.741  1.00 59.23           C  
ATOM    585  HG2 GLN A  34      25.969  -7.520 -10.124  1.00 59.23           H  
ATOM    586  HG3 GLN A  34      25.895  -6.745 -11.711  1.00 59.23           H  
ATOM    587  CD  GLN A  34      27.871  -7.028 -10.945  1.00 59.23           C  
ATOM    588  NE2 GLN A  34      28.205  -8.226 -11.373  1.00 59.23           N  
ATOM    589 HE21 GLN A  34      27.497  -8.925 -11.545  1.00 59.23           H  
ATOM    590 HE22 GLN A  34      29.196  -8.386 -11.479  1.00 59.23           H  
ATOM    591  OE1 GLN A  34      28.759  -6.224 -10.725  1.00 59.23           O  
ATOM    592  N   PHE A  35      23.422  -4.197  -7.833  1.00 64.14           N  
ATOM    593  H   PHE A  35      22.854  -5.032  -7.876  1.00 64.14           H  
ATOM    594  CA  PHE A  35      23.315  -3.385  -6.633  1.00 64.14           C  
ATOM    595  HA  PHE A  35      23.815  -2.430  -6.791  1.00 64.14           H  
ATOM    596  C   PHE A  35      24.023  -4.101  -5.491  1.00 64.14           C  
ATOM    597  CB  PHE A  35      21.851  -3.089  -6.318  1.00 64.14           C  
ATOM    598  HB2 PHE A  35      21.301  -4.021  -6.189  1.00 64.14           H  
ATOM    599  HB3 PHE A  35      21.817  -2.542  -5.376  1.00 64.14           H  
ATOM    600  O   PHE A  35      23.786  -5.284  -5.252  1.00 64.14           O  
ATOM    601  CG  PHE A  35      21.191  -2.229  -7.366  1.00 64.14           C  
ATOM    602  CD1 PHE A  35      21.615  -0.898  -7.527  1.00 64.14           C  
ATOM    603  HD1 PHE A  35      22.381  -0.491  -6.882  1.00 64.14           H  
ATOM    604  CD2 PHE A  35      20.178  -2.754  -8.185  1.00 64.14           C  
ATOM    605  HD2 PHE A  35      19.831  -3.767  -8.044  1.00 64.14           H  
ATOM    606  CE1 PHE A  35      21.037  -0.089  -8.514  1.00 64.14           C  
ATOM    607  HE1 PHE A  35      21.351   0.938  -8.622  1.00 64.14           H  
ATOM    608  CE2 PHE A  35      19.593  -1.943  -9.169  1.00 64.14           C  
ATOM    609  HE2 PHE A  35      18.799  -2.344  -9.781  1.00 64.14           H  
ATOM    610  CZ  PHE A  35      20.027  -0.614  -9.329  1.00 64.14           C  
ATOM    611  HZ  PHE A  35      19.582   0.036 -10.068  1.00 64.14           H  
ATOM    612  N   THR A  36      24.894  -3.387  -4.781  1.00 68.82           N  
ATOM    613  H   THR A  36      25.113  -2.439  -5.054  1.00 68.82           H  
ATOM    614  CA  THR A  36      25.499  -3.884  -3.537  1.00 68.82           C  
ATOM    615  HA  THR A  36      25.735  -4.942  -3.649  1.00 68.82           H  
ATOM    616  C   THR A  36      24.540  -3.774  -2.350  1.00 68.82           C  
ATOM    617  CB  THR A  36      26.804  -3.137  -3.226  1.00 68.82           C  
ATOM    618  HB  THR A  36      27.168  -3.439  -2.244  1.00 68.82           H  
ATOM    619  O   THR A  36      24.748  -4.438  -1.338  1.00 68.82           O  
ATOM    620  CG2 THR A  36      27.890  -3.436  -4.262  1.00 68.82           C  
ATOM    621 HG21 THR A  36      27.582  -3.088  -5.247  1.00 68.82           H  
ATOM    622 HG22 THR A  36      28.810  -2.926  -3.976  1.00 68.82           H  
ATOM    623 HG23 THR A  36      28.077  -4.509  -4.299  1.00 68.82           H  
ATOM    624  OG1 THR A  36      26.591  -1.744  -3.235  1.00 68.82           O  
ATOM    625  HG1 THR A  36      26.732  -1.443  -2.335  1.00 68.82           H  
ATOM    626  N   HIS A  37      23.484  -2.960  -2.471  1.00 77.97           N  
ATOM    627  H   HIS A  37      23.343  -2.490  -3.354  1.00 77.97           H  
ATOM    628  CA  HIS A  37      22.491  -2.687  -1.430  1.00 77.97           C  
ATOM    629  HA  HIS A  37      22.482  -3.512  -0.717  1.00 77.97           H  
ATOM    630  C   HIS A  37      21.092  -2.560  -2.045  1.00 77.97           C  
ATOM    631  CB  HIS A  37      22.863  -1.391  -0.689  1.00 77.97           C  
ATOM    632  HB2 HIS A  37      22.198  -1.265   0.166  1.00 77.97           H  
ATOM    633  HB3 HIS A  37      22.707  -0.545  -1.358  1.00 77.97           H  
ATOM    634  O   HIS A  37      20.965  -2.093  -3.174  1.00 77.97           O  
ATOM    635  CG  HIS A  37      24.290  -1.363  -0.204  1.00 77.97           C  
ATOM    636  CD2 HIS A  37      25.310  -0.627  -0.742  1.00 77.97           C  
ATOM    637  HD2 HIS A  37      25.214   0.084  -1.549  1.00 77.97           H  
ATOM    638  ND1 HIS A  37      24.843  -2.179   0.755  1.00 77.97           N  
ATOM    639  HD1 HIS A  37      24.365  -2.908   1.265  1.00 77.97           H  
ATOM    640  CE1 HIS A  37      26.166  -1.956   0.779  1.00 77.97           C  
ATOM    641  HE1 HIS A  37      26.871  -2.481   1.407  1.00 77.97           H  
ATOM    642  NE2 HIS A  37      26.504  -1.030  -0.135  1.00 77.97           N  
ATOM    643  N   CYS A  38      20.049  -2.940  -1.303  1.00 85.78           N  
ATOM    644  H   CYS A  38      20.203  -3.243  -0.352  1.00 85.78           H  
ATOM    645  CA  CYS A  38      18.664  -2.742  -1.740  1.00 85.78           C  
ATOM    646  HA  CYS A  38      18.565  -3.076  -2.773  1.00 85.78           H  
ATOM    647  C   CYS A  38      18.295  -1.252  -1.683  1.00 85.78           C  
ATOM    648  CB  CYS A  38      17.715  -3.568  -0.862  1.00 85.78           C  
ATOM    649  HB2 CYS A  38      17.826  -3.270   0.180  1.00 85.78           H  
ATOM    650  HB3 CYS A  38      16.689  -3.367  -1.171  1.00 85.78           H  
ATOM    651  O   CYS A  38      18.577  -0.594  -0.681  1.00 85.78           O  
ATOM    652  SG  CYS A  38      18.041  -5.347  -1.043  1.00 85.78           S  
ATOM    653  HG  CYS A  38      19.356  -5.308  -0.812  1.00 85.78           H  
ATOM    654  N   ILE A  39      17.658  -0.732  -2.732  1.00 89.39           N  
ATOM    655  H   ILE A  39      17.440  -1.347  -3.503  1.00 89.39           H  
ATOM    656  CA  ILE A  39      17.264   0.683  -2.836  1.00 89.39           C  
ATOM    657  HA  ILE A  39      17.913   1.283  -2.198  1.00 89.39           H  
ATOM    658  C   ILE A  39      15.839   0.903  -2.318  1.00 89.39           C  
ATOM    659  CB  ILE A  39      17.456   1.168  -4.293  1.00 89.39           C  
ATOM    660  HB  ILE A  39      16.995   0.442  -4.963  1.00 89.39           H  
ATOM    661  O   ILE A  39      15.582   1.875  -1.613  1.00 89.39           O  
ATOM    662  CG1 ILE A  39      18.972   1.241  -4.593  1.00 89.39           C  
ATOM    663 HG12 ILE A  39      19.415   2.021  -3.974  1.00 89.39           H  
ATOM    664 HG13 ILE A  39      19.443   0.297  -4.318  1.00 89.39           H  
ATOM    665  CG2 ILE A  39      16.791   2.540  -4.535  1.00 89.39           C  
ATOM    666 HG21 ILE A  39      15.716   2.471  -4.368  1.00 89.39           H  
ATOM    667 HG22 ILE A  39      16.932   2.858  -5.568  1.00 89.39           H  
ATOM    668 HG23 ILE A  39      17.210   3.282  -3.856  1.00 89.39           H  
ATOM    669  CD1 ILE A  39      19.345   1.510  -6.053  1.00 89.39           C  
ATOM    670 HD11 ILE A  39      20.429   1.595  -6.127  1.00 89.39           H  
ATOM    671 HD12 ILE A  39      18.903   2.439  -6.415  1.00 89.39           H  
ATOM    672 HD13 ILE A  39      19.026   0.668  -6.668  1.00 89.39           H  
ATOM    673  N   ASP A  40      14.917  -0.002  -2.640  1.00 91.84           N  
ATOM    674  H   ASP A  40      15.183  -0.788  -3.216  1.00 91.84           H  
ATOM    675  CA  ASP A  40      13.523   0.025  -2.199  1.00 91.84           C  
ATOM    676  HA  ASP A  40      13.403   0.754  -1.398  1.00 91.84           H  
ATOM    677  C   ASP A  40      13.123  -1.355  -1.634  1.00 91.84           C  
ATOM    678  CB  ASP A  40      12.657   0.496  -3.371  1.00 91.84           C  
ATOM    679  HB2 ASP A  40      12.729  -0.229  -4.181  1.00 91.84           H  
ATOM    680  HB3 ASP A  40      13.039   1.450  -3.735  1.00 91.84           H  
ATOM    681  O   ASP A  40      12.343  -2.095  -2.245  1.00 91.84           O  
ATOM    682  CG  ASP A  40      11.187   0.683  -3.010  1.00 91.84           C  
ATOM    683  OD1 ASP A  40      10.815   0.788  -1.820  1.00 91.84           O  
ATOM    684  OD2 ASP A  40      10.367   0.759  -3.951  1.00 91.84           O  
ATOM    685  N   PRO A  41      13.706  -1.752  -0.485  1.00 93.80           N  
ATOM    686  CA  PRO A  41      13.515  -3.079   0.086  1.00 93.80           C  
ATOM    687  HA  PRO A  41      13.796  -3.831  -0.651  1.00 93.80           H  
ATOM    688  C   PRO A  41      12.062  -3.329   0.512  1.00 93.80           C  
ATOM    689  CB  PRO A  41      14.488  -3.163   1.267  1.00 93.80           C  
ATOM    690  HB2 PRO A  41      15.424  -3.608   0.932  1.00 93.80           H  
ATOM    691  HB3 PRO A  41      14.077  -3.741   2.095  1.00 93.80           H  
ATOM    692  O   PRO A  41      11.431  -2.501   1.169  1.00 93.80           O  
ATOM    693  CG  PRO A  41      14.734  -1.704   1.657  1.00 93.80           C  
ATOM    694  HG2 PRO A  41      15.714  -1.565   2.113  1.00 93.80           H  
ATOM    695  HG3 PRO A  41      13.948  -1.342   2.321  1.00 93.80           H  
ATOM    696  CD  PRO A  41      14.622  -0.966   0.332  1.00 93.80           C  
ATOM    697  HD2 PRO A  41      15.600  -0.936  -0.149  1.00 93.80           H  
ATOM    698  HD3 PRO A  41      14.251   0.044   0.502  1.00 93.80           H  
ATOM    699  N   VAL A  42      11.554  -4.519   0.194  1.00 95.02           N  
ATOM    700  H   VAL A  42      12.115  -5.135  -0.376  1.00 95.02           H  
ATOM    701  CA  VAL A  42      10.219  -4.993   0.575  1.00 95.02           C  
ATOM    702  HA  VAL A  42       9.725  -4.215   1.158  1.00 95.02           H  
ATOM    703  C   VAL A  42      10.328  -6.229   1.457  1.00 95.02           C  
ATOM    704  CB  VAL A  42       9.349  -5.266  -0.666  1.00 95.02           C  
ATOM    705  HB  VAL A  42       9.884  -5.924  -1.350  1.00 95.02           H  
ATOM    706  O   VAL A  42      11.103  -7.143   1.178  1.00 95.02           O  
ATOM    707  CG1 VAL A  42       8.003  -5.919  -0.316  1.00 95.02           C  
ATOM    708 HG11 VAL A  42       7.391  -5.998  -1.214  1.00 95.02           H  
ATOM    709 HG12 VAL A  42       7.480  -5.322   0.431  1.00 95.02           H  
ATOM    710 HG13 VAL A  42       8.164  -6.927   0.067  1.00 95.02           H  
ATOM    711  CG2 VAL A  42       9.032  -3.950  -1.380  1.00 95.02           C  
ATOM    712 HG21 VAL A  42       8.510  -3.282  -0.696  1.00 95.02           H  
ATOM    713 HG22 VAL A  42       8.408  -4.141  -2.253  1.00 95.02           H  
ATOM    714 HG23 VAL A  42       9.957  -3.472  -1.701  1.00 95.02           H  
ATOM    715  N   CYS A  43       9.505  -6.284   2.501  1.00 95.20           N  
ATOM    716  H   CYS A  43       8.891  -5.498   2.661  1.00 95.20           H  
ATOM    717  CA  CYS A  43       9.370  -7.432   3.387  1.00 95.20           C  
ATOM    718  HA  CYS A  43      10.017  -8.246   3.059  1.00 95.20           H  
ATOM    719  C   CYS A  43       7.924  -7.938   3.376  1.00 95.20           C  
ATOM    720  CB  CYS A  43       9.829  -7.007   4.776  1.00 95.20           C  
ATOM    721  HB2 CYS A  43      10.866  -6.674   4.727  1.00 95.20           H  
ATOM    722  HB3 CYS A  43       9.193  -6.200   5.139  1.00 95.20           H  
ATOM    723  O   CYS A  43       7.019  -7.302   3.915  1.00 95.20           O  
ATOM    724  SG  CYS A  43       9.700  -8.412   5.898  1.00 95.20           S  
ATOM    725  HG  CYS A  43      10.791  -9.072   5.497  1.00 95.20           H  
ATOM    726  N   LEU A  44       7.700  -9.103   2.767  1.00 95.32           N  
ATOM    727  H   LEU A  44       8.492  -9.608   2.392  1.00 95.32           H  
ATOM    728  CA  LEU A  44       6.369  -9.703   2.644  1.00 95.32           C  
ATOM    729  HA  LEU A  44       5.663  -8.923   2.357  1.00 95.32           H  
ATOM    730  C   LEU A  44       5.852 -10.286   3.965  1.00 95.32           C  
ATOM    731  CB  LEU A  44       6.402 -10.803   1.568  1.00 95.32           C  
ATOM    732  HB2 LEU A  44       5.424 -11.283   1.533  1.00 95.32           H  
ATOM    733  HB3 LEU A  44       7.128 -11.556   1.875  1.00 95.32           H  
ATOM    734  O   LEU A  44       4.639 -10.440   4.128  1.00 95.32           O  
ATOM    735  CG  LEU A  44       6.761 -10.336   0.147  1.00 95.32           C  
ATOM    736  HG  LEU A  44       7.759  -9.898   0.156  1.00 95.32           H  
ATOM    737  CD1 LEU A  44       6.788 -11.561  -0.772  1.00 95.32           C  
ATOM    738 HD11 LEU A  44       5.806 -12.034  -0.794  1.00 95.32           H  
ATOM    739 HD12 LEU A  44       7.523 -12.276  -0.403  1.00 95.32           H  
ATOM    740 HD13 LEU A  44       7.069 -11.266  -1.783  1.00 95.32           H  
ATOM    741  CD2 LEU A  44       5.788  -9.295  -0.418  1.00 95.32           C  
ATOM    742 HD21 LEU A  44       5.242  -9.695  -1.273  1.00 95.32           H  
ATOM    743 HD22 LEU A  44       6.340  -8.412  -0.737  1.00 95.32           H  
ATOM    744 HD23 LEU A  44       5.056  -8.985   0.329  1.00 95.32           H  
ATOM    745  N   SER A  45       6.758 -10.619   4.888  1.00 94.17           N  
ATOM    746  H   SER A  45       7.736 -10.478   4.679  1.00 94.17           H  
ATOM    747  CA  SER A  45       6.455 -11.158   6.217  1.00 94.17           C  
ATOM    748  HA  SER A  45       5.543 -11.751   6.146  1.00 94.17           H  
ATOM    749  C   SER A  45       6.146 -10.079   7.262  1.00 94.17           C  
ATOM    750  CB  SER A  45       7.582 -12.108   6.652  1.00 94.17           C  
ATOM    751  HB2 SER A  45       7.417 -12.433   7.680  1.00 94.17           H  
ATOM    752  HB3 SER A  45       7.564 -12.985   6.005  1.00 94.17           H  
ATOM    753  O   SER A  45       5.626 -10.394   8.338  1.00 94.17           O  
ATOM    754  OG  SER A  45       8.853 -11.495   6.544  1.00 94.17           O  
ATOM    755  HG  SER A  45       9.486 -12.108   6.162  1.00 94.17           H  
ATOM    756  N   MET A  46       6.378  -8.803   6.932  1.00 92.11           N  
ATOM    757  H   MET A  46       6.789  -8.607   6.030  1.00 92.11           H  
ATOM    758  CA  MET A  46       6.027  -7.672   7.784  1.00 92.11           C  
ATOM    759  HA  MET A  46       6.439  -7.880   8.772  1.00 92.11           H  
ATOM    760  C   MET A  46       4.498  -7.489   7.861  1.00 92.11           C  
ATOM    761  CB  MET A  46       6.701  -6.391   7.271  1.00 92.11           C  
ATOM    762  HB2 MET A  46       6.262  -6.113   6.313  1.00 92.11           H  
ATOM    763  HB3 MET A  46       7.764  -6.578   7.115  1.00 92.11           H  
ATOM    764  O   MET A  46       3.817  -7.500   6.831  1.00 92.11           O  
ATOM    765  CG  MET A  46       6.548  -5.214   8.246  1.00 92.11           C  
ATOM    766  HG2 MET A  46       5.487  -5.038   8.426  1.00 92.11           H  
ATOM    767  HG3 MET A  46       6.938  -4.320   7.761  1.00 92.11           H  
ATOM    768  SD  MET A  46       7.384  -5.390   9.852  1.00 92.11           S  
ATOM    769  CE  MET A  46       9.116  -5.277   9.330  1.00 92.11           C  
ATOM    770  HE1 MET A  46       9.759  -5.254  10.210  1.00 92.11           H  
ATOM    771  HE2 MET A  46       9.376  -6.142   8.720  1.00 92.11           H  
ATOM    772  HE3 MET A  46       9.270  -4.366   8.752  1.00 92.11           H  
ATOM    773  N   PRO A  47       3.930  -7.278   9.061  1.00 91.82           N  
ATOM    774  CA  PRO A  47       2.524  -6.918   9.228  1.00 91.82           C  
ATOM    775  HA  PRO A  47       1.912  -7.737   8.849  1.00 91.82           H  
ATOM    776  C   PRO A  47       2.131  -5.613   8.522  1.00 91.82           C  
ATOM    777  CB  PRO A  47       2.340  -6.813  10.743  1.00 91.82           C  
ATOM    778  HB2 PRO A  47       1.303  -6.975  11.039  1.00 91.82           H  
ATOM    779  HB3 PRO A  47       2.681  -5.845  11.108  1.00 91.82           H  
ATOM    780  O   PRO A  47       2.668  -4.558   8.841  1.00 91.82           O  
ATOM    781  CG  PRO A  47       3.292  -7.900  11.234  1.00 91.82           C  
ATOM    782  HG2 PRO A  47       3.528  -7.819  12.295  1.00 91.82           H  
ATOM    783  HG3 PRO A  47       2.881  -8.886  11.015  1.00 91.82           H  
ATOM    784  CD  PRO A  47       4.504  -7.630  10.352  1.00 91.82           C  
ATOM    785  HD2 PRO A  47       5.122  -8.527  10.295  1.00 91.82           H  
ATOM    786  HD3 PRO A  47       5.077  -6.792  10.747  1.00 91.82           H  
ATOM    787  N   ILE A  48       1.142  -5.681   7.627  1.00 89.16           N  
ATOM    788  H   ILE A  48       0.795  -6.602   7.402  1.00 89.16           H  
ATOM    789  CA  ILE A  48       0.591  -4.531   6.880  1.00 89.16           C  
ATOM    790  HA  ILE A  48       1.322  -3.722   6.868  1.00 89.16           H  
ATOM    791  C   ILE A  48      -0.671  -3.978   7.557  1.00 89.16           C  
ATOM    792  CB  ILE A  48       0.313  -4.946   5.413  1.00 89.16           C  
ATOM    793  HB  ILE A  48      -0.350  -5.811   5.423  1.00 89.16           H  
ATOM    794  O   ILE A  48      -0.928  -2.779   7.547  1.00 89.16           O  
ATOM    795  CG1 ILE A  48       1.634  -5.354   4.716  1.00 89.16           C  
ATOM    796 HG12 ILE A  48       2.104  -6.158   5.282  1.00 89.16           H  
ATOM    797 HG13 ILE A  48       2.317  -4.506   4.717  1.00 89.16           H  
ATOM    798  CG2 ILE A  48      -0.389  -3.822   4.622  1.00 89.16           C  
ATOM    799 HG21 ILE A  48      -0.594  -4.136   3.598  1.00 89.16           H  
ATOM    800 HG22 ILE A  48      -1.343  -3.560   5.077  1.00 89.16           H  
ATOM    801 HG23 ILE A  48       0.244  -2.935   4.607  1.00 89.16           H  
ATOM    802  CD1 ILE A  48       1.486  -5.862   3.276  1.00 89.16           C  
ATOM    803 HD11 ILE A  48       0.746  -6.662   3.239  1.00 89.16           H  
ATOM    804 HD12 ILE A  48       2.444  -6.258   2.940  1.00 89.16           H  
ATOM    805 HD13 ILE A  48       1.197  -5.050   2.608  1.00 89.16           H  
ATOM    806  N   LYS A  49      -1.480  -4.849   8.169  1.00 88.74           N  
ATOM    807  H   LYS A  49      -1.205  -5.821   8.164  1.00 88.74           H  
ATOM    808  CA  LYS A  49      -2.686  -4.454   8.912  1.00 88.74           C  
ATOM    809  HA  LYS A  49      -2.674  -3.373   9.052  1.00 88.74           H  
ATOM    810  C   LYS A  49      -2.661  -5.106  10.282  1.00 88.74           C  
ATOM    811  CB  LYS A  49      -3.946  -4.811   8.101  1.00 88.74           C  
ATOM    812  HB2 LYS A  49      -4.034  -5.895   8.034  1.00 88.74           H  
ATOM    813  HB3 LYS A  49      -3.837  -4.412   7.092  1.00 88.74           H  
ATOM    814  O   LYS A  49      -2.492  -6.319  10.363  1.00 88.74           O  
ATOM    815  CG  LYS A  49      -5.239  -4.237   8.713  1.00 88.74           C  
ATOM    816  HG2 LYS A  49      -5.375  -4.643   9.715  1.00 88.74           H  
ATOM    817  HG3 LYS A  49      -5.152  -3.152   8.783  1.00 88.74           H  
ATOM    818  CD  LYS A  49      -6.471  -4.590   7.861  1.00 88.74           C  
ATOM    819  HD2 LYS A  49      -6.378  -4.163   6.862  1.00 88.74           H  
ATOM    820  HD3 LYS A  49      -6.506  -5.674   7.755  1.00 88.74           H  
ATOM    821  CE  LYS A  49      -7.790  -4.135   8.511  1.00 88.74           C  
ATOM    822  HE2 LYS A  49      -7.737  -4.301   9.587  1.00 88.74           H  
ATOM    823  HE3 LYS A  49      -8.603  -4.755   8.132  1.00 88.74           H  
ATOM    824  NZ  LYS A  49      -8.129  -2.715   8.242  1.00 88.74           N  
ATOM    825  HZ1 LYS A  49      -8.401  -2.546   7.284  1.00 88.74           H  
ATOM    826  HZ2 LYS A  49      -8.910  -2.416   8.808  1.00 88.74           H  
ATOM    827  HZ3 LYS A  49      -7.409  -2.066   8.526  1.00 88.74           H  
ATOM    828  N   LYS A  50      -2.853  -4.312  11.336  1.00 91.85           N  
ATOM    829  H   LYS A  50      -2.996  -3.329  11.155  1.00 91.85           H  
ATOM    830  CA  LYS A  50      -3.064  -4.773  12.715  1.00 91.85           C  
ATOM    831  HA  LYS A  50      -2.955  -5.857  12.756  1.00 91.85           H  
ATOM    832  C   LYS A  50      -4.486  -4.429  13.130  1.00 91.85           C  
ATOM    833  CB  LYS A  50      -2.023  -4.140  13.654  1.00 91.85           C  
ATOM    834  HB2 LYS A  50      -2.148  -3.057  13.647  1.00 91.85           H  
ATOM    835  HB3 LYS A  50      -1.027  -4.371  13.276  1.00 91.85           H  
ATOM    836  O   LYS A  50      -4.921  -3.303  12.905  1.00 91.85           O  
ATOM    837  CG  LYS A  50      -2.139  -4.654  15.101  1.00 91.85           C  
ATOM    838  HG2 LYS A  50      -2.035  -5.739  15.108  1.00 91.85           H  
ATOM    839  HG3 LYS A  50      -3.116  -4.392  15.507  1.00 91.85           H  
ATOM    840  CD  LYS A  50      -1.052  -4.035  15.993  1.00 91.85           C  
ATOM    841  HD2 LYS A  50      -0.073  -4.307  15.597  1.00 91.85           H  
ATOM    842  HD3 LYS A  50      -1.152  -2.950  15.972  1.00 91.85           H  
ATOM    843  CE  LYS A  50      -1.173  -4.531  17.441  1.00 91.85           C  
ATOM    844  HE2 LYS A  50      -2.157  -4.255  17.820  1.00 91.85           H  
ATOM    845  HE3 LYS A  50      -1.120  -5.620  17.442  1.00 91.85           H  
ATOM    846  NZ  LYS A  50      -0.106  -3.966  18.316  1.00 91.85           N  
ATOM    847  HZ1 LYS A  50      -0.128  -2.956  18.318  1.00 91.85           H  
ATOM    848  HZ2 LYS A  50      -0.219  -4.275  19.271  1.00 91.85           H  
ATOM    849  HZ3 LYS A  50       0.815  -4.255  18.017  1.00 91.85           H  
ATOM    850  N   PHE A  51      -5.202  -5.380  13.713  1.00 94.63           N  
ATOM    851  H   PHE A  51      -4.794  -6.292  13.863  1.00 94.63           H  
ATOM    852  CA  PHE A  51      -6.590  -5.175  14.111  1.00 94.63           C  
ATOM    853  HA  PHE A  51      -6.695  -4.158  14.490  1.00 94.63           H  
ATOM    854  C   PHE A  51      -7.009  -6.123  15.236  1.00 94.63           C  
ATOM    855  CB  PHE A  51      -7.509  -5.311  12.882  1.00 94.63           C  
ATOM    856  HB2 PHE A  51      -8.516  -5.011  13.170  1.00 94.63           H  
ATOM    857  HB3 PHE A  51      -7.188  -4.610  12.111  1.00 94.63           H  
ATOM    858  O   PHE A  51      -6.382  -7.148  15.500  1.00 94.63           O  
ATOM    859  CG  PHE A  51      -7.566  -6.700  12.279  1.00 94.63           C  
ATOM    860  CD1 PHE A  51      -6.515  -7.172  11.469  1.00 94.63           C  
ATOM    861  HD1 PHE A  51      -5.656  -6.550  11.266  1.00 94.63           H  
ATOM    862  CD2 PHE A  51      -8.661  -7.538  12.559  1.00 94.63           C  
ATOM    863  HD2 PHE A  51      -9.467  -7.187  13.186  1.00 94.63           H  
ATOM    864  CE1 PHE A  51      -6.556  -8.481  10.964  1.00 94.63           C  
ATOM    865  HE1 PHE A  51      -5.721  -8.875  10.403  1.00 94.63           H  
ATOM    866  CE2 PHE A  51      -8.718  -8.832  12.018  1.00 94.63           C  
ATOM    867  HE2 PHE A  51      -9.566  -9.468  12.226  1.00 94.63           H  
ATOM    868  CZ  PHE A  51      -7.663  -9.305  11.222  1.00 94.63           C  
ATOM    869  HZ  PHE A  51      -7.700 -10.308  10.822  1.00 94.63           H  
ATOM    870  N   THR A  52      -8.106  -5.766  15.890  1.00 95.10           N  
ATOM    871  H   THR A  52      -8.571  -4.918  15.599  1.00 95.10           H  
ATOM    872  CA  THR A  52      -8.878  -6.633  16.785  1.00 95.10           C  
ATOM    873  HA  THR A  52      -8.368  -7.585  16.935  1.00 95.10           H  
ATOM    874  C   THR A  52     -10.215  -6.890  16.113  1.00 95.10           C  
ATOM    875  CB  THR A  52      -9.087  -5.968  18.148  1.00 95.10           C  
ATOM    876  HB  THR A  52      -9.756  -5.115  18.035  1.00 95.10           H  
ATOM    877  O   THR A  52     -10.731  -6.011  15.418  1.00 95.10           O  
ATOM    878  CG2 THR A  52      -9.661  -6.902  19.207  1.00 95.10           C  
ATOM    879 HG21 THR A  52      -9.663  -6.402  20.176  1.00 95.10           H  
ATOM    880 HG22 THR A  52      -9.068  -7.814  19.282  1.00 95.10           H  
ATOM    881 HG23 THR A  52     -10.692  -7.156  18.959  1.00 95.10           H  
ATOM    882  OG1 THR A  52      -7.849  -5.493  18.616  1.00 95.10           O  
ATOM    883  HG1 THR A  52      -7.163  -5.972  18.146  1.00 95.10           H  
ATOM    884  N   CYS A  53     -10.773  -8.085  16.274  1.00 94.69           N  
ATOM    885  H   CYS A  53     -10.405  -8.716  16.972  1.00 94.69           H  
ATOM    886  CA  CYS A  53     -12.078  -8.367  15.693  1.00 94.69           C  
ATOM    887  HA  CYS A  53     -12.059  -8.118  14.632  1.00 94.69           H  
ATOM    888  C   CYS A  53     -13.149  -7.507  16.368  1.00 94.69           C  
ATOM    889  CB  CYS A  53     -12.410  -9.850  15.836  1.00 94.69           C  
ATOM    890  HB2 CYS A  53     -12.354 -10.113  16.892  1.00 94.69           H  
ATOM    891  HB3 CYS A  53     -13.425 -10.034  15.483  1.00 94.69           H  
ATOM    892  O   CYS A  53     -13.089  -7.226  17.564  1.00 94.69           O  
ATOM    893  SG  CYS A  53     -11.251 -10.852  14.867  1.00 94.69           S  
ATOM    894  HG  CYS A  53     -10.113 -10.395  15.396  1.00 94.69           H  
ATOM    895  N   LEU A  54     -14.175  -7.137  15.607  1.00 94.94           N  
ATOM    896  H   LEU A  54     -14.194  -7.431  14.641  1.00 94.94           H  
ATOM    897  CA  LEU A  54     -15.400  -6.641  16.217  1.00 94.94           C  
ATOM    898  HA  LEU A  54     -15.138  -5.884  16.955  1.00 94.94           H  
ATOM    899  C   LEU A  54     -16.116  -7.791  16.942  1.00 94.94           C  
ATOM    900  CB  LEU A  54     -16.302  -6.029  15.143  1.00 94.94           C  
ATOM    901  HB2 LEU A  54     -17.275  -5.813  15.583  1.00 94.94           H  
ATOM    902  HB3 LEU A  54     -16.441  -6.776  14.361  1.00 94.94           H  
ATOM    903  O   LEU A  54     -16.043  -8.937  16.484  1.00 94.94           O  
ATOM    904  CG  LEU A  54     -15.751  -4.748  14.505  1.00 94.94           C  
ATOM    905  HG  LEU A  54     -14.790  -4.948  14.030  1.00 94.94           H  
ATOM    906  CD1 LEU A  54     -16.745  -4.308  13.439  1.00 94.94           C  
ATOM    907 HD11 LEU A  54     -16.731  -5.020  12.614  1.00 94.94           H  
ATOM    908 HD12 LEU A  54     -17.750  -4.270  13.860  1.00 94.94           H  
ATOM    909 HD13 LEU A  54     -16.476  -3.320  13.066  1.00 94.94           H  
ATOM    910  CD2 LEU A  54     -15.588  -3.601  15.499  1.00 94.94           C  
ATOM    911 HD21 LEU A  54     -14.829  -3.850  16.240  1.00 94.94           H  
ATOM    912 HD22 LEU A  54     -15.247  -2.721  14.953  1.00 94.94           H  
ATOM    913 HD23 LEU A  54     -16.536  -3.387  15.992  1.00 94.94           H  
ATOM    914  N   PRO A  55     -16.853  -7.507  18.029  1.00 94.55           N  
ATOM    915  CA  PRO A  55     -17.689  -8.517  18.658  1.00 94.55           C  
ATOM    916  HA  PRO A  55     -17.073  -9.364  18.962  1.00 94.55           H  
ATOM    917  C   PRO A  55     -18.768  -9.006  17.681  1.00 94.55           C  
ATOM    918  CB  PRO A  55     -18.278  -7.841  19.900  1.00 94.55           C  
ATOM    919  HB2 PRO A  55     -19.269  -8.219  20.150  1.00 94.55           H  
ATOM    920  HB3 PRO A  55     -17.597  -7.976  20.741  1.00 94.55           H  
ATOM    921  O   PRO A  55     -19.223  -8.262  16.803  1.00 94.55           O  
ATOM    922  CG  PRO A  55     -18.315  -6.364  19.511  1.00 94.55           C  
ATOM    923  HG2 PRO A  55     -19.207  -6.173  18.915  1.00 94.55           H  
ATOM    924  HG3 PRO A  55     -18.287  -5.711  20.384  1.00 94.55           H  
ATOM    925  CD  PRO A  55     -17.069  -6.203  18.642  1.00 94.55           C  
ATOM    926  HD2 PRO A  55     -17.234  -5.423  17.898  1.00 94.55           H  
ATOM    927  HD3 PRO A  55     -16.210  -5.954  19.266  1.00 94.55           H  
ATOM    928  N   ASN A  56     -19.221 -10.249  17.872  1.00 94.36           N  
ATOM    929  H   ASN A  56     -18.736 -10.832  18.538  1.00 94.36           H  
ATOM    930  CA  ASN A  56     -20.270 -10.864  17.044  1.00 94.36           C  
ATOM    931  HA  ASN A  56     -19.940 -10.894  16.005  1.00 94.36           H  
ATOM    932  C   ASN A  56     -21.576 -10.068  17.056  1.00 94.36           C  
ATOM    933  CB  ASN A  56     -20.513 -12.309  17.517  1.00 94.36           C  
ATOM    934  HB2 ASN A  56     -20.577 -12.352  18.604  1.00 94.36           H  
ATOM    935  HB3 ASN A  56     -21.456 -12.663  17.100  1.00 94.36           H  
ATOM    936  O   ASN A  56     -22.289 -10.030  16.056  1.00 94.36           O  
ATOM    937  CG  ASN A  56     -19.432 -13.253  17.030  1.00 94.36           C  
ATOM    938  ND2 ASN A  56     -19.466 -14.509  17.396  1.00 94.36           N  
ATOM    939 HD21 ASN A  56     -18.799 -15.090  16.909  1.00 94.36           H  
ATOM    940 HD22 ASN A  56     -20.206 -14.876  17.978  1.00 94.36           H  
ATOM    941  OD1 ASN A  56     -18.540 -12.883  16.300  1.00 94.36           O  
ATOM    942  N   GLU A  57     -21.879  -9.416  18.177  1.00 94.82           N  
ATOM    943  H   GLU A  57     -21.223  -9.457  18.944  1.00 94.82           H  
ATOM    944  CA  GLU A  57     -23.019  -8.522  18.321  1.00 94.82           C  
ATOM    945  HA  GLU A  57     -23.465  -8.343  17.343  1.00 94.82           H  
ATOM    946  C   GLU A  57     -22.568  -7.180  18.895  1.00 94.82           C  
ATOM    947  CB  GLU A  57     -24.098  -9.143  19.215  1.00 94.82           C  
ATOM    948  HB2 GLU A  57     -24.870  -8.388  19.361  1.00 94.82           H  
ATOM    949  HB3 GLU A  57     -23.668  -9.387  20.187  1.00 94.82           H  
ATOM    950  O   GLU A  57     -21.960  -7.114  19.961  1.00 94.82           O  
ATOM    951  CG  GLU A  57     -24.748 -10.402  18.621  1.00 94.82           C  
ATOM    952  HG2 GLU A  57     -24.011 -11.203  18.576  1.00 94.82           H  
ATOM    953  HG3 GLU A  57     -25.073 -10.179  17.605  1.00 94.82           H  
ATOM    954  CD  GLU A  57     -25.967 -10.875  19.434  1.00 94.82           C  
ATOM    955  OE1 GLU A  57     -26.604 -11.868  19.008  1.00 94.82           O  
ATOM    956  OE2 GLU A  57     -26.358 -10.203  20.412  1.00 94.82           O  
ATOM    957  N   THR A  58     -22.921  -6.092  18.215  1.00 94.30           N  
ATOM    958  H   THR A  58     -23.388  -6.221  17.329  1.00 94.30           H  
ATOM    959  CA  THR A  58     -22.756  -4.727  18.723  1.00 94.30           C  
ATOM    960  HA  THR A  58     -22.226  -4.747  19.676  1.00 94.30           H  
ATOM    961  C   THR A  58     -24.131  -4.117  18.945  1.00 94.30           C  
ATOM    962  CB  THR A  58     -21.915  -3.875  17.768  1.00 94.30           C  
ATOM    963  HB  THR A  58     -22.421  -3.795  16.806  1.00 94.30           H  
ATOM    964  O   THR A  58     -24.871  -3.867  17.991  1.00 94.30           O  
ATOM    965  CG2 THR A  58     -21.658  -2.473  18.316  1.00 94.30           C  
ATOM    966 HG21 THR A  58     -21.019  -1.932  17.618  1.00 94.30           H  
ATOM    967 HG22 THR A  58     -22.596  -1.927  18.420  1.00 94.30           H  
ATOM    968 HG23 THR A  58     -21.156  -2.534  19.282  1.00 94.30           H  
ATOM    969  OG1 THR A  58     -20.659  -4.476  17.576  1.00 94.30           O  
ATOM    970  HG1 THR A  58     -20.790  -5.416  17.431  1.00 94.30           H  
ATOM    971  N   LYS A  59     -24.487  -3.879  20.211  1.00 93.18           N  
ATOM    972  H   LYS A  59     -23.817  -4.092  20.937  1.00 93.18           H  
ATOM    973  CA  LYS A  59     -25.736  -3.202  20.581  1.00 93.18           C  
ATOM    974  HA  LYS A  59     -26.542  -3.568  19.945  1.00 93.18           H  
ATOM    975  C   LYS A  59     -25.600  -1.705  20.329  1.00 93.18           C  
ATOM    976  CB  LYS A  59     -26.104  -3.473  22.047  1.00 93.18           C  
ATOM    977  HB2 LYS A  59     -26.975  -2.869  22.303  1.00 93.18           H  
ATOM    978  HB3 LYS A  59     -25.277  -3.170  22.689  1.00 93.18           H  
ATOM    979  O   LYS A  59     -24.703  -1.061  20.871  1.00 93.18           O  
ATOM    980  CG  LYS A  59     -26.438  -4.949  22.300  1.00 93.18           C  
ATOM    981  HG2 LYS A  59     -25.567  -5.563  22.070  1.00 93.18           H  
ATOM    982  HG3 LYS A  59     -27.260  -5.249  21.651  1.00 93.18           H  
ATOM    983  CD  LYS A  59     -26.842  -5.185  23.760  1.00 93.18           C  
ATOM    984  HD2 LYS A  59     -26.027  -4.869  24.411  1.00 93.18           H  
ATOM    985  HD3 LYS A  59     -27.735  -4.602  23.988  1.00 93.18           H  
ATOM    986  CE  LYS A  59     -27.122  -6.678  23.966  1.00 93.18           C  
ATOM    987  HE2 LYS A  59     -27.942  -6.976  23.312  1.00 93.18           H  
ATOM    988  HE3 LYS A  59     -26.243  -7.240  23.651  1.00 93.18           H  
ATOM    989  NZ  LYS A  59     -27.444  -6.997  25.379  1.00 93.18           N  
ATOM    990  HZ1 LYS A  59     -27.603  -7.990  25.474  1.00 93.18           H  
ATOM    991  HZ2 LYS A  59     -26.671  -6.749  25.980  1.00 93.18           H  
ATOM    992  HZ3 LYS A  59     -28.274  -6.506  25.680  1.00 93.18           H  
ATOM    993  N   LEU A  60     -26.507  -1.154  19.538  1.00 91.16           N  
ATOM    994  H   LEU A  60     -27.224  -1.742  19.138  1.00 91.16           H  
ATOM    995  CA  LEU A  60     -26.590   0.276  19.284  1.00 91.16           C  
ATOM    996  HA  LEU A  60     -25.593   0.707  19.381  1.00 91.16           H  
ATOM    997  C   LEU A  60     -27.497   0.934  20.327  1.00 91.16           C  
ATOM    998  CB  LEU A  60     -27.083   0.533  17.856  1.00 91.16           C  
ATOM    999  HB2 LEU A  60     -28.134   0.246  17.836  1.00 91.16           H  
ATOM   1000  HB3 LEU A  60     -27.027   1.603  17.652  1.00 91.16           H  
ATOM   1001  O   LEU A  60     -28.445   0.319  20.817  1.00 91.16           O  
ATOM   1002  CG  LEU A  60     -26.343  -0.230  16.743  1.00 91.16           C  
ATOM   1003  HG  LEU A  60     -26.403  -1.306  16.907  1.00 91.16           H  
ATOM   1004  CD1 LEU A  60     -26.988   0.077  15.397  1.00 91.16           C  
ATOM   1005 HD11 LEU A  60     -28.033  -0.233  15.407  1.00 91.16           H  
ATOM   1006 HD12 LEU A  60     -26.455  -0.446  14.603  1.00 91.16           H  
ATOM   1007 HD13 LEU A  60     -26.925   1.146  15.197  1.00 91.16           H  
ATOM   1008  CD2 LEU A  60     -24.879   0.190  16.693  1.00 91.16           C  
ATOM   1009 HD21 LEU A  60     -24.390  -0.256  15.826  1.00 91.16           H  
ATOM   1010 HD22 LEU A  60     -24.368  -0.176  17.584  1.00 91.16           H  
ATOM   1011 HD23 LEU A  60     -24.794   1.275  16.636  1.00 91.16           H  
ATOM   1012  N   LYS A  61     -27.194   2.188  20.675  1.00 86.29           N  
ATOM   1013  H   LYS A  61     -26.380   2.602  20.244  1.00 86.29           H  
ATOM   1014  CA  LYS A  61     -27.953   2.959  21.672  1.00 86.29           C  
ATOM   1015  HA  LYS A  61     -28.316   2.263  22.428  1.00 86.29           H  
ATOM   1016  C   LYS A  61     -29.220   3.569  21.065  1.00 86.29           C  
ATOM   1017  CB  LYS A  61     -27.064   3.994  22.381  1.00 86.29           C  
ATOM   1018  HB2 LYS A  61     -26.699   4.715  21.649  1.00 86.29           H  
ATOM   1019  HB3 LYS A  61     -27.678   4.532  23.104  1.00 86.29           H  
ATOM   1020  O   LYS A  61     -30.186   2.863  20.798  1.00 86.29           O  
ATOM   1021  CG  LYS A  61     -25.867   3.396  23.126  1.00 86.29           C  
ATOM   1022  HG2 LYS A  61     -26.223   2.681  23.867  1.00 86.29           H  
ATOM   1023  HG3 LYS A  61     -25.207   2.888  22.423  1.00 86.29           H  
ATOM   1024  CD  LYS A  61     -25.096   4.525  23.824  1.00 86.29           C  
ATOM   1025  HD2 LYS A  61     -24.722   5.219  23.070  1.00 86.29           H  
ATOM   1026  HD3 LYS A  61     -25.769   5.058  24.494  1.00 86.29           H  
ATOM   1027  CE  LYS A  61     -23.926   3.947  24.626  1.00 86.29           C  
ATOM   1028  HE2 LYS A  61     -23.265   3.418  23.940  1.00 86.29           H  
ATOM   1029  HE3 LYS A  61     -24.317   3.217  25.333  1.00 86.29           H  
ATOM   1030  NZ  LYS A  61     -23.175   5.006  25.349  1.00 86.29           N  
ATOM   1031  HZ1 LYS A  61     -22.802   5.688  24.704  1.00 86.29           H  
ATOM   1032  HZ2 LYS A  61     -22.402   4.604  25.859  1.00 86.29           H  
ATOM   1033  HZ3 LYS A  61     -23.773   5.482  26.009  1.00 86.29           H  
ATOM   1034  N   SER A  62     -29.241   4.887  20.864  1.00 83.23           N  
ATOM   1035  H   SER A  62     -28.402   5.421  21.039  1.00 83.23           H  
ATOM   1036  CA  SER A  62     -30.383   5.588  20.280  1.00 83.23           C  
ATOM   1037  HA  SER A  62     -31.251   4.931  20.318  1.00 83.23           H  
ATOM   1038  C   SER A  62     -30.126   5.911  18.818  1.00 83.23           C  
ATOM   1039  CB  SER A  62     -30.769   6.835  21.082  1.00 83.23           C  
ATOM   1040  HB2 SER A  62     -30.972   6.548  22.114  1.00 83.23           H  
ATOM   1041  HB3 SER A  62     -31.681   7.253  20.655  1.00 83.23           H  
ATOM   1042  O   SER A  62     -29.029   6.319  18.432  1.00 83.23           O  
ATOM   1043  OG  SER A  62     -29.762   7.827  21.062  1.00 83.23           O  
ATOM   1044  HG  SER A  62     -30.150   8.642  21.388  1.00 83.23           H  
ATOM   1045  N   ARG A  63     -31.161   5.733  18.001  1.00 79.89           N  
ATOM   1046  H   ARG A  63     -32.034   5.413  18.397  1.00 79.89           H  
ATOM   1047  CA  ARG A  63     -31.155   6.140  16.602  1.00 79.89           C  
ATOM   1048  HA  ARG A  63     -30.174   5.930  16.176  1.00 79.89           H  
ATOM   1049  C   ARG A  63     -31.394   7.646  16.497  1.00 79.89           C  
ATOM   1050  CB  ARG A  63     -32.191   5.302  15.853  1.00 79.89           C  
ATOM   1051  HB2 ARG A  63     -31.956   4.247  15.998  1.00 79.89           H  
ATOM   1052  HB3 ARG A  63     -33.184   5.498  16.256  1.00 79.89           H  
ATOM   1053  O   ARG A  63     -32.295   8.178  17.141  1.00 79.89           O  
ATOM   1054  CG  ARG A  63     -32.179   5.611  14.358  1.00 79.89           C  
ATOM   1055  HG2 ARG A  63     -31.164   5.548  13.966  1.00 79.89           H  
ATOM   1056  HG3 ARG A  63     -32.574   6.614  14.198  1.00 79.89           H  
ATOM   1057  CD  ARG A  63     -33.064   4.607  13.634  1.00 79.89           C  
ATOM   1058  HD2 ARG A  63     -32.611   3.616  13.684  1.00 79.89           H  
ATOM   1059  HD3 ARG A  63     -34.034   4.579  14.131  1.00 79.89           H  
ATOM   1060  NE  ARG A  63     -33.226   5.004  12.236  1.00 79.89           N  
ATOM   1061  HE  ARG A  63     -32.523   5.613  11.843  1.00 79.89           H  
ATOM   1062  NH1 ARG A  63     -35.194   3.893  11.889  1.00 79.89           N  
ATOM   1063 HH11 ARG A  63     -36.030   3.742  11.342  1.00 79.89           H  
ATOM   1064 HH12 ARG A  63     -34.964   3.238  12.622  1.00 79.89           H  
ATOM   1065  NH2 ARG A  63     -34.420   5.328  10.364  1.00 79.89           N  
ATOM   1066 HH21 ARG A  63     -35.245   5.189   9.798  1.00 79.89           H  
ATOM   1067 HH22 ARG A  63     -33.638   5.845   9.987  1.00 79.89           H  
ATOM   1068  CZ  ARG A  63     -34.279   4.735  11.503  1.00 79.89           C  
ATOM   1069  N   LEU A  64     -30.591   8.310  15.679  1.00 82.24           N  
ATOM   1070  H   LEU A  64     -29.916   7.766  15.160  1.00 82.24           H  
ATOM   1071  CA  LEU A  64     -30.732   9.712  15.295  1.00 82.24           C  
ATOM   1072  HA  LEU A  64     -31.342  10.225  16.039  1.00 82.24           H  
ATOM   1073  C   LEU A  64     -31.470   9.804  13.937  1.00 82.24           C  
ATOM   1074  CB  LEU A  64     -29.327  10.351  15.278  1.00 82.24           C  
ATOM   1075  HB2 LEU A  64     -28.732   9.802  14.548  1.00 82.24           H  
ATOM   1076  HB3 LEU A  64     -29.393  11.385  14.941  1.00 82.24           H  
ATOM   1077  O   LEU A  64     -31.598   8.783  13.247  1.00 82.24           O  
ATOM   1078  CG  LEU A  64     -28.546  10.311  16.604  1.00 82.24           C  
ATOM   1079  HG  LEU A  64     -28.477   9.285  16.965  1.00 82.24           H  
ATOM   1080  CD1 LEU A  64     -27.121  10.822  16.383  1.00 82.24           C  
ATOM   1081 HD11 LEU A  64     -27.140  11.854  16.031  1.00 82.24           H  
ATOM   1082 HD12 LEU A  64     -26.615  10.201  15.644  1.00 82.24           H  
ATOM   1083 HD13 LEU A  64     -26.560  10.773  17.316  1.00 82.24           H  
ATOM   1084  CD2 LEU A  64     -29.210  11.168  17.682  1.00 82.24           C  
ATOM   1085 HD21 LEU A  64     -29.315  12.195  17.332  1.00 82.24           H  
ATOM   1086 HD22 LEU A  64     -28.600  11.159  18.585  1.00 82.24           H  
ATOM   1087 HD23 LEU A  64     -30.192  10.763  17.924  1.00 82.24           H  
ATOM   1088  N   PRO A  65     -31.996  10.982  13.545  1.00 77.27           N  
ATOM   1089  CA  PRO A  65     -32.732  11.151  12.290  1.00 77.27           C  
ATOM   1090  HA  PRO A  65     -33.671  10.604  12.370  1.00 77.27           H  
ATOM   1091  C   PRO A  65     -31.957  10.649  11.064  1.00 77.27           C  
ATOM   1092  CB  PRO A  65     -33.036  12.649  12.183  1.00 77.27           C  
ATOM   1093  HB2 PRO A  65     -32.230  13.158  11.655  1.00 77.27           H  
ATOM   1094  HB3 PRO A  65     -33.990  12.835  11.689  1.00 77.27           H  
ATOM   1095  O   PRO A  65     -30.735  10.772  11.001  1.00 77.27           O  
ATOM   1096  CG  PRO A  65     -33.052  13.108  13.640  1.00 77.27           C  
ATOM   1097  HG2 PRO A  65     -32.821  14.169  13.734  1.00 77.27           H  
ATOM   1098  HG3 PRO A  65     -34.022  12.884  14.084  1.00 77.27           H  
ATOM   1099  CD  PRO A  65     -31.979  12.236  14.285  1.00 77.27           C  
ATOM   1100  HD2 PRO A  65     -31.007  12.715  14.163  1.00 77.27           H  
ATOM   1101  HD3 PRO A  65     -32.203  12.092  15.342  1.00 77.27           H  
ATOM   1102  N   LEU A  66     -32.677  10.084  10.089  1.00 75.24           N  
ATOM   1103  H   LEU A  66     -33.683  10.103  10.171  1.00 75.24           H  
ATOM   1104  CA  LEU A  66     -32.107   9.729   8.786  1.00 75.24           C  
ATOM   1105  HA  LEU A  66     -31.212   9.122   8.928  1.00 75.24           H  
ATOM   1106  C   LEU A  66     -31.716  10.994   8.025  1.00 75.24           C  
ATOM   1107  CB  LEU A  66     -33.136   8.971   7.929  1.00 75.24           C  
ATOM   1108  HB2 LEU A  66     -34.063   9.543   7.925  1.00 75.24           H  
ATOM   1109  HB3 LEU A  66     -32.775   8.937   6.901  1.00 75.24           H  
ATOM   1110  O   LEU A  66     -32.528  11.911   7.915  1.00 75.24           O  
ATOM   1111  CG  LEU A  66     -33.439   7.542   8.372  1.00 75.24           C  
ATOM   1112  HG  LEU A  66     -33.705   7.559   9.429  1.00 75.24           H  
ATOM   1113  CD1 LEU A  66     -34.621   6.989   7.574  1.00 75.24           C  
ATOM   1114 HD11 LEU A  66     -34.412   7.075   6.507  1.00 75.24           H  
ATOM   1115 HD12 LEU A  66     -35.519   7.566   7.795  1.00 75.24           H  
ATOM   1116 HD13 LEU A  66     -34.802   5.936   7.789  1.00 75.24           H  
ATOM   1117  CD2 LEU A  66     -32.254   6.606   8.164  1.00 75.24           C  
ATOM   1118 HD21 LEU A  66     -32.569   5.565   8.230  1.00 75.24           H  
ATOM   1119 HD22 LEU A  66     -31.492   6.814   8.914  1.00 75.24           H  
ATOM   1120 HD23 LEU A  66     -31.824   6.759   7.174  1.00 75.24           H  
ATOM   1121  N   THR A  67     -30.541  10.978   7.402  1.00 75.46           N  
ATOM   1122  H   THR A  67     -29.934  10.181   7.530  1.00 75.46           H  
ATOM   1123  CA  THR A  67     -30.104  12.046   6.494  1.00 75.46           C  
ATOM   1124  HA  THR A  67     -30.973  12.612   6.160  1.00 75.46           H  
ATOM   1125  C   THR A  67     -29.436  11.415   5.280  1.00 75.46           C  
ATOM   1126  CB  THR A  67     -29.146  13.030   7.189  1.00 75.46           C  
ATOM   1127  HB  THR A  67     -28.187  12.544   7.371  1.00 75.46           H  
ATOM   1128  O   THR A  67     -28.537  10.594   5.436  1.00 75.46           O  
ATOM   1129  CG2 THR A  67     -28.914  14.287   6.355  1.00 75.46           C  
ATOM   1130 HG21 THR A  67     -29.865  14.772   6.137  1.00 75.46           H  
ATOM   1131 HG22 THR A  67     -28.414  14.029   5.421  1.00 75.46           H  
ATOM   1132 HG23 THR A  67     -28.277  14.981   6.904  1.00 75.46           H  
ATOM   1133  OG1 THR A  67     -29.674  13.462   8.420  1.00 75.46           O  
ATOM   1134  HG1 THR A  67     -28.952  13.805   8.952  1.00 75.46           H  
ATOM   1135  N   ASN A  68     -29.864  11.782   4.069  1.00 80.15           N  
ATOM   1136  H   ASN A  68     -30.562  12.509   4.010  1.00 80.15           H  
ATOM   1137  CA  ASN A  68     -29.222  11.389   2.804  1.00 80.15           C  
ATOM   1138  HA  ASN A  68     -29.913  11.648   2.001  1.00 80.15           H  
ATOM   1139  C   ASN A  68     -28.966   9.873   2.638  1.00 80.15           C  
ATOM   1140  CB  ASN A  68     -27.958  12.250   2.597  1.00 80.15           C  
ATOM   1141  HB2 ASN A  68     -27.243  12.043   3.394  1.00 80.15           H  
ATOM   1142  HB3 ASN A  68     -27.490  11.982   1.650  1.00 80.15           H  
ATOM   1143  O   ASN A  68     -27.928   9.476   2.123  1.00 80.15           O  
ATOM   1144  CG  ASN A  68     -28.243  13.738   2.553  1.00 80.15           C  
ATOM   1145  ND2 ASN A  68     -27.235  14.561   2.711  1.00 80.15           N  
ATOM   1146 HD21 ASN A  68     -27.447  15.546   2.636  1.00 80.15           H  
ATOM   1147 HD22 ASN A  68     -26.292  14.209   2.794  1.00 80.15           H  
ATOM   1148  OD1 ASN A  68     -29.368  14.182   2.396  1.00 80.15           O  
ATOM   1149  N   GLY A  69     -29.887   9.018   3.101  1.00 82.82           N  
ATOM   1150  H   GLY A  69     -30.711   9.401   3.541  1.00 82.82           H  
ATOM   1151  CA  GLY A  69     -29.754   7.554   3.001  1.00 82.82           C  
ATOM   1152  HA2 GLY A  69     -29.262   7.305   2.061  1.00 82.82           H  
ATOM   1153  HA3 GLY A  69     -30.749   7.109   2.988  1.00 82.82           H  
ATOM   1154  C   GLY A  69     -28.952   6.884   4.126  1.00 82.82           C  
ATOM   1155  O   GLY A  69     -28.924   5.656   4.192  1.00 82.82           O  
ATOM   1156  N   TRP A  70     -28.377   7.657   5.051  1.00 88.61           N  
ATOM   1157  H   TRP A  70     -28.432   8.660   4.946  1.00 88.61           H  
ATOM   1158  CA  TRP A  70     -27.600   7.154   6.185  1.00 88.61           C  
ATOM   1159  HA  TRP A  70     -27.199   6.174   5.927  1.00 88.61           H  
ATOM   1160  C   TRP A  70     -28.446   6.994   7.450  1.00 88.61           C  
ATOM   1161  CB  TRP A  70     -26.403   8.074   6.438  1.00 88.61           C  
ATOM   1162  HB2 TRP A  70     -25.934   7.789   7.380  1.00 88.61           H  
ATOM   1163  HB3 TRP A  70     -26.746   9.103   6.541  1.00 88.61           H  
ATOM   1164  O   TRP A  70     -29.290   7.834   7.776  1.00 88.61           O  
ATOM   1165  CG  TRP A  70     -25.359   8.020   5.372  1.00 88.61           C  
ATOM   1166  CD1 TRP A  70     -25.397   8.661   4.182  1.00 88.61           C  
ATOM   1167  HD1 TRP A  70     -26.198   9.307   3.853  1.00 88.61           H  
ATOM   1168  CD2 TRP A  70     -24.133   7.233   5.359  1.00 88.61           C  
ATOM   1169  CE2 TRP A  70     -23.474   7.440   4.113  1.00 88.61           C  
ATOM   1170  CE3 TRP A  70     -23.522   6.355   6.278  1.00 88.61           C  
ATOM   1171  HE3 TRP A  70     -24.008   6.176   7.225  1.00 88.61           H  
ATOM   1172  NE1 TRP A  70     -24.296   8.307   3.429  1.00 88.61           N  
ATOM   1173  HE1 TRP A  70     -24.173   8.571   2.462  1.00 88.61           H  
ATOM   1174  CH2 TRP A  70     -21.671   5.957   4.742  1.00 88.61           C  
ATOM   1175  HH2 TRP A  70     -20.729   5.479   4.514  1.00 88.61           H  
ATOM   1176  CZ2 TRP A  70     -22.262   6.812   3.797  1.00 88.61           C  
ATOM   1177  HZ2 TRP A  70     -21.802   6.971   2.833  1.00 88.61           H  
ATOM   1178  CZ3 TRP A  70     -22.303   5.721   5.975  1.00 88.61           C  
ATOM   1179  HZ3 TRP A  70     -21.848   5.054   6.693  1.00 88.61           H  
ATOM   1180  N   ASN A  71     -28.175   5.921   8.194  1.00 89.84           N  
ATOM   1181  H   ASN A  71     -27.437   5.311   7.874  1.00 89.84           H  
ATOM   1182  CA  ASN A  71     -28.689   5.688   9.539  1.00 89.84           C  
ATOM   1183  HA  ASN A  71     -29.578   6.296   9.706  1.00 89.84           H  
ATOM   1184  C   ASN A  71     -27.639   6.106  10.567  1.00 89.84           C  
ATOM   1185  CB  ASN A  71     -29.063   4.211   9.721  1.00 89.84           C  
ATOM   1186  HB2 ASN A  71     -28.219   3.587   9.429  1.00 89.84           H  
ATOM   1187  HB3 ASN A  71     -29.274   4.031  10.775  1.00 89.84           H  
ATOM   1188  O   ASN A  71     -26.500   5.648  10.512  1.00 89.84           O  
ATOM   1189  CG  ASN A  71     -30.283   3.778   8.939  1.00 89.84           C  
ATOM   1190  ND2 ASN A  71     -30.115   3.348   7.711  1.00 89.84           N  
ATOM   1191 HD21 ASN A  71     -30.933   3.027   7.213  1.00 89.84           H  
ATOM   1192 HD22 ASN A  71     -29.201   3.374   7.283  1.00 89.84           H  
ATOM   1193  OD1 ASN A  71     -31.395   3.806   9.452  1.00 89.84           O  
ATOM   1194  N   PHE A  72     -28.040   6.934  11.528  1.00 91.65           N  
ATOM   1195  H   PHE A  72     -28.991   7.274  11.522  1.00 91.65           H  
ATOM   1196  CA  PHE A  72     -27.153   7.465  12.556  1.00 91.65           C  
ATOM   1197  HA  PHE A  72     -26.125   7.179  12.333  1.00 91.65           H  
ATOM   1198  C   PHE A  72     -27.518   6.906  13.931  1.00 91.65           C  
ATOM   1199  CB  PHE A  72     -27.216   8.992  12.524  1.00 91.65           C  
ATOM   1200  HB2 PHE A  72     -26.663   9.393  13.373  1.00 91.65           H  
ATOM   1201  HB3 PHE A  72     -28.260   9.292  12.602  1.00 91.65           H  
ATOM   1202  O   PHE A  72     -28.696   6.794  14.272  1.00 91.65           O  
ATOM   1203  CG  PHE A  72     -26.673   9.610  11.259  1.00 91.65           C  
ATOM   1204  CD1 PHE A  72     -25.307   9.926  11.147  1.00 91.65           C  
ATOM   1205  HD1 PHE A  72     -24.632   9.717  11.963  1.00 91.65           H  
ATOM   1206  CD2 PHE A  72     -27.542   9.862  10.183  1.00 91.65           C  
ATOM   1207  HD2 PHE A  72     -28.592   9.618  10.257  1.00 91.65           H  
ATOM   1208  CE1 PHE A  72     -24.815  10.503   9.963  1.00 91.65           C  
ATOM   1209  HE1 PHE A  72     -23.766  10.743   9.872  1.00 91.65           H  
ATOM   1210  CE2 PHE A  72     -27.046  10.420   8.997  1.00 91.65           C  
ATOM   1211  HE2 PHE A  72     -27.712  10.578   8.161  1.00 91.65           H  
ATOM   1212  CZ  PHE A  72     -25.685  10.745   8.886  1.00 91.65           C  
ATOM   1213  HZ  PHE A  72     -25.303  11.164   7.966  1.00 91.65           H  
ATOM   1214  N   PHE A  73     -26.510   6.594  14.739  1.00 92.17           N  
ATOM   1215  H   PHE A  73     -25.572   6.652  14.369  1.00 92.17           H  
ATOM   1216  CA  PHE A  73     -26.669   6.047  16.083  1.00 92.17           C  
ATOM   1217  HA  PHE A  73     -27.695   6.206  16.415  1.00 92.17           H  
ATOM   1218  C   PHE A  73     -25.740   6.753  17.057  1.00 92.17           C  
ATOM   1219  CB  PHE A  73     -26.398   4.540  16.078  1.00 92.17           C  
ATOM   1220  HB2 PHE A  73     -25.365   4.359  15.779  1.00 92.17           H  
ATOM   1221  HB3 PHE A  73     -26.520   4.154  17.090  1.00 92.17           H  
ATOM   1222  O   PHE A  73     -24.552   6.906  16.786  1.00 92.17           O  
ATOM   1223  CG  PHE A  73     -27.320   3.785  15.151  1.00 92.17           C  
ATOM   1224  CD1 PHE A  73     -28.596   3.396  15.597  1.00 92.17           C  
ATOM   1225  HD1 PHE A  73     -28.904   3.617  16.608  1.00 92.17           H  
ATOM   1226  CD2 PHE A  73     -26.929   3.528  13.824  1.00 92.17           C  
ATOM   1227  HD2 PHE A  73     -25.964   3.853  13.465  1.00 92.17           H  
ATOM   1228  CE1 PHE A  73     -29.474   2.737  14.722  1.00 92.17           C  
ATOM   1229  HE1 PHE A  73     -30.463   2.464  15.060  1.00 92.17           H  
ATOM   1230  CE2 PHE A  73     -27.814   2.868  12.957  1.00 92.17           C  
ATOM   1231  HE2 PHE A  73     -27.528   2.694  11.930  1.00 92.17           H  
ATOM   1232  CZ  PHE A  73     -29.079   2.459  13.405  1.00 92.17           C  
ATOM   1233  HZ  PHE A  73     -29.756   1.950  12.735  1.00 92.17           H  
ATOM   1234  N   SER A  74     -26.265   7.159  18.209  1.00 91.52           N  
ATOM   1235  H   SER A  74     -27.235   6.953  18.402  1.00 91.52           H  
ATOM   1236  CA  SER A  74     -25.449   7.741  19.273  1.00 91.52           C  
ATOM   1237  HA  SER A  74     -24.785   8.483  18.830  1.00 91.52           H  
ATOM   1238  C   SER A  74     -24.586   6.671  19.948  1.00 91.52           C  
ATOM   1239  CB  SER A  74     -26.334   8.460  20.293  1.00 91.52           C  
ATOM   1240  HB2 SER A  74     -25.700   9.020  20.981  1.00 91.52           H  
ATOM   1241  HB3 SER A  74     -26.992   9.160  19.777  1.00 91.52           H  
ATOM   1242  O   SER A  74     -24.998   5.517  20.090  1.00 91.52           O  
ATOM   1243  OG  SER A  74     -27.105   7.528  21.030  1.00 91.52           O  
ATOM   1244  HG  SER A  74     -28.037   7.711  20.891  1.00 91.52           H  
ATOM   1245  N   GLY A  75     -23.384   7.036  20.384  1.00 91.14           N  
ATOM   1246  H   GLY A  75     -23.025   7.933  20.089  1.00 91.14           H  
ATOM   1247  CA  GLY A  75     -22.485   6.159  21.133  1.00 91.14           C  
ATOM   1248  HA2 GLY A  75     -22.840   5.129  21.102  1.00 91.14           H  
ATOM   1249  HA3 GLY A  75     -22.468   6.486  22.173  1.00 91.14           H  
ATOM   1250  C   GLY A  75     -21.052   6.163  20.618  1.00 91.14           C  
ATOM   1251  O   GLY A  75     -20.715   6.852  19.664  1.00 91.14           O  
ATOM   1252  N   SER A  76     -20.214   5.376  21.283  1.00 90.45           N  
ATOM   1253  H   SER A  76     -20.565   4.772  22.012  1.00 90.45           H  
ATOM   1254  CA  SER A  76     -18.812   5.204  20.921  1.00 90.45           C  
ATOM   1255  HA  SER A  76     -18.529   5.931  20.160  1.00 90.45           H  
ATOM   1256  C   SER A  76     -18.648   3.809  20.343  1.00 90.45           C  
ATOM   1257  CB  SER A  76     -17.906   5.434  22.131  1.00 90.45           C  
ATOM   1258  HB2 SER A  76     -16.862   5.356  21.826  1.00 90.45           H  
ATOM   1259  HB3 SER A  76     -18.111   4.684  22.895  1.00 90.45           H  
ATOM   1260  O   SER A  76     -18.926   2.816  21.014  1.00 90.45           O  
ATOM   1261  OG  SER A  76     -18.155   6.725  22.660  1.00 90.45           O  
ATOM   1262  HG  SER A  76     -17.947   7.373  21.983  1.00 90.45           H  
ATOM   1263  N   TYR A  77     -18.244   3.759  19.083  1.00 94.30           N  
ATOM   1264  H   TYR A  77     -18.035   4.625  18.609  1.00 94.30           H  
ATOM   1265  CA  TYR A  77     -18.111   2.541  18.295  1.00 94.30           C  
ATOM   1266  HA  TYR A  77     -18.244   1.665  18.931  1.00 94.30           H  
ATOM   1267  C   TYR A  77     -16.702   2.484  17.699  1.00 94.30           C  
ATOM   1268  CB  TYR A  77     -19.216   2.548  17.228  1.00 94.30           C  
ATOM   1269  HB2 TYR A  77     -19.147   1.648  16.616  1.00 94.30           H  
ATOM   1270  HB3 TYR A  77     -19.051   3.391  16.558  1.00 94.30           H  
ATOM   1271  O   TYR A  77     -15.925   3.431  17.854  1.00 94.30           O  
ATOM   1272  CG  TYR A  77     -20.623   2.638  17.795  1.00 94.30           C  
ATOM   1273  CD1 TYR A  77     -21.276   1.494  18.296  1.00 94.30           C  
ATOM   1274  HD1 TYR A  77     -20.778   0.536  18.285  1.00 94.30           H  
ATOM   1275  CD2 TYR A  77     -21.267   3.888  17.848  1.00 94.30           C  
ATOM   1276  HD2 TYR A  77     -20.759   4.771  17.489  1.00 94.30           H  
ATOM   1277  CE1 TYR A  77     -22.575   1.604  18.837  1.00 94.30           C  
ATOM   1278  HE1 TYR A  77     -23.065   0.738  19.257  1.00 94.30           H  
ATOM   1279  CE2 TYR A  77     -22.579   3.992  18.338  1.00 94.30           C  
ATOM   1280  HE2 TYR A  77     -23.074   4.952  18.325  1.00 94.30           H  
ATOM   1281  OH  TYR A  77     -24.480   2.982  19.378  1.00 94.30           O  
ATOM   1282  HH  TYR A  77     -24.706   3.912  19.451  1.00 94.30           H  
ATOM   1283  CZ  TYR A  77     -23.235   2.852  18.844  1.00 94.30           C  
ATOM   1284  N   ALA A  78     -16.354   1.386  17.024  1.00 93.21           N  
ATOM   1285  H   ALA A  78     -16.969   0.586  16.996  1.00 93.21           H  
ATOM   1286  CA  ALA A  78     -15.094   1.293  16.296  1.00 93.21           C  
ATOM   1287  HA  ALA A  78     -14.278   1.296  17.018  1.00 93.21           H  
ATOM   1288  C   ALA A  78     -14.915   2.495  15.349  1.00 93.21           C  
ATOM   1289  CB  ALA A  78     -15.063  -0.039  15.551  1.00 93.21           C  
ATOM   1290  HB1 ALA A  78     -14.130  -0.131  14.994  1.00 93.21           H  
ATOM   1291  HB2 ALA A  78     -15.900  -0.102  14.855  1.00 93.21           H  
ATOM   1292  HB3 ALA A  78     -15.125  -0.854  16.272  1.00 93.21           H  
ATOM   1293  O   ALA A  78     -15.776   2.772  14.516  1.00 93.21           O  
ATOM   1294  N   GLN A  79     -13.807   3.218  15.529  1.00 92.18           N  
ATOM   1295  H   GLN A  79     -13.158   2.928  16.247  1.00 92.18           H  
ATOM   1296  CA  GLN A  79     -13.514   4.473  14.822  1.00 92.18           C  
ATOM   1297  HA  GLN A  79     -14.441   5.027  14.670  1.00 92.18           H  
ATOM   1298  C   GLN A  79     -12.921   4.247  13.426  1.00 92.18           C  
ATOM   1299  CB  GLN A  79     -12.575   5.339  15.679  1.00 92.18           C  
ATOM   1300  HB2 GLN A  79     -11.645   4.795  15.844  1.00 92.18           H  
ATOM   1301  HB3 GLN A  79     -12.335   6.250  15.130  1.00 92.18           H  
ATOM   1302  O   GLN A  79     -12.763   5.190  12.659  1.00 92.18           O  
ATOM   1303  CG  GLN A  79     -13.161   5.738  17.043  1.00 92.18           C  
ATOM   1304  HG2 GLN A  79     -12.407   6.303  17.592  1.00 92.18           H  
ATOM   1305  HG3 GLN A  79     -13.387   4.845  17.625  1.00 92.18           H  
ATOM   1306  CD  GLN A  79     -14.406   6.612  16.932  1.00 92.18           C  
ATOM   1307  NE2 GLN A  79     -15.525   6.193  17.476  1.00 92.18           N  
ATOM   1308 HE21 GLN A  79     -16.332   6.786  17.339  1.00 92.18           H  
ATOM   1309 HE22 GLN A  79     -15.598   5.231  17.775  1.00 92.18           H  
ATOM   1310  OE1 GLN A  79     -14.400   7.697  16.381  1.00 92.18           O  
ATOM   1311  N   GLU A  80     -12.587   3.003  13.087  1.00 90.93           N  
ATOM   1312  H   GLU A  80     -12.776   2.249  13.732  1.00 90.93           H  
ATOM   1313  CA  GLU A  80     -12.052   2.662  11.776  1.00 90.93           C  
ATOM   1314  HA  GLU A  80     -11.233   3.347  11.558  1.00 90.93           H  
ATOM   1315  C   GLU A  80     -13.127   2.845  10.690  1.00 90.93           C  
ATOM   1316  CB  GLU A  80     -11.469   1.243  11.832  1.00 90.93           C  
ATOM   1317  HB2 GLU A  80     -10.825   1.176  12.709  1.00 90.93           H  
ATOM   1318  HB3 GLU A  80     -12.276   0.519  11.941  1.00 90.93           H  
ATOM   1319  O   GLU A  80     -14.264   2.373  10.818  1.00 90.93           O  
ATOM   1320  CG  GLU A  80     -10.632   0.897  10.593  1.00 90.93           C  
ATOM   1321  HG2 GLU A  80      -9.866   1.662  10.468  1.00 90.93           H  
ATOM   1322  HG3 GLU A  80     -11.277   0.918   9.715  1.00 90.93           H  
ATOM   1323  CD  GLU A  80      -9.956  -0.482  10.689  1.00 90.93           C  
ATOM   1324  OE1 GLU A  80      -9.204  -0.827   9.747  1.00 90.93           O  
ATOM   1325  OE2 GLU A  80     -10.197  -1.212  11.675  1.00 90.93           O  
ATOM   1326  N   LEU A  81     -12.770   3.540   9.605  1.00 92.52           N  
ATOM   1327  H   LEU A  81     -11.827   3.897   9.547  1.00 92.52           H  
ATOM   1328  CA  LEU A  81     -13.631   3.663   8.431  1.00 92.52           C  
ATOM   1329  HA  LEU A  81     -14.546   4.176   8.727  1.00 92.52           H  
ATOM   1330  C   LEU A  81     -13.980   2.264   7.928  1.00 92.52           C  
ATOM   1331  CB  LEU A  81     -12.913   4.474   7.338  1.00 92.52           C  
ATOM   1332  HB2 LEU A  81     -11.971   3.977   7.108  1.00 92.52           H  
ATOM   1333  HB3 LEU A  81     -12.684   5.467   7.725  1.00 92.52           H  
ATOM   1334  O   LEU A  81     -13.103   1.432   7.760  1.00 92.52           O  
ATOM   1335  CG  LEU A  81     -13.719   4.615   6.030  1.00 92.52           C  
ATOM   1336  HG  LEU A  81     -13.992   3.630   5.653  1.00 92.52           H  
ATOM   1337  CD1 LEU A  81     -14.993   5.438   6.229  1.00 92.52           C  
ATOM   1338 HD11 LEU A  81     -14.749   6.417   6.641  1.00 92.52           H  
ATOM   1339 HD12 LEU A  81     -15.673   4.914   6.901  1.00 92.52           H  
ATOM   1340 HD13 LEU A  81     -15.499   5.567   5.272  1.00 92.52           H  
ATOM   1341  CD2 LEU A  81     -12.867   5.296   4.962  1.00 92.52           C  
ATOM   1342 HD21 LEU A  81     -11.967   4.708   4.782  1.00 92.52           H  
ATOM   1343 HD22 LEU A  81     -13.428   5.368   4.030  1.00 92.52           H  
ATOM   1344 HD23 LEU A  81     -12.582   6.295   5.290  1.00 92.52           H  
ATOM   1345  N   ASN A  82     -15.257   2.017   7.659  1.00 94.79           N  
ATOM   1346  H   ASN A  82     -15.911   2.780   7.764  1.00 94.79           H  
ATOM   1347  CA  ASN A  82     -15.797   0.731   7.228  1.00 94.79           C  
ATOM   1348  HA  ASN A  82     -16.882   0.834   7.216  1.00 94.79           H  
ATOM   1349  C   ASN A  82     -15.562  -0.427   8.211  1.00 94.79           C  
ATOM   1350  CB  ASN A  82     -15.383   0.466   5.770  1.00 94.79           C  
ATOM   1351  HB2 ASN A  82     -15.645  -0.552   5.482  1.00 94.79           H  
ATOM   1352  HB3 ASN A  82     -14.303   0.564   5.660  1.00 94.79           H  
ATOM   1353  O   ASN A  82     -15.608  -1.586   7.802  1.00 94.79           O  
ATOM   1354  CG  ASN A  82     -16.085   1.404   4.808  1.00 94.79           C  
ATOM   1355  ND2 ASN A  82     -15.502   1.651   3.662  1.00 94.79           N  
ATOM   1356 HD21 ASN A  82     -14.577   1.290   3.477  1.00 94.79           H  
ATOM   1357 HD22 ASN A  82     -16.013   2.245   3.025  1.00 94.79           H  
ATOM   1358  OD1 ASN A  82     -17.175   1.899   5.058  1.00 94.79           O  
ATOM   1359  N   ALA A  83     -15.397  -0.149   9.511  1.00 95.60           N  
ATOM   1360  H   ALA A  83     -15.226   0.805   9.794  1.00 95.60           H  
ATOM   1361  CA  ALA A  83     -15.332  -1.184  10.546  1.00 95.60           C  
ATOM   1362  HA  ALA A  83     -14.387  -1.721  10.452  1.00 95.60           H  
ATOM   1363  C   ALA A  83     -16.474  -2.216  10.434  1.00 95.60           C  
ATOM   1364  CB  ALA A  83     -15.353  -0.509  11.922  1.00 95.60           C  
ATOM   1365  HB1 ALA A  83     -16.262   0.080  12.044  1.00 95.60           H  
ATOM   1366  HB2 ALA A  83     -15.309  -1.271  12.700  1.00 95.60           H  
ATOM   1367  HB3 ALA A  83     -14.487   0.142  12.034  1.00 95.60           H  
ATOM   1368  O   ALA A  83     -16.231  -3.414  10.546  1.00 95.60           O  
ATOM   1369  N   TYR A  84     -17.704  -1.768  10.154  1.00 95.92           N  
ATOM   1370  H   TYR A  84     -17.826  -0.776  10.013  1.00 95.92           H  
ATOM   1371  CA  TYR A  84     -18.905  -2.612  10.107  1.00 95.92           C  
ATOM   1372  HA  TYR A  84     -18.690  -3.555  10.610  1.00 95.92           H  
ATOM   1373  C   TYR A  84     -19.363  -2.977   8.689  1.00 95.92           C  
ATOM   1374  CB  TYR A  84     -20.040  -1.928  10.880  1.00 95.92           C  
ATOM   1375  HB2 TYR A  84     -20.921  -2.570  10.860  1.00 95.92           H  
ATOM   1376  HB3 TYR A  84     -20.307  -0.999  10.376  1.00 95.92           H  
ATOM   1377  O   TYR A  84     -20.438  -3.554   8.527  1.00 95.92           O  
ATOM   1378  CG  TYR A  84     -19.715  -1.636  12.327  1.00 95.92           C  
ATOM   1379  CD1 TYR A  84     -19.846  -2.651  13.293  1.00 95.92           C  
ATOM   1380  HD1 TYR A  84     -20.147  -3.645  12.997  1.00 95.92           H  
ATOM   1381  CD2 TYR A  84     -19.267  -0.355  12.702  1.00 95.92           C  
ATOM   1382  HD2 TYR A  84     -19.143   0.415  11.956  1.00 95.92           H  
ATOM   1383  CE1 TYR A  84     -19.556  -2.382  14.643  1.00 95.92           C  
ATOM   1384  HE1 TYR A  84     -19.649  -3.151  15.395  1.00 95.92           H  
ATOM   1385  CE2 TYR A  84     -18.965  -0.083  14.048  1.00 95.92           C  
ATOM   1386  HE2 TYR A  84     -18.604   0.896  14.327  1.00 95.92           H  
ATOM   1387  OH  TYR A  84     -18.853  -0.826  16.319  1.00 95.92           O  
ATOM   1388  HH  TYR A  84     -18.715   0.119  16.423  1.00 95.92           H  
ATOM   1389  CZ  TYR A  84     -19.116  -1.099  15.018  1.00 95.92           C  
ATOM   1390  N   LYS A  85     -18.594  -2.642   7.648  1.00 94.87           N  
ATOM   1391  H   LYS A  85     -17.675  -2.266   7.832  1.00 94.87           H  
ATOM   1392  CA  LYS A  85     -18.932  -3.019   6.268  1.00 94.87           C  
ATOM   1393  HA  LYS A  85     -19.892  -2.577   6.002  1.00 94.87           H  
ATOM   1394  C   LYS A  85     -19.067  -4.539   6.148  1.00 94.87           C  
ATOM   1395  CB  LYS A  85     -17.857  -2.461   5.339  1.00 94.87           C  
ATOM   1396  HB2 LYS A  85     -17.885  -1.373   5.405  1.00 94.87           H  
ATOM   1397  HB3 LYS A  85     -16.880  -2.811   5.671  1.00 94.87           H  
ATOM   1398  O   LYS A  85     -18.296  -5.271   6.750  1.00 94.87           O  
ATOM   1399  CG  LYS A  85     -18.056  -2.881   3.879  1.00 94.87           C  
ATOM   1400  HG2 LYS A  85     -17.876  -3.952   3.778  1.00 94.87           H  
ATOM   1401  HG3 LYS A  85     -19.075  -2.664   3.559  1.00 94.87           H  
ATOM   1402  CD  LYS A  85     -17.047  -2.124   3.020  1.00 94.87           C  
ATOM   1403  HD2 LYS A  85     -17.252  -1.055   3.071  1.00 94.87           H  
ATOM   1404  HD3 LYS A  85     -16.055  -2.318   3.426  1.00 94.87           H  
ATOM   1405  CE  LYS A  85     -17.095  -2.584   1.566  1.00 94.87           C  
ATOM   1406  HE2 LYS A  85     -17.084  -3.674   1.552  1.00 94.87           H  
ATOM   1407  HE3 LYS A  85     -18.022  -2.233   1.115  1.00 94.87           H  
ATOM   1408  NZ  LYS A  85     -15.911  -2.062   0.844  1.00 94.87           N  
ATOM   1409  HZ1 LYS A  85     -15.955  -1.055   0.783  1.00 94.87           H  
ATOM   1410  HZ2 LYS A  85     -15.076  -2.303   1.357  1.00 94.87           H  
ATOM   1411  HZ3 LYS A  85     -15.836  -2.457  -0.083  1.00 94.87           H  
ATOM   1412  N   GLY A  86     -20.080  -5.016   5.427  1.00 93.51           N  
ATOM   1413  H   GLY A  86     -20.719  -4.354   5.010  1.00 93.51           H  
ATOM   1414  CA  GLY A  86     -20.375  -6.448   5.288  1.00 93.51           C  
ATOM   1415  HA2 GLY A  86     -19.439  -6.993   5.160  1.00 93.51           H  
ATOM   1416  HA3 GLY A  86     -20.979  -6.602   4.394  1.00 93.51           H  
ATOM   1417  C   GLY A  86     -21.121  -7.074   6.474  1.00 93.51           C  
ATOM   1418  O   GLY A  86     -21.736  -8.126   6.310  1.00 93.51           O  
ATOM   1419  N   ALA A  87     -21.156  -6.418   7.639  1.00 95.26           N  
ATOM   1420  H   ALA A  87     -20.663  -5.540   7.724  1.00 95.26           H  
ATOM   1421  CA  ALA A  87     -21.998  -6.840   8.754  1.00 95.26           C  
ATOM   1422  HA  ALA A  87     -21.847  -7.908   8.912  1.00 95.26           H  
ATOM   1423  C   ALA A  87     -23.488  -6.619   8.436  1.00 95.26           C  
ATOM   1424  CB  ALA A  87     -21.550  -6.107  10.024  1.00 95.26           C  
ATOM   1425  HB1 ALA A  87     -21.815  -5.051   9.961  1.00 95.26           H  
ATOM   1426  HB2 ALA A  87     -22.038  -6.534  10.900  1.00 95.26           H  
ATOM   1427  HB3 ALA A  87     -20.470  -6.200  10.140  1.00 95.26           H  
ATOM   1428  O   ALA A  87     -23.849  -5.941   7.469  1.00 95.26           O  
ATOM   1429  N   THR A  88     -24.372  -7.177   9.264  1.00 94.00           N  
ATOM   1430  H   THR A  88     -24.026  -7.684  10.065  1.00 94.00           H  
ATOM   1431  CA  THR A  88     -25.825  -7.057   9.071  1.00 94.00           C  
ATOM   1432  HA  THR A  88     -26.003  -6.422   8.204  1.00 94.00           H  
ATOM   1433  C   THR A  88     -26.513  -6.377  10.245  1.00 94.00           C  
ATOM   1434  CB  THR A  88     -26.495  -8.401   8.758  1.00 94.00           C  
ATOM   1435  HB  THR A  88     -27.560  -8.229   8.603  1.00 94.00           H  
ATOM   1436  O   THR A  88     -26.104  -6.522  11.393  1.00 94.00           O  
ATOM   1437  CG2 THR A  88     -25.932  -9.063   7.502  1.00 94.00           C  
ATOM   1438 HG21 THR A  88     -24.873  -9.294   7.626  1.00 94.00           H  
ATOM   1439 HG22 THR A  88     -26.477  -9.986   7.303  1.00 94.00           H  
ATOM   1440 HG23 THR A  88     -26.053  -8.396   6.649  1.00 94.00           H  
ATOM   1441  OG1 THR A  88     -26.338  -9.302   9.826  1.00 94.00           O  
ATOM   1442  HG1 THR A  88     -25.399  -9.487   9.901  1.00 94.00           H  
ATOM   1443  N   ILE A  89     -27.588  -5.647   9.969  1.00 92.11           N  
ATOM   1444  H   ILE A  89     -27.824  -5.500   8.998  1.00 92.11           H  
ATOM   1445  CA  ILE A  89     -28.487  -5.068  10.965  1.00 92.11           C  
ATOM   1446  HA  ILE A  89     -28.352  -5.604  11.904  1.00 92.11           H  
ATOM   1447  C   ILE A  89     -29.928  -5.289  10.506  1.00 92.11           C  
ATOM   1448  CB  ILE A  89     -28.131  -3.592  11.225  1.00 92.11           C  
ATOM   1449  HB  ILE A  89     -27.113  -3.581  11.615  1.00 92.11           H  
ATOM   1450  O   ILE A  89     -30.298  -4.901   9.403  1.00 92.11           O  
ATOM   1451  CG1 ILE A  89     -29.069  -3.038  12.315  1.00 92.11           C  
ATOM   1452 HG12 ILE A  89     -30.035  -2.798  11.871  1.00 92.11           H  
ATOM   1453 HG13 ILE A  89     -29.233  -3.801  13.076  1.00 92.11           H  
ATOM   1454  CG2 ILE A  89     -28.155  -2.715   9.956  1.00 92.11           C  
ATOM   1455 HG21 ILE A  89     -29.172  -2.607   9.578  1.00 92.11           H  
ATOM   1456 HG22 ILE A  89     -27.752  -1.728  10.183  1.00 92.11           H  
ATOM   1457 HG23 ILE A  89     -27.534  -3.153   9.175  1.00 92.11           H  
ATOM   1458  CD1 ILE A  89     -28.502  -1.810  13.026  1.00 92.11           C  
ATOM   1459 HD11 ILE A  89     -28.309  -0.996  12.327  1.00 92.11           H  
ATOM   1460 HD12 ILE A  89     -27.570  -2.092  13.516  1.00 92.11           H  
ATOM   1461 HD13 ILE A  89     -29.209  -1.478  13.786  1.00 92.11           H  
ATOM   1462  N   ASN A  90     -30.732  -5.983  11.316  1.00 87.02           N  
ATOM   1463  H   ASN A  90     -30.408  -6.193  12.250  1.00 87.02           H  
ATOM   1464  CA  ASN A  90     -32.074  -6.459  10.933  1.00 87.02           C  
ATOM   1465  HA  ASN A  90     -32.380  -7.200  11.672  1.00 87.02           H  
ATOM   1466  C   ASN A  90     -32.123  -7.194   9.580  1.00 87.02           C  
ATOM   1467  CB  ASN A  90     -33.080  -5.303  11.001  1.00 87.02           C  
ATOM   1468  HB2 ASN A  90     -34.056  -5.647  10.658  1.00 87.02           H  
ATOM   1469  HB3 ASN A  90     -32.757  -4.495  10.345  1.00 87.02           H  
ATOM   1470  O   ASN A  90     -33.061  -7.027   8.808  1.00 87.02           O  
ATOM   1471  CG  ASN A  90     -33.267  -4.779  12.395  1.00 87.02           C  
ATOM   1472  ND2 ASN A  90     -33.888  -3.639  12.485  1.00 87.02           N  
ATOM   1473 HD21 ASN A  90     -33.983  -3.247  13.411  1.00 87.02           H  
ATOM   1474 HD22 ASN A  90     -34.277  -3.207  11.659  1.00 87.02           H  
ATOM   1475  OD1 ASN A  90     -32.891  -5.384  13.383  1.00 87.02           O  
ATOM   1476  N   GLY A  91     -31.086  -7.975   9.264  1.00 86.79           N  
ATOM   1477  H   GLY A  91     -30.326  -8.056   9.924  1.00 86.79           H  
ATOM   1478  CA  GLY A  91     -30.966  -8.675   7.980  1.00 86.79           C  
ATOM   1479  HA2 GLY A  91     -31.931  -9.108   7.716  1.00 86.79           H  
ATOM   1480  HA3 GLY A  91     -30.246  -9.487   8.082  1.00 86.79           H  
ATOM   1481  C   GLY A  91     -30.517  -7.794   6.808  1.00 86.79           C  
ATOM   1482  O   GLY A  91     -30.182  -8.324   5.753  1.00 86.79           O  
ATOM   1483  N   PHE A  92     -30.429  -6.472   6.980  1.00 90.24           N  
ATOM   1484  H   PHE A  92     -30.721  -6.062   7.856  1.00 90.24           H  
ATOM   1485  CA  PHE A  92     -29.848  -5.586   5.978  1.00 90.24           C  
ATOM   1486  HA  PHE A  92     -30.119  -5.958   4.990  1.00 90.24           H  
ATOM   1487  C   PHE A  92     -28.333  -5.577   6.093  1.00 90.24           C  
ATOM   1488  CB  PHE A  92     -30.390  -4.160   6.104  1.00 90.24           C  
ATOM   1489  HB2 PHE A  92     -30.037  -3.715   7.034  1.00 90.24           H  
ATOM   1490  HB3 PHE A  92     -29.989  -3.570   5.280  1.00 90.24           H  
ATOM   1491  O   PHE A  92     -27.781  -5.324   7.163  1.00 90.24           O  
ATOM   1492  CG  PHE A  92     -31.895  -4.084   6.043  1.00 90.24           C  
ATOM   1493  CD1 PHE A  92     -32.562  -4.423   4.853  1.00 90.24           C  
ATOM   1494  HD1 PHE A  92     -32.004  -4.724   3.978  1.00 90.24           H  
ATOM   1495  CD2 PHE A  92     -32.631  -3.731   7.188  1.00 90.24           C  
ATOM   1496  HD2 PHE A  92     -32.118  -3.487   8.107  1.00 90.24           H  
ATOM   1497  CE1 PHE A  92     -33.965  -4.427   4.818  1.00 90.24           C  
ATOM   1498  HE1 PHE A  92     -34.484  -4.758   3.931  1.00 90.24           H  
ATOM   1499  CE2 PHE A  92     -34.035  -3.708   7.141  1.00 90.24           C  
ATOM   1500  HE2 PHE A  92     -34.604  -3.443   8.020  1.00 90.24           H  
ATOM   1501  CZ  PHE A  92     -34.702  -4.054   5.954  1.00 90.24           C  
ATOM   1502  HZ  PHE A  92     -35.781  -4.062   5.923  1.00 90.24           H  
ATOM   1503  N   LYS A  93     -27.653  -5.802   4.974  1.00 92.97           N  
ATOM   1504  H   LYS A  93     -28.163  -6.045   4.136  1.00 92.97           H  
ATOM   1505  CA  LYS A  93     -26.202  -5.683   4.898  1.00 92.97           C  
ATOM   1506  HA  LYS A  93     -25.763  -6.150   5.780  1.00 92.97           H  
ATOM   1507  C   LYS A  93     -25.779  -4.214   4.899  1.00 92.97           C  
ATOM   1508  CB  LYS A  93     -25.722  -6.460   3.675  1.00 92.97           C  
ATOM   1509  HB2 LYS A  93     -26.219  -6.075   2.785  1.00 92.97           H  
ATOM   1510  HB3 LYS A  93     -25.999  -7.507   3.794  1.00 92.97           H  
ATOM   1511  O   LYS A  93     -26.348  -3.400   4.161  1.00 92.97           O  
ATOM   1512  CG  LYS A  93     -24.208  -6.369   3.486  1.00 92.97           C  
ATOM   1513  HG2 LYS A  93     -23.693  -6.796   4.346  1.00 92.97           H  
ATOM   1514  HG3 LYS A  93     -23.914  -5.327   3.364  1.00 92.97           H  
ATOM   1515  CD  LYS A  93     -23.841  -7.133   2.219  1.00 92.97           C  
ATOM   1516  HD2 LYS A  93     -24.485  -6.802   1.405  1.00 92.97           H  
ATOM   1517  HD3 LYS A  93     -23.971  -8.204   2.374  1.00 92.97           H  
ATOM   1518  CE  LYS A  93     -22.395  -6.834   1.863  1.00 92.97           C  
ATOM   1519  HE2 LYS A  93     -22.224  -5.760   1.933  1.00 92.97           H  
ATOM   1520  HE3 LYS A  93     -21.733  -7.343   2.564  1.00 92.97           H  
ATOM   1521  NZ  LYS A  93     -22.121  -7.304   0.498  1.00 92.97           N  
ATOM   1522  HZ1 LYS A  93     -22.850  -7.105  -0.173  1.00 92.97           H  
ATOM   1523  HZ2 LYS A  93     -21.958  -8.300   0.514  1.00 92.97           H  
ATOM   1524  HZ3 LYS A  93     -21.222  -6.988   0.162  1.00 92.97           H  
ATOM   1525  N   ILE A  94     -24.766  -3.913   5.706  1.00 93.61           N  
ATOM   1526  H   ILE A  94     -24.378  -4.660   6.263  1.00 93.61           H  
ATOM   1527  CA  ILE A  94     -24.101  -2.614   5.795  1.00 93.61           C  
ATOM   1528  HA  ILE A  94     -24.850  -1.827   5.702  1.00 93.61           H  
ATOM   1529  C   ILE A  94     -23.118  -2.488   4.625  1.00 93.61           C  
ATOM   1530  CB  ILE A  94     -23.416  -2.458   7.174  1.00 93.61           C  
ATOM   1531  HB  ILE A  94     -22.723  -3.288   7.307  1.00 93.61           H  
ATOM   1532  O   ILE A  94     -22.217  -3.313   4.463  1.00 93.61           O  
ATOM   1533  CG1 ILE A  94     -24.475  -2.513   8.304  1.00 93.61           C  
ATOM   1534 HG12 ILE A  94     -25.052  -3.434   8.217  1.00 93.61           H  
ATOM   1535 HG13 ILE A  94     -25.163  -1.676   8.192  1.00 93.61           H  
ATOM   1536  CG2 ILE A  94     -22.618  -1.141   7.233  1.00 93.61           C  
ATOM   1537 HG21 ILE A  94     -22.121  -1.040   8.198  1.00 93.61           H  
ATOM   1538 HG22 ILE A  94     -23.279  -0.290   7.069  1.00 93.61           H  
ATOM   1539 HG23 ILE A  94     -21.836  -1.131   6.474  1.00 93.61           H  
ATOM   1540  CD1 ILE A  94     -23.900  -2.487   9.726  1.00 93.61           C  
ATOM   1541 HD11 ILE A  94     -23.443  -1.521   9.940  1.00 93.61           H  
ATOM   1542 HD12 ILE A  94     -24.707  -2.656  10.440  1.00 93.61           H  
ATOM   1543 HD13 ILE A  94     -23.157  -3.276   9.838  1.00 93.61           H  
ATOM   1544  N   LEU A  95     -23.304  -1.457   3.802  1.00 92.15           N  
ATOM   1545  H   LEU A  95     -24.028  -0.795   4.042  1.00 92.15           H  
ATOM   1546  CA  LEU A  95     -22.471  -1.157   2.636  1.00 92.15           C  
ATOM   1547  HA  LEU A  95     -22.102  -2.084   2.198  1.00 92.15           H  
ATOM   1548  C   LEU A  95     -21.244  -0.331   3.021  1.00 92.15           C  
ATOM   1549  CB  LEU A  95     -23.303  -0.398   1.587  1.00 92.15           C  
ATOM   1550  HB2 LEU A  95     -22.648  -0.157   0.751  1.00 92.15           H  
ATOM   1551  HB3 LEU A  95     -23.639   0.545   2.017  1.00 92.15           H  
ATOM   1552  O   LEU A  95     -20.135  -0.648   2.598  1.00 92.15           O  
ATOM   1553  CG  LEU A  95     -24.534  -1.145   1.044  1.00 92.15           C  
ATOM   1554  HG  LEU A  95     -25.247  -1.312   1.851  1.00 92.15           H  
ATOM   1555  CD1 LEU A  95     -25.200  -0.276  -0.021  1.00 92.15           C  
ATOM   1556 HD11 LEU A  95     -26.039  -0.799  -0.481  1.00 92.15           H  
ATOM   1557 HD12 LEU A  95     -25.568   0.645   0.431  1.00 92.15           H  
ATOM   1558 HD13 LEU A  95     -24.483  -0.017  -0.800  1.00 92.15           H  
ATOM   1559  CD2 LEU A  95     -24.174  -2.498   0.424  1.00 92.15           C  
ATOM   1560 HD21 LEU A  95     -23.417  -2.361  -0.348  1.00 92.15           H  
ATOM   1561 HD22 LEU A  95     -23.800  -3.172   1.196  1.00 92.15           H  
ATOM   1562 HD23 LEU A  95     -25.064  -2.945  -0.019  1.00 92.15           H  
ATOM   1563  N   ASN A  96     -21.453   0.693   3.849  1.00 92.22           N  
ATOM   1564  H   ASN A  96     -22.399   0.869   4.157  1.00 92.22           H  
ATOM   1565  CA  ASN A  96     -20.423   1.594   4.347  1.00 92.22           C  
ATOM   1566  HA  ASN A  96     -19.455   1.093   4.310  1.00 92.22           H  
ATOM   1567  C   ASN A  96     -20.715   1.966   5.805  1.00 92.22           C  
ATOM   1568  CB  ASN A  96     -20.358   2.849   3.461  1.00 92.22           C  
ATOM   1569  HB2 ASN A  96     -19.641   3.550   3.887  1.00 92.22           H  
ATOM   1570  HB3 ASN A  96     -21.336   3.329   3.428  1.00 92.22           H  
ATOM   1571  O   ASN A  96     -21.873   2.005   6.233  1.00 92.22           O  
ATOM   1572  CG  ASN A  96     -19.893   2.559   2.046  1.00 92.22           C  
ATOM   1573  ND2 ASN A  96     -20.680   2.888   1.051  1.00 92.22           N  
ATOM   1574 HD21 ASN A  96     -20.357   2.715   0.110  1.00 92.22           H  
ATOM   1575 HD22 ASN A  96     -21.587   3.300   1.214  1.00 92.22           H  
ATOM   1576  OD1 ASN A  96     -18.805   2.053   1.818  1.00 92.22           O  
ATOM   1577  N   SER A  97     -19.668   2.261   6.574  1.00 94.15           N  
ATOM   1578  H   SER A  97     -18.747   2.232   6.161  1.00 94.15           H  
ATOM   1579  CA  SER A  97     -19.806   2.742   7.949  1.00 94.15           C  
ATOM   1580  HA  SER A  97     -20.753   3.275   8.030  1.00 94.15           H  
ATOM   1581  C   SER A  97     -18.688   3.702   8.315  1.00 94.15           C  
ATOM   1582  CB  SER A  97     -19.826   1.577   8.950  1.00 94.15           C  
ATOM   1583  HB2 SER A  97     -20.589   0.856   8.657  1.00 94.15           H  
ATOM   1584  HB3 SER A  97     -20.081   1.970   9.934  1.00 94.15           H  
ATOM   1585  O   SER A  97     -17.537   3.436   7.998  1.00 94.15           O  
ATOM   1586  OG  SER A  97     -18.566   0.931   9.033  1.00 94.15           O  
ATOM   1587  HG  SER A  97     -17.900   1.603   8.870  1.00 94.15           H  
ATOM   1588  N   PHE A  98     -18.974   4.748   9.073  1.00 94.27           N  
ATOM   1589  H   PHE A  98     -19.936   4.930   9.324  1.00 94.27           H  
ATOM   1590  CA  PHE A  98     -17.938   5.548   9.723  1.00 94.27           C  
ATOM   1591  HA  PHE A  98     -17.045   4.938   9.859  1.00 94.27           H  
ATOM   1592  C   PHE A  98     -18.413   5.961  11.108  1.00 94.27           C  
ATOM   1593  CB  PHE A  98     -17.550   6.750   8.851  1.00 94.27           C  
ATOM   1594  HB2 PHE A  98     -17.221   6.387   7.878  1.00 94.27           H  
ATOM   1595  HB3 PHE A  98     -16.697   7.249   9.310  1.00 94.27           H  
ATOM   1596  O   PHE A  98     -19.611   6.138  11.336  1.00 94.27           O  
ATOM   1597  CG  PHE A  98     -18.652   7.767   8.636  1.00 94.27           C  
ATOM   1598  CD1 PHE A  98     -19.555   7.615   7.567  1.00 94.27           C  
ATOM   1599  HD1 PHE A  98     -19.471   6.771   6.900  1.00 94.27           H  
ATOM   1600  CD2 PHE A  98     -18.768   8.874   9.499  1.00 94.27           C  
ATOM   1601  HD2 PHE A  98     -18.076   8.996  10.318  1.00 94.27           H  
ATOM   1602  CE1 PHE A  98     -20.564   8.571   7.354  1.00 94.27           C  
ATOM   1603  HE1 PHE A  98     -21.250   8.454   6.529  1.00 94.27           H  
ATOM   1604  CE2 PHE A  98     -19.780   9.827   9.290  1.00 94.27           C  
ATOM   1605  HE2 PHE A  98     -19.863  10.679   9.947  1.00 94.27           H  
ATOM   1606  CZ  PHE A  98     -20.675   9.678   8.214  1.00 94.27           C  
ATOM   1607  HZ  PHE A  98     -21.447  10.414   8.045  1.00 94.27           H  
ATOM   1608  N   SER A  99     -17.480   6.104  12.044  1.00 93.05           N  
ATOM   1609  H   SER A  99     -16.506   5.985  11.806  1.00 93.05           H  
ATOM   1610  CA  SER A  99     -17.791   6.561  13.392  1.00 93.05           C  
ATOM   1611  HA  SER A  99     -18.844   6.837  13.438  1.00 93.05           H  
ATOM   1612  C   SER A  99     -16.971   7.796  13.716  1.00 93.05           C  
ATOM   1613  CB  SER A  99     -17.569   5.455  14.428  1.00 93.05           C  
ATOM   1614  HB2 SER A  99     -17.959   4.514  14.040  1.00 93.05           H  
ATOM   1615  HB3 SER A  99     -16.501   5.340  14.614  1.00 93.05           H  
ATOM   1616  O   SER A  99     -15.791   7.878  13.399  1.00 93.05           O  
ATOM   1617  OG  SER A  99     -18.236   5.751  15.646  1.00 93.05           O  
ATOM   1618  HG  SER A  99     -18.022   6.644  15.926  1.00 93.05           H  
ATOM   1619  N   THR A 100     -17.614   8.745  14.378  1.00 90.06           N  
ATOM   1620  H   THR A 100     -18.597   8.594  14.556  1.00 90.06           H  
ATOM   1621  CA  THR A 100     -16.948   9.742  15.215  1.00 90.06           C  
ATOM   1622  HA  THR A 100     -15.912   9.851  14.897  1.00 90.06           H  
ATOM   1623  C   THR A 100     -16.951   9.233  16.664  1.00 90.06           C  
ATOM   1624  CB  THR A 100     -17.647  11.105  15.082  1.00 90.06           C  
ATOM   1625  HB  THR A 100     -17.047  11.869  15.577  1.00 90.06           H  
ATOM   1626  O   THR A 100     -17.588   8.205  16.946  1.00 90.06           O  
ATOM   1627  CG2 THR A 100     -17.837  11.543  13.629  1.00 90.06           C  
ATOM   1628 HG21 THR A 100     -18.553  10.898  13.120  1.00 90.06           H  
ATOM   1629 HG22 THR A 100     -18.192  12.573  13.600  1.00 90.06           H  
ATOM   1630 HG23 THR A 100     -16.881  11.490  13.109  1.00 90.06           H  
ATOM   1631  OG1 THR A 100     -18.917  11.073  15.695  1.00 90.06           O  
ATOM   1632  HG1 THR A 100     -19.527  11.464  15.065  1.00 90.06           H  
ATOM   1633  N   PRO A 101     -16.306   9.925  17.623  1.00 89.57           N  
ATOM   1634  CA  PRO A 101     -16.316   9.510  19.029  1.00 89.57           C  
ATOM   1635  HA  PRO A 101     -15.790   8.559  19.108  1.00 89.57           H  
ATOM   1636  C   PRO A 101     -17.715   9.348  19.652  1.00 89.57           C  
ATOM   1637  CB  PRO A 101     -15.504  10.587  19.756  1.00 89.57           C  
ATOM   1638  HB2 PRO A 101     -16.148  11.423  20.031  1.00 89.57           H  
ATOM   1639  HB3 PRO A 101     -15.003  10.186  20.637  1.00 89.57           H  
ATOM   1640  O   PRO A 101     -17.858   8.665  20.672  1.00 89.57           O  
ATOM   1641  CG  PRO A 101     -14.506  11.040  18.693  1.00 89.57           C  
ATOM   1642  HG2 PRO A 101     -14.116  12.037  18.896  1.00 89.57           H  
ATOM   1643  HG3 PRO A 101     -13.695  10.315  18.616  1.00 89.57           H  
ATOM   1644  CD  PRO A 101     -15.348  11.005  17.422  1.00 89.57           C  
ATOM   1645  HD2 PRO A 101     -14.710  10.826  16.556  1.00 89.57           H  
ATOM   1646  HD3 PRO A 101     -15.876  11.954  17.323  1.00 89.57           H  
ATOM   1647  N   HIS A 102     -18.746   9.961  19.054  1.00 90.64           N  
ATOM   1648  H   HIS A 102     -18.555  10.485  18.212  1.00 90.64           H  
ATOM   1649  CA  HIS A 102     -20.104  10.018  19.609  1.00 90.64           C  
ATOM   1650  HA  HIS A 102     -20.162   9.371  20.484  1.00 90.64           H  
ATOM   1651  C   HIS A 102     -21.216   9.542  18.667  1.00 90.64           C  
ATOM   1652  CB  HIS A 102     -20.384  11.456  20.059  1.00 90.64           C  
ATOM   1653  HB2 HIS A 102     -21.370  11.501  20.523  1.00 90.64           H  
ATOM   1654  HB3 HIS A 102     -20.393  12.108  19.186  1.00 90.64           H  
ATOM   1655  O   HIS A 102     -22.361   9.412  19.113  1.00 90.64           O  
ATOM   1656  CG  HIS A 102     -19.376  11.975  21.048  1.00 90.64           C  
ATOM   1657  CD2 HIS A 102     -18.682  13.151  20.965  1.00 90.64           C  
ATOM   1658  HD2 HIS A 102     -18.775  13.894  20.186  1.00 90.64           H  
ATOM   1659  ND1 HIS A 102     -18.935  11.321  22.177  1.00 90.64           N  
ATOM   1660  HD1 HIS A 102     -19.149  10.368  22.435  1.00 90.64           H  
ATOM   1661  CE1 HIS A 102     -18.005  12.090  22.764  1.00 90.64           C  
ATOM   1662  HE1 HIS A 102     -17.443  11.825  23.647  1.00 90.64           H  
ATOM   1663  NE2 HIS A 102     -17.817  13.213  22.058  1.00 90.64           N  
ATOM   1664  N   VAL A 103     -20.919   9.307  17.387  1.00 92.29           N  
ATOM   1665  H   VAL A 103     -19.958   9.373  17.084  1.00 92.29           H  
ATOM   1666  CA  VAL A 103     -21.921   8.927  16.387  1.00 92.29           C  
ATOM   1667  HA  VAL A 103     -22.788   8.509  16.900  1.00 92.29           H  
ATOM   1668  C   VAL A 103     -21.364   7.860  15.459  1.00 92.29           C  
ATOM   1669  CB  VAL A 103     -22.399  10.147  15.569  1.00 92.29           C  
ATOM   1670  HB  VAL A 103     -21.555  10.578  15.031  1.00 92.29           H  
ATOM   1671  O   VAL A 103     -20.291   8.042  14.896  1.00 92.29           O  
ATOM   1672  CG1 VAL A 103     -23.470   9.752  14.543  1.00 92.29           C  
ATOM   1673 HG11 VAL A 103     -23.862  10.644  14.055  1.00 92.29           H  
ATOM   1674 HG12 VAL A 103     -24.286   9.222  15.036  1.00 92.29           H  
ATOM   1675 HG13 VAL A 103     -23.035   9.112  13.775  1.00 92.29           H  
ATOM   1676  CG2 VAL A 103     -23.003  11.239  16.464  1.00 92.29           C  
ATOM   1677 HG21 VAL A 103     -23.814  10.823  17.063  1.00 92.29           H  
ATOM   1678 HG22 VAL A 103     -23.388  12.054  15.851  1.00 92.29           H  
ATOM   1679 HG23 VAL A 103     -22.239  11.649  17.124  1.00 92.29           H  
ATOM   1680  N   LEU A 104     -22.135   6.796  15.240  1.00 94.47           N  
ATOM   1681  H   LEU A 104     -23.002   6.737  15.755  1.00 94.47           H  
ATOM   1682  CA  LEU A 104     -21.945   5.846  14.148  1.00 94.47           C  
ATOM   1683  HA  LEU A 104     -20.932   5.933  13.757  1.00 94.47           H  
ATOM   1684  C   LEU A 104     -22.928   6.166  13.024  1.00 94.47           C  
ATOM   1685  CB  LEU A 104     -22.125   4.421  14.692  1.00 94.47           C  
ATOM   1686  HB2 LEU A 104     -23.044   4.382  15.277  1.00 94.47           H  
ATOM   1687  HB3 LEU A 104     -21.277   4.214  15.345  1.00 94.47           H  
ATOM   1688  O   LEU A 104     -24.131   6.258  13.262  1.00 94.47           O  
ATOM   1689  CG  LEU A 104     -22.170   3.307  13.636  1.00 94.47           C  
ATOM   1690  HG  LEU A 104     -22.936   3.541  12.897  1.00 94.47           H  
ATOM   1691  CD1 LEU A 104     -20.824   3.133  12.933  1.00 94.47           C  
ATOM   1692 HD11 LEU A 104     -20.581   4.031  12.366  1.00 94.47           H  
ATOM   1693 HD12 LEU A 104     -20.037   2.944  13.664  1.00 94.47           H  
ATOM   1694 HD13 LEU A 104     -20.881   2.297  12.236  1.00 94.47           H  
ATOM   1695  CD2 LEU A 104     -22.542   1.983  14.299  1.00 94.47           C  
ATOM   1696 HD21 LEU A 104     -22.535   1.189  13.553  1.00 94.47           H  
ATOM   1697 HD22 LEU A 104     -21.827   1.741  15.085  1.00 94.47           H  
ATOM   1698 HD23 LEU A 104     -23.541   2.059  14.727  1.00 94.47           H  
ATOM   1699  N   ALA A 105     -22.418   6.287  11.806  1.00 92.97           N  
ATOM   1700  H   ALA A 105     -21.417   6.213  11.690  1.00 92.97           H  
ATOM   1701  CA  ALA A 105     -23.200   6.393  10.587  1.00 92.97           C  
ATOM   1702  HA  ALA A 105     -24.254   6.531  10.829  1.00 92.97           H  
ATOM   1703  C   ALA A 105     -23.037   5.108   9.769  1.00 92.97           C  
ATOM   1704  CB  ALA A 105     -22.725   7.627   9.827  1.00 92.97           C  
ATOM   1705  HB1 ALA A 105     -22.799   8.509  10.463  1.00 92.97           H  
ATOM   1706  HB2 ALA A 105     -23.328   7.775   8.931  1.00 92.97           H  
ATOM   1707  HB3 ALA A 105     -21.681   7.483   9.546  1.00 92.97           H  
ATOM   1708  O   ALA A 105     -21.913   4.662   9.532  1.00 92.97           O  
ATOM   1709  N   ILE A 106     -24.152   4.517   9.334  1.00 93.04           N  
ATOM   1710  H   ILE A 106     -25.039   4.923   9.593  1.00 93.04           H  
ATOM   1711  CA  ILE A 106     -24.164   3.337   8.462  1.00 93.04           C  
ATOM   1712  HA  ILE A 106     -23.159   3.204   8.062  1.00 93.04           H  
ATOM   1713  C   ILE A 106     -25.077   3.538   7.256  1.00 93.04           C  
ATOM   1714  CB  ILE A 106     -24.513   2.033   9.215  1.00 93.04           C  
ATOM   1715  HB  ILE A 106     -24.407   1.211   8.507  1.00 93.04           H  
ATOM   1716  O   ILE A 106     -26.178   4.084   7.359  1.00 93.04           O  
ATOM   1717  CG1 ILE A 106     -25.968   2.026   9.720  1.00 93.04           C  
ATOM   1718 HG12 ILE A 106     -26.635   2.050   8.859  1.00 93.04           H  
ATOM   1719 HG13 ILE A 106     -26.135   2.917  10.325  1.00 93.04           H  
ATOM   1720  CG2 ILE A 106     -23.515   1.781  10.355  1.00 93.04           C  
ATOM   1721 HG21 ILE A 106     -23.717   2.469  11.176  1.00 93.04           H  
ATOM   1722 HG22 ILE A 106     -23.595   0.756  10.716  1.00 93.04           H  
ATOM   1723 HG23 ILE A 106     -22.497   1.939   9.996  1.00 93.04           H  
ATOM   1724  CD1 ILE A 106     -26.344   0.781  10.530  1.00 93.04           C  
ATOM   1725 HD11 ILE A 106     -25.832   0.782  11.492  1.00 93.04           H  
ATOM   1726 HD12 ILE A 106     -27.419   0.772  10.708  1.00 93.04           H  
ATOM   1727 HD13 ILE A 106     -26.069  -0.114   9.972  1.00 93.04           H  
ATOM   1728  N   GLU A 107     -24.627   3.025   6.124  1.00 91.30           N  
ATOM   1729  H   GLU A 107     -23.702   2.620   6.118  1.00 91.30           H  
ATOM   1730  CA  GLU A 107     -25.398   2.901   4.895  1.00 91.30           C  
ATOM   1731  HA  GLU A 107     -26.308   3.497   4.956  1.00 91.30           H  
ATOM   1732  C   GLU A 107     -25.767   1.427   4.702  1.00 91.30           C  
ATOM   1733  CB  GLU A 107     -24.554   3.440   3.742  1.00 91.30           C  
ATOM   1734  HB2 GLU A 107     -23.668   2.812   3.643  1.00 91.30           H  
ATOM   1735  HB3 GLU A 107     -24.242   4.457   3.978  1.00 91.30           H  
ATOM   1736  O   GLU A 107     -24.923   0.547   4.874  1.00 91.30           O  
ATOM   1737  CG  GLU A 107     -25.325   3.462   2.420  1.00 91.30           C  
ATOM   1738  HG2 GLU A 107     -25.647   2.450   2.173  1.00 91.30           H  
ATOM   1739  HG3 GLU A 107     -26.213   4.081   2.544  1.00 91.30           H  
ATOM   1740  CD  GLU A 107     -24.462   4.001   1.273  1.00 91.30           C  
ATOM   1741  OE1 GLU A 107     -25.051   4.524   0.305  1.00 91.30           O  
ATOM   1742  OE2 GLU A 107     -23.220   3.852   1.352  1.00 91.30           O  
ATOM   1743  N   VAL A 108     -27.024   1.138   4.364  1.00 89.85           N  
ATOM   1744  H   VAL A 108     -27.638   1.896   4.102  1.00 89.85           H  
ATOM   1745  CA  VAL A 108     -27.533  -0.234   4.203  1.00 89.85           C  
ATOM   1746  HA  VAL A 108     -26.706  -0.931   4.334  1.00 89.85           H  
ATOM   1747  C   VAL A 108     -28.060  -0.473   2.793  1.00 89.85           C  
ATOM   1748  CB  VAL A 108     -28.592  -0.598   5.262  1.00 89.85           C  
ATOM   1749  HB  VAL A 108     -28.953  -1.601   5.036  1.00 89.85           H  
ATOM   1750  O   VAL A 108     -28.411   0.465   2.084  1.00 89.85           O  
ATOM   1751  CG1 VAL A 108     -27.984  -0.646   6.668  1.00 89.85           C  
ATOM   1752 HG11 VAL A 108     -27.143  -1.339   6.678  1.00 89.85           H  
ATOM   1753 HG12 VAL A 108     -28.732  -1.000   7.377  1.00 89.85           H  
ATOM   1754 HG13 VAL A 108     -27.637   0.343   6.968  1.00 89.85           H  
ATOM   1755  CG2 VAL A 108     -29.802   0.344   5.261  1.00 89.85           C  
ATOM   1756 HG21 VAL A 108     -30.255   0.376   4.270  1.00 89.85           H  
ATOM   1757 HG22 VAL A 108     -29.499   1.351   5.546  1.00 89.85           H  
ATOM   1758 HG23 VAL A 108     -30.550  -0.017   5.967  1.00 89.85           H  
ATOM   1759  N   THR A 109     -28.148  -1.747   2.402  1.00 85.82           N  
ATOM   1760  H   THR A 109     -27.799  -2.439   3.051  1.00 85.82           H  
ATOM   1761  CA  THR A 109     -28.500  -2.174   1.030  1.00 85.82           C  
ATOM   1762  HA  THR A 109     -27.731  -1.812   0.347  1.00 85.82           H  
ATOM   1763  C   THR A 109     -29.833  -1.606   0.520  1.00 85.82           C  
ATOM   1764  CB  THR A 109     -28.524  -3.707   0.939  1.00 85.82           C  
ATOM   1765  HB  THR A 109     -29.333  -4.089   1.563  1.00 85.82           H  
ATOM   1766  O   THR A 109     -29.951  -1.315  -0.666  1.00 85.82           O  
ATOM   1767  CG2 THR A 109     -28.701  -4.233  -0.486  1.00 85.82           C  
ATOM   1768 HG21 THR A 109     -29.690  -3.978  -0.866  1.00 85.82           H  
ATOM   1769 HG22 THR A 109     -27.943  -3.799  -1.138  1.00 85.82           H  
ATOM   1770 HG23 THR A 109     -28.599  -5.318  -0.491  1.00 85.82           H  
ATOM   1771  OG1 THR A 109     -27.305  -4.245   1.407  1.00 85.82           O  
ATOM   1772  HG1 THR A 109     -27.007  -3.761   2.180  1.00 85.82           H  
ATOM   1773  N   ILE A 110     -30.831  -1.413   1.391  1.00 78.73           N  
ATOM   1774  H   ILE A 110     -30.663  -1.595   2.370  1.00 78.73           H  
ATOM   1775  CA  ILE A 110     -32.080  -0.733   1.021  1.00 78.73           C  
ATOM   1776  HA  ILE A 110     -32.139  -0.666  -0.066  1.00 78.73           H  
ATOM   1777  C   ILE A 110     -32.035   0.700   1.555  1.00 78.73           C  
ATOM   1778  CB  ILE A 110     -33.338  -1.509   1.468  1.00 78.73           C  
ATOM   1779  HB  ILE A 110     -33.418  -1.468   2.554  1.00 78.73           H  
ATOM   1780  O   ILE A 110     -32.407   0.963   2.702  1.00 78.73           O  
ATOM   1781  CG1 ILE A 110     -33.264  -2.999   1.064  1.00 78.73           C  
ATOM   1782 HG12 ILE A 110     -32.465  -3.477   1.631  1.00 78.73           H  
ATOM   1783 HG13 ILE A 110     -33.026  -3.083   0.004  1.00 78.73           H  
ATOM   1784  CG2 ILE A 110     -34.570  -0.825   0.843  1.00 78.73           C  
ATOM   1785 HG21 ILE A 110     -34.548  -0.932  -0.241  1.00 78.73           H  
ATOM   1786 HG22 ILE A 110     -35.491  -1.272   1.218  1.00 78.73           H  
ATOM   1787 HG23 ILE A 110     -34.591   0.238   1.085  1.00 78.73           H  
ATOM   1788  CD1 ILE A 110     -34.555  -3.777   1.341  1.00 78.73           C  
ATOM   1789 HD11 ILE A 110     -34.346  -4.846   1.354  1.00 78.73           H  
ATOM   1790 HD12 ILE A 110     -35.283  -3.575   0.555  1.00 78.73           H  
ATOM   1791 HD13 ILE A 110     -34.982  -3.468   2.295  1.00 78.73           H  
ATOM   1792  N   LEU A 111     -31.569   1.627   0.720  1.00 66.40           N  
ATOM   1793  H   LEU A 111     -31.208   1.324  -0.173  1.00 66.40           H  
ATOM   1794  CA  LEU A 111     -31.463   3.045   1.064  1.00 66.40           C  
ATOM   1795  HA  LEU A 111     -30.690   3.151   1.825  1.00 66.40           H  
ATOM   1796  C   LEU A 111     -32.770   3.594   1.650  1.00 66.40           C  
ATOM   1797  CB  LEU A 111     -31.063   3.854  -0.180  1.00 66.40           C  
ATOM   1798  HB2 LEU A 111     -31.736   3.589  -0.995  1.00 66.40           H  
ATOM   1799  HB3 LEU A 111     -31.200   4.916   0.025  1.00 66.40           H  
ATOM   1800  O   LEU A 111     -33.861   3.348   1.140  1.00 66.40           O  
ATOM   1801  CG  LEU A 111     -29.608   3.635  -0.629  1.00 66.40           C  
ATOM   1802  HG  LEU A 111     -29.411   2.568  -0.733  1.00 66.40           H  
ATOM   1803  CD1 LEU A 111     -29.402   4.300  -1.989  1.00 66.40           C  
ATOM   1804 HD11 LEU A 111     -30.072   3.856  -2.725  1.00 66.40           H  
ATOM   1805 HD12 LEU A 111     -29.591   5.371  -1.918  1.00 66.40           H  
ATOM   1806 HD13 LEU A 111     -28.373   4.144  -2.314  1.00 66.40           H  
ATOM   1807  CD2 LEU A 111     -28.617   4.238   0.368  1.00 66.40           C  
ATOM   1808 HD21 LEU A 111     -28.649   3.705   1.318  1.00 66.40           H  
ATOM   1809 HD22 LEU A 111     -27.605   4.136  -0.024  1.00 66.40           H  
ATOM   1810 HD23 LEU A 111     -28.818   5.297   0.525  1.00 66.40           H  
ATOM   1811  N   GLY A 112     -32.648   4.348   2.742  1.00 65.17           N  
ATOM   1812  H   GLY A 112     -31.722   4.493   3.118  1.00 65.17           H  
ATOM   1813  CA  GLY A 112     -33.782   5.005   3.390  1.00 65.17           C  
ATOM   1814  HA2 GLY A 112     -34.384   5.499   2.627  1.00 65.17           H  
ATOM   1815  HA3 GLY A 112     -33.406   5.770   4.070  1.00 65.17           H  
ATOM   1816  C   GLY A 112     -34.714   4.087   4.188  1.00 65.17           C  
ATOM   1817  O   GLY A 112     -35.647   4.604   4.801  1.00 65.17           O  
ATOM   1818  N   THR A 113     -34.481   2.766   4.252  1.00 69.31           N  
ATOM   1819  H   THR A 113     -33.700   2.368   3.750  1.00 69.31           H  
ATOM   1820  CA  THR A 113     -35.291   1.916   5.139  1.00 69.31           C  
ATOM   1821  HA  THR A 113     -36.330   2.175   4.935  1.00 69.31           H  
ATOM   1822  C   THR A 113     -34.979   2.229   6.599  1.00 69.31           C  
ATOM   1823  CB  THR A 113     -35.185   0.403   4.913  1.00 69.31           C  
ATOM   1824  HB  THR A 113     -35.525  -0.097   5.820  1.00 69.31           H  
ATOM   1825  O   THR A 113     -33.823   2.148   7.027  1.00 69.31           O  
ATOM   1826  CG2 THR A 113     -36.116  -0.053   3.796  1.00 69.31           C  
ATOM   1827 HG21 THR A 113     -35.959   0.557   2.906  1.00 69.31           H  
ATOM   1828 HG22 THR A 113     -35.925  -1.102   3.573  1.00 69.31           H  
ATOM   1829 HG23 THR A 113     -37.152   0.052   4.119  1.00 69.31           H  
ATOM   1830  OG1 THR A 113     -33.877  -0.041   4.665  1.00 69.31           O  
ATOM   1831  HG1 THR A 113     -33.517   0.380   3.881  1.00 69.31           H  
ATOM   1832  N   PRO A 114     -35.989   2.605   7.401  1.00 68.87           N  
ATOM   1833  CA  PRO A 114     -35.766   2.831   8.806  1.00 68.87           C  
ATOM   1834  HA  PRO A 114     -34.903   3.490   8.901  1.00 68.87           H  
ATOM   1835  C   PRO A 114     -35.448   1.511   9.505  1.00 68.87           C  
ATOM   1836  CB  PRO A 114     -37.041   3.515   9.322  1.00 68.87           C  
ATOM   1837  HB2 PRO A 114     -37.296   3.219  10.339  1.00 68.87           H  
ATOM   1838  HB3 PRO A 114     -36.939   4.597   9.244  1.00 68.87           H  
ATOM   1839  O   PRO A 114     -36.284   0.617   9.575  1.00 68.87           O  
ATOM   1840  CG  PRO A 114     -38.125   3.053   8.355  1.00 68.87           C  
ATOM   1841  HG2 PRO A 114     -38.520   2.091   8.681  1.00 68.87           H  
ATOM   1842  HG3 PRO A 114     -38.928   3.784   8.266  1.00 68.87           H  
ATOM   1843  CD  PRO A 114     -37.375   2.874   7.041  1.00 68.87           C  
ATOM   1844  HD2 PRO A 114     -37.811   2.045   6.484  1.00 68.87           H  
ATOM   1845  HD3 PRO A 114     -37.433   3.793   6.458  1.00 68.87           H  
ATOM   1846  N   ILE A 115     -34.255   1.420  10.088  1.00 75.60           N  
ATOM   1847  H   ILE A 115     -33.555   2.117   9.875  1.00 75.60           H  
ATOM   1848  CA  ILE A 115     -33.882   0.295  10.944  1.00 75.60           C  
ATOM   1849  HA  ILE A 115     -34.100  -0.631  10.412  1.00 75.60           H  
ATOM   1850  C   ILE A 115     -34.744   0.342  12.217  1.00 75.60           C  
ATOM   1851  CB  ILE A 115     -32.367   0.334  11.227  1.00 75.60           C  
ATOM   1852  HB  ILE A 115     -32.131   1.281  11.713  1.00 75.60           H  
ATOM   1853  O   ILE A 115     -34.677   1.306  12.989  1.00 75.60           O  
ATOM   1854  CG1 ILE A 115     -31.570   0.239   9.901  1.00 75.60           C  
ATOM   1855 HG12 ILE A 115     -31.742  -0.735   9.443  1.00 75.60           H  
ATOM   1856 HG13 ILE A 115     -31.916   0.998   9.200  1.00 75.60           H  
ATOM   1857  CG2 ILE A 115     -31.973  -0.811  12.170  1.00 75.60           C  
ATOM   1858 HG21 ILE A 115     -30.939  -0.675  12.488  1.00 75.60           H  
ATOM   1859 HG22 ILE A 115     -32.584  -0.813  13.072  1.00 75.60           H  
ATOM   1860 HG23 ILE A 115     -32.079  -1.769  11.662  1.00 75.60           H  
ATOM   1861  CD1 ILE A 115     -30.065   0.450  10.062  1.00 75.60           C  
ATOM   1862 HD11 ILE A 115     -29.636  -0.360  10.652  1.00 75.60           H  
ATOM   1863 HD12 ILE A 115     -29.872   1.406  10.548  1.00 75.60           H  
ATOM   1864 HD13 ILE A 115     -29.595   0.456   9.079  1.00 75.60           H  
ATOM   1865  N   SER A 116     -35.590  -0.673  12.407  1.00 76.79           N  
ATOM   1866  H   SER A 116     -35.677  -1.370  11.683  1.00 76.79           H  
ATOM   1867  CA  SER A 116     -36.406  -0.880  13.610  1.00 76.79           C  
ATOM   1868  HA  SER A 116     -36.750   0.089  13.973  1.00 76.79           H  
ATOM   1869  C   SER A 116     -35.607  -1.543  14.740  1.00 76.79           C  
ATOM   1870  CB  SER A 116     -37.645  -1.711  13.247  1.00 76.79           C  
ATOM   1871  HB2 SER A 116     -38.225  -1.167  12.502  1.00 76.79           H  
ATOM   1872  HB3 SER A 116     -38.269  -1.862  14.127  1.00 76.79           H  
ATOM   1873  O   SER A 116     -34.493  -2.012  14.540  1.00 76.79           O  
ATOM   1874  OG  SER A 116     -37.273  -2.963  12.705  1.00 76.79           O  
ATOM   1875  HG  SER A 116     -37.123  -3.594  13.413  1.00 76.79           H  
ATOM   1876  N   SER A 117     -36.165  -1.620  15.947  1.00 78.67           N  
ATOM   1877  H   SER A 117     -37.097  -1.254  16.078  1.00 78.67           H  
ATOM   1878  CA  SER A 117     -35.606  -2.497  16.989  1.00 78.67           C  
ATOM   1879  HA  SER A 117     -34.570  -2.206  17.161  1.00 78.67           H  
ATOM   1880  C   SER A 117     -35.664  -3.974  16.530  1.00 78.67           C  
ATOM   1881  CB  SER A 117     -36.394  -2.293  18.285  1.00 78.67           C  
ATOM   1882  HB2 SER A 117     -36.491  -1.226  18.481  1.00 78.67           H  
ATOM   1883  HB3 SER A 117     -37.390  -2.722  18.173  1.00 78.67           H  
ATOM   1884  O   SER A 117     -36.633  -4.324  15.847  1.00 78.67           O  
ATOM   1885  OG  SER A 117     -35.741  -2.892  19.382  1.00 78.67           O  
ATOM   1886  HG  SER A 117     -36.329  -2.868  20.141  1.00 78.67           H  
ATOM   1887  N   PRO A 118     -34.692  -4.841  16.884  1.00 80.17           N  
ATOM   1888  CA  PRO A 118     -33.521  -4.575  17.724  1.00 80.17           C  
ATOM   1889  HA  PRO A 118     -33.788  -3.967  18.589  1.00 80.17           H  
ATOM   1890  C   PRO A 118     -32.384  -3.869  16.975  1.00 80.17           C  
ATOM   1891  CB  PRO A 118     -33.094  -5.949  18.242  1.00 80.17           C  
ATOM   1892  HB2 PRO A 118     -32.030  -5.992  18.476  1.00 80.17           H  
ATOM   1893  HB3 PRO A 118     -33.687  -6.206  19.120  1.00 80.17           H  
ATOM   1894  O   PRO A 118     -31.983  -4.265  15.889  1.00 80.17           O  
ATOM   1895  CG  PRO A 118     -33.459  -6.884  17.091  1.00 80.17           C  
ATOM   1896  HG2 PRO A 118     -32.669  -6.873  16.341  1.00 80.17           H  
ATOM   1897  HG3 PRO A 118     -33.640  -7.901  17.438  1.00 80.17           H  
ATOM   1898  CD  PRO A 118     -34.724  -6.250  16.511  1.00 80.17           C  
ATOM   1899  HD2 PRO A 118     -34.739  -6.363  15.427  1.00 80.17           H  
ATOM   1900  HD3 PRO A 118     -35.606  -6.720  16.946  1.00 80.17           H  
ATOM   1901  N   LEU A 119     -31.793  -2.847  17.595  1.00 87.96           N  
ATOM   1902  H   LEU A 119     -32.122  -2.569  18.508  1.00 87.96           H  
ATOM   1903  CA  LEU A 119     -30.655  -2.126  17.020  1.00 87.96           C  
ATOM   1904  HA  LEU A 119     -30.767  -2.102  15.936  1.00 87.96           H  
ATOM   1905  C   LEU A 119     -29.344  -2.878  17.309  1.00 87.96           C  
ATOM   1906  CB  LEU A 119     -30.644  -0.669  17.515  1.00 87.96           C  
ATOM   1907  HB2 LEU A 119     -29.886  -0.154  16.925  1.00 87.96           H  
ATOM   1908  HB3 LEU A 119     -30.364  -0.647  18.568  1.00 87.96           H  
ATOM   1909  O   LEU A 119     -28.559  -2.470  18.160  1.00 87.96           O  
ATOM   1910  CG  LEU A 119     -31.932   0.143  17.333  1.00 87.96           C  
ATOM   1911  HG  LEU A 119     -32.754  -0.331  17.870  1.00 87.96           H  
ATOM   1912  CD1 LEU A 119     -31.733   1.547  17.906  1.00 87.96           C  
ATOM   1913 HD11 LEU A 119     -30.903   2.046  17.406  1.00 87.96           H  
ATOM   1914 HD12 LEU A 119     -32.645   2.130  17.782  1.00 87.96           H  
ATOM   1915 HD13 LEU A 119     -31.507   1.471  18.969  1.00 87.96           H  
ATOM   1916  CD2 LEU A 119     -32.297   0.251  15.854  1.00 87.96           C  
ATOM   1917 HD21 LEU A 119     -33.139   0.930  15.716  1.00 87.96           H  
ATOM   1918 HD22 LEU A 119     -32.588  -0.735  15.492  1.00 87.96           H  
ATOM   1919 HD23 LEU A 119     -31.443   0.584  15.264  1.00 87.96           H  
ATOM   1920  N   ILE A 120     -29.140  -4.024  16.656  1.00 93.00           N  
ATOM   1921  H   ILE A 120     -29.845  -4.324  15.999  1.00 93.00           H  
ATOM   1922  CA  ILE A 120     -27.956  -4.876  16.847  1.00 93.00           C  
ATOM   1923  HA  ILE A 120     -27.248  -4.364  17.499  1.00 93.00           H  
ATOM   1924  C   ILE A 120     -27.266  -5.091  15.504  1.00 93.00           C  
ATOM   1925  CB  ILE A 120     -28.316  -6.218  17.531  1.00 93.00           C  
ATOM   1926  HB  ILE A 120     -29.021  -6.752  16.893  1.00 93.00           H  
ATOM   1927  O   ILE A 120     -27.872  -5.622  14.573  1.00 93.00           O  
ATOM   1928  CG1 ILE A 120     -28.984  -5.974  18.905  1.00 93.00           C  
ATOM   1929 HG12 ILE A 120     -28.270  -5.489  19.570  1.00 93.00           H  
ATOM   1930 HG13 ILE A 120     -29.831  -5.298  18.783  1.00 93.00           H  
ATOM   1931  CG2 ILE A 120     -27.053  -7.088  17.702  1.00 93.00           C  
ATOM   1932 HG21 ILE A 120     -26.607  -7.318  16.734  1.00 93.00           H  
ATOM   1933 HG22 ILE A 120     -26.316  -6.567  18.313  1.00 93.00           H  
ATOM   1934 HG23 ILE A 120     -27.293  -8.041  18.174  1.00 93.00           H  
ATOM   1935  CD1 ILE A 120     -29.521  -7.243  19.581  1.00 93.00           C  
ATOM   1936 HD11 ILE A 120     -30.101  -6.962  20.461  1.00 93.00           H  
ATOM   1937 HD12 ILE A 120     -30.166  -7.789  18.892  1.00 93.00           H  
ATOM   1938 HD13 ILE A 120     -28.700  -7.884  19.902  1.00 93.00           H  
ATOM   1939  N   ILE A 121     -25.989  -4.720  15.425  1.00 94.70           N  
ATOM   1940  H   ILE A 121     -25.555  -4.324  16.247  1.00 94.70           H  
ATOM   1941  CA  ILE A 121     -25.121  -5.096  14.306  1.00 94.70           C  
ATOM   1942  HA  ILE A 121     -25.726  -5.145  13.401  1.00 94.70           H  
ATOM   1943  C   ILE A 121     -24.556  -6.486  14.583  1.00 94.70           C  
ATOM   1944  CB  ILE A 121     -23.999  -4.067  14.057  1.00 94.70           C  
ATOM   1945  HB  ILE A 121     -23.379  -3.997  14.950  1.00 94.70           H  
ATOM   1946  O   ILE A 121     -24.053  -6.740  15.677  1.00 94.70           O  
ATOM   1947  CG1 ILE A 121     -24.602  -2.675  13.772  1.00 94.70           C  
ATOM   1948 HG12 ILE A 121     -25.221  -2.386  14.621  1.00 94.70           H  
ATOM   1949 HG13 ILE A 121     -25.237  -2.729  12.888  1.00 94.70           H  
ATOM   1950  CG2 ILE A 121     -23.112  -4.546  12.892  1.00 94.70           C  
ATOM   1951 HG21 ILE A 121     -23.723  -4.745  12.011  1.00 94.70           H  
ATOM   1952 HG22 ILE A 121     -22.570  -5.450  13.170  1.00 94.70           H  
ATOM   1953 HG23 ILE A 121     -22.367  -3.794  12.635  1.00 94.70           H  
ATOM   1954  CD1 ILE A 121     -23.572  -1.558  13.568  1.00 94.70           C  
ATOM   1955 HD11 ILE A 121     -24.097  -0.606  13.494  1.00 94.70           H  
ATOM   1956 HD12 ILE A 121     -23.017  -1.703  12.640  1.00 94.70           H  
ATOM   1957 HD13 ILE A 121     -22.878  -1.527  14.407  1.00 94.70           H  
ATOM   1958  N   ARG A 122     -24.628  -7.370  13.590  1.00 95.84           N  
ATOM   1959  H   ARG A 122     -25.069  -7.066  12.734  1.00 95.84           H  
ATOM   1960  CA  ARG A 122     -24.122  -8.741  13.634  1.00 95.84           C  
ATOM   1961  HA  ARG A 122     -23.743  -8.953  14.635  1.00 95.84           H  
ATOM   1962  C   ARG A 122     -22.969  -8.902  12.654  1.00 95.84           C  
ATOM   1963  CB  ARG A 122     -25.254  -9.730  13.333  1.00 95.84           C  
ATOM   1964  HB2 ARG A 122     -25.687  -9.499  12.360  1.00 95.84           H  
ATOM   1965  HB3 ARG A 122     -24.842 -10.739  13.300  1.00 95.84           H  
ATOM   1966  O   ARG A 122     -23.166  -8.718  11.451  1.00 95.84           O  
ATOM   1967  CG  ARG A 122     -26.355  -9.676  14.397  1.00 95.84           C  
ATOM   1968  HG2 ARG A 122     -25.916  -9.931  15.361  1.00 95.84           H  
ATOM   1969  HG3 ARG A 122     -26.768  -8.669  14.457  1.00 95.84           H  
ATOM   1970  CD  ARG A 122     -27.494 -10.648  14.060  1.00 95.84           C  
ATOM   1971  HD2 ARG A 122     -27.989 -10.307  13.151  1.00 95.84           H  
ATOM   1972  HD3 ARG A 122     -27.086 -11.640  13.866  1.00 95.84           H  
ATOM   1973  NE  ARG A 122     -28.472 -10.704  15.167  1.00 95.84           N  
ATOM   1974  HE  ARG A 122     -29.291 -10.117  15.096  1.00 95.84           H  
ATOM   1975  NH1 ARG A 122     -27.248 -12.113  16.477  1.00 95.84           N  
ATOM   1976 HH11 ARG A 122     -26.983 -12.341  17.425  1.00 95.84           H  
ATOM   1977 HH12 ARG A 122     -26.592 -12.273  15.726  1.00 95.84           H  
ATOM   1978  NH2 ARG A 122     -28.986 -11.106  17.371  1.00 95.84           N  
ATOM   1979 HH21 ARG A 122     -28.590 -11.454  18.233  1.00 95.84           H  
ATOM   1980 HH22 ARG A 122     -29.753 -10.450  17.372  1.00 95.84           H  
ATOM   1981  CZ  ARG A 122     -28.252 -11.310  16.320  1.00 95.84           C  
ATOM   1982  N   THR A 123     -21.791  -9.238  13.166  1.00 95.86           N  
ATOM   1983  H   THR A 123     -21.738  -9.446  14.153  1.00 95.86           H  
ATOM   1984  CA  THR A 123     -20.597  -9.540  12.362  1.00 95.86           C  
ATOM   1985  HA  THR A 123     -20.706  -9.093  11.374  1.00 95.86           H  
ATOM   1986  C   THR A 123     -20.461 -11.051  12.159  1.00 95.86           C  
ATOM   1987  CB  THR A 123     -19.322  -8.942  12.979  1.00 95.86           C  
ATOM   1988  HB  THR A 123     -18.478  -9.163  12.325  1.00 95.86           H  
ATOM   1989  O   THR A 123     -21.011 -11.846  12.924  1.00 95.86           O  
ATOM   1990  CG2 THR A 123     -19.419  -7.427  13.153  1.00 95.86           C  
ATOM   1991 HG21 THR A 123     -19.632  -6.964  12.190  1.00 95.86           H  
ATOM   1992 HG22 THR A 123     -18.463  -7.044  13.510  1.00 95.86           H  
ATOM   1993 HG23 THR A 123     -20.199  -7.169  13.869  1.00 95.86           H  
ATOM   1994  OG1 THR A 123     -19.078  -9.512  14.236  1.00 95.86           O  
ATOM   1995  HG1 THR A 123     -18.955  -8.822  14.893  1.00 95.86           H  
ATOM   1996  N   ILE A 124     -19.767 -11.461  11.096  1.00 93.89           N  
ATOM   1997  H   ILE A 124     -19.307 -10.775  10.515  1.00 93.89           H  
ATOM   1998  CA  ILE A 124     -19.553 -12.878  10.775  1.00 93.89           C  
ATOM   1999  HA  ILE A 124     -20.283 -13.485  11.311  1.00 93.89           H  
ATOM   2000  C   ILE A 124     -18.169 -13.284  11.283  1.00 93.89           C  
ATOM   2001  CB  ILE A 124     -19.760 -13.161   9.267  1.00 93.89           C  
ATOM   2002  HB  ILE A 124     -19.021 -12.591   8.704  1.00 93.89           H  
ATOM   2003  O   ILE A 124     -17.195 -13.253  10.538  1.00 93.89           O  
ATOM   2004  CG1 ILE A 124     -21.171 -12.716   8.810  1.00 93.89           C  
ATOM   2005 HG12 ILE A 124     -21.324 -11.669   9.073  1.00 93.89           H  
ATOM   2006 HG13 ILE A 124     -21.924 -13.305   9.333  1.00 93.89           H  
ATOM   2007  CG2 ILE A 124     -19.559 -14.663   8.972  1.00 93.89           C  
ATOM   2008 HG21 ILE A 124     -20.309 -15.257   9.495  1.00 93.89           H  
ATOM   2009 HG22 ILE A 124     -18.566 -14.990   9.277  1.00 93.89           H  
ATOM   2010 HG23 ILE A 124     -19.633 -14.852   7.901  1.00 93.89           H  
ATOM   2011  CD1 ILE A 124     -21.413 -12.826   7.299  1.00 93.89           C  
ATOM   2012 HD11 ILE A 124     -20.638 -12.284   6.757  1.00 93.89           H  
ATOM   2013 HD12 ILE A 124     -21.424 -13.869   6.983  1.00 93.89           H  
ATOM   2014 HD13 ILE A 124     -22.380 -12.385   7.059  1.00 93.89           H  
ATOM   2015  N   THR A 125     -18.087 -13.672  12.555  1.00 96.18           N  
ATOM   2016  H   THR A 125     -18.895 -13.571  13.152  1.00 96.18           H  
ATOM   2017  CA  THR A 125     -16.864 -14.240  13.136  1.00 96.18           C  
ATOM   2018  HA  THR A 125     -16.168 -14.476  12.331  1.00 96.18           H  
ATOM   2019  C   THR A 125     -17.179 -15.545  13.862  1.00 96.18           C  
ATOM   2020  CB  THR A 125     -16.143 -13.236  14.047  1.00 96.18           C  
ATOM   2021  HB  THR A 125     -16.776 -12.972  14.893  1.00 96.18           H  
ATOM   2022  O   THR A 125     -17.935 -15.591  14.833  1.00 96.18           O  
ATOM   2023  CG2 THR A 125     -14.824 -13.779  14.586  1.00 96.18           C  
ATOM   2024 HG21 THR A 125     -14.246 -12.964  15.022  1.00 96.18           H  
ATOM   2025 HG22 THR A 125     -14.241 -14.237  13.788  1.00 96.18           H  
ATOM   2026 HG23 THR A 125     -15.021 -14.522  15.359  1.00 96.18           H  
ATOM   2027  OG1 THR A 125     -15.848 -12.050  13.347  1.00 96.18           O  
ATOM   2028  HG1 THR A 125     -16.084 -11.329  13.935  1.00 96.18           H  
ATOM   2029  N   ASN A 126     -16.593 -16.633  13.370  1.00 96.36           N  
ATOM   2030  H   ASN A 126     -15.952 -16.510  12.600  1.00 96.36           H  
ATOM   2031  CA  ASN A 126     -16.632 -17.950  13.985  1.00 96.36           C  
ATOM   2032  HA  ASN A 126     -16.695 -17.834  15.067  1.00 96.36           H  
ATOM   2033  C   ASN A 126     -15.330 -18.697  13.664  1.00 96.36           C  
ATOM   2034  CB  ASN A 126     -17.884 -18.710  13.511  1.00 96.36           C  
ATOM   2035  HB2 ASN A 126     -18.766 -18.107  13.725  1.00 96.36           H  
ATOM   2036  HB3 ASN A 126     -17.834 -18.885  12.436  1.00 96.36           H  
ATOM   2037  O   ASN A 126     -15.201 -19.334  12.618  1.00 96.36           O  
ATOM   2038  CG  ASN A 126     -18.031 -20.045  14.220  1.00 96.36           C  
ATOM   2039  ND2 ASN A 126     -19.212 -20.613  14.232  1.00 96.36           N  
ATOM   2040 HD21 ASN A 126     -19.994 -20.187  13.756  1.00 96.36           H  
ATOM   2041 HD22 ASN A 126     -19.269 -21.512  14.689  1.00 96.36           H  
ATOM   2042  OD1 ASN A 126     -17.098 -20.593  14.790  1.00 96.36           O  
ATOM   2043  N   PHE A 127     -14.377 -18.650  14.594  1.00 97.28           N  
ATOM   2044  H   PHE A 127     -14.514 -18.064  15.405  1.00 97.28           H  
ATOM   2045  CA  PHE A 127     -13.055 -19.251  14.412  1.00 97.28           C  
ATOM   2046  HA  PHE A 127     -12.626 -18.864  13.487  1.00 97.28           H  
ATOM   2047  C   PHE A 127     -13.091 -20.775  14.281  1.00 97.28           C  
ATOM   2048  CB  PHE A 127     -12.150 -18.835  15.573  1.00 97.28           C  
ATOM   2049  HB2 PHE A 127     -11.144 -19.194  15.357  1.00 97.28           H  
ATOM   2050  HB3 PHE A 127     -12.489 -19.317  16.490  1.00 97.28           H  
ATOM   2051  O   PHE A 127     -12.285 -21.335  13.543  1.00 97.28           O  
ATOM   2052  CG  PHE A 127     -12.081 -17.340  15.781  1.00 97.28           C  
ATOM   2053  CD1 PHE A 127     -11.567 -16.523  14.762  1.00 97.28           C  
ATOM   2054  HD1 PHE A 127     -11.208 -16.969  13.846  1.00 97.28           H  
ATOM   2055  CD2 PHE A 127     -12.593 -16.755  16.951  1.00 97.28           C  
ATOM   2056  HD2 PHE A 127     -12.997 -17.376  17.737  1.00 97.28           H  
ATOM   2057  CE1 PHE A 127     -11.568 -15.130  14.916  1.00 97.28           C  
ATOM   2058  HE1 PHE A 127     -11.267 -14.494  14.097  1.00 97.28           H  
ATOM   2059  CE2 PHE A 127     -12.569 -15.361  17.109  1.00 97.28           C  
ATOM   2060  HE2 PHE A 127     -12.990 -14.920  18.001  1.00 97.28           H  
ATOM   2061  CZ  PHE A 127     -12.034 -14.544  16.101  1.00 97.28           C  
ATOM   2062  HZ  PHE A 127     -12.030 -13.470  16.212  1.00 97.28           H  
ATOM   2063  N   THR A 128     -14.067 -21.450  14.898  1.00 95.93           N  
ATOM   2064  H   THR A 128     -14.729 -20.933  15.458  1.00 95.93           H  
ATOM   2065  CA  THR A 128     -14.240 -22.911  14.764  1.00 95.93           C  
ATOM   2066  HA  THR A 128     -13.272 -23.384  14.928  1.00 95.93           H  
ATOM   2067  C   THR A 128     -14.702 -23.338  13.371  1.00 95.93           C  
ATOM   2068  CB  THR A 128     -15.212 -23.483  15.806  1.00 95.93           C  
ATOM   2069  HB  THR A 128     -15.188 -24.569  15.728  1.00 95.93           H  
ATOM   2070  O   THR A 128     -14.526 -24.492  12.996  1.00 95.93           O  
ATOM   2071  CG2 THR A 128     -14.821 -23.110  17.235  1.00 95.93           C  
ATOM   2072 HG21 THR A 128     -15.469 -23.640  17.934  1.00 95.93           H  
ATOM   2073 HG22 THR A 128     -13.788 -23.404  17.422  1.00 95.93           H  
ATOM   2074 HG23 THR A 128     -14.926 -22.038  17.398  1.00 95.93           H  
ATOM   2075  OG1 THR A 128     -16.543 -23.062  15.595  1.00 95.93           O  
ATOM   2076  HG1 THR A 128     -16.571 -22.124  15.390  1.00 95.93           H  
ATOM   2077  N   LEU A 129     -15.254 -22.405  12.590  1.00 96.56           N  
ATOM   2078  H   LEU A 129     -15.375 -21.478  12.972  1.00 96.56           H  
ATOM   2079  CA  LEU A 129     -15.563 -22.586  11.171  1.00 96.56           C  
ATOM   2080  HA  LEU A 129     -15.510 -23.645  10.917  1.00 96.56           H  
ATOM   2081  C   LEU A 129     -14.542 -21.896  10.256  1.00 96.56           C  
ATOM   2082  CB  LEU A 129     -16.990 -22.084  10.889  1.00 96.56           C  
ATOM   2083  HB2 LEU A 129     -17.185 -22.184   9.821  1.00 96.56           H  
ATOM   2084  HB3 LEU A 129     -17.038 -21.023  11.134  1.00 96.56           H  
ATOM   2085  O   LEU A 129     -14.709 -21.925   9.042  1.00 96.56           O  
ATOM   2086  CG  LEU A 129     -18.102 -22.825  11.650  1.00 96.56           C  
ATOM   2087  HG  LEU A 129     -17.971 -22.683  12.722  1.00 96.56           H  
ATOM   2088  CD1 LEU A 129     -19.457 -22.236  11.248  1.00 96.56           C  
ATOM   2089 HD11 LEU A 129     -19.456 -21.158  11.413  1.00 96.56           H  
ATOM   2090 HD12 LEU A 129     -20.246 -22.692  11.846  1.00 96.56           H  
ATOM   2091 HD13 LEU A 129     -19.646 -22.433  10.192  1.00 96.56           H  
ATOM   2092  CD2 LEU A 129     -18.128 -24.325  11.353  1.00 96.56           C  
ATOM   2093 HD21 LEU A 129     -18.176 -24.494  10.277  1.00 96.56           H  
ATOM   2094 HD22 LEU A 129     -18.991 -24.785  11.834  1.00 96.56           H  
ATOM   2095 HD23 LEU A 129     -17.229 -24.795  11.751  1.00 96.56           H  
ATOM   2096  N   GLY A 130     -13.512 -21.259  10.824  1.00 97.20           N  
ATOM   2097  H   GLY A 130     -13.392 -21.320  11.825  1.00 97.20           H  
ATOM   2098  CA  GLY A 130     -12.500 -20.545  10.053  1.00 97.20           C  
ATOM   2099  HA2 GLY A 130     -12.180 -21.205   9.247  1.00 97.20           H  
ATOM   2100  HA3 GLY A 130     -11.643 -20.325  10.689  1.00 97.20           H  
ATOM   2101  C   GLY A 130     -12.992 -19.239   9.426  1.00 97.20           C  
ATOM   2102  O   GLY A 130     -12.500 -18.852   8.373  1.00 97.20           O  
ATOM   2103  N   LEU A 131     -13.979 -18.575  10.036  1.00 97.40           N  
ATOM   2104  H   LEU A 131     -14.338 -18.957  10.900  1.00 97.40           H  
ATOM   2105  CA  LEU A 131     -14.565 -17.324   9.548  1.00 97.40           C  
ATOM   2106  HA  LEU A 131     -14.161 -17.092   8.562  1.00 97.40           H  
ATOM   2107  C   LEU A 131     -14.215 -16.159  10.476  1.00 97.40           C  
ATOM   2108  CB  LEU A 131     -16.091 -17.479   9.423  1.00 97.40           C  
ATOM   2109  HB2 LEU A 131     -16.515 -16.519   9.126  1.00 97.40           H  
ATOM   2110  HB3 LEU A 131     -16.487 -17.731  10.407  1.00 97.40           H  
ATOM   2111  O   LEU A 131     -14.371 -16.269  11.694  1.00 97.40           O  
ATOM   2112  CG  LEU A 131     -16.548 -18.553   8.420  1.00 97.40           C  
ATOM   2113  HG  LEU A 131     -16.095 -19.513   8.672  1.00 97.40           H  
ATOM   2114  CD1 LEU A 131     -18.067 -18.712   8.511  1.00 97.40           C  
ATOM   2115 HD11 LEU A 131     -18.558 -17.774   8.251  1.00 97.40           H  
ATOM   2116 HD12 LEU A 131     -18.388 -19.492   7.821  1.00 97.40           H  
ATOM   2117 HD13 LEU A 131     -18.344 -19.007   9.523  1.00 97.40           H  
ATOM   2118  CD2 LEU A 131     -16.188 -18.190   6.982  1.00 97.40           C  
ATOM   2119 HD21 LEU A 131     -16.594 -17.213   6.718  1.00 97.40           H  
ATOM   2120 HD22 LEU A 131     -16.587 -18.946   6.306  1.00 97.40           H  
ATOM   2121 HD23 LEU A 131     -15.104 -18.176   6.862  1.00 97.40           H  
ATOM   2122  N   MET A 132     -13.809 -15.022   9.915  1.00 97.12           N  
ATOM   2123  H   MET A 132     -13.640 -15.014   8.920  1.00 97.12           H  
ATOM   2124  CA  MET A 132     -13.518 -13.809  10.685  1.00 97.12           C  
ATOM   2125  HA  MET A 132     -14.054 -13.836  11.633  1.00 97.12           H  
ATOM   2126  C   MET A 132     -13.947 -12.553   9.941  1.00 97.12           C  
ATOM   2127  CB  MET A 132     -12.016 -13.748  10.974  1.00 97.12           C  
ATOM   2128  HB2 MET A 132     -11.495 -13.662  10.020  1.00 97.12           H  
ATOM   2129  HB3 MET A 132     -11.714 -14.668  11.474  1.00 97.12           H  
ATOM   2130  O   MET A 132     -13.552 -12.344   8.796  1.00 97.12           O  
ATOM   2131  CG  MET A 132     -11.579 -12.564  11.835  1.00 97.12           C  
ATOM   2132  HG2 MET A 132     -11.952 -12.693  12.851  1.00 97.12           H  
ATOM   2133  HG3 MET A 132     -12.010 -11.648  11.429  1.00 97.12           H  
ATOM   2134  SD  MET A 132      -9.782 -12.329  11.853  1.00 97.12           S  
ATOM   2135  CE  MET A 132      -9.202 -13.645  12.953  1.00 97.12           C  
ATOM   2136  HE1 MET A 132      -9.604 -14.607  12.636  1.00 97.12           H  
ATOM   2137  HE2 MET A 132      -8.114 -13.691  12.919  1.00 97.12           H  
ATOM   2138  HE3 MET A 132      -9.493 -13.412  13.978  1.00 97.12           H  
ATOM   2139  N   HIS A 133     -14.673 -11.674  10.626  1.00 96.83           N  
ATOM   2140  H   HIS A 133     -15.004 -11.923  11.547  1.00 96.83           H  
ATOM   2141  CA  HIS A 133     -14.951 -10.329  10.146  1.00 96.83           C  
ATOM   2142  HA  HIS A 133     -15.274 -10.380   9.106  1.00 96.83           H  
ATOM   2143  C   HIS A 133     -13.689  -9.467  10.230  1.00 96.83           C  
ATOM   2144  CB  HIS A 133     -16.093  -9.729  10.966  1.00 96.83           C  
ATOM   2145  HB2 HIS A 133     -15.789  -9.639  12.009  1.00 96.83           H  
ATOM   2146  HB3 HIS A 133     -16.952 -10.398  10.916  1.00 96.83           H  
ATOM   2147  O   HIS A 133     -13.149  -9.251  11.316  1.00 96.83           O  
ATOM   2148  CG  HIS A 133     -16.511  -8.376  10.467  1.00 96.83           C  
ATOM   2149  CD2 HIS A 133     -15.908  -7.190  10.768  1.00 96.83           C  
ATOM   2150  HD2 HIS A 133     -15.038  -7.056  11.393  1.00 96.83           H  
ATOM   2151  ND1 HIS A 133     -17.575  -8.146   9.599  1.00 96.83           N  
ATOM   2152  CE1 HIS A 133     -17.560  -6.827   9.364  1.00 96.83           C  
ATOM   2153  HE1 HIS A 133     -18.283  -6.317   8.744  1.00 96.83           H  
ATOM   2154  NE2 HIS A 133     -16.581  -6.224  10.058  1.00 96.83           N  
ATOM   2155  HE2 HIS A 133     -16.365  -5.238  10.035  1.00 96.83           H  
ATOM   2156  N   LEU A 134     -13.245  -8.940   9.094  1.00 96.44           N  
ATOM   2157  H   LEU A 134     -13.780  -9.116   8.256  1.00 96.44           H  
ATOM   2158  CA  LEU A 134     -12.132  -8.006   8.993  1.00 96.44           C  
ATOM   2159  HA  LEU A 134     -11.465  -8.178   9.838  1.00 96.44           H  
ATOM   2160  C   LEU A 134     -12.677  -6.568   9.032  1.00 96.44           C  
ATOM   2161  CB  LEU A 134     -11.342  -8.322   7.712  1.00 96.44           C  
ATOM   2162  HB2 LEU A 134     -11.021  -9.363   7.764  1.00 96.44           H  
ATOM   2163  HB3 LEU A 134     -12.006  -8.217   6.853  1.00 96.44           H  
ATOM   2164  O   LEU A 134     -13.364  -6.154   8.096  1.00 96.44           O  
ATOM   2165  CG  LEU A 134     -10.096  -7.444   7.494  1.00 96.44           C  
ATOM   2166  HG  LEU A 134     -10.387  -6.397   7.415  1.00 96.44           H  
ATOM   2167  CD1 LEU A 134      -9.089  -7.583   8.634  1.00 96.44           C  
ATOM   2168 HD11 LEU A 134      -8.933  -8.637   8.864  1.00 96.44           H  
ATOM   2169 HD12 LEU A 134      -8.134  -7.139   8.353  1.00 96.44           H  
ATOM   2170 HD13 LEU A 134      -9.454  -7.067   9.523  1.00 96.44           H  
ATOM   2171  CD2 LEU A 134      -9.374  -7.856   6.211  1.00 96.44           C  
ATOM   2172 HD21 LEU A 134     -10.081  -7.951   5.387  1.00 96.44           H  
ATOM   2173 HD22 LEU A 134      -8.629  -7.103   5.954  1.00 96.44           H  
ATOM   2174 HD23 LEU A 134      -8.875  -8.815   6.346  1.00 96.44           H  
ATOM   2175  N   PRO A 135     -12.404  -5.783  10.088  1.00 95.43           N  
ATOM   2176  CA  PRO A 135     -12.807  -4.384  10.124  1.00 95.43           C  
ATOM   2177  HA  PRO A 135     -13.868  -4.309   9.886  1.00 95.43           H  
ATOM   2178  C   PRO A 135     -12.016  -3.544   9.114  1.00 95.43           C  
ATOM   2179  CB  PRO A 135     -12.589  -3.927  11.567  1.00 95.43           C  
ATOM   2180  HB2 PRO A 135     -13.486  -4.131  12.151  1.00 95.43           H  
ATOM   2181  HB3 PRO A 135     -12.327  -2.871  11.633  1.00 95.43           H  
ATOM   2182  O   PRO A 135     -10.831  -3.771   8.861  1.00 95.43           O  
ATOM   2183  CG  PRO A 135     -11.452  -4.827  12.045  1.00 95.43           C  
ATOM   2184  HG2 PRO A 135     -10.499  -4.421  11.705  1.00 95.43           H  
ATOM   2185  HG3 PRO A 135     -11.457  -4.941  13.129  1.00 95.43           H  
ATOM   2186  CD  PRO A 135     -11.735  -6.146  11.330  1.00 95.43           C  
ATOM   2187  HD2 PRO A 135     -12.402  -6.758  11.937  1.00 95.43           H  
ATOM   2188  HD3 PRO A 135     -10.798  -6.674  11.153  1.00 95.43           H  
ATOM   2189  N   GLY A 136     -12.698  -2.555   8.536  1.00 92.16           N  
ATOM   2190  H   GLY A 136     -13.688  -2.480   8.720  1.00 92.16           H  
ATOM   2191  CA  GLY A 136     -12.087  -1.518   7.709  1.00 92.16           C  
ATOM   2192  HA2 GLY A 136     -11.275  -1.028   8.246  1.00 92.16           H  
ATOM   2193  HA3 GLY A 136     -12.874  -0.793   7.499  1.00 92.16           H  
ATOM   2194  C   GLY A 136     -11.584  -1.978   6.348  1.00 92.16           C  
ATOM   2195  O   GLY A 136     -10.596  -1.446   5.846  1.00 92.16           O  
ATOM   2196  N   VAL A 137     -12.251  -2.963   5.742  1.00 87.46           N  
ATOM   2197  H   VAL A 137     -13.023  -3.397   6.227  1.00 87.46           H  
ATOM   2198  CA  VAL A 137     -11.906  -3.428   4.393  1.00 87.46           C  
ATOM   2199  HA  VAL A 137     -10.819  -3.493   4.332  1.00 87.46           H  
ATOM   2200  C   VAL A 137     -12.367  -2.430   3.337  1.00 87.46           C  
ATOM   2201  CB  VAL A 137     -12.449  -4.831   4.089  1.00 87.46           C  
ATOM   2202  HB  VAL A 137     -13.536  -4.840   4.165  1.00 87.46           H  
ATOM   2203  O   VAL A 137     -13.556  -2.126   3.180  1.00 87.46           O  
ATOM   2204  CG1 VAL A 137     -12.031  -5.287   2.687  1.00 87.46           C  
ATOM   2205 HG11 VAL A 137     -12.333  -6.323   2.534  1.00 87.46           H  
ATOM   2206 HG12 VAL A 137     -10.950  -5.216   2.567  1.00 87.46           H  
ATOM   2207 HG13 VAL A 137     -12.523  -4.688   1.920  1.00 87.46           H  
ATOM   2208  CG2 VAL A 137     -11.863  -5.831   5.076  1.00 87.46           C  
ATOM   2209 HG21 VAL A 137     -12.181  -5.578   6.087  1.00 87.46           H  
ATOM   2210 HG22 VAL A 137     -12.202  -6.838   4.833  1.00 87.46           H  
ATOM   2211 HG23 VAL A 137     -10.775  -5.786   5.021  1.00 87.46           H  
ATOM   2212  N   THR A 138     -11.408  -1.963   2.549  1.00 83.44           N  
ATOM   2213  H   THR A 138     -10.468  -2.293   2.716  1.00 83.44           H  
ATOM   2214  CA  THR A 138     -11.641  -1.140   1.352  1.00 83.44           C  
ATOM   2215  HA  THR A 138     -12.698  -0.882   1.282  1.00 83.44           H  
ATOM   2216  C   THR A 138     -11.303  -1.886   0.065  1.00 83.44           C  
ATOM   2217  CB  THR A 138     -10.862   0.176   1.436  1.00 83.44           C  
ATOM   2218  HB  THR A 138     -11.043   0.745   0.524  1.00 83.44           H  
ATOM   2219  O   THR A 138     -11.739  -1.498  -1.015  1.00 83.44           O  
ATOM   2220  CG2 THR A 138     -11.322   1.026   2.622  1.00 83.44           C  
ATOM   2221 HG21 THR A 138     -10.777   1.971   2.614  1.00 83.44           H  
ATOM   2222 HG22 THR A 138     -12.390   1.231   2.542  1.00 83.44           H  
ATOM   2223 HG23 THR A 138     -11.117   0.514   3.562  1.00 83.44           H  
ATOM   2224  OG1 THR A 138      -9.475  -0.042   1.556  1.00 83.44           O  
ATOM   2225  HG1 THR A 138      -9.307  -0.779   2.148  1.00 83.44           H  
ATOM   2226  N   GLU A 139     -10.575  -2.985   0.198  1.00 85.49           N  
ATOM   2227  H   GLU A 139     -10.224  -3.189   1.123  1.00 85.49           H  
ATOM   2228  CA  GLU A 139     -10.019  -3.797  -0.860  1.00 85.49           C  
ATOM   2229  HA  GLU A 139      -9.623  -3.122  -1.620  1.00 85.49           H  
ATOM   2230  C   GLU A 139     -11.076  -4.690  -1.522  1.00 85.49           C  
ATOM   2231  CB  GLU A 139      -8.854  -4.618  -0.284  1.00 85.49           C  
ATOM   2232  HB2 GLU A 139      -9.192  -5.241   0.544  1.00 85.49           H  
ATOM   2233  HB3 GLU A 139      -8.492  -5.283  -1.069  1.00 85.49           H  
ATOM   2234  O   GLU A 139     -12.073  -5.062  -0.894  1.00 85.49           O  
ATOM   2235  CG  GLU A 139      -7.678  -3.728   0.157  1.00 85.49           C  
ATOM   2236  HG2 GLU A 139      -6.762  -4.303   0.021  1.00 85.49           H  
ATOM   2237  HG3 GLU A 139      -7.603  -2.870  -0.511  1.00 85.49           H  
ATOM   2238  CD  GLU A 139      -7.721  -3.243   1.618  1.00 85.49           C  
ATOM   2239  OE1 GLU A 139      -6.611  -3.040   2.159  1.00 85.49           O  
ATOM   2240  OE2 GLU A 139      -8.818  -3.088   2.211  1.00 85.49           O  
ATOM   2241  N   PRO A 140     -10.881  -5.049  -2.803  1.00 85.83           N  
ATOM   2242  CA  PRO A 140     -11.800  -5.931  -3.506  1.00 85.83           C  
ATOM   2243  HA  PRO A 140     -12.817  -5.550  -3.411  1.00 85.83           H  
ATOM   2244  C   PRO A 140     -11.765  -7.362  -2.949  1.00 85.83           C  
ATOM   2245  CB  PRO A 140     -11.371  -5.861  -4.976  1.00 85.83           C  
ATOM   2246  HB2 PRO A 140     -11.571  -6.787  -5.515  1.00 85.83           H  
ATOM   2247  HB3 PRO A 140     -11.874  -5.025  -5.461  1.00 85.83           H  
ATOM   2248  O   PRO A 140     -10.835  -7.775  -2.246  1.00 85.83           O  
ATOM   2249  CG  PRO A 140      -9.873  -5.571  -4.893  1.00 85.83           C  
ATOM   2250  HG2 PRO A 140      -9.502  -5.080  -5.792  1.00 85.83           H  
ATOM   2251  HG3 PRO A 140      -9.330  -6.498  -4.709  1.00 85.83           H  
ATOM   2252  CD  PRO A 140      -9.773  -4.663  -3.671  1.00 85.83           C  
ATOM   2253  HD2 PRO A 140      -9.896  -3.623  -3.976  1.00 85.83           H  
ATOM   2254  HD3 PRO A 140      -8.804  -4.799  -3.190  1.00 85.83           H  
ATOM   2255  N   ASN A 141     -12.774  -8.151  -3.327  1.00 89.69           N  
ATOM   2256  H   ASN A 141     -13.524  -7.752  -3.873  1.00 89.69           H  
ATOM   2257  CA  ASN A 141     -12.808  -9.580  -3.031  1.00 89.69           C  
ATOM   2258  HA  ASN A 141     -12.868  -9.703  -1.949  1.00 89.69           H  
ATOM   2259  C   ASN A 141     -11.521 -10.264  -3.505  1.00 89.69           C  
ATOM   2260  CB  ASN A 141     -14.042 -10.240  -3.672  1.00 89.69           C  
ATOM   2261  HB2 ASN A 141     -14.075  -9.998  -4.734  1.00 89.69           H  
ATOM   2262  HB3 ASN A 141     -13.949 -11.322  -3.575  1.00 89.69           H  
ATOM   2263  O   ASN A 141     -10.949  -9.925  -4.538  1.00 89.69           O  
ATOM   2264  CG  ASN A 141     -15.352  -9.841  -3.024  1.00 89.69           C  
ATOM   2265  ND2 ASN A 141     -16.463 -10.319  -3.528  1.00 89.69           N  
ATOM   2266 HD21 ASN A 141     -16.438 -10.966  -4.303  1.00 89.69           H  
ATOM   2267 HD22 ASN A 141     -17.317 -10.063  -3.053  1.00 89.69           H  
ATOM   2268  OD1 ASN A 141     -15.411  -9.107  -2.056  1.00 89.69           O  
ATOM   2269  N   GLU A 142     -11.086 -11.243  -2.725  1.00 92.30           N  
ATOM   2270  H   GLU A 142     -11.675 -11.497  -1.945  1.00 92.30           H  
ATOM   2271  CA  GLU A 142      -9.903 -12.073  -2.928  1.00 92.30           C  
ATOM   2272  HA  GLU A 142      -9.859 -12.750  -2.075  1.00 92.30           H  
ATOM   2273  C   GLU A 142      -8.565 -11.322  -2.861  1.00 92.30           C  
ATOM   2274  CB  GLU A 142     -10.069 -12.966  -4.173  1.00 92.30           C  
ATOM   2275  HB2 GLU A 142     -10.105 -12.338  -5.063  1.00 92.30           H  
ATOM   2276  HB3 GLU A 142      -9.196 -13.612  -4.274  1.00 92.30           H  
ATOM   2277  O   GLU A 142      -7.519 -11.936  -3.047  1.00 92.30           O  
ATOM   2278  CG  GLU A 142     -11.331 -13.855  -4.149  1.00 92.30           C  
ATOM   2279  HG2 GLU A 142     -11.411 -14.331  -5.127  1.00 92.30           H  
ATOM   2280  HG3 GLU A 142     -12.221 -13.238  -4.023  1.00 92.30           H  
ATOM   2281  CD  GLU A 142     -11.313 -14.964  -3.080  1.00 92.30           C  
ATOM   2282  OE1 GLU A 142     -12.236 -15.806  -3.074  1.00 92.30           O  
ATOM   2283  OE2 GLU A 142     -10.341 -15.059  -2.301  1.00 92.30           O  
ATOM   2284  N   PHE A 143      -8.556 -10.032  -2.497  1.00 91.29           N  
ATOM   2285  H   PHE A 143      -9.426  -9.520  -2.518  1.00 91.29           H  
ATOM   2286  CA  PHE A 143      -7.310  -9.280  -2.305  1.00 91.29           C  
ATOM   2287  HA  PHE A 143      -6.783  -9.242  -3.259  1.00 91.29           H  
ATOM   2288  C   PHE A 143      -6.352  -9.937  -1.293  1.00 91.29           C  
ATOM   2289  CB  PHE A 143      -7.644  -7.847  -1.882  1.00 91.29           C  
ATOM   2290  HB2 PHE A 143      -8.275  -7.391  -2.645  1.00 91.29           H  
ATOM   2291  HB3 PHE A 143      -8.203  -7.860  -0.947  1.00 91.29           H  
ATOM   2292  O   PHE A 143      -5.159 -10.064  -1.566  1.00 91.29           O  
ATOM   2293  CG  PHE A 143      -6.407  -6.990  -1.716  1.00 91.29           C  
ATOM   2294  CD1 PHE A 143      -5.839  -6.807  -0.443  1.00 91.29           C  
ATOM   2295  HD1 PHE A 143      -6.311  -7.243   0.425  1.00 91.29           H  
ATOM   2296  CD2 PHE A 143      -5.791  -6.423  -2.845  1.00 91.29           C  
ATOM   2297  HD2 PHE A 143      -6.218  -6.572  -3.826  1.00 91.29           H  
ATOM   2298  CE1 PHE A 143      -4.661  -6.054  -0.297  1.00 91.29           C  
ATOM   2299  HE1 PHE A 143      -4.239  -5.917   0.688  1.00 91.29           H  
ATOM   2300  CE2 PHE A 143      -4.605  -5.683  -2.702  1.00 91.29           C  
ATOM   2301  HE2 PHE A 143      -4.121  -5.272  -3.575  1.00 91.29           H  
ATOM   2302  CZ  PHE A 143      -4.044  -5.490  -1.427  1.00 91.29           C  
ATOM   2303  HZ  PHE A 143      -3.133  -4.919  -1.320  1.00 91.29           H  
ATOM   2304  N   TYR A 144      -6.874 -10.405  -0.153  1.00 94.43           N  
ATOM   2305  H   TYR A 144      -7.849 -10.225   0.039  1.00 94.43           H  
ATOM   2306  CA  TYR A 144      -6.089 -11.096   0.879  1.00 94.43           C  
ATOM   2307  HA  TYR A 144      -5.069 -10.713   0.838  1.00 94.43           H  
ATOM   2308  C   TYR A 144      -5.984 -12.613   0.658  1.00 94.43           C  
ATOM   2309  CB  TYR A 144      -6.634 -10.762   2.274  1.00 94.43           C  
ATOM   2310  HB2 TYR A 144      -7.629 -11.194   2.381  1.00 94.43           H  
ATOM   2311  HB3 TYR A 144      -5.995 -11.234   3.021  1.00 94.43           H  
ATOM   2312  O   TYR A 144      -5.546 -13.345   1.544  1.00 94.43           O  
ATOM   2313  CG  TYR A 144      -6.688  -9.282   2.593  1.00 94.43           C  
ATOM   2314  CD1 TYR A 144      -5.497  -8.540   2.721  1.00 94.43           C  
ATOM   2315  HD1 TYR A 144      -4.543  -9.024   2.572  1.00 94.43           H  
ATOM   2316  CD2 TYR A 144      -7.929  -8.651   2.798  1.00 94.43           C  
ATOM   2317  HD2 TYR A 144      -8.849  -9.212   2.729  1.00 94.43           H  
ATOM   2318  CE1 TYR A 144      -5.543  -7.173   3.067  1.00 94.43           C  
ATOM   2319  HE1 TYR A 144      -4.631  -6.611   3.206  1.00 94.43           H  
ATOM   2320  CE2 TYR A 144      -7.977  -7.290   3.145  1.00 94.43           C  
ATOM   2321  HE2 TYR A 144      -8.926  -6.807   3.328  1.00 94.43           H  
ATOM   2322  OH  TYR A 144      -6.873  -5.268   3.745  1.00 94.43           O  
ATOM   2323  HH  TYR A 144      -6.474  -4.592   3.192  1.00 94.43           H  
ATOM   2324  CZ  TYR A 144      -6.789  -6.547   3.292  1.00 94.43           C  
ATOM   2325  N   LYS A 145      -6.394 -13.132  -0.504  1.00 95.60           N  
ATOM   2326  H   LYS A 145      -6.671 -12.512  -1.251  1.00 95.60           H  
ATOM   2327  CA  LYS A 145      -6.283 -14.564  -0.788  1.00 95.60           C  
ATOM   2328  HA  LYS A 145      -6.820 -15.109  -0.013  1.00 95.60           H  
ATOM   2329  C   LYS A 145      -4.820 -14.996  -0.766  1.00 95.60           C  
ATOM   2330  CB  LYS A 145      -6.916 -14.871  -2.145  1.00 95.60           C  
ATOM   2331  HB2 LYS A 145      -6.317 -14.430  -2.942  1.00 95.60           H  
ATOM   2332  HB3 LYS A 145      -7.914 -14.434  -2.173  1.00 95.60           H  
ATOM   2333  O   LYS A 145      -3.973 -14.359  -1.384  1.00 95.60           O  
ATOM   2334  CG  LYS A 145      -7.027 -16.382  -2.347  1.00 95.60           C  
ATOM   2335  HG2 LYS A 145      -6.044 -16.850  -2.297  1.00 95.60           H  
ATOM   2336  HG3 LYS A 145      -7.655 -16.781  -1.550  1.00 95.60           H  
ATOM   2337  CD  LYS A 145      -7.655 -16.706  -3.697  1.00 95.60           C  
ATOM   2338  HD2 LYS A 145      -8.610 -16.186  -3.778  1.00 95.60           H  
ATOM   2339  HD3 LYS A 145      -6.996 -16.379  -4.501  1.00 95.60           H  
ATOM   2340  CE  LYS A 145      -7.884 -18.213  -3.764  1.00 95.60           C  
ATOM   2341  HE2 LYS A 145      -6.924 -18.729  -3.779  1.00 95.60           H  
ATOM   2342  HE3 LYS A 145      -8.407 -18.509  -2.854  1.00 95.60           H  
ATOM   2343  NZ  LYS A 145      -8.707 -18.559  -4.942  1.00 95.60           N  
ATOM   2344  HZ1 LYS A 145      -8.924 -19.546  -4.934  1.00 95.60           H  
ATOM   2345  HZ2 LYS A 145      -8.238 -18.306  -5.800  1.00 95.60           H  
ATOM   2346  HZ3 LYS A 145      -9.575 -18.048  -4.878  1.00 95.60           H  
ATOM   2347  N   ASN A 146      -4.537 -16.119  -0.113  1.00 96.26           N  
ATOM   2348  H   ASN A 146      -5.291 -16.561   0.392  1.00 96.26           H  
ATOM   2349  CA  ASN A 146      -3.199 -16.659   0.134  1.00 96.26           C  
ATOM   2350  HA  ASN A 146      -3.374 -17.597   0.660  1.00 96.26           H  
ATOM   2351  C   ASN A 146      -2.310 -15.854   1.087  1.00 96.26           C  
ATOM   2352  CB  ASN A 146      -2.446 -16.968  -1.177  1.00 96.26           C  
ATOM   2353  HB2 ASN A 146      -2.203 -16.038  -1.691  1.00 96.26           H  
ATOM   2354  HB3 ASN A 146      -1.490 -17.435  -0.941  1.00 96.26           H  
ATOM   2355  O   ASN A 146      -1.191 -16.298   1.340  1.00 96.26           O  
ATOM   2356  CG  ASN A 146      -3.177 -17.897  -2.111  1.00 96.26           C  
ATOM   2357  ND2 ASN A 146      -3.455 -17.463  -3.316  1.00 96.26           N  
ATOM   2358 HD21 ASN A 146      -3.246 -16.503  -3.548  1.00 96.26           H  
ATOM   2359 HD22 ASN A 146      -3.875 -18.113  -3.965  1.00 96.26           H  
ATOM   2360  OD1 ASN A 146      -3.436 -19.049  -1.797  1.00 96.26           O  
ATOM   2361  N   TRP A 147      -2.788 -14.736   1.631  1.00 96.91           N  
ATOM   2362  H   TRP A 147      -3.734 -14.440   1.434  1.00 96.91           H  
ATOM   2363  CA  TRP A 147      -2.067 -14.025   2.678  1.00 96.91           C  
ATOM   2364  HA  TRP A 147      -1.025 -13.899   2.384  1.00 96.91           H  
ATOM   2365  C   TRP A 147      -2.085 -14.835   3.972  1.00 96.91           C  
ATOM   2366  CB  TRP A 147      -2.675 -12.638   2.898  1.00 96.91           C  
ATOM   2367  HB2 TRP A 147      -2.263 -12.216   3.814  1.00 96.91           H  
ATOM   2368  HB3 TRP A 147      -3.746 -12.739   3.072  1.00 96.91           H  
ATOM   2369  O   TRP A 147      -2.823 -15.812   4.122  1.00 96.91           O  
ATOM   2370  CG  TRP A 147      -2.465 -11.626   1.819  1.00 96.91           C  
ATOM   2371  CD1 TRP A 147      -2.601 -11.811   0.487  1.00 96.91           C  
ATOM   2372  HD1 TRP A 147      -2.869 -12.741   0.008  1.00 96.91           H  
ATOM   2373  CD2 TRP A 147      -2.134 -10.219   1.988  1.00 96.91           C  
ATOM   2374  CE2 TRP A 147      -2.153  -9.593   0.708  1.00 96.91           C  
ATOM   2375  CE3 TRP A 147      -1.859  -9.404   3.106  1.00 96.91           C  
ATOM   2376  HE3 TRP A 147      -1.838  -9.852   4.088  1.00 96.91           H  
ATOM   2377  NE1 TRP A 147      -2.443 -10.610  -0.171  1.00 96.91           N  
ATOM   2378  HE1 TRP A 147      -2.685 -10.486  -1.144  1.00 96.91           H  
ATOM   2379  CH2 TRP A 147      -1.641  -7.436   1.674  1.00 96.91           C  
ATOM   2380  HH2 TRP A 147      -1.471  -6.374   1.576  1.00 96.91           H  
ATOM   2381  CZ2 TRP A 147      -1.919  -8.221   0.541  1.00 96.91           C  
ATOM   2382  HZ2 TRP A 147      -1.989  -7.784  -0.444  1.00 96.91           H  
ATOM   2383  CZ3 TRP A 147      -1.617  -8.027   2.951  1.00 96.91           C  
ATOM   2384  HZ3 TRP A 147      -1.421  -7.421   3.823  1.00 96.91           H  
ATOM   2385  N   ILE A 148      -1.272 -14.404   4.922  1.00 97.27           N  
ATOM   2386  H   ILE A 148      -0.731 -13.568   4.753  1.00 97.27           H  
ATOM   2387  CA  ILE A 148      -1.172 -15.003   6.241  1.00 97.27           C  
ATOM   2388  HA  ILE A 148      -1.684 -15.965   6.250  1.00 97.27           H  
ATOM   2389  C   ILE A 148      -1.872 -14.092   7.234  1.00 97.27           C  
ATOM   2390  CB  ILE A 148       0.303 -15.252   6.591  1.00 97.27           C  
ATOM   2391  HB  ILE A 148       0.811 -14.288   6.599  1.00 97.27           H  
ATOM   2392  O   ILE A 148      -1.614 -12.887   7.283  1.00 97.27           O  
ATOM   2393  CG1 ILE A 148       0.996 -16.117   5.511  1.00 97.27           C  
ATOM   2394 HG12 ILE A 148       0.902 -15.643   4.535  1.00 97.27           H  
ATOM   2395 HG13 ILE A 148       2.066 -16.134   5.718  1.00 97.27           H  
ATOM   2396  CG2 ILE A 148       0.421 -15.861   8.001  1.00 97.27           C  
ATOM   2397 HG21 ILE A 148      -0.143 -16.791   8.066  1.00 97.27           H  
ATOM   2398 HG22 ILE A 148       0.032 -15.164   8.743  1.00 97.27           H  
ATOM   2399 HG23 ILE A 148       1.467 -16.049   8.246  1.00 97.27           H  
ATOM   2400  CD1 ILE A 148       0.502 -17.565   5.391  1.00 97.27           C  
ATOM   2401 HD11 ILE A 148      -0.559 -17.584   5.143  1.00 97.27           H  
ATOM   2402 HD12 ILE A 148       0.673 -18.106   6.322  1.00 97.27           H  
ATOM   2403 HD13 ILE A 148       1.055 -18.064   4.596  1.00 97.27           H  
ATOM   2404  N   ILE A 149      -2.737 -14.691   8.048  1.00 97.42           N  
ATOM   2405  H   ILE A 149      -2.876 -15.686   7.946  1.00 97.42           H  
ATOM   2406  CA  ILE A 149      -3.242 -14.069   9.261  1.00 97.42           C  
ATOM   2407  HA  ILE A 149      -2.990 -13.009   9.228  1.00 97.42           H  
ATOM   2408  C   ILE A 149      -2.518 -14.660  10.467  1.00 97.42           C  
ATOM   2409  CB  ILE A 149      -4.777 -14.137   9.342  1.00 97.42           C  
ATOM   2410  HB  ILE A 149      -5.156 -13.582   8.483  1.00 97.42           H  
ATOM   2411  O   ILE A 149      -2.489 -15.875  10.667  1.00 97.42           O  
ATOM   2412  CG1 ILE A 149      -5.243 -13.388  10.604  1.00 97.42           C  
ATOM   2413 HG12 ILE A 149      -4.684 -12.458  10.700  1.00 97.42           H  
ATOM   2414 HG13 ILE A 149      -5.055 -13.993  11.491  1.00 97.42           H  
ATOM   2415  CG2 ILE A 149      -5.353 -15.564   9.242  1.00 97.42           C  
ATOM   2416 HG21 ILE A 149      -4.565 -16.313   9.318  1.00 97.42           H  
ATOM   2417 HG22 ILE A 149      -5.848 -15.690   8.279  1.00 97.42           H  
ATOM   2418 HG23 ILE A 149      -6.088 -15.755  10.024  1.00 97.42           H  
ATOM   2419  CD1 ILE A 149      -6.724 -13.024  10.546  1.00 97.42           C  
ATOM   2420 HD11 ILE A 149      -6.922 -12.420   9.661  1.00 97.42           H  
ATOM   2421 HD12 ILE A 149      -7.346 -13.919  10.523  1.00 97.42           H  
ATOM   2422 HD13 ILE A 149      -6.961 -12.437  11.433  1.00 97.42           H  
ATOM   2423  N   ARG A 150      -1.913 -13.789  11.270  1.00 95.40           N  
ATOM   2424  H   ARG A 150      -1.978 -12.809  11.034  1.00 95.40           H  
ATOM   2425  CA  ARG A 150      -1.239 -14.145  12.518  1.00 95.40           C  
ATOM   2426  HA  ARG A 150      -1.110 -15.225  12.581  1.00 95.40           H  
ATOM   2427  C   ARG A 150      -2.108 -13.707  13.686  1.00 95.40           C  
ATOM   2428  CB  ARG A 150       0.146 -13.488  12.589  1.00 95.40           C  
ATOM   2429  HB2 ARG A 150       0.005 -12.408  12.546  1.00 95.40           H  
ATOM   2430  HB3 ARG A 150       0.595 -13.733  13.551  1.00 95.40           H  
ATOM   2431  O   ARG A 150      -2.609 -12.586  13.703  1.00 95.40           O  
ATOM   2432  CG  ARG A 150       1.110 -13.897  11.461  1.00 95.40           C  
ATOM   2433  HG2 ARG A 150       1.367 -14.952  11.560  1.00 95.40           H  
ATOM   2434  HG3 ARG A 150       0.626 -13.746  10.496  1.00 95.40           H  
ATOM   2435  CD  ARG A 150       2.400 -13.063  11.464  1.00 95.40           C  
ATOM   2436  HD2 ARG A 150       2.135 -12.025  11.266  1.00 95.40           H  
ATOM   2437  HD3 ARG A 150       3.041 -13.411  10.654  1.00 95.40           H  
ATOM   2438  NE  ARG A 150       3.133 -13.141  12.748  1.00 95.40           N  
ATOM   2439  HE  ARG A 150       2.688 -13.640  13.505  1.00 95.40           H  
ATOM   2440  NH1 ARG A 150       4.896 -11.766  12.199  1.00 95.40           N  
ATOM   2441 HH11 ARG A 150       4.591 -11.725  11.237  1.00 95.40           H  
ATOM   2442 HH12 ARG A 150       5.733 -11.289  12.502  1.00 95.40           H  
ATOM   2443  NH2 ARG A 150       4.686 -12.493  14.290  1.00 95.40           N  
ATOM   2444 HH21 ARG A 150       5.457 -11.904  14.572  1.00 95.40           H  
ATOM   2445 HH22 ARG A 150       4.103 -12.830  15.042  1.00 95.40           H  
ATOM   2446  CZ  ARG A 150       4.232 -12.473  13.069  1.00 95.40           C  
ATOM   2447  N   ASN A 151      -2.261 -14.579  14.670  1.00 96.63           N  
ATOM   2448  H   ASN A 151      -1.792 -15.469  14.584  1.00 96.63           H  
ATOM   2449  CA  ASN A 151      -2.774 -14.232  15.982  1.00 96.63           C  
ATOM   2450  HA  ASN A 151      -3.410 -13.349  15.910  1.00 96.63           H  
ATOM   2451  C   ASN A 151      -1.583 -13.895  16.883  1.00 96.63           C  
ATOM   2452  CB  ASN A 151      -3.630 -15.392  16.504  1.00 96.63           C  
ATOM   2453  HB2 ASN A 151      -4.342 -15.670  15.727  1.00 96.63           H  
ATOM   2454  HB3 ASN A 151      -3.008 -16.257  16.735  1.00 96.63           H  
ATOM   2455  O   ASN A 151      -0.848 -14.782  17.310  1.00 96.63           O  
ATOM   2456  CG  ASN A 151      -4.401 -14.983  17.742  1.00 96.63           C  
ATOM   2457  ND2 ASN A 151      -5.638 -15.406  17.860  1.00 96.63           N  
ATOM   2458 HD21 ASN A 151      -6.000 -16.015  17.140  1.00 96.63           H  
ATOM   2459 HD22 ASN A 151      -6.252 -14.757  18.330  1.00 96.63           H  
ATOM   2460  OD1 ASN A 151      -3.919 -14.270  18.607  1.00 96.63           O  
ATOM   2461  N   GLU A 152      -1.389 -12.610  17.152  1.00 93.07           N  
ATOM   2462  H   GLU A 152      -2.089 -11.949  16.844  1.00 93.07           H  
ATOM   2463  CA  GLU A 152      -0.263 -12.087  17.931  1.00 93.07           C  
ATOM   2464  HA  GLU A 152       0.668 -12.534  17.582  1.00 93.07           H  
ATOM   2465  C   GLU A 152      -0.390 -12.407  19.430  1.00 93.07           C  
ATOM   2466  CB  GLU A 152      -0.185 -10.562  17.737  1.00 93.07           C  
ATOM   2467  HB2 GLU A 152       0.600 -10.153  18.374  1.00 93.07           H  
ATOM   2468  HB3 GLU A 152      -1.127 -10.131  18.076  1.00 93.07           H  
ATOM   2469  O   GLU A 152       0.608 -12.383  20.145  1.00 93.07           O  
ATOM   2470  CG  GLU A 152       0.054 -10.090  16.290  1.00 93.07           C  
ATOM   2471  HG2 GLU A 152      -0.199  -9.030  16.259  1.00 93.07           H  
ATOM   2472  HG3 GLU A 152      -0.629 -10.600  15.610  1.00 93.07           H  
ATOM   2473  CD  GLU A 152       1.500 -10.242  15.787  1.00 93.07           C  
ATOM   2474  OE1 GLU A 152       1.823  -9.600  14.754  1.00 93.07           O  
ATOM   2475  OE2 GLU A 152       2.316 -10.926  16.439  1.00 93.07           O  
ATOM   2476  N   THR A 153      -1.604 -12.700  19.916  1.00 94.50           N  
ATOM   2477  H   THR A 153      -2.384 -12.713  19.275  1.00 94.50           H  
ATOM   2478  CA  THR A 153      -1.867 -12.995  21.335  1.00 94.50           C  
ATOM   2479  HA  THR A 153      -1.266 -12.326  21.950  1.00 94.50           H  
ATOM   2480  C   THR A 153      -1.468 -14.418  21.715  1.00 94.50           C  
ATOM   2481  CB  THR A 153      -3.350 -12.765  21.671  1.00 94.50           C  
ATOM   2482  HB  THR A 153      -3.967 -13.445  21.084  1.00 94.50           H  
ATOM   2483  O   THR A 153      -0.935 -14.625  22.800  1.00 94.50           O  
ATOM   2484  CG2 THR A 153      -3.668 -12.959  23.153  1.00 94.50           C  
ATOM   2485 HG21 THR A 153      -4.684 -12.625  23.362  1.00 94.50           H  
ATOM   2486 HG22 THR A 153      -2.966 -12.397  23.770  1.00 94.50           H  
ATOM   2487 HG23 THR A 153      -3.600 -14.016  23.411  1.00 94.50           H  
ATOM   2488  OG1 THR A 153      -3.713 -11.435  21.364  1.00 94.50           O  
ATOM   2489  HG1 THR A 153      -3.299 -10.889  22.037  1.00 94.50           H  
ATOM   2490  N   VAL A 154      -1.719 -15.392  20.836  1.00 94.70           N  
ATOM   2491  H   VAL A 154      -2.165 -15.137  19.967  1.00 94.70           H  
ATOM   2492  CA  VAL A 154      -1.386 -16.814  21.074  1.00 94.70           C  
ATOM   2493  HA  VAL A 154      -0.957 -16.903  22.071  1.00 94.70           H  
ATOM   2494  C   VAL A 154      -0.288 -17.340  20.143  1.00 94.70           C  
ATOM   2495  CB  VAL A 154      -2.638 -17.717  21.071  1.00 94.70           C  
ATOM   2496  HB  VAL A 154      -2.344 -18.725  21.361  1.00 94.70           H  
ATOM   2497  O   VAL A 154      -0.053 -18.540  20.095  1.00 94.70           O  
ATOM   2498  CG1 VAL A 154      -3.690 -17.244  22.078  1.00 94.70           C  
ATOM   2499 HG11 VAL A 154      -3.230 -17.132  23.060  1.00 94.70           H  
ATOM   2500 HG12 VAL A 154      -4.492 -17.980  22.148  1.00 94.70           H  
ATOM   2501 HG13 VAL A 154      -4.107 -16.284  21.773  1.00 94.70           H  
ATOM   2502  CG2 VAL A 154      -3.297 -17.791  19.693  1.00 94.70           C  
ATOM   2503 HG21 VAL A 154      -4.191 -18.414  19.740  1.00 94.70           H  
ATOM   2504 HG22 VAL A 154      -2.585 -18.241  19.000  1.00 94.70           H  
ATOM   2505 HG23 VAL A 154      -3.567 -16.789  19.360  1.00 94.70           H  
ATOM   2506  N   GLU A 155       0.350 -16.450  19.380  1.00 90.97           N  
ATOM   2507  H   GLU A 155       0.088 -15.481  19.487  1.00 90.97           H  
ATOM   2508  CA  GLU A 155       1.501 -16.721  18.501  1.00 90.97           C  
ATOM   2509  HA  GLU A 155       1.625 -15.831  17.884  1.00 90.97           H  
ATOM   2510  C   GLU A 155       1.281 -17.856  17.485  1.00 90.97           C  
ATOM   2511  CB  GLU A 155       2.798 -16.849  19.317  1.00 90.97           C  
ATOM   2512  HB2 GLU A 155       2.756 -17.742  19.940  1.00 90.97           H  
ATOM   2513  HB3 GLU A 155       3.635 -16.934  18.625  1.00 90.97           H  
ATOM   2514  O   GLU A 155       2.173 -18.639  17.168  1.00 90.97           O  
ATOM   2515  CG  GLU A 155       3.013 -15.608  20.199  1.00 90.97           C  
ATOM   2516  HG2 GLU A 155       2.274 -15.598  21.000  1.00 90.97           H  
ATOM   2517  HG3 GLU A 155       2.851 -14.720  19.588  1.00 90.97           H  
ATOM   2518  CD  GLU A 155       4.410 -15.525  20.821  1.00 90.97           C  
ATOM   2519  OE1 GLU A 155       4.805 -14.366  21.119  1.00 90.97           O  
ATOM   2520  OE2 GLU A 155       5.069 -16.574  20.976  1.00 90.97           O  
ATOM   2521  N   THR A 156       0.072 -17.925  16.926  1.00 94.84           N  
ATOM   2522  H   THR A 156      -0.562 -17.167  17.132  1.00 94.84           H  
ATOM   2523  CA  THR A 156      -0.281 -18.876  15.857  1.00 94.84           C  
ATOM   2524  HA  THR A 156       0.565 -19.536  15.665  1.00 94.84           H  
ATOM   2525  C   THR A 156      -0.566 -18.139  14.558  1.00 94.84           C  
ATOM   2526  CB  THR A 156      -1.466 -19.773  16.235  1.00 94.84           C  
ATOM   2527  HB  THR A 156      -1.754 -20.376  15.374  1.00 94.84           H  
ATOM   2528  O   THR A 156      -0.785 -16.928  14.547  1.00 94.84           O  
ATOM   2529  CG2 THR A 156      -1.149 -20.707  17.398  1.00 94.84           C  
ATOM   2530 HG21 THR A 156      -2.020 -21.324  17.619  1.00 94.84           H  
ATOM   2531 HG22 THR A 156      -0.872 -20.141  18.288  1.00 94.84           H  
ATOM   2532 HG23 THR A 156      -0.318 -21.357  17.126  1.00 94.84           H  
ATOM   2533  OG1 THR A 156      -2.555 -18.982  16.626  1.00 94.84           O  
ATOM   2534  HG1 THR A 156      -2.270 -18.577  17.448  1.00 94.84           H  
ATOM   2535  N   HIS A 157      -0.560 -18.851  13.437  1.00 95.57           N  
ATOM   2536  H   HIS A 157      -0.412 -19.850  13.466  1.00 95.57           H  
ATOM   2537  CA  HIS A 157      -0.876 -18.276  12.137  1.00 95.57           C  
ATOM   2538  HA  HIS A 157      -1.563 -17.442  12.281  1.00 95.57           H  
ATOM   2539  C   HIS A 157      -1.591 -19.294  11.257  1.00 95.57           C  
ATOM   2540  CB  HIS A 157       0.404 -17.746  11.477  1.00 95.57           C  
ATOM   2541  HB2 HIS A 157       0.136 -17.199  10.573  1.00 95.57           H  
ATOM   2542  HB3 HIS A 157       0.884 -17.046  12.162  1.00 95.57           H  
ATOM   2543  O   HIS A 157      -1.488 -20.500  11.470  1.00 95.57           O  
ATOM   2544  CG  HIS A 157       1.400 -18.819  11.121  1.00 95.57           C  
ATOM   2545  CD2 HIS A 157       1.533 -19.443   9.910  1.00 95.57           C  
ATOM   2546  HD2 HIS A 157       0.944 -19.248   9.026  1.00 95.57           H  
ATOM   2547  ND1 HIS A 157       2.334 -19.375  11.967  1.00 95.57           N  
ATOM   2548  HD1 HIS A 157       2.511 -19.115  12.927  1.00 95.57           H  
ATOM   2549  CE1 HIS A 157       3.011 -20.309  11.280  1.00 95.57           C  
ATOM   2550  HE1 HIS A 157       3.824 -20.901  11.673  1.00 95.57           H  
ATOM   2551  NE2 HIS A 157       2.556 -20.388  10.021  1.00 95.57           N  
ATOM   2552  N   THR A 158      -2.311 -18.797  10.261  1.00 97.27           N  
ATOM   2553  H   THR A 158      -2.374 -17.794  10.159  1.00 97.27           H  
ATOM   2554  CA  THR A 158      -2.938 -19.623   9.232  1.00 97.27           C  
ATOM   2555  HA  THR A 158      -2.310 -20.497   9.059  1.00 97.27           H  
ATOM   2556  C   THR A 158      -3.017 -18.854   7.921  1.00 97.27           C  
ATOM   2557  CB  THR A 158      -4.306 -20.146   9.695  1.00 97.27           C  
ATOM   2558  HB  THR A 158      -4.176 -20.672  10.641  1.00 97.27           H  
ATOM   2559  O   THR A 158      -2.854 -17.630   7.875  1.00 97.27           O  
ATOM   2560  CG2 THR A 158      -5.336 -19.042   9.885  1.00 97.27           C  
ATOM   2561 HG21 THR A 158      -4.946 -18.308  10.590  1.00 97.27           H  
ATOM   2562 HG22 THR A 158      -6.244 -19.473  10.307  1.00 97.27           H  
ATOM   2563 HG23 THR A 158      -5.556 -18.552   8.936  1.00 97.27           H  
ATOM   2564  OG1 THR A 158      -4.813 -21.052   8.747  1.00 97.27           O  
ATOM   2565  HG1 THR A 158      -5.418 -21.648   9.196  1.00 97.27           H  
ATOM   2566  N   LYS A 159      -3.230 -19.584   6.833  1.00 97.67           N  
ATOM   2567  H   LYS A 159      -3.511 -20.543   6.979  1.00 97.67           H  
ATOM   2568  CA  LYS A 159      -3.348 -19.022   5.496  1.00 97.67           C  
ATOM   2569  HA  LYS A 159      -2.772 -18.097   5.447  1.00 97.67           H  
ATOM   2570  C   LYS A 159      -4.803 -18.677   5.204  1.00 97.67           C  
ATOM   2571  CB  LYS A 159      -2.750 -20.016   4.500  1.00 97.67           C  
ATOM   2572  HB2 LYS A 159      -1.739 -20.269   4.821  1.00 97.67           H  
ATOM   2573  HB3 LYS A 159      -3.352 -20.924   4.492  1.00 97.67           H  
ATOM   2574  O   LYS A 159      -5.706 -19.473   5.443  1.00 97.67           O  
ATOM   2575  CG  LYS A 159      -2.688 -19.426   3.092  1.00 97.67           C  
ATOM   2576  HG2 LYS A 159      -3.698 -19.211   2.742  1.00 97.67           H  
ATOM   2577  HG3 LYS A 159      -2.109 -18.502   3.106  1.00 97.67           H  
ATOM   2578  CD  LYS A 159      -2.032 -20.427   2.141  1.00 97.67           C  
ATOM   2579  HD2 LYS A 159      -0.996 -20.595   2.436  1.00 97.67           H  
ATOM   2580  HD3 LYS A 159      -2.583 -21.367   2.170  1.00 97.67           H  
ATOM   2581  CE  LYS A 159      -2.097 -19.825   0.745  1.00 97.67           C  
ATOM   2582  HE2 LYS A 159      -1.521 -18.899   0.736  1.00 97.67           H  
ATOM   2583  HE3 LYS A 159      -3.139 -19.575   0.544  1.00 97.67           H  
ATOM   2584  NZ  LYS A 159      -1.619 -20.748  -0.302  1.00 97.67           N  
ATOM   2585  HZ1 LYS A 159      -2.063 -21.649  -0.194  1.00 97.67           H  
ATOM   2586  HZ2 LYS A 159      -0.616 -20.852  -0.260  1.00 97.67           H  
ATOM   2587  HZ3 LYS A 159      -1.898 -20.371  -1.197  1.00 97.67           H  
ATOM   2588  N   ILE A 160      -5.022 -17.504   4.625  1.00 98.05           N  
ATOM   2589  H   ILE A 160      -4.231 -16.898   4.460  1.00 98.05           H  
ATOM   2590  CA  ILE A 160      -6.332 -17.083   4.140  1.00 98.05           C  
ATOM   2591  HA  ILE A 160      -7.084 -17.372   4.874  1.00 98.05           H  
ATOM   2592  C   ILE A 160      -6.626 -17.827   2.836  1.00 98.05           C  
ATOM   2593  CB  ILE A 160      -6.393 -15.551   3.995  1.00 98.05           C  
ATOM   2594  HB  ILE A 160      -5.607 -15.238   3.308  1.00 98.05           H  
ATOM   2595  O   ILE A 160      -5.913 -17.690   1.838  1.00 98.05           O  
ATOM   2596  CG1 ILE A 160      -6.152 -14.890   5.371  1.00 98.05           C  
ATOM   2597 HG12 ILE A 160      -6.982 -15.130   6.036  1.00 98.05           H  
ATOM   2598 HG13 ILE A 160      -5.240 -15.284   5.820  1.00 98.05           H  
ATOM   2599  CG2 ILE A 160      -7.761 -15.126   3.424  1.00 98.05           C  
ATOM   2600 HG21 ILE A 160      -8.560 -15.411   4.108  1.00 98.05           H  
ATOM   2601 HG22 ILE A 160      -7.937 -15.592   2.455  1.00 98.05           H  
ATOM   2602 HG23 ILE A 160      -7.787 -14.048   3.266  1.00 98.05           H  
ATOM   2603  CD1 ILE A 160      -5.981 -13.374   5.320  1.00 98.05           C  
ATOM   2604 HD11 ILE A 160      -5.106 -13.117   4.724  1.00 98.05           H  
ATOM   2605 HD12 ILE A 160      -5.833 -13.019   6.340  1.00 98.05           H  
ATOM   2606 HD13 ILE A 160      -6.864 -12.885   4.908  1.00 98.05           H  
ATOM   2607  N   LEU A 161      -7.691 -18.620   2.851  1.00 97.88           N  
ATOM   2608  H   LEU A 161      -8.224 -18.652   3.708  1.00 97.88           H  
ATOM   2609  CA  LEU A 161      -8.183 -19.405   1.722  1.00 97.88           C  
ATOM   2610  HA  LEU A 161      -7.340 -19.783   1.143  1.00 97.88           H  
ATOM   2611  C   LEU A 161      -9.034 -18.552   0.780  1.00 97.88           C  
ATOM   2612  CB  LEU A 161      -9.002 -20.592   2.262  1.00 97.88           C  
ATOM   2613  HB2 LEU A 161      -9.858 -20.202   2.813  1.00 97.88           H  
ATOM   2614  HB3 LEU A 161      -9.387 -21.160   1.414  1.00 97.88           H  
ATOM   2615  O   LEU A 161      -8.872 -18.639  -0.437  1.00 97.88           O  
ATOM   2616  CG  LEU A 161      -8.227 -21.550   3.186  1.00 97.88           C  
ATOM   2617  HG  LEU A 161      -7.827 -20.999   4.036  1.00 97.88           H  
ATOM   2618  CD1 LEU A 161      -9.184 -22.617   3.715  1.00 97.88           C  
ATOM   2619 HD11 LEU A 161      -9.989 -22.149   4.282  1.00 97.88           H  
ATOM   2620 HD12 LEU A 161      -9.602 -23.198   2.894  1.00 97.88           H  
ATOM   2621 HD13 LEU A 161      -8.648 -23.288   4.386  1.00 97.88           H  
ATOM   2622  CD2 LEU A 161      -7.061 -22.230   2.467  1.00 97.88           C  
ATOM   2623 HD21 LEU A 161      -7.421 -22.759   1.585  1.00 97.88           H  
ATOM   2624 HD22 LEU A 161      -6.599 -22.944   3.149  1.00 97.88           H  
ATOM   2625 HD23 LEU A 161      -6.312 -21.488   2.190  1.00 97.88           H  
ATOM   2626  N   HIS A 162      -9.899 -17.713   1.357  1.00 97.33           N  
ATOM   2627  H   HIS A 162      -9.929 -17.685   2.366  1.00 97.33           H  
ATOM   2628  CA  HIS A 162     -10.755 -16.779   0.634  1.00 97.33           C  
ATOM   2629  HA  HIS A 162     -10.293 -16.551  -0.326  1.00 97.33           H  
ATOM   2630  C   HIS A 162     -10.912 -15.468   1.396  1.00 97.33           C  
ATOM   2631  CB  HIS A 162     -12.137 -17.390   0.358  1.00 97.33           C  
ATOM   2632  HB2 HIS A 162     -12.767 -16.629  -0.101  1.00 97.33           H  
ATOM   2633  HB3 HIS A 162     -12.626 -17.700   1.282  1.00 97.33           H  
ATOM   2634  O   HIS A 162     -10.955 -15.438   2.627  1.00 97.33           O  
ATOM   2635  CG  HIS A 162     -12.075 -18.553  -0.583  1.00 97.33           C  
ATOM   2636  CD2 HIS A 162     -12.023 -19.885  -0.273  1.00 97.33           C  
ATOM   2637  HD2 HIS A 162     -12.032 -20.308   0.721  1.00 97.33           H  
ATOM   2638  ND1 HIS A 162     -12.029 -18.435  -1.947  1.00 97.33           N  
ATOM   2639  HD1 HIS A 162     -12.105 -17.559  -2.443  1.00 97.33           H  
ATOM   2640  CE1 HIS A 162     -11.963 -19.676  -2.454  1.00 97.33           C  
ATOM   2641  HE1 HIS A 162     -11.970 -19.912  -3.508  1.00 97.33           H  
ATOM   2642  NE2 HIS A 162     -11.944 -20.597  -1.477  1.00 97.33           N  
ATOM   2643  N   HIS A 163     -11.051 -14.384   0.644  1.00 94.98           N  
ATOM   2644  H   HIS A 163     -10.980 -14.498  -0.357  1.00 94.98           H  
ATOM   2645  CA  HIS A 163     -11.471 -13.090   1.166  1.00 94.98           C  
ATOM   2646  HA  HIS A 163     -11.738 -13.173   2.219  1.00 94.98           H  
ATOM   2647  C   HIS A 163     -12.713 -12.642   0.403  1.00 94.98           C  
ATOM   2648  CB  HIS A 163     -10.310 -12.094   1.050  1.00 94.98           C  
ATOM   2649  HB2 HIS A 163      -9.559 -12.352   1.797  1.00 94.98           H  
ATOM   2650  HB3 HIS A 163      -9.849 -12.186   0.067  1.00 94.98           H  
ATOM   2651  O   HIS A 163     -12.632 -12.327  -0.780  1.00 94.98           O  
ATOM   2652  CG  HIS A 163     -10.727 -10.659   1.246  1.00 94.98           C  
ATOM   2653  CD2 HIS A 163     -11.514 -10.173   2.256  1.00 94.98           C  
ATOM   2654  HD2 HIS A 163     -11.954 -10.743   3.061  1.00 94.98           H  
ATOM   2655  ND1 HIS A 163     -10.446  -9.598   0.408  1.00 94.98           N  
ATOM   2656  HD1 HIS A 163     -10.006  -9.628  -0.501  1.00 94.98           H  
ATOM   2657  CE1 HIS A 163     -11.033  -8.501   0.912  1.00 94.98           C  
ATOM   2658  HE1 HIS A 163     -11.030  -7.523   0.455  1.00 94.98           H  
ATOM   2659  NE2 HIS A 163     -11.685  -8.809   2.042  1.00 94.98           N  
ATOM   2660  N   LEU A 164     -13.866 -12.605   1.062  1.00 93.95           N  
ATOM   2661  H   LEU A 164     -13.876 -12.817   2.049  1.00 93.95           H  
ATOM   2662  CA  LEU A 164     -15.106 -12.151   0.442  1.00 93.95           C  
ATOM   2663  HA  LEU A 164     -14.908 -11.759  -0.555  1.00 93.95           H  
ATOM   2664  C   LEU A 164     -15.666 -10.997   1.258  1.00 93.95           C  
ATOM   2665  CB  LEU A 164     -16.098 -13.316   0.295  1.00 93.95           C  
ATOM   2666  HB2 LEU A 164     -17.039 -12.923  -0.090  1.00 93.95           H  
ATOM   2667  HB3 LEU A 164     -16.291 -13.728   1.286  1.00 93.95           H  
ATOM   2668  O   LEU A 164     -16.040 -11.160   2.417  1.00 93.95           O  
ATOM   2669  CG  LEU A 164     -15.623 -14.456  -0.629  1.00 93.95           C  
ATOM   2670  HG  LEU A 164     -14.684 -14.863  -0.255  1.00 93.95           H  
ATOM   2671  CD1 LEU A 164     -16.666 -15.573  -0.618  1.00 93.95           C  
ATOM   2672 HD11 LEU A 164     -17.622 -15.205  -0.989  1.00 93.95           H  
ATOM   2673 HD12 LEU A 164     -16.324 -16.396  -1.246  1.00 93.95           H  
ATOM   2674 HD13 LEU A 164     -16.789 -15.948   0.398  1.00 93.95           H  
ATOM   2675  CD2 LEU A 164     -15.428 -14.009  -2.082  1.00 93.95           C  
ATOM   2676 HD21 LEU A 164     -16.351 -13.580  -2.473  1.00 93.95           H  
ATOM   2677 HD22 LEU A 164     -15.134 -14.867  -2.685  1.00 93.95           H  
ATOM   2678 HD23 LEU A 164     -14.621 -13.278  -2.143  1.00 93.95           H  
ATOM   2679  N   GLU A 165     -15.744  -9.836   0.619  1.00 90.63           N  
ATOM   2680  H   GLU A 165     -15.397  -9.789  -0.328  1.00 90.63           H  
ATOM   2681  CA  GLU A 165     -16.285  -8.591   1.148  1.00 90.63           C  
ATOM   2682  HA  GLU A 165     -16.139  -7.834   0.377  1.00 90.63           H  
ATOM   2683  C   GLU A 165     -15.546  -8.069   2.380  1.00 90.63           C  
ATOM   2684  CB  GLU A 165     -17.798  -8.710   1.384  1.00 90.63           C  
ATOM   2685  HB2 GLU A 165     -17.987  -9.340   2.254  1.00 90.63           H  
ATOM   2686  HB3 GLU A 165     -18.189  -7.714   1.590  1.00 90.63           H  
ATOM   2687  O   GLU A 165     -14.694  -7.198   2.275  1.00 90.63           O  
ATOM   2688  CG  GLU A 165     -18.557  -9.310   0.196  1.00 90.63           C  
ATOM   2689  HG2 GLU A 165     -18.219 -10.327  -0.002  1.00 90.63           H  
ATOM   2690  HG3 GLU A 165     -18.360  -8.702  -0.688  1.00 90.63           H  
ATOM   2691  CD  GLU A 165     -20.057  -9.349   0.464  1.00 90.63           C  
ATOM   2692  OE1 GLU A 165     -20.826  -9.341  -0.522  1.00 90.63           O  
ATOM   2693  OE2 GLU A 165     -20.505  -9.167   1.617  1.00 90.63           O  
ATOM   2694  N   SER A 166     -15.910  -8.548   3.564  1.00 94.23           N  
ATOM   2695  H   SER A 166     -16.597  -9.289   3.564  1.00 94.23           H  
ATOM   2696  CA  SER A 166     -15.274  -8.193   4.835  1.00 94.23           C  
ATOM   2697  HA  SER A 166     -14.263  -7.839   4.632  1.00 94.23           H  
ATOM   2698  C   SER A 166     -15.105  -9.424   5.719  1.00 94.23           C  
ATOM   2699  CB  SER A 166     -16.033  -7.057   5.532  1.00 94.23           C  
ATOM   2700  HB2 SER A 166     -17.023  -7.399   5.833  1.00 94.23           H  
ATOM   2701  HB3 SER A 166     -15.482  -6.735   6.416  1.00 94.23           H  
ATOM   2702  O   SER A 166     -14.957  -9.305   6.927  1.00 94.23           O  
ATOM   2703  OG  SER A 166     -16.148  -5.973   4.622  1.00 94.23           O  
ATOM   2704  HG  SER A 166     -15.471  -6.115   3.957  1.00 94.23           H  
ATOM   2705  N   VAL A 167     -15.135 -10.620   5.122  1.00 96.68           N  
ATOM   2706  H   VAL A 167     -15.257 -10.657   4.120  1.00 96.68           H  
ATOM   2707  CA  VAL A 167     -14.959 -11.896   5.814  1.00 96.68           C  
ATOM   2708  HA  VAL A 167     -14.776 -11.695   6.869  1.00 96.68           H  
ATOM   2709  C   VAL A 167     -13.743 -12.619   5.251  1.00 96.68           C  
ATOM   2710  CB  VAL A 167     -16.221 -12.773   5.745  1.00 96.68           C  
ATOM   2711  HB  VAL A 167     -16.406 -13.067   4.711  1.00 96.68           H  
ATOM   2712  O   VAL A 167     -13.621 -12.835   4.042  1.00 96.68           O  
ATOM   2713  CG1 VAL A 167     -16.064 -14.043   6.595  1.00 96.68           C  
ATOM   2714 HG11 VAL A 167     -15.243 -14.656   6.223  1.00 96.68           H  
ATOM   2715 HG12 VAL A 167     -16.977 -14.637   6.548  1.00 96.68           H  
ATOM   2716 HG13 VAL A 167     -15.868 -13.776   7.633  1.00 96.68           H  
ATOM   2717  CG2 VAL A 167     -17.452 -12.021   6.268  1.00 96.68           C  
ATOM   2718 HG21 VAL A 167     -18.314 -12.688   6.277  1.00 96.68           H  
ATOM   2719 HG22 VAL A 167     -17.683 -11.178   5.617  1.00 96.68           H  
ATOM   2720 HG23 VAL A 167     -17.262 -11.654   7.276  1.00 96.68           H  
ATOM   2721  N   LEU A 168     -12.851 -13.018   6.151  1.00 97.82           N  
ATOM   2722  H   LEU A 168     -13.037 -12.801   7.119  1.00 97.82           H  
ATOM   2723  CA  LEU A 168     -11.727 -13.901   5.874  1.00 97.82           C  
ATOM   2724  HA  LEU A 168     -11.458 -13.831   4.820  1.00 97.82           H  
ATOM   2725  C   LEU A 168     -12.125 -15.342   6.166  1.00 97.82           C  
ATOM   2726  CB  LEU A 168     -10.509 -13.505   6.720  1.00 97.82           C  
ATOM   2727  HB2 LEU A 168      -9.675 -14.151   6.444  1.00 97.82           H  
ATOM   2728  HB3 LEU A 168     -10.741 -13.691   7.769  1.00 97.82           H  
ATOM   2729  O   LEU A 168     -12.758 -15.620   7.186  1.00 97.82           O  
ATOM   2730  CG  LEU A 168     -10.072 -12.041   6.576  1.00 97.82           C  
ATOM   2731  HG  LEU A 168     -10.880 -11.392   6.913  1.00 97.82           H  
ATOM   2732  CD1 LEU A 168      -8.859 -11.803   7.470  1.00 97.82           C  
ATOM   2733 HD11 LEU A 168      -8.545 -10.761   7.410  1.00 97.82           H  
ATOM   2734 HD12 LEU A 168      -9.123 -12.024   8.505  1.00 97.82           H  
ATOM   2735 HD13 LEU A 168      -8.035 -12.448   7.166  1.00 97.82           H  
ATOM   2736  CD2 LEU A 168      -9.735 -11.689   5.125  1.00 97.82           C  
ATOM   2737 HD21 LEU A 168     -10.647 -11.721   4.528  1.00 97.82           H  
ATOM   2738 HD22 LEU A 168      -9.017 -12.401   4.719  1.00 97.82           H  
ATOM   2739 HD23 LEU A 168      -9.324 -10.681   5.070  1.00 97.82           H  
ATOM   2740  N   TRP A 169     -11.717 -16.235   5.273  1.00 98.12           N  
ATOM   2741  H   TRP A 169     -11.234 -15.903   4.450  1.00 98.12           H  
ATOM   2742  CA  TRP A 169     -11.895 -17.675   5.387  1.00 98.12           C  
ATOM   2743  HA  TRP A 169     -12.492 -17.909   6.268  1.00 98.12           H  
ATOM   2744  C   TRP A 169     -10.523 -18.327   5.506  1.00 98.12           C  
ATOM   2745  CB  TRP A 169     -12.631 -18.216   4.164  1.00 98.12           C  
ATOM   2746  HB2 TRP A 169     -12.647 -19.303   4.239  1.00 98.12           H  
ATOM   2747  HB3 TRP A 169     -12.040 -17.965   3.283  1.00 98.12           H  
ATOM   2748  O   TRP A 169      -9.635 -18.035   4.703  1.00 98.12           O  
ATOM   2749  CG  TRP A 169     -14.043 -17.750   3.957  1.00 98.12           C  
ATOM   2750  CD1 TRP A 169     -14.474 -16.467   3.895  1.00 98.12           C  
ATOM   2751  HD1 TRP A 169     -13.844 -15.594   3.978  1.00 98.12           H  
ATOM   2752  CD2 TRP A 169     -15.231 -18.572   3.750  1.00 98.12           C  
ATOM   2753  CE2 TRP A 169     -16.360 -17.710   3.611  1.00 98.12           C  
ATOM   2754  CE3 TRP A 169     -15.468 -19.962   3.666  1.00 98.12           C  
ATOM   2755  HE3 TRP A 169     -14.640 -20.645   3.778  1.00 98.12           H  
ATOM   2756  NE1 TRP A 169     -15.841 -16.438   3.720  1.00 98.12           N  
ATOM   2757  HE1 TRP A 169     -16.374 -15.582   3.670  1.00 98.12           H  
ATOM   2758  CH2 TRP A 169     -17.859 -19.586   3.327  1.00 98.12           C  
ATOM   2759  HH2 TRP A 169     -18.851 -19.982   3.169  1.00 98.12           H  
ATOM   2760  CZ2 TRP A 169     -17.658 -18.198   3.408  1.00 98.12           C  
ATOM   2761  HZ2 TRP A 169     -18.489 -17.514   3.310  1.00 98.12           H  
ATOM   2762  CZ3 TRP A 169     -16.767 -20.463   3.453  1.00 98.12           C  
ATOM   2763  HZ3 TRP A 169     -16.925 -21.530   3.398  1.00 98.12           H  
ATOM   2764  N   PHE A 170     -10.342 -19.205   6.480  1.00 97.97           N  
ATOM   2765  H   PHE A 170     -11.106 -19.378   7.117  1.00 97.97           H  
ATOM   2766  CA  PHE A 170      -9.087 -19.902   6.761  1.00 97.97           C  
ATOM   2767  HA  PHE A 170      -8.566 -20.121   5.828  1.00 97.97           H  
ATOM   2768  C   PHE A 170      -9.360 -21.247   7.444  1.00 97.97           C  
ATOM   2769  CB  PHE A 170      -8.175 -18.995   7.603  1.00 97.97           C  
ATOM   2770  HB2 PHE A 170      -7.780 -18.215   6.954  1.00 97.97           H  
ATOM   2771  HB3 PHE A 170      -7.319 -19.578   7.944  1.00 97.97           H  
ATOM   2772  O   PHE A 170     -10.507 -21.573   7.736  1.00 97.97           O  
ATOM   2773  CG  PHE A 170      -8.837 -18.326   8.793  1.00 97.97           C  
ATOM   2774  CD1 PHE A 170      -9.395 -17.047   8.648  1.00 97.97           C  
ATOM   2775  HD1 PHE A 170      -9.358 -16.544   7.693  1.00 97.97           H  
ATOM   2776  CD2 PHE A 170      -8.903 -18.970  10.039  1.00 97.97           C  
ATOM   2777  HD2 PHE A 170      -8.459 -19.948  10.150  1.00 97.97           H  
ATOM   2778  CE1 PHE A 170     -10.021 -16.431   9.739  1.00 97.97           C  
ATOM   2779  HE1 PHE A 170     -10.457 -15.453   9.600  1.00 97.97           H  
ATOM   2780  CE2 PHE A 170      -9.526 -18.356  11.137  1.00 97.97           C  
ATOM   2781  HE2 PHE A 170      -9.569 -18.862  12.090  1.00 97.97           H  
ATOM   2782  CZ  PHE A 170     -10.092 -17.081  10.982  1.00 97.97           C  
ATOM   2783  HZ  PHE A 170     -10.586 -16.600  11.814  1.00 97.97           H  
ATOM   2784  N   ASP A 171      -8.323 -22.044   7.695  1.00 97.62           N  
ATOM   2785  H   ASP A 171      -7.398 -21.782   7.386  1.00 97.62           H  
ATOM   2786  CA  ASP A 171      -8.494 -23.310   8.416  1.00 97.62           C  
ATOM   2787  HA  ASP A 171      -9.224 -23.908   7.870  1.00 97.62           H  
ATOM   2788  C   ASP A 171      -8.989 -23.063   9.853  1.00 97.62           C  
ATOM   2789  CB  ASP A 171      -7.179 -24.095   8.457  1.00 97.62           C  
ATOM   2790  HB2 ASP A 171      -6.401 -23.472   8.898  1.00 97.62           H  
ATOM   2791  HB3 ASP A 171      -7.313 -24.969   9.095  1.00 97.62           H  
ATOM   2792  O   ASP A 171      -8.419 -22.205  10.529  1.00 97.62           O  
ATOM   2793  CG  ASP A 171      -6.741 -24.579   7.075  1.00 97.62           C  
ATOM   2794  OD1 ASP A 171      -7.627 -24.978   6.287  1.00 97.62           O  
ATOM   2795  OD2 ASP A 171      -5.518 -24.540   6.822  1.00 97.62           O  
ATOM   2796  N   PRO A 172      -9.987 -23.808  10.365  1.00 97.69           N  
ATOM   2797  CA  PRO A 172     -10.525 -23.638  11.715  1.00 97.69           C  
ATOM   2798  HA  PRO A 172     -11.180 -22.767  11.706  1.00 97.69           H  
ATOM   2799  C   PRO A 172      -9.479 -23.477  12.826  1.00 97.69           C  
ATOM   2800  CB  PRO A 172     -11.360 -24.892  11.952  1.00 97.69           C  
ATOM   2801  HB2 PRO A 172     -10.720 -25.720  12.256  1.00 97.69           H  
ATOM   2802  HB3 PRO A 172     -12.132 -24.721  12.703  1.00 97.69           H  
ATOM   2803  O   PRO A 172      -8.517 -24.237  12.910  1.00 97.69           O  
ATOM   2804  CG  PRO A 172     -11.925 -25.178  10.564  1.00 97.69           C  
ATOM   2805  HG2 PRO A 172     -12.760 -24.508  10.360  1.00 97.69           H  
ATOM   2806  HG3 PRO A 172     -12.228 -26.219  10.454  1.00 97.69           H  
ATOM   2807  CD  PRO A 172     -10.747 -24.829   9.656  1.00 97.69           C  
ATOM   2808  HD2 PRO A 172     -11.119 -24.456   8.702  1.00 97.69           H  
ATOM   2809  HD3 PRO A 172     -10.119 -25.707   9.502  1.00 97.69           H  
ATOM   2810  N   GLN A 173      -9.707 -22.517  13.724  1.00 96.94           N  
ATOM   2811  H   GLN A 173     -10.547 -21.966  13.617  1.00 96.94           H  
ATOM   2812  CA  GLN A 173      -8.821 -22.190  14.842  1.00 96.94           C  
ATOM   2813  HA  GLN A 173      -8.003 -22.910  14.882  1.00 96.94           H  
ATOM   2814  C   GLN A 173      -9.585 -22.261  16.171  1.00 96.94           C  
ATOM   2815  CB  GLN A 173      -8.205 -20.796  14.642  1.00 96.94           C  
ATOM   2816  HB2 GLN A 173      -8.998 -20.047  14.652  1.00 96.94           H  
ATOM   2817  HB3 GLN A 173      -7.538 -20.602  15.482  1.00 96.94           H  
ATOM   2818  O   GLN A 173     -10.505 -21.483  16.412  1.00 96.94           O  
ATOM   2819  CG  GLN A 173      -7.412 -20.630  13.337  1.00 96.94           C  
ATOM   2820  HG2 GLN A 173      -8.082 -20.782  12.492  1.00 96.94           H  
ATOM   2821  HG3 GLN A 173      -7.043 -19.607  13.257  1.00 96.94           H  
ATOM   2822  CD  GLN A 173      -6.217 -21.569  13.239  1.00 96.94           C  
ATOM   2823  NE2 GLN A 173      -6.075 -22.284  12.148  1.00 96.94           N  
ATOM   2824 HE21 GLN A 173      -6.845 -22.321  11.496  1.00 96.94           H  
ATOM   2825 HE22 GLN A 173      -5.334 -22.971  12.145  1.00 96.94           H  
ATOM   2826  OE1 GLN A 173      -5.409 -21.682  14.149  1.00 96.94           O  
ATOM   2827  N   ILE A 174      -9.203 -23.190  17.054  1.00 92.96           N  
ATOM   2828  H   ILE A 174      -8.466 -23.823  16.779  1.00 92.96           H  
ATOM   2829  CA  ILE A 174      -9.940 -23.469  18.305  1.00 92.96           C  
ATOM   2830  HA  ILE A 174     -11.007 -23.362  18.110  1.00 92.96           H  
ATOM   2831  C   ILE A 174      -9.606 -22.457  19.414  1.00 92.96           C  
ATOM   2832  CB  ILE A 174      -9.694 -24.933  18.751  1.00 92.96           C  
ATOM   2833  HB  ILE A 174      -8.620 -25.077  18.868  1.00 92.96           H  
ATOM   2834  O   ILE A 174     -10.474 -22.097  20.202  1.00 92.96           O  
ATOM   2835  CG1 ILE A 174     -10.211 -25.919  17.672  1.00 92.96           C  
ATOM   2836 HG12 ILE A 174      -9.836 -25.627  16.691  1.00 92.96           H  
ATOM   2837 HG13 ILE A 174     -11.299 -25.877  17.635  1.00 92.96           H  
ATOM   2838  CG2 ILE A 174     -10.368 -25.234  20.104  1.00 92.96           C  
ATOM   2839 HG21 ILE A 174      -9.936 -24.615  20.890  1.00 92.96           H  
ATOM   2840 HG22 ILE A 174     -11.439 -25.036  20.045  1.00 92.96           H  
ATOM   2841 HG23 ILE A 174     -10.207 -26.271  20.397  1.00 92.96           H  
ATOM   2842  CD1 ILE A 174      -9.774 -27.373  17.889  1.00 92.96           C  
ATOM   2843 HD11 ILE A 174     -10.242 -27.791  18.780  1.00 92.96           H  
ATOM   2844 HD12 ILE A 174     -10.080 -27.970  17.030  1.00 92.96           H  
ATOM   2845 HD13 ILE A 174      -8.689 -27.425  17.985  1.00 92.96           H  
ATOM   2846  N   ASN A 175      -8.367 -21.958  19.453  1.00 94.82           N  
ATOM   2847  H   ASN A 175      -7.710 -22.280  18.757  1.00 94.82           H  
ATOM   2848  CA  ASN A 175      -7.877 -21.074  20.522  1.00 94.82           C  
ATOM   2849  HA  ASN A 175      -8.521 -21.189  21.394  1.00 94.82           H  
ATOM   2850  C   ASN A 175      -7.939 -19.584  20.150  1.00 94.82           C  
ATOM   2851  CB  ASN A 175      -6.460 -21.516  20.927  1.00 94.82           C  
ATOM   2852  HB2 ASN A 175      -6.074 -20.842  21.692  1.00 94.82           H  
ATOM   2853  HB3 ASN A 175      -5.799 -21.459  20.061  1.00 94.82           H  
ATOM   2854  O   ASN A 175      -7.289 -18.758  20.787  1.00 94.82           O  
ATOM   2855  CG  ASN A 175      -6.412 -22.917  21.507  1.00 94.82           C  
ATOM   2856  ND2 ASN A 175      -5.264 -23.551  21.474  1.00 94.82           N  
ATOM   2857 HD21 ASN A 175      -4.432 -23.102  21.121  1.00 94.82           H  
ATOM   2858 HD22 ASN A 175      -5.258 -24.471  21.889  1.00 94.82           H  
ATOM   2859  OD1 ASN A 175      -7.386 -23.470  21.986  1.00 94.82           O  
ATOM   2860  N   TRP A 176      -8.646 -19.229  19.078  1.00 97.51           N  
ATOM   2861  H   TRP A 176      -9.236 -19.921  18.640  1.00 97.51           H  
ATOM   2862  CA  TRP A 176      -8.762 -17.843  18.628  1.00 97.51           C  
ATOM   2863  HA  TRP A 176      -7.894 -17.280  18.970  1.00 97.51           H  
ATOM   2864  C   TRP A 176      -9.989 -17.180  19.253  1.00 97.51           C  
ATOM   2865  CB  TRP A 176      -8.752 -17.786  17.099  1.00 97.51           C  
ATOM   2866  HB2 TRP A 176      -9.115 -16.806  16.788  1.00 97.51           H  
ATOM   2867  HB3 TRP A 176      -9.451 -18.529  16.716  1.00 97.51           H  
ATOM   2868  O   TRP A 176     -11.022 -17.815  19.453  1.00 97.51           O  
ATOM   2869  CG  TRP A 176      -7.419 -18.003  16.443  1.00 97.51           C  
ATOM   2870  CD1 TRP A 176      -6.353 -18.661  16.963  1.00 97.51           C  
ATOM   2871  HD1 TRP A 176      -6.312 -19.128  17.936  1.00 97.51           H  
ATOM   2872  CD2 TRP A 176      -6.991 -17.555  15.121  1.00 97.51           C  
ATOM   2873  CE2 TRP A 176      -5.642 -17.971  14.916  1.00 97.51           C  
ATOM   2874  CE3 TRP A 176      -7.600 -16.821  14.080  1.00 97.51           C  
ATOM   2875  HE3 TRP A 176      -8.625 -16.501  14.190  1.00 97.51           H  
ATOM   2876  NE1 TRP A 176      -5.319 -18.663  16.054  1.00 97.51           N  
ATOM   2877  HE1 TRP A 176      -4.420 -19.094  16.216  1.00 97.51           H  
ATOM   2878  CH2 TRP A 176      -5.531 -16.865  12.779  1.00 97.51           C  
ATOM   2879  HH2 TRP A 176      -4.967 -16.564  11.908  1.00 97.51           H  
ATOM   2880  CZ2 TRP A 176      -4.913 -17.642  13.769  1.00 97.51           C  
ATOM   2881  HZ2 TRP A 176      -3.888 -17.965  13.665  1.00 97.51           H  
ATOM   2882  CZ3 TRP A 176      -6.876 -16.479  12.921  1.00 97.51           C  
ATOM   2883  HZ3 TRP A 176      -7.352 -15.910  12.136  1.00 97.51           H  
ATOM   2884  N   SER A 177      -9.865 -15.893  19.575  1.00 96.39           N  
ATOM   2885  H   SER A 177      -9.003 -15.419  19.346  1.00 96.39           H  
ATOM   2886  CA  SER A 177     -10.900 -15.101  20.243  1.00 96.39           C  
ATOM   2887  HA  SER A 177     -11.862 -15.607  20.157  1.00 96.39           H  
ATOM   2888  C   SER A 177     -11.026 -13.723  19.604  1.00 96.39           C  
ATOM   2889  CB  SER A 177     -10.572 -14.962  21.730  1.00 96.39           C  
ATOM   2890  HB2 SER A 177      -9.606 -14.470  21.839  1.00 96.39           H  
ATOM   2891  HB3 SER A 177     -10.526 -15.950  22.189  1.00 96.39           H  
ATOM   2892  O   SER A 177     -10.060 -13.197  19.050  1.00 96.39           O  
ATOM   2893  OG  SER A 177     -11.559 -14.179  22.374  1.00 96.39           O  
ATOM   2894  HG  SER A 177     -11.326 -14.113  23.303  1.00 96.39           H  
ATOM   2895  N   VAL A 178     -12.206 -13.108  19.697  1.00 95.61           N  
ATOM   2896  H   VAL A 178     -12.926 -13.538  20.259  1.00 95.61           H  
ATOM   2897  CA  VAL A 178     -12.430 -11.748  19.180  1.00 95.61           C  
ATOM   2898  HA  VAL A 178     -12.080 -11.731  18.148  1.00 95.61           H  
ATOM   2899  C   VAL A 178     -11.598 -10.701  19.925  1.00 95.61           C  
ATOM   2900  CB  VAL A 178     -13.921 -11.356  19.180  1.00 95.61           C  
ATOM   2901  HB  VAL A 178     -14.003 -10.316  18.864  1.00 95.61           H  
ATOM   2902  O   VAL A 178     -11.255  -9.686  19.334  1.00 95.61           O  
ATOM   2903  CG1 VAL A 178     -14.703 -12.205  18.169  1.00 95.61           C  
ATOM   2904 HG11 VAL A 178     -14.245 -12.109  17.185  1.00 95.61           H  
ATOM   2905 HG12 VAL A 178     -15.729 -11.841  18.103  1.00 95.61           H  
ATOM   2906 HG13 VAL A 178     -14.713 -13.253  18.468  1.00 95.61           H  
ATOM   2907  CG2 VAL A 178     -14.584 -11.494  20.557  1.00 95.61           C  
ATOM   2908 HG21 VAL A 178     -14.065 -10.871  21.285  1.00 95.61           H  
ATOM   2909 HG22 VAL A 178     -15.614 -11.145  20.500  1.00 95.61           H  
ATOM   2910 HG23 VAL A 178     -14.577 -12.530  20.897  1.00 95.61           H  
ATOM   2911  N   GLU A 179     -11.201 -10.997  21.166  1.00 95.79           N  
ATOM   2912  H   GLU A 179     -11.551 -11.850  21.577  1.00 95.79           H  
ATOM   2913  CA  GLU A 179     -10.361 -10.140  22.017  1.00 95.79           C  
ATOM   2914  HA  GLU A 179     -10.674  -9.102  21.906  1.00 95.79           H  
ATOM   2915  C   GLU A 179      -8.863 -10.202  21.661  1.00 95.79           C  
ATOM   2916  CB  GLU A 179     -10.549 -10.561  23.487  1.00 95.79           C  
ATOM   2917  HB2 GLU A 179      -9.962  -9.898  24.124  1.00 95.79           H  
ATOM   2918  HB3 GLU A 179     -10.153 -11.569  23.613  1.00 95.79           H  
ATOM   2919  O   GLU A 179      -8.057  -9.431  22.185  1.00 95.79           O  
ATOM   2920  CG  GLU A 179     -12.005 -10.557  23.983  1.00 95.79           C  
ATOM   2921  HG2 GLU A 179     -12.559 -11.331  23.452  1.00 95.79           H  
ATOM   2922  HG3 GLU A 179     -12.005 -10.834  25.038  1.00 95.79           H  
ATOM   2923  CD  GLU A 179     -12.715  -9.203  23.823  1.00 95.79           C  
ATOM   2924  OE1 GLU A 179     -13.958  -9.228  23.672  1.00 95.79           O  
ATOM   2925  OE2 GLU A 179     -12.023  -8.163  23.861  1.00 95.79           O  
ATOM   2926  N   HIS A 180      -8.454 -11.142  20.801  1.00 97.17           N  
ATOM   2927  H   HIS A 180      -9.150 -11.700  20.328  1.00 97.17           H  
ATOM   2928  CA  HIS A 180      -7.051 -11.287  20.412  1.00 97.17           C  
ATOM   2929  HA  HIS A 180      -6.433 -11.120  21.294  1.00 97.17           H  
ATOM   2930  C   HIS A 180      -6.632 -10.231  19.384  1.00 97.17           C  
ATOM   2931  CB  HIS A 180      -6.756 -12.708  19.910  1.00 97.17           C  
ATOM   2932  HB2 HIS A 180      -5.733 -12.729  19.535  1.00 97.17           H  
ATOM   2933  HB3 HIS A 180      -7.421 -12.925  19.074  1.00 97.17           H  
ATOM   2934  O   HIS A 180      -7.439  -9.689  18.627  1.00 97.17           O  
ATOM   2935  CG  HIS A 180      -6.891 -13.804  20.941  1.00 97.17           C  
ATOM   2936  CD2 HIS A 180      -7.135 -13.649  22.280  1.00 97.17           C  
ATOM   2937  HD2 HIS A 180      -7.284 -12.714  22.800  1.00 97.17           H  
ATOM   2938  ND1 HIS A 180      -6.743 -15.159  20.717  1.00 97.17           N  
ATOM   2939  HD1 HIS A 180      -6.326 -15.596  19.908  1.00 97.17           H  
ATOM   2940  CE1 HIS A 180      -6.925 -15.794  21.887  1.00 97.17           C  
ATOM   2941  HE1 HIS A 180      -6.796 -16.853  22.053  1.00 97.17           H  
ATOM   2942  NE2 HIS A 180      -7.170 -14.915  22.865  1.00 97.17           N  
ATOM   2943  N   GLN A 181      -5.329  -9.969  19.343  1.00 95.39           N  
ATOM   2944  H   GLN A 181      -4.721 -10.500  19.950  1.00 95.39           H  
ATOM   2945  CA  GLN A 181      -4.714  -9.092  18.356  1.00 95.39           C  
ATOM   2946  HA  GLN A 181      -5.441  -8.348  18.030  1.00 95.39           H  
ATOM   2947  C   GLN A 181      -4.300  -9.896  17.127  1.00 95.39           C  
ATOM   2948  CB  GLN A 181      -3.514  -8.364  18.978  1.00 95.39           C  
ATOM   2949  HB2 GLN A 181      -3.012  -7.780  18.206  1.00 95.39           H  
ATOM   2950  HB3 GLN A 181      -2.807  -9.101  19.360  1.00 95.39           H  
ATOM   2951  O   GLN A 181      -3.645 -10.932  17.247  1.00 95.39           O  
ATOM   2952  CG  GLN A 181      -3.920  -7.432  20.129  1.00 95.39           C  
ATOM   2953  HG2 GLN A 181      -4.367  -8.019  20.931  1.00 95.39           H  
ATOM   2954  HG3 GLN A 181      -3.027  -6.952  20.531  1.00 95.39           H  
ATOM   2955  CD  GLN A 181      -4.890  -6.344  19.689  1.00 95.39           C  
ATOM   2956  NE2 GLN A 181      -5.886  -6.045  20.490  1.00 95.39           N  
ATOM   2957 HE21 GLN A 181      -6.077  -6.602  21.310  1.00 95.39           H  
ATOM   2958 HE22 GLN A 181      -6.612  -5.459  20.102  1.00 95.39           H  
ATOM   2959  OE1 GLN A 181      -4.760  -5.759  18.622  1.00 95.39           O  
ATOM   2960  N   TYR A 182      -4.645  -9.390  15.948  1.00 96.69           N  
ATOM   2961  H   TYR A 182      -5.191  -8.541  15.918  1.00 96.69           H  
ATOM   2962  CA  TYR A 182      -4.367 -10.036  14.674  1.00 96.69           C  
ATOM   2963  HA  TYR A 182      -3.793 -10.944  14.859  1.00 96.69           H  
ATOM   2964  C   TYR A 182      -3.541  -9.140  13.765  1.00 96.69           C  
ATOM   2965  CB  TYR A 182      -5.674 -10.443  13.990  1.00 96.69           C  
ATOM   2966  HB2 TYR A 182      -5.445 -10.893  13.024  1.00 96.69           H  
ATOM   2967  HB3 TYR A 182      -6.271  -9.550  13.806  1.00 96.69           H  
ATOM   2968  O   TYR A 182      -3.672  -7.911  13.787  1.00 96.69           O  
ATOM   2969  CG  TYR A 182      -6.485 -11.425  14.801  1.00 96.69           C  
ATOM   2970  CD1 TYR A 182      -6.182 -12.796  14.732  1.00 96.69           C  
ATOM   2971  HD1 TYR A 182      -5.393 -13.143  14.081  1.00 96.69           H  
ATOM   2972  CD2 TYR A 182      -7.505 -10.965  15.656  1.00 96.69           C  
ATOM   2973  HD2 TYR A 182      -7.702  -9.906  15.734  1.00 96.69           H  
ATOM   2974  CE1 TYR A 182      -6.917 -13.709  15.504  1.00 96.69           C  
ATOM   2975  HE1 TYR A 182      -6.702 -14.766  15.436  1.00 96.69           H  
ATOM   2976  CE2 TYR A 182      -8.230 -11.878  16.445  1.00 96.69           C  
ATOM   2977  HE2 TYR A 182      -8.984 -11.524  17.132  1.00 96.69           H  
ATOM   2978  OH  TYR A 182      -8.594 -14.157  17.129  1.00 96.69           O  
ATOM   2979  HH  TYR A 182      -9.217 -13.715  17.711  1.00 96.69           H  
ATOM   2980  CZ  TYR A 182      -7.935 -13.255  16.362  1.00 96.69           C  
ATOM   2981  N   THR A 183      -2.716  -9.766  12.932  1.00 95.13           N  
ATOM   2982  H   THR A 183      -2.618 -10.768  13.005  1.00 95.13           H  
ATOM   2983  CA  THR A 183      -1.981  -9.091  11.865  1.00 95.13           C  
ATOM   2984  HA  THR A 183      -2.448  -8.116  11.728  1.00 95.13           H  
ATOM   2985  C   THR A 183      -2.104  -9.818  10.530  1.00 95.13           C  
ATOM   2986  CB  THR A 183      -0.509  -8.842  12.225  1.00 95.13           C  
ATOM   2987  HB  THR A 183      -0.002  -8.511  11.318  1.00 95.13           H  
ATOM   2988  O   THR A 183      -2.220 -11.042  10.487  1.00 95.13           O  
ATOM   2989  CG2 THR A 183      -0.358  -7.764  13.297  1.00 95.13           C  
ATOM   2990 HG21 THR A 183      -0.856  -8.076  14.215  1.00 95.13           H  
ATOM   2991 HG22 THR A 183      -0.804  -6.838  12.937  1.00 95.13           H  
ATOM   2992 HG23 THR A 183       0.701  -7.592  13.494  1.00 95.13           H  
ATOM   2993  OG1 THR A 183       0.141  -9.998  12.683  1.00 95.13           O  
ATOM   2994  HG1 THR A 183       0.766  -9.765  13.374  1.00 95.13           H  
ATOM   2995  N   LEU A 184      -2.091  -9.053   9.433  1.00 95.70           N  
ATOM   2996  H   LEU A 184      -2.039  -8.053   9.562  1.00 95.70           H  
ATOM   2997  CA  LEU A 184      -2.040  -9.566   8.059  1.00 95.70           C  
ATOM   2998  HA  LEU A 184      -2.181 -10.646   8.069  1.00 95.70           H  
ATOM   2999  C   LEU A 184      -0.677  -9.292   7.429  1.00 95.70           C  
ATOM   3000  CB  LEU A 184      -3.138  -8.933   7.182  1.00 95.70           C  
ATOM   3001  HB2 LEU A 184      -3.012  -7.850   7.198  1.00 95.70           H  
ATOM   3002  HB3 LEU A 184      -2.994  -9.265   6.154  1.00 95.70           H  
ATOM   3003  O   LEU A 184      -0.199  -8.158   7.474  1.00 95.70           O  
ATOM   3004  CG  LEU A 184      -4.573  -9.271   7.595  1.00 95.70           C  
ATOM   3005  HG  LEU A 184      -4.724  -8.929   8.618  1.00 95.70           H  
ATOM   3006  CD1 LEU A 184      -5.576  -8.547   6.699  1.00 95.70           C  
ATOM   3007 HD11 LEU A 184      -6.586  -8.722   7.069  1.00 95.70           H  
ATOM   3008 HD12 LEU A 184      -5.503  -8.917   5.676  1.00 95.70           H  
ATOM   3009 HD13 LEU A 184      -5.377  -7.476   6.702  1.00 95.70           H  
ATOM   3010  CD2 LEU A 184      -4.854 -10.767   7.509  1.00 95.70           C  
ATOM   3011 HD21 LEU A 184      -4.588 -11.130   6.517  1.00 95.70           H  
ATOM   3012 HD22 LEU A 184      -5.909 -10.958   7.705  1.00 95.70           H  
ATOM   3013 HD23 LEU A 184      -4.264 -11.296   8.258  1.00 95.70           H  
ATOM   3014  N   CYS A 185      -0.106 -10.299   6.778  1.00 94.48           N  
ATOM   3015  H   CYS A 185      -0.546 -11.207   6.816  1.00 94.48           H  
ATOM   3016  CA  CYS A 185       1.110 -10.193   5.969  1.00 94.48           C  
ATOM   3017  HA  CYS A 185       1.224  -9.163   5.633  1.00 94.48           H  
ATOM   3018  C   CYS A 185       0.989 -11.056   4.701  1.00 94.48           C  
ATOM   3019  CB  CYS A 185       2.334 -10.520   6.842  1.00 94.48           C  
ATOM   3020  HB2 CYS A 185       3.245 -10.486   6.244  1.00 94.48           H  
ATOM   3021  HB3 CYS A 185       2.425  -9.752   7.611  1.00 94.48           H  
ATOM   3022  O   CYS A 185       0.159 -11.962   4.630  1.00 94.48           O  
ATOM   3023  SG  CYS A 185       2.203 -12.137   7.661  1.00 94.48           S  
ATOM   3024  HG  CYS A 185       2.904 -12.816   6.749  1.00 94.48           H  
ATOM   3025  N   GLN A 186       1.775 -10.759   3.665  1.00 94.43           N  
ATOM   3026  H   GLN A 186       2.533 -10.105   3.800  1.00 94.43           H  
ATOM   3027  CA  GLN A 186       1.674 -11.452   2.370  1.00 94.43           C  
ATOM   3028  HA  GLN A 186       0.623 -11.613   2.130  1.00 94.43           H  
ATOM   3029  C   GLN A 186       2.331 -12.832   2.382  1.00 94.43           C  
ATOM   3030  CB  GLN A 186       2.299 -10.592   1.264  1.00 94.43           C  
ATOM   3031  HB2 GLN A 186       3.301 -10.273   1.554  1.00 94.43           H  
ATOM   3032  HB3 GLN A 186       2.368 -11.189   0.355  1.00 94.43           H  
ATOM   3033  O   GLN A 186       1.890 -13.733   1.673  1.00 94.43           O  
ATOM   3034  CG  GLN A 186       1.428  -9.369   0.980  1.00 94.43           C  
ATOM   3035  HG2 GLN A 186       1.458  -8.685   1.829  1.00 94.43           H  
ATOM   3036  HG3 GLN A 186       0.403  -9.716   0.850  1.00 94.43           H  
ATOM   3037  CD  GLN A 186       1.812  -8.608  -0.280  1.00 94.43           C  
ATOM   3038  NE2 GLN A 186       1.014  -7.644  -0.676  1.00 94.43           N  
ATOM   3039 HE21 GLN A 186       0.151  -7.488  -0.175  1.00 94.43           H  
ATOM   3040 HE22 GLN A 186       1.278  -7.185  -1.536  1.00 94.43           H  
ATOM   3041  OE1 GLN A 186       2.799  -8.851  -0.945  1.00 94.43           O  
ATOM   3042  N   ALA A 187       3.366 -13.000   3.200  1.00 93.82           N  
ATOM   3043  H   ALA A 187       3.672 -12.211   3.751  1.00 93.82           H  
ATOM   3044  CA  ALA A 187       4.063 -14.259   3.405  1.00 93.82           C  
ATOM   3045  HA  ALA A 187       3.452 -15.081   3.032  1.00 93.82           H  
ATOM   3046  C   ALA A 187       4.298 -14.492   4.899  1.00 93.82           C  
ATOM   3047  CB  ALA A 187       5.374 -14.229   2.610  1.00 93.82           C  
ATOM   3048  HB1 ALA A 187       5.167 -14.031   1.559  1.00 93.82           H  
ATOM   3049  HB2 ALA A 187       5.884 -15.188   2.694  1.00 93.82           H  
ATOM   3050  HB3 ALA A 187       6.027 -13.451   3.004  1.00 93.82           H  
ATOM   3051  O   ALA A 187       4.184 -13.571   5.706  1.00 93.82           O  
ATOM   3052  N   TYR A 188       4.625 -15.725   5.273  1.00 91.54           N  
ATOM   3053  H   TYR A 188       4.769 -16.432   4.566  1.00 91.54           H  
ATOM   3054  CA  TYR A 188       5.079 -16.034   6.622  1.00 91.54           C  
ATOM   3055  HA  TYR A 188       4.971 -15.159   7.263  1.00 91.54           H  
ATOM   3056  C   TYR A 188       6.551 -16.403   6.578  1.00 91.54           C  
ATOM   3057  CB  TYR A 188       4.262 -17.160   7.259  1.00 91.54           C  
ATOM   3058  HB2 TYR A 188       4.348 -18.061   6.651  1.00 91.54           H  
ATOM   3059  HB3 TYR A 188       3.208 -16.882   7.292  1.00 91.54           H  
ATOM   3060  O   TYR A 188       6.943 -17.346   5.897  1.00 91.54           O  
ATOM   3061  CG  TYR A 188       4.692 -17.456   8.678  1.00 91.54           C  
ATOM   3062  CD1 TYR A 188       5.480 -18.590   8.943  1.00 91.54           C  
ATOM   3063  HD1 TYR A 188       5.761 -19.254   8.139  1.00 91.54           H  
ATOM   3064  CD2 TYR A 188       4.332 -16.581   9.723  1.00 91.54           C  
ATOM   3065  HD2 TYR A 188       3.739 -15.704   9.510  1.00 91.54           H  
ATOM   3066  CE1 TYR A 188       5.896 -18.863  10.257  1.00 91.54           C  
ATOM   3067  HE1 TYR A 188       6.491 -19.737  10.475  1.00 91.54           H  
ATOM   3068  CE2 TYR A 188       4.753 -16.848  11.040  1.00 91.54           C  
ATOM   3069  HE2 TYR A 188       4.482 -16.179  11.845  1.00 91.54           H  
ATOM   3070  OH  TYR A 188       5.930 -18.286  12.572  1.00 91.54           O  
ATOM   3071  HH  TYR A 188       5.705 -17.601  13.206  1.00 91.54           H  
ATOM   3072  CZ  TYR A 188       5.530 -17.997  11.307  1.00 91.54           C  
ATOM   3073  N   GLU A 189       7.334 -15.681   7.361  1.00 89.13           N  
ATOM   3074  H   GLU A 189       6.931 -14.928   7.898  1.00 89.13           H  
ATOM   3075  CA  GLU A 189       8.685 -16.057   7.740  1.00 89.13           C  
ATOM   3076  HA  GLU A 189       8.871 -17.106   7.506  1.00 89.13           H  
ATOM   3077  C   GLU A 189       8.767 -15.850   9.245  1.00 89.13           C  
ATOM   3078  CB  GLU A 189       9.719 -15.193   7.016  1.00 89.13           C  
ATOM   3079  HB2 GLU A 189      10.709 -15.417   7.412  1.00 89.13           H  
ATOM   3080  HB3 GLU A 189       9.489 -14.151   7.238  1.00 89.13           H  
ATOM   3081  O   GLU A 189       8.277 -14.839   9.756  1.00 89.13           O  
ATOM   3082  CG  GLU A 189       9.726 -15.439   5.497  1.00 89.13           C  
ATOM   3083  HG2 GLU A 189      10.104 -16.443   5.307  1.00 89.13           H  
ATOM   3084  HG3 GLU A 189       8.711 -15.375   5.108  1.00 89.13           H  
ATOM   3085  CD  GLU A 189      10.567 -14.405   4.748  1.00 89.13           C  
ATOM   3086  OE1 GLU A 189      11.009 -14.712   3.621  1.00 89.13           O  
ATOM   3087  OE2 GLU A 189      10.678 -13.274   5.275  1.00 89.13           O  
ATOM   3088  N   SER A 190       9.345 -16.811   9.965  1.00 85.88           N  
ATOM   3089  H   SER A 190       9.760 -17.605   9.498  1.00 85.88           H  
ATOM   3090  CA  SER A 190       9.530 -16.649  11.404  1.00 85.88           C  
ATOM   3091  HA  SER A 190       8.558 -16.450  11.854  1.00 85.88           H  
ATOM   3092  C   SER A 190      10.488 -15.480  11.642  1.00 85.88           C  
ATOM   3093  CB  SER A 190      10.085 -17.921  12.039  1.00 85.88           C  
ATOM   3094  HB2 SER A 190       9.418 -18.754  11.816  1.00 85.88           H  
ATOM   3095  HB3 SER A 190      11.075 -18.141  11.638  1.00 85.88           H  
ATOM   3096  O   SER A 190      11.641 -15.567  11.209  1.00 85.88           O  
ATOM   3097  OG  SER A 190      10.163 -17.760  13.442  1.00 85.88           O  
ATOM   3098  HG  SER A 190      10.812 -17.085  13.655  1.00 85.88           H  
ATOM   3099  N   PRO A 191      10.065 -14.406  12.331  1.00 84.63           N  
ATOM   3100  CA  PRO A 191      10.980 -13.332  12.662  1.00 84.63           C  
ATOM   3101  HA  PRO A 191      11.501 -12.995  11.766  1.00 84.63           H  
ATOM   3102  C   PRO A 191      12.005 -13.805  13.688  1.00 84.63           C  
ATOM   3103  CB  PRO A 191      10.121 -12.193  13.199  1.00 84.63           C  
ATOM   3104  HB2 PRO A 191       9.815 -11.555  12.370  1.00 84.63           H  
ATOM   3105  HB3 PRO A 191      10.647 -11.610  13.954  1.00 84.63           H  
ATOM   3106  O   PRO A 191      11.771 -14.725  14.477  1.00 84.63           O  
ATOM   3107  CG  PRO A 191       8.911 -12.916  13.782  1.00 84.63           C  
ATOM   3108  HG2 PRO A 191       9.156 -13.223  14.799  1.00 84.63           H  
ATOM   3109  HG3 PRO A 191       8.018 -12.291  13.767  1.00 84.63           H  
ATOM   3110  CD  PRO A 191       8.750 -14.156  12.906  1.00 84.63           C  
ATOM   3111  HD2 PRO A 191       8.414 -14.997  13.514  1.00 84.63           H  
ATOM   3112  HD3 PRO A 191       8.034 -13.950  12.110  1.00 84.63           H  
ATOM   3113  N   LEU A 192      13.146 -13.128  13.705  1.00 87.94           N  
ATOM   3114  H   LEU A 192      13.263 -12.380  13.037  1.00 87.94           H  
ATOM   3115  CA  LEU A 192      14.128 -13.279  14.763  1.00 87.94           C  
ATOM   3116  HA  LEU A 192      14.139 -14.318  15.092  1.00 87.94           H  
ATOM   3117  C   LEU A 192      13.722 -12.387  15.943  1.00 87.94           C  
ATOM   3118  CB  LEU A 192      15.500 -12.937  14.172  1.00 87.94           C  
ATOM   3119  HB2 LEU A 192      15.682 -13.563  13.299  1.00 87.94           H  
ATOM   3120  HB3 LEU A 192      15.466 -11.907  13.815  1.00 87.94           H  
ATOM   3121  O   LEU A 192      13.765 -11.162  15.840  1.00 87.94           O  
ATOM   3122  CG  LEU A 192      16.663 -13.085  15.158  1.00 87.94           C  
ATOM   3123  HG  LEU A 192      16.413 -12.601  16.101  1.00 87.94           H  
ATOM   3124  CD1 LEU A 192      16.936 -14.580  15.378  1.00 87.94           C  
ATOM   3125 HD11 LEU A 192      17.910 -14.734  15.843  1.00 87.94           H  
ATOM   3126 HD12 LEU A 192      16.149 -15.015  15.995  1.00 87.94           H  
ATOM   3127 HD13 LEU A 192      16.953 -15.096  14.419  1.00 87.94           H  
ATOM   3128  CD2 LEU A 192      17.914 -12.413  14.594  1.00 87.94           C  
ATOM   3129 HD21 LEU A 192      18.215 -12.904  13.668  1.00 87.94           H  
ATOM   3130 HD22 LEU A 192      17.702 -11.365  14.382  1.00 87.94           H  
ATOM   3131 HD23 LEU A 192      18.730 -12.458  15.315  1.00 87.94           H  
ATOM   3132  N   TYR A 193      13.337 -12.995  17.063  1.00 89.90           N  
ATOM   3133  H   TYR A 193      13.225 -13.999  17.055  1.00 89.90           H  
ATOM   3134  CA  TYR A 193      12.971 -12.268  18.281  1.00 89.90           C  
ATOM   3135  HA  TYR A 193      12.422 -11.371  17.995  1.00 89.90           H  
ATOM   3136  C   TYR A 193      14.203 -11.835  19.070  1.00 89.90           C  
ATOM   3137  CB  TYR A 193      12.041 -13.118  19.151  1.00 89.90           C  
ATOM   3138  HB2 TYR A 193      12.504 -14.086  19.344  1.00 89.90           H  
ATOM   3139  HB3 TYR A 193      11.907 -12.621  20.112  1.00 89.90           H  
ATOM   3140  O   TYR A 193      15.130 -12.626  19.264  1.00 89.90           O  
ATOM   3141  CG  TYR A 193      10.679 -13.315  18.526  1.00 89.90           C  
ATOM   3142  CD1 TYR A 193       9.709 -12.305  18.661  1.00 89.90           C  
ATOM   3143  HD1 TYR A 193       9.936 -11.412  19.225  1.00 89.90           H  
ATOM   3144  CD2 TYR A 193      10.394 -14.473  17.775  1.00 89.90           C  
ATOM   3145  HD2 TYR A 193      11.136 -15.251  17.665  1.00 89.90           H  
ATOM   3146  CE1 TYR A 193       8.462 -12.441  18.027  1.00 89.90           C  
ATOM   3147  HE1 TYR A 193       7.729 -11.651  18.093  1.00 89.90           H  
ATOM   3148  CE2 TYR A 193       9.145 -14.610  17.138  1.00 89.90           C  
ATOM   3149  HE2 TYR A 193       8.931 -15.475  16.528  1.00 89.90           H  
ATOM   3150  OH  TYR A 193       7.047 -13.608  16.505  1.00 89.90           O  
ATOM   3151  HH  TYR A 193       6.722 -12.712  16.390  1.00 89.90           H  
ATOM   3152  CZ  TYR A 193       8.188 -13.579  17.242  1.00 89.90           C  
ATOM   3153  N   ARG A 194      14.202 -10.589  19.541  1.00 91.87           N  
ATOM   3154  H   ARG A 194      13.423  -9.993  19.300  1.00 91.87           H  
ATOM   3155  CA  ARG A 194      15.252 -10.007  20.382  1.00 91.87           C  
ATOM   3156  HA  ARG A 194      15.755 -10.781  20.963  1.00 91.87           H  
ATOM   3157  C   ARG A 194      14.662  -9.044  21.392  1.00 91.87           C  
ATOM   3158  CB  ARG A 194      16.255  -9.251  19.504  1.00 91.87           C  
ATOM   3159  HB2 ARG A 194      15.687  -8.600  18.839  1.00 91.87           H  
ATOM   3160  HB3 ARG A 194      16.883  -8.627  20.140  1.00 91.87           H  
ATOM   3161  O   ARG A 194      13.686  -8.360  21.094  1.00 91.87           O  
ATOM   3162  CG  ARG A 194      17.164 -10.134  18.645  1.00 91.87           C  
ATOM   3163  HG2 ARG A 194      17.837  -9.484  18.086  1.00 91.87           H  
ATOM   3164  HG3 ARG A 194      16.566 -10.699  17.930  1.00 91.87           H  
ATOM   3165  CD  ARG A 194      17.997 -11.095  19.501  1.00 91.87           C  
ATOM   3166  HD2 ARG A 194      18.566 -10.536  20.244  1.00 91.87           H  
ATOM   3167  HD3 ARG A 194      17.349 -11.768  20.064  1.00 91.87           H  
ATOM   3168  NE  ARG A 194      18.930 -11.872  18.680  1.00 91.87           N  
ATOM   3169  HE  ARG A 194      19.874 -11.515  18.636  1.00 91.87           H  
ATOM   3170  NH1 ARG A 194      17.507 -13.621  18.259  1.00 91.87           N  
ATOM   3171 HH11 ARG A 194      16.775 -13.141  18.763  1.00 91.87           H  
ATOM   3172 HH12 ARG A 194      17.319 -14.530  17.861  1.00 91.87           H  
ATOM   3173  NH2 ARG A 194      19.617 -13.677  17.512  1.00 91.87           N  
ATOM   3174 HH21 ARG A 194      19.474 -14.619  17.178  1.00 91.87           H  
ATOM   3175 HH22 ARG A 194      20.547 -13.284  17.539  1.00 91.87           H  
ATOM   3176  CZ  ARG A 194      18.673 -13.047  18.149  1.00 91.87           C  
ATOM   3177  N   THR A 195      15.287  -8.956  22.554  1.00 93.90           N  
ATOM   3178  H   THR A 195      16.104  -9.527  22.718  1.00 93.90           H  
ATOM   3179  CA  THR A 195      14.957  -7.937  23.548  1.00 93.90           C  
ATOM   3180  HA  THR A 195      13.926  -7.609  23.414  1.00 93.90           H  
ATOM   3181  C   THR A 195      15.886  -6.753  23.345  1.00 93.90           C  
ATOM   3182  CB  THR A 195      15.086  -8.488  24.968  1.00 93.90           C  
ATOM   3183  HB  THR A 195      16.139  -8.620  25.216  1.00 93.90           H  
ATOM   3184  O   THR A 195      17.104  -6.929  23.348  1.00 93.90           O  
ATOM   3185  CG2 THR A 195      14.474  -7.546  25.990  1.00 93.90           C  
ATOM   3186 HG21 THR A 195      15.109  -6.662  26.058  1.00 93.90           H  
ATOM   3187 HG22 THR A 195      14.449  -8.034  26.964  1.00 93.90           H  
ATOM   3188 HG23 THR A 195      13.460  -7.280  25.692  1.00 93.90           H  
ATOM   3189  OG1 THR A 195      14.446  -9.737  25.070  1.00 93.90           O  
ATOM   3190  HG1 THR A 195      15.138 -10.373  24.879  1.00 93.90           H  
ATOM   3191  N   MET A 196      15.316  -5.564  23.148  1.00 93.15           N  
ATOM   3192  H   MET A 196      14.308  -5.497  23.159  1.00 93.15           H  
ATOM   3193  CA  MET A 196      16.074  -4.363  22.803  1.00 93.15           C  
ATOM   3194  HA  MET A 196      17.128  -4.630  22.723  1.00 93.15           H  
ATOM   3195  C   MET A 196      15.957  -3.275  23.865  1.00 93.15           C  
ATOM   3196  CB  MET A 196      15.651  -3.813  21.435  1.00 93.15           C  
ATOM   3197  HB2 MET A 196      16.213  -2.902  21.229  1.00 93.15           H  
ATOM   3198  HB3 MET A 196      14.593  -3.554  21.475  1.00 93.15           H  
ATOM   3199  O   MET A 196      14.877  -3.020  24.407  1.00 93.15           O  
ATOM   3200  CG  MET A 196      15.884  -4.792  20.281  1.00 93.15           C  
ATOM   3201  HG2 MET A 196      15.487  -4.330  19.377  1.00 93.15           H  
ATOM   3202  HG3 MET A 196      15.323  -5.707  20.469  1.00 93.15           H  
ATOM   3203  SD  MET A 196      17.616  -5.222  19.974  1.00 93.15           S  
ATOM   3204  CE  MET A 196      17.439  -6.200  18.464  1.00 93.15           C  
ATOM   3205  HE1 MET A 196      18.259  -6.913  18.388  1.00 93.15           H  
ATOM   3206  HE2 MET A 196      16.482  -6.722  18.476  1.00 93.15           H  
ATOM   3207  HE3 MET A 196      17.454  -5.533  17.602  1.00 93.15           H  
ATOM   3208  N   SER A 197      17.061  -2.576  24.102  1.00 92.92           N  
ATOM   3209  H   SER A 197      17.928  -2.892  23.690  1.00 92.92           H  
ATOM   3210  CA  SER A 197      17.099  -1.315  24.841  1.00 92.92           C  
ATOM   3211  HA  SER A 197      16.075  -0.976  24.999  1.00 92.92           H  
ATOM   3212  C   SER A 197      17.807  -0.227  24.034  1.00 92.92           C  
ATOM   3213  CB  SER A 197      17.730  -1.515  26.222  1.00 92.92           C  
ATOM   3214  HB2 SER A 197      17.124  -2.225  26.783  1.00 92.92           H  
ATOM   3215  HB3 SER A 197      17.743  -0.566  26.758  1.00 92.92           H  
ATOM   3216  O   SER A 197      18.640  -0.519  23.177  1.00 92.92           O  
ATOM   3217  OG  SER A 197      19.047  -2.013  26.116  1.00 92.92           O  
ATOM   3218  HG  SER A 197      19.183  -2.680  26.793  1.00 92.92           H  
ATOM   3219  N   THR A 198      17.450   1.033  24.267  1.00 90.67           N  
ATOM   3220  H   THR A 198      16.726   1.215  24.947  1.00 90.67           H  
ATOM   3221  CA  THR A 198      18.094   2.196  23.631  1.00 90.67           C  
ATOM   3222  HA  THR A 198      18.653   1.884  22.749  1.00 90.67           H  
ATOM   3223  C   THR A 198      19.053   2.879  24.591  1.00 90.67           C  
ATOM   3224  CB  THR A 198      17.060   3.234  23.186  1.00 90.67           C  
ATOM   3225  HB  THR A 198      17.569   4.144  22.870  1.00 90.67           H  
ATOM   3226  O   THR A 198      18.654   3.151  25.725  1.00 90.67           O  
ATOM   3227  CG2 THR A 198      16.224   2.720  22.032  1.00 90.67           C  
ATOM   3228 HG21 THR A 198      16.666   3.084  21.105  1.00 90.67           H  
ATOM   3229 HG22 THR A 198      15.212   3.113  22.127  1.00 90.67           H  
ATOM   3230 HG23 THR A 198      16.187   1.631  22.016  1.00 90.67           H  
ATOM   3231  OG1 THR A 198      16.176   3.557  24.242  1.00 90.67           O  
ATOM   3232  HG1 THR A 198      16.737   3.663  25.014  1.00 90.67           H  
ATOM   3233  N   SER A 199      20.268   3.212  24.147  1.00 83.61           N  
ATOM   3234  H   SER A 199      20.521   2.981  23.196  1.00 83.61           H  
ATOM   3235  CA  SER A 199      21.162   4.122  24.886  1.00 83.61           C  
ATOM   3236  HA  SER A 199      20.965   4.011  25.952  1.00 83.61           H  
ATOM   3237  C   SER A 199      20.915   5.597  24.540  1.00 83.61           C  
ATOM   3238  CB  SER A 199      22.637   3.763  24.669  1.00 83.61           C  
ATOM   3239  HB2 SER A 199      22.775   2.700  24.867  1.00 83.61           H  
ATOM   3240  HB3 SER A 199      23.244   4.313  25.388  1.00 83.61           H  
ATOM   3241  O   SER A 199      20.110   5.909  23.665  1.00 83.61           O  
ATOM   3242  OG  SER A 199      23.079   4.091  23.361  1.00 83.61           O  
ATOM   3243  HG  SER A 199      23.856   4.653  23.415  1.00 83.61           H  
ATOM   3244  N   GLU A 200      21.636   6.505  25.214  1.00 75.50           N  
ATOM   3245  H   GLU A 200      22.253   6.196  25.951  1.00 75.50           H  
ATOM   3246  CA  GLU A 200      21.604   7.958  24.958  1.00 75.50           C  
ATOM   3247  HA  GLU A 200      20.580   8.315  25.066  1.00 75.50           H  
ATOM   3248  C   GLU A 200      22.040   8.349  23.529  1.00 75.50           C  
ATOM   3249  CB  GLU A 200      22.484   8.688  25.996  1.00 75.50           C  
ATOM   3250  HB2 GLU A 200      22.521   9.745  25.733  1.00 75.50           H  
ATOM   3251  HB3 GLU A 200      23.495   8.284  25.953  1.00 75.50           H  
ATOM   3252  O   GLU A 200      21.626   9.393  23.038  1.00 75.50           O  
ATOM   3253  CG  GLU A 200      21.942   8.570  27.434  1.00 75.50           C  
ATOM   3254  HG2 GLU A 200      20.903   8.899  27.436  1.00 75.50           H  
ATOM   3255  HG3 GLU A 200      21.957   7.520  27.729  1.00 75.50           H  
ATOM   3256  CD  GLU A 200      22.728   9.388  28.480  1.00 75.50           C  
ATOM   3257  OE1 GLU A 200      22.195   9.527  29.606  1.00 75.50           O  
ATOM   3258  OE2 GLU A 200      23.854   9.842  28.182  1.00 75.50           O  
ATOM   3259  N   ASP A 201      22.807   7.495  22.839  1.00 75.10           N  
ATOM   3260  H   ASP A 201      23.095   6.650  23.311  1.00 75.10           H  
ATOM   3261  CA  ASP A 201      23.308   7.722  21.469  1.00 75.10           C  
ATOM   3262  HA  ASP A 201      23.386   8.797  21.307  1.00 75.10           H  
ATOM   3263  C   ASP A 201      22.373   7.174  20.364  1.00 75.10           C  
ATOM   3264  CB  ASP A 201      24.720   7.125  21.318  1.00 75.10           C  
ATOM   3265  HB2 ASP A 201      24.667   6.054  21.510  1.00 75.10           H  
ATOM   3266  HB3 ASP A 201      25.061   7.259  20.292  1.00 75.10           H  
ATOM   3267  O   ASP A 201      22.812   6.951  19.234  1.00 75.10           O  
ATOM   3268  CG  ASP A 201      25.781   7.756  22.219  1.00 75.10           C  
ATOM   3269  OD1 ASP A 201      25.823   9.002  22.312  1.00 75.10           O  
ATOM   3270  OD2 ASP A 201      26.578   6.962  22.770  1.00 75.10           O  
ATOM   3271  N   ASP A 202      21.107   6.873  20.679  1.00 77.35           N  
ATOM   3272  H   ASP A 202      20.788   7.123  21.605  1.00 77.35           H  
ATOM   3273  CA  ASP A 202      20.127   6.251  19.764  1.00 77.35           C  
ATOM   3274  HA  ASP A 202      19.250   6.018  20.369  1.00 77.35           H  
ATOM   3275  C   ASP A 202      20.562   4.884  19.179  1.00 77.35           C  
ATOM   3276  CB  ASP A 202      19.665   7.250  18.680  1.00 77.35           C  
ATOM   3277  HB2 ASP A 202      20.531   7.699  18.193  1.00 77.35           H  
ATOM   3278  HB3 ASP A 202      19.112   6.711  17.910  1.00 77.35           H  
ATOM   3279  O   ASP A 202      20.011   4.397  18.185  1.00 77.35           O  
ATOM   3280  CG  ASP A 202      18.727   8.349  19.185  1.00 77.35           C  
ATOM   3281  OD1 ASP A 202      17.911   8.059  20.092  1.00 77.35           O  
ATOM   3282  OD2 ASP A 202      18.726   9.433  18.557  1.00 77.35           O  
ATOM   3283  N   LEU A 203      21.534   4.220  19.815  1.00 88.81           N  
ATOM   3284  H   LEU A 203      21.949   4.674  20.616  1.00 88.81           H  
ATOM   3285  CA  LEU A 203      21.931   2.850  19.492  1.00 88.81           C  
ATOM   3286  HA  LEU A 203      21.818   2.699  18.419  1.00 88.81           H  
ATOM   3287  C   LEU A 203      21.009   1.846  20.181  1.00 88.81           C  
ATOM   3288  CB  LEU A 203      23.400   2.606  19.875  1.00 88.81           C  
ATOM   3289  HB2 LEU A 203      23.547   2.943  20.901  1.00 88.81           H  
ATOM   3290  HB3 LEU A 203      23.596   1.534  19.845  1.00 88.81           H  
ATOM   3291  O   LEU A 203      20.667   1.993  21.358  1.00 88.81           O  
ATOM   3292  CG  LEU A 203      24.425   3.313  18.971  1.00 88.81           C  
ATOM   3293  HG  LEU A 203      24.224   4.384  18.947  1.00 88.81           H  
ATOM   3294  CD1 LEU A 203      25.826   3.093  19.545  1.00 88.81           C  
ATOM   3295 HD11 LEU A 203      25.881   3.533  20.541  1.00 88.81           H  
ATOM   3296 HD12 LEU A 203      26.563   3.590  18.916  1.00 88.81           H  
ATOM   3297 HD13 LEU A 203      26.052   2.028  19.603  1.00 88.81           H  
ATOM   3298  CD2 LEU A 203      24.408   2.766  17.538  1.00 88.81           C  
ATOM   3299 HD21 LEU A 203      25.222   3.214  16.967  1.00 88.81           H  
ATOM   3300 HD22 LEU A 203      24.522   1.682  17.549  1.00 88.81           H  
ATOM   3301 HD23 LEU A 203      23.466   3.029  17.056  1.00 88.81           H  
ATOM   3302  N   LEU A 204      20.652   0.789  19.450  1.00 92.05           N  
ATOM   3303  H   LEU A 204      21.016   0.708  18.511  1.00 92.05           H  
ATOM   3304  CA  LEU A 204      19.909  -0.338  20.002  1.00 92.05           C  
ATOM   3305  HA  LEU A 204      19.326   0.009  20.856  1.00 92.05           H  
ATOM   3306  C   LEU A 204      20.863  -1.412  20.511  1.00 92.05           C  
ATOM   3307  CB  LEU A 204      18.938  -0.927  18.971  1.00 92.05           C  
ATOM   3308  HB2 LEU A 204      18.434  -1.775  19.435  1.00 92.05           H  
ATOM   3309  HB3 LEU A 204      19.520  -1.304  18.130  1.00 92.05           H  
ATOM   3310  O   LEU A 204      21.806  -1.793  19.819  1.00 92.05           O  
ATOM   3311  CG  LEU A 204      17.879   0.040  18.429  1.00 92.05           C  
ATOM   3312  HG  LEU A 204      18.351   0.805  17.813  1.00 92.05           H  
ATOM   3313  CD1 LEU A 204      16.892  -0.747  17.572  1.00 92.05           C  
ATOM   3314 HD11 LEU A 204      16.176  -0.057  17.125  1.00 92.05           H  
ATOM   3315 HD12 LEU A 204      17.432  -1.278  16.789  1.00 92.05           H  
ATOM   3316 HD13 LEU A 204      16.356  -1.467  18.190  1.00 92.05           H  
ATOM   3317  CD2 LEU A 204      17.110   0.704  19.561  1.00 92.05           C  
ATOM   3318 HD21 LEU A 204      16.245   1.243  19.177  1.00 92.05           H  
ATOM   3319 HD22 LEU A 204      17.770   1.423  20.046  1.00 92.05           H  
ATOM   3320 HD23 LEU A 204      16.800  -0.045  20.290  1.00 92.05           H  
ATOM   3321  N   TYR A 205      20.570  -1.933  21.694  1.00 92.01           N  
ATOM   3322  H   TYR A 205      19.798  -1.535  22.209  1.00 92.01           H  
ATOM   3323  CA  TYR A 205      21.307  -3.008  22.340  1.00 92.01           C  
ATOM   3324  HA  TYR A 205      22.199  -3.248  21.762  1.00 92.01           H  
ATOM   3325  C   TYR A 205      20.420  -4.235  22.411  1.00 92.01           C  
ATOM   3326  CB  TYR A 205      21.758  -2.586  23.740  1.00 92.01           C  
ATOM   3327  HB2 TYR A 205      22.139  -3.463  24.264  1.00 92.01           H  
ATOM   3328  HB3 TYR A 205      20.898  -2.216  24.298  1.00 92.01           H  
ATOM   3329  O   TYR A 205      19.368  -4.210  23.048  1.00 92.01           O  
ATOM   3330  CG  TYR A 205      22.825  -1.518  23.723  1.00 92.01           C  
ATOM   3331  CD1 TYR A 205      24.160  -1.837  24.035  1.00 92.01           C  
ATOM   3332  HD1 TYR A 205      24.417  -2.844  24.328  1.00 92.01           H  
ATOM   3333  CD2 TYR A 205      22.479  -0.202  23.372  1.00 92.01           C  
ATOM   3334  HD2 TYR A 205      21.456   0.054  23.139  1.00 92.01           H  
ATOM   3335  CE1 TYR A 205      25.140  -0.828  24.022  1.00 92.01           C  
ATOM   3336  HE1 TYR A 205      26.145  -1.030  24.363  1.00 92.01           H  
ATOM   3337  CE2 TYR A 205      23.475   0.775  23.258  1.00 92.01           C  
ATOM   3338  HE2 TYR A 205      23.206   1.752  22.883  1.00 92.01           H  
ATOM   3339  OH  TYR A 205      25.764   1.434  23.541  1.00 92.01           O  
ATOM   3340  HH  TYR A 205      25.408   2.273  23.241  1.00 92.01           H  
ATOM   3341  CZ  TYR A 205      24.805   0.476  23.604  1.00 92.01           C  
ATOM   3342  N   SER A 206      20.868  -5.300  21.762  1.00 92.57           N  
ATOM   3343  H   SER A 206      21.751  -5.219  21.279  1.00 92.57           H  
ATOM   3344  CA  SER A 206      20.235  -6.605  21.802  1.00 92.57           C  
ATOM   3345  HA  SER A 206      19.165  -6.470  21.954  1.00 92.57           H  
ATOM   3346  C   SER A 206      20.793  -7.437  22.949  1.00 92.57           C  
ATOM   3347  CB  SER A 206      20.444  -7.327  20.473  1.00 92.57           C  
ATOM   3348  HB2 SER A 206      21.449  -7.748  20.433  1.00 92.57           H  
ATOM   3349  HB3 SER A 206      20.328  -6.623  19.649  1.00 92.57           H  
ATOM   3350  O   SER A 206      22.003  -7.496  23.166  1.00 92.57           O  
ATOM   3351  OG  SER A 206      19.484  -8.351  20.332  1.00 92.57           O  
ATOM   3352  HG  SER A 206      19.252  -8.694  21.198  1.00 92.57           H  
ATOM   3353  N   ASP A 207      19.901  -8.149  23.625  1.00 89.82           N  
ATOM   3354  H   ASP A 207      18.925  -7.994  23.419  1.00 89.82           H  
ATOM   3355  CA  ASP A 207      20.211  -9.193  24.605  1.00 89.82           C  
ATOM   3356  HA  ASP A 207      20.740  -8.738  25.443  1.00 89.82           H  
ATOM   3357  C   ASP A 207      21.108 -10.328  24.070  1.00 89.82           C  
ATOM   3358  CB  ASP A 207      18.879  -9.767  25.126  1.00 89.82           C  
ATOM   3359  HB2 ASP A 207      19.102 -10.548  25.853  1.00 89.82           H  
ATOM   3360  HB3 ASP A 207      18.357  -8.972  25.659  1.00 89.82           H  
ATOM   3361  O   ASP A 207      21.925 -10.879  24.808  1.00 89.82           O  
ATOM   3362  CG  ASP A 207      17.922 -10.344  24.059  1.00 89.82           C  
ATOM   3363  OD1 ASP A 207      18.092 -10.096  22.837  1.00 89.82           O  
ATOM   3364  OD2 ASP A 207      16.930 -10.989  24.464  1.00 89.82           O  
ATOM   3365  N   ILE A 208      20.958 -10.686  22.792  1.00 89.73           N  
ATOM   3366  H   ILE A 208      20.203 -10.239  22.293  1.00 89.73           H  
ATOM   3367  CA  ILE A 208      21.668 -11.784  22.123  1.00 89.73           C  
ATOM   3368  HA  ILE A 208      22.486 -12.111  22.766  1.00 89.73           H  
ATOM   3369  C   ILE A 208      22.233 -11.286  20.783  1.00 89.73           C  
ATOM   3370  CB  ILE A 208      20.708 -12.981  21.908  1.00 89.73           C  
ATOM   3371  HB  ILE A 208      19.868 -12.627  21.310  1.00 89.73           H  
ATOM   3372  O   ILE A 208      21.535 -10.557  20.076  1.00 89.73           O  
ATOM   3373  CG1 ILE A 208      20.148 -13.504  23.252  1.00 89.73           C  
ATOM   3374 HG12 ILE A 208      20.954 -13.942  23.841  1.00 89.73           H  
ATOM   3375 HG13 ILE A 208      19.729 -12.677  23.826  1.00 89.73           H  
ATOM   3376  CG2 ILE A 208      21.374 -14.148  21.146  1.00 89.73           C  
ATOM   3377 HG21 ILE A 208      22.164 -14.589  21.754  1.00 89.73           H  
ATOM   3378 HG22 ILE A 208      20.635 -14.918  20.921  1.00 89.73           H  
ATOM   3379 HG23 ILE A 208      21.777 -13.817  20.189  1.00 89.73           H  
ATOM   3380  CD1 ILE A 208      19.016 -14.527  23.100  1.00 89.73           C  
ATOM   3381 HD11 ILE A 208      18.230 -14.118  22.467  1.00 89.73           H  
ATOM   3382 HD12 ILE A 208      19.387 -15.460  22.676  1.00 89.73           H  
ATOM   3383 HD13 ILE A 208      18.597 -14.741  24.083  1.00 89.73           H  
ATOM   3384  N   PRO A 209      23.432 -11.740  20.360  1.00 92.14           N  
ATOM   3385  CA  PRO A 209      23.982 -11.454  19.037  1.00 92.14           C  
ATOM   3386  HA  PRO A 209      24.386 -10.442  19.056  1.00 92.14           H  
ATOM   3387  C   PRO A 209      22.972 -11.579  17.880  1.00 92.14           C  
ATOM   3388  CB  PRO A 209      25.141 -12.442  18.883  1.00 92.14           C  
ATOM   3389  HB2 PRO A 209      24.767 -13.414  18.561  1.00 92.14           H  
ATOM   3390  HB3 PRO A 209      25.904 -12.090  18.188  1.00 92.14           H  
ATOM   3391  O   PRO A 209      22.239 -12.570  17.751  1.00 92.14           O  
ATOM   3392  CG  PRO A 209      25.674 -12.551  20.307  1.00 92.14           C  
ATOM   3393  HG2 PRO A 209      26.239 -13.470  20.462  1.00 92.14           H  
ATOM   3394  HG3 PRO A 209      26.281 -11.677  20.542  1.00 92.14           H  
ATOM   3395  CD  PRO A 209      24.390 -12.527  21.132  1.00 92.14           C  
ATOM   3396  HD2 PRO A 209      24.027 -13.548  21.255  1.00 92.14           H  
ATOM   3397  HD3 PRO A 209      24.583 -12.074  22.104  1.00 92.14           H  
ATOM   3398  N   VAL A 210      22.940 -10.563  17.022  1.00 92.19           N  
ATOM   3399  H   VAL A 210      23.537  -9.772  17.220  1.00 92.19           H  
ATOM   3400  CA  VAL A 210      22.180 -10.505  15.772  1.00 92.19           C  
ATOM   3401  HA  VAL A 210      21.352 -11.211  15.838  1.00 92.19           H  
ATOM   3402  C   VAL A 210      23.110 -10.880  14.612  1.00 92.19           C  
ATOM   3403  CB  VAL A 210      21.567  -9.110  15.562  1.00 92.19           C  
ATOM   3404  HB  VAL A 210      22.361  -8.363  15.547  1.00 92.19           H  
ATOM   3405  O   VAL A 210      24.181 -10.289  14.481  1.00 92.19           O  
ATOM   3406  CG1 VAL A 210      20.786  -9.024  14.245  1.00 92.19           C  
ATOM   3407 HG11 VAL A 210      20.373  -8.022  14.132  1.00 92.19           H  
ATOM   3408 HG12 VAL A 210      19.976  -9.753  14.231  1.00 92.19           H  
ATOM   3409 HG13 VAL A 210      21.459  -9.202  13.406  1.00 92.19           H  
ATOM   3410  CG2 VAL A 210      20.588  -8.787  16.697  1.00 92.19           C  
ATOM   3411 HG21 VAL A 210      19.834  -9.570  16.780  1.00 92.19           H  
ATOM   3412 HG22 VAL A 210      21.122  -8.702  17.643  1.00 92.19           H  
ATOM   3413 HG23 VAL A 210      20.091  -7.837  16.500  1.00 92.19           H  
ATOM   3414  N   PRO A 211      22.738 -11.835  13.740  1.00 91.26           N  
ATOM   3415  CA  PRO A 211      23.596 -12.252  12.633  1.00 91.26           C  
ATOM   3416  HA  PRO A 211      24.461 -12.774  13.041  1.00 91.26           H  
ATOM   3417  C   PRO A 211      24.059 -11.066  11.782  1.00 91.26           C  
ATOM   3418  CB  PRO A 211      22.749 -13.222  11.802  1.00 91.26           C  
ATOM   3419  HB2 PRO A 211      22.210 -12.684  11.023  1.00 91.26           H  
ATOM   3420  HB3 PRO A 211      23.358 -14.013  11.363  1.00 91.26           H  
ATOM   3421  O   PRO A 211      23.247 -10.217  11.423  1.00 91.26           O  
ATOM   3422  CG  PRO A 211      21.743 -13.774  12.809  1.00 91.26           C  
ATOM   3423  HG2 PRO A 211      20.823 -14.103  12.326  1.00 91.26           H  
ATOM   3424  HG3 PRO A 211      22.199 -14.593  13.367  1.00 91.26           H  
ATOM   3425  CD  PRO A 211      21.499 -12.597  13.746  1.00 91.26           C  
ATOM   3426  HD2 PRO A 211      21.257 -12.972  14.741  1.00 91.26           H  
ATOM   3427  HD3 PRO A 211      20.690 -11.976  13.361  1.00 91.26           H  
ATOM   3428  N   SER A 212      25.335 -11.039  11.384  1.00 87.93           N  
ATOM   3429  H   SER A 212      25.963 -11.770  11.685  1.00 87.93           H  
ATOM   3430  CA  SER A 212      25.884  -9.968  10.532  1.00 87.93           C  
ATOM   3431  HA  SER A 212      25.770  -9.017  11.052  1.00 87.93           H  
ATOM   3432  C   SER A 212      25.172  -9.837   9.180  1.00 87.93           C  
ATOM   3433  CB  SER A 212      27.377 -10.195  10.287  1.00 87.93           C  
ATOM   3434  HB2 SER A 212      27.741  -9.449   9.580  1.00 87.93           H  
ATOM   3435  HB3 SER A 212      27.917 -10.076  11.227  1.00 87.93           H  
ATOM   3436  O   SER A 212      25.183  -8.773   8.573  1.00 87.93           O  
ATOM   3437  OG  SER A 212      27.610 -11.496   9.775  1.00 87.93           O  
ATOM   3438  HG  SER A 212      28.397 -11.467   9.225  1.00 87.93           H  
ATOM   3439  N   THR A 213      24.507 -10.899   8.720  1.00 89.40           N  
ATOM   3440  H   THR A 213      24.534 -11.750   9.263  1.00 89.40           H  
ATOM   3441  CA  THR A 213      23.672 -10.900   7.511  1.00 89.40           C  
ATOM   3442  HA  THR A 213      24.229 -10.437   6.696  1.00 89.40           H  
ATOM   3443  C   THR A 213      22.375 -10.106   7.662  1.00 89.40           C  
ATOM   3444  CB  THR A 213      23.318 -12.337   7.100  1.00 89.40           C  
ATOM   3445  HB  THR A 213      22.663 -12.319   6.228  1.00 89.40           H  
ATOM   3446  O   THR A 213      21.678  -9.928   6.673  1.00 89.40           O  
ATOM   3447  CG2 THR A 213      24.558 -13.159   6.749  1.00 89.40           C  
ATOM   3448 HG21 THR A 213      25.211 -13.257   7.617  1.00 89.40           H  
ATOM   3449 HG22 THR A 213      24.250 -14.151   6.421  1.00 89.40           H  
ATOM   3450 HG23 THR A 213      25.100 -12.672   5.939  1.00 89.40           H  
ATOM   3451  OG1 THR A 213      22.660 -13.000   8.160  1.00 89.40           O  
ATOM   3452  HG1 THR A 213      21.720 -12.849   8.034  1.00 89.40           H  
ATOM   3453  N   ALA A 214      22.020  -9.655   8.871  1.00 91.38           N  
ATOM   3454  H   ALA A 214      22.626  -9.829   9.660  1.00 91.38           H  
ATOM   3455  CA  ALA A 214      20.810  -8.875   9.110  1.00 91.38           C  
ATOM   3456  HA  ALA A 214      20.060  -9.221   8.398  1.00 91.38           H  
ATOM   3457  C   ALA A 214      20.975  -7.374   8.824  1.00 91.38           C  
ATOM   3458  CB  ALA A 214      20.286  -9.163  10.522  1.00 91.38           C  
ATOM   3459  HB1 ALA A 214      20.992  -8.777  11.258  1.00 91.38           H  
ATOM   3460  HB2 ALA A 214      20.164 -10.236  10.665  1.00 91.38           H  
ATOM   3461  HB3 ALA A 214      19.325  -8.667  10.665  1.00 91.38           H  
ATOM   3462  O   ALA A 214      20.027  -6.610   8.994  1.00 91.38           O  
ATOM   3463  N   THR A 215      22.145  -6.920   8.372  1.00 91.25           N  
ATOM   3464  H   THR A 215      22.926  -7.553   8.273  1.00 91.25           H  
ATOM   3465  CA  THR A 215      22.275  -5.568   7.819  1.00 91.25           C  
ATOM   3466  HA  THR A 215      21.986  -4.852   8.588  1.00 91.25           H  
ATOM   3467  C   THR A 215      21.328  -5.398   6.626  1.00 91.25           C  
ATOM   3468  CB  THR A 215      23.723  -5.279   7.416  1.00 91.25           C  
ATOM   3469  HB  THR A 215      24.047  -5.990   6.655  1.00 91.25           H  
ATOM   3470  O   THR A 215      21.289  -6.229   5.724  1.00 91.25           O  
ATOM   3471  CG2 THR A 215      23.896  -3.854   6.900  1.00 91.25           C  
ATOM   3472 HG21 THR A 215      24.956  -3.623   6.795  1.00 91.25           H  
ATOM   3473 HG22 THR A 215      23.424  -3.753   5.923  1.00 91.25           H  
ATOM   3474 HG23 THR A 215      23.436  -3.149   7.592  1.00 91.25           H  
ATOM   3475  OG1 THR A 215      24.556  -5.397   8.546  1.00 91.25           O  
ATOM   3476  HG1 THR A 215      24.421  -4.612   9.081  1.00 91.25           H  
ATOM   3477  N   GLY A 216      20.542  -4.323   6.631  1.00 90.46           N  
ATOM   3478  H   GLY A 216      20.642  -3.662   7.388  1.00 90.46           H  
ATOM   3479  CA  GLY A 216      19.465  -4.055   5.678  1.00 90.46           C  
ATOM   3480  HA2 GLY A 216      19.343  -2.976   5.580  1.00 90.46           H  
ATOM   3481  HA3 GLY A 216      19.733  -4.460   4.702  1.00 90.46           H  
ATOM   3482  C   GLY A 216      18.107  -4.645   6.073  1.00 90.46           C  
ATOM   3483  O   GLY A 216      17.092  -4.208   5.542  1.00 90.46           O  
ATOM   3484  N   HIS A 217      18.043  -5.592   7.015  1.00 94.08           N  
ATOM   3485  H   HIS A 217      18.891  -5.887   7.477  1.00 94.08           H  
ATOM   3486  CA  HIS A 217      16.769  -6.140   7.491  1.00 94.08           C  
ATOM   3487  HA  HIS A 217      16.169  -6.435   6.630  1.00 94.08           H  
ATOM   3488  C   HIS A 217      15.949  -5.103   8.259  1.00 94.08           C  
ATOM   3489  CB  HIS A 217      17.008  -7.383   8.357  1.00 94.08           C  
ATOM   3490  HB2 HIS A 217      16.079  -7.660   8.856  1.00 94.08           H  
ATOM   3491  HB3 HIS A 217      17.700  -7.142   9.164  1.00 94.08           H  
ATOM   3492  O   HIS A 217      16.466  -4.093   8.745  1.00 94.08           O  
ATOM   3493  CG  HIS A 217      17.495  -8.597   7.609  1.00 94.08           C  
ATOM   3494  CD2 HIS A 217      17.783  -8.706   6.272  1.00 94.08           C  
ATOM   3495  HD2 HIS A 217      17.743  -7.913   5.539  1.00 94.08           H  
ATOM   3496  ND1 HIS A 217      17.660  -9.846   8.159  1.00 94.08           N  
ATOM   3497  HD1 HIS A 217      17.498 -10.090   9.126  1.00 94.08           H  
ATOM   3498  CE1 HIS A 217      18.055 -10.682   7.185  1.00 94.08           C  
ATOM   3499  HE1 HIS A 217      18.258 -11.736   7.310  1.00 94.08           H  
ATOM   3500  NE2 HIS A 217      18.110 -10.039   6.012  1.00 94.08           N  
ATOM   3501  N   PHE A 218      14.659  -5.386   8.416  1.00 95.16           N  
ATOM   3502  H   PHE A 218      14.309  -6.270   8.075  1.00 95.16           H  
ATOM   3503  CA  PHE A 218      13.756  -4.538   9.178  1.00 95.16           C  
ATOM   3504  HA  PHE A 218      14.160  -3.526   9.205  1.00 95.16           H  
ATOM   3505  C   PHE A 218      13.626  -5.033  10.611  1.00 95.16           C  
ATOM   3506  CB  PHE A 218      12.400  -4.464   8.487  1.00 95.16           C  
ATOM   3507  HB2 PHE A 218      11.744  -3.816   9.068  1.00 95.16           H  
ATOM   3508  HB3 PHE A 218      11.957  -5.460   8.462  1.00 95.16           H  
ATOM   3509  O   PHE A 218      13.526  -6.231  10.851  1.00 95.16           O  
ATOM   3510  CG  PHE A 218      12.492  -3.916   7.083  1.00 95.16           C  
ATOM   3511  CD1 PHE A 218      12.703  -2.539   6.880  1.00 95.16           C  
ATOM   3512  HD1 PHE A 218      12.814  -1.872   7.722  1.00 95.16           H  
ATOM   3513  CD2 PHE A 218      12.399  -4.787   5.983  1.00 95.16           C  
ATOM   3514  HD2 PHE A 218      12.291  -5.849   6.147  1.00 95.16           H  
ATOM   3515  CE1 PHE A 218      12.768  -2.028   5.573  1.00 95.16           C  
ATOM   3516  HE1 PHE A 218      12.925  -0.971   5.413  1.00 95.16           H  
ATOM   3517  CE2 PHE A 218      12.450  -4.275   4.676  1.00 95.16           C  
ATOM   3518  HE2 PHE A 218      12.360  -4.935   3.826  1.00 95.16           H  
ATOM   3519  CZ  PHE A 218      12.615  -2.894   4.477  1.00 95.16           C  
ATOM   3520  HZ  PHE A 218      12.607  -2.495   3.473  1.00 95.16           H  
ATOM   3521  N   ILE A 219      13.571  -4.108  11.560  1.00 95.17           N  
ATOM   3522  H   ILE A 219      13.643  -3.142  11.274  1.00 95.17           H  
ATOM   3523  CA  ILE A 219      13.260  -4.361  12.962  1.00 95.17           C  
ATOM   3524  HA  ILE A 219      13.137  -5.436  13.097  1.00 95.17           H  
ATOM   3525  C   ILE A 219      11.929  -3.699  13.312  1.00 95.17           C  
ATOM   3526  CB  ILE A 219      14.431  -3.933  13.870  1.00 95.17           C  
ATOM   3527  HB  ILE A 219      15.302  -4.509  13.558  1.00 95.17           H  
ATOM   3528  O   ILE A 219      11.723  -2.522  13.028  1.00 95.17           O  
ATOM   3529  CG1 ILE A 219      14.115  -4.312  15.331  1.00 95.17           C  
ATOM   3530 HG12 ILE A 219      13.325  -3.671  15.721  1.00 95.17           H  
ATOM   3531 HG13 ILE A 219      13.762  -5.344  15.356  1.00 95.17           H  
ATOM   3532  CG2 ILE A 219      14.793  -2.443  13.740  1.00 95.17           C  
ATOM   3533 HG21 ILE A 219      15.050  -2.205  12.707  1.00 95.17           H  
ATOM   3534 HG22 ILE A 219      13.963  -1.816  14.066  1.00 95.17           H  
ATOM   3535 HG23 ILE A 219      15.665  -2.220  14.354  1.00 95.17           H  
ATOM   3536  CD1 ILE A 219      15.330  -4.214  16.256  1.00 95.17           C  
ATOM   3537 HD11 ILE A 219      15.623  -3.173  16.398  1.00 95.17           H  
ATOM   3538 HD12 ILE A 219      15.074  -4.639  17.226  1.00 95.17           H  
ATOM   3539 HD13 ILE A 219      16.163  -4.776  15.832  1.00 95.17           H  
ATOM   3540  N   ARG A 220      11.021  -4.452  13.933  1.00 94.60           N  
ATOM   3541  H   ARG A 220      11.254  -5.423  14.082  1.00 94.60           H  
ATOM   3542  CA  ARG A 220       9.721  -3.983  14.423  1.00 94.60           C  
ATOM   3543  HA  ARG A 220       9.592  -2.935  14.156  1.00 94.60           H  
ATOM   3544  C   ARG A 220       9.659  -4.110  15.936  1.00 94.60           C  
ATOM   3545  CB  ARG A 220       8.598  -4.799  13.766  1.00 94.60           C  
ATOM   3546  HB2 ARG A 220       8.708  -4.752  12.683  1.00 94.60           H  
ATOM   3547  HB3 ARG A 220       8.694  -5.838  14.083  1.00 94.60           H  
ATOM   3548  O   ARG A 220       9.899  -5.186  16.470  1.00 94.60           O  
ATOM   3549  CG  ARG A 220       7.199  -4.294  14.155  1.00 94.60           C  
ATOM   3550  HG2 ARG A 220       7.064  -4.324  15.236  1.00 94.60           H  
ATOM   3551  HG3 ARG A 220       7.103  -3.257  13.832  1.00 94.60           H  
ATOM   3552  CD  ARG A 220       6.081  -5.115  13.497  1.00 94.60           C  
ATOM   3553  HD2 ARG A 220       5.215  -4.458  13.406  1.00 94.60           H  
ATOM   3554  HD3 ARG A 220       6.384  -5.390  12.487  1.00 94.60           H  
ATOM   3555  NE  ARG A 220       5.717  -6.342  14.255  1.00 94.60           N  
ATOM   3556  HE  ARG A 220       6.447  -6.989  14.518  1.00 94.60           H  
ATOM   3557  NH1 ARG A 220       3.430  -6.093  14.238  1.00 94.60           N  
ATOM   3558 HH11 ARG A 220       2.538  -6.549  14.369  1.00 94.60           H  
ATOM   3559 HH12 ARG A 220       3.539  -5.209  13.762  1.00 94.60           H  
ATOM   3560  NH2 ARG A 220       4.291  -7.965  15.022  1.00 94.60           N  
ATOM   3561 HH21 ARG A 220       3.401  -8.442  15.026  1.00 94.60           H  
ATOM   3562 HH22 ARG A 220       5.117  -8.507  15.235  1.00 94.60           H  
ATOM   3563  CZ  ARG A 220       4.496  -6.786  14.512  1.00 94.60           C  
ATOM   3564  N   VAL A 221       9.243  -3.055  16.623  1.00 93.93           N  
ATOM   3565  H   VAL A 221       9.062  -2.202  16.112  1.00 93.93           H  
ATOM   3566  CA  VAL A 221       8.927  -3.102  18.057  1.00 93.93           C  
ATOM   3567  HA  VAL A 221       9.644  -3.746  18.566  1.00 93.93           H  
ATOM   3568  C   VAL A 221       7.521  -3.686  18.232  1.00 93.93           C  
ATOM   3569  CB  VAL A 221       9.026  -1.696  18.672  1.00 93.93           C  
ATOM   3570  HB  VAL A 221       8.251  -1.069  18.231  1.00 93.93           H  
ATOM   3571  O   VAL A 221       6.555  -3.098  17.745  1.00 93.93           O  
ATOM   3572  CG1 VAL A 221       8.818  -1.750  20.188  1.00 93.93           C  
ATOM   3573 HG11 VAL A 221       7.830  -2.144  20.427  1.00 93.93           H  
ATOM   3574 HG12 VAL A 221       9.572  -2.393  20.642  1.00 93.93           H  
ATOM   3575 HG13 VAL A 221       8.912  -0.753  20.621  1.00 93.93           H  
ATOM   3576  CG2 VAL A 221      10.376  -1.027  18.393  1.00 93.93           C  
ATOM   3577 HG21 VAL A 221      11.189  -1.631  18.796  1.00 93.93           H  
ATOM   3578 HG22 VAL A 221      10.404  -0.039  18.852  1.00 93.93           H  
ATOM   3579 HG23 VAL A 221      10.520  -0.900  17.320  1.00 93.93           H  
ATOM   3580  N   LYS A 222       7.363  -4.826  18.919  1.00 90.28           N  
ATOM   3581  H   LYS A 222       8.177  -5.251  19.340  1.00 90.28           H  
ATOM   3582  CA  LYS A 222       6.079  -5.562  18.980  1.00 90.28           C  
ATOM   3583  HA  LYS A 222       5.743  -5.735  17.957  1.00 90.28           H  
ATOM   3584  C   LYS A 222       4.965  -4.760  19.674  1.00 90.28           C  
ATOM   3585  CB  LYS A 222       6.321  -6.939  19.641  1.00 90.28           C  
ATOM   3586  HB2 LYS A 222       6.543  -6.796  20.699  1.00 90.28           H  
ATOM   3587  HB3 LYS A 222       7.198  -7.390  19.175  1.00 90.28           H  
ATOM   3588  O   LYS A 222       3.814  -4.791  19.232  1.00 90.28           O  
ATOM   3589  CG  LYS A 222       5.149  -7.936  19.497  1.00 90.28           C  
ATOM   3590  HG2 LYS A 222       4.916  -8.054  18.439  1.00 90.28           H  
ATOM   3591  HG3 LYS A 222       4.271  -7.539  20.006  1.00 90.28           H  
ATOM   3592  CD  LYS A 222       5.489  -9.324  20.089  1.00 90.28           C  
ATOM   3593  HD2 LYS A 222       6.382  -9.706  19.594  1.00 90.28           H  
ATOM   3594  HD3 LYS A 222       5.707  -9.210  21.151  1.00 90.28           H  
ATOM   3595  CE  LYS A 222       4.344 -10.347  19.910  1.00 90.28           C  
ATOM   3596  HE2 LYS A 222       3.443  -9.952  20.380  1.00 90.28           H  
ATOM   3597  HE3 LYS A 222       4.134 -10.454  18.846  1.00 90.28           H  
ATOM   3598  NZ  LYS A 222       4.653 -11.692  20.489  1.00 90.28           N  
ATOM   3599  HZ1 LYS A 222       3.896 -12.353  20.389  1.00 90.28           H  
ATOM   3600  HZ2 LYS A 222       5.427 -12.166  20.047  1.00 90.28           H  
ATOM   3601  HZ3 LYS A 222       4.852 -11.684  21.479  1.00 90.28           H  
ATOM   3602  N   SER A 223       5.307  -4.013  20.726  1.00 89.31           N  
ATOM   3603  H   SER A 223       6.272  -4.021  21.023  1.00 89.31           H  
ATOM   3604  CA  SER A 223       4.371  -3.205  21.522  1.00 89.31           C  
ATOM   3605  HA  SER A 223       3.517  -3.825  21.794  1.00 89.31           H  
ATOM   3606  C   SER A 223       3.828  -1.998  20.746  1.00 89.31           C  
ATOM   3607  CB  SER A 223       5.060  -2.763  22.825  1.00 89.31           C  
ATOM   3608  HB2 SER A 223       4.400  -2.109  23.394  1.00 89.31           H  
ATOM   3609  HB3 SER A 223       5.282  -3.644  23.426  1.00 89.31           H  
ATOM   3610  O   SER A 223       2.614  -1.845  20.602  1.00 89.31           O  
ATOM   3611  OG  SER A 223       6.270  -2.092  22.537  1.00 89.31           O  
ATOM   3612  HG  SER A 223       6.891  -2.318  23.233  1.00 89.31           H  
ATOM   3613  N   SER A 224       4.723  -1.171  20.198  1.00 89.91           N  
ATOM   3614  H   SER A 224       5.690  -1.344  20.431  1.00 89.91           H  
ATOM   3615  CA  SER A 224       4.364   0.073  19.500  1.00 89.91           C  
ATOM   3616  HA  SER A 224       3.449   0.461  19.947  1.00 89.91           H  
ATOM   3617  C   SER A 224       4.074  -0.095  18.005  1.00 89.91           C  
ATOM   3618  CB  SER A 224       5.447   1.134  19.713  1.00 89.91           C  
ATOM   3619  HB2 SER A 224       5.102   2.076  19.285  1.00 89.91           H  
ATOM   3620  HB3 SER A 224       5.611   1.279  20.780  1.00 89.91           H  
ATOM   3621  O   SER A 224       3.438   0.770  17.409  1.00 89.91           O  
ATOM   3622  OG  SER A 224       6.664   0.768  19.091  1.00 89.91           O  
ATOM   3623  HG  SER A 224       7.206   0.302  19.732  1.00 89.91           H  
ATOM   3624  N   GLY A 225       4.538  -1.180  17.382  1.00 89.12           N  
ATOM   3625  H   GLY A 225       5.089  -1.842  17.909  1.00 89.12           H  
ATOM   3626  CA  GLY A 225       4.453  -1.397  15.936  1.00 89.12           C  
ATOM   3627  HA2 GLY A 225       4.685  -2.442  15.727  1.00 89.12           H  
ATOM   3628  HA3 GLY A 225       3.437  -1.189  15.599  1.00 89.12           H  
ATOM   3629  C   GLY A 225       5.409  -0.535  15.106  1.00 89.12           C  
ATOM   3630  O   GLY A 225       5.369  -0.623  13.883  1.00 89.12           O  
ATOM   3631  N   LYS A 226       6.267   0.283  15.736  1.00 91.72           N  
ATOM   3632  H   LYS A 226       6.268   0.285  16.746  1.00 91.72           H  
ATOM   3633  CA  LYS A 226       7.271   1.091  15.030  1.00 91.72           C  
ATOM   3634  HA  LYS A 226       6.766   1.685  14.267  1.00 91.72           H  
ATOM   3635  C   LYS A 226       8.277   0.189  14.319  1.00 91.72           C  
ATOM   3636  CB  LYS A 226       8.004   2.028  15.997  1.00 91.72           C  
ATOM   3637  HB2 LYS A 226       8.430   1.438  16.809  1.00 91.72           H  
ATOM   3638  HB3 LYS A 226       8.822   2.502  15.455  1.00 91.72           H  
ATOM   3639  O   LYS A 226       8.710  -0.814  14.889  1.00 91.72           O  
ATOM   3640  CG  LYS A 226       7.111   3.135  16.574  1.00 91.72           C  
ATOM   3641  HG2 LYS A 226       6.278   2.697  17.123  1.00 91.72           H  
ATOM   3642  HG3 LYS A 226       6.720   3.746  15.761  1.00 91.72           H  
ATOM   3643  CD  LYS A 226       7.947   4.010  17.517  1.00 91.72           C  
ATOM   3644  HD2 LYS A 226       8.781   4.435  16.959  1.00 91.72           H  
ATOM   3645  HD3 LYS A 226       8.347   3.382  18.315  1.00 91.72           H  
ATOM   3646  CE  LYS A 226       7.114   5.138  18.130  1.00 91.72           C  
ATOM   3647  HE2 LYS A 226       6.707   5.749  17.324  1.00 91.72           H  
ATOM   3648  HE3 LYS A 226       6.281   4.697  18.676  1.00 91.72           H  
ATOM   3649  NZ  LYS A 226       7.946   5.969  19.040  1.00 91.72           N  
ATOM   3650  HZ1 LYS A 226       8.719   6.382  18.538  1.00 91.72           H  
ATOM   3651  HZ2 LYS A 226       7.405   6.711  19.462  1.00 91.72           H  
ATOM   3652  HZ3 LYS A 226       8.341   5.405  19.778  1.00 91.72           H  
ATOM   3653  N   VAL A 227       8.662   0.575  13.106  1.00 93.67           N  
ATOM   3654  H   VAL A 227       8.298   1.440  12.733  1.00 93.67           H  
ATOM   3655  CA  VAL A 227       9.597  -0.166  12.253  1.00 93.67           C  
ATOM   3656  HA  VAL A 227       9.947  -1.041  12.801  1.00 93.67           H  
ATOM   3657  C   VAL A 227      10.810   0.701  11.927  1.00 93.67           C  
ATOM   3658  CB  VAL A 227       8.912  -0.674  10.967  1.00 93.67           C  
ATOM   3659  HB  VAL A 227       8.539   0.177  10.396  1.00 93.67           H  
ATOM   3660  O   VAL A 227      10.673   1.903  11.709  1.00 93.67           O  
ATOM   3661  CG1 VAL A 227       9.883  -1.470  10.085  1.00 93.67           C  
ATOM   3662 HG11 VAL A 227      10.355  -2.266  10.661  1.00 93.67           H  
ATOM   3663 HG12 VAL A 227      10.648  -0.815   9.668  1.00 93.67           H  
ATOM   3664 HG13 VAL A 227       9.339  -1.914   9.251  1.00 93.67           H  
ATOM   3665  CG2 VAL A 227       7.734  -1.603  11.286  1.00 93.67           C  
ATOM   3666 HG21 VAL A 227       7.272  -1.945  10.360  1.00 93.67           H  
ATOM   3667 HG22 VAL A 227       8.087  -2.467  11.848  1.00 93.67           H  
ATOM   3668 HG23 VAL A 227       6.975  -1.072  11.861  1.00 93.67           H  
ATOM   3669  N   ALA A 228      11.984   0.080  11.873  1.00 93.71           N  
ATOM   3670  H   ALA A 228      12.012  -0.905  12.095  1.00 93.71           H  
ATOM   3671  CA  ALA A 228      13.213   0.678  11.373  1.00 93.71           C  
ATOM   3672  HA  ALA A 228      12.962   1.514  10.722  1.00 93.71           H  
ATOM   3673  C   ALA A 228      14.012  -0.321  10.528  1.00 93.71           C  
ATOM   3674  CB  ALA A 228      14.019   1.213  12.558  1.00 93.71           C  
ATOM   3675  HB1 ALA A 228      13.406   1.921  13.115  1.00 93.71           H  
ATOM   3676  HB2 ALA A 228      14.902   1.738  12.195  1.00 93.71           H  
ATOM   3677  HB3 ALA A 228      14.327   0.398  13.212  1.00 93.71           H  
ATOM   3678  O   ALA A 228      13.752  -1.520  10.548  1.00 93.71           O  
ATOM   3679  N   THR A 229      14.996   0.176   9.789  1.00 93.82           N  
ATOM   3680  H   THR A 229      15.140   1.176   9.809  1.00 93.82           H  
ATOM   3681  CA  THR A 229      15.954  -0.623   9.015  1.00 93.82           C  
ATOM   3682  HA  THR A 229      15.566  -1.630   8.862  1.00 93.82           H  
ATOM   3683  C   THR A 229      17.270  -0.708   9.774  1.00 93.82           C  
ATOM   3684  CB  THR A 229      16.196   0.004   7.637  1.00 93.82           C  
ATOM   3685  HB  THR A 229      16.707   0.959   7.756  1.00 93.82           H  
ATOM   3686  O   THR A 229      17.747   0.310  10.273  1.00 93.82           O  
ATOM   3687  CG2 THR A 229      17.026  -0.897   6.727  1.00 93.82           C  
ATOM   3688 HG21 THR A 229      17.096  -0.447   5.737  1.00 93.82           H  
ATOM   3689 HG22 THR A 229      16.544  -1.870   6.638  1.00 93.82           H  
ATOM   3690 HG23 THR A 229      18.033  -1.023   7.125  1.00 93.82           H  
ATOM   3691  OG1 THR A 229      14.962   0.233   6.997  1.00 93.82           O  
ATOM   3692  HG1 THR A 229      14.528   0.950   7.464  1.00 93.82           H  
ATOM   3693  N   ILE A 230      17.877  -1.891   9.845  1.00 93.95           N  
ATOM   3694  H   ILE A 230      17.433  -2.683   9.403  1.00 93.95           H  
ATOM   3695  CA  ILE A 230      19.205  -2.097  10.432  1.00 93.95           C  
ATOM   3696  HA  ILE A 230      19.291  -1.506  11.343  1.00 93.95           H  
ATOM   3697  C   ILE A 230      20.256  -1.585   9.443  1.00 93.95           C  
ATOM   3698  CB  ILE A 230      19.414  -3.584  10.806  1.00 93.95           C  
ATOM   3699  HB  ILE A 230      19.321  -4.183   9.901  1.00 93.95           H  
ATOM   3700  O   ILE A 230      20.494  -2.202   8.410  1.00 93.95           O  
ATOM   3701  CG1 ILE A 230      18.335  -4.052  11.815  1.00 93.95           C  
ATOM   3702 HG12 ILE A 230      17.343  -3.859  11.405  1.00 93.95           H  
ATOM   3703 HG13 ILE A 230      18.430  -3.480  12.738  1.00 93.95           H  
ATOM   3704  CG2 ILE A 230      20.827  -3.789  11.389  1.00 93.95           C  
ATOM   3705 HG21 ILE A 230      20.945  -3.221  12.312  1.00 93.95           H  
ATOM   3706 HG22 ILE A 230      20.999  -4.847  11.591  1.00 93.95           H  
ATOM   3707 HG23 ILE A 230      21.591  -3.473  10.679  1.00 93.95           H  
ATOM   3708  CD1 ILE A 230      18.387  -5.547  12.153  1.00 93.95           C  
ATOM   3709 HD11 ILE A 230      18.363  -6.137  11.237  1.00 93.95           H  
ATOM   3710 HD12 ILE A 230      17.521  -5.804  12.763  1.00 93.95           H  
ATOM   3711 HD13 ILE A 230      19.288  -5.783  12.719  1.00 93.95           H  
ATOM   3712  N   LEU A 231      20.892  -0.457   9.750  1.00 91.96           N  
ATOM   3713  H   LEU A 231      20.697  -0.028  10.643  1.00 91.96           H  
ATOM   3714  CA  LEU A 231      21.929   0.143   8.907  1.00 91.96           C  
ATOM   3715  HA  LEU A 231      21.667   0.023   7.855  1.00 91.96           H  
ATOM   3716  C   LEU A 231      23.284  -0.526   9.104  1.00 91.96           C  
ATOM   3717  CB  LEU A 231      22.063   1.638   9.235  1.00 91.96           C  
ATOM   3718  HB2 LEU A 231      22.361   1.747  10.278  1.00 91.96           H  
ATOM   3719  HB3 LEU A 231      22.872   2.033   8.620  1.00 91.96           H  
ATOM   3720  O   LEU A 231      24.031  -0.724   8.152  1.00 91.96           O  
ATOM   3721  CG  LEU A 231      20.810   2.492   8.995  1.00 91.96           C  
ATOM   3722  HG  LEU A 231      20.019   2.199   9.687  1.00 91.96           H  
ATOM   3723  CD1 LEU A 231      21.185   3.951   9.265  1.00 91.96           C  
ATOM   3724 HD11 LEU A 231      21.349   4.094  10.333  1.00 91.96           H  
ATOM   3725 HD12 LEU A 231      20.382   4.610   8.933  1.00 91.96           H  
ATOM   3726 HD13 LEU A 231      22.085   4.216   8.710  1.00 91.96           H  
ATOM   3727  CD2 LEU A 231      20.286   2.369   7.564  1.00 91.96           C  
ATOM   3728 HD21 LEU A 231      21.080   2.591   6.851  1.00 91.96           H  
ATOM   3729 HD22 LEU A 231      19.458   3.061   7.408  1.00 91.96           H  
ATOM   3730 HD23 LEU A 231      19.914   1.359   7.390  1.00 91.96           H  
ATOM   3731  N   GLU A 232      23.605  -0.853  10.352  1.00 91.72           N  
ATOM   3732  H   GLU A 232      22.939  -0.672  11.089  1.00 91.72           H  
ATOM   3733  CA  GLU A 232      24.907  -1.381  10.732  1.00 91.72           C  
ATOM   3734  HA  GLU A 232      25.290  -2.002   9.923  1.00 91.72           H  
ATOM   3735  C   GLU A 232      24.774  -2.235  11.991  1.00 91.72           C  
ATOM   3736  CB  GLU A 232      25.881  -0.213  10.945  1.00 91.72           C  
ATOM   3737  HB2 GLU A 232      25.816   0.454  10.085  1.00 91.72           H  
ATOM   3738  HB3 GLU A 232      25.588   0.339  11.837  1.00 91.72           H  
ATOM   3739  O   GLU A 232      23.993  -1.920  12.893  1.00 91.72           O  
ATOM   3740  CG  GLU A 232      27.338  -0.667  11.091  1.00 91.72           C  
ATOM   3741  HG2 GLU A 232      27.432  -1.274  11.992  1.00 91.72           H  
ATOM   3742  HG3 GLU A 232      27.598  -1.288  10.234  1.00 91.72           H  
ATOM   3743  CD  GLU A 232      28.313   0.519  11.181  1.00 91.72           C  
ATOM   3744  OE1 GLU A 232      29.533   0.250  11.135  1.00 91.72           O  
ATOM   3745  OE2 GLU A 232      27.846   1.679  11.314  1.00 91.72           O  
ATOM   3746  N   ILE A 233      25.551  -3.315  12.037  1.00 92.23           N  
ATOM   3747  H   ILE A 233      26.223  -3.452  11.296  1.00 92.23           H  
ATOM   3748  CA  ILE A 233      25.685  -4.193  13.196  1.00 92.23           C  
ATOM   3749  HA  ILE A 233      25.001  -3.875  13.983  1.00 92.23           H  
ATOM   3750  C   ILE A 233      27.114  -4.018  13.699  1.00 92.23           C  
ATOM   3751  CB  ILE A 233      25.343  -5.653  12.830  1.00 92.23           C  
ATOM   3752  HB  ILE A 233      26.034  -5.994  12.059  1.00 92.23           H  
ATOM   3753  O   ILE A 233      28.070  -4.354  13.002  1.00 92.23           O  
ATOM   3754  CG1 ILE A 233      23.908  -5.725  12.262  1.00 92.23           C  
ATOM   3755 HG12 ILE A 233      23.837  -5.096  11.375  1.00 92.23           H  
ATOM   3756 HG13 ILE A 233      23.211  -5.330  13.000  1.00 92.23           H  
ATOM   3757  CG2 ILE A 233      25.521  -6.545  14.070  1.00 92.23           C  
ATOM   3758 HG21 ILE A 233      25.320  -7.589  13.827  1.00 92.23           H  
ATOM   3759 HG22 ILE A 233      26.552  -6.479  14.419  1.00 92.23           H  
ATOM   3760 HG23 ILE A 233      24.850  -6.228  14.868  1.00 92.23           H  
ATOM   3761  CD1 ILE A 233      23.444  -7.118  11.842  1.00 92.23           C  
ATOM   3762 HD11 ILE A 233      22.447  -7.034  11.409  1.00 92.23           H  
ATOM   3763 HD12 ILE A 233      24.120  -7.519  11.086  1.00 92.23           H  
ATOM   3764 HD13 ILE A 233      23.396  -7.787  12.701  1.00 92.23           H  
ATOM   3765  N   LEU A 234      27.241  -3.439  14.888  1.00 89.19           N  
ATOM   3766  H   LEU A 234      26.396  -3.267  15.415  1.00 89.19           H  
ATOM   3767  CA  LEU A 234      28.506  -3.045  15.494  1.00 89.19           C  
ATOM   3768  HA  LEU A 234      29.248  -2.889  14.711  1.00 89.19           H  
ATOM   3769  C   LEU A 234      29.050  -4.177  16.391  1.00 89.19           C  
ATOM   3770  CB  LEU A 234      28.278  -1.697  16.220  1.00 89.19           C  
ATOM   3771  HB2 LEU A 234      27.474  -1.836  16.942  1.00 89.19           H  
ATOM   3772  HB3 LEU A 234      29.174  -1.405  16.768  1.00 89.19           H  
ATOM   3773  O   LEU A 234      28.762  -5.359  16.184  1.00 89.19           O  
ATOM   3774  CG  LEU A 234      27.894  -0.512  15.314  1.00 89.19           C  
ATOM   3775  HG  LEU A 234      27.036  -0.772  14.693  1.00 89.19           H  
ATOM   3776  CD1 LEU A 234      27.512   0.683  16.188  1.00 89.19           C  
ATOM   3777 HD11 LEU A 234      27.232   1.523  15.552  1.00 89.19           H  
ATOM   3778 HD12 LEU A 234      26.660   0.424  16.816  1.00 89.19           H  
ATOM   3779 HD13 LEU A 234      28.350   0.976  16.821  1.00 89.19           H  
ATOM   3780  CD2 LEU A 234      29.060  -0.096  14.422  1.00 89.19           C  
ATOM   3781 HD21 LEU A 234      29.948   0.113  15.020  1.00 89.19           H  
ATOM   3782 HD22 LEU A 234      28.796   0.804  13.866  1.00 89.19           H  
ATOM   3783 HD23 LEU A 234      29.285  -0.878  13.698  1.00 89.19           H  
ATOM   3784  N   SER A 235      29.885  -3.801  17.364  1.00 73.91           N  
ATOM   3785  H   SER A 235      30.008  -2.805  17.478  1.00 73.91           H  
ATOM   3786  CA  SER A 235      30.576  -4.664  18.332  1.00 73.91           C  
ATOM   3787  HA  SER A 235      31.523  -4.965  17.882  1.00 73.91           H  
ATOM   3788  C   SER A 235      29.811  -5.936  18.732  1.00 73.91           C  
ATOM   3789  CB  SER A 235      30.896  -3.851  19.592  1.00 73.91           C  
ATOM   3790  HB2 SER A 235      31.524  -4.455  20.247  1.00 73.91           H  
ATOM   3791  HB3 SER A 235      31.445  -2.949  19.323  1.00 73.91           H  
ATOM   3792  O   SER A 235      28.605  -5.909  18.975  1.00 73.91           O  
ATOM   3793  OG  SER A 235      29.726  -3.499  20.296  1.00 73.91           O  
ATOM   3794  HG  SER A 235      29.414  -2.625  20.050  1.00 73.91           H  
ATOM   3795  N   THR A 236      30.524  -7.073  18.769  1.00 78.40           N  
ATOM   3796  H   THR A 236      31.511  -6.994  18.568  1.00 78.40           H  
ATOM   3797  CA  THR A 236      30.031  -8.418  19.154  1.00 78.40           C  
ATOM   3798  HA  THR A 236      30.677  -9.135  18.648  1.00 78.40           H  
ATOM   3799  C   THR A 236      28.624  -8.793  18.664  1.00 78.40           C  
ATOM   3800  CB  THR A 236      30.187  -8.703  20.663  1.00 78.40           C  
ATOM   3801  HB  THR A 236      29.743  -9.668  20.909  1.00 78.40           H  
ATOM   3802  O   THR A 236      27.996  -9.661  19.263  1.00 78.40           O  
ATOM   3803  CG2 THR A 236      31.660  -8.767  21.068  1.00 78.40           C  
ATOM   3804 HG21 THR A 236      31.726  -9.015  22.128  1.00 78.40           H  
ATOM   3805 HG22 THR A 236      32.170  -9.539  20.492  1.00 78.40           H  
ATOM   3806 HG23 THR A 236      32.139  -7.802  20.902  1.00 78.40           H  
ATOM   3807  OG1 THR A 236      29.590  -7.706  21.457  1.00 78.40           O  
ATOM   3808  HG1 THR A 236      28.710  -7.509  21.128  1.00 78.40           H  
ATOM   3809  N   GLN A 237      28.128  -8.176  17.581  1.00 83.65           N  
ATOM   3810  H   GLN A 237      28.638  -7.385  17.216  1.00 83.65           H  
ATOM   3811  CA  GLN A 237      26.786  -8.380  17.036  1.00 83.65           C  
ATOM   3812  HA  GLN A 237      26.693  -7.714  16.178  1.00 83.65           H  
ATOM   3813  C   GLN A 237      25.615  -7.983  17.959  1.00 83.65           C  
ATOM   3814  CB  GLN A 237      26.689  -9.819  16.507  1.00 83.65           C  
ATOM   3815  HB2 GLN A 237      25.651 -10.061  16.280  1.00 83.65           H  
ATOM   3816  HB3 GLN A 237      27.006 -10.520  17.279  1.00 83.65           H  
ATOM   3817  O   GLN A 237      24.473  -8.335  17.676  1.00 83.65           O  
ATOM   3818  CG  GLN A 237      27.556 -10.064  15.270  1.00 83.65           C  
ATOM   3819  HG2 GLN A 237      28.577  -9.731  15.460  1.00 83.65           H  
ATOM   3820  HG3 GLN A 237      27.156  -9.491  14.434  1.00 83.65           H  
ATOM   3821  CD  GLN A 237      27.608 -11.537  14.881  1.00 83.65           C  
ATOM   3822  NE2 GLN A 237      28.351 -11.872  13.849  1.00 83.65           N  
ATOM   3823 HE21 GLN A 237      28.866 -11.168  13.340  1.00 83.65           H  
ATOM   3824 HE22 GLN A 237      28.391 -12.860  13.642  1.00 83.65           H  
ATOM   3825  OE1 GLN A 237      27.023 -12.425  15.480  1.00 83.65           O  
ATOM   3826  N   THR A 238      25.848  -7.248  19.048  1.00 88.81           N  
ATOM   3827  H   THR A 238      26.793  -6.953  19.247  1.00 88.81           H  
ATOM   3828  CA  THR A 238      24.795  -6.872  20.016  1.00 88.81           C  
ATOM   3829  HA  THR A 238      23.897  -7.463  19.834  1.00 88.81           H  
ATOM   3830  C   THR A 238      24.357  -5.416  19.908  1.00 88.81           C  
ATOM   3831  CB  THR A 238      25.232  -7.166  21.455  1.00 88.81           C  
ATOM   3832  HB  THR A 238      24.512  -6.734  22.150  1.00 88.81           H  
ATOM   3833  O   THR A 238      23.302  -5.066  20.423  1.00 88.81           O  
ATOM   3834  CG2 THR A 238      25.325  -8.668  21.718  1.00 88.81           C  
ATOM   3835 HG21 THR A 238      26.055  -9.128  21.053  1.00 88.81           H  
ATOM   3836 HG22 THR A 238      25.617  -8.840  22.754  1.00 88.81           H  
ATOM   3837 HG23 THR A 238      24.347  -9.121  21.556  1.00 88.81           H  
ATOM   3838  OG1 THR A 238      26.507  -6.612  21.697  1.00 88.81           O  
ATOM   3839  HG1 THR A 238      26.645  -6.621  22.647  1.00 88.81           H  
ATOM   3840  N   GLN A 239      25.125  -4.567  19.228  1.00 91.27           N  
ATOM   3841  H   GLN A 239      25.986  -4.916  18.831  1.00 91.27           H  
ATOM   3842  CA  GLN A 239      24.792  -3.159  19.009  1.00 91.27           C  
ATOM   3843  HA  GLN A 239      23.990  -2.856  19.682  1.00 91.27           H  
ATOM   3844  C   GLN A 239      24.325  -2.932  17.572  1.00 91.27           C  
ATOM   3845  CB  GLN A 239      26.015  -2.300  19.321  1.00 91.27           C  
ATOM   3846  HB2 GLN A 239      26.878  -2.738  18.819  1.00 91.27           H  
ATOM   3847  HB3 GLN A 239      25.854  -1.291  18.942  1.00 91.27           H  
ATOM   3848  O   GLN A 239      24.998  -3.348  16.629  1.00 91.27           O  
ATOM   3849  CG  GLN A 239      26.312  -2.218  20.820  1.00 91.27           C  
ATOM   3850  HG2 GLN A 239      26.413  -3.220  21.236  1.00 91.27           H  
ATOM   3851  HG3 GLN A 239      25.484  -1.714  21.319  1.00 91.27           H  
ATOM   3852  CD  GLN A 239      27.602  -1.454  21.097  1.00 91.27           C  
ATOM   3853  NE2 GLN A 239      27.924  -1.209  22.344  1.00 91.27           N  
ATOM   3854 HE21 GLN A 239      27.266  -1.436  23.075  1.00 91.27           H  
ATOM   3855 HE22 GLN A 239      28.740  -0.634  22.496  1.00 91.27           H  
ATOM   3856  OE1 GLN A 239      28.375  -1.102  20.214  1.00 91.27           O  
ATOM   3857  N   LEU A 240      23.197  -2.246  17.398  1.00 93.51           N  
ATOM   3858  H   LEU A 240      22.699  -1.934  18.219  1.00 93.51           H  
ATOM   3859  CA  LEU A 240      22.599  -1.971  16.094  1.00 93.51           C  
ATOM   3860  HA  LEU A 240      23.267  -2.323  15.308  1.00 93.51           H  
ATOM   3861  C   LEU A 240      22.397  -0.470  15.906  1.00 93.51           C  
ATOM   3862  CB  LEU A 240      21.254  -2.703  15.929  1.00 93.51           C  
ATOM   3863  HB2 LEU A 240      20.952  -2.637  14.883  1.00 93.51           H  
ATOM   3864  HB3 LEU A 240      20.505  -2.162  16.507  1.00 93.51           H  
ATOM   3865  O   LEU A 240      21.829   0.208  16.766  1.00 93.51           O  
ATOM   3866  CG  LEU A 240      21.213  -4.175  16.369  1.00 93.51           C  
ATOM   3867  HG  LEU A 240      21.582  -4.280  17.389  1.00 93.51           H  
ATOM   3868  CD1 LEU A 240      19.765  -4.659  16.340  1.00 93.51           C  
ATOM   3869 HD11 LEU A 240      19.724  -5.686  16.703  1.00 93.51           H  
ATOM   3870 HD12 LEU A 240      19.364  -4.607  15.328  1.00 93.51           H  
ATOM   3871 HD13 LEU A 240      19.165  -4.036  17.003  1.00 93.51           H  
ATOM   3872  CD2 LEU A 240      22.030  -5.065  15.440  1.00 93.51           C  
ATOM   3873 HD21 LEU A 240      23.053  -4.695  15.381  1.00 93.51           H  
ATOM   3874 HD22 LEU A 240      21.578  -5.071  14.448  1.00 93.51           H  
ATOM   3875 HD23 LEU A 240      22.051  -6.079  15.840  1.00 93.51           H  
ATOM   3876  N   LYS A 241      22.784   0.026  14.733  1.00 92.63           N  
ATOM   3877  H   LYS A 241      23.231  -0.605  14.083  1.00 92.63           H  
ATOM   3878  CA  LYS A 241      22.387   1.348  14.248  1.00 92.63           C  
ATOM   3879  HA  LYS A 241      22.099   1.971  15.094  1.00 92.63           H  
ATOM   3880  C   LYS A 241      21.186   1.189  13.327  1.00 92.63           C  
ATOM   3881  CB  LYS A 241      23.579   1.998  13.545  1.00 92.63           C  
ATOM   3882  HB2 LYS A 241      24.449   1.935  14.199  1.00 92.63           H  
ATOM   3883  HB3 LYS A 241      23.793   1.455  12.625  1.00 92.63           H  
ATOM   3884  O   LYS A 241      21.244   0.396  12.387  1.00 92.63           O  
ATOM   3885  CG  LYS A 241      23.306   3.469  13.221  1.00 92.63           C  
ATOM   3886  HG2 LYS A 241      22.464   3.552  12.533  1.00 92.63           H  
ATOM   3887  HG3 LYS A 241      23.076   4.006  14.141  1.00 92.63           H  
ATOM   3888  CD  LYS A 241      24.553   4.071  12.576  1.00 92.63           C  
ATOM   3889  HD2 LYS A 241      24.764   3.550  11.642  1.00 92.63           H  
ATOM   3890  HD3 LYS A 241      25.400   3.933  13.248  1.00 92.63           H  
ATOM   3891  CE  LYS A 241      24.350   5.561  12.308  1.00 92.63           C  
ATOM   3892  HE2 LYS A 241      24.075   6.047  13.244  1.00 92.63           H  
ATOM   3893  HE3 LYS A 241      23.528   5.686  11.604  1.00 92.63           H  
ATOM   3894  NZ  LYS A 241      25.599   6.148  11.772  1.00 92.63           N  
ATOM   3895  HZ1 LYS A 241      26.347   6.014  12.437  1.00 92.63           H  
ATOM   3896  HZ2 LYS A 241      25.490   7.136  11.594  1.00 92.63           H  
ATOM   3897  HZ3 LYS A 241      25.870   5.672  10.923  1.00 92.63           H  
ATOM   3898  N   VAL A 242      20.113   1.939  13.570  1.00 93.61           N  
ATOM   3899  H   VAL A 242      20.134   2.596  14.336  1.00 93.61           H  
ATOM   3900  CA  VAL A 242      18.855   1.801  12.819  1.00 93.61           C  
ATOM   3901  HA  VAL A 242      19.059   1.181  11.946  1.00 93.61           H  
ATOM   3902  C   VAL A 242      18.339   3.132  12.275  1.00 93.61           C  
ATOM   3903  CB  VAL A 242      17.771   1.073  13.638  1.00 93.61           C  
ATOM   3904  HB  VAL A 242      16.913   0.910  12.985  1.00 93.61           H  
ATOM   3905  O   VAL A 242      18.674   4.190  12.804  1.00 93.61           O  
ATOM   3906  CG1 VAL A 242      18.245  -0.306  14.114  1.00 93.61           C  
ATOM   3907 HG11 VAL A 242      17.404  -0.841  14.555  1.00 93.61           H  
ATOM   3908 HG12 VAL A 242      18.621  -0.884  13.269  1.00 93.61           H  
ATOM   3909 HG13 VAL A 242      19.032  -0.206  14.862  1.00 93.61           H  
ATOM   3910  CG2 VAL A 242      17.295   1.875  14.856  1.00 93.61           C  
ATOM   3911 HG21 VAL A 242      18.111   2.022  15.563  1.00 93.61           H  
ATOM   3912 HG22 VAL A 242      16.481   1.342  15.347  1.00 93.61           H  
ATOM   3913 HG23 VAL A 242      16.914   2.846  14.542  1.00 93.61           H  
ATOM   3914  N   TYR A 243      17.517   3.085  11.221  1.00 92.00           N  
ATOM   3915  H   TYR A 243      17.335   2.186  10.798  1.00 92.00           H  
ATOM   3916  CA  TYR A 243      16.804   4.257  10.702  1.00 92.00           C  
ATOM   3917  HA  TYR A 243      16.792   5.004  11.495  1.00 92.00           H  
ATOM   3918  C   TYR A 243      15.357   3.934  10.270  1.00 92.00           C  
ATOM   3919  CB  TYR A 243      17.584   4.894   9.553  1.00 92.00           C  
ATOM   3920  HB2 TYR A 243      17.723   4.161   8.757  1.00 92.00           H  
ATOM   3921  HB3 TYR A 243      18.563   5.181   9.937  1.00 92.00           H  
ATOM   3922  O   TYR A 243      15.160   2.960   9.538  1.00 92.00           O  
ATOM   3923  CG  TYR A 243      16.920   6.135   8.990  1.00 92.00           C  
ATOM   3924  CD1 TYR A 243      16.084   6.041   7.861  1.00 92.00           C  
ATOM   3925  HD1 TYR A 243      15.927   5.086   7.381  1.00 92.00           H  
ATOM   3926  CD2 TYR A 243      17.112   7.380   9.622  1.00 92.00           C  
ATOM   3927  HD2 TYR A 243      17.753   7.448  10.489  1.00 92.00           H  
ATOM   3928  CE1 TYR A 243      15.444   7.190   7.360  1.00 92.00           C  
ATOM   3929  HE1 TYR A 243      14.803   7.128   6.493  1.00 92.00           H  
ATOM   3930  CE2 TYR A 243      16.470   8.531   9.126  1.00 92.00           C  
ATOM   3931  HE2 TYR A 243      16.622   9.484   9.611  1.00 92.00           H  
ATOM   3932  OH  TYR A 243      15.024   9.545   7.500  1.00 92.00           O  
ATOM   3933  HH  TYR A 243      15.246  10.331   8.005  1.00 92.00           H  
ATOM   3934  CZ  TYR A 243      15.638   8.437   7.989  1.00 92.00           C  
ATOM   3935  N   PRO A 244      14.353   4.749  10.660  1.00 92.30           N  
ATOM   3936  CA  PRO A 244      14.455   5.862  11.612  1.00 92.30           C  
ATOM   3937  HA  PRO A 244      15.172   6.602  11.255  1.00 92.30           H  
ATOM   3938  C   PRO A 244      14.888   5.392  13.010  1.00 92.30           C  
ATOM   3939  CB  PRO A 244      13.065   6.505  11.637  1.00 92.30           C  
ATOM   3940  HB2 PRO A 244      12.823   6.940  12.607  1.00 92.30           H  
ATOM   3941  HB3 PRO A 244      13.002   7.262  10.855  1.00 92.30           H  
ATOM   3942  O   PRO A 244      14.792   4.208  13.329  1.00 92.30           O  
ATOM   3943  CG  PRO A 244      12.140   5.340  11.293  1.00 92.30           C  
ATOM   3944  HG2 PRO A 244      11.972   4.726  12.178  1.00 92.30           H  
ATOM   3945  HG3 PRO A 244      11.193   5.680  10.874  1.00 92.30           H  
ATOM   3946  CD  PRO A 244      12.962   4.558  10.274  1.00 92.30           C  
ATOM   3947  HD2 PRO A 244      12.673   3.507  10.287  1.00 92.30           H  
ATOM   3948  HD3 PRO A 244      12.807   4.971   9.277  1.00 92.30           H  
ATOM   3949  N   ALA A 245      15.398   6.310  13.835  1.00 91.88           N  
ATOM   3950  H   ALA A 245      15.460   7.275  13.543  1.00 91.88           H  
ATOM   3951  CA  ALA A 245      15.762   5.989  15.212  1.00 91.88           C  
ATOM   3952  HA  ALA A 245      16.500   5.187  15.194  1.00 91.88           H  
ATOM   3953  C   ALA A 245      14.531   5.494  15.990  1.00 91.88           C  
ATOM   3954  CB  ALA A 245      16.411   7.209  15.877  1.00 91.88           C  
ATOM   3955  HB1 ALA A 245      17.304   7.506  15.328  1.00 91.88           H  
ATOM   3956  HB2 ALA A 245      16.705   6.962  16.897  1.00 91.88           H  
ATOM   3957  HB3 ALA A 245      15.710   8.043  15.909  1.00 91.88           H  
ATOM   3958  O   ALA A 245      13.415   5.995  15.809  1.00 91.88           O  
ATOM   3959  N   LEU A 246      14.737   4.515  16.869  1.00 92.27           N  
ATOM   3960  H   LEU A 246      15.682   4.181  16.995  1.00 92.27           H  
ATOM   3961  CA  LEU A 246      13.699   3.952  17.729  1.00 92.27           C  
ATOM   3962  HA  LEU A 246      12.729   4.390  17.493  1.00 92.27           H  
ATOM   3963  C   LEU A 246      14.002   4.304  19.190  1.00 92.27           C  
ATOM   3964  CB  LEU A 246      13.614   2.424  17.508  1.00 92.27           C  
ATOM   3965  HB2 LEU A 246      12.945   2.008  18.261  1.00 92.27           H  
ATOM   3966  HB3 LEU A 246      14.603   1.996  17.670  1.00 92.27           H  
ATOM   3967  O   LEU A 246      14.437   3.417  19.907  1.00 92.27           O  
ATOM   3968  CG  LEU A 246      13.115   1.971  16.129  1.00 92.27           C  
ATOM   3969  HG  LEU A 246      13.758   2.387  15.354  1.00 92.27           H  
ATOM   3970  CD1 LEU A 246      13.167   0.444  16.046  1.00 92.27           C  
ATOM   3971 HD11 LEU A 246      12.642  -0.001  16.891  1.00 92.27           H  
ATOM   3972 HD12 LEU A 246      12.712   0.103  15.116  1.00 92.27           H  
ATOM   3973 HD13 LEU A 246      14.206   0.114  16.060  1.00 92.27           H  
ATOM   3974  CD2 LEU A 246      11.669   2.406  15.875  1.00 92.27           C  
ATOM   3975 HD21 LEU A 246      11.337   2.004  14.918  1.00 92.27           H  
ATOM   3976 HD22 LEU A 246      11.026   2.038  16.675  1.00 92.27           H  
ATOM   3977 HD23 LEU A 246      11.621   3.493  15.815  1.00 92.27           H  
ATOM   3978  N   PRO A 247      13.811   5.557  19.644  1.00 86.99           N  
ATOM   3979  CA  PRO A 247      14.200   5.967  20.992  1.00 86.99           C  
ATOM   3980  HA  PRO A 247      15.215   5.629  21.202  1.00 86.99           H  
ATOM   3981  C   PRO A 247      13.258   5.407  22.068  1.00 86.99           C  
ATOM   3982  CB  PRO A 247      14.189   7.499  20.956  1.00 86.99           C  
ATOM   3983  HB2 PRO A 247      15.143   7.860  20.571  1.00 86.99           H  
ATOM   3984  HB3 PRO A 247      13.990   7.941  21.933  1.00 86.99           H  
ATOM   3985  O   PRO A 247      12.089   5.109  21.801  1.00 86.99           O  
ATOM   3986  CG  PRO A 247      13.083   7.805  19.947  1.00 86.99           C  
ATOM   3987  HG2 PRO A 247      12.108   7.706  20.424  1.00 86.99           H  
ATOM   3988  HG3 PRO A 247      13.202   8.795  19.507  1.00 86.99           H  
ATOM   3989  CD  PRO A 247      13.275   6.697  18.912  1.00 86.99           C  
ATOM   3990  HD2 PRO A 247      12.329   6.457  18.425  1.00 86.99           H  
ATOM   3991  HD3 PRO A 247      14.010   7.028  18.178  1.00 86.99           H  
ATOM   3992  N   HIS A 248      13.756   5.362  23.308  1.00 88.52           N  
ATOM   3993  H   HIS A 248      14.734   5.586  23.417  1.00 88.52           H  
ATOM   3994  CA  HIS A 248      13.013   5.002  24.525  1.00 88.52           C  
ATOM   3995  HA  HIS A 248      13.720   5.118  25.347  1.00 88.52           H  
ATOM   3996  C   HIS A 248      12.550   3.538  24.605  1.00 88.52           C  
ATOM   3997  CB  HIS A 248      11.864   5.993  24.789  1.00 88.52           C  
ATOM   3998  HB2 HIS A 248      11.508   5.853  25.809  1.00 88.52           H  
ATOM   3999  HB3 HIS A 248      11.035   5.762  24.120  1.00 88.52           H  
ATOM   4000  O   HIS A 248      11.461   3.256  25.105  1.00 88.52           O  
ATOM   4001  CG  HIS A 248      12.230   7.441  24.611  1.00 88.52           C  
ATOM   4002  CD2 HIS A 248      11.745   8.284  23.651  1.00 88.52           C  
ATOM   4003  HD2 HIS A 248      11.032   8.024  22.883  1.00 88.52           H  
ATOM   4004  ND1 HIS A 248      13.125   8.157  25.370  1.00 88.52           N  
ATOM   4005  HD1 HIS A 248      13.700   7.799  26.119  1.00 88.52           H  
ATOM   4006  CE1 HIS A 248      13.179   9.405  24.875  1.00 88.52           C  
ATOM   4007  HE1 HIS A 248      13.822  10.191  25.242  1.00 88.52           H  
ATOM   4008  NE2 HIS A 248      12.341   9.534  23.833  1.00 88.52           N  
ATOM   4009  N   LEU A 249      13.372   2.596  24.141  1.00 90.89           N  
ATOM   4010  H   LEU A 249      14.290   2.879  23.828  1.00 90.89           H  
ATOM   4011  CA  LEU A 249      13.127   1.169  24.356  1.00 90.89           C  
ATOM   4012  HA  LEU A 249      12.055   1.003  24.462  1.00 90.89           H  
ATOM   4013  C   LEU A 249      13.784   0.724  25.666  1.00 90.89           C  
ATOM   4014  CB  LEU A 249      13.604   0.333  23.157  1.00 90.89           C  
ATOM   4015  HB2 LEU A 249      14.691   0.390  23.103  1.00 90.89           H  
ATOM   4016  HB3 LEU A 249      13.346  -0.709  23.345  1.00 90.89           H  
ATOM   4017  O   LEU A 249      14.970   0.970  25.890  1.00 90.89           O  
ATOM   4018  CG  LEU A 249      13.014   0.749  21.795  1.00 90.89           C  
ATOM   4019  HG  LEU A 249      13.321   1.769  21.563  1.00 90.89           H  
ATOM   4020  CD1 LEU A 249      13.539  -0.182  20.703  1.00 90.89           C  
ATOM   4021 HD11 LEU A 249      13.217  -1.206  20.892  1.00 90.89           H  
ATOM   4022 HD12 LEU A 249      14.628  -0.146  20.697  1.00 90.89           H  
ATOM   4023 HD13 LEU A 249      13.174   0.143  19.729  1.00 90.89           H  
ATOM   4024  CD2 LEU A 249      11.485   0.689  21.757  1.00 90.89           C  
ATOM   4025 HD21 LEU A 249      11.147  -0.329  21.954  1.00 90.89           H  
ATOM   4026 HD22 LEU A 249      11.068   1.367  22.500  1.00 90.89           H  
ATOM   4027 HD23 LEU A 249      11.141   1.011  20.774  1.00 90.89           H  
ATOM   4028  N   SER A 250      13.024   0.035  26.515  1.00 91.54           N  
ATOM   4029  H   SER A 250      12.058  -0.133  26.270  1.00 91.54           H  
ATOM   4030  CA  SER A 250      13.520  -0.590  27.745  1.00 91.54           C  
ATOM   4031  HA  SER A 250      14.608  -0.543  27.779  1.00 91.54           H  
ATOM   4032  C   SER A 250      13.098  -2.052  27.767  1.00 91.54           C  
ATOM   4033  CB  SER A 250      12.987   0.143  28.976  1.00 91.54           C  
ATOM   4034  HB2 SER A 250      11.898   0.083  28.996  1.00 91.54           H  
ATOM   4035  HB3 SER A 250      13.284   1.191  28.929  1.00 91.54           H  
ATOM   4036  O   SER A 250      11.963  -2.369  28.110  1.00 91.54           O  
ATOM   4037  OG  SER A 250      13.521  -0.444  30.148  1.00 91.54           O  
ATOM   4038  HG  SER A 250      13.009  -0.130  30.897  1.00 91.54           H  
ATOM   4039  N   ASN A 251      14.012  -2.939  27.370  1.00 91.81           N  
ATOM   4040  H   ASN A 251      14.906  -2.597  27.049  1.00 91.81           H  
ATOM   4041  CA  ASN A 251      13.770  -4.378  27.263  1.00 91.81           C  
ATOM   4042  HA  ASN A 251      14.600  -4.768  26.674  1.00 91.81           H  
ATOM   4043  C   ASN A 251      12.500  -4.728  26.464  1.00 91.81           C  
ATOM   4044  CB  ASN A 251      13.830  -5.025  28.657  1.00 91.81           C  
ATOM   4045  HB2 ASN A 251      13.611  -6.089  28.573  1.00 91.81           H  
ATOM   4046  HB3 ASN A 251      13.069  -4.573  29.294  1.00 91.81           H  
ATOM   4047  O   ASN A 251      11.730  -5.614  26.831  1.00 91.81           O  
ATOM   4048  CG  ASN A 251      15.192  -4.894  29.307  1.00 91.81           C  
ATOM   4049  ND2 ASN A 251      15.241  -4.838  30.616  1.00 91.81           N  
ATOM   4050 HD21 ASN A 251      16.162  -4.736  31.019  1.00 91.81           H  
ATOM   4051 HD22 ASN A 251      14.385  -4.839  31.151  1.00 91.81           H  
ATOM   4052  OD1 ASN A 251      16.227  -4.848  28.664  1.00 91.81           O  
ATOM   4053  N   GLU A 252      12.281  -4.015  25.362  1.00 94.18           N  
ATOM   4054  H   GLU A 252      13.003  -3.375  25.064  1.00 94.18           H  
ATOM   4055  CA  GLU A 252      11.125  -4.213  24.494  1.00 94.18           C  
ATOM   4056  HA  GLU A 252      10.258  -4.465  25.105  1.00 94.18           H  
ATOM   4057  C   GLU A 252      11.378  -5.370  23.528  1.00 94.18           C  
ATOM   4058  CB  GLU A 252      10.811  -2.920  23.730  1.00 94.18           C  
ATOM   4059  HB2 GLU A 252      11.738  -2.527  23.311  1.00 94.18           H  
ATOM   4060  HB3 GLU A 252      10.150  -3.143  22.892  1.00 94.18           H  
ATOM   4061  O   GLU A 252      12.437  -5.457  22.896  1.00 94.18           O  
ATOM   4062  CG  GLU A 252      10.166  -1.840  24.616  1.00 94.18           C  
ATOM   4063  HG2 GLU A 252      10.182  -0.901  24.063  1.00 94.18           H  
ATOM   4064  HG3 GLU A 252      10.772  -1.694  25.509  1.00 94.18           H  
ATOM   4065  CD  GLU A 252       8.706  -2.137  25.006  1.00 94.18           C  
ATOM   4066  OE1 GLU A 252       8.219  -1.506  25.965  1.00 94.18           O  
ATOM   4067  OE2 GLU A 252       8.030  -2.917  24.285  1.00 94.18           O  
ATOM   4068  N   VAL A 253      10.385  -6.247  23.370  1.00 93.76           N  
ATOM   4069  H   VAL A 253       9.539  -6.119  23.907  1.00 93.76           H  
ATOM   4070  CA  VAL A 253      10.466  -7.349  22.406  1.00 93.76           C  
ATOM   4071  HA  VAL A 253      11.444  -7.817  22.514  1.00 93.76           H  
ATOM   4072  C   VAL A 253      10.360  -6.788  20.993  1.00 93.76           C  
ATOM   4073  CB  VAL A 253       9.410  -8.439  22.657  1.00 93.76           C  
ATOM   4074  HB  VAL A 253       8.413  -8.005  22.587  1.00 93.76           H  
ATOM   4075  O   VAL A 253       9.353  -6.185  20.607  1.00 93.76           O  
ATOM   4076  CG1 VAL A 253       9.524  -9.576  21.628  1.00 93.76           C  
ATOM   4077 HG11 VAL A 253       9.298  -9.208  20.627  1.00 93.76           H  
ATOM   4078 HG12 VAL A 253       8.817 -10.369  21.871  1.00 93.76           H  
ATOM   4079 HG13 VAL A 253      10.534  -9.986  21.640  1.00 93.76           H  
ATOM   4080  CG2 VAL A 253       9.582  -9.050  24.053  1.00 93.76           C  
ATOM   4081 HG21 VAL A 253       8.846  -9.838  24.213  1.00 93.76           H  
ATOM   4082 HG22 VAL A 253      10.583  -9.470  24.157  1.00 93.76           H  
ATOM   4083 HG23 VAL A 253       9.442  -8.289  24.821  1.00 93.76           H  
ATOM   4084  N   CYS A 254      11.401  -7.033  20.211  1.00 94.54           N  
ATOM   4085  H   CYS A 254      12.191  -7.520  20.610  1.00 94.54           H  
ATOM   4086  CA  CYS A 254      11.502  -6.658  18.815  1.00 94.54           C  
ATOM   4087  HA  CYS A 254      10.600  -6.113  18.535  1.00 94.54           H  
ATOM   4088  C   CYS A 254      11.586  -7.897  17.921  1.00 94.54           C  
ATOM   4089  CB  CYS A 254      12.694  -5.718  18.620  1.00 94.54           C  
ATOM   4090  HB2 CYS A 254      13.609  -6.220  18.934  1.00 94.54           H  
ATOM   4091  HB3 CYS A 254      12.772  -5.457  17.564  1.00 94.54           H  
ATOM   4092  O   CYS A 254      12.136  -8.934  18.291  1.00 94.54           O  
ATOM   4093  SG  CYS A 254      12.452  -4.200  19.588  1.00 94.54           S  
ATOM   4094  HG  CYS A 254      12.469  -4.773  20.795  1.00 94.54           H  
ATOM   4095  N   GLU A 255      11.040  -7.764  16.721  1.00 94.14           N  
ATOM   4096  H   GLU A 255      10.618  -6.875  16.495  1.00 94.14           H  
ATOM   4097  CA  GLU A 255      11.061  -8.767  15.664  1.00 94.14           C  
ATOM   4098  HA  GLU A 255      11.468  -9.711  16.025  1.00 94.14           H  
ATOM   4099  C   GLU A 255      11.926  -8.260  14.516  1.00 94.14           C  
ATOM   4100  CB  GLU A 255       9.635  -8.993  15.160  1.00 94.14           C  
ATOM   4101  HB2 GLU A 255       9.181  -8.020  14.975  1.00 94.14           H  
ATOM   4102  HB3 GLU A 255       9.676  -9.540  14.218  1.00 94.14           H  
ATOM   4103  O   GLU A 255      11.677  -7.174  13.991  1.00 94.14           O  
ATOM   4104  CG  GLU A 255       8.766  -9.790  16.134  1.00 94.14           C  
ATOM   4105  HG2 GLU A 255       9.178 -10.798  16.181  1.00 94.14           H  
ATOM   4106  HG3 GLU A 255       8.804  -9.341  17.127  1.00 94.14           H  
ATOM   4107  CD  GLU A 255       7.311  -9.835  15.659  1.00 94.14           C  
ATOM   4108  OE1 GLU A 255       6.681 -10.924  15.629  1.00 94.14           O  
ATOM   4109  OE2 GLU A 255       6.787  -8.754  15.310  1.00 94.14           O  
ATOM   4110  N   ILE A 256      12.923  -9.040  14.113  1.00 94.66           N  
ATOM   4111  H   ILE A 256      13.118  -9.888  14.627  1.00 94.66           H  
ATOM   4112  CA  ILE A 256      13.742  -8.744  12.939  1.00 94.66           C  
ATOM   4113  HA  ILE A 256      13.588  -7.700  12.669  1.00 94.66           H  
ATOM   4114  C   ILE A 256      13.255  -9.607  11.774  1.00 94.66           C  
ATOM   4115  CB  ILE A 256      15.248  -8.894  13.235  1.00 94.66           C  
ATOM   4116  HB  ILE A 256      15.435  -9.924  13.539  1.00 94.66           H  
ATOM   4117  O   ILE A 256      13.191 -10.834  11.885  1.00 94.66           O  
ATOM   4118  CG1 ILE A 256      15.683  -7.983  14.407  1.00 94.66           C  
ATOM   4119 HG12 ILE A 256      15.007  -8.116  15.251  1.00 94.66           H  
ATOM   4120 HG13 ILE A 256      15.623  -6.940  14.093  1.00 94.66           H  
ATOM   4121  CG2 ILE A 256      16.077  -8.614  11.966  1.00 94.66           C  
ATOM   4122 HG21 ILE A 256      15.804  -9.306  11.170  1.00 94.66           H  
ATOM   4123 HG22 ILE A 256      15.898  -7.594  11.624  1.00 94.66           H  
ATOM   4124 HG23 ILE A 256      17.141  -8.741  12.165  1.00 94.66           H  
ATOM   4125  CD1 ILE A 256      17.096  -8.271  14.930  1.00 94.66           C  
ATOM   4126 HD11 ILE A 256      17.843  -8.064  14.164  1.00 94.66           H  
ATOM   4127 HD12 ILE A 256      17.297  -7.626  15.786  1.00 94.66           H  
ATOM   4128 HD13 ILE A 256      17.170  -9.309  15.253  1.00 94.66           H  
ATOM   4129  N   PHE A 257      12.935  -8.957  10.659  1.00 94.61           N  
ATOM   4130  H   PHE A 257      13.065  -7.956  10.646  1.00 94.61           H  
ATOM   4131  CA  PHE A 257      12.419  -9.571   9.442  1.00 94.61           C  
ATOM   4132  HA  PHE A 257      12.243 -10.630   9.627  1.00 94.61           H  
ATOM   4133  C   PHE A 257      13.403  -9.397   8.285  1.00 94.61           C  
ATOM   4134  CB  PHE A 257      11.084  -8.942   9.052  1.00 94.61           C  
ATOM   4135  HB2 PHE A 257      10.768  -9.429   8.129  1.00 94.61           H  
ATOM   4136  HB3 PHE A 257      11.225  -7.882   8.843  1.00 94.61           H  
ATOM   4137  O   PHE A 257      13.882  -8.278   8.060  1.00 94.61           O  
ATOM   4138  CG  PHE A 257       9.972  -9.108  10.058  1.00 94.61           C  
ATOM   4139  CD1 PHE A 257       9.101 -10.207   9.958  1.00 94.61           C  
ATOM   4140  HD1 PHE A 257       9.237 -10.935   9.172  1.00 94.61           H  
ATOM   4141  CD2 PHE A 257       9.786  -8.155  11.074  1.00 94.61           C  
ATOM   4142  HD2 PHE A 257      10.464  -7.319  11.165  1.00 94.61           H  
ATOM   4143  CE1 PHE A 257       8.040 -10.352  10.868  1.00 94.61           C  
ATOM   4144  HE1 PHE A 257       7.377 -11.199  10.770  1.00 94.61           H  
ATOM   4145  CE2 PHE A 257       8.720  -8.296  11.976  1.00 94.61           C  
ATOM   4146  HE2 PHE A 257       8.576  -7.563  12.755  1.00 94.61           H  
ATOM   4147  CZ  PHE A 257       7.852  -9.397  11.883  1.00 94.61           C  
ATOM   4148  HZ  PHE A 257       7.045  -9.498  12.594  1.00 94.61           H  
ATOM   4149  N   PRO A 258      13.695 -10.465   7.525  1.00 93.14           N  
ATOM   4150  CA  PRO A 258      14.545 -10.353   6.355  1.00 93.14           C  
ATOM   4151  HA  PRO A 258      15.464  -9.832   6.624  1.00 93.14           H  
ATOM   4152  C   PRO A 258      13.867  -9.556   5.235  1.00 93.14           C  
ATOM   4153  CB  PRO A 258      14.885 -11.790   5.957  1.00 93.14           C  
ATOM   4154  HB2 PRO A 258      15.094 -11.889   4.892  1.00 93.14           H  
ATOM   4155  HB3 PRO A 258      15.726 -12.150   6.549  1.00 93.14           H  
ATOM   4156  O   PRO A 258      12.641  -9.431   5.169  1.00 93.14           O  
ATOM   4157  CG  PRO A 258      13.623 -12.539   6.362  1.00 93.14           C  
ATOM   4158  HG2 PRO A 258      12.888 -12.393   5.571  1.00 93.14           H  
ATOM   4159  HG3 PRO A 258      13.807 -13.600   6.532  1.00 93.14           H  
ATOM   4160  CD  PRO A 258      13.167 -11.820   7.632  1.00 93.14           C  
ATOM   4161  HD2 PRO A 258      12.078 -11.820   7.681  1.00 93.14           H  
ATOM   4162  HD3 PRO A 258      13.590 -12.311   8.509  1.00 93.14           H  
ATOM   4163  N   ILE A 259      14.684  -9.014   4.334  1.00 92.89           N  
ATOM   4164  H   ILE A 259      15.673  -9.204   4.413  1.00 92.89           H  
ATOM   4165  CA  ILE A 259      14.187  -8.448   3.078  1.00 92.89           C  
ATOM   4166  HA  ILE A 259      13.326  -7.813   3.287  1.00 92.89           H  
ATOM   4167  C   ILE A 259      13.732  -9.610   2.192  1.00 92.89           C  
ATOM   4168  CB  ILE A 259      15.268  -7.590   2.383  1.00 92.89           C  
ATOM   4169  HB  ILE A 259      16.154  -8.206   2.233  1.00 92.89           H  
ATOM   4170  O   ILE A 259      14.484 -10.558   1.979  1.00 92.89           O  
ATOM   4171  CG1 ILE A 259      15.657  -6.363   3.238  1.00 92.89           C  
ATOM   4172 HG12 ILE A 259      15.790  -6.650   4.281  1.00 92.89           H  
ATOM   4173 HG13 ILE A 259      14.852  -5.629   3.199  1.00 92.89           H  
ATOM   4174  CG2 ILE A 259      14.752  -7.123   1.005  1.00 92.89           C  
ATOM   4175 HG21 ILE A 259      13.797  -6.608   1.110  1.00 92.89           H  
ATOM   4176 HG22 ILE A 259      14.637  -7.979   0.341  1.00 92.89           H  
ATOM   4177 HG23 ILE A 259      15.456  -6.449   0.517  1.00 92.89           H  
ATOM   4178  CD1 ILE A 259      16.967  -5.707   2.771  1.00 92.89           C  
ATOM   4179 HD11 ILE A 259      17.016  -5.627   1.685  1.00 92.89           H  
ATOM   4180 HD12 ILE A 259      17.037  -4.693   3.166  1.00 92.89           H  
ATOM   4181 HD13 ILE A 259      17.816  -6.296   3.117  1.00 92.89           H  
ATOM   4182  N   SER A 260      12.523  -9.524   1.641  1.00 93.90           N  
ATOM   4183  H   SER A 260      11.962  -8.704   1.823  1.00 93.90           H  
ATOM   4184  CA  SER A 260      12.020 -10.510   0.682  1.00 93.90           C  
ATOM   4185  HA  SER A 260      12.366 -11.502   0.974  1.00 93.90           H  
ATOM   4186  C   SER A 260      12.544 -10.241  -0.731  1.00 93.90           C  
ATOM   4187  CB  SER A 260      10.491 -10.524   0.678  1.00 93.90           C  
ATOM   4188  HB2 SER A 260      10.147 -11.320   0.017  1.00 93.90           H  
ATOM   4189  HB3 SER A 260      10.121  -9.572   0.299  1.00 93.90           H  
ATOM   4190  O   SER A 260      12.904 -11.177  -1.438  1.00 93.90           O  
ATOM   4191  OG  SER A 260       9.968 -10.740   1.978  1.00 93.90           O  
ATOM   4192  HG  SER A 260      10.470 -11.440   2.400  1.00 93.90           H  
ATOM   4193  N   PHE A 261      12.578  -8.974  -1.158  1.00 92.72           N  
ATOM   4194  H   PHE A 261      12.254  -8.247  -0.536  1.00 92.72           H  
ATOM   4195  CA  PHE A 261      13.169  -8.537  -2.429  1.00 92.72           C  
ATOM   4196  HA  PHE A 261      14.147  -9.007  -2.538  1.00 92.72           H  
ATOM   4197  C   PHE A 261      13.375  -7.013  -2.459  1.00 92.72           C  
ATOM   4198  CB  PHE A 261      12.283  -8.977  -3.612  1.00 92.72           C  
ATOM   4199  HB2 PHE A 261      12.238 -10.066  -3.644  1.00 92.72           H  
ATOM   4200  HB3 PHE A 261      12.761  -8.667  -4.541  1.00 92.72           H  
ATOM   4201  O   PHE A 261      12.816  -6.290  -1.635  1.00 92.72           O  
ATOM   4202  CG  PHE A 261      10.864  -8.438  -3.594  1.00 92.72           C  
ATOM   4203  CD1 PHE A 261       9.849  -9.132  -2.910  1.00 92.72           C  
ATOM   4204  HD1 PHE A 261      10.079 -10.054  -2.397  1.00 92.72           H  
ATOM   4205  CD2 PHE A 261      10.552  -7.251  -4.280  1.00 92.72           C  
ATOM   4206  HD2 PHE A 261      11.323  -6.721  -4.820  1.00 92.72           H  
ATOM   4207  CE1 PHE A 261       8.536  -8.632  -2.906  1.00 92.72           C  
ATOM   4208  HE1 PHE A 261       7.756  -9.171  -2.390  1.00 92.72           H  
ATOM   4209  CE2 PHE A 261       9.240  -6.746  -4.271  1.00 92.72           C  
ATOM   4210  HE2 PHE A 261       9.012  -5.828  -4.793  1.00 92.72           H  
ATOM   4211  CZ  PHE A 261       8.231  -7.439  -3.583  1.00 92.72           C  
ATOM   4212  HZ  PHE A 261       7.221  -7.056  -3.576  1.00 92.72           H  
ATOM   4213  N   ASP A 262      14.144  -6.519  -3.432  1.00 92.97           N  
ATOM   4214  H   ASP A 262      14.578  -7.158  -4.083  1.00 92.97           H  
ATOM   4215  CA  ASP A 262      14.208  -5.091  -3.771  1.00 92.97           C  
ATOM   4216  HA  ASP A 262      13.976  -4.500  -2.885  1.00 92.97           H  
ATOM   4217  C   ASP A 262      13.170  -4.765  -4.853  1.00 92.97           C  
ATOM   4218  CB  ASP A 262      15.629  -4.711  -4.217  1.00 92.97           C  
ATOM   4219  HB2 ASP A 262      16.338  -5.094  -3.483  1.00 92.97           H  
ATOM   4220  HB3 ASP A 262      15.849  -5.183  -5.175  1.00 92.97           H  
ATOM   4221  O   ASP A 262      13.177  -5.353  -5.941  1.00 92.97           O  
ATOM   4222  CG  ASP A 262      15.839  -3.195  -4.336  1.00 92.97           C  
ATOM   4223  OD1 ASP A 262      14.891  -2.425  -4.071  1.00 92.97           O  
ATOM   4224  OD2 ASP A 262      16.981  -2.776  -4.614  1.00 92.97           O  
ATOM   4225  N   ASN A 263      12.243  -3.857  -4.550  1.00 94.39           N  
ATOM   4226  H   ASN A 263      12.333  -3.348  -3.683  1.00 94.39           H  
ATOM   4227  CA  ASN A 263      11.206  -3.448  -5.490  1.00 94.39           C  
ATOM   4228  HA  ASN A 263      10.773  -4.335  -5.954  1.00 94.39           H  
ATOM   4229  C   ASN A 263      11.764  -2.584  -6.626  1.00 94.39           C  
ATOM   4230  CB  ASN A 263      10.107  -2.724  -4.707  1.00 94.39           C  
ATOM   4231  HB2 ASN A 263       9.642  -3.427  -4.017  1.00 94.39           H  
ATOM   4232  HB3 ASN A 263      10.542  -1.906  -4.132  1.00 94.39           H  
ATOM   4233  O   ASN A 263      11.210  -2.588  -7.725  1.00 94.39           O  
ATOM   4234  CG  ASN A 263       9.032  -2.180  -5.619  1.00 94.39           C  
ATOM   4235  ND2 ASN A 263       8.966  -0.881  -5.772  1.00 94.39           N  
ATOM   4236 HD21 ASN A 263       9.598  -0.271  -5.273  1.00 94.39           H  
ATOM   4237 HD22 ASN A 263       8.326  -0.531  -6.470  1.00 94.39           H  
ATOM   4238  OD1 ASN A 263       8.252  -2.926  -6.196  1.00 94.39           O  
ATOM   4239  N   PHE A 264      12.860  -1.865  -6.387  1.00 93.65           N  
ATOM   4240  H   PHE A 264      13.339  -1.967  -5.504  1.00 93.65           H  
ATOM   4241  CA  PHE A 264      13.452  -1.013  -7.402  1.00 93.65           C  
ATOM   4242  HA  PHE A 264      12.660  -0.396  -7.826  1.00 93.65           H  
ATOM   4243  C   PHE A 264      14.077  -1.846  -8.524  1.00 93.65           C  
ATOM   4244  CB  PHE A 264      14.476  -0.089  -6.754  1.00 93.65           C  
ATOM   4245  HB2 PHE A 264      15.212  -0.694  -6.224  1.00 93.65           H  
ATOM   4246  HB3 PHE A 264      13.974   0.544  -6.021  1.00 93.65           H  
ATOM   4247  O   PHE A 264      14.967  -2.663  -8.290  1.00 93.65           O  
ATOM   4248  CG  PHE A 264      15.178   0.803  -7.748  1.00 93.65           C  
ATOM   4249  CD1 PHE A 264      16.561   0.684  -7.945  1.00 93.65           C  
ATOM   4250  HD1 PHE A 264      17.110  -0.087  -7.425  1.00 93.65           H  
ATOM   4251  CD2 PHE A 264      14.443   1.748  -8.483  1.00 93.65           C  
ATOM   4252  HD2 PHE A 264      13.367   1.764  -8.391  1.00 93.65           H  
ATOM   4253  CE1 PHE A 264      17.224   1.591  -8.788  1.00 93.65           C  
ATOM   4254  HE1 PHE A 264      18.298   1.544  -8.891  1.00 93.65           H  
ATOM   4255  CE2 PHE A 264      15.098   2.653  -9.331  1.00 93.65           C  
ATOM   4256  HE2 PHE A 264      14.537   3.397  -9.876  1.00 93.65           H  
ATOM   4257  CZ  PHE A 264      16.495   2.593  -9.446  1.00 93.65           C  
ATOM   4258  HZ  PHE A 264      17.012   3.341 -10.029  1.00 93.65           H  
ATOM   4259  N   GLN A 265      13.626  -1.630  -9.762  1.00 92.42           N  
ATOM   4260  H   GLN A 265      12.890  -0.951  -9.894  1.00 92.42           H  
ATOM   4261  CA  GLN A 265      14.146  -2.328 -10.938  1.00 92.42           C  
ATOM   4262  HA  GLN A 265      15.054  -2.864 -10.664  1.00 92.42           H  
ATOM   4263  C   GLN A 265      14.487  -1.322 -12.045  1.00 92.42           C  
ATOM   4264  CB  GLN A 265      13.166  -3.402 -11.442  1.00 92.42           C  
ATOM   4265  HB2 GLN A 265      13.617  -3.906 -12.297  1.00 92.42           H  
ATOM   4266  HB3 GLN A 265      12.257  -2.927 -11.810  1.00 92.42           H  
ATOM   4267  O   GLN A 265      13.586  -0.753 -12.667  1.00 92.42           O  
ATOM   4268  CG  GLN A 265      12.800  -4.458 -10.382  1.00 92.42           C  
ATOM   4269  HG2 GLN A 265      12.390  -3.972  -9.496  1.00 92.42           H  
ATOM   4270  HG3 GLN A 265      12.019  -5.102 -10.785  1.00 92.42           H  
ATOM   4271  CD  GLN A 265      13.976  -5.344  -9.978  1.00 92.42           C  
ATOM   4272  NE2 GLN A 265      14.033  -5.825  -8.756  1.00 92.42           N  
ATOM   4273 HE21 GLN A 265      13.442  -5.452  -8.027  1.00 92.42           H  
ATOM   4274 HE22 GLN A 265      14.904  -6.258  -8.481  1.00 92.42           H  
ATOM   4275  OE1 GLN A 265      14.838  -5.683 -10.777  1.00 92.42           O  
ATOM   4276  N   PRO A 266      15.783  -1.112 -12.331  1.00 91.86           N  
ATOM   4277  CA  PRO A 266      16.228  -0.426 -13.534  1.00 91.86           C  
ATOM   4278  HA  PRO A 266      15.836   0.590 -13.533  1.00 91.86           H  
ATOM   4279  C   PRO A 266      15.790  -1.153 -14.799  1.00 91.86           C  
ATOM   4280  CB  PRO A 266      17.755  -0.391 -13.479  1.00 91.86           C  
ATOM   4281  HB2 PRO A 266      18.163   0.546 -13.858  1.00 91.86           H  
ATOM   4282  HB3 PRO A 266      18.176  -1.233 -14.028  1.00 91.86           H  
ATOM   4283  O   PRO A 266      15.550  -2.363 -14.813  1.00 91.86           O  
ATOM   4284  CG  PRO A 266      18.044  -0.576 -12.003  1.00 91.86           C  
ATOM   4285  HG2 PRO A 266      19.014  -1.054 -11.866  1.00 91.86           H  
ATOM   4286  HG3 PRO A 266      17.983   0.390 -11.503  1.00 91.86           H  
ATOM   4287  CD  PRO A 266      16.920  -1.477 -11.514  1.00 91.86           C  
ATOM   4288  HD2 PRO A 266      16.728  -1.299 -10.456  1.00 91.86           H  
ATOM   4289  HD3 PRO A 266      17.175  -2.522 -11.689  1.00 91.86           H  
ATOM   4290  N   ILE A 267      15.779  -0.409 -15.896  1.00 90.11           N  
ATOM   4291  H   ILE A 267      16.070   0.555 -15.819  1.00 90.11           H  
ATOM   4292  CA  ILE A 267      15.547  -0.962 -17.224  1.00 90.11           C  
ATOM   4293  HA  ILE A 267      14.875  -1.817 -17.144  1.00 90.11           H  
ATOM   4294  C   ILE A 267      16.877  -1.464 -17.791  1.00 90.11           C  
ATOM   4295  CB  ILE A 267      14.846   0.101 -18.087  1.00 90.11           C  
ATOM   4296  HB  ILE A 267      15.379   1.044 -17.960  1.00 90.11           H  
ATOM   4297  O   ILE A 267      17.858  -0.724 -17.859  1.00 90.11           O  
ATOM   4298  CG1 ILE A 267      13.388   0.287 -17.619  1.00 90.11           C  
ATOM   4299 HG12 ILE A 267      12.766  -0.513 -18.020  1.00 90.11           H  
ATOM   4300 HG13 ILE A 267      13.337   0.221 -16.532  1.00 90.11           H  
ATOM   4301  CG2 ILE A 267      14.885  -0.273 -19.570  1.00 90.11           C  
ATOM   4302 HG21 ILE A 267      14.514  -1.285 -19.728  1.00 90.11           H  
ATOM   4303 HG22 ILE A 267      15.923  -0.195 -19.896  1.00 90.11           H  
ATOM   4304 HG23 ILE A 267      14.301   0.434 -20.159  1.00 90.11           H  
ATOM   4305  CD1 ILE A 267      12.804   1.641 -18.027  1.00 90.11           C  
ATOM   4306 HD11 ILE A 267      12.728   1.722 -19.111  1.00 90.11           H  
ATOM   4307 HD12 ILE A 267      13.434   2.447 -17.650  1.00 90.11           H  
ATOM   4308 HD13 ILE A 267      11.812   1.748 -17.586  1.00 90.11           H  
ATOM   4309  N   GLU A 268      16.909  -2.718 -18.234  1.00 87.26           N  
ATOM   4310  H   GLU A 268      16.085  -3.295 -18.141  1.00 87.26           H  
ATOM   4311  CA  GLU A 268      18.075  -3.283 -18.911  1.00 87.26           C  
ATOM   4312  HA  GLU A 268      18.977  -2.806 -18.527  1.00 87.26           H  
ATOM   4313  C   GLU A 268      18.009  -3.025 -20.415  1.00 87.26           C  
ATOM   4314  CB  GLU A 268      18.211  -4.779 -18.631  1.00 87.26           C  
ATOM   4315  HB2 GLU A 268      17.253  -5.267 -18.807  1.00 87.26           H  
ATOM   4316  HB3 GLU A 268      18.947  -5.189 -19.323  1.00 87.26           H  
ATOM   4317  O   GLU A 268      17.172  -3.589 -21.121  1.00 87.26           O  
ATOM   4318  CG  GLU A 268      18.680  -5.060 -17.201  1.00 87.26           C  
ATOM   4319  HG2 GLU A 268      17.979  -4.610 -16.499  1.00 87.26           H  
ATOM   4320  HG3 GLU A 268      19.659  -4.606 -17.048  1.00 87.26           H  
ATOM   4321  CD  GLU A 268      18.769  -6.564 -16.929  1.00 87.26           C  
ATOM   4322  OE1 GLU A 268      18.760  -6.918 -15.734  1.00 87.26           O  
ATOM   4323  OE2 GLU A 268      18.786  -7.373 -17.878  1.00 87.26           O  
ATOM   4324  N   ILE A 269      18.915  -2.190 -20.923  1.00 84.42           N  
ATOM   4325  H   ILE A 269      19.576  -1.761 -20.292  1.00 84.42           H  
ATOM   4326  CA  ILE A 269      19.094  -1.974 -22.364  1.00 84.42           C  
ATOM   4327  HA  ILE A 269      18.498  -2.705 -22.911  1.00 84.42           H  
ATOM   4328  C   ILE A 269      20.575  -2.181 -22.687  1.00 84.42           C  
ATOM   4329  CB  ILE A 269      18.591  -0.580 -22.804  1.00 84.42           C  
ATOM   4330  HB  ILE A 269      19.086   0.172 -22.189  1.00 84.42           H  
ATOM   4331  O   ILE A 269      21.411  -1.468 -22.135  1.00 84.42           O  
ATOM   4332  CG1 ILE A 269      17.062  -0.473 -22.623  1.00 84.42           C  
ATOM   4333 HG12 ILE A 269      16.802  -0.846 -21.632  1.00 84.42           H  
ATOM   4334 HG13 ILE A 269      16.562  -1.121 -23.344  1.00 84.42           H  
ATOM   4335  CG2 ILE A 269      18.927  -0.288 -24.275  1.00 84.42           C  
ATOM   4336 HG21 ILE A 269      20.005  -0.330 -24.435  1.00 84.42           H  
ATOM   4337 HG22 ILE A 269      18.614   0.721 -24.543  1.00 84.42           H  
ATOM   4338 HG23 ILE A 269      18.424  -1.005 -24.924  1.00 84.42           H  
ATOM   4339  CD1 ILE A 269      16.503   0.949 -22.760  1.00 84.42           C  
ATOM   4340 HD11 ILE A 269      17.057   1.635 -22.119  1.00 84.42           H  
ATOM   4341 HD12 ILE A 269      16.564   1.284 -23.795  1.00 84.42           H  
ATOM   4342 HD13 ILE A 269      15.456   0.953 -22.458  1.00 84.42           H  
ATOM   4343  N   PRO A 270      20.934  -3.120 -23.584  1.00 79.97           N  
ATOM   4344  CA  PRO A 270      22.311  -3.283 -24.039  1.00 79.97           C  
ATOM   4345  HA  PRO A 270      22.897  -3.636 -23.190  1.00 79.97           H  
ATOM   4346  C   PRO A 270      22.905  -1.978 -24.600  1.00 79.97           C  
ATOM   4347  CB  PRO A 270      22.259  -4.369 -25.117  1.00 79.97           C  
ATOM   4348  HB2 PRO A 270      22.089  -3.921 -26.096  1.00 79.97           H  
ATOM   4349  HB3 PRO A 270      23.168  -4.971 -25.128  1.00 79.97           H  
ATOM   4350  O   PRO A 270      22.220  -1.276 -25.345  1.00 79.97           O  
ATOM   4351  CG  PRO A 270      21.036  -5.199 -24.733  1.00 79.97           C  
ATOM   4352  HG2 PRO A 270      20.591  -5.691 -25.597  1.00 79.97           H  
ATOM   4353  HG3 PRO A 270      21.318  -5.932 -23.977  1.00 79.97           H  
ATOM   4354  CD  PRO A 270      20.088  -4.176 -24.115  1.00 79.97           C  
ATOM   4355  HD2 PRO A 270      19.424  -3.769 -24.878  1.00 79.97           H  
ATOM   4356  HD3 PRO A 270      19.504  -4.646 -23.324  1.00 79.97           H  
ATOM   4357  N   PRO A 271      24.199  -1.684 -24.367  1.00 74.00           N  
ATOM   4358  CA  PRO A 271      24.837  -0.449 -24.845  1.00 74.00           C  
ATOM   4359  HA  PRO A 271      24.285   0.420 -24.489  1.00 74.00           H  
ATOM   4360  C   PRO A 271      24.921  -0.364 -26.376  1.00 74.00           C  
ATOM   4361  CB  PRO A 271      26.239  -0.458 -24.225  1.00 74.00           C  
ATOM   4362  HB2 PRO A 271      26.221   0.045 -23.258  1.00 74.00           H  
ATOM   4363  HB3 PRO A 271      26.980   0.014 -24.869  1.00 74.00           H  
ATOM   4364  O   PRO A 271      25.117   0.714 -26.929  1.00 74.00           O  
ATOM   4365  CG  PRO A 271      26.539  -1.942 -24.017  1.00 74.00           C  
ATOM   4366  HG2 PRO A 271      27.237  -2.100 -23.195  1.00 74.00           H  
ATOM   4367  HG3 PRO A 271      26.933  -2.366 -24.940  1.00 74.00           H  
ATOM   4368  CD  PRO A 271      25.172  -2.552 -23.720  1.00 74.00           C  
ATOM   4369  HD2 PRO A 271      25.126  -3.566 -24.118  1.00 74.00           H  
ATOM   4370  HD3 PRO A 271      25.004  -2.574 -22.643  1.00 74.00           H  
ATOM   4371  N   SER A 272      24.774  -1.496 -27.073  1.00 73.68           N  
ATOM   4372  H   SER A 272      24.564  -2.346 -26.569  1.00 73.68           H  
ATOM   4373  CA  SER A 272      24.713  -1.555 -28.536  1.00 73.68           C  
ATOM   4374  HA  SER A 272      25.559  -1.003 -28.945  1.00 73.68           H  
ATOM   4375  C   SER A 272      23.442  -0.923 -29.112  1.00 73.68           C  
ATOM   4376  CB  SER A 272      24.816  -3.012 -28.995  1.00 73.68           C  
ATOM   4377  HB2 SER A 272      24.708  -3.057 -30.079  1.00 73.68           H  
ATOM   4378  HB3 SER A 272      25.799  -3.399 -28.727  1.00 73.68           H  
ATOM   4379  O   SER A 272      23.406  -0.606 -30.300  1.00 73.68           O  
ATOM   4380  OG  SER A 272      23.818  -3.811 -28.381  1.00 73.68           O  
ATOM   4381  HG  SER A 272      23.850  -4.687 -28.773  1.00 73.68           H  
ATOM   4382  N   ILE A 273      22.403  -0.732 -28.295  1.00 72.65           N  
ATOM   4383  H   ILE A 273      22.506  -0.969 -27.318  1.00 72.65           H  
ATOM   4384  CA  ILE A 273      21.154  -0.090 -28.694  1.00 72.65           C  
ATOM   4385  HA  ILE A 273      20.966  -0.297 -29.748  1.00 72.65           H  
ATOM   4386  C   ILE A 273      21.318   1.423 -28.538  1.00 72.65           C  
ATOM   4387  CB  ILE A 273      19.968  -0.670 -27.889  1.00 72.65           C  
ATOM   4388  HB  ILE A 273      20.166  -0.507 -26.830  1.00 72.65           H  
ATOM   4389  O   ILE A 273      21.127   1.985 -27.462  1.00 72.65           O  
ATOM   4390  CG1 ILE A 273      19.872  -2.195 -28.144  1.00 72.65           C  
ATOM   4391 HG12 ILE A 273      19.826  -2.377 -29.218  1.00 72.65           H  
ATOM   4392 HG13 ILE A 273      20.771  -2.677 -27.759  1.00 72.65           H  
ATOM   4393  CG2 ILE A 273      18.631   0.019 -28.228  1.00 72.65           C  
ATOM   4394 HG21 ILE A 273      18.734   1.105 -28.233  1.00 72.65           H  
ATOM   4395 HG22 ILE A 273      17.893  -0.225 -27.463  1.00 72.65           H  
ATOM   4396 HG23 ILE A 273      18.257  -0.321 -29.193  1.00 72.65           H  
ATOM   4397  CD1 ILE A 273      18.671  -2.884 -27.489  1.00 72.65           C  
ATOM   4398 HD11 ILE A 273      17.749  -2.579 -27.983  1.00 72.65           H  
ATOM   4399 HD12 ILE A 273      18.779  -3.965 -27.578  1.00 72.65           H  
ATOM   4400 HD13 ILE A 273      18.617  -2.611 -26.435  1.00 72.65           H  
ATOM   4401  N   GLN A 274      21.647   2.094 -29.639  1.00 76.52           N  
ATOM   4402  H   GLN A 274      21.862   1.569 -30.475  1.00 76.52           H  
ATOM   4403  CA  GLN A 274      21.535   3.548 -29.744  1.00 76.52           C  
ATOM   4404  HA  GLN A 274      21.672   4.008 -28.765  1.00 76.52           H  
ATOM   4405  C   GLN A 274      20.130   3.888 -30.233  1.00 76.52           C  
ATOM   4406  CB  GLN A 274      22.610   4.104 -30.683  1.00 76.52           C  
ATOM   4407  HB2 GLN A 274      22.555   3.602 -31.649  1.00 76.52           H  
ATOM   4408  HB3 GLN A 274      22.419   5.167 -30.832  1.00 76.52           H  
ATOM   4409  O   GLN A 274      19.868   3.859 -31.435  1.00 76.52           O  
ATOM   4410  CG  GLN A 274      24.017   3.934 -30.098  1.00 76.52           C  
ATOM   4411  HG2 GLN A 274      24.256   2.873 -30.016  1.00 76.52           H  
ATOM   4412  HG3 GLN A 274      24.043   4.369 -29.099  1.00 76.52           H  
ATOM   4413  CD  GLN A 274      25.091   4.608 -30.944  1.00 76.52           C  
ATOM   4414  NE2 GLN A 274      26.322   4.607 -30.485  1.00 76.52           N  
ATOM   4415 HE21 GLN A 274      27.012   5.069 -31.059  1.00 76.52           H  
ATOM   4416 HE22 GLN A 274      26.532   4.173 -29.597  1.00 76.52           H  
ATOM   4417  OE1 GLN A 274      24.865   5.146 -32.017  1.00 76.52           O  
ATOM   4418  N   ALA A 275      19.211   4.157 -29.305  1.00 74.90           N  
ATOM   4419  H   ALA A 275      19.479   4.183 -28.331  1.00 74.90           H  
ATOM   4420  CA  ALA A 275      17.872   4.590 -29.681  1.00 74.90           C  
ATOM   4421  HA  ALA A 275      17.431   3.842 -30.340  1.00 74.90           H  
ATOM   4422  C   ALA A 275      17.965   5.915 -30.440  1.00 74.90           C  
ATOM   4423  CB  ALA A 275      16.990   4.714 -28.440  1.00 74.90           C  
ATOM   4424  HB1 ALA A 275      17.409   5.462 -27.768  1.00 74.90           H  
ATOM   4425  HB2 ALA A 275      16.927   3.748 -27.938  1.00 74.90           H  
ATOM   4426  HB3 ALA A 275      15.989   5.029 -28.737  1.00 74.90           H  
ATOM   4427  O   ALA A 275      18.518   6.885 -29.926  1.00 74.90           O  
ATOM   4428  N   ARG A 276      17.430   5.931 -31.660  1.00 79.43           N  
ATOM   4429  H   ARG A 276      17.033   5.071 -32.009  1.00 79.43           H  
ATOM   4430  CA  ARG A 276      17.311   7.130 -32.494  1.00 79.43           C  
ATOM   4431  HA  ARG A 276      18.068   7.863 -32.214  1.00 79.43           H  
ATOM   4432  C   ARG A 276      15.974   7.809 -32.298  1.00 79.43           C  
ATOM   4433  CB  ARG A 276      17.478   6.760 -33.965  1.00 79.43           C  
ATOM   4434  HB2 ARG A 276      16.769   5.977 -34.236  1.00 79.43           H  
ATOM   4435  HB3 ARG A 276      17.264   7.644 -34.567  1.00 79.43           H  
ATOM   4436  O   ARG A 276      15.890   9.029 -32.331  1.00 79.43           O  
ATOM   4437  CG  ARG A 276      18.902   6.294 -34.258  1.00 79.43           C  
ATOM   4438  HG2 ARG A 276      19.610   7.052 -33.924  1.00 79.43           H  
ATOM   4439  HG3 ARG A 276      19.106   5.353 -33.747  1.00 79.43           H  
ATOM   4440  CD  ARG A 276      19.032   6.097 -35.762  1.00 79.43           C  
ATOM   4441  HD2 ARG A 276      18.749   7.020 -36.269  1.00 79.43           H  
ATOM   4442  HD3 ARG A 276      18.332   5.317 -36.061  1.00 79.43           H  
ATOM   4443  NE  ARG A 276      20.413   5.755 -36.133  1.00 79.43           N  
ATOM   4444  HE  ARG A 276      21.145   6.131 -35.548  1.00 79.43           H  
ATOM   4445  NH1 ARG A 276      19.876   4.335 -37.835  1.00 79.43           N  
ATOM   4446 HH11 ARG A 276      20.164   3.710 -38.574  1.00 79.43           H  
ATOM   4447 HH12 ARG A 276      19.119   4.027 -37.243  1.00 79.43           H  
ATOM   4448  NH2 ARG A 276      22.011   4.912 -37.511  1.00 79.43           N  
ATOM   4449 HH21 ARG A 276      22.711   5.365 -36.941  1.00 79.43           H  
ATOM   4450 HH22 ARG A 276      22.276   4.309 -38.277  1.00 79.43           H  
ATOM   4451  CZ  ARG A 276      20.759   5.009 -37.161  1.00 79.43           C  
ATOM   4452  N   THR A 277      14.931   7.011 -32.103  1.00 85.62           N  
ATOM   4453  H   THR A 277      15.067   6.011 -32.124  1.00 85.62           H  
ATOM   4454  CA  THR A 277      13.579   7.523 -31.936  1.00 85.62           C  
ATOM   4455  HA  THR A 277      13.633   8.555 -31.591  1.00 85.62           H  
ATOM   4456  C   THR A 277      12.812   6.730 -30.889  1.00 85.62           C  
ATOM   4457  CB  THR A 277      12.807   7.528 -33.258  1.00 85.62           C  
ATOM   4458  HB  THR A 277      11.850   8.004 -33.042  1.00 85.62           H  
ATOM   4459  O   THR A 277      12.956   5.507 -30.792  1.00 85.62           O  
ATOM   4460  CG2 THR A 277      13.473   8.297 -34.395  1.00 85.62           C  
ATOM   4461 HG21 THR A 277      12.790   8.354 -35.242  1.00 85.62           H  
ATOM   4462 HG22 THR A 277      13.700   9.312 -34.067  1.00 85.62           H  
ATOM   4463 HG23 THR A 277      14.392   7.801 -34.708  1.00 85.62           H  
ATOM   4464  OG1 THR A 277      12.550   6.225 -33.720  1.00 85.62           O  
ATOM   4465  HG1 THR A 277      11.903   5.842 -33.123  1.00 85.62           H  
ATOM   4466  N   LEU A 278      11.953   7.431 -30.156  1.00 89.23           N  
ATOM   4467  H   LEU A 278      11.944   8.433 -30.277  1.00 89.23           H  
ATOM   4468  CA  LEU A 278      11.012   6.883 -29.190  1.00 89.23           C  
ATOM   4469  HA  LEU A 278      11.135   5.802 -29.142  1.00 89.23           H  
ATOM   4470  C   LEU A 278       9.588   7.195 -29.634  1.00 89.23           C  
ATOM   4471  CB  LEU A 278      11.344   7.458 -27.806  1.00 89.23           C  
ATOM   4472  HB2 LEU A 278      12.387   7.209 -27.608  1.00 89.23           H  
ATOM   4473  HB3 LEU A 278      11.267   8.545 -27.831  1.00 89.23           H  
ATOM   4474  O   LEU A 278       9.243   8.353 -29.857  1.00 89.23           O  
ATOM   4475  CG  LEU A 278      10.489   6.914 -26.643  1.00 89.23           C  
ATOM   4476  HG  LEU A 278      10.322   5.844 -26.768  1.00 89.23           H  
ATOM   4477  CD1 LEU A 278      11.270   7.149 -25.357  1.00 89.23           C  
ATOM   4478 HD11 LEU A 278      11.537   8.204 -25.284  1.00 89.23           H  
ATOM   4479 HD12 LEU A 278      10.683   6.888 -24.477  1.00 89.23           H  
ATOM   4480 HD13 LEU A 278      12.179   6.547 -25.378  1.00 89.23           H  
ATOM   4481  CD2 LEU A 278       9.152   7.625 -26.432  1.00 89.23           C  
ATOM   4482 HD21 LEU A 278       9.334   8.676 -26.207  1.00 89.23           H  
ATOM   4483 HD22 LEU A 278       8.514   7.539 -27.312  1.00 89.23           H  
ATOM   4484 HD23 LEU A 278       8.623   7.168 -25.595  1.00 89.23           H  
ATOM   4485  N   GLU A 279       8.752   6.170 -29.711  1.00 91.18           N  
ATOM   4486  H   GLU A 279       9.104   5.243 -29.519  1.00 91.18           H  
ATOM   4487  CA  GLU A 279       7.319   6.306 -29.961  1.00 91.18           C  
ATOM   4488  HA  GLU A 279       7.067   7.350 -30.149  1.00 91.18           H  
ATOM   4489  C   GLU A 279       6.538   5.836 -28.734  1.00 91.18           C  
ATOM   4490  CB  GLU A 279       6.950   5.511 -31.213  1.00 91.18           C  
ATOM   4491  HB2 GLU A 279       7.543   5.867 -32.055  1.00 91.18           H  
ATOM   4492  HB3 GLU A 279       7.207   4.471 -31.012  1.00 91.18           H  
ATOM   4493  O   GLU A 279       6.783   4.755 -28.195  1.00 91.18           O  
ATOM   4494  CG  GLU A 279       5.462   5.565 -31.578  1.00 91.18           C  
ATOM   4495  HG2 GLU A 279       4.872   5.242 -30.721  1.00 91.18           H  
ATOM   4496  HG3 GLU A 279       5.189   6.594 -31.812  1.00 91.18           H  
ATOM   4497  CD  GLU A 279       5.115   4.650 -32.761  1.00 91.18           C  
ATOM   4498  OE1 GLU A 279       4.022   4.865 -33.338  1.00 91.18           O  
ATOM   4499  OE2 GLU A 279       5.905   3.730 -33.077  1.00 91.18           O  
ATOM   4500  N   LEU A 280       5.573   6.641 -28.296  1.00 93.33           N  
ATOM   4501  H   LEU A 280       5.382   7.486 -28.815  1.00 93.33           H  
ATOM   4502  CA  LEU A 280       4.622   6.233 -27.271  1.00 93.33           C  
ATOM   4503  HA  LEU A 280       5.123   5.569 -26.567  1.00 93.33           H  
ATOM   4504  C   LEU A 280       3.475   5.465 -27.932  1.00 93.33           C  
ATOM   4505  CB  LEU A 280       4.146   7.484 -26.516  1.00 93.33           C  
ATOM   4506  HB2 LEU A 280       3.720   8.179 -27.240  1.00 93.33           H  
ATOM   4507  HB3 LEU A 280       5.009   7.963 -26.054  1.00 93.33           H  
ATOM   4508  O   LEU A 280       2.831   5.993 -28.830  1.00 93.33           O  
ATOM   4509  CG  LEU A 280       3.087   7.205 -25.438  1.00 93.33           C  
ATOM   4510  HG  LEU A 280       2.204   6.760 -25.896  1.00 93.33           H  
ATOM   4511  CD1 LEU A 280       3.602   6.264 -24.348  1.00 93.33           C  
ATOM   4512 HD11 LEU A 280       3.774   5.271 -24.763  1.00 93.33           H  
ATOM   4513 HD12 LEU A 280       2.852   6.163 -23.563  1.00 93.33           H  
ATOM   4514 HD13 LEU A 280       4.526   6.651 -23.920  1.00 93.33           H  
ATOM   4515  CD2 LEU A 280       2.671   8.523 -24.791  1.00 93.33           C  
ATOM   4516 HD21 LEU A 280       3.523   8.986 -24.294  1.00 93.33           H  
ATOM   4517 HD22 LEU A 280       2.288   9.197 -25.557  1.00 93.33           H  
ATOM   4518 HD23 LEU A 280       1.878   8.335 -24.067  1.00 93.33           H  
ATOM   4519  N   LEU A 281       3.184   4.247 -27.472  1.00 94.91           N  
ATOM   4520  H   LEU A 281       3.756   3.851 -26.740  1.00 94.91           H  
ATOM   4521  CA  LEU A 281       2.061   3.460 -27.990  1.00 94.91           C  
ATOM   4522  HA  LEU A 281       1.808   3.794 -28.997  1.00 94.91           H  
ATOM   4523  C   LEU A 281       0.803   3.635 -27.145  1.00 94.91           C  
ATOM   4524  CB  LEU A 281       2.434   1.971 -28.050  1.00 94.91           C  
ATOM   4525  HB2 LEU A 281       2.649   1.618 -27.041  1.00 94.91           H  
ATOM   4526  HB3 LEU A 281       1.557   1.430 -28.407  1.00 94.91           H  
ATOM   4527  O   LEU A 281      -0.285   3.860 -27.672  1.00 94.91           O  
ATOM   4528  CG  LEU A 281       3.623   1.611 -28.951  1.00 94.91           C  
ATOM   4529  HG  LEU A 281       4.532   2.069 -28.562  1.00 94.91           H  
ATOM   4530  CD1 LEU A 281       3.772   0.087 -28.905  1.00 94.91           C  
ATOM   4531 HD11 LEU A 281       2.833  -0.390 -29.184  1.00 94.91           H  
ATOM   4532 HD12 LEU A 281       4.538  -0.244 -29.606  1.00 94.91           H  
ATOM   4533 HD13 LEU A 281       4.053  -0.220 -27.897  1.00 94.91           H  
ATOM   4534  CD2 LEU A 281       3.409   2.054 -30.399  1.00 94.91           C  
ATOM   4535 HD21 LEU A 281       3.382   3.142 -30.459  1.00 94.91           H  
ATOM   4536 HD22 LEU A 281       2.477   1.648 -30.792  1.00 94.91           H  
ATOM   4537 HD23 LEU A 281       4.237   1.719 -31.025  1.00 94.91           H  
ATOM   4538  N   SER A 282       0.938   3.470 -25.829  1.00 96.25           N  
ATOM   4539  H   SER A 282       1.860   3.312 -25.449  1.00 96.25           H  
ATOM   4540  CA  SER A 282      -0.198   3.485 -24.911  1.00 96.25           C  
ATOM   4541  HA  SER A 282      -0.875   4.288 -25.204  1.00 96.25           H  
ATOM   4542  C   SER A 282       0.252   3.739 -23.477  1.00 96.25           C  
ATOM   4543  CB  SER A 282      -0.961   2.155 -25.001  1.00 96.25           C  
ATOM   4544  HB2 SER A 282      -1.099   1.886 -26.048  1.00 96.25           H  
ATOM   4545  HB3 SER A 282      -0.397   1.366 -24.503  1.00 96.25           H  
ATOM   4546  O   SER A 282       1.372   3.384 -23.093  1.00 96.25           O  
ATOM   4547  OG  SER A 282      -2.230   2.290 -24.403  1.00 96.25           O  
ATOM   4548  HG  SER A 282      -2.805   1.559 -24.641  1.00 96.25           H  
ATOM   4549  N   ILE A 283      -0.637   4.331 -22.684  1.00 96.82           N  
ATOM   4550  H   ILE A 283      -1.537   4.555 -23.084  1.00 96.82           H  
ATOM   4551  CA  ILE A 283      -0.480   4.505 -21.241  1.00 96.82           C  
ATOM   4552  HA  ILE A 283       0.385   3.929 -20.913  1.00 96.82           H  
ATOM   4553  C   ILE A 283      -1.703   3.941 -20.534  1.00 96.82           C  
ATOM   4554  CB  ILE A 283      -0.233   5.978 -20.855  1.00 96.82           C  
ATOM   4555  HB  ILE A 283      -1.093   6.573 -21.162  1.00 96.82           H  
ATOM   4556  O   ILE A 283      -2.841   4.227 -20.898  1.00 96.82           O  
ATOM   4557  CG1 ILE A 283       1.008   6.490 -21.611  1.00 96.82           C  
ATOM   4558 HG12 ILE A 283       0.738   6.628 -22.658  1.00 96.82           H  
ATOM   4559 HG13 ILE A 283       1.804   5.747 -21.554  1.00 96.82           H  
ATOM   4560  CG2 ILE A 283      -0.077   6.119 -19.326  1.00 96.82           C  
ATOM   4561 HG21 ILE A 283       0.041   7.165 -19.045  1.00 96.82           H  
ATOM   4562 HG22 ILE A 283      -0.969   5.759 -18.813  1.00 96.82           H  
ATOM   4563 HG23 ILE A 283       0.786   5.550 -18.980  1.00 96.82           H  
ATOM   4564  CD1 ILE A 283       1.551   7.815 -21.090  1.00 96.82           C  
ATOM   4565 HD11 ILE A 283       2.060   7.664 -20.138  1.00 96.82           H  
ATOM   4566 HD12 ILE A 283       2.273   8.224 -21.797  1.00 96.82           H  
ATOM   4567 HD13 ILE A 283       0.714   8.495 -20.936  1.00 96.82           H  
ATOM   4568  N   PHE A 284      -1.446   3.177 -19.481  1.00 97.49           N  
ATOM   4569  H   PHE A 284      -0.478   3.027 -19.236  1.00 97.49           H  
ATOM   4570  CA  PHE A 284      -2.446   2.632 -18.583  1.00 97.49           C  
ATOM   4571  HA  PHE A 284      -3.439   2.805 -18.999  1.00 97.49           H  
ATOM   4572  C   PHE A 284      -2.336   3.347 -17.243  1.00 97.49           C  
ATOM   4573  CB  PHE A 284      -2.261   1.119 -18.452  1.00 97.49           C  
ATOM   4574  HB2 PHE A 284      -1.312   0.920 -17.954  1.00 97.49           H  
ATOM   4575  HB3 PHE A 284      -3.055   0.722 -17.820  1.00 97.49           H  
ATOM   4576  O   PHE A 284      -1.305   3.267 -16.569  1.00 97.49           O  
ATOM   4577  CG  PHE A 284      -2.276   0.397 -19.783  1.00 97.49           C  
ATOM   4578  CD1 PHE A 284      -3.491  -0.056 -20.325  1.00 97.49           C  
ATOM   4579  HD1 PHE A 284      -4.412   0.098 -19.781  1.00 97.49           H  
ATOM   4580  CD2 PHE A 284      -1.083   0.236 -20.511  1.00 97.49           C  
ATOM   4581  HD2 PHE A 284      -0.153   0.620 -20.118  1.00 97.49           H  
ATOM   4582  CE1 PHE A 284      -3.518  -0.678 -21.585  1.00 97.49           C  
ATOM   4583  HE1 PHE A 284      -4.455  -1.001 -22.012  1.00 97.49           H  
ATOM   4584  CE2 PHE A 284      -1.112  -0.373 -21.776  1.00 97.49           C  
ATOM   4585  HE2 PHE A 284      -0.202  -0.453 -22.353  1.00 97.49           H  
ATOM   4586  CZ  PHE A 284      -2.326  -0.834 -22.312  1.00 97.49           C  
ATOM   4587  HZ  PHE A 284      -2.352  -1.277 -23.297  1.00 97.49           H  
ATOM   4588  N   LEU A 285      -3.399   4.054 -16.873  1.00 97.26           N  
ATOM   4589  H   LEU A 285      -4.202   4.057 -17.486  1.00 97.26           H  
ATOM   4590  CA  LEU A 285      -3.529   4.737 -15.592  1.00 97.26           C  
ATOM   4591  HA  LEU A 285      -2.583   4.667 -15.055  1.00 97.26           H  
ATOM   4592  C   LEU A 285      -4.587   4.044 -14.739  1.00 97.26           C  
ATOM   4593  CB  LEU A 285      -3.870   6.221 -15.805  1.00 97.26           C  
ATOM   4594  HB2 LEU A 285      -3.966   6.705 -14.834  1.00 97.26           H  
ATOM   4595  HB3 LEU A 285      -4.836   6.290 -16.306  1.00 97.26           H  
ATOM   4596  O   LEU A 285      -5.550   3.513 -15.284  1.00 97.26           O  
ATOM   4597  CG  LEU A 285      -2.834   6.988 -16.636  1.00 97.26           C  
ATOM   4598  HG  LEU A 285      -2.847   6.611 -17.659  1.00 97.26           H  
ATOM   4599  CD1 LEU A 285      -3.199   8.466 -16.668  1.00 97.26           C  
ATOM   4600 HD11 LEU A 285      -3.160   8.892 -15.665  1.00 97.26           H  
ATOM   4601 HD12 LEU A 285      -2.497   8.995 -17.313  1.00 97.26           H  
ATOM   4602 HD13 LEU A 285      -4.205   8.586 -17.070  1.00 97.26           H  
ATOM   4603  CD2 LEU A 285      -1.414   6.870 -16.084  1.00 97.26           C  
ATOM   4604 HD21 LEU A 285      -1.088   5.829 -16.078  1.00 97.26           H  
ATOM   4605 HD22 LEU A 285      -1.360   7.286 -15.079  1.00 97.26           H  
ATOM   4606 HD23 LEU A 285      -0.744   7.408 -16.754  1.00 97.26           H  
ATOM   4607  N   PRO A 286      -4.455   4.043 -13.412  1.00 94.67           N  
ATOM   4608  CA  PRO A 286      -5.469   3.478 -12.536  1.00 94.67           C  
ATOM   4609  HA  PRO A 286      -5.682   2.448 -12.820  1.00 94.67           H  
ATOM   4610  C   PRO A 286      -6.764   4.302 -12.613  1.00 94.67           C  
ATOM   4611  CB  PRO A 286      -4.817   3.492 -11.157  1.00 94.67           C  
ATOM   4612  HB2 PRO A 286      -4.226   2.586 -11.025  1.00 94.67           H  
ATOM   4613  HB3 PRO A 286      -5.549   3.592 -10.355  1.00 94.67           H  
ATOM   4614  O   PRO A 286      -6.733   5.527 -12.719  1.00 94.67           O  
ATOM   4615  CG  PRO A 286      -3.884   4.698 -11.225  1.00 94.67           C  
ATOM   4616  HG2 PRO A 286      -3.051   4.630 -10.525  1.00 94.67           H  
ATOM   4617  HG3 PRO A 286      -4.450   5.615 -11.061  1.00 94.67           H  
ATOM   4618  CD  PRO A 286      -3.394   4.683 -12.658  1.00 94.67           C  
ATOM   4619  HD2 PRO A 286      -2.477   4.100 -12.739  1.00 94.67           H  
ATOM   4620  HD3 PRO A 286      -3.223   5.706 -12.995  1.00 94.67           H  
ATOM   4621  N   ASN A 287      -7.923   3.648 -12.552  1.00 93.09           N  
ATOM   4622  H   ASN A 287      -7.906   2.646 -12.424  1.00 93.09           H  
ATOM   4623  CA  ASN A 287      -9.212   4.339 -12.531  1.00 93.09           C  
ATOM   4624  HA  ASN A 287      -9.137   5.234 -13.149  1.00 93.09           H  
ATOM   4625  C   ASN A 287      -9.538   4.811 -11.105  1.00 93.09           C  
ATOM   4626  CB  ASN A 287     -10.303   3.449 -13.145  1.00 93.09           C  
ATOM   4627  HB2 ASN A 287      -9.980   3.071 -14.115  1.00 93.09           H  
ATOM   4628  HB3 ASN A 287     -10.494   2.598 -12.491  1.00 93.09           H  
ATOM   4629  O   ASN A 287     -10.321   4.185 -10.391  1.00 93.09           O  
ATOM   4630  CG  ASN A 287     -11.603   4.211 -13.341  1.00 93.09           C  
ATOM   4631  ND2 ASN A 287     -12.633   3.543 -13.796  1.00 93.09           N  
ATOM   4632 HD21 ASN A 287     -12.532   2.565 -14.031  1.00 93.09           H  
ATOM   4633 HD22 ASN A 287     -13.488   4.066 -13.923  1.00 93.09           H  
ATOM   4634  OD1 ASN A 287     -11.705   5.412 -13.144  1.00 93.09           O  
ATOM   4635  N   ILE A 288      -8.869   5.878 -10.667  1.00 91.26           N  
ATOM   4636  H   ILE A 288      -8.219   6.317 -11.305  1.00 91.26           H  
ATOM   4637  CA  ILE A 288      -8.904   6.359  -9.282  1.00 91.26           C  
ATOM   4638  HA  ILE A 288      -9.705   5.841  -8.754  1.00 91.26           H  
ATOM   4639  C   ILE A 288      -9.230   7.847  -9.188  1.00 91.26           C  
ATOM   4640  CB  ILE A 288      -7.587   6.042  -8.537  1.00 91.26           C  
ATOM   4641  HB  ILE A 288      -7.669   6.430  -7.522  1.00 91.26           H  
ATOM   4642  O   ILE A 288      -9.179   8.596 -10.168  1.00 91.26           O  
ATOM   4643  CG1 ILE A 288      -6.393   6.760  -9.203  1.00 91.26           C  
ATOM   4644 HG12 ILE A 288      -6.271   6.397 -10.223  1.00 91.26           H  
ATOM   4645 HG13 ILE A 288      -6.598   7.830  -9.253  1.00 91.26           H  
ATOM   4646  CG2 ILE A 288      -7.423   4.519  -8.398  1.00 91.26           C  
ATOM   4647 HG21 ILE A 288      -7.396   4.041  -9.377  1.00 91.26           H  
ATOM   4648 HG22 ILE A 288      -8.271   4.109  -7.849  1.00 91.26           H  
ATOM   4649 HG23 ILE A 288      -6.513   4.274  -7.850  1.00 91.26           H  
ATOM   4650  CD1 ILE A 288      -5.081   6.592  -8.439  1.00 91.26           C  
ATOM   4651 HD11 ILE A 288      -5.237   6.864  -7.395  1.00 91.26           H  
ATOM   4652 HD12 ILE A 288      -4.740   5.559  -8.503  1.00 91.26           H  
ATOM   4653 HD13 ILE A 288      -4.322   7.241  -8.876  1.00 91.26           H  
ATOM   4654  N   LYS A 289      -9.529   8.252  -7.955  1.00 93.28           N  
ATOM   4655  H   LYS A 289      -9.508   7.557  -7.223  1.00 93.28           H  
ATOM   4656  CA  LYS A 289      -9.664   9.642  -7.542  1.00 93.28           C  
ATOM   4657  HA  LYS A 289     -10.147  10.200  -8.345  1.00 93.28           H  
ATOM   4658  C   LYS A 289      -8.290  10.275  -7.295  1.00 93.28           C  
ATOM   4659  CB  LYS A 289     -10.574   9.683  -6.312  1.00 93.28           C  
ATOM   4660  HB2 LYS A 289     -10.050   9.260  -5.455  1.00 93.28           H  
ATOM   4661  HB3 LYS A 289     -11.458   9.077  -6.514  1.00 93.28           H  
ATOM   4662  O   LYS A 289      -7.378   9.633  -6.766  1.00 93.28           O  
ATOM   4663  CG  LYS A 289     -11.037  11.102  -5.983  1.00 93.28           C  
ATOM   4664  HG2 LYS A 289     -11.493  11.554  -6.864  1.00 93.28           H  
ATOM   4665  HG3 LYS A 289     -10.183  11.704  -5.669  1.00 93.28           H  
ATOM   4666  CD  LYS A 289     -12.064  11.053  -4.853  1.00 93.28           C  
ATOM   4667  HD2 LYS A 289     -11.619  10.583  -3.976  1.00 93.28           H  
ATOM   4668  HD3 LYS A 289     -12.937  10.487  -5.180  1.00 93.28           H  
ATOM   4669  CE  LYS A 289     -12.472  12.480  -4.519  1.00 93.28           C  
ATOM   4670  HE2 LYS A 289     -11.582  13.018  -4.193  1.00 93.28           H  
ATOM   4671  HE3 LYS A 289     -12.856  12.969  -5.414  1.00 93.28           H  
ATOM   4672  NZ  LYS A 289     -13.470  12.529  -3.437  1.00 93.28           N  
ATOM   4673  HZ1 LYS A 289     -14.365  12.149  -3.710  1.00 93.28           H  
ATOM   4674  HZ2 LYS A 289     -13.096  12.122  -2.592  1.00 93.28           H  
ATOM   4675  HZ3 LYS A 289     -13.582  13.499  -3.178  1.00 93.28           H  
ATOM   4676  N   LEU A 290      -8.164  11.537  -7.670  1.00 94.65           N  
ATOM   4677  H   LEU A 290      -8.978  11.982  -8.069  1.00 94.65           H  
ATOM   4678  CA  LEU A 290      -6.992  12.388  -7.519  1.00 94.65           C  
ATOM   4679  HA  LEU A 290      -6.098  11.777  -7.396  1.00 94.65           H  
ATOM   4680  C   LEU A 290      -7.134  13.291  -6.285  1.00 94.65           C  
ATOM   4681  CB  LEU A 290      -6.873  13.227  -8.798  1.00 94.65           C  
ATOM   4682  HB2 LEU A 290      -7.818  13.754  -8.923  1.00 94.65           H  
ATOM   4683  HB3 LEU A 290      -6.088  13.973  -8.674  1.00 94.65           H  
ATOM   4684  O   LEU A 290      -8.231  13.474  -5.758  1.00 94.65           O  
ATOM   4685  CG  LEU A 290      -6.613  12.434 -10.089  1.00 94.65           C  
ATOM   4686  HG  LEU A 290      -7.319  11.609 -10.180  1.00 94.65           H  
ATOM   4687  CD1 LEU A 290      -6.832  13.370 -11.274  1.00 94.65           C  
ATOM   4688 HD11 LEU A 290      -6.354  14.332 -11.093  1.00 94.65           H  
ATOM   4689 HD12 LEU A 290      -7.900  13.562 -11.384  1.00 94.65           H  
ATOM   4690 HD13 LEU A 290      -6.469  12.926 -12.201  1.00 94.65           H  
ATOM   4691  CD2 LEU A 290      -5.192  11.865 -10.100  1.00 94.65           C  
ATOM   4692 HD21 LEU A 290      -4.972  11.422 -11.071  1.00 94.65           H  
ATOM   4693 HD22 LEU A 290      -5.096  11.099  -9.330  1.00 94.65           H  
ATOM   4694 HD23 LEU A 290      -4.478  12.666  -9.909  1.00 94.65           H  
ATOM   4695  N   LYS A 291      -6.033  13.889  -5.816  1.00 92.36           N  
ATOM   4696  H   LYS A 291      -5.154  13.672  -6.265  1.00 92.36           H  
ATOM   4697  CA  LYS A 291      -6.049  14.788  -4.644  1.00 92.36           C  
ATOM   4698  HA  LYS A 291      -6.483  14.260  -3.794  1.00 92.36           H  
ATOM   4699  C   LYS A 291      -6.903  16.045  -4.813  1.00 92.36           C  
ATOM   4700  CB  LYS A 291      -4.635  15.244  -4.289  1.00 92.36           C  
ATOM   4701  HB2 LYS A 291      -4.138  15.634  -5.178  1.00 92.36           H  
ATOM   4702  HB3 LYS A 291      -4.711  16.054  -3.564  1.00 92.36           H  
ATOM   4703  O   LYS A 291      -7.316  16.625  -3.817  1.00 92.36           O  
ATOM   4704  CG  LYS A 291      -3.792  14.133  -3.669  1.00 92.36           C  
ATOM   4705  HG2 LYS A 291      -4.352  13.621  -2.886  1.00 92.36           H  
ATOM   4706  HG3 LYS A 291      -3.505  13.430  -4.451  1.00 92.36           H  
ATOM   4707  CD  LYS A 291      -2.549  14.776  -3.063  1.00 92.36           C  
ATOM   4708  HD2 LYS A 291      -2.092  15.403  -3.829  1.00 92.36           H  
ATOM   4709  HD3 LYS A 291      -2.836  15.410  -2.225  1.00 92.36           H  
ATOM   4710  CE  LYS A 291      -1.556  13.720  -2.588  1.00 92.36           C  
ATOM   4711  HE2 LYS A 291      -1.944  13.227  -1.697  1.00 92.36           H  
ATOM   4712  HE3 LYS A 291      -1.456  12.971  -3.375  1.00 92.36           H  
ATOM   4713  NZ  LYS A 291      -0.247  14.361  -2.337  1.00 92.36           N  
ATOM   4714  HZ1 LYS A 291      -0.314  15.079  -1.629  1.00 92.36           H  
ATOM   4715  HZ2 LYS A 291       0.028  14.830  -3.188  1.00 92.36           H  
ATOM   4716  HZ3 LYS A 291       0.469  13.684  -2.116  1.00 92.36           H  
ATOM   4717  N   ASN A 292      -7.145  16.482  -6.047  1.00 90.48           N  
ATOM   4718  H   ASN A 292      -6.844  15.915  -6.827  1.00 90.48           H  
ATOM   4719  CA  ASN A 292      -8.027  17.611  -6.350  1.00 90.48           C  
ATOM   4720  HA  ASN A 292      -7.915  18.356  -5.563  1.00 90.48           H  
ATOM   4721  C   ASN A 292      -9.518  17.222  -6.355  1.00 90.48           C  
ATOM   4722  CB  ASN A 292      -7.593  18.258  -7.678  1.00 90.48           C  
ATOM   4723  HB2 ASN A 292      -8.136  19.195  -7.798  1.00 90.48           H  
ATOM   4724  HB3 ASN A 292      -6.525  18.479  -7.662  1.00 90.48           H  
ATOM   4725  O   ASN A 292     -10.344  18.020  -6.775  1.00 90.48           O  
ATOM   4726  CG  ASN A 292      -7.896  17.381  -8.881  1.00 90.48           C  
ATOM   4727  ND2 ASN A 292      -7.999  17.960 -10.048  1.00 90.48           N  
ATOM   4728 HD21 ASN A 292      -8.049  18.968 -10.088  1.00 90.48           H  
ATOM   4729 HD22 ASN A 292      -8.589  17.476 -10.710  1.00 90.48           H  
ATOM   4730  OD1 ASN A 292      -8.021  16.173  -8.768  1.00 90.48           O  
ATOM   4731  N   GLU A 293      -9.846  16.012  -5.895  1.00 87.27           N  
ATOM   4732  H   GLU A 293      -9.095  15.403  -5.602  1.00 87.27           H  
ATOM   4733  CA  GLU A 293     -11.187  15.432  -5.840  1.00 87.27           C  
ATOM   4734  HA  GLU A 293     -11.045  14.491  -5.309  1.00 87.27           H  
ATOM   4735  C   GLU A 293     -11.796  15.018  -7.193  1.00 87.27           C  
ATOM   4736  CB  GLU A 293     -12.139  16.283  -4.974  1.00 87.27           C  
ATOM   4737  HB2 GLU A 293     -12.308  17.249  -5.449  1.00 87.27           H  
ATOM   4738  HB3 GLU A 293     -13.109  15.788  -4.927  1.00 87.27           H  
ATOM   4739  O   GLU A 293     -12.881  14.431  -7.202  1.00 87.27           O  
ATOM   4740  CG  GLU A 293     -11.645  16.518  -3.534  1.00 87.27           C  
ATOM   4741  HG2 GLU A 293     -12.256  17.304  -3.091  1.00 87.27           H  
ATOM   4742  HG3 GLU A 293     -10.612  16.866  -3.527  1.00 87.27           H  
ATOM   4743  CD  GLU A 293     -11.799  15.249  -2.694  1.00 87.27           C  
ATOM   4744  OE1 GLU A 293     -10.805  14.555  -2.404  1.00 87.27           O  
ATOM   4745  OE2 GLU A 293     -12.962  14.871  -2.423  1.00 87.27           O  
ATOM   4746  N   ASP A 294     -11.076  15.211  -8.300  1.00 91.71           N  
ATOM   4747  H   ASP A 294     -10.198  15.705  -8.226  1.00 91.71           H  
ATOM   4748  CA  ASP A 294     -11.462  14.724  -9.626  1.00 91.71           C  
ATOM   4749  HA  ASP A 294     -12.547  14.776  -9.718  1.00 91.71           H  
ATOM   4750  C   ASP A 294     -11.052  13.258  -9.838  1.00 91.71           C  
ATOM   4751  CB  ASP A 294     -10.865  15.612 -10.732  1.00 91.71           C  
ATOM   4752  HB2 ASP A 294     -11.092  15.171 -11.703  1.00 91.71           H  
ATOM   4753  HB3 ASP A 294      -9.780  15.625 -10.632  1.00 91.71           H  
ATOM   4754  O   ASP A 294     -10.270  12.667  -9.088  1.00 91.71           O  
ATOM   4755  CG  ASP A 294     -11.406  17.043 -10.747  1.00 91.71           C  
ATOM   4756  OD1 ASP A 294     -12.599  17.238 -10.419  1.00 91.71           O  
ATOM   4757  OD2 ASP A 294     -10.617  17.932 -11.147  1.00 91.71           O  
ATOM   4758  N   TYR A 295     -11.567  12.653 -10.903  1.00 92.78           N  
ATOM   4759  H   TYR A 295     -12.179  13.203 -11.490  1.00 92.78           H  
ATOM   4760  CA  TYR A 295     -11.178  11.331 -11.373  1.00 92.78           C  
ATOM   4761  HA  TYR A 295     -10.555  10.840 -10.625  1.00 92.78           H  
ATOM   4762  C   TYR A 295     -10.377  11.422 -12.665  1.00 92.78           C  
ATOM   4763  CB  TYR A 295     -12.411  10.464 -11.600  1.00 92.78           C  
ATOM   4764  HB2 TYR A 295     -13.102  10.987 -12.261  1.00 92.78           H  
ATOM   4765  HB3 TYR A 295     -12.081   9.559 -12.110  1.00 92.78           H  
ATOM   4766  O   TYR A 295     -10.708  12.194 -13.563  1.00 92.78           O  
ATOM   4767  CG  TYR A 295     -13.140  10.051 -10.342  1.00 92.78           C  
ATOM   4768  CD1 TYR A 295     -12.860   8.801  -9.757  1.00 92.78           C  
ATOM   4769  HD1 TYR A 295     -12.120   8.153 -10.203  1.00 92.78           H  
ATOM   4770  CD2 TYR A 295     -14.096  10.906  -9.765  1.00 92.78           C  
ATOM   4771  HD2 TYR A 295     -14.282  11.876 -10.200  1.00 92.78           H  
ATOM   4772  CE1 TYR A 295     -13.538   8.402  -8.591  1.00 92.78           C  
ATOM   4773  HE1 TYR A 295     -13.320   7.443  -8.145  1.00 92.78           H  
ATOM   4774  CE2 TYR A 295     -14.771  10.514  -8.593  1.00 92.78           C  
ATOM   4775  HE2 TYR A 295     -15.486  11.178  -8.130  1.00 92.78           H  
ATOM   4776  OH  TYR A 295     -15.132   8.887  -6.867  1.00 92.78           O  
ATOM   4777  HH  TYR A 295     -14.880   8.001  -6.599  1.00 92.78           H  
ATOM   4778  CZ  TYR A 295     -14.490   9.264  -8.005  1.00 92.78           C  
ATOM   4779  N   ILE A 296      -9.392  10.534 -12.823  1.00 92.12           N  
ATOM   4780  H   ILE A 296      -9.170   9.927 -12.046  1.00 92.12           H  
ATOM   4781  CA  ILE A 296      -8.530  10.510 -14.016  1.00 92.12           C  
ATOM   4782  HA  ILE A 296      -7.994  11.458 -14.062  1.00 92.12           H  
ATOM   4783  C   ILE A 296      -9.352  10.420 -15.313  1.00 92.12           C  
ATOM   4784  CB  ILE A 296      -7.473   9.387 -13.902  1.00 92.12           C  
ATOM   4785  HB  ILE A 296      -7.976   8.444 -13.690  1.00 92.12           H  
ATOM   4786  O   ILE A 296      -9.073  11.154 -16.257  1.00 92.12           O  
ATOM   4787  CG1 ILE A 296      -6.528   9.726 -12.728  1.00 92.12           C  
ATOM   4788 HG12 ILE A 296      -7.109   9.781 -11.808  1.00 92.12           H  
ATOM   4789 HG13 ILE A 296      -6.085  10.705 -12.913  1.00 92.12           H  
ATOM   4790  CG2 ILE A 296      -6.672   9.229 -15.210  1.00 92.12           C  
ATOM   4791 HG21 ILE A 296      -6.143  10.153 -15.440  1.00 92.12           H  
ATOM   4792 HG22 ILE A 296      -5.955   8.414 -15.117  1.00 92.12           H  
ATOM   4793 HG23 ILE A 296      -7.329   8.984 -16.045  1.00 92.12           H  
ATOM   4794  CD1 ILE A 296      -5.389   8.734 -12.479  1.00 92.12           C  
ATOM   4795 HD11 ILE A 296      -4.641   8.800 -13.269  1.00 92.12           H  
ATOM   4796 HD12 ILE A 296      -4.917   8.975 -11.527  1.00 92.12           H  
ATOM   4797 HD13 ILE A 296      -5.782   7.719 -12.422  1.00 92.12           H  
ATOM   4798  N   TYR A 297     -10.417   9.605 -15.352  1.00 92.94           N  
ATOM   4799  H   TYR A 297     -10.644   9.071 -14.525  1.00 92.94           H  
ATOM   4800  CA  TYR A 297     -11.237   9.425 -16.562  1.00 92.94           C  
ATOM   4801  HA  TYR A 297     -10.570   9.136 -17.374  1.00 92.94           H  
ATOM   4802  C   TYR A 297     -11.960  10.700 -17.029  1.00 92.94           C  
ATOM   4803  CB  TYR A 297     -12.262   8.295 -16.362  1.00 92.94           C  
ATOM   4804  HB2 TYR A 297     -11.760   7.395 -16.007  1.00 92.94           H  
ATOM   4805  HB3 TYR A 297     -12.683   8.052 -17.338  1.00 92.94           H  
ATOM   4806  O   TYR A 297     -12.407  10.754 -18.174  1.00 92.94           O  
ATOM   4807  CG  TYR A 297     -13.409   8.627 -15.424  1.00 92.94           C  
ATOM   4808  CD1 TYR A 297     -13.363   8.221 -14.078  1.00 92.94           C  
ATOM   4809  HD1 TYR A 297     -12.521   7.652 -13.713  1.00 92.94           H  
ATOM   4810  CD2 TYR A 297     -14.524   9.349 -15.898  1.00 92.94           C  
ATOM   4811  HD2 TYR A 297     -14.570   9.653 -16.933  1.00 92.94           H  
ATOM   4812  CE1 TYR A 297     -14.408   8.563 -13.199  1.00 92.94           C  
ATOM   4813  HE1 TYR A 297     -14.365   8.252 -12.165  1.00 92.94           H  
ATOM   4814  CE2 TYR A 297     -15.560   9.709 -15.016  1.00 92.94           C  
ATOM   4815  HE2 TYR A 297     -16.403  10.290 -15.363  1.00 92.94           H  
ATOM   4816  OH  TYR A 297     -16.471   9.720 -12.801  1.00 92.94           O  
ATOM   4817  HH  TYR A 297     -16.250   9.497 -11.893  1.00 92.94           H  
ATOM   4818  CZ  TYR A 297     -15.494   9.333 -13.660  1.00 92.94           C  
ATOM   4819  N   GLN A 298     -12.102  11.714 -16.166  1.00 93.99           N  
ATOM   4820  H   GLN A 298     -11.681  11.643 -15.251  1.00 93.99           H  
ATOM   4821  CA  GLN A 298     -12.707  12.999 -16.532  1.00 93.99           C  
ATOM   4822  HA  GLN A 298     -13.602  12.812 -17.125  1.00 93.99           H  
ATOM   4823  C   GLN A 298     -11.762  13.839 -17.406  1.00 93.99           C  
ATOM   4824  CB  GLN A 298     -13.123  13.765 -15.265  1.00 93.99           C  
ATOM   4825  HB2 GLN A 298     -13.515  14.740 -15.553  1.00 93.99           H  
ATOM   4826  HB3 GLN A 298     -12.247  13.932 -14.638  1.00 93.99           H  
ATOM   4827  O   GLN A 298     -12.214  14.719 -18.140  1.00 93.99           O  
ATOM   4828  CG  GLN A 298     -14.207  13.023 -14.465  1.00 93.99           C  
ATOM   4829  HG2 GLN A 298     -13.873  12.012 -14.234  1.00 93.99           H  
ATOM   4830  HG3 GLN A 298     -15.113  12.954 -15.067  1.00 93.99           H  
ATOM   4831  CD  GLN A 298     -14.516  13.717 -13.144  1.00 93.99           C  
ATOM   4832  NE2 GLN A 298     -15.735  14.135 -12.893  1.00 93.99           N  
ATOM   4833 HE21 GLN A 298     -15.817  14.662 -12.035  1.00 93.99           H  
ATOM   4834 HE22 GLN A 298     -16.470  14.065 -13.582  1.00 93.99           H  
ATOM   4835  OE1 GLN A 298     -13.671  13.871 -12.288  1.00 93.99           O  
ATOM   4836  N   HIS A 299     -10.462  13.535 -17.395  1.00 93.55           N  
ATOM   4837  H   HIS A 299     -10.144  12.783 -16.800  1.00 93.55           H  
ATOM   4838  CA  HIS A 299      -9.469  14.179 -18.245  1.00 93.55           C  
ATOM   4839  HA  HIS A 299      -9.780  15.207 -18.432  1.00 93.55           H  
ATOM   4840  C   HIS A 299      -9.380  13.447 -19.590  1.00 93.55           C  
ATOM   4841  CB  HIS A 299      -8.125  14.242 -17.509  1.00 93.55           C  
ATOM   4842  HB2 HIS A 299      -7.399  14.746 -18.147  1.00 93.55           H  
ATOM   4843  HB3 HIS A 299      -7.768  13.230 -17.319  1.00 93.55           H  
ATOM   4844  O   HIS A 299      -8.741  12.401 -19.709  1.00 93.55           O  
ATOM   4845  CG  HIS A 299      -8.200  14.976 -16.195  1.00 93.55           C  
ATOM   4846  CD2 HIS A 299      -8.499  14.427 -14.978  1.00 93.55           C  
ATOM   4847  HD2 HIS A 299      -8.722  13.388 -14.785  1.00 93.55           H  
ATOM   4848  ND1 HIS A 299      -8.020  16.328 -15.995  1.00 93.55           N  
ATOM   4849  HD1 HIS A 299      -7.796  17.021 -16.695  1.00 93.55           H  
ATOM   4850  CE1 HIS A 299      -8.213  16.584 -14.689  1.00 93.55           C  
ATOM   4851  HE1 HIS A 299      -8.149  17.555 -14.221  1.00 93.55           H  
ATOM   4852  NE2 HIS A 299      -8.495  15.451 -14.032  1.00 93.55           N  
ATOM   4853  N   GLN A 300     -10.024  14.005 -20.621  1.00 93.59           N  
ATOM   4854  H   GLN A 300     -10.612  14.804 -20.429  1.00 93.59           H  
ATOM   4855  CA  GLN A 300     -10.039  13.424 -21.973  1.00 93.59           C  
ATOM   4856  HA  GLN A 300     -10.342  12.379 -21.904  1.00 93.59           H  
ATOM   4857  C   GLN A 300      -8.672  13.454 -22.664  1.00 93.59           C  
ATOM   4858  CB  GLN A 300     -11.042  14.170 -22.862  1.00 93.59           C  
ATOM   4859  HB2 GLN A 300     -10.933  13.804 -23.883  1.00 93.59           H  
ATOM   4860  HB3 GLN A 300     -10.813  15.236 -22.856  1.00 93.59           H  
ATOM   4861  O   GLN A 300      -8.382  12.577 -23.474  1.00 93.59           O  
ATOM   4862  CG  GLN A 300     -12.497  13.954 -22.431  1.00 93.59           C  
ATOM   4863  HG2 GLN A 300     -12.699  12.884 -22.381  1.00 93.59           H  
ATOM   4864  HG3 GLN A 300     -12.656  14.379 -21.440  1.00 93.59           H  
ATOM   4865  CD  GLN A 300     -13.493  14.587 -23.399  1.00 93.59           C  
ATOM   4866  NE2 GLN A 300     -14.774  14.379 -23.194  1.00 93.59           N  
ATOM   4867 HE21 GLN A 300     -15.086  13.834 -22.403  1.00 93.59           H  
ATOM   4868 HE22 GLN A 300     -15.399  14.823 -23.851  1.00 93.59           H  
ATOM   4869  OE1 GLN A 300     -13.159  15.277 -24.348  1.00 93.59           O  
ATOM   4870  N   THR A 301      -7.842  14.447 -22.340  1.00 93.37           N  
ATOM   4871  H   THR A 301      -8.132  15.095 -21.621  1.00 93.37           H  
ATOM   4872  CA  THR A 301      -6.522  14.658 -22.940  1.00 93.37           C  
ATOM   4873  HA  THR A 301      -6.259  13.794 -23.550  1.00 93.37           H  
ATOM   4874  C   THR A 301      -5.489  14.825 -21.842  1.00 93.37           C  
ATOM   4875  CB  THR A 301      -6.507  15.900 -23.842  1.00 93.37           C  
ATOM   4876  HB  THR A 301      -6.751  16.780 -23.248  1.00 93.37           H  
ATOM   4877  O   THR A 301      -5.685  15.649 -20.947  1.00 93.37           O  
ATOM   4878  CG2 THR A 301      -5.160  16.116 -24.531  1.00 93.37           C  
ATOM   4879 HG21 THR A 301      -5.227  16.952 -25.227  1.00 93.37           H  
ATOM   4880 HG22 THR A 301      -4.388  16.343 -23.795  1.00 93.37           H  
ATOM   4881 HG23 THR A 301      -4.881  15.215 -25.077  1.00 93.37           H  
ATOM   4882  OG1 THR A 301      -7.465  15.767 -24.868  1.00 93.37           O  
ATOM   4883  HG1 THR A 301      -7.675  16.646 -25.191  1.00 93.37           H  
ATOM   4884  N   LEU A 302      -4.386  14.083 -21.940  1.00 94.38           N  
ATOM   4885  H   LEU A 302      -4.285  13.481 -22.745  1.00 94.38           H  
ATOM   4886  CA  LEU A 302      -3.251  14.189 -21.024  1.00 94.38           C  
ATOM   4887  HA  LEU A 302      -3.461  14.960 -20.284  1.00 94.38           H  
ATOM   4888  C   LEU A 302      -1.990  14.608 -21.779  1.00 94.38           C  
ATOM   4889  CB  LEU A 302      -3.000  12.879 -20.257  1.00 94.38           C  
ATOM   4890  HB2 LEU A 302      -2.452  12.197 -20.907  1.00 94.38           H  
ATOM   4891  HB3 LEU A 302      -2.347  13.109 -19.415  1.00 94.38           H  
ATOM   4892  O   LEU A 302      -1.797  14.259 -22.948  1.00 94.38           O  
ATOM   4893  CG  LEU A 302      -4.233  12.128 -19.732  1.00 94.38           C  
ATOM   4894  HG  LEU A 302      -4.836  11.803 -20.580  1.00 94.38           H  
ATOM   4895  CD1 LEU A 302      -3.756  10.897 -18.971  1.00 94.38           C  
ATOM   4896 HD11 LEU A 302      -4.620  10.340 -18.608  1.00 94.38           H  
ATOM   4897 HD12 LEU A 302      -3.176  10.252 -19.630  1.00 94.38           H  
ATOM   4898 HD13 LEU A 302      -3.150  11.201 -18.118  1.00 94.38           H  
ATOM   4899  CD2 LEU A 302      -5.109  12.943 -18.788  1.00 94.38           C  
ATOM   4900 HD21 LEU A 302      -5.586  13.762 -19.325  1.00 94.38           H  
ATOM   4901 HD22 LEU A 302      -5.891  12.303 -18.379  1.00 94.38           H  
ATOM   4902 HD23 LEU A 302      -4.513  13.346 -17.970  1.00 94.38           H  
ATOM   4903  N   TYR A 303      -1.116  15.309 -21.068  1.00 93.18           N  
ATOM   4904  H   TYR A 303      -1.339  15.519 -20.105  1.00 93.18           H  
ATOM   4905  CA  TYR A 303       0.194  15.730 -21.542  1.00 93.18           C  
ATOM   4906  HA  TYR A 303       0.278  15.559 -22.615  1.00 93.18           H  
ATOM   4907  C   TYR A 303       1.260  14.900 -20.837  1.00 93.18           C  
ATOM   4908  CB  TYR A 303       0.350  17.232 -21.288  1.00 93.18           C  
ATOM   4909  HB2 TYR A 303       0.113  17.456 -20.248  1.00 93.18           H  
ATOM   4910  HB3 TYR A 303       1.388  17.522 -21.452  1.00 93.18           H  
ATOM   4911  O   TYR A 303       1.325  14.882 -19.608  1.00 93.18           O  
ATOM   4912  CG  TYR A 303      -0.524  18.067 -22.196  1.00 93.18           C  
ATOM   4913  CD1 TYR A 303      -0.048  18.477 -23.455  1.00 93.18           C  
ATOM   4914  HD1 TYR A 303       0.952  18.205 -23.759  1.00 93.18           H  
ATOM   4915  CD2 TYR A 303      -1.840  18.371 -21.810  1.00 93.18           C  
ATOM   4916  HD2 TYR A 303      -2.205  18.036 -20.850  1.00 93.18           H  
ATOM   4917  CE1 TYR A 303      -0.884  19.212 -24.318  1.00 93.18           C  
ATOM   4918  HE1 TYR A 303      -0.549  19.514 -25.300  1.00 93.18           H  
ATOM   4919  CE2 TYR A 303      -2.678  19.090 -22.680  1.00 93.18           C  
ATOM   4920  HE2 TYR A 303      -3.700  19.296 -22.399  1.00 93.18           H  
ATOM   4921  OH  TYR A 303      -3.000  20.237 -24.762  1.00 93.18           O  
ATOM   4922  HH  TYR A 303      -3.867  20.376 -24.375  1.00 93.18           H  
ATOM   4923  CZ  TYR A 303      -2.195  19.530 -23.926  1.00 93.18           C  
ATOM   4924  N   ILE A 304       2.086  14.186 -21.602  1.00 92.69           N  
ATOM   4925  H   ILE A 304       1.998  14.252 -22.606  1.00 92.69           H  
ATOM   4926  CA  ILE A 304       3.139  13.336 -21.039  1.00 92.69           C  
ATOM   4927  HA  ILE A 304       3.103  13.401 -19.952  1.00 92.69           H  
ATOM   4928  C   ILE A 304       4.499  13.838 -21.468  1.00 92.69           C  
ATOM   4929  CB  ILE A 304       2.948  11.850 -21.380  1.00 92.69           C  
ATOM   4930  HB  ILE A 304       2.979  11.739 -22.464  1.00 92.69           H  
ATOM   4931  O   ILE A 304       4.794  13.994 -22.655  1.00 92.69           O  
ATOM   4932  CG1 ILE A 304       1.606  11.338 -20.831  1.00 92.69           C  
ATOM   4933 HG12 ILE A 304       1.760  10.503 -20.147  1.00 92.69           H  
ATOM   4934 HG13 ILE A 304       1.078  12.111 -20.274  1.00 92.69           H  
ATOM   4935  CG2 ILE A 304       4.066  10.974 -20.789  1.00 92.69           C  
ATOM   4936 HG21 ILE A 304       3.896   9.927 -21.044  1.00 92.69           H  
ATOM   4937 HG22 ILE A 304       4.096  11.080 -19.705  1.00 92.69           H  
ATOM   4938 HG23 ILE A 304       5.033  11.267 -21.197  1.00 92.69           H
[truncated: 118,350 more chars]
