# Supplementary material for: Widespread Horizontal Gene Transfer Among Animal Viruses
Source: bioRxiv. 2024 Mar 26:2024.03.25.586562. Preprint. [Version 2] doi: 10.1101/2024.03.25.586562 (PMC11071296; doi:10.1101/2024.03.25.586562)
Supplement: Supplement 7 [file media-7.zip › File7_PDB/Adinto3105_Penton_one_halfsmoke.pdb]

ATOM      1  N   MET A   1     -31.786 -10.478  18.357  1.00 81.58           N  
ATOM      2  H   MET A   1     -31.318 -10.118  19.176  1.00 81.58           H  
ATOM      3  H2  MET A   1     -32.673 -10.863  18.647  1.00 81.58           H  
ATOM      4  H3  MET A   1     -31.209 -11.217  17.983  1.00 81.58           H  
ATOM      5  CA  MET A   1     -31.969  -9.389  17.356  1.00 81.58           C  
ATOM      6  HA  MET A   1     -32.462  -9.807  16.478  1.00 81.58           H  
ATOM      7  C   MET A   1     -30.615  -8.829  16.907  1.00 81.58           C  
ATOM      8  CB  MET A   1     -32.871  -8.283  17.939  1.00 81.58           C  
ATOM      9  HB2 MET A   1     -32.406  -7.885  18.841  1.00 81.58           H  
ATOM     10  HB3 MET A   1     -33.822  -8.734  18.221  1.00 81.58           H  
ATOM     11  O   MET A   1     -29.751  -8.621  17.756  1.00 81.58           O  
ATOM     12  CG  MET A   1     -33.160  -7.113  16.987  1.00 81.58           C  
ATOM     13  HG2 MET A   1     -33.612  -7.489  16.070  1.00 81.58           H  
ATOM     14  HG3 MET A   1     -32.215  -6.635  16.728  1.00 81.58           H  
ATOM     15  SD  MET A   1     -34.239  -5.834  17.700  1.00 81.58           S  
ATOM     16  CE  MET A   1     -35.881  -6.545  17.394  1.00 81.58           C  
ATOM     17  HE1 MET A   1     -35.976  -7.498  17.915  1.00 81.58           H  
ATOM     18  HE2 MET A   1     -36.647  -5.862  17.759  1.00 81.58           H  
ATOM     19  HE3 MET A   1     -36.021  -6.700  16.324  1.00 81.58           H  
ATOM     20  N   ASP A   2     -30.443  -8.584  15.604  1.00 89.48           N  
ATOM     21  H   ASP A   2     -31.198  -8.746  14.953  1.00 89.48           H  
ATOM     22  CA  ASP A   2     -29.224  -7.988  15.031  1.00 89.48           C  
ATOM     23  HA  ASP A   2     -28.375  -8.224  15.671  1.00 89.48           H  
ATOM     24  C   ASP A   2     -29.356  -6.455  14.969  1.00 89.48           C  
ATOM     25  CB  ASP A   2     -28.928  -8.581  13.632  1.00 89.48           C  
ATOM     26  HB2 ASP A   2     -28.160  -7.970  13.159  1.00 89.48           H  
ATOM     27  HB3 ASP A   2     -29.827  -8.513  13.019  1.00 89.48           H  
ATOM     28  O   ASP A   2     -30.418  -5.932  14.627  1.00 89.48           O  
ATOM     29  CG  ASP A   2     -28.433 -10.041  13.634  1.00 89.48           C  
ATOM     30  OD1 ASP A   2     -28.377 -10.677  14.708  1.00 89.48           O  
ATOM     31  OD2 ASP A   2     -28.081 -10.577  12.556  1.00 89.48           O  
ATOM     32  N   SER A   3     -28.283  -5.729  15.282  1.00 93.37           N  
ATOM     33  H   SER A   3     -27.447  -6.207  15.587  1.00 93.37           H  
ATOM     34  CA  SER A   3     -28.184  -4.279  15.105  1.00 93.37           C  
ATOM     35  HA  SER A   3     -29.089  -3.929  14.609  1.00 93.37           H  
ATOM     36  C   SER A   3     -27.015  -3.913  14.193  1.00 93.37           C  
ATOM     37  CB  SER A   3     -28.115  -3.552  16.453  1.00 93.37           C  
ATOM     38  HB2 SER A   3     -28.118  -2.476  16.279  1.00 93.37           H  
ATOM     39  HB3 SER A   3     -28.997  -3.813  17.037  1.00 93.37           H  
ATOM     40  O   SER A   3     -26.005  -4.614  14.123  1.00 93.37           O  
ATOM     41  OG  SER A   3     -26.957  -3.898  17.182  1.00 93.37           O  
ATOM     42  HG  SER A   3     -26.997  -3.497  18.053  1.00 93.37           H  
ATOM     43  N   LEU A   4     -27.167  -2.807  13.462  1.00 96.31           N  
ATOM     44  H   LEU A   4     -28.004  -2.255  13.583  1.00 96.31           H  
ATOM     45  CA  LEU A   4     -26.146  -2.288  12.558  1.00 96.31           C  
ATOM     46  HA  LEU A   4     -25.440  -3.086  12.328  1.00 96.31           H  
ATOM     47  C   LEU A   4     -25.384  -1.147  13.235  1.00 96.31           C  
ATOM     48  CB  LEU A   4     -26.814  -1.835  11.248  1.00 96.31           C  
ATOM     49  HB2 LEU A   4     -27.416  -0.952  11.460  1.00 96.31           H  
ATOM     50  HB3 LEU A   4     -27.485  -2.619  10.898  1.00 96.31           H  
ATOM     51  O   LEU A   4     -25.994  -0.191  13.714  1.00 96.31           O  
ATOM     52  CG  LEU A   4     -25.814  -1.501  10.124  1.00 96.31           C  
ATOM     53  HG  LEU A   4     -25.039  -0.829  10.494  1.00 96.31           H  
ATOM     54  CD1 LEU A   4     -25.164  -2.767   9.563  1.00 96.31           C  
ATOM     55 HD11 LEU A   4     -25.928  -3.501   9.309  1.00 96.31           H  
ATOM     56 HD12 LEU A   4     -24.489  -3.201  10.301  1.00 96.31           H  
ATOM     57 HD13 LEU A   4     -24.593  -2.534   8.665  1.00 96.31           H  
ATOM     58  CD2 LEU A   4     -26.544  -0.802   8.977  1.00 96.31           C  
ATOM     59 HD21 LEU A   4     -27.316  -1.455   8.571  1.00 96.31           H  
ATOM     60 HD22 LEU A   4     -25.834  -0.544   8.191  1.00 96.31           H  
ATOM     61 HD23 LEU A   4     -27.005   0.115   9.344  1.00 96.31           H  
ATOM     62  N   ILE A   5     -24.058  -1.227  13.224  1.00 97.51           N  
ATOM     63  H   ILE A   5     -23.636  -2.057  12.832  1.00 97.51           H  
ATOM     64  CA  ILE A   5     -23.157  -0.164  13.671  1.00 97.51           C  
ATOM     65  HA  ILE A   5     -23.737   0.657  14.091  1.00 97.51           H  
ATOM     66  C   ILE A   5     -22.412   0.352  12.440  1.00 97.51           C  
ATOM     67  CB  ILE A   5     -22.201  -0.677  14.771  1.00 97.51           C  
ATOM     68  HB  ILE A   5     -21.585  -1.469  14.344  1.00 97.51           H  
ATOM     69  O   ILE A   5     -21.818  -0.432  11.704  1.00 97.51           O  
ATOM     70  CG1 ILE A   5     -22.983  -1.269  15.968  1.00 97.51           C  
ATOM     71 HG12 ILE A   5     -23.566  -0.480  16.445  1.00 97.51           H  
ATOM     72 HG13 ILE A   5     -23.677  -2.030  15.612  1.00 97.51           H  
ATOM     73  CG2 ILE A   5     -21.268   0.459  15.231  1.00 97.51           C  
ATOM     74 HG21 ILE A   5     -21.843   1.256  15.702  1.00 97.51           H  
ATOM     75 HG22 ILE A   5     -20.712   0.863  14.386  1.00 97.51           H  
ATOM     76 HG23 ILE A   5     -20.534   0.078  15.941  1.00 97.51           H  
ATOM     77  CD1 ILE A   5     -22.096  -1.950  17.017  1.00 97.51           C  
ATOM     78 HD11 ILE A   5     -21.475  -2.710  16.543  1.00 97.51           H  
ATOM     79 HD12 ILE A   5     -22.729  -2.426  17.765  1.00 97.51           H  
ATOM     80 HD13 ILE A   5     -21.460  -1.220  17.519  1.00 97.51           H  
ATOM     81  N   ILE A   6     -22.452   1.662  12.201  1.00 97.86           N  
ATOM     82  H   ILE A   6     -22.909   2.267  12.869  1.00 97.86           H  
ATOM     83  CA  ILE A   6     -21.729   2.305  11.098  1.00 97.86           C  
ATOM     84  HA  ILE A   6     -21.240   1.539  10.496  1.00 97.86           H  
ATOM     85  C   ILE A   6     -20.643   3.189  11.700  1.00 97.86           C  
ATOM     86  CB  ILE A   6     -22.673   3.087  10.156  1.00 97.86           C  
ATOM     87  HB  ILE A   6     -23.117   3.910  10.716  1.00 97.86           H  
ATOM     88  O   ILE A   6     -20.947   4.064  12.509  1.00 97.86           O  
ATOM     89  CG1 ILE A   6     -23.815   2.174   9.646  1.00 97.86           C  
ATOM     90 HG12 ILE A   6     -23.393   1.313   9.127  1.00 97.86           H  
ATOM     91 HG13 ILE A   6     -24.381   1.800  10.499  1.00 97.86           H  
ATOM     92  CG2 ILE A   6     -21.861   3.677   8.984  1.00 97.86           C  
ATOM     93 HG21 ILE A   6     -21.389   2.880   8.410  1.00 97.86           H  
ATOM     94 HG22 ILE A   6     -21.083   4.343   9.358  1.00 97.86           H  
ATOM     95 HG23 ILE A   6     -22.501   4.275   8.334  1.00 97.86           H  
ATOM     96  CD1 ILE A   6     -24.824   2.870   8.724  1.00 97.86           C  
ATOM     97 HD11 ILE A   6     -25.664   2.200   8.539  1.00 97.86           H  
ATOM     98 HD12 ILE A   6     -25.193   3.780   9.197  1.00 97.86           H  
ATOM     99 HD13 ILE A   6     -24.362   3.113   7.767  1.00 97.86           H  
ATOM    100  N   LEU A   7     -19.395   2.951  11.306  1.00 98.26           N  
ATOM    101  H   LEU A   7     -19.244   2.239  10.606  1.00 98.26           H  
ATOM    102  CA  LEU A   7     -18.226   3.717  11.734  1.00 98.26           C  
ATOM    103  HA  LEU A   7     -18.527   4.492  12.438  1.00 98.26           H  
ATOM    104  C   LEU A   7     -17.616   4.393  10.507  1.00 98.26           C  
ATOM    105  CB  LEU A   7     -17.204   2.799  12.426  1.00 98.26           C  
ATOM    106  HB2 LEU A   7     -16.764   2.152  11.667  1.00 98.26           H  
ATOM    107  HB3 LEU A   7     -16.405   3.416  12.836  1.00 98.26           H  
ATOM    108  O   LEU A   7     -17.426   3.741   9.482  1.00 98.26           O  
ATOM    109  CG  LEU A   7     -17.763   1.895  13.538  1.00 98.26           C  
ATOM    110  HG  LEU A   7     -18.517   1.226  13.123  1.00 98.26           H  
ATOM    111  CD1 LEU A   7     -16.635   1.040  14.102  1.00 98.26           C  
ATOM    112 HD11 LEU A   7     -16.195   0.441  13.305  1.00 98.26           H  
ATOM    113 HD12 LEU A   7     -17.026   0.369  14.867  1.00 98.26           H  
ATOM    114 HD13 LEU A   7     -15.863   1.672  14.539  1.00 98.26           H  
ATOM    115  CD2 LEU A   7     -18.377   2.665  14.704  1.00 98.26           C  
ATOM    116 HD21 LEU A   7     -18.761   1.949  15.431  1.00 98.26           H  
ATOM    117 HD22 LEU A   7     -19.192   3.302  14.361  1.00 98.26           H  
ATOM    118 HD23 LEU A   7     -17.611   3.271  15.189  1.00 98.26           H  
ATOM    119  N   ASP A   8     -17.324   5.684  10.609  1.00 98.02           N  
ATOM    120  H   ASP A   8     -17.446   6.153  11.495  1.00 98.02           H  
ATOM    121  CA  ASP A   8     -16.856   6.514   9.499  1.00 98.02           C  
ATOM    122  HA  ASP A   8     -16.573   5.893   8.650  1.00 98.02           H  
ATOM    123  C   ASP A   8     -15.639   7.323   9.934  1.00 98.02           C  
ATOM    124  CB  ASP A   8     -18.000   7.438   9.073  1.00 98.02           C  
ATOM    125  HB2 ASP A   8     -18.226   8.136   9.880  1.00 98.02           H  
ATOM    126  HB3 ASP A   8     -18.887   6.826   8.908  1.00 98.02           H  
ATOM    127  O   ASP A   8     -15.695   8.036  10.938  1.00 98.02           O  
ATOM    128  CG  ASP A   8     -17.729   8.228   7.794  1.00 98.02           C  
ATOM    129  OD1 ASP A   8     -16.586   8.300   7.290  1.00 98.02           O  
ATOM    130  OD2 ASP A   8     -18.732   8.697   7.223  1.00 98.02           O  
ATOM    131  N   SER A   9     -14.546   7.218   9.181  1.00 98.17           N  
ATOM    132  H   SER A   9     -14.564   6.644   8.349  1.00 98.17           H  
ATOM    133  CA  SER A   9     -13.303   7.902   9.521  1.00 98.17           C  
ATOM    134  HA  SER A   9     -13.158   7.800  10.597  1.00 98.17           H  
ATOM    135  C   SER A   9     -13.303   9.398   9.195  1.00 98.17           C  
ATOM    136  CB  SER A   9     -12.102   7.223   8.878  1.00 98.17           C  
ATOM    137  HB2 SER A   9     -11.215   7.605   9.382  1.00 98.17           H  
ATOM    138  HB3 SER A   9     -12.161   6.146   9.040  1.00 98.17           H  
ATOM    139  O   SER A   9     -12.381  10.096   9.602  1.00 98.17           O  
ATOM    140  OG  SER A   9     -12.002   7.509   7.494  1.00 98.17           O  
ATOM    141  HG  SER A   9     -11.113   7.842   7.348  1.00 98.17           H  
ATOM    142  N   SER A  10     -14.319   9.930   8.499  1.00 96.34           N  
ATOM    143  H   SER A  10     -15.059   9.314   8.194  1.00 96.34           H  
ATOM    144  CA  SER A  10     -14.303  11.307   7.973  1.00 96.34           C  
ATOM    145  HA  SER A  10     -13.469  11.390   7.276  1.00 96.34           H  
ATOM    146  C   SER A  10     -14.115  12.414   9.017  1.00 96.34           C  
ATOM    147  CB  SER A  10     -15.597  11.590   7.205  1.00 96.34           C  
ATOM    148  HB2 SER A  10     -15.532  12.582   6.757  1.00 96.34           H  
ATOM    149  HB3 SER A  10     -15.705  10.859   6.404  1.00 96.34           H  
ATOM    150  O   SER A  10     -13.744  13.531   8.668  1.00 96.34           O  
ATOM    151  OG  SER A  10     -16.745  11.534   8.037  1.00 96.34           O  
ATOM    152  HG  SER A  10     -16.549  11.914   8.897  1.00 96.34           H  
ATOM    153  N   SER A  11     -14.425  12.138  10.285  1.00 95.41           N  
ATOM    154  H   SER A  11     -14.697  11.190  10.503  1.00 95.41           H  
ATOM    155  CA  SER A  11     -14.304  13.095  11.394  1.00 95.41           C  
ATOM    156  HA  SER A  11     -14.241  14.104  10.987  1.00 95.41           H  
ATOM    157  C   SER A  11     -13.031  12.908  12.226  1.00 95.41           C  
ATOM    158  CB  SER A  11     -15.554  13.031  12.276  1.00 95.41           C  
ATOM    159  HB2 SER A  11     -15.473  13.761  13.081  1.00 95.41           H  
ATOM    160  HB3 SER A  11     -15.644  12.035  12.710  1.00 95.41           H  
ATOM    161  O   SER A  11     -12.904  13.531  13.278  1.00 95.41           O  
ATOM    162  OG  SER A  11     -16.705  13.319  11.499  1.00 95.41           O  
ATOM    163  HG  SER A  11     -16.552  14.154  11.049  1.00 95.41           H  
ATOM    164  N   TYR A  12     -12.106  12.058  11.776  1.00 96.97           N  
ATOM    165  H   TYR A  12     -12.235  11.621  10.875  1.00 96.97           H  
ATOM    166  CA  TYR A  12     -10.899  11.678  12.505  1.00 96.97           C  
ATOM    167  HA  TYR A  12     -10.873  12.209  13.456  1.00 96.97           H  
ATOM    168  C   TYR A  12      -9.636  12.068  11.736  1.00 96.97           C  
ATOM    169  CB  TYR A  12     -10.945  10.177  12.820  1.00 96.97           C  
ATOM    170  HB2 TYR A  12     -10.982   9.610  11.889  1.00 96.97           H  
ATOM    171  HB3 TYR A  12     -10.027   9.893  13.334  1.00 96.97           H  
ATOM    172  O   TYR A  12      -9.631  12.165  10.511  1.00 96.97           O  
ATOM    173  CG  TYR A  12     -12.128   9.800  13.691  1.00 96.97           C  
ATOM    174  CD1 TYR A  12     -12.032   9.923  15.088  1.00 96.97           C  
ATOM    175  HD1 TYR A  12     -11.107  10.251  15.539  1.00 96.97           H  
ATOM    176  CD2 TYR A  12     -13.340   9.389  13.105  1.00 96.97           C  
ATOM    177  HD2 TYR A  12     -13.419   9.315  12.030  1.00 96.97           H  
ATOM    178  CE1 TYR A  12     -13.148   9.647  15.895  1.00 96.97           C  
ATOM    179  HE1 TYR A  12     -13.074   9.761  16.966  1.00 96.97           H  
ATOM    180  CE2 TYR A  12     -14.458   9.102  13.906  1.00 96.97           C  
ATOM    181  HE2 TYR A  12     -15.390   8.794  13.455  1.00 96.97           H  
ATOM    182  OH  TYR A  12     -15.442   9.029  16.096  1.00 96.97           O  
ATOM    183  HH  TYR A  12     -15.176   9.158  17.009  1.00 96.97           H  
ATOM    184  CZ  TYR A  12     -14.363   9.242  15.304  1.00 96.97           C  
ATOM    185  N   GLU A  13      -8.550  12.309  12.471  1.00 94.75           N  
ATOM    186  H   GLU A  13      -8.614  12.243  13.477  1.00 94.75           H  
ATOM    187  CA  GLU A  13      -7.272  12.728  11.887  1.00 94.75           C  
ATOM    188  HA  GLU A  13      -7.446  13.567  11.213  1.00 94.75           H  
ATOM    189  C   GLU A  13      -6.602  11.617  11.067  1.00 94.75           C  
ATOM    190  CB  GLU A  13      -6.354  13.191  13.025  1.00 94.75           C  
ATOM    191  HB2 GLU A  13      -6.859  13.984  13.578  1.00 94.75           H  
ATOM    192  HB3 GLU A  13      -6.172  12.354  13.699  1.00 94.75           H  
ATOM    193  O   GLU A  13      -6.034  11.889  10.007  1.00 94.75           O  
ATOM    194  CG  GLU A  13      -5.015  13.726  12.499  1.00 94.75           C  
ATOM    195  HG2 GLU A  13      -5.215  14.542  11.805  1.00 94.75           H  
ATOM    196  HG3 GLU A  13      -4.499  12.937  11.952  1.00 94.75           H  
ATOM    197  CD  GLU A  13      -4.078  14.220  13.606  1.00 94.75           C  
ATOM    198  OE1 GLU A  13      -3.009  14.743  13.220  1.00 94.75           O  
ATOM    199  OE2 GLU A  13      -4.423  14.074  14.800  1.00 94.75           O  
ATOM    200  N   LYS A  14      -6.688  10.377  11.561  1.00 96.62           N  
ATOM    201  H   LYS A  14      -7.226  10.251  12.406  1.00 96.62           H  
ATOM    202  CA  LYS A  14      -6.187   9.161  10.917  1.00 96.62           C  
ATOM    203  HA  LYS A  14      -5.626   9.416  10.017  1.00 96.62           H  
ATOM    204  C   LYS A  14      -7.361   8.288  10.506  1.00 96.62           C  
ATOM    205  CB  LYS A  14      -5.255   8.402  11.863  1.00 96.62           C  
ATOM    206  HB2 LYS A  14      -5.771   8.208  12.803  1.00 96.62           H  
ATOM    207  HB3 LYS A  14      -4.999   7.447  11.404  1.00 96.62           H  
ATOM    208  O   LYS A  14      -8.321   8.150  11.261  1.00 96.62           O  
ATOM    209  CG  LYS A  14      -3.968   9.182  12.149  1.00 96.62           C  
ATOM    210  HG2 LYS A  14      -3.504   9.471  11.206  1.00 96.62           H  
ATOM    211  HG3 LYS A  14      -4.193  10.076  12.730  1.00 96.62           H  
ATOM    212  CD  LYS A  14      -3.007   8.287  12.929  1.00 96.62           C  
ATOM    213  HD2 LYS A  14      -3.463   7.993  13.875  1.00 96.62           H  
ATOM    214  HD3 LYS A  14      -2.813   7.394  12.335  1.00 96.62           H  
ATOM    215  CE  LYS A  14      -1.695   9.027  13.180  1.00 96.62           C  
ATOM    216  HE2 LYS A  14      -1.362   9.453  12.234  1.00 96.62           H  
ATOM    217  HE3 LYS A  14      -1.871   9.842  13.881  1.00 96.62           H  
ATOM    218  NZ  LYS A  14      -0.677   8.083  13.691  1.00 96.62           N  
ATOM    219  HZ1 LYS A  14      -0.996   7.647  14.544  1.00 96.62           H  
ATOM    220  HZ2 LYS A  14      -0.543   7.355  13.004  1.00 96.62           H  
ATOM    221  HZ3 LYS A  14       0.207   8.549  13.840  1.00 96.62           H  
ATOM    222  N   SER A  15      -7.295   7.710   9.310  1.00 97.59           N  
ATOM    223  H   SER A  15      -6.409   7.720   8.824  1.00 97.59           H  
ATOM    224  CA  SER A  15      -8.377   6.859   8.792  1.00 97.59           C  
ATOM    225  HA  SER A  15      -9.297   7.083   9.332  1.00 97.59           H  
ATOM    226  C   SER A  15      -8.118   5.377   9.035  1.00 97.59           C  
ATOM    227  CB  SER A  15      -8.615   7.155   7.313  1.00 97.59           C  
ATOM    228  HB2 SER A  15      -7.669   7.163   6.772  1.00 97.59           H  
ATOM    229  HB3 SER A  15      -9.262   6.390   6.884  1.00 97.59           H  
ATOM    230  O   SER A  15      -9.049   4.601   9.224  1.00 97.59           O  
ATOM    231  OG  SER A  15      -9.256   8.416   7.209  1.00 97.59           O  
ATOM    232  HG  SER A  15      -8.713   9.067   7.660  1.00 97.59           H  
ATOM    233  N   GLU A  16      -6.850   5.006   9.090  1.00 97.90           N  
ATOM    234  H   GLU A  16      -6.151   5.691   8.841  1.00 97.90           H  
ATOM    235  CA  GLU A  16      -6.338   3.674   9.371  1.00 97.90           C  
ATOM    236  HA  GLU A  16      -6.974   2.940   8.876  1.00 97.90           H  
ATOM    237  C   GLU A  16      -6.314   3.317  10.857  1.00 97.90           C  
ATOM    238  CB  GLU A  16      -4.932   3.551   8.768  1.00 97.90           C  
ATOM    239  HB2 GLU A  16      -4.992   3.827   7.715  1.00 97.90           H  
ATOM    240  HB3 GLU A  16      -4.644   2.501   8.825  1.00 97.90           H  
ATOM    241  O   GLU A  16      -6.162   2.148  11.178  1.00 97.90           O  
ATOM    242  CG  GLU A  16      -3.805   4.385   9.408  1.00 97.90           C  
ATOM    243  HG2 GLU A  16      -3.835   4.257  10.490  1.00 97.90           H  
ATOM    244  HG3 GLU A  16      -2.855   3.966   9.075  1.00 97.90           H  
ATOM    245  CD  GLU A  16      -3.792   5.893   9.076  1.00 97.90           C  
ATOM    246  OE1 GLU A  16      -2.940   6.584   9.676  1.00 97.90           O  
ATOM    247  OE2 GLU A  16      -4.676   6.399   8.335  1.00 97.90           O  
ATOM    248  N   ASP A  17      -6.453   4.292  11.761  1.00 98.48           N  
ATOM    249  H   ASP A  17      -6.533   5.240  11.422  1.00 98.48           H  
ATOM    250  CA  ASP A  17      -6.502   4.077  13.211  1.00 98.48           C  
ATOM    251  HA  ASP A  17      -6.976   3.116  13.413  1.00 98.48           H  
ATOM    252  C   ASP A  17      -7.325   5.181  13.882  1.00 98.48           C  
ATOM    253  CB  ASP A  17      -5.080   4.020  13.787  1.00 98.48           C  
ATOM    254  HB2 ASP A  17      -4.516   3.263  13.242  1.00 98.48           H  
ATOM    255  HB3 ASP A  17      -4.583   4.977  13.630  1.00 98.48           H  
ATOM    256  O   ASP A  17      -6.857   6.307  14.062  1.00 98.48           O  
ATOM    257  CG  ASP A  17      -5.026   3.663  15.279  1.00 98.48           C  
ATOM    258  OD1 ASP A  17      -6.063   3.501  15.967  1.00 98.48           O  
ATOM    259  OD2 ASP A  17      -3.901   3.485  15.794  1.00 98.48           O  
ATOM    260  N   PHE A  18      -8.569   4.869  14.241  1.00 98.46           N  
ATOM    261  H   PHE A  18      -8.882   3.917  14.113  1.00 98.46           H  
ATOM    262  CA  PHE A  18      -9.450   5.817  14.920  1.00 98.46           C  
ATOM    263  HA  PHE A  18      -8.824   6.504  15.490  1.00 98.46           H  
ATOM    264  C   PHE A  18     -10.379   5.133  15.914  1.00 98.46           C  
ATOM    265  CB  PHE A  18     -10.248   6.654  13.914  1.00 98.46           C  
ATOM    266  HB2 PHE A  18      -9.550   7.135  13.228  1.00 98.46           H  
ATOM    267  HB3 PHE A  18     -10.755   7.451  14.458  1.00 98.46           H  
ATOM    268  O   PHE A  18     -10.661   3.938  15.833  1.00 98.46           O  
ATOM    269  CG  PHE A  18     -11.275   5.886  13.110  1.00 98.46           C  
ATOM    270  CD1 PHE A  18     -10.865   5.169  11.977  1.00 98.46           C  
ATOM    271  HD1 PHE A  18      -9.824   5.163  11.689  1.00 98.46           H  
ATOM    272  CD2 PHE A  18     -12.637   5.908  13.470  1.00 98.46           C  
ATOM    273  HD2 PHE A  18     -12.959   6.476  14.331  1.00 98.46           H  
ATOM    274  CE1 PHE A  18     -11.808   4.486  11.198  1.00 98.46           C  
ATOM    275  HE1 PHE A  18     -11.463   3.987  10.304  1.00 98.46           H  
ATOM    276  CE2 PHE A  18     -13.583   5.219  12.689  1.00 98.46           C  
ATOM    277  HE2 PHE A  18     -14.631   5.270  12.943  1.00 98.46           H  
ATOM    278  CZ  PHE A  18     -13.169   4.507  11.551  1.00 98.46           C  
ATOM    279  HZ  PHE A  18     -13.898   4.009  10.929  1.00 98.46           H  
ATOM    280  N   THR A  19     -10.873   5.923  16.869  1.00 98.50           N  
ATOM    281  H   THR A  19     -10.657   6.909  16.830  1.00 98.50           H  
ATOM    282  CA  THR A  19     -11.771   5.464  17.931  1.00 98.50           C  
ATOM    283  HA  THR A  19     -12.026   4.417  17.765  1.00 98.50           H  
ATOM    284  C   THR A  19     -13.067   6.262  17.915  1.00 98.50           C  
ATOM    285  CB  THR A  19     -11.088   5.555  19.299  1.00 98.50           C  
ATOM    286  HB  THR A  19     -10.814   6.591  19.502  1.00 98.50           H  
ATOM    287  O   THR A  19     -13.058   7.483  18.052  1.00 98.50           O  
ATOM    288  CG2 THR A  19     -11.963   5.033  20.436  1.00 98.50           C  
ATOM    289 HG21 THR A  19     -12.258   4.004  20.236  1.00 98.50           H  
ATOM    290 HG22 THR A  19     -12.848   5.659  20.550  1.00 98.50           H  
ATOM    291 HG23 THR A  19     -11.389   5.075  21.362  1.00 98.50           H  
ATOM    292  OG1 THR A  19      -9.923   4.762  19.299  1.00 98.50           O  
ATOM    293  HG1 THR A  19      -9.425   4.977  18.507  1.00 98.50           H  
ATOM    294  N   VAL A  20     -14.192   5.564  17.785  1.00 98.18           N  
ATOM    295  H   VAL A  20     -14.118   4.560  17.704  1.00 98.18           H  
ATOM    296  CA  VAL A  20     -15.532   6.145  17.886  1.00 98.18           C  
ATOM    297  HA  VAL A  20     -15.475   7.209  17.660  1.00 98.18           H  
ATOM    298  C   VAL A  20     -16.038   6.002  19.311  1.00 98.18           C  
ATOM    299  CB  VAL A  20     -16.508   5.507  16.880  1.00 98.18           C  
ATOM    300  HB  VAL A  20     -16.633   4.451  17.118  1.00 98.18           H  
ATOM    301  O   VAL A  20     -16.164   4.886  19.807  1.00 98.18           O  
ATOM    302  CG1 VAL A  20     -17.885   6.183  16.941  1.00 98.18           C  
ATOM    303 HG11 VAL A  20     -18.332   6.049  17.926  1.00 98.18           H  
ATOM    304 HG12 VAL A  20     -18.548   5.730  16.204  1.00 98.18           H  
ATOM    305 HG13 VAL A  20     -17.787   7.248  16.725  1.00 98.18           H  
ATOM    306  CG2 VAL A  20     -15.980   5.618  15.443  1.00 98.18           C  
ATOM    307 HG21 VAL A  20     -15.093   4.994  15.329  1.00 98.18           H  
ATOM    308 HG22 VAL A  20     -15.720   6.650  15.209  1.00 98.18           H  
ATOM    309 HG23 VAL A  20     -16.734   5.285  14.729  1.00 98.18           H  
ATOM    310  N   GLU A  21     -16.367   7.121  19.955  1.00 97.19           N  
ATOM    311  H   GLU A  21     -16.205   8.009  19.500  1.00 97.19           H  
ATOM    312  CA  GLU A  21     -16.996   7.151  21.277  1.00 97.19           C  
ATOM    313  HA  GLU A  21     -16.822   6.199  21.779  1.00 97.19           H  
ATOM    314  C   GLU A  21     -18.513   7.349  21.161  1.00 97.19           C  
ATOM    315  CB  GLU A  21     -16.375   8.240  22.159  1.00 97.19           C  
ATOM    316  HB2 GLU A  21     -16.519   9.213  21.689  1.00 97.19           H  
ATOM    317  HB3 GLU A  21     -16.903   8.231  23.113  1.00 97.19           H  
ATOM    318  O   GLU A  21     -19.005   8.279  20.515  1.00 97.19           O  
ATOM    319  CG  GLU A  21     -14.877   8.013  22.419  1.00 97.19           C  
ATOM    320  HG2 GLU A  21     -14.736   6.982  22.745  1.00 97.19           H  
ATOM    321  HG3 GLU A  21     -14.327   8.152  21.488  1.00 97.19           H  
ATOM    322  CD  GLU A  21     -14.311   8.957  23.491  1.00 97.19           C  
ATOM    323  OE1 GLU A  21     -13.184   8.670  23.951  1.00 97.19           O  
ATOM    324  OE2 GLU A  21     -15.019   9.915  23.878  1.00 97.19           O  
ATOM    325  N   PHE A  22     -19.283   6.480  21.812  1.00 96.08           N  
ATOM    326  H   PHE A  22     -18.835   5.774  22.379  1.00 96.08           H  
ATOM    327  CA  PHE A  22     -20.740   6.505  21.778  1.00 96.08           C  
ATOM    328  HA  PHE A  22     -21.059   6.982  20.852  1.00 96.08           H  
ATOM    329  C   PHE A  22     -21.297   7.307  22.952  1.00 96.08           C  
ATOM    330  CB  PHE A  22     -21.300   5.077  21.766  1.00 96.08           C  
ATOM    331  HB2 PHE A  22     -20.968   4.547  22.659  1.00 96.08           H  
ATOM    332  HB3 PHE A  22     -22.388   5.130  21.800  1.00 96.08           H  
ATOM    333  O   PHE A  22     -21.226   6.882  24.104  1.00 96.08           O  
ATOM    334  CG  PHE A  22     -20.907   4.285  20.539  1.00 96.08           C  
ATOM    335  CD1 PHE A  22     -21.627   4.434  19.338  1.00 96.08           C  
ATOM    336  HD1 PHE A  22     -22.480   5.096  19.296  1.00 96.08           H  
ATOM    337  CD2 PHE A  22     -19.789   3.434  20.583  1.00 96.08           C  
ATOM    338  HD2 PHE A  22     -19.221   3.327  21.495  1.00 96.08           H  
ATOM    339  CE1 PHE A  22     -21.226   3.739  18.185  1.00 96.08           C  
ATOM    340  HE1 PHE A  22     -21.763   3.865  17.257  1.00 96.08           H  
ATOM    341  CE2 PHE A  22     -19.384   2.748  19.429  1.00 96.08           C  
ATOM    342  HE2 PHE A  22     -18.496   2.133  19.453  1.00 96.08           H  
ATOM    343  CZ  PHE A  22     -20.104   2.896  18.233  1.00 96.08           C  
ATOM    344  HZ  PHE A  22     -19.781   2.380  17.341  1.00 96.08           H  
ATOM    345  N   LYS A  23     -21.972   8.425  22.652  1.00 95.19           N  
ATOM    346  H   LYS A  23     -21.889   8.767  21.705  1.00 95.19           H  
ATOM    347  CA  LYS A  23     -22.693   9.233  23.660  1.00 95.19           C  
ATOM    348  HA  LYS A  23     -21.976   9.610  24.389  1.00 95.19           H  
ATOM    349  C   LYS A  23     -23.716   8.415  24.454  1.00 95.19           C  
ATOM    350  CB  LYS A  23     -23.416  10.411  22.990  1.00 95.19           C  
ATOM    351  HB2 LYS A  23     -24.081  10.035  22.213  1.00 95.19           H  
ATOM    352  HB3 LYS A  23     -24.020  10.915  23.744  1.00 95.19           H  
ATOM    353  O   LYS A  23     -23.928   8.659  25.637  1.00 95.19           O  
ATOM    354  CG  LYS A  23     -22.448  11.434  22.385  1.00 95.19           C  
ATOM    355  HG2 LYS A  23     -21.871  10.965  21.587  1.00 95.19           H  
ATOM    356  HG3 LYS A  23     -21.763  11.780  23.158  1.00 95.19           H  
ATOM    357  CD  LYS A  23     -23.217  12.633  21.815  1.00 95.19           C  
ATOM    358  HD2 LYS A  23     -23.785  13.109  22.615  1.00 95.19           H  
ATOM    359  HD3 LYS A  23     -23.901  12.287  21.040  1.00 95.19           H  
ATOM    360  CE  LYS A  23     -22.222  13.635  21.221  1.00 95.19           C  
ATOM    361  HE2 LYS A  23     -21.530  13.943  22.005  1.00 95.19           H  
ATOM    362  HE3 LYS A  23     -21.634  13.128  20.455  1.00 95.19           H  
ATOM    363  NZ  LYS A  23     -22.899  14.822  20.642  1.00 95.19           N  
ATOM    364  HZ1 LYS A  23     -23.422  15.317  21.350  1.00 95.19           H  
ATOM    365  HZ2 LYS A  23     -22.209  15.455  20.262  1.00 95.19           H  
ATOM    366  HZ3 LYS A  23     -23.519  14.551  19.892  1.00 95.19           H  
ATOM    367  N   LYS A  24     -24.362   7.454  23.791  1.00 95.61           N  
ATOM    368  H   LYS A  24     -24.082   7.300  22.832  1.00 95.61           H  
ATOM    369  CA  LYS A  24     -25.227   6.453  24.413  1.00 95.61           C  
ATOM    370  HA  LYS A  24     -25.306   6.654  25.481  1.00 95.61           H  
ATOM    371  C   LYS A  24     -24.579   5.082  24.204  1.00 95.61           C  
ATOM    372  CB  LYS A  24     -26.640   6.553  23.823  1.00 95.61           C  
ATOM    373  HB2 LYS A  24     -26.607   6.366  22.749  1.00 95.61           H  
ATOM    374  HB3 LYS A  24     -27.014   7.563  23.987  1.00 95.61           H  
ATOM    375  O   LYS A  24     -24.610   4.604  23.070  1.00 95.61           O  
ATOM    376  CG  LYS A  24     -27.595   5.552  24.490  1.00 95.61           C  
ATOM    377  HG2 LYS A  24     -27.584   5.705  25.569  1.00 95.61           H  
ATOM    378  HG3 LYS A  24     -27.266   4.535  24.275  1.00 95.61           H  
ATOM    379  CD  LYS A  24     -29.023   5.736  23.967  1.00 95.61           C  
ATOM    380  HD2 LYS A  24     -29.027   5.599  22.886  1.00 95.61           H  
ATOM    381  HD3 LYS A  24     -29.359   6.746  24.201  1.00 95.61           H  
ATOM    382  CE  LYS A  24     -29.956   4.715  24.624  1.00 95.61           C  
ATOM    383  HE2 LYS A  24     -29.589   3.715  24.393  1.00 95.61           H  
ATOM    384  HE3 LYS A  24     -29.907   4.846  25.705  1.00 95.61           H  
ATOM    385  NZ  LYS A  24     -31.353   4.873  24.148  1.00 95.61           N  
ATOM    386  HZ1 LYS A  24     -31.684   5.810  24.329  1.00 95.61           H  
ATOM    387  HZ2 LYS A  24     -31.967   4.223  24.617  1.00 95.61           H  
ATOM    388  HZ3 LYS A  24     -31.409   4.703  23.154  1.00 95.61           H  
ATOM    389  N   PRO A  25     -24.007   4.460  25.251  1.00 95.47           N  
ATOM    390  CA  PRO A  25     -23.369   3.157  25.123  1.00 95.47           C  
ATOM    391  HA  PRO A  25     -22.506   3.267  24.467  1.00 95.47           H  
ATOM    392  C   PRO A  25     -24.318   2.105  24.542  1.00 95.47           C  
ATOM    393  CB  PRO A  25     -22.882   2.789  26.526  1.00 95.47           C  
ATOM    394  HB2 PRO A  25     -23.656   2.240  27.063  1.00 95.47           H  
ATOM    395  HB3 PRO A  25     -21.955   2.217  26.486  1.00 95.47           H  
ATOM    396  O   PRO A  25     -25.506   2.060  24.881  1.00 95.47           O  
ATOM    397  CG  PRO A  25     -22.673   4.147  27.192  1.00 95.47           C  
ATOM    398  HG2 PRO A  25     -22.754   4.085  28.277  1.00 95.47           H  
ATOM    399  HG3 PRO A  25     -21.704   4.551  26.900  1.00 95.47           H  
ATOM    400  CD  PRO A  25     -23.784   5.001  26.587  1.00 95.47           C  
ATOM    401  HD2 PRO A  25     -24.694   4.901  27.178  1.00 95.47           H  
ATOM    402  HD3 PRO A  25     -23.464   6.043  26.551  1.00 95.47           H  
ATOM    403  N   ILE A  26     -23.791   1.249  23.670  1.00 95.07           N  
ATOM    404  H   ILE A  26     -22.802   1.316  23.477  1.00 95.07           H  
ATOM    405  CA  ILE A  26     -24.550   0.173  23.031  1.00 95.07           C  
ATOM    406  HA  ILE A  26     -25.556   0.534  22.815  1.00 95.07           H  
ATOM    407  C   ILE A  26     -24.642  -0.984  24.018  1.00 95.07           C  
ATOM    408  CB  ILE A  26     -23.904  -0.257  21.697  1.00 95.07           C  
ATOM    409  HB  ILE A  26     -22.907  -0.644  21.907  1.00 95.07           H  
ATOM    410  O   ILE A  26     -23.622  -1.485  24.485  1.00 95.07           O  
ATOM    411  CG1 ILE A  26     -23.760   0.949  20.738  1.00 95.07           C  
ATOM    412 HG12 ILE A  26     -24.749   1.307  20.451  1.00 95.07           H  
ATOM    413 HG13 ILE A  26     -23.239   1.763  21.242  1.00 95.07           H  
ATOM    414  CG2 ILE A  26     -24.725  -1.391  21.050  1.00 95.07           C  
ATOM    415 HG21 ILE A  26     -24.773  -2.258  21.708  1.00 95.07           H  
ATOM    416 HG22 ILE A  26     -24.245  -1.724  20.130  1.00 95.07           H  
ATOM    417 HG23 ILE A  26     -25.734  -1.048  20.821  1.00 95.07           H  
ATOM    418  CD1 ILE A  26     -22.954   0.635  19.474  1.00 95.07           C  
ATOM    419 HD11 ILE A  26     -21.979   0.227  19.742  1.00 95.07           H  
ATOM    420 HD12 ILE A  26     -23.493  -0.075  18.846  1.00 95.07           H  
ATOM    421 HD13 ILE A  26     -22.811   1.552  18.903  1.00 95.07           H  
ATOM    422  N   ARG A  27     -25.859  -1.413  24.353  1.00 93.93           N  
ATOM    423  H   ARG A  27     -26.657  -0.981  23.910  1.00 93.93           H  
ATOM    424  CA  ARG A  27     -26.066  -2.573  25.225  1.00 93.93           C  
ATOM    425  HA  ARG A  27     -25.403  -2.482  26.086  1.00 93.93           H  
ATOM    426  C   ARG A  27     -25.680  -3.857  24.489  1.00 93.93           C  
ATOM    427  CB  ARG A  27     -27.515  -2.600  25.723  1.00 93.93           C  
ATOM    428  HB2 ARG A  27     -27.751  -1.632  26.165  1.00 93.93           H  
ATOM    429  HB3 ARG A  27     -28.184  -2.773  24.880  1.00 93.93           H  
ATOM    430  O   ARG A  27     -26.128  -4.076  23.364  1.00 93.93           O  
ATOM    431  CG  ARG A  27     -27.735  -3.691  26.781  1.00 93.93           C  
ATOM    432  HG2 ARG A  27     -27.541  -4.673  26.349  1.00 93.93           H  
ATOM    433  HG3 ARG A  27     -27.056  -3.528  27.617  1.00 93.93           H  
ATOM    434  CD  ARG A  27     -29.181  -3.644  27.279  1.00 93.93           C  
ATOM    435  HD2 ARG A  27     -29.377  -2.656  27.697  1.00 93.93           H  
ATOM    436  HD3 ARG A  27     -29.846  -3.814  26.432  1.00 93.93           H  
ATOM    437  NE  ARG A  27     -29.427  -4.673  28.302  1.00 93.93           N  
ATOM    438  HE  ARG A  27     -28.697  -5.360  28.426  1.00 93.93           H  
ATOM    439  NH1 ARG A  27     -31.579  -4.069  28.832  1.00 93.93           N  
ATOM    440 HH11 ARG A  27     -32.435  -4.252  29.335  1.00 93.93           H  
ATOM    441 HH12 ARG A  27     -31.547  -3.368  28.105  1.00 93.93           H  
ATOM    442  NH2 ARG A  27     -30.631  -5.802  29.868  1.00 93.93           N  
ATOM    443 HH21 ARG A  27     -31.494  -5.963  30.368  1.00 93.93           H  
ATOM    444 HH22 ARG A  27     -29.867  -6.454  29.976  1.00 93.93           H  
ATOM    445  CZ  ARG A  27     -30.539  -4.841  28.994  1.00 93.93           C  
ATOM    446  N   VAL A  28     -24.907  -4.700  25.161  1.00 94.36           N  
ATOM    447  H   VAL A  28     -24.614  -4.445  26.093  1.00 94.36           H  
ATOM    448  CA  VAL A  28     -24.539  -6.044  24.705  1.00 94.36           C  
ATOM    449  HA  VAL A  28     -25.117  -6.289  23.813  1.00 94.36           H  
ATOM    450  C   VAL A  28     -24.911  -7.079  25.755  1.00 94.36           C  
ATOM    451  CB  VAL A  28     -23.053  -6.158  24.323  1.00 94.36           C  
ATOM    452  HB  VAL A  28     -22.826  -7.205  24.121  1.00 94.36           H  
ATOM    453  O   VAL A  28     -24.985  -6.776  26.948  1.00 94.36           O  
ATOM    454  CG1 VAL A  28     -22.781  -5.376  23.043  1.00 94.36           C  
ATOM    455 HG11 VAL A  28     -23.451  -5.740  22.264  1.00 94.36           H  
ATOM    456 HG12 VAL A  28     -22.935  -4.308  23.198  1.00 94.36           H  
ATOM    457 HG13 VAL A  28     -21.754  -5.566  22.730  1.00 94.36           H  
ATOM    458  CG2 VAL A  28     -22.092  -5.668  25.409  1.00 94.36           C  
ATOM    459 HG21 VAL A  28     -22.221  -4.599  25.578  1.00 94.36           H  
ATOM    460 HG22 VAL A  28     -21.067  -5.855  25.090  1.00 94.36           H  
ATOM    461 HG23 VAL A  28     -22.275  -6.226  26.327  1.00 94.36           H  
ATOM    462  N   HIS A  29     -25.177  -8.293  25.291  1.00 91.82           N  
ATOM    463  H   HIS A  29     -25.075  -8.453  24.299  1.00 91.82           H  
ATOM    464  CA  HIS A  29     -25.457  -9.455  26.127  1.00 91.82           C  
ATOM    465  HA  HIS A  29     -25.693  -9.132  27.141  1.00 91.82           H  
ATOM    466  C   HIS A  29     -24.228 -10.361  26.220  1.00 91.82           C  
ATOM    467  CB  HIS A  29     -26.684 -10.188  25.567  1.00 91.82           C  
ATOM    468  HB2 HIS A  29     -26.836 -11.117  26.116  1.00 91.82           H  
ATOM    469  HB3 HIS A  29     -26.512 -10.447  24.523  1.00 91.82           H  
ATOM    470  O   HIS A  29     -23.286 -10.250  25.430  1.00 91.82           O  
ATOM    471  CG  HIS A  29     -27.941  -9.362  25.675  1.00 91.82           C  
ATOM    472  CD2 HIS A  29     -28.304  -8.304  24.888  1.00 91.82           C  
ATOM    473  HD2 HIS A  29     -27.721  -7.896  24.075  1.00 91.82           H  
ATOM    474  ND1 HIS A  29     -28.932  -9.522  26.611  1.00 91.82           N  
ATOM    475  HD1 HIS A  29     -29.060 -10.353  27.170  1.00 91.82           H  
ATOM    476  CE1 HIS A  29     -29.875  -8.595  26.377  1.00 91.82           C  
ATOM    477  HE1 HIS A  29     -30.830  -8.553  26.881  1.00 91.82           H  
ATOM    478  NE2 HIS A  29     -29.525  -7.802  25.354  1.00 91.82           N  
ATOM    479  N   GLU A  30     -24.247 -11.295  27.163  1.00 89.41           N  
ATOM    480  H   GLU A  30     -25.055 -11.387  27.763  1.00 89.41           H  
ATOM    481  CA  GLU A  30     -23.266 -12.374  27.184  1.00 89.41           C  
ATOM    482  HA  GLU A  30     -22.275 -11.938  27.304  1.00 89.41           H  
ATOM    483  C   GLU A  30     -23.312 -13.149  25.854  1.00 89.41           C  
ATOM    484  CB  GLU A  30     -23.556 -13.270  28.390  1.00 89.41           C  
ATOM    485  HB2 GLU A  30     -23.754 -12.632  29.252  1.00 89.41           H  
ATOM    486  HB3 GLU A  30     -24.441 -13.874  28.190  1.00 89.41           H  
ATOM    487  O   GLU A  30     -24.386 -13.384  25.298  1.00 89.41           O  
ATOM    488  CG  GLU A  30     -22.366 -14.175  28.724  1.00 89.41           C  
ATOM    489  HG2 GLU A  30     -22.132 -14.789  27.855  1.00 89.41           H  
ATOM    490  HG3 GLU A  30     -21.500 -13.547  28.934  1.00 89.41           H  
ATOM    491  CD  GLU A  30     -22.638 -15.082  29.932  1.00 89.41           C  
ATOM    492  OE1 GLU A  30     -21.843 -16.027  30.110  1.00 89.41           O  
ATOM    493  OE2 GLU A  30     -23.629 -14.830  30.655  1.00 89.41           O  
ATOM    494  N   ASN A  31     -22.150 -13.531  25.318  1.00 90.00           N  
ATOM    495  H   ASN A  31     -21.303 -13.350  25.838  1.00 90.00           H  
ATOM    496  CA  ASN A  31     -22.020 -14.214  24.022  1.00 90.00           C  
ATOM    497  HA  ASN A  31     -20.953 -14.365  23.863  1.00 90.00           H  
ATOM    498  C   ASN A  31     -22.500 -13.410  22.801  1.00 90.00           C  
ATOM    499  CB  ASN A  31     -22.670 -15.608  24.088  1.00 90.00           C  
ATOM    500  HB2 ASN A  31     -22.441 -16.155  23.173  1.00 90.00           H  
ATOM    501  HB3 ASN A  31     -23.753 -15.512  24.169  1.00 90.00           H  
ATOM    502  O   ASN A  31     -22.809 -14.000  21.757  1.00 90.00           O  
ATOM    503  CG  ASN A  31     -22.140 -16.417  25.244  1.00 90.00           C  
ATOM    504  ND2 ASN A  31     -22.979 -16.823  26.165  1.00 90.00           N  
ATOM    505 HD21 ASN A  31     -23.908 -16.430  26.214  1.00 90.00           H  
ATOM    506 HD22 ASN A  31     -22.555 -17.228  26.987  1.00 90.00           H  
ATOM    507  OD1 ASN A  31     -20.962 -16.705  25.301  1.00 90.00           O  
ATOM    508  N   SER A  32     -22.552 -12.079  22.911  1.00 95.13           N  
ATOM    509  H   SER A  32     -22.334 -11.657  23.802  1.00 95.13           H  
ATOM    510  CA  SER A  32     -22.735 -11.216  21.744  1.00 95.13           C  
ATOM    511  HA  SER A  32     -23.684 -11.474  21.274  1.00 95.13           H  
ATOM    512  C   SER A  32     -21.619 -11.443  20.731  1.00 95.13           C  
ATOM    513  CB  SER A  32     -22.783  -9.739  22.124  1.00 95.13           C  
ATOM    514  HB2 SER A  32     -21.860  -9.444  22.622  1.00 95.13           H  
ATOM    515  HB3 SER A  32     -22.920  -9.137  21.226  1.00 95.13           H  
ATOM    516  O   SER A  32     -20.479 -11.751  21.088  1.00 95.13           O  
ATOM    517  OG  SER A  32     -23.873  -9.539  22.985  1.00 95.13           O  
ATOM    518  HG  SER A  32     -23.606  -9.847  23.854  1.00 95.13           H  
ATOM    519  N   LYS A  33     -21.948 -11.298  19.451  1.00 96.01           N  
ATOM    520  H   LYS A  33     -22.898 -11.035  19.228  1.00 96.01           H  
ATOM    521  CA  LYS A  33     -20.998 -11.483  18.357  1.00 96.01           C  
ATOM    522  HA  LYS A  33     -19.989 -11.547  18.764  1.00 96.01           H  
ATOM    523  C   LYS A  33     -21.004 -10.294  17.414  1.00 96.01           C  
ATOM    524  CB  LYS A  33     -21.283 -12.781  17.601  1.00 96.01           C  
ATOM    525  HB2 LYS A  33     -20.503 -12.867  16.845  1.00 96.01           H  
ATOM    526  HB3 LYS A  33     -22.254 -12.714  17.110  1.00 96.01           H  
ATOM    527  O   LYS A  33     -22.043  -9.666  17.230  1.00 96.01           O  
ATOM    528  CG  LYS A  33     -21.240 -14.035  18.483  1.00 96.01           C  
ATOM    529  HG2 LYS A  33     -20.304 -14.051  19.042  1.00 96.01           H  
ATOM    530  HG3 LYS A  33     -22.077 -14.025  19.180  1.00 96.01           H  
ATOM    531  CD  LYS A  33     -21.328 -15.288  17.607  1.00 96.01           C  
ATOM    532  HD2 LYS A  33     -20.494 -15.275  16.905  1.00 96.01           H  
ATOM    533  HD3 LYS A  33     -22.266 -15.283  17.052  1.00 96.01           H  
ATOM    534  CE  LYS A  33     -21.231 -16.544  18.472  1.00 96.01           C  
ATOM    535  HE2 LYS A  33     -20.375 -16.425  19.136  1.00 96.01           H  
ATOM    536  HE3 LYS A  33     -22.125 -16.621  19.092  1.00 96.01           H  
ATOM    537  NZ  LYS A  33     -21.041 -17.749  17.625  1.00 96.01           N  
ATOM    538  HZ1 LYS A  33     -20.888 -18.573  18.189  1.00 96.01           H  
ATOM    539  HZ2 LYS A  33     -20.210 -17.626  17.065  1.00 96.01           H  
ATOM    540  HZ3 LYS A  33     -21.816 -17.892  16.993  1.00 96.01           H  
ATOM    541  N   LEU A  34     -19.867 -10.027  16.789  1.00 97.37           N  
ATOM    542  H   LEU A  34     -19.072 -10.624  16.966  1.00 97.37           H  
ATOM    543  CA  LEU A  34     -19.688  -8.946  15.829  1.00 97.37           C  
ATOM    544  HA  LEU A  34     -20.649  -8.465  15.644  1.00 97.37           H  
ATOM    545  C   LEU A  34     -19.155  -9.508  14.513  1.00 97.37           C  
ATOM    546  CB  LEU A  34     -18.726  -7.913  16.427  1.00 97.37           C  
ATOM    547  HB2 LEU A  34     -18.984  -7.745  17.473  1.00 97.37           H  
ATOM    548  HB3 LEU A  34     -17.724  -8.342  16.399  1.00 97.37           H  
ATOM    549  O   LEU A  34     -18.324 -10.411  14.524  1.00 97.37           O  
ATOM    550  CG  LEU A  34     -18.710  -6.551  15.713  1.00 97.37           C  
ATOM    551  HG  LEU A  34     -18.654  -6.683  14.633  1.00 97.37           H  
ATOM    552  CD1 LEU A  34     -19.952  -5.724  16.059  1.00 97.37           C  
ATOM    553 HD11 LEU A  34     -20.849  -6.228  15.701  1.00 97.37           H  
ATOM    554 HD12 LEU A  34     -20.017  -5.586  17.138  1.00 97.37           H  
ATOM    555 HD13 LEU A  34     -19.886  -4.746  15.582  1.00 97.37           H  
ATOM    556  CD2 LEU A  34     -17.476  -5.787  16.177  1.00 97.37           C  
ATOM    557 HD21 LEU A  34     -17.400  -5.821  17.264  1.00 97.37           H  
ATOM    558 HD22 LEU A  34     -16.582  -6.241  15.750  1.00 97.37           H  
ATOM    559 HD23 LEU A  34     -17.520  -4.745  15.863  1.00 97.37           H  
ATOM    560  N   ALA A  35     -19.616  -8.971  13.391  1.00 97.52           N  
ATOM    561  H   ALA A  35     -20.348  -8.278  13.449  1.00 97.52           H  
ATOM    562  CA  ALA A  35     -19.089  -9.299  12.072  1.00 97.52           C  
ATOM    563  HA  ALA A  35     -18.096  -9.738  12.166  1.00 97.52           H  
ATOM    564  C   ALA A  35     -18.978  -8.045  11.206  1.00 97.52           C  
ATOM    565  CB  ALA A  35     -20.000 -10.335  11.414  1.00 97.52           C  
ATOM    566  HB1 ALA A  35     -20.098 -11.208  12.058  1.00 97.52           H  
ATOM    567  HB2 ALA A  35     -20.985  -9.910  11.223  1.00 97.52           H  
ATOM    568  HB3 ALA A  35     -19.541 -10.656  10.478  1.00 97.52           H  
ATOM    569  O   ALA A  35     -19.804  -7.133  11.319  1.00 97.52           O  
ATOM    570  N   LEU A  36     -18.005  -8.018  10.296  1.00 98.19           N  
ATOM    571  H   LEU A  36     -17.369  -8.800  10.235  1.00 98.19           H  
ATOM    572  CA  LEU A  36     -17.974  -7.029   9.223  1.00 98.19           C  
ATOM    573  HA  LEU A  36     -18.224  -6.055   9.643  1.00 98.19           H  
ATOM    574  C   LEU A  36     -19.023  -7.403   8.166  1.00 98.19           C  
ATOM    575  CB  LEU A  36     -16.556  -6.959   8.628  1.00 98.19           C  
ATOM    576  HB2 LEU A  36     -16.315  -7.927   8.189  1.00 98.19           H  
ATOM    577  HB3 LEU A  36     -15.839  -6.769   9.427  1.00 98.19           H  
ATOM    578  O   LEU A  36     -18.963  -8.478   7.581  1.00 98.19           O  
ATOM    579  CG  LEU A  36     -16.395  -5.874   7.546  1.00 98.19           C  
ATOM    580  HG  LEU A  36     -17.154  -6.005   6.775  1.00 98.19           H  
ATOM    581  CD1 LEU A  36     -16.538  -4.469   8.135  1.00 98.19           C  
ATOM    582 HD11 LEU A  36     -15.877  -4.355   8.994  1.00 98.19           H  
ATOM    583 HD12 LEU A  36     -16.275  -3.723   7.384  1.00 98.19           H  
ATOM    584 HD13 LEU A  36     -17.575  -4.297   8.424  1.00 98.19           H  
ATOM    585  CD2 LEU A  36     -15.029  -5.990   6.883  1.00 98.19           C  
ATOM    586 HD21 LEU A  36     -14.941  -6.967   6.409  1.00 98.19           H  
ATOM    587 HD22 LEU A  36     -14.912  -5.235   6.106  1.00 98.19           H  
ATOM    588 HD23 LEU A  36     -14.235  -5.871   7.620  1.00 98.19           H  
ATOM    589  N   LYS A  37     -19.991  -6.518   7.913  1.00 98.06           N  
ATOM    590  H   LYS A  37     -19.993  -5.655   8.438  1.00 98.06           H  
ATOM    591  CA  LYS A  37     -20.996  -6.701   6.853  1.00 98.06           C  
ATOM    592  HA  LYS A  37     -21.085  -7.765   6.637  1.00 98.06           H  
ATOM    593  C   LYS A  37     -20.580  -6.045   5.548  1.00 98.06           C  
ATOM    594  CB  LYS A  37     -22.351  -6.180   7.344  1.00 98.06           C  
ATOM    595  HB2 LYS A  37     -22.239  -5.169   7.735  1.00 98.06           H  
ATOM    596  HB3 LYS A  37     -22.646  -6.832   8.167  1.00 98.06           H  
ATOM    597  O   LYS A  37     -20.807  -6.601   4.481  1.00 98.06           O  
ATOM    598  CG  LYS A  37     -23.475  -6.154   6.294  1.00 98.06           C  
ATOM    599  HG2 LYS A  37     -24.389  -5.808   6.777  1.00 98.06           H  
ATOM    600  HG3 LYS A  37     -23.220  -5.431   5.519  1.00 98.06           H  
ATOM    601  CD  LYS A  37     -23.743  -7.519   5.642  1.00 98.06           C  
ATOM    602  HD2 LYS A  37     -24.062  -8.249   6.386  1.00 98.06           H  
ATOM    603  HD3 LYS A  37     -22.827  -7.888   5.182  1.00 98.06           H  
ATOM    604  CE  LYS A  37     -24.810  -7.371   4.555  1.00 98.06           C  
ATOM    605  HE2 LYS A  37     -25.793  -7.280   5.016  1.00 98.06           H  
ATOM    606  HE3 LYS A  37     -24.599  -6.455   4.002  1.00 98.06           H  
ATOM    607  NZ  LYS A  37     -24.764  -8.515   3.619  1.00 98.06           N  
ATOM    608  HZ1 LYS A  37     -25.021  -9.382   4.069  1.00 98.06           H  
ATOM    609  HZ2 LYS A  37     -23.810  -8.687   3.334  1.00 98.06           H  
ATOM    610  HZ3 LYS A  37     -25.321  -8.372   2.788  1.00 98.06           H  
ATOM    611  N   SER A  38     -20.028  -4.843   5.623  1.00 97.86           N  
ATOM    612  H   SER A  38     -19.845  -4.452   6.537  1.00 97.86           H  
ATOM    613  CA  SER A  38     -19.486  -4.168   4.448  1.00 97.86           C  
ATOM    614  HA  SER A  38     -19.043  -4.927   3.804  1.00 97.86           H  
ATOM    615  C   SER A  38     -18.401  -3.189   4.851  1.00 97.86           C  
ATOM    616  CB  SER A  38     -20.577  -3.416   3.664  1.00 97.86           C  
ATOM    617  HB2 SER A  38     -20.180  -3.099   2.700  1.00 97.86           H  
ATOM    618  HB3 SER A  38     -21.433  -4.068   3.488  1.00 97.86           H  
ATOM    619  O   SER A  38     -18.472  -2.622   5.946  1.00 97.86           O  
ATOM    620  OG  SER A  38     -20.971  -2.264   4.398  1.00 97.86           O  
ATOM    621  HG  SER A  38     -20.411  -2.270   5.178  1.00 97.86           H  
ATOM    622  N   MET A  39     -17.496  -2.901   3.930  1.00 97.94           N  
ATOM    623  H   MET A  39     -17.558  -3.369   3.037  1.00 97.94           H  
ATOM    624  CA  MET A  39     -16.485  -1.865   4.078  1.00 97.94           C  
ATOM    625  HA  MET A  39     -16.824  -1.149   4.827  1.00 97.94           H  
ATOM    626  C   MET A  39     -16.276  -1.135   2.755  1.00 97.94           C  
ATOM    627  CB  MET A  39     -15.181  -2.497   4.569  1.00 97.94           C  
ATOM    628  HB2 MET A  39     -14.794  -3.152   3.788  1.00 97.94           H  
ATOM    629  HB3 MET A  39     -15.390  -3.106   5.449  1.00 97.94           H  
ATOM    630  O   MET A  39     -16.447  -1.712   1.682  1.00 97.94           O  
ATOM    631  CG  MET A  39     -14.107  -1.476   4.956  1.00 97.94           C  
ATOM    632  HG2 MET A  39     -13.918  -0.786   4.134  1.00 97.94           H  
ATOM    633  HG3 MET A  39     -14.456  -0.903   5.815  1.00 97.94           H  
ATOM    634  SD  MET A  39     -12.535  -2.251   5.375  1.00 97.94           S  
ATOM    635  CE  MET A  39     -11.963  -2.735   3.727  1.00 97.94           C  
ATOM    636  HE1 MET A  39     -12.622  -3.492   3.302  1.00 97.94           H  
ATOM    637  HE2 MET A  39     -10.954  -3.138   3.802  1.00 97.94           H  
ATOM    638  HE3 MET A  39     -11.953  -1.860   3.076  1.00 97.94           H  
ATOM    639  N   SER A  40     -15.877   0.128   2.831  1.00 97.68           N  
ATOM    640  H   SER A  40     -15.801   0.554   3.744  1.00 97.68           H  
ATOM    641  CA  SER A  40     -15.324   0.853   1.689  1.00 97.68           C  
ATOM    642  HA  SER A  40     -15.050   0.139   0.913  1.00 97.68           H  
ATOM    643  C   SER A  40     -14.070   1.608   2.105  1.00 97.68           C  
ATOM    644  CB  SER A  40     -16.366   1.803   1.099  1.00 97.68           C  
ATOM    645  HB2 SER A  40     -17.218   1.224   0.742  1.00 97.68           H  
ATOM    646  HB3 SER A  40     -15.930   2.333   0.252  1.00 97.68           H  
ATOM    647  O   SER A  40     -14.139   2.358   3.078  1.00 97.68           O  
ATOM    648  OG  SER A  40     -16.806   2.741   2.066  1.00 97.68           O  
ATOM    649  HG  SER A  40     -16.028   3.010   2.560  1.00 97.68           H  
ATOM    650  N   MET A  41     -12.974   1.444   1.367  1.00 97.29           N  
ATOM    651  H   MET A  41     -13.020   0.826   0.569  1.00 97.29           H  
ATOM    652  CA  MET A  41     -11.701   2.149   1.567  1.00 97.29           C  
ATOM    653  HA  MET A  41     -11.892   3.114   2.036  1.00 97.29           H  
ATOM    654  C   MET A  41     -11.014   2.402   0.222  1.00 97.29           C  
ATOM    655  CB  MET A  41     -10.770   1.341   2.488  1.00 97.29           C  
ATOM    656  HB2 MET A  41      -9.915   1.964   2.748  1.00 97.29           H  
ATOM    657  HB3 MET A  41     -11.295   1.088   3.409  1.00 97.29           H  
ATOM    658  O   MET A  41     -11.303   1.713  -0.752  1.00 97.29           O  
ATOM    659  CG  MET A  41     -10.266   0.041   1.848  1.00 97.29           C  
ATOM    660  HG2 MET A  41      -9.734   0.272   0.925  1.00 97.29           H  
ATOM    661  HG3 MET A  41     -11.125  -0.579   1.590  1.00 97.29           H  
ATOM    662  SD  MET A  41      -9.149  -0.932   2.884  1.00 97.29           S  
ATOM    663  CE  MET A  41      -7.705   0.153   2.839  1.00 97.29           C  
ATOM    664  HE1 MET A  41      -6.834  -0.374   3.228  1.00 97.29           H  
ATOM    665  HE2 MET A  41      -7.904   1.029   3.457  1.00 97.29           H  
ATOM    666  HE3 MET A  41      -7.521   0.476   1.815  1.00 97.29           H  
ATOM    667  N   TRP A  42     -10.083   3.348   0.160  1.00 96.47           N  
ATOM    668  H   TRP A  42      -9.817   3.836   1.004  1.00 96.47           H  
ATOM    669  CA  TRP A  42      -9.292   3.606  -1.046  1.00 96.47           C  
ATOM    670  HA  TRP A  42      -9.807   3.202  -1.918  1.00 96.47           H  
ATOM    671  C   TRP A  42      -7.927   2.920  -0.974  1.00 96.47           C  
ATOM    672  CB  TRP A  42      -9.169   5.115  -1.260  1.00 96.47           C  
ATOM    673  HB2 TRP A  42      -8.730   5.568  -0.371  1.00 96.47           H  
ATOM    674  HB3 TRP A  42      -8.486   5.295  -2.090  1.00 96.47           H  
ATOM    675  O   TRP A  42      -7.323   2.852   0.094  1.00 96.47           O  
ATOM    676  CG  TRP A  42     -10.469   5.789  -1.579  1.00 96.47           C  
ATOM    677  CD1 TRP A  42     -11.360   6.270  -0.682  1.00 96.47           C  
ATOM    678  HD1 TRP A  42     -11.234   6.237   0.391  1.00 96.47           H  
ATOM    679  CD2 TRP A  42     -11.053   6.036  -2.893  1.00 96.47           C  
ATOM    680  CE2 TRP A  42     -12.310   6.687  -2.716  1.00 96.47           C  
ATOM    681  CE3 TRP A  42     -10.645   5.780  -4.219  1.00 96.47           C  
ATOM    682  HE3 TRP A  42      -9.689   5.307  -4.392  1.00 96.47           H  
ATOM    683  NE1 TRP A  42     -12.442   6.810  -1.348  1.00 96.47           N  
ATOM    684  HE1 TRP A  42     -13.207   7.267  -0.873  1.00 96.47           H  
ATOM    685  CH2 TRP A  42     -12.685   6.791  -5.105  1.00 96.47           C  
ATOM    686  HH2 TRP A  42     -13.286   7.085  -5.953  1.00 96.47           H  
ATOM    687  CZ2 TRP A  42     -13.124   7.060  -3.797  1.00 96.47           C  
ATOM    688  HZ2 TRP A  42     -14.065   7.560  -3.625  1.00 96.47           H  
ATOM    689  CZ3 TRP A  42     -11.448   6.154  -5.312  1.00 96.47           C  
ATOM    690  HZ3 TRP A  42     -11.098   5.968  -6.317  1.00 96.47           H  
ATOM    691  N   VAL A  43      -7.419   2.454  -2.118  1.00 95.87           N  
ATOM    692  H   VAL A  43      -7.993   2.490  -2.949  1.00 95.87           H  
ATOM    693  CA  VAL A  43      -6.017   2.031  -2.270  1.00 95.87           C  
ATOM    694  HA  VAL A  43      -5.724   1.456  -1.392  1.00 95.87           H  
ATOM    695  C   VAL A  43      -5.144   3.278  -2.329  1.00 95.87           C  
ATOM    696  CB  VAL A  43      -5.793   1.143  -3.509  1.00 95.87           C  
ATOM    697  HB  VAL A  43      -6.002   1.712  -4.414  1.00 95.87           H  
ATOM    698  O   VAL A  43      -4.804   3.767  -3.409  1.00 95.87           O  
ATOM    699  CG1 VAL A  43      -4.351   0.616  -3.564  1.00 95.87           C  
ATOM    700 HG11 VAL A  43      -4.221  -0.009  -4.447  1.00 95.87           H  
ATOM    701 HG12 VAL A  43      -4.136   0.018  -2.678  1.00 95.87           H  
ATOM    702 HG13 VAL A  43      -3.634   1.436  -3.611  1.00 95.87           H  
ATOM    703  CG2 VAL A  43      -6.712  -0.073  -3.493  1.00 95.87           C  
ATOM    704 HG21 VAL A  43      -6.488  -0.711  -4.348  1.00 95.87           H  
ATOM    705 HG22 VAL A  43      -6.542  -0.629  -2.571  1.00 95.87           H  
ATOM    706 HG23 VAL A  43      -7.752   0.244  -3.563  1.00 95.87           H  
ATOM    707  N   SER A  44      -4.860   3.847  -1.165  1.00 95.79           N  
ATOM    708  H   SER A  44      -5.295   3.474  -0.333  1.00 95.79           H  
ATOM    709  CA  SER A  44      -4.218   5.155  -1.049  1.00 95.79           C  
ATOM    710  HA  SER A  44      -4.066   5.579  -2.041  1.00 95.79           H  
ATOM    711  C   SER A  44      -2.845   5.126  -0.402  1.00 95.79           C  
ATOM    712  CB  SER A  44      -5.141   6.108  -0.301  1.00 95.79           C  
ATOM    713  HB2 SER A  44      -6.039   6.244  -0.905  1.00 95.79           H  
ATOM    714  HB3 SER A  44      -4.650   7.071  -0.160  1.00 95.79           H  
ATOM    715  O   SER A  44      -2.173   6.147  -0.448  1.00 95.79           O  
ATOM    716  OG  SER A  44      -5.505   5.561   0.945  1.00 95.79           O  
ATOM    717  HG  SER A  44      -5.541   6.266   1.596  1.00 95.79           H  
ATOM    718  N   TRP A  45      -2.397   4.003   0.160  1.00 95.56           N  
ATOM    719  H   TRP A  45      -2.981   3.179   0.151  1.00 95.56           H  
ATOM    720  CA  TRP A  45      -1.054   3.887   0.734  1.00 95.56           C  
ATOM    721  HA  TRP A  45      -0.907   4.712   1.432  1.00 95.56           H  
ATOM    722  C   TRP A  45       0.032   3.984  -0.338  1.00 95.56           C  
ATOM    723  CB  TRP A  45      -0.924   2.583   1.520  1.00 95.56           C  
ATOM    724  HB2 TRP A  45       0.059   2.546   1.989  1.00 95.56           H  
ATOM    725  HB3 TRP A  45      -1.661   2.598   2.323  1.00 95.56           H  
ATOM    726  O   TRP A  45      -0.185   3.627  -1.497  1.00 95.56           O  
ATOM    727  CG  TRP A  45      -1.128   1.333   0.721  1.00 95.56           C  
ATOM    728  CD1 TRP A  45      -0.162   0.602   0.118  1.00 95.56           C  
ATOM    729  HD1 TRP A  45       0.894   0.822   0.157  1.00 95.56           H  
ATOM    730  CD2 TRP A  45      -2.379   0.631   0.468  1.00 95.56           C  
ATOM    731  CE2 TRP A  45      -2.093  -0.534  -0.304  1.00 95.56           C  
ATOM    732  CE3 TRP A  45      -3.722   0.849   0.843  1.00 95.56           C  
ATOM    733  HE3 TRP A  45      -3.968   1.694   1.469  1.00 95.56           H  
ATOM    734  NE1 TRP A  45      -0.726  -0.506  -0.483  1.00 95.56           N  
ATOM    735  HE1 TRP A  45      -0.179  -1.268  -0.858  1.00 95.56           H  
ATOM    736  CH2 TRP A  45      -4.420  -1.185  -0.319  1.00 95.56           C  
ATOM    737  HH2 TRP A  45      -5.201  -1.874  -0.604  1.00 95.56           H  
ATOM    738  CZ2 TRP A  45      -3.090  -1.440  -0.690  1.00 95.56           C  
ATOM    739  HZ2 TRP A  45      -2.832  -2.329  -1.247  1.00 95.56           H  
ATOM    740  CZ3 TRP A  45      -4.730  -0.050   0.450  1.00 95.56           C  
ATOM    741  HZ3 TRP A  45      -5.753   0.127   0.749  1.00 95.56           H  
ATOM    742  N   HIS A  46       1.215   4.458   0.052  1.00 96.07           N  
ATOM    743  H   HIS A  46       1.339   4.679   1.030  1.00 96.07           H  
ATOM    744  CA  HIS A  46       2.330   4.730  -0.854  1.00 96.07           C  
ATOM    745  HA  HIS A  46       1.968   4.754  -1.882  1.00 96.07           H  
ATOM    746  C   HIS A  46       3.424   3.658  -0.779  1.00 96.07           C  
ATOM    747  CB  HIS A  46       2.906   6.112  -0.530  1.00 96.07           C  
ATOM    748  HB2 HIS A  46       3.811   6.252  -1.121  1.00 96.07           H  
ATOM    749  HB3 HIS A  46       3.189   6.136   0.523  1.00 96.07           H  
ATOM    750  O   HIS A  46       3.967   3.374   0.292  1.00 96.07           O  
ATOM    751  CG  HIS A  46       1.998   7.283  -0.809  1.00 96.07           C  
ATOM    752  CD2 HIS A  46       0.874   7.313  -1.594  1.00 96.07           C  
ATOM    753  HD2 HIS A  46       0.434   6.477  -2.118  1.00 96.07           H  
ATOM    754  ND1 HIS A  46       2.186   8.559  -0.333  1.00 96.07           N  
ATOM    755  HD1 HIS A  46       2.869   8.842   0.356  1.00 96.07           H  
ATOM    756  CE1 HIS A  46       1.221   9.343  -0.837  1.00 96.07           C  
ATOM    757  HE1 HIS A  46       1.088  10.392  -0.615  1.00 96.07           H  
ATOM    758  NE2 HIS A  46       0.401   8.627  -1.619  1.00 96.07           N  
ATOM    759  N   ASN A  47       3.825   3.120  -1.933  1.00 96.05           N  
ATOM    760  H   ASN A  47       3.425   3.463  -2.795  1.00 96.05           H  
ATOM    761  CA  ASN A  47       4.988   2.234  -2.026  1.00 96.05           C  
ATOM    762  HA  ASN A  47       5.071   1.696  -1.082  1.00 96.05           H  
ATOM    763  C   ASN A  47       6.310   3.010  -2.210  1.00 96.05           C  
ATOM    764  CB  ASN A  47       4.753   1.161  -3.094  1.00 96.05           C  
ATOM    765  HB2 ASN A  47       5.549   0.421  -3.023  1.00 96.05           H  
ATOM    766  HB3 ASN A  47       3.810   0.650  -2.899  1.00 96.05           H  
ATOM    767  O   ASN A  47       7.376   2.497  -1.865  1.00 96.05           O  
ATOM    768  CG  ASN A  47       4.732   1.675  -4.516  1.00 96.05           C  
ATOM    769  ND2 ASN A  47       4.672   0.775  -5.453  1.00 96.05           N  
ATOM    770 HD21 ASN A  47       4.605  -0.197  -5.186  1.00 96.05           H  
ATOM    771 HD22 ASN A  47       4.618   1.051  -6.423  1.00 96.05           H  
ATOM    772  OD1 ASN A  47       4.750   2.861  -4.796  1.00 96.05           O  
ATOM    773  N   ILE A  48       6.233   4.264  -2.668  1.00 97.22           N  
ATOM    774  H   ILE A  48       5.336   4.597  -2.991  1.00 97.22           H  
ATOM    775  CA  ILE A  48       7.341   5.216  -2.706  1.00 97.22           C  
ATOM    776  HA  ILE A  48       8.240   4.723  -2.336  1.00 97.22           H  
ATOM    777  C   ILE A  48       7.033   6.374  -1.760  1.00 97.22           C  
ATOM    778  CB  ILE A  48       7.643   5.668  -4.150  1.00 97.22           C  
ATOM    779  HB  ILE A  48       6.721   6.012  -4.619  1.00 97.22           H  
ATOM    780  O   ILE A  48       6.027   7.066  -1.904  1.00 97.22           O  
ATOM    781  CG1 ILE A  48       8.202   4.454  -4.923  1.00 97.22           C  
ATOM    782 HG12 ILE A  48       7.442   3.674  -4.961  1.00 97.22           H  
ATOM    783 HG13 ILE A  48       9.062   4.064  -4.378  1.00 97.22           H  
ATOM    784  CG2 ILE A  48       8.649   6.830  -4.156  1.00 97.22           C  
ATOM    785 HG21 ILE A  48       9.570   6.515  -3.666  1.00 97.22           H  
ATOM    786 HG22 ILE A  48       8.856   7.148  -5.177  1.00 97.22           H  
ATOM    787 HG23 ILE A  48       8.234   7.699  -3.646  1.00 97.22           H  
ATOM    788  CD1 ILE A  48       8.653   4.723  -6.358  1.00 97.22           C  
ATOM    789 HD11 ILE A  48       9.517   5.388  -6.371  1.00 97.22           H  
ATOM    790 HD12 ILE A  48       8.957   3.773  -6.797  1.00 97.22           H  
ATOM    791 HD13 ILE A  48       7.839   5.159  -6.937  1.00 97.22           H  
ATOM    792  N   THR A  49       7.906   6.584  -0.780  1.00 95.57           N  
ATOM    793  H   THR A  49       8.739   6.013  -0.768  1.00 95.57           H  
ATOM    794  CA  THR A  49       7.876   7.730   0.136  1.00 95.57           C  
ATOM    795  HA  THR A  49       7.216   8.491  -0.282  1.00 95.57           H  
ATOM    796  C   THR A  49       9.265   8.348   0.248  1.00 95.57           C  
ATOM    797  CB  THR A  49       7.342   7.369   1.535  1.00 95.57           C  
ATOM    798  HB  THR A  49       7.325   8.279   2.134  1.00 95.57           H  
ATOM    799  O   THR A  49      10.234   7.813  -0.283  1.00 95.57           O  
ATOM    800  CG2 THR A  49       5.911   6.834   1.504  1.00 95.57           C  
ATOM    801 HG21 THR A  49       5.238   7.649   1.238  1.00 95.57           H  
ATOM    802 HG22 THR A  49       5.789   6.049   0.758  1.00 95.57           H  
ATOM    803 HG23 THR A  49       5.625   6.459   2.487  1.00 95.57           H  
ATOM    804  OG1 THR A  49       8.161   6.441   2.218  1.00 95.57           O  
ATOM    805  HG1 THR A  49       8.060   6.631   3.154  1.00 95.57           H  
ATOM    806  N   SER A  50       9.406   9.428   1.014  1.00 95.69           N  
ATOM    807  H   SER A  50       8.581   9.850   1.415  1.00 95.69           H  
ATOM    808  CA  SER A  50      10.690  10.092   1.285  1.00 95.69           C  
ATOM    809  HA  SER A  50      11.062  10.517   0.353  1.00 95.69           H  
ATOM    810  C   SER A  50      11.799   9.178   1.834  1.00 95.69           C  
ATOM    811  CB  SER A  50      10.449  11.245   2.262  1.00 95.69           C  
ATOM    812  HB2 SER A  50      11.396  11.712   2.528  1.00 95.69           H  
ATOM    813  HB3 SER A  50       9.821  11.990   1.774  1.00 95.69           H  
ATOM    814  O   SER A  50      12.949   9.592   1.911  1.00 95.69           O  
ATOM    815  OG  SER A  50       9.787  10.784   3.429  1.00 95.69           O  
ATOM    816  HG  SER A  50      10.413  10.294   3.967  1.00 95.69           H  
ATOM    817  N   GLU A  51      11.473   7.949   2.242  1.00 94.49           N  
ATOM    818  H   GLU A  51      10.517   7.651   2.113  1.00 94.49           H  
ATOM    819  CA  GLU A  51      12.436   6.942   2.697  1.00 94.49           C  
ATOM    820  HA  GLU A  51      13.204   7.417   3.308  1.00 94.49           H  
ATOM    821  C   GLU A  51      13.150   6.212   1.548  1.00 94.49           C  
ATOM    822  CB  GLU A  51      11.701   5.901   3.549  1.00 94.49           C  
ATOM    823  HB2 GLU A  51      10.931   5.432   2.936  1.00 94.49           H  
ATOM    824  HB3 GLU A  51      12.416   5.137   3.854  1.00 94.49           H  
ATOM    825  O   GLU A  51      14.271   5.738   1.726  1.00 94.49           O  
ATOM    826  CG  GLU A  51      11.059   6.500   4.808  1.00 94.49           C  
ATOM    827  HG2 GLU A  51      10.316   7.243   4.517  1.00 94.49           H  
ATOM    828  HG3 GLU A  51      11.834   7.000   5.389  1.00 94.49           H  
ATOM    829  CD  GLU A  51      10.372   5.438   5.677  1.00 94.49           C  
ATOM    830  OE1 GLU A  51      10.037   5.788   6.825  1.00 94.49           O  
ATOM    831  OE2 GLU A  51      10.145   4.313   5.170  1.00 94.49           O  
ATOM    832  N   ASN A  52      12.508   6.093   0.381  1.00 96.37           N  
ATOM    833  H   ASN A  52      11.599   6.524   0.287  1.00 96.37           H  
ATOM    834  CA  ASN A  52      12.976   5.280  -0.746  1.00 96.37           C  
ATOM    835  HA  ASN A  52      14.055   5.161  -0.650  1.00 96.37           H  
ATOM    836  C   ASN A  52      12.763   5.943  -2.121  1.00 96.37           C  
ATOM    837  CB  ASN A  52      12.340   3.874  -0.665  1.00 96.37           C  
ATOM    838  HB2 ASN A  52      12.828   3.226  -1.394  1.00 96.37           H  
ATOM    839  HB3 ASN A  52      12.511   3.449   0.324  1.00 96.37           H  
ATOM    840  O   ASN A  52      12.856   5.266  -3.141  1.00 96.37           O  
ATOM    841  CG  ASN A  52      10.846   3.844  -0.947  1.00 96.37           C  
ATOM    842  ND2 ASN A  52      10.273   2.677  -1.125  1.00 96.37           N  
ATOM    843 HD21 ASN A  52       9.287   2.667  -1.341  1.00 96.37           H  
ATOM    844 HD22 ASN A  52      10.816   1.827  -1.068  1.00 96.37           H  
ATOM    845  OD1 ASN A  52      10.169   4.856  -0.989  1.00 96.37           O  
ATOM    846  N   ASN A  53      12.493   7.248  -2.171  1.00 97.52           N  
ATOM    847  H   ASN A  53      12.402   7.757  -1.304  1.00 97.52           H  
ATOM    848  CA  ASN A  53      12.112   7.955  -3.394  1.00 97.52           C  
ATOM    849  HA  ASN A  53      11.641   7.236  -4.064  1.00 97.52           H  
ATOM    850  C   ASN A  53      13.267   8.561  -4.198  1.00 97.52           C  
ATOM    851  CB  ASN A  53      11.070   9.027  -3.067  1.00 97.52           C  
ATOM    852  HB2 ASN A  53      10.668   9.370  -4.020  1.00 97.52           H  
ATOM    853  HB3 ASN A  53      10.224   8.607  -2.523  1.00 97.52           H  
ATOM    854  O   ASN A  53      13.017   9.358  -5.100  1.00 97.52           O  
ATOM    855  CG  ASN A  53      11.625  10.220  -2.307  1.00 97.52           C  
ATOM    856  ND2 ASN A  53      10.987  11.356  -2.424  1.00 97.52           N  
ATOM    857 HD21 ASN A  53      11.379  12.165  -1.963  1.00 97.52           H  
ATOM    858 HD22 ASN A  53      10.255  11.417  -3.117  1.00 97.52           H  
ATOM    859  OD1 ASN A  53      12.619  10.156  -1.601  1.00 97.52           O  
ATOM    860  N   THR A  54      14.519   8.236  -3.892  1.00 97.92           N  
ATOM    861  H   THR A  54      14.696   7.575  -3.150  1.00 97.92           H  
ATOM    862  CA  THR A  54      15.666   8.805  -4.605  1.00 97.92           C  
ATOM    863  HA  THR A  54      15.295   9.448  -5.403  1.00 97.92           H  
ATOM    864  C   THR A  54      16.500   7.743  -5.299  1.00 97.92           C  
ATOM    865  CB  THR A  54      16.526   9.709  -3.714  1.00 97.92           C  
ATOM    866  HB  THR A  54      17.314  10.149  -4.325  1.00 97.92           H  
ATOM    867  O   THR A  54      16.559   6.589  -4.876  1.00 97.92           O  
ATOM    868  CG2 THR A  54      15.712  10.838  -3.085  1.00 97.92           C  
ATOM    869 HG21 THR A  54      15.090  10.448  -2.280  1.00 97.92           H  
ATOM    870 HG22 THR A  54      16.382  11.600  -2.686  1.00 97.92           H  
ATOM    871 HG23 THR A  54      15.067  11.286  -3.841  1.00 97.92           H  
ATOM    872  OG1 THR A  54      17.114   8.990  -2.657  1.00 97.92           O  
ATOM    873  HG1 THR A  54      17.621   9.622  -2.142  1.00 97.92           H  
ATOM    874  N   PHE A  55      17.130   8.161  -6.394  1.00 98.04           N  
ATOM    875  H   PHE A  55      16.955   9.106  -6.703  1.00 98.04           H  
ATOM    876  CA  PHE A  55      18.221   7.463  -7.071  1.00 98.04           C  
ATOM    877  HA  PHE A  55      18.859   6.992  -6.324  1.00 98.04           H  
ATOM    878  C   PHE A  55      19.057   8.492  -7.844  1.00 98.04           C  
ATOM    879  CB  PHE A  55      17.674   6.361  -7.993  1.00 98.04           C  
ATOM    880  HB2 PHE A  55      18.518   5.754  -8.322  1.00 98.04           H  
ATOM    881  HB3 PHE A  55      17.027   5.703  -7.414  1.00 98.04           H  
ATOM    882  O   PHE A  55      18.684   9.667  -7.923  1.00 98.04           O  
ATOM    883  CG  PHE A  55      16.922   6.832  -9.226  1.00 98.04           C  
ATOM    884  CD1 PHE A  55      15.552   7.144  -9.154  1.00 98.04           C  
ATOM    885  HD1 PHE A  55      15.034   7.087  -8.208  1.00 98.04           H  
ATOM    886  CD2 PHE A  55      17.590   6.928 -10.460  1.00 98.04           C  
ATOM    887  HD2 PHE A  55      18.641   6.688 -10.518  1.00 98.04           H  
ATOM    888  CE1 PHE A  55      14.854   7.527 -10.314  1.00 98.04           C  
ATOM    889  HE1 PHE A  55      13.802   7.764 -10.256  1.00 98.04           H  
ATOM    890  CE2 PHE A  55      16.898   7.318 -11.619  1.00 98.04           C  
ATOM    891  HE2 PHE A  55      17.414   7.381 -12.565  1.00 98.04           H  
ATOM    892  CZ  PHE A  55      15.526   7.613 -11.547  1.00 98.04           C  
ATOM    893  HZ  PHE A  55      14.992   7.911 -12.436  1.00 98.04           H  
ATOM    894  N   LYS A  56      20.188   8.083  -8.423  1.00 98.50           N  
ATOM    895  H   LYS A  56      20.466   7.117  -8.323  1.00 98.50           H  
ATOM    896  CA  LYS A  56      20.926   8.932  -9.372  1.00 98.50           C  
ATOM    897  HA  LYS A  56      20.353   9.842  -9.552  1.00 98.50           H  
ATOM    898  C   LYS A  56      21.065   8.259 -10.723  1.00 98.50           C  
ATOM    899  CB  LYS A  56      22.299   9.343  -8.830  1.00 98.50           C  
ATOM    900  HB2 LYS A  56      22.908   8.454  -8.666  1.00 98.50           H  
ATOM    901  HB3 LYS A  56      22.797   9.961  -9.578  1.00 98.50           H  
ATOM    902  O   LYS A  56      21.141   7.036 -10.800  1.00 98.50           O  
ATOM    903  CG  LYS A  56      22.240  10.131  -7.526  1.00 98.50           C  
ATOM    904  HG2 LYS A  56      21.690   9.568  -6.771  1.00 98.50           H  
ATOM    905  HG3 LYS A  56      21.746  11.087  -7.699  1.00 98.50           H  
ATOM    906  CD  LYS A  56      23.663  10.378  -7.035  1.00 98.50           C  
ATOM    907  HD2 LYS A  56      24.125   9.422  -6.787  1.00 98.50           H  
ATOM    908  HD3 LYS A  56      24.238  10.867  -7.821  1.00 98.50           H  
ATOM    909  CE  LYS A  56      23.607  11.276  -5.806  1.00 98.50           C  
ATOM    910  HE2 LYS A  56      22.938  10.823  -5.074  1.00 98.50           H  
ATOM    911  HE3 LYS A  56      23.175  12.234  -6.097  1.00 98.50           H  
ATOM    912  NZ  LYS A  56      24.963  11.450  -5.244  1.00 98.50           N  
ATOM    913  HZ1 LYS A  56      25.573  11.834  -5.951  1.00 98.50           H  
ATOM    914  HZ2 LYS A  56      24.937  12.068  -4.445  1.00 98.50           H  
ATOM    915  HZ3 LYS A  56      25.325  10.548  -4.970  1.00 98.50           H  
ATOM    916  N   TYR A  57      21.166   9.051 -11.782  1.00 98.16           N  
ATOM    917  H   TYR A  57      21.105  10.050 -11.649  1.00 98.16           H  
ATOM    918  CA  TYR A  57      21.589   8.557 -13.087  1.00 98.16           C  
ATOM    919  HA  TYR A  57      21.942   7.533 -12.965  1.00 98.16           H  
ATOM    920  C   TYR A  57      22.775   9.351 -13.625  1.00 98.16           C  
ATOM    921  CB  TYR A  57      20.423   8.500 -14.073  1.00 98.16           C  
ATOM    922  HB2 TYR A  57      19.591   7.961 -13.620  1.00 98.16           H  
ATOM    923  HB3 TYR A  57      20.762   7.917 -14.929  1.00 98.16           H  
ATOM    924  O   TYR A  57      22.978  10.508 -13.263  1.00 98.16           O  
ATOM    925  CG  TYR A  57      19.947   9.843 -14.582  1.00 98.16           C  
ATOM    926  CD1 TYR A  57      18.968  10.559 -13.871  1.00 98.16           C  
ATOM    927  HD1 TYR A  57      18.560  10.135 -12.966  1.00 98.16           H  
ATOM    928  CD2 TYR A  57      20.483  10.374 -15.771  1.00 98.16           C  
ATOM    929  HD2 TYR A  57      21.230   9.828 -16.328  1.00 98.16           H  
ATOM    930  CE1 TYR A  57      18.524  11.811 -14.345  1.00 98.16           C  
ATOM    931  HE1 TYR A  57      17.770  12.376 -13.817  1.00 98.16           H  
ATOM    932  CE2 TYR A  57      20.044  11.622 -16.245  1.00 98.16           C  
ATOM    933  HE2 TYR A  57      20.448  12.031 -17.159  1.00 98.16           H  
ATOM    934  OH  TYR A  57      18.653  13.551 -15.998  1.00 98.16           O  
ATOM    935  HH  TYR A  57      19.033  13.735 -16.860  1.00 98.16           H  
ATOM    936  CZ  TYR A  57      19.064  12.343 -15.535  1.00 98.16           C  
ATOM    937  N   PHE A  58      23.587   8.706 -14.451  1.00 98.29           N  
ATOM    938  H   PHE A  58      23.333   7.764 -14.714  1.00 98.29           H  
ATOM    939  CA  PHE A  58      24.726   9.312 -15.123  1.00 98.29           C  
ATOM    940  HA  PHE A  58      24.965  10.265 -14.650  1.00 98.29           H  
ATOM    941  C   PHE A  58      24.382   9.556 -16.584  1.00 98.29           C  
ATOM    942  CB  PHE A  58      25.943   8.401 -15.004  1.00 98.29           C  
ATOM    943  HB2 PHE A  58      25.722   7.474 -15.534  1.00 98.29           H  
ATOM    944  HB3 PHE A  58      26.109   8.159 -13.954  1.00 98.29           H  
ATOM    945  O   PHE A  58      23.925   8.640 -17.262  1.00 98.29           O  
ATOM    946  CG  PHE A  58      27.224   8.974 -15.567  1.00 98.29           C  
ATOM    947  CD1 PHE A  58      27.644   8.614 -16.861  1.00 98.29           C  
ATOM    948  HD1 PHE A  58      27.018   7.987 -17.478  1.00 98.29           H  
ATOM    949  CD2 PHE A  58      28.011   9.840 -14.788  1.00 98.29           C  
ATOM    950  HD2 PHE A  58      27.662  10.150 -13.814  1.00 98.29           H  
ATOM    951  CE1 PHE A  58      28.881   9.068 -17.348  1.00 98.29           C  
ATOM    952  HE1 PHE A  58      29.202   8.781 -18.338  1.00 98.29           H  
ATOM    953  CE2 PHE A  58      29.251  10.288 -15.270  1.00 98.29           C  
ATOM    954  HE2 PHE A  58      29.861  10.942 -14.664  1.00 98.29           H  
ATOM    955  CZ  PHE A  58      29.698   9.874 -16.537  1.00 98.29           C  
ATOM    956  HZ  PHE A  58      30.675  10.175 -16.887  1.00 98.29           H  
ATOM    957  N   GLU A  59      24.645  10.766 -17.060  1.00 95.26           N  
ATOM    958  H   GLU A  59      25.002  11.465 -16.424  1.00 95.26           H  
ATOM    959  CA  GLU A  59      24.459  11.180 -18.446  1.00 95.26           C  
ATOM    960  HA  GLU A  59      24.577  10.322 -19.109  1.00 95.26           H  
ATOM    961  C   GLU A  59      25.524  12.232 -18.785  1.00 95.26           C  
ATOM    962  CB  GLU A  59      23.036  11.729 -18.613  1.00 95.26           C  
ATOM    963  HB2 GLU A  59      22.324  10.933 -18.397  1.00 95.26           H  
ATOM    964  HB3 GLU A  59      22.892  12.530 -17.889  1.00 95.26           H  
ATOM    965  O   GLU A  59      25.805  13.126 -17.985  1.00 95.26           O  
ATOM    966  CG  GLU A  59      22.766  12.269 -20.022  1.00 95.26           C  
ATOM    967  HG2 GLU A  59      23.464  13.083 -20.220  1.00 95.26           H  
ATOM    968  HG3 GLU A  59      22.946  11.476 -20.748  1.00 95.26           H  
ATOM    969  CD  GLU A  59      21.344  12.824 -20.166  1.00 95.26           C  
ATOM    970  OE1 GLU A  59      20.777  12.676 -21.268  1.00 95.26           O  
ATOM    971  OE2 GLU A  59      20.833  13.407 -19.186  1.00 95.26           O  
ATOM    972  N   ASN A  60      26.146  12.127 -19.964  1.00 93.93           N  
ATOM    973  H   ASN A  60      25.823  11.417 -20.605  1.00 93.93           H  
ATOM    974  CA  ASN A  60      27.075  13.137 -20.495  1.00 93.93           C  
ATOM    975  HA  ASN A  60      27.603  12.673 -21.328  1.00 93.93           H  
ATOM    976  C   ASN A  60      28.190  13.577 -19.520  1.00 93.93           C  
ATOM    977  CB  ASN A  60      26.254  14.302 -21.079  1.00 93.93           C  
ATOM    978  HB2 ASN A  60      26.923  15.076 -21.456  1.00 93.93           H  
ATOM    979  HB3 ASN A  60      25.633  14.739 -20.297  1.00 93.93           H  
ATOM    980  O   ASN A  60      28.552  14.751 -19.446  1.00 93.93           O  
ATOM    981  CG  ASN A  60      25.384  13.852 -22.237  1.00 93.93           C  
ATOM    982  ND2 ASN A  60      24.210  14.414 -22.396  1.00 93.93           N  
ATOM    983 HD21 ASN A  60      23.603  13.982 -23.078  1.00 93.93           H  
ATOM    984 HD22 ASN A  60      23.831  15.029 -21.690  1.00 93.93           H  
ATOM    985  OD1 ASN A  60      25.758  12.983 -23.006  1.00 93.93           O  
ATOM    986  N   GLY A  61      28.759  12.633 -18.763  1.00 94.39           N  
ATOM    987  H   GLY A  61      28.370  11.702 -18.791  1.00 94.39           H  
ATOM    988  CA  GLY A  61      29.872  12.918 -17.852  1.00 94.39           C  
ATOM    989  HA2 GLY A  61      30.485  13.711 -18.281  1.00 94.39           H  
ATOM    990  HA3 GLY A  61      30.512  12.039 -17.770  1.00 94.39           H  
ATOM    991  C   GLY A  61      29.462  13.375 -16.451  1.00 94.39           C  
ATOM    992  O   GLY A  61      30.345  13.606 -15.627  1.00 94.39           O  
ATOM    993  N   GLN A  62      28.164  13.512 -16.166  1.00 96.99           N  
ATOM    994  H   GLN A  62      27.479  13.297 -16.877  1.00 96.99           H  
ATOM    995  CA  GLN A  62      27.651  14.060 -14.910  1.00 96.99           C  
ATOM    996  HA  GLN A  62      28.469  14.174 -14.199  1.00 96.99           H  
ATOM    997  C   GLN A  62      26.621  13.132 -14.261  1.00 96.99           C  
ATOM    998  CB  GLN A  62      27.041  15.450 -15.161  1.00 96.99           C  
ATOM    999  HB2 GLN A  62      26.224  15.352 -15.876  1.00 96.99           H  
ATOM   1000  HB3 GLN A  62      26.624  15.829 -14.228  1.00 96.99           H  
ATOM   1001  O   GLN A  62      25.873  12.436 -14.943  1.00 96.99           O  
ATOM   1002  CG  GLN A  62      28.048  16.478 -15.704  1.00 96.99           C  
ATOM   1003  HG2 GLN A  62      28.431  16.144 -16.669  1.00 96.99           H  
ATOM   1004  HG3 GLN A  62      27.528  17.422 -15.871  1.00 96.99           H  
ATOM   1005  CD  GLN A  62      29.206  16.742 -14.747  1.00 96.99           C  
ATOM   1006  NE2 GLN A  62      30.435  16.717 -15.212  1.00 96.99           N  
ATOM   1007 HE21 GLN A  62      31.167  16.830 -14.525  1.00 96.99           H  
ATOM   1008 HE22 GLN A  62      30.607  16.422 -16.162  1.00 96.99           H  
ATOM   1009  OE1 GLN A  62      29.035  16.966 -13.560  1.00 96.99           O  
ATOM   1010  N   TRP A  63      26.571  13.148 -12.928  1.00 98.15           N  
ATOM   1011  H   TRP A  63      27.159  13.810 -12.440  1.00 98.15           H  
ATOM   1012  CA  TRP A  63      25.525  12.484 -12.152  1.00 98.15           C  
ATOM   1013  HA  TRP A  63      25.108  11.661 -12.732  1.00 98.15           H  
ATOM   1014  C   TRP A  63      24.392  13.460 -11.840  1.00 98.15           C  
ATOM   1015  CB  TRP A  63      26.100  11.901 -10.857  1.00 98.15           C  
ATOM   1016  HB2 TRP A  63      25.269  11.649 -10.199  1.00 98.15           H  
ATOM   1017  HB3 TRP A  63      26.697  12.660 -10.352  1.00 98.15           H  
ATOM   1018  O   TRP A  63      24.639  14.552 -11.334  1.00 98.15           O  
ATOM   1019  CG  TRP A  63      26.911  10.659 -11.036  1.00 98.15           C  
ATOM   1020  CD1 TRP A  63      28.261  10.579 -11.048  1.00 98.15           C  
ATOM   1021  HD1 TRP A  63      28.927  11.421 -10.928  1.00 98.15           H  
ATOM   1022  CD2 TRP A  63      26.426   9.299 -11.244  1.00 98.15           C  
ATOM   1023  CE2 TRP A  63      27.551   8.434 -11.380  1.00 98.15           C  
ATOM   1024  CE3 TRP A  63      25.146   8.715 -11.339  1.00 98.15           C  
ATOM   1025  HE3 TRP A  63      24.273   9.345 -11.247  1.00 98.15           H  
ATOM   1026  NE1 TRP A  63      28.643   9.266 -11.243  1.00 98.15           N  
ATOM   1027  HE1 TRP A  63      29.607   8.965 -11.273  1.00 98.15           H  
ATOM   1028  CH2 TRP A  63      26.124   6.507 -11.695  1.00 98.15           C  
ATOM   1029  HH2 TRP A  63      25.987   5.447 -11.850  1.00 98.15           H  
ATOM   1030  CZ2 TRP A  63      27.415   7.056 -11.604  1.00 98.15           C  
ATOM   1031  HZ2 TRP A  63      28.288   6.427 -11.691  1.00 98.15           H  
ATOM   1032  CZ3 TRP A  63      24.995   7.335 -11.565  1.00 98.15           C  
ATOM   1033  HZ3 TRP A  63      24.006   6.905 -11.631  1.00 98.15           H  
ATOM   1034  N   GLN A  64      23.160  13.029 -12.080  1.00 97.81           N  
ATOM   1035  H   GLN A  64      23.049  12.127 -12.520  1.00 97.81           H  
ATOM   1036  CA  GLN A  64      21.931  13.746 -11.765  1.00 97.81           C  
ATOM   1037  HA  GLN A  64      22.165  14.749 -11.407  1.00 97.81           H  
ATOM   1038  C   GLN A  64      21.179  13.001 -10.663  1.00 97.81           C  
ATOM   1039  CB  GLN A  64      21.067  13.865 -13.029  1.00 97.81           C  
ATOM   1040  HB2 GLN A  64      20.836  12.858 -13.376  1.00 97.81           H  
ATOM   1041  HB3 GLN A  64      20.131  14.363 -12.779  1.00 97.81           H  
ATOM   1042  O   GLN A  64      21.027  11.780 -10.724  1.00 97.81           O  
ATOM   1043  CG  GLN A  64      21.748  14.618 -14.182  1.00 97.81           C  
ATOM   1044  HG2 GLN A  64      21.077  14.627 -15.041  1.00 97.81           H  
ATOM   1045  HG3 GLN A  64      22.650  14.085 -14.483  1.00 97.81           H  
ATOM   1046  CD  GLN A  64      22.102  16.063 -13.848  1.00 97.81           C  
ATOM   1047  NE2 GLN A  64      23.118  16.613 -14.475  1.00 97.81           N  
ATOM   1048 HE21 GLN A  64      23.597  16.098 -15.200  1.00 97.81           H  
ATOM   1049 HE22 GLN A  64      23.313  17.576 -14.242  1.00 97.81           H  
ATOM   1050  OE1 GLN A  64      21.492  16.725 -13.023  1.00 97.81           O  
ATOM   1051  N   THR A  65      20.712  13.730  -9.650  1.00 97.81           N  
ATOM   1052  H   THR A  65      20.815  14.733  -9.694  1.00 97.81           H  
ATOM   1053  CA  THR A  65      19.867  13.166  -8.590  1.00 97.81           C  
ATOM   1054  HA  THR A  65      20.088  12.105  -8.472  1.00 97.81           H  
ATOM   1055  C   THR A  65      18.409  13.283  -8.989  1.00 97.81           C  
ATOM   1056  CB  THR A  65      20.095  13.846  -7.235  1.00 97.81           C  
ATOM   1057  HB  THR A  65      19.822  14.898  -7.314  1.00 97.81           H  
ATOM   1058  O   THR A  65      17.944  14.362  -9.346  1.00 97.81           O  
ATOM   1059  CG2 THR A  65      19.280  13.202  -6.112  1.00 97.81           C  
ATOM   1060 HG21 THR A  65      19.552  13.640  -5.152  1.00 97.81           H  
ATOM   1061 HG22 THR A  65      19.470  12.129  -6.082  1.00 97.81           H  
ATOM   1062 HG23 THR A  65      18.215  13.369  -6.274  1.00 97.81           H  
ATOM   1063  OG1 THR A  65      21.451  13.764  -6.842  1.00 97.81           O  
ATOM   1064  HG1 THR A  65      21.573  14.478  -6.212  1.00 97.81           H  
ATOM   1065  N   VAL A  66      17.684  12.177  -8.871  1.00 97.82           N  
ATOM   1066  H   VAL A  66      18.126  11.334  -8.533  1.00 97.82           H  
ATOM   1067  CA  VAL A  66      16.250  12.108  -9.122  1.00 97.82           C  
ATOM   1068  HA  VAL A  66      15.914  13.046  -9.564  1.00 97.82           H  
ATOM   1069  C   VAL A  66      15.528  11.919  -7.801  1.00 97.82           C  
ATOM   1070  CB  VAL A  66      15.923  10.987 -10.116  1.00 97.82           C  
ATOM   1071  HB  VAL A  66      16.283  10.034  -9.729  1.00 97.82           H  
ATOM   1072  O   VAL A  66      15.932  11.106  -6.968  1.00 97.82           O  
ATOM   1073  CG1 VAL A  66      14.420  10.899 -10.375  1.00 97.82           C  
ATOM   1074 HG11 VAL A  66      14.041  11.877 -10.669  1.00 97.82           H  
ATOM   1075 HG12 VAL A  66      13.899  10.549  -9.483  1.00 97.82           H  
ATOM   1076 HG13 VAL A  66      14.234  10.190 -11.182  1.00 97.82           H  
ATOM   1077  CG2 VAL A  66      16.594  11.269 -11.462  1.00 97.82           C  
ATOM   1078 HG21 VAL A  66      16.377  10.454 -12.153  1.00 97.82           H  
ATOM   1079 HG22 VAL A  66      17.674  11.341 -11.331  1.00 97.82           H  
ATOM   1080 HG23 VAL A  66      16.224  12.206 -11.878  1.00 97.82           H  
ATOM   1081  N   VAL A  67      14.446  12.673  -7.630  1.00 97.71           N  
ATOM   1082  H   VAL A  67      14.180  13.307  -8.370  1.00 97.71           H  
ATOM   1083  CA  VAL A  67      13.503  12.528  -6.525  1.00 97.71           C  
ATOM   1084  HA  VAL A  67      13.802  11.692  -5.892  1.00 97.71           H  
ATOM   1085  C   VAL A  67      12.143  12.212  -7.132  1.00 97.71           C  
ATOM   1086  CB  VAL A  67      13.455  13.794  -5.649  1.00 97.71           C  
ATOM   1087  HB  VAL A  67      13.033  14.618  -6.224  1.00 97.71           H  
ATOM   1088  O   VAL A  67      11.601  13.005  -7.899  1.00 97.71           O  
ATOM   1089  CG1 VAL A  67      12.580  13.559  -4.413  1.00 97.71           C  
ATOM   1090 HG11 VAL A  67      12.550  14.462  -3.804  1.00 97.71           H  
ATOM   1091 HG12 VAL A  67      11.561  13.318  -4.716  1.00 97.71           H  
ATOM   1092 HG13 VAL A  67      12.985  12.736  -3.823  1.00 97.71           H  
ATOM   1093  CG2 VAL A  67      14.852  14.219  -5.167  1.00 97.71           C  
ATOM   1094 HG21 VAL A  67      15.464  14.520  -6.018  1.00 97.71           H  
ATOM   1095 HG22 VAL A  67      15.342  13.394  -4.650  1.00 97.71           H  
ATOM   1096 HG23 VAL A  67      14.766  15.070  -4.492  1.00 97.71           H  
ATOM   1097  N   ILE A  68      11.617  11.035  -6.819  1.00 97.70           N  
ATOM   1098  H   ILE A  68      12.131  10.445  -6.180  1.00 97.70           H  
ATOM   1099  CA  ILE A  68      10.272  10.604  -7.183  1.00 97.70           C  
ATOM   1100  HA  ILE A  68      10.021  11.027  -8.156  1.00 97.70           H  
ATOM   1101  C   ILE A  68       9.311  11.189  -6.140  1.00 97.70           C  
ATOM   1102  CB  ILE A  68      10.199   9.060  -7.299  1.00 97.70           C  
ATOM   1103  HB  ILE A  68      10.337   8.636  -6.304  1.00 97.70           H  
ATOM   1104  O   ILE A  68       9.616  11.240  -4.946  1.00 97.70           O  
ATOM   1105  CG1 ILE A  68      11.313   8.499  -8.221  1.00 97.70           C  
ATOM   1106 HG12 ILE A  68      12.288   8.845  -7.876  1.00 97.70           H  
ATOM   1107 HG13 ILE A  68      11.164   8.872  -9.234  1.00 97.70           H  
ATOM   1108  CG2 ILE A  68       8.819   8.635  -7.831  1.00 97.70           C  
ATOM   1109 HG21 ILE A  68       8.723   7.549  -7.838  1.00 97.70           H  
ATOM   1110 HG22 ILE A  68       8.030   9.012  -7.180  1.00 97.70           H  
ATOM   1111 HG23 ILE A  68       8.666   9.017  -8.840  1.00 97.70           H  
ATOM   1112  CD1 ILE A  68      11.391   6.967  -8.262  1.00 97.70           C  
ATOM   1113 HD11 ILE A  68      12.265   6.663  -8.839  1.00 97.70           H  
ATOM   1114 HD12 ILE A  68      10.506   6.547  -8.739  1.00 97.70           H  
ATOM   1115 HD13 ILE A  68      11.488   6.576  -7.250  1.00 97.70           H  
ATOM   1116  N   GLU A  69       8.155  11.678  -6.569  1.00 97.13           N  
ATOM   1117  H   GLU A  69       7.913  11.616  -7.548  1.00 97.13           H  
ATOM   1118  CA  GLU A  69       7.138  12.138  -5.624  1.00 97.13           C  
ATOM   1119  HA  GLU A  69       7.608  12.825  -4.920  1.00 97.13           H  
ATOM   1120  C   GLU A  69       6.593  10.961  -4.799  1.00 97.13           C  
ATOM   1121  CB  GLU A  69       6.032  12.910  -6.352  1.00 97.13           C  
ATOM   1122  HB2 GLU A  69       5.237  13.139  -5.642  1.00 97.13           H  
ATOM   1123  HB3 GLU A  69       5.626  12.290  -7.151  1.00 97.13           H  
ATOM   1124  O   GLU A  69       6.651   9.802  -5.211  1.00 97.13           O  
ATOM   1125  CG  GLU A  69       6.571  14.230  -6.931  1.00 97.13           C  
ATOM   1126  HG2 GLU A  69       7.366  14.010  -7.644  1.00 97.13           H  
ATOM   1127  HG3 GLU A  69       7.001  14.813  -6.116  1.00 97.13           H  
ATOM   1128  CD  GLU A  69       5.499  15.070  -7.642  1.00 97.13           C  
ATOM   1129  OE1 GLU A  69       5.780  16.264  -7.885  1.00 97.13           O  
ATOM   1130  OE2 GLU A  69       4.421  14.520  -7.966  1.00 97.13           O  
ATOM   1131  N   ASN A  70       6.083  11.242  -3.599  1.00 96.54           N  
ATOM   1132  H   ASN A  70       6.015  12.206  -3.304  1.00 96.54           H  
ATOM   1133  CA  ASN A  70       5.458  10.199  -2.793  1.00 96.54           C  
ATOM   1134  HA  ASN A  70       6.158   9.367  -2.710  1.00 96.54           H  
ATOM   1135  C   ASN A  70       4.196   9.699  -3.503  1.00 96.54           C  
ATOM   1136  CB  ASN A  70       5.122  10.714  -1.387  1.00 96.54           C  
ATOM   1137  HB2 ASN A  70       4.542   9.948  -0.873  1.00 96.54           H  
ATOM   1138  HB3 ASN A  70       4.505  11.609  -1.471  1.00 96.54           H  
ATOM   1139  O   ASN A  70       3.376  10.500  -3.951  1.00 96.54           O  
ATOM   1140  CG  ASN A  70       6.328  11.023  -0.523  1.00 96.54           C  
ATOM   1141  ND2 ASN A  70       6.099  11.504   0.677  1.00 96.54           N  
ATOM   1142 HD21 ASN A  70       6.907  11.777   1.217  1.00 96.54           H  
ATOM   1143 HD22 ASN A  70       5.155  11.703   0.975  1.00 96.54           H  
ATOM   1144  OD1 ASN A  70       7.478  10.819  -0.863  1.00 96.54           O  
ATOM   1145  N   GLY A  71       4.018   8.385  -3.571  1.00 96.37           N  
ATOM   1146  H   GLY A  71       4.705   7.768  -3.163  1.00 96.37           H  
ATOM   1147  CA  GLY A  71       2.904   7.812  -4.306  1.00 96.37           C  
ATOM   1148  HA2 GLY A  71       1.966   8.165  -3.876  1.00 96.37           H  
ATOM   1149  HA3 GLY A  71       2.944   8.163  -5.337  1.00 96.37           H  
ATOM   1150  C   GLY A  71       2.904   6.293  -4.318  1.00 96.37           C  
ATOM   1151  O   GLY A  71       3.747   5.627  -3.714  1.00 96.37           O  
ATOM   1152  N   ASN A  72       1.923   5.744  -5.025  1.00 95.64           N  
ATOM   1153  H   ASN A  72       1.280   6.354  -5.510  1.00 95.64           H  
ATOM   1154  CA  ASN A  72       1.802   4.315  -5.261  1.00 95.64           C  
ATOM   1155  HA  ASN A  72       2.565   3.783  -4.692  1.00 95.64           H  
ATOM   1156  C   ASN A  72       2.035   4.016  -6.744  1.00 95.64           C  
ATOM   1157  CB  ASN A  72       0.458   3.848  -4.718  1.00 95.64           C  
ATOM   1158  HB2 ASN A  72       0.336   4.260  -3.716  1.00 95.64           H  
ATOM   1159  HB3 ASN A  72      -0.345   4.258  -5.331  1.00 95.64           H  
ATOM   1160  O   ASN A  72       1.174   4.247  -7.595  1.00 95.64           O  
ATOM   1161  CG  ASN A  72       0.362   2.333  -4.648  1.00 95.64           C  
ATOM   1162  ND2 ASN A  72      -0.397   1.815  -3.715  1.00 95.64           N  
ATOM   1163 HD21 ASN A  72      -0.394   0.809  -3.625  1.00 95.64           H  
ATOM   1164 HD22 ASN A  72      -0.703   2.406  -2.956  1.00 95.64           H  
ATOM   1165  OD1 ASN A  72       0.976   1.603  -5.408  1.00 95.64           O  
ATOM   1166  N   TYR A  73       3.242   3.552  -7.044  1.00 95.68           N  
ATOM   1167  H   TYR A  73       3.881   3.379  -6.282  1.00 95.68           H  
ATOM   1168  CA  TYR A  73       3.745   3.370  -8.392  1.00 95.68           C  
ATOM   1169  HA  TYR A  73       3.119   3.932  -9.085  1.00 95.68           H  
ATOM   1170  C   TYR A  73       3.709   1.901  -8.787  1.00 95.68           C  
ATOM   1171  CB  TYR A  73       5.163   3.932  -8.502  1.00 95.68           C  
ATOM   1172  HB2 TYR A  73       5.808   3.460  -7.760  1.00 95.68           H  
ATOM   1173  HB3 TYR A  73       5.543   3.676  -9.490  1.00 95.68           H  
ATOM   1174  O   TYR A  73       4.378   1.057  -8.198  1.00 95.68           O  
ATOM   1175  CG  TYR A  73       5.238   5.434  -8.351  1.00 95.68           C  
ATOM   1176  CD1 TYR A  73       5.305   6.253  -9.495  1.00 95.68           C  
ATOM   1177  HD1 TYR A  73       5.327   5.812 -10.481  1.00 95.68           H  
ATOM   1178  CD2 TYR A  73       5.230   6.012  -7.069  1.00 95.68           C  
ATOM   1179  HD2 TYR A  73       5.193   5.384  -6.191  1.00 95.68           H  
ATOM   1180  CE1 TYR A  73       5.346   7.653  -9.360  1.00 95.68           C  
ATOM   1181  HE1 TYR A  73       5.392   8.281 -10.237  1.00 95.68           H  
ATOM   1182  CE2 TYR A  73       5.283   7.409  -6.932  1.00 95.68           C  
ATOM   1183  HE2 TYR A  73       5.303   7.869  -5.955  1.00 95.68           H  
ATOM   1184  OH  TYR A  73       5.335   9.583  -7.936  1.00 95.68           O  
ATOM   1185  HH  TYR A  73       5.331  10.059  -8.769  1.00 95.68           H  
ATOM   1186  CZ  TYR A  73       5.327   8.234  -8.074  1.00 95.68           C  
ATOM   1187  N   THR A  74       2.982   1.596  -9.854  1.00 93.85           N  
ATOM   1188  H   THR A  74       2.465   2.342 -10.297  1.00 93.85           H  
ATOM   1189  CA  THR A  74       3.193   0.339 -10.580  1.00 93.85           C  
ATOM   1190  HA  THR A  74       3.370  -0.462  -9.862  1.00 93.85           H  
ATOM   1191  C   THR A  74       4.434   0.455 -11.469  1.00 93.85           C  
ATOM   1192  CB  THR A  74       1.966  -0.045 -11.415  1.00 93.85           C  
ATOM   1193  HB  THR A  74       2.145  -1.029 -11.848  1.00 93.85           H  
ATOM   1194  O   THR A  74       4.915   1.560 -11.723  1.00 93.85           O  
ATOM   1195  CG2 THR A  74       0.681  -0.110 -10.591  1.00 93.85           C  
ATOM   1196 HG21 THR A  74       0.827  -0.772  -9.738  1.00 93.85           H  
ATOM   1197 HG22 THR A  74      -0.126  -0.507 -11.207  1.00 93.85           H  
ATOM   1198 HG23 THR A  74       0.402   0.878 -10.226  1.00 93.85           H  
ATOM   1199  OG1 THR A  74       1.767   0.871 -12.467  1.00 93.85           O  
ATOM   1200  HG1 THR A  74       1.229   1.589 -12.125  1.00 93.85           H  
ATOM   1201  N   LEU A  75       4.911  -0.661 -12.035  1.00 93.75           N  
ATOM   1202  H   LEU A  75       4.538  -1.555 -11.751  1.00 93.75           H  
ATOM   1203  CA  LEU A  75       5.964  -0.631 -13.062  1.00 93.75           C  
ATOM   1204  HA  LEU A  75       6.898  -0.308 -12.602  1.00 93.75           H  
ATOM   1205  C   LEU A  75       5.630   0.350 -14.200  1.00 93.75           C  
ATOM   1206  CB  LEU A  75       6.129  -2.047 -13.639  1.00 93.75           C  
ATOM   1207  HB2 LEU A  75       5.205  -2.323 -14.147  1.00 93.75           H  
ATOM   1208  HB3 LEU A  75       6.288  -2.756 -12.826  1.00 93.75           H  
ATOM   1209  O   LEU A  75       6.487   1.104 -14.655  1.00 93.75           O  
ATOM   1210  CG  LEU A  75       7.301  -2.156 -14.636  1.00 93.75           C  
ATOM   1211  HG  LEU A  75       7.316  -1.307 -15.319  1.00 93.75           H  
ATOM   1212  CD1 LEU A  75       8.634  -2.224 -13.900  1.00 93.75           C  
ATOM   1213 HD11 LEU A  75       9.436  -2.369 -14.623  1.00 93.75           H  
ATOM   1214 HD12 LEU A  75       8.645  -3.065 -13.205  1.00 93.75           H  
ATOM   1215 HD13 LEU A  75       8.815  -1.297 -13.357  1.00 93.75           H  
ATOM   1216  CD2 LEU A  75       7.128  -3.411 -15.484  1.00 93.75           C  
ATOM   1217 HD21 LEU A  75       6.268  -3.291 -16.143  1.00 93.75           H  
ATOM   1218 HD22 LEU A  75       6.959  -4.265 -14.829  1.00 93.75           H  
ATOM   1219 HD23 LEU A  75       8.018  -3.571 -16.093  1.00 93.75           H  
ATOM   1220  N   ARG A  76       4.362   0.368 -14.631  1.00 94.92           N  
ATOM   1221  H   ARG A  76       3.695  -0.228 -14.162  1.00 94.92           H  
ATOM   1222  CA  ARG A  76       3.882   1.294 -15.659  1.00 94.92           C  
ATOM   1223  HA  ARG A  76       4.500   1.186 -16.550  1.00 94.92           H  
ATOM   1224  C   ARG A  76       4.036   2.746 -15.215  1.00 94.92           C  
ATOM   1225  CB  ARG A  76       2.426   0.965 -16.012  1.00 94.92           C  
ATOM   1226  HB2 ARG A  76       2.362  -0.076 -16.326  1.00 94.92           H  
ATOM   1227  HB3 ARG A  76       1.805   1.100 -15.126  1.00 94.92           H  
ATOM   1228  O   ARG A  76       4.533   3.551 -15.992  1.00 94.92           O  
ATOM   1229  CG  ARG A  76       1.906   1.863 -17.147  1.00 94.92           C  
ATOM   1230  HG2 ARG A  76       2.506   1.693 -18.041  1.00 94.92           H  
ATOM   1231  HG3 ARG A  76       1.989   2.914 -16.871  1.00 94.92           H  
ATOM   1232  CD  ARG A  76       0.441   1.565 -17.467  1.00 94.92           C  
ATOM   1233  HD2 ARG A  76       0.159   2.137 -18.351  1.00 94.92           H  
ATOM   1234  HD3 ARG A  76       0.343   0.503 -17.692  1.00 94.92           H  
ATOM   1235  NE  ARG A  76      -0.437   1.948 -16.346  1.00 94.92           N  
ATOM   1236  HE  ARG A  76      -0.128   2.705 -15.752  1.00 94.92           H  
ATOM   1237  NH1 ARG A  76      -2.183   0.513 -16.778  1.00 94.92           N  
ATOM   1238 HH11 ARG A  76      -1.705   0.194 -17.608  1.00 94.92           H  
ATOM   1239 HH12 ARG A  76      -3.088   0.147 -16.520  1.00 94.92           H  
ATOM   1240  NH2 ARG A  76      -2.227   1.890 -14.998  1.00 94.92           N  
ATOM   1241 HH21 ARG A  76      -1.790   2.652 -14.500  1.00 94.92           H  
ATOM   1242 HH22 ARG A  76      -3.144   1.563 -14.726  1.00 94.92           H  
ATOM   1243  CZ  ARG A  76      -1.613   1.439 -16.050  1.00 94.92           C  
ATOM   1244  N   GLU A  77       3.648   3.076 -13.985  1.00 95.84           N  
ATOM   1245  H   GLU A  77       3.319   2.352 -13.362  1.00 95.84           H  
ATOM   1246  CA  GLU A  77       3.773   4.452 -13.491  1.00 95.84           C  
ATOM   1247  HA  GLU A  77       3.391   5.122 -14.262  1.00 95.84           H  
ATOM   1248  C   GLU A  77       5.230   4.883 -13.292  1.00 95.84           C  
ATOM   1249  CB  GLU A  77       2.950   4.686 -12.213  1.00 95.84           C  
ATOM   1250  HB2 GLU A  77       3.106   5.719 -11.899  1.00 95.84           H  
ATOM   1251  HB3 GLU A  77       3.330   4.041 -11.421  1.00 95.84           H  
ATOM   1252  O   GLU A  77       5.552   6.040 -13.552  1.00 95.84           O  
ATOM   1253  CG  GLU A  77       1.432   4.461 -12.349  1.00 95.84           C  
ATOM   1254  HG2 GLU A  77       1.245   3.388 -12.309  1.00 95.84           H  
ATOM   1255  HG3 GLU A  77       0.938   4.900 -11.483  1.00 95.84           H  
ATOM   1256  CD  GLU A  77       0.806   5.031 -13.637  1.00 95.84           C  
ATOM   1257  OE1 GLU A  77      -0.074   4.325 -14.199  1.00 95.84           O  
ATOM   1258  OE2 GLU A  77       1.257   6.097 -14.121  1.00 95.84           O  
ATOM   1259  N   LEU A  78       6.132   3.966 -12.922  1.00 96.72           N  
ATOM   1260  H   LEU A  78       5.813   3.036 -12.688  1.00 96.72           H  
ATOM   1261  CA  LEU A  78       7.572   4.249 -12.893  1.00 96.72           C  
ATOM   1262  HA  LEU A  78       7.744   5.141 -12.291  1.00 96.72           H  
ATOM   1263  C   LEU A  78       8.117   4.570 -14.290  1.00 96.72           C  
ATOM   1264  CB  LEU A  78       8.347   3.067 -12.285  1.00 96.72           C  
ATOM   1265  HB2 LEU A  78       8.100   2.159 -12.835  1.00 96.72           H  
ATOM   1266  HB3 LEU A  78       9.412   3.257 -12.418  1.00 96.72           H  
ATOM   1267  O   LEU A  78       8.842   5.546 -14.455  1.00 96.72           O  
ATOM   1268  CG  LEU A  78       8.098   2.830 -10.791  1.00 96.72           C  
ATOM   1269  HG  LEU A  78       7.034   2.663 -10.628  1.00 96.72           H  
ATOM   1270  CD1 LEU A  78       8.840   1.577 -10.330  1.00 96.72           C  
ATOM   1271 HD11 LEU A  78       8.489   0.713 -10.894  1.00 96.72           H  
ATOM   1272 HD12 LEU A  78       9.911   1.700 -10.491  1.00 96.72           H  
ATOM   1273 HD13 LEU A  78       8.651   1.405  -9.271  1.00 96.72           H  
ATOM   1274  CD2 LEU A  78       8.569   4.010  -9.943  1.00 96.72           C  
ATOM   1275 HD21 LEU A  78       7.993   4.908 -10.169  1.00 96.72           H  
ATOM   1276 HD22 LEU A  78       8.400   3.767  -8.894  1.00 96.72           H  
ATOM   1277 HD23 LEU A  78       9.630   4.201 -10.105  1.00 96.72           H  
ATOM   1278  N   ASN A  79       7.736   3.806 -15.314  1.00 97.80           N  
ATOM   1279  H   ASN A  79       7.169   2.991 -15.133  1.00 97.80           H  
ATOM   1280  CA  ASN A  79       8.151   4.106 -16.687  1.00 97.80           C  
ATOM   1281  HA  ASN A  79       9.228   4.277 -16.699  1.00 97.80           H  
ATOM   1282  C   ASN A  79       7.517   5.402 -17.216  1.00 97.80           C  
ATOM   1283  CB  ASN A  79       7.842   2.903 -17.585  1.00 97.80           C  
ATOM   1284  HB2 ASN A  79       6.820   2.567 -17.411  1.00 97.80           H  
ATOM   1285  HB3 ASN A  79       7.932   3.205 -18.628  1.00 97.80           H  
ATOM   1286  O   ASN A  79       8.200   6.190 -17.863  1.00 97.80           O  
ATOM   1287  CG  ASN A  79       8.813   1.757 -17.371  1.00 97.80           C  
ATOM   1288  ND2 ASN A  79       8.365   0.543 -17.569  1.00 97.80           N  
ATOM   1289 HD21 ASN A  79       9.045  -0.200 -17.485  1.00 97.80           H  
ATOM   1290 HD22 ASN A  79       7.415   0.387 -17.875  1.00 97.80           H  
ATOM   1291  OD1 ASN A  79       9.977   1.930 -17.048  1.00 97.80           O  
ATOM   1292  N   ASN A  80       6.251   5.682 -16.886  1.00 97.55           N  
ATOM   1293  H   ASN A  80       5.712   4.977 -16.404  1.00 97.55           H  
ATOM   1294  CA  ASN A  80       5.611   6.963 -17.207  1.00 97.55           C  
ATOM   1295  HA  ASN A  80       5.632   7.117 -18.286  1.00 97.55           H  
ATOM   1296  C   ASN A  80       6.344   8.144 -16.552  1.00 97.55           C  
ATOM   1297  CB  ASN A  80       4.154   6.955 -16.717  1.00 97.55           C  
ATOM   1298  HB2 ASN A  80       4.124   6.675 -15.664  1.00 97.55           H  
ATOM   1299  HB3 ASN A  80       3.750   7.964 -16.800  1.00 97.55           H  
ATOM   1300  O   ASN A  80       6.457   9.216 -17.148  1.00 97.55           O  
ATOM   1301  CG  ASN A  80       3.220   6.051 -17.493  1.00 97.55           C  
ATOM   1302  ND2 ASN A  80       2.054   5.783 -16.947  1.00 97.55           N  
ATOM   1303 HD21 ASN A  80       1.417   5.222 -17.493  1.00 97.55           H  
ATOM   1304 HD22 ASN A  80       1.832   6.061 -16.002  1.00 97.55           H  
ATOM   1305  OD1 ASN A  80       3.480   5.622 -18.604  1.00 97.55           O  
ATOM   1306  N   PHE A  81       6.834   7.961 -15.324  1.00 97.79           N  
ATOM   1307  H   PHE A  81       6.653   7.088 -14.850  1.00 97.79           H  
ATOM   1308  CA  PHE A  81       7.676   8.943 -14.654  1.00 97.79           C  
ATOM   1309  HA  PHE A  81       7.159   9.902 -14.636  1.00 97.79           H  
ATOM   1310  C   PHE A  81       8.984   9.175 -15.426  1.00 97.79           C  
ATOM   1311  CB  PHE A  81       7.906   8.511 -13.199  1.00 97.79           C  
ATOM   1312  HB2 PHE A  81       8.156   7.451 -13.152  1.00 97.79           H  
ATOM   1313  HB3 PHE A  81       6.978   8.640 -12.643  1.00 97.79           H  
ATOM   1314  O   PHE A  81       9.336  10.327 -15.664  1.00 97.79           O  
ATOM   1315  CG  PHE A  81       9.009   9.283 -12.516  1.00 97.79           C  
ATOM   1316  CD1 PHE A  81      10.327   8.785 -12.529  1.00 97.79           C  
ATOM   1317  HD1 PHE A  81      10.544   7.835 -12.993  1.00 97.79           H  
ATOM   1318  CD2 PHE A  81       8.728  10.524 -11.920  1.00 97.79           C  
ATOM   1319  HD2 PHE A  81       7.721  10.912 -11.914  1.00 97.79           H  
ATOM   1320  CE1 PHE A  81      11.364   9.539 -11.957  1.00 97.79           C  
ATOM   1321  HE1 PHE A  81      12.375   9.162 -11.979  1.00 97.79           H  
ATOM   1322  CE2 PHE A  81       9.763  11.270 -11.334  1.00 97.79           C  
ATOM   1323  HE2 PHE A  81       9.554  12.223 -10.871  1.00 97.79           H  
ATOM   1324  CZ  PHE A  81      11.078  10.780 -11.359  1.00 97.79           C  
ATOM   1325  HZ  PHE A  81      11.862  11.371 -10.908  1.00 97.79           H  
ATOM   1326  N   LEU A  82       9.655   8.118 -15.896  1.00 98.19           N  
ATOM   1327  H   LEU A  82       9.320   7.193 -15.666  1.00 98.19           H  
ATOM   1328  CA  LEU A  82      10.885   8.243 -16.691  1.00 98.19           C  
ATOM   1329  HA  LEU A  82      11.574   8.893 -16.154  1.00 98.19           H  
ATOM   1330  C   LEU A  82      10.640   8.923 -18.050  1.00 98.19           C  
ATOM   1331  CB  LEU A  82      11.550   6.864 -16.855  1.00 98.19           C  
ATOM   1332  HB2 LEU A  82      12.404   6.961 -17.525  1.00 98.19           H  
ATOM   1333  HB3 LEU A  82      10.839   6.185 -17.327  1.00 98.19           H  
ATOM   1334  O   LEU A  82      11.414   9.794 -18.434  1.00 98.19           O  
ATOM   1335  CG  LEU A  82      12.036   6.244 -15.531  1.00 98.19           C  
ATOM   1336  HG  LEU A  82      11.214   6.209 -14.817  1.00 98.19           H  
ATOM   1337  CD1 LEU A  82      12.518   4.817 -15.759  1.00 98.19           C  
ATOM   1338 HD11 LEU A  82      11.760   4.235 -16.282  1.00 98.19           H  
ATOM   1339 HD12 LEU A  82      13.441   4.833 -16.340  1.00 98.19           H  
ATOM   1340 HD13 LEU A  82      12.736   4.348 -14.800  1.00 98.19           H  
ATOM   1341  CD2 LEU A  82      13.184   7.027 -14.889  1.00 98.19           C  
ATOM   1342 HD21 LEU A  82      12.852   8.027 -14.609  1.00 98.19           H  
ATOM   1343 HD22 LEU A  82      14.018   7.100 -15.587  1.00 98.19           H  
ATOM   1344 HD23 LEU A  82      13.518   6.510 -13.989  1.00 98.19           H  
ATOM   1345  N   VAL A  83       9.530   8.621 -18.733  1.00 98.32           N  
ATOM   1346  H   VAL A  83       8.965   7.854 -18.398  1.00 98.32           H  
ATOM   1347  CA  VAL A  83       9.112   9.327 -19.963  1.00 98.32           C  
ATOM   1348  HA  VAL A  83       9.867   9.186 -20.736  1.00 98.32           H  
ATOM   1349  C   VAL A  83       8.996  10.834 -19.718  1.00 98.32           C  
ATOM   1350  CB  VAL A  83       7.771   8.761 -20.478  1.00 98.32           C  
ATOM   1351  HB  VAL A  83       7.086   8.666 -19.635  1.00 98.32           H  
ATOM   1352  O   VAL A  83       9.497  11.637 -20.503  1.00 98.32           O  
ATOM   1353  CG1 VAL A  83       7.076   9.638 -21.531  1.00 98.32           C  
ATOM   1354 HG11 VAL A  83       7.754   9.844 -22.359  1.00 98.32           H  
ATOM   1355 HG12 VAL A  83       6.196   9.125 -21.919  1.00 98.32           H  
ATOM   1356 HG13 VAL A  83       6.754  10.582 -21.092  1.00 98.32           H  
ATOM   1357  CG2 VAL A  83       7.965   7.370 -21.086  1.00 98.32           C  
ATOM   1358 HG21 VAL A  83       8.487   6.713 -20.390  1.00 98.32           H  
ATOM   1359 HG22 VAL A  83       6.998   6.928 -21.324  1.00 98.32           H  
ATOM   1360 HG23 VAL A  83       8.550   7.451 -22.002  1.00 98.32           H  
ATOM   1361  N   LYS A  84       8.370  11.236 -18.605  1.00 97.81           N  
ATOM   1362  H   LYS A  84       8.002  10.526 -17.988  1.00 97.81           H  
ATOM   1363  CA  LYS A  84       8.244  12.653 -18.228  1.00 97.81           C  
ATOM   1364  HA  LYS A  84       7.891  13.222 -19.088  1.00 97.81           H  
ATOM   1365  C   LYS A  84       9.586  13.274 -17.842  1.00 97.81           C  
ATOM   1366  CB  LYS A  84       7.251  12.807 -17.073  1.00 97.81           C  
ATOM   1367  HB2 LYS A  84       7.312  13.826 -16.690  1.00 97.81           H  
ATOM   1368  HB3 LYS A  84       7.532  12.127 -16.269  1.00 97.81           H  
ATOM   1369  O   LYS A  84       9.833  14.415 -18.217  1.00 97.81           O  
ATOM   1370  CG  LYS A  84       5.804  12.536 -17.499  1.00 97.81           C  
ATOM   1371  HG2 LYS A  84       5.480  13.308 -18.197  1.00 97.81           H  
ATOM   1372  HG3 LYS A  84       5.728  11.565 -17.988  1.00 97.81           H  
ATOM   1373  CD  LYS A  84       4.910  12.552 -16.257  1.00 97.81           C  
ATOM   1374  HD2 LYS A  84       4.960  13.536 -15.791  1.00 97.81           H  
ATOM   1375  HD3 LYS A  84       5.279  11.806 -15.552  1.00 97.81           H  
ATOM   1376  CE  LYS A  84       3.464  12.222 -16.626  1.00 97.81           C  
ATOM   1377  HE2 LYS A  84       3.100  12.979 -17.321  1.00 97.81           H  
ATOM   1378  HE3 LYS A  84       3.453  11.260 -17.138  1.00 97.81           H  
ATOM   1379  NZ  LYS A  84       2.611  12.171 -15.413  1.00 97.81           N  
ATOM   1380  HZ1 LYS A  84       1.654  11.958 -15.652  1.00 97.81           H  
ATOM   1381  HZ2 LYS A  84       2.947  11.454 -14.785  1.00 97.81           H  
ATOM   1382  HZ3 LYS A  84       2.642  13.052 -14.919  1.00 97.81           H  
ATOM   1383  N   LEU A  85      10.429  12.539 -17.115  1.00 97.43           N  
ATOM   1384  H   LEU A  85      10.126  11.620 -16.824  1.00 97.43           H  
ATOM   1385  CA  LEU A  85      11.746  12.997 -16.671  1.00 97.43           C  
ATOM   1386  HA  LEU A  85      11.620  13.915 -16.097  1.00 97.43           H  
ATOM   1387  C   LEU A  85      12.660  13.323 -17.859  1.00 97.43           C  
ATOM   1388  CB  LEU A  85      12.365  11.914 -15.766  1.00 97.43           C  
ATOM   1389  HB2 LEU A  85      11.708  11.744 -14.913  1.00 97.43           H  
ATOM   1390  HB3 LEU A  85      12.424  10.986 -16.336  1.00 97.43           H  
ATOM   1391  O   LEU A  85      13.299  14.370 -17.863  1.00 97.43           O  
ATOM   1392  CG  LEU A  85      13.782  12.238 -15.254  1.00 97.43           C  
ATOM   1393  HG  LEU A  85      14.447  12.429 -16.096  1.00 97.43           H  
ATOM   1394  CD1 LEU A  85      13.791  13.450 -14.321  1.00 97.43           C  
ATOM   1395 HD11 LEU A  85      14.800  13.606 -13.939  1.00 97.43           H  
ATOM   1396 HD12 LEU A  85      13.501  14.342 -14.876  1.00 97.43           H  
ATOM   1397 HD13 LEU A  85      13.104  13.293 -13.489  1.00 97.43           H  
ATOM   1398  CD2 LEU A  85      14.334  11.035 -14.490  1.00 97.43           C  
ATOM   1399 HD21 LEU A  85      14.345  10.164 -15.145  1.00 97.43           H  
ATOM   1400 HD22 LEU A  85      15.360  11.245 -14.187  1.00 97.43           H  
ATOM   1401 HD23 LEU A  85      13.719  10.830 -13.613  1.00 97.43           H  
ATOM   1402  N   PHE A  86      12.699  12.447 -18.866  1.00 97.30           N  
ATOM   1403  H   PHE A  86      12.181  11.585 -18.773  1.00 97.30           H  
ATOM   1404  CA  PHE A  86      13.560  12.614 -20.041  1.00 97.30           C  
ATOM   1405  HA  PHE A  86      14.420  13.223 -19.763  1.00 97.30           H  
ATOM   1406  C   PHE A  86      12.885  13.360 -21.204  1.00 97.30           C  
ATOM   1407  CB  PHE A  86      14.094  11.239 -20.465  1.00 97.30           C  
ATOM   1408  HB2 PHE A  86      14.611  11.346 -21.419  1.00 97.30           H  
ATOM   1409  HB3 PHE A  86      13.260  10.554 -20.615  1.00 97.30           H  
ATOM   1410  O   PHE A  86      13.561  13.757 -22.149  1.00 97.30           O  
ATOM   1411  CG  PHE A  86      15.087  10.647 -19.483  1.00 97.30           C  
ATOM   1412  CD1 PHE A  86      16.404  11.140 -19.451  1.00 97.30           C  
ATOM   1413  HD1 PHE A  86      16.704  11.934 -20.119  1.00 97.30           H  
ATOM   1414  CD2 PHE A  86      14.719   9.601 -18.616  1.00 97.30           C  
ATOM   1415  HD2 PHE A  86      13.719   9.194 -18.651  1.00 97.30           H  
ATOM   1416  CE1 PHE A  86      17.338  10.606 -18.549  1.00 97.30           C  
ATOM   1417  HE1 PHE A  86      18.343  11.002 -18.526  1.00 97.30           H  
ATOM   1418  CE2 PHE A  86      15.655   9.061 -17.716  1.00 97.30           C  
ATOM   1419  HE2 PHE A  86      15.371   8.251 -17.060  1.00 97.30           H  
ATOM   1420  CZ  PHE A  86      16.964   9.570 -17.677  1.00 97.30           C  
ATOM   1421  HZ  PHE A  86      17.688   9.167 -16.984  1.00 97.30           H  
ATOM   1422  N   GLY A  87      11.565  13.563 -21.161  1.00 97.34           N  
ATOM   1423  H   GLY A  87      11.045  13.179 -20.385  1.00 97.34           H  
ATOM   1424  CA  GLY A  87      10.819  14.271 -22.207  1.00 97.34           C  
ATOM   1425  HA2 GLY A  87      11.300  15.230 -22.402  1.00 97.34           H  
ATOM   1426  HA3 GLY A  87       9.808  14.455 -21.846  1.00 97.34           H  
ATOM   1427  C   GLY A  87      10.715  13.511 -23.536  1.00 97.34           C  
ATOM   1428  O   GLY A  87      10.463  14.126 -24.571  1.00 97.34           O  
ATOM   1429  N   VAL A  88      10.907  12.189 -23.522  1.00 96.62           N  
ATOM   1430  H   VAL A  88      11.043  11.747 -22.624  1.00 96.62           H  
ATOM   1431  CA  VAL A  88      10.886  11.313 -24.705  1.00 96.62           C  
ATOM   1432  HA  VAL A  88      10.385  11.840 -25.517  1.00 96.62           H  
ATOM   1433  C   VAL A  88      10.079  10.043 -24.426  1.00 96.62           C  
ATOM   1434  CB  VAL A  88      12.307  10.956 -25.193  1.00 96.62           C  
ATOM   1435  HB  VAL A  88      12.204  10.282 -26.044  1.00 96.62           H  
ATOM   1436  O   VAL A  88      10.045   9.557 -23.299  1.00 96.62           O  
ATOM   1437  CG1 VAL A  88      13.071  12.193 -25.677  1.00 96.62           C  
ATOM   1438 HG11 VAL A  88      14.021  11.888 -26.115  1.00 96.62           H  
ATOM   1439 HG12 VAL A  88      12.484  12.723 -26.428  1.00 96.62           H  
ATOM   1440 HG13 VAL A  88      13.270  12.865 -24.842  1.00 96.62           H  
ATOM   1441  CG2 VAL A  88      13.146  10.247 -24.129  1.00 96.62           C  
ATOM   1442 HG21 VAL A  88      14.101   9.940 -24.554  1.00 96.62           H  
ATOM   1443 HG22 VAL A  88      12.625   9.354 -23.782  1.00 96.62           H  
ATOM   1444 HG23 VAL A  88      13.327  10.914 -23.286  1.00 96.62           H  
ATOM   1445  N   ASN A  89       9.432   9.490 -25.458  1.00 95.18           N  
ATOM   1446  H   ASN A  89       9.494   9.941 -26.360  1.00 95.18           H  
ATOM   1447  CA  ASN A  89       8.577   8.299 -25.321  1.00 95.18           C  
ATOM   1448  HA  ASN A  89       7.894   8.444 -24.484  1.00 95.18           H  
ATOM   1449  C   ASN A  89       9.357   7.011 -25.027  1.00 95.18           C  
ATOM   1450  CB  ASN A  89       7.761   8.112 -26.611  1.00 95.18           C  
ATOM   1451  HB2 ASN A  89       8.434   8.110 -27.468  1.00 95.18           H  
ATOM   1452  HB3 ASN A  89       7.266   7.141 -26.574  1.00 95.18           H  
ATOM   1453  O   ASN A  89       8.801   6.093 -24.432  1.00 95.18           O  
ATOM   1454  CG  ASN A  89       6.678   9.152 -26.809  1.00 95.18           C  
ATOM   1455  ND2 ASN A  89       6.265   9.370 -28.035  1.00 95.18           N  
ATOM   1456 HD21 ASN A  89       6.660   8.850 -28.805  1.00 95.18           H  
ATOM   1457 HD22 ASN A  89       5.549  10.074 -28.136  1.00 95.18           H  
ATOM   1458  OD1 ASN A  89       6.172   9.775 -25.893  1.00 95.18           O  
ATOM   1459  N   ASP A  90      10.614   6.948 -25.461  1.00 95.91           N  
ATOM   1460  H   ASP A  90      11.014   7.760 -25.911  1.00 95.91           H  
ATOM   1461  CA  ASP A  90      11.527   5.828 -25.244  1.00 95.91           C  
ATOM   1462  HA  ASP A  90      11.024   5.037 -24.688  1.00 95.91           H  
ATOM   1463  C   ASP A  90      12.705   6.354 -24.410  1.00 95.91           C  
ATOM   1464  CB  ASP A  90      11.928   5.250 -26.616  1.00 95.91           C  
ATOM   1465  HB2 ASP A  90      12.594   5.942 -27.133  1.00 95.91           H  
ATOM   1466  HB3 ASP A  90      11.028   5.155 -27.223  1.00 95.91           H  
ATOM   1467  O   ASP A  90      13.694   6.827 -24.970  1.00 95.91           O  
ATOM   1468  CG  ASP A  90      12.567   3.861 -26.540  1.00 95.91           C  
ATOM   1469  OD1 ASP A  90      12.147   3.083 -25.656  1.00 95.91           O  
ATOM   1470  OD2 ASP A  90      13.349   3.527 -27.453  1.00 95.91           O  
ATOM   1471  N   PRO A  91      12.552   6.454 -23.074  1.00 97.52           N  
ATOM   1472  CA  PRO A  91      13.582   7.034 -22.228  1.00 97.52           C  
ATOM   1473  HA  PRO A  91      13.888   7.993 -22.647  1.00 97.52           H  
ATOM   1474  C   PRO A  91      14.803   6.108 -22.154  1.00 97.52           C  
ATOM   1475  CB  PRO A  91      12.922   7.269 -20.866  1.00 97.52           C  
ATOM   1476  HB2 PRO A  91      12.459   8.255 -20.853  1.00 97.52           H  
ATOM   1477  HB3 PRO A  91      13.627   7.162 -20.042  1.00 97.52           H  
ATOM   1478  O   PRO A  91      14.636   4.887 -22.178  1.00 97.52           O  
ATOM   1479  CG  PRO A  91      11.836   6.199 -20.818  1.00 97.52           C  
ATOM   1480  HG2 PRO A  91      12.273   5.258 -20.484  1.00 97.52           H  
ATOM   1481  HG3 PRO A  91      11.010   6.488 -20.168  1.00 97.52           H  
ATOM   1482  CD  PRO A  91      11.396   6.074 -22.276  1.00 97.52           C  
ATOM   1483  HD2 PRO A  91      11.074   5.054 -22.488  1.00 97.52           H  
ATOM   1484  HD3 PRO A  91      10.587   6.777 -22.474  1.00 97.52           H  
ATOM   1485  N   PRO A  92      16.011   6.669 -21.963  1.00 97.62           N  
ATOM   1486  CA  PRO A  92      17.272   5.920 -21.936  1.00 97.62           C  
ATOM   1487  HA  PRO A  92      17.358   5.313 -22.838  1.00 97.62           H  
ATOM   1488  C   PRO A  92      17.428   5.000 -20.718  1.00 97.62           C  
ATOM   1489  CB  PRO A  92      18.355   7.001 -21.930  1.00 97.62           C  
ATOM   1490  HB2 PRO A  92      19.243   6.676 -21.388  1.00 97.62           H  
ATOM   1491  HB3 PRO A  92      18.608   7.267 -22.956  1.00 97.62           H  
ATOM   1492  O   PRO A  92      18.382   4.231 -20.625  1.00 97.62           O  
ATOM   1493  CG  PRO A  92      17.681   8.185 -21.241  1.00 97.62           C  
ATOM   1494  HG2 PRO A  92      18.136   9.138 -21.510  1.00 97.62           H  
ATOM   1495  HG3 PRO A  92      17.685   8.039 -20.161  1.00 97.62           H  
ATOM   1496  CD  PRO A  92      16.262   8.090 -21.777  1.00 97.62           C  
ATOM   1497  HD2 PRO A  92      16.198   8.599 -22.739  1.00 97.62           H  
ATOM   1498  HD3 PRO A  92      15.565   8.532 -21.066  1.00 97.62           H  
ATOM   1499  N   ILE A  93      16.518   5.107 -19.749  1.00 98.22           N  
ATOM   1500  H   ILE A  93      15.734   5.717 -19.930  1.00 98.22           H  
ATOM   1501  CA  ILE A  93      16.419   4.236 -18.582  1.00 98.22           C  
ATOM   1502  HA  ILE A  93      17.105   3.398 -18.700  1.00 98.22           H  
ATOM   1503  C   ILE A  93      14.995   3.705 -18.552  1.00 98.22           C  
ATOM   1504  CB  ILE A  93      16.777   4.982 -17.280  1.00 98.22           C  
ATOM   1505  HB  ILE A  93      16.060   5.791 -17.137  1.00 98.22           H  
ATOM   1506  O   ILE A  93      14.046   4.488 -18.614  1.00 98.22           O  
ATOM   1507  CG1 ILE A  93      18.184   5.605 -17.403  1.00 98.22           C  
ATOM   1508 HG12 ILE A  93      18.906   4.835 -17.675  1.00 98.22           H  
ATOM   1509 HG13 ILE A  93      18.176   6.344 -18.204  1.00 98.22           H  
ATOM   1510  CG2 ILE A  93      16.673   4.033 -16.069  1.00 98.22           C  
ATOM   1511 HG21 ILE A  93      17.405   3.230 -16.157  1.00 98.22           H  
ATOM   1512 HG22 ILE A  93      15.675   3.600 -16.001  1.00 98.22           H  
ATOM   1513 HG23 ILE A  93      16.845   4.588 -15.147  1.00 98.22           H  
ATOM   1514  CD1 ILE A  93      18.683   6.326 -16.152  1.00 98.22           C  
ATOM   1515 HD11 ILE A  93      19.594   6.861 -16.421  1.00 98.22           H  
ATOM   1516 HD12 ILE A  93      17.935   7.038 -15.803  1.00 98.22           H  
ATOM   1517 HD13 ILE A  93      18.914   5.611 -15.363  1.00 98.22           H  
ATOM   1518  N   GLN A  94      14.843   2.388 -18.435  1.00 98.15           N  
ATOM   1519  H   GLN A  94      15.671   1.810 -18.460  1.00 98.15           H  
ATOM   1520  CA  GLN A  94      13.535   1.736 -18.375  1.00 98.15           C  
ATOM   1521  HA  GLN A  94      12.784   2.461 -18.060  1.00 98.15           H  
ATOM   1522  C   GLN A  94      13.531   0.595 -17.374  1.00 98.15           C  
ATOM   1523  CB  GLN A  94      13.125   1.186 -19.746  1.00 98.15           C  
ATOM   1524  HB2 GLN A  94      13.827   0.412 -20.054  1.00 98.15           H  
ATOM   1525  HB3 GLN A  94      12.132   0.745 -19.669  1.00 98.15           H  
ATOM   1526  O   GLN A  94      14.521  -0.123 -17.218  1.00 98.15           O  
ATOM   1527  CG  GLN A  94      13.098   2.285 -20.803  1.00 98.15           C  
ATOM   1528  HG2 GLN A  94      12.402   3.060 -20.484  1.00 98.15           H  
ATOM   1529  HG3 GLN A  94      14.093   2.719 -20.907  1.00 98.15           H  
ATOM   1530  CD  GLN A  94      12.686   1.805 -22.176  1.00 98.15           C  
ATOM   1531  NE2 GLN A  94      12.601   2.754 -23.066  1.00 98.15           N  
ATOM   1532 HE21 GLN A  94      13.086   3.621 -22.882  1.00 98.15           H  
ATOM   1533 HE22 GLN A  94      12.413   2.535 -24.034  1.00 98.15           H  
ATOM   1534  OE1 GLN A  94      12.436   0.629 -22.423  1.00 98.15           O  
ATOM   1535  N   PHE A  95      12.377   0.382 -16.751  1.00 97.09           N  
ATOM   1536  H   PHE A  95      11.605   1.009 -16.926  1.00 97.09           H  
ATOM   1537  CA  PHE A  95      12.131  -0.782 -15.918  1.00 97.09           C  
ATOM   1538  HA  PHE A  95      13.092  -1.243 -15.688  1.00 97.09           H  
ATOM   1539  C   PHE A  95      11.285  -1.816 -16.664  1.00 97.09           C  
ATOM   1540  CB  PHE A  95      11.521  -0.362 -14.580  1.00 97.09           C  
ATOM   1541  HB2 PHE A  95      11.396  -1.253 -13.965  1.00 97.09           H  
ATOM   1542  HB3 PHE A  95      10.536   0.067 -14.761  1.00 97.09           H  
ATOM   1543  O   PHE A  95      10.269  -1.500 -17.284  1.00 97.09           O  
ATOM   1544  CG  PHE A  95      12.366   0.621 -13.792  1.00 97.09           C  
ATOM   1545  CD1 PHE A  95      13.643   0.250 -13.329  1.00 97.09           C  
ATOM   1546  HD1 PHE A  95      14.033  -0.733 -13.548  1.00 97.09           H  
ATOM   1547  CD2 PHE A  95      11.869   1.906 -13.510  1.00 97.09           C  
ATOM   1548  HD2 PHE A  95      10.903   2.206 -13.888  1.00 97.09           H  
ATOM   1549  CE1 PHE A  95      14.417   1.163 -12.590  1.00 97.09           C  
ATOM   1550  HE1 PHE A  95      15.399   0.887 -12.233  1.00 97.09           H  
ATOM   1551  CE2 PHE A  95      12.632   2.805 -12.743  1.00 97.09           C  
ATOM   1552  HE2 PHE A  95      12.243   3.788 -12.517  1.00 97.09           H  
ATOM   1553  CZ  PHE A  95      13.911   2.439 -12.294  1.00 97.09           C  
ATOM   1554  HZ  PHE A  95      14.503   3.138 -11.722  1.00 97.09           H  
ATOM   1555  N   GLY A  96      11.684  -3.079 -16.578  1.00 96.37           N  
ATOM   1556  H   GLY A  96      12.520  -3.256 -16.040  1.00 96.37           H  
ATOM   1557  CA  GLY A  96      10.966  -4.222 -17.134  1.00 96.37           C  
ATOM   1558  HA2 GLY A  96      11.554  -4.648 -17.946  1.00 96.37           H  
ATOM   1559  HA3 GLY A  96      10.003  -3.911 -17.539  1.00 96.37           H  
ATOM   1560  C   GLY A  96      10.721  -5.304 -16.089  1.00 96.37           C  
ATOM   1561  O   GLY A  96      11.101  -5.166 -14.929  1.00 96.37           O  
ATOM   1562  N   ILE A  97      10.110  -6.409 -16.515  1.00 95.22           N  
ATOM   1563  H   ILE A  97       9.831  -6.470 -17.483  1.00 95.22           H  
ATOM   1564  CA  ILE A  97       9.982  -7.626 -15.709  1.00 95.22           C  
ATOM   1565  HA  ILE A  97      10.614  -7.537 -14.826  1.00 95.22           H  
ATOM   1566  C   ILE A  97      10.503  -8.807 -16.523  1.00 95.22           C  
ATOM   1567  CB  ILE A  97       8.530  -7.842 -15.218  1.00 95.22           C  
ATOM   1568  HB  ILE A  97       7.858  -7.750 -16.071  1.00 95.22           H  
ATOM   1569  O   ILE A  97      10.084  -9.032 -17.658  1.00 95.22           O  
ATOM   1570  CG1 ILE A  97       8.158  -6.778 -14.164  1.00 95.22           C  
ATOM   1571 HG12 ILE A  97       8.711  -6.975 -13.246  1.00 95.22           H  
ATOM   1572 HG13 ILE A  97       8.467  -5.794 -14.518  1.00 95.22           H  
ATOM   1573  CG2 ILE A  97       8.350  -9.246 -14.603  1.00 95.22           C  
ATOM   1574 HG21 ILE A  97       9.072  -9.403 -13.802  1.00 95.22           H  
ATOM   1575 HG22 ILE A  97       8.479 -10.008 -15.371  1.00 95.22           H  
ATOM   1576 HG23 ILE A  97       7.342  -9.370 -14.208  1.00 95.22           H  
ATOM   1577  CD1 ILE A  97       6.659  -6.717 -13.837  1.00 95.22           C  
ATOM   1578 HD11 ILE A  97       6.472  -5.882 -13.162  1.00 95.22           H  
ATOM   1579 HD12 ILE A  97       6.333  -7.630 -13.337  1.00 95.22           H  
ATOM   1580 HD13 ILE A  97       6.081  -6.576 -14.750  1.00 95.22           H  
ATOM   1581  N   HIS A  98      11.377  -9.597 -15.912  1.00 94.34           N  
ATOM   1582  H   HIS A  98      11.681  -9.342 -14.983  1.00 94.34           H  
ATOM   1583  CA  HIS A  98      11.716 -10.926 -16.384  1.00 94.34           C  
ATOM   1584  HA  HIS A  98      11.761 -10.920 -17.473  1.00 94.34           H  
ATOM   1585  C   HIS A  98      10.619 -11.899 -15.934  1.00 94.34           C  
ATOM   1586  CB  HIS A  98      13.095 -11.334 -15.852  1.00 94.34           C  
ATOM   1587  HB2 HIS A  98      13.838 -10.560 -16.039  1.00 94.34           H  
ATOM   1588  HB3 HIS A  98      13.052 -11.473 -14.772  1.00 94.34           H  
ATOM   1589  O   HIS A  98      10.627 -12.372 -14.797  1.00 94.34           O  
ATOM   1590  CG  HIS A  98      13.547 -12.604 -16.512  1.00 94.34           C  
ATOM   1591  CD2 HIS A  98      14.161 -12.730 -17.729  1.00 94.34           C  
ATOM   1592  HD2 HIS A  98      14.443 -11.924 -18.390  1.00 94.34           H  
ATOM   1593  ND1 HIS A  98      13.364 -13.867 -16.013  1.00 94.34           N  
ATOM   1594  HD1 HIS A  98      13.099 -14.066 -15.059  1.00 94.34           H  
ATOM   1595  CE1 HIS A  98      13.883 -14.739 -16.889  1.00 94.34           C  
ATOM   1596  HE1 HIS A  98      13.976 -15.804 -16.736  1.00 94.34           H  
ATOM   1597  NE2 HIS A  98      14.355 -14.095 -17.962  1.00 94.34           N  
ATOM   1598  N   PHE A  99       9.650 -12.188 -16.806  1.00 89.63           N  
ATOM   1599  H   PHE A  99       9.651 -11.693 -17.687  1.00 89.63           H  
ATOM   1600  CA  PHE A  99       8.435 -12.928 -16.435  1.00 89.63           C  
ATOM   1601  HA  PHE A  99       7.897 -12.357 -15.679  1.00 89.63           H  
ATOM   1602  C   PHE A  99       8.699 -14.305 -15.820  1.00 89.63           C  
ATOM   1603  CB  PHE A  99       7.525 -13.073 -17.660  1.00 89.63           C  
ATOM   1604  HB2 PHE A  99       8.096 -13.479 -18.495  1.00 89.63           H  
ATOM   1605  HB3 PHE A  99       6.736 -13.789 -17.427  1.00 89.63           H  
ATOM   1606  O   PHE A  99       8.030 -14.673 -14.861  1.00 89.63           O  
ATOM   1607  CG  PHE A  99       6.862 -11.776 -18.065  1.00 89.63           C  
ATOM   1608  CD1 PHE A  99       5.788 -11.280 -17.302  1.00 89.63           C  
ATOM   1609  HD1 PHE A  99       5.435 -11.829 -16.441  1.00 89.63           H  
ATOM   1610  CD2 PHE A  99       7.316 -11.058 -19.187  1.00 89.63           C  
ATOM   1611  HD2 PHE A  99       8.141 -11.429 -19.776  1.00 89.63           H  
ATOM   1612  CE1 PHE A  99       5.168 -10.071 -17.660  1.00 89.63           C  
ATOM   1613  HE1 PHE A  99       4.342  -9.693 -17.075  1.00 89.63           H  
ATOM   1614  CE2 PHE A  99       6.693  -9.850 -19.545  1.00 89.63           C  
ATOM   1615  HE2 PHE A  99       7.043  -9.297 -20.404  1.00 89.63           H  
ATOM   1616  CZ  PHE A  99       5.620  -9.357 -18.783  1.00 89.63           C  
ATOM   1617  HZ  PHE A  99       5.143  -8.428 -19.060  1.00 89.63           H  
ATOM   1618  N   ALA A 100       9.697 -15.044 -16.314  1.00 92.07           N  
ATOM   1619  H   ALA A 100      10.232 -14.690 -17.094  1.00 92.07           H  
ATOM   1620  CA  ALA A 100       9.978 -16.389 -15.813  1.00 92.07           C  
ATOM   1621  HA  ALA A 100       9.046 -16.955 -15.805  1.00 92.07           H  
ATOM   1622  C   ALA A 100      10.517 -16.407 -14.370  1.00 92.07           C  
ATOM   1623  CB  ALA A 100      10.942 -17.079 -16.784  1.00 92.07           C  
ATOM   1624  HB1 ALA A 100      10.517 -17.088 -17.787  1.00 92.07           H  
ATOM   1625  HB2 ALA A 100      11.103 -18.108 -16.463  1.00 92.07           H  
ATOM   1626  HB3 ALA A 100      11.900 -16.559 -16.800  1.00 92.07           H  
ATOM   1627  O   ALA A 100      10.364 -17.405 -13.676  1.00 92.07           O  
ATOM   1628  N   THR A 101      11.141 -15.318 -13.908  1.00 92.28           N  
ATOM   1629  H   THR A 101      11.159 -14.492 -14.489  1.00 92.28           H  
ATOM   1630  CA  THR A 101      11.683 -15.208 -12.536  1.00 92.28           C  
ATOM   1631  HA  THR A 101      11.550 -16.156 -12.015  1.00 92.28           H  
ATOM   1632  C   THR A 101      10.955 -14.167 -11.689  1.00 92.28           C  
ATOM   1633  CB  THR A 101      13.188 -14.898 -12.541  1.00 92.28           C  
ATOM   1634  HB  THR A 101      13.543 -14.824 -11.514  1.00 92.28           H  
ATOM   1635  O   THR A 101      11.339 -13.941 -10.539  1.00 92.28           O  
ATOM   1636  CG2 THR A 101      14.012 -15.971 -13.251  1.00 92.28           C  
ATOM   1637 HG21 THR A 101      13.697 -16.087 -14.288  1.00 92.28           H  
ATOM   1638 HG22 THR A 101      15.069 -15.705 -13.222  1.00 92.28           H  
ATOM   1639 HG23 THR A 101      13.877 -16.923 -12.739  1.00 92.28           H  
ATOM   1640  OG1 THR A 101      13.427 -13.676 -13.197  1.00 92.28           O  
ATOM   1641  HG1 THR A 101      14.358 -13.464 -13.095  1.00 92.28           H  
ATOM   1642  N   THR A 102       9.960 -13.493 -12.278  1.00 90.30           N  
ATOM   1643  H   THR A 102       9.700 -13.778 -13.212  1.00 90.30           H  
ATOM   1644  CA  THR A 102       9.226 -12.350 -11.716  1.00 90.30           C  
ATOM   1645  HA  THR A 102       8.744 -11.849 -12.555  1.00 90.30           H  
ATOM   1646  C   THR A 102      10.148 -11.293 -11.092  1.00 90.30           C  
ATOM   1647  CB  THR A 102       8.097 -12.803 -10.776  1.00 90.30           C  
ATOM   1648  HB  THR A 102       7.519 -11.929 -10.474  1.00 90.30           H  
ATOM   1649  O   THR A 102       9.813 -10.667 -10.088  1.00 90.30           O  
ATOM   1650  CG2 THR A 102       7.148 -13.793 -11.453  1.00 90.30           C  
ATOM   1651 HG21 THR A 102       7.661 -14.731 -11.666  1.00 90.30           H  
ATOM   1652 HG22 THR A 102       6.311 -13.997 -10.786  1.00 90.30           H  
ATOM   1653 HG23 THR A 102       6.767 -13.370 -12.382  1.00 90.30           H  
ATOM   1654  OG1 THR A 102       8.617 -13.422  -9.627  1.00 90.30           O  
ATOM   1655  HG1 THR A 102       8.931 -12.713  -9.061  1.00 90.30           H  
ATOM   1656  N   ARG A 103      11.349 -11.121 -11.658  1.00 95.94           N  
ATOM   1657  H   ARG A 103      11.543 -11.658 -12.491  1.00 95.94           H  
ATOM   1658  CA  ARG A 103      12.340 -10.123 -11.233  1.00 95.94           C  
ATOM   1659  HA  ARG A 103      12.154  -9.835 -10.198  1.00 95.94           H  
ATOM   1660  C   ARG A 103      12.198  -8.867 -12.071  1.00 95.94           C  
ATOM   1661  CB  ARG A 103      13.767 -10.677 -11.373  1.00 95.94           C  
ATOM   1662  HB2 ARG A 103      13.893 -11.044 -12.392  1.00 95.94           H  
ATOM   1663  HB3 ARG A 103      14.476  -9.862 -11.228  1.00 95.94           H  
ATOM   1664  O   ARG A 103      11.898  -8.957 -13.259  1.00 95.94           O  
ATOM   1665  CG  ARG A 103      14.133 -11.806 -10.403  1.00 95.94           C  
ATOM   1666  HG2 ARG A 103      15.114 -12.192 -10.677  1.00 95.94           H  
ATOM   1667  HG3 ARG A 103      13.410 -12.618 -10.479  1.00 95.94           H  
ATOM   1668  CD  ARG A 103      14.195 -11.294  -8.966  1.00 95.94           C  
ATOM   1669  HD2 ARG A 103      14.901 -10.464  -8.933  1.00 95.94           H  
ATOM   1670  HD3 ARG A 103      13.221 -10.906  -8.668  1.00 95.94           H  
ATOM   1671  NE  ARG A 103      14.642 -12.329  -8.017  1.00 95.94           N  
ATOM   1672  HE  ARG A 103      15.614 -12.294  -7.745  1.00 95.94           H  
ATOM   1673  NH1 ARG A 103      12.598 -13.275  -7.698  1.00 95.94           N  
ATOM   1674 HH11 ARG A 103      12.271 -12.849  -8.553  1.00 95.94           H  
ATOM   1675 HH12 ARG A 103      11.996 -13.947  -7.244  1.00 95.94           H  
ATOM   1676  NH2 ARG A 103      14.322 -13.917  -6.423  1.00 95.94           N  
ATOM   1677 HH21 ARG A 103      13.711 -14.559  -5.938  1.00 95.94           H  
ATOM   1678 HH22 ARG A 103      15.301 -13.848  -6.184  1.00 95.94           H  
ATOM   1679  CZ  ARG A 103      13.852 -13.163  -7.377  1.00 95.94           C  
ATOM   1680  N   PHE A 104      12.452  -7.708 -11.479  1.00 96.95           N  
ATOM   1681  H   PHE A 104      12.740  -7.681 -10.512  1.00 96.95           H  
ATOM   1682  CA  PHE A 104      12.525  -6.477 -12.258  1.00 96.95           C  
ATOM   1683  HA  PHE A 104      11.693  -6.458 -12.962  1.00 96.95           H  
ATOM   1684  C   PHE A 104      13.811  -6.452 -13.085  1.00 96.95           C  
ATOM   1685  CB  PHE A 104      12.382  -5.251 -11.355  1.00 96.95           C  
ATOM   1686  HB2 PHE A 104      12.953  -5.416 -10.442  1.00 96.95           H  
ATOM   1687  HB3 PHE A 104      12.830  -4.403 -11.872  1.00 96.95           H  
ATOM   1688  O   PHE A 104      14.817  -7.063 -12.726  1.00 96.95           O  
ATOM   1689  CG  PHE A 104      10.958  -4.856 -10.995  1.00 96.95           C  
ATOM   1690  CD1 PHE A 104       9.910  -5.798 -10.908  1.00 96.95           C  
ATOM   1691  HD1 PHE A 104      10.087  -6.850 -11.081  1.00 96.95           H  
ATOM   1692  CD2 PHE A 104      10.680  -3.501 -10.748  1.00 96.95           C  
ATOM   1693  HD2 PHE A 104      11.476  -2.773 -10.817  1.00 96.95           H  
ATOM   1694  CE1 PHE A 104       8.608  -5.386 -10.579  1.00 96.95           C  
ATOM   1695  HE1 PHE A 104       7.815  -6.115 -10.502  1.00 96.95           H  
ATOM   1696  CE2 PHE A 104       9.380  -3.086 -10.411  1.00 96.95           C  
ATOM   1697  HE2 PHE A 104       9.183  -2.043 -10.212  1.00 96.95           H  
ATOM   1698  CZ  PHE A 104       8.342  -4.030 -10.328  1.00 96.95           C  
ATOM   1699  HZ  PHE A 104       7.345  -3.714 -10.057  1.00 96.95           H  
ATOM   1700  N   ILE A 105      13.756  -5.752 -14.207  1.00 97.93           N  
ATOM   1701  H   ILE A 105      12.892  -5.271 -14.411  1.00 97.93           H  
ATOM   1702  CA  ILE A 105      14.870  -5.527 -15.123  1.00 97.93           C  
ATOM   1703  HA  ILE A 105      15.769  -6.007 -14.735  1.00 97.93           H  
ATOM   1704  C   ILE A 105      15.117  -4.023 -15.194  1.00 97.93           C  
ATOM   1705  CB  ILE A 105      14.562  -6.126 -16.514  1.00 97.93           C  
ATOM   1706  HB  ILE A 105      13.633  -5.681 -16.872  1.00 97.93           H  
ATOM   1707  O   ILE A 105      14.162  -3.253 -15.221  1.00 97.93           O  
ATOM   1708  CG1 ILE A 105      14.374  -7.659 -16.455  1.00 97.93           C  
ATOM   1709 HG12 ILE A 105      15.301  -8.133 -16.135  1.00 97.93           H  
ATOM   1710 HG13 ILE A 105      13.599  -7.899 -15.727  1.00 97.93           H  
ATOM   1711  CG2 ILE A 105      15.668  -5.768 -17.517  1.00 97.93           C  
ATOM   1712 HG21 ILE A 105      15.438  -6.157 -18.509  1.00 97.93           H  
ATOM   1713 HG22 ILE A 105      15.753  -4.688 -17.638  1.00 97.93           H  
ATOM   1714 HG23 ILE A 105      16.625  -6.171 -17.184  1.00 97.93           H  
ATOM   1715  CD1 ILE A 105      13.945  -8.245 -17.811  1.00 97.93           C  
ATOM   1716 HD11 ILE A 105      13.643  -9.288 -17.714  1.00 97.93           H  
ATOM   1717 HD12 ILE A 105      14.773  -8.220 -18.519  1.00 97.93           H  
ATOM   1718 HD13 ILE A 105      13.103  -7.682 -18.212  1.00 97.93           H  
ATOM   1719  N   ILE A 106      16.379  -3.618 -15.265  1.00 98.25           N  
ATOM   1720  H   ILE A 106      17.100  -4.324 -15.240  1.00 98.25           H  
ATOM   1721  CA  ILE A 106      16.792  -2.280 -15.686  1.00 98.25           C  
ATOM   1722  HA  ILE A 106      15.939  -1.602 -15.694  1.00 98.25           H  
ATOM   1723  C   ILE A 106      17.334  -2.401 -17.105  1.00 98.25           C  
ATOM   1724  CB  ILE A 106      17.850  -1.717 -14.719  1.00 98.25           C  
ATOM   1725  HB  ILE A 106      18.658  -2.444 -14.640  1.00 98.25           H  
ATOM   1726  O   ILE A 106      18.159  -3.277 -17.366  1.00 98.25           O  
ATOM   1727  CG1 ILE A 106      17.229  -1.498 -13.327  1.00 98.25           C  
ATOM   1728 HG12 ILE A 106      16.626  -2.362 -13.050  1.00 98.25           H  
ATOM   1729 HG13 ILE A 106      16.561  -0.637 -13.361  1.00 98.25           H  
ATOM   1730  CG2 ILE A 106      18.439  -0.393 -15.230  1.00 98.25           C  
ATOM   1731 HG21 ILE A 106      19.262  -0.084 -14.585  1.00 98.25           H  
ATOM   1732 HG22 ILE A 106      18.853  -0.528 -16.229  1.00 98.25           H  
ATOM   1733 HG23 ILE A 106      17.675   0.384 -15.265  1.00 98.25           H  
ATOM   1734  CD1 ILE A 106      18.270  -1.292 -12.226  1.00 98.25           C  
ATOM   1735 HD11 ILE A 106      18.684  -0.285 -12.275  1.00 98.25           H  
ATOM   1736 HD12 ILE A 106      19.073  -2.022 -12.322  1.00 98.25           H  
ATOM   1737 HD13 ILE A 106      17.782  -1.439 -11.262  1.00 98.25           H  
ATOM   1738  N   ARG A 107      16.880  -1.525 -18.001  1.00 98.35           N  
ATOM   1739  H   ARG A 107      16.181  -0.861 -17.700  1.00 98.35           H  
ATOM   1740  CA  ARG A 107      17.459  -1.328 -19.332  1.00 98.35           C  
ATOM   1741  HA  ARG A 107      18.261  -2.050 -19.485  1.00 98.35           H  
ATOM   1742  C   ARG A 107      18.071   0.056 -19.423  1.00 98.35           C  
ATOM   1743  CB  ARG A 107      16.416  -1.524 -20.431  1.00 98.35           C  
ATOM   1744  HB2 ARG A 107      15.574  -0.856 -20.251  1.00 98.35           H  
ATOM   1745  HB3 ARG A 107      16.863  -1.271 -21.392  1.00 98.35           H  
ATOM   1746  O   ARG A 107      17.454   1.015 -18.956  1.00 98.35           O  
ATOM   1747  CG  ARG A 107      15.933  -2.971 -20.474  1.00 98.35           C  
ATOM   1748  HG2 ARG A 107      16.777  -3.627 -20.684  1.00 98.35           H  
ATOM   1749  HG3 ARG A 107      15.489  -3.246 -19.517  1.00 98.35           H  
ATOM   1750  CD  ARG A 107      14.882  -3.124 -21.564  1.00 98.35           C  
ATOM   1751  HD2 ARG A 107      15.312  -2.825 -22.520  1.00 98.35           H  
ATOM   1752  HD3 ARG A 107      14.044  -2.466 -21.334  1.00 98.35           H  
ATOM   1753  NE  ARG A 107      14.455  -4.525 -21.637  1.00 98.35           N  
ATOM   1754  HE  ARG A 107      15.170  -5.221 -21.480  1.00 98.35           H  
ATOM   1755  NH1 ARG A 107      12.282  -4.168 -22.292  1.00 98.35           N  
ATOM   1756 HH11 ARG A 107      11.390  -4.527 -22.602  1.00 98.35           H  
ATOM   1757 HH12 ARG A 107      12.481  -3.179 -22.342  1.00 98.35           H  
ATOM   1758  NH2 ARG A 107      13.080  -6.255 -21.961  1.00 98.35           N  
ATOM   1759 HH21 ARG A 107      12.211  -6.672 -22.265  1.00 98.35           H  
ATOM   1760 HH22 ARG A 107      13.898  -6.813 -21.763  1.00 98.35           H  
ATOM   1761  CZ  ARG A 107      13.264  -4.968 -21.963  1.00 98.35           C  
ATOM   1762  N   LEU A 108      19.271   0.126 -19.989  1.00 98.40           N  
ATOM   1763  H   LEU A 108      19.660  -0.717 -20.386  1.00 98.40           H  
ATOM   1764  CA  LEU A 108      20.055   1.349 -20.119  1.00 98.40           C  
ATOM   1765  HA  LEU A 108      19.432   2.209 -19.873  1.00 98.40           H  
ATOM   1766  C   LEU A 108      20.540   1.520 -21.556  1.00 98.40           C  
ATOM   1767  CB  LEU A 108      21.266   1.331 -19.166  1.00 98.40           C  
ATOM   1768  HB2 LEU A 108      21.916   0.509 -19.466  1.00 98.40           H  
ATOM   1769  HB3 LEU A 108      21.826   2.256 -19.304  1.00 98.40           H  
ATOM   1770  O   LEU A 108      21.131   0.603 -22.134  1.00 98.40           O  
ATOM   1771  CG  LEU A 108      20.935   1.171 -17.675  1.00 98.40           C  
ATOM   1772  HG  LEU A 108      20.360   0.255 -17.534  1.00 98.40           H  
ATOM   1773  CD1 LEU A 108      22.218   1.046 -16.856  1.00 98.40           C  
ATOM   1774 HD11 LEU A 108      21.973   0.926 -15.800  1.00 98.40           H  
ATOM   1775 HD12 LEU A 108      22.772   0.170 -17.195  1.00 98.40           H  
ATOM   1776 HD13 LEU A 108      22.832   1.933 -17.007  1.00 98.40           H  
ATOM   1777  CD2 LEU A 108      20.154   2.360 -17.115  1.00 98.40           C  
ATOM   1778 HD21 LEU A 108      19.203   2.448 -17.639  1.00 98.40           H  
ATOM   1779 HD22 LEU A 108      19.952   2.211 -16.054  1.00 98.40           H  
ATOM   1780 HD23 LEU A 108      20.724   3.278 -17.258  1.00 98.40           H  
ATOM   1781  N   ASP A 109      20.368   2.724 -22.084  1.00 98.00           N  
ATOM   1782  H   ASP A 109      19.787   3.393 -21.600  1.00 98.00           H  
ATOM   1783  CA  ASP A 109      21.001   3.133 -23.330  1.00 98.00           C  
ATOM   1784  HA  ASP A 109      20.837   2.336 -24.055  1.00 98.00           H  
ATOM   1785  C   ASP A 109      22.520   3.316 -23.159  1.00 98.00           C  
ATOM   1786  CB  ASP A 109      20.354   4.419 -23.863  1.00 98.00           C  
ATOM   1787  HB2 ASP A 109      20.154   5.094 -23.032  1.00 98.00           H  
ATOM   1788  HB3 ASP A 109      21.058   4.921 -24.527  1.00 98.00           H  
ATOM   1789  O   ASP A 109      23.013   3.592 -22.055  1.00 98.00           O  
ATOM   1790  CG  ASP A 109      19.069   4.176 -24.658  1.00 98.00           C  
ATOM   1791  OD1 ASP A 109      18.679   2.998 -24.819  1.00 98.00           O  
ATOM   1792  OD2 ASP A 109      18.534   5.192 -25.147  1.00 98.00           O  
ATOM   1793  N   PRO A 110      23.304   3.201 -24.248  1.00 96.69           N  
ATOM   1794  CA  PRO A 110      24.742   3.423 -24.202  1.00 96.69           C  
ATOM   1795  HA  PRO A 110      25.186   2.618 -23.617  1.00 96.69           H  
ATOM   1796  C   PRO A 110      25.109   4.776 -23.579  1.00 96.69           C  
ATOM   1797  CB  PRO A 110      25.223   3.317 -25.652  1.00 96.69           C  
ATOM   1798  HB2 PRO A 110      25.192   4.294 -26.134  1.00 96.69           H  
ATOM   1799  HB3 PRO A 110      26.225   2.893 -25.714  1.00 96.69           H  
ATOM   1800  O   PRO A 110      24.615   5.825 -23.980  1.00 96.69           O  
ATOM   1801  CG  PRO A 110      24.182   2.409 -26.301  1.00 96.69           C  
ATOM   1802  HG2 PRO A 110      24.413   1.367 -26.081  1.00 96.69           H  
ATOM   1803  HG3 PRO A 110      24.114   2.570 -27.377  1.00 96.69           H  
ATOM   1804  CD  PRO A 110      22.892   2.806 -25.589  1.00 96.69           C  
ATOM   1805  HD2 PRO A 110      22.433   3.657 -26.093  1.00 96.69           H  
ATOM   1806  HD3 PRO A 110      22.206   1.960 -25.575  1.00 96.69           H  
ATOM   1807  N   GLY A 111      26.030   4.751 -22.614  1.00 95.99           N  
ATOM   1808  H   GLY A 111      26.322   3.846 -22.274  1.00 95.99           H  
ATOM   1809  CA  GLY A 111      26.499   5.949 -21.912  1.00 95.99           C  
ATOM   1810  HA2 GLY A 111      27.542   5.808 -21.627  1.00 95.99           H  
ATOM   1811  HA3 GLY A 111      26.443   6.806 -22.583  1.00 95.99           H  
ATOM   1812  C   GLY A 111      25.706   6.302 -20.651  1.00 95.99           C  
ATOM   1813  O   GLY A 111      26.232   7.053 -19.826  1.00 95.99           O  
ATOM   1814  N   TYR A 112      24.525   5.711 -20.445  1.00 98.20           N  
ATOM   1815  H   TYR A 112      24.142   5.092 -21.145  1.00 98.20           H  
ATOM   1816  CA  TYR A 112      23.750   5.888 -19.221  1.00 98.20           C  
ATOM   1817  HA  TYR A 112      23.956   6.891 -18.847  1.00 98.20           H  
ATOM   1818  C   TYR A 112      24.169   4.904 -18.132  1.00 98.20           C  
ATOM   1819  CB  TYR A 112      22.242   5.835 -19.491  1.00 98.20           C  
ATOM   1820  HB2 TYR A 112      21.994   4.934 -20.052  1.00 98.20           H  
ATOM   1821  HB3 TYR A 112      21.712   5.781 -18.540  1.00 98.20           H  
ATOM   1822  O   TYR A 112      24.607   3.780 -18.385  1.00 98.20           O  
ATOM   1823  CG  TYR A 112      21.749   7.056 -20.237  1.00 98.20           C  
ATOM   1824  CD1 TYR A 112      21.169   8.137 -19.540  1.00 98.20           C  
ATOM   1825  HD1 TYR A 112      21.060   8.095 -18.466  1.00 98.20           H  
ATOM   1826  CD2 TYR A 112      21.900   7.119 -21.634  1.00 98.20           C  
ATOM   1827  HD2 TYR A 112      22.326   6.288 -22.177  1.00 98.20           H  
ATOM   1828  CE1 TYR A 112      20.738   9.281 -20.245  1.00 98.20           C  
ATOM   1829  HE1 TYR A 112      20.283  10.114 -19.728  1.00 98.20           H  
ATOM   1830  CE2 TYR A 112      21.456   8.251 -22.338  1.00 98.20           C  
ATOM   1831  HE2 TYR A 112      21.538   8.292 -23.414  1.00 98.20           H  
ATOM   1832  OH  TYR A 112      20.462  10.399 -22.380  1.00 98.20           O  
ATOM   1833  HH  TYR A 112      20.408  11.223 -21.891  1.00 98.20           H  
ATOM   1834  CZ  TYR A 112      20.878   9.333 -21.650  1.00 98.20           C  
ATOM   1835  N   ARG A 113      24.042   5.346 -16.881  1.00 98.23           N  
ATOM   1836  H   ARG A 113      23.680   6.281 -16.761  1.00 98.23           H  
ATOM   1837  CA  ARG A 113      24.207   4.506 -15.687  1.00 98.23           C  
ATOM   1838  HA  ARG A 113      24.054   3.464 -15.968  1.00 98.23           H  
ATOM   1839  C   ARG A 113      23.134   4.874 -14.685  1.00 98.23           C  
ATOM   1840  CB  ARG A 113      25.605   4.639 -15.057  1.00 98.23           C  
ATOM   1841  HB2 ARG A 113      25.665   5.573 -14.499  1.00 98.23           H  
ATOM   1842  HB3 ARG A 113      25.742   3.826 -14.344  1.00 98.23           H  
ATOM   1843  O   ARG A 113      22.720   6.029 -14.642  1.00 98.23           O  
ATOM   1844  CG  ARG A 113      26.739   4.587 -16.088  1.00 98.23           C  
ATOM   1845  HG2 ARG A 113      26.620   5.400 -16.804  1.00 98.23           H  
ATOM   1846  HG3 ARG A 113      26.702   3.637 -16.621  1.00 98.23           H  
ATOM   1847  CD  ARG A 113      28.100   4.750 -15.421  1.00 98.23           C  
ATOM   1848  HD2 ARG A 113      28.086   5.660 -14.820  1.00 98.23           H  
ATOM   1849  HD3 ARG A 113      28.286   3.890 -14.777  1.00 98.23           H  
ATOM   1850  NE  ARG A 113      29.149   4.849 -16.447  1.00 98.23           N  
ATOM   1851  HE  ARG A 113      28.845   4.706 -17.400  1.00 98.23           H  
ATOM   1852  NH1 ARG A 113      30.903   5.299 -15.045  1.00 98.23           N  
ATOM   1853 HH11 ARG A 113      30.266   5.187 -14.270  1.00 98.23           H  
ATOM   1854 HH12 ARG A 113      31.888   5.468 -14.896  1.00 98.23           H  
ATOM   1855  NH2 ARG A 113      31.247   5.191 -17.250  1.00 98.23           N  
ATOM   1856 HH21 ARG A 113      30.893   5.041 -18.184  1.00 98.23           H  
ATOM   1857 HH22 ARG A 113      32.225   5.388 -17.096  1.00 98.23           H  
ATOM   1858  CZ  ARG A 113      30.424   5.111 -16.243  1.00 98.23           C  
ATOM   1859  N   ILE A 114      22.739   3.932 -13.844  1.00 98.30           N  
ATOM   1860  H   ILE A 114      23.148   3.012 -13.928  1.00 98.30           H  
ATOM   1861  CA  ILE A 114      21.853   4.195 -12.710  1.00 98.30           C  
ATOM   1862  HA  ILE A 114      21.691   5.271 -12.638  1.00 98.30           H  
ATOM   1863  C   ILE A 114      22.552   3.774 -11.423  1.00 98.30           C  
ATOM   1864  CB  ILE A 114      20.462   3.568 -12.932  1.00 98.30           C  
ATOM   1865  HB  ILE A 114      20.105   3.914 -13.902  1.00 98.30           H  
ATOM   1866  O   ILE A 114      23.086   2.673 -11.319  1.00 98.30           O  
ATOM   1867  CG1 ILE A 114      19.465   4.074 -11.872  1.00 98.30           C  
ATOM   1868 HG12 ILE A 114      19.473   5.164 -11.903  1.00 98.30           H  
ATOM   1869 HG13 ILE A 114      19.779   3.757 -10.878  1.00 98.30           H  
ATOM   1870  CG2 ILE A 114      20.508   2.039 -12.977  1.00 98.30           C  
ATOM   1871 HG21 ILE A 114      21.229   1.718 -13.728  1.00 98.30           H  
ATOM   1872 HG22 ILE A 114      19.528   1.661 -13.270  1.00 98.30           H  
ATOM   1873 HG23 ILE A 114      20.767   1.634 -11.999  1.00 98.30           H  
ATOM   1874  CD1 ILE A 114      18.020   3.614 -12.107  1.00 98.30           C  
ATOM   1875 HD11 ILE A 114      17.928   2.539 -11.952  1.00 98.30           H  
ATOM   1876 HD12 ILE A 114      17.360   4.120 -11.403  1.00 98.30           H  
ATOM   1877 HD13 ILE A 114      17.712   3.865 -13.122  1.00 98.30           H  
ATOM   1878  N   ASP A 115      22.586   4.677 -10.455  1.00 98.43           N  
ATOM   1879  H   ASP A 115      22.087   5.543 -10.597  1.00 98.43           H  
ATOM   1880  CA  ASP A 115      23.105   4.443  -9.116  1.00 98.43           C  
ATOM   1881  HA  ASP A 115      23.700   3.530  -9.095  1.00 98.43           H  
ATOM   1882  C   ASP A 115      21.926   4.270  -8.162  1.00 98.43           C  
ATOM   1883  CB  ASP A 115      24.022   5.596  -8.707  1.00 98.43           C  
ATOM   1884  HB2 ASP A 115      23.463   6.523  -8.828  1.00 98.43           H  
ATOM   1885  HB3 ASP A 115      24.877   5.631  -9.382  1.00 98.43           H  
ATOM   1886  O   ASP A 115      21.214   5.224  -7.831  1.00 98.43           O  
ATOM   1887  CG  ASP A 115      24.531   5.496  -7.268  1.00 98.43           C  
ATOM   1888  OD1 ASP A 115      24.379   4.412  -6.653  1.00 98.43           O  
ATOM   1889  OD2 ASP A 115      25.073   6.508  -6.772  1.00 98.43           O  
ATOM   1890  N   LEU A 116      21.741   3.024  -7.735  1.00 98.21           N  
ATOM   1891  H   LEU A 116      22.389   2.315  -8.051  1.00 98.21           H  
ATOM   1892  CA  LEU A 116      20.726   2.630  -6.770  1.00 98.21           C  
ATOM   1893  HA  LEU A 116      19.969   3.413  -6.710  1.00 98.21           H  
ATOM   1894  C   LEU A 116      21.282   2.496  -5.340  1.00 98.21           C  
ATOM   1895  CB  LEU A 116      20.047   1.343  -7.255  1.00 98.21           C  
ATOM   1896  HB2 LEU A 116      20.777   0.533  -7.270  1.00 98.21           H  
ATOM   1897  HB3 LEU A 116      19.274   1.117  -6.521  1.00 98.21           H  
ATOM   1898  O   LEU A 116      20.548   2.099  -4.435  1.00 98.21           O  
ATOM   1899  CG  LEU A 116      19.307   1.401  -8.597  1.00 98.21           C  
ATOM   1900  HG  LEU A 116      19.999   1.631  -9.407  1.00 98.21           H  
ATOM   1901  CD1 LEU A 116      18.660   0.041  -8.859  1.00 98.21           C  
ATOM   1902 HD11 LEU A 116      19.428  -0.716  -9.016  1.00 98.21           H  
ATOM   1903 HD12 LEU A 116      18.024  -0.247  -8.022  1.00 98.21           H  
ATOM   1904 HD13 LEU A 116      18.043   0.113  -9.755  1.00 98.21           H  
ATOM   1905  CD2 LEU A 116      18.182   2.439  -8.563  1.00 98.21           C  
ATOM   1906 HD21 LEU A 116      17.522   2.257  -7.716  1.00 98.21           H  
ATOM   1907 HD22 LEU A 116      18.610   3.438  -8.482  1.00 98.21           H  
ATOM   1908 HD23 LEU A 116      17.601   2.394  -9.484  1.00 98.21           H  
ATOM   1909  N   SER A 117      22.561   2.828  -5.120  1.00 97.39           N  
ATOM   1910  H   SER A 117      23.109   3.175  -5.894  1.00 97.39           H  
ATOM   1911  CA  SER A 117      23.134   2.979  -3.774  1.00 97.39           C  
ATOM   1912  HA  SER A 117      22.743   2.183  -3.139  1.00 97.39           H  
ATOM   1913  C   SER A 117      22.731   4.305  -3.122  1.00 97.39           C  
ATOM   1914  CB  SER A 117      24.661   2.843  -3.819  1.00 97.39           C  
ATOM   1915  HB2 SER A 117      25.021   2.617  -2.815  1.00 97.39           H  
ATOM   1916  HB3 SER A 117      24.938   2.019  -4.477  1.00 97.39           H  
ATOM   1917  O   SER A 117      22.760   4.447  -1.898  1.00 97.39           O  
ATOM   1918  OG  SER A 117      25.297   4.019  -4.276  1.00 97.39           O  
ATOM   1919  HG  SER A 117      25.013   4.202  -5.175  1.00 97.39           H  
ATOM   1920  N   HIS A 118      22.313   5.280  -3.936  1.00 93.62           N  
ATOM   1921  H   HIS A 118      22.356   5.121  -4.932  1.00 93.62           H  
ATOM   1922  CA  HIS A 118      21.730   6.519  -3.457  1.00 93.62           C  
ATOM   1923  HA  HIS A 118      22.275   6.831  -2.566  1.00 93.62           H  
ATOM   1924  C   HIS A 118      20.262   6.304  -3.068  1.00 93.62           C  
ATOM   1925  CB  HIS A 118      21.905   7.608  -4.521  1.00 93.62           C  
ATOM   1926  HB2 HIS A 118      22.939   7.605  -4.867  1.00 93.62           H  
ATOM   1927  HB3 HIS A 118      21.266   7.398  -5.378  1.00 93.62           H  
ATOM   1928  O   HIS A 118      19.397   6.239  -3.935  1.00 93.62           O  
ATOM   1929  CG  HIS A 118      21.594   8.970  -3.964  1.00 93.62           C  
ATOM   1930  CD2 HIS A 118      20.515   9.760  -4.257  1.00 93.62           C  
ATOM   1931  HD2 HIS A 118      19.725   9.525  -4.954  1.00 93.62           H  
ATOM   1932  ND1 HIS A 118      22.333   9.620  -3.001  1.00 93.62           N  
ATOM   1933  HD1 HIS A 118      23.093   9.208  -2.478  1.00 93.62           H  
ATOM   1934  CE1 HIS A 118      21.716  10.779  -2.719  1.00 93.62           C  
ATOM   1935  HE1 HIS A 118      22.019  11.478  -1.954  1.00 93.62           H  
ATOM   1936  NE2 HIS A 118      20.623  10.922  -3.480  1.00 93.62           N  
ATOM   1937  N   GLY A 119      19.989   6.205  -1.765  1.00 94.62           N  
ATOM   1938  H   GLY A 119      20.770   6.084  -1.136  1.00 94.62           H  
ATOM   1939  CA  GLY A 119      18.643   5.970  -1.234  1.00 94.62           C  
ATOM   1940  HA2 GLY A 119      18.560   6.412  -0.241  1.00 94.62           H  
ATOM   1941  HA3 GLY A 119      17.912   6.459  -1.879  1.00 94.62           H  
ATOM   1942  C   GLY A 119      18.286   4.484  -1.134  1.00 94.62           C  
ATOM   1943  O   GLY A 119      19.150   3.609  -1.194  1.00 94.62           O  
ATOM   1944  N   LYS A 120      16.994   4.196  -0.945  1.00 96.75           N  
ATOM   1945  H   LYS A 120      16.349   4.969  -0.862  1.00 96.75           H  
ATOM   1946  CA  LYS A 120      16.474   2.832  -0.723  1.00 96.75           C  
ATOM   1947  HA  LYS A 120      17.307   2.130  -0.689  1.00 96.75           H  
ATOM   1948  C   LYS A 120      15.581   2.306  -1.845  1.00 96.75           C  
ATOM   1949  CB  LYS A 120      15.781   2.739   0.640  1.00 96.75           C  
ATOM   1950  HB2 LYS A 120      14.957   3.452   0.684  1.00 96.75           H  
ATOM   1951  HB3 LYS A 120      15.365   1.737   0.749  1.00 96.75           H  
ATOM   1952  O   LYS A 120      14.913   1.290  -1.677  1.00 96.75           O  
ATOM   1953  CG  LYS A 120      16.740   2.984   1.808  1.00 96.75           C  
ATOM   1954  HG2 LYS A 120      17.083   4.019   1.811  1.00 96.75           H  
ATOM   1955  HG3 LYS A 120      17.595   2.313   1.722  1.00 96.75           H  
ATOM   1956  CD  LYS A 120      15.982   2.686   3.099  1.00 96.75           C  
ATOM   1957  HD2 LYS A 120      15.184   3.418   3.233  1.00 96.75           H  
ATOM   1958  HD3 LYS A 120      15.535   1.696   3.015  1.00 96.75           H  
ATOM   1959  CE  LYS A 120      16.916   2.699   4.302  1.00 96.75           C  
ATOM   1960  HE2 LYS A 120      17.794   2.105   4.051  1.00 96.75           H  
ATOM   1961  HE3 LYS A 120      17.221   3.724   4.512  1.00 96.75           H  
ATOM   1962  NZ  LYS A 120      16.214   2.090   5.452  1.00 96.75           N  
ATOM   1963  HZ1 LYS A 120      15.956   1.149   5.189  1.00 96.75           H  
ATOM   1964  HZ2 LYS A 120      16.800   2.050   6.273  1.00 96.75           H  
ATOM   1965  HZ3 LYS A 120      15.357   2.588   5.649  1.00 96.75           H  
ATOM   1966  N   LEU A 121      15.567   2.959  -3.010  1.00 96.93           N  
ATOM   1967  H   LEU A 121      16.113   3.802  -3.113  1.00 96.93           H  
ATOM   1968  CA  LEU A 121      14.746   2.507  -4.138  1.00 96.93           C  
ATOM   1969  HA  LEU A 121      13.709   2.490  -3.803  1.00 96.93           H  
ATOM   1970  C   LEU A 121      15.113   1.077  -4.584  1.00 96.93           C  
ATOM   1971  CB  LEU A 121      14.876   3.519  -5.290  1.00 96.93           C  
ATOM   1972  HB2 LEU A 121      15.904   3.507  -5.654  1.00 96.93           H  
ATOM   1973  HB3 LEU A 121      14.670   4.520  -4.912  1.00 96.93           H  
ATOM   1974  O   LEU A 121      14.243   0.320  -5.012  1.00 96.93           O  
ATOM   1975  CG  LEU A 121      13.926   3.239  -6.471  1.00 96.93           C  
ATOM   1976  HG  LEU A 121      14.121   2.240  -6.861  1.00 96.93           H  
ATOM   1977  CD1 LEU A 121      12.447   3.342  -6.087  1.00 96.93           C  
ATOM   1978 HD11 LEU A 121      12.185   2.557  -5.377  1.00 96.93           H  
ATOM   1979 HD12 LEU A 121      11.823   3.219  -6.973  1.00 96.93           H  
ATOM   1980 HD13 LEU A 121      12.244   4.314  -5.638  1.00 96.93           H  
ATOM   1981  CD2 LEU A 121      14.194   4.233  -7.596  1.00 96.93           C  
ATOM   1982 HD21 LEU A 121      13.539   4.026  -8.442  1.00 96.93           H  
ATOM   1983 HD22 LEU A 121      14.010   5.246  -7.236  1.00 96.93           H  
ATOM   1984 HD23 LEU A 121      15.230   4.147  -7.926  1.00 96.93           H  
ATOM   1985  N   HIS A 122      16.380   0.675  -4.428  1.00 96.93           N  
ATOM   1986  H   HIS A 122      17.048   1.331  -4.048  1.00 96.93           H  
ATOM   1987  CA  HIS A 122      16.843  -0.684  -4.728  1.00 96.93           C  
ATOM   1988  HA  HIS A 122      16.686  -0.870  -5.790  1.00 96.93           H  
ATOM   1989  C   HIS A 122      16.079  -1.771  -3.958  1.00 96.93           C  
ATOM   1990  CB  HIS A 122      18.346  -0.803  -4.438  1.00 96.93           C  
ATOM   1991  HB2 HIS A 122      18.707  -1.759  -4.819  1.00 96.93           H  
ATOM   1992  HB3 HIS A 122      18.891  -0.022  -4.969  1.00 96.93           H  
ATOM   1993  O   HIS A 122      15.835  -2.835  -4.524  1.00 96.93           O  
ATOM   1994  CG  HIS A 122      18.729  -0.671  -2.993  1.00 96.93           C  
ATOM   1995  CD2 HIS A 122      18.899  -1.697  -2.106  1.00 96.93           C  
ATOM   1996  HD2 HIS A 122      18.762  -2.748  -2.312  1.00 96.93           H  
ATOM   1997  ND1 HIS A 122      19.004   0.504  -2.329  1.00 96.93           N  
ATOM   1998  HD1 HIS A 122      19.187   1.406  -2.747  1.00 96.93           H  
ATOM   1999  CE1 HIS A 122      19.293   0.192  -1.055  1.00 96.93           C  
ATOM   2000  HE1 HIS A 122      19.593   0.901  -0.298  1.00 96.93           H  
ATOM   2001  NE2 HIS A 122      19.279  -1.140  -0.885  1.00 96.93           N  
ATOM   2002  N   GLU A 123      15.662  -1.504  -2.714  1.00 96.19           N  
ATOM   2003  H   GLU A 123      15.871  -0.603  -2.308  1.00 96.19           H  
ATOM   2004  CA  GLU A 123      14.896  -2.447  -1.889  1.00 96.19           C  
ATOM   2005  HA  GLU A 123      15.431  -3.394  -1.827  1.00 96.19           H  
ATOM   2006  C   GLU A 123      13.524  -2.725  -2.521  1.00 96.19           C  
ATOM   2007  CB  GLU A 123      14.710  -1.893  -0.458  1.00 96.19           C  
ATOM   2008  HB2 GLU A 123      14.141  -2.627   0.114  1.00 96.19           H  
ATOM   2009  HB3 GLU A 123      14.120  -0.978  -0.511  1.00 96.19           H  
ATOM   2010  O   GLU A 123      13.095  -3.874  -2.615  1.00 96.19           O  
ATOM   2011  CG  GLU A 123      16.023  -1.599   0.297  1.00 96.19           C  
ATOM   2012  HG2 GLU A 123      16.595  -0.878  -0.287  1.00 96.19           H  
ATOM   2013  HG3 GLU A 123      16.600  -2.521   0.368  1.00 96.19           H  
ATOM   2014  CD  GLU A 123      15.819  -1.007   1.711  1.00 96.19           C  
ATOM   2015  OE1 GLU A 123      16.825  -0.624   2.359  1.00 96.19           O  
ATOM   2016  OE2 GLU A 123      14.658  -0.867   2.156  1.00 96.19           O  
ATOM   2017  N   LEU A 124      12.869  -1.678  -3.039  1.00 95.71           N  
ATOM   2018  H   LEU A 124      13.310  -0.772  -2.974  1.00 95.71           H  
ATOM   2019  CA  LEU A 124      11.574  -1.784  -3.712  1.00 95.71           C  
ATOM   2020  HA  LEU A 124      10.897  -2.344  -3.067  1.00 95.71           H  
ATOM   2021  C   LEU A 124      11.689  -2.545  -5.040  1.00 95.71           C  
ATOM   2022  CB  LEU A 124      11.023  -0.361  -3.937  1.00 95.71           C  
ATOM   2023  HB2 LEU A 124      11.133   0.222  -3.022  1.00 95.71           H  
ATOM   2024  HB3 LEU A 124      11.619   0.122  -4.711  1.00 95.71           H  
ATOM   2025  O   LEU A 124      10.853  -3.390  -5.357  1.00 95.71           O  
ATOM   2026  CG  LEU A 124       9.544  -0.339  -4.362  1.00 95.71           C  
ATOM   2027  HG  LEU A 124       9.356  -1.100  -5.119  1.00 95.71           H  
ATOM   2028  CD1 LEU A 124       8.632  -0.574  -3.161  1.00 95.71           C  
ATOM   2029 HD11 LEU A 124       8.964  -1.443  -2.593  1.00 95.71           H  
ATOM   2030 HD12 LEU A 124       8.653   0.289  -2.496  1.00 95.71           H  
ATOM   2031 HD13 LEU A 124       7.610  -0.740  -3.501  1.00 95.71           H  
ATOM   2032  CD2 LEU A 124       9.185   1.025  -4.944  1.00 95.71           C  
ATOM   2033 HD21 LEU A 124       8.124   1.056  -5.193  1.00 95.71           H  
ATOM   2034 HD22 LEU A 124       9.767   1.208  -5.847  1.00 95.71           H  
ATOM   2035 HD23 LEU A 124       9.402   1.803  -4.211  1.00 95.71           H  
ATOM   2036  N   LEU A 125      12.735  -2.256  -5.816  1.00 96.33           N  
ATOM   2037  H   LEU A 125      13.375  -1.546  -5.488  1.00 96.33           H  
ATOM   2038  CA  LEU A 125      12.935  -2.828  -7.150  1.00 96.33           C  
ATOM   2039  HA  LEU A 125      11.959  -2.997  -7.604  1.00 96.33           H  
ATOM   2040  C   LEU A 125      13.619  -4.209  -7.128  1.00 96.33           C  
ATOM   2041  CB  LEU A 125      13.700  -1.818  -8.026  1.00 96.33           C  
ATOM   2042  HB2 LEU A 125      14.695  -1.686  -7.602  1.00 96.33           H  
ATOM   2043  HB3 LEU A 125      13.808  -2.246  -9.022  1.00 96.33           H  
ATOM   2044  O   LEU A 125      13.691  -4.864  -8.164  1.00 96.33           O  
ATOM   2045  CG  LEU A 125      13.054  -0.425  -8.168  1.00 96.33           C  
ATOM   2046  HG  LEU A 125      12.995   0.055  -7.191  1.00 96.33           H  
ATOM   2047  CD1 LEU A 125      13.934   0.435  -9.076  1.00 96.33           C  
ATOM   2048 HD11 LEU A 125      13.493   1.427  -9.186  1.00 96.33           H  
ATOM   2049 HD12 LEU A 125      14.020  -0.026 -10.060  1.00 96.33           H  
ATOM   2050 HD13 LEU A 125      14.926   0.540  -8.637  1.00 96.33           H  
ATOM   2051  CD2 LEU A 125      11.645  -0.453  -8.759  1.00 96.33           C  
ATOM   2052 HD21 LEU A 125      10.988  -1.074  -8.150  1.00 96.33           H  
ATOM   2053 HD22 LEU A 125      11.244   0.561  -8.762  1.00 96.33           H  
ATOM   2054 HD23 LEU A 125      11.675  -0.823  -9.783  1.00 96.33           H  
ATOM   2055  N   GLY A 126      14.123  -4.667  -5.979  1.00 96.97           N  
ATOM   2056  H   GLY A 126      14.062  -4.078  -5.161  1.00 96.97           H  
ATOM   2057  CA  GLY A 126      14.801  -5.960  -5.848  1.00 96.97           C  
ATOM   2058  HA2 GLY A 126      14.229  -6.724  -6.374  1.00 96.97           H  
ATOM   2059  HA3 GLY A 126      14.827  -6.217  -4.789  1.00 96.97           H  
ATOM   2060  C   GLY A 126      16.242  -5.976  -6.381  1.00 96.97           C  
ATOM   2061  O   GLY A 126      16.727  -7.007  -6.853  1.00 96.97           O  
ATOM   2062  N   PHE A 127      16.944  -4.846  -6.319  1.00 98.19           N  
ATOM   2063  H   PHE A 127      16.527  -4.072  -5.822  1.00 98.19           H  
ATOM   2064  CA  PHE A 127      18.338  -4.706  -6.749  1.00 98.19           C  
ATOM   2065  HA  PHE A 127      18.652  -5.611  -7.270  1.00 98.19           H  
ATOM   2066  C   PHE A 127      19.279  -4.549  -5.550  1.00 98.19           C  
ATOM   2067  CB  PHE A 127      18.457  -3.549  -7.753  1.00 98.19           C  
ATOM   2068  HB2 PHE A 127      17.927  -2.680  -7.362  1.00 98.19           H  
ATOM   2069  HB3 PHE A 127      19.503  -3.259  -7.855  1.00 98.19           H  
ATOM   2070  O   PHE A 127      18.866  -4.237  -4.438  1.00 98.19           O  
ATOM   2071  CG  PHE A 127      17.921  -3.890  -9.131  1.00 98.19           C  
ATOM   2072  CD1 PHE A 127      18.778  -4.354 -10.148  1.00 98.19           C  
ATOM   2073  HD1 PHE A 127      19.836  -4.463  -9.959  1.00 98.19           H  
ATOM   2074  CD2 PHE A 127      16.547  -3.770  -9.393  1.00 98.19           C  
ATOM   2075  HD2 PHE A 127      15.883  -3.427  -8.613  1.00 98.19           H  
ATOM   2076  CE1 PHE A 127      18.263  -4.689 -11.413  1.00 98.19           C  
ATOM   2077  HE1 PHE A 127      18.923  -5.038 -12.193  1.00 98.19           H  
ATOM   2078  CE2 PHE A 127      16.027  -4.113 -10.651  1.00 98.19           C  
ATOM   2079  HE2 PHE A 127      14.967  -4.022 -10.835  1.00 98.19           H  
ATOM   2080  CZ  PHE A 127      16.885  -4.579 -11.660  1.00 98.19           C  
ATOM   2081  HZ  PHE A 127      16.490  -4.847 -12.629  1.00 98.19           H  
ATOM   2082  N   GLU A 128      20.572  -4.769  -5.769  1.00 98.33           N  
ATOM   2083  H   GLU A 128      20.872  -5.023  -6.699  1.00 98.33           H  
ATOM   2084  CA  GLU A 128      21.606  -4.401  -4.795  1.00 98.33           C  
ATOM   2085  HA  GLU A 128      21.238  -4.633  -3.796  1.00 98.33           H  
ATOM   2086  C   GLU A 128      21.910  -2.892  -4.864  1.00 98.33           C  
ATOM   2087  CB  GLU A 128      22.879  -5.221  -5.046  1.00 98.33           C  
ATOM   2088  HB2 GLU A 128      23.682  -4.860  -4.403  1.00 98.33           H  
ATOM   2089  HB3 GLU A 128      23.179  -5.093  -6.086  1.00 98.33           H  
ATOM   2090  O   GLU A 128      21.798  -2.314  -5.954  1.00 98.33           O  
ATOM   2091  CG  GLU A 128      22.648  -6.705  -4.761  1.00 98.33           C  
ATOM   2092  HG2 GLU A 128      22.321  -6.813  -3.726  1.00 98.33           H  
ATOM   2093  HG3 GLU A 128      21.851  -7.082  -5.403  1.00 98.33           H  
ATOM   2094  CD  GLU A 128      23.901  -7.552  -4.989  1.00 98.33           C  
ATOM   2095  OE1 GLU A 128      24.312  -8.236  -4.021  1.00 98.33           O  
ATOM   2096  OE2 GLU A 128      24.349  -7.667  -6.149  1.00 98.33           O  
ATOM   2097  N   PRO A 129      22.332  -2.263  -3.749  1.00 98.26           N  
ATOM   2098  CA  PRO A 129      22.678  -0.842  -3.685  1.00 98.26           C  
ATOM   2099  HA  PRO A 129      21.903  -0.245  -4.165  1.00 98.26           H  
ATOM   2100  C   PRO A 129      24.020  -0.562  -4.377  1.00 98.26           C  
ATOM   2101  CB  PRO A 129      22.714  -0.508  -2.189  1.00 98.26           C  
ATOM   2102  HB2 PRO A 129      23.395   0.307  -1.946  1.00 98.26           H  
ATOM   2103  HB3 PRO A 129      21.709  -0.252  -1.853  1.00 98.26           H  
ATOM   2104  O   PRO A 129      25.054  -0.405  -3.730  1.00 98.26           O  
ATOM   2105  CG  PRO A 129      23.146  -1.821  -1.543  1.00 98.26           C  
ATOM   2106  HG2 PRO A 129      22.810  -1.891  -0.508  1.00 98.26           H  
ATOM   2107  HG3 PRO A 129      24.229  -1.929  -1.606  1.00 98.26           H  
ATOM   2108  CD  PRO A 129      22.472  -2.867  -2.426  1.00 98.26           C  
ATOM   2109  HD2 PRO A 129      23.080  -3.771  -2.456  1.00 98.26           H  
ATOM   2110  HD3 PRO A 129      21.483  -3.091  -2.027  1.00 98.26           H  
ATOM   2111  N   GLN A 130      24.018  -0.521  -5.707  1.00 98.30           N  
ATOM   2112  H   GLN A 130      23.145  -0.691  -6.185  1.00 98.30           H  
ATOM   2113  CA  GLN A 130      25.215  -0.288  -6.517  1.00 98.30           C  
ATOM   2114  HA  GLN A 130      25.901   0.340  -5.948  1.00 98.30           H  
ATOM   2115  C   GLN A 130      24.904   0.469  -7.813  1.00 98.30           C  
ATOM   2116  CB  GLN A 130      25.930  -1.629  -6.785  1.00 98.30           C  
ATOM   2117  HB2 GLN A 130      26.110  -2.124  -5.831  1.00 98.30           H  
ATOM   2118  HB3 GLN A 130      26.903  -1.429  -7.235  1.00 98.30           H  
ATOM   2119  O   GLN A 130      23.751   0.789  -8.115  1.00 98.30           O  
ATOM   2120  CG  GLN A 130      25.149  -2.588  -7.698  1.00 98.30           C  
ATOM   2121  HG2 GLN A 130      24.159  -2.747  -7.270  1.00 98.30           H  
ATOM   2122  HG3 GLN A 130      25.032  -2.156  -8.692  1.00 98.30           H  
ATOM   2123  CD  GLN A 130      25.846  -3.939  -7.839  1.00 98.30           C  
ATOM   2124  NE2 GLN A 130      25.111  -5.027  -7.778  1.00 98.30           N  
ATOM   2125 HE21 GLN A 130      25.581  -5.917  -7.695  1.00 98.30           H  
ATOM   2126 HE22 GLN A 130      24.108  -4.970  -7.674  1.00 98.30           H  
ATOM   2127  OE1 GLN A 130      27.053  -4.038  -7.991  1.00 98.30           O  
ATOM   2128  N   ILE A 131      25.960   0.731  -8.583  1.00 98.43           N  
ATOM   2129  H   ILE A 131      26.861   0.393  -8.277  1.00 98.43           H  
ATOM   2130  CA  ILE A 131      25.880   1.321  -9.917  1.00 98.43           C  
ATOM   2131  HA  ILE A 131      25.011   1.978  -9.950  1.00 98.43           H  
ATOM   2132  C   ILE A 131      25.678   0.219 -10.959  1.00 98.43           C  
ATOM   2133  CB  ILE A 131      27.125   2.185 -10.218  1.00 98.43           C  
ATOM   2134  HB  ILE A 131      28.014   1.564 -10.106  1.00 98.43           H  
ATOM   2135  O   ILE A 131      26.436  -0.746 -11.025  1.00 98.43           O  
ATOM   2136  CG1 ILE A 131      27.215   3.362  -9.219  1.00 98.43           C  
ATOM   2137 HG12 ILE A 131      26.407   4.065  -9.426  1.00 98.43           H  
ATOM   2138 HG13 ILE A 131      27.083   2.999  -8.200  1.00 98.43           H  
ATOM   2139  CG2 ILE A 131      27.070   2.703 -11.670  1.00 98.43           C  
ATOM   2140 HG21 ILE A 131      27.883   3.401 -11.866  1.00 98.43           H  
ATOM   2141 HG22 ILE A 131      26.113   3.193 -11.851  1.00 98.43           H  
ATOM   2142 HG23 ILE A 131      27.177   1.874 -12.370  1.00 98.43           H  
ATOM   2143  CD1 ILE A 131      28.549   4.118  -9.249  1.00 98.43           C  
ATOM   2144 HD11 ILE A 131      28.692   4.619 -10.206  1.00 98.43           H  
ATOM   2145 HD12 ILE A 131      28.547   4.872  -8.462  1.00 98.43           H  
ATOM   2146 HD13 ILE A 131      29.371   3.424  -9.072  1.00 98.43           H  
ATOM   2147  N   TYR A 132      24.692   0.417 -11.825  1.00 98.36           N  
ATOM   2148  H   TYR A 132      24.115   1.235 -11.692  1.00 98.36           H  
ATOM   2149  CA  TYR A 132      24.371  -0.432 -12.965  1.00 98.36           C  
ATOM   2150  HA  TYR A 132      24.982  -1.334 -12.932  1.00 98.36           H  
ATOM   2151  C   TYR A 132      24.682   0.328 -14.262  1.00 98.36           C  
ATOM   2152  CB  TYR A 132      22.897  -0.846 -12.848  1.00 98.36           C  
ATOM   2153  HB2 TYR A 132      22.552  -1.348 -13.752  1.00 98.36           H  
ATOM   2154  HB3 TYR A 132      22.297   0.060 -12.760  1.00 98.36           H  
ATOM   2155  O   TYR A 132      24.319   1.495 -14.400  1.00 98.36           O  
ATOM   2156  CG  TYR A 132      22.600  -1.725 -11.652  1.00 98.36           C  
ATOM   2157  CD1 TYR A 132      22.739  -3.126 -11.728  1.00 98.36           C  
ATOM   2158  HD1 TYR A 132      23.029  -3.594 -12.657  1.00 98.36           H  
ATOM   2159  CD2 TYR A 132      22.215  -1.120 -10.442  1.00 98.36           C  
ATOM   2160  HD2 TYR A 132      22.125  -0.046 -10.376  1.00 98.36           H  
ATOM   2161  CE1 TYR A 132      22.511  -3.920 -10.586  1.00 98.36           C  
ATOM   2162  HE1 TYR A 132      22.629  -4.993 -10.623  1.00 98.36           H  
ATOM   2163  CE2 TYR A 132      21.990  -1.907  -9.303  1.00 98.36           C  
ATOM   2164  HE2 TYR A 132      21.722  -1.431  -8.371  1.00 98.36           H  
ATOM   2165  OH  TYR A 132      21.966  -4.035  -8.242  1.00 98.36           O  
ATOM   2166  HH  TYR A 132      21.818  -3.434  -7.508  1.00 98.36           H  
ATOM   2167  CZ  TYR A 132      22.146  -3.303  -9.370  1.00 98.36           C  
ATOM   2168  N   GLN A 133      25.383  -0.326 -15.198  1.00 97.25           N  
ATOM   2169  H   GLN A 133      25.716  -1.252 -14.973  1.00 97.25           H  
ATOM   2170  CA  GLN A 133      25.882   0.289 -16.443  1.00 97.25           C  
ATOM   2171  HA  GLN A 133      25.272   1.160 -16.681  1.00 97.25           H  
ATOM   2172  C   GLN A 133      25.834  -0.614 -17.693  1.00 97.25           C  
ATOM   2173  CB  GLN A 133      27.322   0.773 -16.197  1.00 97.25           C  
ATOM   2174  HB2 GLN A 133      27.649   1.362 -17.054  1.00 97.25           H  
ATOM   2175  HB3 GLN A 133      27.331   1.421 -15.321  1.00 97.25           H  
ATOM   2176  O   GLN A 133      26.208  -0.172 -18.774  1.00 97.25           O  
ATOM   2177  CG  GLN A 133      28.316  -0.384 -15.985  1.00 97.25           C  
ATOM   2178  HG2 GLN A 133      28.330  -1.019 -16.871  1.00 97.25           H  
ATOM   2179  HG3 GLN A 133      28.003  -0.992 -15.136  1.00 97.25           H  
ATOM   2180  CD  GLN A 133      29.740   0.091 -15.722  1.00 97.25           C  
ATOM   2181  NE2 GLN A 133      30.711  -0.785 -15.863  1.00 97.25           N  
ATOM   2182 HE21 GLN A 133      31.646  -0.460 -15.664  1.00 97.25           H  
ATOM   2183 HE22 GLN A 133      30.503  -1.726 -16.164  1.00 97.25           H  
ATOM   2184  OE1 GLN A 133      30.015   1.233 -15.382  1.00 97.25           O  
ATOM   2185  N   ASN A 134      25.449  -1.887 -17.559  1.00 97.63           N  
ATOM   2186  H   ASN A 134      25.060  -2.188 -16.677  1.00 97.63           H  
ATOM   2187  CA  ASN A 134      25.213  -2.762 -18.710  1.00 97.63           C  
ATOM   2188  HA  ASN A 134      25.997  -2.591 -19.447  1.00 97.63           H  
ATOM   2189  C   ASN A 134      23.874  -2.398 -19.368  1.00 97.63           C  
ATOM   2190  CB  ASN A 134      25.258  -4.241 -18.284  1.00 97.63           C  
ATOM   2191  HB2 ASN A 134      25.124  -4.869 -19.165  1.00 97.63           H  
ATOM   2192  HB3 ASN A 134      24.423  -4.450 -17.614  1.00 97.63           H  
ATOM   2193  O   ASN A 134      23.048  -1.731 -18.756  1.00 97.63           O  
ATOM   2194  CG  ASN A 134      26.554  -4.661 -17.617  1.00 97.63           C  
ATOM   2195  ND2 ASN A 134      26.525  -5.740 -16.872  1.00 97.63           N  
ATOM   2196 HD21 ASN A 134      25.686  -6.301 -16.833  1.00 97.63           H  
ATOM   2197 HD22 ASN A 134      27.403  -6.029 -16.465  1.00 97.63           H  
ATOM   2198  OD1 ASN A 134      27.601  -4.048 -17.740  1.00 97.63           O  
ATOM   2199  N   SER A 135      23.655  -2.851 -20.600  1.00 97.03           N  
ATOM   2200  H   SER A 135      24.349  -3.417 -21.068  1.00 97.03           H  
ATOM   2201  CA  SER A 135      22.429  -2.544 -21.347  1.00 97.03           C  
ATOM   2202  HA  SER A 135      22.287  -1.463 -21.364  1.00 97.03           H  
ATOM   2203  C   SER A 135      21.169  -3.159 -20.738  1.00 97.03           C  
ATOM   2204  CB  SER A 135      22.571  -3.035 -22.787  1.00 97.03           C  
ATOM   2205  HB2 SER A 135      23.333  -2.442 -23.293  1.00 97.03           H  
ATOM   2206  HB3 SER A 135      21.623  -2.896 -23.306  1.00 97.03           H  
ATOM   2207  O   SER A 135      20.091  -2.582 -20.848  1.00 97.03           O  
ATOM   2208  OG  SER A 135      22.946  -4.406 -22.816  1.00 97.03           O  
ATOM   2209  HG  SER A 135      22.337  -4.859 -23.403  1.00 97.03           H  
ATOM   2210  N   GLU A 136      21.290  -4.329 -20.110  1.00 97.73           N  
ATOM   2211  H   GLU A 136      22.203  -4.759 -20.068  1.00 97.73           H  
ATOM   2212  CA  GLU A 136      20.201  -4.989 -19.398  1.00 97.73           C  
ATOM   2213  HA  GLU A 136      19.499  -4.220 -19.076  1.00 97.73           H  
ATOM   2214  C   GLU A 136      20.734  -5.705 -18.150  1.00 97.73           C  
ATOM   2215  CB  GLU A 136      19.451  -5.954 -20.342  1.00 97.73           C  
ATOM   2216  HB2 GLU A 136      20.081  -6.811 -20.578  1.00 97.73           H  
ATOM   2217  HB3 GLU A 136      19.212  -5.432 -21.269  1.00 97.73           H  
ATOM   2218  O   GLU A 136      21.723  -6.442 -18.213  1.00 97.73           O  
ATOM   2219  CG  GLU A 136      18.141  -6.429 -19.703  1.00 97.73           C  
ATOM   2220  HG2 GLU A 136      17.591  -5.541 -19.391  1.00 97.73           H  
ATOM   2221  HG3 GLU A 136      18.367  -7.011 -18.810  1.00 97.73           H  
ATOM   2222  CD  GLU A 136      17.248  -7.259 -20.641  1.00 97.73           C  
ATOM   2223  OE1 GLU A 136      17.404  -8.500 -20.638  1.00 97.73           O  
ATOM   2224  OE2 GLU A 136      16.335  -6.667 -21.279  1.00 97.73           O  
ATOM   2225  N   GLN A 137      20.073  -5.506 -17.009  1.00 97.37           N  
ATOM   2226  H   GLN A 137      19.342  -4.808 -17.008  1.00 97.37           H  
ATOM   2227  CA  GLN A 137      20.381  -6.191 -15.755  1.00 97.37           C  
ATOM   2228  HA  GLN A 137      20.938  -7.100 -15.984  1.00 97.37           H  
ATOM   2229  C   GLN A 137      19.102  -6.595 -15.040  1.00 97.37           C  
ATOM   2230  CB  GLN A 137      21.228  -5.343 -14.796  1.00 97.37           C  
ATOM   2231  HB2 GLN A 137      20.678  -4.447 -14.507  1.00 97.37           H  
ATOM   2232  HB3 GLN A 137      21.389  -5.930 -13.892  1.00 97.37           H  
ATOM   2233  O   GLN A 137      18.175  -5.804 -14.887  1.00 97.37           O  
ATOM   2234  CG  GLN A 137      22.603  -4.953 -15.346  1.00 97.37           C  
ATOM   2235  HG2 GLN A 137      22.949  -5.678 -16.084  1.00 97.37           H  
ATOM   2236  HG3 GLN A 137      23.318  -4.967 -14.523  1.00 97.37           H  
ATOM   2237  CD  GLN A 137      22.582  -3.561 -15.953  1.00 97.37           C  
ATOM   2238  NE2 GLN A 137      23.494  -2.703 -15.577  1.00 97.37           N  
ATOM   2239 HE21 GLN A 137      23.303  -1.791 -15.966  1.00 97.37           H  
ATOM   2240 HE22 GLN A 137      24.077  -2.906 -14.777  1.00 97.37           H  
ATOM   2241  OE1 GLN A 137      21.739  -3.183 -16.731  1.00 97.37           O  
ATOM   2242  N   THR A 138      19.084  -7.826 -14.541  1.00 97.28           N  
ATOM   2243  H   THR A 138      19.916  -8.392 -14.627  1.00 97.28           H  
ATOM   2244  CA  THR A 138      17.978  -8.350 -13.739  1.00 97.28           C  
ATOM   2245  HA  THR A 138      17.064  -7.807 -13.981  1.00 97.28           H  
ATOM   2246  C   THR A 138      18.262  -8.157 -12.253  1.00 97.28           C  
ATOM   2247  CB  THR A 138      17.736  -9.823 -14.081  1.00 97.28           C  
ATOM   2248  HB  THR A 138      18.627 -10.406 -13.848  1.00 97.28           H  
ATOM   2249  O   THR A 138      19.391  -8.354 -11.801  1.00 97.28           O  
ATOM   2250  CG2 THR A 138      16.533 -10.419 -13.359  1.00 97.28           C  
ATOM   2251 HG21 THR A 138      15.660  -9.787 -13.522  1.00 97.28           H  
ATOM   2252 HG22 THR A 138      16.742 -10.501 -12.292  1.00 97.28           H  
ATOM   2253 HG23 THR A 138      16.333 -11.416 -13.752  1.00 97.28           H  
ATOM   2254  OG1 THR A 138      17.443  -9.948 -15.452  1.00 97.28           O  
ATOM   2255  HG1 THR A 138      18.052  -9.404 -15.957  1.00 97.28           H  
ATOM   2256  N   GLY A 139      17.232  -7.796 -11.490  1.00 96.96           N  
ATOM   2257  H   GLY A 139      16.349  -7.591 -11.937  1.00 96.96           H  
ATOM   2258  CA  GLY A 139      17.293  -7.677 -10.040  1.00 96.96           C  
ATOM   2259  HA2 GLY A 139      16.330  -7.348  -9.651  1.00 96.96           H  
ATOM   2260  HA3 GLY A 139      18.039  -6.928  -9.773  1.00 96.96           H  
ATOM   2261  C   GLY A 139      17.663  -9.004  -9.381  1.00 96.96           C  
ATOM   2262  O   GLY A 139      17.219 -10.078  -9.794  1.00 96.96           O  
ATOM   2263  N   LYS A 140      18.482  -8.932  -8.332  1.00 96.75           N  
ATOM   2264  H   LYS A 140      18.757  -8.010  -8.024  1.00 96.75           H  
ATOM   2265  CA  LYS A 140      18.918 -10.101  -7.560  1.00 96.75           C  
ATOM   2266  HA  LYS A 140      19.199 -10.894  -8.252  1.00 96.75           H  
ATOM   2267  C   LYS A 140      17.787 -10.651  -6.684  1.00 96.75           C  
ATOM   2268  CB  LYS A 140      20.152  -9.683  -6.749  1.00 96.75           C  
ATOM   2269  HB2 LYS A 140      20.888  -9.269  -7.438  1.00 96.75           H  
ATOM   2270  HB3 LYS A 140      19.872  -8.903  -6.041  1.00 96.75           H  
ATOM   2271  O   LYS A 140      17.615 -11.866  -6.566  1.00 96.75           O  
ATOM   2272  CG  LYS A 140      20.799 -10.847  -5.984  1.00 96.75           C  
ATOM   2273  HG2 LYS A 140      20.127 -11.192  -5.198  1.00 96.75           H  
ATOM   2274  HG3 LYS A 140      21.013 -11.667  -6.668  1.00 96.75           H  
ATOM   2275  CD  LYS A 140      22.105 -10.348  -5.361  1.00 96.75           C  
ATOM   2276  HD2 LYS A 140      22.778 -10.035  -6.159  1.00 96.75           H  
ATOM   2277  HD3 LYS A 140      21.880  -9.485  -4.735  1.00 96.75           H  
ATOM   2278  CE  LYS A 140      22.801 -11.396  -4.494  1.00 96.75           C  
ATOM   2279  HE2 LYS A 140      22.930 -12.315  -5.068  1.00 96.75           H  
ATOM   2280  HE3 LYS A 140      22.167 -11.601  -3.632  1.00 96.75           H  
ATOM   2281  NZ  LYS A 140      24.114 -10.871  -4.050  1.00 96.75           N  
ATOM   2282  HZ1 LYS A 140      24.560 -11.435  -3.341  1.00 96.75           H  
ATOM   2283  HZ2 LYS A 140      24.015  -9.929  -3.699  1.00 96.75           H  
ATOM   2284  HZ3 LYS A 140      24.732 -10.713  -4.833  1.00 96.75           H  
ATOM   2285  N   TYR A 141      16.979  -9.765  -6.109  1.00 95.62           N  
ATOM   2286  H   TYR A 141      17.090  -8.793  -6.360  1.00 95.62           H  
ATOM   2287  CA  TYR A 141      15.919 -10.080  -5.153  1.00 95.62           C  
ATOM   2288  HA  TYR A 141      16.027 -11.115  -4.830  1.00 95.62           H  
ATOM   2289  C   TYR A 141      14.529  -9.938  -5.782  1.00 95.62           C  
ATOM   2290  CB  TYR A 141      16.080  -9.196  -3.908  1.00 95.62           C  
ATOM   2291  HB2 TYR A 141      15.816  -8.172  -4.169  1.00 95.62           H  
ATOM   2292  HB3 TYR A 141      15.380  -9.527  -3.141  1.00 95.62           H  
ATOM   2293  O   TYR A 141      14.369  -9.294  -6.818  1.00 95.62           O  
ATOM   2294  CG  TYR A 141      17.482  -9.213  -3.323  1.00 95.62           C  
ATOM   2295  CD1 TYR A 141      17.997 -10.399  -2.763  1.00 95.62           C  
ATOM   2296  HD1 TYR A 141      17.383 -11.287  -2.716  1.00 95.62           H  
ATOM   2297  CD2 TYR A 141      18.278  -8.051  -3.360  1.00 95.62           C  
ATOM   2298  HD2 TYR A 141      17.883  -7.134  -3.772  1.00 95.62           H  
ATOM   2299  CE1 TYR A 141      19.309 -10.427  -2.251  1.00 95.62           C  
ATOM   2300  HE1 TYR A 141      19.707 -11.328  -1.808  1.00 95.62           H  
ATOM   2301  CE2 TYR A 141      19.586  -8.073  -2.842  1.00 95.62           C  
ATOM   2302  HE2 TYR A 141      20.180  -7.172  -2.860  1.00 95.62           H  
ATOM   2303  OH  TYR A 141      21.385  -9.310  -1.831  1.00 95.62           O  
ATOM   2304  HH  TYR A 141      21.802  -8.446  -1.864  1.00 95.62           H  
ATOM   2305  CZ  TYR A 141      20.107  -9.265  -2.293  1.00 95.62           C  
ATOM   2306  N   ILE A 142      13.516 -10.569  -5.176  1.00 91.72           N  
ATOM   2307  H   ILE A 142      13.681 -10.982  -4.270  1.00 91.72           H  
ATOM   2308  CA  ILE A 142      12.116 -10.346  -5.572  1.00 91.72           C  
ATOM   2309  HA  ILE A 142      11.998 -10.584  -6.629  1.00 91.72           H  
ATOM   2310  C   ILE A 142      11.818  -8.855  -5.374  1.00 91.72           C  
ATOM   2311  CB  ILE A 142      11.134 -11.223  -4.750  1.00 91.72           C  
ATOM   2312  HB  ILE A 142      11.274 -11.003  -3.692  1.00 91.72           H  
ATOM   2313  O   ILE A 142      12.096  -8.320  -4.304  1.00 91.72           O  
ATOM   2314  CG1 ILE A 142      11.366 -12.730  -4.980  1.00 91.72           C  
ATOM   2315 HG12 ILE A 142      10.951 -12.991  -5.953  1.00 91.72           H  
ATOM   2316 HG13 ILE A 142      12.436 -12.934  -4.938  1.00 91.72           H  
ATOM   2317  CG2 ILE A 142       9.680 -10.902  -5.135  1.00 91.72           C  
ATOM   2318 HG21 ILE A 142       8.985 -11.547  -4.597  1.00 91.72           H  
ATOM   2319 HG22 ILE A 142       9.431  -9.882  -4.843  1.00 91.72           H  
ATOM   2320 HG23 ILE A 142       9.521 -11.018  -6.207  1.00 91.72           H  
ATOM   2321  CD1 ILE A 142      10.711 -13.676  -3.976  1.00 91.72           C  
ATOM   2322 HD11 ILE A 142      11.021 -14.700  -4.187  1.00 91.72           H  
ATOM   2323 HD12 ILE A 142       9.624 -13.622  -4.046  1.00 91.72           H  
ATOM   2324 HD13 ILE A 142      11.022 -13.414  -2.965  1.00 91.72           H  
ATOM   2325  N   ALA A 143      11.278  -8.194  -6.399  1.00 91.70           N  
ATOM   2326  H   ALA A 143      11.030  -8.693  -7.242  1.00 91.70           H  
ATOM   2327  CA  ALA A 143      10.840  -6.811  -6.268  1.00 91.70           C  
ATOM   2328  HA  ALA A 143      11.648  -6.221  -5.835  1.00 91.70           H  
ATOM   2329  C   ALA A 143       9.631  -6.745  -5.328  1.00 91.70           C  
ATOM   2330  CB  ALA A 143      10.519  -6.247  -7.654  1.00 91.70           C  
ATOM   2331  HB1 ALA A 143       9.694  -6.802  -8.100  1.00 91.70           H  
ATOM   2332  HB2 ALA A 143      11.397  -6.317  -8.295  1.00 91.70           H  
ATOM   2333  HB3 ALA A 143      10.234  -5.198  -7.564  1.00 91.70           H  
ATOM   2334  O   ALA A 143       8.684  -7.516  -5.481  1.00 91.70           O  
ATOM   2335  N   ASN A 144       9.647  -5.810  -4.385  1.00 91.00           N  
ATOM   2336  H   ASN A 144      10.411  -5.150  -4.377  1.00 91.00           H  
ATOM   2337  CA  ASN A 144       8.587  -5.626  -3.402  1.00 91.00           C  
ATOM   2338  HA  ASN A 144       7.920  -6.488  -3.425  1.00 91.00           H  
ATOM   2339  C   ASN A 144       7.731  -4.403  -3.755  1.00 91.00           C  
ATOM   2340  CB  ASN A 144       9.203  -5.569  -1.995  1.00 91.00           C  
ATOM   2341  HB2 ASN A 144       9.811  -6.458  -1.824  1.00 91.00           H  
ATOM   2342  HB3 ASN A 144       9.835  -4.686  -1.903  1.00 91.00           H  
ATOM   2343  O   ASN A 144       7.651  -3.442  -2.995  1.00 91.00           O  
ATOM   2344  CG  ASN A 144       8.124  -5.522  -0.929  1.00 91.00           C  
ATOM   2345  ND2 ASN A 144       8.482  -5.278   0.309  1.00 91.00           N  
ATOM   2346 HD21 ASN A 144       9.456  -5.157   0.549  1.00 91.00           H  
ATOM   2347 HD22 ASN A 144       7.754  -5.342   1.006  1.00 91.00           H  
ATOM   2348  OD1 ASN A 144       6.949  -5.695  -1.194  1.00 91.00           O  
ATOM   2349  N   ILE A 145       7.101  -4.408  -4.933  1.00 89.75           N  
ATOM   2350  H   ILE A 145       7.197  -5.221  -5.524  1.00 89.75           H  
ATOM   2351  CA  ILE A 145       6.334  -3.243  -5.402  1.00 89.75           C  
ATOM   2352  HA  ILE A 145       6.988  -2.380  -5.276  1.00 89.75           H  
ATOM   2353  C   ILE A 145       5.090  -2.963  -4.537  1.00 89.75           C  
ATOM   2354  CB  ILE A 145       6.014  -3.383  -6.907  1.00 89.75           C  
ATOM   2355  HB  ILE A 145       6.889  -3.818  -7.391  1.00 89.75           H  
ATOM   2356  O   ILE A 145       4.610  -1.834  -4.524  1.00 89.75           O  
ATOM   2357  CG1 ILE A 145       5.736  -2.039  -7.617  1.00 89.75           C  
ATOM   2358 HG12 ILE A 145       5.451  -2.246  -8.648  1.00 89.75           H  
ATOM   2359 HG13 ILE A 145       4.899  -1.529  -7.139  1.00 89.75           H  
ATOM   2360  CG2 ILE A 145       4.836  -4.343  -7.147  1.00 89.75           C  
ATOM   2361 HG21 ILE A 145       3.906  -3.910  -6.779  1.00 89.75           H  
ATOM   2362 HG22 ILE A 145       4.731  -4.541  -8.214  1.00 89.75           H  
ATOM   2363 HG23 ILE A 145       5.013  -5.290  -6.638  1.00 89.75           H  
ATOM   2364  CD1 ILE A 145       6.949  -1.099  -7.658  1.00 89.75           C  
ATOM   2365 HD11 ILE A 145       7.162  -0.710  -6.663  1.00 89.75           H  
ATOM   2366 HD12 ILE A 145       6.735  -0.258  -8.318  1.00 89.75           H  
ATOM   2367 HD13 ILE A 145       7.823  -1.629  -8.036  1.00 89.75           H  
ATOM   2368  N   SER A 146       4.586  -3.947  -3.781  1.00 86.99           N  
ATOM   2369  H   SER A 146       5.032  -4.853  -3.783  1.00 86.99           H  
ATOM   2370  CA  SER A 146       3.517  -3.764  -2.785  1.00 86.99           C  
ATOM   2371  HA  SER A 146       2.750  -3.113  -3.204  1.00 86.99           H  
ATOM   2372  C   SER A 146       4.006  -3.104  -1.491  1.00 86.99           C  
ATOM   2373  CB  SER A 146       2.856  -5.114  -2.451  1.00 86.99           C  
ATOM   2374  HB2 SER A 146       2.370  -5.515  -3.340  1.00 86.99           H  
ATOM   2375  HB3 SER A 146       2.101  -4.966  -1.678  1.00 86.99           H  
ATOM   2376  O   SER A 146       3.188  -2.759  -0.641  1.00 86.99           O  
ATOM   2377  OG  SER A 146       3.825  -6.038  -1.993  1.00 86.99           O  
ATOM   2378  HG  SER A 146       3.394  -6.794  -1.588  1.00 86.99           H  
ATOM   2379  N   ARG A 147       5.326  -2.914  -1.330  1.00 88.07           N  
ATOM   2380  H   ARG A 147       5.930  -3.240  -2.070  1.00 88.07           H  
ATOM   2381  CA  ARG A 147       5.982  -2.482  -0.085  1.00 88.07           C  
ATOM   2382  HA  ARG A 147       7.049  -2.664  -0.216  1.00 88.07           H  
ATOM   2383  C   ARG A 147       5.568  -3.344   1.114  1.00 88.07           C  
ATOM   2384  CB  ARG A 147       5.785  -0.974   0.122  1.00 88.07           C  
ATOM   2385  HB2 ARG A 147       5.922  -0.473  -0.837  1.00 88.07           H  
ATOM   2386  HB3 ARG A 147       4.767  -0.790   0.466  1.00 88.07           H  
ATOM   2387  O   ARG A 147       5.380  -2.849   2.216  1.00 88.07           O  
ATOM   2388  CG  ARG A 147       6.789  -0.369   1.117  1.00 88.07           C  
ATOM   2389  HG2 ARG A 147       6.754  -0.878   2.081  1.00 88.07           H  
ATOM   2390  HG3 ARG A 147       7.797  -0.450   0.711  1.00 88.07           H  
ATOM   2391  CD  ARG A 147       6.441   1.098   1.336  1.00 88.07           C  
ATOM   2392  HD2 ARG A 147       6.529   1.604   0.375  1.00 88.07           H  
ATOM   2393  HD3 ARG A 147       5.413   1.174   1.690  1.00 88.07           H  
ATOM   2394  NE  ARG A 147       7.339   1.750   2.303  1.00 88.07           N  
ATOM   2395  HE  ARG A 147       7.842   1.171   2.960  1.00 88.07           H  
ATOM   2396  NH1 ARG A 147       6.881   3.866   1.588  1.00 88.07           N  
ATOM   2397 HH11 ARG A 147       6.070   3.527   1.092  1.00 88.07           H  
ATOM   2398 HH12 ARG A 147       7.131   4.845   1.601  1.00 88.07           H  
ATOM   2399  NH2 ARG A 147       8.440   3.594   3.119  1.00 88.07           N  
ATOM   2400 HH21 ARG A 147       8.940   3.122   3.858  1.00 88.07           H  
ATOM   2401 HH22 ARG A 147       8.635   4.582   3.041  1.00 88.07           H  
ATOM   2402  CZ  ARG A 147       7.553   3.049   2.343  1.00 88.07           C  
ATOM   2403  N   GLY A 148       5.435  -4.646   0.885  1.00 86.08           N  
ATOM   2404  H   GLY A 148       5.588  -4.987  -0.053  1.00 86.08           H  
ATOM   2405  CA  GLY A 148       5.103  -5.628   1.906  1.00 86.08           C  
ATOM   2406  HA2 GLY A 148       5.689  -5.439   2.806  1.00 86.08           H  
ATOM   2407  HA3 GLY A 148       5.343  -6.622   1.531  1.00 86.08           H  
ATOM   2408  C   GLY A 148       3.633  -5.641   2.307  1.00 86.08           C  
ATOM   2409  O   GLY A 148       3.303  -6.382   3.216  1.00 86.08           O  
ATOM   2410  N   VAL A 149       2.751  -4.876   1.657  1.00 93.16           N  
ATOM   2411  H   VAL A 149       3.074  -4.258   0.926  1.00 93.16           H  
ATOM   2412  CA  VAL A 149       1.304  -4.985   1.883  1.00 93.16           C  
ATOM   2413  HA  VAL A 149       1.124  -5.242   2.927  1.00 93.16           H  
ATOM   2414  C   VAL A 149       0.767  -6.129   1.025  1.00 93.16           C  
ATOM   2415  CB  VAL A 149       0.579  -3.654   1.610  1.00 93.16           C  
ATOM   2416  HB  VAL A 149       0.677  -3.388   0.557  1.00 93.16           H  
ATOM   2417  O   VAL A 149       0.354  -5.910  -0.116  1.00 93.16           O  
ATOM   2418  CG1 VAL A 149      -0.913  -3.762   1.954  1.00 93.16           C  
ATOM   2419 HG11 VAL A 149      -1.413  -2.814   1.757  1.00 93.16           H  
ATOM   2420 HG12 VAL A 149      -1.030  -4.024   3.006  1.00 93.16           H  
ATOM   2421 HG13 VAL A 149      -1.387  -4.537   1.351  1.00 93.16           H  
ATOM   2422  CG2 VAL A 149       1.169  -2.508   2.445  1.00 93.16           C  
ATOM   2423 HG21 VAL A 149       1.143  -2.771   3.502  1.00 93.16           H  
ATOM   2424 HG22 VAL A 149       0.593  -1.596   2.288  1.00 93.16           H  
ATOM   2425 HG23 VAL A 149       2.203  -2.323   2.154  1.00 93.16           H  
ATOM   2426  N   ASP A 150       0.813  -7.345   1.567  1.00 92.52           N  
ATOM   2427  H   ASP A 150       1.172  -7.442   2.506  1.00 92.52           H  
ATOM   2428  CA  ASP A 150       0.318  -8.546   0.886  1.00 92.52           C  
ATOM   2429  HA  ASP A 150       0.245  -8.353  -0.185  1.00 92.52           H  
ATOM   2430  C   ASP A 150      -1.089  -8.910   1.366  1.00 92.52           C  
ATOM   2431  CB  ASP A 150       1.296  -9.715   1.066  1.00 92.52           C  
ATOM   2432  HB2 ASP A 150       0.891 -10.588   0.556  1.00 92.52           H  
ATOM   2433  HB3 ASP A 150       1.373  -9.955   2.126  1.00 92.52           H  
ATOM   2434  O   ASP A 150      -1.939  -9.263   0.555  1.00 92.52           O  
ATOM   2435  CG  ASP A 150       2.695  -9.431   0.497  1.00 92.52           C  
ATOM   2436  OD1 ASP A 150       2.805  -8.743  -0.552  1.00 92.52           O  
ATOM   2437  OD2 ASP A 150       3.673  -9.916   1.113  1.00 92.52           O  
ATOM   2438  N   ASP A 151      -1.371  -8.720   2.655  1.00 95.50           N  
ATOM   2439  H   ASP A 151      -0.636  -8.405   3.272  1.00 95.50           H  
ATOM   2440  CA  ASP A 151      -2.712  -8.836   3.222  1.00 95.50           C  
ATOM   2441  HA  ASP A 151      -3.439  -8.917   2.414  1.00 95.50           H  
ATOM   2442  C   ASP A 151      -3.074  -7.584   4.016  1.00 95.50           C  
ATOM   2443  CB  ASP A 151      -2.848 -10.102   4.077  1.00 95.50           C  
ATOM   2444  HB2 ASP A 151      -3.802 -10.072   4.602  1.00 95.50           H  
ATOM   2445  HB3 ASP A 151      -2.057 -10.127   4.827  1.00 95.50           H  
ATOM   2446  O   ASP A 151      -2.216  -6.893   4.561  1.00 95.50           O  
ATOM   2447  CG  ASP A 151      -2.818 -11.373   3.226  1.00 95.50           C  
ATOM   2448  OD1 ASP A 151      -3.703 -11.491   2.337  1.00 95.50           O  
ATOM   2449  OD2 ASP A 151      -1.953 -12.239   3.490  1.00 95.50           O  
ATOM   2450  N   ILE A 152      -4.370  -7.287   4.064  1.00 97.30           N  
ATOM   2451  H   ILE A 152      -5.010  -7.895   3.574  1.00 97.30           H  
ATOM   2452  CA  ILE A 152      -4.942  -6.196   4.844  1.00 97.30           C  
ATOM   2453  HA  ILE A 152      -4.136  -5.612   5.289  1.00 97.30           H  
ATOM   2454  C   ILE A 152      -5.766  -6.792   5.973  1.00 97.30           C  
ATOM   2455  CB  ILE A 152      -5.771  -5.249   3.956  1.00 97.30           C  
ATOM   2456  HB  ILE A 152      -6.527  -5.828   3.424  1.00 97.30           H  
ATOM   2457  O   ILE A 152      -6.751  -7.498   5.743  1.00 97.30           O  
ATOM   2458  CG1 ILE A 152      -4.837  -4.577   2.929  1.00 97.30           C  
ATOM   2459 HG12 ILE A 152      -4.383  -5.347   2.304  1.00 97.30           H  
ATOM   2460 HG13 ILE A 152      -4.029  -4.068   3.454  1.00 97.30           H  
ATOM   2461  CG2 ILE A 152      -6.475  -4.188   4.821  1.00 97.30           C  
ATOM   2462 HG21 ILE A 152      -7.075  -3.519   4.205  1.00 97.30           H  
ATOM   2463 HG22 ILE A 152      -5.709  -3.620   5.348  1.00 97.30           H  
ATOM   2464 HG23 ILE A 152      -7.143  -4.657   5.543  1.00 97.30           H  
ATOM   2465  CD1 ILE A 152      -5.522  -3.575   1.999  1.00 97.30           C  
ATOM   2466 HD11 ILE A 152      -4.808  -3.300   1.222  1.00 97.30           H  
ATOM   2467 HD12 ILE A 152      -6.400  -4.028   1.540  1.00 97.30           H  
ATOM   2468 HD13 ILE A 152      -5.804  -2.674   2.543  1.00 97.30           H  
ATOM   2469  N   HIS A 153      -5.392  -6.447   7.197  1.00 97.35           N  
ATOM   2470  H   HIS A 153      -4.558  -5.887   7.299  1.00 97.35           H  
ATOM   2471  CA  HIS A 153      -6.070  -6.848   8.416  1.00 97.35           C  
ATOM   2472  HA  HIS A 153      -6.751  -7.675   8.214  1.00 97.35           H  
ATOM   2473  C   HIS A 153      -6.893  -5.693   8.978  1.00 97.35           C  
ATOM   2474  CB  HIS A 153      -5.017  -7.332   9.408  1.00 97.35           C  
ATOM   2475  HB2 HIS A 153      -5.477  -7.432  10.391  1.00 97.35           H  
ATOM   2476  HB3 HIS A 153      -4.236  -6.575   9.479  1.00 97.35           H  
ATOM   2477  O   HIS A 153      -6.386  -4.607   9.247  1.00 97.35           O  
ATOM   2478  CG  HIS A 153      -4.365  -8.638   9.047  1.00 97.35           C  
ATOM   2479  CD2 HIS A 153      -4.718  -9.488   8.037  1.00 97.35           C  
ATOM   2480  HD2 HIS A 153      -5.508  -9.313   7.321  1.00 97.35           H  
ATOM   2481  ND1 HIS A 153      -3.262  -9.176   9.660  1.00 97.35           N  
ATOM   2482  HD1 HIS A 153      -2.704  -8.724  10.370  1.00 97.35           H  
ATOM   2483  CE1 HIS A 153      -2.979 -10.335   9.045  1.00 97.35           C  
ATOM   2484  HE1 HIS A 153      -2.129 -10.959   9.280  1.00 97.35           H  
ATOM   2485  NE2 HIS A 153      -3.868 -10.593   8.068  1.00 97.35           N  
ATOM   2486  N   ILE A 154      -8.189  -5.936   9.167  1.00 98.17           N  
ATOM   2487  H   ILE A 154      -8.535  -6.852   8.919  1.00 98.17           H  
ATOM   2488  CA  ILE A 154      -9.125  -4.999   9.784  1.00 98.17           C  
ATOM   2489  HA  ILE A 154      -8.696  -3.997   9.769  1.00 98.17           H  
ATOM   2490  C   ILE A 154      -9.320  -5.411  11.236  1.00 98.17           C  
ATOM   2491  CB  ILE A 154     -10.466  -4.959   9.024  1.00 98.17           C  
ATOM   2492  HB  ILE A 154     -10.953  -5.927   9.142  1.00 98.17           H  
ATOM   2493  O   ILE A 154      -9.985  -6.406  11.524  1.00 98.17           O  
ATOM   2494  CG1 ILE A 154     -10.304  -4.724   7.505  1.00 98.17           C  
ATOM   2495 HG12 ILE A 154     -11.294  -4.684   7.050  1.00 98.17           H  
ATOM   2496 HG13 ILE A 154      -9.788  -5.578   7.066  1.00 98.17           H  
ATOM   2497  CG2 ILE A 154     -11.390  -3.898   9.652  1.00 98.17           C  
ATOM   2498 HG21 ILE A 154     -12.310  -3.822   9.073  1.00 98.17           H  
ATOM   2499 HG22 ILE A 154     -11.646  -4.182  10.673  1.00 98.17           H  
ATOM   2500 HG23 ILE A 154     -10.889  -2.930   9.675  1.00 98.17           H  
ATOM   2501  CD1 ILE A 154      -9.540  -3.451   7.118  1.00 98.17           C  
ATOM   2502 HD11 ILE A 154     -10.054  -2.569   7.500  1.00 98.17           H  
ATOM   2503 HD12 ILE A 154      -9.488  -3.377   6.032  1.00 98.17           H  
ATOM   2504 HD13 ILE A 154      -8.523  -3.480   7.510  1.00 98.17           H  
ATOM   2505  N   HIS A 155      -8.772  -4.626  12.150  1.00 98.29           N  
ATOM   2506  H   HIS A 155      -8.262  -3.814  11.832  1.00 98.29           H  
ATOM   2507  CA  HIS A 155      -8.856  -4.861  13.584  1.00 98.29           C  
ATOM   2508  HA  HIS A 155      -8.991  -5.930  13.753  1.00 98.29           H  
ATOM   2509  C   HIS A 155     -10.028  -4.111  14.209  1.00 98.29           C  
ATOM   2510  CB  HIS A 155      -7.555  -4.453  14.265  1.00 98.29           C  
ATOM   2511  HB2 HIS A 155      -7.407  -3.386  14.097  1.00 98.29           H  
ATOM   2512  HB3 HIS A 155      -7.658  -4.612  15.338  1.00 98.29           H  
ATOM   2513  O   HIS A 155     -10.342  -2.982  13.820  1.00 98.29           O  
ATOM   2514  CG  HIS A 155      -6.350  -5.212  13.786  1.00 98.29           C  
ATOM   2515  CD2 HIS A 155      -5.680  -5.032  12.608  1.00 98.29           C  
ATOM   2516  HD2 HIS A 155      -5.916  -4.323  11.828  1.00 98.29           H  
ATOM   2517  ND1 HIS A 155      -5.700  -6.212  14.471  1.00 98.29           N  
ATOM   2518  HD1 HIS A 155      -5.936  -6.574  15.384  1.00 98.29           H  
ATOM   2519  CE1 HIS A 155      -4.652  -6.618  13.743  1.00 98.29           C  
ATOM   2520  HE1 HIS A 155      -3.934  -7.373  14.026  1.00 98.29           H  
ATOM   2521  NE2 HIS A 155      -4.622  -5.932  12.598  1.00 98.29           N  
ATOM   2522  N   CYS A 156     -10.639  -4.720  15.222  1.00 98.47           N  
ATOM   2523  H   CYS A 156     -10.309  -5.636  15.489  1.00 98.47           H  
ATOM   2524  CA  CYS A 156     -11.682  -4.117  16.041  1.00 98.47           C  
ATOM   2525  HA  CYS A 156     -11.636  -3.032  15.947  1.00 98.47           H  
ATOM   2526  C   CYS A 156     -11.459  -4.484  17.514  1.00 98.47           C  
ATOM   2527  CB  CYS A 156     -13.034  -4.599  15.504  1.00 98.47           C  
ATOM   2528  HB2 CYS A 156     -13.089  -4.376  14.438  1.00 98.47           H  
ATOM   2529  HB3 CYS A 156     -13.117  -5.677  15.644  1.00 98.47           H  
ATOM   2530  O   CYS A 156     -11.573  -5.644  17.897  1.00 98.47           O  
ATOM   2531  SG  CYS A 156     -14.389  -3.758  16.360  1.00 98.47           S  
ATOM   2532  HG  CYS A 156     -13.997  -2.521  16.042  1.00 98.47           H  
ATOM   2533  N   ASP A 157     -11.184  -3.495  18.365  1.00 97.82           N  
ATOM   2534  H   ASP A 157     -11.193  -2.544  18.026  1.00 97.82           H  
ATOM   2535  CA  ASP A 157     -10.745  -3.729  19.752  1.00 97.82           C  
ATOM   2536  HA  ASP A 157      -9.894  -4.409  19.713  1.00 97.82           H  
ATOM   2537  C   ASP A 157     -11.793  -4.395  20.664  1.00 97.82           C  
ATOM   2538  CB  ASP A 157     -10.252  -2.408  20.369  1.00 97.82           C  
ATOM   2539  HB2 ASP A 157      -9.527  -1.953  19.695  1.00 97.82           H  
ATOM   2540  HB3 ASP A 157      -9.729  -2.642  21.297  1.00 97.82           H  
ATOM   2541  O   ASP A 157     -11.457  -4.921  21.727  1.00 97.82           O  
ATOM   2542  CG  ASP A 157     -11.357  -1.383  20.681  1.00 97.82           C  
ATOM   2543  OD1 ASP A 157     -12.404  -1.381  19.992  1.00 97.82           O  
ATOM   2544  OD2 ASP A 157     -11.131  -0.528  21.571  1.00 97.82           O  
ATOM   2545  N   ILE A 158     -13.066  -4.396  20.259  1.00 97.43           N  
ATOM   2546  H   ILE A 158     -13.268  -3.881  19.415  1.00 97.43           H  
ATOM   2547  CA  ILE A 158     -14.168  -5.003  21.018  1.00 97.43           C  
ATOM   2548  HA  ILE A 158     -13.887  -4.984  22.071  1.00 97.43           H  
ATOM   2549  C   ILE A 158     -14.416  -6.479  20.689  1.00 97.43           C  
ATOM   2550  CB  ILE A 158     -15.466  -4.185  20.901  1.00 97.43           C  
ATOM   2551  HB  ILE A 158     -16.224  -4.683  21.506  1.00 97.43           H  
ATOM   2552  O   ILE A 158     -15.382  -7.054  21.200  1.00 97.43           O  
ATOM   2553  CG1 ILE A 158     -15.969  -4.116  19.446  1.00 97.43           C  
ATOM   2554 HG12 ILE A 158     -15.758  -5.051  18.926  1.00 97.43           H  
ATOM   2555 HG13 ILE A 158     -15.444  -3.313  18.928  1.00 97.43           H  
ATOM   2556  CG2 ILE A 158     -15.274  -2.781  21.497  1.00 97.43           C  
ATOM   2557 HG21 ILE A 158     -14.581  -2.199  20.889  1.00 97.43           H  
ATOM   2558 HG22 ILE A 158     -16.225  -2.251  21.541  1.00 97.43           H  
ATOM   2559 HG23 ILE A 158     -14.865  -2.857  22.505  1.00 97.43           H  
ATOM   2560  CD1 ILE A 158     -17.476  -3.867  19.363  1.00 97.43           C  
ATOM   2561 HD11 ILE A 158     -18.011  -4.740  19.737  1.00 97.43           H  
ATOM   2562 HD12 ILE A 158     -17.747  -2.997  19.960  1.00 97.43           H  
ATOM   2563 HD13 ILE A 158     -17.760  -3.688  18.326  1.00 97.43           H  
ATOM   2564  N   ILE A 159     -13.594  -7.103  19.842  1.00 96.41           N  
ATOM   2565  H   ILE A 159     -12.812  -6.593  19.455  1.00 96.41           H  
ATOM   2566  CA  ILE A 159     -13.671  -8.543  19.579  1.00 96.41           C  
ATOM   2567  HA  ILE A 159     -14.558  -8.931  20.078  1.00 96.41           H  
ATOM   2568  C   ILE A 159     -12.503  -9.309  20.199  1.00 96.41           C  
ATOM   2569  CB  ILE A 159     -13.862  -8.873  18.089  1.00 96.41           C  
ATOM   2570  HB  ILE A 159     -13.979  -9.955  18.025  1.00 96.41           H  
ATOM   2571  O   ILE A 159     -11.474  -8.751  20.568  1.00 96.41           O  
ATOM   2572  CG1 ILE A 159     -12.665  -8.469  17.208  1.00 96.41           C  
ATOM   2573 HG12 ILE A 159     -11.742  -8.472  17.787  1.00 96.41           H  
ATOM   2574 HG13 ILE A 159     -12.824  -7.464  16.817  1.00 96.41           H  
ATOM   2575  CG2 ILE A 159     -15.167  -8.248  17.574  1.00 96.41           C  
ATOM   2576 HG21 ILE A 159     -15.375  -8.621  16.571  1.00 96.41           H  
ATOM   2577 HG22 ILE A 159     -15.077  -7.162  17.545  1.00 96.41           H  
ATOM   2578 HG23 ILE A 159     -15.990  -8.526  18.232  1.00 96.41           H  
ATOM   2579  CD1 ILE A 159     -12.483  -9.420  16.029  1.00 96.41           C  
ATOM   2580 HD11 ILE A 159     -12.248 -10.420  16.393  1.00 96.41           H  
ATOM   2581 HD12 ILE A 159     -11.653  -9.068  15.416  1.00 96.41           H  
ATOM   2582 HD13 ILE A 159     -13.389  -9.454  15.425  1.00 96.41           H  
ATOM   2583  N   GLY A 160     -12.683 -10.614  20.348  1.00 90.86           N  
ATOM   2584  H   GLY A 160     -13.570 -11.014  20.079  1.00 90.86           H  
ATOM   2585  CA  GLY A 160     -11.626 -11.527  20.756  1.00 90.86           C  
ATOM   2586  HA2 GLY A 160     -11.510 -11.493  21.839  1.00 90.86           H  
ATOM   2587  HA3 GLY A 160     -10.686 -11.222  20.297  1.00 90.86           H  
ATOM   2588  C   GLY A 160     -11.927 -12.958  20.329  1.00 90.86           C  
ATOM   2589  O   GLY A 160     -12.992 -13.259  19.784  1.00 90.86           O  
ATOM   2590  N   GLY A 161     -10.972 -13.851  20.588  1.00 84.80           N  
ATOM   2591  H   GLY A 161     -10.109 -13.528  21.002  1.00 84.80           H  
ATOM   2592  CA  GLY A 161     -11.091 -15.274  20.253  1.00 84.80           C  
ATOM   2593  HA2 GLY A 161     -10.346 -15.833  20.819  1.00 84.80           H  
ATOM   2594  HA3 GLY A 161     -12.080 -15.634  20.536  1.00 84.80           H  
ATOM   2595  C   GLY A 161     -10.878 -15.596  18.772  1.00 84.80           C  
ATOM   2596  O   GLY A 161     -11.136 -16.723  18.359  1.00 84.80           O  
ATOM   2597  N   VAL A 162     -10.411 -14.634  17.972  1.00 91.85           N  
ATOM   2598  H   VAL A 162     -10.208 -13.726  18.365  1.00 91.85           H  
ATOM   2599  CA  VAL A 162      -9.859 -14.920  16.645  1.00 91.85           C  
ATOM   2600  HA  VAL A 162     -10.434 -15.723  16.184  1.00 91.85           H  
ATOM   2601  C   VAL A 162      -8.430 -15.407  16.839  1.00 91.85           C  
ATOM   2602  CB  VAL A 162      -9.938 -13.695  15.716  1.00 91.85           C  
ATOM   2603  HB  VAL A 162      -9.397 -12.859  16.159  1.00 91.85           H  
ATOM   2604  O   VAL A 162      -7.673 -14.808  17.599  1.00 91.85           O  
ATOM   2605  CG1 VAL A 162      -9.332 -13.998  14.341  1.00 91.85           C  
ATOM   2606 HG11 VAL A 162      -9.822 -14.860  13.887  1.00 91.85           H  
ATOM   2607 HG12 VAL A 162      -8.263 -14.189  14.428  1.00 91.85           H  
ATOM   2608 HG13 VAL A 162      -9.459 -13.135  13.687  1.00 91.85           H  
ATOM   2609  CG2 VAL A 162     -11.410 -13.296  15.532  1.00 91.85           C  
ATOM   2610 HG21 VAL A 162     -11.979 -14.132  15.126  1.00 91.85           H  
ATOM   2611 HG22 VAL A 162     -11.478 -12.454  14.843  1.00 91.85           H  
ATOM   2612 HG23 VAL A 162     -11.839 -12.986  16.485  1.00 91.85           H  
ATOM   2613  N   HIS A 163      -8.071 -16.506  16.186  1.00 91.54           N  
ATOM   2614  H   HIS A 163      -8.722 -16.932  15.543  1.00 91.54           H  
ATOM   2615  CA  HIS A 163      -6.710 -17.026  16.207  1.00 91.54           C  
ATOM   2616  HA  HIS A 163      -6.180 -16.636  17.077  1.00 91.54           H  
ATOM   2617  C   HIS A 163      -5.966 -16.560  14.962  1.00 91.54           C  
ATOM   2618  CB  HIS A 163      -6.725 -18.551  16.335  1.00 91.54           C  
ATOM   2619  HB2 HIS A 163      -5.710 -18.924  16.194  1.00 91.54           H  
ATOM   2620  HB3 HIS A 163      -7.354 -18.982  15.556  1.00 91.54           H  
ATOM   2621  O   HIS A 163      -6.447 -16.748  13.845  1.00 91.54           O  
ATOM   2622  CG  HIS A 163      -7.205 -19.002  17.689  1.00 91.54           C  
ATOM   2623  CD2 HIS A 163      -8.444 -19.485  18.013  1.00 91.54           C  
ATOM   2624  HD2 HIS A 163      -9.270 -19.621  17.332  1.00 91.54           H  
ATOM   2625  ND1 HIS A 163      -6.466 -18.964  18.847  1.00 91.54           N  
ATOM   2626  HD1 HIS A 163      -5.501 -18.673  18.919  1.00 91.54           H  
ATOM   2627  CE1 HIS A 163      -7.237 -19.425  19.845  1.00 91.54           C  
ATOM   2628  HE1 HIS A 163      -6.919 -19.527  20.872  1.00 91.54           H  
ATOM   2629  NE2 HIS A 163      -8.454 -19.759  19.387  1.00 91.54           N  
ATOM   2630  N   TYR A 164      -4.791 -15.979  15.168  1.00 90.68           N  
ATOM   2631  H   TYR A 164      -4.463 -15.884  16.119  1.00 90.68           H  
ATOM   2632  CA  TYR A 164      -3.824 -15.690  14.124  1.00 90.68           C  
ATOM   2633  HA  TYR A 164      -4.177 -16.081  13.169  1.00 90.68           H  
ATOM   2634  C   TYR A 164      -2.533 -16.415  14.498  1.00 90.68           C  
ATOM   2635  CB  TYR A 164      -3.653 -14.177  13.977  1.00 90.68           C  
ATOM   2636  HB2 TYR A 164      -3.227 -13.765  14.891  1.00 90.68           H  
ATOM   2637  HB3 TYR A 164      -4.634 -13.723  13.834  1.00 90.68           H  
ATOM   2638  O   TYR A 164      -1.830 -16.016  15.426  1.00 90.68           O  
ATOM   2639  CG  TYR A 164      -2.784 -13.807  12.795  1.00 90.68           C  
ATOM   2640  CD1 TYR A 164      -1.436 -13.448  12.990  1.00 90.68           C  
ATOM   2641  HD1 TYR A 164      -1.023 -13.420  13.988  1.00 90.68           H  
ATOM   2642  CD2 TYR A 164      -3.325 -13.834  11.495  1.00 90.68           C  
ATOM   2643  HD2 TYR A 164      -4.361 -14.100  11.340  1.00 90.68           H  
ATOM   2644  CE1 TYR A 164      -0.637 -13.083  11.889  1.00 90.68           C  
ATOM   2645  HE1 TYR A 164       0.383 -12.759  12.040  1.00 90.68           H  
ATOM   2646  CE2 TYR A 164      -2.520 -13.495  10.391  1.00 90.68           C  
ATOM   2647  HE2 TYR A 164      -2.925 -13.490   9.389  1.00 90.68           H  
ATOM   2648  OH  TYR A 164      -0.423 -12.729   9.522  1.00 90.68           O  
ATOM   2649  HH  TYR A 164       0.379 -12.263   9.767  1.00 90.68           H  
ATOM   2650  CZ  TYR A 164      -1.178 -13.106  10.587  1.00 90.68           C  
ATOM   2651  N   ASN A 165      -2.275 -17.537  13.824  1.00 91.46           N  
ATOM   2652  H   ASN A 165      -2.881 -17.782  13.055  1.00 91.46           H  
ATOM   2653  CA  ASN A 165      -1.279 -18.528  14.241  1.00 91.46           C  
ATOM   2654  HA  ASN A 165      -1.427 -19.420  13.632  1.00 91.46           H  
ATOM   2655  C   ASN A 165      -1.504 -18.994  15.695  1.00 91.46           C  
ATOM   2656  CB  ASN A 165       0.135 -18.000  13.921  1.00 91.46           C  
ATOM   2657  HB2 ASN A 165       0.333 -17.090  14.488  1.00 91.46           H  
ATOM   2658  HB3 ASN A 165       0.883 -18.741  14.203  1.00 91.46           H  
ATOM   2659  O   ASN A 165      -2.598 -19.444  16.038  1.00 91.46           O  
ATOM   2660  CG  ASN A 165       0.313 -17.728  12.441  1.00 91.46           C  
ATOM   2661  ND2 ASN A 165       0.952 -16.640  12.084  1.00 91.46           N  
ATOM   2662 HD21 ASN A 165       1.264 -15.983  12.784  1.00 91.46           H  
ATOM   2663 HD22 ASN A 165       0.992 -16.441  11.095  1.00 91.46           H  
ATOM   2664  OD1 ASN A 165      -0.124 -18.491  11.595  1.00 91.46           O  
ATOM   2665  N   ASP A 166      -0.477 -18.921  16.540  1.00 89.12           N  
ATOM   2666  H   ASP A 166       0.376 -18.467  16.244  1.00 89.12           H  
ATOM   2667  CA  ASP A 166      -0.499 -19.297  17.955  1.00 89.12           C  
ATOM   2668  HA  ASP A 166      -1.187 -20.134  18.075  1.00 89.12           H  
ATOM   2669  C   ASP A 166      -1.011 -18.179  18.879  1.00 89.12           C  
ATOM   2670  CB  ASP A 166       0.902 -19.790  18.363  1.00 89.12           C  
ATOM   2671  HB2 ASP A 166       1.179 -20.624  17.719  1.00 89.12           H  
ATOM   2672  HB3 ASP A 166       0.849 -20.173  19.383  1.00 89.12           H  
ATOM   2673  O   ASP A 166      -1.139 -18.382  20.088  1.00 89.12           O  
ATOM   2674  CG  ASP A 166       2.004 -18.723  18.282  1.00 89.12           C  
ATOM   2675  OD1 ASP A 166       1.943 -17.884  17.353  1.00 89.12           O  
ATOM   2676  OD2 ASP A 166       2.932 -18.800  19.116  1.00 89.12           O  
ATOM   2677  N   LEU A 167      -1.355 -17.014  18.321  1.00 89.16           N  
ATOM   2678  H   LEU A 167      -1.253 -16.917  17.321  1.00 89.16           H  
ATOM   2679  CA  LEU A 167      -1.800 -15.844  19.069  1.00 89.16           C  
ATOM   2680  HA  LEU A 167      -1.602 -16.010  20.128  1.00 89.16           H  
ATOM   2681  C   LEU A 167      -3.307 -15.618  18.935  1.00 89.16           C  
ATOM   2682  CB  LEU A 167      -0.988 -14.612  18.630  1.00 89.16           C  
ATOM   2683  HB2 LEU A 167      -1.344 -13.741  19.180  1.00 89.16           H  
ATOM   2684  HB3 LEU A 167      -1.178 -14.436  17.572  1.00 89.16           H  
ATOM   2685  O   LEU A 167      -3.935 -15.898  17.912  1.00 89.16           O  
ATOM   2686  CG  LEU A 167       0.534 -14.744  18.841  1.00 89.16           C  
ATOM   2687  HG  LEU A 167       0.911 -15.605  18.290  1.00 89.16           H  
ATOM   2688  CD1 LEU A 167       1.231 -13.496  18.299  1.00 89.16           C  
ATOM   2689 HD11 LEU A 167       0.895 -12.608  18.835  1.00 89.16           H  
ATOM   2690 HD12 LEU A 167       2.310 -13.606  18.408  1.00 89.16           H  
ATOM   2691 HD13 LEU A 167       1.003 -13.387  17.239  1.00 89.16           H  
ATOM   2692  CD2 LEU A 167       0.905 -14.895  20.320  1.00 89.16           C  
ATOM   2693 HD21 LEU A 167       0.491 -14.072  20.903  1.00 89.16           H  
ATOM   2694 HD22 LEU A 167       0.534 -15.849  20.694  1.00 89.16           H  
ATOM   2695 HD23 LEU A 167       1.991 -14.907  20.417  1.00 89.16           H  
ATOM   2696  N   THR A 168      -3.904 -15.062  19.986  1.00 89.31           N  
ATOM   2697  H   THR A 168      -3.343 -14.849  20.799  1.00 89.31           H  
ATOM   2698  CA  THR A 168      -5.236 -14.457  19.899  1.00 89.31           C  
ATOM   2699  HA  THR A 168      -5.863 -15.065  19.246  1.00 89.31           H  
ATOM   2700  C   THR A 168      -5.129 -13.060  19.305  1.00 89.31           C  
ATOM   2701  CB  THR A 168      -5.921 -14.361  21.262  1.00 89.31           C  
ATOM   2702  HB  THR A 168      -6.856 -13.812  21.147  1.00 89.31           H  
ATOM   2703  O   THR A 168      -4.230 -12.308  19.675  1.00 89.31           O  
ATOM   2704  CG2 THR A 168      -6.235 -15.741  21.836  1.00 89.31           C  
ATOM   2705 HG21 THR A 168      -5.314 -16.302  21.993  1.00 89.31           H  
ATOM   2706 HG22 THR A 168      -6.878 -16.287  21.146  1.00 89.31           H  
ATOM   2707 HG23 THR A 168      -6.749 -15.626  22.791  1.00 89.31           H  
ATOM   2708  OG1 THR A 168      -5.096 -13.675  22.177  1.00 89.31           O  
ATOM   2709  HG1 THR A 168      -4.682 -12.951  21.701  1.00 89.31           H  
ATOM   2710  N   SER A 169      -6.078 -12.697  18.453  1.00 94.00           N  
ATOM   2711  H   SER A 169      -6.790 -13.371  18.211  1.00 94.00           H  
ATOM   2712  CA  SER A 169      -6.089 -11.444  17.710  1.00 94.00           C  
ATOM   2713  HA  SER A 169      -5.352 -10.762  18.135  1.00 94.00           H  
ATOM   2714  C   SER A 169      -7.452 -10.743  17.779  1.00 94.00           C  
ATOM   2715  CB  SER A 169      -5.659 -11.741  16.271  1.00 94.00           C  
ATOM   2716  HB2 SER A 169      -6.383 -12.401  15.794  1.00 94.00           H  
ATOM   2717  HB3 SER A 169      -4.682 -12.223  16.279  1.00 94.00           H  
ATOM   2718  O   SER A 169      -8.480 -11.357  18.082  1.00 94.00           O  
ATOM   2719  OG  SER A 169      -5.575 -10.534  15.561  1.00 94.00           O  
ATOM   2720  HG  SER A 169      -4.779 -10.528  15.023  1.00 94.00           H  
ATOM   2721  N   ASP A 170      -7.437  -9.442  17.498  1.00 96.54           N  
ATOM   2722  H   ASP A 170      -6.548  -9.027  17.258  1.00 96.54           H  
ATOM   2723  CA  ASP A 170      -8.589  -8.563  17.306  1.00 96.54           C  
ATOM   2724  HA  ASP A 170      -9.467  -9.061  17.718  1.00 96.54           H  
ATOM   2725  C   ASP A 170      -8.898  -8.318  15.811  1.00 96.54           C  
ATOM   2726  CB  ASP A 170      -8.391  -7.261  18.116  1.00 96.54           C  
ATOM   2727  HB2 ASP A 170      -9.314  -6.682  18.077  1.00 96.54           H  
ATOM   2728  HB3 ASP A 170      -8.219  -7.523  19.160  1.00 96.54           H  
ATOM   2729  O   ASP A 170      -9.666  -7.413  15.481  1.00 96.54           O  
ATOM   2730  CG  ASP A 170      -7.235  -6.371  17.637  1.00 96.54           C  
ATOM   2731  OD1 ASP A 170      -6.285  -6.901  17.024  1.00 96.54           O  
ATOM   2732  OD2 ASP A 170      -7.249  -5.138  17.883  1.00 96.54           O  
ATOM   2733  N   ILE A 171      -8.330  -9.123  14.900  1.00 97.42           N  
ATOM   2734  H   ILE A 171      -7.628  -9.773  15.224  1.00 97.42           H  
ATOM   2735  CA  ILE A 171      -8.638  -9.103  13.459  1.00 97.42           C  
ATOM   2736  HA  ILE A 171      -8.541  -8.077  13.102  1.00 97.42           H  
ATOM   2737  C   ILE A 171     -10.084  -9.558  13.230  1.00 97.42           C  
ATOM   2738  CB  ILE A 171      -7.642  -9.967  12.648  1.00 97.42           C  
ATOM   2739  HB  ILE A 171      -7.632 -10.973  13.068  1.00 97.42           H  
ATOM   2740  O   ILE A 171     -10.425 -10.730  13.372  1.00 97.42           O  
ATOM   2741  CG1 ILE A 171      -6.222  -9.373  12.721  1.00 97.42           C  
ATOM   2742 HG12 ILE A 171      -6.014  -9.015  13.729  1.00 97.42           H  
ATOM   2743 HG13 ILE A 171      -6.173  -8.492  12.081  1.00 97.42           H  
ATOM   2744  CG2 ILE A 171      -8.056 -10.046  11.163  1.00 97.42           C  
ATOM   2745 HG21 ILE A 171      -8.125  -9.043  10.741  1.00 97.42           H  
ATOM   2746 HG22 ILE A 171      -7.319 -10.612  10.594  1.00 97.42           H  
ATOM   2747 HG23 ILE A 171      -9.013 -10.556  11.052  1.00 97.42           H  
ATOM   2748  CD1 ILE A 171      -5.112 -10.356  12.320  1.00 97.42           C  
ATOM   2749 HD11 ILE A 171      -4.142  -9.887  12.484  1.00 97.42           H  
ATOM   2750 HD12 ILE A 171      -5.174 -11.262  12.923  1.00 97.42           H  
ATOM   2751 HD13 ILE A 171      -5.194 -10.622  11.266  1.00 97.42           H  
ATOM   2752  N   LEU A 172     -10.946  -8.621  12.843  1.00 97.68           N  
ATOM   2753  H   LEU A 172     -10.581  -7.688  12.718  1.00 97.68           H  
ATOM   2754  CA  LEU A 172     -12.347  -8.866  12.506  1.00 97.68           C  
ATOM   2755  HA  LEU A 172     -12.742  -9.627  13.179  1.00 97.68           H  
ATOM   2756  C   LEU A 172     -12.509  -9.388  11.077  1.00 97.68           C  
ATOM   2757  CB  LEU A 172     -13.111  -7.544  12.707  1.00 97.68           C  
ATOM   2758  HB2 LEU A 172     -12.671  -6.789  12.056  1.00 97.68           H  
ATOM   2759  HB3 LEU A 172     -12.975  -7.217  13.738  1.00 97.68           H  
ATOM   2760  O   LEU A 172     -13.448 -10.132  10.790  1.00 97.68           O  
ATOM   2761  CG  LEU A 172     -14.617  -7.631  12.402  1.00 97.68           C  
ATOM   2762  HG  LEU A 172     -14.779  -7.962  11.376  1.00 97.68           H  
ATOM   2763  CD1 LEU A 172     -15.352  -8.573  13.354  1.00 97.68           C  
ATOM   2764 HD11 LEU A 172     -15.004  -9.595  13.205  1.00 97.68           H  
ATOM   2765 HD12 LEU A 172     -16.425  -8.544  13.161  1.00 97.68           H  
ATOM   2766 HD13 LEU A 172     -15.163  -8.268  14.383  1.00 97.68           H  
ATOM   2767  CD2 LEU A 172     -15.255  -6.251  12.539  1.00 97.68           C  
ATOM   2768 HD21 LEU A 172     -15.104  -5.867  13.548  1.00 97.68           H  
ATOM   2769 HD22 LEU A 172     -14.802  -5.567  11.822  1.00 97.68           H  
ATOM   2770 HD23 LEU A 172     -16.322  -6.337  12.336  1.00 97.68           H  
ATOM   2771  N   TYR A 173     -11.632  -8.955  10.174  1.00 97.23           N  
ATOM   2772  H   TYR A 173     -10.882  -8.352  10.481  1.00 97.23           H  
ATOM   2773  CA  TYR A 173     -11.674  -9.317   8.765  1.00 97.23           C  
ATOM   2774  HA  TYR A 173     -12.016 -10.349   8.676  1.00 97.23           H  
ATOM   2775  C   TYR A 173     -10.275  -9.215   8.152  1.00 97.23           C  
ATOM   2776  CB  TYR A 173     -12.676  -8.397   8.055  1.00 97.23           C  
ATOM   2777  HB2 TYR A 173     -13.574  -8.299   8.665  1.00 97.23           H  
ATOM   2778  HB3 TYR A 173     -12.244  -7.403   7.943  1.00 97.23           H  
ATOM   2779  O   TYR A 173      -9.517  -8.318   8.511  1.00 97.23           O  
ATOM   2780  CG  TYR A 173     -13.091  -8.918   6.703  1.00 97.23           C  
ATOM   2781  CD1 TYR A 173     -12.379  -8.522   5.559  1.00 97.23           C  
ATOM   2782  HD1 TYR A 173     -11.555  -7.830   5.646  1.00 97.23           H  
ATOM   2783  CD2 TYR A 173     -14.156  -9.835   6.601  1.00 97.23           C  
ATOM   2784  HD2 TYR A 173     -14.692 -10.146   7.486  1.00 97.23           H  
ATOM   2785  CE1 TYR A 173     -12.701  -9.081   4.313  1.00 97.23           C  
ATOM   2786  HE1 TYR A 173     -12.116  -8.827   3.442  1.00 97.23           H  
ATOM   2787  CE2 TYR A 173     -14.487 -10.384   5.348  1.00 97.23           C  
ATOM   2788  HE2 TYR A 173     -15.275 -11.115   5.242  1.00 97.23           H  
ATOM   2789  OH  TYR A 173     -13.987 -10.624   3.021  1.00 97.23           O  
ATOM   2790  HH  TYR A 173     -13.434 -10.295   2.308  1.00 97.23           H  
ATOM   2791  CZ  TYR A 173     -13.742 -10.024   4.207  1.00 97.23           C  
ATOM   2792  N   SER A 174      -9.939 -10.110   7.226  1.00 96.10           N  
ATOM   2793  H   SER A 174     -10.630 -10.774   6.907  1.00 96.10           H  
ATOM   2794  CA  SER A 174      -8.659 -10.119   6.510  1.00 96.10           C  
ATOM   2795  HA  SER A 174      -8.194  -9.137   6.597  1.00 96.10           H  
ATOM   2796  C   SER A 174      -8.897 -10.396   5.026  1.00 96.10           C  
ATOM   2797  CB  SER A 174      -7.697 -11.141   7.129  1.00 96.10           C  
ATOM   2798  HB2 SER A 174      -8.192 -12.108   7.211  1.00 96.10           H  
ATOM   2799  HB3 SER A 174      -7.404 -10.803   8.123  1.00 96.10           H  
ATOM   2800  O   SER A 174      -9.792 -11.174   4.684  1.00 96.10           O  
ATOM   2801  OG  SER A 174      -6.552 -11.281   6.316  1.00 96.10           O  
ATOM   2802  HG  SER A 174      -5.756 -11.383   6.844  1.00 96.10           H  
ATOM   2803  N   PHE A 175      -8.150  -9.726   4.149  1.00 96.04           N  
ATOM   2804  H   PHE A 175      -7.433  -9.107   4.501  1.00 96.04           H  
ATOM   2805  CA  PHE A 175      -8.195  -9.950   2.704  1.00 96.04           C  
ATOM   2806  HA  PHE A 175      -8.296 -11.021   2.530  1.00 96.04           H  
ATOM   2807  C   PHE A 175      -6.919  -9.478   2.001  1.00 96.04           C  
ATOM   2808  CB  PHE A 175      -9.410  -9.233   2.087  1.00 96.04           C  
ATOM   2809  HB2 PHE A 175      -9.509  -9.565   1.054  1.00 96.04           H  
ATOM   2810  HB3 PHE A 175     -10.311  -9.565   2.604  1.00 96.04           H  
ATOM   2811  O   PHE A 175      -6.299  -8.498   2.405  1.00 96.04           O  
ATOM   2812  CG  PHE A 175      -9.343  -7.711   2.103  1.00 96.04           C  
ATOM   2813  CD1 PHE A 175      -9.579  -6.990   3.289  1.00 96.04           C  
ATOM   2814  HD1 PHE A 175      -9.799  -7.518   4.204  1.00 96.04           H  
ATOM   2815  CD2 PHE A 175      -8.982  -7.018   0.932  1.00 96.04           C  
ATOM   2816  HD2 PHE A 175      -8.764  -7.566   0.028  1.00 96.04           H  
ATOM   2817  CE1 PHE A 175      -9.459  -5.589   3.304  1.00 96.04           C  
ATOM   2818  HE1 PHE A 175      -9.594  -5.050   4.231  1.00 96.04           H  
ATOM   2819  CE2 PHE A 175      -8.851  -5.619   0.949  1.00 96.04           C  
ATOM   2820  HE2 PHE A 175      -8.525  -5.104   0.058  1.00 96.04           H  
ATOM   2821  CZ  PHE A 175      -9.094  -4.902   2.134  1.00 96.04           C  
ATOM   2822  HZ  PHE A 175      -8.958  -3.831   2.157  1.00 96.04           H  
ATOM   2823  N   THR A 176      -6.603 -10.104   0.871  1.00 94.79           N  
ATOM   2824  H   THR A 176      -7.046 -10.988   0.666  1.00 94.79           H  
ATOM   2825  CA  THR A 176      -5.538  -9.672  -0.042  1.00 94.79           C  
ATOM   2826  HA  THR A 176      -4.679  -9.340   0.542  1.00 94.79           H  
ATOM   2827  C   THR A 176      -6.052  -8.549  -0.961  1.00 94.79           C  
ATOM   2828  CB  THR A 176      -5.083 -10.868  -0.883  1.00 94.79           C  
ATOM   2829  HB  THR A 176      -5.908 -11.134  -1.545  1.00 94.79           H  
ATOM   2830  O   THR A 176      -7.068  -8.736  -1.649  1.00 94.79           O  
ATOM   2831  CG2 THR A 176      -3.866 -10.611  -1.768  1.00 94.79           C  
ATOM   2832 HG21 THR A 176      -2.962 -10.591  -1.158  1.00 94.79           H  
ATOM   2833 HG22 THR A 176      -3.964  -9.671  -2.311  1.00 94.79           H  
ATOM   2834 HG23 THR A 176      -3.769 -11.429  -2.482  1.00 94.79           H  
ATOM   2835  OG1 THR A 176      -4.830 -11.992  -0.068  1.00 94.79           O  
ATOM   2836  HG1 THR A 176      -4.326 -11.735   0.708  1.00 94.79           H  
ATOM   2837  N   PRO A 177      -5.399  -7.374  -1.029  1.00 91.53           N  
ATOM   2838  CA  PRO A 177      -5.817  -6.296  -1.916  1.00 91.53           C  
ATOM   2839  HA  PRO A 177      -6.885  -6.116  -1.793  1.00 91.53           H  
ATOM   2840  C   PRO A 177      -5.528  -6.645  -3.383  1.00 91.53           C  
ATOM   2841  CB  PRO A 177      -5.049  -5.061  -1.445  1.00 91.53           C  
ATOM   2842  HB2 PRO A 177      -5.623  -4.565  -0.662  1.00 91.53           H  
ATOM   2843  HB3 PRO A 177      -4.839  -4.365  -2.257  1.00 91.53           H  
ATOM   2844  O   PRO A 177      -4.400  -6.926  -3.770  1.00 91.53           O  
ATOM   2845  CG  PRO A 177      -3.765  -5.639  -0.847  1.00 91.53           C  
ATOM   2846  HG2 PRO A 177      -3.024  -5.781  -1.634  1.00 91.53           H  
ATOM   2847  HG3 PRO A 177      -3.360  -5.002  -0.061  1.00 91.53           H  
ATOM   2848  CD  PRO A 177      -4.193  -7.002  -0.304  1.00 91.53           C  
ATOM   2849  HD2 PRO A 177      -4.406  -6.942   0.764  1.00 91.53           H  
ATOM   2850  HD3 PRO A 177      -3.399  -7.723  -0.493  1.00 91.53           H  
ATOM   2851  N   SER A 178      -6.556  -6.582  -4.229  1.00 89.22           N  
ATOM   2852  H   SER A 178      -7.481  -6.520  -3.828  1.00 89.22           H  
ATOM   2853  CA  SER A 178      -6.469  -6.905  -5.667  1.00 89.22           C  
ATOM   2854  HA  SER A 178      -5.476  -7.293  -5.896  1.00 89.22           H  
ATOM   2855  C   SER A 178      -6.700  -5.712  -6.599  1.00 89.22           C  
ATOM   2856  CB  SER A 178      -7.478  -8.010  -5.973  1.00 89.22           C  
ATOM   2857  HB2 SER A 178      -7.449  -8.255  -7.034  1.00 89.22           H  
ATOM   2858  HB3 SER A 178      -7.211  -8.898  -5.400  1.00 89.22           H  
ATOM   2859  O   SER A 178      -6.632  -5.841  -7.821  1.00 89.22           O  
ATOM   2860  OG  SER A 178      -8.786  -7.591  -5.608  1.00 89.22           O  
ATOM   2861  HG  SER A 178      -9.351  -8.367  -5.622  1.00 89.22           H  
ATOM   2862  N   HIS A 179      -7.007  -4.547  -6.033  1.00 91.50           N  
ATOM   2863  H   HIS A 179      -6.893  -4.460  -5.033  1.00 91.50           H  
ATOM   2864  CA  HIS A 179      -7.405  -3.367  -6.788  1.00 91.50           C  
ATOM   2865  HA  HIS A 179      -7.834  -3.696  -7.734  1.00 91.50           H  
ATOM   2866  C   HIS A 179      -6.195  -2.464  -7.090  1.00 91.50           C  
ATOM   2867  CB  HIS A 179      -8.503  -2.625  -6.023  1.00 91.50           C  
ATOM   2868  HB2 HIS A 179      -8.135  -2.315  -5.045  1.00 91.50           H  
ATOM   2869  HB3 HIS A 179      -8.753  -1.736  -6.603  1.00 91.50           H  
ATOM   2870  O   HIS A 179      -5.270  -2.391  -6.279  1.00 91.50           O  
ATOM   2871  CG  HIS A 179      -9.797  -3.373  -5.856  1.00 91.50           C  
ATOM   2872  CD2 HIS A 179     -11.000  -3.047  -6.422  1.00 91.50           C  
ATOM   2873  HD2 HIS A 179     -11.187  -2.208  -7.076  1.00 91.50           H  
ATOM   2874  ND1 HIS A 179     -10.010  -4.475  -5.063  1.00 91.50           N  
ATOM   2875  HD1 HIS A 179      -9.300  -5.026  -4.602  1.00 91.50           H  
ATOM   2876  CE1 HIS A 179     -11.306  -4.805  -5.149  1.00 91.50           C  
ATOM   2877  HE1 HIS A 179     -11.761  -5.654  -4.658  1.00 91.50           H  
ATOM   2878  NE2 HIS A 179     -11.953  -3.965  -5.969  1.00 91.50           N  
ATOM   2879  N   PRO A 180      -6.176  -1.754  -8.234  1.00 91.54           N  
ATOM   2880  CA  PRO A 180      -5.067  -0.870  -8.579  1.00 91.54           C  
ATOM   2881  HA  PRO A 180      -4.137  -1.432  -8.497  1.00 91.54           H  
ATOM   2882  C   PRO A 180      -4.999   0.370  -7.666  1.00 91.54           C  
ATOM   2883  CB  PRO A 180      -5.302  -0.486 -10.044  1.00 91.54           C  
ATOM   2884  HB2 PRO A 180      -4.922   0.508 -10.280  1.00 91.54           H  
ATOM   2885  HB3 PRO A 180      -4.842  -1.232 -10.691  1.00 91.54           H  
ATOM   2886  O   PRO A 180      -6.009   0.756  -7.067  1.00 91.54           O  
ATOM   2887  CG  PRO A 180      -6.822  -0.559 -10.183  1.00 91.54           C  
ATOM   2888  HG2 PRO A 180      -7.270   0.358  -9.801  1.00 91.54           H  
ATOM   2889  HG3 PRO A 180      -7.128  -0.737 -11.214  1.00 91.54           H  
ATOM   2890  CD  PRO A 180      -7.196  -1.728  -9.273  1.00 91.54           C  
ATOM   2891  HD2 PRO A 180      -8.191  -1.572  -8.857  1.00 91.54           H  
ATOM   2892  HD3 PRO A 180      -7.162  -2.660  -9.836  1.00 91.54           H  
ATOM   2893  N   PRO A 181      -3.845   1.057  -7.607  1.00 92.24           N  
ATOM   2894  CA  PRO A 181      -3.708   2.311  -6.871  1.00 92.24           C  
ATOM   2895  HA  PRO A 181      -3.764   2.096  -5.804  1.00 92.24           H  
ATOM   2896  C   PRO A 181      -4.766   3.358  -7.233  1.00 92.24           C  
ATOM   2897  CB  PRO A 181      -2.307   2.814  -7.198  1.00 92.24           C  
ATOM   2898  HB2 PRO A 181      -1.905   3.383  -6.359  1.00 92.24           H  
ATOM   2899  HB3 PRO A 181      -2.316   3.420  -8.104  1.00 92.24           H  
ATOM   2900  O   PRO A 181      -5.147   3.493  -8.396  1.00 92.24           O  
ATOM   2901  CG  PRO A 181      -1.532   1.525  -7.454  1.00 92.24           C  
ATOM   2902  HG2 PRO A 181      -1.290   1.044  -6.506  1.00 92.24           H  
ATOM   2903  HG3 PRO A 181      -0.635   1.695  -8.050  1.00 92.24           H  
ATOM   2904  CD  PRO A 181      -2.562   0.671  -8.183  1.00 92.24           C  
ATOM   2905  HD2 PRO A 181      -2.341  -0.384  -8.017  1.00 92.24           H  
ATOM   2906  HD3 PRO A 181      -2.551   0.905  -9.247  1.00 92.24           H  
ATOM   2907  N   GLY A 182      -5.239   4.106  -6.233  1.00 92.55           N  
ATOM   2908  H   GLY A 182      -4.893   3.940  -5.299  1.00 92.55           H  
ATOM   2909  CA  GLY A 182      -6.234   5.169  -6.405  1.00 92.55           C  
ATOM   2910  HA2 GLY A 182      -6.234   5.790  -5.509  1.00 92.55           H  
ATOM   2911  HA3 GLY A 182      -5.948   5.791  -7.253  1.00 92.55           H  
ATOM   2912  C   GLY A 182      -7.668   4.685  -6.638  1.00 92.55           C  
ATOM   2913  O   GLY A 182      -8.554   5.506  -6.863  1.00 92.55           O  
ATOM   2914  N   SER A 183      -7.926   3.378  -6.584  1.00 95.24           N  
ATOM   2915  H   SER A 183      -7.163   2.744  -6.392  1.00 95.24           H  
ATOM   2916  CA  SER A 183      -9.275   2.823  -6.727  1.00 95.24           C  
ATOM   2917  HA  SER A 183      -9.898   3.555  -7.241  1.00 95.24           H  
ATOM   2918  C   SER A 183      -9.944   2.547  -5.376  1.00 95.24           C  
ATOM   2919  CB  SER A 183      -9.246   1.590  -7.622  1.00 95.24           C  
ATOM   2920  HB2 SER A 183      -8.731   1.822  -8.554  1.00 95.24           H  
ATOM   2921  HB3 SER A 183     -10.267   1.286  -7.849  1.00 95.24           H  
ATOM   2922  O   SER A 183      -9.287   2.462  -4.335  1.00 95.24           O  
ATOM   2923  OG  SER A 183      -8.595   0.540  -6.965  1.00 95.24           O  
ATOM   2924  HG  SER A 183      -7.647   0.694  -6.950  1.00 95.24           H  
ATOM   2925  N   LEU A 184     -11.275   2.435  -5.393  1.00 96.32           N  
ATOM   2926  H   LEU A 184     -11.752   2.490  -6.281  1.00 96.32           H  
ATOM   2927  CA  LEU A 184     -12.074   2.102  -4.218  1.00 96.32           C  
ATOM   2928  HA  LEU A 184     -11.583   2.509  -3.334  1.00 96.32           H  
ATOM   2929  C   LEU A 184     -12.170   0.579  -4.067  1.00 96.32           C  
ATOM   2930  CB  LEU A 184     -13.465   2.753  -4.353  1.00 96.32           C  
ATOM   2931  HB2 LEU A 184     -13.346   3.818  -4.553  1.00 96.32           H  
ATOM   2932  HB3 LEU A 184     -13.968   2.304  -5.210  1.00 96.32           H  
ATOM   2933  O   LEU A 184     -12.696  -0.100  -4.947  1.00 96.32           O  
ATOM   2934  CG  LEU A 184     -14.352   2.576  -3.105  1.00 96.32           C  
ATOM   2935  HG  LEU A 184     -14.298   1.547  -2.748  1.00 96.32           H  
ATOM   2936  CD1 LEU A 184     -13.934   3.522  -1.979  1.00 96.32           C  
ATOM   2937 HD11 LEU A 184     -14.123   4.555  -2.272  1.00 96.32           H  
ATOM   2938 HD12 LEU A 184     -12.869   3.419  -1.773  1.00 96.32           H  
ATOM   2939 HD13 LEU A 184     -14.488   3.293  -1.069  1.00 96.32           H  
ATOM   2940  CD2 LEU A 184     -15.813   2.883  -3.442  1.00 96.32           C  
ATOM   2941 HD21 LEU A 184     -16.159   2.186  -4.205  1.00 96.32           H  
ATOM   2942 HD22 LEU A 184     -15.899   3.903  -3.818  1.00 96.32           H  
ATOM   2943 HD23 LEU A 184     -16.426   2.767  -2.549  1.00 96.32           H  
ATOM   2944  N   ILE A 185     -11.745   0.062  -2.919  1.00 96.78           N  
ATOM   2945  H   ILE A 185     -11.348   0.693  -2.237  1.00 96.78           H  
ATOM   2946  CA  ILE A 185     -12.063  -1.289  -2.462  1.00 96.78           C  
ATOM   2947  HA  ILE A 185     -12.114  -1.956  -3.323  1.00 96.78           H  
ATOM   2948  C   ILE A 185     -13.430  -1.243  -1.785  1.00 96.78           C  
ATOM   2949  CB  ILE A 185     -10.982  -1.828  -1.501  1.00 96.78           C  
ATOM   2950  HB  ILE A 185     -10.868  -1.121  -0.679  1.00 96.78           H  
ATOM   2951  O   ILE A 185     -13.644  -0.483  -0.835  1.00 96.78           O  
ATOM   2952  CG1 ILE A 185      -9.627  -1.972  -2.223  1.00 96.78           C  
ATOM   2953 HG12 ILE A 185      -9.433  -1.090  -2.833  1.00 96.78           H  
ATOM   2954 HG13 ILE A 185      -9.669  -2.834  -2.889  1.00 96.78           H  
ATOM   2955  CG2 ILE A 185     -11.415  -3.193  -0.923  1.00 96.78           C  
ATOM   2956 HG21 ILE A 185     -11.561  -3.916  -1.726  1.00 96.78           H  
ATOM   2957 HG22 ILE A 185     -12.336  -3.098  -0.348  1.00 96.78           H  
ATOM   2958 HG23 ILE A 185     -10.664  -3.580  -0.235  1.00 96.78           H  
ATOM   2959  CD1 ILE A 185      -8.441  -2.144  -1.266  1.00 96.78           C  
ATOM   2960 HD11 ILE A 185      -8.249  -1.206  -0.744  1.00 96.78           H  
ATOM   2961 HD12 ILE A 185      -7.557  -2.436  -1.833  1.00 96.78           H  
ATOM   2962 HD13 ILE A 185      -8.631  -2.923  -0.527  1.00 96.78           H  
ATOM   2963  N   LYS A 186     -14.348  -2.091  -2.249  1.00 96.46           N  
ATOM   2964  H   LYS A 186     -14.090  -2.685  -3.023  1.00 96.46           H  
ATOM   2965  CA  LYS A 186     -15.653  -2.312  -1.624  1.00 96.46           C  
ATOM   2966  HA  LYS A 186     -15.713  -1.731  -0.704  1.00 96.46           H  
ATOM   2967  C   LYS A 186     -15.800  -3.784  -1.260  1.00 96.46           C  
ATOM   2968  CB  LYS A 186     -16.762  -1.841  -2.570  1.00 96.46           C  
ATOM   2969  HB2 LYS A 186     -16.525  -0.839  -2.928  1.00 96.46           H  
ATOM   2970  HB3 LYS A 186     -16.806  -2.512  -3.428  1.00 96.46           H  
ATOM   2971  O   LYS A 186     -15.638  -4.649  -2.113  1.00 96.46           O  
ATOM   2972  CG  LYS A 186     -18.125  -1.803  -1.867  1.00 96.46           C  
ATOM   2973  HG2 LYS A 186     -18.322  -2.754  -1.371  1.00 96.46           H  
ATOM   2974  HG3 LYS A 186     -18.119  -1.010  -1.120  1.00 96.46           H  
ATOM   2975  CD  LYS A 186     -19.235  -1.552  -2.889  1.00 96.46           C  
ATOM   2976  HD2 LYS A 186     -19.001  -0.674  -3.492  1.00 96.46           H  
ATOM   2977  HD3 LYS A 186     -19.294  -2.425  -3.538  1.00 96.46           H  
ATOM   2978  CE  LYS A 186     -20.565  -1.335  -2.163  1.00 96.46           C  
ATOM   2979  HE2 LYS A 186     -20.744  -0.266  -2.050  1.00 96.46           H  
ATOM   2980  HE3 LYS A 186     -20.489  -1.784  -1.172  1.00 96.46           H  
ATOM   2981  NZ  LYS A 186     -21.673  -1.999  -2.875  1.00 96.46           N  
ATOM   2982  HZ1 LYS A 186     -21.525  -2.984  -2.705  1.00 96.46           H  
ATOM   2983  HZ2 LYS A 186     -21.665  -1.826  -3.870  1.00 96.46           H  
ATOM   2984  HZ3 LYS A 186     -22.564  -1.799  -2.443  1.00 96.46           H  
ATOM   2985  N   ILE A 187     -16.144  -4.040  -0.006  1.00 96.60           N  
ATOM   2986  H   ILE A 187     -16.281  -3.255   0.615  1.00 96.60           H  
ATOM   2987  CA  ILE A 187     -16.453  -5.372   0.516  1.00 96.60           C  
ATOM   2988  HA  ILE A 187     -16.318  -6.118  -0.267  1.00 96.60           H  
ATOM   2989  C   ILE A 187     -17.920  -5.377   0.925  1.00 96.60           C  
ATOM   2990  CB  ILE A 187     -15.504  -5.735   1.680  1.00 96.60           C  
ATOM   2991  HB  ILE A 187     -15.588  -4.964   2.447  1.00 96.60           H  
ATOM   2992  O   ILE A 187     -18.357  -4.466   1.627  1.00 96.60           O  
ATOM   2993  CG1 ILE A 187     -14.046  -5.747   1.163  1.00 96.60           C  
ATOM   2994 HG12 ILE A 187     -13.786  -4.753   0.799  1.00 96.60           H  
ATOM   2995 HG13 ILE A 187     -13.960  -6.445   0.330  1.00 96.60           H  
ATOM   2996  CG2 ILE A 187     -15.899  -7.077   2.324  1.00 96.60           C  
ATOM   2997 HG21 ILE A 187     -16.918  -7.047   2.712  1.00 96.60           H  
ATOM   2998 HG22 ILE A 187     -15.248  -7.309   3.167  1.00 96.60           H  
ATOM   2999 HG23 ILE A 187     -15.822  -7.891   1.603  1.00 96.60           H  
ATOM   3000  CD1 ILE A 187     -13.006  -6.122   2.217  1.00 96.60           C  
ATOM   3001 HD11 ILE A 187     -13.200  -5.598   3.153  1.00 96.60           H  
ATOM   3002 HD12 ILE A 187     -12.012  -5.865   1.852  1.00 96.60           H  
ATOM   3003 HD13 ILE A 187     -13.048  -7.198   2.386  1.00 96.60           H  
ATOM   3004  N   ASP A 188     -18.663  -6.396   0.504  1.00 96.27           N  
ATOM   3005  H   ASP A 188     -18.212  -7.119  -0.038  1.00 96.27           H  
ATOM   3006  CA  ASP A 188     -20.054  -6.641   0.885  1.00 96.27           C  
ATOM   3007  HA  ASP A 188     -20.300  -6.080   1.787  1.00 96.27           H  
ATOM   3008  C   ASP A 188     -20.232  -8.137   1.189  1.00 96.27           C  
ATOM   3009  CB  ASP A 188     -21.016  -6.202  -0.233  1.00 96.27           C  
ATOM   3010  HB2 ASP A 188     -20.686  -6.629  -1.181  1.00 96.27           H  
ATOM   3011  HB3 ASP A 188     -22.003  -6.611  -0.015  1.00 96.27           H  
ATOM   3012  O   ASP A 188     -20.427  -8.955   0.291  1.00 96.27           O  
ATOM   3013  CG  ASP A 188     -21.176  -4.688  -0.384  1.00 96.27           C  
ATOM   3014  OD1 ASP A 188     -21.564  -4.012   0.597  1.00 96.27           O  
ATOM   3015  OD2 ASP A 188     -21.046  -4.191  -1.529  1.00 96.27           O  
ATOM   3016  N   GLU A 189     -20.191  -8.498   2.469  1.00 96.28           N  
ATOM   3017  H   GLU A 189     -20.052  -7.788   3.174  1.00 96.28           H  
ATOM   3018  CA  GLU A 189     -20.237  -9.891   2.908  1.00 96.28           C  
ATOM   3019  HA  GLU A 189     -19.633 -10.487   2.223  1.00 96.28           H  
ATOM   3020  C   GLU A 189     -21.654 -10.453   2.854  1.00 96.28           C  
ATOM   3021  CB  GLU A 189     -19.672 -10.025   4.335  1.00 96.28           C  
ATOM   3022  HB2 GLU A 189     -19.966 -10.994   4.738  1.00 96.28           H  
ATOM   3023  HB3 GLU A 189     -20.106  -9.258   4.976  1.00 96.28           H  
ATOM   3024  O   GLU A 189     -22.558  -9.964   3.538  1.00 96.28           O  
ATOM   3025  CG  GLU A 189     -18.143  -9.923   4.386  1.00 96.28           C  
ATOM   3026  HG2 GLU A 189     -17.848  -8.900   4.156  1.00 96.28           H  
ATOM   3027  HG3 GLU A 189     -17.805 -10.158   5.396  1.00 96.28           H  
ATOM   3028  CD  GLU A 189     -17.529 -10.907   3.388  1.00 96.28           C  
ATOM   3029  OE1 GLU A 189     -16.803 -10.424   2.500  1.00 96.28           O  
ATOM   3030  OE2 GLU A 189     -17.960 -12.084   3.413  1.00 96.28           O  
ATOM   3031  N   ILE A 190     -21.869 -11.511   2.070  1.00 93.94           N  
ATOM   3032  H   ILE A 190     -21.099 -11.836   1.503  1.00 93.94           H  
ATOM   3033  CA  ILE A 190     -23.155 -12.227   2.035  1.00 93.94           C  
ATOM   3034  HA  ILE A 190     -23.963 -11.496   2.014  1.00 93.94           H  
ATOM   3035  C   ILE A 190     -23.330 -13.048   3.315  1.00 93.94           C  
ATOM   3036  CB  ILE A 190     -23.282 -13.096   0.763  1.00 93.94           C  
ATOM   3037  HB  ILE A 190     -22.443 -13.792   0.733  1.00 93.94           H  
ATOM   3038  O   ILE A 190     -24.398 -12.994   3.926  1.00 93.94           O  
ATOM   3039  CG1 ILE A 190     -23.228 -12.197  -0.495  1.00 93.94           C  
ATOM   3040 HG12 ILE A 190     -22.317 -11.598  -0.474  1.00 93.94           H  
ATOM   3041 HG13 ILE A 190     -24.077 -11.513  -0.490  1.00 93.94           H  
ATOM   3042  CG2 ILE A 190     -24.591 -13.912   0.789  1.00 93.94           C  
ATOM   3043 HG21 ILE A 190     -25.453 -13.244   0.816  1.00 93.94           H  
ATOM   3044 HG22 ILE A 190     -24.658 -14.551  -0.092  1.00 93.94           H  
ATOM   3045 HG23 ILE A 190     -24.623 -14.570   1.657  1.00 93.94           H  
ATOM   3046  CD1 ILE A 190     -23.222 -12.966  -1.821  1.00 93.94           C  
ATOM   3047 HD11 ILE A 190     -22.425 -13.711  -1.816  1.00 93.94           H  
ATOM   3048 HD12 ILE A 190     -24.182 -13.455  -1.990  1.00 93.94           H  
ATOM   3049 HD13 ILE A 190     -23.045 -12.268  -2.639  1.00 93.94           H  
ATOM   3050  N   ASN A 191     -22.265 -13.730   3.749  1.00 94.41           N  
ATOM   3051  H   ASN A 191     -21.400 -13.634   3.238  1.00 94.41           H  
ATOM   3052  CA  ASN A 191     -22.235 -14.569   4.947  1.00 94.41           C  
ATOM   3053  HA  ASN A 191     -23.190 -14.510   5.468  1.00 94.41           H  
ATOM   3054  C   ASN A 191     -21.143 -14.077   5.914  1.00 94.41           C  
ATOM   3055  CB  ASN A 191     -22.021 -16.031   4.523  1.00 94.41           C  
ATOM   3056  HB2 ASN A 191     -21.926 -16.654   5.412  1.00 94.41           H  
ATOM   3057  HB3 ASN A 191     -21.091 -16.111   3.960  1.00 94.41           H  
ATOM   3058  O   ASN A 191     -20.076 -14.683   5.974  1.00 94.41           O  
ATOM   3059  CG  ASN A 191     -23.170 -16.574   3.701  1.00 94.41           C  
ATOM   3060  ND2 ASN A 191     -22.885 -17.189   2.578  1.00 94.41           N  
ATOM   3061 HD21 ASN A 191     -21.924 -17.295   2.287  1.00 94.41           H  
ATOM   3062 HD22 ASN A 191     -23.667 -17.559   2.056  1.00 94.41           H  
ATOM   3063  OD1 ASN A 191     -24.331 -16.459   4.051  1.00 94.41           O  
ATOM   3064  N   PRO A 192     -21.390 -12.987   6.666  1.00 95.05           N  
ATOM   3065  CA  PRO A 192     -20.392 -12.417   7.562  1.00 95.05           C  
ATOM   3066  HA  PRO A 192     -19.555 -12.060   6.962  1.00 95.05           H  
ATOM   3067  C   PRO A 192     -19.891 -13.424   8.602  1.00 95.05           C  
ATOM   3068  CB  PRO A 192     -21.078 -11.221   8.230  1.00 95.05           C  
ATOM   3069  HB2 PRO A 192     -21.544 -11.527   9.167  1.00 95.05           H  
ATOM   3070  HB3 PRO A 192     -20.378 -10.403   8.398  1.00 95.05           H  
ATOM   3071  O   PRO A 192     -20.687 -14.062   9.299  1.00 95.05           O  
ATOM   3072  CG  PRO A 192     -22.168 -10.822   7.247  1.00 95.05           C  
ATOM   3073  HG2 PRO A 192     -21.748 -10.186   6.467  1.00 95.05           H  
ATOM   3074  HG3 PRO A 192     -23.003 -10.327   7.742  1.00 95.05           H  
ATOM   3075  CD  PRO A 192     -22.587 -12.158   6.651  1.00 95.05           C  
ATOM   3076  HD2 PRO A 192     -22.954 -11.983   5.640  1.00 95.05           H  
ATOM   3077  HD3 PRO A 192     -23.358 -12.620   7.266  1.00 95.05           H  
ATOM   3078  N   SER A 193     -18.571 -13.512   8.752  1.00 94.05           N  
ATOM   3079  H   SER A 193     -17.978 -13.033   8.091  1.00 94.05           H  
ATOM   3080  CA  SER A 193     -17.925 -14.283   9.816  1.00 94.05           C  
ATOM   3081  HA  SER A 193     -18.437 -15.240   9.916  1.00 94.05           H  
ATOM   3082  C   SER A 193     -18.012 -13.534  11.144  1.00 94.05           C  
ATOM   3083  CB  SER A 193     -16.469 -14.576   9.453  1.00 94.05           C  
ATOM   3084  HB2 SER A 193     -15.955 -15.018  10.307  1.00 94.05           H  
ATOM   3085  HB3 SER A 193     -15.965 -13.651   9.172  1.00 94.05           H  
ATOM   3086  O   SER A 193     -17.585 -12.387  11.257  1.00 94.05           O  
ATOM   3087  OG  SER A 193     -16.453 -15.489   8.376  1.00 94.05           O  
ATOM   3088  HG  SER A 193     -15.623 -15.401   7.902  1.00 94.05           H  
ATOM   3089  N   PHE A 194     -18.586 -14.182  12.158  1.00 95.40           N  
ATOM   3090  H   PHE A 194     -18.876 -15.137  12.003  1.00 95.40           H  
ATOM   3091  CA  PHE A 194     -18.835 -13.579  13.466  1.00 95.40           C  
ATOM   3092  HA  PHE A 194     -18.848 -12.494  13.364  1.00 95.40           H  
ATOM   3093  C   PHE A 194     -17.741 -13.929  14.479  1.00 95.40           C  
ATOM   3094  CB  PHE A 194     -20.214 -14.020  13.975  1.00 95.40           C  
ATOM   3095  HB2 PHE A 194     -20.237 -13.877  15.055  1.00 95.40           H  
ATOM   3096  HB3 PHE A 194     -20.338 -15.089  13.801  1.00 95.40           H  
ATOM   3097  O   PHE A 194     -17.576 -15.100  14.823  1.00 95.40           O  
ATOM   3098  CG  PHE A 194     -21.388 -13.271  13.378  1.00 95.40           C  
ATOM   3099  CD1 PHE A 194     -21.866 -12.094  13.986  1.00 95.40           C  
ATOM   3100  HD1 PHE A 194     -21.384 -11.704  14.870  1.00 95.40           H  
ATOM   3101  CD2 PHE A 194     -21.982 -13.731  12.190  1.00 95.40           C  
ATOM   3102  HD2 PHE A 194     -21.587 -14.602  11.688  1.00 95.40           H  
ATOM   3103  CE1 PHE A 194     -22.936 -11.386  13.412  1.00 95.40           C  
ATOM   3104  HE1 PHE A 194     -23.271 -10.465  13.865  1.00 95.40           H  
ATOM   3105  CE2 PHE A 194     -23.042 -13.016  11.607  1.00 95.40           C  
ATOM   3106  HE2 PHE A 194     -23.443 -13.340  10.658  1.00 95.40           H  
ATOM   3107  CZ  PHE A 194     -23.524 -11.846  12.221  1.00 95.40           C  
ATOM   3108  HZ  PHE A 194     -24.318 -11.278  11.759  1.00 95.40           H  
ATOM   3109  N   ALA A 195     -17.091 -12.908  15.034  1.00 96.15           N  
ATOM   3110  H   ALA A 195     -17.299 -11.978  14.702  1.00 96.15           H  
ATOM   3111  CA  ALA A 195     -16.190 -13.008  16.179  1.00 96.15           C  
ATOM   3112  HA  ALA A 195     -15.779 -14.017  16.223  1.00 96.15           H  
ATOM   3113  C   ALA A 195     -16.936 -12.742  17.499  1.00 96.15           C  
ATOM   3114  CB  ALA A 195     -15.021 -12.044  15.967  1.00 96.15           C  
ATOM   3115  HB1 ALA A 195     -14.503 -12.283  15.039  1.00 96.15           H  
ATOM   3116  HB2 ALA A 195     -14.314 -12.129  16.792  1.00 96.15           H  
ATOM   3117  HB3 ALA A 195     -15.388 -11.019  15.914  1.00 96.15           H  
ATOM   3118  O   ALA A 195     -17.979 -12.080  17.520  1.00 96.15           O  
ATOM   3119  N   ALA A 196     -16.423 -13.272  18.611  1.00 95.34           N  
ATOM   3120  H   ALA A 196     -15.505 -13.692  18.574  1.00 95.34           H  
ATOM   3121  CA  ALA A 196     -16.999 -13.020  19.929  1.00 95.34           C  
ATOM   3122  HA  ALA A 196     -18.081 -13.131  19.870  1.00 95.34           H  
ATOM   3123  C   ALA A 196     -16.694 -11.585  20.374  1.00 95.34           C  
ATOM   3124  CB  ALA A 196     -16.469 -14.056  20.926  1.00 95.34           C  
ATOM   3125  HB1 ALA A 196     -15.387 -13.961  21.018  1.00 95.34           H  
ATOM   3126  HB2 ALA A 196     -16.920 -13.887  21.904  1.00 95.34           H  
ATOM   3127  HB3 ALA A 196     -16.714 -15.063  20.587  1.00 95.34           H  
ATOM   3128  O   ALA A 196     -15.566 -11.116  20.243  1.00 95.34           O  
ATOM   3129  N   VAL A 197     -17.697 -10.896  20.916  1.00 96.48           N  
ATOM   3130  H   VAL A 197     -18.593 -11.346  21.036  1.00 96.48           H  
ATOM   3131  CA  VAL A 197     -17.508  -9.587  21.546  1.00 96.48           C  
ATOM   3132  HA  VAL A 197     -16.817  -9.002  20.938  1.00 96.48           H  
ATOM   3133  C   VAL A 197     -16.876  -9.799  22.919  1.00 96.48           C  
ATOM   3134  CB  VAL A 197     -18.839  -8.818  21.625  1.00 96.48           C  
ATOM   3135  HB  VAL A 197     -19.590  -9.457  22.089  1.00 96.48           H  
ATOM   3136  O   VAL A 197     -17.360 -10.607  23.707  1.00 96.48           O  
ATOM   3137  CG1 VAL A 197     -18.757  -7.525  22.440  1.00 96.48           C  
ATOM   3138 HG11 VAL A 197     -17.904  -6.925  22.123  1.00 96.48           H  
ATOM   3139 HG12 VAL A 197     -18.673  -7.775  23.497  1.00 96.48           H  
ATOM   3140 HG13 VAL A 197     -19.672  -6.946  22.314  1.00 96.48           H  
ATOM   3141  CG2 VAL A 197     -19.321  -8.439  20.220  1.00 96.48           C  
ATOM   3142 HG21 VAL A 197     -19.340  -9.320  19.578  1.00 96.48           H  
ATOM   3143 HG22 VAL A 197     -20.327  -8.022  20.274  1.00 96.48           H  
ATOM   3144 HG23 VAL A 197     -18.644  -7.701  19.790  1.00 96.48           H  
ATOM   3145  N   ASN A 198     -15.808  -9.061  23.217  1.00 94.46           N  
ATOM   3146  H   ASN A 198     -15.492  -8.390  22.532  1.00 94.46           H  
ATOM   3147  CA  ASN A 198     -15.055  -9.163  24.473  1.00 94.46           C  
ATOM   3148  HA  ASN A 198     -15.163 -10.182  24.844  1.00 94.46           H  
ATOM   3149  C   ASN A 198     -15.612  -8.258  25.600  1.00 94.46           C  
ATOM   3150  CB  ASN A 198     -13.557  -8.957  24.162  1.00 94.46           C  
ATOM   3151  HB2 ASN A 198     -12.975  -9.182  25.056  1.00 94.46           H  
ATOM   3152  HB3 ASN A 198     -13.255  -9.654  23.381  1.00 94.46           H  
ATOM   3153  O   ASN A 198     -14.988  -8.096  26.647  1.00 94.46           O  
ATOM   3154  CG  ASN A 198     -13.194  -7.544  23.726  1.00 94.46           C  
ATOM   3155  ND2 ASN A 198     -12.099  -7.369  23.030  1.00 94.46           N  
ATOM   3156 HD21 ASN A 198     -11.608  -8.134  22.591  1.00 94.46           H  
ATOM   3157 HD22 ASN A 198     -11.880  -6.436  22.711  1.00 94.46           H  
ATOM   3158  OD1 ASN A 198     -13.888  -6.578  24.008  1.00 94.46           O  
ATOM   3159  N   GLN A 199     -16.791  -7.664  25.384  1.00 91.68           N  
ATOM   3160  H   GLN A 199     -17.253  -7.896  24.516  1.00 91.68           H  
ATOM   3161  CA  GLN A 199     -17.500  -6.773  26.306  1.00 91.68           C  
ATOM   3162  HA  GLN A 199     -16.867  -6.581  27.172  1.00 91.68           H  
ATOM   3163  C   GLN A 199     -18.807  -7.414  26.791  1.00 91.68           C  
ATOM   3164  CB  GLN A 199     -17.810  -5.428  25.620  1.00 91.68           C  
ATOM   3165  HB2 GLN A 199     -18.340  -4.789  26.326  1.00 91.68           H  
ATOM   3166  HB3 GLN A 199     -18.475  -5.606  24.775  1.00 91.68           H  
ATOM   3167  O   GLN A 199     -19.585  -7.933  25.993  1.00 91.68           O  
ATOM   3168  CG  GLN A 199     -16.577  -4.673  25.104  1.00 91.68           C  
ATOM   3169  HG2 GLN A 199     -16.079  -5.269  24.339  1.00 91.68           H  
ATOM   3170  HG3 GLN A 199     -16.901  -3.746  24.632  1.00 91.68           H  
ATOM   3171  CD  GLN A 199     -15.593  -4.316  26.213  1.00 91.68           C  
ATOM   3172  NE2 GLN A 199     -14.318  -4.553  26.014  1.00 91.68           N  
ATOM   3173 HE21 GLN A 199     -14.039  -5.094  25.207  1.00 91.68           H  
ATOM   3174 HE22 GLN A 199     -13.679  -4.383  26.777  1.00 91.68           H  
ATOM   3175  OE1 GLN A 199     -15.965  -3.829  27.272  1.00 91.68           O  
ATOM   3176  N   ASN A 200     -19.103  -7.300  28.091  1.00 85.85           N  
ATOM   3177  H   ASN A 200     -18.384  -6.911  28.684  1.00 85.85           H  
ATOM   3178  CA  ASN A 200     -20.187  -8.078  28.718  1.00 85.85           C  
ATOM   3179  HA  ASN A 200     -20.495  -8.868  28.034  1.00 85.85           H  
ATOM   3180  C   ASN A 200     -21.466  -7.285  29.039  1.00 85.85           C  
ATOM   3181  CB  ASN A 200     -19.631  -8.765  29.982  1.00 85.85           C  
ATOM   3182  HB2 ASN A 200     -20.440  -9.293  30.486  1.00 85.85           H  
ATOM   3183  HB3 ASN A 200     -19.227  -8.017  30.664  1.00 85.85           H  
ATOM   3184  O   ASN A 200     -22.459  -7.879  29.452  1.00 85.85           O  
ATOM   3185  CG  ASN A 200     -18.554  -9.795  29.682  1.00 85.85           C  
ATOM   3186  ND2 ASN A 200     -17.883 -10.300  30.688  1.00 85.85           N  
ATOM   3187 HD21 ASN A 200     -17.195 -10.993  30.430  1.00 85.85           H  
ATOM   3188 HD22 ASN A 200     -18.095 -10.069  31.649  1.00 85.85           H  
ATOM   3189  OD1 ASN A 200     -18.294 -10.158  28.554  1.00 85.85           O  
ATOM   3190  N   ARG A 201     -21.459  -5.948  28.936  1.00 90.68           N  
ATOM   3191  H   ARG A 201     -20.639  -5.526  28.526  1.00 90.68           H  
ATOM   3192  CA  ARG A 201     -22.632  -5.116  29.295  1.00 90.68           C  
ATOM   3193  HA  ARG A 201     -23.532  -5.729  29.239  1.00 90.68           H  
ATOM   3194  C   ARG A 201     -22.888  -3.972  28.329  1.00 90.68           C  
ATOM   3195  CB  ARG A 201     -22.499  -4.560  30.725  1.00 90.68           C  
ATOM   3196  HB2 ARG A 201     -21.569  -3.999  30.815  1.00 90.68           H  
ATOM   3197  HB3 ARG A 201     -23.329  -3.875  30.896  1.00 90.68           H  
ATOM   3198  O   ARG A 201     -24.001  -3.820  27.827  1.00 90.68           O  
ATOM   3199  CG  ARG A 201     -22.548  -5.638  31.816  1.00 90.68           C  
ATOM   3200  HG2 ARG A 201     -23.447  -6.241  31.686  1.00 90.68           H  
ATOM   3201  HG3 ARG A 201     -21.672  -6.282  31.737  1.00 90.68           H  
ATOM   3202  CD  ARG A 201     -22.571  -4.981  33.201  1.00 90.68           C  
ATOM   3203  HD2 ARG A 201     -23.441  -4.327  33.262  1.00 90.68           H  
ATOM   3204  HD3 ARG A 201     -21.668  -4.383  33.319  1.00 90.68           H  
ATOM   3205  NE  ARG A 201     -22.639  -5.990  34.273  1.00 90.68           N  
ATOM   3206  HE  ARG A 201     -22.594  -6.957  33.984  1.00 90.68           H  
ATOM   3207  NH1 ARG A 201     -22.806  -4.544  36.052  1.00 90.68           N  
ATOM   3208 HH11 ARG A 201     -22.853  -4.390  37.049  1.00 90.68           H  
ATOM   3209 HH12 ARG A 201     -22.746  -3.764  35.413  1.00 90.68           H  
ATOM   3210  NH2 ARG A 201     -22.788  -6.745  36.416  1.00 90.68           N  
ATOM   3211 HH21 ARG A 201     -22.735  -7.698  36.087  1.00 90.68           H  
ATOM   3212 HH22 ARG A 201     -22.852  -6.571  37.409  1.00 90.68           H  
ATOM   3213  CZ  ARG A 201     -22.744  -5.756  35.570  1.00 90.68           C  
ATOM   3214  N   PHE A 202     -21.867  -3.156  28.093  1.00 94.96           N  
ATOM   3215  H   PHE A 202     -20.963  -3.355  28.498  1.00 94.96           H  
ATOM   3216  CA  PHE A 202     -21.973  -1.970  27.256  1.00 94.96           C  
ATOM   3217  HA  PHE A 202     -22.812  -2.099  26.572  1.00 94.96           H  
ATOM   3218  C   PHE A 202     -20.708  -1.777  26.429  1.00 94.96           C  
ATOM   3219  CB  PHE A 202     -22.236  -0.727  28.116  1.00 94.96           C  
ATOM   3220  HB2 PHE A 202     -21.385  -0.567  28.779  1.00 94.96           H  
ATOM   3221  HB3 PHE A 202     -22.297   0.136  27.453  1.00 94.96           H  
ATOM   3222  O   PHE A 202     -19.607  -1.955  26.940  1.00 94.96           O  
ATOM   3223  CG  PHE A 202     -23.509  -0.784  28.937  1.00 94.96           C  
ATOM   3224  CD1 PHE A 202     -24.757  -0.594  28.315  1.00 94.96           C  
ATOM   3225  HD1 PHE A 202     -24.804  -0.393  27.255  1.00 94.96           H  
ATOM   3226  CD2 PHE A 202     -23.449  -1.042  30.320  1.00 94.96           C  
ATOM   3227  HD2 PHE A 202     -22.491  -1.177  30.800  1.00 94.96           H  
ATOM   3228  CE1 PHE A 202     -25.940  -0.672  29.071  1.00 94.96           C  
ATOM   3229  HE1 PHE A 202     -26.895  -0.522  28.589  1.00 94.96           H  
ATOM   3230  CE2 PHE A 202     -24.632  -1.119  31.076  1.00 94.96           C  
ATOM   3231  HE2 PHE A 202     -24.584  -1.307  32.138  1.00 94.96           H  
ATOM   3232  CZ  PHE A 202     -25.878  -0.936  30.451  1.00 94.96           C  
ATOM   3233  HZ  PHE A 202     -26.786  -0.988  31.033  1.00 94.96           H  
ATOM   3234  N   ILE A 203     -20.882  -1.345  25.185  1.00 96.19           N  
ATOM   3235  H   ILE A 203     -21.826  -1.283  24.834  1.00 96.19           H  
ATOM   3236  CA  ILE A 203     -19.820  -0.806  24.340  1.00 96.19           C  
ATOM   3237  HA  ILE A 203     -18.845  -1.098  24.729  1.00 96.19           H  
ATOM   3238  C   ILE A 203     -19.941   0.719  24.388  1.00 96.19           C  
ATOM   3239  CB  ILE A 203     -19.945  -1.355  22.905  1.00 96.19           C  
ATOM   3240  HB  ILE A 203     -20.934  -1.095  22.529  1.00 96.19           H  
ATOM   3241  O   ILE A 203     -20.922   1.285  23.900  1.00 96.19           O  
ATOM   3242  CG1 ILE A 203     -19.794  -2.893  22.843  1.00 96.19           C  
ATOM   3243 HG12 ILE A 203     -20.332  -3.363  23.667  1.00 96.19           H  
ATOM   3244 HG13 ILE A 203     -18.741  -3.160  22.937  1.00 96.19           H  
ATOM   3245  CG2 ILE A 203     -18.900  -0.684  22.000  1.00 96.19           C  
ATOM   3246 HG21 ILE A 203     -17.897  -0.880  22.380  1.00 96.19           H  
ATOM   3247 HG22 ILE A 203     -18.970  -1.072  20.984  1.00 96.19           H  
ATOM   3248 HG23 ILE A 203     -19.059   0.393  21.943  1.00 96.19           H  
ATOM   3249  CD1 ILE A 203     -20.351  -3.485  21.540  1.00 96.19           C  
ATOM   3250 HD11 ILE A 203     -20.131  -4.552  21.502  1.00 96.19           H  
ATOM   3251 HD12 ILE A 203     -19.904  -3.013  20.665  1.00 96.19           H  
ATOM   3252 HD13 ILE A 203     -21.430  -3.333  21.496  1.00 96.19           H  
ATOM   3253  N   SER A 204     -18.970   1.389  25.007  1.00 96.93           N  
ATOM   3254  H   SER A 204     -18.224   0.872  25.449  1.00 96.93           H  
ATOM   3255  CA  SER A 204     -18.893   2.858  25.055  1.00 96.93           C  
ATOM   3256  HA  SER A 204     -19.887   3.284  24.918  1.00 96.93           H  
ATOM   3257  C   SER A 204     -18.005   3.443  23.960  1.00 96.93           C  
ATOM   3258  CB  SER A 204     -18.377   3.316  26.418  1.00 96.93           C  
ATOM   3259  HB2 SER A 204     -19.097   3.039  27.188  1.00 96.93           H  
ATOM   3260  HB3 SER A 204     -18.261   4.400  26.415  1.00 96.93           H  
ATOM   3261  O   SER A 204     -18.188   4.600  23.592  1.00 96.93           O  
ATOM   3262  OG  SER A 204     -17.133   2.701  26.694  1.00 96.93           O  
ATOM   3263  HG  SER A 204     -16.751   3.110  27.474  1.00 96.93           H  
ATOM   3264  N   ARG A 205     -17.077   2.654  23.413  1.00 97.79           N  
ATOM   3265  H   ARG A 205     -16.982   1.708  23.756  1.00 97.79           H  
ATOM   3266  CA  ARG A 205     -16.219   3.031  22.290  1.00 97.79           C  
ATOM   3267  HA  ARG A 205     -16.783   3.717  21.658  1.00 97.79           H  
ATOM   3268  C   ARG A 205     -15.859   1.821  21.436  1.00 97.79           C  
ATOM   3269  CB  ARG A 205     -14.954   3.750  22.792  1.00 97.79           C  
ATOM   3270  HB2 ARG A 205     -15.243   4.599  23.411  1.00 97.79           H  
ATOM   3271  HB3 ARG A 205     -14.409   4.136  21.930  1.00 97.79           H  
ATOM   3272  O   ARG A 205     -15.896   0.703  21.942  1.00 97.79           O  
ATOM   3273  CG  ARG A 205     -14.025   2.825  23.594  1.00 97.79           C  
ATOM   3274  HG2 ARG A 205     -13.750   1.962  22.988  1.00 97.79           H  
ATOM   3275  HG3 ARG A 205     -14.537   2.478  24.491  1.00 97.79           H  
ATOM   3276  CD  ARG A 205     -12.738   3.542  23.995  1.00 97.79           C  
ATOM   3277  HD2 ARG A 205     -12.249   3.911  23.094  1.00 97.79           H  
ATOM   3278  HD3 ARG A 205     -12.978   4.402  24.621  1.00 97.79           H  
ATOM   3279  NE  ARG A 205     -11.829   2.598  24.668  1.00 97.79           N  
ATOM   3280  HE  ARG A 205     -11.445   1.875  24.077  1.00 97.79           H  
ATOM   3281  NH1 ARG A 205     -11.954   3.445  26.802  1.00 97.79           N  
ATOM   3282 HH11 ARG A 205     -11.644   3.433  27.763  1.00 97.79           H  
ATOM   3283 HH12 ARG A 205     -12.477   4.227  26.435  1.00 97.79           H  
ATOM   3284  NH2 ARG A 205     -10.735   1.615  26.393  1.00 97.79           N  
ATOM   3285 HH21 ARG A 205     -10.471   1.568  27.367  1.00 97.79           H  
ATOM   3286 HH22 ARG A 205     -10.401   0.917  25.744  1.00 97.79           H  
ATOM   3287  CZ  ARG A 205     -11.514   2.560  25.948  1.00 97.79           C  
ATOM   3288  N   ILE A 206     -15.498   2.063  20.181  1.00 98.37           N  
ATOM   3289  H   ILE A 206     -15.523   3.022  19.864  1.00 98.37           H  
ATOM   3290  CA  ILE A 206     -14.891   1.073  19.283  1.00 98.37           C  
ATOM   3291  HA  ILE A 206     -14.536   0.219  19.859  1.00 98.37           H  
ATOM   3292  C   ILE A 206     -13.684   1.718  18.611  1.00 98.37           C  
ATOM   3293  CB  ILE A 206     -15.906   0.567  18.229  1.00 98.37           C  
ATOM   3294  HB  ILE A 206     -16.348   1.424  17.721  1.00 98.37           H  
ATOM   3295  O   ILE A 206     -13.826   2.778  17.999  1.00 98.37           O  
ATOM   3296  CG1 ILE A 206     -17.028  -0.251  18.898  1.00 98.37           C  
ATOM   3297 HG12 ILE A 206     -16.602  -1.189  19.253  1.00 98.37           H  
ATOM   3298 HG13 ILE A 206     -17.405   0.282  19.771  1.00 98.37           H  
ATOM   3299  CG2 ILE A 206     -15.181  -0.307  17.187  1.00 98.37           C  
ATOM   3300 HG21 ILE A 206     -14.532   0.306  16.562  1.00 98.37           H  
ATOM   3301 HG22 ILE A 206     -14.571  -1.055  17.693  1.00 98.37           H  
ATOM   3302 HG23 ILE A 206     -15.881  -0.818  16.526  1.00 98.37           H  
ATOM   3303  CD1 ILE A 206     -18.233  -0.547  17.993  1.00 98.37           C  
ATOM   3304 HD11 ILE A 206     -18.994  -1.076  18.567  1.00 98.37           H  
ATOM   3305 HD12 ILE A 206     -17.945  -1.176  17.150  1.00 98.37           H  
ATOM   3306 HD13 ILE A 206     -18.653   0.386  17.619  1.00 98.37           H  
ATOM   3307  N   ARG A 207     -12.521   1.074  18.692  1.00 98.42           N  
ATOM   3308  H   ARG A 207     -12.500   0.207  19.209  1.00 98.42           H  
ATOM   3309  CA  ARG A 207     -11.334   1.408  17.906  1.00 98.42           C  
ATOM   3310  HA  ARG A 207     -11.433   2.425  17.524  1.00 98.42           H  
ATOM   3311  C   ARG A 207     -11.227   0.475  16.708  1.00 98.42           C  
ATOM   3312  CB  ARG A 207     -10.086   1.362  18.791  1.00 98.42           C  
ATOM   3313  HB2 ARG A 207     -10.237   2.015  19.650  1.00 98.42           H  
ATOM   3314  HB3 ARG A 207      -9.946   0.344  19.153  1.00 98.42           H  
ATOM   3315  O   ARG A 207     -11.285  -0.744  16.858  1.00 98.42           O  
ATOM   3316  CG  ARG A 207      -8.815   1.795  18.043  1.00 98.42           C  
ATOM   3317  HG2 ARG A 207      -8.922   2.815  17.675  1.00 98.42           H  
ATOM   3318  HG3 ARG A 207      -8.630   1.130  17.200  1.00 98.42           H  
ATOM   3319  CD  ARG A 207      -7.631   1.715  19.004  1.00 98.42           C  
ATOM   3320  HD2 ARG A 207      -7.573   0.693  19.379  1.00 98.42           H  
ATOM   3321  HD3 ARG A 207      -7.816   2.386  19.843  1.00 98.42           H  
ATOM   3322  NE  ARG A 207      -6.364   2.092  18.354  1.00 98.42           N  
ATOM   3323  HE  ARG A 207      -6.401   2.686  17.538  1.00 98.42           H  
ATOM   3324  NH1 ARG A 207      -4.960   0.857  19.685  1.00 98.42           N  
ATOM   3325 HH11 ARG A 207      -4.023   0.559  19.912  1.00 98.42           H  
ATOM   3326 HH12 ARG A 207      -5.768   0.439  20.123  1.00 98.42           H  
ATOM   3327  NH2 ARG A 207      -4.103   2.187  18.130  1.00 98.42           N  
ATOM   3328 HH21 ARG A 207      -4.221   2.780  17.321  1.00 98.42           H  
ATOM   3329 HH22 ARG A 207      -3.164   1.886  18.348  1.00 98.42           H  
ATOM   3330  CZ  ARG A 207      -5.155   1.725  18.729  1.00 98.42           C  
ATOM   3331  N   MET A 208     -11.032   1.065  15.535  1.00 98.65           N  
ATOM   3332  H   MET A 208     -10.923   2.069  15.523  1.00 98.65           H  
ATOM   3333  CA  MET A 208     -10.752   0.354  14.290  1.00 98.65           C  
ATOM   3334  HA  MET A 208     -10.883  -0.718  14.440  1.00 98.65           H  
ATOM   3335  C   MET A 208      -9.308   0.613  13.886  1.00 98.65           C  
ATOM   3336  CB  MET A 208     -11.707   0.810  13.178  1.00 98.65           C  
ATOM   3337  HB2 MET A 208     -11.553   1.872  12.987  1.00 98.65           H  
ATOM   3338  HB3 MET A 208     -11.469   0.267  12.263  1.00 98.65           H  
ATOM   3339  O   MET A 208      -8.868   1.763  13.947  1.00 98.65           O  
ATOM   3340  CG  MET A 208     -13.183   0.587  13.527  1.00 98.65           C  
ATOM   3341  HG2 MET A 208     -13.781   0.917  12.678  1.00 98.65           H  
ATOM   3342  HG3 MET A 208     -13.435   1.228  14.372  1.00 98.65           H  
ATOM   3343  SD  MET A 208     -13.676  -1.112  13.945  1.00 98.65           S  
ATOM   3344  CE  MET A 208     -13.282  -1.969  12.397  1.00 98.65           C  
ATOM   3345  HE1 MET A 208     -13.611  -3.006  12.460  1.00 98.65           H  
ATOM   3346  HE2 MET A 208     -12.205  -1.956  12.231  1.00 98.65           H  
ATOM   3347  HE3 MET A 208     -13.782  -1.478  11.562  1.00 98.65           H  
ATOM   3348  N   ARG A 209      -8.591  -0.432  13.459  1.00 98.45           N  
ATOM   3349  H   ARG A 209      -9.035  -1.339  13.419  1.00 98.45           H  
ATOM   3350  CA  ARG A 209      -7.258  -0.292  12.857  1.00 98.45           C  
ATOM   3351  HA  ARG A 209      -7.118   0.762  12.617  1.00 98.45           H  
ATOM   3352  C   ARG A 209      -7.139  -1.078  11.561  1.00 98.45           C  
ATOM   3353  CB  ARG A 209      -6.119  -0.692  13.800  1.00 98.45           C  
ATOM   3354  HB2 ARG A 209      -6.133  -1.771  13.953  1.00 98.45           H  
ATOM   3355  HB3 ARG A 209      -5.177  -0.456  13.307  1.00 98.45           H  
ATOM   3356  O   ARG A 209      -7.780  -2.117  11.431  1.00 98.45           O  
ATOM   3357  CG  ARG A 209      -6.139   0.020  15.153  1.00 98.45           C  
ATOM   3358  HG2 ARG A 209      -7.085  -0.147  15.668  1.00 98.45           H  
ATOM   3359  HG3 ARG A 209      -6.004   1.089  14.986  1.00 98.45           H  
ATOM   3360  CD  ARG A 209      -4.990  -0.516  16.011  1.00 98.45           C  
ATOM   3361  HD2 ARG A 209      -4.066  -0.468  15.434  1.00 98.45           H  
ATOM   3362  HD3 ARG A 209      -4.868   0.140  16.872  1.00 98.45           H  
ATOM   3363  NE  ARG A 209      -5.246  -1.887  16.511  1.00 98.45           N  
ATOM   3364  HE  ARG A 209      -6.108  -2.059  17.009  1.00 98.45           H  
ATOM   3365  NH1 ARG A 209      -3.418  -2.977  15.599  1.00 98.45           N  
ATOM   3366 HH11 ARG A 209      -2.974  -3.856  15.375  1.00 98.45           H  
ATOM   3367 HH12 ARG A 209      -3.130  -2.160  15.079  1.00 98.45           H  
ATOM   3368  NH2 ARG A 209      -4.873  -4.112  16.826  1.00 98.45           N  
ATOM   3369 HH21 ARG A 209      -4.370  -4.950  16.572  1.00 98.45           H  
ATOM   3370 HH22 ARG A 209      -5.771  -4.286  17.253  1.00 98.45           H  
ATOM   3371  CZ  ARG A 209      -4.513  -2.974  16.310  1.00 98.45           C  
ATOM   3372  N   ILE A 210      -6.294  -0.612  10.649  1.00 98.35           N  
ATOM   3373  H   ILE A 210      -5.847   0.276  10.824  1.00 98.35           H  
ATOM   3374  CA  ILE A 210      -5.930  -1.324   9.424  1.00 98.35           C  
ATOM   3375  HA  ILE A 210      -6.415  -2.300   9.428  1.00 98.35           H  
ATOM   3376  C   ILE A 210      -4.419  -1.535   9.395  1.00 98.35           C  
ATOM   3377  CB  ILE A 210      -6.406  -0.587   8.159  1.00 98.35           C  
ATOM   3378  HB  ILE A 210      -5.841   0.341   8.078  1.00 98.35           H  
ATOM   3379  O   ILE A 210      -3.659  -0.564   9.426  1.00 98.35           O  
ATOM   3380  CG1 ILE A 210      -7.899  -0.208   8.249  1.00 98.35           C  
ATOM   3381 HG12 ILE A 210      -8.496  -1.089   8.485  1.00 98.35           H  
ATOM   3382 HG13 ILE A 210      -8.025   0.517   9.053  1.00 98.35           H  
ATOM   3383  CG2 ILE A 210      -6.097  -1.440   6.911  1.00 98.35           C  
ATOM   3384 HG21 ILE A 210      -5.407  -0.900   6.263  1.00 98.35           H  
ATOM   3385 HG22 ILE A 210      -6.999  -1.679   6.347  1.00 98.35           H  
ATOM   3386 HG23 ILE A 210      -5.636  -2.388   7.188  1.00 98.35           H  
ATOM   3387  CD1 ILE A 210      -8.417   0.438   6.960  1.00 98.35           C  
ATOM   3388 HD11 ILE A 210      -9.114   1.245   7.189  1.00 98.35           H  
ATOM   3389 HD12 ILE A 210      -8.914  -0.306   6.338  1.00 98.35           H  
ATOM   3390 HD13 ILE A 210      -7.571   0.852   6.411  1.00 98.35           H  
ATOM   3391  N   THR A 211      -3.992  -2.791   9.331  1.00 97.97           N  
ATOM   3392  H   THR A 211      -4.658  -3.549   9.294  1.00 97.97           H  
ATOM   3393  CA  THR A 211      -2.576  -3.169   9.276  1.00 97.97           C  
ATOM   3394  HA  THR A 211      -1.981  -2.269   9.118  1.00 97.97           H  
ATOM   3395  C   THR A 211      -2.285  -4.099   8.102  1.00 97.97           C  
ATOM   3396  CB  THR A 211      -2.102  -3.830  10.580  1.00 97.97           C  
ATOM   3397  HB  THR A 211      -1.039  -4.062  10.503  1.00 97.97           H  
ATOM   3398  O   THR A 211      -3.204  -4.633   7.473  1.00 97.97           O  
ATOM   3399  CG2 THR A 211      -2.330  -2.985  11.833  1.00 97.97           C  
ATOM   3400 HG21 THR A 211      -1.962  -3.536  12.699  1.00 97.97           H  
ATOM   3401 HG22 THR A 211      -3.391  -2.771  11.962  1.00 97.97           H  
ATOM   3402 HG23 THR A 211      -1.763  -2.059  11.741  1.00 97.97           H  
ATOM   3403  OG1 THR A 211      -2.817  -5.016  10.724  1.00 97.97           O  
ATOM   3404  HG1 THR A 211      -2.795  -5.342  11.626  1.00 97.97           H  
ATOM   3405  N   ASP A 212      -0.999  -4.256   7.796  1.00 96.59           N  
ATOM   3406  H   ASP A 212      -0.317  -3.757   8.347  1.00 96.59           H  
ATOM   3407  CA  ASP A 212      -0.492  -5.339   6.959  1.00 96.59           C  
ATOM   3408  HA  ASP A 212      -1.228  -5.530   6.179  1.00 96.59           H  
ATOM   3409  C   ASP A 212      -0.343  -6.651   7.763  1.00 96.59           C  
ATOM   3410  CB  ASP A 212       0.805  -4.888   6.246  1.00 96.59           C  
ATOM   3411  HB2 ASP A 212       0.620  -3.926   5.767  1.00 96.59           H  
ATOM   3412  HB3 ASP A 212       1.026  -5.600   5.452  1.00 96.59           H  
ATOM   3413  O   ASP A 212      -0.561  -6.704   8.978  1.00 96.59           O  
ATOM   3414  CG  ASP A 212       2.056  -4.765   7.134  1.00 96.59           C  
ATOM   3415  OD1 ASP A 212       2.034  -5.188   8.309  1.00 96.59           O  
ATOM   3416  OD2 ASP A 212       3.100  -4.266   6.660  1.00 96.59           O  
ATOM   3417  N   GLN A 213       0.086  -7.725   7.101  1.00 94.08           N  
ATOM   3418  H   GLN A 213       0.221  -7.647   6.103  1.00 94.08           H  
ATOM   3419  CA  GLN A 213       0.323  -9.030   7.730  1.00 94.08           C  
ATOM   3420  HA  GLN A 213      -0.602  -9.309   8.234  1.00 94.08           H  
ATOM   3421  C   GLN A 213       1.420  -9.040   8.812  1.00 94.08           C  
ATOM   3422  CB  GLN A 213       0.599 -10.096   6.654  1.00 94.08           C  
ATOM   3423  HB2 GLN A 213       0.554 -11.068   7.146  1.00 94.08           H  
ATOM   3424  HB3 GLN A 213      -0.205 -10.079   5.918  1.00 94.08           H  
ATOM   3425  O   GLN A 213       1.546 -10.024   9.546  1.00 94.08           O  
ATOM   3426  CG  GLN A 213       1.947 -10.016   5.915  1.00 94.08           C  
ATOM   3427  HG2 GLN A 213       2.758  -9.872   6.629  1.00 94.08           H  
ATOM   3428  HG3 GLN A 213       2.111 -10.981   5.435  1.00 94.08           H  
ATOM   3429  CD  GLN A 213       2.047  -8.954   4.823  1.00 94.08           C  
ATOM   3430  NE2 GLN A 213       3.142  -8.944   4.104  1.00 94.08           N  
ATOM   3431 HE21 GLN A 213       3.729  -9.762   4.026  1.00 94.08           H  
ATOM   3432 HE22 GLN A 213       3.206  -8.189   3.436  1.00 94.08           H  
ATOM   3433  OE1 GLN A 213       1.170  -8.137   4.576  1.00 94.08           O  
ATOM   3434  N   ASN A 214       2.211  -7.968   8.908  1.00 94.19           N  
ATOM   3435  H   ASN A 214       1.963  -7.152   8.368  1.00 94.19           H  
ATOM   3436  CA  ASN A 214       3.285  -7.782   9.879  1.00 94.19           C  
ATOM   3437  HA  ASN A 214       3.500  -8.737  10.358  1.00 94.19           H  
ATOM   3438  C   ASN A 214       2.891  -6.806  11.007  1.00 94.19           C  
ATOM   3439  CB  ASN A 214       4.554  -7.319   9.146  1.00 94.19           C  
ATOM   3440  HB2 ASN A 214       4.360  -6.331   8.730  1.00 94.19           H  
ATOM   3441  HB3 ASN A 214       5.376  -7.237   9.857  1.00 94.19           H  
ATOM   3442  O   ASN A 214       3.766  -6.364  11.751  1.00 94.19           O  
ATOM   3443  CG  ASN A 214       4.988  -8.246   8.031  1.00 94.19           C  
ATOM   3444  ND2 ASN A 214       5.052  -7.743   6.820  1.00 94.19           N  
ATOM   3445 HD21 ASN A 214       5.195  -8.395   6.062  1.00 94.19           H  
ATOM   3446 HD22 ASN A 214       4.660  -6.828   6.651  1.00 94.19           H  
ATOM   3447  OD1 ASN A 214       5.282  -9.414   8.227  1.00 94.19           O  
ATOM   3448  N   GLU A 215       1.599  -6.475  11.143  1.00 94.44           N  
ATOM   3449  H   GLU A 215       0.964  -6.803  10.430  1.00 94.44           H  
ATOM   3450  CA  GLU A 215       1.046  -5.532  12.130  1.00 94.44           C  
ATOM   3451  HA  GLU A 215      -0.029  -5.505  11.952  1.00 94.44           H  
ATOM   3452  C   GLU A 215       1.505  -4.071  11.954  1.00 94.44           C  
ATOM   3453  CB  GLU A 215       1.236  -6.045  13.574  1.00 94.44           C  
ATOM   3454  HB2 GLU A 215       2.297  -6.189  13.780  1.00 94.44           H  
ATOM   3455  HB3 GLU A 215       0.886  -5.291  14.279  1.00 94.44           H  
ATOM   3456  O   GLU A 215       1.307  -3.237  12.846  1.00 94.44           O  
ATOM   3457  CG  GLU A 215       0.499  -7.357  13.878  1.00 94.44           C  
ATOM   3458  HG2 GLU A 215       0.819  -7.702  14.861  1.00 94.44           H  
ATOM   3459  HG3 GLU A 215       0.793  -8.119  13.157  1.00 94.44           H  
ATOM   3460  CD  GLU A 215      -1.032  -7.201  13.899  1.00 94.44           C  
ATOM   3461  OE1 GLU A 215      -1.717  -8.160  13.476  1.00 94.44           O  
ATOM   3462  OE2 GLU A 215      -1.532  -6.158  14.397  1.00 94.44           O  
ATOM   3463  N   ASN A 216       2.064  -3.707  10.795  1.00 96.19           N  
ATOM   3464  H   ASN A 216       2.139  -4.386  10.051  1.00 96.19           H  
ATOM   3465  CA  ASN A 216       2.345  -2.306  10.493  1.00 96.19           C  
ATOM   3466  HA  ASN A 216       2.729  -1.828  11.394  1.00 96.19           H  
ATOM   3467  C   ASN A 216       1.051  -1.609  10.072  1.00 96.19           C  
ATOM   3468  CB  ASN A 216       3.406  -2.161   9.400  1.00 96.19           C  
ATOM   3469  HB2 ASN A 216       3.666  -1.109   9.280  1.00 96.19           H  
ATOM   3470  HB3 ASN A 216       2.987  -2.502   8.453  1.00 96.19           H  
ATOM   3471  O   ASN A 216       0.326  -2.108   9.215  1.00 96.19           O  
ATOM   3472  CG  ASN A 216       4.675  -2.924   9.696  1.00 96.19           C  
ATOM   3473  ND2 ASN A 216       5.039  -3.828   8.822  1.00 96.19           N  
ATOM   3474 HD21 ASN A 216       5.808  -4.432   9.074  1.00 96.19           H  
ATOM   3475 HD22 ASN A 216       4.393  -4.043   8.076  1.00 96.19           H  
ATOM   3476  OD1 ASN A 216       5.359  -2.687  10.681  1.00 96.19           O  
ATOM   3477  N   LEU A 217       0.767  -0.430  10.633  1.00 97.13           N  
ATOM   3478  H   LEU A 217       1.412  -0.055  11.314  1.00 97.13           H  
ATOM   3479  CA  LEU A 217      -0.368   0.385  10.190  1.00 97.13           C  
ATOM   3480  HA  LEU A 217      -1.274  -0.217  10.259  1.00 97.13           H  
ATOM   3481  C   LEU A 217      -0.203   0.790   8.720  1.00 97.13           C  
ATOM   3482  CB  LEU A 217      -0.518   1.636  11.072  1.00 97.13           C  
ATOM   3483  HB2 LEU A 217       0.462   2.101  11.178  1.00 97.13           H  
ATOM   3484  HB3 LEU A 217      -1.162   2.348  10.556  1.00 97.13           H  
ATOM   3485  O   LEU A 217       0.843   1.308   8.325  1.00 97.13           O  
ATOM   3486  CG  LEU A 217      -1.118   1.376  12.464  1.00 97.13           C  
ATOM   3487  HG  LEU A 217      -0.564   0.580  12.964  1.00 97.13           H  
ATOM   3488  CD1 LEU A 217      -1.003   2.650  13.306  1.00 97.13           C  
ATOM   3489 HD11 LEU A 217       0.047   2.924  13.409  1.00 97.13           H  
ATOM   3490 HD12 LEU A 217      -1.550   3.458  12.821  1.00 97.13           H  
ATOM   3491 HD13 LEU A 217      -1.426   2.478  14.296  1.00 97.13           H  
ATOM   3492  CD2 LEU A 217      -2.601   0.998  12.401  1.00 97.13           C  
ATOM   3493 HD21 LEU A 217      -2.724   0.040  11.895  1.00 97.13           H  
ATOM   3494 HD22 LEU A 217      -3.156   1.753  11.845  1.00 97.13           H  
ATOM   3495 HD23 LEU A 217      -3.010   0.920  13.408  1.00 97.13           H  
ATOM   3496  N   ILE A 218      -1.263   0.612   7.933  1.00 96.97           N  
ATOM   3497  H   ILE A 218      -2.095   0.203   8.334  1.00 96.97           H  
ATOM   3498  CA  ILE A 218      -1.300   1.029   6.529  1.00 96.97           C  
ATOM   3499  HA  ILE A 218      -0.291   0.999   6.118  1.00 96.97           H  
ATOM   3500  C   ILE A 218      -1.803   2.470   6.466  1.00 96.97           C  
ATOM   3501  CB  ILE A 218      -2.173   0.066   5.694  1.00 96.97           C  
ATOM   3502  HB  ILE A 218      -3.169   0.033   6.136  1.00 96.97           H  
ATOM   3503  O   ILE A 218      -2.993   2.714   6.642  1.00 96.97           O  
ATOM   3504  CG1 ILE A 218      -1.577  -1.359   5.712  1.00 96.97           C  
ATOM   3505 HG12 ILE A 218      -1.408  -1.671   6.742  1.00 96.97           H  
ATOM   3506 HG13 ILE A 218      -0.613  -1.360   5.203  1.00 96.97           H  
ATOM   3507  CG2 ILE A 218      -2.298   0.570   4.241  1.00 96.97           C  
ATOM   3508 HG21 ILE A 218      -2.968  -0.074   3.670  1.00 96.97           H  
ATOM   3509 HG22 ILE A 218      -2.722   1.573   4.216  1.00 96.97           H  
ATOM   3510 HG23 ILE A 218      -1.317   0.575   3.765  1.00 96.97           H  
ATOM   3511  CD1 ILE A 218      -2.483  -2.409   5.061  1.00 96.97           C  
ATOM   3512 HD11 ILE A 218      -2.035  -3.395   5.181  1.00 96.97           H  
ATOM   3513 HD12 ILE A 218      -3.462  -2.406   5.540  1.00 96.97           H  
ATOM   3514 HD13 ILE A 218      -2.592  -2.216   3.994  1.00 96.97           H  
ATOM   3515  N   ASP A 219      -0.918   3.427   6.190  1.00 95.50           N  
ATOM   3516  H   ASP A 219       0.058   3.176   6.114  1.00 95.50           H  
ATOM   3517  CA  ASP A 219      -1.297   4.838   6.043  1.00 95.50           C  
ATOM   3518  HA  ASP A 219      -1.815   5.152   6.950  1.00 95.50           H  
ATOM   3519  C   ASP A 219      -2.253   5.027   4.855  1.00 95.50           C  
ATOM   3520  CB  ASP A 219      -0.041   5.714   5.908  1.00 95.50           C  
ATOM   3521  HB2 ASP A 219       0.495   5.437   5.000  1.00 95.50           H  
ATOM   3522  HB3 ASP A 219       0.613   5.511   6.757  1.00 95.50           H  
ATOM   3523  O   ASP A 219      -1.875   4.870   3.690  1.00 95.50           O  
ATOM   3524  CG  ASP A 219      -0.333   7.225   5.876  1.00 95.50           C  
ATOM   3525  OD1 ASP A 219      -1.522   7.623   5.834  1.00 95.50           O  
ATOM   3526  OD2 ASP A 219       0.654   7.993   5.879  1.00 95.50           O  
ATOM   3527  N   LEU A 220      -3.506   5.387   5.147  1.00 96.43           N  
ATOM   3528  H   LEU A 220      -3.741   5.524   6.120  1.00 96.43           H  
ATOM   3529  CA  LEU A 220      -4.523   5.631   4.128  1.00 96.43           C  
ATOM   3530  HA  LEU A 220      -4.302   4.993   3.272  1.00 96.43           H  
ATOM   3531  C   LEU A 220      -4.480   7.052   3.559  1.00 96.43           C  
ATOM   3532  CB  LEU A 220      -5.916   5.263   4.663  1.00 96.43           C  
ATOM   3533  HB2 LEU A 220      -6.656   5.586   3.931  1.00 96.43           H  
ATOM   3534  HB3 LEU A 220      -6.094   5.815   5.586  1.00 96.43           H  
ATOM   3535  O   LEU A 220      -5.392   7.434   2.821  1.00 96.43           O  
ATOM   3536  CG  LEU A 220      -6.151   3.766   4.927  1.00 96.43           C  
ATOM   3537  HG  LEU A 220      -5.556   3.435   5.778  1.00 96.43           H  
ATOM   3538  CD1 LEU A 220      -7.638   3.599   5.265  1.00 96.43           C  
ATOM   3539 HD11 LEU A 220      -7.829   3.998   6.262  1.00 96.43           H  
ATOM   3540 HD12 LEU A 220      -7.913   2.545   5.236  1.00 96.43           H  
ATOM   3541 HD13 LEU A 220      -8.256   4.124   4.538  1.00 96.43           H  
ATOM   3542  CD2 LEU A 220      -5.783   2.859   3.753  1.00 96.43           C  
ATOM   3543 HD21 LEU A 220      -6.369   3.110   2.870  1.00 96.43           H  
ATOM   3544 HD22 LEU A 220      -5.939   1.821   4.050  1.00 96.43           H  
ATOM   3545 HD23 LEU A 220      -4.719   2.951   3.535  1.00 96.43           H  
ATOM   3546  N   ASN A 221      -3.461   7.853   3.871  1.00 95.46           N  
ATOM   3547  H   ASN A 221      -2.755   7.506   4.505  1.00 95.46           H  
ATOM   3548  CA  ASN A 221      -3.307   9.227   3.399  1.00 95.46           C  
ATOM   3549  HA  ASN A 221      -2.539   9.686   4.023  1.00 95.46           H  
ATOM   3550  C   ASN A 221      -4.584  10.059   3.626  1.00 95.46           C  
ATOM   3551  CB  ASN A 221      -2.780   9.221   1.951  1.00 95.46           C  
ATOM   3552  HB2 ASN A 221      -3.356   8.533   1.333  1.00 95.46           H  
ATOM   3553  HB3 ASN A 221      -2.870  10.220   1.525  1.00 95.46           H  
ATOM   3554  O   ASN A 221      -5.031  10.808   2.754  1.00 95.46           O  
ATOM   3555  CG  ASN A 221      -1.307   8.866   1.900  1.00 95.46           C  
ATOM   3556  ND2 ASN A 221      -0.924   7.766   1.318  1.00 95.46           N  
ATOM   3557 HD21 ASN A 221      -1.577   7.169   0.830  1.00 95.46           H  
ATOM   3558 HD22 ASN A 221       0.074   7.629   1.250  1.00 95.46           H  
ATOM   3559  OD1 ASN A 221      -0.458   9.619   2.338  1.00 95.46           O  
ATOM   3560  N   LYS A 222      -5.209   9.878   4.801  1.00 95.32           N  
ATOM   3561  H   LYS A 222      -4.762   9.235   5.439  1.00 95.32           H  
ATOM   3562  CA  LYS A 222      -6.477  10.515   5.218  1.00 95.32           C  
ATOM   3563  HA  LYS A 222      -6.753  10.078   6.178  1.00 95.32           H  
ATOM   3564  C   LYS A 222      -7.682  10.232   4.307  1.00 95.32           C  
ATOM   3565  CB  LYS A 222      -6.266  12.024   5.446  1.00 95.32           C  
ATOM   3566  HB2 LYS A 222      -7.196  12.461   5.810  1.00 95.32           H  
ATOM   3567  HB3 LYS A 222      -6.011  12.507   4.503  1.00 95.32           H  
ATOM   3568  O   LYS A 222      -8.700  10.918   4.407  1.00 95.32           O  
ATOM   3569  CG  LYS A 222      -5.169  12.303   6.479  1.00 95.32           C  
ATOM   3570  HG2 LYS A 222      -4.219  11.892   6.139  1.00 95.32           H  
ATOM   3571  HG3 LYS A 222      -5.445  11.820   7.416  1.00 95.32           H  
ATOM   3572  CD  LYS A 222      -4.994  13.805   6.708  1.00 95.32           C  
ATOM   3573  HD2 LYS A 222      -4.618  14.269   5.796  1.00 95.32           H  
ATOM   3574  HD3 LYS A 222      -5.952  14.246   6.983  1.00 95.32           H  
ATOM   3575  CE  LYS A 222      -3.993  13.977   7.851  1.00 95.32           C  
ATOM   3576  HE2 LYS A 222      -3.066  13.469   7.584  1.00 95.32           H  
ATOM   3577  HE3 LYS A 222      -4.394  13.472   8.730  1.00 95.32           H  
ATOM   3578  NZ  LYS A 222      -3.734  15.402   8.158  1.00 95.32           N  
ATOM   3579  HZ1 LYS A 222      -4.590  15.847   8.458  1.00 95.32           H  
ATOM   3580  HZ2 LYS A 222      -3.073  15.461   8.919  1.00 95.32           H  
ATOM   3581  HZ3 LYS A 222      -3.357  15.876   7.349  1.00 95.32           H  
ATOM   3582  N   GLN A 223      -7.602   9.232   3.431  1.00 96.45           N  
ATOM   3583  H   GLN A 223      -6.744   8.703   3.369  1.00 96.45           H  
ATOM   3584  CA  GLN A 223      -8.742   8.807   2.626  1.00 96.45           C  
ATOM   3585  HA  GLN A 223      -9.208   9.699   2.206  1.00 96.45           H  
ATOM   3586  C   GLN A 223      -9.787   8.109   3.493  1.00 96.45           C  
ATOM   3587  CB  GLN A 223      -8.316   7.901   1.466  1.00 96.45           C  
ATOM   3588  HB2 GLN A 223      -9.207   7.497   0.986  1.00 96.45           H  
ATOM   3589  HB3 GLN A 223      -7.744   7.057   1.852  1.00 96.45           H  
ATOM   3590  O   GLN A 223      -9.471   7.277   4.341  1.00 96.45           O  
ATOM   3591  CG  GLN A 223      -7.490   8.652   0.414  1.00 96.45           C  
ATOM   3592  HG2 GLN A 223      -7.132   7.934  -0.323  1.00 96.45           H  
ATOM   3593  HG3 GLN A 223      -6.624   9.119   0.883  1.00 96.45           H  
ATOM   3594  CD  GLN A 223      -8.282   9.698  -0.360  1.00 96.45           C  
ATOM   3595  NE2 GLN A 223      -7.608  10.604  -1.033  1.00 96.45           N  
ATOM   3596 HE21 GLN A 223      -6.600  10.627  -0.980  1.00 96.45           H  
ATOM   3597 HE22 GLN A 223      -8.152  11.280  -1.550  1.00 96.45           H  
ATOM   3598  OE1 GLN A 223      -9.504   9.718  -0.393  1.00 96.45           O  
ATOM   3599  N   ARG A 224     -11.056   8.438   3.241  1.00 96.63           N  
ATOM   3600  H   ARG A 224     -11.219   9.110   2.504  1.00 96.63           H  
ATOM   3601  CA  ARG A 224     -12.189   7.966   4.040  1.00 96.63           C  
ATOM   3602  HA  ARG A 224     -12.006   8.255   5.075  1.00 96.63           H  
ATOM   3603  C   ARG A 224     -12.311   6.442   3.994  1.00 96.63           C  
ATOM   3604  CB  ARG A 224     -13.467   8.658   3.550  1.00 96.63           C  
ATOM   3605  HB2 ARG A 224     -13.667   8.337   2.528  1.00 96.63           H  
ATOM   3606  HB3 ARG A 224     -13.293   9.734   3.542  1.00 96.63           H  
ATOM   3607  O   ARG A 224     -12.347   5.854   2.911  1.00 96.63           O  
ATOM   3608  CG  ARG A 224     -14.699   8.373   4.424  1.00 96.63           C  
ATOM   3609  HG2 ARG A 224     -14.898   7.302   4.466  1.00 96.63           H  
ATOM   3610  HG3 ARG A 224     -14.534   8.750   5.433  1.00 96.63           H  
ATOM   3611  CD  ARG A 224     -15.894   9.085   3.789  1.00 96.63           C  
ATOM   3612  HD2 ARG A 224     -15.687  10.155   3.765  1.00 96.63           H  
ATOM   3613  HD3 ARG A 224     -15.990   8.725   2.764  1.00 96.63           H  
ATOM   3614  NE  ARG A 224     -17.157   8.863   4.512  1.00 96.63           N  
ATOM   3615  HE  ARG A 224     -17.098   8.627   5.492  1.00 96.63           H  
ATOM   3616  NH1 ARG A 224     -18.530   9.471   2.778  1.00 96.63           N  
ATOM   3617 HH11 ARG A 224     -19.457   9.610   2.403  1.00 96.63           H  
ATOM   3618 HH12 ARG A 224     -17.700   9.660   2.234  1.00 96.63           H  
ATOM   3619  NH2 ARG A 224     -19.441   8.919   4.705  1.00 96.63           N  
ATOM   3620 HH21 ARG A 224     -19.288   8.772   5.692  1.00 96.63           H  
ATOM   3621 HH22 ARG A 224     -20.334   9.275   4.395  1.00 96.63           H  
ATOM   3622  CZ  ARG A 224     -18.361   9.075   4.010  1.00 96.63           C  
ATOM   3623  N   VAL A 225     -12.500   5.839   5.164  1.00 98.07           N  
ATOM   3624  H   VAL A 225     -12.432   6.400   6.001  1.00 98.07           H  
ATOM   3625  CA  VAL A 225     -12.936   4.452   5.333  1.00 98.07           C  
ATOM   3626  HA  VAL A 225     -13.110   4.044   4.337  1.00 98.07           H  
ATOM   3627  C   VAL A 225     -14.262   4.411   6.085  1.00 98.07           C  
ATOM   3628  CB  VAL A 225     -11.847   3.570   5.971  1.00 98.07           C  
ATOM   3629  HB  VAL A 225     -10.950   3.645   5.356  1.00 98.07           H  
ATOM   3630  O   VAL A 225     -14.499   5.181   7.016  1.00 98.07           O  
ATOM   3631  CG1 VAL A 225     -11.489   3.983   7.396  1.00 98.07           C  
ATOM   3632 HG11 VAL A 225     -10.752   3.288   7.796  1.00 98.07           H  
ATOM   3633 HG12 VAL A 225     -11.041   4.977   7.385  1.00 98.07           H  
ATOM   3634 HG13 VAL A 225     -12.370   3.977   8.039  1.00 98.07           H  
ATOM   3635  CG2 VAL A 225     -12.263   2.096   6.006  1.00 98.07           C  
ATOM   3636 HG21 VAL A 225     -11.404   1.480   6.273  1.00 98.07           H  
ATOM   3637 HG22 VAL A 225     -12.619   1.778   5.025  1.00 98.07           H  
ATOM   3638 HG23 VAL A 225     -13.052   1.933   6.740  1.00 98.07           H  
ATOM   3639  N   VAL A 226     -15.149   3.512   5.662  1.00 98.29           N  
ATOM   3640  H   VAL A 226     -14.869   2.899   4.909  1.00 98.29           H  
ATOM   3641  CA  VAL A 226     -16.441   3.286   6.315  1.00 98.29           C  
ATOM   3642  HA  VAL A 226     -16.444   3.804   7.274  1.00 98.29           H  
ATOM   3643  C   VAL A 226     -16.613   1.802   6.582  1.00 98.29           C  
ATOM   3644  CB  VAL A 226     -17.622   3.835   5.490  1.00 98.29           C  
ATOM   3645  HB  VAL A 226     -17.691   3.286   4.551  1.00 98.29           H  
ATOM   3646  O   VAL A 226     -16.518   0.997   5.656  1.00 98.29           O  
ATOM   3647  CG1 VAL A 226     -18.958   3.670   6.233  1.00 98.29           C  
ATOM   3648 HG11 VAL A 226     -18.904   4.175   7.198  1.00 98.29           H  
ATOM   3649 HG12 VAL A 226     -19.766   4.109   5.648  1.00 98.29           H  
ATOM   3650 HG13 VAL A 226     -19.177   2.615   6.393  1.00 98.29           H  
ATOM   3651  CG2 VAL A 226     -17.450   5.324   5.163  1.00 98.29           C  
ATOM   3652 HG21 VAL A 226     -16.583   5.465   4.518  1.00 98.29           H  
ATOM   3653 HG22 VAL A 226     -17.297   5.888   6.083  1.00 98.29           H  
ATOM   3654 HG23 VAL A 226     -18.330   5.705   4.646  1.00 98.29           H  
ATOM   3655  N   TYR A 227     -16.938   1.458   7.824  1.00 98.47           N  
ATOM   3656  H   TYR A 227     -17.012   2.197   8.509  1.00 98.47           H  
ATOM   3657  CA  TYR A 227     -17.268   0.103   8.253  1.00 98.47           C  
ATOM   3658  HA  TYR A 227     -17.037  -0.599   7.451  1.00 98.47           H  
ATOM   3659  C   TYR A 227     -18.753   0.011   8.579  1.00 98.47           C  
ATOM   3660  CB  TYR A 227     -16.438  -0.299   9.476  1.00 98.47           C  
ATOM   3661  HB2 TYR A 227     -16.618  -1.353   9.685  1.00 98.47           H  
ATOM   3662  HB3 TYR A 227     -16.781   0.266  10.343  1.00 98.47           H  
ATOM   3663  O   TYR A 227     -19.303   0.874   9.264  1.00 98.47           O  
ATOM   3664  CG  TYR A 227     -14.953  -0.085   9.312  1.00 98.47           C  
ATOM   3665  CD1 TYR A 227     -14.164  -1.061   8.675  1.00 98.47           C  
ATOM   3666  HD1 TYR A 227     -14.605  -1.972   8.299  1.00 98.47           H  
ATOM   3667  CD2 TYR A 227     -14.363   1.100   9.791  1.00 98.47           C  
ATOM   3668  HD2 TYR A 227     -14.967   1.860  10.266  1.00 98.47           H  
ATOM   3669  CE1 TYR A 227     -12.781  -0.853   8.532  1.00 98.47           C  
ATOM   3670  HE1 TYR A 227     -12.152  -1.588   8.052  1.00 98.47           H  
ATOM   3671  CE2 TYR A 227     -12.980   1.295   9.660  1.00 98.47           C  
ATOM   3672  HE2 TYR A 227     -12.512   2.186  10.050  1.00 98.47           H  
ATOM   3673  OH  TYR A 227     -10.853   0.496   8.920  1.00 98.47           O  
ATOM   3674  HH  TYR A 227     -10.532   1.318   9.298  1.00 98.47           H  
ATOM   3675  CZ  TYR A 227     -12.187   0.318   9.032  1.00 98.47           C  
ATOM   3676  N   ARG A 228     -19.405  -1.062   8.133  1.00 98.40           N  
ATOM   3677  H   ARG A 228     -18.896  -1.715   7.555  1.00 98.40           H  
ATOM   3678  CA  ARG A 228     -20.734  -1.453   8.615  1.00 98.40           C  
ATOM   3679  HA  ARG A 228     -21.071  -0.737   9.365  1.00 98.40           H  
ATOM   3680  C   ARG A 228     -20.608  -2.799   9.300  1.00 98.40           C  
ATOM   3681  CB  ARG A 228     -21.780  -1.476   7.498  1.00 98.40           C  
ATOM   3682  HB2 ARG A 228     -21.571  -2.303   6.819  1.00 98.40           H  
ATOM   3683  HB3 ARG A 228     -22.754  -1.653   7.954  1.00 98.40           H  
ATOM   3684  O   ARG A 228     -20.294  -3.795   8.651  1.00 98.40           O  
ATOM   3685  CG  ARG A 228     -21.839  -0.154   6.726  1.00 98.40           C  
ATOM   3686  HG2 ARG A 228     -20.897  -0.010   6.198  1.00 98.40           H  
ATOM   3687  HG3 ARG A 228     -21.966   0.669   7.428  1.00 98.40           H  
ATOM   3688  CD  ARG A 228     -23.002  -0.142   5.722  1.00 98.40           C  
ATOM   3689  HD2 ARG A 228     -22.941  -1.000   5.053  1.00 98.40           H  
ATOM   3690  HD3 ARG A 228     -23.937  -0.222   6.275  1.00 98.40           H  
ATOM   3691  NE  ARG A 228     -23.014   1.107   4.938  1.00 98.40           N  
ATOM   3692  HE  ARG A 228     -23.725   1.783   5.178  1.00 98.40           H  
ATOM   3693  NH1 ARG A 228     -21.179   0.674   3.610  1.00 98.40           N  
ATOM   3694 HH11 ARG A 228     -20.465   0.983   2.965  1.00 98.40           H  
ATOM   3695 HH12 ARG A 228     -21.178  -0.292   3.903  1.00 98.40           H  
ATOM   3696  NH2 ARG A 228     -22.174   2.669   3.518  1.00 98.40           N  
ATOM   3697 HH21 ARG A 228     -21.462   2.949   2.859  1.00 98.40           H  
ATOM   3698 HH22 ARG A 228     -22.863   3.335   3.837  1.00 98.40           H  
ATOM   3699  CZ  ARG A 228     -22.125   1.470   4.027  1.00 98.40           C  
ATOM   3700  N   LEU A 229     -20.832  -2.805  10.604  1.00 98.36           N  
ATOM   3701  H   LEU A 229     -21.111  -1.938  11.040  1.00 98.36           H  
ATOM   3702  CA  LEU A 229     -20.682  -3.962  11.472  1.00 98.36           C  
ATOM   3703  HA  LEU A 229     -20.173  -4.756  10.926  1.00 98.36           H  
ATOM   3704  C   LEU A 229     -22.064  -4.463  11.885  1.00 98.36           C  
ATOM   3705  CB  LEU A 229     -19.821  -3.604  12.700  1.00 98.36           C  
ATOM   3706  HB2 LEU A 229     -20.432  -3.027  13.394  1.00 98.36           H  
ATOM   3707  HB3 LEU A 229     -19.548  -4.534  13.199  1.00 98.36           H  
ATOM   3708  O   LEU A 229     -22.941  -3.662  12.210  1.00 98.36           O  
ATOM   3709  CG  LEU A 229     -18.537  -2.800  12.417  1.00 98.36           C  
ATOM   3710  HG  LEU A 229     -18.794  -1.835  11.979  1.00 98.36           H  
ATOM   3711  CD1 LEU A 229     -17.781  -2.535  13.713  1.00 98.36           C  
ATOM   3712 HD11 LEU A 229     -17.398  -3.473  14.115  1.00 98.36           H  
ATOM   3713 HD12 LEU A 229     -16.929  -1.885  13.514  1.00 98.36           H  
ATOM   3714 HD13 LEU A 229     -18.431  -2.053  14.443  1.00 98.36           H  
ATOM   3715  CD2 LEU A 229     -17.616  -3.550  11.462  1.00 98.36           C  
ATOM   3716 HD21 LEU A 229     -18.055  -3.560  10.464  1.00 98.36           H  
ATOM   3717 HD22 LEU A 229     -16.643  -3.061  11.415  1.00 98.36           H  
ATOM   3718 HD23 LEU A 229     -17.485  -4.576  11.808  1.00 98.36           H  
ATOM   3719  N   ILE A 230     -22.255  -5.778  11.893  1.00 97.73           N  
ATOM   3720  H   ILE A 230     -21.473  -6.372  11.657  1.00 97.73           H  
ATOM   3721  CA  ILE A 230     -23.447  -6.404  12.469  1.00 97.73           C  
ATOM   3722  HA  ILE A 230     -24.247  -5.668  12.547  1.00 97.73           H  
ATOM   3723  C   ILE A 230     -23.100  -6.862  13.877  1.00 97.73           C  
ATOM   3724  CB  ILE A 230     -23.976  -7.558  11.596  1.00 97.73           C  
ATOM   3725  HB  ILE A 230     -23.161  -8.253  11.392  1.00 97.73           H  
ATOM   3726  O   ILE A 230     -22.243  -7.726  14.054  1.00 97.73           O  
ATOM   3727  CG1 ILE A 230     -24.520  -6.991  10.269  1.00 97.73           C  
ATOM   3728 HG12 ILE A 230     -23.816  -6.265   9.863  1.00 97.73           H  
ATOM   3729 HG13 ILE A 230     -25.451  -6.457  10.460  1.00 97.73           H  
ATOM   3730  CG2 ILE A 230     -25.111  -8.305  12.326  1.00 97.73           C  
ATOM   3731 HG21 ILE A 230     -25.526  -9.101  11.707  1.00 97.73           H  
ATOM   3732 HG22 ILE A 230     -25.907  -7.608  12.587  1.00 97.73           H  
ATOM   3733 HG23 ILE A 230     -24.745  -8.772  13.240  1.00 97.73           H  
ATOM   3734  CD1 ILE A 230     -24.777  -8.075   9.215  1.00 97.73           C  
ATOM   3735 HD11 ILE A 230     -25.128  -7.599   8.299  1.00 97.73           H  
ATOM   3736 HD12 ILE A 230     -23.858  -8.628   9.020  1.00 97.73           H  
ATOM   3737 HD13 ILE A 230     -25.552  -8.765   9.547  1.00 97.73           H  
ATOM   3738  N   LEU A 231     -23.800  -6.308  14.862  1.00 97.11           N  
ATOM   3739  H   LEU A 231     -24.499  -5.621  14.618  1.00 97.11           H  
ATOM   3740  CA  LEU A 231     -23.796  -6.785  16.236  1.00 97.11           C  
ATOM   3741  HA  LEU A 231     -22.880  -7.347  16.422  1.00 97.11           H  
ATOM   3742  C   LEU A 231     -24.993  -7.718  16.435  1.00 97.11           C  
ATOM   3743  CB  LEU A 231     -23.812  -5.572  17.178  1.00 97.11           C  
ATOM   3744  HB2 LEU A 231     -22.897  -4.999  17.034  1.00 97.11           H  
ATOM   3745  HB3 LEU A 231     -24.650  -4.937  16.890  1.00 97.11           H  
ATOM   3746  O   LEU A 231     -26.147  -7.310  16.314  1.00 97.11           O  
ATOM   3747  CG  LEU A 231     -23.954  -5.934  18.667  1.00 97.11           C  
ATOM   3748  HG  LEU A 231     -24.830  -6.566  18.812  1.00 97.11           H  
ATOM   3749  CD1 LEU A 231     -22.720  -6.664  19.201  1.00 97.11           C  
ATOM   3750 HD11 LEU A 231     -22.849  -6.868  20.264  1.00 97.11           H  
ATOM   3751 HD12 LEU A 231     -21.827  -6.055  19.057  1.00 97.11           H  
ATOM   3752 HD13 LEU A 231     -22.593  -7.617  18.686  1.00 97.11           H  
ATOM   3753  CD2 LEU A 231     -24.157  -4.662  19.488  1.00 97.11           C  
ATOM   3754 HD21 LEU A 231     -23.237  -4.078  19.509  1.00 97.11           H  
ATOM   3755 HD22 LEU A 231     -24.956  -4.064  19.049  1.00 97.11           H  
ATOM   3756 HD23 LEU A 231     -24.449  -4.927  20.504  1.00 97.11           H  
ATOM   3757  N   ARG A 232     -24.716  -8.976  16.767  1.00 95.71           N  
ATOM   3758  H   ARG A 232     -23.742  -9.225  16.858  1.00 95.71           H  
ATOM   3759  CA  ARG A 232     -25.717  -9.997  17.069  1.00 95.71           C  
ATOM   3760  HA  ARG A 232     -26.705  -9.642  16.777  1.00 95.71           H  
ATOM   3761  C   ARG A 232     -25.735 -10.270  18.564  1.00 95.71           C  
ATOM   3762  CB  ARG A 232     -25.424 -11.244  16.231  1.00 95.71           C  
ATOM   3763  HB2 ARG A 232     -25.510 -10.961  15.181  1.00 95.71           H  
ATOM   3764  HB3 ARG A 232     -24.404 -11.582  16.411  1.00 95.71           H  
ATOM   3765  O   ARG A 232     -24.828 -10.912  19.093  1.00 95.71           O  
ATOM   3766  CG  ARG A 232     -26.401 -12.389  16.550  1.00 95.71           C  
ATOM   3767  HG2 ARG A 232     -27.425 -12.019  16.587  1.00 95.71           H  
ATOM   3768  HG3 ARG A 232     -26.159 -12.804  17.529  1.00 95.71           H  
ATOM   3769  CD  ARG A 232     -26.301 -13.508  15.512  1.00 95.71           C  
ATOM   3770  HD2 ARG A 232     -26.948 -14.329  15.821  1.00 95.71           H  
ATOM   3771  HD3 ARG A 232     -25.269 -13.857  15.480  1.00 95.71           H  
ATOM   3772  NE  ARG A 232     -26.720 -13.040  14.182  1.00 95.71           N  
ATOM   3773  HE  ARG A 232     -27.290 -12.206  14.159  1.00 95.71           H  
ATOM   3774  NH1 ARG A 232     -25.703 -14.661  12.908  1.00 95.71           N  
ATOM   3775 HH11 ARG A 232     -25.407 -14.975  11.995  1.00 95.71           H  
ATOM   3776 HH12 ARG A 232     -25.357 -15.092  13.753  1.00 95.71           H  
ATOM   3777  NH2 ARG A 232     -26.784 -12.961  11.930  1.00 95.71           N  
ATOM   3778 HH21 ARG A 232     -26.588 -13.324  11.008  1.00 95.71           H  
ATOM   3779 HH22 ARG A 232     -27.292 -12.095  12.040  1.00 95.71           H  
ATOM   3780  CZ  ARG A 232     -26.399 -13.559  13.015  1.00 95.71           C  
ATOM   3781  N   ASN A 233     -26.797  -9.823  19.225  1.00 91.08           N  
ATOM   3782  H   ASN A 233     -27.501  -9.317  18.707  1.00 91.08           H  
ATOM   3783  CA  ASN A 233     -27.091 -10.211  20.599  1.00 91.08           C  
ATOM   3784  HA  ASN A 233     -26.162 -10.338  21.156  1.00 91.08           H  
ATOM   3785  C   ASN A 233     -27.837 -11.553  20.584  1.00 91.08           C  
ATOM   3786  CB  ASN A 233     -27.904  -9.095  21.271  1.00 91.08           C  
ATOM   3787  HB2 ASN A 233     -28.257  -9.450  22.240  1.00 91.08           H  
ATOM   3788  HB3 ASN A 233     -28.777  -8.863  20.661  1.00 91.08           H  
ATOM   3789  O   ASN A 233     -28.851 -11.682  19.886  1.00 91.08           O  
ATOM   3790  CG  ASN A 233     -27.089  -7.833  21.508  1.00 91.08           C  
ATOM   3791  ND2 ASN A 233     -27.603  -6.674  21.176  1.00 91.08           N  
ATOM   3792 HD21 ASN A 233     -27.040  -5.866  21.403  1.00 91.08           H  
ATOM   3793 HD22 ASN A 233     -28.500  -6.620  20.715  1.00 91.08           H  
ATOM   3794  OD1 ASN A 233     -25.998  -7.852  22.039  1.00 91.08           O  
ATOM   3795  N   LYS A 234     -27.342 -12.543  21.337  1.00 77.19           N  
ATOM   3796  H   LYS A 234     -26.540 -12.348  21.918  1.00 77.19           H  
ATOM   3797  CA  LYS A 234     -28.147 -13.722  21.679  1.00 77.19           C  
ATOM   3798  HA  LYS A 234     -28.681 -14.071  20.795  1.00 77.19           H  
ATOM   3799  C   LYS A 234     -29.206 -13.297  22.696  1.00 77.19           C  
ATOM   3800  CB  LYS A 234     -27.279 -14.864  22.224  1.00 77.19           C  
ATOM   3801  HB2 LYS A 234     -27.931 -15.549  22.765  1.00 77.19           H  
ATOM   3802  HB3 LYS A 234     -26.549 -14.469  22.931  1.00 77.19           H  
ATOM   3803  O   LYS A 234     -28.886 -12.564  23.630  1.00 77.19           O  
ATOM   3804  CG  LYS A 234     -26.573 -15.643  21.103  1.00 77.19           C  
ATOM   3805  HG2 LYS A 234     -25.840 -15.003  20.611  1.00 77.19           H  
ATOM   3806  HG3 LYS A 234     -27.314 -15.970  20.374  1.00 77.19           H  
ATOM   3807  CD  LYS A 234     -25.879 -16.872  21.698  1.00 77.19           C  
ATOM   3808  HD2 LYS A 234     -25.084 -16.537  22.365  1.00 77.19           H  
ATOM   3809  HD3 LYS A 234     -26.609 -17.430  22.285  1.00 77.19           H  
ATOM   3810  CE  LYS A 234     -25.300 -17.790  20.620  1.00 77.19           C  
ATOM   3811  HE2 LYS A 234     -26.095 -18.031  19.914  1.00 77.19           H  
ATOM   3812  HE3 LYS A 234     -24.514 -17.252  20.091  1.00 77.19           H  
ATOM   3813  NZ  LYS A 234     -24.775 -19.031  21.244  1.00 77.19           N  
ATOM   3814  HZ1 LYS A 234     -25.511 -19.477  21.772  1.00 77.19           H  
ATOM   3815  HZ2 LYS A 234     -24.041 -18.814  21.904  1.00 77.19           H  
ATOM   3816  HZ3 LYS A 234     -24.437 -19.692  20.560  1.00 77.19           H  
ATOM   3817  N   GLU A 235     -30.445 -13.703  22.438  1.00 61.20           N  
ATOM   3818  H   GLU A 235     -30.582 -14.381  21.703  1.00 61.20           H  
ATOM   3819  CA  GLU A 235     -31.545 -13.598  23.405  1.00 61.20           C  
ATOM   3820  HA  GLU A 235     -31.538 -12.613  23.872  1.00 61.20           H  
ATOM   3821  C   GLU A 235     -31.342 -14.575  24.562  1.00 61.20           C  
ATOM   3822  CB  GLU A 235     -32.897 -13.797  22.695  1.00 61.20           C  
ATOM   3823  HB2 GLU A 235     -33.673 -13.988  23.436  1.00 61.20           H  
ATOM   3824  HB3 GLU A 235     -32.833 -14.653  22.023  1.00 61.20           H  
ATOM   3825  O   GLU A 235     -30.805 -15.681  24.303  1.00 61.20           O  
ATOM   3826  CG  GLU A 235     -33.274 -12.531  21.906  1.00 61.20           C  
ATOM   3827  HG2 GLU A 235     -32.417 -12.228  21.304  1.00 61.20           H  
ATOM   3828  HG3 GLU A 235     -33.467 -11.723  22.612  1.00 61.20           H  
ATOM   3829  CD  GLU A 235     -34.481 -12.673  20.964  1.00 61.20           C  
ATOM   3830  OE1 GLU A 235     -34.531 -11.825  20.031  1.00 61.20           O  
ATOM   3831  OE2 GLU A 235     -35.300 -13.605  21.127  1.00 61.20           O  
ATOM   3832  OXT GLU A 235     -31.674 -14.143  25.685  1.00 61.20           O  
TER    3833      GLU A 235                                                       
END   
