# Supplementary material for: Widespread Horizontal Gene Transfer Among Animal Viruses
Source: bioRxiv. 2024 Mar 26:2024.03.25.586562. Preprint. [Version 2] doi: 10.1101/2024.03.25.586562 (PMC11071296; doi:10.1101/2024.03.25.586562)
Supplement: Supplement 7 [file media-7.zip › File7_PDB/Papilloma7983_L2.pdb]

ATOM      1  N   MET A   1     -48.309 -77.651 -28.901  1.00 51.85           N  
ATOM      2  H   MET A   1     -48.998 -77.234 -29.510  1.00 51.85           H  
ATOM      3  H2  MET A   1     -48.588 -78.598 -28.686  1.00 51.85           H  
ATOM      4  H3  MET A   1     -47.426 -77.680 -29.391  1.00 51.85           H  
ATOM      5  CA  MET A   1     -48.155 -76.860 -27.658  1.00 51.85           C  
ATOM      6  HA  MET A   1     -49.107 -76.808 -27.131  1.00 51.85           H  
ATOM      7  C   MET A   1     -47.731 -75.439 -28.024  1.00 51.85           C  
ATOM      8  CB  MET A   1     -47.114 -77.501 -26.721  1.00 51.85           C  
ATOM      9  HB2 MET A   1     -46.183 -77.666 -27.263  1.00 51.85           H  
ATOM     10  HB3 MET A   1     -46.911 -76.809 -25.903  1.00 51.85           H  
ATOM     11  O   MET A   1     -46.596 -75.245 -28.437  1.00 51.85           O  
ATOM     12  CG  MET A   1     -47.576 -78.828 -26.109  1.00 51.85           C  
ATOM     13  HG2 MET A   1     -48.502 -78.666 -25.558  1.00 51.85           H  
ATOM     14  HG3 MET A   1     -47.761 -79.552 -26.902  1.00 51.85           H  
ATOM     15  SD  MET A   1     -46.346 -79.519 -24.978  1.00 51.85           S  
ATOM     16  CE  MET A   1     -47.188 -81.032 -24.433  1.00 51.85           C  
ATOM     17  HE1 MET A   1     -47.387 -81.676 -25.290  1.00 51.85           H  
ATOM     18  HE2 MET A   1     -46.551 -81.567 -23.728  1.00 51.85           H  
ATOM     19  HE3 MET A   1     -48.127 -80.778 -23.941  1.00 51.85           H  
ATOM     20  N   LEU A   2     -48.636 -74.457 -27.956  1.00 63.28           N  
ATOM     21  H   LEU A   2     -49.555 -74.640 -27.580  1.00 63.28           H  
ATOM     22  CA  LEU A   2     -48.321 -73.051 -28.250  1.00 63.28           C  
ATOM     23  HA  LEU A   2     -47.667 -72.997 -29.120  1.00 63.28           H  
ATOM     24  C   LEU A   2     -47.565 -72.436 -27.065  1.00 63.28           C  
ATOM     25  CB  LEU A   2     -49.625 -72.286 -28.569  1.00 63.28           C  
ATOM     26  HB2 LEU A   2     -49.557 -71.273 -28.172  1.00 63.28           H  
ATOM     27  HB3 LEU A   2     -50.456 -72.762 -28.048  1.00 63.28           H  
ATOM     28  O   LEU A   2     -48.115 -72.289 -25.976  1.00 63.28           O  
ATOM     29  CG  LEU A   2     -49.923 -72.203 -30.082  1.00 63.28           C  
ATOM     30  HG  LEU A   2     -49.386 -72.996 -30.604  1.00 63.28           H  
ATOM     31  CD1 LEU A   2     -51.411 -72.388 -30.364  1.00 63.28           C  
ATOM     32 HD11 LEU A   2     -51.742 -73.366 -30.015  1.00 63.28           H  
ATOM     33 HD12 LEU A   2     -51.593 -72.326 -31.437  1.00 63.28           H  
ATOM     34 HD13 LEU A   2     -51.991 -71.612 -29.864  1.00 63.28           H  
ATOM     35  CD2 LEU A   2     -49.486 -70.849 -30.645  1.00 63.28           C  
ATOM     36 HD21 LEU A   2     -49.661 -70.828 -31.720  1.00 63.28           H  
ATOM     37 HD22 LEU A   2     -50.056 -70.044 -30.182  1.00 63.28           H  
ATOM     38 HD23 LEU A   2     -48.422 -70.695 -30.463  1.00 63.28           H  
ATOM     39  N   HIS A   3     -46.294 -72.092 -27.270  1.00 69.37           N  
ATOM     40  H   HIS A   3     -45.882 -72.258 -28.177  1.00 69.37           H  
ATOM     41  CA  HIS A   3     -45.510 -71.358 -26.282  1.00 69.37           C  
ATOM     42  HA  HIS A   3     -45.559 -71.882 -25.327  1.00 69.37           H  
ATOM     43  C   HIS A   3     -46.111 -69.959 -26.080  1.00 69.37           C  
ATOM     44  CB  HIS A   3     -44.034 -71.299 -26.715  1.00 69.37           C  
ATOM     45  HB2 HIS A   3     -43.955 -71.318 -27.802  1.00 69.37           H  
ATOM     46  HB3 HIS A   3     -43.610 -70.354 -26.377  1.00 69.37           H  
ATOM     47  O   HIS A   3     -46.035 -69.095 -26.953  1.00 69.37           O  
ATOM     48  CG  HIS A   3     -43.190 -72.404 -26.129  1.00 69.37           C  
ATOM     49  CD2 HIS A   3     -41.943 -72.255 -25.583  1.00 69.37           C  
ATOM     50  HD2 HIS A   3     -41.380 -71.336 -25.519  1.00 69.37           H  
ATOM     51  ND1 HIS A   3     -43.534 -73.732 -25.989  1.00 69.37           N  
ATOM     52  HD1 HIS A   3     -44.362 -74.181 -26.353  1.00 69.37           H  
ATOM     53  CE1 HIS A   3     -42.521 -74.361 -25.365  1.00 69.37           C  
ATOM     54  HE1 HIS A   3     -42.486 -75.415 -25.132  1.00 69.37           H  
ATOM     55  NE2 HIS A   3     -41.536 -73.495 -25.093  1.00 69.37           N  
ATOM     56  N   LYS A   4     -46.714 -69.726 -24.909  1.00 79.24           N  
ATOM     57  H   LYS A   4     -46.815 -70.507 -24.277  1.00 79.24           H  
ATOM     58  CA  LYS A   4     -47.208 -68.411 -24.486  1.00 79.24           C  
ATOM     59  HA  LYS A   4     -47.866 -68.027 -25.266  1.00 79.24           H  
ATOM     60  C   LYS A   4     -46.009 -67.467 -24.341  1.00 79.24           C  
ATOM     61  CB  LYS A   4     -48.025 -68.587 -23.188  1.00 79.24           C  
ATOM     62  HB2 LYS A   4     -47.354 -68.837 -22.366  1.00 79.24           H  
ATOM     63  HB3 LYS A   4     -48.704 -69.428 -23.331  1.00 79.24           H  
ATOM     64  O   LYS A   4     -45.209 -67.609 -23.417  1.00 79.24           O  
ATOM     65  CG  LYS A   4     -48.873 -67.361 -22.805  1.00 79.24           C  
ATOM     66  HG2 LYS A   4     -49.513 -67.095 -23.646  1.00 79.24           H  
ATOM     67  HG3 LYS A   4     -48.217 -66.519 -22.580  1.00 79.24           H  
ATOM     68  CD  LYS A   4     -49.754 -67.672 -21.579  1.00 79.24           C  
ATOM     69  HD2 LYS A   4     -50.352 -68.558 -21.793  1.00 79.24           H  
ATOM     70  HD3 LYS A   4     -49.113 -67.883 -20.723  1.00 79.24           H  
ATOM     71  CE  LYS A   4     -50.698 -66.505 -21.243  1.00 79.24           C  
ATOM     72  HE2 LYS A   4     -50.099 -65.623 -21.016  1.00 79.24           H  
ATOM     73  HE3 LYS A   4     -51.294 -66.280 -22.127  1.00 79.24           H  
ATOM     74  NZ  LYS A   4     -51.600 -66.821 -20.100  1.00 79.24           N  
ATOM     75  HZ1 LYS A   4     -51.080 -67.025 -19.259  1.00 79.24           H  
ATOM     76  HZ2 LYS A   4     -52.181 -67.619 -20.312  1.00 79.24           H  
ATOM     77  HZ3 LYS A   4     -52.220 -66.047 -19.907  1.00 79.24           H  
ATOM     78  N   ARG A   5     -45.858 -66.511 -25.263  1.00 79.67           N  
ATOM     79  H   ARG A   5     -46.496 -66.520 -26.045  1.00 79.67           H  
ATOM     80  CA  ARG A   5     -44.786 -65.503 -25.231  1.00 79.67           C  
ATOM     81  HA  ARG A   5     -43.834 -66.026 -25.140  1.00 79.67           H  
ATOM     82  C   ARG A   5     -44.978 -64.621 -23.988  1.00 79.67           C  
ATOM     83  CB  ARG A   5     -44.799 -64.723 -26.567  1.00 79.67           C  
ATOM     84  HB2 ARG A   5     -45.613 -63.999 -26.563  1.00 79.67           H  
ATOM     85  HB3 ARG A   5     -44.995 -65.433 -27.371  1.00 79.67           H  
ATOM     86  O   ARG A   5     -45.898 -63.810 -23.940  1.00 79.67           O  
ATOM     87  CG  ARG A   5     -43.477 -64.010 -26.904  1.00 79.67           C  
ATOM     88  HG2 ARG A   5     -42.670 -64.742 -26.924  1.00 79.67           H  
ATOM     89  HG3 ARG A   5     -43.263 -63.262 -26.140  1.00 79.67           H  
ATOM     90  CD  ARG A   5     -43.572 -63.324 -28.280  1.00 79.67           C  
ATOM     91  HD2 ARG A   5     -43.831 -64.075 -29.027  1.00 79.67           H  
ATOM     92  HD3 ARG A   5     -44.371 -62.583 -28.243  1.00 79.67           H  
ATOM     93  NE  ARG A   5     -42.309 -62.664 -28.679  1.00 79.67           N  
ATOM     94  HE  ARG A   5     -41.510 -62.796 -28.076  1.00 79.67           H  
ATOM     95  NH1 ARG A   5     -43.070 -61.702 -30.629  1.00 79.67           N  
ATOM     96 HH11 ARG A   5     -42.896 -61.165 -31.466  1.00 79.67           H  
ATOM     97 HH12 ARG A   5     -43.989 -62.091 -30.474  1.00 79.67           H  
ATOM     98  NH2 ARG A   5     -40.949 -61.412 -30.026  1.00 79.67           N  
ATOM     99 HH21 ARG A   5     -40.155 -61.572 -29.423  1.00 79.67           H  
ATOM    100 HH22 ARG A   5     -40.819 -60.870 -30.868  1.00 79.67           H  
ATOM    101  CZ  ARG A   5     -42.117 -61.933 -29.769  1.00 79.67           C  
ATOM    102  N   ARG A   6     -44.150 -64.801 -22.954  1.00 82.48           N  
ATOM    103  H   ARG A   6     -43.482 -65.556 -23.013  1.00 82.48           H  
ATOM    104  CA  ARG A   6     -44.125 -63.915 -21.775  1.00 82.48           C  
ATOM    105  HA  ARG A   6     -45.148 -63.750 -21.438  1.00 82.48           H  
ATOM    106  C   ARG A   6     -43.565 -62.547 -22.179  1.00 82.48           C  
ATOM    107  CB  ARG A   6     -43.317 -64.549 -20.623  1.00 82.48           C  
ATOM    108  HB2 ARG A   6     -42.425 -65.034 -21.020  1.00 82.48           H  
ATOM    109  HB3 ARG A   6     -42.993 -63.754 -19.952  1.00 82.48           H  
ATOM    110  O   ARG A   6     -42.566 -62.487 -22.900  1.00 82.48           O  
ATOM    111  CG  ARG A   6     -44.141 -65.556 -19.798  1.00 82.48           C  
ATOM    112  HG2 ARG A   6     -44.494 -66.364 -20.438  1.00 82.48           H  
ATOM    113  HG3 ARG A   6     -45.002 -65.033 -19.383  1.00 82.48           H  
ATOM    114  CD  ARG A   6     -43.306 -66.144 -18.646  1.00 82.48           C  
ATOM    115  HD2 ARG A   6     -42.695 -65.349 -18.218  1.00 82.48           H  
ATOM    116  HD3 ARG A   6     -42.642 -66.910 -19.047  1.00 82.48           H  
ATOM    117  NE  ARG A   6     -44.146 -66.711 -17.568  1.00 82.48           N  
ATOM    118  HE  ARG A   6     -45.148 -66.633 -17.671  1.00 82.48           H  
ATOM    119  NH1 ARG A   6     -42.446 -67.406 -16.180  1.00 82.48           N  
ATOM    120 HH11 ARG A   6     -42.140 -67.797 -15.300  1.00 82.48           H  
ATOM    121 HH12 ARG A   6     -41.756 -67.137 -16.867  1.00 82.48           H  
ATOM    122  NH2 ARG A   6     -44.553 -67.600 -15.500  1.00 82.48           N  
ATOM    123 HH21 ARG A   6     -44.206 -67.981 -14.632  1.00 82.48           H  
ATOM    124 HH22 ARG A   6     -45.549 -67.464 -15.603  1.00 82.48           H  
ATOM    125  CZ  ARG A   6     -43.713 -67.235 -16.429  1.00 82.48           C  
ATOM    126  N   LYS A   7     -44.199 -61.459 -21.718  1.00 82.84           N  
ATOM    127  H   LYS A   7     -45.001 -61.590 -21.118  1.00 82.84           H  
ATOM    128  CA  LYS A   7     -43.633 -60.105 -21.830  1.00 82.84           C  
ATOM    129  HA  LYS A   7     -43.481 -59.859 -22.881  1.00 82.84           H  
ATOM    130  C   LYS A   7     -42.262 -60.115 -21.149  1.00 82.84           C  
ATOM    131  CB  LYS A   7     -44.550 -59.039 -21.192  1.00 82.84           C  
ATOM    132  HB2 LYS A   7     -43.948 -58.154 -20.990  1.00 82.84           H  
ATOM    133  HB3 LYS A   7     -44.929 -59.404 -20.237  1.00 82.84           H  
ATOM    134  O   LYS A   7     -42.151 -60.539 -20.002  1.00 82.84           O  
ATOM    135  CG  LYS A   7     -45.724 -58.609 -22.094  1.00 82.84           C  
ATOM    136  HG2 LYS A   7     -46.380 -59.462 -22.267  1.00 82.84           H  
ATOM    137  HG3 LYS A   7     -45.328 -58.269 -23.051  1.00 82.84           H  
ATOM    138  CD  LYS A   7     -46.529 -57.463 -21.450  1.00 82.84           C  
ATOM    139  HD2 LYS A   7     -46.971 -57.819 -20.519  1.00 82.84           H  
ATOM    140  HD3 LYS A   7     -45.848 -56.645 -21.217  1.00 82.84           H  
ATOM    141  CE  LYS A   7     -47.638 -56.940 -22.380  1.00 82.84           C  
ATOM    142  HE2 LYS A   7     -47.179 -56.615 -23.315  1.00 82.84           H  
ATOM    143  HE3 LYS A   7     -48.321 -57.757 -22.608  1.00 82.84           H  
ATOM    144  NZ  LYS A   7     -48.386 -55.805 -21.771  1.00 82.84           N  
ATOM    145  HZ1 LYS A   7     -47.768 -55.033 -21.564  1.00 82.84           H  
ATOM    146  HZ2 LYS A   7     -49.100 -55.458 -22.397  1.00 82.84           H  
ATOM    147  HZ3 LYS A   7     -48.834 -56.076 -20.908  1.00 82.84           H  
ATOM    148  N   ARG A   8     -41.225 -59.713 -21.883  1.00 82.52           N  
ATOM    149  H   ARG A   8     -41.423 -59.321 -22.792  1.00 82.52           H  
ATOM    150  CA  ARG A   8     -39.898 -59.456 -21.312  1.00 82.52           C  
ATOM    151  HA  ARG A   8     -39.698 -60.176 -20.518  1.00 82.52           H  
ATOM    152  C   ARG A   8     -39.940 -58.072 -20.664  1.00 82.52           C  
ATOM    153  CB  ARG A   8     -38.805 -59.578 -22.390  1.00 82.52           C  
ATOM    154  HB2 ARG A   8     -37.842 -59.347 -21.936  1.00 82.52           H  
ATOM    155  HB3 ARG A   8     -38.993 -58.850 -23.179  1.00 82.52           H  
ATOM    156  O   ARG A   8     -40.655 -57.206 -21.165  1.00 82.52           O  
ATOM    157  CG  ARG A   8     -38.750 -60.993 -22.996  1.00 82.52           C  
ATOM    158  HG2 ARG A   8     -38.600 -61.718 -22.195  1.00 82.52           H  
ATOM    159  HG3 ARG A   8     -39.693 -61.213 -23.495  1.00 82.52           H  
ATOM    160  CD  ARG A   8     -37.609 -61.126 -24.012  1.00 82.52           C  
ATOM    161  HD2 ARG A   8     -36.672 -60.922 -23.494  1.00 82.52           H  
ATOM    162  HD3 ARG A   8     -37.739 -60.378 -24.794  1.00 82.52           H  
ATOM    163  NE  ARG A   8     -37.581 -62.476 -24.619  1.00 82.52           N  
ATOM    164  HE  ARG A   8     -38.460 -62.971 -24.654  1.00 82.52           H  
ATOM    165  NH1 ARG A   8     -35.314 -62.618 -24.998  1.00 82.52           N  
ATOM    166 HH11 ARG A   8     -34.509 -63.131 -25.329  1.00 82.52           H  
ATOM    167 HH12 ARG A   8     -35.178 -61.699 -24.604  1.00 82.52           H  
ATOM    168  NH2 ARG A   8     -36.624 -64.321 -25.568  1.00 82.52           N  
ATOM    169 HH21 ARG A   8     -35.794 -64.805 -25.879  1.00 82.52           H  
ATOM    170 HH22 ARG A   8     -37.512 -64.803 -25.589  1.00 82.52           H  
ATOM    171  CZ  ARG A   8     -36.512 -63.126 -25.056  1.00 82.52           C  
ATOM    172  N   ALA A   9     -39.221 -57.894 -19.561  1.00 84.28           N  
ATOM    173  H   ALA A   9     -38.656 -58.650 -19.203  1.00 84.28           H  
ATOM    174  CA  ALA A   9     -39.094 -56.596 -18.906  1.00 84.28           C  
ATOM    175  HA  ALA A   9     -40.082 -56.252 -18.598  1.00 84.28           H  
ATOM    176  C   ALA A   9     -38.519 -55.554 -19.884  1.00 84.28           C  
ATOM    177  CB  ALA A   9     -38.240 -56.782 -17.648  1.00 84.28           C  
ATOM    178  HB1 ALA A   9     -37.278 -57.223 -17.905  1.00 84.28           H  
ATOM    179  HB2 ALA A   9     -38.076 -55.817 -17.168  1.00 84.28           H  
ATOM    180  HB3 ALA A   9     -38.756 -57.433 -16.942  1.00 84.28           H  
ATOM    181  O   ALA A   9     -37.753 -55.907 -20.790  1.00 84.28           O  
ATOM    182  N   ALA A  10     -38.918 -54.289 -19.740  1.00 86.30           N  
ATOM    183  H   ALA A  10     -39.467 -54.022 -18.936  1.00 86.30           H  
ATOM    184  CA  ALA A  10     -38.363 -53.223 -20.564  1.00 86.30           C  
ATOM    185  HA  ALA A  10     -38.481 -53.512 -21.608  1.00 86.30           H  
ATOM    186  C   ALA A  10     -36.862 -53.057 -20.247  1.00 86.30           C  
ATOM    187  CB  ALA A  10     -39.161 -51.935 -20.325  1.00 86.30           C  
ATOM    188  HB1 ALA A  10     -40.212 -52.098 -20.566  1.00 86.30           H  
ATOM    189  HB2 ALA A  10     -38.776 -51.128 -20.947  1.00 86.30           H  
ATOM    190  HB3 ALA A  10     -39.088 -51.641 -19.278  1.00 86.30           H  
ATOM    191  O   ALA A  10     -36.450 -53.314 -19.116  1.00 86.30           O  
ATOM    192  N   PRO A  11     -36.022 -52.589 -21.191  1.00 84.02           N  
ATOM    193  CA  PRO A  11     -34.603 -52.330 -20.914  1.00 84.02           C  
ATOM    194  HA  PRO A  11     -34.101 -53.279 -20.722  1.00 84.02           H  
ATOM    195  C   PRO A  11     -34.384 -51.400 -19.708  1.00 84.02           C  
ATOM    196  CB  PRO A  11     -34.052 -51.708 -22.202  1.00 84.02           C  
ATOM    197  HB2 PRO A  11     -34.122 -50.621 -22.153  1.00 84.02           H  
ATOM    198  HB3 PRO A  11     -33.022 -52.012 -22.383  1.00 84.02           H  
ATOM    199  O   PRO A  11     -33.386 -51.533 -19.006  1.00 84.02           O  
ATOM    200  CG  PRO A  11     -34.996 -52.222 -23.290  1.00 84.02           C  
ATOM    201  HG2 PRO A  11     -35.035 -51.547 -24.145  1.00 84.02           H  
ATOM    202  HG3 PRO A  11     -34.681 -53.218 -23.601  1.00 84.02           H  
ATOM    203  CD  PRO A  11     -36.343 -52.312 -22.579  1.00 84.02           C  
ATOM    204  HD2 PRO A  11     -36.866 -51.359 -22.648  1.00 84.02           H  
ATOM    205  HD3 PRO A  11     -36.940 -53.109 -23.024  1.00 84.02           H  
ATOM    206  N   GLN A  12     -35.358 -50.514 -19.462  1.00 86.81           N  
ATOM    207  H   GLN A  12     -36.157 -50.527 -20.080  1.00 86.81           H  
ATOM    208  CA  GLN A  12     -35.426 -49.568 -18.345  1.00 86.81           C  
ATOM    209  HA  GLN A  12     -34.517 -48.968 -18.308  1.00 86.81           H  
ATOM    210  C   GLN A  12     -35.548 -50.276 -16.990  1.00 86.81           C  
ATOM    211  CB  GLN A  12     -36.644 -48.650 -18.565  1.00 86.81           C  
ATOM    212  HB2 GLN A  12     -36.707 -47.939 -17.741  1.00 86.81           H  
ATOM    213  HB3 GLN A  12     -37.538 -49.273 -18.533  1.00 86.81           H  
ATOM    214  O   GLN A  12     -34.886 -49.871 -16.043  1.00 86.81           O  
ATOM    215  CG  GLN A  12     -36.640 -47.867 -19.896  1.00 86.81           C  
ATOM    216  HG2 GLN A  12     -36.343 -48.517 -20.719  1.00 86.81           H  
ATOM    217  HG3 GLN A  12     -35.925 -47.048 -19.824  1.00 86.81           H  
ATOM    218  CD  GLN A  12     -38.003 -47.282 -20.256  1.00 86.81           C  
ATOM    219  NE2 GLN A  12     -38.171 -46.757 -21.450  1.00 86.81           N  
ATOM    220 HE21 GLN A  12     -37.396 -46.617 -22.081  1.00 86.81           H  
ATOM    221 HE22 GLN A  12     -39.079 -46.335 -21.585  1.00 86.81           H  
ATOM    222  OE1 GLN A  12     -38.953 -47.296 -19.506  1.00 86.81           O  
ATOM    223  N   ASP A  13     -36.324 -51.362 -16.924  1.00 86.78           N  
ATOM    224  H   ASP A  13     -36.847 -51.641 -17.742  1.00 86.78           H  
ATOM    225  CA  ASP A  13     -36.528 -52.152 -15.703  1.00 86.78           C  
ATOM    226  HA  ASP A  13     -36.593 -51.488 -14.842  1.00 86.78           H  
ATOM    227  C   ASP A  13     -35.381 -53.142 -15.468  1.00 86.78           C  
ATOM    228  CB  ASP A  13     -37.836 -52.950 -15.811  1.00 86.78           C  
ATOM    229  HB2 ASP A  13     -37.949 -53.559 -14.914  1.00 86.78           H  
ATOM    230  HB3 ASP A  13     -37.757 -53.624 -16.664  1.00 86.78           H  
ATOM    231  O   ASP A  13     -35.055 -53.479 -14.332  1.00 86.78           O  
ATOM    232  CG  ASP A  13     -39.092 -52.097 -15.970  1.00 86.78           C  
ATOM    233  OD1 ASP A  13     -39.112 -50.967 -15.445  1.00 86.78           O  
ATOM    234  OD2 ASP A  13     -40.006 -52.602 -16.667  1.00 86.78           O  
ATOM    235  N   ILE A  14     -34.753 -53.623 -16.548  1.00 86.77           N  
ATOM    236  H   ILE A  14     -35.094 -53.328 -17.452  1.00 86.77           H  
ATOM    237  CA  ILE A  14     -33.658 -54.595 -16.462  1.00 86.77           C  
ATOM    238  HA  ILE A  14     -33.925 -55.342 -15.715  1.00 86.77           H  
ATOM    239  C   ILE A  14     -32.384 -53.914 -15.958  1.00 86.77           C  
ATOM    240  CB  ILE A  14     -33.445 -55.327 -17.807  1.00 86.77           C  
ATOM    241  HB  ILE A  14     -33.262 -54.580 -18.580  1.00 86.77           H  
ATOM    242  O   ILE A  14     -31.748 -54.448 -15.055  1.00 86.77           O  
ATOM    243  CG1 ILE A  14     -34.706 -56.138 -18.185  1.00 86.77           C  
ATOM    244 HG12 ILE A  14     -34.804 -56.986 -17.506  1.00 86.77           H  
ATOM    245 HG13 ILE A  14     -35.592 -55.516 -18.064  1.00 86.77           H  
ATOM    246  CG2 ILE A  14     -32.226 -56.270 -17.729  1.00 86.77           C  
ATOM    247 HG21 ILE A  14     -31.314 -55.699 -17.552  1.00 86.77           H  
ATOM    248 HG22 ILE A  14     -32.087 -56.811 -18.666  1.00 86.77           H  
ATOM    249 HG23 ILE A  14     -32.355 -56.984 -16.917  1.00 86.77           H  
ATOM    250  CD1 ILE A  14     -34.714 -56.649 -19.631  1.00 86.77           C  
ATOM    251 HD11 ILE A  14     -33.891 -57.341 -19.806  1.00 86.77           H  
ATOM    252 HD12 ILE A  14     -34.638 -55.808 -20.320  1.00 86.77           H  
ATOM    253 HD13 ILE A  14     -35.648 -57.179 -19.819  1.00 86.77           H  
ATOM    254  N   TYR A  15     -32.011 -52.751 -16.508  1.00 90.83           N  
ATOM    255  H   TYR A  15     -32.615 -52.330 -17.200  1.00 90.83           H  
ATOM    256  CA  TYR A  15     -30.737 -52.081 -16.215  1.00 90.83           C  
ATOM    257  HA  TYR A  15     -29.942 -52.719 -16.602  1.00 90.83           H  
ATOM    258  C   TYR A  15     -30.425 -51.888 -14.715  1.00 90.83           C  
ATOM    259  CB  TYR A  15     -30.654 -50.753 -16.980  1.00 90.83           C  
ATOM    260  HB2 TYR A  15     -30.716 -50.960 -18.048  1.00 90.83           H  
ATOM    261  HB3 TYR A  15     -31.517 -50.138 -16.725  1.00 90.83           H  
ATOM    262  O   TYR A  15     -29.328 -52.281 -14.318  1.00 90.83           O  
ATOM    263  CG  TYR A  15     -29.380 -49.963 -16.721  1.00 90.83           C  
ATOM    264  CD1 TYR A  15     -29.446 -48.732 -16.041  1.00 90.83           C  
ATOM    265  HD1 TYR A  15     -30.399 -48.353 -15.705  1.00 90.83           H  
ATOM    266  CD2 TYR A  15     -28.130 -50.457 -17.151  1.00 90.83           C  
ATOM    267  HD2 TYR A  15     -28.067 -51.412 -17.651  1.00 90.83           H  
ATOM    268  CE1 TYR A  15     -28.277 -47.978 -15.824  1.00 90.83           C  
ATOM    269  HE1 TYR A  15     -28.342 -47.023 -15.323  1.00 90.83           H  
ATOM    270  CE2 TYR A  15     -26.954 -49.715 -16.916  1.00 90.83           C  
ATOM    271  HE2 TYR A  15     -25.993 -50.080 -17.248  1.00 90.83           H  
ATOM    272  OH  TYR A  15     -25.915 -47.705 -16.090  1.00 90.83           O  
ATOM    273  HH  TYR A  15     -26.153 -46.778 -16.024  1.00 90.83           H  
ATOM    274  CZ  TYR A  15     -27.029 -48.465 -16.269  1.00 90.83           C  
ATOM    275  N   PRO A  16     -31.323 -51.360 -13.856  1.00 88.72           N  
ATOM    276  CA  PRO A  16     -30.996 -51.137 -12.446  1.00 88.72           C  
ATOM    277  HA  PRO A  16     -30.102 -50.518 -12.377  1.00 88.72           H  
ATOM    278  C   PRO A  16     -30.714 -52.443 -11.688  1.00 88.72           C  
ATOM    279  CB  PRO A  16     -32.178 -50.353 -11.863  1.00 88.72           C  
ATOM    280  HB2 PRO A  16     -32.399 -50.641 -10.835  1.00 88.72           H  
ATOM    281  HB3 PRO A  16     -31.960 -49.286 -11.914  1.00 88.72           H  
ATOM    282  O   PRO A  16     -29.698 -52.536 -11.003  1.00 88.72           O  
ATOM    283  CG  PRO A  16     -33.341 -50.672 -12.801  1.00 88.72           C  
ATOM    284  HG2 PRO A  16     -33.809 -51.611 -12.504  1.00 88.72           H  
ATOM    285  HG3 PRO A  16     -34.078 -49.869 -12.827  1.00 88.72           H  
ATOM    286  CD  PRO A  16     -32.654 -50.849 -14.149  1.00 88.72           C  
ATOM    287  HD2 PRO A  16     -32.571 -49.881 -14.645  1.00 88.72           H  
ATOM    288  HD3 PRO A  16     -33.245 -51.533 -14.757  1.00 88.72           H  
ATOM    289  N   ALA A  17     -31.547 -53.477 -11.857  1.00 89.32           N  
ATOM    290  H   ALA A  17     -32.348 -53.361 -12.461  1.00 89.32           H  
ATOM    291  CA  ALA A  17     -31.352 -54.774 -11.196  1.00 89.32           C  
ATOM    292  HA  ALA A  17     -31.252 -54.620 -10.121  1.00 89.32           H  
ATOM    293  C   ALA A  17     -30.080 -55.482 -11.688  1.00 89.32           C  
ATOM    294  CB  ALA A  17     -32.596 -55.631 -11.467  1.00 89.32           C  
ATOM    295  HB1 ALA A  17     -32.737 -55.768 -12.539  1.00 89.32           H  
ATOM    296  HB2 ALA A  17     -32.477 -56.605 -10.993  1.00 89.32           H  
ATOM    297  HB3 ALA A  17     -33.477 -55.142 -11.051  1.00 89.32           H  
ATOM    298  O   ALA A  17     -29.293 -56.031 -10.923  1.00 89.32           O  
ATOM    299  N   CYS A  18     -29.877 -55.410 -12.993  1.00 90.88           N  
ATOM    300  H   CYS A  18     -30.575 -54.925 -13.539  1.00 90.88           H  
ATOM    301  CA  CYS A  18     -28.793 -56.032 -13.715  1.00 90.88           C  
ATOM    302  HA  CYS A  18     -28.754 -57.099 -13.495  1.00 90.88           H  
ATOM    303  C   CYS A  18     -27.418 -55.406 -13.429  1.00 90.88           C  
ATOM    304  CB  CYS A  18     -29.235 -55.829 -15.143  1.00 90.88           C  
ATOM    305  HB2 CYS A  18     -29.390 -54.765 -15.322  1.00 90.88           H  
ATOM    306  HB3 CYS A  18     -30.174 -56.361 -15.291  1.00 90.88           H  
ATOM    307  O   CYS A  18     -26.406 -56.107 -13.367  1.00 90.88           O  
ATOM    308  SG  CYS A  18     -28.122 -56.378 -16.357  1.00 90.88           S  
ATOM    309  N   LYS A  19     -27.380 -54.078 -13.245  1.00 91.98           N  
ATOM    310  H   LYS A  19     -28.233 -53.554 -13.378  1.00 91.98           H  
ATOM    311  CA  LYS A  19     -26.169 -53.338 -12.880  1.00 91.98           C  
ATOM    312  HA  LYS A  19     -25.366 -53.611 -13.565  1.00 91.98           H  
ATOM    313  C   LYS A  19     -25.698 -53.720 -11.483  1.00 91.98           C  
ATOM    314  CB  LYS A  19     -26.443 -51.831 -13.003  1.00 91.98           C  
ATOM    315  HB2 LYS A  19     -26.735 -51.619 -14.032  1.00 91.98           H  
ATOM    316  HB3 LYS A  19     -27.262 -51.547 -12.342  1.00 91.98           H  
ATOM    317  O   LYS A  19     -24.500 -53.866 -11.274  1.00 91.98           O  
ATOM    318  CG  LYS A  19     -25.197 -51.004 -12.660  1.00 91.98           C  
ATOM    319  HG2 LYS A  19     -24.351 -51.387 -13.229  1.00 91.98           H  
ATOM    320  HG3 LYS A  19     -24.976 -51.088 -11.596  1.00 91.98           H  
ATOM    321  CD  LYS A  19     -25.403 -49.530 -13.012  1.00 91.98           C  
ATOM    322  HD2 LYS A  19     -26.207 -49.107 -12.409  1.00 91.98           H  
ATOM    323  HD3 LYS A  19     -25.667 -49.470 -14.068  1.00 91.98           H  
ATOM    324  CE  LYS A  19     -24.094 -48.774 -12.768  1.00 91.98           C  
ATOM    325  HE2 LYS A  19     -23.278 -49.382 -13.158  1.00 91.98           H  
ATOM    326  HE3 LYS A  19     -23.938 -48.652 -11.696  1.00 91.98           H  
ATOM    327  NZ  LYS A  19     -24.088 -47.468 -13.465  1.00 91.98           N  
ATOM    328  HZ1 LYS A  19     -24.233 -47.629 -14.452  1.00 91.98           H  
ATOM    329  HZ2 LYS A  19     -24.806 -46.856 -13.105  1.00 91.98           H  
ATOM    330  HZ3 LYS A  19     -23.182 -47.033 -13.373  1.00 91.98           H  
ATOM    331  N   ILE A  20     -26.635 -53.926 -10.556  1.00 89.83           N  
ATOM    332  H   ILE A  20     -27.601 -53.768 -10.806  1.00 89.83           H  
ATOM    333  CA  ILE A  20     -26.328 -54.388  -9.199  1.00 89.83           C  
ATOM    334  HA  ILE A  20     -25.513 -53.784  -8.800  1.00 89.83           H  
ATOM    335  C   ILE A  20     -25.827 -55.840  -9.221  1.00 89.83           C  
ATOM    336  CB  ILE A  20     -27.556 -54.200  -8.278  1.00 89.83           C  
ATOM    337  HB  ILE A  20     -28.409 -54.715  -8.722  1.00 89.83           H  
ATOM    338  O   ILE A  20     -24.879 -56.164  -8.513  1.00 89.83           O  
ATOM    339  CG1 ILE A  20     -27.904 -52.700  -8.117  1.00 89.83           C  
ATOM    340 HG12 ILE A  20     -27.196 -52.245  -7.424  1.00 89.83           H  
ATOM    341 HG13 ILE A  20     -27.807 -52.178  -9.069  1.00 89.83           H  
ATOM    342  CG2 ILE A  20     -27.280 -54.810  -6.889  1.00 89.83           C  
ATOM    343 HG21 ILE A  20     -27.168 -55.892  -6.962  1.00 89.83           H  
ATOM    344 HG22 ILE A  20     -28.104 -54.616  -6.203  1.00 89.83           H  
ATOM    345 HG23 ILE A  20     -26.366 -54.391  -6.470  1.00 89.83           H  
ATOM    346  CD1 ILE A  20     -29.330 -52.448  -7.607  1.00 89.83           C  
ATOM    347 HD11 ILE A  20     -29.539 -53.030  -6.709  1.00 89.83           H  
ATOM    348 HD12 ILE A  20     -29.443 -51.391  -7.368  1.00 89.83           H  
ATOM    349 HD13 ILE A  20     -30.051 -52.716  -8.379  1.00 89.83           H  
ATOM    350  N   SER A  21     -26.412 -56.711 -10.051  1.00 89.54           N  
ATOM    351  H   SER A  21     -27.220 -56.425 -10.585  1.00 89.54           H  
ATOM    352  CA  SER A  21     -25.983 -58.114 -10.153  1.00 89.54           C  
ATOM    353  HA  SER A  21     -25.729 -58.463  -9.152  1.00 89.54           H  
ATOM    354  C   SER A  21     -24.734 -58.338 -11.011  1.00 89.54           C  
ATOM    355  CB  SER A  21     -27.139 -58.985 -10.654  1.00 89.54           C  
ATOM    356  HB2 SER A  21     -27.977 -58.881  -9.965  1.00 89.54           H  
ATOM    357  HB3 SER A  21     -26.830 -60.030 -10.668  1.00 89.54           H  
ATOM    358  O   SER A  21     -24.213 -59.450 -11.029  1.00 89.54           O  
ATOM    359  OG  SER A  21     -27.562 -58.602 -11.948  1.00 89.54           O  
ATOM    360  HG  SER A  21     -27.203 -59.206 -12.602  1.00 89.54           H  
ATOM    361  N   GLY A  22     -24.265 -57.329 -11.754  1.00 89.77           N  
ATOM    362  H   GLY A  22     -24.745 -56.442 -11.706  1.00 89.77           H  
ATOM    363  CA  GLY A  22     -23.128 -57.451 -12.673  1.00 89.77           C  
ATOM    364  HA2 GLY A  22     -22.272 -57.847 -12.126  1.00 89.77           H  
ATOM    365  HA3 GLY A  22     -22.872 -56.459 -13.043  1.00 89.77           H  
ATOM    366  C   GLY A  22     -23.385 -58.360 -13.886  1.00 89.77           C  
ATOM    367  O   GLY A  22     -22.442 -58.746 -14.570  1.00 89.77           O  
ATOM    368  N   THR A  23     -24.641 -58.714 -14.182  1.00 91.97           N  
ATOM    369  H   THR A  23     -25.379 -58.320 -13.617  1.00 91.97           H  
ATOM    370  CA  THR A  23     -25.004 -59.703 -15.219  1.00 91.97           C  
ATOM    371  HA  THR A  23     -24.087 -60.182 -15.564  1.00 91.97           H  
ATOM    372  C   THR A  23     -25.600 -59.067 -16.476  1.00 91.97           C  
ATOM    373  CB  THR A  23     -25.885 -60.836 -14.663  1.00 91.97           C  
ATOM    374  HB  THR A  23     -26.225 -61.466 -15.485  1.00 91.97           H  
ATOM    375  O   THR A  23     -26.502 -59.630 -17.104  1.00 91.97           O  
ATOM    376  CG2 THR A  23     -25.125 -61.732 -13.690  1.00 91.97           C  
ATOM    377 HG21 THR A  23     -24.797 -61.159 -12.823  1.00 91.97           H  
ATOM    378 HG22 THR A  23     -24.247 -62.150 -14.184  1.00 91.97           H  
ATOM    379 HG23 THR A  23     -25.765 -62.549 -13.358  1.00 91.97           H  
ATOM    380  OG1 THR A  23     -27.008 -60.336 -13.973  1.00 91.97           O  
ATOM    381  HG1 THR A  23     -27.596 -61.082 -13.831  1.00 91.97           H  
ATOM    382  N   CYS A  24     -25.111 -57.883 -16.864  1.00 89.10           N  
ATOM    383  H   CYS A  24     -24.356 -57.468 -16.336  1.00 89.10           H  
ATOM    384  CA  CYS A  24     -25.730 -57.131 -17.951  1.00 89.10           C  
ATOM    385  HA  CYS A  24     -26.778 -57.425 -17.891  1.00 89.10           H  
ATOM    386  C   CYS A  24     -25.441 -57.586 -19.368  1.00 89.10           C  
ATOM    387  CB  CYS A  24     -25.629 -55.609 -17.770  1.00 89.10           C  
ATOM    388  HB2 CYS A  24     -25.924 -55.138 -18.708  1.00 89.10           H  
ATOM    389  HB3 CYS A  24     -24.593 -55.337 -17.569  1.00 89.10           H  
ATOM    390  O   CYS A  24     -24.278 -57.654 -19.755  1.00 89.10           O  
ATOM    391  SG  CYS A  24     -26.695 -54.934 -16.479  1.00 89.10           S  
ATOM    392  N   PRO A  25     -26.500 -57.801 -20.191  1.00 87.36           N  
ATOM    393  CA  PRO A  25     -26.325 -57.933 -21.623  1.00 87.36           C  
ATOM    394  HA  PRO A  25     -25.750 -58.842 -21.801  1.00 87.36           H  
ATOM    395  C   PRO A  25     -25.603 -56.688 -22.161  1.00 87.36           C  
ATOM    396  CB  PRO A  25     -27.725 -58.078 -22.232  1.00 87.36           C  
ATOM    397  HB2 PRO A  25     -27.736 -58.808 -23.041  1.00 87.36           H  
ATOM    398  HB3 PRO A  25     -28.084 -57.113 -22.592  1.00 87.36           H  
ATOM    399  O   PRO A  25     -26.005 -55.566 -21.822  1.00 87.36           O  
ATOM    400  CG  PRO A  25     -28.596 -58.524 -21.062  1.00 87.36           C  
ATOM    401  HG2 PRO A  25     -29.631 -58.203 -21.178  1.00 87.36           H  
ATOM    402  HG3 PRO A  25     -28.538 -59.607 -20.957  1.00 87.36           H  
ATOM    403  CD  PRO A  25     -27.925 -57.864 -19.866  1.00 87.36           C  
ATOM    404  HD2 PRO A  25     -28.310 -56.854 -19.726  1.00 87.36           H  
ATOM    405  HD3 PRO A  25     -28.113 -58.471 -18.980  1.00 87.36           H  
ATOM    406  N   PRO A  26     -24.582 -56.858 -23.018  1.00 87.79           N  
ATOM    407  CA  PRO A  26     -23.741 -55.757 -23.490  1.00 87.79           C  
ATOM    408  HA  PRO A  26     -23.245 -55.290 -22.639  1.00 87.79           H  
ATOM    409  C   PRO A  26     -24.540 -54.669 -24.224  1.00 87.79           C  
ATOM    410  CB  PRO A  26     -22.682 -56.416 -24.383  1.00 87.79           C  
ATOM    411  HB2 PRO A  26     -21.791 -56.622 -23.790  1.00 87.79           H  
ATOM    412  HB3 PRO A  26     -22.423 -55.796 -25.242  1.00 87.79           H  
ATOM    413  O   PRO A  26     -24.188 -53.495 -24.144  1.00 87.79           O  
ATOM    414  CG  PRO A  26     -23.317 -57.739 -24.814  1.00 87.79           C  
ATOM    415  HG2 PRO A  26     -22.566 -58.494 -25.045  1.00 87.79           H  
ATOM    416  HG3 PRO A  26     -23.971 -57.571 -25.669  1.00 87.79           H  
ATOM    417  CD  PRO A  26     -24.150 -58.121 -23.597  1.00 87.79           C  
ATOM    418  HD2 PRO A  26     -23.531 -58.656 -22.877  1.00 87.79           H  
ATOM    419  HD3 PRO A  26     -24.994 -58.737 -23.907  1.00 87.79           H  
ATOM    420  N   ASP A  27     -25.656 -55.027 -24.868  1.00 88.49           N  
ATOM    421  H   ASP A  27     -25.856 -56.011 -24.972  1.00 88.49           H  
ATOM    422  CA  ASP A  27     -26.557 -54.071 -25.526  1.00 88.49           C  
ATOM    423  HA  ASP A  27     -25.989 -53.466 -26.232  1.00 88.49           H  
ATOM    424  C   ASP A  27     -27.224 -53.092 -24.551  1.00 88.49           C  
ATOM    425  CB  ASP A  27     -27.660 -54.835 -26.280  1.00 88.49           C  
ATOM    426  HB2 ASP A  27     -28.527 -54.181 -26.384  1.00 88.49           H  
ATOM    427  HB3 ASP A  27     -27.973 -55.698 -25.693  1.00 88.49           H  
ATOM    428  O   ASP A  27     -27.364 -51.908 -24.857  1.00 88.49           O  
ATOM    429  CG  ASP A  27     -27.269 -55.277 -27.691  1.00 88.49           C  
ATOM    430  OD1 ASP A  27     -26.240 -54.786 -28.203  1.00 88.49           O  
ATOM    431  OD2 ASP A  27     -28.037 -56.097 -28.238  1.00 88.49           O  
ATOM    432  N   ILE A  28     -27.638 -53.564 -23.369  1.00 88.70           N  
ATOM    433  H   ILE A  28     -27.377 -54.507 -23.117  1.00 88.70           H  
ATOM    434  CA  ILE A  28     -28.289 -52.712 -22.363  1.00 88.70           C  
ATOM    435  HA  ILE A  28     -28.991 -52.048 -22.869  1.00 88.70           H  
ATOM    436  C   ILE A  28     -27.231 -51.820 -21.712  1.00 88.70           C  
ATOM    437  CB  ILE A  28     -29.085 -53.558 -21.339  1.00 88.70           C  
ATOM    438  HB  ILE A  28     -28.401 -54.263 -20.865  1.00 88.70           H  
ATOM    439  O   ILE A  28     -27.429 -50.611 -21.603  1.00 88.70           O  
ATOM    440  CG1 ILE A  28     -30.195 -54.356 -22.065  1.00 88.70           C  
ATOM    441 HG12 ILE A  28     -29.738 -54.999 -22.817  1.00 88.70           H  
ATOM    442 HG13 ILE A  28     -30.861 -53.662 -22.580  1.00 88.70           H  
ATOM    443  CG2 ILE A  28     -29.700 -52.674 -20.237  1.00 88.70           C  
ATOM    444 HG21 ILE A  28     -30.166 -53.289 -19.467  1.00 88.70           H  
ATOM    445 HG22 ILE A  28     -28.930 -52.080 -19.745  1.00 88.70           H  
ATOM    446 HG23 ILE A  28     -30.450 -52.006 -20.661  1.00 88.70           H  
ATOM    447  CD1 ILE A  28     -31.037 -55.258 -21.154  1.00 88.70           C  
ATOM    448 HD11 ILE A  28     -31.679 -54.655 -20.512  1.00 88.70           H  
ATOM    449 HD12 ILE A  28     -30.386 -55.880 -20.540  1.00 88.70           H  
ATOM    450 HD13 ILE A  28     -31.670 -55.900 -21.767  1.00 88.70           H  
ATOM    451  N   LEU A  29     -26.083 -52.391 -21.346  1.00 89.67           N  
ATOM    452  H   LEU A  29     -25.956 -53.379 -21.515  1.00 89.67           H  
ATOM    453  CA  LEU A  29     -25.012 -51.656 -20.679  1.00 89.67           C  
ATOM    454  HA  LEU A  29     -25.432 -51.176 -19.795  1.00 89.67           H  
ATOM    455  C   LEU A  29     -24.451 -50.533 -21.567  1.00 89.67           C  
ATOM    456  CB  LEU A  29     -23.962 -52.675 -20.211  1.00 89.67           C  
ATOM    457  HB2 LEU A  29     -24.494 -53.479 -19.701  1.00 89.67           H  
ATOM    458  HB3 LEU A  29     -23.460 -53.118 -21.071  1.00 89.67           H  
ATOM    459  O   LEU A  29     -24.430 -49.379 -21.148  1.00 89.67           O  
ATOM    460  CG  LEU A  29     -22.930 -52.074 -19.235  1.00 89.67           C  
ATOM    461  HG  LEU A  29     -23.320 -51.152 -18.805  1.00 89.67           H  
ATOM    462  CD1 LEU A  29     -22.660 -53.053 -18.092  1.00 89.67           C  
ATOM    463 HD11 LEU A  29     -22.295 -54.003 -18.481  1.00 89.67           H  
ATOM    464 HD12 LEU A  29     -23.572 -53.205 -17.514  1.00 89.67           H  
ATOM    465 HD13 LEU A  29     -21.909 -52.624 -17.429  1.00 89.67           H  
ATOM    466  CD2 LEU A  29     -21.612 -51.779 -19.948  1.00 89.67           C  
ATOM    467 HD21 LEU A  29     -21.771 -51.055 -20.747  1.00 89.67           H  
ATOM    468 HD22 LEU A  29     -20.913 -51.339 -19.237  1.00 89.67           H  
ATOM    469 HD23 LEU A  29     -21.180 -52.693 -20.356  1.00 89.67           H  
ATOM    470  N   ASN A  30     -24.123 -50.820 -22.833  1.00 89.99           N  
ATOM    471  H   ASN A  30     -24.172 -51.780 -23.143  1.00 89.99           H  
ATOM    472  CA  ASN A  30     -23.600 -49.806 -23.756  1.00 89.99           C  
ATOM    473  HA  ASN A  30     -22.732 -49.334 -23.296  1.00 89.99           H  
ATOM    474  C   ASN A  30     -24.608 -48.684 -24.042  1.00 89.99           C  
ATOM    475  CB  ASN A  30     -23.167 -50.482 -25.066  1.00 89.99           C  
ATOM    476  HB2 ASN A  30     -22.966 -49.716 -25.815  1.00 89.99           H  
ATOM    477  HB3 ASN A  30     -23.972 -51.118 -25.434  1.00 89.99           H  
ATOM    478  O   ASN A  30     -24.200 -47.536 -24.215  1.00 89.99           O  
ATOM    479  CG  ASN A  30     -21.896 -51.296 -24.919  1.00 89.99           C  
ATOM    480  ND2 ASN A  30     -21.714 -52.302 -25.742  1.00 89.99           N  
ATOM    481 HD21 ASN A  30     -22.486 -52.619 -26.311  1.00 89.99           H  
ATOM    482 HD22 ASN A  30     -20.905 -52.876 -25.553  1.00 89.99           H  
ATOM    483  OD1 ASN A  30     -21.034 -51.029 -24.102  1.00 89.99           O  
ATOM    484  N   LYS A  31     -25.910 -48.995 -24.070  1.00 90.41           N  
ATOM    485  H   LYS A  31     -26.173 -49.960 -23.924  1.00 90.41           H  
ATOM    486  CA  LYS A  31     -26.968 -48.001 -24.286  1.00 90.41           C  
ATOM    487  HA  LYS A  31     -26.680 -47.363 -25.121  1.00 90.41           H  
ATOM    488  C   LYS A  31     -27.139 -47.061 -23.091  1.00 90.41           C  
ATOM    489  CB  LYS A  31     -28.268 -48.729 -24.654  1.00 90.41           C  
ATOM    490  HB2 LYS A  31     -28.593 -49.347 -23.817  1.00 90.41           H  
ATOM    491  HB3 LYS A  31     -28.072 -49.374 -25.509  1.00 90.41           H  
ATOM    492  O   LYS A  31     -27.263 -45.857 -23.294  1.00 90.41           O  
ATOM    493  CG  LYS A  31     -29.378 -47.738 -25.027  1.00 90.41           C  
ATOM    494  HG2 LYS A  31     -29.646 -47.141 -24.155  1.00 90.41           H  
ATOM    495  HG3 LYS A  31     -29.015 -47.076 -25.813  1.00 90.41           H  
ATOM    496  CD  LYS A  31     -30.623 -48.475 -25.526  1.00 90.41           C  
ATOM    497  HD2 LYS A  31     -30.354 -49.083 -26.390  1.00 90.41           H  
ATOM    498  HD3 LYS A  31     -31.004 -49.118 -24.733  1.00 90.41           H  
ATOM    499  CE  LYS A  31     -31.677 -47.437 -25.921  1.00 90.41           C  
ATOM    500  HE2 LYS A  31     -31.229 -46.751 -26.639  1.00 90.41           H  
ATOM    501  HE3 LYS A  31     -31.944 -46.860 -25.036  1.00 90.41           H  
ATOM    502  NZ  LYS A  31     -32.878 -48.077 -26.509  1.00 90.41           N  
ATOM    503  HZ1 LYS A  31     -33.549 -47.371 -26.775  1.00 90.41           H  
ATOM    504  HZ2 LYS A  31     -33.302 -48.705 -25.841  1.00 90.41           H  
ATOM    505  HZ3 LYS A  31     -32.617 -48.596 -27.335  1.00 90.41           H  
ATOM    506  N   TYR A  32     -27.149 -47.586 -21.864  1.00 89.96           N  
ATOM    507  H   TYR A  32     -27.037 -48.584 -21.760  1.00 89.96           H  
ATOM    508  CA  TYR A  32     -27.342 -46.768 -20.658  1.00 89.96           C  
ATOM    509  HA  TYR A  32     -28.035 -45.961 -20.895  1.00 89.96           H  
ATOM    510  C   TYR A  32     -26.063 -46.072 -20.174  1.00 89.96           C  
ATOM    511  CB  TYR A  32     -27.990 -47.605 -19.549  1.00 89.96           C  
ATOM    512  HB2 TYR A  32     -27.495 -48.574 -19.486  1.00 89.96           H  
ATOM    513  HB3 TYR A  32     -27.838 -47.095 -18.598  1.00 89.96           H  
ATOM    514  O   TYR A  32     -26.154 -45.034 -19.524  1.00 89.96           O  
ATOM    515  CG  TYR A  32     -29.484 -47.788 -19.736  1.00 89.96           C  
ATOM    516  CD1 TYR A  32     -30.367 -46.764 -19.345  1.00 89.96           C  
ATOM    517  HD1 TYR A  32     -29.977 -45.869 -18.884  1.00 89.96           H  
ATOM    518  CD2 TYR A  32     -29.994 -48.962 -20.319  1.00 89.96           C  
ATOM    519  HD2 TYR A  32     -29.321 -49.767 -20.574  1.00 89.96           H  
ATOM    520  CE1 TYR A  32     -31.750 -46.901 -19.565  1.00 89.96           C  
ATOM    521  HE1 TYR A  32     -32.420 -46.107 -19.271  1.00 89.96           H  
ATOM    522  CE2 TYR A  32     -31.370 -49.101 -20.559  1.00 89.96           C  
ATOM    523  HE2 TYR A  32     -31.764 -50.003 -21.004  1.00 89.96           H  
ATOM    524  OH  TYR A  32     -33.562 -48.158 -20.494  1.00 89.96           O  
ATOM    525  HH  TYR A  32     -34.031 -47.418 -20.101  1.00 89.96           H  
ATOM    526  CZ  TYR A  32     -32.245 -48.062 -20.195  1.00 89.96           C  
ATOM    527  N   GLU A  33     -24.881 -46.582 -20.526  1.00 89.80           N  
ATOM    528  H   GLU A  33     -24.851 -47.502 -20.941  1.00 89.80           H  
ATOM    529  CA  GLU A  33     -23.593 -45.944 -20.212  1.00 89.80           C  
ATOM    530  HA  GLU A  33     -23.733 -45.285 -19.354  1.00 89.80           H  
ATOM    531  C   GLU A  33     -23.069 -45.029 -21.332  1.00 89.80           C  
ATOM    532  CB  GLU A  33     -22.558 -46.993 -19.785  1.00 89.80           C  
ATOM    533  HB2 GLU A  33     -21.614 -46.483 -19.591  1.00 89.80           H  
ATOM    534  HB3 GLU A  33     -22.406 -47.714 -20.588  1.00 89.80           H  
ATOM    535  O   GLU A  33     -21.960 -44.501 -21.240  1.00 89.80           O  
ATOM    536  CG  GLU A  33     -22.992 -47.708 -18.495  1.00 89.80           C  
ATOM    537  HG2 GLU A  33     -23.300 -46.955 -17.770  1.00 89.80           H  
ATOM    538  HG3 GLU A  33     -23.855 -48.343 -18.700  1.00 89.80           H  
ATOM    539  CD  GLU A  33     -21.879 -48.557 -17.871  1.00 89.80           C  
ATOM    540  OE1 GLU A  33     -22.090 -48.961 -16.702  1.00 89.80           O  
ATOM    541  OE2 GLU A  33     -20.842 -48.768 -18.543  1.00 89.80           O  
ATOM    542  N   SER A  34     -23.859 -44.772 -22.383  1.00 86.13           N  
ATOM    543  H   SER A  34     -24.769 -45.210 -22.405  1.00 86.13           H  
ATOM    544  CA  SER A  34     -23.465 -43.950 -23.545  1.00 86.13           C  
ATOM    545  HA  SER A  34     -24.223 -44.129 -24.307  1.00 86.13           H  
ATOM    546  C   SER A  34     -22.131 -44.396 -24.170  1.00 86.13           C  
ATOM    547  CB  SER A  34     -23.534 -42.447 -23.233  1.00 86.13           C  
ATOM    548  HB2 SER A  34     -23.212 -41.879 -24.106  1.00 86.13           H  
ATOM    549  HB3 SER A  34     -24.571 -42.187 -23.024  1.00 86.13           H  
ATOM    550  O   SER A  34     -21.223 -43.600 -24.437  1.00 86.13           O  
ATOM    551  OG  SER A  34     -22.743 -42.093 -22.109  1.00 86.13           O  
ATOM    552  HG  SER A  34     -22.438 -42.914 -21.715  1.00 86.13           H  
ATOM    553  N   ASN A  35     -21.989 -45.712 -24.326  1.00 89.94           N  
ATOM    554  H   ASN A  35     -22.789 -46.280 -24.085  1.00 89.94           H  
ATOM    555  CA  ASN A  35     -20.824 -46.395 -24.887  1.00 89.94           C  
ATOM    556  HA  ASN A  35     -20.113 -45.647 -25.238  1.00 89.94           H  
ATOM    557  C   ASN A  35     -21.195 -47.207 -26.140  1.00 89.94           C  
ATOM    558  CB  ASN A  35     -20.147 -47.229 -23.779  1.00 89.94           C  
ATOM    559  HB2 ASN A  35     -20.904 -47.791 -23.232  1.00 89.94           H  
ATOM    560  HB3 ASN A  35     -19.458 -47.950 -24.219  1.00 89.94           H  
ATOM    561  O   ASN A  35     -20.454 -48.115 -26.538  1.00 89.94           O  
ATOM    562  CG  ASN A  35     -19.338 -46.394 -22.799  1.00 89.94           C  
ATOM    563  ND2 ASN A  35     -19.131 -46.898 -21.604  1.00 89.94           N  
ATOM    564 HD21 ASN A  35     -19.595 -47.741 -21.298  1.00 89.94           H  
ATOM    565 HD22 ASN A  35     -18.649 -46.325 -20.927  1.00 89.94           H  
ATOM    566  OD1 ASN A  35     -18.838 -45.315 -23.107  1.00 89.94           O  
ATOM    567  N   THR A  36     -22.322 -46.888 -26.786  1.00 90.12           N  
ATOM    568  H   THR A  36     -22.874 -46.112 -26.452  1.00 90.12           H  
ATOM    569  CA  THR A  36     -22.661 -47.469 -28.092  1.00 90.12           C  
ATOM    570  HA  THR A  36     -22.596 -48.554 -28.006  1.00 90.12           H  
ATOM    571  C   THR A  36     -21.652 -47.033 -29.158  1.00 90.12           C  
ATOM    572  CB  THR A  36     -24.090 -47.129 -28.541  1.00 90.12           C  
ATOM    573  HB  THR A  36     -24.285 -47.684 -29.459  1.00 90.12           H  
ATOM    574  O   THR A  36     -20.896 -46.079 -28.976  1.00 90.12           O  
ATOM    575  CG2 THR A  36     -25.156 -47.530 -27.527  1.00 90.12           C  
ATOM    576 HG21 THR A  36     -25.047 -48.581 -27.261  1.00 90.12           H  
ATOM    577 HG22 THR A  36     -26.143 -47.368 -27.960  1.00 90.12           H  
ATOM    578 HG23 THR A  36     -25.060 -46.912 -26.634  1.00 90.12           H  
ATOM    579  OG1 THR A  36     -24.220 -45.762 -28.834  1.00 90.12           O  
ATOM    580  HG1 THR A  36     -24.291 -45.272 -28.012  1.00 90.12           H  
ATOM    581  N   LEU A  37     -21.615 -47.730 -30.296  1.00 88.06           N  
ATOM    582  H   LEU A  37     -22.236 -48.518 -30.413  1.00 88.06           H  
ATOM    583  CA  LEU A  37     -20.719 -47.371 -31.402  1.00 88.06           C  
ATOM    584  HA  LEU A  37     -19.698 -47.383 -31.020  1.00 88.06           H  
ATOM    585  C   LEU A  37     -20.995 -45.936 -31.896  1.00 88.06           C  
ATOM    586  CB  LEU A  37     -20.848 -48.460 -32.487  1.00 88.06           C  
ATOM    587  HB2 LEU A  37     -20.978 -49.414 -31.976  1.00 88.06           H  
ATOM    588  HB3 LEU A  37     -21.744 -48.290 -33.085  1.00 88.06           H  
ATOM    589  O   LEU A  37     -20.056 -45.189 -32.154  1.00 88.06           O  
ATOM    590  CG  LEU A  37     -19.618 -48.605 -33.406  1.00 88.06           C  
ATOM    591  HG  LEU A  37     -18.710 -48.434 -32.827  1.00 88.06           H  
ATOM    592  CD1 LEU A  37     -19.559 -50.025 -33.970  1.00 88.06           C  
ATOM    593 HD11 LEU A  37     -19.471 -50.749 -33.159  1.00 88.06           H  
ATOM    594 HD12 LEU A  37     -20.458 -50.237 -34.548  1.00 88.06           H  
ATOM    595 HD13 LEU A  37     -18.689 -50.128 -34.618  1.00 88.06           H  
ATOM    596  CD2 LEU A  37     -19.652 -47.639 -34.585  1.00 88.06           C  
ATOM    597 HD21 LEU A  37     -19.629 -46.613 -34.216  1.00 88.06           H  
ATOM    598 HD22 LEU A  37     -18.777 -47.793 -35.216  1.00 88.06           H  
ATOM    599 HD23 LEU A  37     -20.553 -47.790 -35.180  1.00 88.06           H  
ATOM    600  N   ALA A  38     -22.266 -45.518 -31.908  1.00 88.93           N  
ATOM    601  H   ALA A  38     -22.989 -46.159 -31.613  1.00 88.93           H  
ATOM    602  CA  ALA A  38     -22.671 -44.145 -32.209  1.00 88.93           C  
ATOM    603  HA  ALA A  38     -22.249 -43.856 -33.171  1.00 88.93           H  
ATOM    604  C   ALA A  38     -22.158 -43.139 -31.163  1.00 88.93           C  
ATOM    605  CB  ALA A  38     -24.200 -44.108 -32.319  1.00 88.93           C  
ATOM    606  HB1 ALA A  38     -24.519 -43.097 -32.570  1.00 88.93           H  
ATOM    607  HB2 ALA A  38     -24.654 -44.392 -31.369  1.00 88.93           H  
ATOM    608  HB3 ALA A  38     -24.535 -44.788 -33.102  1.00 88.93           H  
ATOM    609  O   ALA A  38     -21.598 -42.109 -31.533  1.00 88.93           O  
ATOM    610  N   ASP A  39     -22.263 -43.459 -29.868  1.00 88.16           N  
ATOM    611  H   ASP A  39     -22.779 -44.286 -29.605  1.00 88.16           H  
ATOM    612  CA  ASP A  39     -21.746 -42.586 -28.805  1.00 88.16           C  
ATOM    613  HA  ASP A  39     -22.166 -41.588 -28.928  1.00 88.16           H  
ATOM    614  C   ASP A  39     -20.221 -42.473 -28.844  1.00 88.16           C  
ATOM    615  CB  ASP A  39     -22.132 -43.099 -27.418  1.00 88.16           C  
ATOM    616  HB2 ASP A  39     -21.662 -44.069 -27.252  1.00 88.16           H  
ATOM    617  HB3 ASP A  39     -21.739 -42.400 -26.680  1.00 88.16           H  
ATOM    618  O   ASP A  39     -19.670 -41.409 -28.572  1.00 88.16           O  
ATOM    619  CG  ASP A  39     -23.632 -43.215 -27.199  1.00 88.16           C  
ATOM    620  OD1 ASP A  39     -24.364 -42.276 -27.564  1.00 88.16           O  
ATOM    621  OD2 ASP A  39     -24.033 -44.286 -26.681  1.00 88.16           O  
ATOM    622  N   LYS A  40     -19.522 -43.555 -29.207  1.00 87.29           N  
ATOM    623  H   LYS A  40     -20.040 -44.407 -29.369  1.00 87.29           H  
ATOM    624  CA  LYS A  40     -18.068 -43.542 -29.410  1.00 87.29           C  
ATOM    625  HA  LYS A  40     -17.592 -43.086 -28.541  1.00 87.29           H  
ATOM    626  C   LYS A  40     -17.693 -42.656 -30.596  1.00 87.29           C  
ATOM    627  CB  LYS A  40     -17.535 -44.972 -29.572  1.00 87.29           C  
ATOM    628  HB2 LYS A  40     -18.130 -45.501 -30.316  1.00 87.29           H  
ATOM    629  HB3 LYS A  40     -16.505 -44.925 -29.928  1.00 87.29           H  
ATOM    630  O   LYS A  40     -16.799 -41.829 -30.456  1.00 87.29           O  
ATOM    631  CG  LYS A  40     -17.557 -45.738 -28.241  1.00 87.29           C  
ATOM    632  HG2 LYS A  40     -16.906 -45.234 -27.528  1.00 87.29           H  
ATOM    633  HG3 LYS A  40     -18.569 -45.750 -27.837  1.00 87.29           H  
ATOM    634  CD  LYS A  40     -17.077 -47.182 -28.431  1.00 87.29           C  
ATOM    635  HD2 LYS A  40     -16.052 -47.177 -28.802  1.00 87.29           H  
ATOM    636  HD3 LYS A  40     -17.724 -47.678 -29.155  1.00 87.29           H  
ATOM    637  CE  LYS A  40     -17.147 -47.919 -27.089  1.00 87.29           C  
ATOM    638  HE2 LYS A  40     -16.511 -47.398 -26.373  1.00 87.29           H  
ATOM    639  HE3 LYS A  40     -18.172 -47.865 -26.722  1.00 87.29           H  
ATOM    640  NZ  LYS A  40     -16.731 -49.337 -27.212  1.00 87.29           N  
ATOM    641  HZ1 LYS A  40     -16.800 -49.790 -26.312  1.00 87.29           H  
ATOM    642  HZ2 LYS A  40     -17.345 -49.822 -27.850  1.00 87.29           H  
ATOM    643  HZ3 LYS A  40     -15.778 -49.405 -27.539  1.00 87.29           H  
ATOM    644  N   ILE A  41     -18.395 -42.767 -31.728  1.00 86.22           N  
ATOM    645  H   ILE A  41     -19.124 -43.464 -31.779  1.00 86.22           H  
ATOM    646  CA  ILE A  41     -18.186 -41.874 -32.880  1.00 86.22           C  
ATOM    647  HA  ILE A  41     -17.139 -41.930 -33.178  1.00 86.22           H  
ATOM    648  C   ILE A  41     -18.446 -40.419 -32.491  1.00 86.22           C  
ATOM    649  CB  ILE A  41     -19.048 -42.296 -34.093  1.00 86.22           C  
ATOM    650  HB  ILE A  41     -20.075 -42.442 -33.758  1.00 86.22           H  
ATOM    651  O   ILE A  41     -17.680 -39.559 -32.900  1.00 86.22           O  
ATOM    652  CG1 ILE A  41     -18.514 -43.622 -34.677  1.00 86.22           C  
ATOM    653 HG12 ILE A  41     -17.545 -43.446 -35.145  1.00 86.22           H  
ATOM    654 HG13 ILE A  41     -18.361 -44.345 -33.876  1.00 86.22           H  
ATOM    655  CG2 ILE A  41     -19.045 -41.212 -35.193  1.00 86.22           C  
ATOM    656 HG21 ILE A  41     -19.632 -41.526 -36.055  1.00 86.22           H  
ATOM    657 HG22 ILE A  41     -18.024 -41.000 -35.513  1.00 86.22           H  
ATOM    658 HG23 ILE A  41     -19.502 -40.291 -34.831  1.00 86.22           H  
ATOM    659  CD1 ILE A  41     -19.453 -44.261 -35.708  1.00 86.22           C  
ATOM    660 HD11 ILE A  41     -19.033 -45.213 -36.032  1.00 86.22           H  
ATOM    661 HD12 ILE A  41     -19.555 -43.630 -36.591  1.00 86.22           H  
ATOM    662 HD13 ILE A  41     -20.434 -44.432 -35.264  1.00 86.22           H  
ATOM    663  N   LEU A  42     -19.460 -40.125 -31.676  1.00 84.18           N  
ATOM    664  H   LEU A  42     -20.110 -40.853 -31.417  1.00 84.18           H  
ATOM    665  CA  LEU A  42     -19.700 -38.760 -31.204  1.00 84.18           C  
ATOM    666  HA  LEU A  42     -19.638 -38.087 -32.059  1.00 84.18           H  
ATOM    667  C   LEU A  42     -18.617 -38.282 -30.233  1.00 84.18           C  
ATOM    668  CB  LEU A  42     -21.106 -38.655 -30.593  1.00 84.18           C  
ATOM    669  HB2 LEU A  42     -21.145 -37.793 -29.927  1.00 84.18           H  
ATOM    670  HB3 LEU A  42     -21.299 -39.545 -29.994  1.00 84.18           H  
ATOM    671  O   LEU A  42     -18.110 -37.185 -30.420  1.00 84.18           O  
ATOM    672  CG  LEU A  42     -22.207 -38.493 -31.656  1.00 84.18           C  
ATOM    673  HG  LEU A  42     -22.072 -39.236 -32.443  1.00 84.18           H  
ATOM    674  CD1 LEU A  42     -23.575 -38.715 -31.014  1.00 84.18           C  
ATOM    675 HD11 LEU A  42     -23.741 -37.985 -30.221  1.00 84.18           H  
ATOM    676 HD12 LEU A  42     -23.624 -39.720 -30.595  1.00 84.18           H  
ATOM    677 HD13 LEU A  42     -24.357 -38.614 -31.767  1.00 84.18           H  
ATOM    678  CD2 LEU A  42     -22.198 -37.092 -32.278  1.00 84.18           C  
ATOM    679 HD21 LEU A  42     -23.021 -36.999 -32.986  1.00 84.18           H  
ATOM    680 HD22 LEU A  42     -21.267 -36.915 -32.817  1.00 84.18           H  
ATOM    681 HD23 LEU A  42     -22.311 -36.333 -31.503  1.00 84.18           H  
ATOM    682  N   LYS A  43     -18.203 -39.104 -29.259  1.00 83.62           N  
ATOM    683  H   LYS A  43     -18.684 -39.987 -29.159  1.00 83.62           H  
ATOM    684  CA  LYS A  43     -17.131 -38.772 -28.300  1.00 83.62           C  
ATOM    685  HA  LYS A  43     -17.387 -37.848 -27.783  1.00 83.62           H  
ATOM    686  C   LYS A  43     -15.796 -38.491 -28.992  1.00 83.62           C  
ATOM    687  CB  LYS A  43     -16.958 -39.912 -27.276  1.00 83.62           C  
ATOM    688  HB2 LYS A  43     -17.067 -40.871 -27.782  1.00 83.62           H  
ATOM    689  HB3 LYS A  43     -15.948 -39.868 -26.868  1.00 83.62           H  
ATOM    690  O   LYS A  43     -15.112 -37.539 -28.631  1.00 83.62           O  
ATOM    691  CG  LYS A  43     -17.938 -39.824 -26.094  1.00 83.62           C  
ATOM    692  HG2 LYS A  43     -18.956 -39.722 -26.469  1.00 83.62           H  
ATOM    693  HG3 LYS A  43     -17.694 -38.946 -25.497  1.00 83.62           H  
ATOM    694  CD  LYS A  43     -17.854 -41.086 -25.215  1.00 83.62           C  
ATOM    695  HD2 LYS A  43     -16.817 -41.269 -24.934  1.00 83.62           H  
ATOM    696  HD3 LYS A  43     -18.215 -41.930 -25.802  1.00 83.62           H  
ATOM    697  CE  LYS A  43     -18.707 -40.944 -23.943  1.00 83.62           C  
ATOM    698  HE2 LYS A  43     -18.195 -40.271 -23.255  1.00 83.62           H  
ATOM    699  HE3 LYS A  43     -19.656 -40.485 -24.219  1.00 83.62           H  
ATOM    700  NZ  LYS A  43     -18.980 -42.255 -23.289  1.00 83.62           N  
ATOM    701  HZ1 LYS A  43     -19.607 -42.814 -23.851  1.00 83.62           H  
ATOM    702  HZ2 LYS A  43     -18.153 -42.814 -23.138  1.00 83.62           H  
ATOM    703  HZ3 LYS A  43     -19.465 -42.143 -22.410  1.00 83.62           H  
ATOM    704  N   TYR A  44     -15.413 -39.316 -29.966  1.00 82.20           N  
ATOM    705  H   TYR A  44     -15.996 -40.114 -30.176  1.00 82.20           H  
ATOM    706  CA  TYR A  44     -14.144 -39.155 -30.683  1.00 82.20           C  
ATOM    707  HA  TYR A  44     -13.405 -38.732 -30.003  1.00 82.20           H  
ATOM    708  C   TYR A  44     -14.257 -38.171 -31.852  1.00 82.20           C  
ATOM    709  CB  TYR A  44     -13.632 -40.529 -31.140  1.00 82.20           C  
ATOM    710  HB2 TYR A  44     -14.362 -40.970 -31.819  1.00 82.20           H  
ATOM    711  HB3 TYR A  44     -12.708 -40.384 -31.700  1.00 82.20           H  
ATOM    712  O   TYR A  44     -13.343 -37.390 -32.100  1.00 82.20           O  
ATOM    713  CG  TYR A  44     -13.342 -41.495 -30.002  1.00 82.20           C  
ATOM    714  CD1 TYR A  44     -12.408 -41.150 -29.005  1.00 82.20           C  
ATOM    715  HD1 TYR A  44     -11.889 -40.204 -29.057  1.00 82.20           H  
ATOM    716  CD2 TYR A  44     -13.993 -42.743 -29.942  1.00 82.20           C  
ATOM    717  HD2 TYR A  44     -14.675 -43.028 -30.729  1.00 82.20           H  
ATOM    718  CE1 TYR A  44     -12.147 -42.032 -27.939  1.00 82.20           C  
ATOM    719  HE1 TYR A  44     -11.430 -41.758 -27.179  1.00 82.20           H  
ATOM    720  CE2 TYR A  44     -13.753 -43.620 -28.868  1.00 82.20           C  
ATOM    721  HE2 TYR A  44     -14.251 -44.577 -28.814  1.00 82.20           H  
ATOM    722  OH  TYR A  44     -12.591 -44.124 -26.839  1.00 82.20           O  
ATOM    723  HH  TYR A  44     -11.910 -43.786 -26.253  1.00 82.20           H  
ATOM    724  CZ  TYR A  44     -12.828 -43.266 -27.866  1.00 82.20           C  
ATOM    725  N   GLY A  45     -15.391 -38.163 -32.549  1.00 75.97           N  
ATOM    726  H   GLY A  45     -16.121 -38.816 -32.302  1.00 75.97           H  
ATOM    727  CA  GLY A  45     -15.662 -37.271 -33.672  1.00 75.97           C  
ATOM    728  HA2 GLY A  45     -14.847 -37.333 -34.393  1.00 75.97           H  
ATOM    729  HA3 GLY A  45     -16.585 -37.581 -34.160  1.00 75.97           H  
ATOM    730  C   GLY A  45     -15.820 -35.817 -33.240  1.00 75.97           C  
ATOM    731  O   GLY A  45     -15.323 -34.931 -33.932  1.00 75.97           O  
ATOM    732  N   SER A  46     -16.405 -35.548 -32.065  1.00 67.82           N  
ATOM    733  H   SER A  46     -16.812 -36.292 -31.516  1.00 67.82           H  
ATOM    734  CA  SER A  46     -16.525 -34.177 -31.549  1.00 67.82           C  
ATOM    735  HA  SER A  46     -16.977 -33.562 -32.327  1.00 67.82           H  
ATOM    736  C   SER A  46     -15.173 -33.545 -31.219  1.00 67.82           C  
ATOM    737  CB  SER A  46     -17.443 -34.109 -30.323  1.00 67.82           C  
ATOM    738  HB2 SER A  46     -18.405 -34.559 -30.568  1.00 67.82           H  
ATOM    739  HB3 SER A  46     -17.615 -33.062 -30.070  1.00 67.82           H  
ATOM    740  O   SER A  46     -15.063 -32.325 -31.227  1.00 67.82           O  
ATOM    741  OG  SER A  46     -16.892 -34.765 -29.194  1.00 67.82           O  
ATOM    742  HG  SER A  46     -16.055 -34.360 -28.956  1.00 67.82           H  
ATOM    743  N   ALA A  47     -14.139 -34.350 -30.951  1.00 70.18           N  
ATOM    744  H   ALA A  47     -14.281 -35.349 -30.958  1.00 70.18           H  
ATOM    745  CA  ALA A  47     -12.783 -33.845 -30.744  1.00 70.18           C  
ATOM    746  HA  ALA A  47     -12.832 -32.938 -30.141  1.00 70.18           H  
ATOM    747  C   ALA A  47     -12.079 -33.467 -32.063  1.00 70.18           C  
ATOM    748  CB  ALA A  47     -11.994 -34.896 -29.954  1.00 70.18           C  
ATOM    749  HB1 ALA A  47     -12.508 -35.126 -29.021  1.00 70.18           H  
ATOM    750  HB2 ALA A  47     -11.002 -34.505 -29.725  1.00 70.18           H  
ATOM    751  HB3 ALA A  47     -11.887 -35.807 -30.542  1.00 70.18           H  
ATOM    752  O   ALA A  47     -11.181 -32.632 -32.055  1.00 70.18           O  
ATOM    753  N   GLY A  48     -12.475 -34.066 -33.194  1.00 68.56           N  
ATOM    754  H   GLY A  48     -13.230 -34.735 -33.142  1.00 68.56           H  
ATOM    755  CA  GLY A  48     -11.851 -33.823 -34.501  1.00 68.56           C  
ATOM    756  HA2 GLY A  48     -11.921 -34.738 -35.090  1.00 68.56           H  
ATOM    757  HA3 GLY A  48     -10.796 -33.587 -34.368  1.00 68.56           H  
ATOM    758  C   GLY A  48     -12.491 -32.697 -35.317  1.00 68.56           C  
ATOM    759  O   GLY A  48     -11.849 -32.132 -36.200  1.00 68.56           O  
ATOM    760  N   VAL A  49     -13.746 -32.345 -35.036  1.00 61.69           N  
ATOM    761  H   VAL A  49     -14.232 -32.847 -34.307  1.00 61.69           H  
ATOM    762  CA  VAL A  49     -14.483 -31.332 -35.801  1.00 61.69           C  
ATOM    763  HA  VAL A  49     -14.037 -31.254 -36.792  1.00 61.69           H  
ATOM    764  C   VAL A  49     -14.308 -29.959 -35.144  1.00 61.69           C  
ATOM    765  CB  VAL A  49     -15.944 -31.774 -36.030  1.00 61.69           C  
ATOM    766  HB  VAL A  49     -16.450 -31.886 -35.071  1.00 61.69           H  
ATOM    767  O   VAL A  49     -15.189 -29.450 -34.456  1.00 61.69           O  
ATOM    768  CG1 VAL A  49     -16.717 -30.776 -36.896  1.00 61.69           C  
ATOM    769 HG11 VAL A  49     -16.150 -30.521 -37.791  1.00 61.69           H  
ATOM    770 HG12 VAL A  49     -17.682 -31.194 -37.183  1.00 61.69           H  
ATOM    771 HG13 VAL A  49     -16.915 -29.886 -36.300  1.00 61.69           H  
ATOM    772  CG2 VAL A  49     -16.005 -33.116 -36.776  1.00 61.69           C  
ATOM    773 HG21 VAL A  49     -17.043 -33.426 -36.897  1.00 61.69           H  
ATOM    774 HG22 VAL A  49     -15.486 -33.895 -36.217  1.00 61.69           H  
ATOM    775 HG23 VAL A  49     -15.539 -33.021 -37.757  1.00 61.69           H  
ATOM    776  N   PHE A  50     -13.144 -29.338 -35.361  1.00 57.85           N  
ATOM    777  H   PHE A  50     -12.423 -29.841 -35.858  1.00 57.85           H  
ATOM    778  CA  PHE A  50     -12.930 -27.923 -35.045  1.00 57.85           C  
ATOM    779  HA  PHE A  50     -13.515 -27.674 -34.160  1.00 57.85           H  
ATOM    780  C   PHE A  50     -13.454 -27.063 -36.200  1.00 57.85           C  
ATOM    781  CB  PHE A  50     -11.462 -27.646 -34.691  1.00 57.85           C  
ATOM    782  HB2 PHE A  50     -10.843 -27.761 -35.581  1.00 57.85           H  
ATOM    783  HB3 PHE A  50     -11.133 -28.393 -33.968  1.00 57.85           H  
ATOM    784  O   PHE A  50     -12.724 -26.659 -37.105  1.00 57.85           O  
ATOM    785  CG  PHE A  50     -11.237 -26.270 -34.081  1.00 57.85           C  
ATOM    786  CD1 PHE A  50     -10.769 -25.200 -34.869  1.00 57.85           C  
ATOM    787  HD1 PHE A  50     -10.570 -25.355 -35.920  1.00 57.85           H  
ATOM    788  CD2 PHE A  50     -11.495 -26.060 -32.713  1.00 57.85           C  
ATOM    789  HD2 PHE A  50     -11.849 -26.876 -32.100  1.00 57.85           H  
ATOM    790  CE1 PHE A  50     -10.547 -23.936 -34.290  1.00 57.85           C  
ATOM    791  HE1 PHE A  50     -10.168 -23.125 -34.894  1.00 57.85           H  
ATOM    792  CE2 PHE A  50     -11.281 -24.796 -32.135  1.00 57.85           C  
ATOM    793  HE2 PHE A  50     -11.473 -24.645 -31.083  1.00 57.85           H  
ATOM    794  CZ  PHE A  50     -10.804 -23.733 -32.922  1.00 57.85           C  
ATOM    795  HZ  PHE A  50     -10.626 -22.767 -32.474  1.00 57.85           H  
ATOM    796  N   LEU A  51     -14.759 -26.803 -36.188  1.00 57.30           N  
ATOM    797  H   LEU A  51     -15.315 -27.221 -35.455  1.00 57.30           H  
ATOM    798  CA  LEU A  51     -15.374 -25.793 -37.046  1.00 57.30           C  
ATOM    799  HA  LEU A  51     -14.952 -25.841 -38.050  1.00 57.30           H  
ATOM    800  C   LEU A  51     -15.028 -24.430 -36.446  1.00 57.30           C  
ATOM    801  CB  LEU A  51     -16.888 -26.038 -37.116  1.00 57.30           C  
ATOM    802  HB2 LEU A  51     -17.239 -26.140 -36.089  1.00 57.30           H  
ATOM    803  HB3 LEU A  51     -17.378 -25.174 -37.566  1.00 57.30           H  
ATOM    804  O   LEU A  51     -15.714 -23.959 -35.540  1.00 57.30           O  
ATOM    805  CG  LEU A  51     -17.292 -27.305 -37.879  1.00 57.30           C  
ATOM    806  HG  LEU A  51     -16.692 -28.139 -37.513  1.00 57.30           H  
ATOM    807  CD1 LEU A  51     -18.769 -27.610 -37.623  1.00 57.30           C  
ATOM    808 HD11 LEU A  51     -19.054 -28.518 -38.154  1.00 57.30           H  
ATOM    809 HD12 LEU A  51     -18.935 -27.768 -36.558  1.00 57.30           H  
ATOM    810 HD13 LEU A  51     -19.388 -26.782 -37.968  1.00 57.30           H  
ATOM    811  CD2 LEU A  51     -17.061 -27.193 -39.384  1.00 57.30           C  
ATOM    812 HD21 LEU A  51     -17.396 -28.107 -39.874  1.00 57.30           H  
ATOM    813 HD22 LEU A  51     -16.000 -27.062 -39.592  1.00 57.30           H  
ATOM    814 HD23 LEU A  51     -17.619 -26.347 -39.785  1.00 57.30           H  
ATOM    815  N   GLY A  52     -13.908 -23.854 -36.889  1.00 50.81           N  
ATOM    816  H   GLY A  52     -13.361 -24.376 -37.558  1.00 50.81           H  
ATOM    817  CA  GLY A  52     -13.333 -22.622 -36.346  1.00 50.81           C  
ATOM    818  HA2 GLY A  52     -12.725 -22.873 -35.477  1.00 50.81           H  
ATOM    819  HA3 GLY A  52     -12.687 -22.165 -37.096  1.00 50.81           H  
ATOM    820  C   GLY A  52     -14.387 -21.591 -35.941  1.00 50.81           C  
ATOM    821  O   GLY A  52     -15.074 -21.040 -36.792  1.00 50.81           O  
ATOM    822  N   SER A  53     -14.531 -21.359 -34.631  1.00 53.42           N  
ATOM    823  H   SER A  53     -13.972 -21.931 -34.014  1.00 53.42           H  
ATOM    824  CA  SER A  53     -15.412 -20.364 -33.980  1.00 53.42           C  
ATOM    825  HA  SER A  53     -15.426 -20.625 -32.922  1.00 53.42           H  
ATOM    826  C   SER A  53     -16.904 -20.323 -34.370  1.00 53.42           C  
ATOM    827  CB  SER A  53     -14.785 -18.968 -34.044  1.00 53.42           C  
ATOM    828  HB2 SER A  53     -13.833 -18.980 -33.513  1.00 53.42           H  
ATOM    829  HB3 SER A  53     -15.442 -18.248 -33.555  1.00 53.42           H  
ATOM    830  O   SER A  53     -17.659 -19.574 -33.762  1.00 53.42           O  
ATOM    831  OG  SER A  53     -14.553 -18.560 -35.377  1.00 53.42           O  
ATOM    832  HG  SER A  53     -14.897 -19.221 -35.982  1.00 53.42           H  
ATOM    833  N   LEU A  54     -17.357 -21.151 -35.309  1.00 56.88           N  
ATOM    834  H   LEU A  54     -16.667 -21.679 -35.824  1.00 56.88           H  
ATOM    835  CA  LEU A  54     -18.766 -21.375 -35.653  1.00 56.88           C  
ATOM    836  HA  LEU A  54     -19.390 -20.684 -35.085  1.00 56.88           H  
ATOM    837  C   LEU A  54     -19.232 -22.777 -35.222  1.00 56.88           C  
ATOM    838  CB  LEU A  54     -18.998 -21.100 -37.154  1.00 56.88           C  
ATOM    839  HB2 LEU A  54     -19.936 -21.581 -37.432  1.00 56.88           H  
ATOM    840  HB3 LEU A  54     -18.214 -21.566 -37.751  1.00 56.88           H  
ATOM    841  O   LEU A  54     -20.308 -23.239 -35.598  1.00 56.88           O  
ATOM    842  CG  LEU A  54     -19.125 -19.602 -37.501  1.00 56.88           C  
ATOM    843  HG  LEU A  54     -19.493 -19.053 -36.634  1.00 56.88           H  
ATOM    844  CD1 LEU A  54     -17.798 -18.988 -37.950  1.00 56.88           C  
ATOM    845 HD11 LEU A  54     -17.941 -17.934 -38.189  1.00 56.88           H  
ATOM    846 HD12 LEU A  54     -17.414 -19.510 -38.826  1.00 56.88           H  
ATOM    847 HD13 LEU A  54     -17.070 -19.059 -37.142  1.00 56.88           H  
ATOM    848  CD2 LEU A  54     -20.137 -19.413 -38.633  1.00 56.88           C  
ATOM    849 HD21 LEU A  54     -20.225 -18.353 -38.873  1.00 56.88           H  
ATOM    850 HD22 LEU A  54     -21.115 -19.776 -38.317  1.00 56.88           H  
ATOM    851 HD23 LEU A  54     -19.815 -19.957 -39.520  1.00 56.88           H  
ATOM    852  N   GLY A  55     -18.410 -23.476 -34.440  1.00 45.03           N  
ATOM    853  H   GLY A  55     -17.520 -23.059 -34.205  1.00 45.03           H  
ATOM    854  CA  GLY A  55     -18.614 -24.866 -34.075  1.00 45.03           C  
ATOM    855  HA2 GLY A  55     -18.824 -25.436 -34.980  1.00 45.03           H  
ATOM    856  HA3 GLY A  55     -17.707 -25.260 -33.616  1.00 45.03           H  
ATOM    857  C   GLY A  55     -19.771 -25.077 -33.114  1.00 45.03           C  
ATOM    858  O   GLY A  55     -19.660 -24.844 -31.913  1.00 45.03           O  
ATOM    859  N   ILE A  56     -20.852 -25.625 -33.662  1.00 52.64           N  
ATOM    860  H   ILE A  56     -20.886 -25.643 -34.671  1.00 52.64           H  
ATOM    861  CA  ILE A  56     -21.873 -26.383 -32.943  1.00 52.64           C  
ATOM    862  HA  ILE A  56     -22.291 -25.766 -32.147  1.00 52.64           H  
ATOM    863  C   ILE A  56     -21.173 -27.600 -32.316  1.00 52.64           C  
ATOM    864  CB  ILE A  56     -23.005 -26.776 -33.927  1.00 52.64           C  
ATOM    865  HB  ILE A  56     -22.566 -27.356 -34.739  1.00 52.64           H  
ATOM    866  O   ILE A  56     -21.026 -28.651 -32.936  1.00 52.64           O  
ATOM    867  CG1 ILE A  56     -23.668 -25.515 -34.536  1.00 52.64           C  
ATOM    868 HG12 ILE A  56     -22.904 -24.833 -34.910  1.00 52.64           H  
ATOM    869 HG13 ILE A  56     -24.229 -24.988 -33.764  1.00 52.64           H  
ATOM    870  CG2 ILE A  56     -24.067 -27.650 -33.232  1.00 52.64           C  
ATOM    871 HG21 ILE A  56     -24.831 -27.960 -33.945  1.00 52.64           H  
ATOM    872 HG22 ILE A  56     -24.538 -27.094 -32.421  1.00 52.64           H  
ATOM    873 HG23 ILE A  56     -23.617 -28.558 -32.830  1.00 52.64           H  
ATOM    874  CD1 ILE A  56     -24.596 -25.811 -35.720  1.00 52.64           C  
ATOM    875 HD11 ILE A  56     -24.927 -24.871 -36.161  1.00 52.64           H  
ATOM    876 HD12 ILE A  56     -24.063 -26.387 -36.476  1.00 52.64           H  
ATOM    877 HD13 ILE A  56     -25.475 -26.365 -35.390  1.00 52.64           H  
ATOM    878  N   GLY A  57     -20.663 -27.439 -31.098  1.00 51.14           N  
ATOM    879  H   GLY A  57     -20.668 -26.509 -30.704  1.00 51.14           H  
ATOM    880  CA  GLY A  57     -20.079 -28.524 -30.323  1.00 51.14           C  
ATOM    881  HA2 GLY A  57     -19.551 -29.220 -30.976  1.00 51.14           H  
ATOM    882  HA3 GLY A  57     -19.366 -28.115 -29.607  1.00 51.14           H  
ATOM    883  C   GLY A  57     -21.167 -29.259 -29.553  1.00 51.14           C  
ATOM    884  O   GLY A  57     -21.581 -28.813 -28.488  1.00 51.14           O  
ATOM    885  N   THR A  58     -21.612 -30.413 -30.046  1.00 55.92           N  
ATOM    886  H   THR A  58     -21.305 -30.696 -30.966  1.00 55.92           H  
ATOM    887  CA  THR A  58     -22.458 -31.350 -29.287  1.00 55.92           C  
ATOM    888  HA  THR A  58     -23.170 -30.779 -28.691  1.00 55.92           H  
ATOM    889  C   THR A  58     -21.593 -32.149 -28.309  1.00 55.92           C  
ATOM    890  CB  THR A  58     -23.265 -32.268 -30.218  1.00 55.92           C  
ATOM    891  HB  THR A  58     -23.846 -32.965 -29.614  1.00 55.92           H  
ATOM    892  O   THR A  58     -21.471 -33.368 -28.405  1.00 55.92           O  
ATOM    893  CG2 THR A  58     -24.224 -31.489 -31.117  1.00 55.92           C  
ATOM    894 HG21 THR A  58     -23.667 -30.849 -31.802  1.00 55.92           H  
ATOM    895 HG22 THR A  58     -24.819 -32.191 -31.702  1.00 55.92           H  
ATOM    896 HG23 THR A  58     -24.890 -30.876 -30.509  1.00 55.92           H  
ATOM    897  OG1 THR A  58     -22.387 -32.996 -31.043  1.00 55.92           O  
ATOM    898  HG1 THR A  58     -21.858 -33.541 -30.455  1.00 55.92           H  
ATOM    899  N   GLY A  59     -20.902 -31.451 -27.411  1.00 53.16           N  
ATOM    900  H   GLY A  59     -21.038 -30.451 -27.395  1.00 53.16           H  
ATOM    901  CA  GLY A  59     -20.085 -32.042 -26.359  1.00 53.16           C  
ATOM    902  HA2 GLY A  59     -19.919 -33.103 -26.542  1.00 53.16           H  
ATOM    903  HA3 GLY A  59     -19.117 -31.543 -26.322  1.00 53.16           H  
ATOM    904  C   GLY A  59     -20.772 -31.838 -25.020  1.00 53.16           C  
ATOM    905  O   GLY A  59     -21.120 -30.716 -24.665  1.00 53.16           O  
ATOM    906  N   ARG A  60     -20.952 -32.921 -24.260  1.00 54.60           N  
ATOM    907  H   ARG A  60     -20.637 -33.802 -24.641  1.00 54.60           H  
ATOM    908  CA  ARG A  60     -21.408 -32.898 -22.864  1.00 54.60           C  
ATOM    909  HA  ARG A  60     -22.240 -32.198 -22.788  1.00 54.60           H  
ATOM    910  C   ARG A  60     -20.265 -32.340 -22.001  1.00 54.60           C  
ATOM    911  CB  ARG A  60     -21.897 -34.317 -22.489  1.00 54.60           C  
ATOM    912  HB2 ARG A  60     -21.090 -34.893 -22.037  1.00 54.60           H  
ATOM    913  HB3 ARG A  60     -22.178 -34.835 -23.406  1.00 54.60           H  
ATOM    914  O   ARG A  60     -19.572 -33.079 -21.315  1.00 54.60           O  
ATOM    915  CG  ARG A  60     -23.130 -34.344 -21.575  1.00 54.60           C  
ATOM    916  HG2 ARG A  60     -22.900 -33.874 -20.619  1.00 54.60           H  
ATOM    917  HG3 ARG A  60     -23.946 -33.805 -22.057  1.00 54.60           H  
ATOM    918  CD  ARG A  60     -23.544 -35.809 -21.356  1.00 54.60           C  
ATOM    919  HD2 ARG A  60     -23.641 -36.287 -22.331  1.00 54.60           H  
ATOM    920  HD3 ARG A  60     -22.756 -36.314 -20.797  1.00 54.60           H  
ATOM    921  NE  ARG A  60     -24.821 -35.939 -20.628  1.00 54.60           N  
ATOM    922  HE  ARG A  60     -25.207 -35.093 -20.234  1.00 54.60           H  
ATOM    923  NH1 ARG A  60     -25.073 -38.211 -20.893  1.00 54.60           N  
ATOM    924 HH11 ARG A  60     -25.593 -39.061 -20.727  1.00 54.60           H  
ATOM    925 HH12 ARG A  60     -24.197 -38.247 -21.395  1.00 54.60           H  
ATOM    926  NH2 ARG A  60     -26.616 -37.053 -19.774  1.00 54.60           N  
ATOM    927 HH21 ARG A  60     -26.973 -36.188 -19.395  1.00 54.60           H  
ATOM    928 HH22 ARG A  60     -27.126 -37.911 -19.621  1.00 54.60           H  
ATOM    929  CZ  ARG A  60     -25.494 -37.062 -20.437  1.00 54.60           C  
ATOM    930  N   GLY A  61     -19.993 -31.049 -22.153  1.00 50.08           N  
ATOM    931  H   GLY A  61     -20.555 -30.528 -22.811  1.00 50.08           H  
ATOM    932  CA  GLY A  61     -18.973 -30.316 -21.419  1.00 50.08           C  
ATOM    933  HA2 GLY A  61     -18.098 -30.944 -21.251  1.00 50.08           H  
ATOM    934  HA3 GLY A  61     -18.670 -29.438 -21.990  1.00 50.08           H  
ATOM    935  C   GLY A  61     -19.556 -29.850 -20.098  1.00 50.08           C  
ATOM    936  O   GLY A  61     -20.473 -29.037 -20.070  1.00 50.08           O  
ATOM    937  N   THR A  62     -19.043 -30.424 -19.019  1.00 51.75           N  
ATOM    938  H   THR A  62     -18.269 -31.057 -19.159  1.00 51.75           H  
ATOM    939  CA  THR A  62     -19.310 -30.070 -17.626  1.00 51.75           C  
ATOM    940  HA  THR A  62     -20.273 -30.481 -17.321  1.00 51.75           H  
ATOM    941  C   THR A  62     -19.330 -28.554 -17.434  1.00 51.75           C  
ATOM    942  CB  THR A  62     -18.200 -30.689 -16.765  1.00 51.75           C  
ATOM    943  HB  THR A  62     -18.262 -30.308 -15.746  1.00 51.75           H  
ATOM    944  O   THR A  62     -18.367 -27.874 -17.786  1.00 51.75           O  
ATOM    945  CG2 THR A  62     -18.315 -32.216 -16.749  1.00 51.75           C  
ATOM    946 HG21 THR A  62     -19.293 -32.509 -16.367  1.00 51.75           H  
ATOM    947 HG22 THR A  62     -18.175 -32.628 -17.749  1.00 51.75           H  
ATOM    948 HG23 THR A  62     -17.548 -32.623 -16.090  1.00 51.75           H  
ATOM    949  OG1 THR A  62     -16.940 -30.383 -17.326  1.00 51.75           O  
ATOM    950  HG1 THR A  62     -16.880 -29.426 -17.375  1.00 51.75           H  
ATOM    951  N   GLY A  63     -20.441 -28.039 -16.903  1.00 43.42           N  
ATOM    952  H   GLY A  63     -21.194 -28.661 -16.645  1.00 43.42           H  
ATOM    953  CA  GLY A  63     -20.624 -26.620 -16.628  1.00 43.42           C  
ATOM    954  HA2 GLY A  63     -21.580 -26.456 -16.132  1.00 43.42           H  
ATOM    955  HA3 GLY A  63     -20.618 -26.066 -17.567  1.00 43.42           H  
ATOM    956  C   GLY A  63     -19.521 -26.097 -15.716  1.00 43.42           C  
ATOM    957  O   GLY A  63     -19.338 -26.589 -14.605  1.00 43.42           O  
ATOM    958  N   GLY A  64     -18.784 -25.101 -16.203  1.00 47.59           N  
ATOM    959  H   GLY A  64     -18.983 -24.784 -17.141  1.00 47.59           H  
ATOM    960  CA  GLY A  64     -18.062 -24.190 -15.327  1.00 47.59           C  
ATOM    961  HA2 GLY A  64     -17.434 -24.760 -14.642  1.00 47.59           H  
ATOM    962  HA3 GLY A  64     -17.433 -23.523 -15.917  1.00 47.59           H  
ATOM    963  C   GLY A  64     -19.061 -23.356 -14.524  1.00 47.59           C  
ATOM    964  O   GLY A  64     -20.240 -23.295 -14.865  1.00 47.59           O  
ATOM    965  N   SER A  65     -18.575 -22.693 -13.476  1.00 56.92           N  
ATOM    966  H   SER A  65     -17.592 -22.814 -13.273  1.00 56.92           H  
ATOM    967  CA  SER A  65     -19.359 -21.931 -12.487  1.00 56.92           C  
ATOM    968  HA  SER A  65     -19.967 -22.635 -11.918  1.00 56.92           H  
ATOM    969  C   SER A  65     -20.310 -20.853 -13.047  1.00 56.92           C  
ATOM    970  CB  SER A  65     -18.364 -21.267 -11.527  1.00 56.92           C  
ATOM    971  HB2 SER A  65     -17.639 -22.005 -11.186  1.00 56.92           H  
ATOM    972  HB3 SER A  65     -17.837 -20.468 -12.049  1.00 56.92           H  
ATOM    973  O   SER A  65     -21.061 -20.259 -12.281  1.00 56.92           O  
ATOM    974  OG  SER A  65     -19.014 -20.732 -10.400  1.00 56.92           O  
ATOM    975  HG  SER A  65     -19.782 -20.239 -10.698  1.00 56.92           H  
ATOM    976  N   PHE A  66     -20.295 -20.592 -14.354  1.00 49.23           N  
ATOM    977  H   PHE A  66     -19.760 -21.213 -14.945  1.00 49.23           H  
ATOM    978  CA  PHE A  66     -21.167 -19.648 -15.041  1.00 49.23           C  
ATOM    979  HA  PHE A  66     -21.975 -19.338 -14.379  1.00 49.23           H  
ATOM    980  C   PHE A  66     -21.778 -20.364 -16.253  1.00 49.23           C  
ATOM    981  CB  PHE A  66     -20.348 -18.403 -15.409  1.00 49.23           C  
ATOM    982  HB2 PHE A  66     -19.562 -18.681 -16.111  1.00 49.23           H  
ATOM    983  HB3 PHE A  66     -21.002 -17.690 -15.912  1.00 49.23           H  
ATOM    984  O   PHE A  66     -21.076 -20.685 -17.213  1.00 49.23           O  
ATOM    985  CG  PHE A  66     -19.720 -17.724 -14.202  1.00 49.23           C  
ATOM    986  CD1 PHE A  66     -20.497 -16.875 -13.392  1.00 49.23           C  
ATOM    987  HD1 PHE A  66     -21.528 -16.676 -13.643  1.00 49.23           H  
ATOM    988  CD2 PHE A  66     -18.374 -17.969 -13.863  1.00 49.23           C  
ATOM    989  HD2 PHE A  66     -17.773 -18.619 -14.481  1.00 49.23           H  
ATOM    990  CE1 PHE A  66     -19.932 -16.271 -12.255  1.00 49.23           C  
ATOM    991  HE1 PHE A  66     -20.528 -15.602 -11.651  1.00 49.23           H  
ATOM    992  CE2 PHE A  66     -17.811 -17.371 -12.720  1.00 49.23           C  
ATOM    993  HE2 PHE A  66     -16.779 -17.556 -12.461  1.00 49.23           H  
ATOM    994  CZ  PHE A  66     -18.592 -16.521 -11.916  1.00 49.23           C  
ATOM    995  HZ  PHE A  66     -18.163 -16.051 -11.044  1.00 49.23           H  
ATOM    996  N   GLY A  67     -23.067 -20.698 -16.163  1.00 43.84           N  
ATOM    997  H   GLY A  67     -23.576 -20.396 -15.345  1.00 43.84           H  
ATOM    998  CA  GLY A  67     -23.801 -21.450 -17.181  1.00 43.84           C  
ATOM    999  HA2 GLY A  67     -23.348 -22.437 -17.273  1.00 43.84           H  
ATOM   1000  HA3 GLY A  67     -24.836 -21.575 -16.862  1.00 43.84           H  
ATOM   1001  C   GLY A  67     -23.805 -20.781 -18.560  1.00 43.84           C  
ATOM   1002  O   GLY A  67     -23.687 -19.566 -18.694  1.00 43.84           O  
ATOM   1003  N   TYR A  68     -23.947 -21.594 -19.608  1.00 48.16           N  
ATOM   1004  H   TYR A  68     -24.076 -22.581 -19.438  1.00 48.16           H  
ATOM   1005  CA  TYR A  68     -24.027 -21.121 -20.989  1.00 48.16           C  
ATOM   1006  HA  TYR A  68     -23.371 -20.258 -21.101  1.00 48.16           H  
ATOM   1007  C   TYR A  68     -25.457 -20.686 -21.342  1.00 48.16           C  
ATOM   1008  CB  TYR A  68     -23.527 -22.217 -21.943  1.00 48.16           C  
ATOM   1009  HB2 TYR A  68     -24.095 -23.131 -21.771  1.00 48.16           H  
ATOM   1010  HB3 TYR A  68     -23.731 -21.901 -22.966  1.00 48.16           H  
ATOM   1011  O   TYR A  68     -26.386 -21.488 -21.260  1.00 48.16           O  
ATOM   1012  CG  TYR A  68     -22.042 -22.513 -21.829  1.00 48.16           C  
ATOM   1013  CD1 TYR A  68     -21.118 -21.697 -22.511  1.00 48.16           C  
ATOM   1014  HD1 TYR A  68     -21.467 -20.864 -23.103  1.00 48.16           H  
ATOM   1015  CD2 TYR A  68     -21.582 -23.592 -21.047  1.00 48.16           C  
ATOM   1016  HD2 TYR A  68     -22.289 -24.217 -20.523  1.00 48.16           H  
ATOM   1017  CE1 TYR A  68     -19.738 -21.959 -22.413  1.00 48.16           C  
ATOM   1018  HE1 TYR A  68     -19.020 -21.337 -22.928  1.00 48.16           H  
ATOM   1019  CE2 TYR A  68     -20.201 -23.854 -20.944  1.00 48.16           C  
ATOM   1020  HE2 TYR A  68     -19.852 -24.682 -20.344  1.00 48.16           H  
ATOM   1021  OH  TYR A  68     -17.944 -23.277 -21.536  1.00 48.16           O  
ATOM   1022  HH  TYR A  68     -17.752 -24.011 -20.948  1.00 48.16           H  
ATOM   1023  CZ  TYR A  68     -19.277 -23.034 -21.627  1.00 48.16           C  
ATOM   1024  N   ALA A  69     -25.612 -19.441 -21.799  1.00 54.16           N  
ATOM   1025  H   ALA A  69     -24.815 -18.822 -21.773  1.00 54.16           H  
ATOM   1026  CA  ALA A  69     -26.844 -18.921 -22.391  1.00 54.16           C  
ATOM   1027  HA  ALA A  69     -27.689 -19.376 -21.874  1.00 54.16           H  
ATOM   1028  C   ALA A  69     -26.905 -19.245 -23.905  1.00 54.16           C  
ATOM   1029  CB  ALA A  69     -26.913 -17.409 -22.134  1.00 54.16           C  
ATOM   1030  HB1 ALA A  69     -27.843 -17.013 -22.542  1.00 54.16           H  
ATOM   1031  HB2 ALA A  69     -26.070 -16.906 -22.607  1.00 54.16           H  
ATOM   1032  HB3 ALA A  69     -26.897 -17.217 -21.061  1.00 54.16           H  
ATOM   1033  O   ALA A  69     -25.972 -18.887 -24.633  1.00 54.16           O  
ATOM   1034  N   PRO A  70     -27.970 -19.895 -24.417  1.00 50.61           N  
ATOM   1035  CA  PRO A  70     -28.145 -20.136 -25.850  1.00 50.61           C  
ATOM   1036  HA  PRO A  70     -27.210 -20.491 -26.282  1.00 50.61           H  
ATOM   1037  C   PRO A  70     -28.582 -18.854 -26.586  1.00 50.61           C  
ATOM   1038  CB  PRO A  70     -29.191 -21.255 -25.938  1.00 50.61           C  
ATOM   1039  HB2 PRO A  70     -29.789 -21.189 -26.847  1.00 50.61           H  
ATOM   1040  HB3 PRO A  70     -28.690 -22.221 -25.883  1.00 50.61           H  
ATOM   1041  O   PRO A  70     -29.557 -18.212 -26.207  1.00 50.61           O  
ATOM   1042  CG  PRO A  70     -30.043 -21.054 -24.683  1.00 50.61           C  
ATOM   1043  HG2 PRO A  70     -30.493 -21.988 -24.347  1.00 50.61           H  
ATOM   1044  HG3 PRO A  70     -30.814 -20.310 -24.880  1.00 50.61           H  
ATOM   1045  CD  PRO A  70     -29.054 -20.504 -23.656  1.00 50.61           C  
ATOM   1046  HD2 PRO A  70     -28.659 -21.319 -23.050  1.00 50.61           H  
ATOM   1047  HD3 PRO A  70     -29.552 -19.771 -23.021  1.00 50.61           H  
ATOM   1048  N   LEU A  71     -27.890 -18.491 -27.673  1.00 43.42           N  
ATOM   1049  H   LEU A  71     -27.092 -19.053 -27.933  1.00 43.42           H  
ATOM   1050  CA  LEU A  71     -28.281 -17.410 -28.590  1.00 43.42           C  
ATOM   1051  HA  LEU A  71     -29.053 -16.795 -28.129  1.00 43.42           H  
ATOM   1052  C   LEU A  71     -28.872 -17.995 -29.881  1.00 43.42           C  
ATOM   1053  CB  LEU A  71     -27.062 -16.512 -28.901  1.00 43.42           C  
ATOM   1054  HB2 LEU A  71     -27.191 -16.092 -29.899  1.00 43.42           H  
ATOM   1055  HB3 LEU A  71     -26.167 -17.132 -28.946  1.00 43.42           H  
ATOM   1056  O   LEU A  71     -28.165 -18.643 -30.650  1.00 43.42           O  
ATOM   1057  CG  LEU A  71     -26.867 -15.353 -27.900  1.00 43.42           C  
ATOM   1058  HG  LEU A  71     -27.577 -15.445 -27.079  1.00 43.42           H  
ATOM   1059  CD1 LEU A  71     -25.456 -15.352 -27.312  1.00 43.42           C  
ATOM   1060 HD11 LEU A  71     -25.292 -16.292 -26.784  1.00 43.42           H  
ATOM   1061 HD12 LEU A  71     -24.716 -15.250 -28.105  1.00 43.42           H  
ATOM   1062 HD13 LEU A  71     -25.355 -14.534 -26.599  1.00 43.42           H  
ATOM   1063  CD2 LEU A  71     -27.086 -13.998 -28.585  1.00 43.42           C  
ATOM   1064 HD21 LEU A  71     -26.363 -13.861 -29.389  1.00 43.42           H  
ATOM   1065 HD22 LEU A  71     -28.096 -13.960 -28.995  1.00 43.42           H  
ATOM   1066 HD23 LEU A  71     -26.979 -13.197 -27.854  1.00 43.42           H  
ATOM   1067  N   GLY A  72     -30.149 -17.715 -30.152  1.00 42.23           N  
ATOM   1068  H   GLY A  72     -30.713 -17.285 -29.433  1.00 42.23           H  
ATOM   1069  CA  GLY A  72     -30.781 -17.981 -31.443  1.00 42.23           C  
ATOM   1070  HA2 GLY A  72     -30.881 -19.059 -31.574  1.00 42.23           H  
ATOM   1071  HA3 GLY A  72     -30.143 -17.602 -32.242  1.00 42.23           H  
ATOM   1072  C   GLY A  72     -32.177 -17.362 -31.563  1.00 42.23           C  
ATOM   1073  O   GLY A  72     -33.049 -17.669 -30.763  1.00 42.23           O  
ATOM   1074  N   GLY A  73     -32.389 -16.543 -32.601  1.00 39.44           N  
ATOM   1075  H   GLY A  73     -31.580 -16.288 -33.150  1.00 39.44           H  
ATOM   1076  CA  GLY A  73     -33.705 -16.371 -33.238  1.00 39.44           C  
ATOM   1077  HA2 GLY A  73     -33.562 -16.329 -34.317  1.00 39.44           H  
ATOM   1078  HA3 GLY A  73     -34.297 -17.265 -33.041  1.00 39.44           H  
ATOM   1079  C   GLY A  73     -34.580 -15.176 -32.826  1.00 39.44           C  
ATOM   1080  O   GLY A  73     -35.455 -15.313 -31.989  1.00 39.44           O  
ATOM   1081  N   SER A  74     -34.375 -14.035 -33.498  1.00 36.73           N  
ATOM   1082  H   SER A  74     -33.463 -13.980 -33.928  1.00 36.73           H  
ATOM   1083  CA  SER A  74     -35.378 -13.170 -34.169  1.00 36.73           C  
ATOM   1084  HA  SER A  74     -34.990 -12.152 -34.151  1.00 36.73           H  
ATOM   1085  C   SER A  74     -36.844 -13.117 -33.668  1.00 36.73           C  
ATOM   1086  CB  SER A  74     -35.412 -13.621 -35.637  1.00 36.73           C  
ATOM   1087  HB2 SER A  74     -34.393 -13.752 -36.000  1.00 36.73           H  
ATOM   1088  HB3 SER A  74     -35.934 -14.575 -35.711  1.00 36.73           H  
ATOM   1089  O   SER A  74     -37.534 -14.130 -33.690  1.00 36.73           O  
ATOM   1090  OG  SER A  74     -36.053 -12.663 -36.451  1.00 36.73           O  
ATOM   1091  HG  SER A  74     -36.353 -13.099 -37.252  1.00 36.73           H  
ATOM   1092  N   GLY A  75     -37.384 -11.904 -33.428  1.00 38.87           N  
ATOM   1093  H   GLY A  75     -36.769 -11.103 -33.390  1.00 38.87           H  
ATOM   1094  CA  GLY A  75     -38.845 -11.681 -33.469  1.00 38.87           C  
ATOM   1095  HA2 GLY A  75     -39.154 -11.636 -34.513  1.00 38.87           H  
ATOM   1096  HA3 GLY A  75     -39.335 -12.552 -33.036  1.00 38.87           H  
ATOM   1097  C   GLY A  75     -39.442 -10.456 -32.746  1.00 38.87           C  
ATOM   1098  O   GLY A  75     -40.075 -10.610 -31.719  1.00 38.87           O  
ATOM   1099  N   VAL A  76     -39.290  -9.252 -33.313  1.00 39.96           N  
ATOM   1100  H   VAL A  76     -38.526  -9.214 -33.973  1.00 39.96           H  
ATOM   1101  CA  VAL A  76     -40.375  -8.279 -33.619  1.00 39.96           C  
ATOM   1102  HA  VAL A  76     -39.870  -7.335 -33.825  1.00 39.96           H  
ATOM   1103  C   VAL A  76     -41.457  -7.946 -32.542  1.00 39.96           C  
ATOM   1104  CB  VAL A  76     -41.010  -8.714 -34.973  1.00 39.96           C  
ATOM   1105  HB  VAL A  76     -41.471  -9.694 -34.847  1.00 39.96           H  
ATOM   1106  O   VAL A  76     -42.436  -8.660 -32.388  1.00 39.96           O  
ATOM   1107  CG1 VAL A  76     -42.054  -7.781 -35.592  1.00 39.96           C  
ATOM   1108 HG11 VAL A  76     -41.590  -6.834 -35.870  1.00 39.96           H  
ATOM   1109 HG12 VAL A  76     -42.895  -7.665 -34.909  1.00 39.96           H  
ATOM   1110 HG13 VAL A  76     -42.458  -8.245 -36.491  1.00 39.96           H  
ATOM   1111  CG2 VAL A  76     -39.942  -8.824 -36.079  1.00 39.96           C  
ATOM   1112 HG21 VAL A  76     -40.410  -9.075 -37.031  1.00 39.96           H  
ATOM   1113 HG22 VAL A  76     -39.237  -9.627 -35.864  1.00 39.96           H  
ATOM   1114 HG23 VAL A  76     -39.401  -7.883 -36.184  1.00 39.96           H  
ATOM   1115  N   ARG A  77     -41.364  -6.694 -32.041  1.00 36.06           N  
ATOM   1116  H   ARG A  77     -40.415  -6.348 -32.027  1.00 36.06           H  
ATOM   1117  CA  ARG A  77     -42.414  -5.648 -31.836  1.00 36.06           C  
ATOM   1118  HA  ARG A  77     -41.837  -4.723 -31.832  1.00 36.06           H  
ATOM   1119  C   ARG A  77     -43.284  -5.537 -30.557  1.00 36.06           C  
ATOM   1120  CB  ARG A  77     -43.333  -5.532 -33.068  1.00 36.06           C  
ATOM   1121  HB2 ARG A  77     -44.259  -5.024 -32.796  1.00 36.06           H  
ATOM   1122  HB3 ARG A  77     -43.660  -6.527 -33.369  1.00 36.06           H  
ATOM   1123  O   ARG A  77     -44.133  -6.362 -30.269  1.00 36.06           O  
ATOM   1124  CG  ARG A  77     -42.687  -4.764 -34.234  1.00 36.06           C  
ATOM   1125  HG2 ARG A  77     -41.756  -5.255 -34.519  1.00 36.06           H  
ATOM   1126  HG3 ARG A  77     -42.424  -3.754 -33.922  1.00 36.06           H  
ATOM   1127  CD  ARG A  77     -43.662  -4.674 -35.419  1.00 36.06           C  
ATOM   1128  HD2 ARG A  77     -44.223  -5.607 -35.476  1.00 36.06           H  
ATOM   1129  HD3 ARG A  77     -44.382  -3.878 -35.231  1.00 36.06           H  
ATOM   1130  NE  ARG A  77     -42.967  -4.492 -36.711  1.00 36.06           N  
ATOM   1131  HE  ARG A  77     -42.478  -5.306 -37.056  1.00 36.06           H  
ATOM   1132  NH1 ARG A  77     -43.578  -2.326 -37.205  1.00 36.06           N  
ATOM   1133 HH11 ARG A  77     -43.564  -1.537 -37.836  1.00 36.06           H  
ATOM   1134 HH12 ARG A  77     -44.047  -2.253 -36.314  1.00 36.06           H  
ATOM   1135  NH2 ARG A  77     -42.385  -3.502 -38.673  1.00 36.06           N  
ATOM   1136 HH21 ARG A  77     -42.387  -2.699 -39.285  1.00 36.06           H  
ATOM   1137 HH22 ARG A  77     -41.910  -4.345 -38.963  1.00 36.06           H  
ATOM   1138  CZ  ARG A  77     -42.983  -3.443 -37.515  1.00 36.06           C  
ATOM   1139  N   VAL A  78     -43.225  -4.289 -30.054  1.00 37.75           N  
ATOM   1140  H   VAL A  78     -42.337  -3.834 -30.214  1.00 37.75           H  
ATOM   1141  CA  VAL A  78     -44.316  -3.344 -29.698  1.00 37.75           C  
ATOM   1142  HA  VAL A  78     -43.822  -2.375 -29.637  1.00 37.75           H  
ATOM   1143  C   VAL A  78     -45.000  -3.499 -28.333  1.00 37.75           C  
ATOM   1144  CB  VAL A  78     -45.338  -3.154 -30.852  1.00 37.75           C  
ATOM   1145  HB  VAL A  78     -45.759  -4.122 -31.126  1.00 37.75           H  
ATOM   1146  O   VAL A  78     -45.915  -4.289 -28.160  1.00 37.75           O  
ATOM   1147  CG1 VAL A  78     -46.490  -2.189 -30.527  1.00 37.75           C  
ATOM   1148 HG11 VAL A  78     -47.108  -2.032 -31.412  1.00 37.75           H  
ATOM   1149 HG12 VAL A  78     -46.107  -1.232 -30.174  1.00 37.75           H  
ATOM   1150 HG13 VAL A  78     -47.131  -2.623 -29.759  1.00 37.75           H  
ATOM   1151  CG2 VAL A  78     -44.665  -2.533 -32.089  1.00 37.75           C  
ATOM   1152 HG21 VAL A  78     -43.670  -2.948 -32.249  1.00 37.75           H  
ATOM   1153 HG22 VAL A  78     -44.539  -1.459 -31.947  1.00 37.75           H  
ATOM   1154 HG23 VAL A  78     -45.289  -2.704 -32.966  1.00 37.75           H  
ATOM   1155  N   GLY A  79     -44.679  -2.542 -27.449  1.00 40.85           N  
ATOM   1156  H   GLY A  79     -43.793  -2.076 -27.579  1.00 40.85           H  
ATOM   1157  CA  GLY A  79     -45.694  -1.790 -26.702  1.00 40.85           C  
ATOM   1158  HA2 GLY A  79     -46.681  -2.167 -26.968  1.00 40.85           H  
ATOM   1159  HA3 GLY A  79     -45.655  -0.749 -27.021  1.00 40.85           H  
ATOM   1160  C   GLY A  79     -45.610  -1.837 -25.174  1.00 40.85           C  
ATOM   1161  O   GLY A  79     -45.980  -2.840 -24.589  1.00 40.85           O  
ATOM   1162  N   SER A  80     -45.318  -0.669 -24.569  1.00 39.03           N  
ATOM   1163  H   SER A  80     -44.959   0.062 -25.165  1.00 39.03           H  
ATOM   1164  CA  SER A  80     -45.740  -0.238 -23.211  1.00 39.03           C  
ATOM   1165  HA  SER A  80     -45.484   0.816 -23.110  1.00 39.03           H  
ATOM   1166  C   SER A  80     -45.086  -0.988 -22.028  1.00 39.03           C  
ATOM   1167  CB  SER A  80     -47.272  -0.350 -23.170  1.00 39.03           C  
ATOM   1168  HB2 SER A  80     -47.557  -1.334 -22.798  1.00 39.03           H  
ATOM   1169  HB3 SER A  80     -47.670  -0.245 -24.179  1.00 39.03           H  
ATOM   1170  O   SER A  80     -45.128  -2.201 -21.969  1.00 39.03           O  
ATOM   1171  OG  SER A  80     -47.868   0.658 -22.384  1.00 39.03           O  
ATOM   1172  HG  SER A  80     -48.812   0.611 -22.548  1.00 39.03           H  
ATOM   1173  N   ARG A  81     -44.468  -0.402 -20.997  1.00 38.06           N  
ATOM   1174  H   ARG A  81     -43.979  -1.091 -20.443  1.00 38.06           H  
ATOM   1175  CA  ARG A  81     -44.466   0.939 -20.399  1.00 38.06           C  
ATOM   1176  HA  ARG A  81     -44.803   1.692 -21.111  1.00 38.06           H  
ATOM   1177  C   ARG A  81     -43.045   1.277 -19.932  1.00 38.06           C  
ATOM   1178  CB  ARG A  81     -45.364   0.927 -19.145  1.00 38.06           C  
ATOM   1179  HB2 ARG A  81     -45.096   0.075 -18.520  1.00 38.06           H  
ATOM   1180  HB3 ARG A  81     -45.171   1.831 -18.568  1.00 38.06           H  
ATOM   1181  O   ARG A  81     -42.293   0.406 -19.511  1.00 38.06           O  
ATOM   1182  CG  ARG A  81     -46.863   0.876 -19.446  1.00 38.06           C  
ATOM   1183  HG2 ARG A  81     -47.079  -0.017 -20.032  1.00 38.06           H  
ATOM   1184  HG3 ARG A  81     -47.138   1.767 -20.011  1.00 38.06           H  
ATOM   1185  CD  ARG A  81     -47.683   0.810 -18.153  1.00 38.06           C  
ATOM   1186  HD2 ARG A  81     -47.307   1.561 -17.458  1.00 38.06           H  
ATOM   1187  HD3 ARG A  81     -47.548  -0.176 -17.708  1.00 38.06           H  
ATOM   1188  NE  ARG A  81     -49.113   1.072 -18.402  1.00 38.06           N  
ATOM   1189  HE  ARG A  81     -49.352   1.433 -19.315  1.00 38.06           H  
ATOM   1190  NH1 ARG A  81     -49.895   0.444 -16.335  1.00 38.06           N  
ATOM   1191 HH11 ARG A  81     -50.654   0.345 -15.676  1.00 38.06           H  
ATOM   1192 HH12 ARG A  81     -48.967   0.137 -16.081  1.00 38.06           H  
ATOM   1193  NH2 ARG A  81     -51.306   1.312 -17.824  1.00 38.06           N  
ATOM   1194 HH21 ARG A  81     -51.509   1.718 -18.726  1.00 38.06           H  
ATOM   1195 HH22 ARG A  81     -52.044   1.210 -17.142  1.00 38.06           H  
ATOM   1196  CZ  ARG A  81     -50.093   0.940 -17.525  1.00 38.06           C  
ATOM   1197  N   VAL A  82     -42.721   2.562 -19.986  1.00 37.45           N  
ATOM   1198  H   VAL A  82     -43.436   3.204 -20.297  1.00 37.45           H  
ATOM   1199  CA  VAL A  82     -41.460   3.162 -19.540  1.00 37.45           C  
ATOM   1200  HA  VAL A  82     -40.620   2.582 -19.923  1.00 37.45           H  
ATOM   1201  C   VAL A  82     -41.398   3.174 -18.009  1.00 37.45           C  
ATOM   1202  CB  VAL A  82     -41.385   4.600 -20.108  1.00 37.45           C  
ATOM   1203  HB  VAL A  82     -42.257   5.159 -19.768  1.00 37.45           H  
ATOM   1204  O   VAL A  82     -42.233   3.811 -17.372  1.00 37.45           O  
ATOM   1205  CG1 VAL A  82     -40.135   5.363 -19.664  1.00 37.45           C  
ATOM   1206 HG11 VAL A  82     -40.147   6.370 -20.081  1.00 37.45           H  
ATOM   1207 HG12 VAL A  82     -40.111   5.451 -18.578  1.00 37.45           H  
ATOM   1208 HG13 VAL A  82     -39.238   4.844 -20.003  1.00 37.45           H  
ATOM   1209  CG2 VAL A  82     -41.406   4.586 -21.646  1.00 37.45           C  
ATOM   1210 HG21 VAL A  82     -42.340   4.168 -22.021  1.00 37.45           H  
ATOM   1211 HG22 VAL A  82     -41.317   5.605 -22.024  1.00 37.45           H  
ATOM   1212 HG23 VAL A  82     -40.569   3.999 -22.024  1.00 37.45           H  
ATOM   1213  N   THR A  83     -40.391   2.526 -17.422  1.00 44.08           N  
ATOM   1214  H   THR A  83     -39.807   1.910 -17.971  1.00 44.08           H  
ATOM   1215  CA  THR A  83     -39.878   2.874 -16.091  1.00 44.08           C  
ATOM   1216  HA  THR A  83     -40.479   3.688 -15.686  1.00 44.08           H  
ATOM   1217  C   THR A  83     -38.458   3.404 -16.262  1.00 44.08           C  
ATOM   1218  CB  THR A  83     -39.965   1.731 -15.067  1.00 44.08           C  
ATOM   1219  HB  THR A  83     -39.469   2.042 -14.148  1.00 44.08           H  
ATOM   1220  O   THR A  83     -37.598   2.804 -16.904  1.00 44.08           O  
ATOM   1221  CG2 THR A  83     -41.417   1.380 -14.745  1.00 44.08           C  
ATOM   1222 HG21 THR A  83     -41.938   2.266 -14.381  1.00 44.08           H  
ATOM   1223 HG22 THR A  83     -41.447   0.612 -13.973  1.00 44.08           H  
ATOM   1224 HG23 THR A  83     -41.920   1.012 -15.639  1.00 44.08           H  
ATOM   1225  OG1 THR A  83     -39.348   0.564 -15.547  1.00 44.08           O  
ATOM   1226  HG1 THR A  83     -39.389  -0.105 -14.859  1.00 44.08           H  
ATOM   1227  N   THR A  84     -38.248   4.620 -15.777  1.00 38.26           N  
ATOM   1228  H   THR A  84     -38.988   5.067 -15.255  1.00 38.26           H  
ATOM   1229  CA  THR A  84     -37.017   5.394 -15.908  1.00 38.26           C  
ATOM   1230  HA  THR A  84     -36.701   5.418 -16.950  1.00 38.26           H  
ATOM   1231  C   THR A  84     -35.907   4.777 -15.063  1.00 38.26           C  
ATOM   1232  CB  THR A  84     -37.290   6.830 -15.431  1.00 38.26           C  
ATOM   1233  HB  THR A  84     -36.346   7.357 -15.290  1.00 38.26           H  
ATOM   1234  O   THR A  84     -35.966   4.833 -13.837  1.00 38.26           O  
ATOM   1235  CG2 THR A  84     -38.149   7.608 -16.428  1.00 38.26           C  
ATOM   1236 HG21 THR A  84     -38.298   8.623 -16.058  1.00 38.26           H  
ATOM   1237 HG22 THR A  84     -37.645   7.655 -17.393  1.00 38.26           H  
ATOM   1238 HG23 THR A  84     -39.121   7.131 -16.548  1.00 38.26           H  
ATOM   1239  OG1 THR A  84     -38.004   6.790 -14.213  1.00 38.26           O  
ATOM   1240  HG1 THR A  84     -37.467   6.291 -13.593  1.00 38.26           H  
ATOM   1241  N   ILE A  85     -34.872   4.235 -15.704  1.00 42.82           N  
ATOM   1242  H   ILE A  85     -34.911   4.149 -16.709  1.00 42.82           H  
ATOM   1243  CA  ILE A  85     -33.617   3.881 -15.035  1.00 42.82           C  
ATOM   1244  HA  ILE A  85     -33.791   3.835 -13.960  1.00 42.82           H  
ATOM   1245  C   ILE A  85     -32.634   5.019 -15.316  1.00 42.82           C  
ATOM   1246  CB  ILE A  85     -33.087   2.491 -15.455  1.00 42.82           C  
ATOM   1247  HB  ILE A  85     -32.690   2.559 -16.468  1.00 42.82           H  
ATOM   1248  O   ILE A  85     -32.249   5.261 -16.459  1.00 42.82           O  
ATOM   1249  CG1 ILE A  85     -34.206   1.421 -15.444  1.00 42.82           C  
ATOM   1250 HG12 ILE A  85     -35.020   1.735 -16.098  1.00 42.82           H  
ATOM   1251 HG13 ILE A  85     -34.605   1.320 -14.435  1.00 42.82           H  
ATOM   1252  CG2 ILE A  85     -31.946   2.095 -14.496  1.00 42.82           C  
ATOM   1253 HG21 ILE A  85     -32.333   1.949 -13.487  1.00 42.82           H  
ATOM   1254 HG22 ILE A  85     -31.474   1.173 -14.833  1.00 42.82           H  
ATOM   1255 HG23 ILE A  85     -31.176   2.866 -14.478  1.00 42.82           H  
ATOM   1256  CD1 ILE A  85     -33.761   0.043 -15.947  1.00 42.82           C  
ATOM   1257 HD11 ILE A  85     -33.056  -0.410 -15.250  1.00 42.82           H  
ATOM   1258 HD12 ILE A  85     -34.632  -0.607 -16.027  1.00 42.82           H  
ATOM   1259 HD13 ILE A  85     -33.298   0.137 -16.930  1.00 42.82           H  
ATOM   1260  N   LYS A  86     -32.286   5.764 -14.265  1.00 40.39           N  
ATOM   1261  H   LYS A  86     -32.670   5.494 -13.371  1.00 40.39           H  
ATOM   1262  CA  LYS A  86     -31.323   6.870 -14.287  1.00 40.39           C  
ATOM   1263  HA  LYS A  86     -31.660   7.612 -15.012  1.00 40.39           H  
ATOM   1264  C   LYS A  86     -29.939   6.334 -14.694  1.00 40.39           C  
ATOM   1265  CB  LYS A  86     -31.321   7.495 -12.879  1.00 40.39           C  
ATOM   1266  HB2 LYS A  86     -32.337   7.823 -12.658  1.00 40.39           H  
ATOM   1267  HB3 LYS A  86     -31.053   6.727 -12.154  1.00 40.39           H  
ATOM   1268  O   LYS A  86     -29.435   5.450 -13.998  1.00 40.39           O  
ATOM   1269  CG  LYS A  86     -30.376   8.692 -12.691  1.00 40.39           C  
ATOM   1270  HG2 LYS A  86     -30.595   9.449 -13.444  1.00 40.39           H  
ATOM   1271  HG3 LYS A  86     -29.343   8.363 -12.804  1.00 40.39           H  
ATOM   1272  CD  LYS A  86     -30.575   9.290 -11.287  1.00 40.39           C  
ATOM   1273  HD2 LYS A  86     -31.607   9.630 -11.194  1.00 40.39           H  
ATOM   1274  HD3 LYS A  86     -30.391   8.518 -10.540  1.00 40.39           H  
ATOM   1275  CE  LYS A  86     -29.627  10.471 -11.041  1.00 40.39           C  
ATOM   1276  HE2 LYS A  86     -28.600  10.107 -11.083  1.00 40.39           H  
ATOM   1277  HE3 LYS A  86     -29.754  11.190 -11.850  1.00 40.39           H  
ATOM   1278  NZ  LYS A  86     -29.891  11.129  -9.734  1.00 40.39           N  
ATOM   1279  HZ1 LYS A  86     -30.832  11.493  -9.701  1.00 40.39           H  
ATOM   1280  HZ2 LYS A  86     -29.771  10.480  -8.969  1.00 40.39           H  
ATOM   1281  HZ3 LYS A  86     -29.259  11.905  -9.594  1.00 40.39           H  
ATOM   1282  N   PRO A  87     -29.302   6.842 -15.765  1.00 41.90           N  
ATOM   1283  CA  PRO A  87     -27.941   6.447 -16.090  1.00 41.90           C  
ATOM   1284  HA  PRO A  87     -27.874   5.361 -16.141  1.00 41.90           H  
ATOM   1285  C   PRO A  87     -26.994   6.960 -15.002  1.00 41.90           C  
ATOM   1286  CB  PRO A  87     -27.648   7.028 -17.475  1.00 41.90           C  
ATOM   1287  HB2 PRO A  87     -27.942   6.308 -18.239  1.00 41.90           H  
ATOM   1288  HB3 PRO A  87     -26.600   7.303 -17.595  1.00 41.90           H  
ATOM   1289  O   PRO A  87     -27.051   8.119 -14.585  1.00 41.90           O  
ATOM   1290  CG  PRO A  87     -28.567   8.247 -17.550  1.00 41.90           C  
ATOM   1291  HG2 PRO A  87     -28.071   9.104 -17.093  1.00 41.90           H  
ATOM   1292  HG3 PRO A  87     -28.851   8.477 -18.577  1.00 41.90           H  
ATOM   1293  CD  PRO A  87     -29.778   7.849 -16.702  1.00 41.90           C  
ATOM   1294  HD2 PRO A  87     -30.167   8.726 -16.184  1.00 41.90           H  
ATOM   1295  HD3 PRO A  87     -30.547   7.413 -17.340  1.00 41.90           H  
ATOM   1296  N   THR A  88     -26.128   6.075 -14.520  1.00 45.55           N  
ATOM   1297  H   THR A  88     -26.170   5.119 -14.843  1.00 45.55           H  
ATOM   1298  CA  THR A  88     -25.001   6.436 -13.664  1.00 45.55           C  
ATOM   1299  HA  THR A  88     -25.362   7.037 -12.830  1.00 45.55           H  
ATOM   1300  C   THR A  88     -24.036   7.265 -14.508  1.00 45.55           C  
ATOM   1301  CB  THR A  88     -24.307   5.174 -13.116  1.00 45.55           C  
ATOM   1302  HB  THR A  88     -23.611   4.782 -13.858  1.00 45.55           H  
ATOM   1303  O   THR A  88     -23.439   6.750 -15.448  1.00 45.55           O  
ATOM   1304  CG2 THR A  88     -23.554   5.455 -11.818  1.00 45.55           C  
ATOM   1305 HG21 THR A  88     -22.778   6.198 -12.002  1.00 45.55           H  
ATOM   1306 HG22 THR A  88     -23.083   4.537 -11.469  1.00 45.55           H  
ATOM   1307 HG23 THR A  88     -24.237   5.825 -11.053  1.00 45.55           H  
ATOM   1308  OG1 THR A  88     -25.252   4.162 -12.836  1.00 45.55           O  
ATOM   1309  HG1 THR A  88     -25.878   4.500 -12.191  1.00 45.55           H  
ATOM   1310  N   ILE A  89     -23.927   8.559 -14.212  1.00 41.44           N  
ATOM   1311  H   ILE A  89     -24.517   8.937 -13.484  1.00 41.44           H  
ATOM   1312  CA  ILE A  89     -22.958   9.466 -14.835  1.00 41.44           C  
ATOM   1313  HA  ILE A  89     -23.077   9.432 -15.918  1.00 41.44           H  
ATOM   1314  C   ILE A  89     -21.554   8.983 -14.436  1.00 41.44           C  
ATOM   1315  CB  ILE A  89     -23.211  10.919 -14.354  1.00 41.44           C  
ATOM   1316  HB  ILE A  89     -23.139  10.930 -13.266  1.00 41.44           H  
ATOM   1317  O   ILE A  89     -21.259   8.957 -13.236  1.00 41.44           O  
ATOM   1318  CG1 ILE A  89     -24.628  11.405 -14.748  1.00 41.44           C  
ATOM   1319 HG12 ILE A  89     -25.362  10.619 -14.572  1.00 41.44           H  
ATOM   1320 HG13 ILE A  89     -24.650  11.641 -15.812  1.00 41.44           H  
ATOM   1321  CG2 ILE A  89     -22.147  11.884 -14.909  1.00 41.44           C  
ATOM   1322 HG21 ILE A  89     -21.152  11.609 -14.559  1.00 41.44           H  
ATOM   1323 HG22 ILE A  89     -22.150  11.871 -15.999  1.00 41.44           H  
ATOM   1324 HG23 ILE A  89     -22.335  12.904 -14.572  1.00 41.44           H  
ATOM   1325  CD1 ILE A  89     -25.098  12.627 -13.948  1.00 41.44           C  
ATOM   1326 HD11 ILE A  89     -24.474  13.493 -14.168  1.00 41.44           H  
ATOM   1327 HD12 ILE A  89     -25.059  12.412 -12.880  1.00 41.44           H  
ATOM   1328 HD13 ILE A  89     -26.126  12.863 -14.225  1.00 41.44           H  
ATOM   1329  N   PRO A  90     -20.674   8.595 -15.375  1.00 46.70           N  
ATOM   1330  CA  PRO A  90     -19.256   8.533 -15.074  1.00 46.70           C  
ATOM   1331  HA  PRO A  90     -19.076   8.010 -14.134  1.00 46.70           H  
ATOM   1332  C   PRO A  90     -18.758   9.977 -14.969  1.00 46.70           C  
ATOM   1333  CB  PRO A  90     -18.632   7.740 -16.225  1.00 46.70           C  
ATOM   1334  HB2 PRO A  90     -18.676   6.676 -15.994  1.00 46.70           H  
ATOM   1335  HB3 PRO A  90     -17.604   8.043 -16.422  1.00 46.70           H  
ATOM   1336  O   PRO A  90     -18.786  10.713 -15.950  1.00 46.70           O  
ATOM   1337  CG  PRO A  90     -19.548   8.036 -17.415  1.00 46.70           C  
ATOM   1338  HG2 PRO A  90     -19.601   7.188 -18.098  1.00 46.70           H  
ATOM   1339  HG3 PRO A  90     -19.188   8.919 -17.943  1.00 46.70           H  
ATOM   1340  CD  PRO A  90     -20.913   8.341 -16.790  1.00 46.70           C  
ATOM   1341  HD2 PRO A  90     -21.564   7.474 -16.906  1.00 46.70           H  
ATOM   1342  HD3 PRO A  90     -21.352   9.211 -17.277  1.00 46.70           H  
ATOM   1343  N   LEU A  91     -18.337  10.398 -13.773  1.00 40.31           N  
ATOM   1344  H   LEU A  91     -18.428   9.774 -12.984  1.00 40.31           H  
ATOM   1345  CA  LEU A  91     -17.591  11.644 -13.592  1.00 40.31           C  
ATOM   1346  HA  LEU A  91     -18.149  12.472 -14.030  1.00 40.31           H  
ATOM   1347  C   LEU A  91     -16.268  11.518 -14.362  1.00 40.31           C  
ATOM   1348  CB  LEU A  91     -17.349  11.932 -12.088  1.00 40.31           C  
ATOM   1349  HB2 LEU A  91     -17.457  11.018 -11.504  1.00 40.31           H  
ATOM   1350  HB3 LEU A  91     -16.317  12.264 -11.972  1.00 40.31           H  
ATOM   1351  O   LEU A  91     -15.279  10.996 -13.845  1.00 40.31           O  
ATOM   1352  CG  LEU A  91     -18.220  13.047 -11.486  1.00 40.31           C  
ATOM   1353  HG  LEU A  91     -18.183  13.923 -12.134  1.00 40.31           H  
ATOM   1354  CD1 LEU A  91     -19.674  12.613 -11.310  1.00 40.31           C  
ATOM   1355 HD11 LEU A  91     -19.734  11.742 -10.657  1.00 40.31           H  
ATOM   1356 HD12 LEU A  91     -20.252  13.433 -10.884  1.00 40.31           H  
ATOM   1357 HD13 LEU A  91     -20.098  12.362 -12.282  1.00 40.31           H  
ATOM   1358  CD2 LEU A  91     -17.665  13.437 -10.112  1.00 40.31           C  
ATOM   1359 HD21 LEU A  91     -17.681  12.578  -9.441  1.00 40.31           H  
ATOM   1360 HD22 LEU A  91     -18.272  14.239  -9.693  1.00 40.31           H  
ATOM   1361 HD23 LEU A  91     -16.644  13.803 -10.222  1.00 40.31           H  
ATOM   1362  N   THR A  92     -16.251  11.978 -15.607  1.00 41.01           N  
ATOM   1363  H   THR A  92     -17.121  12.257 -16.036  1.00 41.01           H  
ATOM   1364  CA  THR A  92     -15.037  12.519 -16.205  1.00 41.01           C  
ATOM   1365  HA  THR A  92     -14.203  11.850 -15.992  1.00 41.01           H  
ATOM   1366  C   THR A  92     -14.762  13.849 -15.525  1.00 41.01           C  
ATOM   1367  CB  THR A  92     -15.158  12.662 -17.729  1.00 41.01           C  
ATOM   1368  HB  THR A  92     -14.348  13.282 -18.114  1.00 41.01           H  
ATOM   1369  O   THR A  92     -15.676  14.594 -15.178  1.00 41.01           O  
ATOM   1370  CG2 THR A  92     -15.085  11.278 -18.378  1.00 41.01           C  
ATOM   1371 HG21 THR A  92     -15.908  10.656 -18.026  1.00 41.01           H  
ATOM   1372 HG22 THR A  92     -15.162  11.389 -19.459  1.00 41.01           H  
ATOM   1373 HG23 THR A  92     -14.134  10.803 -18.138  1.00 41.01           H  
ATOM   1374  OG1 THR A  92     -16.401  13.208 -18.099  1.00 41.01           O  
ATOM   1375  HG1 THR A  92     -16.344  14.164 -18.163  1.00 41.01           H  
ATOM   1376  N   THR A  93     -13.493  14.109 -15.249  1.00 39.14           N  
ATOM   1377  H   THR A  93     -12.782  13.462 -15.557  1.00 39.14           H  
ATOM   1378  CA  THR A  93     -13.006  15.366 -14.690  1.00 39.14           C  
ATOM   1379  HA  THR A  93     -13.565  15.619 -13.789  1.00 39.14           H  
ATOM   1380  C   THR A  93     -13.224  16.486 -15.705  1.00 39.14           C  
ATOM   1381  CB  THR A  93     -11.516  15.216 -14.340  1.00 39.14           C  
ATOM   1382  HB  THR A  93     -11.091  16.194 -14.116  1.00 39.14           H  
ATOM   1383  O   THR A  93     -12.300  16.861 -16.419  1.00 39.14           O  
ATOM   1384  CG2 THR A  93     -11.299  14.297 -13.137  1.00 39.14           C  
ATOM   1385 HG21 THR A  93     -11.817  14.704 -12.268  1.00 39.14           H  
ATOM   1386 HG22 THR A  93     -11.677  13.297 -13.352  1.00 39.14           H  
ATOM   1387 HG23 THR A  93     -10.232  14.238 -12.922  1.00 39.14           H  
ATOM   1388  OG1 THR A  93     -10.835  14.634 -15.431  1.00 39.14           O  
ATOM   1389  HG1 THR A  93     -10.896  15.279 -16.139  1.00 39.14           H  
ATOM   1390  N   GLU A  94     -14.450  16.989 -15.803  1.00 40.35           N  
ATOM   1391  H   GLU A  94     -15.211  16.532 -15.320  1.00 40.35           H  
ATOM   1392  CA  GLU A  94     -14.717  18.285 -16.403  1.00 40.35           C  
ATOM   1393  HA  GLU A  94     -14.094  18.409 -17.289  1.00 40.35           H  
ATOM   1394  C   GLU A  94     -14.307  19.345 -15.388  1.00 40.35           C  
ATOM   1395  CB  GLU A  94     -16.176  18.428 -16.854  1.00 40.35           C  
ATOM   1396  HB2 GLU A  94     -16.836  17.979 -16.112  1.00 40.35           H  
ATOM   1397  HB3 GLU A  94     -16.411  19.488 -16.945  1.00 40.35           H  
ATOM   1398  O   GLU A  94     -14.824  19.436 -14.270  1.00 40.35           O  
ATOM   1399  CG  GLU A  94     -16.373  17.764 -18.227  1.00 40.35           C  
ATOM   1400  HG2 GLU A  94     -16.088  16.715 -18.148  1.00 40.35           H  
ATOM   1401  HG3 GLU A  94     -15.704  18.240 -18.944  1.00 40.35           H  
ATOM   1402  CD  GLU A  94     -17.816  17.850 -18.749  1.00 40.35           C  
ATOM   1403  OE1 GLU A  94     -18.061  17.243 -19.814  1.00 40.35           O  
ATOM   1404  OE2 GLU A  94     -18.675  18.431 -18.047  1.00 40.35           O  
ATOM   1405  N   SER A  95     -13.298  20.107 -15.788  1.00 43.25           N  
ATOM   1406  H   SER A  95     -12.910  19.909 -16.699  1.00 43.25           H  
ATOM   1407  CA  SER A  95     -13.007  21.439 -15.295  1.00 43.25           C  
ATOM   1408  HA  SER A  95     -12.539  21.391 -14.312  1.00 43.25           H  
ATOM   1409  C   SER A  95     -14.305  22.237 -15.209  1.00 43.25           C  
ATOM   1410  CB  SER A  95     -12.044  22.094 -16.295  1.00 43.25           C  
ATOM   1411  HB2 SER A  95     -11.047  21.677 -16.153  1.00 43.25           H  
ATOM   1412  HB3 SER A  95     -12.001  23.170 -16.123  1.00 43.25           H  
ATOM   1413  O   SER A  95     -14.799  22.743 -16.211  1.00 43.25           O  
ATOM   1414  OG  SER A  95     -12.460  21.829 -17.625  1.00 43.25           O  
ATOM   1415  HG  SER A  95     -13.337  22.205 -17.737  1.00 43.25           H  
ATOM   1416  N   ILE A  96     -14.853  22.337 -14.000  1.00 42.73           N  
ATOM   1417  H   ILE A  96     -14.483  21.749 -13.267  1.00 42.73           H  
ATOM   1418  CA  ILE A  96     -15.865  23.329 -13.651  1.00 42.73           C  
ATOM   1419  HA  ILE A  96     -16.770  23.142 -14.228  1.00 42.73           H  
ATOM   1420  C   ILE A  96     -15.252  24.689 -14.012  1.00 42.73           C  
ATOM   1421  CB  ILE A  96     -16.184  23.236 -12.138  1.00 42.73           C  
ATOM   1422  HB  ILE A  96     -15.252  23.371 -11.589  1.00 42.73           H  
ATOM   1423  O   ILE A  96     -14.230  25.046 -13.415  1.00 42.73           O  
ATOM   1424  CG1 ILE A  96     -16.763  21.849 -11.764  1.00 42.73           C  
ATOM   1425 HG12 ILE A  96     -16.235  21.061 -12.300  1.00 42.73           H  
ATOM   1426 HG13 ILE A  96     -17.811  21.799 -12.059  1.00 42.73           H  
ATOM   1427  CG2 ILE A  96     -17.156  24.349 -11.706  1.00 42.73           C  
ATOM   1428 HG21 ILE A  96     -17.403  24.258 -10.648  1.00 42.73           H  
ATOM   1429 HG22 ILE A  96     -18.072  24.299 -12.294  1.00 42.73           H  
ATOM   1430 HG23 ILE A  96     -16.696  25.327 -11.850  1.00 42.73           H  
ATOM   1431  CD1 ILE A  96     -16.636  21.524 -10.269  1.00 42.73           C  
ATOM   1432 HD11 ILE A  96     -17.227  22.219  -9.673  1.00 42.73           H  
ATOM   1433 HD12 ILE A  96     -15.591  21.579  -9.964  1.00 42.73           H  
ATOM   1434 HD13 ILE A  96     -17.004  20.513 -10.091  1.00 42.73           H  
ATOM   1435  N   PRO A  97     -15.803  25.454 -14.972  1.00 44.57           N  
ATOM   1436  CA  PRO A  97     -15.403  26.838 -15.105  1.00 44.57           C  
ATOM   1437  HA  PRO A  97     -14.323  26.912 -15.231  1.00 44.57           H  
ATOM   1438  C   PRO A  97     -15.828  27.529 -13.813  1.00 44.57           C  
ATOM   1439  CB  PRO A  97     -16.096  27.373 -16.357  1.00 44.57           C  
ATOM   1440  HB2 PRO A  97     -15.457  27.202 -17.224  1.00 44.57           H  
ATOM   1441  HB3 PRO A  97     -16.348  28.430 -16.270  1.00 44.57           H  
ATOM   1442  O   PRO A  97     -16.988  27.465 -13.398  1.00 44.57           O  
ATOM   1443  CG  PRO A  97     -17.344  26.498 -16.470  1.00 44.57           C  
ATOM   1444  HG2 PRO A  97     -18.149  26.937 -15.880  1.00 44.57           H  
ATOM   1445  HG3 PRO A  97     -17.658  26.377 -17.506  1.00 44.57           H  
ATOM   1446  CD  PRO A  97     -16.930  25.162 -15.847  1.00 44.57           C  
ATOM   1447  HD2 PRO A  97     -16.613  24.476 -16.634  1.00 44.57           H  
ATOM   1448  HD3 PRO A  97     -17.768  24.738 -15.293  1.00 44.57           H  
ATOM   1449  N   ILE A  98     -14.853  28.141 -13.150  1.00 44.76           N  
ATOM   1450  H   ILE A  98     -13.919  28.068 -13.527  1.00 44.76           H  
ATOM   1451  CA  ILE A  98     -15.051  29.033 -12.014  1.00 44.76           C  
ATOM   1452  HA  ILE A  98     -15.643  28.528 -11.250  1.00 44.76           H  
ATOM   1453  C   ILE A  98     -15.852  30.227 -12.549  1.00 44.76           C  
ATOM   1454  CB  ILE A  98     -13.675  29.424 -11.415  1.00 44.76           C  
ATOM   1455  HB  ILE A  98     -13.090  29.907 -12.197  1.00 44.76           H  
ATOM   1456  O   ILE A  98     -15.292  31.240 -12.954  1.00 44.76           O  
ATOM   1457  CG1 ILE A  98     -12.896  28.175 -10.928  1.00 44.76           C  
ATOM   1458 HG12 ILE A  98     -13.352  27.792 -10.014  1.00 44.76           H  
ATOM   1459 HG13 ILE A  98     -12.949  27.384 -11.676  1.00 44.76           H  
ATOM   1460  CG2 ILE A  98     -13.838  30.422 -10.250  1.00 44.76           C  
ATOM   1461 HG21 ILE A  98     -14.422  29.972  -9.448  1.00 44.76           H  
ATOM   1462 HG22 ILE A  98     -14.339  31.329 -10.588  1.00 44.76           H  
ATOM   1463 HG23 ILE A  98     -12.863  30.718  -9.864  1.00 44.76           H  
ATOM   1464  CD1 ILE A  98     -11.404  28.436 -10.682  1.00 44.76           C  
ATOM   1465 HD11 ILE A  98     -10.944  28.846 -11.581  1.00 44.76           H  
ATOM   1466 HD12 ILE A  98     -10.912  27.497 -10.431  1.00 44.76           H  
ATOM   1467 HD13 ILE A  98     -11.266  29.131  -9.853  1.00 44.76           H  
ATOM   1468  N   ASN A  99     -17.174  30.087 -12.621  1.00 44.05           N  
ATOM   1469  H   ASN A  99     -17.565  29.173 -12.444  1.00 44.05           H  
ATOM   1470  CA  ASN A  99     -18.065  31.217 -12.800  1.00 44.05           C  
ATOM   1471  HA  ASN A  99     -17.638  31.893 -13.540  1.00 44.05           H  
ATOM   1472  C   ASN A  99     -18.098  31.954 -11.465  1.00 44.05           C  
ATOM   1473  CB  ASN A  99     -19.447  30.759 -13.300  1.00 44.05           C  
ATOM   1474  HB2 ASN A  99     -19.732  29.830 -12.806  1.00 44.05           H  
ATOM   1475  HB3 ASN A  99     -20.184  31.520 -13.044  1.00 44.05           H  
ATOM   1476  O   ASN A  99     -18.474  31.385 -10.438  1.00 44.05           O  
ATOM   1477  CG  ASN A  99     -19.493  30.577 -14.809  1.00 44.05           C  
ATOM   1478  ND2 ASN A  99     -20.553  30.003 -15.325  1.00 44.05           N  
ATOM   1479 HD21 ASN A  99     -21.299  29.668 -14.733  1.00 44.05           H  
ATOM   1480 HD22 ASN A  99     -20.549  29.900 -16.330  1.00 44.05           H  
ATOM   1481  OD1 ASN A  99     -18.614  30.969 -15.554  1.00 44.05           O  
ATOM   1482  N   GLY A 100     -17.626  33.200 -11.501  1.00 40.35           N  
ATOM   1483  H   GLY A 100     -17.294  33.548 -12.389  1.00 40.35           H  
ATOM   1484  CA  GLY A 100     -17.546  34.097 -10.359  1.00 40.35           C  
ATOM   1485  HA2 GLY A 100     -17.292  35.102 -10.696  1.00 40.35           H  
ATOM   1486  HA3 GLY A 100     -16.767  33.750  -9.680  1.00 40.35           H  
ATOM   1487  C   GLY A 100     -18.879  34.163  -9.627  1.00 40.35           C  
ATOM   1488  O   GLY A 100     -19.888  34.598 -10.178  1.00 40.35           O  
ATOM   1489  N   ILE A 101     -18.867  33.692  -8.385  1.00 45.58           N  
ATOM   1490  H   ILE A 101     -18.001  33.313  -8.029  1.00 45.58           H  
ATOM   1491  CA  ILE A 101     -19.983  33.816  -7.459  1.00 45.58           C  
ATOM   1492  HA  ILE A 101     -20.911  33.584  -7.982  1.00 45.58           H  
ATOM   1493  C   ILE A 101     -20.031  35.279  -7.019  1.00 45.58           C  
ATOM   1494  CB  ILE A 101     -19.815  32.807  -6.303  1.00 45.58           C  
ATOM   1495  HB  ILE A 101     -18.799  32.895  -5.918  1.00 45.58           H  
ATOM   1496  O   ILE A 101     -19.132  35.767  -6.336  1.00 45.58           O  
ATOM   1497  CG1 ILE A 101     -20.030  31.371  -6.845  1.00 45.58           C  
ATOM   1498 HG12 ILE A 101     -21.097  31.168  -6.931  1.00 45.58           H  
ATOM   1499 HG13 ILE A 101     -19.600  31.279  -7.843  1.00 45.58           H  
ATOM   1500  CG2 ILE A 101     -20.790  33.091  -5.145  1.00 45.58           C  
ATOM   1501 HG21 ILE A 101     -20.682  32.339  -4.364  1.00 45.58           H  
ATOM   1502 HG22 ILE A 101     -21.818  33.089  -5.508  1.00 45.58           H  
ATOM   1503 HG23 ILE A 101     -20.578  34.064  -4.703  1.00 45.58           H  
ATOM   1504  CD1 ILE A 101     -19.372  30.288  -5.985  1.00 45.58           C  
ATOM   1505 HD11 ILE A 101     -19.808  30.278  -4.986  1.00 45.58           H  
ATOM   1506 HD12 ILE A 101     -19.533  29.314  -6.448  1.00 45.58           H  
ATOM   1507 HD13 ILE A 101     -18.300  30.472  -5.912  1.00 45.58           H  
ATOM   1508  N   ASP A 102     -21.082  35.959  -7.461  1.00 50.49           N  
ATOM   1509  H   ASP A 102     -21.702  35.491  -8.106  1.00 50.49           H  
ATOM   1510  CA  ASP A 102     -21.511  37.272  -6.996  1.00 50.49           C  
ATOM   1511  HA  ASP A 102     -20.711  37.989  -7.180  1.00 50.49           H  
ATOM   1512  C   ASP A 102     -21.854  37.192  -5.487  1.00 50.49           C  
ATOM   1513  CB  ASP A 102     -22.723  37.672  -7.858  1.00 50.49           C  
ATOM   1514  HB2 ASP A 102     -23.552  36.996  -7.648  1.00 50.49           H  
ATOM   1515  HB3 ASP A 102     -22.455  37.550  -8.907  1.00 50.49           H  
ATOM   1516  O   ASP A 102     -22.708  36.384  -5.102  1.00 50.49           O  
ATOM   1517  CG  ASP A 102     -23.197  39.114  -7.667  1.00 50.49           C  
ATOM   1518  OD1 ASP A 102     -22.494  39.882  -6.974  1.00 50.49           O  
ATOM   1519  OD2 ASP A 102     -24.268  39.433  -8.227  1.00 50.49           O  
ATOM   1520  N   PRO A 103     -21.191  37.958  -4.599  1.00 51.84           N  
ATOM   1521  CA  PRO A 103     -21.278  37.788  -3.142  1.00 51.84           C  
ATOM   1522  HA  PRO A 103     -21.176  36.725  -2.922  1.00 51.84           H  
ATOM   1523  C   PRO A 103     -22.602  38.237  -2.480  1.00 51.84           C  
ATOM   1524  CB  PRO A 103     -20.035  38.505  -2.587  1.00 51.84           C  
ATOM   1525  HB2 PRO A 103     -19.203  37.801  -2.553  1.00 51.84           H  
ATOM   1526  HB3 PRO A 103     -20.191  38.941  -1.600  1.00 51.84           H  
ATOM   1527  O   PRO A 103     -22.631  38.437  -1.266  1.00 51.84           O  
ATOM   1528  CG  PRO A 103     -19.741  39.578  -3.630  1.00 51.84           C  
ATOM   1529  HG2 PRO A 103     -18.695  39.882  -3.618  1.00 51.84           H  
ATOM   1530  HG3 PRO A 103     -20.397  40.434  -3.473  1.00 51.84           H  
ATOM   1531  CD  PRO A 103     -20.115  38.882  -4.932  1.00 51.84           C  
ATOM   1532  HD2 PRO A 103     -19.260  38.320  -5.306  1.00 51.84           H  
ATOM   1533  HD3 PRO A 103     -20.429  39.623  -5.667  1.00 51.84           H  
ATOM   1534  N   LEU A 104     -23.708  38.391  -3.221  1.00 55.75           N  
ATOM   1535  H   LEU A 104     -23.629  38.198  -4.209  1.00 55.75           H  
ATOM   1536  CA  LEU A 104     -24.981  38.934  -2.704  1.00 55.75           C  
ATOM   1537  HA  LEU A 104     -24.950  38.909  -1.614  1.00 55.75           H  
ATOM   1538  C   LEU A 104     -26.248  38.112  -3.048  1.00 55.75           C  
ATOM   1539  CB  LEU A 104     -25.073  40.417  -3.130  1.00 55.75           C  
ATOM   1540  HB2 LEU A 104     -24.726  40.499  -4.160  1.00 55.75           H  
ATOM   1541  HB3 LEU A 104     -26.111  40.750  -3.117  1.00 55.75           H  
ATOM   1542  O   LEU A 104     -27.358  38.561  -2.765  1.00 55.75           O  
ATOM   1543  CG  LEU A 104     -24.248  41.358  -2.225  1.00 55.75           C  
ATOM   1544  HG  LEU A 104     -23.313  40.880  -1.934  1.00 55.75           H  
ATOM   1545  CD1 LEU A 104     -23.886  42.644  -2.964  1.00 55.75           C  
ATOM   1546 HD11 LEU A 104     -24.792  43.162  -3.278  1.00 55.75           H  
ATOM   1547 HD12 LEU A 104     -23.295  43.291  -2.316  1.00 55.75           H  
ATOM   1548 HD13 LEU A 104     -23.294  42.396  -3.845  1.00 55.75           H  
ATOM   1549  CD2 LEU A 104     -25.027  41.740  -0.960  1.00 55.75           C  
ATOM   1550 HD21 LEU A 104     -24.413  42.388  -0.336  1.00 55.75           H  
ATOM   1551 HD22 LEU A 104     -25.268  40.839  -0.396  1.00 55.75           H  
ATOM   1552 HD23 LEU A 104     -25.948  42.256  -1.229  1.00 55.75           H  
ATOM   1553  N   GLY A 105     -26.124  36.902  -3.610  1.00 56.91           N  
ATOM   1554  H   GLY A 105     -25.194  36.558  -3.800  1.00 56.91           H  
ATOM   1555  CA  GLY A 105     -27.274  36.049  -3.967  1.00 56.91           C  
ATOM   1556  HA2 GLY A 105     -27.028  35.496  -4.874  1.00 56.91           H  
ATOM   1557  HA3 GLY A 105     -28.124  36.689  -4.205  1.00 56.91           H  
ATOM   1558  C   GLY A 105     -27.672  35.016  -2.889  1.00 56.91           C  
ATOM   1559  O   GLY A 105     -26.791  34.371  -2.321  1.00 56.91           O  
ATOM   1560  N   PRO A 106     -28.974  34.798  -2.600  1.00 48.30           N  
ATOM   1561  CA  PRO A 106     -29.421  33.878  -1.552  1.00 48.30           C  
ATOM   1562  HA  PRO A 106     -28.847  34.063  -0.644  1.00 48.30           H  
ATOM   1563  C   PRO A 106     -29.241  32.404  -1.958  1.00 48.30           C  
ATOM   1564  CB  PRO A 106     -30.887  34.242  -1.290  1.00 48.30           C  
ATOM   1565  HB2 PRO A 106     -31.473  33.386  -0.957  1.00 48.30           H  
ATOM   1566  HB3 PRO A 106     -30.934  35.044  -0.553  1.00 48.30           H  
ATOM   1567  O   PRO A 106     -29.689  31.971  -3.018  1.00 48.30           O  
ATOM   1568  CG  PRO A 106     -31.364  34.768  -2.643  1.00 48.30           C  
ATOM   1569  HG2 PRO A 106     -32.185  35.478  -2.535  1.00 48.30           H  
ATOM   1570  HG3 PRO A 106     -31.666  33.932  -3.274  1.00 48.30           H  
ATOM   1571  CD  PRO A 106     -30.120  35.430  -3.238  1.00 48.30           C  
ATOM   1572  HD2 PRO A 106     -30.122  36.493  -2.999  1.00 48.30           H  
ATOM   1573  HD3 PRO A 106     -30.096  35.286  -4.318  1.00 48.30           H  
ATOM   1574  N   ALA A 107     -28.608  31.624  -1.079  1.00 44.16           N  
ATOM   1575  H   ALA A 107     -28.247  32.058  -0.242  1.00 44.16           H  
ATOM   1576  CA  ALA A 107     -28.359  30.196  -1.249  1.00 44.16           C  
ATOM   1577  HA  ALA A 107     -27.958  30.032  -2.249  1.00 44.16           H  
ATOM   1578  C   ALA A 107     -29.646  29.363  -1.094  1.00 44.16           C  
ATOM   1579  CB  ALA A 107     -27.290  29.780  -0.227  1.00 44.16           C  
ATOM   1580  HB1 ALA A 107     -27.069  28.719  -0.342  1.00 44.16           H  
ATOM   1581  HB2 ALA A 107     -27.651  29.959   0.786  1.00 44.16           H  
ATOM   1582  HB3 ALA A 107     -26.377  30.351  -0.393  1.00 44.16           H  
ATOM   1583  O   ALA A 107     -30.260  29.349  -0.027  1.00 44.16           O  
ATOM   1584  N   VAL A 108     -30.022  28.624  -2.140  1.00 54.31           N  
ATOM   1585  H   VAL A 108     -29.491  28.705  -2.995  1.00 54.31           H  
ATOM   1586  CA  VAL A 108     -31.070  27.591  -2.096  1.00 54.31           C  
ATOM   1587  HA  VAL A 108     -31.623  27.686  -1.162  1.00 54.31           H  
ATOM   1588  C   VAL A 108     -30.390  26.216  -2.162  1.00 54.31           C  
ATOM   1589  CB  VAL A 108     -32.091  27.772  -3.239  1.00 54.31           C  
ATOM   1590  HB  VAL A 108     -31.576  27.708  -4.198  1.00 54.31           H  
ATOM   1591  O   VAL A 108     -29.653  25.965  -3.117  1.00 54.31           O  
ATOM   1592  CG1 VAL A 108     -33.182  26.693  -3.197  1.00 54.31           C  
ATOM   1593 HG11 VAL A 108     -32.747  25.706  -3.354  1.00 54.31           H  
ATOM   1594 HG12 VAL A 108     -33.695  26.708  -2.236  1.00 54.31           H  
ATOM   1595 HG13 VAL A 108     -33.907  26.868  -3.992  1.00 54.31           H  
ATOM   1596  CG2 VAL A 108     -32.786  29.139  -3.152  1.00 54.31           C  
ATOM   1597 HG21 VAL A 108     -32.055  29.940  -3.262  1.00 54.31           H  
ATOM   1598 HG22 VAL A 108     -33.288  29.243  -2.190  1.00 54.31           H  
ATOM   1599 HG23 VAL A 108     -33.519  29.233  -3.954  1.00 54.31           H  
ATOM   1600  N   PRO A 109     -30.579  25.320  -1.174  1.00 59.93           N  
ATOM   1601  CA  PRO A 109     -30.047  23.961  -1.236  1.00 59.93           C  
ATOM   1602  HA  PRO A 109     -29.009  23.992  -1.567  1.00 59.93           H  
ATOM   1603  C   PRO A 109     -30.885  23.096  -2.201  1.00 59.93           C  
ATOM   1604  CB  PRO A 109     -30.098  23.448   0.205  1.00 59.93           C  
ATOM   1605  HB2 PRO A 109     -30.228  22.367   0.253  1.00 59.93           H  
ATOM   1606  HB3 PRO A 109     -29.187  23.744   0.726  1.00 59.93           H  
ATOM   1607  O   PRO A 109     -32.107  23.238  -2.221  1.00 59.93           O  
ATOM   1608  CG  PRO A 109     -31.290  24.193   0.808  1.00 59.93           C  
ATOM   1609  HG2 PRO A 109     -32.207  23.643   0.594  1.00 59.93           H  
ATOM   1610  HG3 PRO A 109     -31.176  24.333   1.883  1.00 59.93           H  
ATOM   1611  CD  PRO A 109     -31.315  25.528   0.064  1.00 59.93           C  
ATOM   1612  HD2 PRO A 109     -32.346  25.820  -0.137  1.00 59.93           H  
ATOM   1613  HD3 PRO A 109     -30.815  26.292   0.659  1.00 59.93           H  
ATOM   1614  N   PRO A 110     -30.280  22.195  -2.998  1.00 56.91           N  
ATOM   1615  CA  PRO A 110     -31.031  21.315  -3.890  1.00 56.91           C  
ATOM   1616  HA  PRO A 110     -31.790  21.897  -4.413  1.00 56.91           H  
ATOM   1617  C   PRO A 110     -31.733  20.177  -3.125  1.00 56.91           C  
ATOM   1618  CB  PRO A 110     -30.014  20.812  -4.917  1.00 56.91           C  
ATOM   1619  HB2 PRO A 110     -30.254  19.813  -5.281  1.00 56.91           H  
ATOM   1620  HB3 PRO A 110     -29.960  21.517  -5.747  1.00 56.91           H  
ATOM   1621  O   PRO A 110     -31.153  19.556  -2.233  1.00 56.91           O  
ATOM   1622  CG  PRO A 110     -28.693  20.834  -4.146  1.00 56.91           C  
ATOM   1623  HG2 PRO A 110     -27.840  20.970  -4.810  1.00 56.91           H  
ATOM   1624  HG3 PRO A 110     -28.591  19.909  -3.578  1.00 56.91           H  
ATOM   1625  CD  PRO A 110     -28.849  22.007  -3.177  1.00 56.91           C  
ATOM   1626  HD2 PRO A 110     -28.422  22.907  -3.618  1.00 56.91           H  
ATOM   1627  HD3 PRO A 110     -28.360  21.779  -2.229  1.00 56.91           H  
ATOM   1628  N   ASP A 111     -32.979  19.909  -3.524  1.00 50.56           N  
ATOM   1629  H   ASP A 111     -33.374  20.523  -4.222  1.00 50.56           H  
ATOM   1630  CA  ASP A 111     -33.913  18.927  -2.963  1.00 50.56           C  
ATOM   1631  HA  ASP A 111     -34.150  19.232  -1.944  1.00 50.56           H  
ATOM   1632  C   ASP A 111     -33.378  17.482  -2.915  1.00 50.56           C  
ATOM   1633  CB  ASP A 111     -35.216  18.950  -3.786  1.00 50.56           C  
ATOM   1634  HB2 ASP A 111     -35.808  18.074  -3.523  1.00 50.56           H  
ATOM   1635  HB3 ASP A 111     -34.975  18.877  -4.846  1.00 50.56           H  
ATOM   1636  O   ASP A 111     -32.833  16.939  -3.881  1.00 50.56           O  
ATOM   1637  CG  ASP A 111     -36.086  20.182  -3.526  1.00 50.56           C  
ATOM   1638  OD1 ASP A 111     -36.253  20.521  -2.334  1.00 50.56           O  
ATOM   1639  OD2 ASP A 111     -36.600  20.741  -4.520  1.00 50.56           O  
ATOM   1640  N   MET A 112     -33.607  16.825  -1.776  1.00 44.38           N  
ATOM   1641  H   MET A 112     -34.117  17.328  -1.064  1.00 44.38           H  
ATOM   1642  CA  MET A 112     -33.329  15.410  -1.523  1.00 44.38           C  
ATOM   1643  HA  MET A 112     -32.444  15.123  -2.090  1.00 44.38           H  
ATOM   1644  C   MET A 112     -34.547  14.563  -1.954  1.00 44.38           C  
ATOM   1645  CB  MET A 112     -33.033  15.270  -0.015  1.00 44.38           C  
ATOM   1646  HB2 MET A 112     -32.398  16.101   0.292  1.00 44.38           H  
ATOM   1647  HB3 MET A 112     -33.965  15.338   0.544  1.00 44.38           H  
ATOM   1648  O   MET A 112     -35.660  14.870  -1.525  1.00 44.38           O  
ATOM   1649  CG  MET A 112     -32.311  13.976   0.370  1.00 44.38           C  
ATOM   1650  HG2 MET A 112     -31.318  13.978  -0.079  1.00 44.38           H  
ATOM   1651  HG3 MET A 112     -32.869  13.137  -0.046  1.00 44.38           H  
ATOM   1652  SD  MET A 112     -32.146  13.693   2.163  1.00 44.38           S  
ATOM   1653  CE  MET A 112     -31.087  15.073   2.681  1.00 44.38           C  
ATOM   1654  HE1 MET A 112     -30.858  14.977   3.742  1.00 44.38           H  
ATOM   1655  HE2 MET A 112     -31.604  16.018   2.513  1.00 44.38           H  
ATOM   1656  HE3 MET A 112     -30.159  15.060   2.109  1.00 44.38           H  
ATOM   1657  N   PRO A 113     -34.405  13.493  -2.762  1.00 53.85           N  
ATOM   1658  CA  PRO A 113     -35.537  12.627  -3.075  1.00 53.85           C  
ATOM   1659  HA  PRO A 113     -36.417  13.232  -3.294  1.00 53.85           H  
ATOM   1660  C   PRO A 113     -35.850  11.708  -1.887  1.00 53.85           C  
ATOM   1661  CB  PRO A 113     -35.145  11.871  -4.345  1.00 53.85           C  
ATOM   1662  HB2 PRO A 113     -35.602  10.883  -4.393  1.00 53.85           H  
ATOM   1663  HB3 PRO A 113     -35.419  12.464  -5.217  1.00 53.85           H  
ATOM   1664  O   PRO A 113     -34.984  10.998  -1.375  1.00 53.85           O  
ATOM   1665  CG  PRO A 113     -33.621  11.791  -4.241  1.00 53.85           C  
ATOM   1666  HG2 PRO A 113     -33.154  11.742  -5.225  1.00 53.85           H  
ATOM   1667  HG3 PRO A 113     -33.344  10.920  -3.648  1.00 53.85           H  
ATOM   1668  CD  PRO A 113     -33.220  13.064  -3.486  1.00 53.85           C  
ATOM   1669  HD2 PRO A 113     -32.936  13.842  -4.194  1.00 53.85           H  
ATOM   1670  HD3 PRO A 113     -32.398  12.853  -2.802  1.00 53.85           H  
ATOM   1671  N   THR A 114     -37.109  11.725  -1.465  1.00 39.45           N  
ATOM   1672  H   THR A 114     -37.763  12.330  -1.942  1.00 39.45           H  
ATOM   1673  CA  THR A 114     -37.696  10.864  -0.438  1.00 39.45           C  
ATOM   1674  HA  THR A 114     -37.097  10.936   0.470  1.00 39.45           H  
ATOM   1675  C   THR A 114     -37.716   9.400  -0.892  1.00 39.45           C  
ATOM   1676  CB  THR A 114     -39.125  11.351  -0.130  1.00 39.45           C  
ATOM   1677  HB  THR A 114     -39.661  10.582   0.427  1.00 39.45           H  
ATOM   1678  O   THR A 114     -38.287   9.059  -1.926  1.00 39.45           O  
ATOM   1679  CG2 THR A 114     -39.120  12.644   0.686  1.00 39.45           C  
ATOM   1680 HG21 THR A 114     -38.587  12.483   1.623  1.00 39.45           H  
ATOM   1681 HG22 THR A 114     -40.143  12.944   0.914  1.00 39.45           H  
ATOM   1682 HG23 THR A 114     -38.627  13.442   0.130  1.00 39.45           H  
ATOM   1683  OG1 THR A 114     -39.825  11.659  -1.319  1.00 39.45           O  
ATOM   1684  HG1 THR A 114     -40.740  11.827  -1.082  1.00 39.45           H  
ATOM   1685  N   VAL A 115     -37.103   8.512  -0.106  1.00 40.48           N  
ATOM   1686  H   VAL A 115     -36.624   8.848   0.717  1.00 40.48           H  
ATOM   1687  CA  VAL A 115     -37.280   7.058  -0.225  1.00 40.48           C  
ATOM   1688  HA  VAL A 115     -37.643   6.813  -1.223  1.00 40.48           H  
ATOM   1689  C   VAL A 115     -38.348   6.655   0.785  1.00 40.48           C  
ATOM   1690  CB  VAL A 115     -35.952   6.300  -0.022  1.00 40.48           C  
ATOM   1691  HB  VAL A 115     -35.518   6.579   0.938  1.00 40.48           H  
ATOM   1692  O   VAL A 115     -38.176   6.846   1.985  1.00 40.48           O  
ATOM   1693  CG1 VAL A 115     -36.144   4.777  -0.048  1.00 40.48           C  
ATOM   1694 HG11 VAL A 115     -35.180   4.278   0.050  1.00 40.48           H  
ATOM   1695 HG12 VAL A 115     -36.620   4.469  -0.979  1.00 40.48           H  
ATOM   1696 HG13 VAL A 115     -36.768   4.464   0.789  1.00 40.48           H  
ATOM   1697  CG2 VAL A 115     -34.955   6.661  -1.134  1.00 40.48           C  
ATOM   1698 HG21 VAL A 115     -35.370   6.400  -2.108  1.00 40.48           H  
ATOM   1699 HG22 VAL A 115     -34.021   6.121  -0.980  1.00 40.48           H  
ATOM   1700 HG23 VAL A 115     -34.742   7.729  -1.112  1.00 40.48           H  
ATOM   1701  N   PHE A 116     -39.469   6.147   0.279  1.00 45.79           N  
ATOM   1702  H   PHE A 116     -39.530   6.044  -0.723  1.00 45.79           H  
ATOM   1703  CA  PHE A 116     -40.507   5.496   1.072  1.00 45.79           C  
ATOM   1704  HA  PHE A 116     -40.815   6.155   1.883  1.00 45.79           H  
ATOM   1705  C   PHE A 116     -39.949   4.201   1.689  1.00 45.79           C  
ATOM   1706  CB  PHE A 116     -41.720   5.210   0.166  1.00 45.79           C  
ATOM   1707  HB2 PHE A 116     -42.208   4.306   0.531  1.00 45.79           H  
ATOM   1708  HB3 PHE A 116     -41.386   4.987  -0.847  1.00 45.79           H  
ATOM   1709  O   PHE A 116     -39.414   3.355   0.974  1.00 45.79           O  
ATOM   1710  CG  PHE A 116     -42.767   6.312   0.122  1.00 45.79           C  
ATOM   1711  CD1 PHE A 116     -43.933   6.180   0.899  1.00 45.79           C  
ATOM   1712  HD1 PHE A 116     -44.070   5.307   1.521  1.00 45.79           H  
ATOM   1713  CD2 PHE A 116     -42.600   7.452  -0.690  1.00 45.79           C  
ATOM   1714  HD2 PHE A 116     -41.708   7.562  -1.289  1.00 45.79           H  
ATOM   1715  CE1 PHE A 116     -44.925   7.175   0.869  1.00 45.79           C  
ATOM   1716  HE1 PHE A 116     -45.815   7.062   1.470  1.00 45.79           H  
ATOM   1717  CE2 PHE A 116     -43.594   8.449  -0.721  1.00 45.79           C  
ATOM   1718  HE2 PHE A 116     -43.462   9.321  -1.345  1.00 45.79           H  
ATOM   1719  CZ  PHE A 116     -44.757   8.311   0.058  1.00 45.79           C  
ATOM   1720  HZ  PHE A 116     -45.519   9.076   0.036  1.00 45.79           H  
ATOM   1721  N   GLU A 117     -40.072   4.063   3.010  1.00 47.01           N  
ATOM   1722  H   GLU A 117     -40.490   4.818   3.535  1.00 47.01           H  
ATOM   1723  CA  GLU A 117     -39.851   2.817   3.748  1.00 47.01           C  
ATOM   1724  HA  GLU A 117     -39.019   2.265   3.311  1.00 47.01           H  
ATOM   1725  C   GLU A 117     -41.115   1.944   3.679  1.00 47.01           C  
ATOM   1726  CB  GLU A 117     -39.532   3.107   5.232  1.00 47.01           C  
ATOM   1727  HB2 GLU A 117     -39.607   2.166   5.778  1.00 47.01           H  
ATOM   1728  HB3 GLU A 117     -40.286   3.787   5.628  1.00 47.01           H  
ATOM   1729  O   GLU A 117     -42.168   2.352   4.169  1.00 47.01           O  
ATOM   1730  CG  GLU A 117     -38.135   3.686   5.506  1.00 47.01           C  
ATOM   1731  HG2 GLU A 117     -38.064   4.673   5.049  1.00 47.01           H  
ATOM   1732  HG3 GLU A 117     -37.396   3.040   5.031  1.00 47.01           H  
ATOM   1733  CD  GLU A 117     -37.828   3.796   7.016  1.00 47.01           C  
ATOM   1734  OE1 GLU A 117     -36.641   3.628   7.383  1.00 47.01           O  
ATOM   1735  OE2 GLU A 117     -38.768   4.055   7.804  1.00 47.01           O  
ATOM   1736  N   ASP A 118     -41.004   0.730   3.135  1.00 46.00           N  
ATOM   1737  H   ASP A 118     -40.130   0.468   2.704  1.00 46.00           H  
ATOM   1738  CA  ASP A 118     -41.954  -0.352   3.417  1.00 46.00           C  
ATOM   1739  HA  ASP A 118     -42.915   0.094   3.673  1.00 46.00           H  
ATOM   1740  C   ASP A 118     -41.437  -1.167   4.623  1.00 46.00           C  
ATOM   1741  CB  ASP A 118     -42.175  -1.257   2.191  1.00 46.00           C  
ATOM   1742  HB2 ASP A 118     -41.230  -1.389   1.662  1.00 46.00           H  
ATOM   1743  HB3 ASP A 118     -42.489  -2.239   2.545  1.00 46.00           H  
ATOM   1744  O   ASP A 118     -40.264  -1.559   4.647  1.00 46.00           O  
ATOM   1745  CG  ASP A 118     -43.256  -0.766   1.216  1.00 46.00           C  
ATOM   1746  OD1 ASP A 118     -44.190  -0.061   1.660  1.00 46.00           O  
ATOM   1747  OD2 ASP A 118     -43.183  -1.178   0.036  1.00 46.00           O  
ATOM   1748  N   PRO A 119     -42.268  -1.441   5.647  1.00 44.81           N  
ATOM   1749  CA  PRO A 119     -41.812  -2.051   6.892  1.00 44.81           C  
ATOM   1750  HA  PRO A 119     -40.847  -1.630   7.174  1.00 44.81           H  
ATOM   1751  C   PRO A 119     -41.675  -3.577   6.773  1.00 44.81           C  
ATOM   1752  CB  PRO A 119     -42.853  -1.633   7.935  1.00 44.81           C  
ATOM   1753  HB2 PRO A 119     -42.588  -0.654   8.334  1.00 44.81           H  
ATOM   1754  HB3 PRO A 119     -42.947  -2.360   8.741  1.00 44.81           H  
ATOM   1755  O   PRO A 119     -42.647  -4.293   6.528  1.00 44.81           O  
ATOM   1756  CG  PRO A 119     -44.143  -1.514   7.120  1.00 44.81           C  
ATOM   1757  HG2 PRO A 119     -44.842  -0.810   7.572  1.00 44.81           H  
ATOM   1758  HG3 PRO A 119     -44.606  -2.495   7.015  1.00 44.81           H  
ATOM   1759  CD  PRO A 119     -43.659  -1.027   5.756  1.00 44.81           C  
ATOM   1760  HD2 PRO A 119     -43.715   0.061   5.721  1.00 44.81           H  
ATOM   1761  HD3 PRO A 119     -44.262  -1.460   4.959  1.00 44.81           H  
ATOM   1762  N   LEU A 120     -40.478  -4.105   7.047  1.00 42.01           N  
ATOM   1763  H   LEU A 120     -39.707  -3.470   7.202  1.00 42.01           H  
ATOM   1764  CA  LEU A 120     -40.270  -5.538   7.276  1.00 42.01           C  
ATOM   1765  HA  LEU A 120     -40.899  -6.091   6.578  1.00 42.01           H  
ATOM   1766  C   LEU A 120     -40.720  -5.924   8.695  1.00 42.01           C  
ATOM   1767  CB  LEU A 120     -38.801  -5.924   7.015  1.00 42.01           C  
ATOM   1768  HB2 LEU A 120     -38.632  -6.928   7.405  1.00 42.01           H  
ATOM   1769  HB3 LEU A 120     -38.160  -5.242   7.574  1.00 42.01           H  
ATOM   1770  O   LEU A 120     -40.209  -5.414   9.691  1.00 42.01           O  
ATOM   1771  CG  LEU A 120     -38.383  -5.907   5.531  1.00 42.01           C  
ATOM   1772  HG  LEU A 120     -38.598  -4.929   5.100  1.00 42.01           H  
ATOM   1773  CD1 LEU A 120     -36.879  -6.166   5.420  1.00 42.01           C  
ATOM   1774 HD11 LEU A 120     -36.633  -7.147   5.827  1.00 42.01           H  
ATOM   1775 HD12 LEU A 120     -36.577  -6.118   4.374  1.00 42.01           H  
ATOM   1776 HD13 LEU A 120     -36.337  -5.396   5.970  1.00 42.01           H  
ATOM   1777  CD2 LEU A 120     -39.101  -6.987   4.714  1.00 42.01           C  
ATOM   1778 HD21 LEU A 120     -38.956  -7.967   5.167  1.00 42.01           H  
ATOM   1779 HD22 LEU A 120     -40.166  -6.762   4.653  1.00 42.01           H  
ATOM   1780 HD23 LEU A 120     -38.709  -6.995   3.697  1.00 42.01           H  
ATOM   1781  N   GLN A 121     -41.666  -6.862   8.782  1.00 44.51           N  
ATOM   1782  H   GLN A 121     -42.057  -7.212   7.919  1.00 44.51           H  
ATOM   1783  CA  GLN A 121     -42.099  -7.490  10.032  1.00 44.51           C  
ATOM   1784  HA  GLN A 121     -42.326  -6.707  10.755  1.00 44.51           H  
ATOM   1785  C   GLN A 121     -40.984  -8.373  10.615  1.00 44.51           C  
ATOM   1786  CB  GLN A 121     -43.371  -8.322   9.793  1.00 44.51           C  
ATOM   1787  HB2 GLN A 121     -43.244  -8.926   8.895  1.00 44.51           H  
ATOM   1788  HB3 GLN A 121     -43.512  -8.997  10.638  1.00 44.51           H  
ATOM   1789  O   GLN A 121     -40.542  -9.341   9.998  1.00 44.51           O  
ATOM   1790  CG  GLN A 121     -44.635  -7.456   9.668  1.00 44.51           C  
ATOM   1791  HG2 GLN A 121     -44.785  -6.908  10.598  1.00 44.51           H  
ATOM   1792  HG3 GLN A 121     -44.499  -6.733   8.864  1.00 44.51           H  
ATOM   1793  CD  GLN A 121     -45.893  -8.269   9.367  1.00 44.51           C  
ATOM   1794  NE2 GLN A 121     -47.058  -7.660   9.425  1.00 44.51           N  
ATOM   1795 HE21 GLN A 121     -47.856  -8.223   9.169  1.00 44.51           H  
ATOM   1796 HE22 GLN A 121     -47.113  -6.668   9.603  1.00 44.51           H  
ATOM   1797  OE1 GLN A 121     -45.872  -9.450   9.071  1.00 44.51           O  
ATOM   1798  N   ILE A 122     -40.559  -8.051  11.837  1.00 40.69           N  
ATOM   1799  H   ILE A 122     -40.948  -7.220  12.259  1.00 40.69           H  
ATOM   1800  CA  ILE A 122     -39.605  -8.827  12.635  1.00 40.69           C  
ATOM   1801  HA  ILE A 122     -38.880  -9.296  11.970  1.00 40.69           H  
ATOM   1802  C   ILE A 122     -40.374  -9.925  13.381  1.00 40.69           C  
ATOM   1803  CB  ILE A 122     -38.843  -7.888  13.604  1.00 40.69           C  
ATOM   1804  HB  ILE A 122     -39.578  -7.366  14.216  1.00 40.69           H  
ATOM   1805  O   ILE A 122     -41.212  -9.631  14.232  1.00 40.69           O  
ATOM   1806  CG1 ILE A 122     -38.024  -6.831  12.820  1.00 40.69           C  
ATOM   1807 HG12 ILE A 122     -37.176  -7.312  12.333  1.00 40.69           H  
ATOM   1808 HG13 ILE A 122     -38.641  -6.386  12.039  1.00 40.69           H  
ATOM   1809  CG2 ILE A 122     -37.921  -8.688  14.546  1.00 40.69           C  
ATOM   1810 HG21 ILE A 122     -37.405  -8.018  15.233  1.00 40.69           H  
ATOM   1811 HG22 ILE A 122     -38.503  -9.385  15.150  1.00 40.69           H  
ATOM   1812 HG23 ILE A 122     -37.183  -9.243  13.966  1.00 40.69           H  
ATOM   1813  CD1 ILE A 122     -37.517  -5.670  13.686  1.00 40.69           C  
ATOM   1814 HD11 ILE A 122     -36.791  -6.023  14.419  1.00 40.69           H  
ATOM   1815 HD12 ILE A 122     -37.031  -4.934  13.046  1.00 40.69           H  
ATOM   1816 HD13 ILE A 122     -38.353  -5.194  14.198  1.00 40.69           H  
ATOM   1817  N   ILE A 123     -40.060 -11.191  13.101  1.00 49.05           N  
ATOM   1818  H   ILE A 123     -39.389 -11.359  12.365  1.00 49.05           H  
ATOM   1819  CA  ILE A 123     -40.482 -12.344  13.910  1.00 49.05           C  
ATOM   1820  HA  ILE A 123     -41.322 -12.054  14.542  1.00 49.05           H  
ATOM   1821  C   ILE A 123     -39.285 -12.760  14.784  1.00 49.05           C  
ATOM   1822  CB  ILE A 123     -40.957 -13.519  13.020  1.00 49.05           C  
ATOM   1823  HB  ILE A 123     -40.115 -13.848  12.412  1.00 49.05           H  
ATOM   1824  O   ILE A 123     -38.238 -13.092  14.226  1.00 49.05           O  
ATOM   1825  CG1 ILE A 123     -42.101 -13.095  12.066  1.00 49.05           C  
ATOM   1826 HG12 ILE A 123     -41.809 -12.197  11.522  1.00 49.05           H  
ATOM   1827 HG13 ILE A 123     -42.992 -12.858  12.646  1.00 49.05           H  
ATOM   1828  CG2 ILE A 123     -41.407 -14.699  13.908  1.00 49.05           C  
ATOM   1829 HG21 ILE A 123     -42.261 -14.405  14.518  1.00 49.05           H  
ATOM   1830 HG22 ILE A 123     -41.685 -15.552  13.290  1.00 49.05           H  
ATOM   1831 HG23 ILE A 123     -40.596 -15.024  14.560  1.00 49.05           H  
ATOM   1832  CD1 ILE A 123     -42.450 -14.152  11.010  1.00 49.05           C  
ATOM   1833 HD11 ILE A 123     -41.553 -14.444  10.464  1.00 49.05           H  
ATOM   1834 HD12 ILE A 123     -42.900 -15.029  11.476  1.00 49.05           H  
ATOM   1835 HD13 ILE A 123     -43.169 -13.731  10.308  1.00 49.05           H  
ATOM   1836  N   PRO A 124     -39.386 -12.777  16.125  1.00 45.81           N  
ATOM   1837  CA  PRO A 124     -38.325 -13.294  16.987  1.00 45.81           C  
ATOM   1838  HA  PRO A 124     -37.342 -13.132  16.545  1.00 45.81           H  
ATOM   1839  C   PRO A 124     -38.528 -14.794  17.276  1.00 45.81           C  
ATOM   1840  CB  PRO A 124     -38.445 -12.452  18.262  1.00 45.81           C  
ATOM   1841  HB2 PRO A 124     -38.064 -12.975  19.140  1.00 45.81           H  
ATOM   1842  HB3 PRO A 124     -37.910 -11.513  18.121  1.00 45.81           H  
ATOM   1843  O   PRO A 124     -39.626 -15.181  17.680  1.00 45.81           O  
ATOM   1844  CG  PRO A 124     -39.947 -12.168  18.372  1.00 45.81           C  
ATOM   1845  HG2 PRO A 124     -40.135 -11.211  18.860  1.00 45.81           H  
ATOM   1846  HG3 PRO A 124     -40.438 -12.971  18.921  1.00 45.81           H  
ATOM   1847  CD  PRO A 124     -40.440 -12.161  16.921  1.00 45.81           C  
ATOM   1848  HD2 PRO A 124     -40.593 -11.133  16.592  1.00 45.81           H  
ATOM   1849  HD3 PRO A 124     -41.369 -12.725  16.836  1.00 45.81           H  
ATOM   1850  N   PRO A 125     -37.497 -15.655  17.182  1.00 49.26           N  
ATOM   1851  CA  PRO A 125     -37.562 -16.973  17.804  1.00 49.26           C  
ATOM   1852  HA  PRO A 125     -38.567 -17.190  18.165  1.00 49.26           H  
ATOM   1853  C   PRO A 125     -36.603 -17.107  19.001  1.00 49.26           C  
ATOM   1854  CB  PRO A 125     -37.293 -17.956  16.670  1.00 49.26           C  
ATOM   1855  HB2 PRO A 125     -36.850 -18.886  17.028  1.00 49.26           H  
ATOM   1856  HB3 PRO A 125     -38.224 -18.157  16.141  1.00 49.26           H  
ATOM   1857  O   PRO A 125     -35.386 -17.066  18.867  1.00 49.26           O  
ATOM   1858  CG  PRO A 125     -36.343 -17.192  15.747  1.00 49.26           C  
ATOM   1859  HG2 PRO A 125     -36.565 -17.401  14.701  1.00 49.26           H  
ATOM   1860  HG3 PRO A 125     -35.312 -17.467  15.972  1.00 49.26           H  
ATOM   1861  CD  PRO A 125     -36.552 -15.704  16.072  1.00 49.26           C  
ATOM   1862  HD2 PRO A 125     -36.961 -15.193  15.201  1.00 49.26           H  
ATOM   1863  HD3 PRO A 125     -35.606 -15.247  16.363  1.00 49.26           H  
ATOM   1864  N   ARG A 126     -37.222 -17.272  20.178  1.00 42.83           N  
ATOM   1865  H   ARG A 126     -38.199 -17.019  20.139  1.00 42.83           H  
ATOM   1866  CA  ARG A 126     -36.873 -18.164  21.308  1.00 42.83           C  
ATOM   1867  HA  ARG A 126     -37.062 -17.618  22.232  1.00 42.83           H  
ATOM   1868  C   ARG A 126     -35.425 -18.694  21.423  1.00 42.83           C  
ATOM   1869  CB  ARG A 126     -37.842 -19.369  21.248  1.00 42.83           C  
ATOM   1870  HB2 ARG A 126     -38.234 -19.482  20.237  1.00 42.83           H  
ATOM   1871  HB3 ARG A 126     -37.306 -20.288  21.483  1.00 42.83           H  
ATOM   1872  O   ARG A 126     -35.009 -19.558  20.661  1.00 42.83           O  
ATOM   1873  CG  ARG A 126     -39.003 -19.263  22.242  1.00 42.83           C  
ATOM   1874  HG2 ARG A 126     -39.526 -18.317  22.103  1.00 42.83           H  
ATOM   1875  HG3 ARG A 126     -38.606 -19.311  23.256  1.00 42.83           H  
ATOM   1876  CD  ARG A 126     -39.976 -20.426  22.016  1.00 42.83           C  
ATOM   1877  HD2 ARG A 126     -39.411 -21.357  22.059  1.00 42.83           H  
ATOM   1878  HD3 ARG A 126     -40.417 -20.329  21.024  1.00 42.83           H  
ATOM   1879  NE  ARG A 126     -41.046 -20.452  23.032  1.00 42.83           N  
ATOM   1880  HE  ARG A 126     -41.109 -19.651  23.644  1.00 42.83           H  
ATOM   1881  NH1 ARG A 126     -41.873 -22.532  22.522  1.00 42.83           N  
ATOM   1882 HH11 ARG A 126     -41.185 -22.612  21.787  1.00 42.83           H  
ATOM   1883 HH12 ARG A 126     -42.513 -23.292  22.704  1.00 42.83           H  
ATOM   1884  NH2 ARG A 126     -42.772 -21.369  24.201  1.00 42.83           N  
ATOM   1885 HH21 ARG A 126     -43.402 -22.140  24.372  1.00 42.83           H  
ATOM   1886 HH22 ARG A 126     -42.810 -20.553  24.794  1.00 42.83           H  
ATOM   1887  CZ  ARG A 126     -41.889 -21.446  23.245  1.00 42.83           C  
ATOM   1888  N   PHE A 127     -34.767 -18.338  22.529  1.00 34.25           N  
ATOM   1889  H   PHE A 127     -35.166 -17.583  23.069  1.00 34.25           H  
ATOM   1890  CA  PHE A 127     -33.797 -19.190  23.245  1.00 34.25           C  
ATOM   1891  HA  PHE A 127     -33.054 -19.577  22.547  1.00 34.25           H  
ATOM   1892  C   PHE A 127     -34.539 -20.390  23.891  1.00 34.25           C  
ATOM   1893  CB  PHE A 127     -33.105 -18.307  24.301  1.00 34.25           C  
ATOM   1894  HB2 PHE A 127     -33.861 -17.833  24.927  1.00 34.25           H  
ATOM   1895  HB3 PHE A 127     -32.494 -18.927  24.957  1.00 34.25           H  
ATOM   1896  O   PHE A 127     -35.721 -20.216  24.218  1.00 34.25           O  
ATOM   1897  CG  PHE A 127     -32.184 -17.246  23.733  1.00 34.25           C  
ATOM   1898  CD1 PHE A 127     -30.859 -17.591  23.404  1.00 34.25           C  
ATOM   1899  HD1 PHE A 127     -30.510 -18.604  23.541  1.00 34.25           H  
ATOM   1900  CD2 PHE A 127     -32.627 -15.922  23.548  1.00 34.25           C  
ATOM   1901  HD2 PHE A 127     -33.639 -15.645  23.805  1.00 34.25           H  
ATOM   1902  CE1 PHE A 127     -29.982 -16.620  22.893  1.00 34.25           C  
ATOM   1903  HE1 PHE A 127     -28.967 -16.888  22.640  1.00 34.25           H  
ATOM   1904  CE2 PHE A 127     -31.750 -14.952  23.030  1.00 34.25           C  
ATOM   1905  HE2 PHE A 127     -32.089 -13.937  22.886  1.00 34.25           H  
ATOM   1906  CZ  PHE A 127     -30.427 -15.301  22.704  1.00 34.25           C  
ATOM   1907  HZ  PHE A 127     -29.753 -14.556  22.308  1.00 34.25           H  
ATOM   1908  N   PRO A 128     -33.930 -21.588  24.088  1.00 44.39           N  
ATOM   1909  CA  PRO A 128     -33.048 -21.788  25.253  1.00 44.39           C  
ATOM   1910  HA  PRO A 128     -32.582 -20.851  25.561  1.00 44.39           H  
ATOM   1911  C   PRO A 128     -31.917 -22.853  25.135  1.00 44.39           C  
ATOM   1912  CB  PRO A 128     -34.050 -22.200  26.339  1.00 44.39           C  
ATOM   1913  HB2 PRO A 128     -34.583 -21.318  26.694  1.00 44.39           H  
ATOM   1914  HB3 PRO A 128     -33.591 -22.710  27.187  1.00 44.39           H  
ATOM   1915  O   PRO A 128     -31.984 -23.795  24.356  1.00 44.39           O  
ATOM   1916  CG  PRO A 128     -35.021 -23.114  25.591  1.00 44.39           C  
ATOM   1917  HG2 PRO A 128     -34.770 -24.161  25.762  1.00 44.39           H  
ATOM   1918  HG3 PRO A 128     -36.047 -22.911  25.897  1.00 44.39           H  
ATOM   1919  CD  PRO A 128     -34.803 -22.765  24.115  1.00 44.39           C  
ATOM   1920  HD2 PRO A 128     -35.760 -22.580  23.627  1.00 44.39           H  
ATOM   1921  HD3 PRO A 128     -34.318 -23.596  23.604  1.00 44.39           H  
ATOM   1922  N   THR A 129     -30.907 -22.672  26.000  1.00 40.88           N  
ATOM   1923  H   THR A 129     -30.925 -21.769  26.451  1.00 40.88           H  
ATOM   1924  CA  THR A 129     -30.125 -23.675  26.772  1.00 40.88           C  
ATOM   1925  HA  THR A 129     -29.329 -23.101  27.246  1.00 40.88           H  
ATOM   1926  C   THR A 129     -29.399 -24.849  26.084  1.00 40.88           C  
ATOM   1927  CB  THR A 129     -30.953 -24.216  27.951  1.00 40.88           C  
ATOM   1928  HB  THR A 129     -30.380 -24.988  28.464  1.00 40.88           H  
ATOM   1929  O   THR A 129     -30.016 -25.831  25.695  1.00 40.88           O  
ATOM   1930  CG2 THR A 129     -31.290 -23.112  28.962  1.00 40.88           C  
ATOM   1931 HG21 THR A 129     -31.924 -23.529  29.745  1.00 40.88           H  
ATOM   1932 HG22 THR A 129     -30.372 -22.744  29.419  1.00 40.88           H  
ATOM   1933 HG23 THR A 129     -31.814 -22.282  28.487  1.00 40.88           H  
ATOM   1934  OG1 THR A 129     -32.157 -24.776  27.489  1.00 40.88           O  
ATOM   1935  HG1 THR A 129     -31.910 -25.414  26.815  1.00 40.88           H  
ATOM   1936  N   ALA A 130     -28.060 -24.736  26.092  1.00 40.91           N  
ATOM   1937  H   ALA A 130     -27.734 -23.786  26.196  1.00 40.91           H  
ATOM   1938  CA  ALA A 130     -27.014 -25.707  26.468  1.00 40.91           C  
ATOM   1939  HA  ALA A 130     -26.160 -25.528  25.815  1.00 40.91           H  
ATOM   1940  C   ALA A 130     -27.304 -27.222  26.404  1.00 40.91           C  
ATOM   1941  CB  ALA A 130     -26.576 -25.340  27.899  1.00 40.91           C  
ATOM   1942  HB1 ALA A 130     -26.254 -24.299  27.941  1.00 40.91           H  
ATOM   1943  HB2 ALA A 130     -25.741 -25.973  28.198  1.00 40.91           H  
ATOM   1944  HB3 ALA A 130     -27.401 -25.497  28.593  1.00 40.91           H  
ATOM   1945  O   ALA A 130     -28.175 -27.700  27.120  1.00 40.91           O  
ATOM   1946  N   VAL A 131     -26.475 -27.970  25.662  1.00 41.73           N  
ATOM   1947  H   VAL A 131     -26.157 -27.541  24.805  1.00 41.73           H  
ATOM   1948  CA  VAL A 131     -25.498 -28.978  26.151  1.00 41.73           C  
ATOM   1949  HA  VAL A 131     -24.821 -28.486  26.849  1.00 41.73           H  
ATOM   1950  C   VAL A 131     -24.641 -29.426  24.949  1.00 41.73           C  
ATOM   1951  CB  VAL A 131     -26.121 -30.196  26.887  1.00 41.73           C  
ATOM   1952  HB  VAL A 131     -26.967 -30.574  26.312  1.00 41.73           H  
ATOM   1953  O   VAL A 131     -25.147 -29.579  23.839  1.00 41.73           O  
ATOM   1954  CG1 VAL A 131     -25.126 -31.354  27.079  1.00 41.73           C  
ATOM   1955 HG11 VAL A 131     -24.813 -31.753  26.114  1.00 41.73           H  
ATOM   1956 HG12 VAL A 131     -24.248 -31.018  27.630  1.00 41.73           H  
ATOM   1957 HG13 VAL A 131     -25.601 -32.175  27.615  1.00 41.73           H  
ATOM   1958  CG2 VAL A 131     -26.598 -29.830  28.311  1.00 41.73           C  
ATOM   1959 HG21 VAL A 131     -26.129 -28.908  28.655  1.00 41.73           H  
ATOM   1960 HG22 VAL A 131     -26.371 -30.617  29.030  1.00 41.73           H  
ATOM   1961 HG23 VAL A 131     -27.682 -29.716  28.312  1.00 41.73           H  
ATOM   1962  N   ASP A 132     -23.338 -29.558  25.194  1.00 40.30           N  
ATOM   1963  H   ASP A 132     -23.038 -29.422  26.149  1.00 40.30           H  
ATOM   1964  CA  ASP A 132     -22.242 -29.862  24.269  1.00 40.30           C  
ATOM   1965  HA  ASP A 132     -22.197 -29.092  23.500  1.00 40.30           H  
ATOM   1966  C   ASP A 132     -22.303 -31.248  23.598  1.00 40.30           C  
ATOM   1967  CB  ASP A 132     -20.942 -29.824  25.096  1.00 40.30           C  
ATOM   1968  HB2 ASP A 132     -20.101 -30.059  24.443  1.00 40.30           H  
ATOM   1969  HB3 ASP A 132     -20.983 -30.590  25.870  1.00 40.30           H  
ATOM   1970  O   ASP A 132     -22.580 -32.242  24.260  1.00 40.30           O  
ATOM   1971  CG  ASP A 132     -20.683 -28.465  25.743  1.00 40.30           C  
ATOM   1972  OD1 ASP A 132     -20.491 -27.498  24.973  1.00 40.30           O  
ATOM   1973  OD2 ASP A 132     -20.716 -28.395  26.992  1.00 40.30           O  
ATOM   1974  N   GLU A 133     -21.893 -31.329  22.325  1.00 40.92           N  
ATOM   1975  H   GLU A 133     -21.870 -30.472  21.790  1.00 40.92           H  
ATOM   1976  CA  GLU A 133     -21.057 -32.425  21.797  1.00 40.92           C  
ATOM   1977  HA  GLU A 133     -20.277 -32.592  22.539  1.00 40.92           H  
ATOM   1978  C   GLU A 133     -20.403 -31.999  20.456  1.00 40.92           C  
ATOM   1979  CB  GLU A 133     -21.831 -33.755  21.640  1.00 40.92           C  
ATOM   1980  HB2 GLU A 133     -21.801 -34.076  20.599  1.00 40.92           H  
ATOM   1981  HB3 GLU A 133     -22.874 -33.621  21.925  1.00 40.92           H  
ATOM   1982  O   GLU A 133     -21.101 -31.501  19.567  1.00 40.92           O  
ATOM   1983  CG  GLU A 133     -21.192 -34.848  22.520  1.00 40.92           C  
ATOM   1984  HG2 GLU A 133     -21.183 -34.508  23.556  1.00 40.92           H  
ATOM   1985  HG3 GLU A 133     -20.155 -34.974  22.208  1.00 40.92           H  
ATOM   1986  CD  GLU A 133     -21.897 -36.215  22.453  1.00 40.92           C  
ATOM   1987  OE1 GLU A 133     -21.434 -37.128  23.177  1.00 40.92           O  
ATOM   1988  OE2 GLU A 133     -22.855 -36.371  21.661  1.00 40.92           O  
ATOM   1989  N   PRO A 134     -19.071 -32.131  20.276  1.00 40.47           N  
ATOM   1990  CA  PRO A 134     -18.372 -31.631  19.093  1.00 40.47           C  
ATOM   1991  HA  PRO A 134     -18.881 -30.755  18.693  1.00 40.47           H  
ATOM   1992  C   PRO A 134     -18.271 -32.701  17.994  1.00 40.47           C  
ATOM   1993  CB  PRO A 134     -16.995 -31.207  19.615  1.00 40.47           C  
ATOM   1994  HB2 PRO A 134     -17.066 -30.209  20.047  1.00 40.47           H  
ATOM   1995  HB3 PRO A 134     -16.231 -31.233  18.838  1.00 40.47           H  
ATOM   1996  O   PRO A 134     -17.714 -33.775  18.209  1.00 40.47           O  
ATOM   1997  CG  PRO A 134     -16.715 -32.222  20.726  1.00 40.47           C  
ATOM   1998  HG2 PRO A 134     -16.244 -33.112  20.308  1.00 40.47           H  
ATOM   1999  HG3 PRO A 134     -16.082 -31.795  21.505  1.00 40.47           H  
ATOM   2000  CD  PRO A 134     -18.102 -32.581  21.267  1.00 40.47           C  
ATOM   2001  HD2 PRO A 134     -18.258 -32.051  22.206  1.00 40.47           H  
ATOM   2002  HD3 PRO A 134     -18.181 -33.657  21.425  1.00 40.47           H  
ATOM   2003  N   VAL A 135     -18.723 -32.380  16.777  1.00 44.55           N  
ATOM   2004  H   VAL A 135     -19.207 -31.500  16.661  1.00 44.55           H  
ATOM   2005  CA  VAL A 135     -18.482 -33.197  15.575  1.00 44.55           C  
ATOM   2006  HA  VAL A 135     -17.861 -34.048  15.855  1.00 44.55           H  
ATOM   2007  C   VAL A 135     -17.694 -32.383  14.550  1.00 44.55           C  
ATOM   2008  CB  VAL A 135     -19.777 -33.798  14.996  1.00 44.55           C  
ATOM   2009  HB  VAL A 135     -20.469 -32.996  14.740  1.00 44.55           H  
ATOM   2010  O   VAL A 135     -18.127 -31.334  14.079  1.00 44.55           O  
ATOM   2011  CG1 VAL A 135     -19.501 -34.632  13.735  1.00 44.55           C  
ATOM   2012 HG11 VAL A 135     -18.787 -35.426  13.956  1.00 44.55           H  
ATOM   2013 HG12 VAL A 135     -20.430 -35.076  13.377  1.00 44.55           H  
ATOM   2014 HG13 VAL A 135     -19.102 -34.000  12.942  1.00 44.55           H  
ATOM   2015  CG2 VAL A 135     -20.446 -34.726  16.020  1.00 44.55           C  
ATOM   2016 HG21 VAL A 135     -20.739 -34.161  16.905  1.00 44.55           H  
ATOM   2017 HG22 VAL A 135     -19.759 -35.517  16.323  1.00 44.55           H  
ATOM   2018 HG23 VAL A 135     -21.344 -35.172  15.593  1.00 44.55           H  
ATOM   2019  N   VAL A 136     -16.508 -32.899  14.238  1.00 37.25           N  
ATOM   2020  H   VAL A 136     -16.268 -33.763  14.702  1.00 37.25           H  
ATOM   2021  CA  VAL A 136     -15.572 -32.452  13.202  1.00 37.25           C  
ATOM   2022  HA  VAL A 136     -15.335 -31.397  13.345  1.00 37.25           H  
ATOM   2023  C   VAL A 136     -16.205 -32.655  11.823  1.00 37.25           C  
ATOM   2024  CB  VAL A 136     -14.283 -33.302  13.323  1.00 37.25           C  
ATOM   2025  HB  VAL A 136     -14.544 -34.356  13.223  1.00 37.25           H  
ATOM   2026  O   VAL A 136     -16.587 -33.777  11.499  1.00 37.25           O  
ATOM   2027  CG1 VAL A 136     -13.241 -32.976  12.249  1.00 37.25           C  
ATOM   2028 HG11 VAL A 136     -13.633 -33.202  11.257  1.00 37.25           H  
ATOM   2029 HG12 VAL A 136     -12.349 -33.585  12.398  1.00 37.25           H  
ATOM   2030 HG13 VAL A 136     -12.967 -31.922  12.295  1.00 37.25           H  
ATOM   2031  CG2 VAL A 136     -13.620 -33.118  14.698  1.00 37.25           C  
ATOM   2032 HG21 VAL A 136     -14.284 -33.451  15.497  1.00 37.25           H  
ATOM   2033 HG22 VAL A 136     -12.709 -33.715  14.750  1.00 37.25           H  
ATOM   2034 HG23 VAL A 136     -13.370 -32.069  14.854  1.00 37.25           H  
ATOM   2035  N   ILE A 137     -16.292 -31.607  10.997  1.00 43.47           N  
ATOM   2036  H   ILE A 137     -16.004 -30.697  11.325  1.00 43.47           H  
ATOM   2037  CA  ILE A 137     -16.587 -31.742   9.563  1.00 43.47           C  
ATOM   2038  HA  ILE A 137     -16.353 -32.766   9.270  1.00 43.47           H  
ATOM   2039  C   ILE A 137     -15.653 -30.824   8.771  1.00 43.47           C  
ATOM   2040  CB  ILE A 137     -18.081 -31.516   9.218  1.00 43.47           C  
ATOM   2041  HB  ILE A 137     -18.349 -30.494   9.484  1.00 43.47           H  
ATOM   2042  O   ILE A 137     -15.585 -29.616   9.005  1.00 43.47           O  
ATOM   2043  CG1 ILE A 137     -18.983 -32.490  10.016  1.00 43.47           C  
ATOM   2044 HG12 ILE A 137     -18.834 -32.311  11.081  1.00 43.47           H  
ATOM   2045 HG13 ILE A 137     -18.689 -33.517   9.799  1.00 43.47           H  
ATOM   2046  CG2 ILE A 137     -18.304 -31.706   7.702  1.00 43.47           C  
ATOM   2047 HG21 ILE A 137     -18.054 -32.726   7.409  1.00 43.47           H  
ATOM   2048 HG22 ILE A 137     -19.342 -31.498   7.440  1.00 43.47           H  
ATOM   2049 HG23 ILE A 137     -17.688 -31.011   7.132  1.00 43.47           H  
ATOM   2050  CD1 ILE A 137     -20.488 -32.353   9.767  1.00 43.47           C  
ATOM   2051 HD11 ILE A 137     -21.027 -32.971  10.485  1.00 43.47           H  
ATOM   2052 HD12 ILE A 137     -20.791 -31.314   9.895  1.00 43.47           H  
ATOM   2053 HD13 ILE A 137     -20.742 -32.691   8.762  1.00 43.47           H  
ATOM   2054  N   ASP A 138     -14.934 -31.458   7.849  1.00 41.22           N  
ATOM   2055  H   ASP A 138     -15.059 -32.458   7.782  1.00 41.22           H  
ATOM   2056  CA  ASP A 138     -13.959 -30.894   6.924  1.00 41.22           C  
ATOM   2057  HA  ASP A 138     -13.131 -30.507   7.518  1.00 41.22           H  
ATOM   2058  C   ASP A 138     -14.526 -29.769   6.031  1.00 41.22           C  
ATOM   2059  CB  ASP A 138     -13.439 -32.029   6.025  1.00 41.22           C  
ATOM   2060  HB2 ASP A 138     -12.875 -31.596   5.200  1.00 41.22           H  
ATOM   2061  HB3 ASP A 138     -14.284 -32.568   5.595  1.00 41.22           H  
ATOM   2062  O   ASP A 138     -15.692 -29.803   5.620  1.00 41.22           O  
ATOM   2063  CG  ASP A 138     -12.515 -33.002   6.759  1.00 41.22           C  
ATOM   2064  OD1 ASP A 138     -11.618 -32.503   7.473  1.00 41.22           O  
ATOM   2065  OD2 ASP A 138     -12.700 -34.223   6.569  1.00 41.22           O  
ATOM   2066  N   PRO A 139     -13.701 -28.777   5.653  1.00 38.75           N  
ATOM   2067  CA  PRO A 139     -14.127 -27.642   4.847  1.00 38.75           C  
ATOM   2068  HA  PRO A 139     -15.117 -27.307   5.156  1.00 38.75           H  
ATOM   2069  C   PRO A 139     -14.166 -28.011   3.357  1.00 38.75           C  
ATOM   2070  CB  PRO A 139     -13.095 -26.552   5.171  1.00 38.75           C  
ATOM   2071  HB2 PRO A 139     -12.991 -25.818   4.371  1.00 38.75           H  
ATOM   2072  HB3 PRO A 139     -13.379 -26.056   6.099  1.00 38.75           H  
ATOM   2073  O   PRO A 139     -13.201 -27.769   2.647  1.00 38.75           O  
ATOM   2074  CG  PRO A 139     -11.804 -27.344   5.396  1.00 38.75           C  
ATOM   2075  HG2 PRO A 139     -11.323 -27.560   4.442  1.00 38.75           H  
ATOM   2076  HG3 PRO A 139     -11.117 -26.815   6.056  1.00 38.75           H  
ATOM   2077  CD  PRO A 139     -12.300 -28.642   6.031  1.00 38.75           C  
ATOM   2078  HD2 PRO A 139     -11.710 -29.487   5.676  1.00 38.75           H  
ATOM   2079  HD3 PRO A 139     -12.223 -28.562   7.115  1.00 38.75           H  
ATOM   2080  N   ASN A 140     -15.268 -28.586   2.865  1.00 43.32           N  
ATOM   2081  H   ASN A 140     -15.951 -28.916   3.532  1.00 43.32           H  
ATOM   2082  CA  ASN A 140     -15.529 -28.759   1.425  1.00 43.32           C  
ATOM   2083  HA  ASN A 140     -15.190 -27.862   0.906  1.00 43.32           H  
ATOM   2084  C   ASN A 140     -17.037 -28.864   1.128  1.00 43.32           C  
ATOM   2085  CB  ASN A 140     -14.731 -29.964   0.867  1.00 43.32           C  
ATOM   2086  HB2 ASN A 140     -15.244 -30.397   0.008  1.00 43.32           H  
ATOM   2087  HB3 ASN A 140     -14.660 -30.736   1.632  1.00 43.32           H  
ATOM   2088  O   ASN A 140     -17.516 -29.860   0.598  1.00 43.32           O  
ATOM   2089  CG  ASN A 140     -13.344 -29.614   0.356  1.00 43.32           C  
ATOM   2090  ND2 ASN A 140     -12.454 -30.578   0.318  1.00 43.32           N  
ATOM   2091 HD21 ASN A 140     -11.528 -30.298   0.028  1.00 43.32           H  
ATOM   2092 HD22 ASN A 140     -12.658 -31.472   0.740  1.00 43.32           H  
ATOM   2093  OD1 ASN A 140     -13.051 -28.522  -0.096  1.00 43.32           O  
ATOM   2094  N   THR A 141     -17.813 -27.826   1.445  1.00 39.47           N  
ATOM   2095  H   THR A 141     -17.414 -27.063   1.972  1.00 39.47           H  
ATOM   2096  CA  THR A 141     -19.191 -27.698   0.941  1.00 39.47           C  
ATOM   2097  HA  THR A 141     -19.280 -28.263   0.012  1.00 39.47           H  
ATOM   2098  C   THR A 141     -19.492 -26.247   0.607  1.00 39.47           C  
ATOM   2099  CB  THR A 141     -20.256 -28.271   1.890  1.00 39.47           C  
ATOM   2100  HB  THR A 141     -21.233 -27.910   1.566  1.00 39.47           H  
ATOM   2101  O   THR A 141     -19.753 -25.418   1.482  1.00 39.47           O  
ATOM   2102  CG2 THR A 141     -20.303 -29.798   1.889  1.00 39.47           C  
ATOM   2103 HG21 THR A 141     -21.165 -30.130   2.466  1.00 39.47           H  
ATOM   2104 HG22 THR A 141     -19.401 -30.201   2.350  1.00 39.47           H  
ATOM   2105 HG23 THR A 141     -20.391 -30.172   0.869  1.00 39.47           H  
ATOM   2106  OG1 THR A 141     -20.027 -27.832   3.207  1.00 39.47           O  
ATOM   2107  HG1 THR A 141     -19.969 -26.875   3.172  1.00 39.47           H  
ATOM   2108  N   VAL A 142     -19.433 -25.952  -0.688  1.00 40.91           N  
ATOM   2109  H   VAL A 142     -19.192 -26.701  -1.321  1.00 40.91           H  
ATOM   2110  CA  VAL A 142     -19.952 -24.729  -1.298  1.00 40.91           C  
ATOM   2111  HA  VAL A 142     -19.485 -23.862  -0.831  1.00 40.91           H  
ATOM   2112  C   VAL A 142     -21.459 -24.691  -1.045  1.00 40.91           C  
ATOM   2113  CB  VAL A 142     -19.620 -24.728  -2.806  1.00 40.91           C  
ATOM   2114  HB  VAL A 142     -20.021 -25.633  -3.263  1.00 40.91           H  
ATOM   2115  O   VAL A 142     -22.181 -25.615  -1.410  1.00 40.91           O  
ATOM   2116  CG1 VAL A 142     -20.209 -23.519  -3.540  1.00 40.91           C  
ATOM   2117 HG11 VAL A 142     -19.849 -22.590  -3.097  1.00 40.91           H  
ATOM   2118 HG12 VAL A 142     -19.922 -23.551  -4.591  1.00 40.91           H  
ATOM   2119 HG13 VAL A 142     -21.298 -23.544  -3.494  1.00 40.91           H  
ATOM   2120  CG2 VAL A 142     -18.097 -24.714  -3.019  1.00 40.91           C  
ATOM   2121 HG21 VAL A 142     -17.640 -25.608  -2.596  1.00 40.91           H  
ATOM   2122 HG22 VAL A 142     -17.659 -23.831  -2.554  1.00 40.91           H  
ATOM   2123 HG23 VAL A 142     -17.878 -24.699  -4.087  1.00 40.91           H  
ATOM   2124  N   ARG A 143     -21.930 -23.638  -0.373  1.00 41.00           N  
ATOM   2125  H   ARG A 143     -21.266 -22.932  -0.089  1.00 41.00           H  
ATOM   2126  CA  ARG A 143     -23.358 -23.350  -0.210  1.00 41.00           C  
ATOM   2127  HA  ARG A 143     -23.889 -24.259   0.075  1.00 41.00           H  
ATOM   2128  C   ARG A 143     -23.922 -22.902  -1.559  1.00 41.00           C  
ATOM   2129  CB  ARG A 143     -23.567 -22.269   0.867  1.00 41.00           C  
ATOM   2130  HB2 ARG A 143     -24.550 -21.822   0.714  1.00 41.00           H  
ATOM   2131  HB3 ARG A 143     -22.821 -21.484   0.747  1.00 41.00           H  
ATOM   2132  O   ARG A 143     -23.647 -21.787  -1.994  1.00 41.00           O  
ATOM   2133  CG  ARG A 143     -23.523 -22.820   2.300  1.00 41.00           C  
ATOM   2134  HG2 ARG A 143     -22.566 -23.309   2.483  1.00 41.00           H  
ATOM   2135  HG3 ARG A 143     -24.324 -23.549   2.419  1.00 41.00           H  
ATOM   2136  CD  ARG A 143     -23.717 -21.674   3.305  1.00 41.00           C  
ATOM   2137  HD2 ARG A 143     -24.553 -21.059   2.971  1.00 41.00           H  
ATOM   2138  HD3 ARG A 143     -22.815 -21.062   3.310  1.00 41.00           H  
ATOM   2139  NE  ARG A 143     -24.008 -22.168   4.666  1.00 41.00           N  
ATOM   2140  HE  ARG A 143     -24.152 -23.163   4.761  1.00 41.00           H  
ATOM   2141  NH1 ARG A 143     -23.947 -20.142   5.745  1.00 41.00           N  
ATOM   2142 HH11 ARG A 143     -23.694 -19.700   4.873  1.00 41.00           H  
ATOM   2143 HH12 ARG A 143     -24.063 -19.595   6.586  1.00 41.00           H  
ATOM   2144  NH2 ARG A 143     -24.483 -21.982   6.888  1.00 41.00           N  
ATOM   2145 HH21 ARG A 143     -24.579 -21.423   7.723  1.00 41.00           H  
ATOM   2146 HH22 ARG A 143     -24.630 -22.979   6.942  1.00 41.00           H  
ATOM   2147  CZ  ARG A 143     -24.143 -21.432   5.755  1.00 41.00           C  
ATOM   2148  N   GLU A 144     -24.705 -23.765  -2.195  1.00 41.55           N  
ATOM   2149  H   GLU A 144     -24.786 -24.706  -1.837  1.00 41.55           H  
ATOM   2150  CA  GLU A 144     -25.590 -23.394  -3.299  1.00 41.55           C  
ATOM   2151  HA  GLU A 144     -25.024 -22.822  -4.034  1.00 41.55           H  
ATOM   2152  C   GLU A 144     -26.722 -22.503  -2.768  1.00 41.55           C  
ATOM   2153  CB  GLU A 144     -26.150 -24.644  -4.001  1.00 41.55           C  
ATOM   2154  HB2 GLU A 144     -27.018 -24.354  -4.593  1.00 41.55           H  
ATOM   2155  HB3 GLU A 144     -26.468 -25.363  -3.246  1.00 41.55           H  
ATOM   2156  O   GLU A 144     -27.440 -22.851  -1.829  1.00 41.55           O  
ATOM   2157  CG  GLU A 144     -25.116 -25.279  -4.947  1.00 41.55           C  
ATOM   2158  HG2 GLU A 144     -24.223 -25.526  -4.375  1.00 41.55           H  
ATOM   2159  HG3 GLU A 144     -24.837 -24.538  -5.697  1.00 41.55           H  
ATOM   2160  CD  GLU A 144     -25.625 -26.553  -5.645  1.00 41.55           C  
ATOM   2161  OE1 GLU A 144     -25.110 -26.848  -6.748  1.00 41.55           O  
ATOM   2162  OE2 GLU A 144     -26.497 -27.240  -5.066  1.00 41.55           O  
ATOM   2163  N   VAL A 145     -26.852 -21.320  -3.364  1.00 47.73           N  
ATOM   2164  H   VAL A 145     -26.219 -21.110  -4.123  1.00 47.73           H  
ATOM   2165  CA  VAL A 145     -27.995 -20.421  -3.188  1.00 47.73           C  
ATOM   2166  HA  VAL A 145     -28.200 -20.328  -2.121  1.00 47.73           H  
ATOM   2167  C   VAL A 145     -29.196 -21.056  -3.905  1.00 47.73           C  
ATOM   2168  CB  VAL A 145     -27.661 -19.027  -3.759  1.00 47.73           C  
ATOM   2169  HB  VAL A 145     -27.414 -19.126  -4.816  1.00 47.73           H  
ATOM   2170  O   VAL A 145     -29.041 -21.485  -5.050  1.00 47.73           O  
ATOM   2171  CG1 VAL A 145     -28.823 -18.036  -3.627  1.00 47.73           C  
ATOM   2172 HG11 VAL A 145     -28.537 -17.077  -4.058  1.00 47.73           H  
ATOM   2173 HG12 VAL A 145     -29.694 -18.399  -4.172  1.00 47.73           H  
ATOM   2174 HG13 VAL A 145     -29.082 -17.892  -2.578  1.00 47.73           H  
ATOM   2175  CG2 VAL A 145     -26.448 -18.417  -3.037  1.00 47.73           C  
ATOM   2176 HG21 VAL A 145     -25.561 -19.032  -3.192  1.00 47.73           H  
ATOM   2177 HG22 VAL A 145     -26.648 -18.339  -1.968  1.00 47.73           H  
ATOM   2178 HG23 VAL A 145     -26.244 -17.424  -3.438  1.00 47.73           H  
ATOM   2179  N   PRO A 146     -30.382 -21.150  -3.275  1.00 48.04           N  
ATOM   2180  CA  PRO A 146     -31.534 -21.806  -3.879  1.00 48.04           C  
ATOM   2181  HA  PRO A 146     -31.261 -22.820  -4.174  1.00 48.04           H  
ATOM   2182  C   PRO A 146     -31.999 -21.036  -5.118  1.00 48.04           C  
ATOM   2183  CB  PRO A 146     -32.599 -21.884  -2.779  1.00 48.04           C  
ATOM   2184  HB2 PRO A 146     -33.610 -21.785  -3.172  1.00 48.04           H  
ATOM   2185  HB3 PRO A 146     -32.492 -22.827  -2.243  1.00 48.04           H  
ATOM   2186  O   PRO A 146     -32.445 -19.893  -5.035  1.00 48.04           O  
ATOM   2187  CG  PRO A 146     -32.235 -20.730  -1.846  1.00 48.04           C  
ATOM   2188  HG2 PRO A 146     -32.561 -20.917  -0.823  1.00 48.04           H  
ATOM   2189  HG3 PRO A 146     -32.670 -19.804  -2.224  1.00 48.04           H  
ATOM   2190  CD  PRO A 146     -30.714 -20.657  -1.951  1.00 48.04           C  
ATOM   2191  HD2 PRO A 146     -30.260 -21.307  -1.203  1.00 48.04           H  
ATOM   2192  HD3 PRO A 146     -30.382 -19.628  -1.809  1.00 48.04           H  
ATOM   2193  N   ILE A 147     -31.905 -21.695  -6.271  1.00 45.27           N  
ATOM   2194  H   ILE A 147     -31.443 -22.593  -6.259  1.00 45.27           H  
ATOM   2195  CA  ILE A 147     -32.500 -21.253  -7.529  1.00 45.27           C  
ATOM   2196  HA  ILE A 147     -32.194 -20.225  -7.725  1.00 45.27           H  
ATOM   2197  C   ILE A 147     -34.019 -21.295  -7.351  1.00 45.27           C  
ATOM   2198  CB  ILE A 147     -32.010 -22.148  -8.694  1.00 45.27           C  
ATOM   2199  HB  ILE A 147     -32.235 -23.184  -8.443  1.00 45.27           H  
ATOM   2200  O   ILE A 147     -34.613 -22.359  -7.156  1.00 45.27           O  
ATOM   2201  CG1 ILE A 147     -30.477 -22.008  -8.868  1.00 45.27           C  
ATOM   2202 HG12 ILE A 147     -29.984 -22.120  -7.902  1.00 45.27           H  
ATOM   2203 HG13 ILE A 147     -30.241 -21.012  -9.245  1.00 45.27           H  
ATOM   2204  CG2 ILE A 147     -32.740 -21.808 -10.009  1.00 45.27           C  
ATOM   2205 HG21 ILE A 147     -33.815 -21.949  -9.902  1.00 45.27           H  
ATOM   2206 HG22 ILE A 147     -32.543 -20.775 -10.294  1.00 45.27           H  
ATOM   2207 HG23 ILE A 147     -32.405 -22.466 -10.811  1.00 45.27           H  
ATOM   2208  CD1 ILE A 147     -29.856 -23.058  -9.798  1.00 45.27           C  
ATOM   2209 HD11 ILE A 147     -30.117 -24.059  -9.455  1.00 45.27           H  
ATOM   2210 HD12 ILE A 147     -28.771 -22.953  -9.783  1.00 45.27           H  
ATOM   2211 HD13 ILE A 147     -30.202 -22.918 -10.822  1.00 45.27           H  
ATOM   2212  N   THR A 148     -34.654 -20.130  -7.424  1.00 50.44           N  
ATOM   2213  H   THR A 148     -34.111 -19.283  -7.515  1.00 50.44           H  
ATOM   2214  CA  THR A 148     -36.103 -19.993  -7.557  1.00 50.44           C  
ATOM   2215  HA  THR A 148     -36.601 -20.568  -6.777  1.00 50.44           H  
ATOM   2216  C   THR A 148     -36.508 -20.549  -8.917  1.00 50.44           C  
ATOM   2217  CB  THR A 148     -36.522 -18.520  -7.431  1.00 50.44           C  
ATOM   2218  HB  THR A 148     -37.550 -18.405  -7.774  1.00 50.44           H  
ATOM   2219  O   THR A 148     -36.376 -19.884  -9.942  1.00 50.44           O  
ATOM   2220  CG2 THR A 148     -36.430 -18.026  -5.987  1.00 50.44           C  
ATOM   2221 HG21 THR A 148     -37.082 -18.620  -5.346  1.00 50.44           H  
ATOM   2222 HG22 THR A 148     -35.402 -18.098  -5.631  1.00 50.44           H  
ATOM   2223 HG23 THR A 148     -36.746 -16.984  -5.945  1.00 50.44           H  
ATOM   2224  OG1 THR A 148     -35.669 -17.713  -8.210  1.00 50.44           O  
ATOM   2225  HG1 THR A 148     -35.773 -18.002  -9.120  1.00 50.44           H  
ATOM   2226  N   THR A 149     -36.956 -21.799  -8.941  1.00 51.10           N  
ATOM   2227  H   THR A 149     -36.994 -22.312  -8.072  1.00 51.10           H  
ATOM   2228  CA  THR A 149     -37.626 -22.370 -10.109  1.00 51.10           C  
ATOM   2229  HA  THR A 149     -37.127 -21.990 -10.999  1.00 51.10           H  
ATOM   2230  C   THR A 149     -39.082 -21.897 -10.128  1.00 51.10           C  
ATOM   2231  CB  THR A 149     -37.527 -23.902 -10.144  1.00 51.10           C  
ATOM   2232  HB  THR A 149     -38.212 -24.289 -10.898  1.00 51.10           H  
ATOM   2233  O   THR A 149     -39.708 -21.811  -9.065  1.00 51.10           O  
ATOM   2234  CG2 THR A 149     -36.106 -24.349 -10.485  1.00 51.10           C  
ATOM   2235 HG21 THR A 149     -35.402 -23.989  -9.734  1.00 51.10           H  
ATOM   2236 HG22 THR A 149     -36.066 -25.438 -10.525  1.00 51.10           H  
ATOM   2237 HG23 THR A 149     -35.821 -23.951 -11.459  1.00 51.10           H  
ATOM   2238  OG1 THR A 149     -37.827 -24.481  -8.897  1.00 51.10           O  
ATOM   2239  HG1 THR A 149     -37.025 -24.452  -8.370  1.00 51.10           H  
ATOM   2240  N   PRO A 150     -39.640 -21.553 -11.304  1.00 45.24           N  
ATOM   2241  CA  PRO A 150     -41.029 -21.136 -11.406  1.00 45.24           C  
ATOM   2242  HA  PRO A 150     -41.202 -20.281 -10.753  1.00 45.24           H  
ATOM   2243  C   PRO A 150     -41.935 -22.291 -10.979  1.00 45.24           C  
ATOM   2244  CB  PRO A 150     -41.240 -20.694 -12.857  1.00 45.24           C  
ATOM   2245  HB2 PRO A 150     -42.242 -20.921 -13.219  1.00 45.24           H  
ATOM   2246  HB3 PRO A 150     -41.040 -19.626 -12.942  1.00 45.24           H  
ATOM   2247  O   PRO A 150     -41.829 -23.423 -11.460  1.00 45.24           O  
ATOM   2248  CG  PRO A 150     -40.169 -21.470 -13.622  1.00 45.24           C  
ATOM   2249  HG2 PRO A 150     -40.541 -22.467 -13.859  1.00 45.24           H  
ATOM   2250  HG3 PRO A 150     -39.864 -20.950 -14.530  1.00 45.24           H  
ATOM   2251  CD  PRO A 150     -39.021 -21.579 -12.619  1.00 45.24           C  
ATOM   2252  HD2 PRO A 150     -38.469 -22.503 -12.787  1.00 45.24           H  
ATOM   2253  HD3 PRO A 150     -38.360 -20.718 -12.722  1.00 45.24           H  
ATOM   2254  N   LYS A 151     -42.822 -21.986 -10.034  1.00 49.80           N  
ATOM   2255  H   LYS A 151     -42.824 -21.031  -9.705  1.00 49.80           H  
ATOM   2256  CA  LYS A 151     -43.835 -22.891  -9.505  1.00 49.80           C  
ATOM   2257  HA  LYS A 151     -43.349 -23.808  -9.172  1.00 49.80           H  
ATOM   2258  C   LYS A 151     -44.812 -23.220 -10.635  1.00 49.80           C  
ATOM   2259  CB  LYS A 151     -44.487 -22.180  -8.304  1.00 49.80           C  
ATOM   2260  HB2 LYS A 151     -45.147 -21.391  -8.663  1.00 49.80           H  
ATOM   2261  HB3 LYS A 151     -43.696 -21.706  -7.723  1.00 49.80           H  
ATOM   2262  O   LYS A 151     -45.657 -22.405 -10.982  1.00 49.80           O  
ATOM   2263  CG  LYS A 151     -45.257 -23.104  -7.353  1.00 49.80           C  
ATOM   2264  HG2 LYS A 151     -44.579 -23.861  -6.958  1.00 49.80           H  
ATOM   2265  HG3 LYS A 151     -46.072 -23.592  -7.888  1.00 49.80           H  
ATOM   2266  CD  LYS A 151     -45.823 -22.262  -6.198  1.00 49.80           C  
ATOM   2267  HD2 LYS A 151     -46.556 -21.565  -6.604  1.00 49.80           H  
ATOM   2268  HD3 LYS A 151     -45.014 -21.691  -5.742  1.00 49.80           H  
ATOM   2269  CE  LYS A 151     -46.481 -23.140  -5.130  1.00 49.80           C  
ATOM   2270  HE2 LYS A 151     -45.728 -23.812  -4.718  1.00 49.80           H  
ATOM   2271  HE3 LYS A 151     -47.249 -23.747  -5.609  1.00 49.80           H  
ATOM   2272  NZ  LYS A 151     -47.082 -22.308  -4.056  1.00 49.80           N  
ATOM   2273  HZ1 LYS A 151     -47.526 -22.891  -3.361  1.00 49.80           H  
ATOM   2274  HZ2 LYS A 151     -46.377 -21.739  -3.611  1.00 49.80           H  
ATOM   2275  HZ3 LYS A 151     -47.783 -21.696  -4.448  1.00 49.80           H  
ATOM   2276  N   VAL A 152     -44.687 -24.409 -11.216  1.00 49.28           N  
ATOM   2277  H   VAL A 152     -43.881 -24.972 -10.984  1.00 49.28           H  
ATOM   2278  CA  VAL A 152     -45.688 -24.943 -12.145  1.00 49.28           C  
ATOM   2279  HA  VAL A 152     -45.961 -24.167 -12.859  1.00 49.28           H  
ATOM   2280  C   VAL A 152     -46.924 -25.297 -11.320  1.00 49.28           C  
ATOM   2281  CB  VAL A 152     -45.144 -26.148 -12.940  1.00 49.28           C  
ATOM   2282  HB  VAL A 152     -44.855 -26.942 -12.251  1.00 49.28           H  
ATOM   2283  O   VAL A 152     -46.935 -26.288 -10.591  1.00 49.28           O  
ATOM   2284  CG1 VAL A 152     -46.196 -26.697 -13.913  1.00 49.28           C  
ATOM   2285 HG11 VAL A 152     -46.514 -25.915 -14.603  1.00 49.28           H  
ATOM   2286 HG12 VAL A 152     -45.778 -27.529 -14.480  1.00 49.28           H  
ATOM   2287 HG13 VAL A 152     -47.064 -27.060 -13.364  1.00 49.28           H  
ATOM   2288  CG2 VAL A 152     -43.910 -25.748 -13.763  1.00 49.28           C  
ATOM   2289 HG21 VAL A 152     -44.163 -24.936 -14.444  1.00 49.28           H  
ATOM   2290 HG22 VAL A 152     -43.556 -26.603 -14.340  1.00 49.28           H  
ATOM   2291 HG23 VAL A 152     -43.104 -25.421 -13.107  1.00 49.28           H  
ATOM   2292  N   THR A 153     -47.948 -24.453 -11.379  1.00 51.17           N  
ATOM   2293  H   THR A 153     -47.855 -23.595 -11.904  1.00 51.17           H  
ATOM   2294  CA  THR A 153     -49.273 -24.745 -10.826  1.00 51.17           C  
ATOM   2295  HA  THR A 153     -49.168 -25.153  -9.820  1.00 51.17           H  
ATOM   2296  C   THR A 153     -49.951 -25.794 -11.703  1.00 51.17           C  
ATOM   2297  CB  THR A 153     -50.125 -23.469 -10.739  1.00 51.17           C  
ATOM   2298  HB  THR A 153     -51.164 -23.732 -10.541  1.00 51.17           H  
ATOM   2299  O   THR A 153     -50.225 -25.544 -12.876  1.00 51.17           O  
ATOM   2300  CG2 THR A 153     -49.623 -22.549  -9.623  1.00 51.17           C  
ATOM   2301 HG21 THR A 153     -49.679 -23.066  -8.665  1.00 51.17           H  
ATOM   2302 HG22 THR A 153     -48.596 -22.243  -9.821  1.00 51.17           H  
ATOM   2303 HG23 THR A 153     -50.255 -21.662  -9.585  1.00 51.17           H  
ATOM   2304  OG1 THR A 153     -50.039 -22.745 -11.945  1.00 51.17           O  
ATOM   2305  HG1 THR A 153     -50.465 -23.274 -12.624  1.00 51.17           H  
ATOM   2306  N   VAL A 154     -50.189 -26.982 -11.147  1.00 54.06           N  
ATOM   2307  H   VAL A 154     -49.934 -27.118 -10.179  1.00 54.06           H  
ATOM   2308  CA  VAL A 154     -50.918 -28.077 -11.799  1.00 54.06           C  
ATOM   2309  HA  VAL A 154     -50.909 -27.926 -12.878  1.00 54.06           H  
ATOM   2310  C   VAL A 154     -52.370 -28.019 -11.330  1.00 54.06           C  
ATOM   2311  CB  VAL A 154     -50.274 -29.456 -11.506  1.00 54.06           C  
ATOM   2312  HB  VAL A 154     -50.394 -29.705 -10.452  1.00 54.06           H  
ATOM   2313  O   VAL A 154     -52.751 -28.788 -10.467  1.00 54.06           O  
ATOM   2314  CG1 VAL A 154     -50.914 -30.562 -12.360  1.00 54.06           C  
ATOM   2315 HG11 VAL A 154     -51.978 -30.639 -12.136  1.00 54.06           H  
ATOM   2316 HG12 VAL A 154     -50.450 -31.522 -12.133  1.00 54.06           H  
ATOM   2317 HG13 VAL A 154     -50.789 -30.338 -13.420  1.00 54.06           H  
ATOM   2318  CG2 VAL A 154     -48.768 -29.477 -11.803  1.00 54.06           C  
ATOM   2319 HG21 VAL A 154     -48.244 -28.772 -11.158  1.00 54.06           H  
ATOM   2320 HG22 VAL A 154     -48.368 -30.473 -11.612  1.00 54.06           H  
ATOM   2321 HG23 VAL A 154     -48.591 -29.210 -12.845  1.00 54.06           H  
ATOM   2322  N   ASP A 155     -53.154 -27.088 -11.869  1.00 51.91           N  
ATOM   2323  H   ASP A 155     -52.743 -26.414 -12.500  1.00 51.91           H  
ATOM   2324  CA  ASP A 155     -54.615 -27.048 -11.718  1.00 51.91           C  
ATOM   2325  HA  ASP A 155     -55.008 -28.054 -11.572  1.00 51.91           H  
ATOM   2326  C   ASP A 155     -55.197 -26.474 -13.016  1.00 51.91           C  
ATOM   2327  CB  ASP A 155     -55.039 -26.182 -10.512  1.00 51.91           C  
ATOM   2328  HB2 ASP A 155     -54.462 -25.257 -10.514  1.00 51.91           H  
ATOM   2329  HB3 ASP A 155     -56.089 -25.916 -10.634  1.00 51.91           H  
ATOM   2330  O   ASP A 155     -55.091 -25.274 -13.227  1.00 51.91           O  
ATOM   2331  CG  ASP A 155     -54.904 -26.872  -9.149  1.00 51.91           C  
ATOM   2332  OD1 ASP A 155     -55.247 -28.071  -9.057  1.00 51.91           O  
ATOM   2333  OD2 ASP A 155     -54.517 -26.169  -8.185  1.00 51.91           O  
ATOM   2334  N   GLU A 156     -55.705 -27.348 -13.901  1.00 62.99           N  
ATOM   2335  H   GLU A 156     -55.675 -28.303 -13.574  1.00 62.99           H  
ATOM   2336  CA  GLU A 156     -56.574 -27.166 -15.099  1.00 62.99           C  
ATOM   2337  HA  GLU A 156     -56.233 -27.919 -15.809  1.00 62.99           H  
ATOM   2338  C   GLU A 156     -56.518 -25.868 -15.956  1.00 62.99           C  
ATOM   2339  CB  GLU A 156     -58.021 -27.569 -14.750  1.00 62.99           C  
ATOM   2340  HB2 GLU A 156     -58.650 -27.432 -15.629  1.00 62.99           H  
ATOM   2341  HB3 GLU A 156     -58.394 -26.931 -13.950  1.00 62.99           H  
ATOM   2342  O   GLU A 156     -57.349 -25.663 -16.841  1.00 62.99           O  
ATOM   2343  CG  GLU A 156     -58.122 -29.050 -14.336  1.00 62.99           C  
ATOM   2344  HG2 GLU A 156     -57.645 -29.186 -13.366  1.00 62.99           H  
ATOM   2345  HG3 GLU A 156     -57.573 -29.649 -15.063  1.00 62.99           H  
ATOM   2346  CD  GLU A 156     -59.571 -29.563 -14.264  1.00 62.99           C  
ATOM   2347  OE1 GLU A 156     -59.746 -30.795 -14.421  1.00 62.99           O  
ATOM   2348  OE2 GLU A 156     -60.494 -28.740 -14.069  1.00 62.99           O  
ATOM   2349  N   GLN A 157     -55.518 -25.012 -15.788  1.00 62.85           N  
ATOM   2350  H   GLN A 157     -54.906 -25.187 -15.003  1.00 62.85           H  
ATOM   2351  CA  GLN A 157     -55.313 -23.758 -16.504  1.00 62.85           C  
ATOM   2352  HA  GLN A 157     -56.173 -23.580 -17.149  1.00 62.85           H  
ATOM   2353  C   GLN A 157     -54.067 -23.865 -17.396  1.00 62.85           C  
ATOM   2354  CB  GLN A 157     -55.222 -22.597 -15.497  1.00 62.85           C  
ATOM   2355  HB2 GLN A 157     -54.496 -22.844 -14.722  1.00 62.85           H  
ATOM   2356  HB3 GLN A 157     -54.880 -21.698 -16.008  1.00 62.85           H  
ATOM   2357  O   GLN A 157     -53.126 -24.595 -17.067  1.00 62.85           O  
ATOM   2358  CG  GLN A 157     -56.591 -22.305 -14.859  1.00 62.85           C  
ATOM   2359  HG2 GLN A 157     -56.940 -23.185 -14.317  1.00 62.85           H  
ATOM   2360  HG3 GLN A 157     -57.308 -22.088 -15.650  1.00 62.85           H  
ATOM   2361  CD  GLN A 157     -56.558 -21.136 -13.880  1.00 62.85           C  
ATOM   2362  NE2 GLN A 157     -57.603 -20.338 -13.813  1.00 62.85           N  
ATOM   2363 HE21 GLN A 157     -58.440 -20.547 -14.339  1.00 62.85           H  
ATOM   2364 HE22 GLN A 157     -57.539 -19.611 -13.116  1.00 62.85           H  
ATOM   2365  OE1 GLN A 157     -55.610 -20.891 -13.159  1.00 62.85           O  
ATOM   2366  N   PRO A 158     -54.037 -23.170 -18.551  1.00 57.32           N  
ATOM   2367  CA  PRO A 158     -52.870 -23.177 -19.427  1.00 57.32           C  
ATOM   2368  HA  PRO A 158     -52.694 -24.187 -19.795  1.00 57.32           H  
ATOM   2369  C   PRO A 158     -51.634 -22.699 -18.654  1.00 57.32           C  
ATOM   2370  CB  PRO A 158     -53.228 -22.258 -20.600  1.00 57.32           C  
ATOM   2371  HB2 PRO A 158     -52.364 -21.706 -20.971  1.00 57.32           H  
ATOM   2372  HB3 PRO A 158     -53.671 -22.851 -21.400  1.00 57.32           H  
ATOM   2373  O   PRO A 158     -51.694 -21.703 -17.941  1.00 57.32           O  
ATOM   2374  CG  PRO A 158     -54.289 -21.323 -20.016  1.00 57.32           C  
ATOM   2375  HG2 PRO A 158     -53.804 -20.508 -19.480  1.00 57.32           H  
ATOM   2376  HG3 PRO A 158     -54.956 -20.934 -20.786  1.00 57.32           H  
ATOM   2377  CD  PRO A 158     -55.028 -22.217 -19.025  1.00 57.32           C  
ATOM   2378  HD2 PRO A 158     -55.829 -22.754 -19.533  1.00 57.32           H  
ATOM   2379  HD3 PRO A 158     -55.435 -21.611 -18.216  1.00 57.32           H  
ATOM   2380  N   ALA A 159     -50.520 -23.420 -18.793  1.00 53.44           N  
ATOM   2381  H   ALA A 159     -50.553 -24.252 -19.363  1.00 53.44           H  
ATOM   2382  CA  ALA A 159     -49.275 -23.127 -18.090  1.00 53.44           C  
ATOM   2383  HA  ALA A 159     -49.463 -23.185 -17.018  1.00 53.44           H  
ATOM   2384  C   ALA A 159     -48.775 -21.708 -18.421  1.00 53.44           C  
ATOM   2385  CB  ALA A 159     -48.249 -24.208 -18.463  1.00 53.44           C  
ATOM   2386  HB1 ALA A 159     -47.315 -24.016 -17.935  1.00 53.44           H  
ATOM   2387  HB2 ALA A 159     -48.060 -24.192 -19.536  1.00 53.44           H  
ATOM   2388  HB3 ALA A 159     -48.623 -25.189 -18.171  1.00 53.44           H  
ATOM   2389  O   ALA A 159     -48.315 -21.445 -19.533  1.00 53.44           O  
ATOM   2390  N   ILE A 160     -48.859 -20.795 -17.452  1.00 59.05           N  
ATOM   2391  H   ILE A 160     -49.321 -21.054 -16.592  1.00 59.05           H  
ATOM   2392  CA  ILE A 160     -48.275 -19.453 -17.530  1.00 59.05           C  
ATOM   2393  HA  ILE A 160     -48.247 -19.131 -18.571  1.00 59.05           H  
ATOM   2394  C   ILE A 160     -46.835 -19.564 -17.015  1.00 59.05           C  
ATOM   2395  CB  ILE A 160     -49.133 -18.430 -16.742  1.00 59.05           C  
ATOM   2396  HB  ILE A 160     -49.196 -18.761 -15.705  1.00 59.05           H  
ATOM   2397  O   ILE A 160     -46.612 -19.798 -15.830  1.00 59.05           O  
ATOM   2398  CG1 ILE A 160     -50.568 -18.340 -17.320  1.00 59.05           C  
ATOM   2399 HG12 ILE A 160     -50.972 -19.344 -17.453  1.00 59.05           H  
ATOM   2400 HG13 ILE A 160     -50.539 -17.864 -18.300  1.00 59.05           H  
ATOM   2401  CG2 ILE A 160     -48.470 -17.039 -16.771  1.00 59.05           C  
ATOM   2402 HG21 ILE A 160     -47.480 -17.080 -16.318  1.00 59.05           H  
ATOM   2403 HG22 ILE A 160     -48.381 -16.680 -17.797  1.00 59.05           H  
ATOM   2404 HG23 ILE A 160     -49.056 -16.326 -16.190  1.00 59.05           H  
ATOM   2405  CD1 ILE A 160     -51.565 -17.593 -16.424  1.00 59.05           C  
ATOM   2406 HD11 ILE A 160     -51.297 -16.539 -16.346  1.00 59.05           H  
ATOM   2407 HD12 ILE A 160     -51.580 -18.041 -15.431  1.00 59.05           H  
ATOM   2408 HD13 ILE A 160     -52.562 -17.666 -16.859  1.00 59.05           H  
ATOM   2409  N   LEU A 161     -45.852 -19.439 -17.911  1.00 56.72           N  
ATOM   2410  H   LEU A 161     -46.105 -19.275 -18.875  1.00 56.72           H  
ATOM   2411  CA  LEU A 161     -44.441 -19.304 -17.541  1.00 56.72           C  
ATOM   2412  HA  LEU A 161     -44.261 -19.842 -16.610  1.00 56.72           H  
ATOM   2413  C   LEU A 161     -44.132 -17.827 -17.272  1.00 56.72           C  
ATOM   2414  CB  LEU A 161     -43.522 -19.881 -18.645  1.00 56.72           C  
ATOM   2415  HB2 LEU A 161     -42.714 -19.170 -18.816  1.00 56.72           H  
ATOM   2416  HB3 LEU A 161     -44.067 -19.943 -19.587  1.00 56.72           H  
ATOM   2417  O   LEU A 161     -44.144 -17.011 -18.191  1.00 56.72           O  
ATOM   2418  CG  LEU A 161     -42.893 -21.248 -18.294  1.00 56.72           C  
ATOM   2419  HG  LEU A 161     -43.145 -21.530 -17.271  1.00 56.72           H  
ATOM   2420  CD1 LEU A 161     -43.391 -22.352 -19.227  1.00 56.72           C  
ATOM   2421 HD11 LEU A 161     -44.479 -22.403 -19.175  1.00 56.72           H  
ATOM   2422 HD12 LEU A 161     -42.978 -23.311 -18.914  1.00 56.72           H  
ATOM   2423 HD13 LEU A 161     -43.089 -22.141 -20.253  1.00 56.72           H  
ATOM   2424  CD2 LEU A 161     -41.367 -21.185 -18.401  1.00 56.72           C  
ATOM   2425 HD21 LEU A 161     -40.986 -20.437 -17.707  1.00 56.72           H  
ATOM   2426 HD22 LEU A 161     -41.071 -20.917 -19.415  1.00 56.72           H  
ATOM   2427 HD23 LEU A 161     -40.938 -22.153 -18.140  1.00 56.72           H  
ATOM   2428  N   GLU A 162     -43.829 -17.490 -16.021  1.00 58.78           N  
ATOM   2429  H   GLU A 162     -43.896 -18.186 -15.292  1.00 58.78           H  
ATOM   2430  CA  GLU A 162     -43.288 -16.182 -15.655  1.00 58.78           C  
ATOM   2431  HA  GLU A 162     -43.801 -15.414 -16.234  1.00 58.78           H  
ATOM   2432  C   GLU A 162     -41.792 -16.148 -16.013  1.00 58.78           C  
ATOM   2433  CB  GLU A 162     -43.585 -15.916 -14.169  1.00 58.78           C  
ATOM   2434  HB2 GLU A 162     -44.631 -16.161 -13.987  1.00 58.78           H  
ATOM   2435  HB3 GLU A 162     -42.967 -16.567 -13.551  1.00 58.78           H  
ATOM   2436  O   GLU A 162     -40.969 -16.808 -15.379  1.00 58.78           O  
ATOM   2437  CG  GLU A 162     -43.367 -14.448 -13.772  1.00 58.78           C  
ATOM   2438  HG2 GLU A 162     -42.309 -14.208 -13.877  1.00 58.78           H  
ATOM   2439  HG3 GLU A 162     -43.925 -13.818 -14.466  1.00 58.78           H  
ATOM   2440  CD  GLU A 162     -43.823 -14.142 -12.333  1.00 58.78           C  
ATOM   2441  OE1 GLU A 162     -43.964 -12.937 -12.027  1.00 58.78           O  
ATOM   2442  OE2 GLU A 162     -44.027 -15.099 -11.550  1.00 58.78           O  
ATOM   2443  N   VAL A 163     -41.440 -15.438 -17.090  1.00 63.53           N  
ATOM   2444  H   VAL A 163     -42.169 -14.968 -17.607  1.00 63.53           H  
ATOM   2445  CA  VAL A 163     -40.048 -15.249 -17.528  1.00 63.53           C  
ATOM   2446  HA  VAL A 163     -39.438 -16.068 -17.147  1.00 63.53           H  
ATOM   2447  C   VAL A 163     -39.528 -13.953 -16.916  1.00 63.53           C  
ATOM   2448  CB  VAL A 163     -39.915 -15.256 -19.068  1.00 63.53           C  
ATOM   2449  HB  VAL A 163     -40.485 -14.426 -19.488  1.00 63.53           H  
ATOM   2450  O   VAL A 163     -39.774 -12.866 -17.437  1.00 63.53           O  
ATOM   2451  CG1 VAL A 163     -38.448 -15.120 -19.508  1.00 63.53           C  
ATOM   2452 HG11 VAL A 163     -37.853 -15.928 -19.083  1.00 63.53           H  
ATOM   2453 HG12 VAL A 163     -38.042 -14.166 -19.172  1.00 63.53           H  
ATOM   2454 HG13 VAL A 163     -38.382 -15.155 -20.595  1.00 63.53           H  
ATOM   2455  CG2 VAL A 163     -40.458 -16.559 -19.672  1.00 63.53           C  
ATOM   2456 HG21 VAL A 163     -41.523 -16.654 -19.459  1.00 63.53           H  
ATOM   2457 HG22 VAL A 163     -39.932 -17.413 -19.247  1.00 63.53           H  
ATOM   2458 HG23 VAL A 163     -40.325 -16.551 -20.754  1.00 63.53           H  
ATOM   2459  N   THR A 164     -38.808 -14.055 -15.802  1.00 68.30           N  
ATOM   2460  H   THR A 164     -38.669 -14.960 -15.376  1.00 68.30           H  
ATOM   2461  CA  THR A 164     -38.012 -12.941 -15.281  1.00 68.30           C  
ATOM   2462  HA  THR A 164     -38.587 -12.021 -15.385  1.00 68.30           H  
ATOM   2463  C   THR A 164     -36.743 -12.798 -16.126  1.00 68.30           C  
ATOM   2464  CB  THR A 164     -37.700 -13.120 -13.786  1.00 68.30           C  
ATOM   2465  HB  THR A 164     -36.943 -12.395 -13.485  1.00 68.30           H  
ATOM   2466  O   THR A 164     -36.030 -13.766 -16.385  1.00 68.30           O  
ATOM   2467  CG2 THR A 164     -38.951 -12.910 -12.931  1.00 68.30           C  
ATOM   2468 HG21 THR A 164     -38.699 -13.001 -11.875  1.00 68.30           H  
ATOM   2469 HG22 THR A 164     -39.357 -11.914 -13.108  1.00 68.30           H  
ATOM   2470 HG23 THR A 164     -39.710 -13.651 -13.183  1.00 68.30           H  
ATOM   2471  OG1 THR A 164     -37.241 -14.422 -13.510  1.00 68.30           O  
ATOM   2472  HG1 THR A 164     -37.146 -14.507 -12.559  1.00 68.30           H  
ATOM   2473  N   SER A 165     -36.466 -11.590 -16.622  1.00 59.22           N  
ATOM   2474  H   SER A 165     -37.083 -10.817 -16.420  1.00 59.22           H  
ATOM   2475  CA  SER A 165     -35.241 -11.305 -17.375  1.00 59.22           C  
ATOM   2476  HA  SER A 165     -35.143 -12.028 -18.184  1.00 59.22           H  
ATOM   2477  C   SER A 165     -34.017 -11.420 -16.462  1.00 59.22           C  
ATOM   2478  CB  SER A 165     -35.317  -9.899 -17.983  1.00 59.22           C  
ATOM   2479  HB2 SER A 165     -34.362  -9.651 -18.445  1.00 59.22           H  
ATOM   2480  HB3 SER A 165     -36.095  -9.877 -18.746  1.00 59.22           H  
ATOM   2481  O   SER A 165     -33.958 -10.727 -15.446  1.00 59.22           O  
ATOM   2482  OG  SER A 165     -35.623  -8.947 -16.980  1.00 59.22           O  
ATOM   2483  HG  SER A 165     -35.070  -9.152 -16.222  1.00 59.22           H  
ATOM   2484  N   GLU A 166     -33.033 -12.244 -16.830  1.00 56.11           N  
ATOM   2485  H   GLU A 166     -33.171 -12.855 -17.622  1.00 56.11           H  
ATOM   2486  CA  GLU A 166     -31.751 -12.323 -16.122  1.00 56.11           C  
ATOM   2487  HA  GLU A 166     -31.938 -12.644 -15.097  1.00 56.11           H  
ATOM   2488  C   GLU A 166     -31.063 -10.949 -16.075  1.00 56.11           C  
ATOM   2489  CB  GLU A 166     -30.804 -13.344 -16.780  1.00 56.11           C  
ATOM   2490  HB2 GLU A 166     -29.788 -13.132 -16.446  1.00 56.11           H  
ATOM   2491  HB3 GLU A 166     -30.842 -13.213 -17.862  1.00 56.11           H  
ATOM   2492  O   GLU A 166     -30.821 -10.301 -17.099  1.00 56.11           O  
ATOM   2493  CG  GLU A 166     -31.116 -14.803 -16.412  1.00 56.11           C  
ATOM   2494  HG2 GLU A 166     -32.118 -15.047 -16.765  1.00 56.11           H  
ATOM   2495  HG3 GLU A 166     -31.107 -14.895 -15.326  1.00 56.11           H  
ATOM   2496  CD  GLU A 166     -30.108 -15.795 -17.023  1.00 56.11           C  
ATOM   2497  OE1 GLU A 166     -29.940 -16.887 -16.436  1.00 56.11           O  
ATOM   2498  OE2 GLU A 166     -29.519 -15.467 -18.082  1.00 56.11           O  
ATOM   2499  N   THR A 167     -30.709 -10.512 -14.869  1.00 52.38           N  
ATOM   2500  H   THR A 167     -30.972 -11.053 -14.058  1.00 52.38           H  
ATOM   2501  CA  THR A 167     -29.825  -9.372 -14.626  1.00 52.38           C  
ATOM   2502  HA  THR A 167     -30.201  -8.499 -15.161  1.00 52.38           H  
ATOM   2503  C   THR A 167     -28.428  -9.701 -15.142  1.00 52.38           C  
ATOM   2504  CB  THR A 167     -29.764  -9.041 -13.127  1.00 52.38           C  
ATOM   2505  HB  THR A 167     -28.884  -8.431 -12.925  1.00 52.38           H  
ATOM   2506  O   THR A 167     -27.654 -10.394 -14.484  1.00 52.38           O  
ATOM   2507  CG2 THR A 167     -30.999  -8.267 -12.671  1.00 52.38           C  
ATOM   2508 HG21 THR A 167     -30.925  -8.064 -11.602  1.00 52.38           H  
ATOM   2509 HG22 THR A 167     -31.065  -7.323 -13.210  1.00 52.38           H  
ATOM   2510 HG23 THR A 167     -31.897  -8.856 -12.858  1.00 52.38           H  
ATOM   2511  OG1 THR A 167     -29.699 -10.228 -12.368  1.00 52.38           O  
ATOM   2512  HG1 THR A 167     -28.887 -10.673 -12.624  1.00 52.38           H  
ATOM   2513  N   ARG A 168     -28.100  -9.216 -16.340  1.00 55.00           N  
ATOM   2514  H   ARG A 168     -28.834  -8.772 -16.874  1.00 55.00           H  
ATOM   2515  CA  ARG A 168     -26.755  -9.318 -16.907  1.00 55.00           C  
ATOM   2516  HA  ARG A 168     -26.426 -10.351 -16.798  1.00 55.00           H  
ATOM   2517  C   ARG A 168     -25.784  -8.423 -16.136  1.00 55.00           C  
ATOM   2518  CB  ARG A 168     -26.820  -8.938 -18.390  1.00 55.00           C  
ATOM   2519  HB2 ARG A 168     -26.958  -7.861 -18.487  1.00 55.00           H  
ATOM   2520  HB3 ARG A 168     -27.676  -9.437 -18.844  1.00 55.00           H  
ATOM   2521  O   ARG A 168     -26.096  -7.262 -15.876  1.00 55.00           O  
ATOM   2522  CG  ARG A 168     -25.558  -9.370 -19.137  1.00 55.00           C  
ATOM   2523  HG2 ARG A 168     -24.666  -8.983 -18.644  1.00 55.00           H  
ATOM   2524  HG3 ARG A 168     -25.512 -10.459 -19.141  1.00 55.00           H  
ATOM   2525  CD  ARG A 168     -25.613  -8.851 -20.573  1.00 55.00           C  
ATOM   2526  HD2 ARG A 168     -25.411  -7.780 -20.576  1.00 55.00           H  
ATOM   2527  HD3 ARG A 168     -26.614  -9.032 -20.963  1.00 55.00           H  
ATOM   2528  NE  ARG A 168     -24.625  -9.562 -21.391  1.00 55.00           N  
ATOM   2529  HE  ARG A 168     -23.936 -10.083 -20.868  1.00 55.00           H  
ATOM   2530  NH1 ARG A 168     -25.532  -9.107 -23.447  1.00 55.00           N  
ATOM   2531 HH11 ARG A 168     -25.722  -9.383 -24.400  1.00 55.00           H  
ATOM   2532 HH12 ARG A 168     -26.127  -8.421 -23.004  1.00 55.00           H  
ATOM   2533  NH2 ARG A 168     -24.034 -10.761 -23.197  1.00 55.00           N  
ATOM   2534 HH21 ARG A 168     -24.240 -11.054 -24.141  1.00 55.00           H  
ATOM   2535 HH22 ARG A 168     -23.619 -11.431 -22.565  1.00 55.00           H  
ATOM   2536  CZ  ARG A 168     -24.730  -9.793 -22.678  1.00 55.00           C  
ATOM   2537  N   GLU A 169     -24.590  -8.936 -15.848  1.00 61.19           N  
ATOM   2538  H   GLU A 169     -24.429  -9.923 -15.986  1.00 61.19           H  
ATOM   2539  CA  GLU A 169     -23.485  -8.125 -15.330  1.00 61.19           C  
ATOM   2540  HA  GLU A 169     -23.787  -7.749 -14.352  1.00 61.19           H  
ATOM   2541  C   GLU A 169     -23.187  -6.931 -16.261  1.00 61.19           C  
ATOM   2542  CB  GLU A 169     -22.218  -8.973 -15.151  1.00 61.19           C  
ATOM   2543  HB2 GLU A 169     -21.930  -9.396 -16.113  1.00 61.19           H  
ATOM   2544  HB3 GLU A 169     -21.419  -8.317 -14.807  1.00 61.19           H  
ATOM   2545  O   GLU A 169     -23.283  -7.063 -17.492  1.00 61.19           O  
ATOM   2546  CG  GLU A 169     -22.409 -10.104 -14.128  1.00 61.19           C  
ATOM   2547  HG2 GLU A 169     -23.134 -10.816 -14.521  1.00 61.19           H  
ATOM   2548  HG3 GLU A 169     -22.814  -9.676 -13.211  1.00 61.19           H  
ATOM   2549  CD  GLU A 169     -21.102 -10.844 -13.796  1.00 61.19           C  
ATOM   2550  OE1 GLU A 169     -21.171 -11.762 -12.953  1.00 61.19           O  
ATOM   2551  OE2 GLU A 169     -20.052 -10.491 -14.382  1.00 61.19           O  
ATOM   2552  N   PRO A 170     -22.832  -5.757 -15.707  1.00 55.75           N  
ATOM   2553  CA  PRO A 170     -22.592  -4.556 -16.496  1.00 55.75           C  
ATOM   2554  HA  PRO A 170     -23.493  -4.296 -17.050  1.00 55.75           H  
ATOM   2555  C   PRO A 170     -21.442  -4.794 -17.483  1.00 55.75           C  
ATOM   2556  CB  PRO A 170     -22.291  -3.448 -15.477  1.00 55.75           C  
ATOM   2557  HB2 PRO A 170     -23.218  -2.939 -15.215  1.00 55.75           H  
ATOM   2558  HB3 PRO A 170     -21.559  -2.731 -15.849  1.00 55.75           H  
ATOM   2559  O   PRO A 170     -20.296  -5.015 -17.096  1.00 55.75           O  
ATOM   2560  CG  PRO A 170     -21.770  -4.206 -14.256  1.00 55.75           C  
ATOM   2561  HG2 PRO A 170     -20.709  -4.422 -14.381  1.00 55.75           H  
ATOM   2562  HG3 PRO A 170     -21.945  -3.656 -13.331  1.00 55.75           H  
ATOM   2563  CD  PRO A 170     -22.564  -5.508 -14.298  1.00 55.75           C  
ATOM   2564  HD2 PRO A 170     -21.980  -6.309 -13.845  1.00 55.75           H  
ATOM   2565  HD3 PRO A 170     -23.508  -5.382 -13.768  1.00 55.75           H  
ATOM   2566  N   ARG A 171     -21.737  -4.737 -18.786  1.00 58.78           N  
ATOM   2567  H   ARG A 171     -22.699  -4.563 -19.039  1.00 58.78           H  
ATOM   2568  CA  ARG A 171     -20.700  -4.696 -19.823  1.00 58.78           C  
ATOM   2569  HA  ARG A 171     -19.946  -5.451 -19.598  1.00 58.78           H  
ATOM   2570  C   ARG A 171     -20.014  -3.332 -19.769  1.00 58.78           C  
ATOM   2571  CB  ARG A 171     -21.297  -4.968 -21.213  1.00 58.78           C  
ATOM   2572  HB2 ARG A 171     -22.229  -4.413 -21.323  1.00 58.78           H  
ATOM   2573  HB3 ARG A 171     -20.597  -4.606 -21.966  1.00 58.78           H  
ATOM   2574  O   ARG A 171     -20.682  -2.309 -19.891  1.00 58.78           O  
ATOM   2575  CG  ARG A 171     -21.538  -6.464 -21.463  1.00 58.78           C  
ATOM   2576  HG2 ARG A 171     -20.580  -6.981 -21.423  1.00 58.78           H  
ATOM   2577  HG3 ARG A 171     -22.197  -6.874 -20.698  1.00 58.78           H  
ATOM   2578  CD  ARG A 171     -22.170  -6.655 -22.849  1.00 58.78           C  
ATOM   2579  HD2 ARG A 171     -23.217  -6.355 -22.800  1.00 58.78           H  
ATOM   2580  HD3 ARG A 171     -21.657  -5.996 -23.550  1.00 58.78           H  
ATOM   2581  NE  ARG A 171     -22.053  -8.046 -23.332  1.00 58.78           N  
ATOM   2582  HE  ARG A 171     -21.580  -8.693 -22.718  1.00 58.78           H  
ATOM   2583  NH1 ARG A 171     -22.912  -7.677 -25.431  1.00 58.78           N  
ATOM   2584 HH11 ARG A 171     -23.037  -7.954 -26.394  1.00 58.78           H  
ATOM   2585 HH12 ARG A 171     -23.106  -6.722 -25.166  1.00 58.78           H  
ATOM   2586  NH2 ARG A 171     -22.022  -9.658 -24.953  1.00 58.78           N  
ATOM   2587 HH21 ARG A 171     -22.102  -9.892 -25.932  1.00 58.78           H  
ATOM   2588 HH22 ARG A 171     -21.471 -10.249 -24.348  1.00 58.78           H  
ATOM   2589  CZ  ARG A 171     -22.333  -8.454 -24.559  1.00 58.78           C  
ATOM   2590  N   LEU A 172     -18.690  -3.324 -19.624  1.00 55.54           N  
ATOM   2591  H   LEU A 172     -18.216  -4.203 -19.478  1.00 55.54           H  
ATOM   2592  CA  LEU A 172     -17.879  -2.117 -19.776  1.00 55.54           C  
ATOM   2593  HA  LEU A 172     -18.300  -1.322 -19.160  1.00 55.54           H  
ATOM   2594  C   LEU A 172     -17.934  -1.658 -21.239  1.00 55.54           C  
ATOM   2595  CB  LEU A 172     -16.439  -2.399 -19.304  1.00 55.54           C  
ATOM   2596  HB2 LEU A 172     -15.749  -1.734 -19.824  1.00 55.54           H  
ATOM   2597  HB3 LEU A 172     -16.169  -3.417 -19.588  1.00 55.54           H  
ATOM   2598  O   LEU A 172     -17.379  -2.303 -22.126  1.00 55.54           O  
ATOM   2599  CG  LEU A 172     -16.263  -2.206 -17.785  1.00 55.54           C  
ATOM   2600  HG  LEU A 172     -17.196  -2.445 -17.274  1.00 55.54           H  
ATOM   2601  CD1 LEU A 172     -15.178  -3.133 -17.240  1.00 55.54           C  
ATOM   2602 HD11 LEU A 172     -14.229  -2.931 -17.736  1.00 55.54           H  
ATOM   2603 HD12 LEU A 172     -15.067  -2.977 -16.167  1.00 55.54           H  
ATOM   2604 HD13 LEU A 172     -15.463  -4.171 -17.412  1.00 55.54           H  
ATOM   2605  CD2 LEU A 172     -15.867  -0.763 -17.462  1.00 55.54           C  
ATOM   2606 HD21 LEU A 172     -14.910  -0.521 -17.923  1.00 55.54           H  
ATOM   2607 HD22 LEU A 172     -16.628  -0.078 -17.836  1.00 55.54           H  
ATOM   2608 HD23 LEU A 172     -15.787  -0.637 -16.382  1.00 55.54           H  
ATOM   2609  N   LEU A 173     -18.628  -0.549 -21.476  1.00 57.12           N  
ATOM   2610  H   LEU A 173     -19.115  -0.123 -20.701  1.00 57.12           H  
ATOM   2611  CA  LEU A 173     -18.597   0.202 -22.726  1.00 57.12           C  
ATOM   2612  HA  LEU A 173     -18.205  -0.414 -23.535  1.00 57.12           H  
ATOM   2613  C   LEU A 173     -17.651   1.387 -22.517  1.00 57.12           C  
ATOM   2614  CB  LEU A 173     -20.029   0.656 -23.078  1.00 57.12           C  
ATOM   2615  HB2 LEU A 173     -19.980   1.432 -23.841  1.00 57.12           H  
ATOM   2616  HB3 LEU A 173     -20.472   1.106 -22.189  1.00 57.12           H  
ATOM   2617  O   LEU A 173     -17.970   2.301 -21.760  1.00 57.12           O  
ATOM   2618  CG  LEU A 173     -20.945  -0.476 -23.582  1.00 57.12           C  
ATOM   2619  HG  LEU A 173     -20.796  -1.371 -22.979  1.00 57.12           H  
ATOM   2620  CD1 LEU A 173     -22.413  -0.064 -23.462  1.00 57.12           C  
ATOM   2621 HD11 LEU A 173     -22.596   0.837 -24.047  1.00 57.12           H  
ATOM   2622 HD12 LEU A 173     -22.652   0.134 -22.417  1.00 57.12           H  
ATOM   2623 HD13 LEU A 173     -23.057  -0.865 -23.824  1.00 57.12           H  
ATOM   2624  CD2 LEU A 173     -20.662  -0.811 -25.049  1.00 57.12           C  
ATOM   2625 HD21 LEU A 173     -20.815   0.070 -25.672  1.00 57.12           H  
ATOM   2626 HD22 LEU A 173     -21.330  -1.605 -25.384  1.00 57.12           H  
ATOM   2627 HD23 LEU A 173     -19.632  -1.150 -25.161  1.00 57.12           H  
ATOM   2628  N   SER A 174     -16.480   1.370 -23.153  1.00 56.16           N  
ATOM   2629  H   SER A 174     -16.237   0.577 -23.729  1.00 56.16           H  
ATOM   2630  CA  SER A 174     -15.596   2.539 -23.207  1.00 56.16           C  
ATOM   2631  HA  SER A 174     -15.779   3.177 -22.343  1.00 56.16           H  
ATOM   2632  C   SER A 174     -15.897   3.343 -24.472  1.00 56.16           C  
ATOM   2633  CB  SER A 174     -14.121   2.123 -23.154  1.00 56.16           C  
ATOM   2634  HB2 SER A 174     -13.496   3.016 -23.193  1.00 56.16           H  
ATOM   2635  HB3 SER A 174     -13.924   1.599 -22.219  1.00 56.16           H  
ATOM   2636  O   SER A 174     -15.777   2.803 -25.572  1.00 56.16           O  
ATOM   2637  OG  SER A 174     -13.794   1.279 -24.241  1.00 56.16           O  
ATOM   2638  HG  SER A 174     -14.171   1.660 -25.037  1.00 56.16           H  
ATOM   2639  N   ARG A 175     -16.260   4.622 -24.320  1.00 60.49           N  
ATOM   2640  H   ARG A 175     -16.320   4.989 -23.381  1.00 60.49           H  
ATOM   2641  CA  ARG A 175     -16.419   5.591 -25.417  1.00 60.49           C  
ATOM   2642  HA  ARG A 175     -16.369   5.073 -26.375  1.00 60.49           H  
ATOM   2643  C   ARG A 175     -15.268   6.593 -25.360  1.00 60.49           C  
ATOM   2644  CB  ARG A 175     -17.793   6.290 -25.307  1.00 60.49           C  
ATOM   2645  HB2 ARG A 175     -17.830   6.879 -24.391  1.00 60.49           H  
ATOM   2646  HB3 ARG A 175     -18.567   5.525 -25.256  1.00 60.49           H  
ATOM   2647  O   ARG A 175     -14.988   7.119 -24.287  1.00 60.49           O  
ATOM   2648  CG  ARG A 175     -18.091   7.206 -26.511  1.00 60.49           C  
ATOM   2649  HG2 ARG A 175     -18.034   6.601 -27.416  1.00 60.49           H  
ATOM   2650  HG3 ARG A 175     -17.339   7.991 -26.591  1.00 60.49           H  
ATOM   2651  CD  ARG A 175     -19.491   7.845 -26.466  1.00 60.49           C  
ATOM   2652  HD2 ARG A 175     -20.186   7.161 -25.979  1.00 60.49           H  
ATOM   2653  HD3 ARG A 175     -19.808   7.972 -27.501  1.00 60.49           H  
ATOM   2654  NE  ARG A 175     -19.518   9.178 -25.814  1.00 60.49           N  
ATOM   2655  HE  ARG A 175     -18.632   9.640 -25.671  1.00 60.49           H  
ATOM   2656  NH1 ARG A 175     -21.795   9.474 -25.791  1.00 60.49           N  
ATOM   2657 HH11 ARG A 175     -21.913   8.502 -26.036  1.00 60.49           H  
ATOM   2658 HH12 ARG A 175     -22.583  10.102 -25.717  1.00 60.49           H  
ATOM   2659  NH2 ARG A 175     -20.499  11.170 -25.237  1.00 60.49           N  
ATOM   2660 HH21 ARG A 175     -21.315  11.752 -25.114  1.00 60.49           H  
ATOM   2661 HH22 ARG A 175     -19.608  11.642 -25.184  1.00 60.49           H  
ATOM   2662  CZ  ARG A 175     -20.588   9.932 -25.611  1.00 60.49           C  
ATOM   2663  N   SER A 176     -14.633   6.880 -26.492  1.00 66.27           N  
ATOM   2664  H   SER A 176     -14.892   6.397 -27.340  1.00 66.27           H  
ATOM   2665  CA  SER A 176     -13.689   7.993 -26.635  1.00 66.27           C  
ATOM   2666  HA  SER A 176     -13.463   8.430 -25.663  1.00 66.27           H  
ATOM   2667  C   SER A 176     -14.329   9.064 -27.510  1.00 66.27           C  
ATOM   2668  CB  SER A 176     -12.365   7.515 -27.244  1.00 66.27           C  
ATOM   2669  HB2 SER A 176     -11.711   8.373 -27.404  1.00 66.27           H  
ATOM   2670  HB3 SER A 176     -11.876   6.827 -26.554  1.00 66.27           H  
ATOM   2671  O   SER A 176     -14.545   8.822 -28.691  1.00 66.27           O  
ATOM   2672  OG  SER A 176     -12.586   6.858 -28.477  1.00 66.27           O  
ATOM   2673  HG  SER A 176     -13.169   7.407 -29.007  1.00 66.27           H  
ATOM   2674  N   GLN A 177     -14.634  10.230 -26.945  1.00 67.69           N  
ATOM   2675  H   GLN A 177     -14.372  10.391 -25.982  1.00 67.69           H  
ATOM   2676  CA  GLN A 177     -15.047  11.401 -27.719  1.00 67.69           C  
ATOM   2677  HA  GLN A 177     -15.375  11.078 -28.707  1.00 67.69           H  
ATOM   2678  C   GLN A 177     -13.838  12.321 -27.909  1.00 67.69           C  
ATOM   2679  CB  GLN A 177     -16.254  12.090 -27.059  1.00 67.69           C  
ATOM   2680  HB2 GLN A 177     -16.642  12.844 -27.744  1.00 67.69           H  
ATOM   2681  HB3 GLN A 177     -17.028  11.335 -26.920  1.00 67.69           H  
ATOM   2682  O   GLN A 177     -13.105  12.570 -26.954  1.00 67.69           O  
ATOM   2683  CG  GLN A 177     -15.953  12.773 -25.708  1.00 67.69           C  
ATOM   2684  HG2 GLN A 177     -15.313  13.639 -25.880  1.00 67.69           H  
ATOM   2685  HG3 GLN A 177     -15.425  12.084 -25.049  1.00 67.69           H  
ATOM   2686  CD  GLN A 177     -17.209  13.248 -24.983  1.00 67.69           C  
ATOM   2687  NE2 GLN A 177     -17.087  14.096 -23.989  1.00 67.69           N  
ATOM   2688 HE21 GLN A 177     -16.229  14.611 -23.855  1.00 67.69           H  
ATOM   2689 HE22 GLN A 177     -17.925  14.512 -23.609  1.00 67.69           H  
ATOM   2690  OE1 GLN A 177     -18.316  12.805 -25.264  1.00 67.69           O  
ATOM   2691  N   TYR A 178     -13.624  12.806 -29.130  1.00 62.49           N  
ATOM   2692  H   TYR A 178     -14.272  12.570 -29.867  1.00 62.49           H  
ATOM   2693  CA  TYR A 178     -12.681  13.889 -29.404  1.00 62.49           C  
ATOM   2694  HA  TYR A 178     -11.979  14.002 -28.578  1.00 62.49           H  
ATOM   2695  C   TYR A 178     -13.477  15.186 -29.525  1.00 62.49           C  
ATOM   2696  CB  TYR A 178     -11.870  13.596 -30.676  1.00 62.49           C  
ATOM   2697  HB2 TYR A 178     -11.559  14.546 -31.112  1.00 62.49           H  
ATOM   2698  HB3 TYR A 178     -12.503  13.103 -31.414  1.00 62.49           H  
ATOM   2699  O   TYR A 178     -14.294  15.324 -30.434  1.00 62.49           O  
ATOM   2700  CG  TYR A 178     -10.619  12.772 -30.437  1.00 62.49           C  
ATOM   2701  CD1 TYR A 178      -9.409  13.425 -30.130  1.00 62.49           C  
ATOM   2702  HD1 TYR A 178      -9.385  14.503 -30.060  1.00 62.49           H  
ATOM   2703  CD2 TYR A 178     -10.657  11.366 -30.518  1.00 62.49           C  
ATOM   2704  HD2 TYR A 178     -11.586  10.864 -30.749  1.00 62.49           H  
ATOM   2705  CE1 TYR A 178      -8.236  12.680 -29.909  1.00 62.49           C  
ATOM   2706  HE1 TYR A 178      -7.314  13.188 -29.671  1.00 62.49           H  
ATOM   2707  CE2 TYR A 178      -9.485  10.615 -30.297  1.00 62.49           C  
ATOM   2708  HE2 TYR A 178      -9.504   9.537 -30.358  1.00 62.49           H  
ATOM   2709  OH  TYR A 178      -7.143  10.548 -29.779  1.00 62.49           O  
ATOM   2710  HH  TYR A 178      -6.399  11.118 -29.572  1.00 62.49           H  
ATOM   2711  CZ  TYR A 178      -8.274  11.271 -29.993  1.00 62.49           C  
ATOM   2712  N   GLU A 179     -13.248  16.128 -28.616  1.00 70.32           N  
ATOM   2713  H   GLU A 179     -12.591  15.961 -27.867  1.00 70.32           H  
ATOM   2714  CA  GLU A 179     -13.782  17.482 -28.747  1.00 70.32           C  
ATOM   2715  HA  GLU A 179     -14.794  17.435 -29.151  1.00 70.32           H  
ATOM   2716  C   GLU A 179     -12.922  18.273 -29.731  1.00 70.32           C  
ATOM   2717  CB  GLU A 179     -13.862  18.177 -27.384  1.00 70.32           C  
ATOM   2718  HB2 GLU A 179     -12.948  17.980 -26.825  1.00 70.32           H  
ATOM   2719  HB3 GLU A 179     -13.963  19.251 -27.538  1.00 70.32           H  
ATOM   2720  O   GLU A 179     -11.703  18.378 -29.582  1.00 70.32           O  
ATOM   2721  CG  GLU A 179     -15.089  17.677 -26.608  1.00 70.32           C  
ATOM   2722  HG2 GLU A 179     -15.039  16.591 -26.535  1.00 70.32           H  
ATOM   2723  HG3 GLU A 179     -15.985  17.932 -27.174  1.00 70.32           H  
ATOM   2724  CD  GLU A 179     -15.196  18.260 -25.194  1.00 70.32           C  
ATOM   2725  OE1 GLU A 179     -16.194  17.895 -24.537  1.00 70.32           O  
ATOM   2726  OE2 GLU A 179     -14.261  18.975 -24.768  1.00 70.32           O  
ATOM   2727  N   ASN A 180     -13.561  18.819 -30.762  1.00 72.18           N  
ATOM   2728  H   ASN A 180     -14.565  18.724 -30.809  1.00 72.18           H  
ATOM   2729  CA  ASN A 180     -12.952  19.812 -31.629  1.00 72.18           C  
ATOM   2730  HA  ASN A 180     -11.868  19.746 -31.545  1.00 72.18           H  
ATOM   2731  C   ASN A 180     -13.432  21.194 -31.155  1.00 72.18           C  
ATOM   2732  CB  ASN A 180     -13.338  19.493 -33.083  1.00 72.18           C  
ATOM   2733  HB2 ASN A 180     -13.069  18.458 -33.294  1.00 72.18           H  
ATOM   2734  HB3 ASN A 180     -14.416  19.598 -33.207  1.00 72.18           H  
ATOM   2735  O   ASN A 180     -14.642  21.407 -31.115  1.00 72.18           O  
ATOM   2736  CG  ASN A 180     -12.650  20.383 -34.099  1.00 72.18           C  
ATOM   2737  ND2 ASN A 180     -12.663  19.995 -35.350  1.00 72.18           N  
ATOM   2738 HD21 ASN A 180     -13.192  19.172 -35.599  1.00 72.18           H  
ATOM   2739 HD22 ASN A 180     -12.306  20.651 -36.029  1.00 72.18           H  
ATOM   2740  OD1 ASN A 180     -12.122  21.448 -33.816  1.00 72.18           O  
ATOM   2741  N   PRO A 181     -12.547  22.164 -30.857  1.00 76.75           N  
ATOM   2742  CA  PRO A 181     -12.965  23.501 -30.422  1.00 76.75           C  
ATOM   2743  HA  PRO A 181     -13.583  23.411 -29.529  1.00 76.75           H  
ATOM   2744  C   PRO A 181     -13.781  24.287 -31.467  1.00 76.75           C  
ATOM   2745  CB  PRO A 181     -11.662  24.225 -30.055  1.00 76.75           C  
ATOM   2746  HB2 PRO A 181     -11.698  25.290 -30.282  1.00 76.75           H  
ATOM   2747  HB3 PRO A 181     -11.455  24.076 -28.995  1.00 76.75           H  
ATOM   2748  O   PRO A 181     -14.286  25.360 -31.159  1.00 76.75           O  
ATOM   2749  CG  PRO A 181     -10.598  23.507 -30.883  1.00 76.75           C  
ATOM   2750  HG2 PRO A 181      -9.607  23.595 -30.437  1.00 76.75           H  
ATOM   2751  HG3 PRO A 181     -10.600  23.893 -31.903  1.00 76.75           H  
ATOM   2752  CD  PRO A 181     -11.094  22.065 -30.879  1.00 76.75           C  
ATOM   2753  HD2 PRO A 181     -10.721  21.544 -31.761  1.00 76.75           H  
ATOM   2754  HD3 PRO A 181     -10.755  21.559 -29.975  1.00 76.75           H  
ATOM   2755  N   SER A 182     -13.905  23.796 -32.705  1.00 80.23           N  
ATOM   2756  H   SER A 182     -13.490  22.895 -32.894  1.00 80.23           H  
ATOM   2757  CA  SER A 182     -14.676  24.461 -33.767  1.00 80.23           C  
ATOM   2758  HA  SER A 182     -14.742  25.521 -33.523  1.00 80.23           H  
ATOM   2759  C   SER A 182     -16.136  24.001 -33.898  1.00 80.23           C  
ATOM   2760  CB  SER A 182     -13.923  24.389 -35.101  1.00 80.23           C  
ATOM   2761  HB2 SER A 182     -13.032  25.013 -35.027  1.00 80.23           H  
ATOM   2762  HB3 SER A 182     -14.555  24.796 -35.890  1.00 80.23           H  
ATOM   2763  O   SER A 182     -16.921  24.717 -34.518  1.00 80.23           O  
ATOM   2764  OG  SER A 182     -13.522  23.077 -35.448  1.00 80.23           O  
ATOM   2765  HG  SER A 182     -12.932  22.730 -34.775  1.00 80.23           H  
ATOM   2766  N   PHE A 183     -16.528  22.855 -33.329  1.00 74.29           N  
ATOM   2767  H   PHE A 183     -15.872  22.329 -32.769  1.00 74.29           H  
ATOM   2768  CA  PHE A 183     -17.928  22.416 -33.284  1.00 74.29           C  
ATOM   2769  HA  PHE A 183     -18.543  23.278 -33.027  1.00 74.29           H  
ATOM   2770  C   PHE A 183     -18.156  21.348 -32.208  1.00 74.29           C  
ATOM   2771  CB  PHE A 183     -18.400  21.891 -34.655  1.00 74.29           C  
ATOM   2772  HB2 PHE A 183     -18.375  22.710 -35.375  1.00 74.29           H  
ATOM   2773  HB3 PHE A 183     -19.443  21.590 -34.565  1.00 74.29           H  
ATOM   2774  O   PHE A 183     -17.378  20.407 -32.061  1.00 74.29           O  
ATOM   2775  CG  PHE A 183     -17.605  20.729 -35.223  1.00 74.29           C  
ATOM   2776  CD1 PHE A 183     -16.440  20.971 -35.973  1.00 74.29           C  
ATOM   2777  HD1 PHE A 183     -16.106  21.985 -36.134  1.00 74.29           H  
ATOM   2778  CD2 PHE A 183     -18.037  19.406 -35.021  1.00 74.29           C  
ATOM   2779  HD2 PHE A 183     -18.927  19.219 -34.439  1.00 74.29           H  
ATOM   2780  CE1 PHE A 183     -15.708  19.899 -36.514  1.00 74.29           C  
ATOM   2781  HE1 PHE A 183     -14.826  20.102 -37.103  1.00 74.29           H  
ATOM   2782  CE2 PHE A 183     -17.301  18.334 -35.563  1.00 74.29           C  
ATOM   2783  HE2 PHE A 183     -17.630  17.315 -35.423  1.00 74.29           H  
ATOM   2784  CZ  PHE A 183     -16.134  18.578 -36.302  1.00 74.29           C  
ATOM   2785  HZ  PHE A 183     -15.580  17.752 -36.721  1.00 74.29           H  
ATOM   2786  N   GLU A 184     -19.276  21.462 -31.502  1.00 70.18           N  
ATOM   2787  H   GLU A 184     -19.871  22.266 -31.644  1.00 70.18           H  
ATOM   2788  CA  GLU A 184     -19.743  20.452 -30.557  1.00 70.18           C  
ATOM   2789  HA  GLU A 184     -18.888  19.994 -30.059  1.00 70.18           H  
ATOM   2790  C   GLU A 184     -20.522  19.365 -31.309  1.00 70.18           C  
ATOM   2791  CB  GLU A 184     -20.621  21.107 -29.482  1.00 70.18           C  
ATOM   2792  HB2 GLU A 184     -21.043  20.320 -28.857  1.00 70.18           H  
ATOM   2793  HB3 GLU A 184     -21.436  21.639 -29.972  1.00 70.18           H  
ATOM   2794  O   GLU A 184     -21.503  19.648 -32.001  1.00 70.18           O  
ATOM   2795  CG  GLU A 184     -19.836  22.084 -28.588  1.00 70.18           C  
ATOM   2796  HG2 GLU A 184     -19.059  21.526 -28.065  1.00 70.18           H  
ATOM   2797  HG3 GLU A 184     -19.354  22.832 -29.217  1.00 70.18           H  
ATOM   2798  CD  GLU A 184     -20.728  22.806 -27.564  1.00 70.18           C  
ATOM   2799  OE1 GLU A 184     -20.194  23.703 -26.876  1.00 70.18           O  
ATOM   2800  OE2 GLU A 184     -21.941  22.493 -27.505  1.00 70.18           O  
ATOM   2801  N   VAL A 185     -20.108  18.101 -31.181  1.00 59.27           N  
ATOM   2802  H   VAL A 185     -19.290  17.917 -30.616  1.00 59.27           H  
ATOM   2803  CA  VAL A 185     -20.874  16.962 -31.704  1.00 59.27           C  
ATOM   2804  HA  VAL A 185     -21.559  17.319 -32.473  1.00 59.27           H  
ATOM   2805  C   VAL A 185     -21.711  16.377 -30.569  1.00 59.27           C  
ATOM   2806  CB  VAL A 185     -19.986  15.895 -32.374  1.00 59.27           C  
ATOM   2807  HB  VAL A 185     -19.396  15.372 -31.622  1.00 59.27           H  
ATOM   2808  O   VAL A 185     -21.237  15.555 -29.785  1.00 59.27           O  
ATOM   2809  CG1 VAL A 185     -20.860  14.891 -33.133  1.00 59.27           C  
ATOM   2810 HG11 VAL A 185     -20.264  14.026 -33.424  1.00 59.27           H  
ATOM   2811 HG12 VAL A 185     -21.681  14.575 -32.491  1.00 59.27           H  
ATOM   2812 HG13 VAL A 185     -21.289  15.354 -34.022  1.00 59.27           H  
ATOM   2813  CG2 VAL A 185     -19.038  16.487 -33.413  1.00 59.27           C  
ATOM   2814 HG21 VAL A 185     -19.613  17.022 -34.169  1.00 59.27           H  
ATOM   2815 HG22 VAL A 185     -18.465  15.687 -33.882  1.00 59.27           H  
ATOM   2816 HG23 VAL A 185     -18.340  17.172 -32.932  1.00 59.27           H  
ATOM   2817  N   SER A 186     -22.980  16.776 -30.482  1.00 61.20           N  
ATOM   2818  H   SER A 186     -23.317  17.472 -31.131  1.00 61.20           H  
ATOM   2819  CA  SER A 186     -23.951  16.126 -29.597  1.00 61.20           C  
ATOM   2820  HA  SER A 186     -23.452  15.878 -28.659  1.00 61.20           H  
ATOM   2821  C   SER A 186     -24.430  14.814 -30.227  1.00 61.20           C  
ATOM   2822  CB  SER A 186     -25.107  17.067 -29.230  1.00 61.20           C  
ATOM   2823  HB2 SER A 186     -24.751  17.792 -28.499  1.00 61.20           H  
ATOM   2824  HB3 SER A 186     -25.909  16.486 -28.774  1.00 61.20           H  
ATOM   2825  O   SER A 186     -25.254  14.790 -31.140  1.00 61.20           O  
ATOM   2826  OG  SER A 186     -25.614  17.771 -30.349  1.00 61.20           O  
ATOM   2827  HG  SER A 186     -25.198  18.636 -30.373  1.00 61.20           H  
ATOM   2828  N   LEU A 187     -23.889  13.687 -29.758  1.00 56.57           N  
ATOM   2829  H   LEU A 187     -23.149  13.764 -29.075  1.00 56.57           H  
ATOM   2830  CA  LEU A 187     -24.328  12.359 -30.188  1.00 56.57           C  
ATOM   2831  HA  LEU A 187     -24.827  12.435 -31.154  1.00 56.57           H  
ATOM   2832  C   LEU A 187     -25.332  11.771 -29.192  1.00 56.57           C  
ATOM   2833  CB  LEU A 187     -23.130  11.427 -30.380  1.00 56.57           C  
ATOM   2834  HB2 LEU A 187     -23.557  10.433 -30.517  1.00 56.57           H  
ATOM   2835  HB3 LEU A 187     -22.527  11.431 -29.472  1.00 56.57           H  
ATOM   2836  O   LEU A 187     -24.973  11.361 -28.085  1.00 56.57           O  
ATOM   2837  CG  LEU A 187     -22.260  11.737 -31.609  1.00 56.57           C  
ATOM   2838  HG  LEU A 187     -22.435  12.773 -31.899  1.00 56.57           H  
ATOM   2839  CD1 LEU A 187     -20.776  11.555 -31.293  1.00 56.57           C  
ATOM   2840 HD11 LEU A 187     -20.181  11.787 -32.176  1.00 56.57           H  
ATOM   2841 HD12 LEU A 187     -20.485  12.241 -30.498  1.00 56.57           H  
ATOM   2842 HD13 LEU A 187     -20.569  10.529 -30.987  1.00 56.57           H  
ATOM   2843  CD2 LEU A 187     -22.625  10.853 -32.803  1.00 56.57           C  
ATOM   2844 HD21 LEU A 187     -22.432   9.805 -32.572  1.00 56.57           H  
ATOM   2845 HD22 LEU A 187     -23.680  10.984 -33.046  1.00 56.57           H  
ATOM   2846 HD23 LEU A 187     -22.028  11.144 -33.666  1.00 56.57           H  
ATOM   2847  N   ASN A 188     -26.589  11.674 -29.620  1.00 58.42           N  
ATOM   2848  H   ASN A 188     -26.809  12.069 -30.523  1.00 58.42           H  
ATOM   2849  CA  ASN A 188     -27.638  10.963 -28.899  1.00 58.42           C  
ATOM   2850  HA  ASN A 188     -27.438  11.006 -27.828  1.00 58.42           H  
ATOM   2851  C   ASN A 188     -27.637   9.487 -29.317  1.00 58.42           C  
ATOM   2852  CB  ASN A 188     -28.993  11.650 -29.160  1.00 58.42           C  
ATOM   2853  HB2 ASN A 188     -29.791  11.027 -28.758  1.00 58.42           H  
ATOM   2854  HB3 ASN A 188     -29.149  11.747 -30.235  1.00 58.42           H  
ATOM   2855  O   ASN A 188     -28.358   9.094 -30.231  1.00 58.42           O  
ATOM   2856  CG  ASN A 188     -29.111  13.017 -28.512  1.00 58.42           C  
ATOM   2857  ND2 ASN A 188     -30.097  13.792 -28.896  1.00 58.42           N  
ATOM   2858 HD21 ASN A 188     -30.708  13.517 -29.652  1.00 58.42           H  
ATOM   2859 HD22 ASN A 188     -30.108  14.714 -28.483  1.00 58.42           H  
ATOM   2860  OD1 ASN A 188     -28.354  13.401 -27.642  1.00 58.42           O  
ATOM   2861  N   HIS A 189     -26.839   8.650 -28.651  1.00 55.50           N  
ATOM   2862  H   HIS A 189     -26.184   9.029 -27.982  1.00 55.50           H  
ATOM   2863  CA  HIS A 189     -26.911   7.198 -28.853  1.00 55.50           C  
ATOM   2864  HA  HIS A 189     -27.152   7.005 -29.899  1.00 55.50           H  
ATOM   2865  C   HIS A 189     -28.015   6.626 -27.971  1.00 55.50           C  
ATOM   2866  CB  HIS A 189     -25.582   6.485 -28.571  1.00 55.50           C  
ATOM   2867  HB2 HIS A 189     -25.523   5.594 -29.198  1.00 55.50           H  
ATOM   2868  HB3 HIS A 189     -25.549   6.151 -27.534  1.00 55.50           H  
ATOM   2869  O   HIS A 189     -27.879   6.567 -26.746  1.00 55.50           O  
ATOM   2870  CG  HIS A 189     -24.358   7.315 -28.801  1.00 55.50           C  
ATOM   2871  CD2 HIS A 189     -23.560   7.818 -27.818  1.00 55.50           C  
ATOM   2872  HD2 HIS A 189     -23.733   7.713 -26.757  1.00 55.50           H  
ATOM   2873  ND1 HIS A 189     -23.827   7.641 -30.040  1.00 55.50           N  
ATOM   2874  CE1 HIS A 189     -22.683   8.287 -29.784  1.00 55.50           C  
ATOM   2875  HE1 HIS A 189     -21.993   8.632 -30.539  1.00 55.50           H  
ATOM   2876  NE2 HIS A 189     -22.518   8.449 -28.465  1.00 55.50           N  
ATOM   2877  HE2 HIS A 189     -21.738   8.951 -28.066  1.00 55.50           H  
ATOM   2878  N   SER A 190     -29.104   6.161 -28.577  1.00 56.35           N  
ATOM   2879  H   SER A 190     -29.186   6.260 -29.578  1.00 56.35           H  
ATOM   2880  CA  SER A 190     -30.045   5.309 -27.857  1.00 56.35           C  
ATOM   2881  HA  SER A 190     -30.130   5.682 -26.836  1.00 56.35           H  
ATOM   2882  C   SER A 190     -29.447   3.899 -27.781  1.00 56.35           C  
ATOM   2883  CB  SER A 190     -31.462   5.408 -28.442  1.00 56.35           C  
ATOM   2884  HB2 SER A 190     -31.700   6.456 -28.624  1.00 56.35           H  
ATOM   2885  HB3 SER A 190     -32.162   5.036 -27.694  1.00 56.35           H  
ATOM   2886  O   SER A 190     -29.573   3.096 -28.697  1.00 56.35           O  
ATOM   2887  OG  SER A 190     -31.677   4.674 -29.628  1.00 56.35           O  
ATOM   2888  HG  SER A 190     -31.054   4.920 -30.316  1.00 56.35           H  
ATOM   2889  N   GLY A 191     -28.758   3.578 -26.682  1.00 57.04           N  
ATOM   2890  H   GLY A 191     -28.568   4.316 -26.019  1.00 57.04           H  
ATOM   2891  CA  GLY A 191     -28.116   2.266 -26.479  1.00 57.04           C  
ATOM   2892  HA2 GLY A 191     -27.581   2.275 -25.529  1.00 57.04           H  
ATOM   2893  HA3 GLY A 191     -27.391   2.110 -27.278  1.00 57.04           H  
ATOM   2894  C   GLY A 191     -29.065   1.051 -26.477  1.00 57.04           C  
ATOM   2895  O   GLY A 191     -28.619  -0.065 -26.227  1.00 57.04           O  
ATOM   2896  N   GLY A 192     -30.366   1.248 -26.723  1.00 58.97           N  
ATOM   2897  H   GLY A 192     -30.631   2.179 -27.011  1.00 58.97           H  
ATOM   2898  CA  GLY A 192     -31.371   0.190 -26.849  1.00 58.97           C  
ATOM   2899  HA2 GLY A 192     -32.311   0.556 -26.435  1.00 58.97           H  
ATOM   2900  HA3 GLY A 192     -31.063  -0.682 -26.273  1.00 58.97           H  
ATOM   2901  C   GLY A 192     -31.643  -0.262 -28.287  1.00 58.97           C  
ATOM   2902  O   GLY A 192     -32.135  -1.372 -28.484  1.00 58.97           O  
ATOM   2903  N   ALA A 193     -31.314   0.550 -29.292  1.00 54.61           N  
ATOM   2904  H   ALA A 193     -30.832   1.416 -29.099  1.00 54.61           H  
ATOM   2905  CA  ALA A 193     -31.394   0.148 -30.689  1.00 54.61           C  
ATOM   2906  HA  ALA A 193     -32.094  -0.680 -30.801  1.00 54.61           H  
ATOM   2907  C   ALA A 193     -30.000  -0.325 -31.110  1.00 54.61           C  
ATOM   2908  CB  ALA A 193     -31.931   1.327 -31.509  1.00 54.61           C  
ATOM   2909  HB1 ALA A 193     -32.880   1.671 -31.098  1.00 54.61           H  
ATOM   2910  HB2 ALA A 193     -32.091   1.022 -32.543  1.00 54.61           H  
ATOM   2911  HB3 ALA A 193     -31.221   2.154 -31.489  1.00 54.61           H  
ATOM   2912  O   ALA A 193     -29.020   0.367 -30.862  1.00 54.61           O  
ATOM   2913  N   GLY A 194     -29.879  -1.509 -31.714  1.00 54.68           N  
ATOM   2914  H   GLY A 194     -30.723  -2.038 -31.880  1.00 54.68           H  
ATOM   2915  CA  GLY A 194     -28.615  -2.044 -32.247  1.00 54.68           C  
ATOM   2916  HA2 GLY A 194     -28.758  -3.081 -32.552  1.00 54.68           H  
ATOM   2917  HA3 GLY A 194     -27.863  -2.012 -31.459  1.00 54.68           H  
ATOM   2918  C   GLY A 194     -28.069  -1.257 -33.446  1.00 54.68           C  
ATOM   2919  O   GLY A 194     -27.595  -1.849 -34.410  1.00 54.68           O  
ATOM   2920  N   GLU A 195     -28.188   0.065 -33.415  1.00 51.59           N  
ATOM   2921  H   GLU A 195     -28.504   0.482 -32.552  1.00 51.59           H  
ATOM   2922  CA  GLU A 195     -27.728   0.997 -34.424  1.00 51.59           C  
ATOM   2923  HA  GLU A 195     -27.948   0.604 -35.416  1.00 51.59           H  
ATOM   2924  C   GLU A 195     -26.213   1.149 -34.290  1.00 51.59           C  
ATOM   2925  CB  GLU A 195     -28.476   2.332 -34.266  1.00 51.59           C  
ATOM   2926  HB2 GLU A 195     -28.391   2.679 -33.236  1.00 51.59           H  
ATOM   2927  HB3 GLU A 195     -28.017   3.069 -34.925  1.00 51.59           H  
ATOM   2928  O   GLU A 195     -25.696   1.884 -33.454  1.00 51.59           O  
ATOM   2929  CG  GLU A 195     -29.961   2.182 -34.638  1.00 51.59           C  
ATOM   2930  HG2 GLU A 195     -30.024   1.870 -35.680  1.00 51.59           H  
ATOM   2931  HG3 GLU A 195     -30.400   1.387 -34.034  1.00 51.59           H  
ATOM   2932  CD  GLU A 195     -30.784   3.466 -34.451  1.00 51.59           C  
ATOM   2933  OE1 GLU A 195     -32.030   3.334 -34.435  1.00 51.59           O  
ATOM   2934  OE2 GLU A 195     -30.182   4.556 -34.335  1.00 51.59           O  
ATOM   2935  N   SER A 196     -25.482   0.428 -35.134  1.00 53.83           N  
ATOM   2936  H   SER A 196     -25.945  -0.271 -35.697  1.00 53.83           H  
ATOM   2937  CA  SER A 196     -24.038   0.587 -35.328  1.00 53.83           C  
ATOM   2938  HA  SER A 196     -23.597   0.913 -34.386  1.00 53.83           H  
ATOM   2939  C   SER A 196     -23.697   1.676 -36.356  1.00 53.83           C  
ATOM   2940  CB  SER A 196     -23.418  -0.774 -35.670  1.00 53.83           C  
ATOM   2941  HB2 SER A 196     -22.367  -0.655 -35.933  1.00 53.83           H  
ATOM   2942  HB3 SER A 196     -23.478  -1.408 -34.786  1.00 53.83           H  
ATOM   2943  O   SER A 196     -22.623   1.652 -36.947  1.00 53.83           O  
ATOM   2944  OG  SER A 196     -24.110  -1.415 -36.730  1.00 53.83           O  
ATOM   2945  HG  SER A 196     -23.693  -1.142 -37.550  1.00 53.83           H  
ATOM   2946  N   SER A 197     -24.619   2.605 -36.625  1.00 55.45           N  
ATOM   2947  H   SER A 197     -25.496   2.569 -36.124  1.00 55.45           H  
ATOM   2948  CA  SER A 197     -24.510   3.611 -37.691  1.00 55.45           C  
ATOM   2949  HA  SER A 197     -23.822   3.229 -38.445  1.00 55.45           H  
ATOM   2950  C   SER A 197     -23.908   4.955 -37.261  1.00 55.45           C  
ATOM   2951  CB  SER A 197     -25.864   3.782 -38.397  1.00 55.45           C  
ATOM   2952  HB2 SER A 197     -25.982   2.958 -39.101  1.00 55.45           H  
ATOM   2953  HB3 SER A 197     -25.892   4.714 -38.962  1.00 55.45           H  
ATOM   2954  O   SER A 197     -23.808   5.855 -38.091  1.00 55.45           O  
ATOM   2955  OG  SER A 197     -26.948   3.727 -37.485  1.00 55.45           O  
ATOM   2956  HG  SER A 197     -27.110   4.597 -37.112  1.00 55.45           H  
ATOM   2957  N   ALA A 198     -23.477   5.112 -36.008  1.00 52.08           N  
ATOM   2958  H   ALA A 198     -23.526   4.326 -35.376  1.00 52.08           H  
ATOM   2959  CA  ALA A 198     -22.682   6.270 -35.600  1.00 52.08           C  
ATOM   2960  HA  ALA A 198     -23.031   7.149 -36.141  1.00 52.08           H  
ATOM   2961  C   ALA A 198     -21.206   6.046 -35.963  1.00 52.08           C  
ATOM   2962  CB  ALA A 198     -22.896   6.537 -34.106  1.00 52.08           C  
ATOM   2963  HB1 ALA A 198     -22.335   7.422 -33.805  1.00 52.08           H  
ATOM   2964  HB2 ALA A 198     -23.954   6.704 -33.904  1.00 52.08           H  
ATOM   2965  HB3 ALA A 198     -22.548   5.685 -33.521  1.00 52.08           H  
ATOM   2966  O   ALA A 198     -20.707   4.929 -35.852  1.00 52.08           O  
ATOM   2967  N   SER A 199     -20.497   7.104 -36.365  1.00 58.05           N  
ATOM   2968  H   SER A 199     -20.952   8.005 -36.378  1.00 58.05           H  
ATOM   2969  CA  SER A 199     -19.077   7.104 -36.764  1.00 58.05           C  
ATOM   2970  HA  SER A 199     -18.941   6.343 -37.532  1.00 58.05           H  
ATOM   2971  C   SER A 199     -18.087   6.764 -35.635  1.00 58.05           C  
ATOM   2972  CB  SER A 199     -18.752   8.471 -37.384  1.00 58.05           C  
ATOM   2973  HB2 SER A 199     -19.332   8.588 -38.299  1.00 58.05           H  
ATOM   2974  HB3 SER A 199     -17.694   8.535 -37.638  1.00 58.05           H  
ATOM   2975  O   SER A 199     -16.914   7.118 -35.718  1.00 58.05           O  
ATOM   2976  OG  SER A 199     -19.104   9.510 -36.487  1.00 58.05           O  
ATOM   2977  HG  SER A 199     -18.444   9.530 -35.790  1.00 58.05           H  
ATOM   2978  N   ASP A 200     -18.551   6.104 -34.576  1.00 55.15           N  
ATOM   2979  H   ASP A 200     -19.466   5.684 -34.657  1.00 55.15           H  
ATOM   2980  CA  ASP A 200     -17.777   5.757 -33.394  1.00 55.15           C  
ATOM   2981  HA  ASP A 200     -16.908   6.415 -33.367  1.00 55.15           H  
ATOM   2982  C   ASP A 200     -17.244   4.322 -33.496  1.00 55.15           C  
ATOM   2983  CB  ASP A 200     -18.625   5.978 -32.117  1.00 55.15           C  
ATOM   2984  HB2 ASP A 200     -19.643   6.252 -32.393  1.00 55.15           H  
ATOM   2985  HB3 ASP A 200     -18.690   5.038 -31.568  1.00 55.15           H  
ATOM   2986  O   ASP A 200     -17.969   3.363 -33.781  1.00 55.15           O  
ATOM   2987  CG  ASP A 200     -18.080   7.046 -31.154  1.00 55.15           C  
ATOM   2988  OD1 ASP A 200     -16.952   7.533 -31.379  1.00 55.15           O  
ATOM   2989  OD2 ASP A 200     -18.793   7.340 -30.162  1.00 55.15           O  
ATOM   2990  N   HIS A 201     -15.953   4.160 -33.213  1.00 61.21           N  
ATOM   2991  H   HIS A 201     -15.421   4.979 -32.954  1.00 61.21           H  
ATOM   2992  CA  HIS A 201     -15.320   2.852 -33.103  1.00 61.21           C  
ATOM   2993  HA  HIS A 201     -15.700   2.208 -33.896  1.00 61.21           H  
ATOM   2994  C   HIS A 201     -15.694   2.218 -31.755  1.00 61.21           C  
ATOM   2995  CB  HIS A 201     -13.803   2.991 -33.296  1.00 61.21           C  
ATOM   2996  HB2 HIS A 201     -13.414   3.733 -32.599  1.00 61.21           H  
ATOM   2997  HB3 HIS A 201     -13.331   2.038 -33.056  1.00 61.21           H  
ATOM   2998  O   HIS A 201     -15.058   2.459 -30.730  1.00 61.21           O  
ATOM   2999  CG  HIS A 201     -13.408   3.374 -34.702  1.00 61.21           C  
ATOM   3000  CD2 HIS A 201     -13.213   4.640 -35.190  1.00 61.21           C  
ATOM   3001  HD2 HIS A 201     -13.324   5.559 -34.634  1.00 61.21           H  
ATOM   3002  ND1 HIS A 201     -13.166   2.502 -35.740  1.00 61.21           N  
ATOM   3003  HD1 HIS A 201     -13.239   1.496 -35.696  1.00 61.21           H  
ATOM   3004  CE1 HIS A 201     -12.830   3.223 -36.823  1.00 61.21           C  
ATOM   3005  HE1 HIS A 201     -12.588   2.816 -37.794  1.00 61.21           H  
ATOM   3006  NE2 HIS A 201     -12.837   4.530 -36.534  1.00 61.21           N  
ATOM   3007  N   VAL A 202     -16.741   1.389 -31.735  1.00 56.20           N  
ATOM   3008  H   VAL A 202     -17.321   1.343 -32.560  1.00 56.20           H  
ATOM   3009  CA  VAL A 202     -17.118   0.631 -30.533  1.00 56.20           C  
ATOM   3010  HA  VAL A 202     -16.991   1.283 -29.669  1.00 56.20           H  
ATOM   3011  C   VAL A 202     -16.177  -0.563 -30.364  1.00 56.20           C  
ATOM   3012  CB  VAL A 202     -18.598   0.202 -30.549  1.00 56.20           C  
ATOM   3013  HB  VAL A 202     -18.776  -0.472 -31.386  1.00 56.20           H  
ATOM   3014  O   VAL A 202     -16.317  -1.595 -31.022  1.00 56.20           O  
ATOM   3015  CG1 VAL A 202     -18.977  -0.515 -29.242  1.00 56.20           C  
ATOM   3016 HG11 VAL A 202     -20.027  -0.804 -29.276  1.00 56.20           H  
ATOM   3017 HG12 VAL A 202     -18.815   0.149 -28.393  1.00 56.20           H  
ATOM   3018 HG13 VAL A 202     -18.375  -1.414 -29.114  1.00 56.20           H  
ATOM   3019  CG2 VAL A 202     -19.525   1.416 -30.691  1.00 56.20           C  
ATOM   3020 HG21 VAL A 202     -19.342   2.130 -29.888  1.00 56.20           H  
ATOM   3021 HG22 VAL A 202     -19.353   1.914 -31.645  1.00 56.20           H  
ATOM   3022 HG23 VAL A 202     -20.567   1.098 -30.662  1.00 56.20           H  
ATOM   3023  N   HIS A 203     -15.221  -0.444 -29.444  1.00 55.03           N  
ATOM   3024  H   HIS A 203     -15.084   0.458 -29.010  1.00 55.03           H  
ATOM   3025  CA  HIS A 203     -14.375  -1.563 -29.039  1.00 55.03           C  
ATOM   3026  HA  HIS A 203     -14.143  -2.162 -29.919  1.00 55.03           H  
ATOM   3027  C   HIS A 203     -15.128  -2.460 -28.049  1.00 55.03           C  
ATOM   3028  CB  HIS A 203     -13.042  -1.048 -28.485  1.00 55.03           C  
ATOM   3029  HB2 HIS A 203     -12.481  -1.890 -28.080  1.00 55.03           H  
ATOM   3030  HB3 HIS A 203     -13.227  -0.346 -27.672  1.00 55.03           H  
ATOM   3031  O   HIS A 203     -15.202  -2.185 -26.852  1.00 55.03           O  
ATOM   3032  CG  HIS A 203     -12.199  -0.382 -29.543  1.00 55.03           C  
ATOM   3033  CD2 HIS A 203     -12.073   0.963 -29.769  1.00 55.03           C  
ATOM   3034  HD2 HIS A 203     -12.563   1.754 -29.220  1.00 55.03           H  
ATOM   3035  ND1 HIS A 203     -11.436  -1.026 -30.493  1.00 55.03           N  
ATOM   3036  HD1 HIS A 203     -11.314  -2.024 -30.585  1.00 55.03           H  
ATOM   3037  CE1 HIS A 203     -10.857  -0.091 -31.265  1.00 55.03           C  
ATOM   3038  HE1 HIS A 203     -10.192  -0.286 -32.093  1.00 55.03           H  
ATOM   3039  NE2 HIS A 203     -11.213   1.132 -30.858  1.00 55.03           N  
ATOM   3040  N   VAL A 204     -15.701  -3.556 -28.549  1.00 59.07           N  
ATOM   3041  H   VAL A 204     -15.689  -3.683 -29.551  1.00 59.07           H  
ATOM   3042  CA  VAL A 204     -16.292  -4.601 -27.703  1.00 59.07           C  
ATOM   3043  HA  VAL A 204     -16.714  -4.133 -26.813  1.00 59.07           H  
ATOM   3044  C   VAL A 204     -15.183  -5.547 -27.257  1.00 59.07           C  
ATOM   3045  CB  VAL A 204     -17.440  -5.348 -28.411  1.00 59.07           C  
ATOM   3046  HB  VAL A 204     -17.055  -5.879 -29.281  1.00 59.07           H  
ATOM   3047  O   VAL A 204     -14.822  -6.483 -27.971  1.00 59.07           O  
ATOM   3048  CG1 VAL A 204     -18.107  -6.360 -27.465  1.00 59.07           C  
ATOM   3049 HG11 VAL A 204     -18.928  -6.856 -27.981  1.00 59.07           H  
ATOM   3050 HG12 VAL A 204     -17.385  -7.119 -27.162  1.00 59.07           H  
ATOM   3051 HG13 VAL A 204     -18.486  -5.849 -26.580  1.00 59.07           H  
ATOM   3052  CG2 VAL A 204     -18.527  -4.375 -28.886  1.00 59.07           C  
ATOM   3053 HG21 VAL A 204     -19.359  -4.926 -29.324  1.00 59.07           H  
ATOM   3054 HG22 VAL A 204     -18.887  -3.772 -28.053  1.00 59.07           H  
ATOM   3055 HG23 VAL A 204     -18.123  -3.717 -29.656  1.00 59.07           H  
ATOM   3056  N   PHE A 205     -14.644  -5.324 -26.061  1.00 57.38           N  
ATOM   3057  H   PHE A 205     -14.892  -4.484 -25.557  1.00 57.38           H  
ATOM   3058  CA  PHE A 205     -13.768  -6.301 -25.423  1.00 57.38           C  
ATOM   3059  HA  PHE A 205     -13.075  -6.690 -26.168  1.00 57.38           H  
ATOM   3060  C   PHE A 205     -14.624  -7.466 -24.923  1.00 57.38           C  
ATOM   3061  CB  PHE A 205     -12.921  -5.645 -24.329  1.00 57.38           C  
ATOM   3062  HB2 PHE A 205     -13.577  -5.219 -23.569  1.00 57.38           H  
ATOM   3063  HB3 PHE A 205     -12.313  -6.411 -23.848  1.00 57.38           H  
ATOM   3064  O   PHE A 205     -15.261  -7.413 -23.872  1.00 57.38           O  
ATOM   3065  CG  PHE A 205     -12.003  -4.564 -24.868  1.00 57.38           C  
ATOM   3066  CD1 PHE A 205     -10.810  -4.911 -25.533  1.00 57.38           C  
ATOM   3067  HD1 PHE A 205     -10.529  -5.949 -25.635  1.00 57.38           H  
ATOM   3068  CD2 PHE A 205     -12.362  -3.209 -24.742  1.00 57.38           C  
ATOM   3069  HD2 PHE A 205     -13.281  -2.931 -24.247  1.00 57.38           H  
ATOM   3070  CE1 PHE A 205      -9.980  -3.906 -26.063  1.00 57.38           C  
ATOM   3071  HE1 PHE A 205      -9.064  -4.171 -26.569  1.00 57.38           H  
ATOM   3072  CE2 PHE A 205     -11.532  -2.206 -25.268  1.00 57.38           C  
ATOM   3073  HE2 PHE A 205     -11.815  -1.168 -25.170  1.00 57.38           H  
ATOM   3074  CZ  PHE A 205     -10.341  -2.553 -25.930  1.00 57.38           C  
ATOM   3075  HZ  PHE A 205      -9.706  -1.779 -26.335  1.00 57.38           H  
ATOM   3076  N   GLY A 206     -14.693  -8.528 -25.723  1.00 54.91           N  
ATOM   3077  H   GLY A 206     -14.233  -8.479 -26.621  1.00 54.91           H  
ATOM   3078  CA  GLY A 206     -15.155  -9.815 -25.236  1.00 54.91           C  
ATOM   3079  HA2 GLY A 206     -16.092  -9.705 -24.690  1.00 54.91           H  
ATOM   3080  HA3 GLY A 206     -15.301 -10.498 -26.072  1.00 54.91           H  
ATOM   3081  C   GLY A 206     -14.079 -10.379 -24.323  1.00 54.91           C  
ATOM   3082  O   GLY A 206     -13.035 -10.797 -24.817  1.00 54.91           O  
ATOM   3083  N   ASN A 207     -14.322 -10.411 -23.011  1.00 57.61           N  
ATOM   3084  H   ASN A 207     -15.112  -9.903 -22.640  1.00 57.61           H  
ATOM   3085  CA  ASN A 207     -13.534 -11.253 -22.119  1.00 57.61           C  
ATOM   3086  HA  ASN A 207     -12.477 -11.018 -22.238  1.00 57.61           H  
ATOM   3087  C   ASN A 207     -13.763 -12.698 -22.564  1.00 57.61           C  
ATOM   3088  CB  ASN A 207     -13.923 -11.030 -20.645  1.00 57.61           C  
ATOM   3089  HB2 ASN A 207     -13.517 -11.852 -20.055  1.00 57.61           H  
ATOM   3090  HB3 ASN A 207     -15.007 -11.040 -20.534  1.00 57.61           H  
ATOM   3091  O   ASN A 207     -14.751 -13.334 -22.197  1.00 57.61           O  
ATOM   3092  CG  ASN A 207     -13.370  -9.743 -20.060  1.00 57.61           C  
ATOM   3093  ND2 ASN A 207     -13.453  -9.579 -18.761  1.00 57.61           N  
ATOM   3094 HD21 ASN A 207     -13.891 -10.274 -18.174  1.00 57.61           H  
ATOM   3095 HD22 ASN A 207     -13.068  -8.717 -18.401  1.00 57.61           H  
ATOM   3096  OD1 ASN A 207     -12.855  -8.878 -20.741  1.00 57.61           O  
ATOM   3097  N   SER A 208     -12.886 -13.202 -23.426  1.00 55.05           N  
ATOM   3098  H   SER A 208     -12.176 -12.596 -23.811  1.00 55.05           H  
ATOM   3099  CA  SER A 208     -12.832 -14.615 -23.744  1.00 55.05           C  
ATOM   3100  HA  SER A 208     -13.790 -14.936 -24.152  1.00 55.05           H  
ATOM   3101  C   SER A 208     -12.557 -15.341 -22.432  1.00 55.05           C  
ATOM   3102  CB  SER A 208     -11.730 -14.872 -24.778  1.00 55.05           C  
ATOM   3103  HB2 SER A 208     -11.632 -15.943 -24.950  1.00 55.05           H  
ATOM   3104  HB3 SER A 208     -11.998 -14.390 -25.718  1.00 55.05           H  
ATOM   3105  O   SER A 208     -11.477 -15.189 -21.864  1.00 55.05           O  
ATOM   3106  OG  SER A 208     -10.503 -14.351 -24.308  1.00 55.05           O  
ATOM   3107  HG  SER A 208     -10.442 -14.544 -23.370  1.00 55.05           H  
ATOM   3108  N   GLY A 209     -13.524 -16.116 -21.946  1.00 57.19           N  
ATOM   3109  H   GLY A 209     -14.417 -16.102 -22.418  1.00 57.19           H  
ATOM   3110  CA  GLY A 209     -13.406 -16.955 -20.748  1.00 57.19           C  
ATOM   3111  HA2 GLY A 209     -13.050 -16.343 -19.920  1.00 57.19           H  
ATOM   3112  HA3 GLY A 209     -14.387 -17.353 -20.489  1.00 57.19           H  
ATOM   3113  C   GLY A 209     -12.439 -18.132 -20.919  1.00 57.19           C  
ATOM   3114  O   GLY A 209     -12.652 -19.193 -20.344  1.00 57.19           O  
ATOM   3115  N   GLY A 210     -11.406 -17.977 -21.748  1.00 55.94           N  
ATOM   3116  H   GLY A 210     -11.209 -17.033 -22.048  1.00 55.94           H  
ATOM   3117  CA  GLY A 210     -10.347 -18.952 -21.925  1.00 55.94           C  
ATOM   3118  HA2 GLY A 210      -9.828 -18.768 -22.865  1.00 55.94           H  
ATOM   3119  HA3 GLY A 210     -10.765 -19.959 -21.944  1.00 55.94           H  
ATOM   3120  C   GLY A 210      -9.343 -18.825 -20.791  1.00 55.94           C  
ATOM   3121  O   GLY A 210      -8.778 -17.755 -20.570  1.00 55.94           O  
ATOM   3122  N   GLN A 211      -9.089 -19.929 -20.093  1.00 59.30           N  
ATOM   3123  H   GLN A 211      -9.615 -20.768 -20.289  1.00 59.30           H  
ATOM   3124  CA  GLN A 211      -7.903 -20.036 -19.260  1.00 59.30           C  
ATOM   3125  HA  GLN A 211      -7.886 -19.192 -18.570  1.00 59.30           H  
ATOM   3126  C   GLN A 211      -6.682 -19.956 -20.185  1.00 59.30           C  
ATOM   3127  CB  GLN A 211      -7.973 -21.331 -18.439  1.00 59.30           C  
ATOM   3128  HB2 GLN A 211      -8.946 -21.366 -17.947  1.00 59.30           H  
ATOM   3129  HB3 GLN A 211      -7.891 -22.195 -19.099  1.00 59.30           H  
ATOM   3130  O   GLN A 211      -6.455 -20.837 -21.013  1.00 59.30           O  
ATOM   3131  CG  GLN A 211      -6.885 -21.405 -17.357  1.00 59.30           C  
ATOM   3132  HG2 GLN A 211      -5.906 -21.496 -17.828  1.00 59.30           H  
ATOM   3133  HG3 GLN A 211      -6.900 -20.486 -16.771  1.00 59.30           H  
ATOM   3134  CD  GLN A 211      -7.086 -22.581 -16.402  1.00 59.30           C  
ATOM   3135  NE2 GLN A 211      -6.267 -22.702 -15.381  1.00 59.30           N  
ATOM   3136 HE21 GLN A 211      -6.439 -23.489 -14.772  1.00 59.30           H  
ATOM   3137 HE22 GLN A 211      -5.511 -22.047 -15.240  1.00 59.30           H  
ATOM   3138  OE1 GLN A 211      -7.974 -23.404 -16.536  1.00 59.30           O  
ATOM   3139  N   SER A 212      -5.931 -18.864 -20.075  1.00 58.05           N  
ATOM   3140  H   SER A 212      -6.250 -18.133 -19.455  1.00 58.05           H  
ATOM   3141  CA  SER A 212      -4.624 -18.697 -20.704  1.00 58.05           C  
ATOM   3142  HA  SER A 212      -4.704 -18.832 -21.783  1.00 58.05           H  
ATOM   3143  C   SER A 212      -3.672 -19.752 -20.128  1.00 58.05           C  
ATOM   3144  CB  SER A 212      -4.140 -17.268 -20.423  1.00 58.05           C  
ATOM   3145  HB2 SER A 212      -4.789 -16.556 -20.933  1.00 58.05           H  
ATOM   3146  HB3 SER A 212      -4.190 -17.080 -19.351  1.00 58.05           H  
ATOM   3147  O   SER A 212      -3.136 -19.595 -19.035  1.00 58.05           O  
ATOM   3148  OG  SER A 212      -2.815 -17.072 -20.841  1.00 58.05           O  
ATOM   3149  HG  SER A 212      -2.461 -16.318 -20.363  1.00 58.05           H  
ATOM   3150  N   ILE A 213      -3.527 -20.884 -20.822  1.00 57.21           N  
ATOM   3151  H   ILE A 213      -4.111 -21.012 -21.636  1.00 57.21           H  
ATOM   3152  CA  ILE A 213      -2.469 -21.868 -20.567  1.00 57.21           C  
ATOM   3153  HA  ILE A 213      -2.094 -21.737 -19.553  1.00 57.21           H  
ATOM   3154  C   ILE A 213      -1.332 -21.517 -21.526  1.00 57.21           C  
ATOM   3155  CB  ILE A 213      -2.971 -23.327 -20.677  1.00 57.21           C  
ATOM   3156  HB  ILE A 213      -3.335 -23.496 -21.691  1.00 57.21           H  
ATOM   3157  O   ILE A 213      -1.206 -22.057 -22.621  1.00 57.21           O  
ATOM   3158  CG1 ILE A 213      -4.132 -23.581 -19.684  1.00 57.21           C  
ATOM   3159 HG12 ILE A 213      -4.913 -22.838 -19.846  1.00 57.21           H  
ATOM   3160 HG13 ILE A 213      -3.772 -23.468 -18.662  1.00 57.21           H  
ATOM   3161  CG2 ILE A 213      -1.811 -24.305 -20.394  1.00 57.21           C  
ATOM   3162 HG21 ILE A 213      -2.140 -25.335 -20.536  1.00 57.21           H  
ATOM   3163 HG22 ILE A 213      -1.453 -24.180 -19.372  1.00 57.21           H  
ATOM   3164 HG23 ILE A 213      -0.985 -24.135 -21.084  1.00 57.21           H  
ATOM   3165  CD1 ILE A 213      -4.797 -24.955 -19.834  1.00 57.21           C  
ATOM   3166 HD11 ILE A 213      -5.682 -24.995 -19.198  1.00 57.21           H  
ATOM   3167 HD12 ILE A 213      -5.098 -25.113 -20.869  1.00 57.21           H  
ATOM   3168 HD13 ILE A 213      -4.115 -25.747 -19.523  1.00 57.21           H  
ATOM   3169  N   GLY A 214      -0.555 -20.519 -21.131  1.00 59.54           N  
ATOM   3170  H   GLY A 214      -0.819 -20.018 -20.295  1.00 59.54           H  
ATOM   3171  CA  GLY A 214       0.604 -20.012 -21.847  1.00 59.54           C  
ATOM   3172  HA2 GLY A 214       0.314 -19.655 -22.835  1.00 59.54           H  
ATOM   3173  HA3 GLY A 214       1.351 -20.799 -21.948  1.00 59.54           H  
ATOM   3174  C   GLY A 214       1.174 -18.852 -21.048  1.00 59.54           C  
ATOM   3175  O   GLY A 214       0.421 -18.059 -20.491  1.00 59.54           O  
ATOM   3176  N   GLU A 215       2.495 -18.769 -20.939  1.00 58.03           N  
ATOM   3177  H   GLU A 215       3.087 -19.440 -21.408  1.00 58.03           H  
ATOM   3178  CA  GLU A 215       3.134 -17.615 -20.318  1.00 58.03           C  
ATOM   3179  HA  GLU A 215       2.762 -17.505 -19.299  1.00 58.03           H  
ATOM   3180  C   GLU A 215       2.749 -16.368 -21.127  1.00 58.03           C  
ATOM   3181  CB  GLU A 215       4.646 -17.866 -20.255  1.00 58.03           C  
ATOM   3182  HB2 GLU A 215       5.056 -17.847 -21.265  1.00 58.03           H  
ATOM   3183  HB3 GLU A 215       4.803 -18.861 -19.840  1.00 58.03           H  
ATOM   3184  O   GLU A 215       3.119 -16.224 -22.296  1.00 58.03           O  
ATOM   3185  CG  GLU A 215       5.397 -16.859 -19.373  1.00 58.03           C  
ATOM   3186  HG2 GLU A 215       5.260 -15.860 -19.786  1.00 58.03           H  
ATOM   3187  HG3 GLU A 215       4.958 -16.877 -18.375  1.00 58.03           H  
ATOM   3188  CD  GLU A 215       6.902 -17.171 -19.275  1.00 58.03           C  
ATOM   3189  OE1 GLU A 215       7.594 -16.422 -18.552  1.00 58.03           O  
ATOM   3190  OE2 GLU A 215       7.357 -18.145 -19.922  1.00 58.03           O  
ATOM   3191  N   GLN A 216       1.934 -15.493 -20.535  1.00 62.46           N  
ATOM   3192  H   GLN A 216       1.571 -15.713 -19.618  1.00 62.46           H  
ATOM   3193  CA  GLN A 216       1.640 -14.181 -21.093  1.00 62.46           C  
ATOM   3194  HA  GLN A 216       1.443 -14.290 -22.159  1.00 62.46           H  
ATOM   3195  C   GLN A 216       2.908 -13.343 -20.965  1.00 62.46           C  
ATOM   3196  CB  GLN A 216       0.397 -13.565 -20.414  1.00 62.46           C  
ATOM   3197  HB2 GLN A 216       0.157 -14.139 -19.518  1.00 62.46           H  
ATOM   3198  HB3 GLN A 216       0.594 -12.540 -20.102  1.00 62.46           H  
ATOM   3199  O   GLN A 216       3.125 -12.643 -19.982  1.00 62.46           O  
ATOM   3200  CG  GLN A 216      -0.803 -13.544 -21.379  1.00 62.46           C  
ATOM   3201  HG2 GLN A 216      -0.730 -14.377 -22.078  1.00 62.46           H  
ATOM   3202  HG3 GLN A 216      -0.775 -12.618 -21.954  1.00 62.46           H  
ATOM   3203  CD  GLN A 216      -2.153 -13.692 -20.688  1.00 62.46           C  
ATOM   3204  NE2 GLN A 216      -3.182 -13.024 -21.162  1.00 62.46           N  
ATOM   3205 HE21 GLN A 216      -3.062 -12.363 -21.916  1.00 62.46           H  
ATOM   3206 HE22 GLN A 216      -4.055 -13.148 -20.668  1.00 62.46           H  
ATOM   3207  OE1 GLN A 216      -2.344 -14.469 -19.768  1.00 62.46           O  
ATOM   3208  N   VAL A 217       3.771 -13.452 -21.971  1.00 58.38           N  
ATOM   3209  H   VAL A 217       3.618 -14.182 -22.652  1.00 58.38           H  
ATOM   3210  CA  VAL A 217       4.845 -12.490 -22.179  1.00 58.38           C  
ATOM   3211  HA  VAL A 217       5.387 -12.348 -21.244  1.00 58.38           H  
ATOM   3212  C   VAL A 217       4.160 -11.183 -22.560  1.00 58.38           C  
ATOM   3213  CB  VAL A 217       5.841 -12.967 -23.252  1.00 58.38           C  
ATOM   3214  HB  VAL A 217       5.332 -13.064 -24.211  1.00 58.38           H  
ATOM   3215  O   VAL A 217       3.668 -11.039 -23.682  1.00 58.38           O  
ATOM   3216  CG1 VAL A 217       6.996 -11.969 -23.405  1.00 58.38           C  
ATOM   3217 HG11 VAL A 217       7.517 -11.854 -22.454  1.00 58.38           H  
ATOM   3218 HG12 VAL A 217       6.614 -10.998 -23.718  1.00 58.38           H  
ATOM   3219 HG13 VAL A 217       7.699 -12.326 -24.158  1.00 58.38           H  
ATOM   3220  CG2 VAL A 217       6.439 -14.334 -22.890  1.00 58.38           C  
ATOM   3221 HG21 VAL A 217       5.660 -15.096 -22.861  1.00 58.38           H  
ATOM   3222 HG22 VAL A 217       7.180 -14.630 -23.633  1.00 58.38           H  
ATOM   3223 HG23 VAL A 217       6.915 -14.288 -21.910  1.00 58.38           H  
ATOM   3224  N   GLU A 218       4.066 -10.254 -21.610  1.00 59.24           N  
ATOM   3225  H   GLU A 218       4.372 -10.476 -20.673  1.00 59.24           H  
ATOM   3226  CA  GLU A 218       3.653  -8.887 -21.901  1.00 59.24           C  
ATOM   3227  HA  GLU A 218       2.630  -8.894 -22.275  1.00 59.24           H  
ATOM   3228  C   GLU A 218       4.576  -8.354 -23.001  1.00 59.24           C  
ATOM   3229  CB  GLU A 218       3.701  -7.996 -20.646  1.00 59.24           C  
ATOM   3230  HB2 GLU A 218       4.679  -8.087 -20.174  1.00 59.24           H  
ATOM   3231  HB3 GLU A 218       3.560  -6.962 -20.961  1.00 59.24           H  
ATOM   3232  O   GLU A 218       5.793  -8.255 -22.836  1.00 59.24           O  
ATOM   3233  CG  GLU A 218       2.597  -8.350 -19.632  1.00 59.24           C  
ATOM   3234  HG2 GLU A 218       1.638  -8.327 -20.149  1.00 59.24           H  
ATOM   3235  HG3 GLU A 218       2.761  -9.367 -19.275  1.00 59.24           H  
ATOM   3236  CD  GLU A 218       2.538  -7.396 -18.423  1.00 59.24           C  
ATOM   3237  OE1 GLU A 218       1.526  -7.468 -17.688  1.00 59.24           O  
ATOM   3238  OE2 GLU A 218       3.485  -6.597 -18.238  1.00 59.24           O  
ATOM   3239  N   LEU A 219       4.002  -8.065 -24.170  1.00 59.10           N  
ATOM   3240  H   LEU A 219       3.012  -8.234 -24.275  1.00 59.10           H  
ATOM   3241  CA  LEU A 219       4.705  -7.333 -25.210  1.00 59.10           C  
ATOM   3242  HA  LEU A 219       5.642  -7.835 -25.449  1.00 59.10           H  
ATOM   3243  C   LEU A 219       5.023  -5.960 -24.624  1.00 59.10           C  
ATOM   3244  CB  LEU A 219       3.824  -7.242 -26.471  1.00 59.10           C  
ATOM   3245  HB2 LEU A 219       2.800  -7.036 -26.158  1.00 59.10           H  
ATOM   3246  HB3 LEU A 219       4.148  -6.396 -27.077  1.00 59.10           H  
ATOM   3247  O   LEU A 219       4.155  -5.090 -24.575  1.00 59.10           O  
ATOM   3248  CG  LEU A 219       3.864  -8.518 -27.330  1.00 59.10           C  
ATOM   3249  HG  LEU A 219       3.985  -9.393 -26.692  1.00 59.10           H  
ATOM   3250  CD1 LEU A 219       2.560  -8.679 -28.112  1.00 59.10           C  
ATOM   3251 HD11 LEU A 219       2.602  -9.583 -28.720  1.00 59.10           H  
ATOM   3252 HD12 LEU A 219       2.397  -7.812 -28.751  1.00 59.10           H  
ATOM   3253 HD13 LEU A 219       1.729  -8.770 -27.413  1.00 59.10           H  
ATOM   3254  CD2 LEU A 219       5.018  -8.467 -28.338  1.00 59.10           C  
ATOM   3255 HD21 LEU A 219       5.960  -8.355 -27.801  1.00 59.10           H  
ATOM   3256 HD22 LEU A 219       5.044  -9.395 -28.909  1.00 59.10           H  
ATOM   3257 HD23 LEU A 219       4.887  -7.622 -29.014  1.00 59.10           H  
ATOM   3258  N   HIS A 220       6.259  -5.775 -24.160  1.00 55.51           N  
ATOM   3259  H   HIS A 220       6.840  -6.586 -24.002  1.00 55.51           H  
ATOM   3260  CA  HIS A 220       6.764  -4.457 -23.825  1.00 55.51           C  
ATOM   3261  HA  HIS A 220       6.152  -4.040 -23.025  1.00 55.51           H  
ATOM   3262  C   HIS A 220       6.608  -3.583 -25.064  1.00 55.51           C  
ATOM   3263  CB  HIS A 220       8.221  -4.520 -23.346  1.00 55.51           C  
ATOM   3264  HB2 HIS A 220       8.630  -3.510 -23.341  1.00 55.51           H  
ATOM   3265  HB3 HIS A 220       8.812  -5.115 -24.042  1.00 55.51           H  
ATOM   3266  O   HIS A 220       7.282  -3.768 -26.081  1.00 55.51           O  
ATOM   3267  CG  HIS A 220       8.361  -5.076 -21.951  1.00 55.51           C  
ATOM   3268  CD2 HIS A 220       9.118  -6.150 -21.569  1.00 55.51           C  
ATOM   3269  HD2 HIS A 220       9.724  -6.763 -22.220  1.00 55.51           H  
ATOM   3270  ND1 HIS A 220       7.748  -4.592 -20.815  1.00 55.51           N  
ATOM   3271  HD1 HIS A 220       7.064  -3.851 -20.766  1.00 55.51           H  
ATOM   3272  CE1 HIS A 220       8.117  -5.365 -19.780  1.00 55.51           C  
ATOM   3273  HE1 HIS A 220       7.758  -5.261 -18.767  1.00 55.51           H  
ATOM   3274  NE2 HIS A 220       8.971  -6.315 -20.189  1.00 55.51           N  
ATOM   3275  N   GLN A 221       5.675  -2.641 -24.980  1.00 51.80           N  
ATOM   3276  H   GLN A 221       5.060  -2.635 -24.179  1.00 51.80           H  
ATOM   3277  CA  GLN A 221       5.606  -1.537 -25.906  1.00 51.80           C  
ATOM   3278  HA  GLN A 221       5.634  -1.923 -26.925  1.00 51.80           H  
ATOM   3279  C   GLN A 221       6.866  -0.720 -25.632  1.00 51.80           C  
ATOM   3280  CB  GLN A 221       4.281  -0.790 -25.688  1.00 51.80           C  
ATOM   3281  HB2 GLN A 221       3.495  -1.530 -25.535  1.00 51.80           H  
ATOM   3282  HB3 GLN A 221       4.337  -0.173 -24.791  1.00 51.80           H  
ATOM   3283  O   GLN A 221       6.927   0.062 -24.687  1.00 51.80           O  
ATOM   3284  CG  GLN A 221       3.867   0.069 -26.891  1.00 51.80           C  
ATOM   3285  HG2 GLN A 221       4.587   0.876 -27.028  1.00 51.80           H  
ATOM   3286  HG3 GLN A 221       3.864  -0.550 -27.789  1.00 51.80           H  
ATOM   3287  CD  GLN A 221       2.473   0.672 -26.715  1.00 51.80           C  
ATOM   3288  NE2 GLN A 221       1.888   1.225 -27.755  1.00 51.80           N  
ATOM   3289 HE21 GLN A 221       0.979   1.628 -27.575  1.00 51.80           H  
ATOM   3290 HE22 GLN A 221       2.357   1.296 -28.646  1.00 51.80           H  
ATOM   3291  OE1 GLN A 221       1.875   0.662 -25.655  1.00 51.80           O  
ATOM   3292  N   TYR A 222       7.915  -0.976 -26.411  1.00 45.17           N  
ATOM   3293  H   TYR A 222       7.875  -1.770 -27.033  1.00 45.17           H  
ATOM   3294  CA  TYR A 222       9.028  -0.054 -26.520  1.00 45.17           C  
ATOM   3295  HA  TYR A 222       9.435   0.160 -25.532  1.00 45.17           H  
ATOM   3296  C   TYR A 222       8.434   1.230 -27.101  1.00 45.17           C  
ATOM   3297  CB  TYR A 222      10.140  -0.648 -27.404  1.00 45.17           C  
ATOM   3298  HB2 TYR A 222      10.909   0.113 -27.540  1.00 45.17           H  
ATOM   3299  HB3 TYR A 222       9.732  -0.872 -28.390  1.00 45.17           H  
ATOM   3300  O   TYR A 222       8.325   1.379 -28.317  1.00 45.17           O  
ATOM   3301  CG  TYR A 222      10.803  -1.899 -26.851  1.00 45.17           C  
ATOM   3302  CD1 TYR A 222      11.796  -1.790 -25.858  1.00 45.17           C  
ATOM   3303  HD1 TYR A 222      12.076  -0.815 -25.487  1.00 45.17           H  
ATOM   3304  CD2 TYR A 222      10.433  -3.171 -27.334  1.00 45.17           C  
ATOM   3305  HD2 TYR A 222       9.656  -3.260 -28.078  1.00 45.17           H  
ATOM   3306  CE1 TYR A 222      12.419  -2.946 -25.347  1.00 45.17           C  
ATOM   3307  HE1 TYR A 222      13.176  -2.855 -24.582  1.00 45.17           H  
ATOM   3308  CE2 TYR A 222      11.058  -4.328 -26.831  1.00 45.17           C  
ATOM   3309  HE2 TYR A 222      10.766  -5.307 -27.182  1.00 45.17           H  
ATOM   3310  OH  TYR A 222      12.648  -5.339 -25.352  1.00 45.17           O  
ATOM   3311  HH  TYR A 222      13.253  -5.131 -24.636  1.00 45.17           H  
ATOM   3312  CZ  TYR A 222      12.051  -4.218 -25.836  1.00 45.17           C  
ATOM   3313  N   SER A 223       7.979   2.144 -26.240  1.00 48.21           N  
ATOM   3314  H   SER A 223       7.995   1.936 -25.251  1.00 48.21           H  
ATOM   3315  CA  SER A 223       7.956   3.540 -26.637  1.00 48.21           C  
ATOM   3316  HA  SER A 223       7.304   3.654 -27.502  1.00 48.21           H  
ATOM   3317  C   SER A 223       9.389   3.851 -27.048  1.00 48.21           C  
ATOM   3318  CB  SER A 223       7.447   4.465 -25.523  1.00 48.21           C  
ATOM   3319  HB2 SER A 223       6.411   4.211 -25.296  1.00 48.21           H  
ATOM   3320  HB3 SER A 223       7.481   5.494 -25.882  1.00 48.21           H  
ATOM   3321  O   SER A 223      10.338   3.474 -26.354  1.00 48.21           O  
ATOM   3322  OG  SER A 223       8.216   4.365 -24.341  1.00 48.21           O  
ATOM   3323  HG  SER A 223       7.986   5.098 -23.764  1.00 48.21           H  
ATOM   3324  N   PHE A 224       9.556   4.431 -28.232  1.00 45.12           N  
ATOM   3325  H   PHE A 224       8.749   4.634 -28.804  1.00 45.12           H  
ATOM   3326  CA  PHE A 224      10.839   4.956 -28.658  1.00 45.12           C  
ATOM   3327  HA  PHE A 224      11.576   4.154 -28.701  1.00 45.12           H  
ATOM   3328  C   PHE A 224      11.265   5.968 -27.595  1.00 45.12           C  
ATOM   3329  CB  PHE A 224      10.700   5.581 -30.054  1.00 45.12           C  
ATOM   3330  HB2 PHE A 224       9.924   6.346 -30.034  1.00 45.12           H  
ATOM   3331  HB3 PHE A 224      11.636   6.080 -30.303  1.00 45.12           H  
ATOM   3332  O   PHE A 224      10.793   7.102 -27.588  1.00 45.12           O  
ATOM   3333  CG  PHE A 224      10.385   4.579 -31.150  1.00 45.12           C  
ATOM   3334  CD1 PHE A 224      11.429   3.861 -31.762  1.00 45.12           C  
ATOM   3335  HD1 PHE A 224      12.451   4.032 -31.457  1.00 45.12           H  
ATOM   3336  CD2 PHE A 224       9.056   4.365 -31.565  1.00 45.12           C  
ATOM   3337  HD2 PHE A 224       8.251   4.925 -31.113  1.00 45.12           H  
ATOM   3338  CE1 PHE A 224      11.149   2.938 -32.785  1.00 45.12           C  
ATOM   3339  HE1 PHE A 224      11.957   2.404 -33.264  1.00 45.12           H  
ATOM   3340  CE2 PHE A 224       8.775   3.438 -32.586  1.00 45.12           C  
ATOM   3341  HE2 PHE A 224       7.756   3.286 -32.909  1.00 45.12           H  
ATOM   3342  CZ  PHE A 224       9.822   2.726 -33.197  1.00 45.12           C  
ATOM   3343  HZ  PHE A 224       9.607   2.027 -33.992  1.00 45.12           H  
ATOM   3344  N   ARG A 225      12.084   5.520 -26.637  1.00 42.23           N  
ATOM   3345  H   ARG A 225      12.264   4.527 -26.604  1.00 42.23           H  
ATOM   3346  CA  ARG A 225      12.811   6.401 -25.737  1.00 42.23           C  
ATOM   3347  HA  ARG A 225      12.120   7.012 -25.157  1.00 42.23           H  
ATOM   3348  C   ARG A 225      13.596   7.323 -26.654  1.00 42.23           C  
ATOM   3349  CB  ARG A 225      13.751   5.613 -24.802  1.00 42.23           C  
ATOM   3350  HB2 ARG A 225      14.081   4.695 -25.289  1.00 42.23           H  
ATOM   3351  HB3 ARG A 225      14.635   6.226 -24.622  1.00 42.23           H  
ATOM   3352  O   ARG A 225      14.490   6.862 -27.367  1.00 42.23           O  
ATOM   3353  CG  ARG A 225      13.129   5.295 -23.434  1.00 42.23           C  
ATOM   3354  HG2 ARG A 225      12.267   4.639 -23.562  1.00 42.23           H  
ATOM   3355  HG3 ARG A 225      12.807   6.226 -22.968  1.00 42.23           H  
ATOM   3356  CD  ARG A 225      14.177   4.617 -22.538  1.00 42.23           C  
ATOM   3357  HD2 ARG A 225      14.399   3.627 -22.935  1.00 42.23           H  
ATOM   3358  HD3 ARG A 225      15.086   5.217 -22.585  1.00 42.23           H  
ATOM   3359  NE  ARG A 225      13.731   4.505 -21.133  1.00 42.23           N  
ATOM   3360  HE  ARG A 225      12.734   4.440 -20.981  1.00 42.23           H  
ATOM   3361  NH1 ARG A 225      15.801   4.691 -20.136  1.00 42.23           N  
ATOM   3362 HH11 ARG A 225      16.225   4.828 -21.042  1.00 42.23           H  
ATOM   3363 HH12 ARG A 225      16.367   4.820 -19.310  1.00 42.23           H  
ATOM   3364  NH2 ARG A 225      13.985   4.511 -18.865  1.00 42.23           N  
ATOM   3365 HH21 ARG A 225      14.585   4.626 -18.061  1.00 42.23           H  
ATOM   3366 HH22 ARG A 225      12.982   4.494 -18.748  1.00 42.23           H  
ATOM   3367  CZ  ARG A 225      14.505   4.566 -20.060  1.00 42.23           C  
ATOM   3368  N   SER A 226      13.235   8.601 -26.642  1.00 41.75           N  
ATOM   3369  H   SER A 226      12.452   8.881 -26.070  1.00 41.75           H  
ATOM   3370  CA  SER A 226      14.190   9.653 -26.931  1.00 41.75           C  
ATOM   3371  HA  SER A 226      14.427   9.653 -27.995  1.00 41.75           H  
ATOM   3372  C   SER A 226      15.446   9.328 -26.127  1.00 41.75           C  
ATOM   3373  CB  SER A 226      13.614  11.026 -26.549  1.00 41.75           C  
ATOM   3374  HB2 SER A 226      14.423  11.756 -26.497  1.00 41.75           H  
ATOM   3375  HB3 SER A 226      12.908  11.345 -27.316  1.00 41.75           H  
ATOM   3376  O   SER A 226      15.397   9.027 -24.932  1.00 41.75           O  
ATOM   3377  OG  SER A 226      12.938  10.975 -25.305  1.00 41.75           O  
ATOM   3378  HG  SER A 226      13.057  11.818 -24.862  1.00 41.75           H  
ATOM   3379  N   TYR A 227      16.566   9.265 -26.827  1.00 42.93           N  
ATOM   3380  H   TYR A 227      16.521   9.499 -27.809  1.00 42.93           H  
ATOM   3381  CA  TYR A 227      17.902   9.108 -26.277  1.00 42.93           C  
ATOM   3382  HA  TYR A 227      17.901   8.322 -25.523  1.00 42.93           H  
ATOM   3383  C   TYR A 227      18.287  10.417 -25.574  1.00 42.93           C  
ATOM   3384  CB  TYR A 227      18.850   8.698 -27.422  1.00 42.93           C  
ATOM   3385  HB2 TYR A 227      19.885   8.807 -27.099  1.00 42.93           H  
ATOM   3386  HB3 TYR A 227      18.688   7.642 -27.640  1.00 42.93           H  
ATOM   3387  O   TYR A 227      19.210  11.113 -25.968  1.00 42.93           O  
ATOM   3388  CG  TYR A 227      18.620   9.492 -28.699  1.00 42.93           C  
ATOM   3389  CD1 TYR A 227      17.657   9.052 -29.631  1.00 42.93           C  
ATOM   3390  HD1 TYR A 227      17.155   8.107 -29.487  1.00 42.93           H  
ATOM   3391  CD2 TYR A 227      19.273  10.724 -28.898  1.00 42.93           C  
ATOM   3392  HD2 TYR A 227      20.024  11.063 -28.199  1.00 42.93           H  
ATOM   3393  CE1 TYR A 227      17.320   9.865 -30.730  1.00 42.93           C  
ATOM   3394  HE1 TYR A 227      16.574   9.550 -31.445  1.00 42.93           H  
ATOM   3395  CE2 TYR A 227      18.931  11.544 -29.986  1.00 42.93           C  
ATOM   3396  HE2 TYR A 227      19.418  12.499 -30.112  1.00 42.93           H  
ATOM   3397  OH  TYR A 227      17.601  11.905 -31.948  1.00 42.93           O  
ATOM   3398  HH  TYR A 227      18.080  12.737 -31.939  1.00 42.93           H  
ATOM   3399  CZ  TYR A 227      17.947  11.116 -30.900  1.00 42.93           C  
ATOM   3400  N   GLU A 228      17.550  10.792 -24.537  1.00 45.16           N  
ATOM   3401  H   GLU A 228      16.763  10.220 -24.263  1.00 45.16           H  
ATOM   3402  CA  GLU A 228      18.047  11.757 -23.571  1.00 45.16           C  
ATOM   3403  HA  GLU A 228      18.585  12.554 -24.085  1.00 45.16           H  
ATOM   3404  C   GLU A 228      19.037  11.006 -22.686  1.00 45.16           C  
ATOM   3405  CB  GLU A 228      16.897  12.411 -22.803  1.00 45.16           C  
ATOM   3406  HB2 GLU A 228      17.302  12.933 -21.936  1.00 45.16           H  
ATOM   3407  HB3 GLU A 228      16.197  11.645 -22.469  1.00 45.16           H  
ATOM   3408  O   GLU A 228      18.689  10.023 -22.028  1.00 45.16           O  
ATOM   3409  CG  GLU A 228      16.188  13.426 -23.715  1.00 45.16           C  
ATOM   3410  HG2 GLU A 228      15.892  12.924 -24.637  1.00 45.16           H  
ATOM   3411  HG3 GLU A 228      16.891  14.217 -23.975  1.00 45.16           H  
ATOM   3412  CD  GLU A 228      14.940  14.047 -23.079  1.00 45.16           C  
ATOM   3413  OE1 GLU A 228      14.127  14.585 -23.864  1.00 45.16           O  
ATOM   3414  OE2 GLU A 228      14.761  13.918 -21.848  1.00 45.16           O  
ATOM   3415  N   THR A 229      20.296  11.421 -22.799  1.00 41.60           N  
ATOM   3416  H   THR A 229      20.470  12.170 -23.453  1.00 41.60           H  
ATOM   3417  CA  THR A 229      21.471  11.030 -22.024  1.00 41.60           C  
ATOM   3418  HA  THR A 229      22.049  10.300 -22.589  1.00 41.60           H  
ATOM   3419  C   THR A 229      21.098  10.442 -20.666  1.00 41.60           C  
ATOM   3420  CB  THR A 229      22.324  12.298 -21.846  1.00 41.60           C  
ATOM   3421  HB  THR A 229      21.793  13.016 -21.221  1.00 41.60           H  
ATOM   3422  O   THR A 229      20.795  11.166 -19.721  1.00 41.60           O  
ATOM   3423  CG2 THR A 229      23.702  12.034 -21.247  1.00 41.60           C  
ATOM   3424 HG21 THR A 229      24.249  11.325 -21.869  1.00 41.60           H  
ATOM   3425 HG22 THR A 229      23.598  11.626 -20.242  1.00 41.60           H  
ATOM   3426 HG23 THR A 229      24.261  12.967 -21.184  1.00 41.60           H  
ATOM   3427  OG1 THR A 229      22.537  12.882 -23.116  1.00 41.60           O  
ATOM   3428  HG1 THR A 229      22.973  13.725 -22.974  1.00 41.60           H  
ATOM   3429  N   SER A 230      21.124   9.112 -20.557  1.00 41.92           N  
ATOM   3430  H   SER A 230      21.316   8.549 -21.373  1.00 41.92           H  
ATOM   3431  CA  SER A 230      21.051   8.447 -19.264  1.00 41.92           C  
ATOM   3432  HA  SER A 230      20.248   8.891 -18.675  1.00 41.92           H  
ATOM   3433  C   SER A 230      22.368   8.703 -18.543  1.00 41.92           C  
ATOM   3434  CB  SER A 230      20.753   6.950 -19.416  1.00 41.92           C  
ATOM   3435  HB2 SER A 230      19.772   6.827 -19.875  1.00 41.92           H  
ATOM   3436  HB3 SER A 230      20.739   6.491 -18.428  1.00 41.92           H  
ATOM   3437  O   SER A 230      23.321   7.940 -18.696  1.00 41.92           O  
ATOM   3438  OG  SER A 230      21.726   6.305 -20.214  1.00 41.92           O  
ATOM   3439  HG  SER A 230      22.577   6.552 -19.844  1.00 41.92           H  
ATOM   3440  N   THR A 231      22.417   9.768 -17.747  1.00 45.48           N  
ATOM   3441  H   THR A 231      21.639  10.412 -17.765  1.00 45.48           H  
ATOM   3442  CA  THR A 231      23.135   9.685 -16.480  1.00 45.48           C  
ATOM   3443  HA  THR A 231      24.206   9.610 -16.666  1.00 45.48           H  
ATOM   3444  C   THR A 231      22.653   8.405 -15.811  1.00 45.48           C  
ATOM   3445  CB  THR A 231      22.863  10.910 -15.593  1.00 45.48           C  
ATOM   3446  HB  THR A 231      23.171  10.694 -14.570  1.00 45.48           H  
ATOM   3447  O   THR A 231      21.449   8.145 -15.715  1.00 45.48           O  
ATOM   3448  CG2 THR A 231      23.635  12.127 -16.099  1.00 45.48           C  
ATOM   3449 HG21 THR A 231      23.316  12.382 -17.110  1.00 45.48           H  
ATOM   3450 HG22 THR A 231      24.703  11.909 -16.103  1.00 45.48           H  
ATOM   3451 HG23 THR A 231      23.456  12.977 -15.440  1.00 45.48           H  
ATOM   3452  OG1 THR A 231      21.498  11.266 -15.617  1.00 45.48           O  
ATOM   3453  HG1 THR A 231      21.393  12.042 -15.062  1.00 45.48           H  
ATOM   3454  N   GLU A 232      23.594   7.522 -15.503  1.00 45.01           N  
ATOM   3455  H   GLU A 232      24.564   7.756 -15.654  1.00 45.01           H  
ATOM   3456  CA  GLU A 232      23.317   6.261 -14.841  1.00 45.01           C  
ATOM   3457  HA  GLU A 232      22.720   5.627 -15.497  1.00 45.01           H  
ATOM   3458  C   GLU A 232      22.514   6.581 -13.580  1.00 45.01           C  
ATOM   3459  CB  GLU A 232      24.641   5.544 -14.532  1.00 45.01           C  
ATOM   3460  HB2 GLU A 232      25.266   6.194 -13.920  1.00 45.01           H  
ATOM   3461  HB3 GLU A 232      24.422   4.633 -13.974  1.00 45.01           H  
ATOM   3462  O   GLU A 232      23.017   7.189 -12.640  1.00 45.01           O  
ATOM   3463  CG  GLU A 232      25.390   5.172 -15.826  1.00 45.01           C  
ATOM   3464  HG2 GLU A 232      25.598   6.077 -16.397  1.00 45.01           H  
ATOM   3465  HG3 GLU A 232      24.737   4.541 -16.428  1.00 45.01           H  
ATOM   3466  CD  GLU A 232      26.720   4.443 -15.582  1.00 45.01           C  
ATOM   3467  OE1 GLU A 232      27.165   3.752 -16.528  1.00 45.01           O  
ATOM   3468  OE2 GLU A 232      27.272   4.559 -14.469  1.00 45.01           O  
ATOM   3469  N   ALA A 233      21.221   6.253 -13.591  1.00 47.57           N  
ATOM   3470  H   ALA A 233      20.811   5.935 -14.457  1.00 47.57           H  
ATOM   3471  CA  ALA A 233      20.397   6.330 -12.402  1.00 47.57           C  
ATOM   3472  HA  ALA A 233      20.567   7.288 -11.910  1.00 47.57           H  
ATOM   3473  C   ALA A 233      20.878   5.220 -11.466  1.00 47.57           C  
ATOM   3474  CB  ALA A 233      18.913   6.240 -12.782  1.00 47.57           C  
ATOM   3475  HB1 ALA A 233      18.307   6.295 -11.878  1.00 47.57           H  
ATOM   3476  HB2 ALA A 233      18.715   5.299 -13.294  1.00 47.57           H  
ATOM   3477  HB3 ALA A 233      18.657   7.074 -13.435  1.00 47.57           H  
ATOM   3478  O   ALA A 233      20.339   4.107 -11.454  1.00 47.57           O  
ATOM   3479  N   GLU A 234      21.942   5.513 -10.724  1.00 51.71           N  
ATOM   3480  H   GLU A 234      22.440   6.367 -10.931  1.00 51.71           H  
ATOM   3481  CA  GLU A 234      22.361   4.751  -9.566  1.00 51.71           C  
ATOM   3482  HA  GLU A 234      22.762   3.792  -9.895  1.00 51.71           H  
ATOM   3483  C   GLU A 234      21.104   4.528  -8.701  1.00 51.71           C  
ATOM   3484  CB  GLU A 234      23.467   5.512  -8.804  1.00 51.71           C  
ATOM   3485  HB2 GLU A 234      23.720   4.929  -7.918  1.00 51.71           H  
ATOM   3486  HB3 GLU A 234      23.073   6.476  -8.481  1.00 51.71           H  
ATOM   3487  O   GLU A 234      20.418   5.475  -8.324  1.00 51.71           O  
ATOM   3488  CG  GLU A 234      24.755   5.741  -9.626  1.00 51.71           C  
ATOM   3489  HG2 GLU A 234      25.089   4.775 -10.006  1.00 51.71           H  
ATOM   3490  HG3 GLU A 234      24.524   6.379 -10.479  1.00 51.71           H  
ATOM   3491  CD  GLU A 234      25.891   6.389  -8.809  1.00 51.71           C  
ATOM   3492  OE1 GLU A 234      27.054   6.299  -9.258  1.00 51.71           O  
ATOM   3493  OE2 GLU A 234      25.597   6.923  -7.715  1.00 51.71           O  
ATOM   3494  N   THR A 235      20.777   3.267  -8.390  1.00 53.72           N  
ATOM   3495  H   THR A 235      21.376   2.555  -8.785  1.00 53.72           H  
ATOM   3496  CA  THR A 235      19.790   2.852  -7.362  1.00 53.72           C  
ATOM   3497  HA  THR A 235      20.076   1.826  -7.134  1.00 53.72           H  
ATOM   3498  C   THR A 235      18.291   2.716  -7.730  1.00 53.72           C  
ATOM   3499  CB  THR A 235      19.992   3.582  -6.012  1.00 53.72           C  
ATOM   3500  HB  THR A 235      19.490   2.993  -5.244  1.00 53.72           H  
ATOM   3501  O   THR A 235      17.406   3.099  -6.967  1.00 53.72           O  
ATOM   3502  CG2 THR A 235      21.459   3.725  -5.598  1.00 53.72           C  
ATOM   3503 HG21 THR A 235      21.966   4.487  -6.190  1.00 53.72           H  
ATOM   3504 HG22 THR A 235      21.977   2.771  -5.704  1.00 53.72           H  
ATOM   3505 HG23 THR A 235      21.503   4.034  -4.553  1.00 53.72           H  
ATOM   3506  OG1 THR A 235      19.428   4.870  -6.003  1.00 53.72           O  
ATOM   3507  HG1 THR A 235      19.782   5.321  -6.773  1.00 53.72           H  
ATOM   3508  N   SER A 236      17.924   2.027  -8.818  1.00 57.92           N  
ATOM   3509  H   SER A 236      18.621   1.768  -9.502  1.00 57.92           H  
ATOM   3510  CA  SER A 236      16.511   1.585  -8.982  1.00 57.92           C  
ATOM   3511  HA  SER A 236      15.870   2.398  -8.642  1.00 57.92           H  
ATOM   3512  C   SER A 236      16.114   0.363  -8.123  1.00 57.92           C  
ATOM   3513  CB  SER A 236      16.142   1.386 -10.450  1.00 57.92           C  
ATOM   3514  HB2 SER A 236      16.333   2.307 -11.000  1.00 57.92           H  
ATOM   3515  HB3 SER A 236      15.080   1.151 -10.522  1.00 57.92           H  
ATOM   3516  O   SER A 236      14.930   0.029  -8.015  1.00 57.92           O  
ATOM   3517  OG  SER A 236      16.888   0.333 -11.019  1.00 57.92           O  
ATOM   3518  HG  SER A 236      17.597   0.706 -11.548  1.00 57.92           H  
ATOM   3519  N   PHE A 237      17.067  -0.294  -7.453  1.00 55.27           N  
ATOM   3520  H   PHE A 237      18.020   0.025  -7.545  1.00 55.27           H  
ATOM   3521  CA  PHE A 237      16.800  -1.448  -6.590  1.00 55.27           C  
ATOM   3522  HA  PHE A 237      15.910  -1.954  -6.966  1.00 55.27           H  
ATOM   3523  C   PHE A 237      16.523  -1.013  -5.144  1.00 55.27           C  
ATOM   3524  CB  PHE A 237      17.950  -2.460  -6.685  1.00 55.27           C  
ATOM   3525  HB2 PHE A 237      17.703  -3.334  -6.082  1.00 55.27           H  
ATOM   3526  HB3 PHE A 237      18.851  -2.016  -6.261  1.00 55.27           H  
ATOM   3527  O   PHE A 237      17.377  -0.446  -4.475  1.00 55.27           O  
ATOM   3528  CG  PHE A 237      18.239  -2.918  -8.104  1.00 55.27           C  
ATOM   3529  CD1 PHE A 237      17.355  -3.797  -8.760  1.00 55.27           C  
ATOM   3530  HD1 PHE A 237      16.480  -4.168  -8.246  1.00 55.27           H  
ATOM   3531  CD2 PHE A 237      19.374  -2.436  -8.783  1.00 55.27           C  
ATOM   3532  HD2 PHE A 237      20.061  -1.765  -8.289  1.00 55.27           H  
ATOM   3533  CE1 PHE A 237      17.602  -4.186 -10.089  1.00 55.27           C  
ATOM   3534  HE1 PHE A 237      16.920  -4.853 -10.596  1.00 55.27           H  
ATOM   3535  CE2 PHE A 237      19.620  -2.825 -10.111  1.00 55.27           C  
ATOM   3536  HE2 PHE A 237      20.491  -2.452 -10.630  1.00 55.27           H  
ATOM   3537  CZ  PHE A 237      18.733  -3.697 -10.765  1.00 55.27           C  
ATOM   3538  HZ  PHE A 237      18.923  -3.989 -11.787  1.00 55.27           H  
ATOM   3539  N   SER A 238      15.320  -1.306  -4.638  1.00 59.40           N  
ATOM   3540  H   SER A 238      14.645  -1.715  -5.268  1.00 59.40           H  
ATOM   3541  CA  SER A 238      14.919  -1.000  -3.250  1.00 59.40           C  
ATOM   3542  HA  SER A 238      15.463  -0.115  -2.920  1.00 59.40           H  
ATOM   3543  C   SER A 238      15.239  -2.122  -2.248  1.00 59.40           C  
ATOM   3544  CB  SER A 238      13.422  -0.667  -3.221  1.00 59.40           C  
ATOM   3545  HB2 SER A 238      13.221   0.139  -3.926  1.00 59.40           H  
ATOM   3546  HB3 SER A 238      12.859  -1.548  -3.529  1.00 59.40           H  
ATOM   3547  O   SER A 238      14.980  -1.958  -1.059  1.00 59.40           O  
ATOM   3548  OG  SER A 238      12.987  -0.271  -1.932  1.00 59.40           O  
ATOM   3549  HG  SER A 238      13.551  -0.712  -1.293  1.00 59.40           H  
ATOM   3550  N   THR A 239      15.726  -3.276  -2.704  1.00 63.39           N  
ATOM   3551  H   THR A 239      16.013  -3.330  -3.671  1.00 63.39           H  
ATOM   3552  CA  THR A 239      16.077  -4.428  -1.860  1.00 63.39           C  
ATOM   3553  HA  THR A 239      16.369  -4.064  -0.875  1.00 63.39           H  
ATOM   3554  C   THR A 239      17.288  -5.141  -2.456  1.00 63.39           C  
ATOM   3555  CB  THR A 239      14.879  -5.377  -1.662  1.00 63.39           C  
ATOM   3556  HB  THR A 239      14.115  -4.844  -1.096  1.00 63.39           H  
ATOM   3557  O   THR A 239      17.469  -5.142  -3.673  1.00 63.39           O  
ATOM   3558  CG2 THR A 239      14.239  -5.874  -2.960  1.00 63.39           C  
ATOM   3559 HG21 THR A 239      13.694  -6.802  -2.787  1.00 63.39           H  
ATOM   3560 HG22 THR A 239      13.546  -5.120  -3.335  1.00 63.39           H  
ATOM   3561 HG23 THR A 239      15.004  -6.036  -3.718  1.00 63.39           H  
ATOM   3562  OG1 THR A 239      15.258  -6.497  -0.899  1.00 63.39           O  
ATOM   3563  HG1 THR A 239      14.494  -7.072  -0.813  1.00 63.39           H  
ATOM   3564  N   SER A 240      18.120  -5.737  -1.601  1.00 67.79           N  
ATOM   3565  H   SER A 240      17.860  -5.780  -0.626  1.00 67.79           H  
ATOM   3566  CA  SER A 240      19.372  -6.417  -1.967  1.00 67.79           C  
ATOM   3567  HA  SER A 240      19.994  -5.727  -2.537  1.00 67.79           H  
ATOM   3568  C   SER A 240      19.176  -7.661  -2.840  1.00 67.79           C  
ATOM   3569  CB  SER A 240      20.124  -6.798  -0.687  1.00 67.79           C  
ATOM   3570  HB2 SER A 240      20.504  -5.891  -0.217  1.00 67.79           H  
ATOM   3571  HB3 SER A 240      20.968  -7.442  -0.933  1.00 67.79           H  
ATOM   3572  O   SER A 240      20.139  -8.191  -3.383  1.00 67.79           O  
ATOM   3573  OG  SER A 240      19.256  -7.458   0.223  1.00 67.79           O  
ATOM   3574  HG  SER A 240      19.777  -7.748   0.975  1.00 67.79           H  
ATOM   3575  N   THR A 241      17.936  -8.121  -3.007  1.00 74.20           N  
ATOM   3576  H   THR A 241      17.182  -7.599  -2.583  1.00 74.20           H  
ATOM   3577  CA  THR A 241      17.576  -9.212  -3.915  1.00 74.20           C  
ATOM   3578  HA  THR A 241      18.475  -9.560  -4.424  1.00 74.20           H  
ATOM   3579  C   THR A 241      16.581  -8.698  -4.956  1.00 74.20           C  
ATOM   3580  CB  THR A 241      17.013 -10.419  -3.151  1.00 74.20           C  
ATOM   3581  HB  THR A 241      16.589 -11.128  -3.863  1.00 74.20           H  
ATOM   3582  O   THR A 241      15.497  -8.243  -4.585  1.00 74.20           O  
ATOM   3583  CG2 THR A 241      18.108 -11.121  -2.349  1.00 74.20           C  
ATOM   3584 HG21 THR A 241      17.689 -11.998  -1.855  1.00 74.20           H  
ATOM   3585 HG22 THR A 241      18.524 -10.450  -1.598  1.00 74.20           H  
ATOM   3586 HG23 THR A 241      18.906 -11.443  -3.018  1.00 74.20           H  
ATOM   3587  OG1 THR A 241      16.023 -10.034  -2.224  1.00 74.20           O  
ATOM   3588  HG1 THR A 241      16.454  -9.461  -1.586  1.00 74.20           H  
ATOM   3589  N   PRO A 242      16.901  -8.733  -6.262  1.00 54.61           N  
ATOM   3590  CA  PRO A 242      15.954  -8.323  -7.289  1.00 54.61           C  
ATOM   3591  HA  PRO A 242      15.568  -7.327  -7.073  1.00 54.61           H  
ATOM   3592  C   PRO A 242      14.791  -9.322  -7.317  1.00 54.61           C  
ATOM   3593  CB  PRO A 242      16.760  -8.273  -8.592  1.00 54.61           C  
ATOM   3594  HB2 PRO A 242      16.155  -8.521  -9.465  1.00 54.61           H  
ATOM   3595  HB3 PRO A 242      17.198  -7.282  -8.707  1.00 54.61           H  
ATOM   3596  O   PRO A 242      14.901 -10.419  -7.860  1.00 54.61           O  
ATOM   3597  CG  PRO A 242      17.877  -9.292  -8.365  1.00 54.61           C  
ATOM   3598  HG2 PRO A 242      18.766  -9.054  -8.948  1.00 54.61           H  
ATOM   3599  HG3 PRO A 242      17.519 -10.293  -8.609  1.00 54.61           H  
ATOM   3600  CD  PRO A 242      18.144  -9.196  -6.864  1.00 54.61           C  
ATOM   3601  HD2 PRO A 242      18.931  -8.466  -6.674  1.00 54.61           H  
ATOM   3602  HD3 PRO A 242      18.435 -10.175  -6.482  1.00 54.61           H  
ATOM   3603  N   LEU A 243      13.663  -8.955  -6.709  1.00 57.34           N  
ATOM   3604  H   LEU A 243      13.675  -8.110  -6.157  1.00 57.34           H  
ATOM   3605  CA  LEU A 243      12.414  -9.693  -6.860  1.00 57.34           C  
ATOM   3606  HA  LEU A 243      12.602 -10.758  -6.721  1.00 57.34           H  
ATOM   3607  C   LEU A 243      11.919  -9.486  -8.296  1.00 57.34           C  
ATOM   3608  CB  LEU A 243      11.389  -9.221  -5.809  1.00 57.34           C  
ATOM   3609  HB2 LEU A 243      10.397  -9.564  -6.104  1.00 57.34           H  
ATOM   3610  HB3 LEU A 243      11.373  -8.131  -5.813  1.00 57.34           H  
ATOM   3611  O   LEU A 243      11.363  -8.435  -8.616  1.00 57.34           O  
ATOM   3612  CG  LEU A 243      11.674  -9.722  -4.379  1.00 57.34           C  
ATOM   3613  HG  LEU A 243      12.726  -9.571  -4.139  1.00 57.34           H  
ATOM   3614  CD1 LEU A 243      10.835  -8.926  -3.377  1.00 57.34           C  
ATOM   3615 HD11 LEU A 243      11.099  -7.871  -3.438  1.00 57.34           H  
ATOM   3616 HD12 LEU A 243      11.046  -9.280  -2.368  1.00 57.34           H  
ATOM   3617 HD13 LEU A 243       9.774  -9.055  -3.592  1.00 57.34           H  
ATOM   3618  CD2 LEU A 243      11.323 -11.203  -4.213  1.00 57.34           C  
ATOM   3619 HD21 LEU A 243      11.515 -11.512  -3.186  1.00 57.34           H  
ATOM   3620 HD22 LEU A 243      11.948 -11.810  -4.868  1.00 57.34           H  
ATOM   3621 HD23 LEU A 243      10.274 -11.377  -4.454  1.00 57.34           H  
ATOM   3622  N   GLN A 244      12.133 -10.478  -9.163  1.00 53.83           N  
ATOM   3623  H   GLN A 244      12.679 -11.272  -8.861  1.00 53.83           H  
ATOM   3624  CA  GLN A 244      11.474 -10.538 -10.465  1.00 53.83           C  
ATOM   3625  HA  GLN A 244      11.726  -9.645 -11.038  1.00 53.83           H  
ATOM   3626  C   GLN A 244       9.954 -10.556 -10.243  1.00 53.83           C  
ATOM   3627  CB  GLN A 244      11.928 -11.779 -11.258  1.00 53.83           C  
ATOM   3628  HB2 GLN A 244      11.964 -12.643 -10.594  1.00 53.83           H  
ATOM   3629  HB3 GLN A 244      11.187 -11.981 -12.031  1.00 53.83           H  
ATOM   3630  O   GLN A 244       9.416 -11.484  -9.648  1.00 53.83           O  
ATOM   3631  CG  GLN A 244      13.287 -11.595 -11.955  1.00 53.83           C  
ATOM   3632  HG2 GLN A 244      14.059 -11.417 -11.207  1.00 53.83           H  
ATOM   3633  HG3 GLN A 244      13.234 -10.725 -12.609  1.00 53.83           H  
ATOM   3634  CD  GLN A 244      13.693 -12.810 -12.793  1.00 53.83           C  
ATOM   3635  NE2 GLN A 244      14.672 -12.680 -13.662  1.00 53.83           N  
ATOM   3636 HE21 GLN A 244      15.149 -11.799 -13.787  1.00 53.83           H  
ATOM   3637 HE22 GLN A 244      14.889 -13.513 -14.192  1.00 53.83           H  
ATOM   3638  OE1 GLN A 244      13.159 -13.898 -12.688  1.00 53.83           O  
ATOM   3639  N   ASN A 245       9.272  -9.508 -10.707  1.00 53.30           N  
ATOM   3640  H   ASN A 245       9.807  -8.763 -11.128  1.00 53.30           H  
ATOM   3641  CA  ASN A 245       7.829  -9.472 -10.952  1.00 53.30           C  
ATOM   3642  HA  ASN A 245       7.564  -8.421 -11.068  1.00 53.30           H  
ATOM   3643  C   ASN A 245       6.914  -9.962  -9.816  1.00 53.30           C  
ATOM   3644  CB  ASN A 245       7.545 -10.147 -12.306  1.00 53.30           C  
ATOM   3645  HB2 ASN A 245       6.469 -10.199 -12.471  1.00 53.30           H  
ATOM   3646  HB3 ASN A 245       7.935 -11.165 -12.302  1.00 53.30           H  
ATOM   3647  O   ASN A 245       5.948 -10.687 -10.048  1.00 53.30           O  
ATOM   3648  CG  ASN A 245       8.129  -9.382 -13.476  1.00 53.30           C  
ATOM   3649  ND2 ASN A 245       8.104  -9.958 -14.652  1.00 53.30           N  
ATOM   3650 HD21 ASN A 245       7.682 -10.867 -14.778  1.00 53.30           H  
ATOM   3651 HD22 ASN A 245       8.436  -9.410 -15.433  1.00 53.30           H  
ATOM   3652  OD1 ASN A 245       8.607  -8.267 -13.350  1.00 53.30           O  
ATOM   3653  N   ALA A 246       7.125  -9.490  -8.586  1.00 53.73           N  
ATOM   3654  H   ALA A 246       7.949  -8.934  -8.408  1.00 53.73           H  
ATOM   3655  CA  ALA A 246       6.014  -9.466  -7.643  1.00 53.73           C  
ATOM   3656  HA  ALA A 246       5.483 -10.417  -7.683  1.00 53.73           H  
ATOM   3657  C   ALA A 246       5.055  -8.351  -8.084  1.00 53.73           C  
ATOM   3658  CB  ALA A 246       6.535  -9.302  -6.211  1.00 53.73           C  
ATOM   3659  HB1 ALA A 246       5.695  -9.293  -5.517  1.00 53.73           H  
ATOM   3660  HB2 ALA A 246       7.091  -8.369  -6.118  1.00 53.73           H  
ATOM   3661  HB3 ALA A 246       7.192 -10.136  -5.965  1.00 53.73           H  
ATOM   3662  O   ALA A 246       5.324  -7.171  -7.839  1.00 53.73           O  
ATOM   3663  N   VAL A 247       3.945  -8.712  -8.741  1.00 56.02           N  
ATOM   3664  H   VAL A 247       3.858  -9.676  -9.029  1.00 56.02           H  
ATOM   3665  CA  VAL A 247       2.782  -7.825  -8.878  1.00 56.02           C  
ATOM   3666  HA  VAL A 247       3.061  -6.945  -9.459  1.00 56.02           H  
ATOM   3667  C   VAL A 247       2.420  -7.406  -7.461  1.00 56.02           C  
ATOM   3668  CB  VAL A 247       1.588  -8.521  -9.571  1.00 56.02           C  
ATOM   3669  HB  VAL A 247       1.329  -9.428  -9.024  1.00 56.02           H  
ATOM   3670  O   VAL A 247       1.839  -8.185  -6.704  1.00 56.02           O  
ATOM   3671  CG1 VAL A 247       0.348  -7.613  -9.627  1.00 56.02           C  
ATOM   3672 HG11 VAL A 247      -0.003  -7.385  -8.621  1.00 56.02           H  
ATOM   3673 HG12 VAL A 247      -0.454  -8.124 -10.160  1.00 56.02           H  
ATOM   3674 HG13 VAL A 247       0.587  -6.686 -10.149  1.00 56.02           H  
ATOM   3675  CG2 VAL A 247       1.945  -8.914 -11.008  1.00 56.02           C  
ATOM   3676 HG21 VAL A 247       1.095  -9.404 -11.483  1.00 56.02           H  
ATOM   3677 HG22 VAL A 247       2.214  -8.032 -11.589  1.00 56.02           H  
ATOM   3678 HG23 VAL A 247       2.783  -9.611 -11.015  1.00 56.02           H  
ATOM   3679  N   ARG A 248       2.844  -6.205  -7.049  1.00 57.06           N  
ATOM   3680  H   ARG A 248       3.439  -5.674  -7.669  1.00 57.06           H  
ATOM   3681  CA  ARG A 248       2.481  -5.681  -5.736  1.00 57.06           C  
ATOM   3682  HA  ARG A 248       2.844  -6.381  -4.983  1.00 57.06           H  
ATOM   3683  C   ARG A 248       0.954  -5.662  -5.732  1.00 57.06           C  
ATOM   3684  CB  ARG A 248       3.077  -4.287  -5.479  1.00 57.06           C  
ATOM   3685  HB2 ARG A 248       2.862  -3.635  -6.326  1.00 57.06           H  
ATOM   3686  HB3 ARG A 248       2.600  -3.868  -4.594  1.00 57.06           H  
ATOM   3687  O   ARG A 248       0.389  -5.001  -6.611  1.00 57.06           O  
ATOM   3688  CG  ARG A 248       4.594  -4.342  -5.239  1.00 57.06           C  
ATOM   3689  HG2 ARG A 248       5.089  -4.714  -6.136  1.00 57.06           H  
ATOM   3690  HG3 ARG A 248       4.803  -5.022  -4.413  1.00 57.06           H  
ATOM   3691  CD  ARG A 248       5.142  -2.949  -4.898  1.00 57.06           C  
ATOM   3692  HD2 ARG A 248       4.925  -2.273  -5.725  1.00 57.06           H  
ATOM   3693  HD3 ARG A 248       4.631  -2.590  -4.005  1.00 57.06           H  
ATOM   3694  NE  ARG A 248       6.600  -2.984  -4.664  1.00 57.06           N  
ATOM   3695  HE  ARG A 248       7.097  -3.769  -5.060  1.00 57.06           H  
ATOM   3696  NH1 ARG A 248       6.793  -1.010  -3.502  1.00 57.06           N  
ATOM   3697 HH11 ARG A 248       5.806  -0.843  -3.638  1.00 57.06           H  
ATOM   3698 HH12 ARG A 248       7.371  -0.326  -3.035  1.00 57.06           H  
ATOM   3699  NH2 ARG A 248       8.608  -2.248  -3.878  1.00 57.06           N  
ATOM   3700 HH21 ARG A 248       9.062  -3.054  -4.283  1.00 57.06           H  
ATOM   3701 HH22 ARG A 248       9.164  -1.563  -3.386  1.00 57.06           H  
ATOM   3702  CZ  ARG A 248       7.323  -2.085  -4.019  1.00 57.06           C  
ATOM   3703  N   PRO A 249       0.272  -6.381  -4.817  1.00 53.52           N  
ATOM   3704  CA  PRO A 249      -1.168  -6.214  -4.691  1.00 53.52           C  
ATOM   3705  HA  PRO A 249      -1.680  -6.594  -5.575  1.00 53.52           H  
ATOM   3706  C   PRO A 249      -1.389  -4.715  -4.548  1.00 53.52           C  
ATOM   3707  CB  PRO A 249      -1.580  -7.005  -3.444  1.00 53.52           C  
ATOM   3708  HB2 PRO A 249      -1.877  -8.011  -3.741  1.00 53.52           H  
ATOM   3709  HB3 PRO A 249      -2.386  -6.520  -2.895  1.00 53.52           H  
ATOM   3710  O   PRO A 249      -0.628  -4.085  -3.810  1.00 53.52           O  
ATOM   3711  CG  PRO A 249      -0.295  -7.084  -2.617  1.00 53.52           C  
ATOM   3712  HG2 PRO A 249      -0.273  -7.973  -1.986  1.00 53.52           H  
ATOM   3713  HG3 PRO A 249      -0.192  -6.183  -2.012  1.00 53.52           H  
ATOM   3714  CD  PRO A 249       0.803  -7.117  -3.677  1.00 53.52           C  
ATOM   3715  HD2 PRO A 249       1.704  -6.656  -3.272  1.00 53.52           H  
ATOM   3716  HD3 PRO A 249       1.005  -8.146  -3.975  1.00 53.52           H  
ATOM   3717  N   ARG A 250      -2.329  -4.131  -5.308  1.00 54.16           N  
ATOM   3718  H   ARG A 250      -2.851  -4.710  -5.950  1.00 54.16           H  
ATOM   3719  CA  ARG A 250      -2.659  -2.704  -5.190  1.00 54.16           C  
ATOM   3720  HA  ARG A 250      -1.799  -2.101  -5.479  1.00 54.16           H  
ATOM   3721  C   ARG A 250      -2.940  -2.445  -3.715  1.00 54.16           C  
ATOM   3722  CB  ARG A 250      -3.874  -2.317  -6.057  1.00 54.16           C  
ATOM   3723  HB2 ARG A 250      -4.646  -3.080  -5.963  1.00 54.16           H  
ATOM   3724  HB3 ARG A 250      -4.280  -1.382  -5.670  1.00 54.16           H  
ATOM   3725  O   ARG A 250      -4.021  -2.765  -3.222  1.00 54.16           O  
ATOM   3726  CG  ARG A 250      -3.536  -2.097  -7.540  1.00 54.16           C  
ATOM   3727  HG2 ARG A 250      -3.163  -3.026  -7.970  1.00 54.16           H  
ATOM   3728  HG3 ARG A 250      -2.768  -1.329  -7.625  1.00 54.16           H  
ATOM   3729  CD  ARG A 250      -4.796  -1.646  -8.296  1.00 54.16           C  
ATOM   3730  HD2 ARG A 250      -5.178  -0.737  -7.831  1.00 54.16           H  
ATOM   3731  HD3 ARG A 250      -5.550  -2.428  -8.205  1.00 54.16           H  
ATOM   3732  NE  ARG A 250      -4.531  -1.382  -9.725  1.00 54.16           N  
ATOM   3733  HE  ARG A 250      -3.567  -1.415 -10.026  1.00 54.16           H  
ATOM   3734  NH1 ARG A 250      -6.710  -1.055 -10.391  1.00 54.16           N  
ATOM   3735 HH11 ARG A 250      -7.027  -1.221  -9.446  1.00 54.16           H  
ATOM   3736 HH12 ARG A 250      -7.373  -0.854 -11.126  1.00 54.16           H  
ATOM   3737  NH2 ARG A 250      -5.069  -0.897 -11.888  1.00 54.16           N  
ATOM   3738 HH21 ARG A 250      -5.756  -0.694 -12.600  1.00 54.16           H  
ATOM   3739 HH22 ARG A 250      -4.095  -0.936 -12.154  1.00 54.16           H  
ATOM   3740  CZ  ARG A 250      -5.433  -1.114 -10.656  1.00 54.16           C  
ATOM   3741  N   GLY A 251      -1.925  -1.963  -3.000  1.00 56.09           N  
ATOM   3742  H   GLY A 251      -1.019  -1.917  -3.444  1.00 56.09           H  
ATOM   3743  CA  GLY A 251      -2.028  -1.675  -1.586  1.00 56.09           C  
ATOM   3744  HA2 GLY A 251      -1.105  -1.234  -1.210  1.00 56.09           H  
ATOM   3745  HA3 GLY A 251      -2.264  -2.585  -1.034  1.00 56.09           H  
ATOM   3746  C   GLY A 251      -3.152  -0.673  -1.473  1.00 56.09           C  
ATOM   3747  O   GLY A 251      -3.210   0.261  -2.277  1.00 56.09           O  
ATOM   3748  N   ARG A 252      -4.090  -0.902  -0.551  1.00 64.47           N  
ATOM   3749  H   ARG A 252      -3.985  -1.702   0.057  1.00 64.47           H  
ATOM   3750  CA  ARG A 252      -5.124   0.093  -0.265  1.00 64.47           C  
ATOM   3751  HA  ARG A 252      -5.777   0.211  -1.130  1.00 64.47           H  
ATOM   3752  C   ARG A 252      -4.390   1.405  -0.029  1.00 64.47           C  
ATOM   3753  CB  ARG A 252      -5.944  -0.300   0.970  1.00 64.47           C  
ATOM   3754  HB2 ARG A 252      -6.553   0.555   1.263  1.00 64.47           H  
ATOM   3755  HB3 ARG A 252      -5.274  -0.537   1.796  1.00 64.47           H  
ATOM   3756  O   ARG A 252      -3.618   1.495   0.921  1.00 64.47           O  
ATOM   3757  CG  ARG A 252      -6.871  -1.491   0.697  1.00 64.47           C  
ATOM   3758  HG2 ARG A 252      -7.532  -1.252  -0.136  1.00 64.47           H  
ATOM   3759  HG3 ARG A 252      -6.279  -2.371   0.446  1.00 64.47           H  
ATOM   3760  CD  ARG A 252      -7.709  -1.778   1.947  1.00 64.47           C  
ATOM   3761  HD2 ARG A 252      -8.267  -0.878   2.204  1.00 64.47           H  
ATOM   3762  HD3 ARG A 252      -7.039  -2.021   2.771  1.00 64.47           H  
ATOM   3763  NE  ARG A 252      -8.649  -2.893   1.728  1.00 64.47           N  
ATOM   3764  HE  ARG A 252      -8.590  -3.376   0.843  1.00 64.47           H  
ATOM   3765  NH1 ARG A 252      -9.739  -2.734   3.741  1.00 64.47           N  
ATOM   3766 HH11 ARG A 252     -10.481  -3.028   4.359  1.00 64.47           H  
ATOM   3767 HH12 ARG A 252      -9.164  -1.938   3.978  1.00 64.47           H  
ATOM   3768  NH2 ARG A 252     -10.369  -4.286   2.267  1.00 64.47           N  
ATOM   3769 HH21 ARG A 252     -10.294  -4.741   1.369  1.00 64.47           H  
ATOM   3770 HH22 ARG A 252     -11.091  -4.582   2.909  1.00 64.47           H  
ATOM   3771  CZ  ARG A 252      -9.577  -3.299   2.576  1.00 64.47           C  
ATOM   3772  N   SER A 253      -4.549   2.360  -0.943  1.00 79.59           N  
ATOM   3773  H   SER A 253      -5.100   2.169  -1.768  1.00 79.59           H  
ATOM   3774  CA  SER A 253      -3.881   3.646  -0.813  1.00 79.59           C  
ATOM   3775  HA  SER A 253      -2.807   3.484  -0.717  1.00 79.59           H  
ATOM   3776  C   SER A 253      -4.409   4.278   0.464  1.00 79.59           C  
ATOM   3777  CB  SER A 253      -4.120   4.534  -2.034  1.00 79.59           C  
ATOM   3778  HB2 SER A 253      -3.625   4.105  -2.905  1.00 79.59           H  
ATOM   3779  HB3 SER A 253      -5.190   4.602  -2.230  1.00 79.59           H  
ATOM   3780  O   SER A 253      -5.591   4.614   0.565  1.00 79.59           O  
ATOM   3781  OG  SER A 253      -3.620   5.833  -1.791  1.00 79.59           O  
ATOM   3782  HG  SER A 253      -2.671   5.816  -1.642  1.00 79.59           H  
ATOM   3783  N   LEU A 254      -3.535   4.377   1.461  1.00 84.02           N  
ATOM   3784  H   LEU A 254      -2.600   4.017   1.326  1.00 84.02           H  
ATOM   3785  CA  LEU A 254      -3.855   4.998   2.740  1.00 84.02           C  
ATOM   3786  HA  LEU A 254      -4.812   4.618   3.096  1.00 84.02           H  
ATOM   3787  C   LEU A 254      -4.026   6.517   2.588  1.00 84.02           C  
ATOM   3788  CB  LEU A 254      -2.766   4.634   3.757  1.00 84.02           C  
ATOM   3789  HB2 LEU A 254      -1.811   5.037   3.418  1.00 84.02           H  
ATOM   3790  HB3 LEU A 254      -3.030   5.135   4.688  1.00 84.02           H  
ATOM   3791  O   LEU A 254      -4.566   7.170   3.471  1.00 84.02           O  
ATOM   3792  CG  LEU A 254      -2.606   3.132   4.060  1.00 84.02           C  
ATOM   3793  HG  LEU A 254      -2.358   2.598   3.143  1.00 84.02           H  
ATOM   3794  CD1 LEU A 254      -1.465   2.918   5.051  1.00 84.02           C  
ATOM   3795 HD11 LEU A 254      -0.541   3.333   4.648  1.00 84.02           H  
ATOM   3796 HD12 LEU A 254      -1.684   3.422   5.992  1.00 84.02           H  
ATOM   3797 HD13 LEU A 254      -1.319   1.854   5.238  1.00 84.02           H  
ATOM   3798  CD2 LEU A 254      -3.879   2.530   4.659  1.00 84.02           C  
ATOM   3799 HD21 LEU A 254      -4.193   3.122   5.519  1.00 84.02           H  
ATOM   3800 HD22 LEU A 254      -3.692   1.502   4.970  1.00 84.02           H  
ATOM   3801 HD23 LEU A 254      -4.674   2.529   3.913  1.00 84.02           H  
ATOM   3802  N   GLN A 255      -3.632   7.059   1.433  1.00 83.22           N  
ATOM   3803  H   GLN A 255      -3.137   6.453   0.794  1.00 83.22           H  
ATOM   3804  CA  GLN A 255      -3.829   8.435   0.982  1.00 83.22           C  
ATOM   3805  HA  GLN A 255      -3.825   9.089   1.854  1.00 83.22           H  
ATOM   3806  C   GLN A 255      -5.184   8.648   0.279  1.00 83.22           C  
ATOM   3807  CB  GLN A 255      -2.655   8.851   0.075  1.00 83.22           C  
ATOM   3808  HB2 GLN A 255      -2.688   8.293  -0.861  1.00 83.22           H  
ATOM   3809  HB3 GLN A 255      -2.783   9.905  -0.169  1.00 83.22           H  
ATOM   3810  O   GLN A 255      -5.404   9.671  -0.363  1.00 83.22           O  
ATOM   3811  CG  GLN A 255      -1.266   8.699   0.721  1.00 83.22           C  
ATOM   3812  HG2 GLN A 255      -1.307   9.067   1.746  1.00 83.22           H  
ATOM   3813  HG3 GLN A 255      -0.567   9.332   0.175  1.00 83.22           H  
ATOM   3814  CD  GLN A 255      -0.691   7.279   0.718  1.00 83.22           C  
ATOM   3815  NE2 GLN A 255       0.441   7.082   1.358  1.00 83.22           N  
ATOM   3816 HE21 GLN A 255       0.938   7.854   1.779  1.00 83.22           H  
ATOM   3817 HE22 GLN A 255       0.828   6.149   1.346  1.00 83.22           H  
ATOM   3818  OE1 GLN A 255      -1.226   6.329   0.152  1.00 83.22           O  
ATOM   3819  N   SER A 256      -6.103   7.683   0.365  1.00 85.37           N  
ATOM   3820  H   SER A 256      -5.867   6.841   0.871  1.00 85.37           H  
ATOM   3821  CA  SER A 256      -7.456   7.832  -0.167  1.00 85.37           C  
ATOM   3822  HA  SER A 256      -7.381   8.159  -1.204  1.00 85.37           H  
ATOM   3823  C   SER A 256      -8.273   8.875   0.607  1.00 85.37           C  
ATOM   3824  CB  SER A 256      -8.167   6.482  -0.144  1.00 85.37           C  
ATOM   3825  HB2 SER A 256      -7.652   5.791  -0.812  1.00 85.37           H  
ATOM   3826  HB3 SER A 256      -8.158   6.077   0.868  1.00 85.37           H  
ATOM   3827  O   SER A 256      -8.135   9.010   1.821  1.00 85.37           O  
ATOM   3828  OG  SER A 256      -9.502   6.657  -0.569  1.00 85.37           O  
ATOM   3829  HG  SER A 256      -9.884   5.798  -0.761  1.00 85.37           H  
ATOM   3830  N   ARG A 257      -9.223   9.524  -0.086  1.00 88.65           N  
ATOM   3831  H   ARG A 257      -9.281   9.310  -1.071  1.00 88.65           H  
ATOM   3832  CA  ARG A 257     -10.232  10.432   0.494  1.00 88.65           C  
ATOM   3833  HA  ARG A 257      -9.720  11.238   1.020  1.00 88.65           H  
ATOM   3834  C   ARG A 257     -11.130   9.776   1.553  1.00 88.65           C  
ATOM   3835  CB  ARG A 257     -11.110  11.034  -0.621  1.00 88.65           C  
ATOM   3836  HB2 ARG A 257     -11.589  10.230  -1.180  1.00 88.65           H  
ATOM   3837  HB3 ARG A 257     -11.892  11.636  -0.157  1.00 88.65           H  
ATOM   3838  O   ARG A 257     -11.814  10.485   2.277  1.00 88.65           O  
ATOM   3839  CG  ARG A 257     -10.320  11.938  -1.580  1.00 88.65           C  
ATOM   3840  HG2 ARG A 257      -9.585  11.351  -2.131  1.00 88.65           H  
ATOM   3841  HG3 ARG A 257      -9.787  12.683  -0.989  1.00 88.65           H  
ATOM   3842  CD  ARG A 257     -11.225  12.681  -2.574  1.00 88.65           C  
ATOM   3843  HD2 ARG A 257     -10.615  13.447  -3.053  1.00 88.65           H  
ATOM   3844  HD3 ARG A 257     -12.023  13.181  -2.026  1.00 88.65           H  
ATOM   3845  NE  ARG A 257     -11.805  11.792  -3.607  1.00 88.65           N  
ATOM   3846  HE  ARG A 257     -11.935  10.823  -3.353  1.00 88.65           H  
ATOM   3847  NH1 ARG A 257     -12.115  13.389  -5.235  1.00 88.65           N  
ATOM   3848 HH11 ARG A 257     -12.419  13.654  -6.161  1.00 88.65           H  
ATOM   3849 HH12 ARG A 257     -11.779  14.103  -4.604  1.00 88.65           H  
ATOM   3850  NH2 ARG A 257     -12.669  11.277  -5.657  1.00 88.65           N  
ATOM   3851 HH21 ARG A 257     -12.771  10.310  -5.387  1.00 88.65           H  
ATOM   3852 HH22 ARG A 257     -12.963  11.575  -6.576  1.00 88.65           H  
ATOM   3853  CZ  ARG A 257     -12.191  12.156  -4.820  1.00 88.65           C  
ATOM   3854  N   PHE A 258     -11.144   8.443   1.645  1.00 88.29           N  
ATOM   3855  H   PHE A 258     -10.571   7.916   1.002  1.00 88.29           H  
ATOM   3856  CA  PHE A 258     -11.876   7.721   2.694  1.00 88.29           C  
ATOM   3857  HA  PHE A 258     -12.884   8.131   2.764  1.00 88.29           H  
ATOM   3858  C   PHE A 258     -11.252   7.874   4.088  1.00 88.29           C  
ATOM   3859  CB  PHE A 258     -11.970   6.230   2.332  1.00 88.29           C  
ATOM   3860  HB2 PHE A 258     -10.961   5.820   2.282  1.00 88.29           H  
ATOM   3861  HB3 PHE A 258     -12.492   5.710   3.135  1.00 88.29           H  
ATOM   3862  O   PHE A 258     -11.930   7.605   5.078  1.00 88.29           O  
ATOM   3863  CG  PHE A 258     -12.707   5.935   1.039  1.00 88.29           C  
ATOM   3864  CD1 PHE A 258     -14.042   6.348   0.874  1.00 88.29           C  
ATOM   3865  HD1 PHE A 258     -14.554   6.863   1.673  1.00 88.29           H  
ATOM   3866  CD2 PHE A 258     -12.070   5.226   0.004  1.00 88.29           C  
ATOM   3867  HD2 PHE A 258     -11.081   4.822   0.168  1.00 88.29           H  
ATOM   3868  CE1 PHE A 258     -14.715   6.094  -0.334  1.00 88.29           C  
ATOM   3869  HE1 PHE A 258     -15.740   6.412  -0.454  1.00 88.29           H  
ATOM   3870  CE2 PHE A 258     -12.726   5.006  -1.219  1.00 88.29           C  
ATOM   3871  HE2 PHE A 258     -12.233   4.470  -2.016  1.00 88.29           H  
ATOM   3872  CZ  PHE A 258     -14.052   5.442  -1.388  1.00 88.29           C  
ATOM   3873  HZ  PHE A 258     -14.572   5.255  -2.316  1.00 88.29           H  
ATOM   3874  N   TYR A 259      -9.980   8.279   4.167  1.00 92.99           N  
ATOM   3875  H   TYR A 259      -9.492   8.544   3.323  1.00 92.99           H  
ATOM   3876  CA  TYR A 259      -9.253   8.441   5.420  1.00 92.99           C  
ATOM   3877  HA  TYR A 259      -9.852   8.044   6.239  1.00 92.99           H  
ATOM   3878  C   TYR A 259      -8.971   9.914   5.705  1.00 92.99           C  
ATOM   3879  CB  TYR A 259      -7.938   7.653   5.375  1.00 92.99           C  
ATOM   3880  HB2 TYR A 259      -7.309   8.052   4.579  1.00 92.99           H  
ATOM   3881  HB3 TYR A 259      -7.418   7.813   6.319  1.00 92.99           H  
ATOM   3882  O   TYR A 259      -8.392  10.613   4.872  1.00 92.99           O  
ATOM   3883  CG  TYR A 259      -8.113   6.163   5.174  1.00 92.99           C  
ATOM   3884  CD1 TYR A 259      -8.625   5.387   6.225  1.00 92.99           C  
ATOM   3885  HD1 TYR A 259      -8.874   5.861   7.163  1.00 92.99           H  
ATOM   3886  CD2 TYR A 259      -7.778   5.559   3.946  1.00 92.99           C  
ATOM   3887  HD2 TYR A 259      -7.365   6.165   3.153  1.00 92.99           H  
ATOM   3888  CE1 TYR A 259      -8.832   4.011   6.043  1.00 92.99           C  
ATOM   3889  HE1 TYR A 259      -9.235   3.425   6.855  1.00 92.99           H  
ATOM   3890  CE2 TYR A 259      -7.985   4.176   3.758  1.00 92.99           C  
ATOM   3891  HE2 TYR A 259      -7.739   3.708   2.817  1.00 92.99           H  
ATOM   3892  OH  TYR A 259      -8.803   2.082   4.642  1.00 92.99           O  
ATOM   3893  HH  TYR A 259      -9.323   1.802   5.399  1.00 92.99           H  
ATOM   3894  CZ  TYR A 259      -8.533   3.405   4.806  1.00 92.99           C  
ATOM   3895  N   GLN A 260      -9.292  10.366   6.917  1.00 93.72           N  
ATOM   3896  H   GLN A 260      -9.758   9.743   7.560  1.00 93.72           H  
ATOM   3897  CA  GLN A 260      -8.809  11.657   7.408  1.00 93.72           C  
ATOM   3898  HA  GLN A 260      -8.989  12.420   6.651  1.00 93.72           H  
ATOM   3899  C   GLN A 260      -7.303  11.560   7.675  1.00 93.72           C  
ATOM   3900  CB  GLN A 260      -9.583  12.033   8.672  1.00 93.72           C  
ATOM   3901  HB2 GLN A 260      -9.423  11.246   9.409  1.00 93.72           H  
ATOM   3902  HB3 GLN A 260     -10.646  12.081   8.435  1.00 93.72           H  
ATOM   3903  O   GLN A 260      -6.871  10.693   8.426  1.00 93.72           O  
ATOM   3904  CG  GLN A 260      -9.141  13.375   9.277  1.00 93.72           C  
ATOM   3905  HG2 GLN A 260      -8.082  13.337   9.533  1.00 93.72           H  
ATOM   3906  HG3 GLN A 260      -9.288  14.167   8.542  1.00 93.72           H  
ATOM   3907  CD  GLN A 260      -9.917  13.737  10.539  1.00 93.72           C  
ATOM   3908  NE2 GLN A 260      -9.617  14.862  11.148  1.00 93.72           N  
ATOM   3909 HE21 GLN A 260     -10.166  15.107  11.959  1.00 93.72           H  
ATOM   3910 HE22 GLN A 260      -8.877  15.460  10.809  1.00 93.72           H  
ATOM   3911  OE1 GLN A 260     -10.790  13.022  11.007  1.00 93.72           O  
ATOM   3912  N   GLN A 261      -6.506  12.432   7.066  1.00 93.45           N  
ATOM   3913  H   GLN A 261      -6.919  13.161   6.502  1.00 93.45           H  
ATOM   3914  CA  GLN A 261      -5.047  12.420   7.196  1.00 93.45           C  
ATOM   3915  HA  GLN A 261      -4.696  11.395   7.318  1.00 93.45           H  
ATOM   3916  C   GLN A 261      -4.621  13.221   8.430  1.00 93.45           C  
ATOM   3917  CB  GLN A 261      -4.420  13.006   5.920  1.00 93.45           C  
ATOM   3918  HB2 GLN A 261      -4.756  14.037   5.805  1.00 93.45           H  
ATOM   3919  HB3 GLN A 261      -3.336  13.025   6.030  1.00 93.45           H  
ATOM   3920  O   GLN A 261      -4.991  14.387   8.546  1.00 93.45           O  
ATOM   3921  CG  GLN A 261      -4.778  12.240   4.636  1.00 93.45           C  
ATOM   3922  HG2 GLN A 261      -5.861  12.208   4.512  1.00 93.45           H  
ATOM   3923  HG3 GLN A 261      -4.371  12.782   3.783  1.00 93.45           H  
ATOM   3924  CD  GLN A 261      -4.212  10.828   4.601  1.00 93.45           C  
ATOM   3925  NE2 GLN A 261      -4.986   9.867   4.150  1.00 93.45           N  
ATOM   3926 HE21 GLN A 261      -4.640   8.918   4.133  1.00 93.45           H  
ATOM   3927 HE22 GLN A 261      -5.947  10.067   3.914  1.00 93.45           H  
ATOM   3928  OE1 GLN A 261      -3.070  10.578   4.956  1.00 93.45           O  
ATOM   3929  N   VAL A 262      -3.844  12.611   9.326  1.00 94.30           N  
ATOM   3930  H   VAL A 262      -3.609  11.637   9.196  1.00 94.30           H  
ATOM   3931  CA  VAL A 262      -3.292  13.273  10.518  1.00 94.30           C  
ATOM   3932  HA  VAL A 262      -3.419  14.352  10.430  1.00 94.30           H  
ATOM   3933  C   VAL A 262      -1.797  12.982  10.601  1.00 94.30           C  
ATOM   3934  CB  VAL A 262      -4.021  12.833  11.802  1.00 94.30           C  
ATOM   3935  HB  VAL A 262      -3.900  11.757  11.929  1.00 94.30           H  
ATOM   3936  O   VAL A 262      -1.387  11.821  10.676  1.00 94.30           O  
ATOM   3937  CG1 VAL A 262      -3.448  13.543  13.032  1.00 94.30           C  
ATOM   3938 HG11 VAL A 262      -3.508  14.626  12.921  1.00 94.30           H  
ATOM   3939 HG12 VAL A 262      -4.009  13.263  13.924  1.00 94.30           H  
ATOM   3940 HG13 VAL A 262      -2.407  13.268  13.200  1.00 94.30           H  
ATOM   3941  CG2 VAL A 262      -5.526  13.139  11.738  1.00 94.30           C  
ATOM   3942 HG21 VAL A 262      -5.993  12.562  10.940  1.00 94.30           H  
ATOM   3943 HG22 VAL A 262      -5.995  12.869  12.684  1.00 94.30           H  
ATOM   3944 HG23 VAL A 262      -5.676  14.203  11.557  1.00 94.30           H  
ATOM   3945  N   GLN A 263      -0.986  14.039  10.563  1.00 93.29           N  
ATOM   3946  H   GLN A 263      -1.391  14.963  10.585  1.00 93.29           H  
ATOM   3947  CA  GLN A 263       0.449  13.943  10.804  1.00 93.29           C  
ATOM   3948  HA  GLN A 263       0.827  13.020  10.364  1.00 93.29           H  
ATOM   3949  C   GLN A 263       0.699  13.930  12.304  1.00 93.29           C  
ATOM   3950  CB  GLN A 263       1.180  15.124  10.160  1.00 93.29           C  
ATOM   3951  HB2 GLN A 263       0.875  15.193   9.116  1.00 93.29           H  
ATOM   3952  HB3 GLN A 263       0.893  16.055  10.649  1.00 93.29           H  
ATOM   3953  O   GLN A 263       0.338  14.875  12.994  1.00 93.29           O  
ATOM   3954  CG  GLN A 263       2.706  14.952  10.252  1.00 93.29           C  
ATOM   3955  HG2 GLN A 263       2.985  13.944   9.944  1.00 93.29           H  
ATOM   3956  HG3 GLN A 263       3.021  15.087  11.287  1.00 93.29           H  
ATOM   3957  CD  GLN A 263       3.469  15.940   9.377  1.00 93.29           C  
ATOM   3958  NE2 GLN A 263       4.764  16.061   9.567  1.00 93.29           N  
ATOM   3959 HE21 GLN A 263       5.241  15.540  10.289  1.00 93.29           H  
ATOM   3960 HE22 GLN A 263       5.273  16.709   8.983  1.00 93.29           H  
ATOM   3961  OE1 GLN A 263       2.932  16.559   8.466  1.00 93.29           O  
ATOM   3962  N   VAL A 264       1.338  12.877  12.788  1.00 92.19           N  
ATOM   3963  H   VAL A 264       1.684  12.184  12.141  1.00 92.19           H  
ATOM   3964  CA  VAL A 264       1.697  12.728  14.197  1.00 92.19           C  
ATOM   3965  HA  VAL A 264       1.068  13.373  14.810  1.00 92.19           H  
ATOM   3966  C   VAL A 264       3.137  13.180  14.359  1.00 92.19           C  
ATOM   3967  CB  VAL A 264       1.465  11.278  14.645  1.00 92.19           C  
ATOM   3968  HB  VAL A 264       2.053  10.604  14.021  1.00 92.19           H  
ATOM   3969  O   VAL A 264       3.977  12.844  13.527  1.00 92.19           O  
ATOM   3970  CG1 VAL A 264       1.854  11.047  16.108  1.00 92.19           C  
ATOM   3971 HG11 VAL A 264       2.934  11.140  16.221  1.00 92.19           H  
ATOM   3972 HG12 VAL A 264       1.361  11.776  16.751  1.00 92.19           H  
ATOM   3973 HG13 VAL A 264       1.568  10.044  16.426  1.00 92.19           H  
ATOM   3974  CG2 VAL A 264      -0.021  10.943  14.454  1.00 92.19           C  
ATOM   3975 HG21 VAL A 264      -0.311  11.038  13.408  1.00 92.19           H  
ATOM   3976 HG22 VAL A 264      -0.628  11.620  15.055  1.00 92.19           H  
ATOM   3977 HG23 VAL A 264      -0.222   9.917  14.764  1.00 92.19           H  
ATOM   3978  N   THR A 265       3.431  13.946  15.405  1.00 89.68           N  
ATOM   3979  H   THR A 265       2.691  14.236  16.029  1.00 89.68           H  
ATOM   3980  CA  THR A 265       4.796  14.406  15.717  1.00 89.68           C  
ATOM   3981  HA  THR A 265       5.383  14.483  14.802  1.00 89.68           H  
ATOM   3982  C   THR A 265       5.519  13.429  16.639  1.00 89.68           C  
ATOM   3983  CB  THR A 265       4.755  15.791  16.374  1.00 89.68           C  
ATOM   3984  HB  THR A 265       5.756  16.070  16.702  1.00 89.68           H  
ATOM   3985  O   THR A 265       6.738  13.285  16.563  1.00 89.68           O  
ATOM   3986  CG2 THR A 265       4.230  16.863  15.419  1.00 89.68           C  
ATOM   3987 HG21 THR A 265       4.846  16.884  14.520  1.00 89.68           H  
ATOM   3988 HG22 THR A 265       3.197  16.655  15.141  1.00 89.68           H  
ATOM   3989 HG23 THR A 265       4.281  17.839  15.902  1.00 89.68           H  
ATOM   3990  OG1 THR A 265       3.891  15.738  17.482  1.00 89.68           O  
ATOM   3991  HG1 THR A 265       3.579  16.623  17.682  1.00 89.68           H  
ATOM   3992  N   ASN A 266       4.773  12.711  17.481  1.00 89.67           N  
ATOM   3993  H   ASN A 266       3.790  12.936  17.546  1.00 89.67           H  
ATOM   3994  CA  ASN A 266       5.336  11.779  18.443  1.00 89.67           C  
ATOM   3995  HA  ASN A 266       6.191  12.288  18.889  1.00 89.67           H  
ATOM   3996  C   ASN A 266       5.816  10.469  17.785  1.00 89.67           C  
ATOM   3997  CB  ASN A 266       4.316  11.528  19.564  1.00 89.67           C  
ATOM   3998  HB2 ASN A 266       3.320  11.396  19.142  1.00 89.67           H  
ATOM   3999  HB3 ASN A 266       4.577  10.620  20.107  1.00 89.67           H  
ATOM   4000  O   ASN A 266       5.005   9.684  17.279  1.00 89.67           O  
ATOM   4001  CG  ASN A 266       4.298  12.655  20.578  1.00 89.67           C  
ATOM   4002  ND2 ASN A 266       3.146  12.986  21.098  1.00 89.67           N  
ATOM   4003 HD21 ASN A 266       2.292  12.619  20.704  1.00 89.67           H  
ATOM   4004 HD22 ASN A 266       3.125  13.784  21.717  1.00 89.67           H  
ATOM   4005  OD1 ASN A 266       5.331  13.199  20.942  1.00 89.67           O  
ATOM   4006  N   PRO A 267       7.118  10.132  17.888  1.00 89.07           N  
ATOM   4007  CA  PRO A 267       7.660   8.896  17.325  1.00 89.07           C  
ATOM   4008  HA  PRO A 267       7.408   8.829  16.266  1.00 89.07           H  
ATOM   4009  C   PRO A 267       7.119   7.647  18.033  1.00 89.07           C  
ATOM   4010  CB  PRO A 267       9.180   9.026  17.476  1.00 89.07           C  
ATOM   4011  HB2 PRO A 267       9.598   9.488  16.582  1.00 89.07           H  
ATOM   4012  HB3 PRO A 267       9.663   8.069  17.677  1.00 89.07           H  
ATOM   4013  O   PRO A 267       7.133   6.555  17.476  1.00 89.07           O  
ATOM   4014  CG  PRO A 267       9.361   9.961  18.666  1.00 89.07           C  
ATOM   4015  HG2 PRO A 267      10.306  10.503  18.615  1.00 89.07           H  
ATOM   4016  HG3 PRO A 267       9.291   9.393  19.594  1.00 89.07           H  
ATOM   4017  CD  PRO A 267       8.169  10.899  18.546  1.00 89.07           C  
ATOM   4018  HD2 PRO A 267       8.436  11.755  17.926  1.00 89.07           H  
ATOM   4019  HD3 PRO A 267       7.871  11.234  19.540  1.00 89.07           H  
ATOM   4020  N   GLN A 268       6.570   7.767  19.244  1.00 86.68           N  
ATOM   4021  H   GLN A 268       6.517   8.687  19.658  1.00 86.68           H  
ATOM   4022  CA  GLN A 268       6.041   6.621  19.993  1.00 86.68           C  
ATOM   4023  HA  GLN A 268       6.852   5.905  20.129  1.00 86.68           H  
ATOM   4024  C   GLN A 268       4.920   5.868  19.263  1.00 86.68           C  
ATOM   4025  CB  GLN A 268       5.568   7.070  21.376  1.00 86.68           C  
ATOM   4026  HB2 GLN A 268       4.820   7.856  21.278  1.00 86.68           H  
ATOM   4027  HB3 GLN A 268       5.110   6.216  21.874  1.00 86.68           H  
ATOM   4028  O   GLN A 268       4.650   4.709  19.594  1.00 86.68           O  
ATOM   4029  CG  GLN A 268       6.738   7.568  22.238  1.00 86.68           C  
ATOM   4030  HG2 GLN A 268       7.548   6.840  22.196  1.00 86.68           H  
ATOM   4031  HG3 GLN A 268       7.106   8.520  21.857  1.00 86.68           H  
ATOM   4032  CD  GLN A 268       6.337   7.746  23.698  1.00 86.68           C  
ATOM   4033  NE2 GLN A 268       7.284   7.841  24.603  1.00 86.68           N  
ATOM   4034 HE21 GLN A 268       6.965   8.016  25.545  1.00 86.68           H  
ATOM   4035 HE22 GLN A 268       8.257   7.905  24.342  1.00 86.68           H  
ATOM   4036  OE1 GLN A 268       5.180   7.749  24.070  1.00 86.68           O  
ATOM   4037  N   ILE A 269       4.341   6.458  18.210  1.00 85.61           N  
ATOM   4038  H   ILE A 269       4.603   7.408  17.987  1.00 85.61           H  
ATOM   4039  CA  ILE A 269       3.376   5.789  17.346  1.00 85.61           C  
ATOM   4040  HA  ILE A 269       2.512   5.555  17.967  1.00 85.61           H  
ATOM   4041  C   ILE A 269       3.902   4.462  16.796  1.00 85.61           C  
ATOM   4042  CB  ILE A 269       2.902   6.729  16.216  1.00 85.61           C  
ATOM   4043  HB  ILE A 269       2.651   7.690  16.665  1.00 85.61           H  
ATOM   4044  O   ILE A 269       3.095   3.559  16.620  1.00 85.61           O  
ATOM   4045  CG1 ILE A 269       1.611   6.157  15.588  1.00 85.61           C  
ATOM   4046 HG12 ILE A 269       1.814   5.194  15.119  1.00 85.61           H  
ATOM   4047 HG13 ILE A 269       0.876   6.008  16.379  1.00 85.61           H  
ATOM   4048  CG2 ILE A 269       3.996   6.975  15.163  1.00 85.61           C  
ATOM   4049 HG21 ILE A 269       4.188   6.082  14.568  1.00 85.61           H  
ATOM   4050 HG22 ILE A 269       3.678   7.781  14.501  1.00 85.61           H  
ATOM   4051 HG23 ILE A 269       4.917   7.304  15.644  1.00 85.61           H  
ATOM   4052  CD1 ILE A 269       0.982   7.062  14.531  1.00 85.61           C  
ATOM   4053 HD11 ILE A 269       1.593   7.076  13.628  1.00 85.61           H  
ATOM   4054 HD12 ILE A 269      -0.009   6.683  14.282  1.00 85.61           H  
ATOM   4055 HD13 ILE A 269       0.901   8.075  14.926  1.00 85.61           H  
ATOM   4056  N   PHE A 270       5.205   4.255  16.562  1.00 84.11           N  
ATOM   4057  H   PHE A 270       5.861   5.004  16.735  1.00 84.11           H  
ATOM   4058  CA  PHE A 270       5.685   2.947  16.089  1.00 84.11           C  
ATOM   4059  HA  PHE A 270       4.920   2.527  15.436  1.00 84.11           H  
ATOM   4060  C   PHE A 270       5.870   1.927  17.223  1.00 84.11           C  
ATOM   4061  CB  PHE A 270       6.931   3.086  15.205  1.00 84.11           C  
ATOM   4062  HB2 PHE A 270       7.168   2.107  14.788  1.00 84.11           H  
ATOM   4063  HB3 PHE A 270       6.686   3.738  14.366  1.00 84.11           H  
ATOM   4064  O   PHE A 270       5.437   0.782  17.069  1.00 84.11           O  
ATOM   4065  CG  PHE A 270       8.169   3.622  15.892  1.00 84.11           C  
ATOM   4066  CD1 PHE A 270       8.525   4.968  15.728  1.00 84.11           C  
ATOM   4067  HD1 PHE A 270       7.931   5.625  15.110  1.00 84.11           H  
ATOM   4068  CD2 PHE A 270       8.993   2.779  16.663  1.00 84.11           C  
ATOM   4069  HD2 PHE A 270       8.765   1.727  16.754  1.00 84.11           H  
ATOM   4070  CE1 PHE A 270       9.645   5.489  16.395  1.00 84.11           C  
ATOM   4071  HE1 PHE A 270       9.922   6.521  16.240  1.00 84.11           H  
ATOM   4072  CE2 PHE A 270      10.109   3.305  17.339  1.00 84.11           C  
ATOM   4073  HE2 PHE A 270      10.737   2.663  17.939  1.00 84.11           H  
ATOM   4074  CZ  PHE A 270      10.420   4.669  17.227  1.00 84.11           C  
ATOM   4075  HZ  PHE A 270      11.282   5.076  17.735  1.00 84.11           H  
ATOM   4076  N   ALA A 271       6.461   2.329  18.351  1.00 85.72           N  
ATOM   4077  H   ALA A 271       6.764   3.290  18.411  1.00 85.72           H  
ATOM   4078  CA  ALA A 271       6.857   1.411  19.421  1.00 85.72           C  
ATOM   4079  HA  ALA A 271       7.158   0.460  18.982  1.00 85.72           H  
ATOM   4080  C   ALA A 271       5.721   1.111  20.406  1.00 85.72           C  
ATOM   4081  CB  ALA A 271       8.075   1.997  20.149  1.00 85.72           C  
ATOM   4082  HB1 ALA A 271       8.373   1.330  20.958  1.00 85.72           H  
ATOM   4083  HB2 ALA A 271       8.914   2.097  19.460  1.00 85.72           H  
ATOM   4084  HB3 ALA A 271       7.835   2.975  20.568  1.00 85.72           H  
ATOM   4085  O   ALA A 271       5.478  -0.048  20.732  1.00 85.72           O  
ATOM   4086  N   GLN A 272       5.028   2.148  20.881  1.00 87.89           N  
ATOM   4087  H   GLN A 272       5.217   3.069  20.511  1.00 87.89           H  
ATOM   4088  CA  GLN A 272       4.084   2.071  21.998  1.00 87.89           C  
ATOM   4089  HA  GLN A 272       3.712   1.052  22.102  1.00 87.89           H  
ATOM   4090  C   GLN A 272       2.882   3.000  21.743  1.00 87.89           C  
ATOM   4091  CB  GLN A 272       4.804   2.422  23.314  1.00 87.89           C  
ATOM   4092  HB2 GLN A 272       4.061   2.471  24.111  1.00 87.89           H  
ATOM   4093  HB3 GLN A 272       5.269   3.403  23.220  1.00 87.89           H  
ATOM   4094  O   GLN A 272       2.792   4.073  22.334  1.00 87.89           O  
ATOM   4095  CG  GLN A 272       5.873   1.392  23.718  1.00 87.89           C  
ATOM   4096  HG2 GLN A 272       6.633   1.324  22.939  1.00 87.89           H  
ATOM   4097  HG3 GLN A 272       5.409   0.413  23.835  1.00 87.89           H  
ATOM   4098  CD  GLN A 272       6.586   1.754  25.016  1.00 87.89           C  
ATOM   4099  NE2 GLN A 272       7.648   1.057  25.357  1.00 87.89           N  
ATOM   4100 HE21 GLN A 272       7.971   0.280  24.799  1.00 87.89           H  
ATOM   4101 HE22 GLN A 272       8.080   1.328  26.229  1.00 87.89           H  
ATOM   4102  OE1 GLN A 272       6.228   2.664  25.741  1.00 87.89           O  
ATOM   4103  N   PRO A 273       1.921   2.608  20.880  1.00 86.01           N  
ATOM   4104  CA  PRO A 273       0.737   3.434  20.602  1.00 86.01           C  
ATOM   4105  HA  PRO A 273       1.029   4.404  20.199  1.00 86.01           H  
ATOM   4106  C   PRO A 273      -0.160   3.658  21.812  1.00 86.01           C  
ATOM   4107  CB  PRO A 273      -0.090   2.656  19.586  1.00 86.01           C  
ATOM   4108  HB2 PRO A 273       0.152   3.037  18.593  1.00 86.01           H  
ATOM   4109  HB3 PRO A 273      -1.162   2.773  19.747  1.00 86.01           H  
ATOM   4110  O   PRO A 273      -0.952   4.592  21.811  1.00 86.01           O  
ATOM   4111  CG  PRO A 273       0.341   1.202  19.827  1.00 86.01           C  
ATOM   4112  HG2 PRO A 273       0.183   0.557  18.962  1.00 86.01           H  
ATOM   4113  HG3 PRO A 273      -0.223   0.804  20.670  1.00 86.01           H  
ATOM   4114  CD  PRO A 273       1.812   1.314  20.224  1.00 86.01           C  
ATOM   4115  HD2 PRO A 273       2.071   0.494  20.895  1.00 86.01           H  
ATOM   4116  HD3 PRO A 273       2.457   1.296  19.346  1.00 86.01           H  
ATOM   4117  N   GLN A 274      -0.084   2.771  22.806  1.00 85.04           N  
ATOM   4118  H   GLN A 274       0.622   2.050  22.765  1.00 85.04           H  
ATOM   4119  CA  GLN A 274      -0.919   2.843  23.998  1.00 85.04           C  
ATOM   4120  HA  GLN A 274      -1.970   2.818  23.710  1.00 85.04           H  
ATOM   4121  C   GLN A 274      -0.697   4.164  24.737  1.00 85.04           C  
ATOM   4122  CB  GLN A 274      -0.624   1.639  24.900  1.00 85.04           C  
ATOM   4123  HB2 GLN A 274       0.448   1.580  25.087  1.00 85.04           H  
ATOM   4124  HB3 GLN A 274      -1.132   1.782  25.853  1.00 85.04           H  
ATOM   4125  O   GLN A 274      -1.670   4.779  25.147  1.00 85.04           O  
ATOM   4126  CG  GLN A 274      -1.123   0.324  24.274  1.00 85.04           C  
ATOM   4127  HG2 GLN A 274      -0.658   0.173  23.300  1.00 85.04           H  
ATOM   4128  HG3 GLN A 274      -2.202   0.390  24.134  1.00 85.04           H  
ATOM   4129  CD  GLN A 274      -0.818  -0.896  25.137  1.00 85.04           C  
ATOM   4130  NE2 GLN A 274      -1.384  -2.042  24.831  1.00 85.04           N  
ATOM   4131 HE21 GLN A 274      -1.202  -2.778  25.498  1.00 85.04           H  
ATOM   4132 HE22 GLN A 274      -2.140  -2.082  24.163  1.00 85.04           H  
ATOM   4133  OE1 GLN A 274      -0.041  -0.871  26.069  1.00 85.04           O  
ATOM   4134  N   ASN A 275       0.544   4.658  24.783  1.00 85.35           N  
ATOM   4135  H   ASN A 275       1.308   4.110  24.415  1.00 85.35           H  
ATOM   4136  CA  ASN A 275       0.882   5.924  25.437  1.00 85.35           C  
ATOM   4137  HA  ASN A 275       0.509   5.908  26.461  1.00 85.35           H  
ATOM   4138  C   ASN A 275       0.256   7.149  24.749  1.00 85.35           C  
ATOM   4139  CB  ASN A 275       2.411   6.086  25.457  1.00 85.35           C  
ATOM   4140  HB2 ASN A 275       2.776   6.150  24.432  1.00 85.35           H  
ATOM   4141  HB3 ASN A 275       2.655   7.029  25.947  1.00 85.35           H  
ATOM   4142  O   ASN A 275       0.161   8.200  25.367  1.00 85.35           O  
ATOM   4143  CG  ASN A 275       3.176   4.989  26.173  1.00 85.35           C  
ATOM   4144  ND2 ASN A 275       4.477   5.003  26.012  1.00 85.35           N  
ATOM   4145 HD21 ASN A 275       5.010   4.208  26.336  1.00 85.35           H  
ATOM   4146 HD22 ASN A 275       4.888   5.758  25.482  1.00 85.35           H  
ATOM   4147  OD1 ASN A 275       2.638   4.100  26.814  1.00 85.35           O  
ATOM   4148  N   LEU A 276      -0.149   7.033  23.478  1.00 84.75           N  
ATOM   4149  H   LEU A 276      -0.071   6.132  23.027  1.00 84.75           H  
ATOM   4150  CA  LEU A 276      -0.792   8.123  22.737  1.00 84.75           C  
ATOM   4151  HA  LEU A 276      -0.393   9.080  23.074  1.00 84.75           H  
ATOM   4152  C   LEU A 276      -2.303   8.168  22.981  1.00 84.75           C  
ATOM   4153  CB  LEU A 276      -0.505   7.976  21.232  1.00 84.75           C  
ATOM   4154  HB2 LEU A 276      -0.941   8.837  20.726  1.00 84.75           H  
ATOM   4155  HB3 LEU A 276      -1.011   7.085  20.861  1.00 84.75           H  
ATOM   4156  O   LEU A 276      -2.903   9.234  22.922  1.00 84.75           O  
ATOM   4157  CG  LEU A 276       0.983   7.895  20.855  1.00 84.75           C  
ATOM   4158  HG  LEU A 276       1.427   7.004  21.298  1.00 84.75           H  
ATOM   4159  CD1 LEU A 276       1.120   7.779  19.340  1.00 84.75           C  
ATOM   4160 HD11 LEU A 276       2.176   7.698  19.085  1.00 84.75           H  
ATOM   4161 HD12 LEU A 276       0.730   8.689  18.884  1.00 84.75           H  
ATOM   4162 HD13 LEU A 276       0.565   6.914  18.976  1.00 84.75           H  
ATOM   4163  CD2 LEU A 276       1.770   9.120  21.309  1.00 84.75           C  
ATOM   4164 HD21 LEU A 276       1.272  10.024  20.961  1.00 84.75           H  
ATOM   4165 HD22 LEU A 276       2.785   9.096  20.912  1.00 84.75           H  
ATOM   4166 HD23 LEU A 276       1.823   9.151  22.398  1.00 84.75           H  
ATOM   4167  N   VAL A 277      -2.916   7.008  23.237  1.00 83.87           N  
ATOM   4168  H   VAL A 277      -2.336   6.186  23.328  1.00 83.87           H  
ATOM   4169  CA  VAL A 277      -4.374   6.859  23.384  1.00 83.87           C  
ATOM   4170  HA  VAL A 277      -4.876   7.682  22.875  1.00 83.87           H  
ATOM   4171  C   VAL A 277      -4.803   6.917  24.844  1.00 83.87           C  
ATOM   4172  CB  VAL A 277      -4.857   5.537  22.754  1.00 83.87           C  
ATOM   4173  HB  VAL A 277      -4.391   4.701  23.276  1.00 83.87           H  
ATOM   4174  O   VAL A 277      -5.826   7.509  25.159  1.00 83.87           O  
ATOM   4175  CG1 VAL A 277      -6.381   5.376  22.835  1.00 83.87           C  
ATOM   4176 HG11 VAL A 277      -6.708   5.324  23.873  1.00 83.87           H  
ATOM   4177 HG12 VAL A 277      -6.697   4.460  22.336  1.00 83.87           H  
ATOM   4178 HG13 VAL A 277      -6.870   6.229  22.365  1.00 83.87           H  
ATOM   4179  CG2 VAL A 277      -4.479   5.442  21.270  1.00 83.87           C  
ATOM   4180 HG21 VAL A 277      -3.396   5.482  21.151  1.00 83.87           H  
ATOM   4181 HG22 VAL A 277      -4.844   4.500  20.859  1.00 83.87           H  
ATOM   4182 HG23 VAL A 277      -4.930   6.273  20.727  1.00 83.87           H  
ATOM   4183  N   THR A 278      -4.040   6.286  25.733  1.00 79.47           N  
ATOM   4184  H   THR A 278      -3.182   5.853  25.423  1.00 79.47           H  
ATOM   4185  CA  THR A 278      -4.380   6.146  27.150  1.00 79.47           C  
ATOM   4186  HA  THR A 278      -5.252   6.754  27.389  1.00 79.47           H  
ATOM   4187  C   THR A 278      -3.225   6.634  27.997  1.00 79.47           C  
ATOM   4188  CB  THR A 278      -4.708   4.692  27.524  1.00 79.47           C  
ATOM   4189  HB  THR A 278      -4.860   4.634  28.602  1.00 79.47           H  
ATOM   4190  O   THR A 278      -2.075   6.240  27.777  1.00 79.47           O  
ATOM   4191  CG2 THR A 278      -5.969   4.190  26.822  1.00 79.47           C  
ATOM   4192 HG21 THR A 278      -6.794   4.874  27.021  1.00 79.47           H  
ATOM   4193 HG22 THR A 278      -5.800   4.123  25.747  1.00 79.47           H  
ATOM   4194 HG23 THR A 278      -6.226   3.204  27.209  1.00 79.47           H  
ATOM   4195  OG1 THR A 278      -3.651   3.825  27.157  1.00 79.47           O  
ATOM   4196  HG1 THR A 278      -2.847   4.350  27.189  1.00 79.47           H  
ATOM   4197  N   PHE A 279      -3.524   7.445  29.003  1.00 74.49           N  
ATOM   4198  H   PHE A 279      -4.481   7.729  29.156  1.00 74.49           H  
ATOM   4199  CA  PHE A 279      -2.538   7.763  30.020  1.00 74.49           C  
ATOM   4200  HA  PHE A 279      -1.601   8.037  29.535  1.00 74.49           H  
ATOM   4201  C   PHE A 279      -2.299   6.523  30.889  1.00 74.49           C  
ATOM   4202  CB  PHE A 279      -3.018   8.964  30.833  1.00 74.49           C  
ATOM   4203  HB2 PHE A 279      -3.986   8.735  31.278  1.00 74.49           H  
ATOM   4204  HB3 PHE A 279      -3.158   9.816  30.168  1.00 74.49           H  
ATOM   4205  O   PHE A 279      -3.220   6.008  31.526  1.00 74.49           O  
ATOM   4206  CG  PHE A 279      -2.043   9.350  31.923  1.00 74.49           C  
ATOM   4207  CD1 PHE A 279      -2.295   8.977  33.256  1.00 74.49           C  
ATOM   4208  HD1 PHE A 279      -3.195   8.434  33.503  1.00 74.49           H  
ATOM   4209  CD2 PHE A 279      -0.871  10.059  31.602  1.00 74.49           C  
ATOM   4210  HD2 PHE A 279      -0.679  10.352  30.580  1.00 74.49           H  
ATOM   4211  CE1 PHE A 279      -1.384   9.324  34.268  1.00 74.49           C  
ATOM   4212  HE1 PHE A 279      -1.589   9.059  35.295  1.00 74.49           H  
ATOM   4213  CE2 PHE A 279       0.046  10.397  32.613  1.00 74.49           C  
ATOM   4214  HE2 PHE A 279       0.943  10.946  32.367  1.00 74.49           H  
ATOM   4215  CZ  PHE A 279      -0.212  10.030  33.946  1.00 74.49           C  
ATOM   4216  HZ  PHE A 279       0.487  10.296  34.725  1.00 74.49           H  
ATOM   4217  N   ARG A 280      -1.059   6.022  30.930  1.00 68.10           N  
ATOM   4218  H   ARG A 280      -0.338   6.466  30.381  1.00 68.10           H  
ATOM   4219  CA  ARG A 280      -0.702   4.954  31.867  1.00 68.10           C  
ATOM   4220  HA  ARG A 280      -1.520   4.235  31.900  1.00 68.10           H  
ATOM   4221  C   ARG A 280      -0.565   5.568  33.249  1.00 68.10           C  
ATOM   4222  CB  ARG A 280       0.564   4.211  31.420  1.00 68.10           C  
ATOM   4223  HB2 ARG A 280       1.417   4.890  31.413  1.00 68.10           H  
ATOM   4224  HB3 ARG A 280       0.410   3.830  30.410  1.00 68.10           H  
ATOM   4225  O   ARG A 280       0.446   6.200  33.543  1.00 68.10           O  
ATOM   4226  CG  ARG A 280       0.844   3.031  32.366  1.00 68.10           C  
ATOM   4227  HG2 ARG A 280      -0.039   2.394  32.419  1.00 68.10           H  
ATOM   4228  HG3 ARG A 280       1.068   3.403  33.366  1.00 68.10           H  
ATOM   4229  CD  ARG A 280       2.027   2.198  31.875  1.00 68.10           C  
ATOM   4230  HD2 ARG A 280       1.796   1.829  30.875  1.00 68.10           H  
ATOM   4231  HD3 ARG A 280       2.911   2.834  31.828  1.00 68.10           H  
ATOM   4232  NE  ARG A 280       2.284   1.065  32.783  1.00 68.10           N  
ATOM   4233  HE  ARG A 280       1.882   1.100  33.709  1.00 68.10           H  
ATOM   4234  NH1 ARG A 280       3.639  -0.155  31.398  1.00 68.10           N  
ATOM   4235 HH11 ARG A 280       4.197  -0.983  31.249  1.00 68.10           H  
ATOM   4236 HH12 ARG A 280       3.521   0.559  30.694  1.00 68.10           H  
ATOM   4237  NH2 ARG A 280       3.164  -0.902  33.468  1.00 68.10           N  
ATOM   4238 HH21 ARG A 280       2.769  -0.756  34.386  1.00 68.10           H  
ATOM   4239 HH22 ARG A 280       3.741  -1.724  33.356  1.00 68.10           H  
ATOM   4240  CZ  ARG A 280       3.026   0.006  32.547  1.00 68.10           C  
ATOM   4241  N   ASN A 281      -1.573   5.366  34.089  1.00 68.24           N  
ATOM   4242  H   ASN A 281      -2.410   4.906  33.760  1.00 68.24           H  
ATOM   4243  CA  ASN A 281      -1.487   5.795  35.469  1.00 68.24           C  
ATOM   4244  HA  ASN A 281      -1.055   6.796  35.463  1.00 68.24           H  
ATOM   4245  C   ASN A 281      -0.565   4.842  36.262  1.00 68.24           C  
ATOM   4246  CB  ASN A 281      -2.894   5.938  36.065  1.00 68.24           C  
ATOM   4247  HB2 ASN A 281      -3.376   4.963  36.130  1.00 68.24           H  
ATOM   4248  HB3 ASN A 281      -3.499   6.583  35.427  1.00 68.24           H  
ATOM   4249  O   ASN A 281      -0.924   3.676  36.441  1.00 68.24           O  
ATOM   4250  CG  ASN A 281      -2.813   6.574  37.439  1.00 68.24           C  
ATOM   4251  ND2 ASN A 281      -3.917   6.857  38.072  1.00 68.24           N  
ATOM   4252 HD21 ASN A 281      -4.817   6.643  37.667  1.00 68.24           H  
ATOM   4253 HD22 ASN A 281      -3.800   7.223  39.005  1.00 68.24           H  
ATOM   4254  OD1 ASN A 281      -1.747   6.858  37.949  1.00 68.24           O  
ATOM   4255  N   PRO A 282       0.604   5.302  36.752  1.00 68.94           N  
ATOM   4256  CA  PRO A 282       1.532   4.468  37.520  1.00 68.94           C  
ATOM   4257  HA  PRO A 282       1.814   3.593  36.935  1.00 68.94           H  
ATOM   4258  C   PRO A 282       0.952   3.964  38.852  1.00 68.94           C  
ATOM   4259  CB  PRO A 282       2.769   5.347  37.739  1.00 68.94           C  
ATOM   4260  HB2 PRO A 282       3.268   5.133  38.685  1.00 68.94           H  
ATOM   4261  HB3 PRO A 282       3.462   5.206  36.910  1.00 68.94           H  
ATOM   4262  O   PRO A 282       1.538   3.085  39.472  1.00 68.94           O  
ATOM   4263  CG  PRO A 282       2.212   6.768  37.700  1.00 68.94           C  
ATOM   4264  HG2 PRO A 282       2.975   7.497  37.426  1.00 68.94           H  
ATOM   4265  HG3 PRO A 282       1.763   7.017  38.662  1.00 68.94           H  
ATOM   4266  CD  PRO A 282       1.127   6.659  36.640  1.00 68.94           C  
ATOM   4267  HD2 PRO A 282       0.371   7.423  36.822  1.00 68.94           H  
ATOM   4268  HD3 PRO A 282       1.574   6.801  35.655  1.00 68.94           H  
ATOM   4269  N   THR A 283      -0.194   4.484  39.307  1.00 60.28           N  
ATOM   4270  H   THR A 283      -0.635   5.240  38.802  1.00 60.28           H  
ATOM   4271  CA  THR A 283      -0.862   3.999  40.527  1.00 60.28           C  
ATOM   4272  HA  THR A 283      -0.093   3.824  41.279  1.00 60.28           H  
ATOM   4273  C   THR A 283      -1.578   2.653  40.347  1.00 60.28           C  
ATOM   4274  CB  THR A 283      -1.857   5.035  41.095  1.00 60.28           C  
ATOM   4275  HB  THR A 283      -2.873   4.775  40.796  1.00 60.28           H  
ATOM   4276  O   THR A 283      -1.999   2.088  41.344  1.00 60.28           O  
ATOM   4277  CG2 THR A 283      -1.776   5.133  42.614  1.00 60.28           C  
ATOM   4278 HG21 THR A 283      -2.061   4.176  43.051  1.00 60.28           H  
ATOM   4279 HG22 THR A 283      -2.474   5.892  42.970  1.00 60.28           H  
ATOM   4280 HG23 THR A 283      -0.765   5.387  42.931  1.00 60.28           H  
ATOM   4281  OG1 THR A 283      -1.591   6.344  40.655  1.00 60.28           O  
ATOM   4282  HG1 THR A 283      -0.674   6.536  40.868  1.00 60.28           H  
ATOM   4283  N   PHE A 284      -1.717   2.140  39.116  1.00 55.54           N  
ATOM   4284  H   PHE A 284      -1.326   2.651  38.338  1.00 55.54           H  
ATOM   4285  CA  PHE A 284      -2.462   0.906  38.795  1.00 55.54           C  
ATOM   4286  HA  PHE A 284      -2.964   0.553  39.696  1.00 55.54           H  
ATOM   4287  C   PHE A 284      -1.574  -0.270  38.345  1.00 55.54           C  
ATOM   4288  CB  PHE A 284      -3.555   1.212  37.756  1.00 55.54           C  
ATOM   4289  HB2 PHE A 284      -3.976   0.278  37.384  1.00 55.54           H  
ATOM   4290  HB3 PHE A 284      -3.106   1.723  36.904  1.00 55.54           H  
ATOM   4291  O   PHE A 284      -2.087  -1.265  37.835  1.00 55.54           O  
ATOM   4292  CG  PHE A 284      -4.707   2.036  38.287  1.00 55.54           C  
ATOM   4293  CD1 PHE A 284      -5.861   1.406  38.788  1.00 55.54           C  
ATOM   4294  HD1 PHE A 284      -5.937   0.329  38.790  1.00 55.54           H  
ATOM   4295  CD2 PHE A 284      -4.610   3.433  38.326  1.00 55.54           C  
ATOM   4296  HD2 PHE A 284      -3.690   3.912  38.025  1.00 55.54           H  
ATOM   4297  CE1 PHE A 284      -6.928   2.171  39.289  1.00 55.54           C  
ATOM   4298  HE1 PHE A 284      -7.812   1.678  39.666  1.00 55.54           H  
ATOM   4299  CE2 PHE A 284      -5.664   4.189  38.862  1.00 55.54           C  
ATOM   4300  HE2 PHE A 284      -5.547   5.251  39.022  1.00 55.54           H  
ATOM   4301  CZ  PHE A 284      -6.835   3.568  39.319  1.00 55.54           C  
ATOM   4302  HZ  PHE A 284      -7.640   4.148  39.747  1.00 55.54           H  
ATOM   4303  N   ASP A 285      -0.248  -0.191  38.511  1.00 63.71           N  
ATOM   4304  H   ASP A 285       0.134   0.618  38.979  1.00 63.71           H  
ATOM   4305  CA  ASP A 285       0.576  -1.406  38.444  1.00 63.71           C  
ATOM   4306  HA  ASP A 285       0.398  -1.901  37.489  1.00 63.71           H  
ATOM   4307  C   ASP A 285       0.105  -2.364  39.567  1.00 63.71           C  
ATOM   4308  CB  ASP A 285       2.079  -1.060  38.533  1.00 63.71           C  
ATOM   4309  HB2 ASP A 285       2.625  -1.982  38.736  1.00 63.71           H  
ATOM   4310  HB3 ASP A 285       2.240  -0.392  39.380  1.00 63.71           H  
ATOM   4311  O   ASP A 285      -0.201  -1.893  40.662  1.00 63.71           O  
ATOM   4312  CG  ASP A 285       2.694  -0.435  37.258  1.00 63.71           C  
ATOM   4313  OD1 ASP A 285       2.224  -0.695  36.117  1.00 63.71           O  
ATOM   4314  OD2 ASP A 285       3.725   0.260  37.386  1.00 63.71           O  
ATOM   4315  N   GLU A 286       0.027  -3.683  39.300  1.00 57.67           N  
ATOM   4316  H   GLU A 286       0.292  -3.963  38.367  1.00 57.67           H  
ATOM   4317  CA  GLU A 286      -0.652  -4.741  40.106  1.00 57.67           C  
ATOM   4318  HA  GLU A 286      -1.726  -4.561  40.063  1.00 57.67           H  
ATOM   4319  C   GLU A 286      -0.302  -4.799  41.617  1.00 57.67           C  
ATOM   4320  CB  GLU A 286      -0.371  -6.129  39.473  1.00 57.67           C  
ATOM   4321  HB2 GLU A 286       0.707  -6.239  39.351  1.00 57.67           H  
ATOM   4322  HB3 GLU A 286      -0.710  -6.907  40.158  1.00 57.67           H  
ATOM   4323  O   GLU A 286      -0.856  -5.606  42.360  1.00 57.67           O  
ATOM   4324  CG  GLU A 286      -1.069  -6.386  38.123  1.00 57.67           C  
ATOM   4325  HG2 GLU A 286      -0.727  -5.640  37.406  1.00 57.67           H  
ATOM   4326  HG3 GLU A 286      -2.142  -6.253  38.260  1.00 57.67           H  
ATOM   4327  CD  GLU A 286      -0.796  -7.794  37.544  1.00 57.67           C  
ATOM   4328  OE1 GLU A 286      -1.608  -8.248  36.703  1.00 57.67           O  
ATOM   4329  OE2 GLU A 286       0.244  -8.402  37.892  1.00 57.67           O  
ATOM   4330  N   SER A 287       0.608  -3.950  42.092  1.00 58.37           N  
ATOM   4331  H   SER A 287       0.939  -3.257  41.437  1.00 58.37           H  
ATOM   4332  CA  SER A 287       1.022  -3.790  43.484  1.00 58.37           C  
ATOM   4333  HA  SER A 287       0.912  -4.752  43.985  1.00 58.37           H  
ATOM   4334  C   SER A 287       0.223  -2.778  44.326  1.00 58.37           C  
ATOM   4335  CB  SER A 287       2.512  -3.420  43.509  1.00 58.37           C  
ATOM   4336  HB2 SER A 287       2.820  -3.208  44.532  1.00 58.37           H  
ATOM   4337  HB3 SER A 287       3.091  -4.270  43.149  1.00 58.37           H  
ATOM   4338  O   SER A 287       0.530  -2.663  45.510  1.00 58.37           O  
ATOM   4339  OG  SER A 287       2.804  -2.298  42.689  1.00 58.37           O  
ATOM   4340  HG  SER A 287       2.054  -1.699  42.695  1.00 58.37           H  
ATOM   4341  N   ILE A 288      -0.719  -2.001  43.771  1.00 48.08           N  
ATOM   4342  H   ILE A 288      -0.955  -2.128  42.798  1.00 48.08           H  
ATOM   4343  CA  ILE A 288      -1.385  -0.902  44.508  1.00 48.08           C  
ATOM   4344  HA  ILE A 288      -1.165  -1.013  45.570  1.00 48.08           H  
ATOM   4345  C   ILE A 288      -2.918  -1.005  44.379  1.00 48.08           C  
ATOM   4346  CB  ILE A 288      -0.811   0.470  44.079  1.00 48.08           C  
ATOM   4347  HB  ILE A 288      -1.053   0.601  43.024  1.00 48.08           H  
ATOM   4348  O   ILE A 288      -3.465  -1.182  43.296  1.00 48.08           O  
ATOM   4349  CG1 ILE A 288       0.733   0.535  44.224  1.00 48.08           C  
ATOM   4350 HG12 ILE A 288       1.005   0.506  45.279  1.00 48.08           H  
ATOM   4351 HG13 ILE A 288       1.185  -0.329  43.737  1.00 48.08           H  
ATOM   4352  CG2 ILE A 288      -1.459   1.607  44.894  1.00 48.08           C  
ATOM   4353 HG21 ILE A 288      -1.076   2.575  44.571  1.00 48.08           H  
ATOM   4354 HG22 ILE A 288      -1.263   1.470  45.958  1.00 48.08           H  
ATOM   4355 HG23 ILE A 288      -2.536   1.618  44.724  1.00 48.08           H  
ATOM   4356  CD1 ILE A 288       1.380   1.758  43.561  1.00 48.08           C  
ATOM   4357 HD11 ILE A 288       2.465   1.654  43.594  1.00 48.08           H  
ATOM   4358 HD12 ILE A 288       1.104   2.672  44.086  1.00 48.08           H  
ATOM   4359 HD13 ILE A 288       1.063   1.824  42.520  1.00 48.08           H  
ATOM   4360  N   ASP A 289      -3.601  -0.946  45.521  1.00 47.22           N  
ATOM   4361  H   ASP A 289      -3.063  -0.751  46.353  1.00 47.22           H  
ATOM   4362  CA  ASP A 289      -4.934  -1.505  45.767  1.00 47.22           C  
ATOM   4363  HA  ASP A 289      -4.939  -2.517  45.360  1.00 47.22           H  
ATOM   4364  C   ASP A 289      -6.139  -0.734  45.163  1.00 47.22           C  
ATOM   4365  CB  ASP A 289      -5.110  -1.625  47.294  1.00 47.22           C  
ATOM   4366  HB2 ASP A 289      -5.131  -0.626  47.728  1.00 47.22           H  
ATOM   4367  HB3 ASP A 289      -6.074  -2.093  47.496  1.00 47.22           H  
ATOM   4368  O   ASP A 289      -6.359   0.438  45.457  1.00 47.22           O  
ATOM   4369  CG  ASP A 289      -4.018  -2.456  47.980  1.00 47.22           C  
ATOM   4370  OD1 ASP A 289      -3.876  -3.639  47.604  1.00 47.22           O  
ATOM   4371  OD2 ASP A 289      -3.355  -1.905  48.889  1.00 47.22           O  
ATOM   4372  N   ILE A 290      -6.943  -1.454  44.365  1.00 55.30           N  
ATOM   4373  H   ILE A 290      -6.440  -2.233  43.966  1.00 55.30           H  
ATOM   4374  CA  ILE A 290      -8.421  -1.615  44.184  1.00 55.30           C  
ATOM   4375  HA  ILE A 290      -8.551  -1.621  43.102  1.00 55.30           H  
ATOM   4376  C   ILE A 290      -9.441  -0.521  44.646  1.00 55.30           C  
ATOM   4377  CB  ILE A 290      -8.831  -3.059  44.664  1.00 55.30           C  
ATOM   4378  HB  ILE A 290      -8.893  -3.042  45.752  1.00 55.30           H  
ATOM   4379  O   ILE A 290     -10.645  -0.745  44.555  1.00 55.30           O  
ATOM   4380  CG1 ILE A 290      -7.791  -4.153  44.272  1.00 55.30           C  
ATOM   4381 HG12 ILE A 290      -7.763  -4.257  43.188  1.00 55.30           H  
ATOM   4382 HG13 ILE A 290      -6.794  -3.862  44.604  1.00 55.30           H  
ATOM   4383  CG2 ILE A 290     -10.205  -3.513  44.105  1.00 55.30           C  
ATOM   4384 HG21 ILE A 290     -10.354  -4.590  44.173  1.00 55.30           H  
ATOM   4385 HG22 ILE A 290     -10.297  -3.216  43.061  1.00 55.30           H  
ATOM   4386 HG23 ILE A 290     -11.019  -3.066  44.676  1.00 55.30           H  
ATOM   4387  CD1 ILE A 290      -8.001  -5.536  44.908  1.00 55.30           C  
ATOM   4388 HD11 ILE A 290      -8.847  -6.058  44.462  1.00 55.30           H  
ATOM   4389 HD12 ILE A 290      -8.152  -5.432  45.982  1.00 55.30           H  
ATOM   4390 HD13 ILE A 290      -7.110  -6.141  44.738  1.00 55.30           H  
ATOM   4391  N   ILE A 291      -9.079   0.669  45.136  1.00 57.10           N  
ATOM   4392  H   ILE A 291      -8.091   0.860  45.222  1.00 57.10           H  
ATOM   4393  CA  ILE A 291     -10.067   1.574  45.788  1.00 57.10           C  
ATOM   4394  HA  ILE A 291     -11.013   1.042  45.890  1.00 57.10           H  
ATOM   4395  C   ILE A 291     -10.489   2.796  44.936  1.00 57.10           C  
ATOM   4396  CB  ILE A 291      -9.654   1.845  47.262  1.00 57.10           C  
ATOM   4397  HB  ILE A 291      -8.659   2.290  47.266  1.00 57.10           H  
ATOM   4398  O   ILE A 291     -11.442   3.485  45.290  1.00 57.10           O  
ATOM   4399  CG1 ILE A 291      -9.599   0.489  48.021  1.00 57.10           C  
ATOM   4400 HG12 ILE A 291     -10.579   0.014  47.984  1.00 57.10           H  
ATOM   4401 HG13 ILE A 291      -8.891  -0.173  47.523  1.00 57.10           H  
ATOM   4402  CG2 ILE A 291     -10.616   2.803  47.995  1.00 57.10           C  
ATOM   4403 HG21 ILE A 291     -10.564   3.795  47.546  1.00 57.10           H  
ATOM   4404 HG22 ILE A 291     -10.326   2.927  49.038  1.00 57.10           H  
ATOM   4405 HG23 ILE A 291     -11.639   2.431  47.935  1.00 57.10           H  
ATOM   4406  CD1 ILE A 291      -9.148   0.563  49.486  1.00 57.10           C  
ATOM   4407 HD11 ILE A 291      -9.918   1.022  50.105  1.00 57.10           H  
ATOM   4408 HD12 ILE A 291      -8.222   1.133  49.561  1.00 57.10           H  
ATOM   4409 HD13 ILE A 291      -8.970  -0.447  49.855  1.00 57.10           H  
ATOM   4410  N   PHE A 292      -9.886   3.042  43.767  1.00 55.95           N  
ATOM   4411  H   PHE A 292      -9.177   2.396  43.450  1.00 55.95           H  
ATOM   4412  CA  PHE A 292     -10.123   4.273  42.981  1.00 55.95           C  
ATOM   4413  HA  PHE A 292     -10.932   4.834  43.450  1.00 55.95           H  
ATOM   4414  C   PHE A 292     -10.642   4.055  41.542  1.00 55.95           C  
ATOM   4415  CB  PHE A 292      -8.883   5.177  43.077  1.00 55.95           C  
ATOM   4416  HB2 PHE A 292      -8.936   5.954  42.315  1.00 55.95           H  
ATOM   4417  HB3 PHE A 292      -7.986   4.591  42.877  1.00 55.95           H  
ATOM   4418  O   PHE A 292     -10.434   4.893  40.667  1.00 55.95           O  
ATOM   4419  CG  PHE A 292      -8.756   5.890  44.410  1.00 55.95           C  
ATOM   4420  CD1 PHE A 292      -9.453   7.095  44.623  1.00 55.95           C  
ATOM   4421  HD1 PHE A 292     -10.081   7.501  43.843  1.00 55.95           H  
ATOM   4422  CD2 PHE A 292      -7.951   5.359  45.435  1.00 55.95           C  
ATOM   4423  HD2 PHE A 292      -7.420   4.432  45.278  1.00 55.95           H  
ATOM   4424  CE1 PHE A 292      -9.340   7.771  45.850  1.00 55.95           C  
ATOM   4425  HE1 PHE A 292      -9.882   8.692  46.007  1.00 55.95           H  
ATOM   4426  CE2 PHE A 292      -7.839   6.035  46.664  1.00 55.95           C  
ATOM   4427  HE2 PHE A 292      -7.222   5.620  47.447  1.00 55.95           H  
ATOM   4428  CZ  PHE A 292      -8.530   7.242  46.871  1.00 55.95           C  
ATOM   4429  HZ  PHE A 292      -8.446   7.758  47.816  1.00 55.95           H  
ATOM   4430  N   ASP A 293     -11.354   2.958  41.280  1.00 57.32           N  
ATOM   4431  H   ASP A 293     -11.445   2.273  42.017  1.00 57.32           H  
ATOM   4432  CA  ASP A 293     -11.662   2.513  39.909  1.00 57.32           C  
ATOM   4433  HA  ASP A 293     -10.737   2.524  39.333  1.00 57.32           H  
ATOM   4434  C   ASP A 293     -12.651   3.388  39.111  1.00 57.32           C  
ATOM   4435  CB  ASP A 293     -12.170   1.059  39.951  1.00 57.32           C  
ATOM   4436  HB2 ASP A 293     -12.942   0.970  40.716  1.00 57.32           H  
ATOM   4437  HB3 ASP A 293     -12.628   0.819  38.992  1.00 57.32           H  
ATOM   4438  O   ASP A 293     -12.664   3.304  37.886  1.00 57.32           O  
ATOM   4439  CG  ASP A 293     -11.072   0.019  40.201  1.00 57.32           C  
ATOM   4440  OD1 ASP A 293      -9.878   0.391  40.170  1.00 57.32           O  
ATOM   4441  OD2 ASP A 293     -11.449  -1.154  40.414  1.00 57.32           O  
ATOM   4442  N   GLN A 294     -13.483   4.225  39.746  1.00 54.63           N  
ATOM   4443  H   GLN A 294     -13.414   4.299  40.751  1.00 54.63           H  
ATOM   4444  CA  GLN A 294     -14.526   4.979  39.022  1.00 54.63           C  
ATOM   4445  HA  GLN A 294     -14.722   4.474  38.077  1.00 54.63           H  
ATOM   4446  C   GLN A 294     -14.096   6.388  38.597  1.00 54.63           C  
ATOM   4447  CB  GLN A 294     -15.854   4.958  39.796  1.00 54.63           C  
ATOM   4448  HB2 GLN A 294     -16.507   5.737  39.402  1.00 54.63           H  
ATOM   4449  HB3 GLN A 294     -15.679   5.149  40.855  1.00 54.63           H  
ATOM   4450  O   GLN A 294     -14.226   6.719  37.422  1.00 54.63           O  
ATOM   4451  CG  GLN A 294     -16.546   3.599  39.596  1.00 54.63           C  
ATOM   4452  HG2 GLN A 294     -15.889   2.806  39.954  1.00 54.63           H  
ATOM   4453  HG3 GLN A 294     -16.709   3.444  38.530  1.00 54.63           H  
ATOM   4454  CD  GLN A 294     -17.890   3.465  40.301  1.00 54.63           C  
ATOM   4455  NE2 GLN A 294     -18.617   2.401  40.034  1.00 54.63           N  
ATOM   4456 HE21 GLN A 294     -19.507   2.360  40.509  1.00 54.63           H  
ATOM   4457 HE22 GLN A 294     -18.247   1.681  39.430  1.00 54.63           H  
ATOM   4458  OE1 GLN A 294     -18.330   4.268  41.103  1.00 54.63           O  
ATOM   4459  N   ASP A 295     -13.513   7.189  39.491  1.00 51.56           N  
ATOM   4460  H   ASP A 295     -13.486   6.910  40.461  1.00 51.56           H  
ATOM   4461  CA  ASP A 295     -13.106   8.565  39.149  1.00 51.56           C  
ATOM   4462  HA  ASP A 295     -13.892   9.034  38.557  1.00 51.56           H  
ATOM   4463  C   ASP A 295     -11.827   8.604  38.299  1.00 51.56           C  
ATOM   4464  CB  ASP A 295     -12.918   9.389  40.432  1.00 51.56           C  
ATOM   4465  HB2 ASP A 295     -12.450  10.338  40.169  1.00 51.56           H  
ATOM   4466  HB3 ASP A 295     -12.240   8.858  41.101  1.00 51.56           H  
ATOM   4467  O   ASP A 295     -11.598   9.536  37.526  1.00 51.56           O  
ATOM   4468  CG  ASP A 295     -14.226   9.704  41.168  1.00 51.56           C  
ATOM   4469  OD1 ASP A 295     -15.309   9.600  40.552  1.00 51.56           O  
ATOM   4470  OD2 ASP A 295     -14.125  10.054  42.365  1.00 51.56           O  
ATOM   4471  N   VAL A 296     -10.987   7.571  38.407  1.00 56.41           N  
ATOM   4472  H   VAL A 296     -11.213   6.831  39.056  1.00 56.41           H  
ATOM   4473  CA  VAL A 296      -9.745   7.488  37.634  1.00 56.41           C  
ATOM   4474  HA  VAL A 296      -9.387   8.507  37.484  1.00 56.41           H  
ATOM   4475  C   VAL A 296      -9.980   6.909  36.242  1.00 56.41           C  
ATOM   4476  CB  VAL A 296      -8.644   6.737  38.399  1.00 56.41           C  
ATOM   4477  HB  VAL A 296      -8.890   5.676  38.454  1.00 56.41           H  
ATOM   4478  O   VAL A 296      -9.186   7.180  35.347  1.00 56.41           O  
ATOM   4479  CG1 VAL A 296      -7.298   6.919  37.680  1.00 56.41           C  
ATOM   4480 HG11 VAL A 296      -7.140   6.094  36.986  1.00 56.41           H  
ATOM   4481 HG12 VAL A 296      -7.280   7.859  37.128  1.00 56.41           H  
ATOM   4482 HG13 VAL A 296      -6.494   6.971  38.414  1.00 56.41           H  
ATOM   4483  CG2 VAL A 296      -8.470   7.284  39.824  1.00 56.41           C  
ATOM   4484 HG21 VAL A 296      -8.179   8.333  39.788  1.00 56.41           H  
ATOM   4485 HG22 VAL A 296      -9.400   7.202  40.387  1.00 56.41           H  
ATOM   4486 HG23 VAL A 296      -7.708   6.709  40.351  1.00 56.41           H  
ATOM   4487  N   ALA A 297     -11.084   6.192  36.011  1.00 57.13           N  
ATOM   4488  H   ALA A 297     -11.737   6.035  36.765  1.00 57.13           H  
ATOM   4489  CA  ALA A 297     -11.442   5.707  34.680  1.00 57.13           C  
ATOM   4490  HA  ALA A 297     -10.600   5.144  34.276  1.00 57.13           H  
ATOM   4491  C   ALA A 297     -11.725   6.865  33.711  1.00 57.13           C  
ATOM   4492  CB  ALA A 297     -12.638   4.758  34.800  1.00 57.13           C  
ATOM   4493  HB1 ALA A 297     -12.929   4.413  33.807  1.00 57.13           H  
ATOM   4494  HB2 ALA A 297     -12.364   3.895  35.407  1.00 57.13           H  
ATOM   4495  HB3 ALA A 297     -13.483   5.271  35.258  1.00 57.13           H  
ATOM   4496  O   ALA A 297     -11.212   6.859  32.594  1.00 57.13           O  
ATOM   4497  N   ASP A 298     -12.450   7.896  34.154  1.00 56.46           N  
ATOM   4498  H   ASP A 298     -12.890   7.824  35.061  1.00 56.46           H  
ATOM   4499  CA  ASP A 298     -12.790   9.052  33.314  1.00 56.46           C  
ATOM   4500  HA  ASP A 298     -13.106   8.697  32.333  1.00 56.46           H  
ATOM   4501  C   ASP A 298     -11.585   9.972  33.055  1.00 56.46           C  
ATOM   4502  CB  ASP A 298     -13.978   9.807  33.933  1.00 56.46           C  
ATOM   4503  HB2 ASP A 298     -14.054  10.781  33.450  1.00 56.46           H  
ATOM   4504  HB3 ASP A 298     -13.786   9.974  34.993  1.00 56.46           H  
ATOM   4505  O   ASP A 298     -11.456  10.540  31.969  1.00 56.46           O  
ATOM   4506  CG  ASP A 298     -15.330   9.092  33.755  1.00 56.46           C  
ATOM   4507  OD1 ASP A 298     -15.410   8.134  32.949  1.00 56.46           O  
ATOM   4508  OD2 ASP A 298     -16.307   9.554  34.384  1.00 56.46           O  
ATOM   4509  N   VAL A 299     -10.645  10.067  34.002  1.00 53.84           N  
ATOM   4510  H   VAL A 299     -10.822   9.606  34.883  1.00 53.84           H  
ATOM   4511  CA  VAL A 299      -9.386  10.816  33.818  1.00 53.84           C  
ATOM   4512  HA  VAL A 299      -9.605  11.718  33.246  1.00 53.84           H  
ATOM   4513  C   VAL A 299      -8.366  10.017  32.996  1.00 53.84           C  
ATOM   4514  CB  VAL A 299      -8.810  11.257  35.178  1.00 53.84           C  
ATOM   4515  HB  VAL A 299      -8.626  10.376  35.792  1.00 53.84           H  
ATOM   4516  O   VAL A 299      -7.648  10.593  32.181  1.00 53.84           O  
ATOM   4517  CG1 VAL A 299      -7.492  12.032  35.030  1.00 53.84           C  
ATOM   4518 HG11 VAL A 299      -7.634  12.885  34.366  1.00 53.84           H  
ATOM   4519 HG12 VAL A 299      -6.718  11.384  34.619  1.00 53.84           H  
ATOM   4520 HG13 VAL A 299      -7.157  12.385  36.006  1.00 53.84           H  
ATOM   4521  CG2 VAL A 299      -9.794  12.177  35.915  1.00 53.84           C  
ATOM   4522 HG21 VAL A 299     -10.728  11.650  36.113  1.00 53.84           H  
ATOM   4523 HG22 VAL A 299      -9.374  12.479  36.875  1.00 53.84           H  
ATOM   4524 HG23 VAL A 299     -10.006  13.061  35.314  1.00 53.84           H  
ATOM   4525  N   ALA A 300      -8.322   8.690  33.143  1.00 54.69           N  
ATOM   4526  H   ALA A 300      -8.919   8.257  33.833  1.00 54.69           H  
ATOM   4527  CA  ALA A 300      -7.472   7.808  32.338  1.00 54.69           C  
ATOM   4528  HA  ALA A 300      -6.467   8.228  32.312  1.00 54.69           H  
ATOM   4529  C   ALA A 300      -7.944   7.686  30.876  1.00 54.69           C  
ATOM   4530  CB  ALA A 300      -7.399   6.434  33.013  1.00 54.69           C  
ATOM   4531  HB1 ALA A 300      -7.001   6.536  34.022  1.00 54.69           H  
ATOM   4532  HB2 ALA A 300      -6.740   5.782  32.440  1.00 54.69           H  
ATOM   4533  HB3 ALA A 300      -8.392   5.987  33.054  1.00 54.69           H  
ATOM   4534  O   ALA A 300      -7.153   7.302  30.009  1.00 54.69           O  
ATOM   4535  N   LEU A 301      -9.205   8.037  30.593  1.00 60.31           N  
ATOM   4536  H   LEU A 301      -9.819   8.247  31.368  1.00 60.31           H  
ATOM   4537  CA  LEU A 301      -9.771   8.111  29.243  1.00 60.31           C  
ATOM   4538  HA  LEU A 301      -9.416   7.252  28.674  1.00 60.31           H  
ATOM   4539  C   LEU A 301      -9.315   9.348  28.452  1.00 60.31           C  
ATOM   4540  CB  LEU A 301     -11.310   8.057  29.340  1.00 60.31           C  
ATOM   4541  HB2 LEU A 301     -11.745   8.496  28.443  1.00 60.31           H  
ATOM   4542  HB3 LEU A 301     -11.631   8.669  30.183  1.00 60.31           H  
ATOM   4543  O   LEU A 301      -9.468   9.367  27.229  1.00 60.31           O  
ATOM   4544  CG  LEU A 301     -11.880   6.636  29.502  1.00 60.31           C  
ATOM   4545  HG  LEU A 301     -11.313   6.081  30.248  1.00 60.31           H  
ATOM   4546  CD1 LEU A 301     -13.350   6.693  29.923  1.00 60.31           C  
ATOM   4547 HD11 LEU A 301     -13.758   5.686  30.000  1.00 60.31           H  
ATOM   4548 HD12 LEU A 301     -13.929   7.279  29.209  1.00 60.31           H  
ATOM   4549 HD13 LEU A 301     -13.432   7.157  30.906  1.00 60.31           H  
ATOM   4550  CD2 LEU A 301     -11.818   5.849  28.189  1.00 60.31           C  
ATOM   4551 HD21 LEU A 301     -12.240   4.856  28.340  1.00 60.31           H  
ATOM   4552 HD22 LEU A 301     -10.781   5.742  27.870  1.00 60.31           H  
ATOM   4553 HD23 LEU A 301     -12.379   6.375  27.416  1.00 60.31           H  
ATOM   4554  N   ALA A 302      -8.740  10.367  29.099  1.00 67.28           N  
ATOM   4555  H   ALA A 302      -8.609  10.309  30.099  1.00 67.28           H  
ATOM   4556  CA  ALA A 302      -8.193  11.516  28.389  1.00 67.28           C  
ATOM   4557  HA  ALA A 302      -8.914  11.827  27.633  1.00 67.28           H  
ATOM   4558  C   ALA A 302      -6.887  11.125  27.673  1.00 67.28           C  
ATOM   4559  CB  ALA A 302      -8.025  12.688  29.363  1.00 67.28           C  
ATOM   4560  HB1 ALA A 302      -7.655  13.561  28.825  1.00 67.28           H  
ATOM   4561  HB2 ALA A 302      -8.985  12.926  29.823  1.00 67.28           H  
ATOM   4562  HB3 ALA A 302      -7.312  12.422  30.143  1.00 67.28           H  
ATOM   4563  O   ALA A 302      -5.854  10.889  28.304  1.00 67.28           O  
ATOM   4564  N   ALA A 303      -6.938  11.052  26.340  1.00 77.03           N  
ATOM   4565  H   ALA A 303      -7.833  11.165  25.887  1.00 77.03           H  
ATOM   4566  CA  ALA A 303      -5.767  10.785  25.513  1.00 77.03           C  
ATOM   4567  HA  ALA A 303      -5.365   9.819  25.818  1.00 77.03           H  
ATOM   4568  C   ALA A 303      -4.705  11.886  25.716  1.00 77.03           C  
ATOM   4569  CB  ALA A 303      -6.193  10.670  24.043  1.00 77.03           C  
ATOM   4570  HB1 ALA A 303      -6.924   9.870  23.932  1.00 77.03           H  
ATOM   4571  HB2 ALA A 303      -5.322  10.440  23.428  1.00 77.03           H  
ATOM   4572  HB3 ALA A 303      -6.623  11.613  23.704  1.00 77.03           H  
ATOM   4573  O   ALA A 303      -5.039  13.066  25.578  1.00 77.03           O  
ATOM   4574  N   PRO A 304      -3.432  11.540  26.008  1.00 81.50           N  
ATOM   4575  CA  PRO A 304      -2.361  12.528  26.183  1.00 81.50           C  
ATOM   4576  HA  PRO A 304      -2.592  13.143  27.052  1.00 81.50           H  
ATOM   4577  C   PRO A 304      -2.162  13.441  24.969  1.00 81.50           C  
ATOM   4578  CB  PRO A 304      -1.098  11.703  26.457  1.00 81.50           C  
ATOM   4579  HB2 PRO A 304      -0.619  11.417  25.520  1.00 81.50           H  
ATOM   4580  HB3 PRO A 304      -0.399  12.238  27.099  1.00 81.50           H  
ATOM   4581  O   PRO A 304      -1.753  14.591  25.113  1.00 81.50           O  
ATOM   4582  CG  PRO A 304      -1.657  10.458  27.140  1.00 81.50           C  
ATOM   4583  HG2 PRO A 304      -1.890  10.688  28.180  1.00 81.50           H  
ATOM   4584  HG3 PRO A 304      -0.975   9.609  27.086  1.00 81.50           H  
ATOM   4585  CD  PRO A 304      -2.951  10.213  26.373  1.00 81.50           C  
ATOM   4586  HD2 PRO A 304      -2.747   9.632  25.473  1.00 81.50           H  
ATOM   4587  HD3 PRO A 304      -3.657   9.688  27.016  1.00 81.50           H  
ATOM   4588  N   GLU A 305      -2.460  12.932  23.773  1.00 86.05           N  
ATOM   4589  H   GLU A 305      -2.822  11.990  23.732  1.00 86.05           H  
ATOM   4590  CA  GLU A 305      -2.409  13.679  22.524  1.00 86.05           C  
ATOM   4591  HA  GLU A 305      -2.023  14.679  22.722  1.00 86.05           H  
ATOM   4592  C   GLU A 305      -3.825  13.824  21.949  1.00 86.05           C  
ATOM   4593  CB  GLU A 305      -1.403  12.984  21.595  1.00 86.05           C  
ATOM   4594  HB2 GLU A 305      -0.477  12.868  22.159  1.00 86.05           H  
ATOM   4595  HB3 GLU A 305      -1.766  11.987  21.345  1.00 86.05           H  
ATOM   4596  O   GLU A 305      -4.525  12.838  21.714  1.00 86.05           O  
ATOM   4597  CG  GLU A 305      -1.080  13.772  20.313  1.00 86.05           C  
ATOM   4598  HG2 GLU A 305      -1.952  13.755  19.660  1.00 86.05           H  
ATOM   4599  HG3 GLU A 305      -0.883  14.808  20.587  1.00 86.05           H  
ATOM   4600  CD  GLU A 305       0.151  13.214  19.563  1.00 86.05           C  
ATOM   4601  OE1 GLU A 305       0.609  13.848  18.592  1.00 86.05           O  
ATOM   4602  OE2 GLU A 305       0.691  12.155  19.960  1.00 86.05           O  
ATOM   4603  N   ALA A 306      -4.249  15.071  21.711  1.00 87.32           N  
ATOM   4604  H   ALA A 306      -3.632  15.836  21.944  1.00 87.32           H  
ATOM   4605  CA  ALA A 306      -5.621  15.404  21.312  1.00 87.32           C  
ATOM   4606  HA  ALA A 306      -6.299  15.079  22.102  1.00 87.32           H  
ATOM   4607  C   ALA A 306      -6.061  14.709  20.011  1.00 87.32           C  
ATOM   4608  CB  ALA A 306      -5.715  16.928  21.175  1.00 87.32           C  
ATOM   4609  HB1 ALA A 306      -5.044  17.277  20.390  1.00 87.32           H  
ATOM   4610  HB2 ALA A 306      -5.449  17.403  22.119  1.00 87.32           H  
ATOM   4611  HB3 ALA A 306      -6.737  17.206  20.917  1.00 87.32           H  
ATOM   4612  O   ALA A 306      -7.227  14.348  19.843  1.00 87.32           O  
ATOM   4613  N   ASP A 307      -5.118  14.454  19.104  1.00 88.59           N  
ATOM   4614  H   ASP A 307      -4.186  14.807  19.269  1.00 88.59           H  
ATOM   4615  CA  ASP A 307      -5.376  13.763  17.841  1.00 88.59           C  
ATOM   4616  HA  ASP A 307      -6.165  14.292  17.307  1.00 88.59           H  
ATOM   4617  C   ASP A 307      -5.850  12.319  18.036  1.00 88.59           C  
ATOM   4618  CB  ASP A 307      -4.097  13.790  16.997  1.00 88.59           C  
ATOM   4619  HB2 ASP A 307      -4.213  13.088  16.171  1.00 88.59           H  
ATOM   4620  HB3 ASP A 307      -3.253  13.455  17.600  1.00 88.59           H  
ATOM   4621  O   ASP A 307      -6.588  11.790  17.188  1.00 88.59           O  
ATOM   4622  CG  ASP A 307      -3.803  15.172  16.408  1.00 88.59           C  
ATOM   4623  OD1 ASP A 307      -4.734  16.009  16.382  1.00 88.59           O  
ATOM   4624  OD2 ASP A 307      -2.675  15.341  15.911  1.00 88.59           O  
ATOM   4625  N   PHE A 308      -5.472  11.710  19.165  1.00 88.26           N  
ATOM   4626  H   PHE A 308      -4.940  12.246  19.836  1.00 88.26           H  
ATOM   4627  CA  PHE A 308      -5.791  10.337  19.534  1.00 88.26           C  
ATOM   4628  HA  PHE A 308      -6.056   9.833  18.604  1.00 88.26           H  
ATOM   4629  C   PHE A 308      -7.019  10.193  20.438  1.00 88.26           C  
ATOM   4630  CB  PHE A 308      -4.550   9.637  20.094  1.00 88.26           C  
ATOM   4631  HB2 PHE A 308      -4.829   8.665  20.501  1.00 88.26           H  
ATOM   4632  HB3 PHE A 308      -4.162  10.231  20.921  1.00 88.26           H  
ATOM   4633  O   PHE A 308      -7.365   9.072  20.821  1.00 88.26           O  
ATOM   4634  CG  PHE A 308      -3.452   9.431  19.070  1.00 88.26           C  
ATOM   4635  CD1 PHE A 308      -3.364   8.234  18.334  1.00 88.26           C  
ATOM   4636  HD1 PHE A 308      -4.057   7.428  18.525  1.00 88.26           H  
ATOM   4637  CD2 PHE A 308      -2.502  10.442  18.860  1.00 88.26           C  
ATOM   4638  HD2 PHE A 308      -2.567  11.369  19.411  1.00 88.26           H  
ATOM   4639  CE1 PHE A 308      -2.341   8.053  17.390  1.00 88.26           C  
ATOM   4640  HE1 PHE A 308      -2.271   7.129  16.834  1.00 88.26           H  
ATOM   4641  CE2 PHE A 308      -1.455  10.252  17.948  1.00 88.26           C  
ATOM   4642  HE2 PHE A 308      -0.709  11.024  17.828  1.00 88.26           H  
ATOM   4643  CZ  PHE A 308      -1.375   9.055  17.219  1.00 88.26           C  
ATOM   4644  HZ  PHE A 308      -0.539   8.888  16.555  1.00 88.26           H  
ATOM   4645  N   ALA A 309      -7.721  11.295  20.713  1.00 86.62           N  
ATOM   4646  H   ALA A 309      -7.374  12.191  20.402  1.00 86.62           H  
ATOM   4647  CA  ALA A 309      -8.988  11.260  21.428  1.00 86.62           C  
ATOM   4648  HA  ALA A 309      -8.804  10.833  22.414  1.00 86.62           H  
ATOM   4649  C   ALA A 309     -10.019  10.365  20.710  1.00 86.62           C  
ATOM   4650  CB  ALA A 309      -9.490  12.693  21.625  1.00 86.62           C  
ATOM   4651  HB1 ALA A 309     -10.421  12.680  22.193  1.00 86.62           H  
ATOM   4652  HB2 ALA A 309      -8.749  13.274  22.174  1.00 86.62           H  
ATOM   4653  HB3 ALA A 309      -9.673  13.162  20.658  1.00 86.62           H  
ATOM   4654  O   ALA A 309     -10.099  10.326  19.473  1.00 86.62           O  
ATOM   4655  N   ASP A 310     -10.803   9.638  21.509  1.00 84.15           N  
ATOM   4656  H   ASP A 310     -10.747   9.822  22.501  1.00 84.15           H  
ATOM   4657  CA  ASP A 310     -11.908   8.768  21.091  1.00 84.15           C  
ATOM   4658  HA  ASP A 310     -12.270   8.286  21.999  1.00 84.15           H  
ATOM   4659  C   ASP A 310     -11.532   7.619  20.142  1.00 84.15           C  
ATOM   4660  CB  ASP A 310     -13.079   9.608  20.554  1.00 84.15           C  
ATOM   4661  HB2 ASP A 310     -12.791  10.067  19.608  1.00 84.15           H  
ATOM   4662  HB3 ASP A 310     -13.930   8.955  20.358  1.00 84.15           H  
ATOM   4663  O   ASP A 310     -12.376   7.111  19.401  1.00 84.15           O  
ATOM   4664  CG  ASP A 310     -13.536  10.686  21.532  1.00 84.15           C  
ATOM   4665  OD1 ASP A 310     -13.476  10.419  22.752  1.00 84.15           O  
ATOM   4666  OD2 ASP A 310     -13.953  11.752  21.029  1.00 84.15           O  
ATOM   4667  N   ILE A 311     -10.279   7.168  20.107  1.00 87.38           N  
ATOM   4668  H   ILE A 311      -9.586   7.606  20.698  1.00 87.38           H  
ATOM   4669  CA  ILE A 311      -9.907   6.039  19.245  1.00 87.38           C  
ATOM   4670  HA  ILE A 311     -10.441   6.147  18.301  1.00 87.38           H  
ATOM   4671  C   ILE A 311     -10.347   4.705  19.857  1.00 87.38           C  
ATOM   4672  CB  ILE A 311      -8.414   6.070  18.899  1.00 87.38           C  
ATOM   4673  HB  ILE A 311      -7.835   6.141  19.820  1.00 87.38           H  
ATOM   4674  O   ILE A 311      -9.922   4.328  20.942  1.00 87.38           O  
ATOM   4675  CG1 ILE A 311      -8.135   7.298  18.011  1.00 87.38           C  
ATOM   4676 HG12 ILE A 311      -8.523   8.199  18.486  1.00 87.38           H  
ATOM   4677 HG13 ILE A 311      -8.626   7.183  17.045  1.00 87.38           H  
ATOM   4678  CG2 ILE A 311      -8.016   4.782  18.151  1.00 87.38           C  
ATOM   4679 HG21 ILE A 311      -8.646   4.644  17.272  1.00 87.38           H  
ATOM   4680 HG22 ILE A 311      -8.099   3.923  18.816  1.00 87.38           H  
ATOM   4681 HG23 ILE A 311      -6.972   4.846  17.843  1.00 87.38           H  
ATOM   4682  CD1 ILE A 311      -6.644   7.500  17.799  1.00 87.38           C  
ATOM   4683 HD11 ILE A 311      -6.211   6.703  17.194  1.00 87.38           H  
ATOM   4684 HD12 ILE A 311      -6.160   7.540  18.775  1.00 87.38           H  
ATOM   4685 HD13 ILE A 311      -6.492   8.434  17.259  1.00 87.38           H  
ATOM   4686  N   VAL A 312     -11.123   3.925  19.095  1.00 86.30           N  
ATOM   4687  H   VAL A 312     -11.458   4.317  18.227  1.00 86.30           H  
ATOM   4688  CA  VAL A 312     -11.524   2.551  19.464  1.00 86.30           C  
ATOM   4689  HA  VAL A 312     -11.717   2.509  20.536  1.00 86.30           H  
ATOM   4690  C   VAL A 312     -10.429   1.547  19.137  1.00 86.30           C  
ATOM   4691  CB  VAL A 312     -12.791   2.108  18.702  1.00 86.30           C  
ATOM   4692  HB  VAL A 312     -12.566   2.042  17.637  1.00 86.30           H  
ATOM   4693  O   VAL A 312     -10.164   0.607  19.882  1.00 86.30           O  
ATOM   4694  CG1 VAL A 312     -13.308   0.740  19.166  1.00 86.30           C  
ATOM   4695 HG11 VAL A 312     -13.510   0.768  20.237  1.00 86.30           H  
ATOM   4696 HG12 VAL A 312     -14.224   0.485  18.635  1.00 86.30           H  
ATOM   4697 HG13 VAL A 312     -12.571  -0.038  18.967  1.00 86.30           H  
ATOM   4698  CG2 VAL A 312     -13.934   3.094  18.867  1.00 86.30           C  
ATOM   4699 HG21 VAL A 312     -13.655   4.036  18.395  1.00 86.30           H  
ATOM   4700 HG22 VAL A 312     -14.132   3.239  19.929  1.00 86.30           H  
ATOM   4701 HG23 VAL A 312     -14.832   2.722  18.373  1.00 86.30           H  
ATOM   4702  N   LYS A 313      -9.843   1.684  17.945  1.00 88.99           N  
ATOM   4703  H   LYS A 313     -10.077   2.504  17.404  1.00 88.99           H  
ATOM   4704  CA  LYS A 313      -8.948   0.679  17.378  1.00 88.99           C  
ATOM   4705  HA  LYS A 313      -8.456   0.155  18.198  1.00 88.99           H  
ATOM   4706  C   LYS A 313      -7.886   1.340  16.526  1.00 88.99           C  
ATOM   4707  CB  LYS A 313      -9.784  -0.328  16.571  1.00 88.99           C  
ATOM   4708  HB2 LYS A 313     -10.253   0.181  15.730  1.00 88.99           H  
ATOM   4709  HB3 LYS A 313     -10.570  -0.719  17.217  1.00 88.99           H  
ATOM   4710  O   LYS A 313      -8.216   2.131  15.649  1.00 88.99           O  
ATOM   4711  CG  LYS A 313      -8.941  -1.503  16.057  1.00 88.99           C  
ATOM   4712  HG2 LYS A 313      -8.438  -1.981  16.897  1.00 88.99           H  
ATOM   4713  HG3 LYS A 313      -8.193  -1.141  15.350  1.00 88.99           H  
ATOM   4714  CD  LYS A 313      -9.841  -2.524  15.356  1.00 88.99           C  
ATOM   4715  HD2 LYS A 313     -10.601  -2.862  16.061  1.00 88.99           H  
ATOM   4716  HD3 LYS A 313     -10.332  -2.045  14.509  1.00 88.99           H  
ATOM   4717  CE  LYS A 313      -9.012  -3.718  14.879  1.00 88.99           C  
ATOM   4718  HE2 LYS A 313      -8.275  -3.364  14.158  1.00 88.99           H  
ATOM   4719  HE3 LYS A 313      -8.478  -4.127  15.737  1.00 88.99           H  
ATOM   4720  NZ  LYS A 313      -9.889  -4.752  14.278  1.00 88.99           N  
ATOM   4721  HZ1 LYS A 313     -10.401  -4.368  13.497  1.00 88.99           H  
ATOM   4722  HZ2 LYS A 313     -10.562  -5.064  14.963  1.00 88.99           H  
ATOM   4723  HZ3 LYS A 313      -9.352  -5.553  13.974  1.00 88.99           H  
ATOM   4724  N   LEU A 314      -6.637   0.934  16.735  1.00 90.51           N  
ATOM   4725  H   LEU A 314      -6.474   0.298  17.502  1.00 90.51           H  
ATOM   4726  CA  LEU A 314      -5.503   1.239  15.866  1.00 90.51           C  
ATOM   4727  HA  LEU A 314      -5.805   1.971  15.117  1.00 90.51           H  
ATOM   4728  C   LEU A 314      -5.065  -0.018  15.113  1.00 90.51           C  
ATOM   4729  CB  LEU A 314      -4.346   1.828  16.695  1.00 90.51           C  
ATOM   4730  HB2 LEU A 314      -3.438   1.825  16.092  1.00 90.51           H  
ATOM   4731  HB3 LEU A 314      -4.171   1.182  17.556  1.00 90.51           H  
ATOM   4732  O   LEU A 314      -5.046  -1.124  15.660  1.00 90.51           O  
ATOM   4733  CG  LEU A 314      -4.598   3.263  17.186  1.00 90.51           C  
ATOM   4734  HG  LEU A 314      -5.566   3.292  17.686  1.00 90.51           H  
ATOM   4735  CD1 LEU A 314      -3.532   3.679  18.193  1.00 90.51           C  
ATOM   4736 HD11 LEU A 314      -2.542   3.651  17.738  1.00 90.51           H  
ATOM   4737 HD12 LEU A 314      -3.562   3.018  19.060  1.00 90.51           H  
ATOM   4738 HD13 LEU A 314      -3.731   4.693  18.539  1.00 90.51           H  
ATOM   4739  CD2 LEU A 314      -4.561   4.266  16.030  1.00 90.51           C  
ATOM   4740 HD21 LEU A 314      -4.633   5.281  16.422  1.00 90.51           H  
ATOM   4741 HD22 LEU A 314      -5.404   4.102  15.359  1.00 90.51           H  
ATOM   4742 HD23 LEU A 314      -3.625   4.178  15.477  1.00 90.51           H  
ATOM   4743  N   SER A 315      -4.705   0.142  13.844  1.00 91.89           N  
ATOM   4744  H   SER A 315      -4.834   1.049  13.418  1.00 91.89           H  
ATOM   4745  CA  SER A 315      -4.118  -0.927  13.042  1.00 91.89           C  
ATOM   4746  HA  SER A 315      -4.683  -1.839  13.235  1.00 91.89           H  
ATOM   4747  C   SER A 315      -2.659  -1.192  13.422  1.00 91.89           C  
ATOM   4748  CB  SER A 315      -4.247  -0.612  11.545  1.00 91.89           C  
ATOM   4749  HB2 SER A 315      -4.111  -1.530  10.972  1.00 91.89           H  
ATOM   4750  HB3 SER A 315      -5.247  -0.229  11.342  1.00 91.89           H  
ATOM   4751  O   SER A 315      -1.988  -0.380  14.061  1.00 91.89           O  
ATOM   4752  OG  SER A 315      -3.282   0.332  11.115  1.00 91.89           O  
ATOM   4753  HG  SER A 315      -2.407  -0.064  11.111  1.00 91.89           H  
ATOM   4754  N   LYS A 316      -2.124  -2.314  12.929  1.00 92.10           N  
ATOM   4755  H   LYS A 316      -2.722  -2.926  12.393  1.00 92.10           H  
ATOM   4756  CA  LYS A 316      -0.676  -2.564  12.908  1.00 92.10           C  
ATOM   4757  HA  LYS A 316      -0.313  -2.529  13.935  1.00 92.10           H  
ATOM   4758  C   LYS A 316       0.050  -1.454  12.117  1.00 92.10           C  
ATOM   4759  CB  LYS A 316      -0.399  -3.956  12.313  1.00 92.10           C  
ATOM   4760  HB2 LYS A 316       0.677  -4.092  12.200  1.00 92.10           H  
ATOM   4761  HB3 LYS A 316      -0.849  -4.022  11.323  1.00 92.10           H  
ATOM   4762  O   LYS A 316      -0.560  -0.884  11.205  1.00 92.10           O  
ATOM   4763  CG  LYS A 316      -0.947  -5.083  13.207  1.00 92.10           C  
ATOM   4764  HG2 LYS A 316      -0.513  -4.990  14.202  1.00 92.10           H  
ATOM   4765  HG3 LYS A 316      -2.030  -4.992  13.288  1.00 92.10           H  
ATOM   4766  CD  LYS A 316      -0.605  -6.467  12.638  1.00 92.10           C  
ATOM   4767  HD2 LYS A 316       0.478  -6.563  12.565  1.00 92.10           H  
ATOM   4768  HD3 LYS A 316      -1.038  -6.564  11.642  1.00 92.10           H  
ATOM   4769  CE  LYS A 316      -1.159  -7.568  13.555  1.00 92.10           C  
ATOM   4770  HE2 LYS A 316      -2.242  -7.460  13.619  1.00 92.10           H  
ATOM   4771  HE3 LYS A 316      -0.753  -7.418  14.555  1.00 92.10           H  
ATOM   4772  NZ  LYS A 316      -0.806  -8.928  13.070  1.00 92.10           N  
ATOM   4773  HZ1 LYS A 316      -1.183  -9.100  12.149  1.00 92.10           H  
ATOM   4774  HZ2 LYS A 316       0.196  -9.041  13.033  1.00 92.10           H  
ATOM   4775  HZ3 LYS A 316      -1.166  -9.632  13.699  1.00 92.10           H  
ATOM   4776  N   PRO A 317       1.319  -1.138  12.450  1.00 92.46           N  
ATOM   4777  CA  PRO A 317       2.109  -0.174  11.689  1.00 92.46           C  
ATOM   4778  HA  PRO A 317       1.596   0.786  11.639  1.00 92.46           H  
ATOM   4779  C   PRO A 317       2.343  -0.683  10.266  1.00 92.46           C  
ATOM   4780  CB  PRO A 317       3.425  -0.001  12.453  1.00 92.46           C  
ATOM   4781  HB2 PRO A 317       4.264   0.202  11.787  1.00 92.46           H  
ATOM   4782  HB3 PRO A 317       3.329   0.804  13.181  1.00 92.46           H  
ATOM   4783  O   PRO A 317       2.681  -1.848  10.063  1.00 92.46           O  
ATOM   4784  CG  PRO A 317       3.589  -1.343  13.169  1.00 92.46           C  
ATOM   4785  HG2 PRO A 317       4.060  -2.057  12.493  1.00 92.46           H  
ATOM   4786  HG3 PRO A 317       4.178  -1.249  14.081  1.00 92.46           H  
ATOM   4787  CD  PRO A 317       2.152  -1.788  13.456  1.00 92.46           C  
ATOM   4788  HD2 PRO A 317       1.846  -1.466  14.451  1.00 92.46           H  
ATOM   4789  HD3 PRO A 317       2.093  -2.875  13.390  1.00 92.46           H  
ATOM   4790  N   THR A 318       2.167   0.202   9.293  1.00 91.63           N  
ATOM   4791  H   THR A 318       1.851   1.128   9.541  1.00 91.63           H  
ATOM   4792  CA  THR A 318       2.441  -0.049   7.878  1.00 91.63           C  
ATOM   4793  HA  THR A 318       2.804  -1.069   7.751  1.00 91.63           H  
ATOM   4794  C   THR A 318       3.527   0.913   7.421  1.00 91.63           C  
ATOM   4795  CB  THR A 318       1.170   0.099   7.030  1.00 91.63           C  
ATOM   4796  HB  THR A 318       0.832   1.135   7.043  1.00 91.63           H  
ATOM   4797  O   THR A 318       3.402   2.125   7.589  1.00 91.63           O  
ATOM   4798  CG2 THR A 318       1.387  -0.351   5.586  1.00 91.63           C  
ATOM   4799 HG21 THR A 318       1.713  -1.391   5.565  1.00 91.63           H  
ATOM   4800 HG22 THR A 318       0.449  -0.256   5.038  1.00 91.63           H  
ATOM   4801 HG23 THR A 318       2.134   0.279   5.103  1.00 91.63           H  
ATOM   4802  OG1 THR A 318       0.145  -0.705   7.570  1.00 91.63           O  
ATOM   4803  HG1 THR A 318      -0.001  -0.395   8.467  1.00 91.63           H  
ATOM   4804  N   TYR A 319       4.601   0.378   6.850  1.00 90.82           N  
ATOM   4805  H   TYR A 319       4.650  -0.623   6.729  1.00 90.82           H  
ATOM   4806  CA  TYR A 319       5.688   1.179   6.299  1.00 90.82           C  
ATOM   4807  HA  TYR A 319       5.719   2.145   6.804  1.00 90.82           H  
ATOM   4808  C   TYR A 319       5.429   1.423   4.817  1.00 90.82           C  
ATOM   4809  CB  TYR A 319       7.033   0.496   6.559  1.00 90.82           C  
ATOM   4810  HB2 TYR A 319       7.824   1.097   6.110  1.00 90.82           H  
ATOM   4811  HB3 TYR A 319       7.043  -0.480   6.074  1.00 90.82           H  
ATOM   4812  O   TYR A 319       5.142   0.491   4.064  1.00 90.82           O  
ATOM   4813  CG  TYR A 319       7.330   0.327   8.036  1.00 90.82           C  
ATOM   4814  CD1 TYR A 319       7.961   1.365   8.748  1.00 90.82           C  
ATOM   4815  HD1 TYR A 319       8.266   2.265   8.235  1.00 90.82           H  
ATOM   4816  CD2 TYR A 319       6.955  -0.855   8.705  1.00 90.82           C  
ATOM   4817  HD2 TYR A 319       6.485  -1.661   8.161  1.00 90.82           H  
ATOM   4818  CE1 TYR A 319       8.217   1.224  10.126  1.00 90.82           C  
ATOM   4819  HE1 TYR A 319       8.725   2.010  10.665  1.00 90.82           H  
ATOM   4820  CE2 TYR A 319       7.192  -0.990  10.086  1.00 90.82           C  
ATOM   4821  HE2 TYR A 319       6.910  -1.891  10.611  1.00 90.82           H  
ATOM   4822  OH  TYR A 319       8.045  -0.086  12.131  1.00 90.82           O  
ATOM   4823  HH  TYR A 319       8.568   0.639  12.481  1.00 90.82           H  
ATOM   4824  CZ  TYR A 319       7.822   0.050  10.799  1.00 90.82           C  
ATOM   4825  N   SER A 320       5.512   2.680   4.398  1.00 88.61           N  
ATOM   4826  H   SER A 320       5.780   3.393   5.062  1.00 88.61           H  
ATOM   4827  CA  SER A 320       5.317   3.084   3.008  1.00 88.61           C  
ATOM   4828  HA  SER A 320       5.409   2.206   2.369  1.00 88.61           H  
ATOM   4829  C   SER A 320       6.401   4.066   2.584  1.00 88.61           C  
ATOM   4830  CB  SER A 320       3.906   3.648   2.801  1.00 88.61           C  
ATOM   4831  HB2 SER A 320       3.750   3.853   1.742  1.00 88.61           H  
ATOM   4832  HB3 SER A 320       3.177   2.904   3.122  1.00 88.61           H  
ATOM   4833  O   SER A 320       6.917   4.829   3.398  1.00 88.61           O  
ATOM   4834  OG  SER A 320       3.706   4.838   3.533  1.00 88.61           O  
ATOM   4835  HG  SER A 320       4.062   4.719   4.417  1.00 88.61           H  
ATOM   4836  N   ARG A 321       6.768   4.032   1.302  1.00 86.37           N  
ATOM   4837  H   ARG A 321       6.269   3.417   0.676  1.00 86.37           H  
ATOM   4838  CA  ARG A 321       7.687   5.004   0.707  1.00 86.37           C  
ATOM   4839  HA  ARG A 321       8.253   5.499   1.496  1.00 86.37           H  
ATOM   4840  C   ARG A 321       6.862   6.073  -0.001  1.00 86.37           C  
ATOM   4841  CB  ARG A 321       8.692   4.287  -0.207  1.00 86.37           C  
ATOM   4842  HB2 ARG A 321       9.180   3.498   0.366  1.00 86.37           H  
ATOM   4843  HB3 ARG A 321       8.161   3.832  -1.043  1.00 86.37           H  
ATOM   4844  O   ARG A 321       6.067   5.748  -0.880  1.00 86.37           O  
ATOM   4845  CG  ARG A 321       9.773   5.238  -0.747  1.00 86.37           C  
ATOM   4846  HG2 ARG A 321      10.275   5.731   0.086  1.00 86.37           H  
ATOM   4847  HG3 ARG A 321       9.307   5.996  -1.377  1.00 86.37           H  
ATOM   4848  CD  ARG A 321      10.807   4.461  -1.574  1.00 86.37           C  
ATOM   4849  HD2 ARG A 321      10.289   3.903  -2.354  1.00 86.37           H  
ATOM   4850  HD3 ARG A 321      11.322   3.758  -0.919  1.00 86.37           H  
ATOM   4851  NE  ARG A 321      11.793   5.361  -2.204  1.00 86.37           N  
ATOM   4852  HE  ARG A 321      11.667   6.352  -2.059  1.00 86.37           H  
ATOM   4853  NH1 ARG A 321      13.138   3.759  -3.175  1.00 86.37           N  
ATOM   4854 HH11 ARG A 321      12.637   3.025  -2.697  1.00 86.37           H  
ATOM   4855 HH12 ARG A 321      13.969   3.548  -3.710  1.00 86.37           H  
ATOM   4856  NH2 ARG A 321      13.608   5.913  -3.471  1.00 86.37           N  
ATOM   4857 HH21 ARG A 321      14.421   5.652  -4.011  1.00 86.37           H  
ATOM   4858 HH22 ARG A 321      13.454   6.896  -3.301  1.00 86.37           H  
ATOM   4859  CZ  ARG A 321      12.834   5.008  -2.944  1.00 86.37           C  
ATOM   4860  N   THR A 322       7.064   7.320   0.391  1.00 85.06           N  
ATOM   4861  H   THR A 322       7.782   7.473   1.085  1.00 85.06           H  
ATOM   4862  CA  THR A 322       6.475   8.525  -0.203  1.00 85.06           C  
ATOM   4863  HA  THR A 322       5.699   8.240  -0.913  1.00 85.06           H  
ATOM   4864  C   THR A 322       7.568   9.282  -0.967  1.00 85.06           C  
ATOM   4865  CB  THR A 322       5.823   9.386   0.899  1.00 85.06           C  
ATOM   4866  HB  THR A 322       6.596   9.799   1.548  1.00 85.06           H  
ATOM   4867  O   THR A 322       8.753   9.002  -0.792  1.00 85.06           O  
ATOM   4868  CG2 THR A 322       4.955  10.526   0.363  1.00 85.06           C  
ATOM   4869 HG21 THR A 322       4.269  10.154  -0.397  1.00 85.06           H  
ATOM   4870 HG22 THR A 322       4.378  10.952   1.184  1.00 85.06           H  
ATOM   4871 HG23 THR A 322       5.575  11.323  -0.049  1.00 85.06           H  
ATOM   4872  OG1 THR A 322       4.958   8.590   1.680  1.00 85.06           O  
ATOM   4873  HG1 THR A 322       5.488   8.208   2.383  1.00 85.06           H  
ATOM   4874  N   THR A 323       7.201  10.256  -1.803  1.00 83.53           N  
ATOM   4875  H   THR A 323       6.221  10.475  -1.917  1.00 83.53           H  
ATOM   4876  CA  THR A 323       8.158  11.169  -2.463  1.00 83.53           C  
ATOM   4877  HA  THR A 323       8.805  10.603  -3.133  1.00 83.53           H  
ATOM   4878  C   THR A 323       9.070  11.890  -1.467  1.00 83.53           C  
ATOM   4879  CB  THR A 323       7.415  12.235  -3.280  1.00 83.53           C  
ATOM   4880  HB  THR A 323       8.121  12.994  -3.616  1.00 83.53           H  
ATOM   4881  O   THR A 323      10.225  12.140  -1.778  1.00 83.53           O  
ATOM   4882  CG2 THR A 323       6.716  11.631  -4.497  1.00 83.53           C  
ATOM   4883 HG21 THR A 323       6.244  12.425  -5.076  1.00 83.53           H  
ATOM   4884 HG22 THR A 323       7.451  11.134  -5.130  1.00 83.53           H  
ATOM   4885 HG23 THR A 323       5.957  10.912  -4.189  1.00 83.53           H  
ATOM   4886  OG1 THR A 323       6.412  12.835  -2.486  1.00 83.53           O  
ATOM   4887  HG1 THR A 323       6.149  13.639  -2.941  1.00 83.53           H  
ATOM   4888  N   LYS A 324       8.567  12.157  -0.255  1.00 81.49           N  
ATOM   4889  H   LYS A 324       7.580  11.989  -0.123  1.00 81.49           H  
ATOM   4890  CA  LYS A 324       9.317  12.768   0.850  1.00 81.49           C  
ATOM   4891  HA  LYS A 324       9.968  13.546   0.452  1.00 81.49           H  
ATOM   4892  C   LYS A 324      10.254  11.808   1.592  1.00 81.49           C  
ATOM   4893  CB  LYS A 324       8.342  13.415   1.846  1.00 81.49           C  
ATOM   4894  HB2 LYS A 324       7.675  12.656   2.255  1.00 81.49           H  
ATOM   4895  HB3 LYS A 324       8.924  13.828   2.670  1.00 81.49           H  
ATOM   4896  O   LYS A 324      11.095  12.271   2.341  1.00 81.49           O  
ATOM   4897  CG  LYS A 324       7.513  14.549   1.222  1.00 81.49           C  
ATOM   4898  HG2 LYS A 324       8.184  15.254   0.731  1.00 81.49           H  
ATOM   4899  HG3 LYS A 324       6.819  14.143   0.486  1.00 81.49           H  
ATOM   4900  CD  LYS A 324       6.730  15.281   2.318  1.00 81.49           C  
ATOM   4901  HD2 LYS A 324       7.438  15.646   3.062  1.00 81.49           H  
ATOM   4902  HD3 LYS A 324       6.045  14.587   2.805  1.00 81.49           H  
ATOM   4903  CE  LYS A 324       5.952  16.470   1.741  1.00 81.49           C  
ATOM   4904  HE2 LYS A 324       6.641  17.077   1.154  1.00 81.49           H  
ATOM   4905  HE3 LYS A 324       5.172  16.100   1.076  1.00 81.49           H  
ATOM   4906  NZ  LYS A 324       5.371  17.295   2.831  1.00 81.49           N  
ATOM   4907  HZ1 LYS A 324       6.111  17.649   3.421  1.00 81.49           H  
ATOM   4908  HZ2 LYS A 324       4.871  18.094   2.466  1.00 81.49           H  
ATOM   4909  HZ3 LYS A 324       4.760  16.753   3.425  1.00 81.49           H  
ATOM   4910  N   GLY A 325      10.112  10.492   1.412  1.00 86.02           N  
ATOM   4911  H   GLY A 325       9.468  10.164   0.706  1.00 86.02           H  
ATOM   4912  CA  GLY A 325      10.920   9.498   2.119  1.00 86.02           C  
ATOM   4913  HA2 GLY A 325      11.468  10.001   2.915  1.00 86.02           H  
ATOM   4914  HA3 GLY A 325      11.659   9.082   1.435  1.00 86.02           H  
ATOM   4915  C   GLY A 325      10.117   8.343   2.726  1.00 86.02           C  
ATOM   4916  O   GLY A 325       9.108   7.912   2.165  1.00 86.02           O  
ATOM   4917  N   VAL A 326      10.584   7.781   3.840  1.00 89.50           N  
ATOM   4918  H   VAL A 326      11.375   8.220   4.288  1.00 89.50           H  
ATOM   4919  CA  VAL A 326       9.972   6.629   4.518  1.00 89.50           C  
ATOM   4920  HA  VAL A 326       9.433   6.039   3.777  1.00 89.50           H  
ATOM   4921  C   VAL A 326       8.968   7.099   5.567  1.00 89.50           C  
ATOM   4922  CB  VAL A 326      11.034   5.707   5.148  1.00 89.50           C  
ATOM   4923  HB  VAL A 326      11.557   6.239   5.943  1.00 89.50           H  
ATOM   4924  O   VAL A 326       9.305   7.849   6.477  1.00 89.50           O  
ATOM   4925  CG1 VAL A 326      10.384   4.445   5.736  1.00 89.50           C  
ATOM   4926 HG11 VAL A 326       9.859   3.893   4.956  1.00 89.50           H  
ATOM   4927 HG12 VAL A 326       9.681   4.715   6.524  1.00 89.50           H  
ATOM   4928 HG13 VAL A 326      11.154   3.811   6.174  1.00 89.50           H  
ATOM   4929  CG2 VAL A 326      12.060   5.246   4.104  1.00 89.50           C  
ATOM   4930 HG21 VAL A 326      12.767   4.555   4.563  1.00 89.50           H  
ATOM   4931 HG22 VAL A 326      11.560   4.755   3.269  1.00 89.50           H  
ATOM   4932 HG23 VAL A 326      12.627   6.102   3.737  1.00 89.50           H  
ATOM   4933  N   ARG A 327       7.738   6.595   5.460  1.00 90.68           N  
ATOM   4934  H   ARG A 327       7.559   5.966   4.690  1.00 90.68           H  
ATOM   4935  CA  ARG A 327       6.600   6.930   6.318  1.00 90.68           C  
ATOM   4936  HA  ARG A 327       6.898   7.680   7.051  1.00 90.68           H  
ATOM   4937  C   ARG A 327       6.100   5.703   7.064  1.00 90.68           C  
ATOM   4938  CB  ARG A 327       5.511   7.549   5.434  1.00 90.68           C
[truncated: 222,273 more chars]
