# Supplementary material for: Widespread Horizontal Gene Transfer Among Animal Viruses
Source: bioRxiv. 2024 Mar 26:2024.03.25.586562. Preprint. [Version 2] doi: 10.1101/2024.03.25.586562 (PMC11071296; doi:10.1101/2024.03.25.586562)
Supplement: Supplement 7 [file media-7.zip › File7_PDB/Herpes49835_Spike2a.pdb]

ATOM      1  N   MET A   1     -58.342 -20.326  16.519  1.00 33.77           N  
ATOM      2  H   MET A   1     -58.774 -19.426  16.672  1.00 33.77           H  
ATOM      3  H2  MET A   1     -57.501 -20.173  15.982  1.00 33.77           H  
ATOM      4  H3  MET A   1     -58.100 -20.728  17.414  1.00 33.77           H  
ATOM      5  CA  MET A   1     -59.288 -21.191  15.784  1.00 33.77           C  
ATOM      6  HA  MET A   1     -58.805 -22.136  15.535  1.00 33.77           H  
ATOM      7  C   MET A   1     -59.689 -20.499  14.493  1.00 33.77           C  
ATOM      8  CB  MET A   1     -60.568 -21.485  16.590  1.00 33.77           C  
ATOM      9  HB2 MET A   1     -60.909 -20.584  17.100  1.00 33.77           H  
ATOM     10  HB3 MET A   1     -61.348 -21.777  15.887  1.00 33.77           H  
ATOM     11  O   MET A   1     -60.097 -19.353  14.562  1.00 33.77           O  
ATOM     12  CG  MET A   1     -60.428 -22.627  17.599  1.00 33.77           C  
ATOM     13  HG2 MET A   1     -59.933 -22.258  18.498  1.00 33.77           H  
ATOM     14  HG3 MET A   1     -59.818 -23.420  17.166  1.00 33.77           H  
ATOM     15  SD  MET A   1     -62.040 -23.340  18.026  1.00 33.77           S  
ATOM     16  CE  MET A   1     -61.997 -23.235  19.838  1.00 33.77           C  
ATOM     17  HE1 MET A   1     -62.921 -23.642  20.249  1.00 33.77           H  
ATOM     18  HE2 MET A   1     -61.901 -22.194  20.148  1.00 33.77           H  
ATOM     19  HE3 MET A   1     -61.155 -23.809  20.224  1.00 33.77           H  
ATOM     20  N   ARG A   2     -59.632 -21.247  13.382  1.00 35.65           N  
ATOM     21  H   ARG A   2     -59.191 -22.152  13.467  1.00 35.65           H  
ATOM     22  CA  ARG A   2     -60.341 -21.020  12.108  1.00 35.65           C  
ATOM     23  HA  ARG A   2     -60.202 -21.921  11.511  1.00 35.65           H  
ATOM     24  C   ARG A   2     -59.851 -19.876  11.191  1.00 35.65           C  
ATOM     25  CB  ARG A   2     -61.862 -20.968  12.376  1.00 35.65           C  
ATOM     26  HB2 ARG A   2     -62.381 -20.697  11.457  1.00 35.65           H  
ATOM     27  HB3 ARG A   2     -62.090 -20.193  13.108  1.00 35.65           H  
ATOM     28  O   ARG A   2     -60.204 -18.727  11.384  1.00 35.65           O  
ATOM     29  CG  ARG A   2     -62.404 -22.325  12.863  1.00 35.65           C  
ATOM     30  HG2 ARG A   2     -62.199 -23.090  12.115  1.00 35.65           H  
ATOM     31  HG3 ARG A   2     -61.903 -22.602  13.791  1.00 35.65           H  
ATOM     32  CD  ARG A   2     -63.913 -22.276  13.119  1.00 35.65           C  
ATOM     33  HD2 ARG A   2     -64.429 -22.214  12.161  1.00 35.65           H  
ATOM     34  HD3 ARG A   2     -64.144 -21.382  13.699  1.00 35.65           H  
ATOM     35  NE  ARG A   2     -64.368 -23.464  13.870  1.00 35.65           N  
ATOM     36  HE  ARG A   2     -63.660 -24.091  14.224  1.00 35.65           H  
ATOM     37  NH1 ARG A   2     -66.628 -23.063  13.745  1.00 35.65           N  
ATOM     38 HH11 ARG A   2     -66.459 -22.248  13.173  1.00 35.65           H  
ATOM     39 HH12 ARG A   2     -67.575 -23.315  13.987  1.00 35.65           H  
ATOM     40  NH2 ARG A   2     -65.884 -24.817  14.902  1.00 35.65           N  
ATOM     41 HH21 ARG A   2     -66.842 -25.047  15.126  1.00 35.65           H  
ATOM     42 HH22 ARG A   2     -65.145 -25.397  15.272  1.00 35.65           H  
ATOM     43  CZ  ARG A   2     -65.619 -23.774  14.165  1.00 35.65           C  
ATOM     44  N   HIS A   3     -59.195 -20.322  10.103  1.00 32.14           N  
ATOM     45  H   HIS A   3     -58.908 -21.289  10.150  1.00 32.14           H  
ATOM     46  CA  HIS A   3     -59.135 -19.740   8.744  1.00 32.14           C  
ATOM     47  HA  HIS A   3     -58.651 -20.486   8.114  1.00 32.14           H  
ATOM     48  C   HIS A   3     -58.283 -18.461   8.575  1.00 32.14           C  
ATOM     49  CB  HIS A   3     -60.582 -19.607   8.227  1.00 32.14           C  
ATOM     50  HB2 HIS A   3     -60.579 -19.185   7.222  1.00 32.14           H  
ATOM     51  HB3 HIS A   3     -61.141 -18.921   8.864  1.00 32.14           H  
ATOM     52  O   HIS A   3     -58.520 -17.478   9.250  1.00 32.14           O  
ATOM     53  CG  HIS A   3     -61.308 -20.924   8.134  1.00 32.14           C  
ATOM     54  CD2 HIS A   3     -62.448 -21.288   8.796  1.00 32.14           C  
ATOM     55  HD2 HIS A   3     -63.024 -20.661   9.461  1.00 32.14           H  
ATOM     56  ND1 HIS A   3     -60.974 -21.969   7.301  1.00 32.14           N  
ATOM     57  HD1 HIS A   3     -60.251 -21.971   6.596  1.00 32.14           H  
ATOM     58  CE1 HIS A   3     -61.875 -22.949   7.482  1.00 32.14           C  
ATOM     59  HE1 HIS A   3     -61.893 -23.890   6.951  1.00 32.14           H  
ATOM     60  NE2 HIS A   3     -62.775 -22.588   8.406  1.00 32.14           N  
ATOM     61  N   LYS A   4     -57.285 -18.357   7.680  1.00 33.10           N  
ATOM     62  H   LYS A   4     -56.699 -17.559   7.881  1.00 33.10           H  
ATOM     63  CA  LYS A   4     -57.088 -18.876   6.304  1.00 33.10           C  
ATOM     64  HA  LYS A   4     -57.537 -19.859   6.161  1.00 33.10           H  
ATOM     65  C   LYS A   4     -55.563 -18.962   6.012  1.00 33.10           C  
ATOM     66  CB  LYS A   4     -57.722 -17.837   5.346  1.00 33.10           C  
ATOM     67  HB2 LYS A   4     -57.288 -16.858   5.548  1.00 33.10           H  
ATOM     68  HB3 LYS A   4     -57.465 -18.100   4.319  1.00 33.10           H  
ATOM     69  O   LYS A   4     -54.847 -18.054   6.396  1.00 33.10           O  
ATOM     70  CG  LYS A   4     -59.253 -17.728   5.429  1.00 33.10           C  
ATOM     71  HG2 LYS A   4     -59.688 -18.693   5.166  1.00 33.10           H  
ATOM     72  HG3 LYS A   4     -59.535 -17.455   6.445  1.00 33.10           H  
ATOM     73  CD  LYS A   4     -59.831 -16.645   4.510  1.00 33.10           C  
ATOM     74  HD2 LYS A   4     -59.516 -16.833   3.483  1.00 33.10           H  
ATOM     75  HD3 LYS A   4     -59.446 -15.675   4.826  1.00 33.10           H  
ATOM     76  CE  LYS A   4     -61.366 -16.649   4.589  1.00 33.10           C  
ATOM     77  HE2 LYS A   4     -61.736 -17.597   4.197  1.00 33.10           H  
ATOM     78  HE3 LYS A   4     -61.655 -16.583   5.638  1.00 33.10           H  
ATOM     79  NZ  LYS A   4     -61.964 -15.513   3.838  1.00 33.10           N  
ATOM     80  HZ1 LYS A   4     -61.715 -15.549   2.860  1.00 33.10           H  
ATOM     81  HZ2 LYS A   4     -62.972 -15.523   3.908  1.00 33.10           H  
ATOM     82  HZ3 LYS A   4     -61.640 -14.631   4.210  1.00 33.10           H  
ATOM     83  N   HIS A   5     -55.040 -20.115   5.560  1.00 31.06           N  
ATOM     84  H   HIS A   5     -54.331 -20.386   6.225  1.00 31.06           H  
ATOM     85  CA  HIS A   5     -54.520 -20.411   4.196  1.00 31.06           C  
ATOM     86  HA  HIS A   5     -54.346 -21.487   4.175  1.00 31.06           H  
ATOM     87  C   HIS A   5     -53.148 -19.780   3.847  1.00 31.06           C  
ATOM     88  CB  HIS A   5     -55.560 -20.075   3.107  1.00 31.06           C  
ATOM     89  HB2 HIS A   5     -55.806 -19.015   3.168  1.00 31.06           H  
ATOM     90  HB3 HIS A   5     -55.100 -20.217   2.130  1.00 31.06           H  
ATOM     91  O   HIS A   5     -53.017 -18.579   3.982  1.00 31.06           O  
ATOM     92  CG  HIS A   5     -56.827 -20.895   3.131  1.00 31.06           C  
ATOM     93  CD2 HIS A   5     -58.045 -20.521   2.632  1.00 31.06           C  
ATOM     94  HD2 HIS A   5     -58.278 -19.573   2.169  1.00 31.06           H  
ATOM     95  ND1 HIS A   5     -56.958 -22.191   3.583  1.00 31.06           N  
ATOM     96  HD1 HIS A   5     -56.244 -22.736   4.044  1.00 31.06           H  
ATOM     97  CE1 HIS A   5     -58.222 -22.585   3.364  1.00 31.06           C  
ATOM     98  HE1 HIS A   5     -58.631 -23.549   3.627  1.00 31.06           H  
ATOM     99  NE2 HIS A   5     -58.924 -21.596   2.796  1.00 31.06           N  
ATOM    100  N   ARG A   6     -52.121 -20.463   3.308  1.00 29.94           N  
ATOM    101  H   ARG A   6     -51.331 -19.857   3.137  1.00 29.94           H  
ATOM    102  CA  ARG A   6     -51.916 -21.837   2.784  1.00 29.94           C  
ATOM    103  HA  ARG A   6     -52.160 -22.590   3.534  1.00 29.94           H  
ATOM    104  C   ARG A   6     -50.409 -21.993   2.407  1.00 29.94           C  
ATOM    105  CB  ARG A   6     -52.770 -21.994   1.495  1.00 29.94           C  
ATOM    106  HB2 ARG A   6     -53.142 -21.018   1.185  1.00 29.94           H  
ATOM    107  HB3 ARG A   6     -52.145 -22.336   0.670  1.00 29.94           H  
ATOM    108  O   ARG A   6     -49.856 -21.017   1.922  1.00 29.94           O  
ATOM    109  CG  ARG A   6     -53.951 -22.970   1.625  1.00 29.94           C  
ATOM    110  HG2 ARG A   6     -53.563 -23.989   1.649  1.00 29.94           H  
ATOM    111  HG3 ARG A   6     -54.491 -22.790   2.555  1.00 29.94           H  
ATOM    112  CD  ARG A   6     -54.927 -22.825   0.447  1.00 29.94           C  
ATOM    113  HD2 ARG A   6     -54.392 -23.043  -0.477  1.00 29.94           H  
ATOM    114  HD3 ARG A   6     -55.276 -21.793   0.407  1.00 29.94           H  
ATOM    115  NE  ARG A   6     -56.084 -23.735   0.574  1.00 29.94           N  
ATOM    116  HE  ARG A   6     -55.998 -24.498   1.230  1.00 29.94           H  
ATOM    117  NH1 ARG A   6     -57.356 -22.845  -1.123  1.00 29.94           N  
ATOM    118 HH11 ARG A   6     -58.187 -22.862  -1.698  1.00 29.94           H  
ATOM    119 HH12 ARG A   6     -56.613 -22.197  -1.342  1.00 29.94           H  
ATOM    120  NH2 ARG A   6     -58.135 -24.581   0.036  1.00 29.94           N  
ATOM    121 HH21 ARG A   6     -58.958 -24.562  -0.549  1.00 29.94           H  
ATOM    122 HH22 ARG A   6     -58.021 -25.330   0.703  1.00 29.94           H  
ATOM    123  CZ  ARG A   6     -57.184 -23.711  -0.164  1.00 29.94           C  
ATOM    124  N   ILE A   7     -49.856 -23.222   2.533  1.00 30.65           N  
ATOM    125  H   ILE A   7     -50.432 -23.913   2.991  1.00 30.65           H  
ATOM    126  CA  ILE A   7     -48.569 -23.772   1.983  1.00 30.65           C  
ATOM    127  HA  ILE A   7     -48.611 -24.859   2.060  1.00 30.65           H  
ATOM    128  C   ILE A   7     -47.294 -23.339   2.751  1.00 30.65           C  
ATOM    129  CB  ILE A   7     -48.465 -23.439   0.461  1.00 30.65           C  
ATOM    130  HB  ILE A   7     -48.367 -22.358   0.360  1.00 30.65           H  
ATOM    131  O   ILE A   7     -46.933 -22.177   2.676  1.00 30.65           O  
ATOM    132  CG1 ILE A   7     -49.701 -23.894  -0.360  1.00 30.65           C  
ATOM    133 HG12 ILE A   7     -49.596 -24.947  -0.620  1.00 30.65           H  
ATOM    134 HG13 ILE A   7     -50.618 -23.814   0.225  1.00 30.65           H  
ATOM    135  CG2 ILE A   7     -47.217 -24.069  -0.178  1.00 30.65           C  
ATOM    136 HG21 ILE A   7     -47.264 -25.157  -0.127  1.00 30.65           H  
ATOM    137 HG22 ILE A   7     -47.128 -23.771  -1.223  1.00 30.65           H  
ATOM    138 HG23 ILE A   7     -46.313 -23.733   0.328  1.00 30.65           H  
ATOM    139  CD1 ILE A   7     -49.906 -23.081  -1.646  1.00 30.65           C  
ATOM    140 HD11 ILE A   7     -50.026 -22.026  -1.402  1.00 30.65           H  
ATOM    141 HD12 ILE A   7     -49.053 -23.202  -2.315  1.00 30.65           H  
ATOM    142 HD13 ILE A   7     -50.803 -23.433  -2.156  1.00 30.65           H  
ATOM    143  N   LEU A   8     -46.528 -24.108   3.549  1.00 24.62           N  
ATOM    144  H   LEU A   8     -45.786 -23.520   3.901  1.00 24.62           H  
ATOM    145  CA  LEU A   8     -46.344 -25.529   3.939  1.00 24.62           C  
ATOM    146  HA  LEU A   8     -45.519 -25.441   4.646  1.00 24.62           H  
ATOM    147  C   LEU A   8     -45.795 -26.512   2.885  1.00 24.62           C  
ATOM    148  CB  LEU A   8     -47.525 -26.087   4.777  1.00 24.62           C  
ATOM    149  HB2 LEU A   8     -48.137 -26.748   4.162  1.00 24.62           H  
ATOM    150  HB3 LEU A   8     -48.160 -25.240   5.036  1.00 24.62           H  
ATOM    151  O   LEU A   8     -46.345 -26.590   1.793  1.00 24.62           O  
ATOM    152  CG  LEU A   8     -47.116 -26.803   6.098  1.00 24.62           C  
ATOM    153  HG  LEU A   8     -46.123 -26.471   6.404  1.00 24.62           H  
ATOM    154  CD1 LEU A   8     -48.076 -26.412   7.220  1.00 24.62           C  
ATOM    155 HD11 LEU A   8     -49.087 -26.743   6.982  1.00 24.62           H  
ATOM    156 HD12 LEU A   8     -48.065 -25.330   7.354  1.00 24.62           H  
ATOM    157 HD13 LEU A   8     -47.757 -26.869   8.157  1.00 24.62           H  
ATOM    158  CD2 LEU A   8     -47.112 -28.332   6.042  1.00 24.62           C  
ATOM    159 HD21 LEU A   8     -47.012 -28.748   7.045  1.00 24.62           H  
ATOM    160 HD22 LEU A   8     -46.243 -28.666   5.473  1.00 24.62           H  
ATOM    161 HD23 LEU A   8     -48.033 -28.704   5.593  1.00 24.62           H  
ATOM    162  N   ILE A   9     -44.852 -27.362   3.354  1.00 26.02           N  
ATOM    163  H   ILE A   9     -44.483 -27.130   4.265  1.00 26.02           H  
ATOM    164  CA  ILE A   9     -44.296 -28.610   2.764  1.00 26.02           C  
ATOM    165  HA  ILE A   9     -43.939 -29.219   3.595  1.00 26.02           H  
ATOM    166  C   ILE A   9     -43.053 -28.311   1.879  1.00 26.02           C  
ATOM    167  CB  ILE A   9     -45.439 -29.433   2.079  1.00 26.02           C  
ATOM    168  HB  ILE A   9     -45.742 -28.909   1.173  1.00 26.02           H  
ATOM    169  O   ILE A   9     -43.166 -27.547   0.939  1.00 26.02           O  
ATOM    170  CG1 ILE A   9     -46.692 -29.619   2.977  1.00 26.02           C  
ATOM    171 HG12 ILE A   9     -47.032 -28.655   3.355  1.00 26.02           H  
ATOM    172 HG13 ILE A   9     -46.437 -30.252   3.827  1.00 26.02           H  
ATOM    173  CG2 ILE A   9     -45.010 -30.835   1.650  1.00 26.02           C  
ATOM    174 HG21 ILE A   9     -45.830 -31.370   1.173  1.00 26.02           H  
ATOM    175 HG22 ILE A   9     -44.670 -31.414   2.509  1.00 26.02           H  
ATOM    176 HG23 ILE A   9     -44.255 -30.748   0.868  1.00 26.02           H  
ATOM    177  CD1 ILE A   9     -47.931 -30.201   2.287  1.00 26.02           C  
ATOM    178 HD11 ILE A   9     -47.801 -31.263   2.079  1.00 26.02           H  
ATOM    179 HD12 ILE A   9     -48.791 -30.091   2.947  1.00 26.02           H  
ATOM    180 HD13 ILE A   9     -48.125 -29.662   1.360  1.00 26.02           H  
ATOM    181  N   ALA A  10     -41.827 -28.816   2.081  1.00 24.28           N  
ATOM    182  H   ALA A  10     -41.141 -28.429   1.449  1.00 24.28           H  
ATOM    183  CA  ALA A  10     -41.372 -30.037   2.742  1.00 24.28           C  
ATOM    184  HA  ALA A  10     -41.777 -30.117   3.751  1.00 24.28           H  
ATOM    185  C   ALA A  10     -39.822 -30.125   2.776  1.00 24.28           C  
ATOM    186  CB  ALA A  10     -41.849 -31.207   1.863  1.00 24.28           C  
ATOM    187  HB1 ALA A  10     -42.587 -31.815   2.386  1.00 24.28           H  
ATOM    188  HB2 ALA A  10     -42.204 -30.857   0.894  1.00 24.28           H  
ATOM    189  HB3 ALA A  10     -41.015 -31.852   1.587  1.00 24.28           H  
ATOM    190  O   ALA A  10     -39.192 -29.851   1.764  1.00 24.28           O  
ATOM    191  N   ILE A  11     -39.284 -30.678   3.879  1.00 27.44           N  
ATOM    192  H   ILE A  11     -39.876 -30.667   4.698  1.00 27.44           H  
ATOM    193  CA  ILE A  11     -38.285 -31.774   3.886  1.00 27.44           C  
ATOM    194  HA  ILE A  11     -38.204 -32.130   4.913  1.00 27.44           H  
ATOM    195  C   ILE A  11     -36.847 -31.367   3.466  1.00 27.44           C  
ATOM    196  CB  ILE A  11     -38.905 -32.942   3.067  1.00 27.44           C  
ATOM    197  HB  ILE A  11     -39.058 -32.614   2.039  1.00 27.44           H  
ATOM    198  O   ILE A  11     -36.555 -31.190   2.297  1.00 27.44           O  
ATOM    199  CG1 ILE A  11     -40.241 -33.451   3.674  1.00 27.44           C  
ATOM    200 HG12 ILE A  11     -40.038 -33.942   4.625  1.00 27.44           H  
ATOM    201 HG13 ILE A  11     -40.908 -32.620   3.903  1.00 27.44           H  
ATOM    202  CG2 ILE A  11     -37.972 -34.125   3.006  1.00 27.44           C  
ATOM    203 HG21 ILE A  11     -37.773 -34.431   4.033  1.00 27.44           H  
ATOM    204 HG22 ILE A  11     -38.401 -34.951   2.440  1.00 27.44           H  
ATOM    205 HG23 ILE A  11     -37.066 -33.820   2.482  1.00 27.44           H  
ATOM    206  CD1 ILE A  11     -41.016 -34.432   2.777  1.00 27.44           C  
ATOM    207 HD11 ILE A  11     -42.034 -34.535   3.154  1.00 27.44           H  
ATOM    208 HD12 ILE A  11     -41.052 -34.077   1.747  1.00 27.44           H  
ATOM    209 HD13 ILE A  11     -40.547 -35.415   2.797  1.00 27.44           H  
ATOM    210  N   VAL A  12     -35.849 -31.209   4.348  1.00 25.54           N  
ATOM    211  H   VAL A  12     -35.117 -30.636   3.953  1.00 25.54           H  
ATOM    212  CA  VAL A  12     -35.369 -32.147   5.395  1.00 25.54           C  
ATOM    213  HA  VAL A  12     -34.314 -31.900   5.513  1.00 25.54           H  
ATOM    214  C   VAL A  12     -35.344 -33.606   4.914  1.00 25.54           C  
ATOM    215  CB  VAL A  12     -35.967 -31.948   6.814  1.00 25.54           C  
ATOM    216  HB  VAL A  12     -37.000 -32.294   6.834  1.00 25.54           H  
ATOM    217  O   VAL A  12     -35.824 -34.489   5.601  1.00 25.54           O  
ATOM    218  CG1 VAL A  12     -35.163 -32.682   7.908  1.00 25.54           C  
ATOM    219 HG11 VAL A  12     -35.226 -33.764   7.798  1.00 25.54           H  
ATOM    220 HG12 VAL A  12     -35.567 -32.440   8.891  1.00 25.54           H  
ATOM    221 HG13 VAL A  12     -34.115 -32.381   7.874  1.00 25.54           H  
ATOM    222  CG2 VAL A  12     -35.939 -30.468   7.224  1.00 25.54           C  
ATOM    223 HG21 VAL A  12     -36.343 -30.349   8.229  1.00 25.54           H  
ATOM    224 HG22 VAL A  12     -34.917 -30.090   7.202  1.00 25.54           H  
ATOM    225 HG23 VAL A  12     -36.552 -29.879   6.542  1.00 25.54           H  
ATOM    226  N   VAL A  13     -34.821 -33.862   3.711  1.00 25.72           N  
ATOM    227  H   VAL A  13     -34.645 -33.071   3.108  1.00 25.72           H  
ATOM    228  CA  VAL A  13     -34.299 -35.161   3.235  1.00 25.72           C  
ATOM    229  HA  VAL A  13     -33.791 -35.671   4.054  1.00 25.72           H  
ATOM    230  C   VAL A  13     -33.270 -34.815   2.157  1.00 25.72           C  
ATOM    231  CB  VAL A  13     -35.365 -36.145   2.657  1.00 25.72           C  
ATOM    232  HB  VAL A  13     -36.008 -35.631   1.941  1.00 25.72           H  
ATOM    233  O   VAL A  13     -33.651 -34.514   1.035  1.00 25.72           O  
ATOM    234  CG1 VAL A  13     -34.721 -37.329   1.913  1.00 25.72           C  
ATOM    235 HG11 VAL A  13     -34.020 -37.854   2.562  1.00 25.72           H  
ATOM    236 HG12 VAL A  13     -34.197 -36.990   1.020  1.00 25.72           H  
ATOM    237 HG13 VAL A  13     -35.485 -38.029   1.574  1.00 25.72           H  
ATOM    238  CG2 VAL A  13     -36.224 -36.865   3.714  1.00 25.72           C  
ATOM    239 HG21 VAL A  13     -35.583 -37.445   4.378  1.00 25.72           H  
ATOM    240 HG22 VAL A  13     -36.816 -36.193   4.335  1.00 25.72           H  
ATOM    241 HG23 VAL A  13     -36.927 -37.540   3.226  1.00 25.72           H  
ATOM    242  N   ALA A  14     -31.988 -34.780   2.535  1.00 25.59           N  
ATOM    243  H   ALA A  14     -31.834 -34.930   3.522  1.00 25.59           H  
ATOM    244  CA  ALA A  14     -30.820 -34.996   1.659  1.00 25.59           C  
ATOM    245  HA  ALA A  14     -30.854 -36.030   1.314  1.00 25.59           H  
ATOM    246  C   ALA A  14     -29.467 -34.838   2.396  1.00 25.59           C  
ATOM    247  CB  ALA A  14     -30.840 -34.109   0.401  1.00 25.59           C  
ATOM    248  HB1 ALA A  14     -29.904 -34.204  -0.150  1.00 25.59           H  
ATOM    249  HB2 ALA A  14     -30.979 -33.064   0.680  1.00 25.59           H  
ATOM    250  HB3 ALA A  14     -31.632 -34.415  -0.282  1.00 25.59           H  
ATOM    251  O   ALA A  14     -28.425 -34.875   1.757  1.00 25.59           O  
ATOM    252  N   CYS A  15     -29.431 -34.736   3.734  1.00 25.72           N  
ATOM    253  H   CYS A  15     -30.286 -34.592   4.253  1.00 25.72           H  
ATOM    254  CA  CYS A  15     -28.174 -34.821   4.492  1.00 25.72           C  
ATOM    255  HA  CYS A  15     -27.467 -34.123   4.044  1.00 25.72           H  
ATOM    256  C   CYS A  15     -27.455 -36.188   4.423  1.00 25.72           C  
ATOM    257  CB  CYS A  15     -28.388 -34.389   5.960  1.00 25.72           C  
ATOM    258  HB2 CYS A  15     -29.386 -34.656   6.308  1.00 25.72           H  
ATOM    259  HB3 CYS A  15     -27.662 -34.897   6.596  1.00 25.72           H  
ATOM    260  O   CYS A  15     -26.420 -36.306   5.061  1.00 25.72           O  
ATOM    261  SG  CYS A  15     -28.095 -32.607   6.134  1.00 25.72           S  
ATOM    262  HG  CYS A  15     -27.978 -32.578   7.464  1.00 25.72           H  
ATOM    263  N   HIS A  16     -27.913 -37.224   3.704  1.00 30.84           N  
ATOM    264  H   HIS A  16     -28.707 -37.089   3.094  1.00 30.84           H  
ATOM    265  CA  HIS A  16     -27.364 -38.588   3.870  1.00 30.84           C  
ATOM    266  HA  HIS A  16     -26.325 -38.497   4.186  1.00 30.84           H  
ATOM    267  C   HIS A  16     -27.204 -39.452   2.600  1.00 30.84           C  
ATOM    268  CB  HIS A  16     -28.125 -39.301   5.017  1.00 30.84           C  
ATOM    269  HB2 HIS A  16     -29.157 -38.954   5.044  1.00 30.84           H  
ATOM    270  HB3 HIS A  16     -28.165 -40.376   4.840  1.00 30.84           H  
ATOM    271  O   HIS A  16     -27.123 -40.671   2.710  1.00 30.84           O  
ATOM    272  CG  HIS A  16     -27.508 -39.129   6.391  1.00 30.84           C  
ATOM    273  CD2 HIS A  16     -27.924 -39.732   7.547  1.00 30.84           C  
ATOM    274  HD2 HIS A  16     -28.760 -40.409   7.643  1.00 30.84           H  
ATOM    275  ND1 HIS A  16     -26.398 -38.386   6.722  1.00 30.84           N  
ATOM    276  HD1 HIS A  16     -25.933 -37.730   6.111  1.00 30.84           H  
ATOM    277  CE1 HIS A  16     -26.163 -38.513   8.033  1.00 30.84           C  
ATOM    278  HE1 HIS A  16     -25.376 -38.011   8.577  1.00 30.84           H  
ATOM    279  NE2 HIS A  16     -27.077 -39.323   8.583  1.00 30.84           N  
ATOM    280  N   THR A  17     -27.072 -38.883   1.400  1.00 28.44           N  
ATOM    281  H   THR A  17     -27.098 -37.878   1.306  1.00 28.44           H  
ATOM    282  CA  THR A  17     -26.844 -39.701   0.186  1.00 28.44           C  
ATOM    283  HA  THR A  17     -26.362 -40.634   0.477  1.00 28.44           H  
ATOM    284  C   THR A  17     -25.886 -39.026  -0.794  1.00 28.44           C  
ATOM    285  CB  THR A  17     -28.166 -40.084  -0.519  1.00 28.44           C  
ATOM    286  HB  THR A  17     -28.009 -40.085  -1.598  1.00 28.44           H  
ATOM    287  O   THR A  17     -26.177 -37.930  -1.256  1.00 28.44           O  
ATOM    288  CG2 THR A  17     -28.647 -41.481  -0.126  1.00 28.44           C  
ATOM    289 HG21 THR A  17     -28.861 -41.516   0.942  1.00 28.44           H  
ATOM    290 HG22 THR A  17     -29.555 -41.719  -0.679  1.00 28.44           H  
ATOM    291 HG23 THR A  17     -27.882 -42.219  -0.367  1.00 28.44           H  
ATOM    292  OG1 THR A  17     -29.209 -39.179  -0.214  1.00 28.44           O  
ATOM    293  HG1 THR A  17     -28.989 -38.363  -0.669  1.00 28.44           H  
ATOM    294  N   ALA A  18     -24.798 -39.736  -1.127  1.00 26.93           N  
ATOM    295  H   ALA A  18     -24.704 -40.637  -0.681  1.00 26.93           H  
ATOM    296  CA  ALA A  18     -23.750 -39.449  -2.123  1.00 26.93           C  
ATOM    297  HA  ALA A  18     -23.395 -40.443  -2.395  1.00 26.93           H  
ATOM    298  C   ALA A  18     -22.440 -38.783  -1.642  1.00 26.93           C  
ATOM    299  CB  ALA A  18     -24.332 -38.921  -3.440  1.00 26.93           C  
ATOM    300  HB1 ALA A  18     -25.201 -39.510  -3.735  1.00 26.93           H  
ATOM    301  HB2 ALA A  18     -24.616 -37.874  -3.330  1.00 26.93           H  
ATOM    302  HB3 ALA A  18     -23.579 -38.993  -4.224  1.00 26.93           H  
ATOM    303  O   ALA A  18     -21.702 -38.195  -2.424  1.00 26.93           O  
ATOM    304  N   LEU A  19     -22.073 -39.018  -0.378  1.00 24.79           N  
ATOM    305  H   LEU A  19     -22.796 -39.393   0.219  1.00 24.79           H  
ATOM    306  CA  LEU A  19     -20.734 -39.555  -0.109  1.00 24.79           C  
ATOM    307  HA  LEU A  19     -19.987 -38.941  -0.612  1.00 24.79           H  
ATOM    308  C   LEU A  19     -20.681 -40.981  -0.697  1.00 24.79           C  
ATOM    309  CB  LEU A  19     -20.468 -39.562   1.418  1.00 24.79           C  
ATOM    310  HB2 LEU A  19     -20.047 -40.524   1.710  1.00 24.79           H  
ATOM    311  HB3 LEU A  19     -21.424 -39.484   1.937  1.00 24.79           H  
ATOM    312  O   LEU A  19     -21.608 -41.765  -0.489  1.00 24.79           O  
ATOM    313  CG  LEU A  19     -19.528 -38.441   1.911  1.00 24.79           C  
ATOM    314  HG  LEU A  19     -19.588 -37.587   1.235  1.00 24.79           H  
ATOM    315  CD1 LEU A  19     -19.929 -37.967   3.309  1.00 24.79           C  
ATOM    316 HD11 LEU A  19     -19.889 -38.798   4.014  1.00 24.79           H  
ATOM    317 HD12 LEU A  19     -20.940 -37.561   3.282  1.00 24.79           H  
ATOM    318 HD13 LEU A  19     -19.250 -37.181   3.638  1.00 24.79           H  
ATOM    319  CD2 LEU A  19     -18.078 -38.931   1.980  1.00 24.79           C  
ATOM    320 HD21 LEU A  19     -17.986 -39.750   2.693  1.00 24.79           H  
ATOM    321 HD22 LEU A  19     -17.758 -39.269   0.995  1.00 24.79           H  
ATOM    322 HD23 LEU A  19     -17.430 -38.112   2.292  1.00 24.79           H  
ATOM    323  N   SER A  20     -19.570 -41.307  -1.356  1.00 26.66           N  
ATOM    324  H   SER A  20     -18.936 -40.543  -1.541  1.00 26.66           H  
ATOM    325  CA  SER A  20     -19.156 -42.620  -1.884  1.00 26.66           C  
ATOM    326  HA  SER A  20     -18.068 -42.560  -1.861  1.00 26.66           H  
ATOM    327  C   SER A  20     -19.500 -42.949  -3.347  1.00 26.66           C  
ATOM    328  CB  SER A  20     -19.473 -43.792  -0.934  1.00 26.66           C  
ATOM    329  HB2 SER A  20     -19.375 -43.462   0.100  1.00 26.66           H  
ATOM    330  HB3 SER A  20     -18.749 -44.588  -1.108  1.00 26.66           H  
ATOM    331  O   SER A  20     -20.640 -42.819  -3.777  1.00 26.66           O  
ATOM    332  OG  SER A  20     -20.760 -44.328  -1.141  1.00 26.66           O  
ATOM    333  HG  SER A  20     -21.367 -43.583  -1.128  1.00 26.66           H  
ATOM    334  N   GLN A  21     -18.473 -43.503  -4.014  1.00 26.94           N  
ATOM    335  H   GLN A  21     -17.588 -43.502  -3.527  1.00 26.94           H  
ATOM    336  CA  GLN A  21     -18.444 -44.173  -5.326  1.00 26.94           C  
ATOM    337  HA  GLN A  21     -17.521 -44.753  -5.351  1.00 26.94           H  
ATOM    338  C   GLN A  21     -18.377 -43.211  -6.525  1.00 26.94           C  
ATOM    339  CB  GLN A  21     -19.596 -45.192  -5.448  1.00 26.94           C  
ATOM    340  HB2 GLN A  21     -20.542 -44.659  -5.548  1.00 26.94           H  
ATOM    341  HB3 GLN A  21     -19.452 -45.774  -6.358  1.00 26.94           H  
ATOM    342  O   GLN A  21     -19.163 -42.285  -6.613  1.00 26.94           O  
ATOM    343  CG  GLN A  21     -19.687 -46.161  -4.253  1.00 26.94           C  
ATOM    344  HG2 GLN A  21     -19.797 -45.608  -3.320  1.00 26.94           H  
ATOM    345  HG3 GLN A  21     -18.767 -46.743  -4.196  1.00 26.94           H  
ATOM    346  CD  GLN A  21     -20.863 -47.125  -4.330  1.00 26.94           C  
ATOM    347  NE2 GLN A  21     -21.093 -47.898  -3.290  1.00 26.94           N  
ATOM    348 HE21 GLN A  21     -21.893 -48.507  -3.377  1.00 26.94           H  
ATOM    349 HE22 GLN A  21     -20.560 -47.782  -2.440  1.00 26.94           H  
ATOM    350  OE1 GLN A  21     -21.593 -47.233  -5.297  1.00 26.94           O  
ATOM    351  N   SER A  22     -17.498 -43.337  -7.514  1.00 29.87           N  
ATOM    352  H   SER A  22     -17.652 -42.655  -8.242  1.00 29.87           H  
ATOM    353  CA  SER A  22     -16.375 -44.233  -7.819  1.00 29.87           C  
ATOM    354  HA  SER A  22     -15.631 -44.192  -7.024  1.00 29.87           H  
ATOM    355  C   SER A  22     -15.738 -43.700  -9.120  1.00 29.87           C  
ATOM    356  CB  SER A  22     -16.830 -45.686  -8.026  1.00 29.87           C  
ATOM    357  HB2 SER A  22     -17.035 -46.138  -7.055  1.00 29.87           H  
ATOM    358  HB3 SER A  22     -16.039 -46.263  -8.505  1.00 29.87           H  
ATOM    359  O   SER A  22     -16.307 -42.837  -9.780  1.00 29.87           O  
ATOM    360  OG  SER A  22     -18.004 -45.758  -8.801  1.00 29.87           O  
ATOM    361  HG  SER A  22     -17.851 -45.344  -9.654  1.00 29.87           H  
ATOM    362  N   GLN A  23     -14.553 -44.201  -9.439  1.00 26.83           N  
ATOM    363  H   GLN A  23     -14.231 -44.990  -8.898  1.00 26.83           H  
ATOM    364  CA  GLN A  23     -13.615 -43.768 -10.477  1.00 26.83           C  
ATOM    365  HA  GLN A  23     -13.308 -42.744 -10.268  1.00 26.83           H  
ATOM    366  C   GLN A  23     -14.128 -43.810 -11.936  1.00 26.83           C  
ATOM    367  CB  GLN A  23     -12.396 -44.697 -10.331  1.00 26.83           C  
ATOM    368  HB2 GLN A  23     -12.734 -45.728 -10.437  1.00 26.83           H  
ATOM    369  HB3 GLN A  23     -11.686 -44.498 -11.134  1.00 26.83           H  
ATOM    370  O   GLN A  23     -15.014 -44.592 -12.268  1.00 26.83           O  
ATOM    371  CG  GLN A  23     -11.659 -44.521  -8.989  1.00 26.83           C  
ATOM    372  HG2 GLN A  23     -12.362 -44.462  -8.158  1.00 26.83           H  
ATOM    373  HG3 GLN A  23     -11.104 -43.583  -9.023  1.00 26.83           H  
ATOM    374  CD  GLN A  23     -10.704 -45.668  -8.677  1.00 26.83           C  
ATOM    375  NE2 GLN A  23      -9.558 -45.390  -8.098  1.00 26.83           N  
ATOM    376 HE21 GLN A  23      -8.933 -46.178  -8.002  1.00 26.83           H  
ATOM    377 HE22 GLN A  23      -9.239 -44.434  -8.045  1.00 26.83           H  
ATOM    378  OE1 GLN A  23     -10.992 -46.836  -8.863  1.00 26.83           O  
ATOM    379  N   ASP A  24     -13.451 -42.993 -12.751  1.00 26.75           N  
ATOM    380  H   ASP A  24     -12.743 -42.438 -12.291  1.00 26.75           H  
ATOM    381  CA  ASP A  24     -13.226 -43.006 -14.207  1.00 26.75           C  
ATOM    382  HA  ASP A  24     -12.622 -42.110 -14.345  1.00 26.75           H  
ATOM    383  C   ASP A  24     -14.376 -42.770 -15.217  1.00 26.75           C  
ATOM    384  CB  ASP A  24     -12.252 -44.133 -14.598  1.00 26.75           C  
ATOM    385  HB2 ASP A  24     -12.150 -44.145 -15.683  1.00 26.75           H  
ATOM    386  HB3 ASP A  24     -12.664 -45.093 -14.286  1.00 26.75           H  
ATOM    387  O   ASP A  24     -15.311 -43.547 -15.378  1.00 26.75           O  
ATOM    388  CG  ASP A  24     -10.851 -43.934 -13.991  1.00 26.75           C  
ATOM    389  OD1 ASP A  24     -10.498 -42.770 -13.687  1.00 26.75           O  
ATOM    390  OD2 ASP A  24     -10.160 -44.952 -13.768  1.00 26.75           O  
ATOM    391  N   GLU A  25     -14.199 -41.642 -15.925  1.00 26.46           N  
ATOM    392  H   GLU A  25     -13.393 -41.120 -15.613  1.00 26.46           H  
ATOM    393  CA  GLU A  25     -14.626 -41.231 -17.275  1.00 26.46           C  
ATOM    394  HA  GLU A  25     -14.780 -40.153 -17.235  1.00 26.46           H  
ATOM    395  C   GLU A  25     -15.922 -41.818 -17.869  1.00 26.46           C  
ATOM    396  CB  GLU A  25     -13.453 -41.457 -18.255  1.00 26.46           C  
ATOM    397  HB2 GLU A  25     -13.791 -41.181 -19.254  1.00 26.46           H  
ATOM    398  HB3 GLU A  25     -13.185 -42.514 -18.258  1.00 26.46           H  
ATOM    399  O   GLU A  25     -15.941 -42.959 -18.320  1.00 26.46           O  
ATOM    400  CG  GLU A  25     -12.209 -40.612 -17.919  1.00 26.46           C  
ATOM    401  HG2 GLU A  25     -12.524 -39.574 -17.815  1.00 26.46           H  
ATOM    402  HG3 GLU A  25     -11.804 -40.936 -16.960  1.00 26.46           H  
ATOM    403  CD  GLU A  25     -11.103 -40.699 -18.989  1.00 26.46           C  
ATOM    404  OE1 GLU A  25     -10.258 -39.776 -19.004  1.00 26.46           O  
ATOM    405  OE2 GLU A  25     -11.132 -41.643 -19.812  1.00 26.46           O  
ATOM    406  N   SER A  26     -16.983 -40.992 -17.985  1.00 27.78           N  
ATOM    407  H   SER A  26     -16.983 -40.187 -17.376  1.00 27.78           H  
ATOM    408  CA  SER A  26     -18.009 -40.972 -19.065  1.00 27.78           C  
ATOM    409  HA  SER A  26     -17.586 -40.409 -19.897  1.00 27.78           H  
ATOM    410  C   SER A  26     -19.322 -40.254 -18.646  1.00 27.78           C  
ATOM    411  CB  SER A  26     -18.336 -42.382 -19.597  1.00 27.78           C  
ATOM    412  HB2 SER A  26     -19.088 -42.321 -20.383  1.00 27.78           H  
ATOM    413  HB3 SER A  26     -17.457 -42.802 -20.087  1.00 27.78           H  
ATOM    414  O   SER A  26     -19.580 -40.072 -17.462  1.00 27.78           O  
ATOM    415  OG  SER A  26     -18.755 -43.245 -18.566  1.00 27.78           O  
ATOM    416  HG  SER A  26     -17.965 -43.414 -18.047  1.00 27.78           H  
ATOM    417  N   ILE A  27     -20.167 -39.899 -19.640  1.00 24.34           N  
ATOM    418  H   ILE A  27     -19.797 -40.026 -20.571  1.00 24.34           H  
ATOM    419  CA  ILE A  27     -21.650 -39.705 -19.566  1.00 24.34           C  
ATOM    420  HA  ILE A  27     -22.013 -39.694 -20.594  1.00 24.34           H  
ATOM    421  C   ILE A  27     -22.136 -38.359 -18.956  1.00 24.34           C  
ATOM    422  CB  ILE A  27     -22.268 -40.980 -18.925  1.00 24.34           C  
ATOM    423  HB  ILE A  27     -21.791 -41.136 -17.957  1.00 24.34           H  
ATOM    424  O   ILE A  27     -22.101 -38.138 -17.756  1.00 24.34           O  
ATOM    425  CG1 ILE A  27     -22.018 -42.225 -19.813  1.00 24.34           C  
ATOM    426 HG12 ILE A  27     -22.756 -42.262 -20.615  1.00 24.34           H  
ATOM    427 HG13 ILE A  27     -21.052 -42.164 -20.314  1.00 24.34           H  
ATOM    428  CG2 ILE A  27     -23.778 -40.917 -18.647  1.00 24.34           C  
ATOM    429 HG21 ILE A  27     -24.040 -41.707 -17.943  1.00 24.34           H  
ATOM    430 HG22 ILE A  27     -24.357 -41.077 -19.557  1.00 24.34           H  
ATOM    431 HG23 ILE A  27     -24.053 -39.971 -18.182  1.00 24.34           H  
ATOM    432  CD1 ILE A  27     -22.063 -43.547 -19.041  1.00 24.34           C  
ATOM    433 HD11 ILE A  27     -21.762 -44.363 -19.699  1.00 24.34           H  
ATOM    434 HD12 ILE A  27     -21.382 -43.509 -18.190  1.00 24.34           H  
ATOM    435 HD13 ILE A  27     -23.073 -43.740 -18.681  1.00 24.34           H  
ATOM    436  N   SER A  28     -22.458 -37.325 -19.752  1.00 25.74           N  
ATOM    437  H   SER A  28     -22.078 -36.498 -19.315  1.00 25.74           H  
ATOM    438  CA  SER A  28     -23.725 -37.001 -20.464  1.00 25.74           C  
ATOM    439  HA  SER A  28     -23.462 -36.117 -21.043  1.00 25.74           H  
ATOM    440  C   SER A  28     -24.945 -36.570 -19.605  1.00 25.74           C  
ATOM    441  CB  SER A  28     -24.130 -38.021 -21.540  1.00 25.74           C  
ATOM    442  HB2 SER A  28     -24.834 -37.542 -22.221  1.00 25.74           H  
ATOM    443  HB3 SER A  28     -23.253 -38.329 -22.108  1.00 25.74           H  
ATOM    444  O   SER A  28     -25.479 -37.365 -18.842  1.00 25.74           O  
ATOM    445  OG  SER A  28     -24.758 -39.150 -20.988  1.00 25.74           O  
ATOM    446  HG  SER A  28     -25.241 -38.879 -20.204  1.00 25.74           H  
ATOM    447  N   VAL A  29     -25.409 -35.321 -19.830  1.00 22.73           N  
ATOM    448  H   VAL A  29     -24.702 -34.719 -20.227  1.00 22.73           H  
ATOM    449  CA  VAL A  29     -26.799 -34.789 -20.056  1.00 22.73           C  
ATOM    450  HA  VAL A  29     -27.012 -34.048 -19.285  1.00 22.73           H  
ATOM    451  C   VAL A  29     -27.933 -35.863 -20.062  1.00 22.73           C  
ATOM    452  CB  VAL A  29     -26.773 -34.106 -21.470  1.00 22.73           C  
ATOM    453  HB  VAL A  29     -27.076 -34.851 -22.205  1.00 22.73           H  
ATOM    454  O   VAL A  29     -27.606 -36.965 -20.493  1.00 22.73           O  
ATOM    455  CG1 VAL A  29     -27.696 -32.889 -21.635  1.00 22.73           C  
ATOM    456 HG11 VAL A  29     -28.327 -33.042 -22.511  1.00 22.73           H  
ATOM    457 HG12 VAL A  29     -28.267 -32.696 -20.727  1.00 22.73           H  
ATOM    458 HG13 VAL A  29     -27.134 -31.972 -21.812  1.00 22.73           H  
ATOM    459  CG2 VAL A  29     -25.402 -33.582 -21.950  1.00 22.73           C  
ATOM    460 HG21 VAL A  29     -25.501 -33.082 -22.913  1.00 22.73           H  
ATOM    461 HG22 VAL A  29     -24.988 -32.879 -21.227  1.00 22.73           H  
ATOM    462 HG23 VAL A  29     -24.704 -34.404 -22.107  1.00 22.73           H  
ATOM    463  N   PRO A  30     -29.275 -35.624 -19.859  1.00 29.01           N  
ATOM    464  CA  PRO A  30     -30.074 -34.385 -19.659  1.00 29.01           C  
ATOM    465  HA  PRO A  30     -29.450 -33.563 -19.307  1.00 29.01           H  
ATOM    466  C   PRO A  30     -31.352 -34.474 -18.745  1.00 29.01           C  
ATOM    467  CB  PRO A  30     -30.622 -34.149 -21.093  1.00 29.01           C  
ATOM    468  HB2 PRO A  30     -31.706 -34.030 -21.076  1.00 29.01           H  
ATOM    469  HB3 PRO A  30     -30.224 -33.265 -21.590  1.00 29.01           H  
ATOM    470  O   PRO A  30     -31.782 -35.538 -18.325  1.00 29.01           O  
ATOM    471  CG  PRO A  30     -30.389 -35.441 -21.876  1.00 29.01           C  
ATOM    472  HG2 PRO A  30     -29.500 -35.358 -22.501  1.00 29.01           H  
ATOM    473  HG3 PRO A  30     -31.256 -35.730 -22.470  1.00 29.01           H  
ATOM    474  CD  PRO A  30     -30.142 -36.413 -20.736  1.00 29.01           C  
ATOM    475  HD2 PRO A  30     -31.080 -36.679 -20.250  1.00 29.01           H  
ATOM    476  HD3 PRO A  30     -29.715 -37.339 -21.121  1.00 29.01           H  
ATOM    477  N   ARG A  31     -32.097 -33.344 -18.703  1.00 23.80           N  
ATOM    478  H   ARG A  31     -31.564 -32.504 -18.878  1.00 23.80           H  
ATOM    479  CA  ARG A  31     -33.584 -33.203 -18.815  1.00 23.80           C  
ATOM    480  HA  ARG A  31     -33.713 -32.191 -19.199  1.00 23.80           H  
ATOM    481  C   ARG A  31     -34.492 -33.242 -17.559  1.00 23.80           C  
ATOM    482  CB  ARG A  31     -34.170 -34.130 -19.918  1.00 23.80           C  
ATOM    483  HB2 ARG A  31     -33.608 -35.063 -19.963  1.00 23.80           H  
ATOM    484  HB3 ARG A  31     -35.184 -34.420 -19.644  1.00 23.80           H  
ATOM    485  O   ARG A  31     -34.725 -34.280 -16.963  1.00 23.80           O  
ATOM    486  CG  ARG A  31     -34.238 -33.502 -21.324  1.00 23.80           C  
ATOM    487  HG2 ARG A  31     -35.077 -32.809 -21.375  1.00 23.80           H  
ATOM    488  HG3 ARG A  31     -33.347 -32.913 -21.541  1.00 23.80           H  
ATOM    489  CD  ARG A  31     -34.428 -34.589 -22.391  1.00 23.80           C  
ATOM    490  HD2 ARG A  31     -33.608 -35.304 -22.316  1.00 23.80           H  
ATOM    491  HD3 ARG A  31     -35.361 -35.114 -22.187  1.00 23.80           H  
ATOM    492  NE  ARG A  31     -34.441 -34.007 -23.748  1.00 23.80           N  
ATOM    493  HE  ARG A  31     -33.906 -33.161 -23.878  1.00 23.80           H  
ATOM    494  NH1 ARG A  31     -35.613 -35.671 -24.817  1.00 23.80           N  
ATOM    495 HH11 ARG A  31     -35.492 -36.260 -24.006  1.00 23.80           H  
ATOM    496 HH12 ARG A  31     -35.897 -36.098 -25.688  1.00 23.80           H  
ATOM    497  NH2 ARG A  31     -34.894 -33.906 -25.978  1.00 23.80           N  
ATOM    498 HH21 ARG A  31     -35.243 -34.331 -26.825  1.00 23.80           H  
ATOM    499 HH22 ARG A  31     -34.352 -33.058 -26.059  1.00 23.80           H  
ATOM    500  CZ  ARG A  31     -34.982 -34.529 -24.837  1.00 23.80           C  
ATOM    501  N   LYS A  32     -35.250 -32.130 -17.468  1.00 24.75           N  
ATOM    502  H   LYS A  32     -34.803 -31.305 -17.841  1.00 24.75           H  
ATOM    503  CA  LYS A  32     -36.705 -31.981 -17.193  1.00 24.75           C  
ATOM    504  HA  LYS A  32     -36.984 -31.000 -17.578  1.00 24.75           H  
ATOM    505  C   LYS A  32     -37.210 -31.973 -15.738  1.00 24.75           C  
ATOM    506  CB  LYS A  32     -37.537 -32.999 -18.006  1.00 24.75           C  
ATOM    507  HB2 LYS A  32     -37.129 -34.001 -17.869  1.00 24.75           H  
ATOM    508  HB3 LYS A  32     -38.548 -33.016 -17.599  1.00 24.75           H  
ATOM    509  O   LYS A  32     -37.425 -33.020 -15.152  1.00 24.75           O  
ATOM    510  CG  LYS A  32     -37.664 -32.682 -19.500  1.00 24.75           C  
ATOM    511  HG2 LYS A  32     -36.674 -32.574 -19.942  1.00 24.75           H  
ATOM    512  HG3 LYS A  32     -38.206 -31.744 -19.621  1.00 24.75           H  
ATOM    513  CD  LYS A  32     -38.435 -33.814 -20.196  1.00 24.75           C  
ATOM    514  HD2 LYS A  32     -39.393 -33.939 -19.691  1.00 24.75           H  
ATOM    515  HD3 LYS A  32     -37.871 -34.742 -20.100  1.00 24.75           H  
ATOM    516  CE  LYS A  32     -38.683 -33.508 -21.678  1.00 24.75           C  
ATOM    517  HE2 LYS A  32     -37.723 -33.465 -22.193  1.00 24.75           H  
ATOM    518  HE3 LYS A  32     -39.150 -32.527 -21.753  1.00 24.75           H  
ATOM    519  NZ  LYS A  32     -39.563 -34.536 -22.294  1.00 24.75           N  
ATOM    520  HZ1 LYS A  32     -39.160 -35.458 -22.208  1.00 24.75           H  
ATOM    521  HZ2 LYS A  32     -39.733 -34.337 -23.269  1.00 24.75           H  
ATOM    522  HZ3 LYS A  32     -40.457 -34.555 -21.823  1.00 24.75           H  
ATOM    523  N   ALA A  33     -37.660 -30.787 -15.310  1.00 25.32           N  
ATOM    524  H   ALA A  33     -37.193 -29.967 -15.668  1.00 25.32           H  
ATOM    525  CA  ALA A  33     -38.994 -30.526 -14.731  1.00 25.32           C  
ATOM    526  HA  ALA A  33     -39.755 -31.030 -15.326  1.00 25.32           H  
ATOM    527  C   ALA A  33     -39.237 -28.991 -14.773  1.00 25.32           C  
ATOM    528  CB  ALA A  33     -39.057 -31.072 -13.296  1.00 25.32           C  
ATOM    529  HB1 ALA A  33     -38.972 -32.158 -13.293  1.00 25.32           H  
ATOM    530  HB2 ALA A  33     -40.008 -30.795 -12.842  1.00 25.32           H  
ATOM    531  HB3 ALA A  33     -38.249 -30.649 -12.699  1.00 25.32           H  
ATOM    532  O   ALA A  33     -38.569 -28.260 -14.058  1.00 25.32           O  
ATOM    533  N   ALA A  34     -39.895 -28.412 -15.792  1.00 23.03           N  
ATOM    534  H   ALA A  34     -39.465 -27.512 -15.954  1.00 23.03           H  
ATOM    535  CA  ALA A  34     -41.355 -28.302 -16.002  1.00 23.03           C  
ATOM    536  HA  ALA A  34     -41.493 -27.806 -16.962  1.00 23.03           H  
ATOM    537  C   ALA A  34     -42.009 -27.375 -14.942  1.00 23.03           C  
ATOM    538  CB  ALA A  34     -41.977 -29.699 -16.138  1.00 23.03           C  
ATOM    539  HB1 ALA A  34     -42.047 -30.177 -15.161  1.00 23.03           H  
ATOM    540  HB2 ALA A  34     -41.373 -30.314 -16.805  1.00 23.03           H  
ATOM    541  HB3 ALA A  34     -42.969 -29.611 -16.580  1.00 23.03           H  
ATOM    542  O   ALA A  34     -41.913 -27.666 -13.760  1.00 23.03           O  
ATOM    543  N   PHE A  35     -42.604 -26.214 -15.259  1.00 23.59           N  
ATOM    544  H   PHE A  35     -42.521 -25.543 -14.509  1.00 23.59           H  
ATOM    545  CA  PHE A  35     -43.865 -26.001 -15.997  1.00 23.59           C  
ATOM    546  HA  PHE A  35     -43.863 -26.577 -16.923  1.00 23.59           H  
ATOM    547  C   PHE A  35     -44.011 -24.479 -16.337  1.00 23.59           C  
ATOM    548  CB  PHE A  35     -45.005 -26.491 -15.057  1.00 23.59           C  
ATOM    549  HB2 PHE A  35     -45.818 -25.767 -15.025  1.00 23.59           H  
ATOM    550  HB3 PHE A  35     -44.648 -26.528 -14.028  1.00 23.59           H  
ATOM    551  O   PHE A  35     -43.738 -23.658 -15.473  1.00 23.59           O  
ATOM    552  CG  PHE A  35     -45.575 -27.858 -15.407  1.00 23.59           C  
ATOM    553  CD1 PHE A  35     -46.771 -27.964 -16.138  1.00 23.59           C  
ATOM    554  HD1 PHE A  35     -47.354 -27.078 -16.340  1.00 23.59           H  
ATOM    555  CD2 PHE A  35     -44.935 -29.035 -14.984  1.00 23.59           C  
ATOM    556  HD2 PHE A  35     -44.080 -28.980 -14.327  1.00 23.59           H  
ATOM    557  CE1 PHE A  35     -47.239 -29.216 -16.575  1.00 23.59           C  
ATOM    558  HE1 PHE A  35     -48.151 -29.283 -17.150  1.00 23.59           H  
ATOM    559  CE2 PHE A  35     -45.408 -30.294 -15.399  1.00 23.59           C  
ATOM    560  HE2 PHE A  35     -44.905 -31.192 -15.073  1.00 23.59           H  
ATOM    561  CZ  PHE A  35     -46.543 -30.384 -16.221  1.00 23.59           C  
ATOM    562  HZ  PHE A  35     -46.911 -31.350 -16.533  1.00 23.59           H  
ATOM    563  N   VAL A  36     -44.251 -24.072 -17.604  1.00 23.55           N  
ATOM    564  H   VAL A  36     -43.559 -23.371 -17.827  1.00 23.55           H  
ATOM    565  CA  VAL A  36     -45.565 -23.637 -18.184  1.00 23.55           C  
ATOM    566  HA  VAL A  36     -45.455 -23.696 -19.266  1.00 23.55           H  
ATOM    567  C   VAL A  36     -45.905 -22.155 -17.886  1.00 23.55           C  
ATOM    568  CB  VAL A  36     -46.684 -24.629 -17.766  1.00 23.55           C  
ATOM    569  HB  VAL A  36     -46.555 -24.833 -16.703  1.00 23.55           H  
ATOM    570  O   VAL A  36     -45.884 -21.767 -16.734  1.00 23.55           O  
ATOM    571  CG1 VAL A  36     -48.158 -24.234 -17.852  1.00 23.55           C  
ATOM    572 HG11 VAL A  36     -48.742 -24.933 -17.254  1.00 23.55           H  
ATOM    573 HG12 VAL A  36     -48.312 -23.244 -17.423  1.00 23.55           H  
ATOM    574 HG13 VAL A  36     -48.547 -24.287 -18.869  1.00 23.55           H  
ATOM    575  CG2 VAL A  36     -46.505 -25.942 -18.544  1.00 23.55           C  
ATOM    576 HG21 VAL A  36     -45.617 -26.476 -18.205  1.00 23.55           H  
ATOM    577 HG22 VAL A  36     -47.378 -26.585 -18.430  1.00 23.55           H  
ATOM    578 HG23 VAL A  36     -46.393 -25.745 -19.610  1.00 23.55           H  
ATOM    579  N   THR A  37     -46.245 -21.237 -18.808  1.00 25.90           N  
ATOM    580  H   THR A  37     -46.397 -20.339 -18.372  1.00 25.90           H  
ATOM    581  CA  THR A  37     -46.548 -21.240 -20.260  1.00 25.90           C  
ATOM    582  HA  THR A  37     -45.754 -21.727 -20.826  1.00 25.90           H  
ATOM    583  C   THR A  37     -46.743 -19.798 -20.768  1.00 25.90           C  
ATOM    584  CB  THR A  37     -47.923 -21.868 -20.586  1.00 25.90           C  
ATOM    585  HB  THR A  37     -48.394 -21.306 -21.392  1.00 25.90           H  
ATOM    586  O   THR A  37     -47.417 -19.024 -20.098  1.00 25.90           O  
ATOM    587  CG2 THR A  37     -47.818 -23.292 -21.121  1.00 25.90           C  
ATOM    588 HG21 THR A  37     -47.444 -23.262 -22.144  1.00 25.90           H  
ATOM    589 HG22 THR A  37     -47.129 -23.889 -20.524  1.00 25.90           H  
ATOM    590 HG23 THR A  37     -48.805 -23.755 -21.128  1.00 25.90           H  
ATOM    591  OG1 THR A  37     -48.805 -21.790 -19.495  1.00 25.90           O  
ATOM    592  HG1 THR A  37     -48.770 -20.893 -19.156  1.00 25.90           H  
ATOM    593  N   GLY A  38     -46.347 -19.546 -22.026  1.00 26.18           N  
ATOM    594  H   GLY A  38     -45.650 -20.166 -22.413  1.00 26.18           H  
ATOM    595  CA  GLY A  38     -47.060 -18.692 -23.002  1.00 26.18           C  
ATOM    596  HA2 GLY A  38     -46.962 -19.148 -23.988  1.00 26.18           H  
ATOM    597  HA3 GLY A  38     -48.120 -18.679 -22.747  1.00 26.18           H  
ATOM    598  C   GLY A  38     -46.610 -17.226 -23.094  1.00 26.18           C  
ATOM    599  O   GLY A  38     -46.560 -16.547 -22.086  1.00 26.18           O  
ATOM    600  N   LYS A  39     -46.320 -16.630 -24.256  1.00 29.27           N  
ATOM    601  H   LYS A  39     -46.037 -15.669 -24.124  1.00 29.27           H  
ATOM    602  CA  LYS A  39     -46.435 -17.035 -25.667  1.00 29.27           C  
ATOM    603  HA  LYS A  39     -46.128 -18.070 -25.814  1.00 29.27           H  
ATOM    604  C   LYS A  39     -45.523 -16.118 -26.515  1.00 29.27           C  
ATOM    605  CB  LYS A  39     -47.894 -16.819 -26.137  1.00 29.27           C  
ATOM    606  HB2 LYS A  39     -48.345 -16.012 -25.561  1.00 29.27           H  
ATOM    607  HB3 LYS A  39     -47.888 -16.482 -27.174  1.00 29.27           H  
ATOM    608  O   LYS A  39     -45.610 -14.906 -26.402  1.00 29.27           O  
ATOM    609  CG  LYS A  39     -48.799 -18.059 -26.074  1.00 29.27           C  
ATOM    610  HG2 LYS A  39     -48.341 -18.870 -26.640  1.00 29.27           H  
ATOM    611  HG3 LYS A  39     -48.927 -18.367 -25.037  1.00 29.27           H  
ATOM    612  CD  LYS A  39     -50.176 -17.732 -26.674  1.00 29.27           C  
ATOM    613  HD2 LYS A  39     -50.046 -17.415 -27.708  1.00 29.27           H  
ATOM    614  HD3 LYS A  39     -50.619 -16.911 -26.110  1.00 29.27           H  
ATOM    615  CE  LYS A  39     -51.106 -18.951 -26.627  1.00 29.27           C  
ATOM    616  HE2 LYS A  39     -50.658 -19.752 -27.215  1.00 29.27           H  
ATOM    617  HE3 LYS A  39     -51.180 -19.290 -25.594  1.00 29.27           H  
ATOM    618  NZ  LYS A  39     -52.456 -18.621 -27.152  1.00 29.27           N  
ATOM    619  HZ1 LYS A  39     -52.877 -17.883 -26.607  1.00 29.27           H  
ATOM    620  HZ2 LYS A  39     -53.063 -19.427 -27.121  1.00 29.27           H  
ATOM    621  HZ3 LYS A  39     -52.394 -18.303 -28.109  1.00 29.27           H  
ATOM    622  N   THR A  40     -44.707 -16.745 -27.366  1.00 26.83           N  
ATOM    623  H   THR A  40     -44.592 -17.728 -27.166  1.00 26.83           H  
ATOM    624  CA  THR A  40     -44.392 -16.399 -28.772  1.00 26.83           C  
ATOM    625  HA  THR A  40     -43.491 -16.960 -29.024  1.00 26.83           H  
ATOM    626  C   THR A  40     -44.101 -14.944 -29.180  1.00 26.83           C  
ATOM    627  CB  THR A  40     -45.495 -16.944 -29.699  1.00 26.83           C  
ATOM    628  HB  THR A  40     -45.257 -16.681 -30.730  1.00 26.83           H  
ATOM    629  O   THR A  40     -45.013 -14.135 -29.312  1.00 26.83           O  
ATOM    630  CG2 THR A  40     -45.640 -18.465 -29.603  1.00 26.83           C  
ATOM    631 HG21 THR A  40     -44.682 -18.940 -29.812  1.00 26.83           H  
ATOM    632 HG22 THR A  40     -46.365 -18.797 -30.345  1.00 26.83           H  
ATOM    633 HG23 THR A  40     -45.992 -18.759 -28.614  1.00 26.83           H  
ATOM    634  OG1 THR A  40     -46.740 -16.391 -29.353  1.00 26.83           O  
ATOM    635  HG1 THR A  40     -46.611 -15.439 -29.352  1.00 26.83           H  
ATOM    636  N   GLY A  41     -42.854 -14.707 -29.598  1.00 26.10           N  
ATOM    637  H   GLY A  41     -42.132 -15.365 -29.342  1.00 26.10           H  
ATOM    638  CA  GLY A  41     -42.428 -13.632 -30.502  1.00 26.10           C  
ATOM    639  HA2 GLY A  41     -43.069 -13.597 -31.383  1.00 26.10           H  
ATOM    640  HA3 GLY A  41     -42.483 -12.673 -29.986  1.00 26.10           H  
ATOM    641  C   GLY A  41     -40.975 -13.880 -30.918  1.00 26.10           C  
ATOM    642  O   GLY A  41     -40.069 -13.658 -30.129  1.00 26.10           O  
ATOM    643  N   VAL A  42     -40.779 -14.475 -32.095  1.00 25.02           N  
ATOM    644  H   VAL A  42     -41.562 -14.489 -32.732  1.00 25.02           H  
ATOM    645  CA  VAL A  42     -39.522 -15.049 -32.614  1.00 25.02           C  
ATOM    646  HA  VAL A  42     -38.898 -15.367 -31.779  1.00 25.02           H  
ATOM    647  C   VAL A  42     -38.733 -14.013 -33.432  1.00 25.02           C  
ATOM    648  CB  VAL A  42     -39.884 -16.287 -33.479  1.00 25.02           C  
ATOM    649  HB  VAL A  42     -40.649 -15.992 -34.198  1.00 25.02           H  
ATOM    650  O   VAL A  42     -39.360 -13.228 -34.135  1.00 25.02           O  
ATOM    651  CG1 VAL A  42     -38.726 -16.899 -34.274  1.00 25.02           C  
ATOM    652 HG11 VAL A  42     -37.888 -17.126 -33.615  1.00 25.02           H  
ATOM    653 HG12 VAL A  42     -38.409 -16.205 -35.053  1.00 25.02           H  
ATOM    654 HG13 VAL A  42     -39.051 -17.813 -34.771  1.00 25.02           H  
ATOM    655  CG2 VAL A  42     -40.471 -17.409 -32.607  1.00 25.02           C  
ATOM    656 HG21 VAL A  42     -39.732 -17.733 -31.874  1.00 25.02           H  
ATOM    657 HG22 VAL A  42     -41.364 -17.059 -32.089  1.00 25.02           H  
ATOM    658 HG23 VAL A  42     -40.753 -18.256 -33.233  1.00 25.02           H  
ATOM    659  N   ALA A  43     -37.393 -14.150 -33.412  1.00 24.60           N  
ATOM    660  H   ALA A  43     -37.040 -14.796 -32.720  1.00 24.60           H  
ATOM    661  CA  ALA A  43     -36.364 -13.587 -34.315  1.00 24.60           C  
ATOM    662  HA  ALA A  43     -35.457 -14.164 -34.137  1.00 24.60           H  
ATOM    663  C   ALA A  43     -35.971 -12.110 -34.067  1.00 24.60           C  
ATOM    664  CB  ALA A  43     -36.766 -13.877 -35.772  1.00 24.60           C  
ATOM    665  HB1 ALA A  43     -36.786 -14.951 -35.958  1.00 24.60           H  
ATOM    666  HB2 ALA A  43     -36.051 -13.419 -36.455  1.00 24.60           H  
ATOM    667  HB3 ALA A  43     -37.737 -13.439 -36.002  1.00 24.60           H  
ATOM    668  O   ALA A  43     -36.826 -11.242 -34.087  1.00 24.60           O  
ATOM    669  N   THR A  44     -34.714 -11.711 -33.825  1.00 26.66           N  
ATOM    670  H   THR A  44     -34.674 -10.717 -33.653  1.00 26.66           H  
ATOM    671  CA  THR A  44     -33.380 -12.324 -34.009  1.00 26.66           C  
ATOM    672  HA  THR A  44     -33.398 -13.384 -33.758  1.00 26.66           H  
ATOM    673  C   THR A  44     -32.364 -11.610 -33.088  1.00 26.66           C  
ATOM    674  CB  THR A  44     -32.885 -12.132 -35.464  1.00 26.66           C  
ATOM    675  HB  THR A  44     -31.795 -12.111 -35.456  1.00 26.66           H  
ATOM    676  O   THR A  44     -32.290 -10.389 -33.112  1.00 26.66           O  
ATOM    677  CG2 THR A  44     -33.312 -13.251 -36.419  1.00 26.66           C  
ATOM    678 HG21 THR A  44     -34.071 -12.889 -37.114  1.00 26.66           H  
ATOM    679 HG22 THR A  44     -32.447 -13.553 -37.009  1.00 26.66           H  
ATOM    680 HG23 THR A  44     -33.681 -14.120 -35.875  1.00 26.66           H  
ATOM    681  OG1 THR A  44     -33.359 -10.917 -36.001  1.00 26.66           O  
ATOM    682  HG1 THR A  44     -33.008 -10.200 -35.468  1.00 26.66           H  
ATOM    683  N   HIS A  45     -31.598 -12.385 -32.305  1.00 26.12           N  
ATOM    684  H   HIS A  45     -31.732 -13.380 -32.411  1.00 26.12           H  
ATOM    685  CA  HIS A  45     -30.510 -12.014 -31.370  1.00 26.12           C  
ATOM    686  HA  HIS A  45     -30.317 -12.930 -30.810  1.00 26.12           H  
ATOM    687  C   HIS A  45     -30.818 -10.996 -30.243  1.00 26.12           C  
ATOM    688  CB  HIS A  45     -29.193 -11.784 -32.125  1.00 26.12           C  
ATOM    689  HB2 HIS A  45     -29.338 -11.034 -32.903  1.00 26.12           H  
ATOM    690  HB3 HIS A  45     -28.441 -11.408 -31.431  1.00 26.12           H  
ATOM    691  O   HIS A  45     -30.479  -9.823 -30.303  1.00 26.12           O  
ATOM    692  CG  HIS A  45     -28.683 -13.074 -32.727  1.00 26.12           C  
ATOM    693  CD2 HIS A  45     -28.837 -13.491 -34.021  1.00 26.12           C  
ATOM    694  HD2 HIS A  45     -29.299 -12.928 -34.818  1.00 26.12           H  
ATOM    695  ND1 HIS A  45     -28.069 -14.103 -32.043  1.00 26.12           N  
ATOM    696  HD1 HIS A  45     -27.720 -14.059 -31.096  1.00 26.12           H  
ATOM    697  CE1 HIS A  45     -27.861 -15.112 -32.905  1.00 26.12           C  
ATOM    698  HE1 HIS A  45     -27.357 -16.038 -32.671  1.00 26.12           H  
ATOM    699  NE2 HIS A  45     -28.334 -14.793 -34.118  1.00 26.12           N  
ATOM    700  N   ASN A  46     -31.422 -11.545 -29.179  1.00 25.69           N  
ATOM    701  H   ASN A  46     -31.780 -12.477 -29.327  1.00 25.69           H  
ATOM    702  CA  ASN A  46     -31.383 -11.178 -27.754  1.00 25.69           C  
ATOM    703  HA  ASN A  46     -32.368 -11.439 -27.367  1.00 25.69           H  
ATOM    704  C   ASN A  46     -31.220  -9.705 -27.368  1.00 25.69           C  
ATOM    705  CB  ASN A  46     -30.420 -12.106 -27.006  1.00 25.69           C  
ATOM    706  HB2 ASN A  46     -30.303 -11.745 -25.985  1.00 25.69           H  
ATOM    707  HB3 ASN A  46     -29.441 -12.088 -27.487  1.00 25.69           H  
ATOM    708  O   ASN A  46     -30.148  -9.182 -27.083  1.00 25.69           O  
ATOM    709  CG  ASN A  46     -30.942 -13.530 -26.933  1.00 25.69           C  
ATOM    710  ND2 ASN A  46     -30.156 -14.437 -26.410  1.00 25.69           N  
ATOM    711 HD21 ASN A  46     -30.530 -15.372 -26.327  1.00 25.69           H  
ATOM    712 HD22 ASN A  46     -29.267 -14.162 -26.016  1.00 25.69           H  
ATOM    713  OD1 ASN A  46     -32.037 -13.864 -27.362  1.00 25.69           O  
ATOM    714  N   THR A  47     -32.399  -9.126 -27.246  1.00 23.20           N  
ATOM    715  H   THR A  47     -33.176  -9.641 -27.634  1.00 23.20           H  
ATOM    716  CA  THR A  47     -32.792  -7.907 -26.565  1.00 23.20           C  
ATOM    717  HA  THR A  47     -32.083  -7.114 -26.804  1.00 23.20           H  
ATOM    718  C   THR A  47     -32.860  -8.092 -25.024  1.00 23.20           C  
ATOM    719  CB  THR A  47     -34.190  -7.571 -27.153  1.00 23.20           C  
ATOM    720  HB  THR A  47     -34.942  -8.188 -26.661  1.00 23.20           H  
ATOM    721  O   THR A  47     -32.899  -9.210 -24.513  1.00 23.20           O  
ATOM    722  CG2 THR A  47     -34.595  -6.098 -27.104  1.00 23.20           C  
ATOM    723 HG21 THR A  47     -34.464  -5.665 -26.112  1.00 23.20           H  
ATOM    724 HG22 THR A  47     -35.640  -6.002 -27.397  1.00 23.20           H  
ATOM    725 HG23 THR A  47     -33.983  -5.524 -27.800  1.00 23.20           H  
ATOM    726  OG1 THR A  47     -34.325  -7.943 -28.507  1.00 23.20           O  
ATOM    727  HG1 THR A  47     -33.609  -7.535 -29.001  1.00 23.20           H  
ATOM    728  N   ILE A  48     -33.065  -6.955 -24.350  1.00 22.29           N  
ATOM    729  H   ILE A  48     -32.815  -6.123 -24.866  1.00 22.29           H  
ATOM    730  CA  ILE A  48     -33.881  -6.679 -23.143  1.00 22.29           C  
ATOM    731  HA  ILE A  48     -34.137  -5.636 -23.329  1.00 22.29           H  
ATOM    732  C   ILE A  48     -33.198  -6.637 -21.756  1.00 22.29           C  
ATOM    733  CB  ILE A  48     -35.286  -7.358 -23.089  1.00 22.29           C  
ATOM    734  HB  ILE A  48     -35.232  -8.216 -22.420  1.00 22.29           H  
ATOM    735  O   ILE A  48     -32.905  -7.647 -21.125  1.00 22.29           O  
ATOM    736  CG1 ILE A  48     -35.891  -7.829 -24.421  1.00 22.29           C  
ATOM    737 HG12 ILE A  48     -35.843  -6.995 -25.121  1.00 22.29           H  
ATOM    738 HG13 ILE A  48     -35.317  -8.695 -24.751  1.00 22.29           H  
ATOM    739  CG2 ILE A  48     -36.301  -6.355 -22.529  1.00 22.29           C  
ATOM    740 HG21 ILE A  48     -36.611  -5.643 -23.294  1.00 22.29           H  
ATOM    741 HG22 ILE A  48     -35.869  -5.775 -21.713  1.00 22.29           H  
ATOM    742 HG23 ILE A  48     -37.173  -6.886 -22.146  1.00 22.29           H  
ATOM    743  CD1 ILE A  48     -37.342  -8.302 -24.465  1.00 22.29           C  
ATOM    744 HD11 ILE A  48     -38.025  -7.468 -24.305  1.00 22.29           H  
ATOM    745 HD12 ILE A  48     -37.505  -9.061 -23.700  1.00 22.29           H  
ATOM    746 HD13 ILE A  48     -37.551  -8.734 -25.444  1.00 22.29           H  
ATOM    747  N   SER A  49     -33.084  -5.398 -21.262  1.00 21.18           N  
ATOM    748  H   SER A  49     -33.345  -4.655 -21.895  1.00 21.18           H  
ATOM    749  CA  SER A  49     -32.987  -4.938 -19.866  1.00 21.18           C  
ATOM    750  HA  SER A  49     -32.053  -5.269 -19.410  1.00 21.18           H  
ATOM    751  C   SER A  49     -34.187  -5.341 -18.999  1.00 21.18           C  
ATOM    752  CB  SER A  49     -33.056  -3.399 -19.929  1.00 21.18           C  
ATOM    753  HB2 SER A  49     -32.221  -3.016 -20.515  1.00 21.18           H  
ATOM    754  HB3 SER A  49     -32.987  -2.993 -18.920  1.00 21.18           H  
ATOM    755  O   SER A  49     -35.269  -5.364 -19.552  1.00 21.18           O  
ATOM    756  OG  SER A  49     -34.281  -2.975 -20.522  1.00 21.18           O  
ATOM    757  HG  SER A  49     -34.984  -3.546 -20.204  1.00 21.18           H  
ATOM    758  N   PHE A  50     -34.073  -5.451 -17.667  1.00 24.23           N  
ATOM    759  H   PHE A  50     -33.149  -5.594 -17.285  1.00 24.23           H  
ATOM    760  CA  PHE A  50     -35.073  -4.925 -16.704  1.00 24.23           C  
ATOM    761  HA  PHE A  50     -35.292  -3.896 -16.990  1.00 24.23           H  
ATOM    762  C   PHE A  50     -34.496  -4.874 -15.275  1.00 24.23           C  
ATOM    763  CB  PHE A  50     -36.417  -5.698 -16.693  1.00 24.23           C  
ATOM    764  HB2 PHE A  50     -36.212  -6.766 -16.767  1.00 24.23           H  
ATOM    765  HB3 PHE A  50     -36.905  -5.531 -15.733  1.00 24.23           H  
ATOM    766  O   PHE A  50     -33.821  -5.799 -14.827  1.00 24.23           O  
ATOM    767  CG  PHE A  50     -37.413  -5.278 -17.770  1.00 24.23           C  
ATOM    768  CD1 PHE A  50     -37.925  -3.965 -17.799  1.00 24.23           C  
ATOM    769  HD1 PHE A  50     -37.672  -3.269 -17.013  1.00 24.23           H  
ATOM    770  CD2 PHE A  50     -37.766  -6.175 -18.799  1.00 24.23           C  
ATOM    771  HD2 PHE A  50     -37.368  -7.179 -18.795  1.00 24.23           H  
ATOM    772  CE1 PHE A  50     -38.725  -3.537 -18.875  1.00 24.23           C  
ATOM    773  HE1 PHE A  50     -39.088  -2.521 -18.903  1.00 24.23           H  
ATOM    774  CE2 PHE A  50     -38.549  -5.741 -19.884  1.00 24.23           C  
ATOM    775  HE2 PHE A  50     -38.792  -6.427 -20.682  1.00 24.23           H  
ATOM    776  CZ  PHE A  50     -39.018  -4.418 -19.930  1.00 24.23           C  
ATOM    777  HZ  PHE A  50     -39.613  -4.082 -20.766  1.00 24.23           H  
ATOM    778  N   GLU A  51     -34.782  -3.774 -14.577  1.00 21.92           N  
ATOM    779  H   GLU A  51     -35.354  -3.074 -15.029  1.00 21.92           H  
ATOM    780  CA  GLU A  51     -34.474  -3.494 -13.170  1.00 21.92           C  
ATOM    781  HA  GLU A  51     -33.413  -3.665 -12.984  1.00 21.92           H  
ATOM    782  C   GLU A  51     -35.307  -4.344 -12.191  1.00 21.92           C  
ATOM    783  CB  GLU A  51     -34.819  -2.020 -12.877  1.00 21.92           C  
ATOM    784  HB2 GLU A  51     -34.735  -1.854 -11.803  1.00 21.92           H  
ATOM    785  HB3 GLU A  51     -35.860  -1.858 -13.157  1.00 21.92           H  
ATOM    786  O   GLU A  51     -36.506  -4.530 -12.397  1.00 21.92           O  
ATOM    787  CG  GLU A  51     -33.934  -0.980 -13.576  1.00 21.92           C  
ATOM    788  HG2 GLU A  51     -32.914  -1.085 -13.207  1.00 21.92           H  
ATOM    789  HG3 GLU A  51     -33.928  -1.177 -14.648  1.00 21.92           H  
ATOM    790  CD  GLU A  51     -34.455   0.447 -13.335  1.00 21.92           C  
ATOM    791  OE1 GLU A  51     -33.640   1.301 -12.922  1.00 21.92           O  
ATOM    792  OE2 GLU A  51     -35.668   0.663 -13.555  1.00 21.92           O  
ATOM    793  N   ALA A  52     -34.696  -4.765 -11.072  1.00 25.18           N  
ATOM    794  H   ALA A  52     -33.692  -4.676 -11.024  1.00 25.18           H  
ATOM    795  CA  ALA A  52     -35.388  -5.116  -9.823  1.00 25.18           C  
ATOM    796  HA  ALA A  52     -36.176  -4.381  -9.657  1.00 25.18           H  
ATOM    797  C   ALA A  52     -34.437  -5.085  -8.598  1.00 25.18           C  
ATOM    798  CB  ALA A  52     -36.070  -6.487  -9.950  1.00 25.18           C  
ATOM    799  HB1 ALA A  52     -36.564  -6.736  -9.011  1.00 25.18           H  
ATOM    800  HB2 ALA A  52     -35.325  -7.250 -10.176  1.00 25.18           H  
ATOM    801  HB3 ALA A  52     -36.815  -6.469 -10.746  1.00 25.18           H  
ATOM    802  O   ALA A  52     -33.620  -5.975  -8.386  1.00 25.18           O  
ATOM    803  N   THR A  53     -34.556  -4.016  -7.808  1.00 23.38           N  
ATOM    804  H   THR A  53     -35.129  -3.303  -8.236  1.00 23.38           H  
ATOM    805  CA  THR A  53     -34.691  -3.981  -6.333  1.00 23.38           C  
ATOM    806  HA  THR A  53     -34.299  -3.003  -6.055  1.00 23.38           H  
ATOM    807  C   THR A  53     -33.932  -4.990  -5.433  1.00 23.38           C  
ATOM    808  CB  THR A  53     -36.195  -3.955  -5.949  1.00 23.38           C  
ATOM    809  HB  THR A  53     -36.429  -4.777  -5.272  1.00 23.38           H  
ATOM    810  O   THR A  53     -34.327  -6.136  -5.260  1.00 23.38           O  
ATOM    811  CG2 THR A  53     -36.588  -2.637  -5.282  1.00 23.38           C  
ATOM    812 HG21 THR A  53     -35.964  -2.455  -4.407  1.00 23.38           H  
ATOM    813 HG22 THR A  53     -36.461  -1.813  -5.984  1.00 23.38           H  
ATOM    814 HG23 THR A  53     -37.630  -2.681  -4.965  1.00 23.38           H  
ATOM    815  OG1 THR A  53     -37.047  -4.037  -7.077  1.00 23.38           O  
ATOM    816  HG1 THR A  53     -37.940  -4.201  -6.767  1.00 23.38           H  
ATOM    817  N   THR A  54     -32.934  -4.453  -4.712  1.00 21.48           N  
ATOM    818  H   THR A  54     -32.610  -3.570  -5.081  1.00 21.48           H  
ATOM    819  CA  THR A  54     -32.537  -4.689  -3.296  1.00 21.48           C  
ATOM    820  HA  THR A  54     -31.481  -4.428  -3.235  1.00 21.48           H  
ATOM    821  C   THR A  54     -32.664  -6.082  -2.653  1.00 21.48           C  
ATOM    822  CB  THR A  54     -33.280  -3.717  -2.353  1.00 21.48           C  
ATOM    823  HB  THR A  54     -33.113  -4.028  -1.322  1.00 21.48           H  
ATOM    824  O   THR A  54     -33.752  -6.485  -2.249  1.00 21.48           O  
ATOM    825  CG2 THR A  54     -32.802  -2.273  -2.475  1.00 21.48           C  
ATOM    826 HG21 THR A  54     -32.990  -1.900  -3.482  1.00 21.48           H  
ATOM    827 HG22 THR A  54     -31.735  -2.214  -2.258  1.00 21.48           H  
ATOM    828 HG23 THR A  54     -33.346  -1.652  -1.763  1.00 21.48           H  
ATOM    829  OG1 THR A  54     -34.662  -3.740  -2.612  1.00 21.48           O  
ATOM    830  HG1 THR A  54     -34.911  -4.666  -2.625  1.00 21.48           H  
ATOM    831  N   VAL A  55     -31.511  -6.659  -2.276  1.00 21.63           N  
ATOM    832  H   VAL A  55     -30.661  -6.361  -2.733  1.00 21.63           H  
ATOM    833  CA  VAL A  55     -31.335  -7.487  -1.063  1.00 21.63           C  
ATOM    834  HA  VAL A  55     -32.135  -7.242  -0.365  1.00 21.63           H  
ATOM    835  C   VAL A  55     -29.994  -7.136  -0.398  1.00 21.63           C  
ATOM    836  CB  VAL A  55     -31.432  -9.004  -1.349  1.00 21.63           C  
ATOM    837  HB  VAL A  55     -30.698  -9.276  -2.108  1.00 21.63           H  
ATOM    838  O   VAL A  55     -28.940  -7.192  -1.021  1.00 21.63           O  
ATOM    839  CG1 VAL A  55     -31.162  -9.844  -0.090  1.00 21.63           C  
ATOM    840 HG11 VAL A  55     -31.828  -9.547   0.720  1.00 21.63           H  
ATOM    841 HG12 VAL A  55     -31.319 -10.900  -0.311  1.00 21.63           H  
ATOM    842 HG13 VAL A  55     -30.124  -9.732   0.223  1.00 21.63           H  
ATOM    843  CG2 VAL A  55     -32.827  -9.400  -1.848  1.00 21.63           C  
ATOM    844 HG21 VAL A  55     -33.019  -8.937  -2.816  1.00 21.63           H  
ATOM    845 HG22 VAL A  55     -33.593  -9.082  -1.141  1.00 21.63           H  
ATOM    846 HG23 VAL A  55     -32.884 -10.479  -1.986  1.00 21.63           H  
ATOM    847  N   ARG A  56     -30.047  -6.767   0.889  1.00 20.49           N  
ATOM    848  H   ARG A  56     -30.966  -6.785   1.309  1.00 20.49           H  
ATOM    849  CA  ARG A  56     -28.902  -6.680   1.812  1.00 20.49           C  
ATOM    850  HA  ARG A  56     -28.084  -6.116   1.365  1.00 20.49           H  
ATOM    851  C   ARG A  56     -28.418  -8.089   2.149  1.00 20.49           C  
ATOM    852  CB  ARG A  56     -29.369  -6.059   3.147  1.00 20.49           C  
ATOM    853  HB2 ARG A  56     -28.627  -6.303   3.908  1.00 20.49           H  
ATOM    854  HB3 ARG A  56     -30.303  -6.536   3.444  1.00 20.49           H  
ATOM    855  O   ARG A  56     -29.246  -8.863   2.608  1.00 20.49           O  
ATOM    856  CG  ARG A  56     -29.557  -4.540   3.179  1.00 20.49           C  
ATOM    857  HG2 ARG A  56     -30.219  -4.221   2.374  1.00 20.49           H  
ATOM    858  HG3 ARG A  56     -28.584  -4.063   3.059  1.00 20.49           H  
ATOM    859  CD  ARG A  56     -30.171  -4.161   4.539  1.00 20.49           C  
ATOM    860  HD2 ARG A  56     -29.703  -4.767   5.314  1.00 20.49           H  
ATOM    861  HD3 ARG A  56     -31.237  -4.389   4.516  1.00 20.49           H  
ATOM    862  NE  ARG A  56     -29.964  -2.741   4.880  1.00 20.49           N  
ATOM    863  HE  ARG A  56     -29.446  -2.184   4.215  1.00 20.49           H  
ATOM    864  NH1 ARG A  56     -31.040  -2.761   6.912  1.00 20.49           N  
ATOM    865 HH11 ARG A  56     -31.316  -2.287   7.760  1.00 20.49           H  
ATOM    866 HH12 ARG A  56     -31.331  -3.714   6.742  1.00 20.49           H  
ATOM    867  NH2 ARG A  56     -29.993  -0.912   6.239  1.00 20.49           N  
ATOM    868 HH21 ARG A  56     -29.441  -0.399   5.567  1.00 20.49           H  
ATOM    869 HH22 ARG A  56     -30.274  -0.456   7.095  1.00 20.49           H  
ATOM    870  CZ  ARG A  56     -30.333  -2.147   6.003  1.00 20.49           C  
ATOM    871  N   LEU A  57     -27.114  -8.356   2.086  1.00 22.42           N  
ATOM    872  H   LEU A  57     -26.530  -7.754   1.523  1.00 22.42           H  
ATOM    873  CA  LEU A  57     -26.415  -9.314   2.954  1.00 22.42           C  
ATOM    874  HA  LEU A  57     -26.775  -9.170   3.973  1.00 22.42           H  
ATOM    875  C   LEU A  57     -24.913  -8.994   2.941  1.00 22.42           C  
ATOM    876  CB  LEU A  57     -26.692 -10.778   2.539  1.00 22.42           C  
ATOM    877  HB2 LEU A  57     -25.768 -11.352   2.606  1.00 22.42           H  
ATOM    878  HB3 LEU A  57     -26.992 -10.792   1.492  1.00 22.42           H  
ATOM    879  O   LEU A  57     -24.301  -8.852   1.889  1.00 22.42           O  
ATOM    880  CG  LEU A  57     -27.764 -11.501   3.390  1.00 22.42           C  
ATOM    881  HG  LEU A  57     -28.659 -10.893   3.520  1.00 22.42           H  
ATOM    882  CD1 LEU A  57     -28.207 -12.782   2.692  1.00 22.42           C  
ATOM    883 HD11 LEU A  57     -27.355 -13.448   2.554  1.00 22.42           H  
ATOM    884 HD12 LEU A  57     -28.970 -13.287   3.284  1.00 22.42           H  
ATOM    885 HD13 LEU A  57     -28.629 -12.539   1.717  1.00 22.42           H  
ATOM    886  CD2 LEU A  57     -27.266 -11.840   4.796  1.00 22.42           C  
ATOM    887 HD21 LEU A  57     -26.380 -12.471   4.728  1.00 22.42           H  
ATOM    888 HD22 LEU A  57     -28.046 -12.375   5.338  1.00 22.42           H  
ATOM    889 HD23 LEU A  57     -27.021 -10.927   5.340  1.00 22.42           H  
ATOM    890  N   ALA A  58     -24.348  -8.837   4.135  1.00 21.86           N  
ATOM    891  H   ALA A  58     -24.916  -9.014   4.952  1.00 21.86           H  
ATOM    892  CA  ALA A  58     -22.922  -8.683   4.360  1.00 21.86           C  
ATOM    893  HA  ALA A  58     -22.558  -7.809   3.819  1.00 21.86           H  
ATOM    894  C   ALA A  58     -22.182  -9.931   3.861  1.00 21.86           C  
ATOM    895  CB  ALA A  58     -22.720  -8.474   5.868  1.00 21.86           C  
ATOM    896  HB1 ALA A  58     -23.093  -9.335   6.422  1.00 21.86           H  
ATOM    897  HB2 ALA A  58     -23.241  -7.574   6.192  1.00 21.86           H  
ATOM    898  HB3 ALA A  58     -21.656  -8.358   6.075  1.00 21.86           H  
ATOM    899  O   ALA A  58     -22.404 -11.016   4.393  1.00 21.86           O  
ATOM    900  N   ASN A  59     -21.293  -9.755   2.886  1.00 25.56           N  
ATOM    901  H   ASN A  59     -21.239  -8.855   2.430  1.00 25.56           H  
ATOM    902  CA  ASN A  59     -20.285 -10.741   2.516  1.00 25.56           C  
ATOM    903  HA  ASN A  59     -20.391 -11.607   3.169  1.00 25.56           H  
ATOM    904  C   ASN A  59     -18.908 -10.151   2.844  1.00 25.56           C  
ATOM    905  CB  ASN A  59     -20.488 -11.208   1.053  1.00 25.56           C  
ATOM    906  HB2 ASN A  59     -19.619 -10.944   0.451  1.00 25.56           H  
ATOM    907  HB3 ASN A  59     -21.353 -10.711   0.614  1.00 25.56           H  
ATOM    908  O   ASN A  59     -18.205  -9.606   2.001  1.00 25.56           O  
ATOM    909  CG  ASN A  59     -20.707 -12.709   0.916  1.00 25.56           C  
ATOM    910  ND2 ASN A  59     -20.697 -13.217  -0.293  1.00 25.56           N  
ATOM    911 HD21 ASN A  59     -20.764 -14.224  -0.349  1.00 25.56           H  
ATOM    912 HD22 ASN A  59     -20.442 -12.648  -1.088  1.00 25.56           H  
ATOM    913  OD1 ASN A  59     -20.914 -13.446   1.864  1.00 25.56           O  
ATOM    914  N   LEU A  60     -18.566 -10.217   4.131  1.00 21.20           N  
ATOM    915  H   LEU A  60     -19.243 -10.643   4.748  1.00 21.20           H  
ATOM    916  CA  LEU A  60     -17.181 -10.308   4.574  1.00 21.20           C  
ATOM    917  HA  LEU A  60     -16.549  -9.593   4.047  1.00 21.20           H  
ATOM    918  C   LEU A  60     -16.723 -11.733   4.225  1.00 21.20           C  
ATOM    919  CB  LEU A  60     -17.129 -10.055   6.101  1.00 21.20           C  
ATOM    920  HB2 LEU A  60     -16.251 -10.552   6.513  1.00 21.20           H  
ATOM    921  HB3 LEU A  60     -17.996 -10.532   6.558  1.00 21.20           H  
ATOM    922  O   LEU A  60     -16.937 -12.641   5.022  1.00 21.20           O  
ATOM    923  CG  LEU A  60     -17.078  -8.573   6.511  1.00 21.20           C  
ATOM    924  HG  LEU A  60     -17.650  -7.975   5.802  1.00 21.20           H  
ATOM    925  CD1 LEU A  60     -17.684  -8.375   7.903  1.00 21.20           C  
ATOM    926 HD11 LEU A  60     -17.625  -7.323   8.181  1.00 21.20           H  
ATOM    927 HD12 LEU A  60     -18.730  -8.682   7.894  1.00 21.20           H  
ATOM    928 HD13 LEU A  60     -17.137  -8.972   8.632  1.00 21.20           H  
ATOM    929  CD2 LEU A  60     -15.632  -8.073   6.550  1.00 21.20           C  
ATOM    930 HD21 LEU A  60     -15.054  -8.634   7.284  1.00 21.20           H  
ATOM    931 HD22 LEU A  60     -15.174  -8.198   5.569  1.00 21.20           H  
ATOM    932 HD23 LEU A  60     -15.612  -7.014   6.809  1.00 21.20           H  
ATOM    933  N   SER A  61     -16.161 -11.947   3.033  1.00 24.14           N  
ATOM    934  H   SER A  61     -16.120 -11.196   2.359  1.00 24.14           H  
ATOM    935  CA  SER A  61     -15.366 -13.149   2.748  1.00 24.14           C  
ATOM    936  HA  SER A  61     -15.524 -13.882   3.538  1.00 24.14           H  
ATOM    937  C   SER A  61     -13.888 -12.769   2.775  1.00 24.14           C  
ATOM    938  CB  SER A  61     -15.780 -13.863   1.453  1.00 24.14           C  
ATOM    939  HB2 SER A  61     -15.235 -14.804   1.382  1.00 24.14           H  
ATOM    940  HB3 SER A  61     -16.847 -14.082   1.485  1.00 24.14           H  
ATOM    941  O   SER A  61     -13.352 -12.205   1.822  1.00 24.14           O  
ATOM    942  OG  SER A  61     -15.496 -13.090   0.309  1.00 24.14           O  
ATOM    943  HG  SER A  61     -14.568 -12.846   0.342  1.00 24.14           H  
ATOM    944  N   MET A  62     -13.252 -13.051   3.910  1.00 23.01           N  
ATOM    945  H   MET A  62     -13.787 -13.511   4.632  1.00 23.01           H  
ATOM    946  CA  MET A  62     -11.802 -13.146   4.051  1.00 23.01           C  
ATOM    947  HA  MET A  62     -11.299 -12.399   3.437  1.00 23.01           H  
ATOM    948  C   MET A  62     -11.372 -14.538   3.580  1.00 23.01           C  
ATOM    949  CB  MET A  62     -11.408 -12.963   5.532  1.00 23.01           C  
ATOM    950  HB2 MET A  62     -12.042 -13.593   6.157  1.00 23.01           H  
ATOM    951  HB3 MET A  62     -10.378 -13.298   5.658  1.00 23.01           H  
ATOM    952  O   MET A  62     -11.084 -15.367   4.418  1.00 23.01           O  
ATOM    953  CG  MET A  62     -11.455 -11.536   6.062  1.00 23.01           C  
ATOM    954  HG2 MET A  62     -10.776 -10.927   5.465  1.00 23.01           H  
ATOM    955  HG3 MET A  62     -12.465 -11.138   5.966  1.00 23.01           H  
ATOM    956  SD  MET A  62     -10.942 -11.471   7.803  1.00 23.01           S  
ATOM    957  CE  MET A  62     -10.276  -9.793   7.887  1.00 23.01           C  
ATOM    958  HE1 MET A  62      -9.442  -9.698   7.192  1.00 23.01           H  
ATOM    959  HE2 MET A  62      -9.925  -9.592   8.899  1.00 23.01           H  
ATOM    960  HE3 MET A  62     -11.054  -9.076   7.622  1.00 23.01           H  
ATOM    961  N   ASP A  63     -11.398 -14.818   2.280  1.00 24.27           N  
ATOM    962  H   ASP A  63     -11.745 -14.118   1.639  1.00 24.27           H  
ATOM    963  CA  ASP A  63     -10.917 -16.085   1.701  1.00 24.27           C  
ATOM    964  HA  ASP A  63      -9.946 -16.355   2.116  1.00 24.27           H  
ATOM    965  C   ASP A  63     -10.783 -15.870   0.184  1.00 24.27           C  
ATOM    966  CB  ASP A  63     -11.915 -17.243   1.972  1.00 24.27           C  
ATOM    967  HB2 ASP A  63     -12.930 -16.890   1.794  1.00 24.27           H  
ATOM    968  HB3 ASP A  63     -11.716 -18.040   1.255  1.00 24.27           H  
ATOM    969  O   ASP A  63     -11.783 -16.034  -0.508  1.00 24.27           O  
ATOM    970  CG  ASP A  63     -11.832 -17.884   3.365  1.00 24.27           C  
ATOM    971  OD1 ASP A  63     -10.696 -18.165   3.809  1.00 24.27           O  
ATOM    972  OD2 ASP A  63     -12.917 -18.147   3.939  1.00 24.27           O  
ATOM    973  N   ASN A  64      -9.630 -15.374  -0.314  1.00 26.74           N  
ATOM    974  H   ASN A  64      -8.921 -15.161   0.372  1.00 26.74           H  
ATOM    975  CA  ASN A  64      -9.170 -15.545  -1.720  1.00 26.74           C  
ATOM    976  HA  ASN A  64      -8.853 -16.585  -1.794  1.00 26.74           H  
ATOM    977  C   ASN A  64      -7.887 -14.785  -2.140  1.00 26.74           C  
ATOM    978  CB  ASN A  64     -10.308 -15.322  -2.762  1.00 26.74           C  
ATOM    979  HB2 ASN A  64     -11.048 -14.619  -2.378  1.00 26.74           H  
ATOM    980  HB3 ASN A  64      -9.947 -14.891  -3.695  1.00 26.74           H  
ATOM    981  O   ASN A  64      -7.700 -14.552  -3.329  1.00 26.74           O  
ATOM    982  CG  ASN A  64     -10.985 -16.625  -3.167  1.00 26.74           C  
ATOM    983  ND2 ASN A  64     -12.014 -16.543  -3.978  1.00 26.74           N  
ATOM    984 HD21 ASN A  64     -12.437 -17.426  -4.227  1.00 26.74           H  
ATOM    985 HD22 ASN A  64     -12.351 -15.640  -4.279  1.00 26.74           H  
ATOM    986  OD1 ASN A  64     -10.597 -17.729  -2.823  1.00 26.74           O  
ATOM    987  N   TRP A  65      -6.960 -14.422  -1.244  1.00 26.75           N  
ATOM    988  H   TRP A  65      -7.088 -14.638  -0.266  1.00 26.75           H  
ATOM    989  CA  TRP A  65      -5.625 -13.969  -1.686  1.00 26.75           C  
ATOM    990  HA  TRP A  65      -5.583 -13.931  -2.775  1.00 26.75           H  
ATOM    991  C   TRP A  65      -4.554 -15.004  -1.344  1.00 26.75           C  
ATOM    992  CB  TRP A  65      -5.325 -12.525  -1.252  1.00 26.75           C  
ATOM    993  HB2 TRP A  65      -4.275 -12.465  -0.963  1.00 26.75           H  
ATOM    994  HB3 TRP A  65      -5.915 -12.273  -0.371  1.00 26.75           H  
ATOM    995  O   TRP A  65      -3.962 -15.002  -0.268  1.00 26.75           O  
ATOM    996  CG  TRP A  65      -5.542 -11.470  -2.310  1.00 26.75           C  
ATOM    997  CD1 TRP A  65      -6.399 -11.531  -3.360  1.00 26.75           C  
ATOM    998  HD1 TRP A  65      -7.065 -12.352  -3.586  1.00 26.75           H  
ATOM    999  CD2 TRP A  65      -4.851 -10.189  -2.464  1.00 26.75           C  
ATOM   1000  CE2 TRP A  65      -5.345  -9.538  -3.636  1.00 26.75           C  
ATOM   1001  CE3 TRP A  65      -3.844  -9.516  -1.737  1.00 26.75           C  
ATOM   1002  HE3 TRP A  65      -3.424  -9.994  -0.864  1.00 26.75           H  
ATOM   1003  NE1 TRP A  65      -6.276 -10.406  -4.147  1.00 26.75           N  
ATOM   1004  HE1 TRP A  65      -6.759 -10.270  -5.024  1.00 26.75           H  
ATOM   1005  CH2 TRP A  65      -3.878  -7.648  -3.317  1.00 26.75           C  
ATOM   1006  HH2 TRP A  65      -3.490  -6.700  -3.660  1.00 26.75           H  
ATOM   1007  CZ2 TRP A  65      -4.877  -8.290  -4.063  1.00 26.75           C  
ATOM   1008  HZ2 TRP A  65      -5.254  -7.837  -4.968  1.00 26.75           H  
ATOM   1009  CZ3 TRP A  65      -3.363  -8.259  -2.158  1.00 26.75           C  
ATOM   1010  HZ3 TRP A  65      -2.569  -7.770  -1.614  1.00 26.75           H  
ATOM   1011  N   THR A  66      -4.326 -15.907  -2.295  1.00 24.75           N  
ATOM   1012  H   THR A  66      -4.911 -15.898  -3.118  1.00 24.75           H  
ATOM   1013  CA  THR A  66      -3.065 -16.633  -2.444  1.00 24.75           C  
ATOM   1014  HA  THR A  66      -2.790 -17.101  -1.499  1.00 24.75           H  
ATOM   1015  C   THR A  66      -1.982 -15.639  -2.841  1.00 24.75           C  
ATOM   1016  CB  THR A  66      -3.176 -17.716  -3.535  1.00 24.75           C  
ATOM   1017  HB  THR A  66      -2.188 -17.927  -3.946  1.00 24.75           H  
ATOM   1018  O   THR A  66      -2.110 -14.968  -3.863  1.00 24.75           O  
ATOM   1019  CG2 THR A  66      -3.748 -19.014  -2.973  1.00 24.75           C  
ATOM   1020 HG21 THR A  66      -4.738 -18.833  -2.554  1.00 24.75           H  
ATOM   1021 HG22 THR A  66      -3.827 -19.749  -3.774  1.00 24.75           H  
ATOM   1022 HG23 THR A  66      -3.088 -19.403  -2.198  1.00 24.75           H  
ATOM   1023  OG1 THR A  66      -4.038 -17.295  -4.572  1.00 24.75           O  
ATOM   1024  HG1 THR A  66      -3.583 -16.596  -5.047  1.00 24.75           H  
ATOM   1025  N   LEU A  67      -0.907 -15.565  -2.050  1.00 24.77           N  
ATOM   1026  H   LEU A  67      -0.899 -16.119  -1.206  1.00 24.77           H  
ATOM   1027  CA  LEU A  67       0.377 -15.065  -2.539  1.00 24.77           C  
ATOM   1028  HA  LEU A  67       0.321 -13.988  -2.697  1.00 24.77           H  
ATOM   1029  C   LEU A  67       0.670 -15.787  -3.863  1.00 24.77           C  
ATOM   1030  CB  LEU A  67       1.473 -15.405  -1.506  1.00 24.77           C  
ATOM   1031  HB2 LEU A  67       1.282 -16.405  -1.115  1.00 24.77           H  
ATOM   1032  HB3 LEU A  67       2.437 -15.452  -2.013  1.00 24.77           H  
ATOM   1033  O   LEU A  67       0.622 -17.024  -3.859  1.00 24.77           O  
ATOM   1034  CG  LEU A  67       1.568 -14.395  -0.349  1.00 24.77           C  
ATOM   1035  HG  LEU A  67       0.600 -13.918  -0.196  1.00 24.77           H  
ATOM   1036  CD1 LEU A  67       1.962 -15.086   0.957  1.00 24.77           C  
ATOM   1037 HD11 LEU A  67       2.924 -15.585   0.837  1.00 24.77           H  
ATOM   1038 HD12 LEU A  67       2.036 -14.350   1.758  1.00 24.77           H  
ATOM   1039 HD13 LEU A  67       1.207 -15.825   1.224  1.00 24.77           H  
ATOM   1040  CD2 LEU A  67       2.613 -13.321  -0.657  1.00 24.77           C  
ATOM   1041 HD21 LEU A  67       2.352 -12.813  -1.585  1.00 24.77           H  
ATOM   1042 HD22 LEU A  67       2.644 -12.589   0.151  1.00 24.77           H  
ATOM   1043 HD23 LEU A  67       3.598 -13.774  -0.770  1.00 24.77           H  
ATOM   1044  N   PRO A  68       0.950 -15.089  -4.980  1.00 26.34           N  
ATOM   1045  CA  PRO A  68       1.572 -15.772  -6.099  1.00 26.34           C  
ATOM   1046  HA  PRO A  68       0.867 -16.503  -6.494  1.00 26.34           H  
ATOM   1047  C   PRO A  68       2.836 -16.453  -5.547  1.00 26.34           C  
ATOM   1048  CB  PRO A  68       1.848 -14.714  -7.169  1.00 26.34           C  
ATOM   1049  HB2 PRO A  68       2.789 -14.891  -7.688  1.00 26.34           H  
ATOM   1050  HB3 PRO A  68       1.021 -14.696  -7.879  1.00 26.34           H  
ATOM   1051  O   PRO A  68       3.583 -15.822  -4.786  1.00 26.34           O  
ATOM   1052  CG  PRO A  68       1.870 -13.402  -6.387  1.00 26.34           C  
ATOM   1053  HG2 PRO A  68       2.882 -13.216  -6.027  1.00 26.34           H  
ATOM   1054  HG3 PRO A  68       1.525 -12.565  -6.994  1.00 26.34           H  
ATOM   1055  CD  PRO A  68       0.949 -13.651  -5.191  1.00 26.34           C  
ATOM   1056  HD2 PRO A  68      -0.063 -13.323  -5.427  1.00 26.34           H  
ATOM   1057  HD3 PRO A  68       1.331 -13.111  -4.324  1.00 26.34           H  
ATOM   1058  N   PRO A  69       3.018 -17.761  -5.801  1.00 25.52           N  
ATOM   1059  CA  PRO A  69       4.185 -18.484  -5.330  1.00 25.52           C  
ATOM   1060  HA  PRO A  69       4.165 -18.539  -4.242  1.00 25.52           H  
ATOM   1061  C   PRO A  69       5.445 -17.742  -5.770  1.00 25.52           C  
ATOM   1062  CB  PRO A  69       4.075 -19.896  -5.921  1.00 25.52           C  
ATOM   1063  HB2 PRO A  69       3.595 -20.551  -5.194  1.00 25.52           H  
ATOM   1064  HB3 PRO A  69       5.045 -20.301  -6.209  1.00 25.52           H  
ATOM   1065  O   PRO A  69       5.471 -17.114  -6.826  1.00 25.52           O  
ATOM   1066  CG  PRO A  69       3.149 -19.718  -7.124  1.00 25.52           C  
ATOM   1067  HG2 PRO A  69       3.731 -19.394  -7.987  1.00 25.52           H  
ATOM   1068  HG3 PRO A  69       2.599 -20.630  -7.353  1.00 25.52           H  
ATOM   1069  CD  PRO A  69       2.223 -18.591  -6.688  1.00 25.52           C  
ATOM   1070  HD2 PRO A  69       1.891 -18.041  -7.569  1.00 25.52           H  
ATOM   1071  HD3 PRO A  69       1.370 -18.993  -6.142  1.00 25.52           H  
ATOM   1072  N   ALA A  70       6.483 -17.814  -4.940  1.00 25.46           N  
ATOM   1073  H   ALA A  70       6.365 -18.321  -4.074  1.00 25.46           H  
ATOM   1074  CA  ALA A  70       7.835 -17.419  -5.296  1.00 25.46           C  
ATOM   1075  HA  ALA A  70       7.832 -16.384  -5.637  1.00 25.46           H  
ATOM   1076  C   ALA A  70       8.325 -18.308  -6.452  1.00 25.46           C  
ATOM   1077  CB  ALA A  70       8.706 -17.532  -4.035  1.00 25.46           C  
ATOM   1078  HB1 ALA A  70       8.327 -16.864  -3.262  1.00 25.46           H  
ATOM   1079  HB2 ALA A  70       9.730 -17.249  -4.280  1.00 25.46           H  
ATOM   1080  HB3 ALA A  70       8.705 -18.558  -3.666  1.00 25.46           H  
ATOM   1081  O   ALA A  70       9.031 -19.288  -6.242  1.00 25.46           O  
ATOM   1082  N   THR A  71       7.870 -18.018  -7.664  1.00 25.00           N  
ATOM   1083  H   THR A  71       7.146 -17.319  -7.749  1.00 25.00           H  
ATOM   1084  CA  THR A  71       8.340 -18.626  -8.900  1.00 25.00           C  
ATOM   1085  HA  THR A  71       8.903 -19.534  -8.685  1.00 25.00           H  
ATOM   1086  C   THR A  71       9.293 -17.633  -9.537  1.00 25.00           C  
ATOM   1087  CB  THR A  71       7.184 -19.021  -9.833  1.00 25.00           C  
ATOM   1088  HB  THR A  71       7.575 -19.202 -10.834  1.00 25.00           H  
ATOM   1089  O   THR A  71       8.868 -16.621 -10.085  1.00 25.00           O  
ATOM   1090  CG2 THR A  71       6.503 -20.297  -9.336  1.00 25.00           C  
ATOM   1091 HG21 THR A  71       5.674 -20.543 -10.000  1.00 25.00           H  
ATOM   1092 HG22 THR A  71       6.127 -20.145  -8.324  1.00 25.00           H  
ATOM   1093 HG23 THR A  71       7.220 -21.118  -9.341  1.00 25.00           H  
ATOM   1094  OG1 THR A  71       6.195 -18.019  -9.893  1.00 25.00           O  
ATOM   1095  HG1 THR A  71       6.638 -17.230 -10.215  1.00 25.00           H  
ATOM   1096  N   ASP A  72      10.581 -17.927  -9.368  1.00 25.06           N  
ATOM   1097  H   ASP A  72      10.786 -18.764  -8.842  1.00 25.06           H  
ATOM   1098  CA  ASP A  72      11.679 -17.511 -10.232  1.00 25.06           C  
ATOM   1099  HA  ASP A  72      12.599 -17.741  -9.694  1.00 25.06           H  
ATOM   1100  C   ASP A  72      11.788 -16.008 -10.533  1.00 25.06           C  
ATOM   1101  CB  ASP A  72      11.687 -18.419 -11.477  1.00 25.06           C  
ATOM   1102  HB2 ASP A  72      12.458 -18.074 -12.166  1.00 25.06           H  
ATOM   1103  HB3 ASP A  72      10.727 -18.341 -11.987  1.00 25.06           H  
ATOM   1104  O   ASP A  72      11.676 -15.565 -11.671  1.00 25.06           O  
ATOM   1105  CG  ASP A  72      11.972 -19.889 -11.133  1.00 25.06           C  
ATOM   1106  OD1 ASP A  72      12.622 -20.135 -10.088  1.00 25.06           O  
ATOM   1107  OD2 ASP A  72      11.507 -20.770 -11.888  1.00 25.06           O  
ATOM   1108  N   LEU A  73      12.210 -15.226  -9.531  1.00 27.25           N  
ATOM   1109  H   LEU A  73      12.231 -15.636  -8.608  1.00 27.25           H  
ATOM   1110  CA  LEU A  73      13.201 -14.182  -9.821  1.00 27.25           C  
ATOM   1111  HA  LEU A  73      12.885 -13.612 -10.695  1.00 27.25           H  
ATOM   1112  C   LEU A  73      14.503 -14.902 -10.195  1.00 27.25           C  
ATOM   1113  CB  LEU A  73      13.374 -13.214  -8.631  1.00 27.25           C  
ATOM   1114  HB2 LEU A  73      13.322 -13.791  -7.707  1.00 27.25           H  
ATOM   1115  HB3 LEU A  73      14.365 -12.762  -8.675  1.00 27.25           H  
ATOM   1116  O   LEU A  73      15.432 -15.010  -9.393  1.00 27.25           O  
ATOM   1117  CG  LEU A  73      12.341 -12.074  -8.595  1.00 27.25           C  
ATOM   1118  HG  LEU A  73      11.350 -12.470  -8.817  1.00 27.25           H  
ATOM   1119  CD1 LEU A  73      12.310 -11.454  -7.196  1.00 27.25           C  
ATOM   1120 HD11 LEU A  73      12.023 -12.211  -6.467  1.00 27.25           H  
ATOM   1121 HD12 LEU A  73      13.294 -11.058  -6.944  1.00 27.25           H  
ATOM   1122 HD13 LEU A  73      11.578 -10.646  -7.174  1.00 27.25           H  
ATOM   1123  CD2 LEU A  73      12.681 -10.961  -9.591  1.00 27.25           C  
ATOM   1124 HD21 LEU A  73      11.931 -10.172  -9.536  1.00 27.25           H  
ATOM   1125 HD22 LEU A  73      13.664 -10.541  -9.375  1.00 27.25           H  
ATOM   1126 HD23 LEU A  73      12.680 -11.358 -10.606  1.00 27.25           H  
ATOM   1127  N   THR A  74      14.558 -15.460 -11.405  1.00 25.80           N  
ATOM   1128  H   THR A  74      13.734 -15.447 -11.988  1.00 25.80           H  
ATOM   1129  CA  THR A  74      15.833 -15.791 -12.026  1.00 25.80           C  
ATOM   1130  HA  THR A  74      16.410 -16.430 -11.358  1.00 25.80           H  
ATOM   1131  C   THR A  74      16.567 -14.475 -12.197  1.00 25.80           C  
ATOM   1132  CB  THR A  74      15.688 -16.511 -13.376  1.00 25.80           C  
ATOM   1133  HB  THR A  74      16.605 -16.371 -13.948  1.00 25.80           H  
ATOM   1134  O   THR A  74      16.292 -13.708 -13.118  1.00 25.80           O  
ATOM   1135  CG2 THR A  74      15.493 -18.013 -13.193  1.00 25.80           C  
ATOM   1136 HG21 THR A  74      14.650 -18.203 -12.528  1.00 25.80           H  
ATOM   1137 HG22 THR A  74      15.296 -18.476 -14.160  1.00 25.80           H  
ATOM   1138 HG23 THR A  74      16.393 -18.452 -12.762  1.00 25.80           H  
ATOM   1139  OG1 THR A  74      14.604 -16.010 -14.119  1.00 25.80           O  
ATOM   1140  HG1 THR A  74      14.748 -15.071 -14.255  1.00 25.80           H  
ATOM   1141  N   CYS A  75      17.502 -14.214 -11.287  1.00 27.71           N  
ATOM   1142  H   CYS A  75      17.505 -14.766 -10.441  1.00 27.71           H  
ATOM   1143  CA  CYS A  75      18.621 -13.319 -11.523  1.00 27.71           C  
ATOM   1144  HA  CYS A  75      18.260 -12.327 -11.791  1.00 27.71           H  
ATOM   1145  C   CYS A  75      19.416 -13.895 -12.701  1.00 27.71           C  
ATOM   1146  CB  CYS A  75      19.482 -13.234 -10.251  1.00 27.71           C  
ATOM   1147  HB2 CYS A  75      19.773 -14.238  -9.943  1.00 27.71           H  
ATOM   1148  HB3 CYS A  75      20.389 -12.676 -10.480  1.00 27.71           H  
ATOM   1149  O   CYS A  75      20.413 -14.582 -12.507  1.00 27.71           O  
ATOM   1150  SG  CYS A  75      18.592 -12.404  -8.904  1.00 27.71           S  
ATOM   1151  HG  CYS A  75      19.533 -12.560  -7.968  1.00 27.71           H  
ATOM   1152  N   THR A  76      18.933 -13.711 -13.929  1.00 28.72           N  
ATOM   1153  H   THR A  76      18.037 -13.261 -14.050  1.00 28.72           H  
ATOM   1154  CA  THR A  76      19.703 -14.056 -15.118  1.00 28.72           C  
ATOM   1155  HA  THR A  76      20.089 -15.069 -15.001  1.00 28.72           H  
ATOM   1156  C   THR A  76      20.889 -13.102 -15.188  1.00 28.72           C  
ATOM   1157  CB  THR A  76      18.859 -14.021 -16.398  1.00 28.72           C  
ATOM   1158  HB  THR A  76      19.523 -14.004 -17.263  1.00 28.72           H  
ATOM   1159  O   THR A  76      20.704 -11.885 -15.196  1.00 28.72           O  
ATOM   1160  CG2 THR A  76      17.955 -15.249 -16.502  1.00 28.72           C  
ATOM   1161 HG21 THR A  76      17.201 -15.215 -15.715  1.00 28.72           H  
ATOM   1162 HG22 THR A  76      17.449 -15.240 -17.467  1.00 28.72           H  
ATOM   1163 HG23 THR A  76      18.543 -16.162 -16.413  1.00 28.72           H  
ATOM   1164  OG1 THR A  76      18.026 -12.888 -16.421  1.00 28.72           O  
ATOM   1165  HG1 THR A  76      18.565 -12.114 -16.244  1.00 28.72           H  
ATOM   1166  N   ASP A  77      22.085 -13.694 -15.202  1.00 26.14           N  
ATOM   1167  H   ASP A  77      22.053 -14.700 -15.120  1.00 26.14           H  
ATOM   1168  CA  ASP A  77      23.451 -13.163 -15.051  1.00 26.14           C  
ATOM   1169  HA  ASP A  77      23.541 -12.754 -14.044  1.00 26.14           H  
ATOM   1170  C   ASP A  77      23.895 -12.029 -16.017  1.00 26.14           C  
ATOM   1171  CB  ASP A  77      24.407 -14.378 -15.156  1.00 26.14           C  
ATOM   1172  HB2 ASP A  77      25.435 -14.037 -15.281  1.00 26.14           H  
ATOM   1173  HB3 ASP A  77      24.151 -14.962 -16.040  1.00 26.14           H  
ATOM   1174  O   ASP A  77      25.072 -11.919 -16.363  1.00 26.14           O  
ATOM   1175  CG  ASP A  77      24.429 -15.275 -13.917  1.00 26.14           C  
ATOM   1176  OD1 ASP A  77      24.580 -14.716 -12.808  1.00 26.14           O  
ATOM   1177  OD2 ASP A  77      24.363 -16.511 -14.102  1.00 26.14           O  
ATOM   1178  N   HIS A  78      22.999 -11.147 -16.472  1.00 27.00           N  
ATOM   1179  H   HIS A  78      22.045 -11.247 -16.156  1.00 27.00           H  
ATOM   1180  CA  HIS A  78      23.292 -10.163 -17.524  1.00 27.00           C  
ATOM   1181  HA  HIS A  78      24.352 -10.233 -17.768  1.00 27.00           H  
ATOM   1182  C   HIS A  78      23.163  -8.685 -17.143  1.00 27.00           C  
ATOM   1183  CB  HIS A  78      22.543 -10.549 -18.805  1.00 27.00           C  
ATOM   1184  HB2 HIS A  78      21.498 -10.756 -18.576  1.00 27.00           H  
ATOM   1185  HB3 HIS A  78      22.576  -9.722 -19.515  1.00 27.00           H  
ATOM   1186  O   HIS A  78      23.439  -7.827 -17.982  1.00 27.00           O  
ATOM   1187  CG  HIS A  78      23.180 -11.745 -19.466  1.00 27.00           C  
ATOM   1188  CD2 HIS A  78      22.581 -12.929 -19.799  1.00 27.00           C  
ATOM   1189  HD2 HIS A  78      21.540 -13.175 -19.653  1.00 27.00           H  
ATOM   1190  ND1 HIS A  78      24.512 -11.859 -19.797  1.00 27.00           N  
ATOM   1191  HD1 HIS A  78      25.233 -11.192 -19.563  1.00 27.00           H  
ATOM   1192  CE1 HIS A  78      24.711 -13.081 -20.312  1.00 27.00           C  
ATOM   1193  HE1 HIS A  78      25.667 -13.477 -20.621  1.00 27.00           H  
ATOM   1194  NE2 HIS A  78      23.560 -13.767 -20.348  1.00 27.00           N  
ATOM   1195  N   CYS A  79      22.883  -8.346 -15.884  1.00 25.76           N  
ATOM   1196  H   CYS A  79      22.677  -9.071 -15.212  1.00 25.76           H  
ATOM   1197  CA  CYS A  79      22.929  -6.955 -15.432  1.00 25.76           C  
ATOM   1198  HA  CYS A  79      23.351  -6.332 -16.221  1.00 25.76           H  
ATOM   1199  C   CYS A  79      23.860  -6.789 -14.226  1.00 25.76           C  
ATOM   1200  CB  CYS A  79      21.511  -6.422 -15.210  1.00 25.76           C  
ATOM   1201  HB2 CYS A  79      20.944  -7.106 -14.578  1.00 25.76           H  
ATOM   1202  HB3 CYS A  79      21.557  -5.451 -14.717  1.00 25.76           H  
ATOM   1203  O   CYS A  79      23.642  -7.365 -13.166  1.00 25.76           O  
ATOM   1204  SG  CYS A  79      20.683  -6.227 -16.819  1.00 25.76           S  
ATOM   1205  HG  CYS A  79      21.693  -5.678 -17.500  1.00 25.76           H  
ATOM   1206  N   PHE A  80      24.919  -6.009 -14.460  1.00 26.60           N  
ATOM   1207  H   PHE A  80      25.006  -5.684 -15.412  1.00 26.60           H  
ATOM   1208  CA  PHE A  80      25.912  -5.454 -13.537  1.00 26.60           C  
ATOM   1209  HA  PHE A  80      26.864  -5.924 -13.786  1.00 26.60           H  
ATOM   1210  C   PHE A  80      25.675  -5.696 -12.031  1.00 26.60           C  
ATOM   1211  CB  PHE A  80      26.061  -3.963 -13.867  1.00 26.60           C  
ATOM   1212  HB2 PHE A  80      26.555  -3.466 -13.032  1.00 26.60           H  
ATOM   1213  HB3 PHE A  80      25.076  -3.507 -13.972  1.00 26.60           H  
ATOM   1214  O   PHE A  80      24.713  -5.220 -11.430  1.00 26.60           O  
ATOM   1215  CG  PHE A  80      26.882  -3.717 -15.124  1.00 26.60           C  
ATOM   1216  CD1 PHE A  80      28.262  -3.463 -15.006  1.00 26.60           C  
ATOM   1217  HD1 PHE A  80      28.721  -3.415 -14.030  1.00 26.60           H  
ATOM   1218  CD2 PHE A  80      26.293  -3.769 -16.404  1.00 26.60           C  
ATOM   1219  HD2 PHE A  80      25.232  -3.940 -16.510  1.00 26.60           H  
ATOM   1220  CE1 PHE A  80      29.049  -3.262 -16.154  1.00 26.60           C  
ATOM   1221  HE1 PHE A  80      30.105  -3.058 -16.057  1.00 26.60           H  
ATOM   1222  CE2 PHE A  80      27.083  -3.578 -17.553  1.00 26.60           C  
ATOM   1223  HE2 PHE A  80      26.626  -3.614 -18.531  1.00 26.60           H  
ATOM   1224  CZ  PHE A  80      28.460  -3.323 -17.429  1.00 26.60           C  
ATOM   1225  HZ  PHE A  80      29.061  -3.167 -18.312  1.00 26.60           H  
ATOM   1226  N   GLY A  81      26.648  -6.422 -11.465  1.00 30.32           N  
ATOM   1227  H   GLY A  81      27.369  -6.728 -12.103  1.00 30.32           H  
ATOM   1228  CA  GLY A  81      26.748  -6.993 -10.123  1.00 30.32           C  
ATOM   1229  HA2 GLY A  81      26.184  -7.926 -10.115  1.00 30.32           H  
ATOM   1230  HA3 GLY A  81      27.794  -7.247  -9.950  1.00 30.32           H  
ATOM   1231  C   GLY A  81      26.307  -6.151  -8.928  1.00 30.32           C  
ATOM   1232  O   GLY A  81      26.312  -4.931  -8.984  1.00 30.32           O  
ATOM   1233  N   SER A  82      25.970  -6.878  -7.850  1.00 29.07           N  
ATOM   1234  H   SER A  82      25.992  -7.875  -8.008  1.00 29.07           H  
ATOM   1235  CA  SER A  82      25.656  -6.499  -6.452  1.00 29.07           C  
ATOM   1236  HA  SER A  82      25.122  -7.355  -6.039  1.00 29.07           H  
ATOM   1237  C   SER A  82      24.703  -5.320  -6.207  1.00 29.07           C  
ATOM   1238  CB  SER A  82      26.933  -6.389  -5.603  1.00 29.07           C  
ATOM   1239  HB2 SER A  82      27.456  -7.345  -5.637  1.00 29.07           H  
ATOM   1240  HB3 SER A  82      26.661  -6.185  -4.568  1.00 29.07           H  
ATOM   1241  O   SER A  82      23.783  -5.456  -5.413  1.00 29.07           O  
ATOM   1242  OG  SER A  82      27.809  -5.383  -6.068  1.00 29.07           O  
ATOM   1243  HG  SER A  82      27.537  -4.540  -5.696  1.00 29.07           H  
ATOM   1244  N   VAL A  83      24.855  -4.203  -6.908  1.00 30.70           N  
ATOM   1245  H   VAL A  83      25.599  -4.205  -7.591  1.00 30.70           H  
ATOM   1246  CA  VAL A  83      24.133  -2.940  -6.741  1.00 30.70           C  
ATOM   1247  HA  VAL A  83      24.159  -2.664  -5.687  1.00 30.70           H  
ATOM   1248  C   VAL A  83      22.662  -3.048  -7.150  1.00 30.70           C  
ATOM   1249  CB  VAL A  83      24.851  -1.838  -7.551  1.00 30.70           C  
ATOM   1250  HB  VAL A  83      24.780  -2.072  -8.613  1.00 30.70           H  
ATOM   1251  O   VAL A  83      21.808  -2.511  -6.455  1.00 30.70           O  
ATOM   1252  CG1 VAL A  83      24.226  -0.458  -7.319  1.00 30.70           C  
ATOM   1253 HG11 VAL A  83      24.260  -0.206  -6.259  1.00 30.70           H  
ATOM   1254 HG12 VAL A  83      23.189  -0.448  -7.655  1.00 30.70           H  
ATOM   1255 HG13 VAL A  83      24.771   0.298  -7.886  1.00 30.70           H  
ATOM   1256  CG2 VAL A  83      26.341  -1.739  -7.179  1.00 30.70           C  
ATOM   1257 HG21 VAL A  83      26.447  -1.588  -6.105  1.00 30.70           H  
ATOM   1258 HG22 VAL A  83      26.872  -2.644  -7.475  1.00 30.70           H  
ATOM   1259 HG23 VAL A  83      26.798  -0.901  -7.704  1.00 30.70           H  
ATOM   1260  N   CYS A  84      22.329  -3.767  -8.229  1.00 30.76           N  
ATOM   1261  H   CYS A  84      23.070  -4.172  -8.782  1.00 30.76           H  
ATOM   1262  CA  CYS A  84      20.940  -3.898  -8.700  1.00 30.76           C  
ATOM   1263  HA  CYS A  84      20.463  -2.921  -8.622  1.00 30.76           H  
ATOM   1264  C   CYS A  84      20.113  -4.867  -7.830  1.00 30.76           C  
ATOM   1265  CB  CYS A  84      20.966  -4.305 -10.183  1.00 30.76           C  
ATOM   1266  HB2 CYS A  84      20.860  -5.385 -10.284  1.00 30.76           H  
ATOM   1267  HB3 CYS A  84      21.907  -4.009 -10.645  1.00 30.76           H  
ATOM   1268  O   CYS A  84      18.965  -4.580  -7.489  1.00 30.76           O  
ATOM   1269  SG  CYS A  84      19.620  -3.475 -11.071  1.00 30.76           S  
ATOM   1270  HG  CYS A  84      20.057  -2.218 -10.950  1.00 30.76           H  
ATOM   1271  N   ALA A  85      20.732  -5.966  -7.384  1.00 33.47           N  
ATOM   1272  H   ALA A  85      21.679  -6.139  -7.689  1.00 33.47           H  
ATOM   1273  CA  ALA A  85      20.156  -6.868  -6.385  1.00 33.47           C  
ATOM   1274  HA  ALA A  85      19.176  -7.201  -6.728  1.00 33.47           H  
ATOM   1275  C   ALA A  85      19.962  -6.152  -5.037  1.00 33.47           C  
ATOM   1276  CB  ALA A  85      21.071  -8.092  -6.250  1.00 33.47           C  
ATOM   1277  HB1 ALA A  85      20.642  -8.784  -5.525  1.00 33.47           H  
ATOM   1278  HB2 ALA A  85      21.156  -8.599  -7.211  1.00 33.47           H  
ATOM   1279  HB3 ALA A  85      22.061  -7.788  -5.908  1.00 33.47           H  
ATOM   1280  O   ALA A  85      18.918  -6.283  -4.403  1.00 33.47           O  
ATOM   1281  N   GLU A  86      20.929  -5.320  -4.640  1.00 37.59           N  
ATOM   1282  H   GLU A  86      21.798  -5.294  -5.156  1.00 37.59           H  
ATOM   1283  CA  GLU A  86      20.848  -4.514  -3.426  1.00 37.59           C  
ATOM   1284  HA  GLU A  86      20.561  -5.168  -2.602  1.00 37.59           H  
ATOM   1285  C   GLU A  86      19.772  -3.414  -3.525  1.00 37.59           C  
ATOM   1286  CB  GLU A  86      22.252  -3.963  -3.130  1.00 37.59           C  
ATOM   1287  HB2 GLU A  86      22.513  -3.216  -3.879  1.00 37.59           H  
ATOM   1288  HB3 GLU A  86      22.964  -4.787  -3.170  1.00 37.59           H  
ATOM   1289  O   GLU A  86      19.063  -3.172  -2.552  1.00 37.59           O  
ATOM   1290  CG  GLU A  86      22.362  -3.355  -1.734  1.00 37.59           C  
ATOM   1291  HG2 GLU A  86      21.605  -2.575  -1.657  1.00 37.59           H  
ATOM   1292  HG3 GLU A  86      22.140  -4.120  -0.991  1.00 37.59           H  
ATOM   1293  CD  GLU A  86      23.734  -2.732  -1.438  1.00 37.59           C  
ATOM   1294  OE1 GLU A  86      23.783  -2.012  -0.411  1.00 37.59           O  
ATOM   1295  OE2 GLU A  86      24.667  -2.858  -2.258  1.00 37.59           O  
ATOM   1296  N   MET A  87      19.579  -2.779  -4.689  1.00 38.56           N  
ATOM   1297  H   MET A  87      20.223  -2.966  -5.443  1.00 38.56           H  
ATOM   1298  CA  MET A  87      18.516  -1.784  -4.911  1.00 38.56           C  
ATOM   1299  HA  MET A  87      18.527  -1.097  -4.066  1.00 38.56           H  
ATOM   1300  C   MET A  87      17.114  -2.409  -4.951  1.00 38.56           C  
ATOM   1301  CB  MET A  87      18.783  -0.972  -6.194  1.00 38.56           C  
ATOM   1302  HB2 MET A  87      17.964  -1.109  -6.900  1.00 38.56           H  
ATOM   1303  HB3 MET A  87      19.692  -1.314  -6.688  1.00 38.56           H  
ATOM   1304  O   MET A  87      16.189  -1.846  -4.364  1.00 38.56           O  
ATOM   1305  CG  MET A  87      18.922   0.522  -5.898  1.00 38.56           C  
ATOM   1306  HG2 MET A  87      17.968   0.886  -5.518  1.00 38.56           H  
ATOM   1307  HG3 MET A  87      19.682   0.666  -5.129  1.00 38.56           H  
ATOM   1308  SD  MET A  87      19.395   1.492  -7.354  1.00 38.56           S  
ATOM   1309  CE  MET A  87      18.343   2.951  -7.136  1.00 38.56           C  
ATOM   1310  HE1 MET A  87      17.296   2.649  -7.143  1.00 38.56           H  
ATOM   1311  HE2 MET A  87      18.579   3.438  -6.190  1.00 38.56           H  
ATOM   1312  HE3 MET A  87      18.518   3.647  -7.956  1.00 38.56           H  
ATOM   1313  N   CYS A  88      16.957  -3.582  -5.578  1.00 35.21           N  
ATOM   1314  H   CYS A  88      17.741  -3.976  -6.079  1.00 35.21           H  
ATOM   1315  CA  CYS A  88      15.696  -4.330  -5.573  1.00 35.21           C  
ATOM   1316  HA  CYS A  88      14.891  -3.679  -5.914  1.00 35.21           H  
ATOM   1317  C   CYS A  88      15.322  -4.795  -4.161  1.00 35.21           C  
ATOM   1318  CB  CYS A  88      15.787  -5.527  -6.527  1.00 35.21           C  
ATOM   1319  HB2 CYS A  88      16.746  -6.035  -6.424  1.00 35.21           H  
ATOM   1320  HB3 CYS A  88      14.991  -6.234  -6.290  1.00 35.21           H  
ATOM   1321  O   CYS A  88      14.183  -4.597  -3.736  1.00 35.21           O  
ATOM   1322  SG  CYS A  88      15.542  -4.967  -8.231  1.00 35.21           S  
ATOM   1323  HG  CYS A  88      16.761  -4.445  -8.400  1.00 35.21           H  
ATOM   1324  N   GLU A  89      16.280  -5.328  -3.397  1.00 42.37           N  
ATOM   1325  H   GLU A  89      17.184  -5.526  -3.803  1.00 42.37           H  
ATOM   1326  CA  GLU A  89      16.070  -5.658  -1.983  1.00 42.37           C  
ATOM   1327  HA  GLU A  89      15.200  -6.308  -1.895  1.00 42.37           H  
ATOM   1328  C   GLU A  89      15.746  -4.403  -1.149  1.00 42.37           C  
ATOM   1329  CB  GLU A  89      17.294  -6.419  -1.437  1.00 42.37           C  
ATOM   1330  HB2 GLU A  89      18.207  -5.964  -1.821  1.00 42.37           H  
ATOM   1331  HB3 GLU A  89      17.324  -6.319  -0.352  1.00 42.37           H  
ATOM   1332  O   GLU A  89      14.833  -4.431  -0.322  1.00 42.37           O  
ATOM   1333  CG  GLU A  89      17.274  -7.922  -1.798  1.00 42.37           C  
ATOM   1334  HG2 GLU A  89      18.210  -8.368  -1.463  1.00 42.37           H  
ATOM   1335  HG3 GLU A  89      17.222  -8.026  -2.882  1.00 42.37           H  
ATOM   1336  CD  GLU A  89      16.098  -8.681  -1.144  1.00 42.37           C  
ATOM   1337  OE1 GLU A  89      15.569  -9.647  -1.747  1.00 42.37           O  
ATOM   1338  OE2 GLU A  89      15.654  -8.255  -0.056  1.00 42.37           O  
ATOM   1339  N   LYS A  90      16.391  -3.255  -1.418  1.00 39.56           N  
ATOM   1340  H   LYS A  90      17.152  -3.293  -2.081  1.00 39.56           H  
ATOM   1341  CA  LYS A  90      16.105  -1.973  -0.739  1.00 39.56           C  
ATOM   1342  HA  LYS A  90      16.124  -2.148   0.336  1.00 39.56           H  
ATOM   1343  C   LYS A  90      14.699  -1.434  -1.036  1.00 39.56           C  
ATOM   1344  CB  LYS A  90      17.189  -0.932  -1.086  1.00 39.56           C  
ATOM   1345  HB2 LYS A  90      17.399  -0.973  -2.155  1.00 39.56           H  
ATOM   1346  HB3 LYS A  90      16.813   0.065  -0.857  1.00 39.56           H  
ATOM   1347  O   LYS A  90      14.017  -1.003  -0.105  1.00 39.56           O  
ATOM   1348  CG  LYS A  90      18.490  -1.141  -0.286  1.00 39.56           C  
ATOM   1349  HG2 LYS A  90      18.300  -0.875   0.753  1.00 39.56           H  
ATOM   1350  HG3 LYS A  90      18.775  -2.193  -0.305  1.00 39.56           H  
ATOM   1351  CD  LYS A  90      19.659  -0.287  -0.814  1.00 39.56           C  
ATOM   1352  HD2 LYS A  90      19.849  -0.551  -1.854  1.00 39.56           H  
ATOM   1353  HD3 LYS A  90      19.404   0.770  -0.748  1.00 39.56           H  
ATOM   1354  CE  LYS A  90      20.915  -0.578   0.024  1.00 39.56           C  
ATOM   1355  HE2 LYS A  90      21.082  -1.655   0.011  1.00 39.56           H  
ATOM   1356  HE3 LYS A  90      20.733  -0.298   1.062  1.00 39.56           H  
ATOM   1357  NZ  LYS A  90      22.147   0.091  -0.468  1.00 39.56           N  
ATOM   1358  HZ1 LYS A  90      22.934  -0.489  -0.214  1.00 39.56           H  
ATOM   1359  HZ2 LYS A  90      22.190   0.116  -1.476  1.00 39.56           H  
ATOM   1360  HZ3 LYS A  90      22.304   1.000  -0.055  1.00 39.56           H  
ATOM   1361  N   MET A  91      14.232  -1.473  -2.288  1.00 41.02           N  
ATOM   1362  H   MET A  91      14.849  -1.809  -3.013  1.00 41.02           H  
ATOM   1363  CA  MET A  91      12.869  -1.047  -2.653  1.00 41.02           C  
ATOM   1364  HA  MET A  91      12.668  -0.091  -2.169  1.00 41.02           H  
ATOM   1365  C   MET A  91      11.806  -2.013  -2.128  1.00 41.02           C  
ATOM   1366  CB  MET A  91      12.738  -0.855  -4.178  1.00 41.02           C  
ATOM   1367  HB2 MET A  91      11.790  -1.260  -4.531  1.00 41.02           H  
ATOM   1368  HB3 MET A  91      13.543  -1.376  -4.696  1.00 41.02           H  
ATOM   1369  O   MET A  91      10.779  -1.566  -1.611  1.00 41.02           O  
ATOM   1370  CG  MET A  91      12.779   0.638  -4.520  1.00 41.02           C  
ATOM   1371  HG2 MET A  91      13.596   1.085  -3.953  1.00 41.02           H  
ATOM   1372  HG3 MET A  91      11.851   1.108  -4.196  1.00 41.02           H  
ATOM   1373  SD  MET A  91      13.080   1.049  -6.260  1.00 41.02           S  
ATOM   1374  CE  MET A  91      11.465   0.723  -7.019  1.00 41.02           C  
ATOM   1375  HE1 MET A  91      11.202  -0.327  -6.891  1.00 41.02           H  
ATOM   1376  HE2 MET A  91      10.703   1.351  -6.557  1.00 41.02           H  
ATOM   1377  HE3 MET A  91      11.515   0.947  -8.085  1.00 41.02           H  
ATOM   1378  N   ARG A  92      12.073  -3.324  -2.174  1.00 41.38           N  
ATOM   1379  H   ARG A  92      12.918  -3.625  -2.639  1.00 41.38           H  
ATOM   1380  CA  ARG A  92      11.216  -4.354  -1.576  1.00 41.38           C  
ATOM   1381  HA  ARG A  92      10.220  -4.285  -2.014  1.00 41.38           H  
ATOM   1382  C   ARG A  92      11.067  -4.142  -0.072  1.00 41.38           C  
ATOM   1383  CB  ARG A  92      11.819  -5.726  -1.906  1.00 41.38           C  
ATOM   1384  HB2 ARG A  92      12.811  -5.799  -1.461  1.00 41.38           H  
ATOM   1385  HB3 ARG A  92      11.923  -5.812  -2.987  1.00 41.38           H  
ATOM   1386  O   ARG A  92       9.943  -4.148   0.429  1.00 41.38           O  
ATOM   1387  CG  ARG A  92      10.961  -6.895  -1.412  1.00 41.38           C  
ATOM   1388  HG2 ARG A  92      10.820  -6.825  -0.334  1.00 41.38           H  
ATOM   1389  HG3 ARG A  92       9.992  -6.877  -1.911  1.00 41.38           H  
ATOM   1390  CD  ARG A  92      11.690  -8.200  -1.733  1.00 41.38           C  
ATOM   1391  HD2 ARG A  92      11.820  -8.282  -2.812  1.00 41.38           H  
ATOM   1392  HD3 ARG A  92      12.677  -8.172  -1.271  1.00 41.38           H  
ATOM   1393  NE  ARG A  92      10.950  -9.368  -1.231  1.00 41.38           N  
ATOM   1394  HE  ARG A  92      10.031  -9.206  -0.846  1.00 41.38           H  
ATOM   1395  NH1 ARG A  92      12.580 -10.913  -1.732  1.00 41.38           N  
ATOM   1396 HH11 ARG A  92      12.941 -11.856  -1.727  1.00 41.38           H  
ATOM   1397 HH12 ARG A  92      13.272 -10.192  -1.881  1.00 41.38           H  
ATOM   1398  NH2 ARG A  92      10.646 -11.584  -0.836  1.00 41.38           N  
ATOM   1399 HH21 ARG A  92      11.012 -12.524  -0.869  1.00 41.38           H  
ATOM   1400 HH22 ARG A  92       9.722 -11.395  -0.472  1.00 41.38           H  
ATOM   1401  CZ  ARG A  92      11.398 -10.609  -1.273  1.00 41.38           C  
ATOM   1402  N   LEU A  93      12.170  -3.885   0.632  1.00 40.70           N  
ATOM   1403  H   LEU A  93      13.062  -3.963   0.164  1.00 40.70           H  
ATOM   1404  CA  LEU A  93      12.169  -3.598   2.065  1.00 40.70           C  
ATOM   1405  HA  LEU A  93      11.659  -4.421   2.566  1.00 40.70           H  
ATOM   1406  C   LEU A  93      11.395  -2.307   2.383  1.00 40.70           C  
ATOM   1407  CB  LEU A  93      13.630  -3.547   2.551  1.00 40.70           C  
ATOM   1408  HB2 LEU A  93      14.114  -2.680   2.103  1.00 40.70           H  
ATOM   1409  HB3 LEU A  93      14.151  -4.438   2.201  1.00 40.70           H  
ATOM   1410  O   LEU A  93      10.580  -2.301   3.302  1.00 40.70           O  
ATOM   1411  CG  LEU A  93      13.784  -3.476   4.079  1.00 40.70           C  
ATOM   1412  HG  LEU A  93      13.176  -2.657   4.463  1.00 40.70           H  
ATOM   1413  CD1 LEU A  93      13.360  -4.779   4.760  1.00 40.70           C  
ATOM   1414 HD11 LEU A  93      12.295  -4.956   4.610  1.00 40.70           H  
ATOM   1415 HD12 LEU A  93      13.926  -5.617   4.353  1.00 40.70           H  
ATOM   1416 HD13 LEU A  93      13.547  -4.714   5.832  1.00 40.70           H  
ATOM   1417  CD2 LEU A  93      15.241  -3.192   4.444  1.00 40.70           C  
ATOM   1418 HD21 LEU A  93      15.877  -3.994   4.069  1.00 40.70           H  
ATOM   1419 HD22 LEU A  93      15.554  -2.246   4.001  1.00 40.70           H  
ATOM   1420 HD23 LEU A  93      15.344  -3.128   5.527  1.00 40.70           H  
ATOM   1421  N   LEU A  94      11.572  -1.239   1.598  1.00 39.98           N  
ATOM   1422  H   LEU A  94      12.276  -1.297   0.876  1.00 39.98           H  
ATOM   1423  CA  LEU A  94      10.837   0.026   1.751  1.00 39.98           C  
ATOM   1424  HA  LEU A  94      10.962   0.374   2.777  1.00 39.98           H  
ATOM   1425  C   LEU A  94       9.325  -0.131   1.535  1.00 39.98           C  
ATOM   1426  CB  LEU A  94      11.429   1.074   0.786  1.00 39.98           C  
ATOM   1427  HB2 LEU A  94      11.952   0.563  -0.023  1.00 39.98           H  
ATOM   1428  HB3 LEU A  94      10.628   1.644   0.316  1.00 39.98           H  
ATOM   1429  O   LEU A  94       8.542   0.344   2.358  1.00 39.98           O  
ATOM   1430  CG  LEU A  94      12.386   2.052   1.491  1.00 39.98           C  
ATOM   1431  HG  LEU A  94      12.874   1.553   2.328  1.00 39.98           H  
ATOM   1432  CD1 LEU A  94      13.475   2.542   0.540  1.00 39.98           C  
ATOM   1433 HD11 LEU A  94      14.067   1.694   0.198  1.00 39.98           H  
ATOM   1434 HD12 LEU A  94      14.133   3.240   1.057  1.00 39.98           H  
ATOM   1435 HD13 LEU A  94      13.027   3.035  -0.323  1.00 39.98           H  
ATOM   1436  CD2 LEU A  94      11.614   3.270   2.008  1.00 39.98           C  
ATOM   1437 HD21 LEU A  94      11.173   3.818   1.176  1.00 39.98           H  
ATOM   1438 HD22 LEU A  94      10.826   2.943   2.686  1.00 39.98           H  
ATOM   1439 HD23 LEU A  94      12.294   3.929   2.550  1.00 39.98           H  
ATOM   1440  N   LEU A  95       8.901  -0.820   0.471  1.00 38.64           N  
ATOM   1441  H   LEU A  95       9.592  -1.170  -0.177  1.00 38.64           H  
ATOM   1442  CA  LEU A  95       7.485  -1.102   0.200  1.00 38.64           C  
ATOM   1443  HA  LEU A  95       6.925  -0.167   0.208  1.00 38.64           H  
ATOM   1444  C   LEU A  95       6.874  -1.992   1.287  1.00 38.64           C  
ATOM   1445  CB  LEU A  95       7.355  -1.773  -1.180  1.00 38.64           C  
ATOM   1446  HB2 LEU A  95       8.079  -2.585  -1.241  1.00 38.64           H  
ATOM   1447  HB3 LEU A  95       6.362  -2.214  -1.267  1.00 38.64           H  
ATOM   1448  O   LEU A  95       5.754  -1.742   1.737  1.00 38.64           O  
ATOM   1449  CG  LEU A  95       7.565  -0.821  -2.370  1.00 38.64           C  
ATOM   1450  HG  LEU A  95       8.493  -0.264  -2.242  1.00 38.64           H  
ATOM   1451  CD1 LEU A  95       7.658  -1.632  -3.661  1.00 38.64           C  
ATOM   1452 HD11 LEU A  95       8.504  -2.317  -3.605  1.00 38.64           H  
ATOM   1453 HD12 LEU A  95       7.817  -0.964  -4.508  1.00 38.64           H  
ATOM   1454 HD13 LEU A  95       6.743  -2.199  -3.825  1.00 38.64           H  
ATOM   1455  CD2 LEU A  95       6.408   0.175  -2.510  1.00 38.64           C  
ATOM   1456 HD21 LEU A  95       6.564   0.784  -3.401  1.00 38.64           H  
ATOM   1457 HD22 LEU A  95       6.367   0.837  -1.645  1.00 38.64           H  
ATOM   1458 HD23 LEU A  95       5.465  -0.360  -2.615  1.00 38.64           H  
ATOM   1459  N   TYR A  96       7.632  -2.983   1.756  1.00 38.30           N  
ATOM   1460  H   TYR A  96       8.527  -3.153   1.319  1.00 38.30           H  
ATOM   1461  CA  TYR A  96       7.222  -3.875   2.834  1.00 38.30           C  
ATOM   1462  HA  TYR A  96       6.249  -4.294   2.578  1.00 38.30           H  
ATOM   1463  C   TYR A  96       7.064  -3.130   4.168  1.00 38.30           C  
ATOM   1464  CB  TYR A  96       8.229  -5.024   2.924  1.00 38.30           C  
ATOM   1465  HB2 TYR A  96       8.351  -5.461   1.933  1.00 38.30           H  
ATOM   1466  HB3 TYR A  96       9.200  -4.639   3.238  1.00 38.30           H  
ATOM   1467  O   TYR A  96       6.029  -3.262   4.822  1.00 38.30           O  
ATOM   1468  CG  TYR A  96       7.797  -6.136   3.848  1.00 38.30           C  
ATOM   1469  CD1 TYR A  96       8.444  -6.328   5.082  1.00 38.30           C  
ATOM   1470  HD1 TYR A  96       9.259  -5.682   5.375  1.00 38.30           H  
ATOM   1471  CD2 TYR A  96       6.754  -6.995   3.452  1.00 38.30           C  
ATOM   1472  HD2 TYR A  96       6.277  -6.856   2.493  1.00 38.30           H  
ATOM   1473  CE1 TYR A  96       8.052  -7.388   5.921  1.00 38.30           C  
ATOM   1474  HE1 TYR A  96       8.568  -7.551   6.856  1.00 38.30           H  
ATOM   1475  CE2 TYR A  96       6.341  -8.037   4.302  1.00 38.30           C  
ATOM   1476  HE2 TYR A  96       5.544  -8.706   4.011  1.00 38.30           H  
ATOM   1477  OH  TYR A  96       6.578  -9.236   6.358  1.00 38.30           O  
ATOM   1478  HH  TYR A  96       7.163  -9.335   7.112  1.00 38.30           H  
ATOM   1479  CZ  TYR A  96       6.987  -8.232   5.539  1.00 38.30           C  
ATOM   1480  N   ILE A  97       8.023  -2.271   4.534  1.00 39.93           N  
ATOM   1481  H   ILE A  97       8.857  -2.224   3.966  1.00 39.93           H  
ATOM   1482  CA  ILE A  97       7.953  -1.410   5.726  1.00 39.93           C  
ATOM   1483  HA  ILE A  97       7.783  -2.038   6.600  1.00 39.93           H  
ATOM   1484  C   ILE A  97       6.763  -0.449   5.630  1.00 39.93           C  
ATOM   1485  CB  ILE A  97       9.291  -0.654   5.930  1.00 39.93           C  
ATOM   1486  HB  ILE A  97       9.591  -0.218   4.977  1.00 39.93           H  
ATOM   1487  O   ILE A  97       6.032  -0.284   6.605  1.00 39.93           O  
ATOM   1488  CG1 ILE A  97      10.387  -1.637   6.404  1.00 39.93           C  
ATOM   1489 HG12 ILE A  97      10.369  -2.539   5.792  1.00 39.93           H  
ATOM   1490 HG13 ILE A  97      10.179  -1.943   7.429  1.00 39.93           H  
ATOM   1491  CG2 ILE A  97       9.154   0.491   6.958  1.00 39.93           C  
ATOM   1492 HG21 ILE A  97      10.111   0.991   7.106  1.00 39.93           H  
ATOM   1493 HG22 ILE A  97       8.807   0.098   7.913  1.00 39.93           H  
ATOM   1494 HG23 ILE A  97       8.456   1.249   6.603  1.00 39.93           H  
ATOM   1495  CD1 ILE A  97      11.807  -1.057   6.340  1.00 39.93           C  
ATOM   1496 HD11 ILE A  97      11.931  -0.248   7.059  1.00 39.93           H  
ATOM   1497 HD12 ILE A  97      12.015  -0.688   5.335  1.00 39.93           H  
ATOM   1498 HD13 ILE A  97      12.523  -1.840   6.589  1.00 39.93           H  
ATOM   1499  N   ASN A  98       6.513   0.154   4.465  1.00 42.60           N  
ATOM   1500  H   ASN A  98       7.157   0.009   3.701  1.00 42.60           H  
ATOM   1501  CA  ASN A  98       5.415   1.108   4.292  1.00 42.60           C  
ATOM   1502  HA  ASN A  98       5.457   1.807   5.127  1.00 42.60           H  
ATOM   1503  C   ASN A  98       4.036   0.414   4.345  1.00 42.60           C  
ATOM   1504  CB  ASN A  98       5.661   1.880   2.981  1.00 42.60           C  
ATOM   1505  HB2 ASN A  98       5.177   1.372   2.147  1.00 42.60           H  
ATOM   1506  HB3 ASN A  98       6.731   1.913   2.776  1.00 42.60           H  
ATOM   1507  O   ASN A  98       3.087   0.933   4.941  1.00 42.60           O  
ATOM   1508  CG  ASN A  98       5.229   3.332   3.021  1.00 42.60           C  
ATOM   1509  ND2 ASN A  98       5.446   4.045   1.941  1.00 42.60           N  
ATOM   1510 HD21 ASN A  98       5.215   5.027   1.986  1.00 42.60           H  
ATOM   1511 HD22 ASN A  98       5.903   3.627   1.142  1.00 42.60           H  
ATOM   1512  OD1 ASN A  98       4.732   3.860   4.002  1.00 42.60           O  
ATOM   1513  N   ALA A  99       3.935  -0.802   3.798  1.00 38.48           N  
ATOM   1514  H   ALA A  99       4.726  -1.168   3.287  1.00 38.48           H  
ATOM   1515  CA  ALA A  99       2.746  -1.645   3.906  1.00 38.48           C  
ATOM   1516  HA  ALA A  99       1.879  -1.060   3.597  1.00 38.48           H  
ATOM   1517  C   ALA A  99       2.501  -2.114   5.350  1.00 38.48           C  
ATOM   1518  CB  ALA A  99       2.892  -2.831   2.945  1.00 38.48           C  
ATOM   1519  HB1 ALA A  99       3.764  -3.427   3.214  1.00 38.48           H  
ATOM   1520  HB2 ALA A  99       2.002  -3.457   2.991  1.00 38.48           H  
ATOM   1521  HB3 ALA A  99       3.019  -2.466   1.926  1.00 38.48           H  
ATOM   1522  O   ALA A  99       1.363  -2.052   5.826  1.00 38.48           O  
ATOM   1523  N   LEU A 100       3.550  -2.535   6.066  1.00 40.46           N  
ATOM   1524  H   LEU A 100       4.449  -2.599   5.608  1.00 40.46           H  
ATOM   1525  CA  LEU A 100       3.477  -2.903   7.481  1.00 40.46           C  
ATOM   1526  HA  LEU A 100       2.696  -3.652   7.612  1.00 40.46           H  
ATOM   1527  C   LEU A 100       3.078  -1.710   8.350  1.00 40.46           C  
ATOM   1528  CB  LEU A 100       4.824  -3.475   7.953  1.00 40.46           C  
ATOM   1529  HB2 LEU A 100       5.630  -2.860   7.553  1.00 40.46           H  
ATOM   1530  HB3 LEU A 100       4.871  -3.400   9.040  1.00 40.46           H  
ATOM   1531  O   LEU A 100       2.150  -1.835   9.145  1.00 40.46           O  
ATOM   1532  CG  LEU A 100       5.077  -4.944   7.576  1.00 40.46           C  
ATOM   1533  HG  LEU A 100       4.969  -5.085   6.500  1.00 40.46           H  
ATOM   1534  CD1 LEU A 100       6.499  -5.306   7.994  1.00 40.46           C  
ATOM   1535 HD11 LEU A 100       7.210  -4.768   7.367  1.00 40.46           H  
ATOM   1536 HD12 LEU A 100       6.669  -5.047   9.039  1.00 40.46           H  
ATOM   1537 HD13 LEU A 100       6.657  -6.377   7.873  1.00 40.46           H  
ATOM   1538  CD2 LEU A 100       4.120  -5.899   8.301  1.00 40.46           C  
ATOM   1539 HD21 LEU A 100       4.199  -5.759   9.379  1.00 40.46           H  
ATOM   1540 HD22 LEU A 100       3.092  -5.730   7.979  1.00 40.46           H  
ATOM   1541 HD23 LEU A 100       4.387  -6.927   8.057  1.00 40.46           H  
ATOM   1542  N   HIS A 101       3.704  -0.548   8.155  1.00 43.36           N  
ATOM   1543  H   HIS A 101       4.481  -0.525   7.510  1.00 43.36           H  
ATOM   1544  CA  HIS A 101       3.379   0.680   8.877  1.00 43.36           C  
ATOM   1545  HA  HIS A 101       3.506   0.499   9.945  1.00 43.36           H  
ATOM   1546  C   HIS A 101       1.916   1.080   8.648  1.00 43.36           C  
ATOM   1547  CB  HIS A 101       4.354   1.789   8.457  1.00 43.36           C  
ATOM   1548  HB2 HIS A 101       5.375   1.443   8.618  1.00 43.36           H  
ATOM   1549  HB3 HIS A 101       4.235   2.001   7.395  1.00 43.36           H  
ATOM   1550  O   HIS A 101       1.167   1.250   9.604  1.00 43.36           O  
ATOM   1551  CG  HIS A 101       4.163   3.060   9.241  1.00 43.36           C  
ATOM   1552  CD2 HIS A 101       4.591   3.300  10.519  1.00 43.36           C  
ATOM   1553  HD2 HIS A 101       5.136   2.613  11.148  1.00 43.36           H  
ATOM   1554  ND1 HIS A 101       3.517   4.195   8.808  1.00 43.36           N  
ATOM   1555  HD1 HIS A 101       3.155   4.352   7.878  1.00 43.36           H  
ATOM   1556  CE1 HIS A 101       3.551   5.095   9.807  1.00 43.36           C  
ATOM   1557  HE1 HIS A 101       3.153   6.098   9.762  1.00 43.36           H  
ATOM   1558  NE2 HIS A 101       4.187   4.590  10.871  1.00 43.36           N  
ATOM   1559  N   SER A 102       1.455   1.111   7.393  1.00 40.70           N  
ATOM   1560  H   SER A 102       2.111   0.949   6.642  1.00 40.70           H  
ATOM   1561  CA  SER A 102       0.058   1.418   7.058  1.00 40.70           C  
ATOM   1562  HA  SER A 102      -0.174   2.417   7.427  1.00 40.70           H  
ATOM   1563  C   SER A 102      -0.939   0.441   7.704  1.00 40.70           C  
ATOM   1564  CB  SER A 102      -0.085   1.424   5.535  1.00 40.70           C  
ATOM   1565  HB2 SER A 102       0.641   2.120   5.115  1.00 40.70           H  
ATOM   1566  HB3 SER A 102       0.123   0.429   5.142  1.00 40.70           H  
ATOM   1567  O   SER A 102      -1.928   0.868   8.311  1.00 40.70           O  
ATOM   1568  OG  SER A 102      -1.382   1.826   5.141  1.00 40.70           O  
ATOM   1569  HG  SER A 102      -1.364   1.931   4.187  1.00 40.70           H  
ATOM   1570  N   ARG A 103      -0.659  -0.872   7.657  1.00 37.30           N  
ATOM   1571  H   ARG A 103       0.184  -1.156   7.178  1.00 37.30           H  
ATOM   1572  CA  ARG A 103      -1.493  -1.916   8.288  1.00 37.30           C  
ATOM   1573  HA  ARG A 103      -2.529  -1.788   7.975  1.00 37.30           H  
ATOM   1574  C   ARG A 103      -1.497  -1.811   9.814  1.00 37.30           C  
ATOM   1575  CB  ARG A 103      -0.999  -3.308   7.851  1.00 37.30           C  
ATOM   1576  HB2 ARG A 103      -1.452  -4.061   8.495  1.00 37.30           H  
ATOM   1577  HB3 ARG A 103       0.082  -3.362   7.979  1.00 37.30           H  
ATOM   1578  O   ARG A 103      -2.550  -1.971  10.438  1.00 37.30           O  
ATOM   1579  CG  ARG A 103      -1.368  -3.641   6.396  1.00 37.30           C  
ATOM   1580  HG2 ARG A 103      -1.025  -2.850   5.729  1.00 37.30           H  
ATOM   1581  HG3 ARG A 103      -2.452  -3.718   6.311  1.00 37.30           H  
ATOM   1582  CD  ARG A 103      -0.731  -4.973   5.975  1.00 37.30           C  
ATOM   1583  HD2 ARG A 103       0.349  -4.897   6.101  1.00 37.30           H  
ATOM   1584  HD3 ARG A 103      -1.105  -5.759   6.632  1.00 37.30           H  
ATOM   1585  NE  ARG A 103      -1.031  -5.306   4.568  1.00 37.30           N  
ATOM   1586  HE  ARG A 103      -1.345  -4.549   3.978  1.00 37.30           H  
ATOM   1587  NH1 ARG A 103      -0.399  -7.518   4.623  1.00 37.30           N  
ATOM   1588 HH11 ARG A 103      -0.242  -8.394   4.145  1.00 37.30           H  
ATOM   1589 HH12 ARG A 103      -0.126  -7.421   5.591  1.00 37.30           H  
ATOM   1590  NH2 ARG A 103      -1.126  -6.633   2.713  1.00 37.30           N  
ATOM   1591 HH21 ARG A 103      -0.963  -7.522   2.262  1.00 37.30           H  
ATOM   1592 HH22 ARG A 103      -1.443  -5.858   2.148  1.00 37.30           H  
ATOM   1593  CZ  ARG A 103      -0.853  -6.479   3.979  1.00 37.30           C  
ATOM   1594  N   PHE A 104      -0.351  -1.509  10.416  1.00 41.03           N  
ATOM   1595  H   PHE A 104       0.479  -1.414   9.848  1.00 41.03           H  
ATOM   1596  CA  PHE A 104      -0.197  -1.399  11.862  1.00 41.03           C  
ATOM   1597  HA  PHE A 104      -0.710  -2.243  12.322  1.00 41.03           H  
ATOM   1598  C   PHE A 104      -0.851  -0.123  12.407  1.00 41.03           C  
ATOM   1599  CB  PHE A 104       1.292  -1.498  12.207  1.00 41.03           C  
ATOM   1600  HB2 PHE A 104       1.795  -0.570  11.935  1.00 41.03           H  
ATOM   1601  HB3 PHE A 104       1.737  -2.299  11.616  1.00 41.03           H  
ATOM   1602  O   PHE A 104      -1.636  -0.192  13.351  1.00 41.03           O  
ATOM   1603  CG  PHE A 104       1.564  -1.841  13.652  1.00 41.03           C  
ATOM   1604  CD1 PHE A 104       2.366  -1.010  14.446  1.00 41.03           C  
ATOM   1605  HD1 PHE A 104       2.805  -0.121  14.018  1.00 41.03           H  
ATOM   1606  CD2 PHE A 104       1.105  -3.066  14.173  1.00 41.03           C  
ATOM   1607  HD2 PHE A 104       0.533  -3.739  13.552  1.00 41.03           H  
ATOM   1608  CE1 PHE A 104       2.703  -1.415  15.750  1.00 41.03           C  
ATOM   1609  HE1 PHE A 104       3.450  -0.884  16.322  1.00 41.03           H  
ATOM   1610  CE2 PHE A 104       1.400  -3.435  15.494  1.00 41.03           C  
ATOM   1611  HE2 PHE A 104       1.049  -4.378  15.885  1.00 41.03           H  
ATOM   1612  CZ  PHE A 104       2.195  -2.603  16.287  1.00 41.03           C  
ATOM   1613  HZ  PHE A 104       2.482  -2.924  17.278  1.00 41.03           H  
ATOM   1614  N   THR A 105      -0.656   1.023  11.745  1.00 42.68           N  
ATOM   1615  H   THR A 105       0.029   1.044  11.002  1.00 42.68           H  
ATOM   1616  CA  THR A 105      -1.339   2.282  12.073  1.00 42.68           C  
ATOM   1617  HA  THR A 105      -1.134   2.528  13.115  1.00 42.68           H  
ATOM   1618  C   THR A 105      -2.854   2.164  11.904  1.00 42.68           C  
ATOM   1619  CB  THR A 105      -0.836   3.436  11.189  1.00 42.68           C  
ATOM   1620  HB  THR A 105      -1.114   3.234  10.155  1.00 42.68           H  
ATOM   1621  O   THR A 105      -3.598   2.664  12.748  1.00 42.68           O  
ATOM   1622  CG2 THR A 105      -1.414   4.792  11.596  1.00 42.68           C  
ATOM   1623 HG21 THR A 105      -0.939   5.575  11.004  1.00 42.68           H  
ATOM   1624 HG22 THR A 105      -1.220   4.975  12.652  1.00 42.68           H  
ATOM   1625 HG23 THR A 105      -2.488   4.809  11.410  1.00 42.68           H  
ATOM   1626  OG1 THR A 105       0.558   3.577  11.239  1.00 42.68           O  
ATOM   1627  HG1 THR A 105       0.863   3.755  12.132  1.00 42.68           H  
ATOM   1628  N   ALA A 106      -3.342   1.501  10.848  1.00 40.12           N  
ATOM   1629  H   ALA A 106      -2.705   1.146  10.149  1.00 40.12           H  
ATOM   1630  CA  ALA A 106      -4.776   1.264  10.666  1.00 40.12           C  
ATOM   1631  HA  ALA A 106      -5.295   2.222  10.695  1.00 40.12           H  
ATOM   1632  C   ALA A 106      -5.357   0.395  11.796  1.00 40.12           C  
ATOM   1633  CB  ALA A 106      -5.009   0.632   9.289  1.00 40.12           C  
ATOM   1634  HB1 ALA A 106      -4.642   1.298   8.509  1.00 40.12           H  
ATOM   1635  HB2 ALA A 106      -4.485  -0.321   9.219  1.00 40.12           H  
ATOM   1636  HB3 ALA A 106      -6.076   0.463   9.140  1.00 40.12           H  
ATOM   1637  O   ALA A 106      -6.409   0.726  12.346  1.00 40.12           O  
ATOM   1638  N   SER A 107      -4.641  -0.661  12.190  1.00 37.92           N  
ATOM   1639  H   SER A 107      -3.793  -0.879  11.687  1.00 37.92           H  
ATOM   1640  CA  SER A 107      -5.045  -1.560  13.279  1.00 37.92           C  
ATOM   1641  HA  SER A 107      -6.063  -1.903  13.091  1.00 37.92           H  
ATOM   1642  C   SER A 107      -5.041  -0.860  14.642  1.00 37.92           C  
ATOM   1643  CB  SER A 107      -4.138  -2.794  13.309  1.00 37.92           C  
ATOM   1644  HB2 SER A 107      -4.477  -3.466  14.097  1.00 37.92           H  
ATOM   1645  HB3 SER A 107      -3.109  -2.498  13.513  1.00 37.92           H  
ATOM   1646  O   SER A 107      -5.985  -1.020  15.414  1.00 37.92           O  
ATOM   1647  OG  SER A 107      -4.203  -3.469  12.068  1.00 37.92           O  
ATOM   1648  HG  SER A 107      -3.631  -3.016  11.444  1.00 37.92           H  
ATOM   1649  N   LEU A 108      -4.041  -0.014  14.917  1.00 42.46           N  
ATOM   1650  H   LEU A 108      -3.265   0.034  14.273  1.00 42.46           H  
ATOM   1651  CA  LEU A 108      -3.971   0.796  16.139  1.00 42.46           C  
ATOM   1652  HA  LEU A 108      -4.148   0.150  16.999  1.00 42.46           H  
ATOM   1653  C   LEU A 108      -5.054   1.880  16.183  1.00 42.46           C  
ATOM   1654  CB  LEU A 108      -2.571   1.424  16.261  1.00 42.46           C  
ATOM   1655  HB2 LEU A 108      -2.290   1.845  15.296  1.00 42.46           H  
ATOM   1656  HB3 LEU A 108      -2.607   2.244  16.979  1.00 42.46           H  
ATOM   1657  O   LEU A 108      -5.699   2.051  17.216  1.00 42.46           O  
ATOM   1658  CG  LEU A 108      -1.487   0.434  16.723  1.00 42.46           C  
ATOM   1659  HG  LEU A 108      -1.550  -0.484  16.140  1.00 42.46           H  
ATOM   1660  CD1 LEU A 108      -0.112   1.055  16.510  1.00 42.46           C  
ATOM   1661 HD11 LEU A 108       0.651   0.349  16.837  1.00 42.46           H  
ATOM   1662 HD12 LEU A 108      -0.015   1.980  17.079  1.00 42.46           H  
ATOM   1663 HD13 LEU A 108       0.043   1.259  15.450  1.00 42.46           H  
ATOM   1664  CD2 LEU A 108      -1.615   0.095  18.211  1.00 42.46           C  
ATOM   1665 HD21 LEU A 108      -0.829  -0.608  18.489  1.00 42.46           H  
ATOM   1666 HD22 LEU A 108      -1.500   1.001  18.807  1.00 42.46           H  
ATOM   1667 HD23 LEU A 108      -2.579  -0.366  18.423  1.00 42.46           H  
ATOM   1668  N   LYS A 109      -5.320   2.574  15.065  1.00 45.90           N  
ATOM   1669  H   LYS A 109      -4.738   2.408  14.257  1.00 45.90           H  
ATOM   1670  CA  LYS A 109      -6.433   3.538  14.962  1.00 45.90           C  
ATOM   1671  HA  LYS A 109      -6.326   4.288  15.746  1.00 45.90           H  
ATOM   1672  C   LYS A 109      -7.781   2.863  15.209  1.00 45.90           C  
ATOM   1673  CB  LYS A 109      -6.435   4.231  13.589  1.00 45.90           C  
ATOM   1674  HB2 LYS A 109      -6.260   3.492  12.807  1.00 45.90           H  
ATOM   1675  HB3 LYS A 109      -7.418   4.670  13.424  1.00 45.90           H  
ATOM   1676  O   LYS A 109      -8.610   3.419  15.923  1.00 45.90           O  
ATOM   1677  CG  LYS A 109      -5.394   5.357  13.492  1.00 45.90           C  
ATOM   1678  HG2 LYS A 109      -4.397   4.959  13.684  1.00 45.90           H  
ATOM   1679  HG3 LYS A 109      -5.617   6.112  14.245  1.00 45.90           H  
ATOM   1680  CD  LYS A 109      -5.429   6.005  12.100  1.00 45.90           C  
ATOM   1681  HD2 LYS A 109      -5.187   5.247  11.355  1.00 45.90           H  
ATOM   1682  HD3 LYS A 109      -6.431   6.389  11.908  1.00 45.90           H  
ATOM   1683  CE  LYS A 109      -4.412   7.151  12.019  1.00 45.90           C  
ATOM   1684  HE2 LYS A 109      -4.658   7.890  12.781  1.00 45.90           H  
ATOM   1685  HE3 LYS A 109      -3.426   6.753  12.259  1.00 45.90           H  
ATOM   1686  NZ  LYS A 109      -4.390   7.786  10.674  1.00 45.90           N  
ATOM   1687  HZ1 LYS A 109      -4.139   7.111   9.967  1.00 45.90           H  
ATOM   1688  HZ2 LYS A 109      -3.700   8.524  10.650  1.00 45.90           H  
ATOM   1689  HZ3 LYS A 109      -5.287   8.184  10.436  1.00 45.90           H  
ATOM   1690  N   PHE A 110      -7.987   1.666  14.663  1.00 43.26           N  
ATOM   1691  H   PHE A 110      -7.277   1.283  14.055  1.00 43.26           H  
ATOM   1692  CA  PHE A 110      -9.201   0.883  14.886  1.00 43.26           C  
ATOM   1693  HA  PHE A 110     -10.067   1.508  14.666  1.00 43.26           H  
ATOM   1694  C   PHE A 110      -9.334   0.422  16.346  1.00 43.26           C  
ATOM   1695  CB  PHE A 110      -9.199  -0.297  13.911  1.00 43.26           C  
ATOM   1696  HB2 PHE A 110      -9.136   0.088  12.893  1.00 43.26           H  
ATOM   1697  HB3 PHE A 110      -8.313  -0.908  14.084  1.00 43.26           H  
ATOM   1698  O   PHE A 110     -10.386   0.613  16.957  1.00 43.26           O  
ATOM   1699  CG  PHE A 110     -10.432  -1.167  14.009  1.00 43.26           C  
ATOM   1700  CD1 PHE A 110     -10.342  -2.467  14.540  1.00 43.26           C  
ATOM   1701  HD1 PHE A 110      -9.393  -2.846  14.890  1.00 43.26           H  
ATOM   1702  CD2 PHE A 110     -11.673  -0.675  13.563  1.00 43.26           C  
ATOM   1703  HD2 PHE A 110     -11.747   0.328  13.168  1.00 43.26           H  
ATOM   1704  CE1 PHE A 110     -11.485  -3.283  14.596  1.00 43.26           C  
ATOM   1705  HE1 PHE A 110     -11.411  -4.285  14.991  1.00 43.26           H  
ATOM   1706  CE2 PHE A 110     -12.818  -1.487  13.630  1.00 43.26           C  
ATOM   1707  HE2 PHE A 110     -13.769  -1.106  13.287  1.00 43.26           H  
ATOM   1708  CZ  PHE A 110     -12.722  -2.794  14.136  1.00 43.26           C  
ATOM   1709  HZ  PHE A 110     -13.600  -3.422  14.181  1.00 43.26           H  
ATOM   1710  N   ALA A 111      -8.260  -0.103  16.946  1.00 41.24           N  
ATOM   1711  H   ALA A 111      -7.429  -0.271  16.398  1.00 41.24           H  
ATOM   1712  CA  ALA A 111      -8.232  -0.483  18.361  1.00 41.24           C  
ATOM   1713  HA  ALA A 111      -9.015  -1.220  18.541  1.00 41.24           H  
ATOM   1714  C   ALA A 111      -8.502   0.716  19.289  1.00 41.24           C  
ATOM   1715  CB  ALA A 111      -6.875  -1.129  18.664  1.00 41.24           C  
ATOM   1716  HB1 ALA A 111      -6.847  -1.451  19.705  1.00 41.24           H  
ATOM   1717  HB2 ALA A 111      -6.725  -1.997  18.022  1.00 41.24           H  
ATOM   1718  HB3 ALA A 111      -6.070  -0.415  18.493  1.00 41.24           H  
ATOM   1719  O   ALA A 111      -9.246   0.595  20.266  1.00 41.24           O  
ATOM   1720  N   ARG A 112      -7.963   1.894  18.951  1.00 45.15           N  
ATOM   1721  H   ARG A 112      -7.305   1.906  18.185  1.00 45.15           H  
ATOM   1722  CA  ARG A 112      -8.217   3.150  19.665  1.00 45.15           C  
ATOM   1723  HA  ARG A 112      -8.050   2.982  20.729  1.00 45.15           H  
ATOM   1724  C   ARG A 112      -9.667   3.606  19.530  1.00 45.15           C  
ATOM   1725  CB  ARG A 112      -7.221   4.213  19.189  1.00 45.15           C  
ATOM   1726  HB2 ARG A 112      -7.399   4.451  18.140  1.00 45.15           H  
ATOM   1727  HB3 ARG A 112      -6.214   3.808  19.289  1.00 45.15           H  
ATOM   1728  O   ARG A 112     -10.289   3.879  20.543  1.00 45.15           O  
ATOM   1729  CG  ARG A 112      -7.322   5.491  20.029  1.00 45.15           C  
ATOM   1730  HG2 ARG A 112      -8.272   5.988  19.836  1.00 45.15           H  
ATOM   1731  HG3 ARG A 112      -7.260   5.236  21.087  1.00 45.15           H  
ATOM   1732  CD  ARG A 112      -6.173   6.433  19.671  1.00 45.15           C  
ATOM   1733  HD2 ARG A 112      -6.275   6.745  18.632  1.00 45.15           H  
ATOM   1734  HD3 ARG A 112      -5.236   5.890  19.793  1.00 45.15           H  
ATOM   1735  NE  ARG A 112      -6.178   7.615  20.546  1.00 45.15           N  
ATOM   1736  HE  ARG A 112      -7.046   7.806  21.025  1.00 45.15           H  
ATOM   1737  NH1 ARG A 112      -3.959   8.178  20.303  1.00 45.15           N  
ATOM   1738 HH11 ARG A 112      -3.830   7.383  19.693  1.00 45.15           H  
ATOM   1739 HH12 ARG A 112      -3.142   8.603  20.717  1.00 45.15           H  
ATOM   1740  NH2 ARG A 112      -5.224   9.270  21.774  1.00 45.15           N  
ATOM   1741 HH21 ARG A 112      -6.080   9.332  22.305  1.00 45.15           H  
ATOM   1742 HH22 ARG A 112      -4.379   9.680  22.147  1.00 45.15           H  
ATOM   1743  CZ  ARG A 112      -5.126   8.349  20.862  1.00 45.15           C  
ATOM   1744  N   GLN A 113     -10.244   3.589  18.328  1.00 46.26           N  
ATOM   1745  H   GLN A 113      -9.676   3.352  17.527  1.00 46.26           H  
ATOM   1746  CA  GLN A 113     -11.664   3.911  18.120  1.00 46.26           C  
ATOM   1747  HA  GLN A 113     -11.856   4.927  18.463  1.00 46.26           H  
ATOM   1748  C   GLN A 113     -12.595   2.987  18.912  1.00 46.26           C  
ATOM   1749  CB  GLN A 113     -12.012   3.797  16.632  1.00 46.26           C  
ATOM   1750  HB2 GLN A 113     -11.577   2.884  16.225  1.00 46.26           H  
ATOM   1751  HB3 GLN A 113     -13.095   3.735  16.523  1.00 46.26           H  
ATOM   1752  O   GLN A 113     -13.583   3.444  19.479  1.00 46.26           O  
ATOM   1753  CG  GLN A 113     -11.531   5.009  15.828  1.00 46.26           C  
ATOM   1754  HG2 GLN A 113     -12.050   5.897  16.189  1.00 46.26           H  
ATOM   1755  HG3 GLN A 113     -10.462   5.161  15.978  1.00 46.26           H  
ATOM   1756  CD  GLN A 113     -11.798   4.857  14.335  1.00 46.26           C  
ATOM   1757  NE2 GLN A 113     -11.671   5.922  13.574  1.00 46.26           N  
ATOM   1758 HE21 GLN A 113     -11.893   5.790  12.598  1.00 46.26           H  
ATOM   1759 HE22 GLN A 113     -11.439   6.816  13.984  1.00 46.26           H  
ATOM   1760  OE1 GLN A 113     -12.129   3.807  13.810  1.00 46.26           O  
ATOM   1761  N   ILE A 114     -12.282   1.690  18.977  1.00 41.76           N  
ATOM   1762  H   ILE A 114     -11.495   1.356  18.440  1.00 41.76           H  
ATOM   1763  CA  ILE A 114     -13.017   0.746  19.824  1.00 41.76           C  
ATOM   1764  HA  ILE A 114     -14.080   0.810  19.589  1.00 41.76           H  
ATOM   1765  C   ILE A 114     -12.870   1.130  21.298  1.00 41.76           C  
ATOM   1766  CB  ILE A 114     -12.542  -0.694  19.545  1.00 41.76           C  
ATOM   1767  HB  ILE A 114     -11.452  -0.710  19.536  1.00 41.76           H  
ATOM   1768  O   ILE A 114     -13.869   1.191  22.006  1.00 41.76           O  
ATOM   1769  CG1 ILE A 114     -13.061  -1.141  18.162  1.00 41.76           C  
ATOM   1770 HG12 ILE A 114     -14.150  -1.179  18.185  1.00 41.76           H  
ATOM   1771 HG13 ILE A 114     -12.772  -0.411  17.405  1.00 41.76           H  
ATOM   1772  CG2 ILE A 114     -13.022  -1.671  20.633  1.00 41.76           C  
ATOM   1773 HG21 ILE A 114     -12.566  -2.646  20.460  1.00 41.76           H  
ATOM   1774 HG22 ILE A 114     -12.688  -1.362  21.623  1.00 41.76           H  
ATOM   1775 HG23 ILE A 114     -14.109  -1.748  20.628  1.00 41.76           H  
ATOM   1776  CD1 ILE A 114     -12.537  -2.507  17.711  1.00 41.76           C  
ATOM   1777 HD11 ILE A 114     -12.826  -3.295  18.407  1.00 41.76           H  
ATOM   1778 HD12 ILE A 114     -11.452  -2.478  17.613  1.00 41.76           H  
ATOM   1779 HD13 ILE A 114     -12.989  -2.747  16.749  1.00 41.76           H  
ATOM   1780  N   THR A 115     -11.650   1.416  21.751  1.00 43.34           N  
ATOM   1781  H   THR A 115     -10.874   1.363  21.107  1.00 43.34           H  
ATOM   1782  CA  THR A 115     -11.374   1.793  23.144  1.00 43.34           C  
ATOM   1783  HA  THR A 115     -11.752   1.007  23.798  1.00 43.34           H  
ATOM   1784  C   THR A 115     -12.095   3.088  23.530  1.00 43.34           C  
ATOM   1785  CB  THR A 115      -9.861   1.913  23.381  1.00 43.34           C  
ATOM   1786  HB  THR A 115      -9.451   2.720  22.773  1.00 43.34           H  
ATOM   1787  O   THR A 115     -12.754   3.128  24.565  1.00 43.34           O  
ATOM   1788  CG2 THR A 115      -9.518   2.166  24.847  1.00 43.34           C  
ATOM   1789 HG21 THR A 115      -9.859   3.160  25.137  1.00 43.34           H  
ATOM   1790 HG22 THR A 115      -9.995   1.416  25.478  1.00 43.34           H  
ATOM   1791 HG23 THR A 115      -8.437   2.119  24.979  1.00 43.34           H  
ATOM   1792  OG1 THR A 115      -9.226   0.703  23.027  1.00 43.34           O  
ATOM   1793  HG1 THR A 115      -9.209   0.644  22.069  1.00 43.34           H  
ATOM   1794  N   ASP A 116     -12.066   4.108  22.672  1.00 44.27           N  
ATOM   1795  H   ASP A 116     -11.463   4.032  21.866  1.00 44.27           H  
ATOM   1796  CA  ASP A 116     -12.736   5.398  22.875  1.00 44.27           C  
ATOM   1797  HA  ASP A 116     -12.455   5.797  23.850  1.00 44.27           H  
ATOM   1798  C   ASP A 116     -14.268   5.254  22.854  1.00 44.27           C  
ATOM   1799  CB  ASP A 116     -12.274   6.394  21.791  1.00 44.27           C  
ATOM   1800  HB2 ASP A 116     -12.891   7.289  21.864  1.00 44.27           H  
ATOM   1801  HB3 ASP A 116     -12.444   5.954  20.809  1.00 44.27           H  
ATOM   1802  O   ASP A 116     -14.974   5.877  23.649  1.00 44.27           O  
ATOM   1803  CG  ASP A 116     -10.803   6.830  21.907  1.00 44.27           C  
ATOM   1804  OD1 ASP A 116     -10.228   6.715  23.011  1.00 44.27           O  
ATOM   1805  OD2 ASP A 116     -10.255   7.310  20.885  1.00 44.27           O  
ATOM   1806  N   ASN A 117     -14.808   4.378  22.001  1.00 38.88           N  
ATOM   1807  H   ASN A 117     -14.202   3.925  21.332  1.00 38.88           H  
ATOM   1808  CA  ASN A 117     -16.237   4.055  21.995  1.00 38.88           C  
ATOM   1809  HA  ASN A 117     -16.812   4.980  21.992  1.00 38.88           H  
ATOM   1810  C   ASN A 117     -16.656   3.278  23.255  1.00 38.88           C  
ATOM   1811  CB  ASN A 117     -16.585   3.301  20.705  1.00 38.88           C  
ATOM   1812  HB2 ASN A 117     -15.869   2.494  20.546  1.00 38.88           H  
ATOM   1813  HB3 ASN A 117     -17.578   2.862  20.809  1.00 38.88           H  
ATOM   1814  O   ASN A 117     -17.727   3.527  23.802  1.00 38.88           O  
ATOM   1815  CG  ASN A 117     -16.627   4.209  19.486  1.00 38.88           C  
ATOM   1816  ND2 ASN A 117     -16.414   3.667  18.310  1.00 38.88           N  
ATOM   1817 HD21 ASN A 117     -16.380   4.322  17.542  1.00 38.88           H  
ATOM   1818 HD22 ASN A 117     -16.030   2.735  18.263  1.00 38.88           H  
ATOM   1819  OD1 ASN A 117     -16.896   5.395  19.542  1.00 38.88           O  
ATOM   1820  N   VAL A 118     -15.811   2.372  23.757  1.00 35.34           N  
ATOM   1821  H   VAL A 118     -14.953   2.191  23.257  1.00 35.34           H  
ATOM   1822  CA  VAL A 118     -16.065   1.631  25.005  1.00 35.34           C  
ATOM   1823  HA  VAL A 118     -17.089   1.257  24.985  1.00 35.34           H  
ATOM   1824  C   VAL A 118     -15.972   2.553  26.227  1.00 35.34           C  
ATOM   1825  CB  VAL A 118     -15.126   0.411  25.112  1.00 35.34           C  
ATOM   1826  HB  VAL A 118     -14.098   0.728  24.935  1.00 35.34           H  
ATOM   1827  O   VAL A 118     -16.822   2.470  27.113  1.00 35.34           O  
ATOM   1828  CG1 VAL A 118     -15.193  -0.273  26.484  1.00 35.34           C  
ATOM   1829 HG11 VAL A 118     -16.226  -0.512  26.735  1.00 35.34           H  
ATOM   1830 HG12 VAL A 118     -14.781   0.384  27.251  1.00 35.34           H  
ATOM   1831 HG13 VAL A 118     -14.603  -1.189  26.471  1.00 35.34           H  
ATOM   1832  CG2 VAL A 118     -15.504  -0.659  24.075  1.00 35.34           C  
ATOM   1833 HG21 VAL A 118     -14.748  -1.444  24.064  1.00 35.34           H  
ATOM   1834 HG22 VAL A 118     -16.472  -1.094  24.324  1.00 35.34           H  
ATOM   1835 HG23 VAL A 118     -15.571  -0.226  23.076  1.00 35.34           H  
ATOM   1836  N   LEU A 119     -15.006   3.477  26.259  1.00 36.72           N  
ATOM   1837  H   LEU A 119     -14.317   3.471  25.520  1.00 36.72           H  
ATOM   1838  CA  LEU A 119     -14.871   4.486  27.317  1.00 36.72           C  
ATOM   1839  HA  LEU A 119     -14.945   3.991  28.285  1.00 36.72           H  
ATOM   1840  C   LEU A 119     -16.009   5.525  27.281  1.00 36.72           C  
ATOM   1841  CB  LEU A 119     -13.491   5.165  27.199  1.00 36.72           C  
ATOM   1842  HB2 LEU A 119     -13.491   6.070  27.806  1.00 36.72           H  
ATOM   1843  HB3 LEU A 119     -13.347   5.470  26.162  1.00 36.72           H  
ATOM   1844  O   LEU A 119     -16.496   5.933  28.336  1.00 36.72           O  
ATOM   1845  CG  LEU A 119     -12.297   4.291  27.638  1.00 36.72           C  
ATOM   1846  HG  LEU A 119     -12.352   3.315  27.157  1.00 36.72           H  
ATOM   1847  CD1 LEU A 119     -10.985   4.962  27.231  1.00 36.72           C  
ATOM   1848 HD11 LEU A 119     -10.141   4.329  27.505  1.00 36.72           H  
ATOM   1849 HD12 LEU A 119     -10.887   5.932  27.720  1.00 36.72           H  
ATOM   1850 HD13 LEU A 119     -10.971   5.110  26.151  1.00 36.72           H  
ATOM   1851  CD2 LEU A 119     -12.264   4.085  29.157  1.00 36.72           C  
ATOM   1852 HD21 LEU A 119     -13.147   3.534  29.479  1.00 36.72           H  
ATOM   1853 HD22 LEU A 119     -12.232   5.049  29.665  1.00 36.72           H  
ATOM   1854 HD23 LEU A 119     -11.381   3.505  29.427  1.00 36.72           H  
ATOM   1855  N   SER A 120     -16.478   5.926  26.092  1.00 36.26           N  
ATOM   1856  H   SER A 120     -16.006   5.600  25.261  1.00 36.26           H  
ATOM   1857  CA  SER A 120     -17.591   6.882  25.929  1.00 36.26           C  
ATOM   1858  HA  SER A 120     -17.468   7.663  26.680  1.00 36.26           H  
ATOM   1859  C   SER A 120     -18.983   6.283  26.167  1.00 36.26           C  
ATOM   1860  CB  SER A 120     -17.547   7.578  24.567  1.00 36.26           C  
ATOM   1861  HB2 SER A 120     -18.356   8.306  24.511  1.00 36.26           H  
ATOM   1862  HB3 SER A 120     -16.597   8.100  24.456  1.00 36.26           H  
ATOM   1863  O   SER A 120     -19.922   7.032  26.432  1.00 36.26           O  
ATOM   1864  OG  SER A 120     -17.695   6.650  23.524  1.00 36.26           O  
ATOM   1865  HG  SER A 120     -16.818   6.291  23.367  1.00 36.26           H  
ATOM   1866  N   LEU A 121     -19.123   4.951  26.178  1.00 32.98           N  
ATOM   1867  H   LEU A 121     -18.337   4.396  25.868  1.00 32.98           H  
ATOM   1868  CA  LEU A 121     -20.352   4.246  26.575  1.00 32.98           C  
ATOM   1869  HA  LEU A 121     -21.188   4.789  26.136  1.00 32.98           H  
ATOM   1870  C   LEU A 121     -20.632   4.279  28.095  1.00 32.98           C  
ATOM   1871  CB  LEU A 121     -20.343   2.820  25.982  1.00 32.98           C  
ATOM   1872  HB2 LEU A 121     -19.335   2.415  26.068  1.00 32.98           H  
ATOM   1873  HB3 LEU A 121     -21.002   2.173  26.561  1.00 32.98           H  
ATOM   1874  O   LEU A 121     -21.596   3.668  28.554  1.00 32.98           O  
ATOM   1875  CG  LEU A 121     -20.795   2.772  24.509  1.00 32.98           C  
ATOM   1876  HG  LEU A 121     -20.321   3.576  23.945  1.00 32.98           H  
ATOM   1877  CD1 LEU A 121     -20.402   1.433  23.880  1.00 32.98           C  
ATOM   1878 HD11 LEU A 121     -20.714   1.412  22.836  1.00 32.98           H  
ATOM   1879 HD12 LEU A 121     -19.319   1.324  23.919  1.00 32.98           H  
ATOM   1880 HD13 LEU A 121     -20.868   0.611  24.424  1.00 32.98           H  
ATOM   1881  CD2 LEU A 121     -22.316   2.914  24.373  1.00 32.98           C  
ATOM   1882 HD21 LEU A 121     -22.595   2.857  23.321  1.00 32.98           H  
ATOM   1883 HD22 LEU A 121     -22.635   3.881  24.761  1.00 32.98           H  
ATOM   1884 HD23 LEU A 121     -22.817   2.121  24.929  1.00 32.98           H  
ATOM   1885  N   GLY A 122     -19.849   5.030  28.881  1.00 27.73           N  
ATOM   1886  H   GLY A 122     -19.047   5.466  28.449  1.00 27.73           H  
ATOM   1887  CA  GLY A 122     -20.270   5.539  30.195  1.00 27.73           C  
ATOM   1888  HA2 GLY A 122     -21.209   6.078  30.074  1.00 27.73           H  
ATOM   1889  HA3 GLY A 122     -19.517   6.246  30.544  1.00 27.73           H  
ATOM   1890  C   GLY A 122     -20.472   4.493  31.296  1.00 27.73           C  
ATOM   1891  O   GLY A 122     -21.091   4.797  32.313  1.00 27.73           O  
ATOM   1892  N   ALA A 123     -19.953   3.277  31.121  1.00 28.95           N  
ATOM   1893  H   ALA A 123     -19.502   3.089  30.237  1.00 28.95           H  
ATOM   1894  CA  ALA A 123     -20.251   2.144  31.993  1.00 28.95           C  
ATOM   1895  HA  ALA A 123     -20.879   2.490  32.814  1.00 28.95           H  
ATOM   1896  C   ALA A 123     -19.021   1.520  32.670  1.00 28.95           C  
ATOM   1897  CB  ALA A 123     -21.093   1.129  31.205  1.00 28.95           C  
ATOM   1898  HB1 ALA A 123     -21.436   0.335  31.867  1.00 28.95           H  
ATOM   1899  HB2 ALA A 123     -20.494   0.695  30.404  1.00 28.95           H  
ATOM   1900  HB3 ALA A 123     -21.960   1.626  30.771  1.00 28.95           H  
ATOM   1901  O   ALA A 123     -19.021   0.315  32.865  1.00 28.95           O  
ATOM   1902  N   VAL A 124     -17.982   2.278  33.053  1.00 28.57           N  
ATOM   1903  H   VAL A 124     -17.977   3.259  32.813  1.00 28.57           H  
ATOM   1904  CA  VAL A 124     -16.939   1.743  33.960  1.00 28.57           C  
ATOM   1905  HA  VAL A 124     -17.435   1.051  34.641  1.00 28.57           H  
ATOM   1906  C   VAL A 124     -16.334   2.844  34.844  1.00 28.57           C  
ATOM   1907  CB  VAL A 124     -15.836   0.916  33.242  1.00 28.57           C  
ATOM   1908  HB  VAL A 124     -15.106   1.598  32.805  1.00 28.57           H  
ATOM   1909  O   VAL A 124     -15.184   3.253  34.701  1.00 28.57           O  
ATOM   1910  CG1 VAL A 124     -15.137   0.020  34.276  1.00 28.57           C  
ATOM   1911 HG11 VAL A 124     -14.705   0.618  35.079  1.00 28.57           H  
ATOM   1912 HG12 VAL A 124     -14.327  -0.529  33.794  1.00 28.57           H  
ATOM   1913 HG13 VAL A 124     -15.838  -0.698  34.700  1.00 28.57           H  
ATOM   1914  CG2 VAL A 124     -16.277  -0.029  32.114  1.00 28.57           C  
ATOM   1915 HG21 VAL A 124     -15.394  -0.481  31.662  1.00 28.57           H  
ATOM   1916 HG22 VAL A 124     -16.802   0.521  31.333  1.00 28.57           H  
ATOM   1917 HG23 VAL A 124     -16.901  -0.834  32.502  1.00 28.57           H  
ATOM   1918  N   SER A 125     -17.116   3.348  35.800  1.00 26.55           N  
ATOM   1919  H   SER A 125     -18.071   3.022  35.855  1.00 26.55           H  
ATOM   1920  CA  SER A 125     -16.543   3.945  37.010  1.00 26.55           C  
ATOM   1921  HA  SER A 125     -15.747   4.636  36.732  1.00 26.55           H  
ATOM   1922  C   SER A 125     -15.965   2.816  37.865  1.00 26.55           C  
ATOM   1923  CB  SER A 125     -17.606   4.715  37.802  1.00 26.55           C  
ATOM   1924  HB2 SER A 125     -18.027   5.504  37.180  1.00 26.55           H  
ATOM   1925  HB3 SER A 125     -17.138   5.167  38.677  1.00 26.55           H  
ATOM   1926  O   SER A 125     -16.651   1.818  38.070  1.00 26.55           O  
ATOM   1927  OG  SER A 125     -18.643   3.852  38.231  1.00 26.55           O  
ATOM   1928  HG  SER A 125     -18.273   2.983  38.407  1.00 26.55           H  
ATOM   1929  N   SER A 126     -14.768   2.997  38.421  1.00 26.57           N  
ATOM   1930  H   SER A 126     -14.295   3.858  38.187  1.00 26.57           H  
ATOM   1931  CA  SER A 126     -14.033   2.045  39.275  1.00 26.57           C  
ATOM   1932  HA  SER A 126     -13.284   2.657  39.777  1.00 26.57           H  
ATOM   1933  C   SER A 126     -13.210   0.974  38.539  1.00 26.57           C  
ATOM   1934  CB  SER A 126     -14.881   1.506  40.451  1.00 26.57           C  
ATOM   1935  HB2 SER A 126     -14.209   1.145  41.229  1.00 26.57           H  
ATOM   1936  HB3 SER A 126     -15.466   2.328  40.864  1.00 26.57           H  
ATOM   1937  O   SER A 126     -13.618  -0.164  38.376  1.00 26.57           O  
ATOM   1938  OG  SER A 126     -15.761   0.453  40.118  1.00 26.57           O  
ATOM   1939  HG  SER A 126     -16.125   0.646  39.251  1.00 26.57           H  
ATOM   1940  N   GLY A 127     -11.989   1.349  38.144  1.00 26.26           N  
ATOM   1941  H   GLY A 127     -11.845   2.344  38.042  1.00 26.26           H  
ATOM   1942  CA  GLY A 127     -10.760   0.598  38.451  1.00 26.26           C  
ATOM   1943  HA2 GLY A 127      -9.918   1.158  38.044  1.00 26.26           H  
ATOM   1944  HA3 GLY A 127     -10.640   0.583  39.534  1.00 26.26           H  
ATOM   1945  C   GLY A 127     -10.581  -0.849  37.977  1.00 26.26           C  
ATOM   1946  O   GLY A 127      -9.555  -1.428  38.302  1.00 26.26           O  
ATOM   1947  N   ASN A 128     -11.511  -1.438  37.232  1.00 24.58           N  
ATOM   1948  H   ASN A 128     -12.377  -0.941  37.076  1.00 24.58           H  
ATOM   1949  CA  ASN A 128     -11.459  -2.818  36.772  1.00 24.58           C  
ATOM   1950  HA  ASN A 128     -10.424  -3.113  36.599  1.00 24.58           H  
ATOM   1951  C   ASN A 128     -12.235  -2.931  35.452  1.00 24.58           C  
ATOM   1952  CB  ASN A 128     -12.076  -3.723  37.864  1.00 24.58           C  
ATOM   1953  HB2 ASN A 128     -12.297  -4.705  37.446  1.00 24.58           H  
ATOM   1954  HB3 ASN A 128     -13.015  -3.287  38.204  1.00 24.58           H  
ATOM   1955  O   ASN A 128     -13.348  -2.429  35.364  1.00 24.58           O  
ATOM   1956  CG  ASN A 128     -11.155  -3.973  39.045  1.00 24.58           C  
ATOM   1957  ND2 ASN A 128     -11.659  -3.903  40.256  1.00 24.58           N  
ATOM   1958 HD21 ASN A 128     -12.610  -3.592  40.390  1.00 24.58           H  
ATOM   1959 HD22 ASN A 128     -11.000  -4.045  41.008  1.00 24.58           H  
ATOM   1960  OD1 ASN A 128      -9.994  -4.303  38.904  1.00 24.58           O  
ATOM   1961  N   ILE A 129     -11.684  -3.682  34.490  1.00 24.98           N  
ATOM   1962  H   ILE A 129     -10.748  -4.016  34.671  1.00 24.98           H  
ATOM   1963  CA  ILE A 129     -12.366  -4.238  33.302  1.00 24.98           C  
ATOM   1964  HA  ILE A 129     -11.784  -5.116  33.021  1.00 24.98           H  
ATOM   1965  C   ILE A 129     -12.378  -3.329  32.053  1.00 24.98           C  
ATOM   1966  CB  ILE A 129     -13.783  -4.789  33.648  1.00 24.98           C  
ATOM   1967  HB  ILE A 129     -14.454  -3.943  33.799  1.00 24.98           H  
ATOM   1968  O   ILE A 129     -13.280  -2.527  31.850  1.00 24.98           O  
ATOM   1969  CG1 ILE A 129     -13.829  -5.694  34.909  1.00 24.98           C  
ATOM   1970 HG12 ILE A 129     -13.755  -6.741  34.614  1.00 24.98           H  
ATOM   1971 HG13 ILE A 129     -12.982  -5.515  35.571  1.00 24.98           H  
ATOM   1972  CG2 ILE A 129     -14.355  -5.601  32.475  1.00 24.98           C  
ATOM   1973 HG21 ILE A 129     -15.334  -5.999  32.742  1.00 24.98           H  
ATOM   1974 HG22 ILE A 129     -14.489  -4.962  31.602  1.00 24.98           H  
ATOM   1975 HG23 ILE A 129     -13.693  -6.429  32.219  1.00 24.98           H  
ATOM   1976  CD1 ILE A 129     -15.116  -5.504  35.722  1.00 24.98           C  
ATOM   1977 HD11 ILE A 129     -15.181  -4.477  36.079  1.00 24.98           H  
ATOM   1978 HD12 ILE A 129     -15.106  -6.178  36.579  1.00 24.98           H  
ATOM   1979 HD13 ILE A 129     -15.985  -5.728  35.104  1.00 24.98           H  
ATOM   1980  N   VAL A 130     -11.436  -3.573  31.131  1.00 27.36           N  
ATOM   1981  H   VAL A 130     -10.656  -4.156  31.400  1.00 27.36           H  
ATOM   1982  CA  VAL A 130     -11.667  -3.424  29.680  1.00 27.36           C  
ATOM   1983  HA  VAL A 130     -12.744  -3.410  29.511  1.00 27.36           H  
ATOM   1984  C   VAL A 130     -11.109  -4.659  28.971  1.00 27.36           C  
ATOM   1985  CB  VAL A 130     -11.119  -2.115  29.062  1.00 27.36           C  
ATOM   1986  HB  VAL A 130     -10.032  -2.093  29.153  1.00 27.36           H  
ATOM   1987  O   VAL A 130      -9.967  -4.706  28.530  1.00 27.36           O  
ATOM   1988  CG1 VAL A 130     -11.505  -2.017  27.575  1.00 27.36           C  
ATOM   1989 HG11 VAL A 130     -11.158  -1.069  27.165  1.00 27.36           H  
ATOM   1990 HG12 VAL A 130     -11.034  -2.816  27.003  1.00 27.36           H  
ATOM   1991 HG13 VAL A 130     -12.588  -2.077  27.462  1.00 27.36           H  
ATOM   1992  CG2 VAL A 130     -11.684  -0.863  29.742  1.00 27.36           C  
ATOM   1993 HG21 VAL A 130     -11.304   0.034  29.252  1.00 27.36           H  
ATOM   1994 HG22 VAL A 130     -11.378  -0.835  30.788  1.00 27.36           H  
ATOM   1995 HG23 VAL A 130     -12.773  -0.864  29.692  1.00 27.36           H  
ATOM   1996  N   ALA A 131     -11.945  -5.684  28.881  1.00 25.85           N  
ATOM   1997  H   ALA A 131     -12.804  -5.629  29.410  1.00 25.85           H  
ATOM   1998  CA  ALA A 131     -11.951  -6.653  27.791  1.00 25.85           C  
ATOM   1999  HA  ALA A 131     -11.468  -6.242  26.905  1.00 25.85           H  
ATOM   2000  C   ALA A 131     -13.439  -6.870  27.523  1.00 25.85           C  
ATOM   2001  CB  ALA A 131     -11.238  -7.941  28.237  1.00 25.85           C  
ATOM   2002  HB1 ALA A 131     -11.696  -8.335  29.144  1.00 25.85           H  
ATOM   2003  HB2 ALA A 131     -10.188  -7.725  28.434  1.00 25.85           H  
ATOM   2004  HB3 ALA A 131     -11.304  -8.690  27.448  1.00 25.85           H  
ATOM   2005  O   ALA A 131     -14.093  -7.426  28.408  1.00 25.85           O  
ATOM   2006  N   PRO A 132     -14.037  -6.326  26.440  1.00 29.42           N  
ATOM   2007  CA  PRO A 132     -14.104  -7.110  25.192  1.00 29.42           C  
ATOM   2008  HA  PRO A 132     -13.193  -7.690  25.041  1.00 29.42           H  
ATOM   2009  C   PRO A 132     -14.450  -6.315  23.897  1.00 29.42           C  
ATOM   2010  CB  PRO A 132     -15.285  -8.041  25.491  1.00 29.42           C  
ATOM   2011  HB2 PRO A 132     -15.729  -8.448  24.583  1.00 29.42           H  
ATOM   2012  HB3 PRO A 132     -14.957  -8.857  26.135  1.00 29.42           H  
ATOM   2013  O   PRO A 132     -15.344  -5.475  23.893  1.00 29.42           O  
ATOM   2014  CG  PRO A 132     -16.262  -7.132  26.266  1.00 29.42           C  
ATOM   2015  HG2 PRO A 132     -17.073  -6.784  25.625  1.00 29.42           H  
ATOM   2016  HG3 PRO A 132     -16.665  -7.661  27.130  1.00 29.42           H  
ATOM   2017  CD  PRO A 132     -15.420  -5.929  26.705  1.00 29.42           C  
ATOM   2018  HD2 PRO A 132     -15.685  -5.032  26.146  1.00 29.42           H  
ATOM   2019  HD3 PRO A 132     -15.601  -5.708  27.757  1.00 29.42           H  
ATOM   2020  N   ALA A 133     -13.876  -6.652  22.733  1.00 29.40           N  
ATOM   2021  H   ALA A 133     -13.133  -7.336  22.738  1.00 29.40           H  
ATOM   2022  CA  ALA A 133     -14.495  -6.248  21.449  1.00 29.40           C  
ATOM   2023  HA  ALA A 133     -15.579  -6.297  21.556  1.00 29.40           H  
ATOM   2024  C   ALA A 133     -14.145  -7.138  20.247  1.00 29.40           C  
ATOM   2025  CB  ALA A 133     -14.134  -4.795  21.134  1.00 29.40           C  
ATOM   2026  HB1 ALA A 133     -14.482  -4.127  21.922  1.00 29.40           H  
ATOM   2027  HB2 ALA A 133     -13.051  -4.712  21.044  1.00 29.40           H  
ATOM   2028  HB3 ALA A 133     -14.599  -4.494  20.196  1.00 29.40           H  
ATOM   2029  O   ALA A 133     -14.992  -7.348  19.384  1.00 29.40           O  
ATOM   2030  N   VAL A 134     -12.942  -7.721  20.193  1.00 27.47           N  
ATOM   2031  H   VAL A 134     -12.241  -7.451  20.868  1.00 27.47           H  
ATOM   2032  CA  VAL A 134     -12.505  -8.493  19.009  1.00 27.47           C  
ATOM   2033  HA  VAL A 134     -12.936  -8.019  18.128  1.00 27.47           H  
ATOM   2034  C   VAL A 134     -13.057  -9.933  18.989  1.00 27.47           C  
ATOM   2035  CB  VAL A 134     -10.974  -8.386  18.830  1.00 27.47           C  
ATOM   2036  HB  VAL A 134     -10.484  -8.819  19.702  1.00 27.47           H  
ATOM   2037  O   VAL A 134     -13.218 -10.508  17.921  1.00 27.47           O  
ATOM   2038  CG1 VAL A 134     -10.470  -9.102  17.573  1.00 27.47           C  
ATOM   2039 HG11 VAL A 134     -10.988  -8.730  16.690  1.00 27.47           H  
ATOM   2040 HG12 VAL A 134      -9.399  -8.939  17.454  1.00 27.47           H  
ATOM   2041 HG13 VAL A 134     -10.633 -10.177  17.658  1.00 27.47           H  
ATOM   2042  CG2 VAL A 134     -10.556  -6.910  18.705  1.00 27.47           C  
ATOM   2043 HG21 VAL A 134     -11.068  -6.441  17.865  1.00 27.47           H  
ATOM   2044 HG22 VAL A 134     -10.780  -6.359  19.619  1.00 27.47           H  
ATOM   2045 HG23 VAL A 134      -9.480  -6.847  18.539  1.00 27.47           H  
ATOM   2046  N   PHE A 135     -13.491 -10.486  20.130  1.00 27.45           N  
ATOM   2047  H   PHE A 135     -13.331  -9.982  20.990  1.00 27.45           H  
ATOM   2048  CA  PHE A 135     -14.116 -11.823  20.214  1.00 27.45           C  
ATOM   2049  HA  PHE A 135     -13.856 -12.383  19.316  1.00 27.45           H  
ATOM   2050  C   PHE A 135     -15.659 -11.826  20.235  1.00 27.45           C  
ATOM   2051  CB  PHE A 135     -13.509 -12.596  21.397  1.00 27.45           C  
ATOM   2052  HB2 PHE A 135     -13.314 -11.918  22.228  1.00 27.45           H  
ATOM   2053  HB3 PHE A 135     -14.224 -13.337  21.756  1.00 27.45           H  
ATOM   2054  O   PHE A 135     -16.274 -12.894  20.279  1.00 27.45           O  
ATOM   2055  CG  PHE A 135     -12.240 -13.334  21.022  1.00 27.45           C  
ATOM   2056  CD1 PHE A 135     -12.323 -14.645  20.514  1.00 27.45           C  
ATOM   2057  HD1 PHE A 135     -13.285 -15.126  20.411  1.00 27.45           H  
ATOM   2058  CD2 PHE A 135     -10.983 -12.713  21.148  1.00 27.45           C  
ATOM   2059  HD2 PHE A 135     -10.906 -11.707  21.533  1.00 27.45           H  
ATOM   2060  CE1 PHE A 135     -11.157 -15.334  20.139  1.00 27.45           C  
ATOM   2061  HE1 PHE A 135     -11.220 -16.340  19.752  1.00 27.45           H  
ATOM   2062  CE2 PHE A 135      -9.816 -13.402  20.771  1.00 27.45           C  
ATOM   2063  HE2 PHE A 135      -8.850 -12.929  20.867  1.00 27.45           H  
ATOM   2064  CZ  PHE A 135      -9.903 -14.712  20.267  1.00 27.45           C  
ATOM   2065  HZ  PHE A 135      -9.005 -15.239  19.979  1.00 27.45           H  
ATOM   2066  N   LEU A 136     -16.310 -10.656  20.184  1.00 27.17           N  
ATOM   2067  H   LEU A 136     -15.767  -9.809  20.087  1.00 27.17           H  
ATOM   2068  CA  LEU A 136     -17.774 -10.546  20.268  1.00 27.17           C  
ATOM   2069  HA  LEU A 136     -18.151 -11.417  20.804  1.00 27.17           H  
ATOM   2070  C   LEU A 136     -18.490 -10.601  18.908  1.00 27.17           C  
ATOM   2071  CB  LEU A 136     -18.160  -9.303  21.094  1.00 27.17           C  
ATOM   2072  HB2 LEU A 136     -19.182  -9.012  20.849  1.00 27.17           H  
ATOM   2073  HB3 LEU A 136     -17.513  -8.475  20.804  1.00 27.17           H  
ATOM   2074  O   LEU A 136     -19.684 -10.885  18.883  1.00 27.17           O  
ATOM   2075  CG  LEU A 136     -18.077  -9.516  22.619  1.00 27.17           C  
ATOM   2076  HG  LEU A 136     -17.103  -9.935  22.876  1.00 27.17           H  
ATOM   2077  CD1 LEU A 136     -18.229  -8.170  23.323  1.00 27.17           C  
ATOM   2078 HD11 LEU A 136     -18.232  -8.321  24.402  1.00 27.17           H  
ATOM   2079 HD12 LEU A 136     -19.166  -7.696  23.031  1.00 27.17           H  
ATOM   2080 HD13 LEU A 136     -17.404  -7.510  23.055  1.00 27.17           H  
ATOM   2081  CD2 LEU A 136     -19.179 -10.433  23.163  1.00 27.17           C  
ATOM   2082 HD21 LEU A 136     -19.066 -10.540  24.242  1.00 27.17           H  
ATOM   2083 HD22 LEU A 136     -20.162 -10.012  22.949  1.00 27.17           H  
ATOM   2084 HD23 LEU A 136     -19.105 -11.427  22.722  1.00 27.17           H  
ATOM   2085  N   SER A 137     -17.815 -10.418  17.767  1.00 29.33           N  
ATOM   2086  H   SER A 137     -16.821 -10.240  17.797  1.00 29.33           H  
ATOM   2087  CA  SER A 137     -18.495 -10.451  16.456  1.00 29.33           C  
ATOM   2088  HA  SER A 137     -19.372  -9.806  16.517  1.00 29.33           H  
ATOM   2089  C   SER A 137     -19.001 -11.851  16.068  1.00 29.33           C  
ATOM   2090  CB  SER A 137     -17.592  -9.878  15.359  1.00 29.33           C  
ATOM   2091  HB2 SER A 137     -18.176  -9.736  14.450  1.00 29.33           H  
ATOM   2092  HB3 SER A 137     -17.195  -8.915  15.680  1.00 29.33           H  
ATOM   2093  O   SER A 137     -20.060 -11.978  15.450  1.00 29.33           O  
ATOM   2094  OG  SER A 137     -16.531 -10.770  15.093  1.00 29.33           O  
ATOM   2095  HG  SER A 137     -15.870 -10.338  14.547  1.00 29.33           H  
ATOM   2096  N   SER A 138     -18.297 -12.908  16.480  1.00 26.86           N  
ATOM   2097  H   SER A 138     -17.402 -12.741  16.919  1.00 26.86           H  
ATOM   2098  CA  SER A 138     -18.647 -14.306  16.196  1.00 26.86           C  
ATOM   2099  HA  SER A 138     -19.209 -14.348  15.263  1.00 26.86           H  
ATOM   2100  C   SER A 138     -19.534 -14.940  17.276  1.00 26.86           C  
ATOM   2101  CB  SER A 138     -17.359 -15.108  15.983  1.00 26.86           C  
ATOM   2102  HB2 SER A 138     -17.594 -16.167  15.881  1.00 26.86           H  
ATOM   2103  HB3 SER A 138     -16.875 -14.763  15.068  1.00 26.86           H  
ATOM   2104  O   SER A 138     -20.368 -15.792  16.969  1.00 26.86           O  
ATOM   2105  OG  SER A 138     -16.478 -14.908  17.072  1.00 26.86           O  
ATOM   2106  HG  SER A 138     -15.629 -15.305  16.862  1.00 26.86           H  
ATOM   2107  N   SER A 139     -19.440 -14.485  18.529  1.00 27.71           N  
ATOM   2108  H   SER A 139     -18.720 -13.805  18.727  1.00 27.71           H  
ATOM   2109  CA  SER A 139     -20.193 -15.033  19.667  1.00 27.71           C  
ATOM   2110  HA  SER A 139     -20.490 -16.053  19.422  1.00 27.71           H  
ATOM   2111  C   SER A 139     -21.497 -14.273  19.985  1.00 27.71           C  
ATOM   2112  CB  SER A 139     -19.261 -15.147  20.878  1.00 27.71           C  
ATOM   2113  HB2 SER A 139     -19.825 -15.489  21.746  1.00 27.71           H  
ATOM   2114  HB3 SER A 139     -18.469 -15.864  20.664  1.00 27.71           H  
ATOM   2115  O   SER A 139     -22.408 -14.865  20.575  1.00 27.71           O  
ATOM   2116  OG  SER A 139     -18.687 -13.888  21.152  1.00 27.71           O  
ATOM   2117  HG  SER A 139     -17.759 -13.873  20.905  1.00 27.71           H  
ATOM   2118  N   MET A 140     -21.683 -13.026  19.511  1.00 28.53           N  
ATOM   2119  H   MET A 140     -20.894 -12.554  19.094  1.00 28.53           H  
ATOM   2120  CA  MET A 140     -22.895 -12.226  19.779  1.00 28.53           C  
ATOM   2121  HA  MET A 140     -23.079 -12.285  20.852  1.00 28.53           H  
ATOM   2122  C   MET A 140     -24.180 -12.723  19.104  1.00 28.53           C  
ATOM   2123  CB  MET A 140     -22.699 -10.740  19.441  1.00 28.53           C  
ATOM   2124  HB2 MET A 140     -22.104 -10.620  18.536  1.00 28.53           H  
ATOM   2125  HB3 MET A 140     -23.672 -10.288  19.247  1.00 28.53           H  
ATOM   2126  O   MET A 140     -25.265 -12.466  19.632  1.00 28.53           O  
ATOM   2127  CG  MET A 140     -22.093  -9.978  20.620  1.00 28.53           C  
ATOM   2128  HG2 MET A 140     -22.722 -10.150  21.493  1.00 28.53           H  
ATOM   2129  HG3 MET A 140     -21.099 -10.365  20.843  1.00 28.53           H  
ATOM   2130  SD  MET A 140     -22.004  -8.192  20.332  1.00 28.53           S  
ATOM   2131  CE  MET A 140     -22.315  -7.591  22.013  1.00 28.53           C  
ATOM   2132  HE1 MET A 140     -21.562  -7.993  22.692  1.00 28.53           H  
ATOM   2133  HE2 MET A 140     -23.305  -7.906  22.341  1.00 28.53           H  
ATOM   2134  HE3 MET A 140     -22.261  -6.503  22.024  1.00 28.53           H  
ATOM   2135  N   LYS A 141     -24.096 -13.478  17.998  1.00 30.44           N  
ATOM   2136  H   LYS A 141     -23.181 -13.633  17.599  1.00 30.44           H  
ATOM   2137  CA  LYS A 141     -25.273 -14.159  17.415  1.00 30.44           C  
ATOM   2138  HA  LYS A 141     -26.102 -13.454  17.364  1.00 30.44           H  
ATOM   2139  C   LYS A 141     -25.783 -15.297  18.309  1.00 30.44           C  
ATOM   2140  CB  LYS A 141     -24.972 -14.664  15.991  1.00 30.44           C  
ATOM   2141  HB2 LYS A 141     -25.677 -15.461  15.753  1.00 30.44           H  
ATOM   2142  HB3 LYS A 141     -23.966 -15.082  15.952  1.00 30.44           H  
ATOM   2143  O   LYS A 141     -26.984 -15.542  18.348  1.00 30.44           O  
ATOM   2144  CG  LYS A 141     -25.133 -13.565  14.927  1.00 30.44           C  
ATOM   2145  HG2 LYS A 141     -26.144 -13.162  14.976  1.00 30.44           H  
ATOM   2146  HG3 LYS A 141     -24.422 -12.762  15.124  1.00 30.44           H  
ATOM   2147  CD  LYS A 141     -24.884 -14.135  13.520  1.00 30.44           C  
ATOM   2148  HD2 LYS A 141     -23.859 -14.502  13.472  1.00 30.44           H  
ATOM   2149  HD3 LYS A 141     -25.565 -14.968  13.347  1.00 30.44           H  
ATOM   2150  CE  LYS A 141     -25.099 -13.068  12.438  1.00 30.44           C  
ATOM   2151  HE2 LYS A 141     -26.139 -12.742  12.469  1.00 30.44           H  
ATOM   2152  HE3 LYS A 141     -24.470 -12.210  12.673  1.00 30.44           H  
ATOM   2153  NZ  LYS A 141     -24.758 -13.589  11.087  1.00 30.44           N  
ATOM   2154  HZ1 LYS A 141     -24.888 -12.879  10.381  1.00 30.44           H  
ATOM   2155  HZ2 LYS A 141     -25.326 -14.390  10.851  1.00 30.44           H  
ATOM   2156  HZ3 LYS A 141     -23.789 -13.875  11.057  1.00 30.44           H  
ATOM   2157  N   SER A 142     -24.898 -15.946  19.074  1.00 33.12           N  
ATOM   2158  H   SER A 142     -23.925 -15.682  19.013  1.00 33.12           H  
ATOM   2159  CA  SER A 142     -25.295 -16.934  20.092  1.00 33.12           C  
ATOM   2160  HA  SER A 142     -26.156 -17.487  19.717  1.00 33.12           H  
ATOM   2161  C   SER A 142     -25.730 -16.265  21.406  1.00 33.12           C  
ATOM   2162  CB  SER A 142     -24.178 -17.962  20.320  1.00 33.12           C  
ATOM   2163  HB2 SER A 142     -23.682 -18.192  19.377  1.00 33.12           H  
ATOM   2164  HB3 SER A 142     -24.628 -18.878  20.703  1.00 33.12           H  
ATOM   2165  O   SER A 142     -26.659 -16.729  22.065  1.00 33.12           O  
ATOM   2166  OG  SER A 142     -23.232 -17.519  21.271  1.00 33.12           O  
ATOM   2167  HG  SER A 142     -22.793 -16.718  20.973  1.00 33.12           H  
ATOM   2168  N   TYR A 143     -25.127 -15.117  21.736  1.00 30.03           N  
ATOM   2169  H   TYR A 143     -24.315 -14.850  21.198  1.00 30.03           H  
ATOM   2170  CA  TYR A 143     -25.417 -14.326  22.935  1.00 30.03           C  
ATOM   2171  HA  TYR A 143     -25.331 -14.975  23.806  1.00 30.03           H  
ATOM   2172  C   TYR A 143     -26.842 -13.742  22.918  1.00 30.03           C  
ATOM   2173  CB  TYR A 143     -24.349 -13.226  23.041  1.00 30.03           C  
ATOM   2174  HB2 TYR A 143     -23.383 -13.641  22.752  1.00 30.03           H  
ATOM   2175  HB3 TYR A 143     -24.596 -12.429  22.339  1.00 30.03           H  
ATOM   2176  O   TYR A 143     -27.566 -13.827  23.909  1.00 30.03           O  
ATOM   2177  CG  TYR A 143     -24.174 -12.626  24.417  1.00 30.03           C  
ATOM   2178  CD1 TYR A 143     -24.718 -11.363  24.716  1.00 30.03           C  
ATOM   2179  HD1 TYR A 143     -25.281 -10.822  23.969  1.00 30.03           H  
ATOM   2180  CD2 TYR A 143     -23.424 -13.319  25.387  1.00 30.03           C  
ATOM   2181  HD2 TYR A 143     -22.982 -14.277  25.155  1.00 30.03           H  
ATOM   2182  CE1 TYR A 143     -24.524 -10.796  25.990  1.00 30.03           C  
ATOM   2183  HE1 TYR A 143     -24.938  -9.826  26.221  1.00 30.03           H  
ATOM   2184  CE2 TYR A 143     -23.240 -12.760  26.665  1.00 30.03           C  
ATOM   2185  HE2 TYR A 143     -22.667 -13.282  27.418  1.00 30.03           H  
ATOM   2186  OH  TYR A 143     -23.620 -10.974  28.211  1.00 30.03           O  
ATOM   2187  HH  TYR A 143     -23.991 -10.093  28.298  1.00 30.03           H  
ATOM   2188  CZ  TYR A 143     -23.792 -11.501  26.971  1.00 30.03           C  
ATOM   2189  N   THR A 144     -27.304 -13.238  21.766  1.00 35.83           N  
ATOM   2190  H   THR A 144     -26.678 -13.207  20.974  1.00 35.83           H  
ATOM   2191  CA  THR A 144     -28.686 -12.738  21.591  1.00 35.83           C  
ATOM   2192  HA  THR A 144     -28.945 -12.145  22.468  1.00 35.83           H  
ATOM   2193  C   THR A 144     -29.738 -13.855  21.532  1.00 35.83           C  
ATOM   2194  CB  THR A 144     -28.824 -11.825  20.357  1.00 35.83           C  
ATOM   2195  HB  THR A 144     -29.846 -11.890  19.983  1.00 35.83           H  
ATOM   2196  O   THR A 144     -30.859 -13.662  22.009  1.00 35.83           O  
ATOM   2197  CG2 THR A 144     -28.556 -10.363  20.701  1.00 35.83           C  
ATOM   2198 HG21 THR A 144     -29.284 -10.020  21.436  1.00 35.83           H  
ATOM   2199 HG22 THR A 144     -27.552 -10.251  21.109  1.00 35.83           H  
ATOM   2200 HG23 THR A 144     -28.652  -9.754  19.802  1.00 35.83           H  
ATOM   2201  OG1 THR A 144     -27.946 -12.185  19.313  1.00 35.83           O  
ATOM   2202  HG1 THR A 144     -27.041 -11.984  19.560  1.00 35.83           H  
ATOM   2203  N   ALA A 145     -29.380 -15.043  21.030  1.00 36.07           N  
ATOM   2204  H   ALA A 145     -28.466 -15.130  20.610  1.00 36.07           H  
ATOM   2205  CA  ALA A 145     -30.255 -16.222  21.009  1.00 36.07           C  
ATOM   2206  HA  ALA A 145     -31.260 -15.912  20.725  1.00 36.07           H  
ATOM   2207  C   ALA A 145     -30.372 -16.931  22.380  1.00 36.07           C  
ATOM   2208  CB  ALA A 145     -29.725 -17.169  19.924  1.00 36.07           C  
ATOM   2209  HB1 ALA A 145     -30.385 -18.032  19.841  1.00 36.07           H  
ATOM   2210  HB2 ALA A 145     -29.694 -16.654  18.964  1.00 36.07           H  
ATOM   2211  HB3 ALA A 145     -28.723 -17.511  20.182  1.00 36.07           H  
ATOM   2212  O   ALA A 145     -31.376 -17.578  22.671  1.00 36.07           O  
ATOM   2213  N   SER A 146     -29.356 -16.794  23.239  1.00 37.33           N  
ATOM   2214  H   SER A 146     -28.519 -16.349  22.891  1.00 37.33           H  
ATOM   2215  CA  SER A 146     -29.312 -17.350  24.603  1.00 37.33           C  
ATOM   2216  HA  SER A 146     -29.766 -18.341  24.606  1.00 37.33           H  
ATOM   2217  C   SER A 146     -30.070 -16.485  25.624  1.00 37.33           C  
ATOM   2218  CB  SER A 146     -27.833 -17.500  24.985  1.00 37.33           C  
ATOM   2219  HB2 SER A 146     -27.318 -16.564  24.766  1.00 37.33           H  
ATOM   2220  HB3 SER A 146     -27.383 -18.286  24.379  1.00 37.33           H  
ATOM   2221  O   SER A 146     -30.747 -17.007  26.515  1.00 37.33           O  
ATOM   2222  OG  SER A 146     -27.642 -17.790  26.355  1.00 37.33           O  
ATOM   2223  HG  SER A 146     -26.699 -17.745  26.529  1.00 37.33           H  
ATOM   2224  N   LEU A 147     -30.019 -15.154  25.472  1.00 35.57           N  
ATOM   2225  H   LEU A 147     -29.409 -14.786  24.756  1.00 35.57           H  
ATOM   2226  CA  LEU A 147     -30.662 -14.194  26.383  1.00 35.57           C  
ATOM   2227  HA  LEU A 147     -30.499 -14.531  27.406  1.00 35.57           H  
ATOM   2228  C   LEU A 147     -32.184 -14.092  26.218  1.00 35.57           C  
ATOM   2229  CB  LEU A 147     -30.001 -12.817  26.195  1.00 35.57           C  
ATOM   2230  HB2 LEU A 147     -30.684 -12.034  26.523  1.00 35.57           H  
ATOM   2231  HB3 LEU A 147     -29.811 -12.657  25.133  1.00 35.57           H  
ATOM   2232  O   LEU A 147     -32.874 -13.701  27.158  1.00 35.57           O  
ATOM   2233  CG  LEU A 147     -28.689 -12.677  26.987  1.00 35.57           C  
ATOM   2234  HG  LEU A 147     -28.090 -13.580  26.875  1.00 35.57           H  
ATOM   2235  CD1 LEU A 147     -27.884 -11.493  26.463  1.00 35.57           C  
ATOM   2236 HD11 LEU A 147     -28.462 -10.573  26.547  1.00 35.57           H  
ATOM   2237 HD12 LEU A 147     -27.616 -11.661  25.420  1.00 35.57           H  
ATOM   2238 HD13 LEU A 147     -26.967 -11.399  27.046  1.00 35.57           H  
ATOM   2239  CD2 LEU A 147     -28.965 -12.432  28.475  1.00 35.57           C  
ATOM   2240 HD21 LEU A 147     -28.019 -12.319  29.005  1.00 35.57           H  
ATOM   2241 HD22 LEU A 147     -29.500 -13.279  28.903  1.00 35.57           H  
ATOM   2242 HD23 LEU A 147     -29.554 -11.524  28.606  1.00 35.57           H  
ATOM   2243  N   THR A 148     -32.719 -14.489  25.065  1.00 43.84           N  
ATOM   2244  H   THR A 148     -32.107 -14.824  24.335  1.00 43.84           H  
ATOM   2245  CA  THR A 148     -34.163 -14.481  24.779  1.00 43.84           C  
ATOM   2246  HA  THR A 148     -34.585 -13.563  25.189  1.00 43.84           H  
ATOM   2247  C   THR A 148     -34.931 -15.615  25.472  1.00 43.84           C  
ATOM   2248  CB  THR A 148     -34.422 -14.476  23.257  1.00 43.84           C  
ATOM   2249  HB  THR A 148     -35.335 -15.030  23.038  1.00 43.84           H  
ATOM   2250  O   THR A 148     -36.153 -15.543  25.555  1.00 43.84           O  
ATOM   2251  CG2 THR A 148     -34.581 -13.052  22.727  1.00 43.84           C  
ATOM   2252 HG21 THR A 148     -34.741 -13.080  21.649  1.00 43.84           H  
ATOM   2253 HG22 THR A 148     -33.690 -12.466  22.948  1.00 43.84           H  
ATOM   2254 HG23 THR A 148     -35.447 -12.585  23.196  1.00 43.84           H  
ATOM   2255  OG1 THR A 148     -33.351 -15.047  22.532  1.00 43.84           O  
ATOM   2256  HG1 THR A 148     -32.710 -14.361  22.330  1.00 43.84           H  
ATOM   2257  N   ASN A 149     -34.239 -16.616  26.036  1.00 43.82           N  
ATOM   2258  H   ASN A 149     -33.234 -16.596  25.938  1.00 43.82           H  
ATOM   2259  CA  ASN A 149     -34.850 -17.837  26.585  1.00 43.82           C  
ATOM   2260  HA  ASN A 149     -35.934 -17.740  26.529  1.00 43.82           H  
ATOM   2261  C   ASN A 149     -34.584 -18.103  28.082  1.00 43.82           C  
ATOM   2262  CB  ASN A 149     -34.436 -19.025  25.689  1.00 43.82           C  
ATOM   2263  HB2 ASN A 149     -33.395 -18.916  25.387  1.00 43.82           H  
ATOM   2264  HB3 ASN A 149     -34.528 -19.962  26.238  1.00 43.82           H  
ATOM   2265  O   ASN A 149     -34.899 -19.191  28.569  1.00 43.82           O  
ATOM   2266  CG  ASN A 149     -35.315 -19.177  24.460  1.00 43.82           C  
ATOM   2267  ND2 ASN A 149     -34.795 -19.752  23.403  1.00 43.82           N  
ATOM   2268 HD21 ASN A 149     -33.805 -19.947  23.361  1.00 43.82           H  
ATOM   2269 HD22 ASN A 149     -35.395 -19.798  22.592  1.00 43.82           H  
ATOM   2270  OD1 ASN A 149     -36.481 -18.829  24.433  1.00 43.82           O  
ATOM   2271  N   LYS A 150     -34.025 -17.154  28.850  1.00 39.15           N  
ATOM   2272  H   LYS A 150     -33.806 -16.263  28.428  1.00 39.15           H  
ATOM   2273  CA  LYS A 150     -33.771 -17.355  30.294  1.00 39.15           C  
ATOM   2274  HA  LYS A 150     -34.121 -18.351  30.565  1.00 39.15           H  
ATOM   2275  C   LYS A 150     -34.552 -16.347  31.158  1.00 39.15           C  
ATOM   2276  CB  LYS A 150     -32.263 -17.391  30.585  1.00 39.15           C  
ATOM   2277  HB2 LYS A 150     -32.118 -17.381  31.665  1.00 39.15           H  
ATOM   2278  HB3 LYS A 150     -31.782 -16.509  30.162  1.00 39.15           H  
ATOM   2279  O   LYS A 150     -34.237 -15.161  31.125  1.00 39.15           O  
ATOM   2280  CG  LYS A 150     -31.619 -18.670  30.008  1.00 39.15           C  
ATOM   2281  HG2 LYS A 150     -31.651 -18.631  28.919  1.00 39.15           H  
ATOM   2282  HG3 LYS A 150     -32.182 -19.541  30.343  1.00 39.15           H  
ATOM   2283  CD  LYS A 150     -30.160 -18.825  30.463  1.00 39.15           C  
ATOM   2284  HD2 LYS A 150     -30.125 -18.883  31.551  1.00 39.15           H  
ATOM   2285  HD3 LYS A 150     -29.600 -17.948  30.139  1.00 39.15           H  
ATOM   2286  CE  LYS A 150     -29.519 -20.084  29.857  1.00 39.15           C  
ATOM   2287  HE2 LYS A 150     -29.586 -20.010  28.772  1.00 39.15           H  
ATOM   2288  HE3 LYS A 150     -30.091 -20.958  30.168  1.00 39.15           H  
ATOM   2289  NZ  LYS A 150     -28.091 -20.232  30.259  1.00 39.15           N  
ATOM   2290  HZ1 LYS A 150     -27.682 -21.063  29.857  1.00 39.15           H  
ATOM   2291  HZ2 LYS A 150     -27.541 -19.456  29.922  1.00 39.15           H  
ATOM   2292  HZ3 LYS A 150     -27.976 -20.273  31.262  1.00 39.15           H  
ATOM   2293  N   PRO A 151     -35.546 -16.795  31.956  1.00 34.90           N  
ATOM   2294  CA  PRO A 151     -36.574 -15.925  32.536  1.00 34.90           C  
ATOM   2295  HA  PRO A 151     -36.792 -15.123  31.830  1.00 34.90           H  
ATOM   2296  C   PRO A 151     -36.209 -15.239  33.866  1.00 34.90           C  
ATOM   2297  CB  PRO A 151     -37.823 -16.814  32.640  1.00 34.90           C  
ATOM   2298  HB2 PRO A 151     -38.323 -16.851  31.672  1.00 34.90           H  
ATOM   2299  HB3 PRO A 151     -38.527 -16.489  33.406  1.00 34.90           H  
ATOM   2300  O   PRO A 151     -37.110 -14.781  34.561  1.00 34.90           O  
ATOM   2301  CG  PRO A 151     -37.229 -18.181  32.955  1.00 34.90           C  
ATOM   2302  HG2 PRO A 151     -36.964 -18.230  34.011  1.00 34.90           H  
ATOM   2303  HG3 PRO A 151     -37.906 -18.992  32.687  1.00 34.90           H  
ATOM   2304  CD  PRO A 151     -35.962 -18.187  32.105  1.00 34.90           C  
ATOM   2305  HD2 PRO A 151     -36.205 -18.597  31.124  1.00 34.90           H  
ATOM   2306  HD3 PRO A 151     -35.186 -18.785  32.582  1.00 34.90           H  
ATOM   2307  N   THR A 152     -34.937 -15.119  34.263  1.00 56.72           N  
ATOM   2308  H   THR A 152     -34.190 -15.438  33.663  1.00 56.72           H  
ATOM   2309  CA  THR A 152     -34.592 -14.387  35.500  1.00 56.72           C  
ATOM   2310  HA  THR A 152     -35.363 -13.637  35.675  1.00 56.72           H  
ATOM   2311  C   THR A 152     -33.273 -13.618  35.394  1.00 56.72           C  
ATOM   2312  CB  THR A 152     -34.588 -15.297  36.748  1.00 56.72           C  
ATOM   2313  HB  THR A 152     -34.245 -14.703  37.595  1.00 56.72           H  
ATOM   2314  O   THR A 152     -32.232 -14.181  35.054  1.00 56.72           O  
ATOM   2315  CG2 THR A 152     -35.957 -15.874  37.111  1.00 56.72           C  
ATOM   2316 HG21 THR A 152     -36.285 -16.589  36.357  1.00 56.72           H  
ATOM   2317 HG22 THR A 152     -36.689 -15.069  37.187  1.00 56.72           H  
ATOM   2318 HG23 THR A 152     -35.900 -16.376  38.077  1.00 56.72           H  
ATOM   2319  OG1 THR A 152     -33.725 -16.401  36.605  1.00 56.72           O  
ATOM   2320  HG1 THR A 152     -33.814 -16.921  37.407  1.00 56.72           H  
ATOM   2321  N   LYS A 153     -33.301 -12.327  35.774  1.00 44.21           N  
ATOM   2322  H   LYS A 153     -34.204 -11.922  35.975  1.00 44.21           H  
ATOM   2323  CA  LYS A 153     -32.114 -11.454  35.921  1.00 44.21           C  
ATOM   2324  HA  LYS A 153     -31.661 -11.279  34.945  1.00 44.21           H  
ATOM   2325  C   LYS A 153     -31.019 -12.083  36.794  1.00 44.21           C  
ATOM   2326  CB  LYS A 153     -32.520 -10.102  36.544  1.00 44.21           C  
ATOM   2327  HB2 LYS A 153     -33.238 -10.265  37.347  1.00 44.21           H  
ATOM   2328  HB3 LYS A 153     -31.630  -9.650  36.983  1.00 44.21           H  
ATOM   2329  O   LYS A 153     -29.839 -11.857  36.567  1.00 44.21           O  
ATOM   2330  CG  LYS A 153     -33.085  -9.093  35.531  1.00 44.21           C  
ATOM   2331  HG2 LYS A 153     -34.000  -9.490  35.090  1.00 44.21           H  
ATOM   2332  HG3 LYS A 153     -32.351  -8.937  34.740  1.00 44.21           H  
ATOM   2333  CD  LYS A 153     -33.385  -7.749  36.218  1.00 44.21           C  
ATOM   2334  HD2 LYS A 153     -32.485  -7.405  36.728  1.00 44.21           H  
ATOM   2335  HD3 LYS A 153     -34.177  -7.893  36.954  1.00 44.21           H  
ATOM   2336  CE  LYS A 153     -33.813  -6.691  35.192  1.00 44.21           C  
ATOM   2337  HE2 LYS A 153     -34.699  -7.050  34.668  1.00 44.21           H  
ATOM   2338  HE3 LYS A 153     -33.016  -6.585  34.456  1.00 44.21           H  
ATOM   2339  NZ  LYS A 153     -34.092  -5.377  35.831  1.00 44.21           N  
ATOM   2340  HZ1 LYS A 153     -33.268  -5.029  36.300  1.00 44.21           H  
ATOM   2341  HZ2 LYS A 153     -34.841  -5.453  36.504  1.00 44.21           H  
ATOM   2342  HZ3 LYS A 153     -34.360  -4.697  35.134  1.00 44.21           H  
ATOM   2343  N   GLN A 154     -31.403 -12.904  37.769  1.00 45.15           N  
ATOM   2344  H   GLN A 154     -32.393 -13.029  37.924  1.00 45.15           H  
ATOM   2345  CA  GLN A 154     -30.471 -13.574  38.673  1.00 45.15           C  
ATOM   2346  HA  GLN A 154     -29.789 -12.824  39.074  1.00 45.15           H  
ATOM   2347  C   GLN A 154     -29.612 -14.625  37.951  1.00 45.15           C  
ATOM   2348  CB  GLN A 154     -31.290 -14.149  39.833  1.00 45.15           C  
ATOM   2349  HB2 GLN A 154     -32.043 -13.413  40.113  1.00 45.15           H  
ATOM   2350  HB3 GLN A 154     -31.800 -15.058  39.514  1.00 45.15           H  
ATOM   2351  O   GLN A 154     -28.396 -14.616  38.102  1.00 45.15           O  
ATOM   2352  CG  GLN A 154     -30.442 -14.439  41.078  1.00 45.15           C  
ATOM   2353  HG2 GLN A 154     -29.843 -13.562  41.324  1.00 45.15           H  
ATOM   2354  HG3 GLN A 154     -29.766 -15.270  40.877  1.00 45.15           H  
ATOM   2355  CD  GLN A 154     -31.307 -14.782  42.288  1.00 45.15           C  
ATOM   2356  NE2 GLN A 154     -30.710 -14.988  43.439  1.00 45.15           N  
ATOM   2357 HE21 GLN A 154     -29.703 -15.056  43.479  1.00 45.15           H  
ATOM   2358 HE22 GLN A 154     -31.299 -15.256  44.214  1.00 45.15           H  
ATOM   2359  OE1 GLN A 154     -32.526 -14.855  42.223  1.00 45.15           O  
ATOM   2360  N   ARG A 155     -30.208 -15.437  37.062  1.00 49.75           N  
ATOM   2361  H   ARG A 155     -31.204 -15.354  36.920  1.00 49.75           H  
ATOM   2362  CA  ARG A 155     -29.455 -16.388  36.222  1.00 49.75           C  
ATOM   2363  HA  ARG A 155     -28.713 -16.893  36.841  1.00 49.75           H  
ATOM   2364  C   ARG A 155     -28.654 -15.707  35.116  1.00 49.75           C  
ATOM   2365  CB  ARG A 155     -30.396 -17.434  35.613  1.00 49.75           C  
ATOM   2366  HB2 ARG A 155     -29.905 -17.875  34.745  1.00 49.75           H  
ATOM   2367  HB3 ARG A 155     -31.319 -16.961  35.278  1.00 49.75           H  
ATOM   2368  O   ARG A 155     -27.659 -16.262  34.666  1.00 49.75           O  
ATOM   2369  CG  ARG A 155     -30.697 -18.563  36.603  1.00 49.75           C  
ATOM   2370  HG2 ARG A 155     -29.759 -18.992  36.955  1.00 49.75           H  
ATOM   2371  HG3 ARG A 155     -31.252 -18.172  37.455  1.00 49.75           H  
ATOM   2372  CD  ARG A 155     -31.517 -19.648  35.897  1.00 49.75           C  
ATOM   2373  HD2 ARG A 155     -30.984 -19.957  34.999  1.00 49.75           H  
ATOM   2374  HD3 ARG A 155     -32.483 -19.228  35.616  1.00 49.75           H  
ATOM   2375  NE  ARG A 155     -31.713 -20.818  36.767  1.00 49.75           N  
ATOM   2376  HE  ARG A 155     -31.270 -20.773  37.674  1.00 49.75           H  
ATOM   2377  NH1 ARG A 155     -32.878 -22.125  35.279  1.00 49.75           N  
ATOM   2378 HH11 ARG A 155     -33.340 -22.996  35.061  1.00 49.75           H  
ATOM   2379 HH12 ARG A 155     -32.823 -21.378  34.601  1.00 49.75           H  
ATOM   2380  NH2 ARG A 155     -32.419 -22.909  37.317  1.00 49.75           N  
ATOM   2381 HH21 ARG A 155     -32.866 -23.783  37.083  1.00 49.75           H  
ATOM   2382 HH22 ARG A 155     -31.972 -22.810  38.217  1.00 49.75           H  
ATOM   2383  CZ  ARG A 155     -32.334 -21.940  36.452  1.00 49.75           C  
ATOM   2384  N   GLN A 156     -29.079 -14.527  34.662  1.00 42.76           N  
ATOM   2385  H   GLN A 156     -29.934 -14.146  35.042  1.00 42.76           H  
ATOM   2386  CA  GLN A 156     -28.285 -13.710  33.740  1.00 42.76           C  
ATOM   2387  HA  GLN A 156     -27.944 -14.334  32.914  1.00 42.76           H  
ATOM   2388  C   GLN A 156     -27.023 -13.175  34.432  1.00 42.76           C  
ATOM   2389  CB  GLN A 156     -29.143 -12.575  33.162  1.00 42.76           C  
ATOM   2390  HB2 GLN A 156     -29.597 -12.015  33.979  1.00 42.76           H  
ATOM   2391  HB3 GLN A 156     -28.497 -11.896  32.604  1.00 42.76           H  
ATOM   2392  O   GLN A 156     -25.953 -13.239  33.839  1.00 42.76           O  
ATOM   2393  CG  GLN A 156     -30.237 -13.091  32.209  1.00 42.76           C  
ATOM   2394  HG2 GLN A 156     -30.849 -13.838  32.714  1.00 42.76           H  
ATOM   2395  HG3 GLN A 156     -29.759 -13.566  31.352  1.00 42.76           H  
ATOM   2396  CD  GLN A 156     -31.166 -11.985  31.710  1.00 42.76           C  
ATOM   2397  NE2 GLN A 156     -31.896 -12.210  30.638  1.00 42.76           N  
ATOM   2398 HE21 GLN A 156     -31.873 -13.093  30.149  1.00 42.76           H  
ATOM   2399 HE22 GLN A 156     -32.495 -11.455  30.335  1.00 42.76           H  
ATOM   2400  OE1 GLN A 156     -31.296 -10.918  32.289  1.00 42.76           O  
ATOM   2401  N   ASN A 157     -27.123 -12.742  35.695  1.00 43.61           N  
ATOM   2402  H   ASN A 157     -28.042 -12.655  36.105  1.00 43.61           H  
ATOM   2403  CA  ASN A 157     -25.979 -12.272  36.480  1.00 43.61           C  
ATOM   2404  HA  ASN A 157     -25.397 -11.580  35.871  1.00 43.61           H  
ATOM   2405  C   ASN A 157     -25.016 -13.400  36.884  1.00 43.61           C  
ATOM   2406  CB  ASN A 157     -26.485 -11.518  37.721  1.00 43.61           C  
ATOM   2407  HB2 ASN A 157     -25.647 -11.378  38.404  1.00 43.61           H  
ATOM   2408  HB3 ASN A 157     -27.240 -12.115  38.233  1.00 43.61           H  
ATOM   2409  O   ASN A 157     -23.810 -13.204  36.792  1.00 43.61           O  
ATOM   2410  CG  ASN A 157     -27.047 -10.142  37.418  1.00 43.61           C  
ATOM   2411  ND2 ASN A 157     -27.598  -9.484  38.412  1.00 43.61           N  
ATOM   2412 HD21 ASN A 157     -27.564  -9.867  39.346  1.00 43.61           H  
ATOM   2413 HD22 ASN A 157     -27.857  -8.530  38.206  1.00 43.61           H  
ATOM   2414  OD1 ASN A 157     -26.992  -9.613  36.323  1.00 43.61           O  
ATOM   2415  N   GLU A 158     -25.516 -14.573  37.288  1.00 50.16           N  
ATOM   2416  H   GLU A 158     -26.510 -14.657  37.449  1.00 50.16           H  
ATOM   2417  CA  GLU A 158     -24.669 -15.747  37.575  1.00 50.16           C  
ATOM   2418  HA  GLU A 158     -23.914 -15.494  38.320  1.00 50.16           H  
ATOM   2419  C   GLU A 158     -23.920 -16.205  36.322  1.00 50.16           C  
ATOM   2420  CB  GLU A 158     -25.526 -16.903  38.110  1.00 50.16           C  
ATOM   2421  HB2 GLU A 158     -26.411 -16.995  37.480  1.00 50.16           H  
ATOM   2422  HB3 GLU A 158     -24.959 -17.832  38.047  1.00 50.16           H  
ATOM   2423  O   GLU A 158     -22.709 -16.386  36.352  1.00 50.16           O  
ATOM   2424  CG  GLU A 158     -25.938 -16.691  39.575  1.00 50.16           C  
ATOM   2425  HG2 GLU A 158     -26.349 -15.688  39.684  1.00 50.16           H  
ATOM   2426  HG3 GLU A 158     -25.047 -16.754  40.200  1.00 50.16           H  
ATOM   2427  CD  GLU A 158     -26.990 -17.701  40.071  1.00 50.16           C  
ATOM   2428  OE1 GLU A 158     -27.336 -17.613  41.271  1.00 50.16           O  
ATOM   2429  OE2 GLU A 158     -27.538 -18.479  39.248  1.00 50.16           O  
ATOM   2430  N   HIS A 159     -24.613 -16.290  35.184  1.00 47.76           N  
ATOM   2431  H   HIS A 159     -25.612 -16.138  35.203  1.00 47.76           H  
ATOM   2432  CA  HIS A 159     -23.974 -16.671  33.929  1.00 47.76           C  
ATOM   2433  HA  HIS A 159     -23.425 -17.596  34.106  1.00 47.76           H  
ATOM   2434  C   HIS A 159     -22.961 -15.622  33.448  1.00 47.76           C  
ATOM   2435  CB  HIS A 159     -25.066 -16.925  32.887  1.00 47.76           C  
ATOM   2436  HB2 HIS A 159     -25.817 -17.582  33.326  1.00 47.76           H  
ATOM   2437  HB3 HIS A 159     -25.542 -15.980  32.627  1.00 47.76           H  
ATOM   2438  O   HIS A 159     -21.915 -15.980  32.917  1.00 47.76           O  
ATOM   2439  CG  HIS A 159     -24.564 -17.598  31.639  1.00 47.76           C  
ATOM   2440  CD2 HIS A 159     -25.007 -17.376  30.365  1.00 47.76           C  
ATOM   2441  HD2 HIS A 159     -25.749 -16.648  30.072  1.00 47.76           H  
ATOM   2442  ND1 HIS A 159     -23.616 -18.594  31.575  1.00 47.76           N  
ATOM   2443  HD1 HIS A 159     -23.001 -18.879  32.323  1.00 47.76           H  
ATOM   2444  CE1 HIS A 159     -23.489 -18.961  30.290  1.00 47.76           C  
ATOM   2445  HE1 HIS A 159     -22.771 -19.680  29.924  1.00 47.76           H  
ATOM   2446  NE2 HIS A 159     -24.362 -18.283  29.519  1.00 47.76           N  
ATOM   2447  N   PHE A 160     -23.236 -14.333  33.664  1.00 41.50           N  
ATOM   2448  H   PHE A 160     -24.125 -14.088  34.076  1.00 41.50           H  
ATOM   2449  CA  PHE A 160     -22.290 -13.254  33.383  1.00 41.50           C  
ATOM   2450  HA  PHE A 160     -21.934 -13.358  32.358  1.00 41.50           H  
ATOM   2451  C   PHE A 160     -21.054 -13.319  34.298  1.00 41.50           C  
ATOM   2452  CB  PHE A 160     -23.032 -11.917  33.510  1.00 41.50           C  
ATOM   2453  HB2 PHE A 160     -23.929 -11.959  32.892  1.00 41.50           H  
ATOM   2454  HB3 PHE A 160     -23.349 -11.777  34.543  1.00 41.50           H  
ATOM   2455  O   PHE A 160     -19.938 -13.116  33.826  1.00 41.50           O  
ATOM   2456  CG  PHE A 160     -22.238 -10.710  33.061  1.00 41.50           C  
ATOM   2457  CD1 PHE A 160     -21.697  -9.820  34.007  1.00 41.50           C  
ATOM   2458  HD1 PHE A 160     -21.826 -10.006  35.063  1.00 41.50           H  
ATOM   2459  CD2 PHE A 160     -22.061 -10.465  31.687  1.00 41.50           C  
ATOM   2460  HD2 PHE A 160     -22.467 -11.151  30.958  1.00 41.50           H  
ATOM   2461  CE1 PHE A 160     -20.993  -8.682  33.576  1.00 41.50           C  
ATOM   2462  HE1 PHE A 160     -20.584  -7.994  34.302  1.00 41.50           H  
ATOM   2463  CE2 PHE A 160     -21.339  -9.338  31.258  1.00 41.50           C  
ATOM   2464  HE2 PHE A 160     -21.186  -9.163  30.203  1.00 41.50           H  
ATOM   2465  CZ  PHE A 160     -20.804  -8.446  32.203  1.00 41.50           C  
ATOM   2466  HZ  PHE A 160     -20.245  -7.582  31.876  1.00 41.50           H  
ATOM   2467  N   ALA A 161     -21.230 -13.655  35.580  1.00 41.57           N  
ATOM   2468  H   ALA A 161     -22.168 -13.812  35.919  1.00 41.57           H  
ATOM   2469  CA  ALA A 161     -20.132 -13.849  36.526  1.00 41.57           C  
ATOM   2470  HA  ALA A 161     -19.478 -12.978  36.477  1.00 41.57           H  
ATOM   2471  C   ALA A 161     -19.272 -15.081  36.186  1.00 41.57           C  
ATOM   2472  CB  ALA A 161     -20.713 -13.928  37.942  1.00 41.57           C  
ATOM   2473  HB1 ALA A 161     -19.899 -14.022  38.662  1.00 41.57           H  
ATOM   2474  HB2 ALA A 161     -21.285 -13.027  38.162  1.00 41.57           H  
ATOM   2475  HB3 ALA A 161     -21.362 -14.799  38.032  1.00 41.57           H  
ATOM   2476  O   ALA A 161     -18.045 -14.986  36.235  1.00 41.57           O  
ATOM   2477  N   ASP A 162     -19.887 -16.195  35.773  1.00 48.20           N  
ATOM   2478  H   ASP A 162     -20.890 -16.256  35.871  1.00 48.20           H  
ATOM   2479  CA  ASP A 162     -19.174 -17.394  35.311  1.00 48.20           C  
ATOM   2480  HA  ASP A 162     -18.489 -17.728  36.090  1.00 48.20           H  
ATOM   2481  C   ASP A 162     -18.339 -17.095  34.060  1.00 48.20           C  
ATOM   2482  CB  ASP A 162     -20.163 -18.534  35.009  1.00 48.20           C  
ATOM   2483  HB2 ASP A 162     -19.664 -19.257  34.364  1.00 48.20           H  
ATOM   2484  HB3 ASP A 162     -21.015 -18.139  34.457  1.00 48.20           H  
ATOM   2485  O   ASP A 162     -17.142 -17.391  34.035  1.00 48.20           O  
ATOM   2486  CG  ASP A 162     -20.657 -19.298  36.242  1.00 48.20           C  
ATOM   2487  OD1 ASP A 162     -20.055 -19.146  37.328  1.00 48.20           O  
ATOM   2488  OD2 ASP A 162     -21.640 -20.055  36.061  1.00 48.20           O  
ATOM   2489  N   VAL A 163     -18.932 -16.417  33.068  1.00 37.09           N  
ATOM   2490  H   VAL A 163     -19.917 -16.212  33.163  1.00 37.09           H  
ATOM   2491  CA  VAL A 163     -18.235 -15.975  31.849  1.00 37.09           C  
ATOM   2492  HA  VAL A 163     -17.812 -16.851  31.357  1.00 37.09           H  
ATOM   2493  C   VAL A 163     -17.058 -15.060  32.207  1.00 37.09           C  
ATOM   2494  CB  VAL A 163     -19.230 -15.304  30.877  1.00 37.09           C  
ATOM   2495  HB  VAL A 163     -19.813 -14.561  31.420  1.00 37.09           H  
ATOM   2496  O   VAL A 163     -15.948 -15.281  31.728  1.00 37.09           O  
ATOM   2497  CG1 VAL A 163     -18.554 -14.607  29.690  1.00 37.09           C  
ATOM   2498 HG11 VAL A 163     -17.912 -13.798  30.036  1.00 37.09           H  
ATOM   2499 HG12 VAL A 163     -19.309 -14.183  29.028  1.00 37.09           H  
ATOM   2500 HG13 VAL A 163     -17.952 -15.326  29.134  1.00 37.09           H  
ATOM   2501  CG2 VAL A 163     -20.186 -16.346  30.275  1.00 37.09           C  
ATOM   2502 HG21 VAL A 163     -19.637 -17.012  29.609  1.00 37.09           H  
ATOM   2503 HG22 VAL A 163     -20.636 -16.957  31.058  1.00 37.09           H  
ATOM   2504 HG23 VAL A 163     -20.979 -15.845  29.719  1.00 37.09           H  
ATOM   2505  N   LEU A 164     -17.239 -14.094  33.114  1.00 38.16           N  
ATOM   2506  H   LEU A 164     -18.166 -13.955  33.492  1.00 38.16           H  
ATOM   2507  CA  LEU A 164     -16.146 -13.238  33.595  1.00 38.16           C  
ATOM   2508  HA  LEU A 164     -15.666 -12.775  32.733  1.00 38.16           H  
ATOM   2509  C   LEU A 164     -15.040 -14.024  34.328  1.00 38.16           C  
ATOM   2510  CB  LEU A 164     -16.720 -12.141  34.509  1.00 38.16           C  
ATOM   2511  HB2 LEU A 164     -17.421 -12.601  35.205  1.00 38.16           H  
ATOM   2512  HB3 LEU A 164     -15.906 -11.720  35.100  1.00 38.16           H  
ATOM   2513  O   LEU A 164     -13.863 -13.677  34.205  1.00 38.16           O  
ATOM   2514  CG  LEU A 164     -17.421 -10.984  33.775  1.00 38.16           C  
ATOM   2515  HG  LEU A 164     -18.159 -11.369  33.071  1.00 38.16           H  
ATOM   2516  CD1 LEU A 164     -18.124 -10.107  34.810  1.00 38.16           C  
ATOM   2517 HD11 LEU A 164     -18.524  -9.218  34.321  1.00 38.16           H  
ATOM   2518 HD12 LEU A 164     -18.944 -10.668  35.259  1.00 38.16           H  
ATOM   2519 HD13 LEU A 164     -17.422  -9.800  35.585  1.00 38.16           H  
ATOM   2520  CD2 LEU A 164     -16.429 -10.100  33.012  1.00 38.16           C  
ATOM   2521 HD21 LEU A 164     -15.671  -9.710  33.691  1.00 38.16           H  
ATOM   2522 HD22 LEU A 164     -15.947 -10.674  32.221  1.00 38.16           H  
ATOM   2523 HD23 LEU A 164     -16.962  -9.269  32.548  1.00 38.16           H  
ATOM   2524  N   SER A 165     -15.385 -15.083  35.067  1.00 39.64           N  
ATOM   2525  H   SER A 165     -16.367 -15.305  35.153  1.00 39.64           H  
ATOM   2526  CA  SER A 165     -14.416 -15.915  35.796  1.00 39.64           C  
ATOM   2527  HA  SER A 165     -13.734 -15.245  36.320  1.00 39.64           H  
ATOM   2528  C   SER A 165     -13.555 -16.781  34.863  1.00 39.64           C  
ATOM   2529  CB  SER A 165     -15.125 -16.756  36.865  1.00 39.64           C  
ATOM   2530  HB2 SER A 165     -15.886 -16.155  37.362  1.00 39.64           H  
ATOM   2531  HB3 SER A 165     -14.389 -17.061  37.609  1.00 39.64           H  
ATOM   2532  O   SER A 165     -12.332 -16.819  35.020  1.00 39.64           O  
ATOM   2533  OG  SER A 165     -15.714 -17.925  36.340  1.00 39.64           O  
ATOM   2534  HG  SER A 165     -16.312 -17.712  35.620  1.00 39.64           H  
ATOM   2535  N   GLU A 166     -14.154 -17.383  33.829  1.00 40.58           N  
ATOM   2536  H   GLU A 166     -15.162 -17.357  33.771  1.00 40.58           H  
ATOM   2537  CA  GLU A 166     -13.423 -18.103  32.777  1.00 40.58           C  
ATOM   2538  HA  GLU A 166     -12.769 -18.848  33.231  1.00 40.58           H  
ATOM   2539  C   GLU A 166     -12.539 -17.146  31.966  1.00 40.58           C  
ATOM   2540  CB  GLU A 166     -14.407 -18.816  31.836  1.00 40.58           C  
ATOM   2541  HB2 GLU A 166     -13.857 -19.132  30.949  1.00 40.58           H  
ATOM   2542  HB3 GLU A 166     -15.183 -18.116  31.527  1.00 40.58           H  
ATOM   2543  O   GLU A 166     -11.417 -17.485  31.580  1.00 40.58           O  
ATOM   2544  CG  GLU A 166     -15.044 -20.064  32.468  1.00 40.58           C  
ATOM   2545  HG2 GLU A 166     -15.655 -19.761  33.318  1.00 40.58           H  
ATOM   2546  HG3 GLU A 166     -14.244 -20.706  32.838  1.00 40.58           H  
ATOM   2547  CD  GLU A 166     -15.911 -20.857  31.472  1.00 40.58           C  
ATOM   2548  OE1 GLU A 166     -16.135 -22.060  31.736  1.00 40.58           O  
ATOM   2549  OE2 GLU A 166     -16.320 -20.274  30.439  1.00 40.58           O  
ATOM   2550  N   HIS A 167     -13.007 -15.912  31.764  1.00 39.36           N  
ATOM   2551  H   HIS A 167     -13.941 -15.694  32.079  1.00 39.36           H  
ATOM   2552  CA  HIS A 167     -12.263 -14.884  31.039  1.00 39.36           C  
ATOM   2553  HA  HIS A 167     -11.850 -15.332  30.135  1.00 39.36           H  
ATOM   2554  C   HIS A 167     -11.065 -14.347  31.836  1.00 39.36           C  
ATOM   2555  CB  HIS A 167     -13.223 -13.772  30.600  1.00 39.36           C  
ATOM   2556  HB2 HIS A 167     -12.632 -12.926  30.248  1.00 39.36           H  
ATOM   2557  HB3 HIS A 167     -13.816 -13.435  31.450  1.00 39.36           H  
ATOM   2558  O   HIS A 167     -10.053 -13.998  31.230  1.00 39.36           O  
ATOM   2559  CG  HIS A 167     -14.147 -14.188  29.477  1.00 39.36           C  
ATOM   2560  CD2 HIS A 167     -14.662 -13.377  28.503  1.00 39.36           C  
ATOM   2561  HD2 HIS A 167     -14.481 -12.317  28.404  1.00 39.36           H  
ATOM   2562  ND1 HIS A 167     -14.630 -15.455  29.231  1.00 39.36           N  
ATOM   2563  HD1 HIS A 167     -14.566 -16.239  29.864  1.00 39.36           H  
ATOM   2564  CE1 HIS A 167     -15.415 -15.406  28.147  1.00 39.36           C  
ATOM   2565  HE1 HIS A 167     -15.969 -16.244  27.750  1.00 39.36           H  
ATOM   2566  NE2 HIS A 167     -15.464 -14.156  27.661  1.00 39.36           N  
ATOM   2567  N   ARG A 168     -11.107 -14.356  33.178  1.00 34.07           N  
ATOM   2568  H   ARG A 168     -11.984 -14.600  33.615  1.00 34.07           H  
ATOM   2569  CA  ARG A 168      -9.950 -14.024  34.032  1.00 34.07           C  
ATOM   2570  HA  ARG A 168      -9.545 -13.065  33.710  1.00 34.07           H  
ATOM   2571  C   ARG A 168      -8.813 -15.041  33.887  1.00 34.07           C  
ATOM   2572  CB  ARG A 168     -10.420 -13.900  35.489  1.00 34.07           C  
ATOM   2573  HB2 ARG A 168     -10.754 -14.875  35.846  1.00 34.07           H  
ATOM   2574  HB3 ARG A 168     -11.264 -13.211  35.528  1.00 34.07           H  
ATOM   2575  O   ARG A 168      -7.657 -14.650  33.777  1.00 34.07           O  
ATOM   2576  CG  ARG A 168      -9.311 -13.376  36.411  1.00 34.07           C  
ATOM   2577  HG2 ARG A 168      -8.979 -12.398  36.063  1.00 34.07           H  
ATOM   2578  HG3 ARG A 168      -8.464 -14.063  36.399  1.00 34.07           H  
ATOM   2579  CD  ARG A 168      -9.836 -13.261  37.843  1.00 34.07           C  
ATOM   2580  HD2 ARG A 168     -10.660 -12.548  37.858  1.00 34.07           H  
ATOM   2581  HD3 ARG A 168     -10.201 -14.238  38.159  1.00 34.07           H  
ATOM   2582  NE  ARG A 168      -8.772 -12.815  38.758  1.00 34.07           N  
ATOM   2583  HE  ARG A 168      -7.858 -12.689  38.346  1.00 34.07           H  
ATOM   2584  NH1 ARG A 168     -10.004 -12.858  40.693  1.00 34.07           N  
ATOM   2585 HH11 ARG A 168     -10.792 -13.193  40.158  1.00 34.07           H  
ATOM   2586 HH12 ARG A 168     -10.071 -12.722  41.692  1.00 34.07           H  
ATOM   2587  NH2 ARG A 168      -7.860 -12.222  40.752  1.00 34.07           N  
ATOM   2588 HH21 ARG A 168      -6.980 -12.078  40.278  1.00 34.07           H  
ATOM   2589 HH22 ARG A 168      -7.924 -12.086  41.750  1.00 34.07           H  
ATOM   2590  CZ  ARG A 168      -8.884 -12.633  40.059  1.00 34.07           C  
ATOM   2591  N   ILE A 169      -9.141 -16.334  33.815  1.00 33.53           N  
ATOM   2592  H   ILE A 169     -10.116 -16.579  33.913  1.00 33.53           H  
ATOM   2593  CA  ILE A 169      -8.157 -17.403  33.558  1.00 33.53           C  
ATOM   2594  HA  ILE A 169      -7.349 -17.321  34.285  1.00 33.53           H  
ATOM   2595  C   ILE A 169      -7.535 -17.232  32.166  1.00 33.53           C  
ATOM   2596  CB  ILE A 169      -8.825 -18.792  33.706  1.00 33.53           C  
ATOM   2597  HB  ILE A 169      -9.693 -18.829  33.047  1.00 33.53           H  
ATOM   2598  O   ILE A 169      -6.340 -17.464  31.977  1.00 33.53           O  
ATOM   2599  CG1 ILE A 169      -9.310 -18.999  35.159  1.00 33.53           C  
ATOM   2600 HG12 ILE A 169      -9.917 -18.146  35.467  1.00 33.53           H  
ATOM   2601 HG13 ILE A 169      -8.450 -19.051  35.827  1.00 33.53           H  
ATOM   2602  CG2 ILE A 169      -7.865 -19.928  33.288  1.00 33.53           C  
ATOM   2603 HG21 ILE A 169      -8.352 -20.896  33.407  1.00 33.53           H  
ATOM   2604 HG22 ILE A 169      -7.595 -19.826  32.237  1.00 33.53           H  
ATOM   2605 HG23 ILE A 169      -6.967 -19.892  33.903  1.00 33.53           H  
ATOM   2606  CD1 ILE A 169     -10.176 -20.249  35.358  1.00 33.53           C  
ATOM   2607 HD11 ILE A 169     -10.594 -20.237  36.365  1.00 33.53           H  
ATOM   2608 HD12 ILE A 169      -9.582 -21.155  35.244  1.00 33.53           H  
ATOM   2609 HD13 ILE A 169     -10.996 -20.252  34.639  1.00 33.53           H  
ATOM   2610  N   MET A 170      -8.340 -16.819  31.186  1.00 35.90           N  
ATOM   2611  H   MET A 170      -9.323 -16.699  31.389  1.00 35.90           H  
ATOM   2612  CA  MET A 170      -7.871 -16.555  29.829  1.00 35.90           C  
ATOM   2613  HA  MET A 170      -7.252 -17.400  29.527  1.00 35.90           H  
ATOM   2614  C   MET A 170      -6.972 -15.306  29.781  1.00 35.90           C  
ATOM   2615  CB  MET A 170      -9.092 -16.496  28.893  1.00 35.90           C  
ATOM   2616  HB2 MET A 170      -9.442 -15.469  28.793  1.00 35.90           H  
ATOM   2617  HB3 MET A 170      -9.901 -17.088  29.319  1.00 35.90           H  
ATOM   2618  O   MET A 170      -5.926 -15.350  29.146  1.00 35.90           O  
ATOM   2619  CG  MET A 170      -8.785 -17.080  27.511  1.00 35.90           C  
ATOM   2620  HG2 MET A 170      -8.309 -18.054  27.624  1.00 35.90           H  
ATOM   2621  HG3 MET A 170      -8.078 -16.417  27.012  1.00 35.90           H  
ATOM   2622  SD  MET A 170     -10.241 -17.275  26.440  1.00 35.90           S  
ATOM   2623  CE  MET A 170     -10.929 -18.845  27.038  1.00 35.90           C  
ATOM   2624  HE1 MET A 170     -10.195 -19.641  26.914  1.00 35.90           H  
ATOM   2625  HE2 MET A 170     -11.197 -18.753  28.090  1.00 35.90           H  
ATOM   2626  HE3 MET A 170     -11.824 -19.088  26.464  1.00 35.90           H  
ATOM   2627  N   TYR A 171      -7.300 -14.249  30.535  1.00 33.82           N  
ATOM   2628  H   TYR A 171      -8.190 -14.269  31.012  1.00 33.82           H  
ATOM   2629  CA  TYR A 171      -6.485 -13.037  30.689  1.00 33.82           C  
ATOM   2630  HA  TYR A 171      -6.299 -12.617  29.700  1.00 33.82           H  
ATOM   2631  C   TYR A 171      -5.115 -13.309  31.331  1.00 33.82           C  
ATOM   2632  CB  TYR A 171      -7.274 -12.002  31.505  1.00 33.82           C  
ATOM   2633  HB2 TYR A 171      -8.233 -11.829  31.016  1.00 33.82           H  
ATOM   2634  HB3 TYR A 171      -7.484 -12.406  32.495  1.00 33.82           H  
ATOM   2635  O   TYR A 171      -4.098 -12.883  30.787  1.00 33.82           O  
ATOM   2636  CG  TYR A 171      -6.569 -10.670  31.670  1.00 33.82           C  
ATOM   2637  CD1 TYR A 171      -5.709 -10.452  32.766  1.00 33.82           C  
ATOM   2638  HD1 TYR A 171      -5.538 -11.235  33.490  1.00 33.82           H  
ATOM   2639  CD2 TYR A 171      -6.762  -9.652  30.715  1.00 33.82           C  
ATOM   2640  HD2 TYR A 171      -7.409  -9.823  29.867  1.00 33.82           H  
ATOM   2641  CE1 TYR A 171      -5.041  -9.221  32.906  1.00 33.82           C  
ATOM   2642  HE1 TYR A 171      -4.368  -9.071  33.737  1.00 33.82           H  
ATOM   2643  CE2 TYR A 171      -6.103  -8.416  30.858  1.00 33.82           C  
ATOM   2644  HE2 TYR A 171      -6.236  -7.632  30.127  1.00 33.82           H  
ATOM   2645  OH  TYR A 171      -4.598  -7.008  32.081  1.00 33.82           O  
ATOM   2646  HH  TYR A 171      -3.988  -7.022  32.821  1.00 33.82           H  
ATOM   2647  CZ  TYR A 171      -5.240  -8.199  31.951  1.00 33.82           C  
ATOM   2648  N   ASP A 172      -5.057 -14.064  32.434  1.00 39.79           N  
ATOM   2649  H   ASP A 172      -5.919 -14.330  32.888  1.00 39.79           H  
ATOM   2650  CA  ASP A 172      -3.786 -14.394  33.102  1.00 39.79           C  
ATOM   2651  HA  ASP A 172      -3.243 -13.473  33.313  1.00 39.79           H  
ATOM   2652  C   ASP A 172      -2.875 -15.253  32.211  1.00 39.79           C  
ATOM   2653  CB  ASP A 172      -4.054 -15.125  34.432  1.00 39.79           C  
ATOM   2654  HB2 ASP A 172      -3.140 -15.639  34.732  1.00 39.79           H  
ATOM   2655  HB3 ASP A 172      -4.822 -15.884  34.279  1.00 39.79           H  
ATOM   2656  O   ASP A 172      -1.650 -15.098  32.220  1.00 39.79           O  
ATOM   2657  CG  ASP A 172      -4.458 -14.207  35.595  1.00 39.79           C  
ATOM   2658  OD1 ASP A 172      -4.271 -12.975  35.486  1.00 39.79           O  
ATOM   2659  OD2 ASP A 172      -4.944 -14.751  36.614  1.00 39.79           O  
ATOM   2660  N   LYS A 173      -3.459 -16.140  31.394  1.00 39.29           N  
ATOM   2661  H   LYS A 173      -4.464 -16.226  31.436  1.00 39.29           H  
ATOM   2662  CA  LYS A 173      -2.708 -16.903  30.387  1.00 39.29           C  
ATOM   2663  HA  LYS A 173      -1.824 -17.337  30.854  1.00 39.29           H  
ATOM   2664  C   LYS A 173      -2.180 -15.994  29.281  1.00 39.29           C  
ATOM   2665  CB  LYS A 173      -3.577 -18.028  29.817  1.00 39.29           C  
ATOM   2666  HB2 LYS A 173      -4.560 -17.638  29.555  1.00 39.29           H  
ATOM   2667  HB3 LYS A 173      -3.106 -18.412  28.911  1.00 39.29           H  
ATOM   2668  O   LYS A 173      -1.008 -16.092  28.936  1.00 39.29           O  
ATOM   2669  CG  LYS A 173      -3.714 -19.180  30.820  1.00 39.29           C  
ATOM   2670  HG2 LYS A 173      -2.729 -19.606  31.013  1.00 39.29           H  
ATOM   2671  HG3 LYS A 173      -4.125 -18.811  31.759  1.00 39.29           H  
ATOM   2672  CD  LYS A 173      -4.633 -20.264  30.252  1.00 39.29           C  
ATOM   2673  HD2 LYS A 173      -5.612 -19.828  30.054  1.00 39.29           H  
ATOM   2674  HD3 LYS A 173      -4.210 -20.639  29.320  1.00 39.29           H  
ATOM   2675  CE  LYS A 173      -4.769 -21.404  31.263  1.00 39.29           C  
ATOM   2676  HE2 LYS A 173      -5.188 -20.996  32.183  1.00 39.29           H  
ATOM   2677  HE3 LYS A 173      -3.774 -21.788  31.488  1.00 39.29           H  
ATOM   2678  NZ  LYS A 173      -5.634 -22.486  30.735  1.00 39.29           N  
ATOM   2679  HZ1 LYS A 173      -5.719 -23.233  31.410  1.00 39.29           H  
ATOM   2680  HZ2 LYS A 173      -6.557 -22.126  30.536  1.00 39.29           H  
ATOM   2681  HZ3 LYS A 173      -5.245 -22.861  29.881  1.00 39.29           H  
ATOM   2682  N   SER A 174      -3.009 -15.088  28.775  1.00 36.47           N  
ATOM   2683  H   SER A 174      -3.975 -15.104  29.069  1.00 36.47           H  
ATOM   2684  CA  SER A 174      -2.646 -14.127  27.733  1.00 36.47           C  
ATOM   2685  HA  SER A 174      -2.295 -14.658  26.848  1.00 36.47           H  
ATOM   2686  C   SER A 174      -1.557 -13.140  28.159  1.00 36.47           C  
ATOM   2687  CB  SER A 174      -3.892 -13.337  27.369  1.00 36.47           C  
ATOM   2688  HB2 SER A 174      -3.598 -12.527  26.701  1.00 36.47           H  
ATOM   2689  HB3 SER A 174      -4.328 -12.895  28.264  1.00 36.47           H  
ATOM   2690  O   SER A 174      -0.640 -12.871  27.389  1.00 36.47           O  
ATOM   2691  OG  SER A 174      -4.838 -14.189  26.756  1.00 36.47           O  
ATOM   2692  HG  SER A 174      -5.635 -13.677  26.597  1.00 36.47           H  
ATOM   2693  N   TYR A 175      -1.627 -12.630  29.390  1.00 36.73           N  
ATOM   2694  H   TYR A 175      -2.433 -12.856  29.955  1.00 36.73           H  
ATOM   2695  CA  TYR A 175      -0.638 -11.711  29.956  1.00 36.73           C  
ATOM   2696  HA  TYR A 175      -0.491 -10.878  29.269  1.00 36.73           H  
ATOM   2697  C   TYR A 175       0.724 -12.391  30.159  1.00 36.73           C  
ATOM   2698  CB  TYR A 175      -1.196 -11.164  31.276  1.00 36.73           C  
ATOM   2699  HB2 TYR A 175      -1.405 -11.996  31.949  1.00 36.73           H  
ATOM   2700  HB3 TYR A 175      -2.144 -10.665  31.077  1.00 36.73           H  
ATOM   2701  O   TYR A 175       1.754 -11.845  29.764  1.00 36.73           O  
ATOM   2702  CG  TYR A 175      -0.276 -10.183  31.974  1.00 36.73           C  
ATOM   2703  CD1 TYR A 175       0.540 -10.615  33.038  1.00 36.73           C  
ATOM   2704  HD1 TYR A 175       0.514 -11.646  33.357  1.00 36.73           H  
ATOM   2705  CD2 TYR A 175      -0.232  -8.841  31.550  1.00 36.73           C  
ATOM   2706  HD2 TYR A 175      -0.849  -8.515  30.726  1.00 36.73           H  
ATOM   2707  CE1 TYR A 175       1.393  -9.703  33.686  1.00 36.73           C  
ATOM   2708  HE1 TYR A 175       2.020 -10.040  34.498  1.00 36.73           H  
ATOM   2709  CE2 TYR A 175       0.630  -7.929  32.190  1.00 36.73           C  
ATOM   2710  HE2 TYR A 175       0.686  -6.901  31.863  1.00 36.73           H  
ATOM   2711  OH  TYR A 175       2.284  -7.480  33.864  1.00 36.73           O  
ATOM   2712  HH  TYR A 175       2.809  -7.906  34.546  1.00 36.73           H  
ATOM   2713  CZ  TYR A 175       1.446  -8.359  33.255  1.00 36.73           C  
ATOM   2714  N   ASN A 176       0.734 -13.614  30.701  1.00 43.54           N  
ATOM   2715  H   ASN A 176      -0.137 -14.016  31.016  1.00 43.54           H  
ATOM   2716  CA  ASN A 176       1.965 -14.397  30.841  1.00 43.54           C  
ATOM   2717  HA  ASN A 176       2.721 -13.781  31.326  1.00 43.54           H  
ATOM   2718  C   ASN A 176       2.554 -14.803  29.481  1.00 43.54           C  
ATOM   2719  CB  ASN A 176       1.693 -15.623  31.725  1.00 43.54           C  
ATOM   2720  HB2 ASN A 176       2.519 -16.326  31.619  1.00 43.54           H  
ATOM   2721  HB3 ASN A 176       0.780 -16.122  31.400  1.00 43.54           H  
ATOM   2722  O   ASN A 176       3.773 -14.795  29.329  1.00 43.54           O  
ATOM   2723  CG  ASN A 176       1.611 -15.261  33.196  1.00 43.54           C  
ATOM   2724  ND2 ASN A 176       0.601 -15.715  33.893  1.00 43.54           N  
ATOM   2725 HD21 ASN A 176      -0.230 -15.978  33.381  1.00 43.54           H  
ATOM   2726 HD22 ASN A 176       0.547 -15.384  34.845  1.00 43.54           H  
ATOM   2727  OD1 ASN A 176       2.446 -14.564  33.744  1.00 43.54           O  
ATOM   2728  N   LEU A 177       1.709 -15.090  28.483  1.00 41.17           N  
ATOM   2729  H   LEU A 177       0.720 -15.140  28.682  1.00 41.17           H  
ATOM   2730  CA  LEU A 177       2.146 -15.365  27.112  1.00 41.17           C  
ATOM   2731  HA  LEU A 177       2.915 -16.136  27.149  1.00 41.17           H  
ATOM   2732  C   LEU A 177       2.768 -14.117  26.463  1.00 41.17           C  
ATOM   2733  CB  LEU A 177       0.948 -15.885  26.296  1.00 41.17           C  
ATOM   2734  HB2 LEU A 177       0.297 -15.043  26.062  1.00 41.17           H  
ATOM   2735  HB3 LEU A 177       0.374 -16.592  26.896  1.00 41.17           H  
ATOM   2736  O   LEU A 177       3.823 -14.219  25.851  1.00 41.17           O  
ATOM   2737  CG  LEU A 177       1.358 -16.596  24.994  1.00 41.17           C  
ATOM   2738  HG  LEU A 177       2.186 -16.067  24.522  1.00 41.17           H  
ATOM   2739  CD1 LEU A 177       1.770 -18.045  25.272  1.00 41.17           C  
ATOM   2740 HD11 LEU A 177       2.624 -18.062  25.949  1.00 41.17           H  
ATOM   2741 HD12 LEU A 177       0.943 -18.598  25.717  1.00 41.17           H  
ATOM   2742 HD13 LEU A 177       2.068 -18.523  24.339  1.00 41.17           H  
ATOM   2743  CD2 LEU A 177       0.183 -16.615  24.015  1.00 41.17           C  
ATOM   2744 HD21 LEU A 177      -0.670 -17.127  24.460  1.00 41.17           H  
ATOM   2745 HD22 LEU A 177      -0.098 -15.592  23.764  1.00 41.17           H  
ATOM   2746 HD23 LEU A 177       0.479 -17.126  23.099  1.00 41.17           H  
ATOM   2747  N   ALA A 178       2.168 -12.935  26.640  1.00 37.67           N  
ATOM   2748  H   ALA A 178       1.278 -12.912  27.117  1.00 37.67           H  
ATOM   2749  CA  ALA A 178       2.709 -11.668  26.140  1.00 37.67           C  
ATOM   2750  HA  ALA A 178       2.889 -11.763  25.070  1.00 37.67           H  
ATOM   2751  C   ALA A 178       4.052 -11.303  26.800  1.00 37.67           C  
ATOM   2752  CB  ALA A 178       1.660 -10.569  26.351  1.00 37.67           C  
ATOM   2753  HB1 ALA A 178       1.451 -10.445  27.413  1.00 37.67           H  
ATOM   2754  HB2 ALA A 178       0.739 -10.834  25.831  1.00 37.67           H  
ATOM   2755  HB3 ALA A 178       2.033  -9.628  25.947  1.00 37.67           H  
ATOM   2756  O   ALA A 178       4.971 -10.861  26.113  1.00 37.67           O  
ATOM   2757  N   LEU A 179       4.200 -11.542  28.109  1.00 41.00           N  
ATOM   2758  H   LEU A 179       3.391 -11.851  28.629  1.00 41.00           H  
ATOM   2759  CA  LEU A 179       5.474 -11.389  28.825  1.00 41.00           C  
ATOM   2760  HA  LEU A 179       5.874 -10.397  28.615  1.00 41.00           H  
ATOM   2761  C   LEU A 179       6.536 -12.393  28.356  1.00 41.00           C  
ATOM   2762  CB  LEU A 179       5.231 -11.529  30.339  1.00 41.00           C  
ATOM   2763  HB2 LEU A 179       4.406 -12.223  30.502  1.00 41.00           H  
ATOM   2764  HB3 LEU A 179       6.112 -11.965  30.810  1.00 41.00           H  
ATOM   2765  O   LEU A 179       7.685 -12.001  28.158  1.00 41.00           O  
ATOM   2766  CG  LEU A 179       4.932 -10.189  31.028  1.00 41.00           C  
ATOM   2767  HG  LEU A 179       4.231  -9.610  30.426  1.00 41.00           H  
ATOM   2768  CD1 LEU A 179       4.305 -10.450  32.393  1.00 41.00           C  
ATOM   2769 HD11 LEU A 179       4.974 -11.052  33.006  1.00 41.00           H  
ATOM   2770 HD12 LEU A 179       3.366 -10.987  32.254  1.00 41.00           H  
ATOM   2771 HD13 LEU A 179       4.108  -9.499  32.888  1.00 41.00           H  
ATOM   2772  CD2 LEU A 179       6.212  -9.377  31.253  1.00 41.00           C  
ATOM   2773 HD21 LEU A 179       6.688  -9.158  30.297  1.00 41.00           H  
ATOM   2774 HD22 LEU A 179       5.966  -8.433  31.740  1.00 41.00           H  
ATOM   2775 HD23 LEU A 179       6.909  -9.936  31.877  1.00 41.00           H  
ATOM   2776  N   GLN A 180       6.166 -13.660  28.135  1.00 42.01           N  
ATOM   2777  H   GLN A 180       5.220 -13.937  28.358  1.00 42.01           H  
ATOM   2778  CA  GLN A 180       7.066 -14.664  27.556  1.00 42.01           C  
ATOM   2779  HA  GLN A 180       7.978 -14.707  28.152  1.00 42.01           H  
ATOM   2780  C   GLN A 180       7.489 -14.281  26.134  1.00 42.01           C  
ATOM   2781  CB  GLN A 180       6.405 -16.052  27.561  1.00 42.01           C  
ATOM   2782  HB2 GLN A 180       6.901 -16.682  26.822  1.00 42.01           H  
ATOM   2783  HB3 GLN A 180       5.355 -15.966  27.284  1.00 42.01           H  
ATOM   2784  O   GLN A 180       8.666 -14.391  25.805  1.00 42.01           O  
ATOM   2785  CG  GLN A 180       6.540 -16.741  28.926  1.00 42.01           C  
ATOM   2786  HG2 GLN A 180       6.078 -16.124  29.696  1.00 42.01           H  
ATOM   2787  HG3 GLN A 180       7.599 -16.842  29.163  1.00 42.01           H  
ATOM   2788  CD  GLN A 180       5.896 -18.124  28.966  1.00 42.01           C  
ATOM   2789  NE2 GLN A 180       6.278 -18.959  29.909  1.00 42.01           N  
ATOM   2790 HE21 GLN A 180       5.858 -19.876  29.876  1.00 42.01           H  
ATOM   2791 HE22 GLN A 180       7.008 -18.692  30.554  1.00 42.01           H  
ATOM   2792  OE1 GLN A 180       5.040 -18.497  28.181  1.00 42.01           O  
ATOM   2793  N   LEU A 181       6.573 -13.762  25.313  1.00 35.82           N  
ATOM   2794  H   LEU A 181       5.613 -13.747  25.625  1.00 35.82           H  
ATOM   2795  CA  LEU A 181       6.863 -13.258  23.967  1.00 35.82           C  
ATOM   2796  HA  LEU A 181       7.381 -14.035  23.404  1.00 35.82           H  
ATOM   2797  C   LEU A 181       7.803 -12.043  23.998  1.00 35.82           C  
ATOM   2798  CB  LEU A 181       5.537 -12.926  23.259  1.00 35.82           C  
ATOM   2799  HB2 LEU A 181       4.911 -12.350  23.940  1.00 35.82           H  
ATOM   2800  HB3 LEU A 181       5.743 -12.296  22.394  1.00 35.82           H  
ATOM   2801  O   LEU A 181       8.752 -12.009  23.225  1.00 35.82           O  
ATOM   2802  CG  LEU A 181       4.765 -14.170  22.784  1.00 35.82           C  
ATOM   2803  HG  LEU A 181       4.774 -14.941  23.556  1.00 35.82           H  
ATOM   2804  CD1 LEU A 181       3.313 -13.817  22.463  1.00 35.82           C  
ATOM   2805 HD11 LEU A 181       2.783 -14.707  22.125  1.00 35.82           H  
ATOM   2806 HD12 LEU A 181       2.822 -13.434  23.358  1.00 35.82           H  
ATOM   2807 HD13 LEU A 181       3.290 -13.061  21.678  1.00 35.82           H  
ATOM   2808  CD2 LEU A 181       5.378 -14.744  21.515  1.00 35.82           C  
ATOM   2809 HD21 LEU A 181       5.383 -14.005  20.714  1.00 35.82           H  
ATOM   2810 HD22 LEU A 181       4.792 -15.608  21.203  1.00 35.82           H  
ATOM   2811 HD23 LEU A 181       6.400 -15.077  21.697  1.00 35.82           H  
ATOM   2812  N   LEU A 182       7.611 -11.102  24.931  1.00 36.77           N  
ATOM   2813  H   LEU A 182       6.778 -11.172  25.498  1.00 36.77           H  
ATOM   2814  CA  LEU A 182       8.518  -9.966  25.183  1.00 36.77           C  
ATOM   2815  HA  LEU A 182       8.665  -9.410  24.257  1.00 36.77           H  
ATOM   2816  C   LEU A 182       9.919 -10.405  25.638  1.00 36.77           C  
ATOM   2817  CB  LEU A 182       7.872  -9.035  26.231  1.00 36.77           C  
ATOM   2818  HB2 LEU A 182       8.632  -8.679  26.927  1.00 36.77           H  
ATOM   2819  HB3 LEU A 182       7.157  -9.605  26.824  1.00 36.77           H  
ATOM   2820  O   LEU A 182      10.909  -9.787  25.256  1.00 36.77           O  
ATOM   2821  CG  LEU A 182       7.174  -7.819  25.596  1.00 36.77           C  
ATOM   2822  HG  LEU A 182       6.789  -8.085  24.611  1.00 36.77           H  
ATOM   2823  CD1 LEU A 182       5.995  -7.356  26.452  1.00 36.77           C  
ATOM   2824 HD11 LEU A 182       5.523  -6.490  25.988  1.00 36.77           H  
ATOM   2825 HD12 LEU A 182       6.340  -7.093  27.452  1.00 36.77           H  
ATOM   2826 HD13 LEU A 182       5.262  -8.159  26.521  1.00 36.77           H  
ATOM   2827  CD2 LEU A 182       8.154  -6.651  25.461  1.00 36.77           C  
ATOM   2828 HD21 LEU A 182       7.663  -5.815  24.962  1.00 36.77           H  
ATOM   2829 HD22 LEU A 182       9.009  -6.960  24.860  1.00 36.77           H  
ATOM   2830 HD23 LEU A 182       8.505  -6.331  26.442  1.00 36.77           H  
ATOM   2831  N   GLN A 183      10.020 -11.479  26.424  1.00 36.13           N  
ATOM   2832  H   GLN A 183       9.170 -11.904  26.765  1.00 36.13           H  
ATOM   2833  CA  GLN A 183      11.306 -12.072  26.810  1.00 36.13           C  
ATOM   2834  HA  GLN A 183      11.999 -11.273  27.076  1.00 36.13           H  
ATOM   2835  C   GLN A 183      11.963 -12.840  25.653  1.00 36.13           C  
ATOM   2836  CB  GLN A 183      11.107 -12.974  28.036  1.00 36.13           C  
ATOM   2837  HB2 GLN A 183      10.249 -13.627  27.876  1.00 36.13           H  
ATOM   2838  HB3 GLN A 183      11.992 -13.597  28.169  1.00 36.13           H  
ATOM   2839  O   GLN A 183      13.183 -12.814  25.527  1.00 36.13           O  
ATOM   2840  CG  GLN A 183      10.909 -12.144  29.313  1.00 36.13           C  
ATOM   2841  HG2 GLN A 183      11.808 -11.551  29.485  1.00 36.13           H  
ATOM   2842  HG3 GLN A 183      10.072 -11.457  29.184  1.00 36.13           H  
ATOM   2843  CD  GLN A 183      10.637 -12.993  30.550  1.00 36.13           C  
ATOM   2844  NE2 GLN A 183      10.868 -12.460  31.731  1.00 36.13           N  
ATOM   2845 HE21 GLN A 183      11.219 -11.516  31.806  1.00 36.13           H  
ATOM   2846 HE22 GLN A 183      10.675 -13.057  32.523  1.00 36.13           H  
ATOM   2847  OE1 GLN A 183      10.208 -14.134  30.509  1.00 36.13           O  
ATOM   2848  N   THR A 184      11.162 -13.463  24.784  1.00 35.94           N  
ATOM   2849  H   THR A 184      10.170 -13.450  24.974  1.00 35.94           H  
ATOM   2850  CA  THR A 184      11.628 -14.201  23.595  1.00 35.94           C  
ATOM   2851  HA  THR A 184      12.507 -14.783  23.870  1.00 35.94           H  
ATOM   2852  C   THR A 184      12.056 -13.249  22.467  1.00 35.94           C  
ATOM   2853  CB  THR A 184      10.543 -15.178  23.102  1.00 35.94           C  
ATOM   2854  HB  THR A 184       9.734 -14.618  22.633  1.00 35.94           H  
ATOM   2855  O   THR A 184      13.001 -13.536  21.742  1.00 35.94           O  
ATOM   2856  CG2 THR A 184      11.088 -16.209  22.120  1.00 35.94           C  
ATOM   2857 HG21 THR A 184      10.291 -16.892  21.826  1.00 35.94           H  
ATOM   2858 HG22 THR A 184      11.468 -15.707  21.230  1.00 35.94           H  
ATOM   2859 HG23 THR A 184      11.896 -16.774  22.585  1.00 35.94           H  
ATOM   2860  OG1 THR A 184      10.011 -15.943  24.162  1.00 35.94           O  
ATOM   2861  HG1 THR A 184       9.565 -15.350  24.772  1.00 35.94           H  
ATOM   2862  N   LEU A 185      11.436 -12.065  22.377  1.00 32.25           N  
ATOM   2863  H   LEU A 185      10.618 -11.931  22.955  1.00 32.25           H  
ATOM   2864  CA  LEU A 185      11.800 -10.949  21.489  1.00 32.25           C  
ATOM   2865  HA  LEU A 185      11.766 -11.294  20.455  1.00 32.25           H  
ATOM   2866  C   LEU A 185      13.224 -10.417  21.718  1.00 32.25           C  
ATOM   2867  CB  LEU A 185      10.770  -9.815  21.698  1.00 32.25           C  
ATOM   2868  HB2 LEU A 185      10.416  -9.839  22.729  1.00 32.25           H  
ATOM   2869  HB3 LEU A 185      11.252  -8.848  21.555  1.00 32.25           H  
ATOM   2870  O   LEU A 185      13.792  -9.791  20.831  1.00 32.25           O  
ATOM   2871  CG  LEU A 185       9.571  -9.907  20.743  1.00 32.25           C  
ATOM   2872  HG  LEU A 185       9.290 -10.950  20.601  1.00 32.25           H  
ATOM   2873  CD1 LEU A 185       8.356  -9.148  21.281  1.00 32.25           C  
ATOM   2874 HD11 LEU A 185       8.629  -8.117  21.504  1.00 32.25           H  
ATOM   2875 HD12 LEU A 185       7.562  -9.162  20.535  1.00 32.25           H  
ATOM   2876 HD13 LEU A 185       7.989  -9.641  22.181  1.00 32.25           H  
ATOM   2877  CD2 LEU A 185       9.947  -9.299  19.395  1.00 32.25           C  
ATOM   2878 HD21 LEU A 185      10.146  -8.232  19.497  1.00 32.25           H  
ATOM   2879 HD22 LEU A 185       9.133  -9.447  18.686  1.00 32.25           H  
ATOM   2880 HD23 LEU A 185      10.839  -9.792  19.009  1.00 32.25           H  
ATOM   2881  N   ASN A 186      13.809 -10.689  22.886  1.00 35.54           N  
ATOM   2882  H   ASN A 186      13.284 -11.221  23.565  1.00 35.54           H  
ATOM   2883  CA  ASN A 186      15.175 -10.297  23.231  1.00 35.54           C  
ATOM   2884  HA  ASN A 186      15.414  -9.398  22.663  1.00 35.54           H  
ATOM   2885  C   ASN A 186      16.225 -11.353  22.823  1.00 35.54           C  
ATOM   2886  CB  ASN A 186      15.195  -9.971  24.739  1.00 35.54           C  
ATOM   2887  HB2 ASN A 186      14.177  -9.849  25.108  1.00 35.54           H  
ATOM   2888  HB3 ASN A 186      15.648 -10.801  25.282  1.00 35.54           H  
ATOM   2889  O   ASN A 186      17.419 -11.163  23.047  1.00 35.54           O  
ATOM   2890  CG  ASN A 186      15.932  -8.690  25.084  1.00 35.54           C  
ATOM   2891  ND2 ASN A 186      16.079  -8.407  26.358  1.00 35.54           N  
ATOM   2892 HD21 ASN A 186      16.571  -7.546  26.548  1.00 35.54           H  
ATOM   2893 HD22 ASN A 186      15.748  -9.052  27.061  1.00 35.54           H  
ATOM   2894  OD1 ASN A 186      16.345  -7.893  24.265  1.00 35.54           O  
ATOM   2895  N   SER A 187      15.793 -12.480  22.245  1.00 29.89           N  
ATOM   2896  H   SER A 187      14.800 -12.599  22.106  1.00 29.89           H  
ATOM   2897  CA  SER A 187      16.651 -13.601  21.864  1.00 29.89           C  
ATOM   2898  HA  SER A 187      17.677 -13.249  21.753  1.00 29.89           H  
ATOM   2899  C   SER A 187      16.217 -14.189  20.516  1.00 29.89           C  
ATOM   2900  CB  SER A 187      16.653 -14.668  22.972  1.00 29.89           C  
ATOM   2901  HB2 SER A 187      17.016 -14.226  23.900  1.00 29.89           H  
ATOM   2902  HB3 SER A 187      17.327 -15.474  22.681  1.00 29.89           H  
ATOM   2903  O   SER A 187      15.388 -15.092  20.466  1.00 29.89           O  
ATOM   2904  OG  SER A 187      15.361 -15.204  23.185  1.00 29.89           O  
ATOM   2905  HG  SER A 187      14.967 -15.300  22.315  1.00 29.89           H  
ATOM   2906  N   SER A 188      16.815 -13.695  19.429  1.00 29.46           N  
ATOM   2907  H   SER A 188      17.368 -12.862  19.572  1.00 29.46           H  
ATOM   2908  CA  SER A 188      17.112 -14.462  18.204  1.00 29.46           C  
ATOM   2909  HA  SER A 188      17.356 -13.743  17.422  1.00 29.46           H  
ATOM   2910  C   SER A 188      16.001 -15.375  17.632  1.00 29.46           C  
ATOM   2911  CB  SER A 188      18.391 -15.285  18.460  1.00 29.46           C  
ATOM   2912  HB2 SER A 188      18.619 -15.882  17.577  1.00 29.46           H  
ATOM   2913  HB3 SER A 188      19.225 -14.609  18.648  1.00 29.46           H  
ATOM   2914  O   SER A 188      15.904 -16.531  18.041  1.00 29.46           O  
ATOM   2915  OG  SER A 188      18.232 -16.140  19.580  1.00 29.46           O  
ATOM   2916  HG  SER A 188      17.388 -16.580  19.451  1.00 29.46           H  
ATOM   2917  N   ASN A 189      15.229 -14.888  16.643  1.00 34.96           N  
ATOM   2918  H   ASN A 189      15.244 -13.884  16.537  1.00 34.96           H  
ATOM   2919  CA  ASN A 189      14.766 -15.625  15.439  1.00 34.96           C  
ATOM   2920  HA  ASN A 189      15.613 -15.713  14.759  1.00 34.96           H  
ATOM   2921  C   ASN A 189      13.681 -14.833  14.673  1.00 34.96           C  
ATOM   2922  CB  ASN A 189      14.241 -17.050  15.752  1.00 34.96           C  
ATOM   2923  HB2 ASN A 189      13.450 -17.310  15.048  1.00 34.96           H  
ATOM   2924  HB3 ASN A 189      13.809 -17.086  16.752  1.00 34.96           H  
ATOM   2925  O   ASN A 189      12.515 -14.815  15.069  1.00 34.96           O  
ATOM   2926  CG  ASN A 189      15.309 -18.120  15.580  1.00 34.96           C  
ATOM   2927  ND2 ASN A 189      15.245 -19.195  16.329  1.00 34.96           N  
ATOM   2928 HD21 ASN A 189      15.987 -19.866  16.186  1.00 34.96           H  
ATOM   2929 HD22 ASN A 189      14.592 -19.228  17.098  1.00 34.96           H  
ATOM   2930  OD1 ASN A 189      16.195 -18.032  14.750  1.00 34.96           O  
ATOM   2931  N   GLU A 190      14.058 -14.222  13.544  1.00 34.43           N  
ATOM   2932  H   GLU A 190      15.026 -14.286  13.263  1.00 34.43           H  
ATOM   2933  CA  GLU A 190      13.201 -13.386  12.678  1.00 34.43           C  
ATOM   2934  HA  GLU A 190      12.759 -12.588  13.275  1.00 34.43           H  
ATOM   2935  C   GLU A 190      12.026 -14.146  12.023  1.00 34.43           C  
ATOM   2936  CB  GLU A 190      14.076 -12.735  11.589  1.00 34.43           C  
ATOM   2937  HB2 GLU A 190      14.618 -13.521  11.064  1.00 34.43           H  
ATOM   2938  HB3 GLU A 190      13.426 -12.227  10.877  1.00 34.43           H  
ATOM   2939  O   GLU A 190      11.000 -13.550  11.707  1.00 34.43           O  
ATOM   2940  CG  GLU A 190      15.065 -11.701  12.159  1.00 34.43           C  
ATOM   2941  HG2 GLU A 190      15.720 -12.195  12.876  1.00 34.43           H  
ATOM   2942  HG3 GLU A 190      14.496 -10.941  12.694  1.00 34.43           H  
ATOM   2943  CD  GLU A 190      15.930 -11.037  11.074  1.00 34.43           C  
ATOM   2944  OE1 GLU A 190      16.307  -9.864  11.284  1.00 34.43           O  
ATOM   2945  OE2 GLU A 190      16.222 -11.713  10.063  1.00 34.43           O  
ATOM   2946  N   GLU A 191      12.098 -15.474  11.887  1.00 30.33           N  
ATOM   2947  H   GLU A 191      12.982 -15.925  12.075  1.00 30.33           H  
ATOM   2948  CA  GLU A 191      11.010 -16.282  11.301  1.00 30.33           C  
ATOM   2949  HA  GLU A 191      10.553 -15.720  10.485  1.00 30.33           H  
ATOM   2950  C   GLU A 191       9.869 -16.605  12.280  1.00 30.33           C  
ATOM   2951  CB  GLU A 191      11.579 -17.577  10.714  1.00 30.33           C  
ATOM   2952  HB2 GLU A 191      10.766 -18.292  10.588  1.00 30.33           H  
ATOM   2953  HB3 GLU A 191      12.306 -18.001  11.406  1.00 30.33           H  
ATOM   2954  O   GLU A 191       8.741 -16.887  11.871  1.00 30.33           O  
ATOM   2955  CG  GLU A 191      12.213 -17.344   9.337  1.00 30.33           C  
ATOM   2956  HG2 GLU A 191      11.488 -16.838   8.699  1.00 30.33           H  
ATOM   2957  HG3 GLU A 191      13.081 -16.695   9.448  1.00 30.33           H  
ATOM   2958  CD  GLU A 191      12.639 -18.666   8.686  1.00 30.33           C  
ATOM   2959  OE1 GLU A 191      12.428 -18.803   7.460  1.00 30.33           O  
ATOM   2960  OE2 GLU A 191      13.144 -19.541   9.427  1.00 30.33           O  
ATOM   2961  N   MET A 192      10.109 -16.502  13.590  1.00 30.16           N  
ATOM   2962  H   MET A 192      11.028 -16.200  13.881  1.00 30.16           H  
ATOM   2963  CA  MET A 192       9.064 -16.689  14.608  1.00 30.16           C  
ATOM   2964  HA  MET A 192       8.423 -17.511  14.290  1.00 30.16           H  
ATOM   2965  C   MET A 192       8.171 -15.438  14.756  1.00 30.16           C  
ATOM   2966  CB  MET A 192       9.762 -17.104  15.908  1.00 30.16           C  
ATOM   2967  HB2 MET A 192      10.239 -16.227  16.346  1.00 30.16           H  
ATOM   2968  HB3 MET A 192      10.536 -17.832  15.666  1.00 30.16           H  
ATOM   2969  O   MET A 192       7.090 -15.487  15.348  1.00 30.16           O  
ATOM   2970  CG  MET A 192       8.825 -17.756  16.928  1.00 30.16           C  
ATOM   2971  HG2 MET A 192       8.194 -18.483  16.418  1.00 30.16           H  
ATOM   2972  HG3 MET A 192       8.181 -16.984  17.349  1.00 30.16           H  
ATOM   2973  SD  MET A 192       9.675 -18.608  18.290  1.00 30.16           S  
ATOM   2974  CE  MET A 192      10.935 -17.377  18.735  1.00 30.16           C  
ATOM   2975  HE1 MET A 192      11.644 -17.246  17.917  1.00 30.16           H  
ATOM   2976  HE2 MET A 192      10.456 -16.423  18.957  1.00 30.16           H  
ATOM   2977  HE3 MET A 192      11.480 -17.718  19.615  1.00 30.16           H  
ATOM   2978  N   PHE A 193       8.604 -14.328  14.151  1.00 28.15           N  
ATOM   2979  H   PHE A 193       9.471 -14.401  13.639  1.00 28.15           H  
ATOM   2980  CA  PHE A 193       8.055 -12.980  14.281  1.00 28.15           C  
ATOM   2981  HA  PHE A 193       7.923 -12.765  15.342  1.00 28.15           H  
ATOM   2982  C   PHE A 193       6.691 -12.789  13.591  1.00 28.15           C  
ATOM   2983  CB  PHE A 193       9.117 -12.018  13.718  1.00 28.15           C  
ATOM   2984  HB2 PHE A 193       8.937 -11.851  12.656  1.00 28.15           H  
ATOM   2985  HB3 PHE A 193      10.098 -12.486  13.802  1.00 28.15           H  
ATOM   2986  O   PHE A 193       5.943 -11.885  13.942  1.00 28.15           O  
ATOM   2987  CG  PHE A 193       9.235 -10.690  14.429  1.00 28.15           C  
ATOM   2988  CD1 PHE A 193       8.443  -9.595  14.041  1.00 28.15           C  
ATOM   2989  HD1 PHE A 193       7.713  -9.709  13.253  1.00 28.15           H  
ATOM   2990  CD2 PHE A 193      10.189 -10.538  15.453  1.00 28.15           C  
ATOM   2991  HD2 PHE A 193      10.820 -11.368  15.736  1.00 28.15           H  
ATOM   2992  CE1 PHE A 193       8.601  -8.352  14.680  1.00 28.15           C  
ATOM   2993  HE1 PHE A 193       7.991  -7.512  14.385  1.00 28.15           H  
ATOM   2994  CE2 PHE A 193      10.357  -9.292  16.077  1.00 28.15           C  
ATOM   2995  HE2 PHE A 193      11.123  -9.164  16.828  1.00 28.15           H  
ATOM   2996  CZ  PHE A 193       9.557  -8.202  15.700  1.00 28.15           C  
ATOM   2997  HZ  PHE A 193       9.690  -7.245  16.183  1.00 28.15           H  
ATOM   2998  N   ILE A 194       6.312 -13.640  12.631  1.00 30.31           N  
ATOM   2999  H   ILE A 194       6.977 -14.348  12.353  1.00 30.31           H  
ATOM   3000  CA  ILE A 194       5.131 -13.392  11.778  1.00 30.31           C  
ATOM   3001  HA  ILE A 194       4.820 -12.354  11.898  1.00 30.31           H  
ATOM   3002  C   ILE A 194       3.903 -14.216  12.203  1.00 30.31           C  
ATOM   3003  CB  ILE A 194       5.539 -13.538  10.293  1.00 30.31           C  
ATOM   3004  HB  ILE A 194       6.023 -14.505  10.157  1.00 30.31           H  
ATOM   3005  O   ILE A 194       2.776 -13.730  12.117  1.00 30.31           O  
ATOM   3006  CG1 ILE A 194       6.553 -12.414   9.946  1.00 30.31           C  
ATOM   3007 HG12 ILE A 194       6.074 -11.443  10.073  1.00 30.31           H  
ATOM   3008 HG13 ILE A 194       7.397 -12.459  10.634  1.00 30.31           H  
ATOM   3009  CG2 ILE A 194       4.320 -13.479   9.355  1.00 30.31           C  
ATOM   3010 HG21 ILE A 194       3.800 -12.528   9.473  1.00 30.31           H  
ATOM   3011 HG22 ILE A 194       3.631 -14.295   9.573  1.00 30.31           H  
ATOM   3012 HG23 ILE A 194       4.633 -13.595   8.317  1.00 30.31           H  
ATOM   3013  CD1 ILE A 194       7.143 -12.486   8.533  1.00 30.31           C  
ATOM   3014 HD11 ILE A 194       7.558 -13.478   8.355  1.00 30.31           H  
ATOM   3015 HD12 ILE A 194       7.940 -11.749   8.438  1.00 30.31           H  
ATOM   3016 HD13 ILE A 194       6.380 -12.266   7.786  1.00 30.31           H  
ATOM   3017  N   ASN A 195       4.090 -15.421  12.750  1.00 26.78           N  
ATOM   3018  H   ASN A 195       5.036 -15.766  12.826  1.00 26.78           H  
ATOM   3019  CA  ASN A 195       2.970 -16.301  13.118  1.00 26.78           C  
ATOM   3020  HA  ASN A 195       2.113 -16.046  12.495  1.00 26.78           H  
ATOM   3021  C   ASN A 195       2.454 -16.109  14.557  1.00 26.78           C  
ATOM   3022  CB  ASN A 195       3.354 -17.757  12.796  1.00 26.78           C  
ATOM   3023  HB2 ASN A 195       2.680 -18.432  13.323  1.00 26.78           H  
ATOM   3024  HB3 ASN A 195       4.372 -17.960  13.129  1.00 26.78           H  
ATOM   3025  O   ASN A 195       1.335 -16.520  14.859  1.00 26.78           O  
ATOM   3026  CG  ASN A 195       3.215 -18.074  11.313  1.00 26.78           C  
ATOM   3027  ND2 ASN A 195       4.024 -18.962  10.786  1.00 26.78           N  
ATOM   3028 HD21 ASN A 195       3.929 -19.107   9.791  1.00 26.78           H  
ATOM   3029 HD22 ASN A 195       4.784 -19.364  11.316  1.00 26.78           H  
ATOM   3030  OD1 ASN A 195       2.369 -17.550  10.612  1.00 26.78           O  
ATOM   3031  N   GLN A 196       3.220 -15.460  15.443  1.00 26.64           N  
ATOM   3032  H   GLN A 196       4.148 -15.181  15.158  1.00 26.64           H  
ATOM   3033  CA  GLN A 196       2.813 -15.214  16.839  1.00 26.64           C  
ATOM   3034  HA  GLN A 196       1.989 -15.881  17.090  1.00 26.64           H  
ATOM   3035  C   GLN A 196       2.265 -13.790  17.087  1.00 26.64           C  
ATOM   3036  CB  GLN A 196       3.975 -15.574  17.781  1.00 26.64           C  
ATOM   3037  HB2 GLN A 196       4.878 -15.050  17.469  1.00 26.64           H  
ATOM   3038  HB3 GLN A 196       3.718 -15.249  18.789  1.00 26.64           H  
ATOM   3039  O   GLN A 196       1.468 -13.594  18.007  1.00 26.64           O  
ATOM   3040  CG  GLN A 196       4.234 -17.095  17.813  1.00 26.64           C  
ATOM   3041  HG2 GLN A 196       4.536 -17.435  16.823  1.00 26.64           H  
ATOM   3042  HG3 GLN A 196       3.311 -17.606  18.084  1.00 26.64           H  
ATOM   3043  CD  GLN A 196       5.320 -17.509  18.804  1.00 26.64           C  
ATOM   3044  NE2 GLN A 196       5.495 -18.787  19.061  1.00 26.64           N  
ATOM   3045 HE21 GLN A 196       4.968 -19.497  18.573  1.00 26.64           H  
ATOM   3046 HE22 GLN A 196       6.285 -18.989  19.656  1.00 26.64           H  
ATOM   3047  OE1 GLN A 196       6.042 -16.714  19.366  1.00 26.64           O  
ATOM   3048  N   TYR A 197       2.604 -12.806  16.241  1.00 26.39           N  
ATOM   3049  H   TYR A 197       3.251 -13.017  15.495  1.00 26.39           H  
ATOM   3050  CA  TYR A 197       2.205 -11.395  16.409  1.00 26.39           C  
ATOM   3051  HA  TYR A 197       2.426 -11.103  17.436  1.00 26.39           H  
ATOM   3052  C   TYR A 197       0.706 -11.126  16.209  1.00 26.39           C  
ATOM   3053  CB  TYR A 197       3.046 -10.507  15.479  1.00 26.39           C  
ATOM   3054  HB2 TYR A 197       2.401  -9.771  14.999  1.00 26.39           H  
ATOM   3055  HB3 TYR A 197       3.484 -11.102  14.677  1.00 26.39           H  
ATOM   3056  O   TYR A 197       0.155 -10.199  16.804  1.00 26.39           O  
ATOM   3057  CG  TYR A 197       4.142  -9.763  16.212  1.00 26.39           C  
ATOM   3058  CD1 TYR A 197       3.929  -8.434  16.627  1.00 26.39           C  
ATOM   3059  HD1 TYR A 197       2.986  -7.950  16.420  1.00 26.39           H  
ATOM   3060  CD2 TYR A 197       5.362 -10.400  16.506  1.00 26.39           C  
ATOM   3061  HD2 TYR A 197       5.520 -11.432  16.230  1.00 26.39           H  
ATOM   3062  CE1 TYR A 197       4.949  -7.732  17.297  1.00 26.39           C  
ATOM   3063  HE1 TYR A 197       4.792  -6.709  17.604  1.00 26.39           H  
ATOM   3064  CE2 TYR A 197       6.393  -9.695  17.151  1.00 26.39           C  
ATOM   3065  HE2 TYR A 197       7.347 -10.166  17.336  1.00 26.39           H  
ATOM   3066  OH  TYR A 197       7.178  -7.680  18.179  1.00 26.39           O  
ATOM   3067  HH  TYR A 197       6.948  -6.764  18.353  1.00 26.39           H  
ATOM   3068  CZ  TYR A 197       6.189  -8.359  17.546  1.00 26.39           C  
ATOM   3069  N   SER A 198       0.014 -11.975  15.450  1.00 27.29           N  
ATOM   3070  H   SER A 198       0.525 -12.657  14.908  1.00 27.29           H  
ATOM   3071  CA  SER A 198      -1.438 -11.886  15.240  1.00 27.29           C  
ATOM   3072  HA  SER A 198      -1.685 -10.864  14.955  1.00 27.29           H  
ATOM   3073  C   SER A 198      -2.257 -12.223  16.498  1.00 27.29           C  
ATOM   3074  CB  SER A 198      -1.833 -12.809  14.082  1.00 27.29           C  
ATOM   3075  HB2 SER A 198      -1.669 -13.845  14.375  1.00 27.29           H  
ATOM   3076  HB3 SER A 198      -2.886 -12.667  13.839  1.00 27.29           H  
ATOM   3077  O   SER A 198      -3.453 -11.940  16.537  1.00 27.29           O  
ATOM   3078  OG  SER A 198      -1.035 -12.511  12.949  1.00 27.29           O  
ATOM   3079  HG  SER A 198      -1.013 -13.266  12.358  1.00 27.29           H  
ATOM   3080  N   LEU A 199      -1.631 -12.812  17.531  1.00 25.80           N  
ATOM   3081  H   LEU A 199      -0.643 -12.999  17.439  1.00 25.80           H  
ATOM   3082  CA  LEU A 199      -2.311 -13.333  18.725  1.00 25.80           C  
ATOM   3083  HA  LEU A 199      -3.385 -13.284  18.550  1.00 25.80           H  
ATOM   3084  C   LEU A 199      -2.057 -12.522  20.018  1.00 25.80           C  
ATOM   3085  CB  LEU A 199      -1.919 -14.819  18.902  1.00 25.80           C  
ATOM   3086  HB2 LEU A 199      -1.414 -15.195  18.013  1.00 25.80           H  
ATOM   3087  HB3 LEU A 199      -1.203 -14.887  19.721  1.00 25.80           H  
ATOM   3088  O   LEU A 199      -2.753 -12.737  21.008  1.00 25.80           O  
ATOM   3089  CG  LEU A 199      -3.131 -15.724  19.203  1.00 25.80           C  
ATOM   3090  HG  LEU A 199      -3.855 -15.181  19.810  1.00 25.80           H  
ATOM   3091  CD1 LEU A 199      -3.806 -16.185  17.907  1.00 25.80           C  
ATOM   3092 HD11 LEU A 199      -4.680 -16.792  18.142  1.00 25.80           H  
ATOM   3093 HD12 LEU A 199      -3.109 -16.770  17.308  1.00 25.80           H  
ATOM   3094 HD13 LEU A 199      -4.125 -15.315  17.333  1.00 25.80           H  
ATOM   3095  CD2 LEU A 199      -2.702 -16.965  19.984  1.00 25.80           C  
ATOM   3096 HD21 LEU A 199      -2.264 -16.663  20.935  1.00 25.80           H  
ATOM   3097 HD22 LEU A 199      -3.570 -17.595  20.182  1.00 25.80           H  
ATOM   3098 HD23 LEU A 199      -1.965 -17.529  19.412  1.00 25.80           H  
ATOM   3099  N   ALA A 200      -1.088 -11.595  20.035  1.00 25.43           N  
ATOM   3100  H   ALA A 200      -0.563 -11.454  19.184  1.00 25.43           H  
ATOM   3101  CA  ALA A 200      -0.546 -11.007  21.273  1.00 25.43           C  
ATOM   3102  HA  ALA A 200      -0.865 -11.626  22.111  1.00 25.43           H  
ATOM   3103  C   ALA A 200      -1.020  -9.574  21.613  1.00 25.43           C  
ATOM   3104  CB  ALA A 200       0.982 -11.114  21.213  1.00 25.43           C  
ATOM   3105  HB1 ALA A 200       1.414 -10.819  22.169  1.00 25.43           H  
ATOM   3106  HB2 ALA A 200       1.373 -10.465  20.429  1.00 25.43           H  
ATOM   3107  HB3 ALA A 200       1.267 -12.144  20.997  1.00 25.43           H  
ATOM   3108  O   ALA A 200      -0.599  -9.010  22.623  1.00 25.43           O  
ATOM   3109  N   ILE A 201      -1.912  -8.964  20.823  1.00 31.00           N  
ATOM   3110  H   ILE A 201      -2.245  -9.463  20.010  1.00 31.00           H  
ATOM   3111  CA  ILE A 201      -2.375  -7.581  21.051  1.00 31.00           C  
ATOM   3112  HA  ILE A 201      -1.578  -7.060  21.582  1.00 31.00           H  
ATOM   3113  C   ILE A 201      -3.593  -7.568  22.001  1.00 31.00           C  
ATOM   3114  CB  ILE A 201      -2.540  -6.792  19.725  1.00 31.00           C  
ATOM   3115  HB  ILE A 201      -3.370  -7.220  19.163  1.00 31.00           H  
ATOM   3116  O   ILE A 201      -4.723  -7.279  21.617  1.00 31.00           O  
ATOM   3117  CG1 ILE A 201      -1.249  -6.896  18.869  1.00 31.00           C  
ATOM   3118 HG12 ILE A 201      -1.045  -7.944  18.650  1.00 31.00           H  
ATOM   3119 HG13 ILE A 201      -0.405  -6.504  19.436  1.00 31.00           H  
ATOM   3120  CG2 ILE A 201      -2.846  -5.306  20.016  1.00 31.00           C  
ATOM   3121 HG21 ILE A 201      -1.999  -4.841  20.521  1.00 31.00           H  
ATOM   3122 HG22 ILE A 201      -3.733  -5.203  20.640  1.00 31.00           H  
ATOM   3123 HG23 ILE A 201      -3.046  -4.773  19.087  1.00 31.00           H  
ATOM   3124  CD1 ILE A 201      -1.306  -6.177  17.515  1.00 31.00           C  
ATOM   3125 HD11 ILE A 201      -1.316  -5.096  17.653  1.00 31.00           H  
ATOM   3126 HD12 ILE A 201      -2.195  -6.488  16.966  1.00 31.00           H  
ATOM   3127 HD13 ILE A 201      -0.423  -6.440  16.933  1.00 31.00           H  
ATOM   3128  N   MET A 202      -3.350  -7.908  23.270  1.00 28.56           N  
ATOM   3129  H   MET A 202      -2.412  -8.223  23.472  1.00 28.56           H  
ATOM   3130  CA  MET A 202      -4.211  -7.595  24.425  1.00 28.56           C  
ATOM   3131  HA  MET A 202      -5.155  -7.163  24.093  1.00 28.56           H  
ATOM   3132  C   MET A 202      -3.487  -6.550  25.266  1.00 28.56           C  
ATOM   3133  CB  MET A 202      -4.501  -8.848  25.263  1.00 28.56           C  
ATOM   3134  HB2 MET A 202      -4.696  -8.567  26.298  1.00 28.56           H  
ATOM   3135  HB3 MET A 202      -3.627  -9.499  25.253  1.00 28.56           H  
ATOM   3136  O   MET A 202      -2.810  -6.871  26.239  1.00 28.56           O  
ATOM   3137  CG  MET A 202      -5.741  -9.590  24.774  1.00 28.56           C  
ATOM   3138  HG2 MET A 202      -6.622  -9.002  25.030  1.00 28.56           H  
ATOM   3139  HG3 MET A 202      -5.699  -9.686  23.689  1.00 28.56           H  
ATOM   3140  SD  MET A 202      -5.906 -11.238  25.499  1.00 28.56           S  
ATOM   3141  CE  MET A 202      -4.613 -12.024  24.488  1.00 28.56           C  
ATOM   3142  HE1 MET A 202      -3.624 -11.664  24.770  1.00 28.56           H  
ATOM   3143  HE2 MET A 202      -4.777 -11.784  23.437  1.00 28.56           H  
ATOM   3144  HE3 MET A 202      -4.650 -13.109  24.581  1.00 28.56           H  
ATOM   3145  N   VAL A 203      -3.538  -5.297  24.828  1.00 34.14           N  
ATOM   3146  H   VAL A 203      -4.108  -5.073  24.025  1.00 34.14           H  
ATOM   3147  CA  VAL A 203      -2.629  -4.272  25.335  1.00 34.14           C  
ATOM   3148  HA  VAL A 203      -2.097  -4.650  26.208  1.00 34.14           H  
ATOM   3149  C   VAL A 203      -3.441  -3.068  25.803  1.00 34.14           C  
ATOM   3150  CB  VAL A 203      -1.552  -3.979  24.275  1.00 34.14           C  
ATOM   3151  HB  VAL A 203      -2.019  -3.608  23.363  1.00 34.14           H  
ATOM   3152  O   VAL A 203      -4.215  -2.487  25.047  1.00 34.14           O  
ATOM   3153  CG1 VAL A 203      -0.566  -2.954  24.785  1.00 34.14           C  
ATOM   3154 HG11 VAL A 203      -0.096  -3.345  25.687  1.00 34.14           H  
ATOM   3155 HG12 VAL A 203      -1.094  -2.020  24.976  1.00 34.14           H  
ATOM   3156 HG13 VAL A 203       0.198  -2.762  24.031  1.00 34.14           H  
ATOM   3157  CG2 VAL A 203      -0.715  -5.227  23.952  1.00 34.14           C  
ATOM   3158 HG21 VAL A 203       0.074  -4.977  23.243  1.00 34.14           H  
ATOM   3159 HG22 VAL A 203      -1.338  -5.998  23.500  1.00 34.14           H  
ATOM   3160 HG23 VAL A 203      -0.264  -5.630  24.859  1.00 34.14           H  
ATOM   3161  N   THR A 204      -3.308  -2.754  27.092  1.00 38.61           N  
ATOM   3162  H   THR A 204      -2.608  -3.258  27.617  1.00 38.61           H  
ATOM   3163  CA  THR A 204      -3.968  -1.651  27.802  1.00 38.61           C  
ATOM   3164  HA  THR A 204      -5.042  -1.838  27.822  1.00 38.61           H  
ATOM   3165  C   THR A 204      -3.729  -0.309  27.099  1.00 38.61           C  
ATOM   3166  CB  THR A 204      -3.435  -1.589  29.247  1.00 38.61           C  
ATOM   3167  HB  THR A 204      -3.824  -0.696  29.737  1.00 38.61           H  
ATOM   3168  O   THR A 204      -2.703  -0.126  26.447  1.00 38.61           O  
ATOM   3169  CG2 THR A 204      -3.836  -2.814  30.070  1.00 38.61           C  
ATOM   3170 HG21 THR A 204      -3.391  -3.719  29.655  1.00 38.61           H  
ATOM   3171 HG22 THR A 204      -3.500  -2.693  31.100  1.00 38.61           H  
ATOM   3172 HG23 THR A 204      -4.921  -2.920  30.068  1.00 38.61           H  
ATOM   3173  OG1 THR A 204      -2.026  -1.545  29.243  1.00 38.61           O  
ATOM   3174  HG1 THR A 204      -1.714  -1.600  30.149  1.00 38.61           H  
ATOM   3175  N   GLY A 205      -4.642   0.661  27.251  1.00 32.16           N  
ATOM   3176  H   GLY A 205      -5.498   0.450  27.743  1.00 32.16           H  
ATOM   3177  CA  GLY A 205      -4.532   1.977  26.594  1.00 32.16           C  
ATOM   3178  HA2 GLY A 205      -5.297   2.643  26.995  1.00 32.16           H  
ATOM   3179  HA3 GLY A 205      -4.712   1.858  25.526  1.00 32.16           H  
ATOM   3180  C   GLY A 205      -3.167   2.664  26.774  1.00 32.16           C  
ATOM   3181  O   GLY A 205      -2.645   3.234  25.826  1.00 32.16           O  
ATOM   3182  N   GLN A 206      -2.515   2.497  27.931  1.00 39.25           N  
ATOM   3183  H   GLN A 206      -2.971   1.977  28.667  1.00 39.25           H  
ATOM   3184  CA  GLN A 206      -1.151   2.997  28.173  1.00 39.25           C  
ATOM   3185  HA  GLN A 206      -1.119   4.067  27.971  1.00 39.25           H  
ATOM   3186  C   GLN A 206      -0.083   2.347  27.290  1.00 39.25           C  
ATOM   3187  CB  GLN A 206      -0.759   2.737  29.632  1.00 39.25           C  
ATOM   3188  HB2 GLN A 206      -1.092   1.743  29.934  1.00 39.25           H  
ATOM   3189  HB3 GLN A 206       0.327   2.772  29.719  1.00 39.25           H  
ATOM   3190  O   GLN A 206       0.864   3.010  26.866  1.00 39.25           O  
ATOM   3191  CG  GLN A 206      -1.325   3.798  30.577  1.00 39.25           C  
ATOM   3192  HG2 GLN A 206      -0.980   4.780  30.253  1.00 39.25           H  
ATOM   3193  HG3 GLN A 206      -2.415   3.786  30.540  1.00 39.25           H  
ATOM   3194  CD  GLN A 206      -0.882   3.573  32.017  1.00 39.25           C  
ATOM   3195  NE2 GLN A 206      -0.936   4.587  32.851  1.00 39.25           N  
ATOM   3196 HE21 GLN A 206      -1.209   5.504  32.528  1.00 39.25           H  
ATOM   3197 HE22 GLN A 206      -0.605   4.402  33.787  1.00 39.25           H  
ATOM   3198  OE1 GLN A 206      -0.504   2.492  32.435  1.00 39.25           O  
ATOM   3199  N   ALA A 207      -0.204   1.054  27.015  1.00 38.65           N  
ATOM   3200  H   ALA A 207      -1.029   0.554  27.314  1.00 38.65           H  
ATOM   3201  CA  ALA A 207       0.742   0.362  26.162  1.00 38.65           C  
ATOM   3202  HA  ALA A 207       1.727   0.808  26.298  1.00 38.65           H  
ATOM   3203  C   ALA A 207       0.410   0.561  24.671  1.00 38.65           C  
ATOM   3204  CB  ALA A 207       0.869  -1.066  26.681  1.00 38.65           C  
ATOM   3205  HB1 ALA A 207       1.414  -1.048  27.624  1.00 38.65           H  
ATOM   3206  HB2 ALA A 207       1.445  -1.664  25.974  1.00 38.65           H  
ATOM   3207  HB3 ALA A 207      -0.116  -1.484  26.888  1.00 38.65           H  
ATOM   3208  O   ALA A 207       1.334   0.563  23.867  1.00 38.65           O  
ATOM   3209  N   ILE A 208      -0.842   0.888  24.309  1.00 41.38           N  
ATOM   3210  H   ILE A 208      -1.564   0.848  25.015  1.00 41.38           H  
ATOM   3211  CA  ILE A 208      -1.180   1.463  22.991  1.00 41.38           C  
ATOM   3212  HA  ILE A 208      -0.750   0.826  22.219  1.00 41.38           H  
ATOM   3213  C   ILE A 208      -0.540   2.847  22.823  1.00 41.38           C  
ATOM   3214  CB  ILE A 208      -2.712   1.516  22.762  1.00 41.38           C  
ATOM   3215  HB  ILE A 208      -3.176   2.013  23.615  1.00 41.38           H  
ATOM   3216  O   ILE A 208       0.056   3.098  21.780  1.00 41.38           O  
ATOM   3217  CG1 ILE A 208      -3.274   0.079  22.670  1.00 41.38           C  
ATOM   3218 HG12 ILE A 208      -2.837  -0.428  21.810  1.00 41.38           H  
ATOM   3219 HG13 ILE A 208      -2.984  -0.472  23.565  1.00 41.38           H  
ATOM   3220  CG2 ILE A 208      -3.077   2.324  21.496  1.00 41.38           C  
ATOM   3221 HG21 ILE A 208      -2.607   1.880  20.618  1.00 41.38           H  
ATOM   3222 HG22 ILE A 208      -2.749   3.358  21.594  1.00 41.38           H  
ATOM   3223 HG23 ILE A 208      -4.157   2.352  21.355  1.00 41.38           H  
ATOM   3224  CD1 ILE A 208      -4.803   0.001  22.565  1.00 41.38           C  
ATOM   3225 HD11 ILE A 208      -5.144   0.368  21.596  1.00 41.38           H  
ATOM   3226 HD12 ILE A 208      -5.115  -1.039  22.664  1.00 41.38           H  
ATOM   3227 HD13 ILE A 208      -5.263   0.584  23.363  1.00 41.38           H  
ATOM   3228  N   ASP A 209      -0.604   3.729  23.824  1.00 43.52           N  
ATOM   3229  H   ASP A 209      -1.203   3.529  24.612  1.00 43.52           H  
ATOM   3230  CA  ASP A 209       0.032   5.056  23.765  1.00 43.52           C  
ATOM   3231  HA  ASP A 209      -0.283   5.563  22.853  1.00 43.52           H  
ATOM   3232  C   ASP A 209       1.567   4.954  23.717  1.00 43.52           C  
ATOM   3233  CB  ASP A 209      -0.407   5.908  24.968  1.00 43.52           C  
ATOM   3234  HB2 ASP A 209      -0.291   5.326  25.882  1.00 43.52           H  
ATOM   3235  HB3 ASP A 209       0.259   6.768  25.039  1.00 43.52           H  
ATOM   3236  O   ASP A 209       2.223   5.666  22.955  1.00 43.52           O  
ATOM   3237  CG  ASP A 209      -1.842   6.448  24.875  1.00 43.52           C  
ATOM   3238  OD1 ASP A 209      -2.334   6.664  23.740  1.00 43.52           O  
ATOM   3239  OD2 ASP A 209      -2.418   6.706  25.956  1.00 43.52           O  
ATOM   3240  N   THR A 210       2.154   4.020  24.471  1.00 45.11           N  
ATOM   3241  H   THR A 210       1.572   3.514  25.123  1.00 45.11           H  
ATOM   3242  CA  THR A 210       3.601   3.735  24.430  1.00 45.11           C  
ATOM   3243  HA  THR A 210       4.146   4.669  24.567  1.00 45.11           H  
ATOM   3244  C   THR A 210       4.020   3.149  23.078  1.00 45.11           C  
ATOM   3245  CB  THR A 210       4.025   2.796  25.567  1.00 45.11           C  
ATOM   3246  HB  THR A 210       3.574   1.816  25.415  1.00 45.11           H  
ATOM   3247  O   THR A 210       5.018   3.581  22.509  1.00 45.11           O  
ATOM   3248  CG2 THR A 210       5.544   2.644  25.654  1.00 45.11           C  
ATOM   3249 HG21 THR A 210       5.802   2.045  26.527  1.00 45.11           H  
ATOM   3250 HG22 THR A 210       5.924   2.144  24.763  1.00 45.11           H  
ATOM   3251 HG23 THR A 210       6.009   3.626  25.742  1.00 45.11           H  
ATOM   3252  OG1 THR A 210       3.603   3.305  26.813  1.00 45.11           O  
ATOM   3253  HG1 THR A 210       2.644   3.288  26.838  1.00 45.11           H  
ATOM   3254  N   LEU A 211       3.242   2.219  22.506  1.00 40.87           N  
ATOM   3255  H   LEU A 211       2.443   1.859  23.008  1.00 40.87           H  
ATOM   3256  CA  LEU A 211       3.507   1.707  21.157  1.00 40.87           C  
ATOM   3257  HA  LEU A 211       4.550   1.398  21.105  1.00 40.87           H  
ATOM   3258  C   LEU A 211       3.336   2.793  20.095  1.00 40.87           C  
ATOM   3259  CB  LEU A 211       2.592   0.515  20.808  1.00 40.87           C  
ATOM   3260  HB2 LEU A 211       2.220   0.674  19.796  1.00 40.87           H  
ATOM   3261  HB3 LEU A 211       1.702   0.498  21.437  1.00 40.87           H  
ATOM   3262  O   LEU A 211       4.173   2.908  19.210  1.00 40.87           O  
ATOM   3263  CG  LEU A 211       3.314  -0.846  20.834  1.00 40.87           C  
ATOM   3264  HG  LEU A 211       4.395  -0.705  20.816  1.00 40.87           H  
ATOM   3265  CD1 LEU A 211       2.950  -1.672  22.066  1.00 40.87           C  
ATOM   3266 HD11 LEU A 211       1.876  -1.854  22.093  1.00 40.87           H  
ATOM   3267 HD12 LEU A 211       3.241  -1.124  22.962  1.00 40.87           H  
ATOM   3268 HD13 LEU A 211       3.484  -2.622  22.047  1.00 40.87           H  
ATOM   3269  CD2 LEU A 211       2.935  -1.648  19.592  1.00 40.87           C  
ATOM   3270 HD21 LEU A 211       3.441  -2.613  19.613  1.00 40.87           H  
ATOM   3271 HD22 LEU A 211       3.263  -1.105  18.706  1.00 40.87           H  
ATOM   3272 HD23 LEU A 211       1.857  -1.800  19.555  1.00 40.87           H  
ATOM   3273  N   THR A 212       2.271   3.591  20.178  1.00 44.93           N  
ATOM   3274  H   THR A 212       1.620   3.433  20.934  1.00 44.93           H  
ATOM   3275  CA  THR A 212       1.995   4.670  19.219  1.00 44.93           C  
ATOM   3276  HA  THR A 212       1.980   4.252  18.212  1.00 44.93           H  
ATOM   3277  C   THR A 212       3.114   5.706  19.262  1.00 44.93           C  
ATOM   3278  CB  THR A 212       0.632   5.333  19.473  1.00 44.93           C  
ATOM   3279  HB  THR A 212       0.645   5.836  20.440  1.00 44.93           H  
ATOM   3280  O   THR A 212       3.648   6.053  18.218  1.00 44.93           O  
ATOM   3281  CG2 THR A 212       0.262   6.341  18.388  1.00 44.93           C  
ATOM   3282 HG21 THR A 212       0.983   7.159  18.372  1.00 44.93           H  
ATOM   3283 HG22 THR A 212      -0.727   6.752  18.593  1.00 44.93           H  
ATOM   3284 HG23 THR A 212       0.263   5.856  17.412  1.00 44.93           H  
ATOM   3285  OG1 THR A 212      -0.399   4.369  19.473  1.00 44.93           O  
ATOM   3286  HG1 THR A 212      -0.285   3.855  20.276  1.00 44.93           H  
ATOM   3287  N   SER A 213       3.551   6.122  20.455  1.00 48.76           N  
ATOM   3288  H   SER A 213       3.083   5.794  21.287  1.00 48.76           H  
ATOM   3289  CA  SER A 213       4.686   7.044  20.602  1.00 48.76           C  
ATOM   3290  HA  SER A 213       4.492   7.911  19.969  1.00 48.76           H  
ATOM   3291  C   SER A 213       6.014   6.449  20.126  1.00 48.76           C  
ATOM   3292  CB  SER A 213       4.816   7.554  22.040  1.00 48.76           C  
ATOM   3293  HB2 SER A 213       3.942   8.159  22.284  1.00 48.76           H  
ATOM   3294  HB3 SER A 213       5.704   8.181  22.112  1.00 48.76           H  
ATOM   3295  O   SER A 213       6.780   7.155  19.475  1.00 48.76           O  
ATOM   3296  OG  SER A 213       4.916   6.504  22.973  1.00 48.76           O  
ATOM   3297  HG  SER A 213       4.043   6.112  23.050  1.00 48.76           H  
ATOM   3298  N   GLY A 214       6.279   5.163  20.377  1.00 46.49           N  
ATOM   3299  H   GLY A 214       5.659   4.651  20.989  1.00 46.49           H  
ATOM   3300  CA  GLY A 214       7.466   4.478  19.855  1.00 46.49           C  
ATOM   3301  HA2 GLY A 214       8.362   5.013  20.173  1.00 46.49           H  
ATOM   3302  HA3 GLY A 214       7.497   3.468  20.263  1.00 46.49           H  
ATOM   3303  C   GLY A 214       7.476   4.380  18.324  1.00 46.49           C  
ATOM   3304  O   GLY A 214       8.502   4.628  17.694  1.00 46.49           O  
ATOM   3305  N   LEU A 215       6.327   4.090  17.707  1.00 46.30           N  
ATOM   3306  H   LEU A 215       5.517   3.893  18.277  1.00 46.30           H  
ATOM   3307  CA  LEU A 215       6.171   4.065  16.248  1.00 46.30           C  
ATOM   3308  HA  LEU A 215       6.961   3.459  15.803  1.00 46.30           H  
ATOM   3309  C   LEU A 215       6.248   5.454  15.630  1.00 46.30           C  
ATOM   3310  CB  LEU A 215       4.805   3.496  15.882  1.00 46.30           C  
ATOM   3311  HB2 LEU A 215       4.068   4.090  16.422  1.00 46.30           H  
ATOM   3312  HB3 LEU A 215       4.622   3.647  14.818  1.00 46.30           H  
ATOM   3313  O   LEU A 215       6.861   5.602  14.580  1.00 46.30           O  
ATOM   3314  CG  LEU A 215       4.639   2.010  16.201  1.00 46.30           C  
ATOM   3315  HG  LEU A 215       5.075   1.779  17.173  1.00 46.30           H  
ATOM   3316  CD1 LEU A 215       3.131   1.764  16.273  1.00 46.30           C  
ATOM   3317 HD11 LEU A 215       2.921   0.934  16.948  1.00 46.30           H  
ATOM   3318 HD12 LEU A 215       2.623   2.607  16.743  1.00 46.30           H  
ATOM   3319 HD13 LEU A 215       2.706   1.633  15.278  1.00 46.30           H  
ATOM   3320  CD2 LEU A 215       5.336   1.141  15.146  1.00 46.30           C  
ATOM   3321 HD21 LEU A 215       6.400   1.373  15.125  1.00 46.30           H  
ATOM   3322 HD22 LEU A 215       5.228   0.086  15.397  1.00 46.30           H  
ATOM   3323 HD23 LEU A 215       4.912   1.331  14.160  1.00 46.30           H  
ATOM   3324  N   ASP A 216       5.656   6.466  16.263  1.00 49.83           N  
ATOM   3325  H   ASP A 216       5.073   6.268  17.063  1.00 49.83           H  
ATOM   3326  CA  ASP A 216       5.743   7.852  15.804  1.00 49.83           C  
ATOM   3327  HA  ASP A 216       5.413   7.909  14.767  1.00 49.83           H  
ATOM   3328  C   ASP A 216       7.201   8.332  15.854  1.00 49.83           C  
ATOM   3329  CB  ASP A 216       4.842   8.763  16.659  1.00 49.83           C  
ATOM   3330  HB2 ASP A 216       5.141   9.796  16.480  1.00 49.83           H  
ATOM   3331  HB3 ASP A 216       5.015   8.552  17.714  1.00 49.83           H  
ATOM   3332  O   ASP A 216       7.674   8.966  14.908  1.00 49.83           O  
ATOM   3333  CG  ASP A 216       3.338   8.667  16.351  1.00 49.83           C  
ATOM   3334  OD1 ASP A 216       2.969   8.203  15.247  1.00 49.83           O  
ATOM   3335  OD2 ASP A 216       2.552   9.143  17.204  1.00 49.83           O  
ATOM   3336  N   GLN A 217       7.947   7.972  16.907  1.00 49.43           N  
ATOM   3337  H   GLN A 217       7.499   7.467  17.659  1.00 49.43           H  
ATOM   3338  CA  GLN A 217       9.390   8.219  17.000  1.00 49.43           C  
ATOM   3339  HA  GLN A 217       9.575   9.284  16.859  1.00 49.43           H  
ATOM   3340  C   GLN A 217      10.162   7.485  15.894  1.00 49.43           C  
ATOM   3341  CB  GLN A 217       9.912   7.813  18.388  1.00 49.43           C  
ATOM   3342  HB2 GLN A 217       9.522   6.830  18.652  1.00 49.43           H  
ATOM   3343  HB3 GLN A 217      11.000   7.747  18.351  1.00 49.43           H  
ATOM   3344  O   GLN A 217      10.976   8.109  15.214  1.00 49.43           O  
ATOM   3345  CG  GLN A 217       9.534   8.828  19.478  1.00 49.43           C  
ATOM   3346  HG2 GLN A 217       8.461   9.017  19.457  1.00 49.43           H  
ATOM   3347  HG3 GLN A 217      10.041   9.771  19.274  1.00 49.43           H  
ATOM   3348  CD  GLN A 217       9.922   8.369  20.882  1.00 49.43           C  
ATOM   3349  NE2 GLN A 217       9.527   9.094  21.906  1.00 49.43           N  
ATOM   3350 HE21 GLN A 217       8.926   9.893  21.766  1.00 49.43           H  
ATOM   3351 HE22 GLN A 217       9.781   8.726  22.812  1.00 49.43           H  
ATOM   3352  OE1 GLN A 217      10.597   7.381  21.109  1.00 49.43           O  
ATOM   3353  N   TYR A 218       9.870   6.203  15.653  1.00 45.28           N  
ATOM   3354  H   TYR A 218       9.221   5.734  16.269  1.00 45.28           H  
ATOM   3355  CA  TYR A 218      10.526   5.407  14.608  1.00 45.28           C  
ATOM   3356  HA  TYR A 218      11.604   5.496  14.740  1.00 45.28           H  
ATOM   3357  C   TYR A 218      10.198   5.905  13.188  1.00 45.28           C  
ATOM   3358  CB  TYR A 218      10.146   3.932  14.792  1.00 45.28           C  
ATOM   3359  HB2 TYR A 218       9.088   3.800  14.568  1.00 45.28           H  
ATOM   3360  HB3 TYR A 218      10.297   3.658  15.836  1.00 45.28           H  
ATOM   3361  O   TYR A 218      11.090   6.047  12.356  1.00 45.28           O  
ATOM   3362  CG  TYR A 218      10.970   2.985  13.943  1.00 45.28           C  
ATOM   3363  CD1 TYR A 218      10.417   2.392  12.793  1.00 45.28           C  
ATOM   3364  HD1 TYR A 218       9.397   2.606  12.508  1.00 45.28           H  
ATOM   3365  CD2 TYR A 218      12.298   2.696  14.314  1.00 45.28           C  
ATOM   3366  HD2 TYR A 218      12.722   3.146  15.200  1.00 45.28           H  
ATOM   3367  CE1 TYR A 218      11.192   1.507  12.019  1.00 45.28           C  
ATOM   3368  HE1 TYR A 218      10.775   1.023  11.149  1.00 45.28           H  
ATOM   3369  CE2 TYR A 218      13.081   1.826  13.531  1.00 45.28           C  
ATOM   3370  HE2 TYR A 218      14.102   1.613  13.815  1.00 45.28           H  
ATOM   3371  OH  TYR A 218      13.270   0.400  11.603  1.00 45.28           O  
ATOM   3372  HH  TYR A 218      14.149   0.252  11.958  1.00 45.28           H  
ATOM   3373  CZ  TYR A 218      12.529   1.235  12.375  1.00 45.28           C  
ATOM   3374  N   SER A 219       8.941   6.264  12.918  1.00 48.38           N  
ATOM   3375  H   SER A 219       8.248   6.108  13.637  1.00 48.38           H  
ATOM   3376  CA  SER A 219       8.498   6.880  11.661  1.00 48.38           C  
ATOM   3377  HA  SER A 219       8.786   6.237  10.830  1.00 48.38           H  
ATOM   3378  C   SER A 219       9.151   8.245  11.453  1.00 48.38           C  
ATOM   3379  CB  SER A 219       6.968   7.023  11.652  1.00 48.38           C  
ATOM   3380  HB2 SER A 219       6.643   7.561  12.542  1.00 48.38           H  
ATOM   3381  HB3 SER A 219       6.517   6.030  11.664  1.00 48.38           H  
ATOM   3382  O   SER A 219       9.590   8.554  10.348  1.00 48.38           O  
ATOM   3383  OG  SER A 219       6.532   7.725  10.496  1.00 48.38           O  
ATOM   3384  HG  SER A 219       6.766   8.649  10.607  1.00 48.38           H  
ATOM   3385  N   THR A 220       9.248   9.066  12.502  1.00 55.54           N  
ATOM   3386  H   THR A 220       8.852   8.774  13.384  1.00 55.54           H  
ATOM   3387  CA  THR A 220       9.933  10.367  12.435  1.00 55.54           C  
ATOM   3388  HA  THR A 220       9.496  10.956  11.628  1.00 55.54           H  
ATOM   3389  C   THR A 220      11.417  10.187  12.128  1.00 55.54           C  
ATOM   3390  CB  THR A 220       9.762  11.151  13.744  1.00 55.54           C  
ATOM   3391  HB  THR A 220      10.181  10.584  14.575  1.00 55.54           H  
ATOM   3392  O   THR A 220      11.965  10.923  11.306  1.00 55.54           O  
ATOM   3393  CG2 THR A 220      10.418  12.531  13.698  1.00 55.54           C  
ATOM   3394 HG21 THR A 220      10.061  13.082  12.828  1.00 55.54           H  
ATOM   3395 HG22 THR A 220      11.502  12.432  13.648  1.00 55.54           H  
ATOM   3396 HG23 THR A 220      10.162  13.082  14.603  1.00 55.54           H  
ATOM   3397  OG1 THR A 220       8.394  11.376  13.986  1.00 55.54           O  
ATOM   3398  HG1 THR A 220       8.031  10.552  14.320  1.00 55.54           H  
ATOM   3399  N   LEU A 221      12.063   9.189  12.735  1.00 51.98           N  
ATOM   3400  H   LEU A 221      11.570   8.643  13.428  1.00 51.98           H  
ATOM   3401  CA  LEU A 221      13.461   8.853  12.486  1.00 51.98           C  
ATOM   3402  HA  LEU A 221      14.059   9.755  12.617  1.00 51.98           H  
ATOM   3403  C   LEU A 221      13.681   8.353  11.049  1.00 51.98           C  
ATOM   3404  CB  LEU A 221      13.883   7.819  13.538  1.00 51.98           C  
ATOM   3405  HB2 LEU A 221      13.625   8.192  14.529  1.00 51.98           H  
ATOM   3406  HB3 LEU A 221      13.320   6.901  13.371  1.00 51.98           H  
ATOM   3407  O   LEU A 221      14.573   8.847  10.364  1.00 51.98           O  
ATOM   3408  CG  LEU A 221      15.379   7.487  13.519  1.00 51.98           C  
ATOM   3409  HG  LEU A 221      15.678   7.186  12.515  1.00 51.98           H  
ATOM   3410  CD1 LEU A 221      16.244   8.663  13.974  1.00 51.98           C  
ATOM   3411 HD11 LEU A 221      17.287   8.351  14.022  1.00 51.98           H  
ATOM   3412 HD12 LEU A 221      15.932   9.010  14.959  1.00 51.98           H  
ATOM   3413 HD13 LEU A 221      16.180   9.479  13.254  1.00 51.98           H  
ATOM   3414  CD2 LEU A 221      15.609   6.321  14.469  1.00 51.98           C  
ATOM   3415 HD21 LEU A 221      15.327   6.591  15.486  1.00 51.98           H  
ATOM   3416 HD22 LEU A 221      15.033   5.452  14.150  1.00 51.98           H  
ATOM   3417 HD23 LEU A 221      16.668   6.067  14.448  1.00 51.98           H  
ATOM   3418  N   LEU A 222      12.822   7.456  10.550  1.00 48.62           N  
ATOM   3419  H   LEU A 222      12.138   7.057  11.176  1.00 48.62           H  
ATOM   3420  CA  LEU A 222      12.852   6.982   9.161  1.00 48.62           C  
ATOM   3421  HA  LEU A 222      13.844   6.583   8.946  1.00 48.62           H  
ATOM   3422  C   LEU A 222      12.612   8.114   8.154  1.00 48.62           C  
ATOM   3423  CB  LEU A 222      11.797   5.881   8.961  1.00 48.62           C  
ATOM   3424  HB2 LEU A 222      11.592   5.791   7.894  1.00 48.62           H  
ATOM   3425  HB3 LEU A 222      10.870   6.191   9.444  1.00 48.62           H  
ATOM   3426  O   LEU A 222      13.340   8.216   7.169  1.00 48.62           O  
ATOM   3427  CG  LEU A 222      12.190   4.485   9.476  1.00 48.62           C  
ATOM   3428  HG  LEU A 222      12.466   4.534  10.529  1.00 48.62           H  
ATOM   3429  CD1 LEU A 222      10.980   3.565   9.312  1.00 48.62           C  
ATOM   3430 HD11 LEU A 222      10.193   3.874  10.000  1.00 48.62           H  
ATOM   3431 HD12 LEU A 222      10.611   3.600   8.287  1.00 48.62           H  
ATOM   3432 HD13 LEU A 222      11.272   2.539   9.540  1.00 48.62           H  
ATOM   3433  CD2 LEU A 222      13.349   3.880   8.678  1.00 48.62           C  
ATOM   3434 HD21 LEU A 222      14.257   4.466   8.820  1.00 48.62           H  
ATOM   3435 HD22 LEU A 222      13.550   2.870   9.037  1.00 48.62           H  
ATOM   3436 HD23 LEU A 222      13.102   3.840   7.617  1.00 48.62           H  
ATOM   3437  N   GLN A 223      11.633   8.991   8.399  1.00 50.90           N  
ATOM   3438  H   GLN A 223      11.048   8.840   9.208  1.00 50.90           H  
ATOM   3439  CA  GLN A 223      11.378  10.160   7.552  1.00 50.90           C  
ATOM   3440  HA  GLN A 223      11.256   9.832   6.519  1.00 50.90           H  
ATOM   3441  C   GLN A 223      12.547  11.147   7.576  1.00 50.90           C  
ATOM   3442  CB  GLN A 223      10.099  10.882   7.999  1.00 50.90           C  
ATOM   3443  HB2 GLN A 223      10.075  11.869   7.538  1.00 50.90           H  
ATOM   3444  HB3 GLN A 223      10.114  11.012   9.081  1.00 50.90           H  
ATOM   3445  O   GLN A 223      12.891  11.697   6.534  1.00 50.90           O  
ATOM   3446  CG  GLN A 223       8.826  10.135   7.581  1.00 50.90           C  
ATOM   3447  HG2 GLN A 223       8.844   9.120   7.977  1.00 50.90           H  
ATOM   3448  HG3 GLN A 223       8.792  10.068   6.494  1.00 50.90           H  
ATOM   3449  CD  GLN A 223       7.554  10.826   8.062  1.00 50.90           C  
ATOM   3450  NE2 GLN A 223       6.407  10.214   7.867  1.00 50.90           N  
ATOM   3451 HE21 GLN A 223       5.598  10.663   8.272  1.00 50.90           H  
ATOM   3452 HE22 GLN A 223       6.399   9.262   7.530  1.00 50.90           H  
ATOM   3453  OE1 GLN A 223       7.538  11.919   8.603  1.00 50.90           O  
ATOM   3454  N   SER A 224      13.172  11.357   8.738  1.00 60.64           N  
ATOM   3455  H   SER A 224      12.826  10.886   9.561  1.00 60.64           H  
ATOM   3456  CA  SER A 224      14.341  12.236   8.880  1.00 60.64           C  
ATOM   3457  HA  SER A 224      14.115  13.200   8.425  1.00 60.64           H  
ATOM   3458  C   SER A 224      15.561  11.664   8.162  1.00 60.64           C  
ATOM   3459  CB  SER A 224      14.672  12.479  10.355  1.00 60.64           C  
ATOM   3460  HB2 SER A 224      14.911  11.536  10.846  1.00 60.64           H  
ATOM   3461  HB3 SER A 224      15.534  13.143  10.423  1.00 60.64           H  
ATOM   3462  O   SER A 224      16.235  12.396   7.441  1.00 60.64           O  
ATOM   3463  OG  SER A 224      13.571  13.088  10.999  1.00 60.64           O  
ATOM   3464  HG  SER A 224      12.923  12.397  11.155  1.00 60.64           H  
ATOM   3465  N   CYS A 225      15.803  10.357   8.284  1.00 49.09           N  
ATOM   3466  H   CYS A 225      15.246   9.824   8.937  1.00 49.09           H  
ATOM   3467  CA  CYS A 225      16.842   9.642   7.546  1.00 49.09           C  
ATOM   3468  HA  CYS A 225      17.806  10.111   7.743  1.00 49.09           H  
ATOM   3469  C   CYS A 225      16.595   9.706   6.032  1.00 49.09           C  
ATOM   3470  CB  CYS A 225      16.897   8.202   8.066  1.00 49.09           C  
ATOM   3471  HB2 CYS A 225      17.162   8.228   9.123  1.00 49.09           H  
ATOM   3472  HB3 CYS A 225      15.901   7.766   7.991  1.00 49.09           H  
ATOM   3473  O   CYS A 225      17.478  10.127   5.290  1.00 49.09           O  
ATOM   3474  SG  CYS A 225      18.046   7.091   7.207  1.00 49.09           S  
ATOM   3475  N   TYR A 226      15.374   9.407   5.573  1.00 46.98           N  
ATOM   3476  H   TYR A 226      14.689   9.047   6.223  1.00 46.98           H  
ATOM   3477  CA  TYR A 226      14.988   9.529   4.164  1.00 46.98           C  
ATOM   3478  HA  TYR A 226      15.610   8.863   3.566  1.00 46.98           H  
ATOM   3479  C   TYR A 226      15.200  10.952   3.643  1.00 46.98           C  
ATOM   3480  CB  TYR A 226      13.519   9.116   3.997  1.00 46.98           C  
ATOM   3481  HB2 TYR A 226      13.409   8.080   4.317  1.00 46.98           H  
ATOM   3482  HB3 TYR A 226      12.894   9.727   4.649  1.00 46.98           H  
ATOM   3483  O   TYR A 226      15.814  11.150   2.599  1.00 46.98           O  
ATOM   3484  CG  TYR A 226      13.013   9.239   2.572  1.00 46.98           C  
ATOM   3485  CD1 TYR A 226      12.271  10.369   2.170  1.00 46.98           C  
ATOM   3486  HD1 TYR A 226      12.063  11.157   2.879  1.00 46.98           H  
ATOM   3487  CD2 TYR A 226      13.314   8.229   1.641  1.00 46.98           C  
ATOM   3488  HD2 TYR A 226      13.898   7.371   1.942  1.00 46.98           H  
ATOM   3489  CE1 TYR A 226      11.823  10.483   0.838  1.00 46.98           C  
ATOM   3490  HE1 TYR A 226      11.270  11.356   0.523  1.00 46.98           H  
ATOM   3491  CE2 TYR A 226      12.865   8.336   0.312  1.00 46.98           C  
ATOM   3492  HE2 TYR A 226      13.099   7.571  -0.413  1.00 46.98           H  
ATOM   3493  OH  TYR A 226      11.707   9.563  -1.383  1.00 46.98           O  
ATOM   3494  HH  TYR A 226      11.281  10.402  -1.574  1.00 46.98           H  
ATOM   3495  CZ  TYR A 226      12.118   9.461  -0.092  1.00 46.98           C  
ATOM   3496  N   ARG A 227      14.755  11.957   4.400  1.00 50.33           N  
ATOM   3497  H   ARG A 227      14.256  11.728   5.247  1.00 50.33           H  
ATOM   3498  CA  ARG A 227      14.933  13.366   4.053  1.00 50.33           C  
ATOM   3499  HA  ARG A 227      14.529  13.533   3.055  1.00 50.33           H  
ATOM   3500  C   ARG A 227      16.408  13.759   3.987  1.00 50.33           C  
ATOM   3501  CB  ARG A 227      14.154  14.211   5.064  1.00 50.33           C  
ATOM   3502  HB2 ARG A 227      13.136  13.828   5.134  1.00 50.33           H  
ATOM   3503  HB3 ARG A 227      14.625  14.154   6.046  1.00 50.33           H  
ATOM   3504  O   ARG A 227      16.795  14.447   3.057  1.00 50.33           O  
ATOM   3505  CG  ARG A 227      14.080  15.660   4.605  1.00 50.33           C  
ATOM   3506  HG2 ARG A 227      15.080  16.090   4.558  1.00 50.33           H  
ATOM   3507  HG3 ARG A 227      13.632  15.678   3.611  1.00 50.33           H  
ATOM   3508  CD  ARG A 227      13.223  16.486   5.561  1.00 50.33           C  
ATOM   3509  HD2 ARG A 227      12.298  15.950   5.776  1.00 50.33           H  
ATOM   3510  HD3 ARG A 227      13.780  16.654   6.483  1.00 50.33           H  
ATOM   3511  NE  ARG A 227      12.911  17.751   4.907  1.00 50.33           N  
ATOM   3512  HE  ARG A 227      13.304  17.858   3.983  1.00 50.33           H  
ATOM   3513  NH1 ARG A 227      11.896  18.907   6.596  1.00 50.33           N  
ATOM   3514 HH11 ARG A 227      11.517  19.778   6.940  1.00 50.33           H  
ATOM   3515 HH12 ARG A 227      12.083  18.118   7.197  1.00 50.33           H  
ATOM   3516  NH2 ARG A 227      12.203  19.820   4.546  1.00 50.33           N  
ATOM   3517 HH21 ARG A 227      12.634  19.665   3.646  1.00 50.33           H  
ATOM   3518 HH22 ARG A 227      11.892  20.738   4.829  1.00 50.33           H  
ATOM   3519  CZ  ARG A 227      12.332  18.823   5.365  1.00 50.33           C  
ATOM   3520  N   SER A 228      17.233  13.293   4.918  1.00 50.28           N  
ATOM   3521  H   SER A 228      16.838  12.742   5.666  1.00 50.28           H  
ATOM   3522  CA  SER A 228      18.683  13.533   4.924  1.00 50.28           C  
ATOM   3523  HA  SER A 228      18.867  14.605   4.853  1.00 50.28           H  
ATOM   3524  C   SER A 228      19.381  12.856   3.734  1.00 50.28           C  
ATOM   3525  CB  SER A 228      19.217  13.041   6.269  1.00 50.28           C  
ATOM   3526  HB2 SER A 228      18.608  13.518   7.038  1.00 50.28           H  
ATOM   3527  HB3 SER A 228      19.094  11.960   6.336  1.00 50.28           H  
ATOM   3528  O   SER A 228      20.258  13.441   3.104  1.00 50.28           O  
ATOM   3529  OG  SER A 228      20.563  13.373   6.535  1.00 50.28           O  
ATOM   3530  HG  SER A 228      21.093  12.947   5.857  1.00 50.28           H  
ATOM   3531  N   ILE A 229      18.947  11.656   3.343  1.00 44.53           N  
ATOM   3532  H   ILE A 229      18.254  11.182   3.904  1.00 44.53           H  
ATOM   3533  CA  ILE A 229      19.474  10.971   2.155  1.00 44.53           C  
ATOM   3534  HA  ILE A 229      20.564  10.998   2.191  1.00 44.53           H  
ATOM   3535  C   ILE A 229      19.056  11.706   0.871  1.00 44.53           C  
ATOM   3536  CB  ILE A 229      19.035   9.489   2.164  1.00 44.53           C  
ATOM   3537  HB  ILE A 229      17.955   9.450   2.305  1.00 44.53           H  
ATOM   3538  O   ILE A 229      19.889  11.921  -0.007  1.00 44.53           O  
ATOM   3539  CG1 ILE A 229      19.722   8.731   3.325  1.00 44.53           C  
ATOM   3540 HG12 ILE A 229      19.743   9.345   4.226  1.00 44.53           H  
ATOM   3541 HG13 ILE A 229      20.756   8.517   3.056  1.00 44.53           H  
ATOM   3542  CG2 ILE A 229      19.375   8.801   0.827  1.00 44.53           C  
ATOM   3543 HG21 ILE A 229      20.441   8.895   0.619  1.00 44.53           H  
ATOM   3544 HG22 ILE A 229      18.813   9.252   0.010  1.00 44.53           H  
ATOM   3545 HG23 ILE A 229      19.111   7.743   0.855  1.00 44.53           H  
ATOM   3546  CD1 ILE A 229      19.015   7.419   3.681  1.00 44.53           C  
ATOM   3547 HD11 ILE A 229      18.013   7.629   4.054  1.00 44.53           H  
ATOM   3548 HD12 ILE A 229      19.582   6.901   4.455  1.00 44.53           H  
ATOM   3549 HD13 ILE A 229      18.938   6.771   2.808  1.00 44.53           H  
ATOM   3550  N   VAL A 230      17.788  12.114   0.766  1.00 42.95           N  
ATOM   3551  H   VAL A 230      17.157  11.882   1.520  1.00 42.95           H  
ATOM   3552  CA  VAL A 230      17.221  12.733  -0.444  1.00 42.95           C  
ATOM   3553  HA  VAL A 230      17.616  12.213  -1.317  1.00 42.95           H  
ATOM   3554  C   VAL A 230      17.627  14.200  -0.604  1.00 42.95           C  
ATOM   3555  CB  VAL A 230      15.686  12.575  -0.454  1.00 42.95           C  
ATOM   3556  HB  VAL A 230      15.280  12.938   0.490  1.00 42.95           H  
ATOM   3557  O   VAL A 230      17.992  14.613  -1.700  1.00 42.95           O  
ATOM   3558  CG1 VAL A 230      15.003  13.344  -1.594  1.00 42.95           C  
ATOM   3559 HG11 VAL A 230      13.935  13.127  -1.604  1.00 42.95           H  
ATOM   3560 HG12 VAL A 230      15.439  13.058  -2.550  1.00 42.95           H  
ATOM   3561 HG13 VAL A 230      15.128  14.418  -1.452  1.00 42.95           H  
ATOM   3562  CG2 VAL A 230      15.303  11.100  -0.626  1.00 42.95           C  
ATOM   3563 HG21 VAL A 230      14.218  11.002  -0.599  1.00 42.95           H  
ATOM   3564 HG22 VAL A 230      15.670  10.727  -1.582  1.00 42.95           H  
ATOM   3565 HG23 VAL A 230      15.727  10.490   0.172  1.00 42.95           H  
ATOM   3566  N   GLU A 231      17.558  14.999   0.462  1.00 49.15           N  
ATOM   3567  H   GLU A 231      17.266  14.606   1.345  1.00 49.15           H  
ATOM   3568  CA  GLU A 231      17.810  16.445   0.408  1.00 49.15           C  
ATOM   3569  HA  GLU A 231      17.539  16.820  -0.579  1.00 49.15           H  
ATOM   3570  C   GLU A 231      19.288  16.783   0.613  1.00 49.15           C  
ATOM   3571  CB  GLU A 231      16.971  17.214   1.451  1.00 49.15           C  
ATOM   3572  HB2 GLU A 231      17.229  16.865   2.451  1.00 49.15           H  
ATOM   3573  HB3 GLU A 231      17.253  18.265   1.392  1.00 49.15           H  
ATOM   3574  O   GLU A 231      19.841  17.581  -0.141  1.00 49.15           O  
ATOM   3575  CG  GLU A 231      15.446  17.129   1.253  1.00 49.15           C  
ATOM   3576  HG2 GLU A 231      15.205  17.486   0.251  1.00 49.15           H  
ATOM   3577  HG3 GLU A 231      15.133  16.088   1.325  1.00 49.15           H  
ATOM   3578  CD  GLU A 231      14.653  17.959   2.287  1.00 49.15           C  
ATOM   3579  OE1 GLU A 231      13.407  18.075   2.183  1.00 49.15           O  
ATOM   3580  OE2 GLU A 231      15.209  18.440   3.296  1.00 49.15           O  
ATOM   3581  N   THR A 232      19.935  16.208   1.633  1.00 44.81           N  
ATOM   3582  H   THR A 232      19.450  15.548   2.223  1.00 44.81           H  
ATOM   3583  CA  THR A 232      21.300  16.607   2.020  1.00 44.81           C  
ATOM   3584  HA  THR A 232      21.533  17.553   1.532  1.00 44.81           H  
ATOM   3585  C   THR A 232      22.373  15.649   1.526  1.00 44.81           C  
ATOM   3586  CB  THR A 232      21.434  16.881   3.528  1.00 44.81           C  
ATOM   3587  HB  THR A 232      22.449  17.216   3.743  1.00 44.81           H  
ATOM   3588  O   THR A 232      23.552  15.965   1.649  1.00 44.81           O  
ATOM   3589  CG2 THR A 232      20.459  17.965   3.988  1.00 44.81           C  
ATOM   3590 HG21 THR A 232      20.604  18.865   3.391  1.00 44.81           H  
ATOM   3591 HG22 THR A 232      20.647  18.196   5.037  1.00 44.81           H  
ATOM   3592 HG23 THR A 232      19.431  17.621   3.879  1.00 44.81           H  
ATOM   3593  OG1 THR A 232      21.145  15.765   4.324  1.00 44.81           O  
ATOM   3594  HG1 THR A 232      21.972  15.339   4.562  1.00 44.81           H  
ATOM   3595  N   LYS A 233      21.988  14.506   0.940  1.00 41.37           N  
ATOM   3596  H   LYS A 233      20.996  14.324   0.893  1.00 41.37           H  
ATOM   3597  CA  LYS A 233      22.902  13.427   0.529  1.00 41.37           C  
ATOM   3598  HA  LYS A 233      22.293  12.565   0.256  1.00 41.37           H  
ATOM   3599  C   LYS A 233      23.802  12.951   1.673  1.00 41.37           C  
ATOM   3600  CB  LYS A 233      23.716  13.830  -0.712  1.00 41.37           C  
ATOM   3601  HB2 LYS A 233      24.283  12.960  -1.041  1.00 41.37           H  
ATOM   3602  HB3 LYS A 233      24.428  14.609  -0.438  1.00 41.37           H  
ATOM   3603  O   LYS A 233      24.922  12.501   1.452  1.00 41.37           O  
ATOM   3604  CG  LYS A 233      22.859  14.326  -1.884  1.00 41.37           C  
ATOM   3605  HG2 LYS A 233      22.359  15.257  -1.617  1.00 41.37           H  
ATOM   3606  HG3 LYS A 233      22.113  13.573  -2.136  1.00 41.37           H  
ATOM   3607  CD  LYS A 233      23.774  14.568  -3.088  1.00 41.37           C  
ATOM   3608  HD2 LYS A 233      24.252  13.623  -3.350  1.00 41.37           H  
ATOM   3609  HD3 LYS A 233      24.541  15.294  -2.818  1.00 41.37           H  
ATOM   3610  CE  LYS A 233      22.984  15.082  -4.292  1.00 41.37           C  
ATOM   3611  HE2 LYS A 233      22.183  14.374  -4.509  1.00 41.37           H  
ATOM   3612  HE3 LYS A 233      22.527  16.035  -4.027  1.00 41.37           H  
ATOM   3613  NZ  LYS A 233      23.865  15.237  -5.479  1.00 41.37           N  
ATOM   3614  HZ1 LYS A 233      23.350  15.598  -6.269  1.00 41.37           H  
ATOM   3615  HZ2 LYS A 233      24.631  15.866  -5.283  1.00 41.37           H  
ATOM   3616  HZ3 LYS A 233      24.257  14.345  -5.745  1.00 41.37           H  
ATOM   3617  N   THR A 234      23.322  13.065   2.908  1.00 44.72           N  
ATOM   3618  H   THR A 234      22.376  13.400   3.020  1.00 44.72           H  
ATOM   3619  CA  THR A 234      24.064  12.661   4.101  1.00 44.72           C  
ATOM   3620  HA  THR A 234      24.972  12.139   3.796  1.00 44.72           H  
ATOM   3621  C   THR A 234      23.242  11.682   4.917  1.00 44.72           C  
ATOM   3622  CB  THR A 234      24.506  13.848   4.973  1.00 44.72           C  
ATOM   3623  HB  THR A 234      24.992  13.447   5.862  1.00 44.72           H  
ATOM   3624  O   THR A 234      22.026  11.797   5.039  1.00 44.72           O  
ATOM   3625  CG2 THR A 234      25.505  14.768   4.279  1.00 44.72           C  
ATOM   3626 HG21 THR A 234      25.053  15.234   3.403  1.00 44.72           H  
ATOM   3627 HG22 THR A 234      26.374  14.192   3.959  1.00 44.72           H  
ATOM   3628 HG23 THR A 234      25.828  15.548   4.969  1.00 44.72           H  
ATOM   3629  OG1 THR A 234      23.406  14.622   5.393  1.00 44.72           O  
ATOM   3630  HG1 THR A 234      23.458  14.694   6.349  1.00 44.72           H  
ATOM   3631  N   VAL A 235      23.924  10.733   5.547  1.00 47.40           N  
ATOM   3632  H   VAL A 235      24.908  10.634   5.344  1.00 47.40           H  
ATOM   3633  CA  VAL A 235      23.320   9.719   6.432  1.00 47.40           C  
ATOM   3634  HA  VAL A 235      22.289   9.547   6.123  1.00 47.40           H  
ATOM   3635  C   VAL A 235      23.266  10.180   7.884  1.00 47.40           C  
ATOM   3636  CB  VAL A 235      24.064   8.388   6.289  1.00 47.40           C  
ATOM   3637  HB  VAL A 235      23.596   7.634   6.923  1.00 47.40           H  
ATOM   3638  O   VAL A 235      22.916   9.428   8.788  1.00 47.40           O  
ATOM   3639  CG1 VAL A 235      23.951   7.943   4.839  1.00 47.40           C  
ATOM   3640 HG11 VAL A 235      24.280   8.706   4.134  1.00 47.40           H  
ATOM   3641 HG12 VAL A 235      24.629   7.101   4.698  1.00 47.40           H  
ATOM   3642 HG13 VAL A 235      22.916   7.678   4.624  1.00 47.40           H  
ATOM   3643  CG2 VAL A 235      25.554   8.482   6.640  1.00 47.40           C  
ATOM   3644 HG21 VAL A 235      25.680   8.841   7.662  1.00 47.40           H  
ATOM   3645 HG22 VAL A 235      26.000   7.489   6.583  1.00 47.40           H  
ATOM   3646 HG23 VAL A 235      26.086   9.136   5.950  1.00 47.40           H  
ATOM   3647  N   SER A 236      23.605  11.446   8.121  1.00 55.10           N  
ATOM   3648  H   SER A 236      23.824  12.031   7.327  1.00 55.10           H  
ATOM   3649  CA  SER A 236      23.720  12.047   9.446  1.00 55.10           C  
ATOM   3650  HA  SER A 236      24.490  11.512  10.002  1.00 55.10           H  
ATOM   3651  C   SER A 236      22.430  11.948  10.261  1.00 55.10           C  
ATOM   3652  CB  SER A 236      24.167  13.508   9.301  1.00 55.10           C  
ATOM   3653  HB2 SER A 236      25.222  13.520   9.028  1.00 55.10           H  
ATOM   3654  HB3 SER A 236      24.052  14.025  10.254  1.00 55.10           H  
ATOM   3655  O   SER A 236      22.509  11.778  11.473  1.00 55.10           O  
ATOM   3656  OG  SER A 236      23.438  14.188   8.285  1.00 55.10           O  
ATOM   3657  HG  SER A 236      22.526  14.305   8.562  1.00 55.10           H  
ATOM   3658  N   ALA A 237      21.254  11.990   9.620  1.00 51.72           N  
ATOM   3659  H   ALA A 237      21.247  12.116   8.618  1.00 51.72           H  
ATOM   3660  CA  ALA A 237      19.962  11.846  10.303  1.00 51.72           C  
ATOM   3661  HA  ALA A 237      20.060  12.255  11.308  1.00 51.72           H  
ATOM   3662  C   ALA A 237      19.490  10.389  10.472  1.00 51.72           C  
ATOM   3663  CB  ALA A 237      18.911  12.678   9.573  1.00 51.72           C  
ATOM   3664  HB1 ALA A 237      18.039  12.803  10.215  1.00 51.72           H  
ATOM   3665  HB2 ALA A 237      18.599  12.138   8.678  1.00 51.72           H  
ATOM   3666  HB3 ALA A 237      19.306  13.661   9.316  1.00 51.72           H  
ATOM   3667  O   ALA A 237      18.389  10.157  10.965  1.00 51.72           O  
ATOM   3668  N   CYS A 238      20.300   9.414  10.057  1.00 49.68           N  
ATOM   3669  H   CYS A 238      21.177   9.656   9.620  1.00 49.68           H  
ATOM   3670  CA  CYS A 238      20.040   7.988  10.255  1.00 49.68           C  
ATOM   3671  HA  CYS A 238      18.964   7.830  10.333  1.00 49.68           H  
ATOM   3672  C   CYS A 238      20.654   7.466  11.568  1.00 49.68           C  
ATOM   3673  CB  CYS A 238      20.535   7.226   9.020  1.00 49.68           C  
ATOM   3674  HB2 CYS A 238      20.257   6.175   9.108  1.00 49.68           H  
ATOM   3675  HB3 CYS A 238      21.624   7.269   9.001  1.00 49.68           H  
ATOM   3676  O   CYS A 238      20.531   6.285  11.881  1.00 49.68           O  
ATOM   3677  SG  CYS A 238      19.918   7.870   7.433  1.00 49.68           S  
ATOM   3678  N   THR A 239      21.299   8.336  12.358  1.00 53.16           N  
ATOM   3679  H   THR A 239      21.307   9.310  12.090  1.00 53.16           H  
ATOM   3680  CA  THR A 239      21.819   8.005  13.691  1.00 53.16           C  
ATOM   3681  HA  THR A 239      22.439   7.112  13.602  1.00 53.16           H  
ATOM   3682  C   THR A 239      20.664   7.668  14.642  1.00 53.16           C  
ATOM   3683  CB  THR A 239      22.697   9.135  14.268  1.00 53.16           C  
ATOM   3684  HB  THR A 239      22.673   9.070  15.356  1.00 53.16           H  
ATOM   3685  O   THR A 239      19.826   8.512  14.945  1.00 53.16           O  
ATOM   3686  CG2 THR A 239      24.153   8.998  13.831  1.00 53.16           C  
ATOM   3687 HG21 THR A 239      24.222   9.022  12.743  1.00 53.16           H  
ATOM   3688 HG22 THR A 239      24.740   9.815  14.250  1.00 53.16           H  
ATOM   3689 HG23 THR A 239      24.558   8.053  14.193  1.00 53.16           H  
ATOM   3690  OG1 THR A 239      22.269  10.428  13.891  1.00 53.16           O  
ATOM   3691  HG1 THR A 239      22.614  10.666  13.028  1.00 53.16           H  
ATOM   3692  N   GLY A 240      20.603   6.410  15.090  1.00 48.20           N  
ATOM   3693  H   GLY A 240      21.286   5.751  14.746  1.00 48.20           H  
ATOM   3694  CA  GLY A 240      19.500   5.858  15.892  1.00 48.20           C  
ATOM   3695  HA2 GLY A 240      18.804   6.649  16.171  1.00 48.20           H  
ATOM   3696  HA3 GLY A 240      19.909   5.424  16.804  1.00 48.20           H  
ATOM   3697  C   GLY A 240      18.698   4.768  15.174  1.00 48.20           C  
ATOM   3698  O   GLY A 240      17.936   4.052  15.820  1.00 48.20           O  
ATOM   3699  N   LEU A 241      18.876   4.621  13.856  1.00 48.58           N  
ATOM   3700  H   LEU A 241      19.518   5.245  13.389  1.00 48.58           H  
ATOM   3701  CA  LEU A 241      18.575   3.374  13.154  1.00 48.58           C  
ATOM   3702  HA  LEU A 241      17.680   2.923  13.583  1.00 48.58           H  
ATOM   3703  C   LEU A 241      19.743   2.413  13.416  1.00 48.58           C  
ATOM   3704  CB  LEU A 241      18.328   3.659  11.657  1.00 48.58           C  
ATOM   3705  HB2 LEU A 241      18.165   2.716  11.136  1.00 48.58           H  
ATOM   3706  HB3 LEU A 241      19.227   4.115  11.241  1.00 48.58           H  
ATOM   3707  O   LEU A 241      20.856   2.873  13.676  1.00 48.58           O  
ATOM   3708  CG  LEU A 241      17.119   4.586  11.411  1.00 48.58           C  
ATOM   3709  HG  LEU A 241      17.185   5.454  12.068  1.00 48.58           H  
ATOM   3710  CD1 LEU A 241      17.095   5.115   9.981  1.00 48.58           C  
ATOM   3711 HD11 LEU A 241      18.051   5.586   9.755  1.00 48.58           H  
ATOM   3712 HD12 LEU A 241      16.300   5.853   9.879  1.00 48.58           H  
ATOM   3713 HD13 LEU A 241      16.920   4.294   9.285  1.00 48.58           H  
ATOM   3714  CD2 LEU A 241      15.789   3.870  11.660  1.00 48.58           C  
ATOM   3715 HD21 LEU A 241      15.698   3.006  11.001  1.00 48.58           H  
ATOM   3716 HD22 LEU A 241      15.731   3.541  12.697  1.00 48.58           H  
ATOM   3717 HD23 LEU A 241      14.961   4.554  11.472  1.00 48.58           H  
ATOM   3718  N   ASP A 242      19.476   1.105  13.414  1.00 43.10           N  
ATOM   3719  H   ASP A 242      18.537   0.803  13.199  1.00 43.10           H  
ATOM   3720  CA  ASP A 242      20.475   0.050  13.644  1.00 43.10           C  
ATOM   3721  HA  ASP A 242      20.672  -0.017  14.714  1.00 43.10           H  
ATOM   3722  C   ASP A 242      21.801   0.370  12.921  1.00 43.10           C  
ATOM   3723  CB  ASP A 242      19.866  -1.284  13.176  1.00 43.10           C  
ATOM   3724  HB2 ASP A 242      18.828  -1.328  13.506  1.00 43.10           H  
ATOM   3725  HB3 ASP A 242      19.871  -1.322  12.086  1.00 43.10           H  
ATOM   3726  O   ASP A 242      21.784   0.886  11.800  1.00 43.10           O  
ATOM   3727  CG  ASP A 242      20.595  -2.511  13.726  1.00 43.10           C  
ATOM   3728  OD1 ASP A 242      21.828  -2.409  13.916  1.00 43.10           O  
ATOM   3729  OD2 ASP A 242      19.892  -3.508  13.984  1.00 43.10           O  
ATOM   3730  N   ALA A 243      22.951   0.111  13.550  1.00 32.63           N  
ATOM   3731  H   ALA A 243      22.904  -0.527  14.331  1.00 32.63           H  
ATOM   3732  CA  ALA A 243      24.265   0.417  12.978  1.00 32.63           C  
ATOM   3733  HA  ALA A 243      24.326   1.491  12.803  1.00 32.63           H  
ATOM   3734  C   ALA A 243      24.469  -0.282  11.621  1.00 32.63           C  
ATOM   3735  CB  ALA A 243      25.344   0.023  13.994  1.00 32.63           C  
ATOM   3736  HB1 ALA A 243      25.299  -1.049  14.182  1.00 32.63           H  
ATOM   3737  HB2 ALA A 243      25.192   0.564  14.927  1.00 32.63           H  
ATOM   3738  HB3 ALA A 243      26.327   0.270  13.591  1.00 32.63           H  
ATOM   3739  O   ALA A 243      25.088   0.290  10.721  1.00 32.63           O  
ATOM   3740  N   ASP A 244      23.841  -1.447  11.432  1.00 33.57           N  
ATOM   3741  H   ASP A 244      23.376  -1.875  12.220  1.00 33.57           H  
ATOM   3742  CA  ASP A 244      23.783  -2.148  10.147  1.00 33.57           C  
ATOM   3743  HA  ASP A 244      24.787  -2.207   9.726  1.00 33.57           H  
ATOM   3744  C   ASP A 244      22.910  -1.426   9.107  1.00 33.57           C  
ATOM   3745  CB  ASP A 244      23.248  -3.573  10.375  1.00 33.57           C  
ATOM   3746  HB2 ASP A 244      22.838  -3.941   9.434  1.00 33.57           H  
ATOM   3747  HB3 ASP A 244      22.433  -3.549  11.099  1.00 33.57           H  
ATOM   3748  O   ASP A 244      23.145  -1.547   7.906  1.00 33.57           O  
ATOM   3749  CG  ASP A 244      24.316  -4.578  10.822  1.00 33.57           C  
ATOM   3750  OD1 ASP A 244      25.513  -4.213  10.855  1.00 33.57           O  
ATOM   3751  OD2 ASP A 244      23.931  -5.749  11.028  1.00 33.57           O  
ATOM   3752  N   PHE A 245      21.913  -0.648   9.533  1.00 35.49           N  
ATOM   3753  H   PHE A 245      21.817  -0.527  10.531  1.00 35.49           H  
ATOM   3754  CA  PHE A 245      21.076   0.182   8.665  1.00 35.49           C  
ATOM   3755  HA  PHE A 245      20.895  -0.365   7.740  1.00 35.49           H  
ATOM   3756  C   PHE A 245      21.775   1.497   8.289  1.00 35.49           C  
ATOM   3757  CB  PHE A 245      19.718   0.427   9.344  1.00 35.49           C  
ATOM   3758  HB2 PHE A 245      19.411  -0.487   9.851  1.00 35.49           H  
ATOM   3759  HB3 PHE A 245      19.826   1.198  10.107  1.00 35.49           H  
ATOM   3760  O   PHE A 245      21.687   1.914   7.139  1.00 35.49           O  
ATOM   3761  CG  PHE A 245      18.606   0.821   8.390  1.00 35.49           C  
ATOM   3762  CD1 PHE A 245      18.355   2.174   8.095  1.00 35.49           C  
ATOM   3763  HD1 PHE A 245      18.972   2.944   8.534  1.00 35.49           H  
ATOM   3764  CD2 PHE A 245      17.813  -0.179   7.795  1.00 35.49           C  
ATOM   3765  HD2 PHE A 245      18.001  -1.218   8.021  1.00 35.49           H  
ATOM   3766  CE1 PHE A 245      17.312   2.524   7.216  1.00 35.49           C  
ATOM   3767  HE1 PHE A 245      17.130   3.563   6.983  1.00 35.49           H  
ATOM   3768  CE2 PHE A 245      16.772   0.170   6.916  1.00 35.49           C  
ATOM   3769  HE2 PHE A 245      16.164  -0.602   6.468  1.00 35.49           H  
ATOM   3770  CZ  PHE A 245      16.519   1.522   6.629  1.00 35.49           C  
ATOM   3771  HZ  PHE A 245      15.720   1.791   5.954  1.00 35.49           H  
ATOM   3772  N   ALA A 246      22.506   2.130   9.214  1.00 29.11           N  
ATOM   3773  H   ALA A 246      22.520   1.742  10.146  1.00 29.11           H  
ATOM   3774  CA  ALA A 246      23.276   3.352   8.951  1.00 29.11           C  
ATOM   3775  HA  ALA A 246      22.651   4.038   8.380  1.00 29.11           H  
ATOM   3776  C   ALA A 246      24.543   3.090   8.106  1.00 29.11           C  
ATOM   3777  CB  ALA A 246      23.599   4.019  10.295  1.00 29.11           C  
ATOM   3778  HB1 ALA A 246      24.223   3.358  10.896  1.00 29.11           H  
ATOM   3779  HB2 ALA A 246      22.677   4.230  10.836  1.00 29.11           H  
ATOM   3780  HB3 ALA A 246      24.134   4.952  10.119  1.00 29.11           H  
ATOM   3781  O   ALA A 246      24.828   3.854   7.181  1.00 29.11           O  
ATOM   3782  N   GLY A 247      25.245   1.974   8.348  1.00 32.64           N  
ATOM   3783  H   GLY A 247      25.001   1.411   9.150  1.00 32.64           H  
ATOM   3784  CA  GLY A 247      26.422   1.558   7.571  1.00 32.64           C  
ATOM   3785  HA2 GLY A 247      26.854   0.675   8.042  1.00 32.64           H  
ATOM   3786  HA3 GLY A 247      27.170   2.350   7.589  1.00 32.64           H  
ATOM   3787  C   GLY A 247      26.108   1.212   6.108  1.00 32.64           C  
ATOM   3788  O   GLY A 247      26.946   1.398   5.228  1.00 32.64           O  
ATOM   3789  N   ARG A 248      24.864   0.809   5.801  1.00 35.26           N  
ATOM   3790  H   ARG A 248      24.224   0.670   6.570  1.00 35.26           H  
ATOM   3791  CA  ARG A 248      24.389   0.515   4.427  1.00 35.26           C  
ATOM   3792  HA  ARG A 248      25.131  -0.113   3.934  1.00 35.26           H  
ATOM   3793  C   ARG A 248      24.254   1.742   3.515  1.00 35.26           C  
ATOM   3794  CB  ARG A 248      23.060  -0.252   4.500  1.00 35.26           C  
ATOM   3795  HB2 ARG A 248      22.421   0.208   5.254  1.00 35.26           H  
ATOM   3796  HB3 ARG A 248      22.544  -0.193   3.541  1.00 35.26           H  
ATOM   3797  O   ARG A 248      23.981   1.582   2.323  1.00 35.26           O  
ATOM   3798  CG  ARG A 248      23.274  -1.735   4.822  1.00 35.26           C  
ATOM   3799  HG2 ARG A 248      23.738  -2.226   3.966  1.00 35.26           H  
ATOM   3800  HG3 ARG A 248      23.950  -1.842   5.670  1.00 35.26           H  
ATOM   3801  CD  ARG A 248      21.923  -2.399   5.113  1.00 35.26           C  
ATOM   3802  HD2 ARG A 248      21.383  -1.789   5.838  1.00 35.26           H  
ATOM   3803  HD3 ARG A 248      21.349  -2.431   4.187  1.00 35.26           H  
ATOM   3804  NE  ARG A 248      22.091  -3.746   5.685  1.00 35.26           N  
ATOM   3805  HE  ARG A 248      22.806  -3.821   6.394  1.00 35.26           H  
ATOM   3806  NH1 ARG A 248      20.320  -4.799   4.657  1.00 35.26           N  
ATOM   3807 HH11 ARG A 248      19.765  -5.632   4.523  1.00 35.26           H  
ATOM   3808 HH12 ARG A 248      20.129  -3.955   4.137  1.00 35.26           H  
ATOM   3809  NH2 ARG A 248      21.560  -5.911   6.139  1.00 35.26           N  
ATOM   3810 HH21 ARG A 248      20.952  -6.712   6.043  1.00 35.26           H  
ATOM   3811 HH22 ARG A 248      22.282  -5.931   6.845  1.00 35.26           H  
ATOM   3812  CZ  ARG A 248      21.329  -4.807   5.488  1.00 35.26           C  
ATOM   3813  N   PHE A 249      24.439   2.951   4.046  1.00 36.23           N  
ATOM   3814  H   PHE A 249      24.618   3.008   5.038  1.00 36.23           H  
ATOM   3815  CA  PHE A 249      24.426   4.197   3.275  1.00 36.23           C  
ATOM   3816  HA  PHE A 249      24.215   3.978   2.228  1.00 36.23           H  
ATOM   3817  C   PHE A 249      25.781   4.937   3.287  1.00 36.23           C  
ATOM   3818  CB  PHE A 249      23.299   5.088   3.793  1.00 36.23           C  
ATOM   3819  HB2 PHE A 249      23.324   6.005   3.204  1.00 36.23           H  
ATOM   3820  HB3 PHE A 249      23.500   5.303   4.843  1.00 36.23           H  
ATOM   3821  O   PHE A 249      25.928   5.947   2.600  1.00 36.23           O  
ATOM   3822  CG  PHE A 249      21.887   4.567   3.705  1.00 36.23           C  
ATOM   3823  CD1 PHE A 249      21.145   4.731   2.522  1.00 36.23           C  
ATOM   3824  HD1 PHE A 249      21.595   5.207   1.664  1.00 36.23           H  
ATOM   3825  CD2 PHE A 249      21.292   3.980   4.831  1.00 36.23           C  
ATOM   3826  HD2 PHE A 249      21.859   3.884   5.746  1.00 36.23           H  
ATOM   3827  CE1 PHE A 249      19.817   4.274   2.460  1.00 36.23           C  
ATOM   3828  HE1 PHE A 249      19.245   4.399   1.552  1.00 36.23           H  
ATOM   3829  CE2 PHE A 249      19.969   3.516   4.769  1.00 36.23           C  
ATOM   3830  HE2 PHE A 249      19.531   3.041   5.635  1.00 36.23           H  
ATOM   3831  CZ  PHE A 249      19.229   3.666   3.584  1.00 36.23           C  
ATOM   3832  HZ  PHE A 249      18.209   3.313   3.540  1.00 36.23           H  
ATOM   3833  N   GLU A 250      26.786   4.430   4.011  1.00 33.39           N  
ATOM   3834  H   GLU A 250      26.636   3.563   4.506  1.00 33.39           H  
ATOM   3835  CA  GLU A 250      28.094   5.076   4.238  1.00 33.39           C  
ATOM   3836  HA  GLU A 250      27.899   6.134   4.418  1.00 33.39           H  
ATOM   3837  C   GLU A 250      29.047   5.028   3.013  1.00 33.39           C  
ATOM   3838  CB  GLU A 250      28.706   4.494   5.535  1.00 33.39           C  
ATOM   3839  HB2 GLU A 250      27.894   4.142   6.171  1.00 33.39           H  
ATOM   3840  HB3 GLU A 250      29.336   3.640   5.286  1.00 33.39           H  
ATOM   3841  O   GLU A 250      30.209   5.409   3.102  1.00 33.39           O  
ATOM   3842  CG  GLU A 250      29.504   5.526   6.354  1.00 33.39           C  
ATOM   3843  HG2 GLU A 250      30.364   5.854   5.771  1.00 33.39           H  
ATOM   3844  HG3 GLU A 250      28.866   6.394   6.522  1.00 33.39           H  
ATOM   3845  CD  GLU A 250      29.991   4.998   7.719  1.00 33.39           C  
ATOM   3846  OE1 GLU A 250      30.422   5.847   8.535  1.00 33.39           O  
ATOM   3847  OE2 GLU A 250      29.929   3.770   7.954  1.00 33.39           O  
ATOM   3848  N   GLY A 251      28.553   4.607   1.839  1.00 30.81           N  
ATOM   3849  H   GLY A 251      27.584   4.322   1.839  1.00 30.81           H  
ATOM   3850  CA  GLY A 251      29.316   4.477   0.585  1.00 30.81           C  
ATOM   3851  HA2 GLY A 251      29.355   3.423   0.312  1.00 30.81           H  
ATOM   3852  HA3 GLY A 251      30.341   4.815   0.742  1.00 30.81           H  
ATOM   3853  C   GLY A 251      28.762   5.253  -0.619  1.00 30.81           C  
ATOM   3854  O   GLY A 251      29.244   5.060  -1.732  1.00 30.81           O  
ATOM   3855  N   ILE A 252      27.747   6.107  -0.438  1.00 28.48           N  
ATOM   3856  H   ILE A 252      27.408   6.258   0.501  1.00 28.48           H  
ATOM   3857  CA  ILE A 252      27.132   6.871  -1.539  1.00 28.48           C  
ATOM   3858  HA  ILE A 252      27.364   6.374  -2.481  1.00 28.48           H  
ATOM   3859  C   ILE A 252      27.755   8.277  -1.612  1.00 28.48           C  
ATOM   3860  CB  ILE A 252      25.586   6.882  -1.423  1.00 28.48           C  
ATOM   3861  HB  ILE A 252      25.307   7.431  -0.524  1.00 28.48           H  
ATOM   3862  O   ILE A 252      27.261   9.222  -1.003  1.00 28.48           O  
ATOM   3863  CG1 ILE A 252      25.011   5.447  -1.316  1.00 28.48           C  
ATOM   3864 HG12 ILE A 252      25.291   4.877  -2.202  1.00 28.48           H  
ATOM   3865 HG13 ILE A 252      25.447   4.951  -0.448  1.00 28.48           H  
ATOM   3866  CG2 ILE A 252      24.975   7.594  -2.646  1.00 28.48           C  
ATOM   3867 HG21 ILE A 252      25.397   8.593  -2.755  1.00 28.48           H  
ATOM   3868 HG22 ILE A 252      25.176   7.023  -3.553  1.00 28.48           H  
ATOM   3869 HG23 ILE A 252      23.899   7.706  -2.513  1.00 28.48           H  
ATOM   3870  CD1 ILE A 252      23.487   5.380  -1.142  1.00 28.48           C  
ATOM   3871 HD11 ILE A 252      22.983   5.684  -2.059  1.00 28.48           H  
ATOM   3872 HD12 ILE A 252      23.198   4.354  -0.914  1.00 28.48           H  
ATOM   3873 HD13 ILE A 252      23.179   6.025  -0.319  1.00 28.48           H  
ATOM   3874  N   THR A 253      28.840   8.432  -2.375  1.00 27.30           N  
ATOM   3875  H   THR A 253      29.277   7.607  -2.759  1.00 27.30           H  
ATOM   3876  CA  THR A 253      29.412   9.739  -2.755  1.00 27.30           C  
ATOM   3877  HA  THR A 253      29.109  10.492  -2.028  1.00 27.30           H  
ATOM   3878  C   THR A 253      28.889  10.172  -4.127  1.00 27.30           C  
ATOM   3879  CB  THR A 253      30.951   9.707  -2.775  1.00 27.30           C  
ATOM   3880  HB  THR A 253      31.317  10.549  -3.363  1.00 27.30           H  
ATOM   3881  O   THR A 253      29.170   9.512  -5.124  1.00 27.30           O  
ATOM   3882  CG2 THR A 253      31.542   9.815  -1.372  1.00 27.30           C  
ATOM   3883 HG21 THR A 253      32.630   9.777  -1.436  1.00 27.30           H  
ATOM   3884 HG22 THR A 253      31.245  10.759  -0.915  1.00 27.30           H  
ATOM   3885 HG23 THR A 253      31.190   8.986  -0.758  1.00 27.30           H  
ATOM   3886  OG1 THR A 253      31.425   8.507  -3.346  1.00 27.30           O  
ATOM   3887  HG1 THR A 253      31.092   8.471  -4.245  1.00 27.30           H  
ATOM   3888  N   TYR A 254      28.151  11.286  -4.189  1.00 28.41           N  
ATOM   3889  H   TYR A 254      27.979  11.792  -3.332  1.00 28.41           H  
ATOM   3890  CA  TYR A 254      27.760  11.938  -5.447  1.00 28.41           C  
ATOM   3891  HA  TYR A 254      27.755  11.205  -6.255  1.00 28.41           H  
ATOM   3892  C   TYR A 254      28.779  13.028  -5.808  1.00 28.41           C  
ATOM   3893  CB  TYR A 254      26.341  12.524  -5.335  1.00 28.41           C  
ATOM   3894  HB2 TYR A 254      26.267  13.358  -6.032  1.00 28.41           H  
ATOM   3895  HB3 TYR A 254      26.202  12.931  -4.334  1.00 28.41           H  
ATOM   3896  O   TYR A 254      28.931  13.985  -5.049  1.00 28.41           O  
ATOM   3897  CG  TYR A 254      25.219  11.554  -5.663  1.00 28.41           C  
ATOM   3898  CD1 TYR A 254      24.734  11.475  -6.985  1.00 28.41           C  
ATOM   3899  HD1 TYR A 254      25.174  12.080  -7.764  1.00 28.41           H  
ATOM   3900  CD2 TYR A 254      24.665  10.727  -4.665  1.00 28.41           C  
ATOM   3901  HD2 TYR A 254      25.040  10.779  -3.653  1.00 28.41           H  
ATOM   3902  CE1 TYR A 254      23.711  10.564  -7.311  1.00 28.41           C  
ATOM   3903  HE1 TYR A 254      23.354  10.476  -8.327  1.00 28.41           H  
ATOM   3904  CE2 TYR A 254      23.642   9.813  -4.992  1.00 28.41           C  
ATOM   3905  HE2 TYR A 254      23.220   9.176  -4.229  1.00 28.41           H  
ATOM   3906  OH  TYR A 254      22.199   8.831  -6.647  1.00 28.41           O  
ATOM   3907  HH  TYR A 254      21.940   8.278  -5.906  1.00 28.41           H  
ATOM   3908  CZ  TYR A 254      23.171   9.722  -6.319  1.00 28.41           C  
ATOM   3909  N   ASP A 255      29.448  12.874  -6.954  1.00 28.58           N  
ATOM   3910  H   ASP A 255      29.269  12.048  -7.506  1.00 28.58           H  
ATOM   3911  CA  ASP A 255      30.385  13.848  -7.536  1.00 28.58           C  
ATOM   3912  HA  ASP A 255      31.141  14.074  -6.784  1.00 28.58           H  
ATOM   3913  C   ASP A 255      29.674  15.172  -7.903  1.00 28.58           C  
ATOM   3914  CB  ASP A 255      31.096  13.193  -8.736  1.00 28.58           C  
ATOM   3915  HB2 ASP A 255      30.390  13.108  -9.563  1.00 28.58           H  
ATOM   3916  HB3 ASP A 255      31.401  12.187  -8.452  1.00 28.58           H  
ATOM   3917  O   ASP A 255      28.495  15.186  -8.269  1.00 28.58           O  
ATOM   3918  CG  ASP A 255      32.347  13.941  -9.213  1.00 28.58           C  
ATOM   3919  OD1 ASP A 255      32.704  14.952  -8.567  1.00 28.58           O  
ATOM   3920  OD2 ASP A 255      32.945  13.468 -10.203  1.00 28.58           O  
ATOM   3921  N   GLY A 256      30.369  16.293  -7.711  1.00 26.74           N  
ATOM   3922  H   GLY A 256      31.372  16.183  -7.663  1.00 26.74           H  
ATOM   3923  CA  GLY A 256      29.800  17.578  -7.302  1.00 26.74           C  
ATOM   3924  HA2 GLY A 256      30.453  18.002  -6.539  1.00 26.74           H  
ATOM   3925  HA3 GLY A 256      28.829  17.397  -6.842  1.00 26.74           H  
ATOM   3926  C   GLY A 256      29.601  18.664  -8.363  1.00 26.74           C  
ATOM   3927  O   GLY A 256      29.263  19.768  -7.955  1.00 26.74           O  
ATOM   3928  N   ASP A 257      29.772  18.421  -9.670  1.00 26.07           N  
ATOM   3929  H   ASP A 257      30.101  17.500  -9.924  1.00 26.07           H  
ATOM   3930  CA  ASP A 257      30.047  19.549 -10.592  1.00 26.07           C  
ATOM   3931  HA  ASP A 257      29.720  20.472 -10.113  1.00 26.07           H  
ATOM   3932  C   ASP A 257      29.290  19.628 -11.934  1.00 26.07           C  
ATOM   3933  CB  ASP A 257      31.574  19.672 -10.772  1.00 26.07           C  
ATOM   3934  HB2 ASP A 257      31.805  20.196 -11.699  1.00 26.07           H  
ATOM   3935  HB3 ASP A 257      32.011  18.677 -10.851  1.00 26.07           H  
ATOM   3936  O   ASP A 257      29.587  20.509 -12.740  1.00 26.07           O  
ATOM   3937  CG  ASP A 257      32.256  20.459  -9.641  1.00 26.07           C  
ATOM   3938  OD1 ASP A 257      31.639  21.412  -9.112  1.00 26.07           O  
ATOM   3939  OD2 ASP A 257      33.435  20.155  -9.362  1.00 26.07           O  
ATOM   3940  N   THR A 258      28.265  18.816 -12.219  1.00 25.30           N  
ATOM   3941  H   THR A 258      27.971  18.124 -11.545  1.00 25.30           H  
ATOM   3942  CA  THR A 258      27.484  19.005 -13.465  1.00 25.30           C  
ATOM   3943  HA  THR A 258      27.522  20.057 -13.747  1.00 25.30           H  
ATOM   3944  C   THR A 258      26.009  18.668 -13.284  1.00 25.30           C  
ATOM   3945  CB  THR A 258      28.078  18.211 -14.648  1.00 25.30           C  
ATOM   3946  HB  THR A 258      27.373  18.262 -15.478  1.00 25.30           H  
ATOM   3947  O   THR A 258      25.704  17.610 -12.764  1.00 25.30           O  
ATOM   3948  CG2 THR A 258      29.421  18.743 -15.151  1.00 25.30           C  
ATOM   3949 HG21 THR A 258      29.698  18.214 -16.062  1.00 25.30           H  
ATOM   3950 HG22 THR A 258      29.343  19.809 -15.367  1.00 25.30           H  
ATOM   3951 HG23 THR A 258      30.199  18.581 -14.405  1.00 25.30           H  
ATOM   3952  OG1 THR A 258      28.291  16.863 -14.327  1.00 25.30           O  
ATOM   3953  HG1 THR A 258      28.719  16.829 -13.468  1.00 25.30           H  
ATOM   3954  N   HIS A 259      25.112  19.597 -13.655  1.00 26.84           N  
ATOM   3955  H   HIS A 259      25.505  20.517 -13.792  1.00 26.84           H  
ATOM   3956  CA  HIS A 259      23.787  19.395 -14.285  1.00 26.84           C  
ATOM   3957  HA  HIS A 259      23.952  19.249 -15.352  1.00 26.84           H  
ATOM   3958  C   HIS A 259      22.930  20.673 -14.160  1.00 26.84           C  
ATOM   3959  CB  HIS A 259      23.000  18.163 -13.786  1.00 26.84           C  
ATOM   3960  HB2 HIS A 259      22.988  18.158 -12.696  1.00 26.84           H  
ATOM   3961  HB3 HIS A 259      21.968  18.244 -14.128  1.00 26.84           H  
ATOM   3962  O   HIS A 259      22.071  20.808 -13.292  1.00 26.84           O  
ATOM   3963  CG  HIS A 259      23.524  16.836 -14.297  1.00 26.84           C  
ATOM   3964  CD2 HIS A 259      23.721  15.709 -13.543  1.00 26.84           C  
ATOM   3965  HD2 HIS A 259      23.495  15.604 -12.493  1.00 26.84           H  
ATOM   3966  ND1 HIS A 259      24.035  16.567 -15.551  1.00 26.84           N  
ATOM   3967  HD1 HIS A 259      24.060  17.193 -16.344  1.00 26.84           H  
ATOM   3968  CE1 HIS A 259      24.538  15.320 -15.538  1.00 26.84           C  
ATOM   3969  HE1 HIS A 259      25.020  14.831 -16.371  1.00 26.84           H  
ATOM   3970  NE2 HIS A 259      24.350  14.751 -14.342  1.00 26.84           N  
ATOM   3971  N   SER A 260      23.150  21.628 -15.066  1.00 20.65           N  
ATOM   3972  H   SER A 260      23.897  21.499 -15.733  1.00 20.65           H  
ATOM   3973  CA  SER A 260      22.177  22.675 -15.392  1.00 20.65           C  
ATOM   3974  HA  SER A 260      21.705  23.040 -14.480  1.00 20.65           H  
ATOM   3975  C   SER A 260      21.104  22.107 -16.333  1.00 20.65           C  
ATOM   3976  CB  SER A 260      22.905  23.843 -16.074  1.00 20.65           C  
ATOM   3977  HB2 SER A 260      22.180  24.596 -16.383  1.00 20.65           H  
ATOM   3978  HB3 SER A 260      23.607  24.292 -15.371  1.00 20.65           H  
ATOM   3979  O   SER A 260      21.454  21.617 -17.405  1.00 20.65           O  
ATOM   3980  OG  SER A 260      23.624  23.380 -17.204  1.00 20.65           O  
ATOM   3981  HG  SER A 260      23.031  22.825 -17.717  1.00 20.65           H  
ATOM   3982  N   VAL A 261      19.817  22.222 -15.988  1.00 24.28           N  
ATOM   3983  H   VAL A 261      19.591  22.572 -15.068  1.00 24.28           H  
ATOM   3984  CA  VAL A 261      18.697  22.056 -16.936  1.00 24.28           C  
ATOM   3985  HA  VAL A 261      19.092  21.794 -17.917  1.00 24.28           H  
ATOM   3986  C   VAL A 261      17.985  23.403 -17.066  1.00 24.28           C  
ATOM   3987  CB  VAL A 261      17.734  20.918 -16.531  1.00 24.28           C  
ATOM   3988  HB  VAL A 261      17.332  21.120 -15.539  1.00 24.28           H  
ATOM   3989  O   VAL A 261      17.442  23.929 -16.097  1.00 24.28           O  
ATOM   3990  CG1 VAL A 261      16.566  20.788 -17.521  1.00 24.28           C  
ATOM   3991 HG11 VAL A 261      15.961  21.694 -17.520  1.00 24.28           H  
ATOM   3992 HG12 VAL A 261      16.940  20.605 -18.528  1.00 24.28           H  
ATOM   3993 HG13 VAL A 261      15.925  19.957 -17.226  1.00 24.28           H  
ATOM   3994  CG2 VAL A 261      18.464  19.568 -16.501  1.00 24.28           C  
ATOM   3995 HG21 VAL A 261      19.260  19.586 -15.756  1.00 24.28           H  
ATOM   3996 HG22 VAL A 261      18.895  19.350 -17.479  1.00 24.28           H  
ATOM   3997 HG23 VAL A 261      17.766  18.774 -16.234  1.00 24.28           H  
ATOM   3998  N   THR A 262      18.045  23.988 -18.261  1.00 20.86           N  
ATOM   3999  H   THR A 262      18.531  23.498 -18.999  1.00 20.86           H  
ATOM   4000  CA  THR A 262      17.401  25.255 -18.633  1.00 20.86           C  
ATOM   4001  HA  THR A 262      17.355  25.894 -17.751  1.00 20.86           H  
ATOM   4002  C   THR A 262      15.970  24.999 -19.121  1.00 20.86           C  
ATOM   4003  CB  THR A 262      18.229  25.978 -19.712  1.00 20.86           C  
ATOM   4004  HB  THR A 262      18.183  25.408 -20.640  1.00 20.86           H  
ATOM   4005  O   THR A 262      15.731  24.082 -19.898  1.00 20.86           O  
ATOM   4006  CG2 THR A 262      17.765  27.409 -19.979  1.00 20.86           C  
ATOM   4007 HG21 THR A 262      16.763  27.399 -20.409  1.00 20.86           H  
ATOM   4008 HG22 THR A 262      18.437  27.880 -20.695  1.00 20.86           H  
ATOM   4009 HG23 THR A 262      17.755  27.986 -19.054  1.00 20.86           H  
ATOM   4010  OG1 THR A 262      19.579  26.065 -19.307  1.00 20.86           O  
ATOM   4011  HG1 THR A 262      19.626  26.649 -18.547  1.00 20.86           H  
ATOM   4012  N   ILE A 263      15.029  25.824 -18.654  1.00 22.46           N  
ATOM   4013  H   ILE A 263      15.341  26.576 -18.057  1.00 22.46           H  
ATOM   4014  CA  ILE A 263      13.573  25.759 -18.880  1.00 22.46           C  
ATOM   4015  HA  ILE A 263      13.276  24.730 -19.083  1.00 22.46           H  
ATOM   4016  C   ILE A 263      13.181  26.646 -20.077  1.00 22.46           C  
ATOM   4017  CB  ILE A 263      12.865  26.260 -17.587  1.00 22.46           C  
ATOM   4018  HB  ILE A 263      13.218  27.273 -17.394  1.00 22.46           H  
ATOM   4019  O   ILE A 263      13.608  27.800 -20.111  1.00 22.46           O  
ATOM   4020  CG1 ILE A 263      13.224  25.398 -16.349  1.00 22.46           C  
ATOM   4021 HG12 ILE A 263      14.301  25.239 -16.304  1.00 22.46           H  
ATOM   4022 HG13 ILE A 263      12.752  24.420 -16.439  1.00 22.46           H  
ATOM   4023  CG2 ILE A 263      11.334  26.336 -17.758  1.00 22.46           C  
ATOM   4024 HG21 ILE A 263      10.933  25.347 -17.980  1.00 22.46           H  
ATOM   4025 HG22 ILE A 263      10.863  26.712 -16.850  1.00 22.46           H  
ATOM   4026 HG23 ILE A 263      11.068  27.022 -18.561  1.00 22.46           H  
ATOM   4027  CD1 ILE A 263      12.822  26.031 -15.008  1.00 22.46           C  
ATOM   4028 HD11 ILE A 263      11.737  26.067 -14.907  1.00 22.46           H  
ATOM   4029 HD12 ILE A 263      13.232  27.038 -14.932  1.00 22.46           H  
ATOM   4030 HD13 ILE A 263      13.221  25.425 -14.194  1.00 22.46           H  
ATOM   4031  N   MET A 264      12.307  26.183 -20.989  1.00 22.41           N  
ATOM   4032  H   MET A 264      12.043  25.209 -20.958  1.00 22.41           H  
ATOM   4033  CA  MET A 264      11.550  27.054 -21.914  1.00 22.41           C  
ATOM   4034  HA  MET A 264      11.475  28.038 -21.452  1.00 22.41           H  
ATOM   4035  C   MET A 264      10.095  26.583 -22.164  1.00 22.41           C  
ATOM   4036  CB  MET A 264      12.285  27.265 -23.253  1.00 22.41           C  
ATOM   4037  HB2 MET A 264      12.654  26.313 -23.634  1.00 22.41           H  
ATOM   4038  HB3 MET A 264      11.565  27.660 -23.970  1.00 22.41           H  
ATOM   4039  O   MET A 264       9.854  25.582 -22.824  1.00 22.41           O  
ATOM   4040  CG  MET A 264      13.445  28.268 -23.133  1.00 22.41           C  
ATOM   4041  HG2 MET A 264      13.100  29.139 -22.577  1.00 22.41           H  
ATOM   4042  HG3 MET A 264      14.242  27.798 -22.557  1.00 22.41           H  
ATOM   4043  SD  MET A 264      14.170  28.857 -24.692  1.00 22.41           S  
ATOM   4044  CE  MET A 264      12.759  29.722 -25.436  1.00 22.41           C  
ATOM   4045  HE1 MET A 264      12.362  30.454 -24.732  1.00 22.41           H  
ATOM   4046  HE2 MET A 264      13.087  30.233 -26.341  1.00 22.41           H  
ATOM   4047  HE3 MET A 264      11.980  29.007 -25.700  1.00 22.41           H  
ATOM   4048  N   ASN A 265       9.173  27.366 -21.589  1.00 22.51           N  
ATOM   4049  H   ASN A 265       9.577  27.982 -20.898  1.00 22.51           H  
ATOM   4050  CA  ASN A 265       7.812  27.802 -21.962  1.00 22.51           C  
ATOM   4051  HA  ASN A 265       7.196  27.684 -21.070  1.00 22.51           H  
ATOM   4052  C   ASN A 265       7.033  27.139 -23.132  1.00 22.51           C  
ATOM   4053  CB  ASN A 265       7.974  29.320 -22.239  1.00 22.51           C  
ATOM   4054  HB2 ASN A 265       8.737  29.744 -21.585  1.00 22.51           H  
ATOM   4055  HB3 ASN A 265       8.299  29.472 -23.268  1.00 22.51           H  
ATOM   4056  O   ASN A 265       7.442  27.282 -24.280  1.00 22.51           O  
ATOM   4057  CG  ASN A 265       6.725  30.137 -21.990  1.00 22.51           C  
ATOM   4058  ND2 ASN A 265       6.710  31.380 -22.411  1.00 22.51           N  
ATOM   4059 HD21 ASN A 265       5.852  31.883 -22.235  1.00 22.51           H  
ATOM   4060 HD22 ASN A 265       7.462  31.748 -22.976  1.00 22.51           H  
ATOM   4061  OD1 ASN A 265       5.783  29.703 -21.358  1.00 22.51           O  
ATOM   4062  N   ALA A 266       5.855  26.565 -22.833  1.00 22.86           N  
ATOM   4063  H   ALA A 266       5.709  26.354 -21.856  1.00 22.86           H  
ATOM   4064  CA  ALA A 266       4.612  26.527 -23.639  1.00 22.86           C  
ATOM   4065  HA  ALA A 266       4.146  27.512 -23.632  1.00 22.86           H  
ATOM   4066  C   ALA A 266       3.643  25.526 -22.970  1.00 22.86           C  
ATOM   4067  CB  ALA A 266       4.867  26.116 -25.099  1.00 22.86           C  
ATOM   4068  HB1 ALA A 266       5.472  25.210 -25.131  1.00 22.86           H  
ATOM   4069  HB2 ALA A 266       3.917  25.916 -25.593  1.00 22.86           H  
ATOM   4070  HB3 ALA A 266       5.375  26.915 -25.640  1.00 22.86           H  
ATOM   4071  O   ALA A 266       3.934  24.339 -22.883  1.00 22.86           O  
ATOM   4072  N   ALA A 267       2.594  26.008 -22.301  1.00 23.38           N  
ATOM   4073  H   ALA A 267       2.646  25.824 -21.310  1.00 23.38           H  
ATOM   4074  CA  ALA A 267       1.229  25.851 -22.791  1.00 23.38           C  
ATOM   4075  HA  ALA A 267       0.552  26.124 -21.981  1.00 23.38           H  
ATOM   4076  C   ALA A 267       0.888  24.383 -23.181  1.00 23.38           C  
ATOM   4077  CB  ALA A 267       1.003  26.897 -23.901  1.00 23.38           C  
ATOM   4078  HB1 ALA A 267       1.732  26.764 -24.700  1.00 23.38           H  
ATOM   4079  HB2 ALA A 267       0.012  26.783 -24.339  1.00 23.38           H  
ATOM   4080  HB3 ALA A 267       1.089  27.901 -23.486  1.00 23.38           H  
ATOM   4081  O   ALA A 267       1.177  23.952 -24.295  1.00 23.38           O  
ATOM   4082  N   ASP A 268       0.108  23.702 -22.318  1.00 26.29           N  
ATOM   4083  H   ASP A 268       0.104  24.088 -21.385  1.00 26.29           H  
ATOM   4084  CA  ASP A 268      -1.247  23.269 -22.693  1.00 26.29           C  
ATOM   4085  HA  ASP A 268      -1.819  23.351 -21.770  1.00 26.29           H  
ATOM   4086  C   ASP A 268      -1.627  21.825 -23.205  1.00 26.29           C  
ATOM   4087  CB  ASP A 268      -1.749  24.381 -23.625  1.00 26.29           C  
ATOM   4088  HB2 ASP A 268      -2.550  23.878 -24.168  1.00 26.29           H  
ATOM   4089  HB3 ASP A 268      -1.093  24.595 -24.468  1.00 26.29           H  
ATOM   4090  O   ASP A 268      -1.793  21.622 -24.403  1.00 26.29           O  
ATOM   4091  CG  ASP A 268      -2.107  25.703 -22.890  1.00 26.29           C  
ATOM   4092  OD1 ASP A 268      -2.118  25.669 -21.649  1.00 26.29           O  
ATOM   4093  OD2 ASP A 268      -2.268  26.756 -23.525  1.00 26.29           O  
ATOM   4094  N   SER A 269      -1.950  20.838 -22.334  1.00 25.96           N  
ATOM   4095  H   SER A 269      -1.604  20.962 -21.393  1.00 25.96           H  
ATOM   4096  CA  SER A 269      -3.112  19.873 -22.410  1.00 25.96           C  
ATOM   4097  HA  SER A 269      -4.004  20.489 -22.524  1.00 25.96           H  
ATOM   4098  C   SER A 269      -3.343  18.970 -21.145  1.00 25.96           C  
ATOM   4099  CB  SER A 269      -3.106  18.983 -23.663  1.00 25.96           C  
ATOM   4100  HB2 SER A 269      -3.857  19.362 -24.357  1.00 25.96           H  
ATOM   4101  HB3 SER A 269      -3.376  17.961 -23.399  1.00 25.96           H  
ATOM   4102  O   SER A 269      -2.375  18.475 -20.589  1.00 25.96           O  
ATOM   4103  OG  SER A 269      -1.866  18.974 -24.328  1.00 25.96           O  
ATOM   4104  HG  SER A 269      -1.641  19.894 -24.482  1.00 25.96           H  
ATOM   4105  N   GLU A 270      -4.591  18.679 -20.704  1.00 26.29           N  
ATOM   4106  H   GLU A 270      -5.369  19.050 -21.230  1.00 26.29           H  
ATOM   4107  CA  GLU A 270      -4.988  17.774 -19.571  1.00 26.29           C  
ATOM   4108  HA  GLU A 270      -4.111  17.554 -18.962  1.00 26.29           H  
ATOM   4109  C   GLU A 270      -5.539  16.441 -20.113  1.00 26.29           C  
ATOM   4110  CB  GLU A 270      -6.117  18.323 -18.637  1.00 26.29           C  
ATOM   4111  HB2 GLU A 270      -6.630  17.467 -18.199  1.00 26.29           H  
ATOM   4112  HB3 GLU A 270      -6.878  18.800 -19.255  1.00 26.29           H  
ATOM   4113  O   GLU A 270      -6.203  16.429 -21.149  1.00 26.29           O  
ATOM   4114  CG  GLU A 270      -5.723  19.191 -17.417  1.00 26.29           C  
ATOM   4115  HG2 GLU A 270      -5.304  18.514 -16.672  1.00 26.29           H  
ATOM   4116  HG3 GLU A 270      -4.918  19.875 -17.685  1.00 26.29           H  
ATOM   4117  CD  GLU A 270      -6.893  19.975 -16.765  1.00 26.29           C  
ATOM   4118  OE1 GLU A 270      -6.612  20.811 -15.876  1.00 26.29           O  
ATOM   4119  OE2 GLU A 270      -8.066  19.711 -17.119  1.00 26.29           O  
ATOM   4120  N   TYR A 271      -5.356  15.343 -19.357  1.00 25.06           N  
ATOM   4121  H   TYR A 271      -4.859  15.447 -18.484  1.00 25.06           H  
ATOM   4122  CA  TYR A 271      -5.981  14.032 -19.601  1.00 25.06           C  
ATOM   4123  HA  TYR A 271      -6.829  14.181 -20.270  1.00 25.06           H  
ATOM   4124  C   TYR A 271      -6.535  13.375 -18.323  1.00 25.06           C  
ATOM   4125  CB  TYR A 271      -5.005  13.073 -20.300  1.00 25.06           C  
ATOM   4126  HB2 TYR A 271      -5.387  12.054 -20.229  1.00 25.06           H  
ATOM   4127  HB3 TYR A 271      -4.047  13.091 -19.779  1.00 25.06           H  
ATOM   4128  O   TYR A 271      -6.067  13.606 -17.209  1.00 25.06           O  
ATOM   4129  CG  TYR A 271      -4.795  13.378 -21.767  1.00 25.06           C  
ATOM   4130  CD1 TYR A 271      -5.699  12.881 -22.728  1.00 25.06           C  
ATOM   4131  HD1 TYR A 271      -6.538  12.275 -22.421  1.00 25.06           H  
ATOM   4132  CD2 TYR A 271      -3.706  14.174 -22.169  1.00 25.06           C  
ATOM   4133  HD2 TYR A 271      -3.023  14.571 -21.432  1.00 25.06           H  
ATOM   4134  CE1 TYR A 271      -5.513  13.183 -24.091  1.00 25.06           C  
ATOM   4135  HE1 TYR A 271      -6.203  12.820 -24.838  1.00 25.06           H  
ATOM   4136  CE2 TYR A 271      -3.518  14.480 -23.529  1.00 25.06           C  
ATOM   4137  HE2 TYR A 271      -2.689  15.103 -23.831  1.00 25.06           H  
ATOM   4138  OH  TYR A 271      -4.247  14.271 -25.807  1.00 25.06           O  
ATOM   4139  HH  TYR A 271      -3.502  14.861 -25.940  1.00 25.06           H  
ATOM   4140  CZ  TYR A 271      -4.423  13.983 -24.492  1.00 25.06           C  
ATOM   4141  N   VAL A 272      -7.537  12.513 -18.534  1.00 24.74           N  
ATOM   4142  H   VAL A 272      -7.789  12.365 -19.500  1.00 24.74           H  
ATOM   4143  CA  VAL A 272      -8.330  11.766 -17.545  1.00 24.74           C  
ATOM   4144  HA  VAL A 272      -8.439  12.369 -16.644  1.00 24.74           H  
ATOM   4145  C   VAL A 272      -7.640  10.444 -17.181  1.00 24.74           C  
ATOM   4146  CB  VAL A 272      -9.735  11.499 -18.143  1.00 24.74           C  
ATOM   4147  HB  VAL A 272      -9.620  10.966 -19.087  1.00 24.74           H  
ATOM   4148  O   VAL A 272      -7.489   9.572 -18.032  1.00 24.74           O  
ATOM   4149  CG1 VAL A 272     -10.635  10.652 -17.233  1.00 24.74           C  
ATOM   4150 HG11 VAL A 272     -10.204   9.661 -17.094  1.00 24.74           H  
ATOM   4151 HG12 VAL A 272     -11.615  10.531 -17.694  1.00 24.74           H  
ATOM   4152 HG13 VAL A 272     -10.749  11.137 -16.264  1.00 24.74           H  
ATOM   4153  CG2 VAL A 272     -10.474  12.814 -18.435  1.00 24.74           C  
ATOM   4154 HG21 VAL A 272     -11.461  12.603 -18.846  1.00 24.74           H  
ATOM   4155 HG22 VAL A 272     -10.583  13.395 -17.519  1.00 24.74           H  
ATOM   4156 HG23 VAL A 272      -9.927  13.409 -19.166  1.00 24.74           H  
ATOM   4157  N   ALA A 273      -7.272  10.261 -15.909  1.00 24.47           N  
ATOM   4158  H   ALA A 273      -7.378  11.027 -15.260  1.00 24.47           H  
ATOM   4159  CA  ALA A 273      -6.806   8.976 -15.387  1.00 24.47           C  
ATOM   4160  HA  ALA A 273      -6.243   8.460 -16.165  1.00 24.47           H  
ATOM   4161  C   ALA A 273      -8.003   8.094 -14.995  1.00 24.47           C  
ATOM   4162  CB  ALA A 273      -5.845   9.217 -14.214  1.00 24.47           C  
ATOM   4163  HB1 ALA A 273      -4.997   9.813 -14.551  1.00 24.47           H  
ATOM   4164  HB2 ALA A 273      -6.360   9.740 -13.408  1.00 24.47           H  
ATOM   4165  HB3 ALA A 273      -5.478   8.260 -13.843  1.00 24.47           H  
ATOM   4166  O   ALA A 273      -8.727   8.392 -14.039  1.00 24.47           O  
ATOM   4167  N   VAL A 274      -8.205   6.996 -15.725  1.00 25.32           N  
ATOM   4168  H   VAL A 274      -7.576   6.809 -16.494  1.00 25.32           H  
ATOM   4169  CA  VAL A 274      -9.130   5.930 -15.324  1.00 25.32           C  
ATOM   4170  HA  VAL A 274     -10.055   6.381 -14.964  1.00 25.32           H  
ATOM   4171  C   VAL A 274      -8.470   5.180 -14.172  1.00 25.32           C  
ATOM   4172  CB  VAL A 274      -9.488   5.000 -16.499  1.00 25.32           C  
ATOM   4173  HB  VAL A 274      -8.582   4.537 -16.891  1.00 25.32           H  
ATOM   4174  O   VAL A 274      -7.470   4.497 -14.348  1.00 25.32           O  
ATOM   4175  CG1 VAL A 274     -10.464   3.898 -16.061  1.00 25.32           C  
ATOM   4176 HG11 VAL A 274      -9.996   3.257 -15.314  1.00 25.32           H  
ATOM   4177 HG12 VAL A 274     -10.721   3.274 -16.917  1.00 25.32           H  
ATOM   4178 HG13 VAL A 274     -11.373   4.334 -15.646  1.00 25.32           H  
ATOM   4179  CG2 VAL A 274     -10.160   5.794 -17.629  1.00 25.32           C  
ATOM   4180 HG21 VAL A 274     -11.060   6.288 -17.262  1.00 25.32           H  
ATOM   4181 HG22 VAL A 274     -10.426   5.119 -18.443  1.00 25.32           H  
ATOM   4182 HG23 VAL A 274      -9.473   6.543 -18.024  1.00 25.32           H  
ATOM   4183  N   THR A 275      -9.002   5.373 -12.968  1.00 22.92           N  
ATOM   4184  H   THR A 275      -9.840   5.933 -12.903  1.00 22.92           H  
ATOM   4185  CA  THR A 275      -8.547   4.692 -11.755  1.00 22.92           C  
ATOM   4186  HA  THR A 275      -7.560   4.260 -11.918  1.00 22.92           H  
ATOM   4187  C   THR A 275      -9.493   3.544 -11.476  1.00 22.92           C  
ATOM   4188  CB  THR A 275      -8.449   5.644 -10.549  1.00 22.92           C  
ATOM   4189  HB  THR A 275      -8.487   5.067  -9.625  1.00 22.92           H  
ATOM   4190  O   THR A 275     -10.520   3.727 -10.827  1.00 22.92           O  
ATOM   4191  CG2 THR A 275      -7.137   6.423 -10.572  1.00 22.92           C  
ATOM   4192 HG21 THR A 275      -7.053   6.990 -11.499  1.00 22.92           H  
ATOM   4193 HG22 THR A 275      -7.099   7.103  -9.721  1.00 22.92           H  
ATOM   4194 HG23 THR A 275      -6.299   5.729 -10.507  1.00 22.92           H  
ATOM   4195  OG1 THR A 275      -9.466   6.626 -10.531  1.00 22.92           O  
ATOM   4196  HG1 THR A 275      -9.338   7.153 -11.324  1.00 22.92           H  
ATOM   4197  N   ASP A 276      -9.161   2.368 -11.995  1.00 24.52           N  
ATOM   4198  H   ASP A 276      -8.361   2.280 -12.606  1.00 24.52           H  
ATOM   4199  CA  ASP A 276      -9.798   1.136 -11.561  1.00 24.52           C  
ATOM   4200  HA  ASP A 276      -9.975   1.233 -10.490  1.00 24.52           H  
ATOM   4201  C   ASP A 276      -8.810  -0.031 -11.760  1.00 24.52           C  
ATOM   4202  CB  ASP A 276     -11.170   0.989 -12.274  1.00 24.52           C  
ATOM   4203  HB2 ASP A 276     -11.073   0.348 -13.151  1.00 24.52           H  
ATOM   4204  HB3 ASP A 276     -11.487   1.960 -12.653  1.00 24.52           H  
ATOM   4205  O   ASP A 276      -8.350  -0.257 -12.874  1.00 24.52           O  
ATOM   4206  CG  ASP A 276     -12.310   0.491 -11.366  1.00 24.52           C  
ATOM   4207  OD1 ASP A 276     -12.125   0.395 -10.131  1.00 24.52           O  
ATOM   4208  OD2 ASP A 276     -13.389   0.159 -11.918  1.00 24.52           O  
ATOM   4209  N   TRP A 277      -8.528  -0.745 -10.661  1.00 29.16           N  
ATOM   4210  H   TRP A 277      -9.038  -0.463  -9.836  1.00 29.16           H  
ATOM   4211  CA  TRP A 277      -7.822  -2.040 -10.549  1.00 29.16           C  
ATOM   4212  HA  TRP A 277      -7.933  -2.357  -9.512  1.00 29.16           H  
ATOM   4213  C   TRP A 277      -6.302  -2.057 -10.819  1.00 29.16           C  
ATOM   4214  CB  TRP A 277      -8.574  -3.108 -11.369  1.00 29.16           C  
ATOM   4215  HB2 TRP A 277      -8.300  -3.004 -12.419  1.00 29.16           H  
ATOM   4216  HB3 TRP A 277      -8.243  -4.095 -11.046  1.00 29.16           H  
ATOM   4217  O   TRP A 277      -5.892  -2.152 -11.960  1.00 29.16           O  
ATOM   4218  CG  TRP A 277     -10.072  -3.040 -11.281  1.00 29.16           C  
ATOM   4219  CD1 TRP A 277     -10.852  -2.288 -12.083  1.00 29.16           C  
ATOM   4220  HD1 TRP A 277     -10.475  -1.687 -12.898  1.00 29.16           H  
ATOM   4221  CD2 TRP A 277     -10.993  -3.720 -10.381  1.00 29.16           C  
ATOM   4222  CE2 TRP A 277     -12.309  -3.220 -10.616  1.00 29.16           C  
ATOM   4223  CE3 TRP A 277     -10.860  -4.727  -9.404  1.00 29.16           C  
ATOM   4224  HE3 TRP A 277      -9.879  -5.137  -9.215  1.00 29.16           H  
ATOM   4225  NE1 TRP A 277     -12.159  -2.340 -11.655  1.00 29.16           N  
ATOM   4226  HE1 TRP A 277     -12.845  -1.653 -11.933  1.00 29.16           H  
ATOM   4227  CH2 TRP A 277     -13.262  -4.664  -8.936  1.00 29.16           C  
ATOM   4228  HH2 TRP A 277     -14.114  -5.031  -8.382  1.00 29.16           H  
ATOM   4229  CZ2 TRP A 277     -13.427  -3.649  -9.892  1.00 29.16           C  
ATOM   4230  HZ2 TRP A 277     -14.396  -3.219 -10.102  1.00 29.16           H  
ATOM   4231  CZ3 TRP A 277     -11.984  -5.207  -8.703  1.00 29.16           C  
ATOM   4232  HZ3 TRP A 277     -11.854  -5.990  -7.971  1.00 29.16           H  
ATOM   4233  N   ASP A 278      -5.499  -2.030  -9.743  1.00 33.23           N  
ATOM   4234  H   ASP A 278      -5.967  -1.928  -8.853  1.00 33.23           H  
ATOM   4235  CA  ASP A 278      -4.104  -2.517  -9.583  1.00 33.23           C  
ATOM   4236  HA  ASP A 278      -3.740  -2.030  -8.679  1.00 33.23           H  
ATOM   4237  C   ASP A 278      -2.988  -2.144 -10.595  1.00 33.23           C  
ATOM   4238  CB  ASP A 278      -4.136  -4.024  -9.237  1.00 33.23           C  
ATOM   4239  HB2 ASP A 278      -3.115  -4.402  -9.185  1.00 33.23           H  
ATOM   4240  HB3 ASP A 278      -4.653  -4.562 -10.032  1.00 33.23           H  
ATOM   4241  O   ASP A 278      -1.825  -2.338 -10.262  1.00 33.23           O  
ATOM   4242  CG  ASP A 278      -4.810  -4.318  -7.882  1.00 33.23           C  
ATOM   4243  OD1 ASP A 278      -4.746  -3.455  -6.969  1.00 33.23           O  
ATOM   4244  OD2 ASP A 278      -5.438  -5.394  -7.739  1.00 33.23           O  
ATOM   4245  N   ASP A 279      -3.288  -1.508 -11.726  1.00 36.53           N  
ATOM   4246  H   ASP A 279      -4.268  -1.441 -11.961  1.00 36.53           H  
ATOM   4247  CA  ASP A 279      -2.362  -1.137 -12.801  1.00 36.53           C  
ATOM   4248  HA  ASP A 279      -1.326  -1.203 -12.470  1.00 36.53           H  
ATOM   4249  C   ASP A 279      -2.679   0.298 -13.275  1.00 36.53           C  
ATOM   4250  CB  ASP A 279      -2.578  -2.091 -13.982  1.00 36.53           C  
ATOM   4251  HB2 ASP A 279      -3.650  -2.117 -14.179  1.00 36.53           H  
ATOM   4252  HB3 ASP A 279      -2.078  -1.670 -14.855  1.00 36.53           H  
ATOM   4253  O   ASP A 279      -3.824   0.619 -13.620  1.00 36.53           O  
ATOM   4254  CG  ASP A 279      -2.083  -3.529 -13.815  1.00 36.53           C  
ATOM   4255  OD1 ASP A 279      -0.914  -3.706 -13.419  1.00 36.53           O  
ATOM   4256  OD2 ASP A 279      -2.820  -4.437 -14.271  1.00 36.53           O  
ATOM   4257  N   VAL A 280      -1.691   1.202 -13.312  1.00 36.75           N  
ATOM   4258  H   VAL A 280      -0.757   0.897 -13.079  1.00 36.75           H  
ATOM   4259  CA  VAL A 280      -1.914   2.570 -13.821  1.00 36.75           C  
ATOM   4260  HA  VAL A 280      -2.956   2.833 -13.639  1.00 36.75           H  
ATOM   4261  C   VAL A 280      -1.693   2.594 -15.331  1.00 36.75           C  
ATOM   4262  CB  VAL A 280      -1.070   3.645 -13.108  1.00 36.75           C  
ATOM   4263  HB  VAL A 280      -0.022   3.556 -13.395  1.00 36.75           H  
ATOM   4264  O   VAL A 280      -0.559   2.646 -15.797  1.00 36.75           O  
ATOM   4265  CG1 VAL A 280      -1.590   5.045 -13.482  1.00 36.75           C  
ATOM   4266 HG11 VAL A 280      -2.584   5.194 -13.061  1.00 36.75           H  
ATOM   4267 HG12 VAL A 280      -0.915   5.805 -13.089  1.00 36.75           H  
ATOM   4268 HG13 VAL A 280      -1.667   5.151 -14.564  1.00 36.75           H  
ATOM   4269  CG2 VAL A 280      -1.158   3.551 -11.580  1.00 36.75           C  
ATOM   4270 HG21 VAL A 280      -0.605   4.372 -11.123  1.00 36.75           H  
ATOM   4271 HG22 VAL A 280      -0.706   2.615 -11.251  1.00 36.75           H  
ATOM   4272 HG23 VAL A 280      -2.200   3.573 -11.260  1.00 36.75           H  
ATOM   4273  N   TYR A 281      -2.773   2.612 -16.112  1.00 37.50           N  
ATOM   4274  H   TYR A 281      -3.679   2.472 -15.689  1.00 37.50           H  
ATOM   4275  CA  TYR A 281      -2.671   2.770 -17.562  1.00 37.50           C  
ATOM   4276  HA  TYR A 281      -1.713   2.350 -17.865  1.00 37.50           H  
ATOM   4277  C   TYR A 281      -2.696   4.245 -17.978  1.00 37.50           C  
ATOM   4278  CB  TYR A 281      -3.728   1.949 -18.303  1.00 37.50           C  
ATOM   4279  HB2 TYR A 281      -4.720   2.219 -17.943  1.00 37.50           H  
ATOM   4280  HB3 TYR A 281      -3.666   2.211 -19.359  1.00 37.50           H  
ATOM   4281  O   TYR A 281      -3.629   4.982 -17.653  1.00 37.50           O  
ATOM   4282  CG  TYR A 281      -3.531   0.452 -18.190  1.00 37.50           C  
ATOM   4283  CD1 TYR A 281      -2.783  -0.242 -19.164  1.00 37.50           C  
ATOM   4284  HD1 TYR A 281      -2.345   0.291 -19.995  1.00 37.50           H  
ATOM   4285  CD2 TYR A 281      -4.088  -0.249 -17.104  1.00 37.50           C  
ATOM   4286  HD2 TYR A 281      -4.657   0.267 -16.345  1.00 37.50           H  
ATOM   4287  CE1 TYR A 281      -2.571  -1.629 -19.035  1.00 37.50           C  
ATOM   4288  HE1 TYR A 281      -1.976  -2.169 -19.756  1.00 37.50           H  
ATOM   4289  CE2 TYR A 281      -3.885  -1.635 -16.984  1.00 37.50           C  
ATOM   4290  HE2 TYR A 281      -4.324  -2.178 -16.160  1.00 37.50           H  
ATOM   4291  OH  TYR A 281      -2.816  -3.640 -17.743  1.00 37.50           O  
ATOM   4292  HH  TYR A 281      -3.049  -3.934 -16.859  1.00 37.50           H  
ATOM   4293  CZ  TYR A 281      -3.093  -2.322 -17.922  1.00 37.50           C  
ATOM   4294  N   VAL A 282      -1.700   4.668 -18.757  1.00 40.09           N  
ATOM   4295  H   VAL A 282      -0.958   4.014 -18.963  1.00 40.09           H  
ATOM   4296  CA  VAL A 282      -1.702   5.958 -19.455  1.00 40.09           C  
ATOM   4297  HA  VAL A 282      -2.377   6.634 -18.929  1.00 40.09           H  
ATOM   4298  C   VAL A 282      -2.203   5.736 -20.879  1.00 40.09           C  
ATOM   4299  CB  VAL A 282      -0.321   6.631 -19.431  1.00 40.09           C  
ATOM   4300  HB  VAL A 282       0.443   5.927 -19.762  1.00 40.09           H  
ATOM   4301  O   VAL A 282      -1.544   5.030 -21.649  1.00 40.09           O  
ATOM   4302  CG1 VAL A 282      -0.254   7.898 -20.294  1.00 40.09           C  
ATOM   4303 HG11 VAL A 282       0.709   8.390 -20.157  1.00 40.09           H  
ATOM   4304 HG12 VAL A 282      -1.055   8.587 -20.027  1.00 40.09           H  
ATOM   4305 HG13 VAL A 282      -0.347   7.637 -21.348  1.00 40.09           H  
ATOM   4306  CG2 VAL A 282      -0.022   7.072 -18.001  1.00 40.09           C  
ATOM   4307 HG21 VAL A 282      -0.689   7.883 -17.707  1.00 40.09           H  
ATOM   4308 HG22 VAL A 282      -0.188   6.234 -17.323  1.00 40.09           H  
ATOM   4309 HG23 VAL A 282       1.012   7.410 -17.933  1.00 40.09           H  
ATOM   4310  N   PRO A 283      -3.358   6.305 -21.260  1.00 38.82           N  
ATOM   4311  CA  PRO A 283      -3.759   6.331 -22.654  1.00 38.82           C  
ATOM   4312  HA  PRO A 283      -3.722   5.321 -23.062  1.00 38.82           H  
ATOM   4313  C   PRO A 283      -2.818   7.254 -23.439  1.00 38.82           C  
ATOM   4314  CB  PRO A 283      -5.208   6.818 -22.654  1.00 38.82           C  
ATOM   4315  HB2 PRO A 283      -5.439   7.404 -23.544  1.00 38.82           H  
ATOM   4316  HB3 PRO A 283      -5.879   5.963 -22.569  1.00 38.82           H  
ATOM   4317  O   PRO A 283      -2.540   8.375 -23.016  1.00 38.82           O  
ATOM   4318  CG  PRO A 283      -5.305   7.676 -21.395  1.00 38.82           C  
ATOM   4319  HG2 PRO A 283      -6.317   7.685 -20.988  1.00 38.82           H  
ATOM   4320  HG3 PRO A 283      -4.977   8.691 -21.618  1.00 38.82           H  
ATOM   4321  CD  PRO A 283      -4.317   7.024 -20.432  1.00 38.82           C  
ATOM   4322  HD2 PRO A 283      -3.836   7.798 -19.835  1.00 38.82           H  
ATOM   4323  HD3 PRO A 283      -4.839   6.316 -19.787  1.00 38.82           H  
ATOM   4324  N   PHE A 284      -2.345   6.807 -24.595  1.00 44.29           N  
ATOM   4325  H   PHE A 284      -2.603   5.875 -24.890  1.00 44.29           H  
ATOM   4326  CA  PHE A 284      -1.563   7.613 -25.529  1.00 44.29           C  
ATOM   4327  HA  PHE A 284      -1.745   8.666 -25.315  1.00 44.29           H  
ATOM   4328  C   PHE A 284      -2.033   7.348 -26.956  1.00 44.29           C  
ATOM   4329  CB  PHE A 284      -0.057   7.361 -25.350  1.00 44.29           C  
ATOM   4330  HB2 PHE A 284       0.203   7.532 -24.305  1.00 44.29           H  
ATOM   4331  HB3 PHE A 284       0.483   8.105 -25.935  1.00 44.29           H  
ATOM   4332  O   PHE A 284      -2.443   6.241 -27.295  1.00 44.29           O  
ATOM   4333  CG  PHE A 284       0.430   5.980 -25.753  1.00 44.29           C  
ATOM   4334  CD1 PHE A 284       0.240   4.885 -24.891  1.00 44.29           C  
ATOM   4335  HD1 PHE A 284      -0.273   5.026 -23.950  1.00 44.29           H  
ATOM   4336  CD2 PHE A 284       1.074   5.785 -26.989  1.00 44.29           C  
ATOM   4337  HD2 PHE A 284       1.210   6.614 -27.667  1.00 44.29           H  
ATOM   4338  CE1 PHE A 284       0.705   3.608 -25.255  1.00 44.29           C  
ATOM   4339  HE1 PHE A 284       0.544   2.759 -24.607  1.00 44.29           H  
ATOM   4340  CE2 PHE A 284       1.551   4.509 -27.341  1.00 44.29           C  
ATOM   4341  HE2 PHE A 284       2.042   4.352 -28.291  1.00 44.29           H  
ATOM   4342  CZ  PHE A 284       1.386   3.425 -26.466  1.00 44.29           C  
ATOM   4343  HZ  PHE A 284       1.756   2.447 -26.739  1.00 44.29           H  
ATOM   4344  N   TRP A 285      -2.004   8.367 -27.806  1.00 42.80           N  
ATOM   4345  H   TRP A 285      -1.608   9.247 -27.508  1.00 42.80           H  
ATOM   4346  CA  TRP A 285      -2.336   8.208 -29.219  1.00 42.80           C  
ATOM   4347  HA  TRP A 285      -3.051   7.393 -29.333  1.00 42.80           H  
ATOM   4348  C   TRP A 285      -1.082   7.844 -30.013  1.00 42.80           C  
ATOM   4349  CB  TRP A 285      -3.013   9.474 -29.747  1.00 42.80           C  
ATOM   4350  HB2 TRP A 285      -2.418  10.345 -29.471  1.00 42.80           H  
ATOM   4351  HB3 TRP A 285      -3.030   9.425 -30.835  1.00 42.80           H  
ATOM   4352  O   TRP A 285      -0.048   8.494 -29.876  1.00 42.80           O  
ATOM   4353  CG  TRP A 285      -4.423   9.667 -29.281  1.00 42.80           C  
ATOM   4354  CD1 TRP A 285      -4.808  10.243 -28.119  1.00 42.80           C  
ATOM   4355  HD1 TRP A 285      -4.135  10.645 -27.376  1.00 42.80           H  
ATOM   4356  CD2 TRP A 285      -5.657   9.300 -29.972  1.00 42.80           C  
ATOM   4357  CE2 TRP A 285      -6.763   9.708 -29.167  1.00 42.80           C  
ATOM   4358  CE3 TRP A 285      -5.951   8.678 -31.204  1.00 42.80           C  
ATOM   4359  HE3 TRP A 285      -5.138   8.350 -31.834  1.00 42.80           H  
ATOM   4360  NE1 TRP A 285      -6.187  10.272 -28.049  1.00 42.80           N  
ATOM   4361  HE1 TRP A 285      -6.691  10.699 -27.286  1.00 42.80           H  
ATOM   4362  CH2 TRP A 285      -8.352   8.904 -30.804  1.00 42.80           C  
ATOM   4363  HH2 TRP A 285      -9.370   8.758 -31.136  1.00 42.80           H  
ATOM   4364  CZ2 TRP A 285      -8.094   9.516 -29.566  1.00 42.80           C  
ATOM   4365  HZ2 TRP A 285      -8.905   9.850 -28.936  1.00 42.80           H  
ATOM   4366  CZ3 TRP A 285      -7.284   8.487 -31.618  1.00 42.80           C  
ATOM   4367  HZ3 TRP A 285      -7.492   8.017 -32.568  1.00 42.80           H  
ATOM   4368  N   MET A 286      -1.180   6.834 -30.875  1.00 37.19           N  
ATOM   4369  H   MET A 286      -2.037   6.301 -30.889  1.00 37.19           H  
ATOM   4370  CA  MET A 286      -0.117   6.430 -31.795  1.00 37.19           C  
ATOM   4371  HA  MET A 286       0.572   7.263 -31.939  1.00 37.19           H  
ATOM   4372  C   MET A 286      -0.720   6.053 -33.150  1.00 37.19           C  
ATOM   4373  CB  MET A 286       0.663   5.263 -31.175  1.00 37.19           C  
ATOM   4374  HB2 MET A 286      -0.003   4.411 -31.039  1.00 37.19           H  
ATOM   4375  HB3 MET A 286       1.035   5.571 -30.198  1.00 37.19           H  
ATOM   4376  O   MET A 286      -1.628   5.231 -33.212  1.00 37.19           O  
ATOM   4377  CG  MET A 286       1.849   4.834 -32.042  1.00 37.19           C  
ATOM   4378  HG2 MET A 286       2.491   5.693 -32.238  1.00 37.19           H  
ATOM   4379  HG3 MET A 286       1.468   4.465 -32.995  1.00 37.19           H  
ATOM   4380  SD  MET A 286       2.840   3.517 -31.299  1.00 37.19           S  
ATOM   4381  CE  MET A 286       3.946   4.508 -30.259  1.00 37.19           C  
ATOM   4382  HE1 MET A 286       3.386   5.291 -29.749  1.00 37.19           H  
ATOM   4383  HE2 MET A 286       4.711   4.970 -30.883  1.00 37.19           H  
ATOM   4384  HE3 MET A 286       4.416   3.862 -29.518  1.00 37.19           H  
ATOM   4385  N   ASN A 287      -0.229   6.640 -34.251  1.00 35.76           N  
ATOM   4386  H   ASN A 287       0.541   7.284 -34.146  1.00 35.76           H  
ATOM   4387  CA  ASN A 287      -0.703   6.354 -35.618  1.00 35.76           C  
ATOM   4388  HA  ASN A 287      -0.350   7.158 -36.264  1.00 35.76           H  
ATOM   4389  C   ASN A 287      -2.242   6.367 -35.748  1.00 35.76           C  
ATOM   4390  CB  ASN A 287      -0.067   5.041 -36.118  1.00 35.76           C  
ATOM   4391  HB2 ASN A 287      -0.499   4.769 -37.081  1.00 35.76           H  
ATOM   4392  HB3 ASN A 287      -0.285   4.239 -35.412  1.00 35.76           H  
ATOM   4393  O   ASN A 287      -2.847   5.418 -36.247  1.00 35.76           O  
ATOM   4394  CG  ASN A 287       1.428   5.154 -36.324  1.00 35.76           C  
ATOM   4395  ND2 ASN A 287       2.162   4.085 -36.128  1.00 35.76           N  
ATOM   4396 HD21 ASN A 287       3.160   4.214 -36.207  1.00 35.76           H  
ATOM   4397 HD22 ASN A 287       1.751   3.237 -35.765  1.00 35.76           H  
ATOM   4398  OD1 ASN A 287       1.953   6.193 -36.676  1.00 35.76           O  
ATOM   4399  N   ASN A 288      -2.882   7.432 -35.252  1.00 33.61           N  
ATOM   4400  H   ASN A 288      -2.319   8.182 -34.876  1.00 33.61           H  
ATOM   4401  CA  ASN A 288      -4.340   7.584 -35.153  1.00 33.61           C  
ATOM   4402  HA  ASN A 288      -4.523   8.531 -34.645  1.00 33.61           H  
ATOM   4403  C   ASN A 288      -5.063   6.541 -34.285  1.00 33.61           C  
ATOM   4404  CB  ASN A 288      -4.970   7.702 -36.559  1.00 33.61           C  
ATOM   4405  HB2 ASN A 288      -6.052   7.782 -36.462  1.00 33.61           H  
ATOM   4406  HB3 ASN A 288      -4.755   6.805 -37.141  1.00 33.61           H  
ATOM   4407  O   ASN A 288      -6.282   6.572 -34.240  1.00 33.61           O  
ATOM   4408  CG  ASN A 288      -4.516   8.926 -37.320  1.00 33.61           C  
ATOM   4409  ND2 ASN A 288      -4.563   8.890 -38.631  1.00 33.61           N  
ATOM   4410 HD21 ASN A 288      -4.252   9.729 -39.099  1.00 33.61           H  
ATOM   4411 HD22 ASN A 288      -4.866   8.053 -39.109  1.00 33.61           H  
ATOM   4412  OD1 ASN A 288      -4.129   9.936 -36.766  1.00 33.61           O  
ATOM   4413  N   SER A 289      -4.370   5.650 -33.579  1.00 34.98           N  
ATOM   4414  H   SER A 289      -3.361   5.674 -33.615  1.00 34.98           H  
ATOM   4415  CA  SER A 289      -4.966   4.656 -32.680  1.00 34.98           C  
ATOM   4416  HA  SER A 289      -6.034   4.572 -32.879  1.00 34.98           H  
ATOM   4417  C   SER A 289      -4.784   5.072 -31.222  1.00 34.98           C  
ATOM   4418  CB  SER A 289      -4.346   3.277 -32.926  1.00 34.98           C  
ATOM   4419  HB2 SER A 289      -3.287   3.295 -32.671  1.00 34.98           H  
ATOM   4420  HB3 SER A 289      -4.846   2.537 -32.301  1.00 34.98           H  
ATOM   4421  O   SER A 289      -3.731   5.585 -30.850  1.00 34.98           O  
ATOM   4422  OG  SER A 289      -4.502   2.924 -34.289  1.00 34.98           O  
ATOM   4423  HG  SER A 289      -4.008   3.565 -34.804  1.00 34.98           H  
ATOM   4424  N   LEU A 290      -5.797   4.841 -30.387  1.00 37.73           N  
ATOM   4425  H   LEU A 290      -6.643   4.424 -30.746  1.00 37.73           H  
ATOM   4426  CA  LEU A 290      -5.672   5.002 -28.940  1.00 37.73           C  
ATOM   4427  HA  LEU A 290      -5.023   5.855 -28.739  1.00 37.73           H  
ATOM   4428  C   LEU A 290      -5.022   3.743 -28.351  1.00 37.73           C  
ATOM   4429  CB  LEU A 290      -7.056   5.293 -28.337  1.00 37.73           C  
ATOM   4430  HB2 LEU A 290      -7.697   4.430 -28.512  1.00 37.73           H  
ATOM   4431  HB3 LEU A 290      -7.493   6.148 -28.853  1.00 37.73           H  
ATOM   4432  O   LEU A 290      -5.588   2.649 -28.428  1.00 37.73           O  
ATOM   4433  CG  LEU A 290      -7.021   5.589 -26.825  1.00 37.73           C  
ATOM   4434  HG  LEU A 290      -6.514   4.781 -26.298  1.00 37.73           H  
ATOM   4435  CD1 LEU A 290      -6.314   6.910 -26.525  1.00 37.73           C  
ATOM   4436 HD11 LEU A 290      -6.447   7.168 -25.475  1.00 37.73           H  
ATOM   4437 HD12 LEU A 290      -5.246   6.819 -26.725  1.00 37.73           H  
ATOM   4438 HD13 LEU A 290      -6.732   7.706 -27.142  1.00 37.73           H  
ATOM   4439  CD2 LEU A 290      -8.452   5.681 -26.291  1.00 37.73           C  
ATOM   4440 HD21 LEU A 290      -8.978   4.746 -26.486  1.00 37.73           H  
ATOM   4441 HD22 LEU A 290      -8.427   5.850 -25.214  1.00 37.73           H  
ATOM   4442 HD23 LEU A 290      -8.977   6.504 -26.775  1.00 37.73           H  
ATOM   4443  N   CYS A 291      -3.845   3.913 -27.766  1.00 40.86           N  
ATOM   4444  H   CYS A 291      -3.450   4.843 -27.750  1.00 40.86           H  
ATOM   4445  CA  CYS A 291      -3.058   2.888 -27.096  1.00 40.86           C  
ATOM   4446  HA  CYS A 291      -3.475   1.905 -27.314  1.00 40.86           H  
ATOM   4447  C   CYS A 291      -3.104   3.095 -25.577  1.00 40.86           C  
ATOM   4448  CB  CYS A 291      -1.623   2.944 -27.636  1.00 40.86           C  
ATOM   4449  HB2 CYS A 291      -1.003   2.217 -27.113  1.00 40.86           H  
ATOM   4450  HB3 CYS A 291      -1.215   3.939 -27.456  1.00 40.86           H  
ATOM   4451  O   CYS A 291      -3.308   4.207 -25.099  1.00 40.86           O  
ATOM   4452  SG  CYS A 291      -1.583   2.598 -29.419  1.00 40.86           S  
ATOM   4453  HG  CYS A 291      -2.002   1.331 -29.356  1.00 40.86           H  
ATOM   4454  N   TRP A 292      -2.906   2.022 -24.814  1.00 45.15           N  
ATOM   4455  H   TRP A 292      -2.694   1.137 -25.252  1.00 45.15           H  
ATOM   4456  CA  TRP A 292      -2.864   2.052 -23.351  1.00 45.15           C  
ATOM   4457  HA  TRP A 292      -2.950   3.078 -22.992  1.00 45.15           H  
ATOM   4458  C   TRP A 292      -1.515   1.503 -22.896  1.00 45.15           C  
ATOM   4459  CB  TRP A 292      -4.039   1.250 -22.773  1.00 45.15           C  
ATOM   4460  HB2 TRP A 292      -3.954   1.249 -21.686  1.00 45.15           H  
ATOM   4461  HB3 TRP A 292      -3.962   0.215 -23.106  1.00 45.15           H  
ATOM   4462  O   TRP A 292      -1.129   0.408 -23.302  1.00 45.15           O  
ATOM   4463  CG  TRP A 292      -5.399   1.769 -23.134  1.00 45.15           C  
ATOM   4464  CD1 TRP A 292      -6.041   1.543 -24.304  1.00 45.15           C  
ATOM   4465  HD1 TRP A 292      -5.645   0.951 -25.115  1.00 45.15           H  
ATOM   4466  CD2 TRP A 292      -6.291   2.620 -22.349  1.00 45.15           C  
ATOM   4467  CE2 TRP A 292      -7.456   2.887 -23.127  1.00 45.15           C  
ATOM   4468  CE3 TRP A 292      -6.234   3.204 -21.065  1.00 45.15           C  
ATOM   4469  HE3 TRP A 292      -5.364   3.036 -20.447  1.00 45.15           H  
ATOM   4470  NE1 TRP A 292      -7.247   2.214 -24.311  1.00 45.15           N  
ATOM   4471  HE1 TRP A 292      -7.863   2.232 -25.111  1.00 45.15           H  
ATOM   4472  CH2 TRP A 292      -8.421   4.244 -21.369  1.00 45.15           C  
ATOM   4473  HH2 TRP A 292      -9.219   4.867 -20.991  1.00 45.15           H  
ATOM   4474  CZ2 TRP A 292      -8.503   3.695 -22.661  1.00 45.15           C  
ATOM   4475  HZ2 TRP A 292      -9.351   3.903 -23.296  1.00 45.15           H  
ATOM   4476  CZ3 TRP A 292      -7.288   3.997 -20.575  1.00 45.15           C  
ATOM   4477  HZ3 TRP A 292      -7.219   4.424 -19.585  1.00 45.15           H  
ATOM   4478  N   LEU A 293      -0.792   2.275 -22.090  1.00 45.63           N  
ATOM   4479  H   LEU A 293      -1.151   3.185 -21.839  1.00 45.63           H  
ATOM   4480  CA  LEU A 293       0.534   1.934 -21.582  1.00 45.63           C  
ATOM   4481  HA  LEU A 293       0.926   1.060 -22.101  1.00 45.63           H  
ATOM   4482  C   LEU A 293       0.418   1.631 -20.089  1.00 45.63           C  
ATOM   4483  CB  LEU A 293       1.450   3.149 -21.823  1.00 45.63           C  
ATOM   4484  HB2 LEU A 293       1.316   3.855 -21.003  1.00 45.63           H  
ATOM   4485  HB3 LEU A 293       1.144   3.689 -22.719  1.00 45.63           H  
ATOM   4486  O   LEU A 293       0.016   2.522 -19.346  1.00 45.63           O  
ATOM   4487  CG  LEU A 293       2.938   2.827 -21.956  1.00 45.63           C  
ATOM   4488  HG  LEU A 293       3.219   2.164 -21.138  1.00 45.63           H  
ATOM   4489  CD1 LEU A 293       3.315   2.173 -23.285  1.00 45.63           C  
ATOM   4490 HD11 LEU A 293       3.108   2.849 -24.115  1.00 45.63           H  
ATOM   4491 HD12 LEU A 293       4.379   1.937 -23.279  1.00 45.63           H  
ATOM   4492 HD13 LEU A 293       2.758   1.245 -23.417  1.00 45.63           H  
ATOM   4493  CD2 LEU A 293       3.691   4.158 -21.890  1.00 45.63           C  
ATOM   4494 HD21 LEU A 293       3.342   4.816 -22.686  1.00 45.63           H  
ATOM   4495 HD22 LEU A 293       4.761   4.004 -22.030  1.00 45.63           H  
ATOM   4496 HD23 LEU A 293       3.509   4.652 -20.936  1.00 45.63           H  
ATOM   4497  N   ASN A 294       0.751   0.423 -19.634  1.00 46.28           N  
ATOM   4498  H   ASN A 294       1.110  -0.277 -20.267  1.00 46.28           H  
ATOM   4499  CA  ASN A 294       0.882   0.188 -18.194  1.00 46.28           C  
ATOM   4500  HA  ASN A 294       0.017   0.607 -17.679  1.00 46.28           H  
ATOM   4501  C   ASN A 294       2.135   0.932 -17.707  1.00 46.28           C  
ATOM   4502  CB  ASN A 294       0.920  -1.325 -17.890  1.00 46.28           C  
ATOM   4503  HB2 ASN A 294       0.072  -1.818 -18.365  1.00 46.28           H  
ATOM   4504  HB3 ASN A 294       1.843  -1.761 -18.272  1.00 46.28           H  
ATOM   4505  O   ASN A 294       3.237   0.598 -18.138  1.00 46.28           O  
ATOM   4506  CG  ASN A 294       0.850  -1.600 -16.392  1.00 46.28           C  
ATOM   4507  ND2 ASN A 294       0.400  -2.762 -15.982  1.00 46.28           N  
ATOM   4508 HD21 ASN A 294       0.294  -2.900 -14.987  1.00 46.28           H  
ATOM   4509 HD22 ASN A 294       0.066  -3.474 -16.617  1.00 46.28           H  
ATOM   4510  OD1 ASN A 294       1.180  -0.745 -15.591  1.00 46.28           O  
ATOM   4511  N   LEU A 295       1.976   1.948 -16.854  1.00 47.30           N  
ATOM   4512  H   LEU A 295       1.048   2.130 -16.499  1.00 47.30           H  
ATOM   4513  CA  LEU A 295       3.085   2.751 -16.325  1.00 47.30           C  
ATOM   4514  HA  LEU A 295       3.628   3.194 -17.159  1.00 47.30           H  
ATOM   4515  C   LEU A 295       4.103   1.917 -15.549  1.00 47.30           C  
ATOM   4516  CB  LEU A 295       2.543   3.852 -15.400  1.00 47.30           C  
ATOM   4517  HB2 LEU A 295       3.298   4.093 -14.651  1.00 47.30           H  
ATOM   4518  HB3 LEU A 295       1.682   3.461 -14.858  1.00 47.30           H  
ATOM   4519  O   LEU A 295       5.271   2.299 -15.513  1.00 47.30           O  
ATOM   4520  CG  LEU A 295       2.174   5.149 -16.126  1.00 47.30           C  
ATOM   4521  HG  LEU A 295       1.584   4.917 -17.013  1.00 47.30           H  
ATOM   4522  CD1 LEU A 295       1.361   6.025 -15.175  1.00 47.30           C  
ATOM   4523 HD11 LEU A 295       1.246   7.034 -15.571  1.00 47.30           H  
ATOM   4524 HD12 LEU A 295       0.380   5.562 -15.071  1.00 47.30           H  
ATOM   4525 HD13 LEU A 295       1.851   6.075 -14.203  1.00 47.30           H  
ATOM   4526  CD2 LEU A 295       3.410   5.953 -16.535  1.00 47.30           C  
ATOM   4527 HD21 LEU A 295       3.115   6.878 -17.031  1.00 47.30           H  
ATOM   4528 HD22 LEU A 295       4.017   5.370 -17.227  1.00 47.30           H  
ATOM   4529 HD23 LEU A 295       4.012   6.185 -15.656  1.00 47.30           H  
ATOM   4530  N   ASP A 296       3.690   0.781 -14.987  1.00 44.17           N  
ATOM   4531  H   ASP A 296       2.717   0.514 -15.044  1.00 44.17           H  
ATOM   4532  CA  ASP A 296       4.596  -0.124 -14.278  1.00 44.17           C  
ATOM   4533  HA  ASP A 296       5.209   0.464 -13.596  1.00 44.17           H  
ATOM   4534  C   ASP A 296       5.570  -0.837 -15.238  1.00 44.17           C  
ATOM   4535  CB  ASP A 296       3.776  -1.114 -13.431  1.00 44.17           C  
ATOM   4536  HB2 ASP A 296       3.109  -1.683 -14.079  1.00 44.17           H  
ATOM   4537  HB3 ASP A 296       4.462  -1.819 -12.963  1.00 44.17           H  
ATOM   4538  O   ASP A 296       6.609  -1.336 -14.809  1.00 44.17           O  
ATOM   4539  CG  ASP A 296       2.971  -0.426 -12.315  1.00 44.17           C  
ATOM   4540  OD1 ASP A 296       3.424   0.630 -11.808  1.00 44.17           O  
ATOM   4541  OD2 ASP A 296       1.911  -0.961 -11.933  1.00 44.17           O  
ATOM   4542  N   LEU A 297       5.281  -0.829 -16.547  1.00 41.02           N  
ATOM   4543  H   LEU A 297       4.432  -0.358 -16.826  1.00 41.02           H  
ATOM   4544  CA  LEU A 297       6.096  -1.428 -17.609  1.00 41.02           C  
ATOM   4545  HA  LEU A 297       6.863  -2.055 -17.153  1.00 41.02           H  
ATOM   4546  C   LEU A 297       6.857  -0.389 -18.443  1.00 41.02           C  
ATOM   4547  CB  LEU A 297       5.213  -2.318 -18.507  1.00 41.02           C  
ATOM   4548  HB2 LEU A 297       4.459  -1.688 -18.980  1.00 41.02           H  
ATOM   4549  HB3 LEU A 297       5.831  -2.743 -19.297  1.00 41.02           H  
ATOM   4550  O   LEU A 297       7.304  -0.711 -19.537  1.00 41.02           O  
ATOM   4551  CG  LEU A 297       4.509  -3.482 -17.793  1.00 41.02           C  
ATOM   4552  HG  LEU A 297       3.856  -3.095 -17.010  1.00 41.02           H  
ATOM   4553  CD1 LEU A 297       3.647  -4.242 -18.804  1.00 41.02           C  
ATOM   4554 HD11 LEU A 297       3.096  -5.030 -18.290  1.00 41.02           H  
ATOM   4555 HD12 LEU A 297       2.939  -3.563 -19.280  1.00 41.02           H  
ATOM   4556 HD13 LEU A 297       4.284  -4.691 -19.567  1.00 41.02           H  
ATOM   4557  CD2 LEU A 297       5.505  -4.467 -17.180  1.00 41.02           C  
ATOM   4558 HD21 LEU A 297       6.204  -4.819 -17.939  1.00 41.02           H  
ATOM   4559 HD22 LEU A 297       6.056  -3.983 -16.373  1.00 41.02           H  
ATOM   4560 HD23 LEU A 297       4.969  -5.319 -16.760  1.00 41.02           H  
ATOM   4561  N   VAL A 298       6.985   0.863 -17.988  1.00 42.22           N  
ATOM   4562  H   VAL A 298       6.600   1.085 -17.081  1.00 42.22           H  
ATOM   4563  CA  VAL A 298       7.593   1.946 -18.782  1.00 42.22           C  
ATOM   4564  HA  VAL A 298       7.918   1.551 -19.744  1.00 42.22           H  
ATOM   4565  C   VAL A 298       8.804   2.504 -18.066  1.00 42.22           C  
ATOM   4566  CB  VAL A 298       6.598   3.068 -19.081  1.00 42.22           C  
ATOM   4567  HB  VAL A 298       6.246   3.501 -18.144  1.00 42.22           H  
ATOM   4568  O   VAL A 298       8.702   3.085 -16.990  1.00 42.22           O  
ATOM   4569  CG1 VAL A 298       7.197   4.183 -19.958  1.00 42.22           C  
ATOM   4570 HG11 VAL A 298       7.993   4.694 -19.416  1.00 42.22           H  
ATOM   4571 HG12 VAL A 298       7.604   3.759 -20.876  1.00 42.22           H  
ATOM   4572 HG13 VAL A 298       6.424   4.911 -20.203  1.00 42.22           H  
ATOM   4573  CG2 VAL A 298       5.402   2.499 -19.824  1.00 42.22           C  
ATOM   4574 HG21 VAL A 298       4.582   3.205 -19.693  1.00 42.22           H  
ATOM   4575 HG22 VAL A 298       5.654   2.311 -20.867  1.00 42.22           H  
ATOM   4576 HG23 VAL A 298       5.068   1.556 -19.392  1.00 42.22           H  
ATOM   4577  N   THR A 299       9.964   2.388 -18.702  1.00 38.45           N  
ATOM   4578  H   THR A 299       9.954   1.976 -19.624  1.00 38.45           H  
ATOM   4579  CA  THR A 299      11.185   3.057 -18.253  1.00 38.45           C  
ATOM   4580  HA  THR A 299      11.087   3.313 -17.198  1.00 38.45           H  
ATOM   4581  C   THR A 299      11.360   4.346 -19.051  1.00 38.45           C  
ATOM   4582  CB  THR A 299      12.405   2.138 -18.385  1.00 38.45           C  
ATOM   4583  HB  THR A 299      12.702   2.063 -19.431  1.00 38.45           H  
ATOM   4584  O   THR A 299      11.297   4.329 -20.277  1.00 38.45           O  
ATOM   4585  CG2 THR A 299      13.588   2.646 -17.566  1.00 38.45           C  
ATOM   4586 HG21 THR A 299      13.312   2.716 -16.514  1.00 38.45           H  
ATOM   4587 HG22 THR A 299      14.420   1.950 -17.671  1.00 38.45           H  
ATOM   4588 HG23 THR A 299      13.904   3.624 -17.930  1.00 38.45           H  
ATOM   4589  OG1 THR A 299      12.097   0.850 -17.908  1.00 38.45           O  
ATOM   4590  HG1 THR A 299      11.177   0.674 -18.118  1.00 38.45           H  
ATOM   4591  N   ILE A 300      11.570   5.476 -18.377  1.00 37.23           N  
ATOM   4592  H   ILE A 300      11.632   5.436 -17.370  1.00 37.23           H  
ATOM   4593  CA  ILE A 300      11.794   6.777 -19.024  1.00 37.23           C  
ATOM   4594  HA  ILE A 300      11.592   6.695 -20.092  1.00 37.23           H  
ATOM   4595  C   ILE A 300      13.269   7.147 -18.853  1.00 37.23           C  
ATOM   4596  CB  ILE A 300      10.845   7.864 -18.463  1.00 37.23           C  
ATOM   4597  HB  ILE A 300      11.094   8.034 -17.415  1.00 37.23           H  
ATOM   4598  O   ILE A 300      13.739   7.289 -17.725  1.00 37.23           O  
ATOM   4599  CG1 ILE A 300       9.366   7.414 -18.541  1.00 37.23           C  
ATOM   4600 HG12 ILE A 300       9.245   6.476 -18.001  1.00 37.23           H  
ATOM   4601 HG13 ILE A 300       9.108   7.232 -19.584  1.00 37.23           H  
ATOM   4602  CG2 ILE A 300      11.056   9.182 -19.235  1.00 37.23           C  
ATOM   4603 HG21 ILE A 300      12.098   9.499 -19.187  1.00 37.23           H  
ATOM   4604 HG22 ILE A 300      10.780   9.051 -20.282  1.00 37.23           H  
ATOM   4605 HG23 ILE A 300      10.455   9.983 -18.805  1.00 37.23           H  
ATOM   4606  CD1 ILE A 300       8.359   8.400 -17.934  1.00 37.23           C  
ATOM   4607 HD11 ILE A 300       7.366   7.951 -17.949  1.00 37.23           H  
ATOM   4608 HD12 ILE A 300       8.329   9.326 -18.508  1.00 37.23           H  
ATOM   4609 HD13 ILE A 300       8.633   8.619 -16.902  1.00 37.23           H  
ATOM   4610  N   GLU A 301      13.991   7.334 -19.957  1.00 34.67           N  
ATOM   4611  H   GLU A 301      13.533   7.220 -20.850  1.00 34.67           H  
ATOM   4612  CA  GLU A 301      15.376   7.821 -19.961  1.00 34.67           C  
ATOM   4613  HA  GLU A 301      15.674   8.081 -18.946  1.00 34.67           H  
ATOM   4614  C   GLU A 301      15.457   9.077 -20.841  1.00 34.67           C  
ATOM   4615  CB  GLU A 301      16.329   6.729 -20.456  1.00 34.67           C  
ATOM   4616  HB2 GLU A 301      16.365   6.816 -21.542  1.00 34.67           H  
ATOM   4617  HB3 GLU A 301      15.943   5.756 -20.154  1.00 34.67           H  
ATOM   4618  O   GLU A 301      15.364   9.026 -22.072  1.00 34.67           O  
ATOM   4619  CG  GLU A 301      17.775   6.836 -19.965  1.00 34.67           C  
ATOM   4620  HG2 GLU A 301      18.144   7.837 -20.190  1.00 34.67           H  
ATOM   4621  HG3 GLU A 301      17.787   6.705 -18.883  1.00 34.67           H  
ATOM   4622  CD  GLU A 301      18.698   5.792 -20.629  1.00 34.67           C  
ATOM   4623  OE1 GLU A 301      19.892   5.784 -20.257  1.00 34.67           O  
ATOM   4624  OE2 GLU A 301      18.235   5.054 -21.536  1.00 34.67           O  
ATOM   4625  N   GLY A 302      15.579  10.244 -20.209  1.00 38.43           N  
ATOM   4626  H   GLY A 302      15.580  10.244 -19.199  1.00 38.43           H  
ATOM   4627  CA  GLY A 302      15.538  11.525 -20.915  1.00 38.43           C  
ATOM   4628  HA2 GLY A 302      16.351  11.557 -21.641  1.00 38.43           H  
ATOM   4629  HA3 GLY A 302      15.677  12.338 -20.203  1.00 38.43           H  
ATOM   4630  C   GLY A 302      14.202  11.741 -21.637  1.00 38.43           C  
ATOM   4631  O   GLY A 302      13.149  11.752 -21.007  1.00 38.43           O  
ATOM   4632  N   THR A 303      14.249  11.931 -22.957  1.00 33.72           N  
ATOM   4633  H   THR A 303      15.149  11.903 -23.415  1.00 33.72           H  
ATOM   4634  CA  THR A 303      13.070  12.072 -23.837  1.00 33.72           C  
ATOM   4635  HA  THR A 303      12.238  12.469 -23.256  1.00 33.72           H  
ATOM   4636  C   THR A 303      12.593  10.741 -24.427  1.00 33.72           C  
ATOM   4637  CB  THR A 303      13.367  13.054 -24.982  1.00 33.72           C  
ATOM   4638  HB  THR A 303      12.514  13.103 -25.659  1.00 33.72           H  
ATOM   4639  O   THR A 303      11.735  10.732 -25.310  1.00 33.72           O  
ATOM   4640  CG2 THR A 303      13.651  14.467 -24.473  1.00 33.72           C  
ATOM   4641 HG21 THR A 303      13.791  15.132 -25.325  1.00 33.72           H  
ATOM   4642 HG22 THR A 303      12.805  14.821 -23.884  1.00 33.72           H  
ATOM   4643 HG23 THR A 303      14.553  14.477 -23.861  1.00 33.72           H  
ATOM   4644  OG1 THR A 303      14.509  12.626 -25.696  1.00 33.72           O  
ATOM   4645  HG1 THR A 303      14.250  11.866 -26.221  1.00 33.72           H  
ATOM   4646  N   THR A 304      13.185   9.622 -24.010  1.00 32.83           N  
ATOM   4647  H   THR A 304      13.858   9.668 -23.259  1.00 32.83           H  
ATOM   4648  CA  THR A 304      12.939   8.301 -24.593  1.00 32.83           C  
ATOM   4649  HA  THR A 304      12.374   8.414 -25.517  1.00 32.83           H  
ATOM   4650  C   THR A 304      12.116   7.458 -23.631  1.00 32.83           C  
ATOM   4651  CB  THR A 304      14.253   7.591 -24.952  1.00 32.83           C  
ATOM   4652  HB  THR A 304      14.744   7.242 -24.043  1.00 32.83           H  
ATOM   4653  O   THR A 304      12.438   7.358 -22.446  1.00 32.83           O  
ATOM   4654  CG2 THR A 304      14.024   6.406 -25.889  1.00 32.83           C  
ATOM   4655 HG21 THR A 304      14.985   5.963 -26.150  1.00 32.83           H  
ATOM   4656 HG22 THR A 304      13.425   5.645 -25.389  1.00 32.83           H  
ATOM   4657 HG23 THR A 304      13.516   6.733 -26.796  1.00 32.83           H  
ATOM   4658  OG1 THR A 304      15.119   8.484 -25.622  1.00 32.83           O  
ATOM   4659  HG1 THR A 304      15.855   8.617 -25.020  1.00 32.83           H  
ATOM   4660  N   TYR A 305      11.060   6.841 -24.155  1.00 35.00           N  
ATOM   4661  H   TYR A 305      10.889   6.927 -25.147  1.00 35.00           H  
ATOM   4662  CA  TYR A 305      10.231   5.889 -23.427  1.00 35.00           C  
ATOM   4663  HA  TYR A 305      10.429   5.965 -22.358  1.00 35.00           H  
ATOM   4664  C   TYR A 305      10.607   4.491 -23.897  1.00 35.00           C  
ATOM   4665  CB  TYR A 305       8.739   6.183 -23.649  1.00 35.00           C  
ATOM   4666  HB2 TYR A 305       8.499   6.044 -24.703  1.00 35.00           H  
ATOM   4667  HB3 TYR A 305       8.153   5.460 -23.081  1.00 35.00           H  
ATOM   4668  O   TYR A 305      10.545   4.188 -25.089  1.00 35.00           O  
ATOM   4669  CG  TYR A 305       8.334   7.585 -23.238  1.00 35.00           C  
ATOM   4670  CD1 TYR A 305       7.807   7.825 -21.956  1.00 35.00           C  
ATOM   4671  HD1 TYR A 305       7.626   6.998 -21.285  1.00 35.00           H  
ATOM   4672  CD2 TYR A 305       8.544   8.659 -24.125  1.00 35.00           C  
ATOM   4673  HD2 TYR A 305       8.942   8.475 -25.111  1.00 35.00           H  
ATOM   4674  CE1 TYR A 305       7.529   9.143 -21.545  1.00 35.00           C  
ATOM   4675  HE1 TYR A 305       7.120   9.340 -20.565  1.00 35.00           H  
ATOM   4676  CE2 TYR A 305       8.284   9.979 -23.713  1.00 35.00           C  
ATOM   4677  HE2 TYR A 305       8.470  10.803 -24.386  1.00 35.00           H  
ATOM   4678  OH  TYR A 305       7.477  11.491 -22.027  1.00 35.00           O  
ATOM   4679  HH  TYR A 305       7.561  12.117 -22.751  1.00 35.00           H  
ATOM   4680  CZ  TYR A 305       7.785  10.224 -22.414  1.00 35.00           C  
ATOM   4681  N   TYR A 306      10.985   3.644 -22.955  1.00 35.10           N  
ATOM   4682  H   TYR A 306      11.048   3.971 -22.001  1.00 35.10           H  
ATOM   4683  CA  TYR A 306      11.165   2.224 -23.176  1.00 35.10           C  
ATOM   4684  HA  TYR A 306      11.218   2.012 -24.244  1.00 35.10           H  
ATOM   4685  C   TYR A 306       9.952   1.525 -22.589  1.00 35.10           C  
ATOM   4686  CB  TYR A 306      12.465   1.737 -22.537  1.00 35.10           C  
ATOM   4687  HB2 TYR A 306      12.393   1.859 -21.456  1.00 35.10           H  
ATOM   4688  HB3 TYR A 306      12.573   0.670 -22.733  1.00 35.10           H  
ATOM   4689  O   TYR A 306       9.725   1.589 -21.384  1.00 35.10           O  
ATOM   4690  CG  TYR A 306      13.700   2.456 -23.027  1.00 35.10           C  
ATOM   4691  CD1 TYR A 306      14.425   1.965 -24.131  1.00 35.10           C  
ATOM   4692  HD1 TYR A 306      14.089   1.077 -24.645  1.00 35.10           H  
ATOM   4693  CD2 TYR A 306      14.128   3.617 -22.366  1.00 35.10           C  
ATOM   4694  HD2 TYR A 306      13.576   4.007 -21.523  1.00 35.10           H  
ATOM   4695  CE1 TYR A 306      15.605   2.614 -24.550  1.00 35.10           C  
ATOM   4696  HE1 TYR A 306      16.193   2.224 -25.369  1.00 35.10           H  
ATOM   4697  CE2 TYR A 306      15.307   4.244 -22.782  1.00 35.10           C  
ATOM   4698  HE2 TYR A 306      15.674   5.108 -22.248  1.00 35.10           H  
ATOM   4699  OH  TYR A 306      17.267   4.314 -24.132  1.00 35.10           O  
ATOM   4700  HH  TYR A 306      17.615   4.723 -23.337  1.00 35.10           H  
ATOM   4701  CZ  TYR A 306      16.069   3.742 -23.847  1.00 35.10           C  
ATOM   4702  N   ALA A 307       9.182   0.860 -23.439  1.00 37.65           N  
ATOM   4703  H   ALA A 307       9.396   0.907 -24.425  1.00 37.65           H  
ATOM   4704  CA  ALA A 307       8.298  -0.209 -23.011  1.00 37.65           C  
ATOM   4705  HA  ALA A 307       8.005  -0.084 -21.968  1.00 37.65           H  
ATOM   4706  C   ALA A 307       9.091  -1.517 -23.174  1.00 37.65           C  
ATOM   4707  CB  ALA A 307       7.010  -0.147 -23.839  1.00 37.65           C  
ATOM   4708  HB1 ALA A 307       6.510   0.806 -23.666  1.00 37.65           H  
ATOM   4709  HB2 ALA A 307       6.348  -0.958 -23.533  1.00 37.65           H  
ATOM   4710  HB3 ALA A 307       7.236  -0.251 -24.900  1.00 37.65           H  
ATOM   4711  O   ALA A 307       9.181  -2.021 -24.301  1.00 37.65           O  
ATOM   4712  N   PRO A 308       9.776  -2.014 -22.124  1.00 36.55           N  
ATOM   4713  CA  PRO A 308      10.309  -3.366 -22.107  1.00 36.55           C  
ATOM   4714  HA  PRO A 308      11.137  -3.455 -22.810  1.00 36.55           H  
ATOM   4715  C   PRO A 308       9.200  -4.338 -22.490  1.00 36.55           C  
ATOM   4716  CB  PRO A 308      10.821  -3.613 -20.679  1.00 36.55           C  
ATOM   4717  HB2 PRO A 308      10.603  -4.622 -20.330  1.00 36.55           H  
ATOM   4718  HB3 PRO A 308      11.895  -3.429 -20.643  1.00 36.55           H  
ATOM   4719  O   PRO A 308       8.166  -4.384 -21.838  1.00 36.55           O  
ATOM   4720  CG  PRO A 308      10.096  -2.560 -19.842  1.00 36.55           C  
ATOM   4721  HG2 PRO A 308       9.089  -2.899 -19.599  1.00 36.55           H  
ATOM   4722  HG3 PRO A 308      10.652  -2.298 -18.942  1.00 36.55           H  
ATOM   4723  CD  PRO A 308      10.036  -1.407 -20.832  1.00 36.55           C  
ATOM   4724  HD2 PRO A 308       9.299  -0.662 -20.531  1.00 36.55           H  
ATOM   4725  HD3 PRO A 308      11.011  -0.920 -20.867  1.00 36.55           H  
ATOM   4726  N   GLU A 309       9.437  -5.050 -23.590  1.00 33.48           N  
ATOM   4727  H   GLU A 309      10.312  -4.859 -24.058  1.00 33.48           H  
ATOM   4728  CA  GLU A 309       8.789  -6.312 -23.935  1.00 33.48           C  
ATOM   4729  HA  GLU A 309       8.905  -6.471 -25.007  1.00 33.48           H  
ATOM   4730  C   GLU A 309       7.284  -6.325 -23.666  1.00 33.48           C  
ATOM   4731  CB  GLU A 309       9.538  -7.459 -23.244  1.00 33.48           C  
ATOM   4732  HB2 GLU A 309       9.028  -8.398 -23.459  1.00 33.48           H  
ATOM   4733  HB3 GLU A 309       9.547  -7.291 -22.167  1.00 33.48           H  
ATOM   4734  O   GLU A 309       6.788  -6.774 -22.638  1.00 33.48           O  
ATOM   4735  CG  GLU A 309      10.979  -7.539 -23.779  1.00 33.48           C  
ATOM   4736  HG2 GLU A 309      10.937  -7.712 -24.854  1.00 33.48           H  
ATOM   4737  HG3 GLU A 309      11.485  -6.586 -23.623  1.00 33.48           H  
ATOM   4738  CD  GLU A 309      11.830  -8.631 -23.123  1.00 33.48           C  
ATOM   4739  OE1 GLU A 309      12.920  -8.886 -23.687  1.00 33.48           O  
ATOM   4740  OE2 GLU A 309      11.427  -9.168 -22.071  1.00 33.48           O  
ATOM   4741  N   CYS A 310       6.524  -5.856 -24.648  1.00 36.62           N  
ATOM   4742  H   CYS A 310       6.965  -5.448 -25.459  1.00 36.62           H  
ATOM   4743  CA  CYS A 310       5.126  -6.217 -24.736  1.00 36.62           C  
ATOM   4744  HA  CYS A 310       4.637  -5.997 -23.787  1.00 36.62           H  
ATOM   4745  C   CYS A 310       5.024  -7.733 -24.976  1.00 36.62           C  
ATOM   4746  CB  CYS A 310       4.478  -5.355 -25.813  1.00 36.62           C  
ATOM   4747  HB2 CYS A 310       4.260  -4.379 -25.381  1.00 36.62           H  
ATOM   4748  HB3 CYS A 310       3.529  -5.817 -26.087  1.00 36.62           H  
ATOM   4749  O   CYS A 310       4.935  -8.200 -26.110  1.00 36.62           O  
ATOM   4750  SG  CYS A 310       5.490  -5.084 -27.294  1.00 36.62           S  
ATOM   4751  N   ASP A 311       5.045  -8.499 -23.887  1.00 36.59           N  
ATOM   4752  H   ASP A 311       5.327  -8.049 -23.028  1.00 36.59           H  
ATOM   4753  CA  ASP A 311       4.929  -9.959 -23.844  1.00 36.59           C  
ATOM   4754  HA  ASP A 311       5.519 -10.346 -24.675  1.00 36.59           H  
ATOM   4755  C   ASP A 311       3.467 -10.396 -24.079  1.00 36.59           C  
ATOM   4756  CB  ASP A 311       5.555 -10.459 -22.526  1.00 36.59           C  
ATOM   4757  HB2 ASP A 311       4.810 -10.438 -21.731  1.00 36.59           H  
ATOM   4758  HB3 ASP A 311       6.356  -9.779 -22.237  1.00 36.59           H  
ATOM   4759  O   ASP A 311       2.862 -11.195 -23.365  1.00 36.59           O  
ATOM   4760  CG  ASP A 311       6.182 -11.854 -22.630  1.00 36.59           C  
ATOM   4761  OD1 ASP A 311       6.433 -12.311 -23.772  1.00 36.59           O  
ATOM   4762  OD2 ASP A 311       6.421 -12.457 -21.560  1.00 36.59           O  
ATOM   4763  N   GLY A 312       2.828  -9.759 -25.060  1.00 41.05           N  
ATOM   4764  H   GLY A 312       3.377  -9.151 -25.651  1.00 41.05           H  
ATOM   4765  CA  GLY A 312       1.388  -9.763 -25.200  1.00 41.05           C  
ATOM   4766  HA2 GLY A 312       0.947  -9.288 -24.324  1.00 41.05           H  
ATOM   4767  HA3 GLY A 312       1.043 -10.796 -25.235  1.00 41.05           H  
ATOM   4768  C   GLY A 312       0.900  -9.042 -26.443  1.00 41.05           C  
ATOM   4769  O   GLY A 312       1.625  -8.384 -27.191  1.00 41.05           O  
ATOM   4770  N   THR A 313      -0.389  -9.205 -26.694  1.00 39.56           N  
ATOM   4771  H   THR A 313      -0.947  -9.753 -26.056  1.00 39.56           H  
ATOM   4772  CA  THR A 313      -1.077  -8.463 -27.736  1.00 39.56           C  
ATOM   4773  HA  THR A 313      -0.459  -8.479 -28.634  1.00 39.56           H  
ATOM   4774  C   THR A 313      -1.294  -7.014 -27.304  1.00 39.56           C  
ATOM   4775  CB  THR A 313      -2.425  -9.105 -28.046  1.00 39.56           C  
ATOM   4776  HB  THR A 313      -2.982  -8.378 -28.637  1.00 39.56           H  
ATOM   4777  O   THR A 313      -1.910  -6.781 -26.267  1.00 39.56           O  
ATOM   4778  CG2 THR A 313      -2.316 -10.394 -28.857  1.00 39.56           C  
ATOM   4779 HG21 THR A 313      -3.315 -10.781 -29.056  1.00 39.56           H  
ATOM   4780 HG22 THR A 313      -1.747 -11.137 -28.297  1.00 39.56           H  
ATOM   4781 HG23 THR A 313      -1.815 -10.192 -29.803  1.00 39.56           H  
ATOM   4782  OG1 THR A 313      -3.113  -9.419 -26.854  1.00 39.56           O  
ATOM   4783  HG1 THR A 313      -3.083  -8.637 -26.298  1.00 39.56           H  
ATOM   4784  N   TRP A 314      -0.871  -6.036 -28.107  1.00 44.45           N  
ATOM   4785  H   TRP A 314      -0.436  -6.287 -28.983  1.00 44.45           H  
ATOM   4786  CA  TRP A 314      -1.323  -4.656 -27.947  1.00 44.45           C  
ATOM   4787  HA  TRP A 314      -1.297  -4.410 -26.885  1.00 44.45           H  
ATOM   4788  C   TRP A 314      -2.765  -4.555 -28.436  1.00 44.45           C  
ATOM   4789  CB  TRP A 314      -0.403  -3.664 -28.670  1.00 44.45           C  
ATOM   4790  HB2 TRP A 314      -0.696  -2.658 -28.371  1.00 44.45           H  
ATOM   4791  HB3 TRP A 314       0.615  -3.814 -28.309  1.00 44.45           H  
ATOM   4792  O   TRP A 314      -3.076  -4.963 -29.550  1.00 44.45           O  
ATOM   4793  CG  TRP A 314      -0.384  -3.704 -30.171  1.00 44.45           C  
ATOM   4794  CD1 TRP A 314       0.409  -4.507 -30.913  1.00 44.45           C  
ATOM   4795  HD1 TRP A 314       1.109  -5.222 -30.507  1.00 44.45           H  
ATOM   4796  CD2 TRP A 314      -1.128  -2.883 -31.131  1.00 44.45           C  
ATOM   4797  CE2 TRP A 314      -0.735  -3.271 -32.448  1.00 44.45           C  
ATOM   4798  CE3 TRP A 314      -2.068  -1.832 -31.034  1.00 44.45           C  
ATOM   4799  HE3 TRP A 314      -2.366  -1.480 -30.057  1.00 44.45           H  
ATOM   4800  NE1 TRP A 314       0.224  -4.243 -32.252  1.00 44.45           N  
ATOM   4801  HE1 TRP A 314       0.758  -4.701 -32.977  1.00 44.45           H  
ATOM   4802  CH2 TRP A 314      -2.235  -1.679 -33.473  1.00 44.45           C  
ATOM   4803  HH2 TRP A 314      -2.655  -1.207 -34.350  1.00 44.45           H  
ATOM   4804  CZ2 TRP A 314      -1.301  -2.717 -33.605  1.00 44.45           C  
ATOM   4805  HZ2 TRP A 314      -0.995  -3.062 -34.582  1.00 44.45           H  
ATOM   4806  CZ3 TRP A 314      -2.586  -1.220 -32.195  1.00 44.45           C  
ATOM   4807  HZ3 TRP A 314      -3.248  -0.370 -32.124  1.00 44.45           H  
ATOM   4808  N   CYS A 315      -3.653  -4.041 -27.595  1.00 39.78           N  
ATOM   4809  H   CYS A 315      -3.335  -3.744 -26.683  1.00 39.78           H  
ATOM   4810  CA  CYS A 315      -5.075  -3.940 -27.880  1.00 39.78           C  
ATOM   4811  HA  CYS A 315      -5.327  -4.504 -28.778  1.00 39.78           H  
ATOM   4812  C   CYS A 315      -5.447  -2.476 -28.127  1.00 39.78           C  
ATOM   4813  CB  CYS A 315      -5.829  -4.583 -26.716  1.00 39.78           C  
ATOM   4814  HB2 CYS A 315      -5.499  -4.093 -25.800  1.00 39.78           H  
ATOM   4815  HB3 CYS A 315      -6.894  -4.366 -26.804  1.00 39.78           H  
ATOM   4816  O   CYS A 315      -5.391  -1.660 -27.209  1.00 39.78           O  
ATOM   4817  SG  CYS A 315      -5.586  -6.377 -26.491  1.00 39.78           S  
ATOM   4818  N   ALA A 316      -5.835  -2.138 -29.355  1.00 35.96           N  
ATOM   4819  H   ALA A 316      -5.834  -2.847 -30.074  1.00 35.96           H  
ATOM   4820  CA  ALA A 316      -6.366  -0.821 -29.693  1.00 35.96           C  
ATOM   4821  HA  ALA A 316      -6.174  -0.127 -28.875  1.00 35.96           H  
ATOM   4822  C   ALA A 316      -7.877  -0.877 -29.892  1.00 35.96           C  
ATOM   4823  CB  ALA A 316      -5.649  -0.262 -30.918  1.00 35.96           C  
ATOM   4824  HB1 ALA A 316      -6.158   0.635 -31.269  1.00 35.96           H  
ATOM   4825  HB2 ALA A 316      -4.641   0.016 -30.610  1.00 35.96           H  
ATOM   4826  HB3 ALA A 316      -5.623  -1.002 -31.718  1.00 35.96           H  
ATOM   4827  O   ALA A 316      -8.416  -1.836 -30.443  1.00 35.96           O  
ATOM   4828  N   VAL A 317      -8.568   0.179 -29.473  1.00 34.39           N  
ATOM   4829  H   VAL A 317      -8.058   0.953 -29.072  1.00 34.39           H  
ATOM   4830  CA  VAL A 317      -9.943   0.411 -29.919  1.00 34.39           C  
ATOM   4831  HA  VAL A 317     -10.496  -0.526 -29.854  1.00 34.39           H  
ATOM   4832  C   VAL A 317      -9.853   0.881 -31.375  1.00 34.39           C  
ATOM   4833  CB  VAL A 317     -10.668   1.426 -29.022  1.00 34.39           C  
ATOM   4834  HB  VAL A 317     -10.125   2.371 -29.020  1.00 34.39           H  
ATOM   4835  O   VAL A 317      -9.160   1.868 -31.635  1.00 34.39           O  
ATOM   4836  CG1 VAL A 317     -12.098   1.675 -29.513  1.00 34.39           C  
ATOM   4837 HG11 VAL A 317     -12.071   2.153 -30.492  1.00 34.39           H  
ATOM   4838 HG12 VAL A 317     -12.644   0.734 -29.577  1.00 34.39           H  
ATOM   4839 HG13 VAL A 317     -12.617   2.345 -28.827  1.00 34.39           H  
ATOM   4840  CG2 VAL A 317     -10.750   0.902 -27.581  1.00 34.39           C  
ATOM   4841 HG21 VAL A 317      -9.750   0.784 -27.164  1.00 34.39           H  
ATOM   4842 HG22 VAL A 317     -11.260  -0.061 -27.561  1.00 34.39           H  
ATOM   4843 HG23 VAL A 317     -11.299   1.610 -26.960  1.00 34.39           H  
ATOM   4844  N   PRO A 318     -10.494   0.195 -32.339  1.00 40.96           N  
ATOM   4845  CA  PRO A 318     -10.493   0.628 -33.728  1.00 40.96           C  
ATOM   4846  HA  PRO A 318      -9.479   0.547 -34.120  1.00 40.96           H  
ATOM   4847  C   PRO A 318     -10.987   2.070 -33.830  1.00 40.96           C  
ATOM   4848  CB  PRO A 318     -11.420  -0.334 -34.480  1.00 40.96           C  
ATOM   4849  HB2 PRO A 318     -12.423   0.087 -34.552  1.00 40.96           H  
ATOM   4850  HB3 PRO A 318     -11.036  -0.568 -35.472  1.00 40.96           H  
ATOM   4851  O   PRO A 318     -12.001   2.423 -33.233  1.00 40.96           O  
ATOM   4852  CG  PRO A 318     -11.468  -1.570 -33.589  1.00 40.96           C  
ATOM   4853  HG2 PRO A 318     -12.412  -2.107 -33.680  1.00 40.96           H  
ATOM   4854  HG3 PRO A 318     -10.629  -2.216 -33.845  1.00 40.96           H  
ATOM   4855  CD  PRO A 318     -11.253  -1.030 -32.183  1.00 40.96           C  
ATOM   4856  HD2 PRO A 318     -12.210  -0.801 -31.714  1.00 40.96           H  
ATOM   4857  HD3 PRO A 318     -10.710  -1.768 -31.592  1.00 40.96           H  
ATOM   4858  N   THR A 319     -10.322   2.885 -34.645  1.00 36.79           N  
ATOM   4859  H   THR A 319      -9.492   2.541 -35.105  1.00 36.79           H  
ATOM   4860  CA  THR A 319     -10.701   4.286 -34.913  1.00 36.79           C  
ATOM   4861  HA  THR A 319     -10.632   4.862 -33.990  1.00 36.79           H  
ATOM   4862  C   THR A 319     -12.121   4.458 -35.445  1.00 36.79           C  
ATOM   4863  CB  THR A 319      -9.753   4.886 -35.953  1.00 36.79           C  
ATOM   4864  HB  THR A 319     -10.094   5.881 -36.241  1.00 36.79           H  
ATOM   4865  O   THR A 319     -12.674   5.552 -35.414  1.00 36.79           O  
ATOM   4866  CG2 THR A 319      -8.352   4.987 -35.390  1.00 36.79           C  
ATOM   4867 HG21 THR A 319      -7.906   4.002 -35.249  1.00 36.79           H  
ATOM   4868 HG22 THR A 319      -7.731   5.572 -36.067  1.00 36.79           H  
ATOM   4869 HG23 THR A 319      -8.414   5.486 -34.423  1.00 36.79           H  
ATOM   4870  OG1 THR A 319      -9.656   4.056 -37.090  1.00 36.79           O  
ATOM   4871  HG1 THR A 319      -8.937   4.407 -37.620  1.00 36.79           H  
ATOM   4872  N   SER A 320     -12.731   3.374 -35.922  1.00 44.19           N  
ATOM   4873  H   SER A 320     -12.207   2.510 -35.926  1.00 44.19           H  
ATOM   4874  CA  SER A 320     -14.124   3.318 -36.351  1.00 44.19           C  
ATOM   4875  HA  SER A 320     -14.337   4.202 -36.952  1.00 44.19           H  
ATOM   4876  C   SER A 320     -15.139   3.304 -35.201  1.00 44.19           C  
ATOM   4877  CB  SER A 320     -14.313   2.080 -37.232  1.00 44.19           C  
ATOM   4878  HB2 SER A 320     -15.342   2.038 -37.588  1.00 44.19           H  
ATOM   4879  HB3 SER A 320     -13.651   2.153 -38.095  1.00 44.19           H  
ATOM   4880  O   SER A 320     -16.338   3.284 -35.473  1.00 44.19           O  
ATOM   4881  OG  SER A 320     -14.010   0.894 -36.516  1.00 44.19           O  
ATOM   4882  HG  SER A 320     -14.633   0.820 -35.789  1.00 44.19           H  
ATOM   4883  N   ILE A 321     -14.699   3.236 -33.942  1.00 36.18           N  
ATOM   4884  H   ILE A 321     -13.705   3.270 -33.768  1.00 36.18           H  
ATOM   4885  CA  ILE A 321     -15.574   3.158 -32.770  1.00 36.18           C  
ATOM   4886  HA  ILE A 321     -16.592   2.950 -33.098  1.00 36.18           H  
ATOM   4887  C   ILE A 321     -15.584   4.507 -32.065  1.00 36.18           C  
ATOM   4888  CB  ILE A 321     -15.158   2.009 -31.828  1.00 36.18           C  
ATOM   4889  HB  ILE A 321     -14.169   2.228 -31.426  1.00 36.18           H  
ATOM   4890  O   ILE A 321     -14.544   5.013 -31.654  1.00 36.18           O  
ATOM   4891  CG1 ILE A 321     -15.069   0.710 -32.658  1.00 36.18           C  
ATOM   4892 HG12 ILE A 321     -14.197   0.769 -33.309  1.00 36.18           H  
ATOM   4893 HG13 ILE A 321     -15.956   0.614 -33.285  1.00 36.18           H  
ATOM   4894  CG2 ILE A 321     -16.139   1.894 -30.641  1.00 36.18           C  
ATOM   4895 HG21 ILE A 321     -15.801   1.129 -29.942  1.00 36.18           H  
ATOM   4896 HG22 ILE A 321     -16.177   2.832 -30.087  1.00 36.18           H  
ATOM   4897 HG23 ILE A 321     -17.140   1.649 -30.996  1.00 36.18           H  
ATOM   4898  CD1 ILE A 321     -14.935  -0.561 -31.837  1.00 36.18           C  
ATOM   4899 HD11 ILE A 321     -14.206  -0.429 -31.038  1.00 36.18           H  
ATOM   4900 HD12 ILE A 321     -14.634  -1.384 -32.486  1.00 36.18           H  
ATOM   4901 HD13 ILE A 321     -15.917  -0.774 -31.417  1.00 36.18           H  
ATOM   4902  N   ASP A 322     -16.783   5.060 -31.895  1.00 44.01           N  
ATOM   4903  H   ASP A 322     -17.592   4.597 -32.284  1.00 44.01           H  
ATOM   4904  CA  ASP A 322     -17.019   6.223 -31.049  1.00 44.01           C  
ATOM   4905  HA  ASP A 322     -16.388   7.048 -31.379  1.00 44.01           H  
ATOM   4906  C   ASP A 322     -16.645   5.873 -29.600  1.00 44.01           C  
ATOM   4907  CB  ASP A 322     -18.487   6.652 -31.213  1.00 44.01           C  
ATOM   4908  HB2 ASP A 322     -18.653   6.936 -32.252  1.00 44.01           H  
ATOM   4909  HB3 ASP A 322     -19.134   5.803 -30.993  1.00 44.01           H  
ATOM   4910  O   ASP A 322     -17.397   5.210 -28.877  1.00 44.01           O  
ATOM   4911  CG  ASP A 322     -18.895   7.826 -30.317  1.00 44.01           C  
ATOM   4912  OD1 ASP A 322     -18.029   8.342 -29.574  1.00 44.01           O  
ATOM   4913  OD2 ASP A 322     -20.102   8.145 -30.330  1.00 44.01           O  
ATOM   4914  N   THR A 323     -15.453   6.294 -29.177  1.00 36.81           N  
ATOM   4915  H   THR A 323     -14.870   6.808 -29.822  1.00 36.81           H  
ATOM   4916  CA  THR A 323     -14.929   6.060 -27.829  1.00 36.81           C  
ATOM   4917  HA  THR A 323     -14.881   4.984 -27.660  1.00 36.81           H  
ATOM   4918  C   THR A 323     -15.848   6.651 -26.756  1.00 36.81           C  
ATOM   4919  CB  THR A 323     -13.503   6.617 -27.689  1.00 36.81           C  
ATOM   4920  HB  THR A 323     -13.212   6.602 -26.639  1.00 36.81           H  
ATOM   4921  O   THR A 323     -15.959   6.076 -25.675  1.00 36.81           O  
ATOM   4922  CG2 THR A 323     -12.486   5.800 -28.489  1.00 36.81           C  
ATOM   4923 HG21 THR A 323     -12.494   4.766 -28.142  1.00 36.81           H  
ATOM   4924 HG22 THR A 323     -12.733   5.820 -29.550  1.00 36.81           H  
ATOM   4925 HG23 THR A 323     -11.486   6.210 -28.345  1.00 36.81           H  
ATOM   4926  OG1 THR A 323     -13.447   7.938 -28.171  1.00 36.81           O  
ATOM   4927  HG1 THR A 323     -12.531   8.225 -28.164  1.00 36.81           H  
ATOM   4928  N   GLY A 324     -16.613   7.708 -27.060  1.00 33.63           N  
ATOM   4929  H   GLY A 324     -16.586   8.069 -28.003  1.00 33.63           H  
ATOM   4930  CA  GLY A 324     -17.617   8.280 -26.157  1.00 33.63           C  
ATOM   4931  HA2 GLY A 324     -17.144   8.561 -25.216  1.00 33.63           H  
ATOM   4932  HA3 GLY A 324     -18.027   9.173 -26.627  1.00 33.63           H  
ATOM   4933  C   GLY A 324     -18.781   7.326 -25.861  1.00 33.63           C  
ATOM   4934  O   GLY A 324     -19.260   7.246 -24.724  1.00 33.63           O  
ATOM   4935  N   SER A 325     -19.194   6.522 -26.843  1.00 40.30           N  
ATOM   4936  H   SER A 325     -18.786   6.658 -27.757  1.00 40.30           H  
ATOM   4937  CA  SER A 325     -20.217   5.474 -26.662  1.00 40.30           C  
ATOM   4938  HA  SER A 325     -21.051   5.904 -26.108  1.00 40.30           H
[truncated: 200,727 more chars]
