# Supplementary material for: Widespread Horizontal Gene Transfer Among Animal Viruses
Source: bioRxiv. 2024 Mar 26:2024.03.25.586562. Preprint. [Version 2] doi: 10.1101/2024.03.25.586562 (PMC11071296; doi:10.1101/2024.03.25.586562)
Supplement: Supplement 7 [file media-7.zip › File7_PDB/Papilloma8363_L2.pdb]

ATOM      1  N   MET A   1     -45.386  36.287 -10.646  1.00 58.42           N  
ATOM      2  H   MET A   1     -45.528  35.287 -10.656  1.00 58.42           H  
ATOM      3  H2  MET A   1     -45.901  36.677  -9.871  1.00 58.42           H  
ATOM      4  H3  MET A   1     -45.741  36.666 -11.512  1.00 58.42           H  
ATOM      5  CA  MET A   1     -43.938  36.564 -10.502  1.00 58.42           C  
ATOM      6  HA  MET A   1     -43.755  37.637 -10.559  1.00 58.42           H  
ATOM      7  C   MET A   1     -43.193  35.888 -11.647  1.00 58.42           C  
ATOM      8  CB  MET A   1     -43.421  36.053  -9.150  1.00 58.42           C  
ATOM      9  HB2 MET A   1     -43.834  35.065  -8.944  1.00 58.42           H  
ATOM     10  HB3 MET A   1     -42.335  35.962  -9.198  1.00 58.42           H  
ATOM     11  O   MET A   1     -43.364  34.692 -11.830  1.00 58.42           O  
ATOM     12  CG  MET A   1     -43.755  37.004  -7.997  1.00 58.42           C  
ATOM     13  HG2 MET A   1     -44.831  37.176  -7.952  1.00 58.42           H  
ATOM     14  HG3 MET A   1     -43.254  37.956  -8.174  1.00 58.42           H  
ATOM     15  SD  MET A   1     -43.211  36.346  -6.405  1.00 58.42           S  
ATOM     16  CE  MET A   1     -43.114  37.860  -5.409  1.00 58.42           C  
ATOM     17  HE1 MET A   1     -42.791  37.607  -4.400  1.00 58.42           H  
ATOM     18  HE2 MET A   1     -42.396  38.551  -5.851  1.00 58.42           H  
ATOM     19  HE3 MET A   1     -44.095  38.332  -5.358  1.00 58.42           H  
ATOM     20  N   GLN A   2     -42.453  36.643 -12.465  1.00 60.27           N  
ATOM     21  H   GLN A   2     -42.281  37.611 -12.232  1.00 60.27           H  
ATOM     22  CA  GLN A   2     -41.660  36.096 -13.578  1.00 60.27           C  
ATOM     23  HA  GLN A   2     -42.252  35.356 -14.117  1.00 60.27           H  
ATOM     24  C   GLN A   2     -40.404  35.396 -13.031  1.00 60.27           C  
ATOM     25  CB  GLN A   2     -41.274  37.225 -14.555  1.00 60.27           C  
ATOM     26  HB2 GLN A   2     -40.795  38.030 -13.996  1.00 60.27           H  
ATOM     27  HB3 GLN A   2     -40.548  36.833 -15.267  1.00 60.27           H  
ATOM     28  O   GLN A   2     -39.752  35.937 -12.140  1.00 60.27           O  
ATOM     29  CG  GLN A   2     -42.467  37.792 -15.348  1.00 60.27           C  
ATOM     30  HG2 GLN A   2     -42.899  37.001 -15.961  1.00 60.27           H  
ATOM     31  HG3 GLN A   2     -43.232  38.138 -14.652  1.00 60.27           H  
ATOM     32  CD  GLN A   2     -42.092  38.964 -16.258  1.00 60.27           C  
ATOM     33  NE2 GLN A   2     -43.055  39.607 -16.881  1.00 60.27           N  
ATOM     34 HE21 GLN A   2     -44.024  39.337 -16.791  1.00 60.27           H  
ATOM     35 HE22 GLN A   2     -42.764  40.382 -17.459  1.00 60.27           H  
ATOM     36  OE1 GLN A   2     -40.942  39.328 -16.424  1.00 60.27           O  
ATOM     37  N   GLN A   3     -40.060  34.210 -13.547  1.00 75.47           N  
ATOM     38  H   GLN A   3     -40.625  33.807 -14.281  1.00 75.47           H  
ATOM     39  CA  GLN A   3     -38.826  33.514 -13.161  1.00 75.47           C  
ATOM     40  HA  GLN A   3     -38.875  33.334 -12.087  1.00 75.47           H  
ATOM     41  C   GLN A   3     -37.587  34.380 -13.473  1.00 75.47           C  
ATOM     42  CB  GLN A   3     -38.696  32.161 -13.882  1.00 75.47           C  
ATOM     43  HB2 GLN A   3     -38.951  32.285 -14.935  1.00 75.47           H  
ATOM     44  HB3 GLN A   3     -37.655  31.844 -13.825  1.00 75.47           H  
ATOM     45  O   GLN A   3     -37.514  34.974 -14.555  1.00 75.47           O  
ATOM     46  CG  GLN A   3     -39.552  31.043 -13.265  1.00 75.47           C  
ATOM     47  HG2 GLN A   3     -40.607  31.306 -13.344  1.00 75.47           H  
ATOM     48  HG3 GLN A   3     -39.301  30.942 -12.209  1.00 75.47           H  
ATOM     49  CD  GLN A   3     -39.332  29.692 -13.948  1.00 75.47           C  
ATOM     50  NE2 GLN A   3     -39.883  28.623 -13.418  1.00 75.47           N  
ATOM     51 HE21 GLN A   3     -40.458  28.681 -12.589  1.00 75.47           H  
ATOM     52 HE22 GLN A   3     -39.745  27.753 -13.913  1.00 75.47           H  
ATOM     53  OE1 GLN A   3     -38.661  29.569 -14.960  1.00 75.47           O  
ATOM     54  N   PRO A   4     -36.589  34.443 -12.571  1.00 72.75           N  
ATOM     55  CA  PRO A   4     -35.375  35.217 -12.793  1.00 72.75           C  
ATOM     56  HA  PRO A   4     -35.643  36.256 -12.983  1.00 72.75           H  
ATOM     57  C   PRO A   4     -34.593  34.672 -13.997  1.00 72.75           C  
ATOM     58  CB  PRO A   4     -34.588  35.141 -11.479  1.00 72.75           C  
ATOM     59  HB2 PRO A   4     -34.861  35.986 -10.847  1.00 72.75           H  
ATOM     60  HB3 PRO A   4     -33.510  35.125 -11.642  1.00 72.75           H  
ATOM     61  O   PRO A   4     -34.284  33.482 -14.086  1.00 72.75           O  
ATOM     62  CG  PRO A   4     -35.082  33.849 -10.830  1.00 72.75           C  
ATOM     63  HG2 PRO A   4     -35.003  33.884  -9.743  1.00 72.75           H  
ATOM     64  HG3 PRO A   4     -34.521  33.002 -11.227  1.00 72.75           H  
ATOM     65  CD  PRO A   4     -36.534  33.758 -11.288  1.00 72.75           C  
ATOM     66  HD2 PRO A   4     -36.828  32.712 -11.376  1.00 72.75           H  
ATOM     67  HD3 PRO A   4     -37.178  34.274 -10.576  1.00 72.75           H  
ATOM     68  N   ARG A   5     -34.248  35.559 -14.939  1.00 76.85           N  
ATOM     69  H   ARG A   5     -34.566  36.510 -14.814  1.00 76.85           H  
ATOM     70  CA  ARG A   5     -33.437  35.226 -16.120  1.00 76.85           C  
ATOM     71  HA  ARG A   5     -33.964  34.448 -16.671  1.00 76.85           H  
ATOM     72  C   ARG A   5     -32.081  34.652 -15.685  1.00 76.85           C  
ATOM     73  CB  ARG A   5     -33.261  36.472 -17.017  1.00 76.85           C  
ATOM     74  HB2 ARG A   5     -33.561  37.369 -16.474  1.00 76.85           H  
ATOM     75  HB3 ARG A   5     -32.207  36.585 -17.271  1.00 76.85           H  
ATOM     76  O   ARG A   5     -31.337  35.300 -14.949  1.00 76.85           O  
ATOM     77  CG  ARG A   5     -34.056  36.384 -18.330  1.00 76.85           C  
ATOM     78  HG2 ARG A   5     -35.117  36.257 -18.112  1.00 76.85           H  
ATOM     79  HG3 ARG A   5     -33.702  35.522 -18.895  1.00 76.85           H  
ATOM     80  CD  ARG A   5     -33.854  37.658 -19.167  1.00 76.85           C  
ATOM     81  HD2 ARG A   5     -32.791  37.900 -19.183  1.00 76.85           H  
ATOM     82  HD3 ARG A   5     -34.391  38.478 -18.689  1.00 76.85           H  
ATOM     83  NE  ARG A   5     -34.324  37.492 -20.559  1.00 76.85           N  
ATOM     84  HE  ARG A   5     -34.776  36.618 -20.788  1.00 76.85           H  
ATOM     85  NH1 ARG A   5     -33.731  39.577 -21.330  1.00 76.85           N  
ATOM     86 HH11 ARG A   5     -33.702  40.253 -22.080  1.00 76.85           H  
ATOM     87 HH12 ARG A   5     -33.485  39.855 -20.391  1.00 76.85           H  
ATOM     88  NH2 ARG A   5     -34.612  38.094 -22.741  1.00 76.85           N  
ATOM     89 HH21 ARG A   5     -34.559  38.789 -23.472  1.00 76.85           H  
ATOM     90 HH22 ARG A   5     -35.043  37.204 -22.944  1.00 76.85           H  
ATOM     91  CZ  ARG A   5     -34.220  38.384 -21.532  1.00 76.85           C  
ATOM     92  N   LYS A   6     -31.728  33.463 -16.194  1.00 80.67           N  
ATOM     93  H   LYS A   6     -32.427  32.967 -16.728  1.00 80.67           H  
ATOM     94  CA  LYS A   6     -30.389  32.865 -16.039  1.00 80.67           C  
ATOM     95  HA  LYS A   6     -30.232  32.644 -14.983  1.00 80.67           H  
ATOM     96  C   LYS A   6     -29.319  33.875 -16.471  1.00 80.67           C  
ATOM     97  CB  LYS A   6     -30.266  31.562 -16.864  1.00 80.67           C  
ATOM     98  HB2 LYS A   6     -29.285  31.529 -17.339  1.00 80.67           H  
ATOM     99  HB3 LYS A   6     -31.013  31.556 -17.658  1.00 80.67           H  
ATOM    100  O   LYS A   6     -29.289  34.295 -17.626  1.00 80.67           O  
ATOM    101  CG  LYS A   6     -30.406  30.296 -16.004  1.00 80.67           C  
ATOM    102  HG2 LYS A   6     -31.355  30.332 -15.469  1.00 80.67           H  
ATOM    103  HG3 LYS A   6     -29.594  30.269 -15.277  1.00 80.67           H  
ATOM    104  CD  LYS A   6     -30.362  29.022 -16.865  1.00 80.67           C  
ATOM    105  HD2 LYS A   6     -29.435  28.999 -17.437  1.00 80.67           H  
ATOM    106  HD3 LYS A   6     -31.205  29.040 -17.556  1.00 80.67           H  
ATOM    107  CE  LYS A   6     -30.452  27.772 -15.977  1.00 80.67           C  
ATOM    108  HE2 LYS A   6     -29.559  27.714 -15.354  1.00 80.67           H  
ATOM    109  HE3 LYS A   6     -31.307  27.889 -15.310  1.00 80.67           H  
ATOM    110  NZ  LYS A   6     -30.615  26.523 -16.770  1.00 80.67           N  
ATOM    111  HZ1 LYS A   6     -29.841  26.377 -17.402  1.00 80.67           H  
ATOM    112  HZ2 LYS A   6     -30.691  25.725 -16.155  1.00 80.67           H  
ATOM    113  HZ3 LYS A   6     -31.470  26.559 -17.306  1.00 80.67           H  
ATOM    114  N   ARG A   7     -28.423  34.237 -15.548  1.00 73.93           N  
ATOM    115  H   ARG A   7     -28.574  33.911 -14.604  1.00 73.93           H  
ATOM    116  CA  ARG A   7     -27.264  35.098 -15.820  1.00 73.93           C  
ATOM    117  HA  ARG A   7     -27.631  36.054 -16.194  1.00 73.93           H  
ATOM    118  C   ARG A   7     -26.394  34.456 -16.903  1.00 73.93           C  
ATOM    119  CB  ARG A   7     -26.506  35.332 -14.502  1.00 73.93           C  
ATOM    120  HB2 ARG A   7     -27.208  35.731 -13.770  1.00 73.93           H  
ATOM    121  HB3 ARG A   7     -26.136  34.376 -14.130  1.00 73.93           H  
ATOM    122  O   ARG A   7     -25.939  33.322 -16.748  1.00 73.93           O  
ATOM    123  CG  ARG A   7     -25.328  36.310 -14.623  1.00 73.93           C  
ATOM    124  HG2 ARG A   7     -25.681  37.264 -15.016  1.00 73.93           H  
ATOM    125  HG3 ARG A   7     -24.580  35.896 -15.300  1.00 73.93           H  
ATOM    126  CD  ARG A   7     -24.695  36.526 -13.240  1.00 73.93           C  
ATOM    127  HD2 ARG A   7     -24.439  35.553 -12.822  1.00 73.93           H  
ATOM    128  HD3 ARG A   7     -25.429  37.002 -12.590  1.00 73.93           H  
ATOM    129  NE  ARG A   7     -23.479  37.361 -13.307  1.00 73.93           N  
ATOM    130  HE  ARG A   7     -23.252  37.752 -14.211  1.00 73.93           H  
ATOM    131  NH1 ARG A   7     -22.881  37.169 -11.093  1.00 73.93           N  
ATOM    132 HH11 ARG A   7     -22.282  37.416 -10.318  1.00 73.93           H  
ATOM    133 HH12 ARG A   7     -23.713  36.627 -10.909  1.00 73.93           H  
ATOM    134  NH2 ARG A   7     -21.615  38.378 -12.468  1.00 73.93           N  
ATOM    135 HH21 ARG A   7     -21.408  38.771 -13.375  1.00 73.93           H  
ATOM    136 HH22 ARG A   7     -21.028  38.584 -11.672  1.00 73.93           H  
ATOM    137  CZ  ARG A   7     -22.670  37.630 -12.294  1.00 73.93           C  
ATOM    138  N   THR A   8     -26.153  35.177 -17.992  1.00 78.36           N  
ATOM    139  H   THR A   8     -26.553  36.100 -18.082  1.00 78.36           H  
ATOM    140  CA  THR A   8     -25.236  34.745 -19.050  1.00 78.36           C  
ATOM    141  HA  THR A   8     -25.514  33.736 -19.354  1.00 78.36           H  
ATOM    142  C   THR A   8     -23.807  34.695 -18.511  1.00 78.36           C  
ATOM    143  CB  THR A   8     -25.339  35.653 -20.287  1.00 78.36           C  
ATOM    144  HB  THR A   8     -24.513  35.443 -20.965  1.00 78.36           H  
ATOM    145  O   THR A   8     -23.378  35.554 -17.731  1.00 78.36           O  
ATOM    146  CG2 THR A   8     -26.660  35.426 -21.023  1.00 78.36           C  
ATOM    147 HG21 THR A   8     -27.504  35.678 -20.380  1.00 78.36           H  
ATOM    148 HG22 THR A   8     -26.695  36.048 -21.917  1.00 78.36           H  
ATOM    149 HG23 THR A   8     -26.741  34.381 -21.324  1.00 78.36           H  
ATOM    150  OG1 THR A   8     -25.308  37.008 -19.904  1.00 78.36           O  
ATOM    151  HG1 THR A   8     -25.298  37.539 -20.704  1.00 78.36           H  
ATOM    152  N   LYS A   9     -23.060  33.651 -18.888  1.00 80.51           N  
ATOM    153  H   LYS A   9     -23.445  32.998 -19.557  1.00 80.51           H  
ATOM    154  CA  LYS A   9     -21.641  33.541 -18.534  1.00 80.51           C  
ATOM    155  HA  LYS A   9     -21.535  33.642 -17.454  1.00 80.51           H  
ATOM    156  C   LYS A   9     -20.891  34.700 -19.190  1.00 80.51           C  
ATOM    157  CB  LYS A   9     -21.058  32.187 -18.973  1.00 80.51           C  
ATOM    158  HB2 LYS A   9     -19.972  32.244 -18.906  1.00 80.51           H  
ATOM    159  HB3 LYS A   9     -21.322  31.998 -20.013  1.00 80.51           H  
ATOM    160  O   LYS A   9     -20.994  34.888 -20.397  1.00 80.51           O  
ATOM    161  CG  LYS A   9     -21.538  31.025 -18.089  1.00 80.51           C  
ATOM    162  HG2 LYS A   9     -22.623  30.941 -18.154  1.00 80.51           H  
ATOM    163  HG3 LYS A   9     -21.260  31.224 -17.054  1.00 80.51           H  
ATOM    164  CD  LYS A   9     -20.899  29.704 -18.540  1.00 80.51           C  
ATOM    165  HD2 LYS A   9     -19.814  29.800 -18.497  1.00 80.51           H  
ATOM    166  HD3 LYS A   9     -21.195  29.503 -19.569  1.00 80.51           H  
ATOM    167  CE  LYS A   9     -21.349  28.550 -17.636  1.00 80.51           C  
ATOM    168  HE2 LYS A   9     -22.438  28.505 -17.646  1.00 80.51           H  
ATOM    169  HE3 LYS A   9     -21.034  28.765 -16.615  1.00 80.51           H  
ATOM    170  NZ  LYS A   9     -20.780  27.253 -18.086  1.00 80.51           N  
ATOM    171  HZ1 LYS A   9     -21.087  27.042 -19.025  1.00 80.51           H  
ATOM    172  HZ2 LYS A   9     -19.771  27.291 -18.083  1.00 80.51           H  
ATOM    173  HZ3 LYS A   9     -21.078  26.504 -17.477  1.00 80.51           H  
ATOM    174  N   ARG A  10     -20.153  35.470 -18.388  1.00 75.12           N  
ATOM    175  H   ARG A  10     -20.107  35.220 -17.410  1.00 75.12           H  
ATOM    176  CA  ARG A  10     -19.198  36.460 -18.899  1.00 75.12           C  
ATOM    177  HA  ARG A  10     -19.663  37.012 -19.716  1.00 75.12           H  
ATOM    178  C   ARG A  10     -17.995  35.730 -19.497  1.00 75.12           C  
ATOM    179  CB  ARG A  10     -18.782  37.449 -17.796  1.00 75.12           C  
ATOM    180  HB2 ARG A  10     -18.002  38.101 -18.190  1.00 75.12           H  
ATOM    181  HB3 ARG A  10     -18.369  36.897 -16.952  1.00 75.12           H  
ATOM    182  O   ARG A  10     -17.671  34.623 -19.064  1.00 75.12           O  
ATOM    183  CG  ARG A  10     -19.958  38.321 -17.322  1.00 75.12           C  
ATOM    184  HG2 ARG A  10     -20.369  38.858 -18.178  1.00 75.12           H  
ATOM    185  HG3 ARG A  10     -20.737  37.690 -16.896  1.00 75.12           H  
ATOM    186  CD  ARG A  10     -19.497  39.337 -16.266  1.00 75.12           C  
ATOM    187  HD2 ARG A  10     -18.699  39.941 -16.696  1.00 75.12           H  
ATOM    188  HD3 ARG A  10     -19.098  38.796 -15.408  1.00 75.12           H  
ATOM    189  NE  ARG A  10     -20.600  40.225 -15.836  1.00 75.12           N  
ATOM    190  HE  ARG A  10     -21.441  40.200 -16.395  1.00 75.12           H  
ATOM    191  NH1 ARG A  10     -19.425  41.429 -14.265  1.00 75.12           N  
ATOM    192 HH11 ARG A  10     -19.367  42.217 -13.636  1.00 75.12           H  
ATOM    193 HH12 ARG A  10     -18.568  40.961 -14.525  1.00 75.12           H  
ATOM    194  NH2 ARG A  10     -21.558  41.933 -14.666  1.00 75.12           N  
ATOM    195 HH21 ARG A  10     -21.467  42.707 -14.023  1.00 75.12           H  
ATOM    196 HH22 ARG A  10     -22.387  41.896 -15.241  1.00 75.12           H  
ATOM    197  CZ  ARG A  10     -20.519  41.192 -14.933  1.00 75.12           C  
ATOM    198  N   ASP A  11     -17.363  36.353 -20.483  1.00 83.08           N  
ATOM    199  H   ASP A  11     -17.697  37.254 -20.795  1.00 83.08           H  
ATOM    200  CA  ASP A  11     -16.134  35.850 -21.088  1.00 83.08           C  
ATOM    201  HA  ASP A  11     -16.311  34.826 -21.416  1.00 83.08           H  
ATOM    202  C   ASP A  11     -14.979  35.826 -20.064  1.00 83.08           C  
ATOM    203  CB  ASP A  11     -15.823  36.697 -22.331  1.00 83.08           C  
ATOM    204  HB2 ASP A  11     -15.406  37.654 -22.019  1.00 83.08           H  
ATOM    205  HB3 ASP A  11     -16.757  36.897 -22.857  1.00 83.08           H  
ATOM    206  O   ASP A  11     -15.027  36.480 -19.017  1.00 83.08           O  
ATOM    207  CG  ASP A  11     -14.874  36.025 -23.326  1.00 83.08           C  
ATOM    208  OD1 ASP A  11     -14.297  34.954 -23.016  1.00 83.08           O  
ATOM    209  OD2 ASP A  11     -14.693  36.606 -24.409  1.00 83.08           O  
ATOM    210  N   SER A  12     -13.943  35.040 -20.342  1.00 88.85           N  
ATOM    211  H   SER A  12     -13.936  34.637 -21.268  1.00 88.85           H  
ATOM    212  CA  SER A  12     -12.746  34.954 -19.511  1.00 88.85           C  
ATOM    213  HA  SER A  12     -13.058  34.641 -18.514  1.00 88.85           H  
ATOM    214  C   SER A  12     -12.053  36.316 -19.392  1.00 88.85           C  
ATOM    215  CB  SER A  12     -11.791  33.893 -20.066  1.00 88.85           C  
ATOM    216  HB2 SER A  12     -10.973  33.743 -19.362  1.00 88.85           H  
ATOM    217  HB3 SER A  12     -12.326  32.950 -20.183  1.00 88.85           H  
ATOM    218  O   SER A  12     -11.977  37.081 -20.355  1.00 88.85           O  
ATOM    219  OG  SER A  12     -11.256  34.287 -21.313  1.00 88.85           O  
ATOM    220  HG  SER A  12     -11.982  34.438 -21.922  1.00 88.85           H  
ATOM    221  N   ALA A  13     -11.483  36.606 -18.218  1.00 85.60           N  
ATOM    222  H   ALA A  13     -11.624  35.976 -17.441  1.00 85.60           H  
ATOM    223  CA  ALA A  13     -10.798  37.876 -17.964  1.00 85.60           C  
ATOM    224  HA  ALA A  13     -11.524  38.686 -18.043  1.00 85.60           H  
ATOM    225  C   ALA A  13      -9.683  38.164 -18.991  1.00 85.60           C  
ATOM    226  CB  ALA A  13     -10.258  37.847 -16.527  1.00 85.60           C  
ATOM    227  HB1 ALA A  13     -11.067  37.628 -15.831  1.00 85.60           H  
ATOM    228  HB2 ALA A  13      -9.849  38.826 -16.278  1.00 85.60           H  
ATOM    229  HB3 ALA A  13      -9.474  37.096 -16.433  1.00 85.60           H  
ATOM    230  O   ALA A  13      -9.481  39.310 -19.381  1.00 85.60           O  
ATOM    231  N   GLY A  14      -9.010  37.116 -19.485  1.00 89.25           N  
ATOM    232  H   GLY A  14      -9.241  36.195 -19.141  1.00 89.25           H  
ATOM    233  CA  GLY A  14      -7.960  37.248 -20.495  1.00 89.25           C  
ATOM    234  HA2 GLY A  14      -7.247  38.008 -20.179  1.00 89.25           H  
ATOM    235  HA3 GLY A  14      -7.439  36.295 -20.592  1.00 89.25           H  
ATOM    236  C   GLY A  14      -8.485  37.646 -21.871  1.00 89.25           C  
ATOM    237  O   GLY A  14      -7.828  38.418 -22.566  1.00 89.25           O  
ATOM    238  N   ASN A  15      -9.668  37.164 -22.261  1.00 88.74           N  
ATOM    239  H   ASN A  15     -10.216  36.597 -21.630  1.00 88.74           H  
ATOM    240  CA  ASN A  15     -10.263  37.538 -23.542  1.00 88.74           C  
ATOM    241  HA  ASN A  15      -9.466  37.555 -24.285  1.00 88.74           H  
ATOM    242  C   ASN A  15     -10.848  38.956 -23.493  1.00 88.74           C  
ATOM    243  CB  ASN A  15     -11.295  36.479 -23.956  1.00 88.74           C  
ATOM    244  HB2 ASN A  15     -12.253  36.702 -23.486  1.00 88.74           H  
ATOM    245  HB3 ASN A  15     -10.969  35.489 -23.635  1.00 88.74           H  
ATOM    246  O   ASN A  15     -10.644  39.732 -24.423  1.00 88.74           O  
ATOM    247  CG  ASN A  15     -11.465  36.394 -25.463  1.00 88.74           C  
ATOM    248  ND2 ASN A  15     -12.574  35.897 -25.939  1.00 88.74           N  
ATOM    249 HD21 ASN A  15     -12.701  35.945 -26.939  1.00 88.74           H  
ATOM    250 HD22 ASN A  15     -13.382  35.888 -25.333  1.00 88.74           H  
ATOM    251  OD1 ASN A  15     -10.563  36.697 -26.229  1.00 88.74           O  
ATOM    252  N   LEU A  16     -11.452  39.339 -22.361  1.00 88.40           N  
ATOM    253  H   LEU A  16     -11.613  38.642 -21.648  1.00 88.40           H  
ATOM    254  CA  LEU A  16     -11.899  40.715 -22.111  1.00 88.40           C  
ATOM    255  HA  LEU A  16     -12.614  41.001 -22.882  1.00 88.40           H  
ATOM    256  C   LEU A  16     -10.738  41.717 -22.204  1.00 88.40           C  
ATOM    257  CB  LEU A  16     -12.573  40.794 -20.729  1.00 88.40           C  
ATOM    258  HB2 LEU A  16     -12.742  41.842 -20.484  1.00 88.40           H  
ATOM    259  HB3 LEU A  16     -11.888  40.387 -19.985  1.00 88.40           H  
ATOM    260  O   LEU A  16     -10.873  42.756 -22.844  1.00 88.40           O  
ATOM    261  CG  LEU A  16     -13.916  40.049 -20.630  1.00 88.40           C  
ATOM    262  HG  LEU A  16     -13.788  39.017 -20.958  1.00 88.40           H  
ATOM    263  CD1 LEU A  16     -14.391  40.031 -19.176  1.00 88.40           C  
ATOM    264 HD11 LEU A  16     -14.552  41.050 -18.823  1.00 88.40           H  
ATOM    265 HD12 LEU A  16     -13.642  39.540 -18.554  1.00 88.40           H  
ATOM    266 HD13 LEU A  16     -15.319  39.464 -19.107  1.00 88.40           H  
ATOM    267  CD2 LEU A  16     -15.006  40.711 -21.475  1.00 88.40           C  
ATOM    268 HD21 LEU A  16     -15.958  40.205 -21.319  1.00 88.40           H  
ATOM    269 HD22 LEU A  16     -14.757  40.633 -22.534  1.00 88.40           H  
ATOM    270 HD23 LEU A  16     -15.107  41.764 -21.211  1.00 88.40           H  
ATOM    271  N   TYR A  17      -9.573  41.385 -21.637  1.00 91.17           N  
ATOM    272  H   TYR A  17      -9.527  40.552 -21.069  1.00 91.17           H  
ATOM    273  CA  TYR A  17      -8.387  42.241 -21.730  1.00 91.17           C  
ATOM    274  HA  TYR A  17      -8.660  43.243 -21.399  1.00 91.17           H  
ATOM    275  C   TYR A  17      -7.859  42.371 -23.169  1.00 91.17           C  
ATOM    276  CB  TYR A  17      -7.297  41.709 -20.794  1.00 91.17           C  
ATOM    277  HB2 TYR A  17      -7.696  41.640 -19.782  1.00 91.17           H  
ATOM    278  HB3 TYR A  17      -7.016  40.702 -21.103  1.00 91.17           H  
ATOM    279  O   TYR A  17      -7.523  43.470 -23.611  1.00 91.17           O  
ATOM    280  CG  TYR A  17      -6.066  42.594 -20.765  1.00 91.17           C  
ATOM    281  CD1 TYR A  17      -4.856  42.142 -21.327  1.00 91.17           C  
ATOM    282  HD1 TYR A  17      -4.793  41.148 -21.746  1.00 91.17           H  
ATOM    283  CD2 TYR A  17      -6.144  43.887 -20.208  1.00 91.17           C  
ATOM    284  HD2 TYR A  17      -7.070  44.241 -19.780  1.00 91.17           H  
ATOM    285  CE1 TYR A  17      -3.727  42.984 -21.334  1.00 91.17           C  
ATOM    286  HE1 TYR A  17      -2.785  42.650 -21.743  1.00 91.17           H  
ATOM    287  CE2 TYR A  17      -5.018  44.733 -20.218  1.00 91.17           C  
ATOM    288  HE2 TYR A  17      -5.079  45.729 -19.804  1.00 91.17           H  
ATOM    289  OH  TYR A  17      -2.722  45.095 -20.826  1.00 91.17           O  
ATOM    290  HH  TYR A  17      -2.893  45.947 -20.417  1.00 91.17           H  
ATOM    291  CZ  TYR A  17      -3.808  44.282 -20.785  1.00 91.17           C  
ATOM    292  N   ARG A  18      -7.827  41.271 -23.938  1.00 90.26           N  
ATOM    293  H   ARG A  18      -8.138  40.400 -23.532  1.00 90.26           H  
ATOM    294  CA  ARG A  18      -7.437  41.305 -25.362  1.00 90.26           C  
ATOM    295  HA  ARG A  18      -6.466  41.791 -25.460  1.00 90.26           H  
ATOM    296  C   ARG A  18      -8.397  42.146 -26.199  1.00 90.26           C  
ATOM    297  CB  ARG A  18      -7.365  39.889 -25.945  1.00 90.26           C  
ATOM    298  HB2 ARG A  18      -8.278  39.350 -25.693  1.00 90.26           H  
ATOM    299  HB3 ARG A  18      -7.306  39.961 -27.031  1.00 90.26           H  
ATOM    300  O   ARG A  18      -7.937  42.901 -27.048  1.00 90.26           O  
ATOM    301  CG  ARG A  18      -6.145  39.105 -25.453  1.00 90.26           C  
ATOM    302  HG2 ARG A  18      -5.231  39.602 -25.780  1.00 90.26           H  
ATOM    303  HG3 ARG A  18      -6.151  39.052 -24.365  1.00 90.26           H  
ATOM    304  CD  ARG A  18      -6.206  37.694 -26.041  1.00 90.26           C  
ATOM    305  HD2 ARG A  18      -7.192  37.279 -25.834  1.00 90.26           H  
ATOM    306  HD3 ARG A  18      -6.074  37.756 -27.121  1.00 90.26           H  
ATOM    307  NE  ARG A  18      -5.180  36.809 -25.458  1.00 90.26           N  
ATOM    308  HE  ARG A  18      -4.522  37.236 -24.821  1.00 90.26           H  
ATOM    309  NH1 ARG A  18      -5.894  34.885 -26.480  1.00 90.26           N  
ATOM    310 HH11 ARG A  18      -6.627  35.414 -26.931  1.00 90.26           H  
ATOM    311 HH12 ARG A  18      -5.800  33.896 -26.665  1.00 90.26           H  
ATOM    312  NH2 ARG A  18      -4.152  34.812 -25.085  1.00 90.26           N  
ATOM    313 HH21 ARG A  18      -3.477  35.269 -24.488  1.00 90.26           H  
ATOM    314 HH22 ARG A  18      -4.059  33.827 -25.289  1.00 90.26           H  
ATOM    315  CZ  ARG A  18      -5.080  35.511 -25.676  1.00 90.26           C  
ATOM    316  N   HIS A  19      -9.701  42.036 -25.949  1.00 90.46           N  
ATOM    317  H   HIS A  19     -10.007  41.361 -25.263  1.00 90.46           H  
ATOM    318  CA  HIS A  19     -10.719  42.820 -26.644  1.00 90.46           C  
ATOM    319  HA  HIS A  19     -10.561  42.719 -27.717  1.00 90.46           H  
ATOM    320  C   HIS A  19     -10.621  44.318 -26.312  1.00 90.46           C  
ATOM    321  CB  HIS A  19     -12.098  42.244 -26.304  1.00 90.46           C  
ATOM    322  HB2 HIS A  19     -12.310  42.402 -25.246  1.00 90.46           H  
ATOM    323  HB3 HIS A  19     -12.095  41.171 -26.492  1.00 90.46           H  
ATOM    324  O   HIS A  19     -10.638  45.145 -27.218  1.00 90.46           O  
ATOM    325  CG  HIS A  19     -13.195  42.859 -27.129  1.00 90.46           C  
ATOM    326  CD2 HIS A  19     -14.252  43.596 -26.667  1.00 90.46           C  
ATOM    327  HD2 HIS A  19     -14.456  43.844 -25.636  1.00 90.46           H  
ATOM    328  ND1 HIS A  19     -13.303  42.808 -28.502  1.00 90.46           N  
ATOM    329  HD1 HIS A  19     -12.651  42.383 -29.145  1.00 90.46           H  
ATOM    330  CE1 HIS A  19     -14.397  43.501 -28.857  1.00 90.46           C  
ATOM    331  HE1 HIS A  19     -14.733  43.665 -29.870  1.00 90.46           H  
ATOM    332  NE2 HIS A  19     -15.012  43.988 -27.771  1.00 90.46           N  
ATOM    333  N   CYS A  20     -10.401  44.663 -25.040  1.00 91.16           N  
ATOM    334  H   CYS A  20     -10.460  43.949 -24.328  1.00 91.16           H  
ATOM    335  CA  CYS A  20     -10.126  46.037 -24.607  1.00 91.16           C  
ATOM    336  HA  CYS A  20     -10.970  46.674 -24.871  1.00 91.16           H  
ATOM    337  C   CYS A  20      -8.884  46.624 -25.310  1.00 91.16           C  
ATOM    338  CB  CYS A  20     -10.001  46.028 -23.076  1.00 91.16           C  
ATOM    339  HB2 CYS A  20      -9.419  45.153 -22.784  1.00 91.16           H  
ATOM    340  HB3 CYS A  20     -11.000  45.923 -22.653  1.00 91.16           H  
ATOM    341  O   CYS A  20      -8.938  47.733 -25.834  1.00 91.16           O  
ATOM    342  SG  CYS A  20      -9.196  47.465 -22.321  1.00 91.16           S  
ATOM    343  N   ARG A  21      -7.786  45.859 -25.447  1.00 89.17           N  
ATOM    344  H   ARG A  21      -7.771  44.962 -24.984  1.00 89.17           H  
ATOM    345  CA  ARG A  21      -6.591  46.312 -26.195  1.00 89.17           C  
ATOM    346  HA  ARG A  21      -6.284  47.278 -25.793  1.00 89.17           H  
ATOM    347  C   ARG A  21      -6.836  46.585 -27.684  1.00 89.17           C  
ATOM    348  CB  ARG A  21      -5.434  45.310 -26.052  1.00 89.17           C  
ATOM    349  HB2 ARG A  21      -4.725  45.494 -26.859  1.00 89.17           H  
ATOM    350  HB3 ARG A  21      -5.804  44.291 -26.163  1.00 89.17           H  
ATOM    351  O   ARG A  21      -6.047  47.306 -28.285  1.00 89.17           O  
ATOM    352  CG  ARG A  21      -4.690  45.452 -24.716  1.00 89.17           C  
ATOM    353  HG2 ARG A  21      -4.502  46.505 -24.505  1.00 89.17           H  
ATOM    354  HG3 ARG A  21      -5.312  45.050 -23.917  1.00 89.17           H  
ATOM    355  CD  ARG A  21      -3.349  44.703 -24.742  1.00 89.17           C  
ATOM    356  HD2 ARG A  21      -3.529  43.677 -25.064  1.00 89.17           H  
ATOM    357  HD3 ARG A  21      -2.954  44.687 -23.726  1.00 89.17           H  
ATOM    358  NE  ARG A  21      -2.365  45.363 -25.629  1.00 89.17           N  
ATOM    359  HE  ARG A  21      -2.603  46.298 -25.928  1.00 89.17           H  
ATOM    360  NH1 ARG A  21      -0.798  43.688 -25.704  1.00 89.17           N  
ATOM    361 HH11 ARG A  21      -1.369  43.161 -25.059  1.00 89.17           H  
ATOM    362 HH12 ARG A  21       0.112  43.360 -25.995  1.00 89.17           H  
ATOM    363  NH2 ARG A  21      -0.420  45.599 -26.792  1.00 89.17           N  
ATOM    364 HH21 ARG A  21       0.475  45.245 -27.100  1.00 89.17           H  
ATOM    365 HH22 ARG A  21      -0.702  46.530 -27.064  1.00 89.17           H  
ATOM    366  CZ  ARG A  21      -1.204  44.882 -26.038  1.00 89.17           C  
ATOM    367  N   LEU A  22      -7.881  46.005 -28.273  1.00 88.47           N  
ATOM    368  H   LEU A  22      -8.495  45.447 -27.697  1.00 88.47           H  
ATOM    369  CA  LEU A  22      -8.267  46.199 -29.676  1.00 88.47           C  
ATOM    370  HA  LEU A  22      -7.391  46.511 -30.244  1.00 88.47           H  
ATOM    371  C   LEU A  22      -9.288  47.338 -29.865  1.00 88.47           C  
ATOM    372  CB  LEU A  22      -8.768  44.857 -30.249  1.00 88.47           C  
ATOM    373  HB2 LEU A  22      -9.569  44.490 -29.607  1.00 88.47           H  
ATOM    374  HB3 LEU A  22      -9.196  45.027 -31.237  1.00 88.47           H  
ATOM    375  O   LEU A  22      -9.783  47.519 -30.973  1.00 88.47           O  
ATOM    376  CG  LEU A  22      -7.683  43.772 -30.378  1.00 88.47           C  
ATOM    377  HG  LEU A  22      -7.139  43.673 -29.439  1.00 88.47           H  
ATOM    378  CD1 LEU A  22      -8.338  42.426 -30.695  1.00 88.47           C  
ATOM    379 HD11 LEU A  22      -7.572  41.656 -30.787  1.00 88.47           H  
ATOM    380 HD12 LEU A  22      -9.017  42.156 -29.886  1.00 88.47           H  
ATOM    381 HD13 LEU A  22      -8.896  42.497 -31.629  1.00 88.47           H  
ATOM    382  CD2 LEU A  22      -6.677  44.086 -31.488  1.00 88.47           C  
ATOM    383 HD21 LEU A  22      -6.134  45.001 -31.252  1.00 88.47           H  
ATOM    384 HD22 LEU A  22      -5.958  43.272 -31.581  1.00 88.47           H  
ATOM    385 HD23 LEU A  22      -7.197  44.218 -32.437  1.00 88.47           H  
ATOM    386  N   GLY A  23      -9.594  48.101 -28.808  1.00 88.25           N  
ATOM    387  H   GLY A  23      -9.155  47.902 -27.920  1.00 88.25           H  
ATOM    388  CA  GLY A  23     -10.527  49.233 -28.847  1.00 88.25           C  
ATOM    389  HA2 GLY A  23     -10.133  50.023 -28.208  1.00 88.25           H  
ATOM    390  HA3 GLY A  23     -10.597  49.624 -29.861  1.00 88.25           H  
ATOM    391  C   GLY A  23     -11.947  48.923 -28.361  1.00 88.25           C  
ATOM    392  O   GLY A  23     -12.848  49.714 -28.618  1.00 88.25           O  
ATOM    393  N   GLY A  24     -12.167  47.785 -27.692  1.00 86.98           N  
ATOM    394  H   GLY A  24     -11.386  47.165 -27.534  1.00 86.98           H  
ATOM    395  CA  GLY A  24     -13.447  47.458 -27.050  1.00 86.98           C  
ATOM    396  HA2 GLY A  24     -13.531  46.375 -26.960  1.00 86.98           H  
ATOM    397  HA3 GLY A  24     -14.268  47.803 -27.679  1.00 86.98           H  
ATOM    398  C   GLY A  24     -13.623  48.074 -25.654  1.00 86.98           C  
ATOM    399  O   GLY A  24     -12.728  48.736 -25.132  1.00 86.98           O  
ATOM    400  N   ASP A  25     -14.765  47.798 -25.013  1.00 87.54           N  
ATOM    401  H   ASP A  25     -15.494  47.304 -25.509  1.00 87.54           H  
ATOM    402  CA  ASP A  25     -15.078  48.303 -23.669  1.00 87.54           C  
ATOM    403  HA  ASP A  25     -14.941  49.384 -23.681  1.00 87.54           H  
ATOM    404  C   ASP A  25     -14.140  47.736 -22.590  1.00 87.54           C  
ATOM    405  CB  ASP A  25     -16.540  48.014 -23.286  1.00 87.54           C  
ATOM    406  HB2 ASP A  25     -16.634  48.085 -22.203  1.00 87.54           H  
ATOM    407  HB3 ASP A  25     -16.791  46.992 -23.570  1.00 87.54           H  
ATOM    408  O   ASP A  25     -14.038  46.525 -22.361  1.00 87.54           O  
ATOM    409  CG  ASP A  25     -17.557  48.987 -23.889  1.00 87.54           C  
ATOM    410  OD1 ASP A  25     -17.157  50.117 -24.239  1.00 87.54           O  
ATOM    411  OD2 ASP A  25     -18.742  48.589 -23.937  1.00 87.54           O  
ATOM    412  N   CYS A  26     -13.477  48.644 -21.877  1.00 85.77           N  
ATOM    413  H   CYS A  26     -13.588  49.610 -22.147  1.00 85.77           H  
ATOM    414  CA  CYS A  26     -12.458  48.330 -20.884  1.00 85.77           C  
ATOM    415  HA  CYS A  26     -12.086  47.319 -21.048  1.00 85.77           H  
ATOM    416  C   CYS A  26     -13.020  48.404 -19.458  1.00 85.77           C  
ATOM    417  CB  CYS A  26     -11.291  49.294 -21.101  1.00 85.77           C  
ATOM    418  HB2 CYS A  26     -11.675  50.314 -21.071  1.00 85.77           H  
ATOM    419  HB3 CYS A  26     -10.583  49.190 -20.278  1.00 85.77           H  
ATOM    420  O   CYS A  26     -13.035  49.466 -18.836  1.00 85.77           O  
ATOM    421  SG  CYS A  26     -10.394  49.072 -22.660  1.00 85.77           S  
ATOM    422  N   LEU A  27     -13.449  47.263 -18.899  1.00 87.54           N  
ATOM    423  H   LEU A  27     -13.476  46.430 -19.471  1.00 87.54           H  
ATOM    424  CA  LEU A  27     -13.835  47.202 -17.485  1.00 87.54           C  
ATOM    425  HA  LEU A  27     -14.576  47.986 -17.328  1.00 87.54           H  
ATOM    426  C   LEU A  27     -12.604  47.484 -16.597  1.00 87.54           C  
ATOM    427  CB  LEU A  27     -14.479  45.851 -17.113  1.00 87.54           C  
ATOM    428  HB2 LEU A  27     -13.994  45.043 -17.660  1.00 87.54           H  
ATOM    429  HB3 LEU A  27     -14.298  45.681 -16.051  1.00 87.54           H  
ATOM    430  O   LEU A  27     -11.612  46.753 -16.702  1.00 87.54           O  
ATOM    431  CG  LEU A  27     -16.002  45.805 -17.328  1.00 87.54           C  
ATOM    432  HG  LEU A  27     -16.458  46.674 -16.854  1.00 87.54           H  
ATOM    433  CD1 LEU A  27     -16.387  45.786 -18.807  1.00 87.54           C  
ATOM    434 HD11 LEU A  27     -17.469  45.709 -18.914  1.00 87.54           H  
ATOM    435 HD12 LEU A  27     -16.078  46.715 -19.286  1.00 87.54           H  
ATOM    436 HD13 LEU A  27     -15.911  44.950 -19.320  1.00 87.54           H  
ATOM    437  CD2 LEU A  27     -16.578  44.549 -16.666  1.00 87.54           C  
ATOM    438 HD21 LEU A  27     -16.355  44.566 -15.599  1.00 87.54           H  
ATOM    439 HD22 LEU A  27     -16.138  43.661 -17.120  1.00 87.54           H  
ATOM    440 HD23 LEU A  27     -17.659  44.535 -16.804  1.00 87.54           H  
ATOM    441  N   PRO A  28     -12.667  48.472 -15.682  1.00 86.28           N  
ATOM    442  CA  PRO A  28     -11.501  48.938 -14.924  1.00 86.28           C  
ATOM    443  HA  PRO A  28     -10.736  49.293 -15.614  1.00 86.28           H  
ATOM    444  C   PRO A  28     -10.878  47.842 -14.050  1.00 86.28           C  
ATOM    445  CB  PRO A  28     -12.010  50.122 -14.088  1.00 86.28           C  
ATOM    446  HB2 PRO A  28     -11.829  51.048 -14.633  1.00 86.28           H  
ATOM    447  HB3 PRO A  28     -11.538  50.168 -13.106  1.00 86.28           H  
ATOM    448  O   PRO A  28      -9.669  47.827 -13.844  1.00 86.28           O  
ATOM    449  CG  PRO A  28     -13.517  49.888 -13.980  1.00 86.28           C  
ATOM    450  HG2 PRO A  28     -14.063  50.820 -13.832  1.00 86.28           H  
ATOM    451  HG3 PRO A  28     -13.725  49.185 -13.173  1.00 86.28           H  
ATOM    452  CD  PRO A  28     -13.848  49.245 -15.322  1.00 86.28           C  
ATOM    453  HD2 PRO A  28     -14.731  48.615 -15.223  1.00 86.28           H  
ATOM    454  HD3 PRO A  28     -14.015  50.018 -16.072  1.00 86.28           H  
ATOM    455  N   ASP A  29     -11.683  46.884 -13.591  1.00 87.76           N  
ATOM    456  H   ASP A  29     -12.672  46.968 -13.776  1.00 87.76           H  
ATOM    457  CA  ASP A  29     -11.227  45.737 -12.801  1.00 87.76           C  
ATOM    458  HA  ASP A  29     -10.665  46.093 -11.938  1.00 87.76           H  
ATOM    459  C   ASP A  29     -10.299  44.798 -13.602  1.00 87.76           C  
ATOM    460  CB  ASP A  29     -12.487  45.015 -12.297  1.00 87.76           C  
ATOM    461  HB2 ASP A  29     -13.031  44.613 -13.153  1.00 87.76           H  
ATOM    462  HB3 ASP A  29     -13.133  45.739 -11.801  1.00 87.76           H  
ATOM    463  O   ASP A  29      -9.230  44.399 -13.139  1.00 87.76           O  
ATOM    464  CG  ASP A  29     -12.194  43.888 -11.306  1.00 87.76           C  
ATOM    465  OD1 ASP A  29     -11.174  43.981 -10.593  1.00 87.76           O  
ATOM    466  OD2 ASP A  29     -13.009  42.938 -11.283  1.00 87.76           O  
ATOM    467  N   VAL A  30     -10.647  44.508 -14.863  1.00 89.09           N  
ATOM    468  H   VAL A  30     -11.448  44.985 -15.252  1.00 89.09           H  
ATOM    469  CA  VAL A  30      -9.838  43.644 -15.739  1.00 89.09           C  
ATOM    470  HA  VAL A  30      -9.557  42.753 -15.178  1.00 89.09           H  
ATOM    471  C   VAL A  30      -8.541  44.349 -16.132  1.00 89.09           C  
ATOM    472  CB  VAL A  30     -10.636  43.205 -16.983  1.00 89.09           C  
ATOM    473  HB  VAL A  30     -10.959  44.088 -17.534  1.00 89.09           H  
ATOM    474  O   VAL A  30      -7.474  43.741 -16.073  1.00 89.09           O  
ATOM    475  CG1 VAL A  30      -9.802  42.327 -17.923  1.00 89.09           C  
ATOM    476 HG11 VAL A  30      -8.961  42.899 -18.314  1.00 89.09           H  
ATOM    477 HG12 VAL A  30      -9.431  41.450 -17.392  1.00 89.09           H  
ATOM    478 HG13 VAL A  30     -10.410  42.007 -18.770  1.00 89.09           H  
ATOM    479  CG2 VAL A  30     -11.879  42.394 -16.587  1.00 89.09           C  
ATOM    480 HG21 VAL A  30     -12.546  43.007 -15.980  1.00 89.09           H  
ATOM    481 HG22 VAL A  30     -11.585  41.514 -16.016  1.00 89.09           H  
ATOM    482 HG23 VAL A  30     -12.419  42.086 -17.483  1.00 89.09           H  
ATOM    483  N   VAL A  31      -8.610  45.634 -16.487  1.00 89.03           N  
ATOM    484  H   VAL A  31      -9.513  46.088 -16.486  1.00 89.03           H  
ATOM    485  CA  VAL A  31      -7.426  46.420 -16.864  1.00 89.03           C  
ATOM    486  HA  VAL A  31      -6.901  45.906 -17.669  1.00 89.03           H  
ATOM    487  C   VAL A  31      -6.451  46.524 -15.697  1.00 89.03           C  
ATOM    488  CB  VAL A  31      -7.823  47.816 -17.373  1.00 89.03           C  
ATOM    489  HB  VAL A  31      -8.392  48.336 -16.603  1.00 89.03           H  
ATOM    490  O   VAL A  31      -5.282  46.181 -15.855  1.00 89.03           O  
ATOM    491  CG1 VAL A  31      -6.597  48.661 -17.735  1.00 89.03           C  
ATOM    492 HG11 VAL A  31      -5.999  48.156 -18.495  1.00 89.03           H  
ATOM    493 HG12 VAL A  31      -5.977  48.847 -16.858  1.00 89.03           H  
ATOM    494 HG13 VAL A  31      -6.912  49.628 -18.128  1.00 89.03           H  
ATOM    495  CG2 VAL A  31      -8.689  47.694 -18.631  1.00 89.03           C  
ATOM    496 HG21 VAL A  31      -8.895  48.693 -19.017  1.00 89.03           H  
ATOM    497 HG22 VAL A  31      -9.638  47.208 -18.405  1.00 89.03           H  
ATOM    498 HG23 VAL A  31      -8.160  47.126 -19.397  1.00 89.03           H  
ATOM    499  N   ASN A  32      -6.926  46.892 -14.504  1.00 90.26           N  
ATOM    500  H   ASN A  32      -7.896  47.161 -14.418  1.00 90.26           H  
ATOM    501  CA  ASN A  32      -6.063  47.017 -13.330  1.00 90.26           C  
ATOM    502  HA  ASN A  32      -5.266  47.723 -13.563  1.00 90.26           H  
ATOM    503  C   ASN A  32      -5.381  45.694 -12.971  1.00 90.26           C  
ATOM    504  CB  ASN A  32      -6.882  47.556 -12.146  1.00 90.26           C  
ATOM    505  HB2 ASN A  32      -7.789  46.963 -12.030  1.00 90.26           H  
ATOM    506  HB3 ASN A  32      -6.293  47.463 -11.234  1.00 90.26           H  
ATOM    507  O   ASN A  32      -4.225  45.705 -12.559  1.00 90.26           O  
ATOM    508  CG  ASN A  32      -7.245  49.022 -12.295  1.00 90.26           C  
ATOM    509  ND2 ASN A  32      -8.225  49.484 -11.555  1.00 90.26           N  
ATOM    510 HD21 ASN A  32      -8.792  48.841 -11.021  1.00 90.26           H  
ATOM    511 HD22 ASN A  32      -8.484  50.445 -11.725  1.00 90.26           H  
ATOM    512  OD1 ASN A  32      -6.643  49.781 -13.035  1.00 90.26           O  
ATOM    513  N   LYS A  33      -6.060  44.559 -13.171  1.00 89.27           N  
ATOM    514  H   LYS A  33      -7.023  44.629 -13.468  1.00 89.27           H  
ATOM    515  CA  LYS A  33      -5.495  43.230 -12.923  1.00 89.27           C  
ATOM    516  HA  LYS A  33      -5.016  43.235 -11.944  1.00 89.27           H  
ATOM    517  C   LYS A  33      -4.399  42.829 -13.914  1.00 89.27           C  
ATOM    518  CB  LYS A  33      -6.648  42.224 -12.900  1.00 89.27           C  
ATOM    519  HB2 LYS A  33      -7.373  42.547 -12.154  1.00 89.27           H  
ATOM    520  HB3 LYS A  33      -7.138  42.202 -13.873  1.00 89.27           H  
ATOM    521  O   LYS A  33      -3.429  42.205 -13.503  1.00 89.27           O  
ATOM    522  CG  LYS A  33      -6.156  40.818 -12.543  1.00 89.27           C  
ATOM    523  HG2 LYS A  33      -5.516  40.434 -13.338  1.00 89.27           H  
ATOM    524  HG3 LYS A  33      -5.590  40.860 -11.613  1.00 89.27           H  
ATOM    525  CD  LYS A  33      -7.348  39.882 -12.370  1.00 89.27           C  
ATOM    526  HD2 LYS A  33      -7.994  40.279 -11.588  1.00 89.27           H  
ATOM    527  HD3 LYS A  33      -7.906  39.824 -13.305  1.00 89.27           H  
ATOM    528  CE  LYS A  33      -6.832  38.501 -11.971  1.00 89.27           C  
ATOM    529  HE2 LYS A  33      -6.255  38.089 -12.799  1.00 89.27           H  
ATOM    530  HE3 LYS A  33      -6.159  38.623 -11.122  1.00 89.27           H  
ATOM    531  NZ  LYS A  33      -7.958  37.612 -11.606  1.00 89.27           N  
ATOM    532  HZ1 LYS A  33      -8.462  38.022 -10.833  1.00 89.27           H  
ATOM    533  HZ2 LYS A  33      -8.596  37.516 -12.383  1.00 89.27           H  
ATOM    534  HZ3 LYS A  33      -7.616  36.706 -11.318  1.00 89.27           H  
ATOM    535  N   TYR A  34      -4.554  43.130 -15.204  1.00 89.62           N  
ATOM    536  H   TYR A  34      -5.379  43.642 -15.484  1.00 89.62           H  
ATOM    537  CA  TYR A  34      -3.562  42.761 -16.229  1.00 89.62           C  
ATOM    538  HA  TYR A  34      -3.072  41.835 -15.927  1.00 89.62           H  
ATOM    539  C   TYR A  34      -2.432  43.786 -16.382  1.00 89.62           C  
ATOM    540  CB  TYR A  34      -4.260  42.493 -17.568  1.00 89.62           C  
ATOM    541  HB2 TYR A  34      -5.014  43.262 -17.737  1.00 89.62           H  
ATOM    542  HB3 TYR A  34      -3.525  42.574 -18.368  1.00 89.62           H  
ATOM    543  O   TYR A  34      -1.347  43.424 -16.829  1.00 89.62           O  
ATOM    544  CG  TYR A  34      -4.890  41.116 -17.657  1.00 89.62           C  
ATOM    545  CD1 TYR A  34      -4.091  40.000 -17.971  1.00 89.62           C  
ATOM    546  HD1 TYR A  34      -3.038  40.142 -18.160  1.00 89.62           H  
ATOM    547  CD2 TYR A  34      -6.261  40.941 -17.407  1.00 89.62           C  
ATOM    548  HD2 TYR A  34      -6.879  41.802 -17.200  1.00 89.62           H  
ATOM    549  CE1 TYR A  34      -4.657  38.710 -18.005  1.00 89.62           C  
ATOM    550  HE1 TYR A  34      -4.029  37.859 -18.223  1.00 89.62           H  
ATOM    551  CE2 TYR A  34      -6.833  39.659 -17.432  1.00 89.62           C  
ATOM    552  HE2 TYR A  34      -7.887  39.534 -17.232  1.00 89.62           H  
ATOM    553  OH  TYR A  34      -6.559  37.288 -17.683  1.00 89.62           O  
ATOM    554  HH  TYR A  34      -5.877  36.635 -17.854  1.00 89.62           H  
ATOM    555  CZ  TYR A  34      -6.029  38.539 -17.716  1.00 89.62           C  
ATOM    556  N   GLU A  35      -2.661  45.039 -15.987  1.00 90.13           N  
ATOM    557  H   GLU A  35      -3.601  45.299 -15.728  1.00 90.13           H  
ATOM    558  CA  GLU A  35      -1.647  46.100 -15.972  1.00 90.13           C  
ATOM    559  HA  GLU A  35      -0.867  45.852 -16.692  1.00 90.13           H  
ATOM    560  C   GLU A  35      -0.927  46.248 -14.621  1.00 90.13           C  
ATOM    561  CB  GLU A  35      -2.262  47.438 -16.409  1.00 90.13           C  
ATOM    562  HB2 GLU A  35      -3.073  47.712 -15.734  1.00 90.13           H  
ATOM    563  HB3 GLU A  35      -1.490  48.205 -16.345  1.00 90.13           H  
ATOM    564  O   GLU A  35      -0.142  47.178 -14.459  1.00 90.13           O  
ATOM    565  CG  GLU A  35      -2.770  47.403 -17.856  1.00 90.13           C  
ATOM    566  HG2 GLU A  35      -3.634  46.742 -17.925  1.00 90.13           H  
ATOM    567  HG3 GLU A  35      -1.985  46.990 -18.489  1.00 90.13           H  
ATOM    568  CD  GLU A  35      -3.148  48.791 -18.391  1.00 90.13           C  
ATOM    569  OE1 GLU A  35      -3.524  48.822 -19.582  1.00 90.13           O  
ATOM    570  OE2 GLU A  35      -3.021  49.806 -17.652  1.00 90.13           O  
ATOM    571  N   ASN A  36      -1.174  45.352 -13.657  1.00 86.78           N  
ATOM    572  H   ASN A  36      -1.801  44.589 -13.869  1.00 86.78           H  
ATOM    573  CA  ASN A  36      -0.626  45.404 -12.294  1.00 86.78           C  
ATOM    574  HA  ASN A  36      -1.166  44.654 -11.716  1.00 86.78           H  
ATOM    575  C   ASN A  36      -0.868  46.757 -11.588  1.00 86.78           C  
ATOM    576  CB  ASN A  36       0.857  44.994 -12.282  1.00 86.78           C  
ATOM    577  HB2 ASN A  36       1.194  44.933 -11.247  1.00 86.78           H  
ATOM    578  HB3 ASN A  36       1.436  45.775 -12.775  1.00 86.78           H  
ATOM    579  O   ASN A  36       0.016  47.317 -10.942  1.00 86.78           O  
ATOM    580  CG  ASN A  36       1.145  43.659 -12.935  1.00 86.78           C  
ATOM    581  ND2 ASN A  36       2.234  43.574 -13.663  1.00 86.78           N  
ATOM    582 HD21 ASN A  36       2.814  44.393 -13.783  1.00 86.78           H  
ATOM    583 HD22 ASN A  36       2.397  42.688 -14.119  1.00 86.78           H  
ATOM    584  OD1 ASN A  36       0.435  42.676 -12.812  1.00 86.78           O  
ATOM    585  N   LYS A  37      -2.065  47.324 -11.755  1.00 87.78           N  
ATOM    586  H   LYS A  37      -2.739  46.785 -12.280  1.00 87.78           H  
ATOM    587  CA  LYS A  37      -2.503  48.588 -11.135  1.00 87.78           C  
ATOM    588  HA  LYS A  37      -1.659  49.021 -10.600  1.00 87.78           H  
ATOM    589  C   LYS A  37      -3.577  48.364 -10.071  1.00 87.78           C  
ATOM    590  CB  LYS A  37      -2.948  49.584 -12.217  1.00 87.78           C  
ATOM    591  HB2 LYS A  37      -3.429  50.444 -11.751  1.00 87.78           H  
ATOM    592  HB3 LYS A  37      -3.679  49.098 -12.864  1.00 87.78           H  
ATOM    593  O   LYS A  37      -4.297  49.302  -9.713  1.00 87.78           O  
ATOM    594  CG  LYS A  37      -1.782  50.109 -13.063  1.00 87.78           C  
ATOM    595  HG2 LYS A  37      -1.245  49.273 -13.510  1.00 87.78           H  
ATOM    596  HG3 LYS A  37      -1.098  50.680 -12.436  1.00 87.78           H  
ATOM    597  CD  LYS A  37      -2.338  50.999 -14.178  1.00 87.78           C  
ATOM    598  HD2 LYS A  37      -3.055  50.413 -14.752  1.00 87.78           H  
ATOM    599  HD3 LYS A  37      -2.850  51.861 -13.750  1.00 87.78           H  
ATOM    600  CE  LYS A  37      -1.224  51.467 -15.115  1.00 87.78           C  
ATOM    601  HE2 LYS A  37      -0.564  50.621 -15.304  1.00 87.78           H  
ATOM    602  HE3 LYS A  37      -0.646  52.256 -14.634  1.00 87.78           H  
ATOM    603  NZ  LYS A  37      -1.800  51.929 -16.403  1.00 87.78           N  
ATOM    604  HZ1 LYS A  37      -2.290  51.161 -16.839  1.00 87.78           H  
ATOM    605  HZ2 LYS A  37      -2.478  52.668 -16.285  1.00 87.78           H  
ATOM    606  HZ3 LYS A  37      -1.086  52.199 -17.064  1.00 87.78           H  
ATOM    607  N   THR A  38      -3.722  47.138  -9.566  1.00 89.80           N  
ATOM    608  H   THR A  38      -3.066  46.419  -9.836  1.00 89.80           H  
ATOM    609  CA  THR A  38      -4.663  46.861  -8.475  1.00 89.80           C  
ATOM    610  HA  THR A  38      -5.629  47.274  -8.764  1.00 89.80           H  
ATOM    611  C   THR A  38      -4.211  47.572  -7.191  1.00 89.80           C  
ATOM    612  CB  THR A  38      -4.865  45.357  -8.235  1.00 89.80           C  
ATOM    613  HB  THR A  38      -5.676  45.233  -7.517  1.00 89.80           H  
ATOM    614  O   THR A  38      -3.028  47.877  -7.036  1.00 89.80           O  
ATOM    615  CG2 THR A  38      -5.253  44.592  -9.496  1.00 89.80           C  
ATOM    616 HG21 THR A  38      -4.413  44.577 -10.190  1.00 89.80           H  
ATOM    617 HG22 THR A  38      -6.115  45.063  -9.969  1.00 89.80           H  
ATOM    618 HG23 THR A  38      -5.506  43.566  -9.231  1.00 89.80           H  
ATOM    619  OG1 THR A  38      -3.729  44.768  -7.667  1.00 89.80           O  
ATOM    620  HG1 THR A  38      -3.079  44.639  -8.362  1.00 89.80           H  
ATOM    621  N   PRO A  39      -5.115  47.868  -6.240  1.00 87.95           N  
ATOM    622  CA  PRO A  39      -4.712  48.413  -4.942  1.00 87.95           C  
ATOM    623  HA  PRO A  39      -4.258  49.393  -5.086  1.00 87.95           H  
ATOM    624  C   PRO A  39      -3.678  47.525  -4.228  1.00 87.95           C  
ATOM    625  CB  PRO A  39      -6.009  48.579  -4.140  1.00 87.95           C  
ATOM    626  HB2 PRO A  39      -5.889  48.289  -3.097  1.00 87.95           H  
ATOM    627  HB3 PRO A  39      -6.335  49.618  -4.202  1.00 87.95           H  
ATOM    628  O   PRO A  39      -2.780  48.056  -3.584  1.00 87.95           O  
ATOM    629  CG  PRO A  39      -7.025  47.691  -4.859  1.00 87.95           C  
ATOM    630  HG2 PRO A  39      -8.042  48.069  -4.755  1.00 87.95           H  
ATOM    631  HG3 PRO A  39      -6.956  46.674  -4.471  1.00 87.95           H  
ATOM    632  CD  PRO A  39      -6.558  47.712  -6.309  1.00 87.95           C  
ATOM    633  HD2 PRO A  39      -6.863  46.792  -6.809  1.00 87.95           H  
ATOM    634  HD3 PRO A  39      -6.987  48.573  -6.820  1.00 87.95           H  
ATOM    635  N   ALA A  40      -3.734  46.200  -4.413  1.00 87.27           N  
ATOM    636  H   ALA A  40      -4.455  45.816  -5.007  1.00 87.27           H  
ATOM    637  CA  ALA A  40      -2.719  45.279  -3.903  1.00 87.27           C  
ATOM    638  HA  ALA A  40      -2.587  45.456  -2.836  1.00 87.27           H  
ATOM    639  C   ALA A  40      -1.347  45.489  -4.571  1.00 87.27           C  
ATOM    640  CB  ALA A  40      -3.227  43.846  -4.095  1.00 87.27           C  
ATOM    641  HB1 ALA A  40      -4.173  43.713  -3.568  1.00 87.27           H  
ATOM    642  HB2 ALA A  40      -2.496  43.147  -3.689  1.00 87.27           H  
ATOM    643  HB3 ALA A  40      -3.365  43.632  -5.155  1.00 87.27           H  
ATOM    644  O   ALA A  40      -0.334  45.550  -3.876  1.00 87.27           O  
ATOM    645  N   ASP A  41      -1.307  45.676  -5.894  1.00 86.86           N  
ATOM    646  H   ASP A  41      -2.155  45.574  -6.432  1.00 86.86           H  
ATOM    647  CA  ASP A  41      -0.057  45.957  -6.614  1.00 86.86           C  
ATOM    648  HA  ASP A  41       0.674  45.187  -6.366  1.00 86.86           H  
ATOM    649  C   ASP A  41       0.534  47.314  -6.219  1.00 86.86           C  
ATOM    650  CB  ASP A  41      -0.269  45.937  -8.130  1.00 86.86           C  
ATOM    651  HB2 ASP A  41       0.690  46.125  -8.613  1.00 86.86           H  
ATOM    652  HB3 ASP A  41      -0.949  46.744  -8.403  1.00 86.86           H  
ATOM    653  O   ASP A  41       1.745  47.430  -6.057  1.00 86.86           O  
ATOM    654  CG  ASP A  41      -0.813  44.614  -8.652  1.00 86.86           C  
ATOM    655  OD1 ASP A  41      -0.308  43.549  -8.240  1.00 86.86           O  
ATOM    656  OD2 ASP A  41      -1.803  44.684  -9.421  1.00 86.86           O  
ATOM    657  N   LYS A  42      -0.308  48.333  -5.993  1.00 85.88           N  
ATOM    658  H   LYS A  42      -1.288  48.171  -6.175  1.00 85.88           H  
ATOM    659  CA  LYS A  42       0.138  49.646  -5.495  1.00 85.88           C  
ATOM    660  HA  LYS A  42       0.931  50.019  -6.144  1.00 85.88           H  
ATOM    661  C   LYS A  42       0.749  49.546  -4.099  1.00 85.88           C  
ATOM    662  CB  LYS A  42      -1.019  50.651  -5.485  1.00 85.88           C  
ATOM    663  HB2 LYS A  42      -0.689  51.549  -4.964  1.00 85.88           H  
ATOM    664  HB3 LYS A  42      -1.863  50.229  -4.939  1.00 85.88           H  
ATOM    665  O   LYS A  42       1.788  50.151  -3.850  1.00 85.88           O  
ATOM    666  CG  LYS A  42      -1.460  51.045  -6.899  1.00 85.88           C  
ATOM    667  HG2 LYS A  42      -0.610  51.459  -7.441  1.00 85.88           H  
ATOM    668  HG3 LYS A  42      -1.827  50.169  -7.434  1.00 85.88           H  
ATOM    669  CD  LYS A  42      -2.571  52.096  -6.818  1.00 85.88           C  
ATOM    670  HD2 LYS A  42      -2.182  52.985  -6.322  1.00 85.88           H  
ATOM    671  HD3 LYS A  42      -3.401  51.694  -6.238  1.00 85.88           H  
ATOM    672  CE  LYS A  42      -3.050  52.449  -8.227  1.00 85.88           C  
ATOM    673  HE2 LYS A  42      -3.443  51.545  -8.693  1.00 85.88           H  
ATOM    674  HE3 LYS A  42      -2.192  52.780  -8.812  1.00 85.88           H  
ATOM    675  NZ  LYS A  42      -4.091  53.506  -8.187  1.00 85.88           N  
ATOM    676  HZ1 LYS A  42      -3.717  54.349  -7.775  1.00 85.88           H  
ATOM    677  HZ2 LYS A  42      -4.877  53.195  -7.635  1.00 85.88           H  
ATOM    678  HZ3 LYS A  42      -4.415  53.712  -9.121  1.00 85.88           H  
ATOM    679  N   ILE A  43       0.143  48.754  -3.210  1.00 85.85           N  
ATOM    680  H   ILE A  43      -0.718  48.301  -3.481  1.00 85.85           H  
ATOM    681  CA  ILE A  43       0.696  48.476  -1.877  1.00 85.85           C  
ATOM    682  HA  ILE A  43       0.894  49.423  -1.376  1.00 85.85           H  
ATOM    683  C   ILE A  43       2.037  47.753  -1.996  1.00 85.85           C  
ATOM    684  CB  ILE A  43      -0.304  47.674  -1.013  1.00 85.85           C  
ATOM    685  HB  ILE A  43      -0.652  46.816  -1.588  1.00 85.85           H  
ATOM    686  O   ILE A  43       2.968  48.113  -1.287  1.00 85.85           O  
ATOM    687  CG1 ILE A  43      -1.517  48.557  -0.645  1.00 85.85           C  
ATOM    688 HG12 ILE A  43      -1.225  49.275   0.121  1.00 85.85           H  
ATOM    689 HG13 ILE A  43      -1.839  49.131  -1.513  1.00 85.85           H  
ATOM    690  CG2 ILE A  43       0.357  47.152   0.280  1.00 85.85           C  
ATOM    691 HG21 ILE A  43      -0.371  46.635   0.906  1.00 85.85           H  
ATOM    692 HG22 ILE A  43       0.785  47.980   0.846  1.00 85.85           H  
ATOM    693 HG23 ILE A  43       1.143  46.434   0.050  1.00 85.85           H  
ATOM    694  CD1 ILE A  43      -2.723  47.751  -0.144  1.00 85.85           C  
ATOM    695 HD11 ILE A  43      -3.568  48.424  -0.001  1.00 85.85           H  
ATOM    696 HD12 ILE A  43      -2.500  47.270   0.808  1.00 85.85           H  
ATOM    697 HD13 ILE A  43      -2.997  46.995  -0.880  1.00 85.85           H  
ATOM    698  N   LEU A  44       2.176  46.782  -2.902  1.00 82.80           N  
ATOM    699  H   LEU A  44       1.369  46.493  -3.437  1.00 82.80           H  
ATOM    700  CA  LEU A  44       3.459  46.115  -3.141  1.00 82.80           C  
ATOM    701  HA  LEU A  44       3.869  45.793  -2.184  1.00 82.80           H  
ATOM    702  C   LEU A  44       4.500  47.065  -3.742  1.00 82.80           C  
ATOM    703  CB  LEU A  44       3.255  44.889  -4.046  1.00 82.80           C  
ATOM    704  HB2 LEU A  44       2.657  45.184  -4.908  1.00 82.80           H  
ATOM    705  HB3 LEU A  44       4.227  44.565  -4.417  1.00 82.80           H  
ATOM    706  O   LEU A  44       5.659  47.018  -3.344  1.00 82.80           O  
ATOM    707  CG  LEU A  44       2.585  43.694  -3.347  1.00 82.80           C  
ATOM    708  HG  LEU A  44       1.643  44.007  -2.895  1.00 82.80           H  
ATOM    709  CD1 LEU A  44       2.291  42.607  -4.381  1.00 82.80           C  
ATOM    710 HD11 LEU A  44       3.218  42.267  -4.844  1.00 82.80           H  
ATOM    711 HD12 LEU A  44       1.792  41.766  -3.899  1.00 82.80           H  
ATOM    712 HD13 LEU A  44       1.630  43.006  -5.150  1.00 82.80           H  
ATOM    713  CD2 LEU A  44       3.477  43.085  -2.261  1.00 82.80           C  
ATOM    714 HD21 LEU A  44       4.453  42.829  -2.674  1.00 82.80           H  
ATOM    715 HD22 LEU A  44       3.604  43.788  -1.438  1.00 82.80           H  
ATOM    716 HD23 LEU A  44       3.008  42.185  -1.863  1.00 82.80           H  
ATOM    717  N   GLN A  45       4.103  47.958  -4.648  1.00 81.66           N  
ATOM    718  H   GLN A  45       3.152  47.910  -4.983  1.00 81.66           H  
ATOM    719  CA  GLN A  45       4.997  48.944  -5.246  1.00 81.66           C  
ATOM    720  HA  GLN A  45       5.854  48.412  -5.660  1.00 81.66           H  
ATOM    721  C   GLN A  45       5.525  49.919  -4.186  1.00 81.66           C  
ATOM    722  CB  GLN A  45       4.266  49.652  -6.397  1.00 81.66           C  
ATOM    723  HB2 GLN A  45       3.483  50.297  -5.998  1.00 81.66           H  
ATOM    724  HB3 GLN A  45       3.805  48.899  -7.035  1.00 81.66           H  
ATOM    725  O   GLN A  45       6.736  50.104  -4.083  1.00 81.66           O  
ATOM    726  CG  GLN A  45       5.228  50.479  -7.259  1.00 81.66           C  
ATOM    727  HG2 GLN A  45       6.035  49.833  -7.605  1.00 81.66           H  
ATOM    728  HG3 GLN A  45       5.663  51.279  -6.659  1.00 81.66           H  
ATOM    729  CD  GLN A  45       4.556  51.105  -8.479  1.00 81.66           C  
ATOM    730  NE2 GLN A  45       5.330  51.599  -9.420  1.00 81.66           N  
ATOM    731 HE21 GLN A  45       4.859  52.002 -10.217  1.00 81.66           H  
ATOM    732 HE22 GLN A  45       6.335  51.551  -9.331  1.00 81.66           H  
ATOM    733  OE1 GLN A  45       3.346  51.186  -8.616  1.00 81.66           O  
ATOM    734  N   TRP A  46       4.655  50.470  -3.336  1.00 82.15           N  
ATOM    735  H   TRP A  46       3.669  50.290  -3.466  1.00 82.15           H  
ATOM    736  CA  TRP A  46       5.058  51.345  -2.228  1.00 82.15           C  
ATOM    737  HA  TRP A  46       5.752  52.100  -2.600  1.00 82.15           H  
ATOM    738  C   TRP A  46       5.807  50.588  -1.128  1.00 82.15           C  
ATOM    739  CB  TRP A  46       3.818  52.053  -1.669  1.00 82.15           C  
ATOM    740  HB2 TRP A  46       3.105  51.300  -1.334  1.00 82.15           H  
ATOM    741  HB3 TRP A  46       4.120  52.632  -0.796  1.00 82.15           H  
ATOM    742  O   TRP A  46       6.850  51.040  -0.660  1.00 82.15           O  
ATOM    743  CG  TRP A  46       3.115  52.989  -2.608  1.00 82.15           C  
ATOM    744  CD1 TRP A  46       3.683  53.658  -3.638  1.00 82.15           C  
ATOM    745  HD1 TRP A  46       4.724  53.591  -3.918  1.00 82.15           H  
ATOM    746  CD2 TRP A  46       1.717  53.414  -2.586  1.00 82.15           C  
ATOM    747  CE2 TRP A  46       1.516  54.359  -3.637  1.00 82.15           C  
ATOM    748  CE3 TRP A  46       0.604  53.121  -1.767  1.00 82.15           C  
ATOM    749  HE3 TRP A  46       0.725  52.420  -0.954  1.00 82.15           H  
ATOM    750  NE1 TRP A  46       2.743  54.457  -4.255  1.00 82.15           N  
ATOM    751  HE1 TRP A  46       2.962  55.070  -5.026  1.00 82.15           H  
ATOM    752  CH2 TRP A  46      -0.800  54.685  -3.017  1.00 82.15           C  
ATOM    753  HH2 TRP A  46      -1.749  55.182  -3.149  1.00 82.15           H  
ATOM    754  CZ2 TRP A  46       0.283  54.990  -3.859  1.00 82.15           C  
ATOM    755  HZ2 TRP A  46       0.183  55.723  -4.646  1.00 82.15           H  
ATOM    756  CZ3 TRP A  46      -0.639  53.749  -1.978  1.00 82.15           C  
ATOM    757  HZ3 TRP A  46      -1.468  53.526  -1.322  1.00 82.15           H  
ATOM    758  N   GLY A  47       5.337  49.396  -0.767  1.00 75.41           N  
ATOM    759  H   GLY A  47       4.470  49.077  -1.177  1.00 75.41           H  
ATOM    760  CA  GLY A  47       5.969  48.533   0.228  1.00 75.41           C  
ATOM    761  HA2 GLY A  47       5.358  47.640   0.359  1.00 75.41           H  
ATOM    762  HA3 GLY A  47       6.033  49.061   1.180  1.00 75.41           H  
ATOM    763  C   GLY A  47       7.375  48.098  -0.182  1.00 75.41           C  
ATOM    764  O   GLY A  47       8.275  48.091   0.652  1.00 75.41           O  
ATOM    765  N   SER A  48       7.604  47.833  -1.472  1.00 68.13           N  
ATOM    766  H   SER A  48       6.820  47.801  -2.108  1.00 68.13           H  
ATOM    767  CA  SER A  48       8.932  47.472  -1.987  1.00 68.13           C  
ATOM    768  HA  SER A  48       9.324  46.669  -1.362  1.00 68.13           H  
ATOM    769  C   SER A  48       9.945  48.618  -1.908  1.00 68.13           C  
ATOM    770  CB  SER A  48       8.842  46.932  -3.417  1.00 68.13           C  
ATOM    771  HB2 SER A  48       8.083  46.150  -3.464  1.00 68.13           H  
ATOM    772  HB3 SER A  48       9.802  46.490  -3.682  1.00 68.13           H  
ATOM    773  O   SER A  48      11.134  48.359  -1.763  1.00 68.13           O  
ATOM    774  OG  SER A  48       8.542  47.944  -4.361  1.00 68.13           O  
ATOM    775  HG  SER A  48       7.787  48.461  -4.070  1.00 68.13           H  
ATOM    776  N   THR A  49       9.495  49.879  -1.931  1.00 70.92           N  
ATOM    777  H   THR A  49       8.511  50.042  -2.094  1.00 70.92           H  
ATOM    778  CA  THR A  49      10.388  51.034  -1.727  1.00 70.92           C  
ATOM    779  HA  THR A  49      11.327  50.829  -2.243  1.00 70.92           H  
ATOM    780  C   THR A  49      10.765  51.259  -0.261  1.00 70.92           C  
ATOM    781  CB  THR A  49       9.829  52.330  -2.334  1.00 70.92           C  
ATOM    782  HB  THR A  49      10.551  53.127  -2.154  1.00 70.92           H  
ATOM    783  O   THR A  49      11.807  51.847   0.008  1.00 70.92           O  
ATOM    784  CG2 THR A  49       9.637  52.222  -3.846  1.00 70.92           C  
ATOM    785 HG21 THR A  49      10.597  52.018  -4.319  1.00 70.92           H  
ATOM    786 HG22 THR A  49       8.941  51.419  -4.091  1.00 70.92           H  
ATOM    787 HG23 THR A  49       9.248  53.165  -4.230  1.00 70.92           H  
ATOM    788  OG1 THR A  49       8.596  52.741  -1.783  1.00 70.92           O  
ATOM    789  HG1 THR A  49       8.148  52.008  -1.355  1.00 70.92           H  
ATOM    790  N   ALA A  50       9.957  50.770   0.686  1.00 69.31           N  
ATOM    791  H   ALA A  50       9.127  50.269   0.405  1.00 69.31           H  
ATOM    792  CA  ALA A  50      10.191  50.945   2.122  1.00 69.31           C  
ATOM    793  HA  ALA A  50      10.739  51.874   2.281  1.00 69.31           H  
ATOM    794  C   ALA A  50      11.033  49.821   2.754  1.00 69.31           C  
ATOM    795  CB  ALA A  50       8.826  51.085   2.806  1.00 69.31           C  
ATOM    796  HB1 ALA A  50       8.971  51.272   3.870  1.00 69.31           H  
ATOM    797  HB2 ALA A  50       8.250  50.168   2.682  1.00 69.31           H  
ATOM    798  HB3 ALA A  50       8.276  51.920   2.372  1.00 69.31           H  
ATOM    799  O   ALA A  50      11.537  49.975   3.864  1.00 69.31           O  
ATOM    800  N   VAL A  51      11.196  48.689   2.064  1.00 65.54           N  
ATOM    801  H   VAL A  51      10.761  48.621   1.155  1.00 65.54           H  
ATOM    802  CA  VAL A  51      11.879  47.500   2.589  1.00 65.54           C  
ATOM    803  HA  VAL A  51      12.110  47.655   3.643  1.00 65.54           H  
ATOM    804  C   VAL A  51      13.218  47.313   1.870  1.00 65.54           C  
ATOM    805  CB  VAL A  51      10.941  46.276   2.531  1.00 65.54           C  
ATOM    806  HB  VAL A  51      10.632  46.099   1.501  1.00 65.54           H  
ATOM    807  O   VAL A  51      13.327  46.593   0.882  1.00 65.54           O  
ATOM    808  CG1 VAL A  51      11.614  45.010   3.070  1.00 65.54           C  
ATOM    809 HG11 VAL A  51      12.374  44.686   2.358  1.00 65.54           H  
ATOM    810 HG12 VAL A  51      10.884  44.205   3.160  1.00 65.54           H  
ATOM    811 HG13 VAL A  51      12.063  45.201   4.045  1.00 65.54           H  
ATOM    812  CG2 VAL A  51       9.684  46.504   3.385  1.00 65.54           C  
ATOM    813 HG21 VAL A  51       9.127  47.367   3.020  1.00 65.54           H  
ATOM    814 HG22 VAL A  51       9.964  46.679   4.424  1.00 65.54           H  
ATOM    815 HG23 VAL A  51       9.032  45.633   3.327  1.00 65.54           H  
ATOM    816  N   TYR A  52      14.261  47.971   2.383  1.00 65.39           N  
ATOM    817  H   TYR A  52      14.090  48.596   3.158  1.00 65.39           H  
ATOM    818  CA  TYR A  52      15.651  47.746   1.976  1.00 65.39           C  
ATOM    819  HA  TYR A  52      15.666  47.337   0.966  1.00 65.39           H  
ATOM    820  C   TYR A  52      16.307  46.719   2.915  1.00 65.39           C  
ATOM    821  CB  TYR A  52      16.405  49.085   1.932  1.00 65.39           C  
ATOM    822  HB2 TYR A  52      15.850  49.775   1.296  1.00 65.39           H  
ATOM    823  HB3 TYR A  52      16.432  49.518   2.932  1.00 65.39           H  
ATOM    824  O   TYR A  52      16.802  47.064   3.984  1.00 65.39           O  
ATOM    825  CG  TYR A  52      17.821  48.976   1.391  1.00 65.39           C  
ATOM    826  CD1 TYR A  52      18.921  48.934   2.271  1.00 65.39           C  
ATOM    827  HD1 TYR A  52      18.754  48.980   3.337  1.00 65.39           H  
ATOM    828  CD2 TYR A  52      18.035  48.919   0.000  1.00 65.39           C  
ATOM    829  HD2 TYR A  52      17.195  48.958  -0.677  1.00 65.39           H  
ATOM    830  CE1 TYR A  52      20.233  48.847   1.765  1.00 65.39           C  
ATOM    831  HE1 TYR A  52      21.073  48.832   2.443  1.00 65.39           H  
ATOM    832  CE2 TYR A  52      19.345  48.827  -0.510  1.00 65.39           C  
ATOM    833  HE2 TYR A  52      19.520  48.792  -1.576  1.00 65.39           H  
ATOM    834  OH  TYR A  52      21.705  48.714  -0.132  1.00 65.39           O  
ATOM    835  HH  TYR A  52      22.374  48.732   0.556  1.00 65.39           H  
ATOM    836  CZ  TYR A  52      20.446  48.796   0.370  1.00 65.39           C  
ATOM    837  N   LEU A  53      16.312  45.440   2.526  1.00 63.20           N  
ATOM    838  H   LEU A  53      15.844  45.217   1.659  1.00 63.20           H  
ATOM    839  CA  LEU A  53      16.867  44.324   3.316  1.00 63.20           C  
ATOM    840  HA  LEU A  53      16.741  44.570   4.371  1.00 63.20           H  
ATOM    841  C   LEU A  53      18.390  44.134   3.150  1.00 63.20           C  
ATOM    842  CB  LEU A  53      16.069  43.030   3.041  1.00 63.20           C  
ATOM    843  HB2 LEU A  53      16.590  42.173   3.468  1.00 63.20           H  
ATOM    844  HB3 LEU A  53      16.025  42.876   1.963  1.00 63.20           H  
ATOM    845  O   LEU A  53      18.876  43.006   3.132  1.00 63.20           O  
ATOM    846  CG  LEU A  53      14.648  43.031   3.622  1.00 63.20           C  
ATOM    847  HG  LEU A  53      14.158  43.963   3.343  1.00 63.20           H  
ATOM    848  CD1 LEU A  53      13.857  41.859   3.041  1.00 63.20           C  
ATOM    849 HD11 LEU A  53      12.845  41.860   3.445  1.00 63.20           H  
ATOM    850 HD12 LEU A  53      13.802  41.954   1.957  1.00 63.20           H  
ATOM    851 HD13 LEU A  53      14.351  40.921   3.295  1.00 63.20           H  
ATOM    852  CD2 LEU A  53      14.632  42.909   5.148  1.00 63.20           C  
ATOM    853 HD21 LEU A  53      15.152  42.002   5.457  1.00 63.20           H  
ATOM    854 HD22 LEU A  53      13.602  42.871   5.502  1.00 63.20           H  
ATOM    855 HD23 LEU A  53      15.116  43.774   5.602  1.00 63.20           H  
ATOM    856  N   GLY A  54      19.160  45.221   3.015  1.00 58.77           N  
ATOM    857  H   GLY A  54      18.688  46.113   3.057  1.00 58.77           H  
ATOM    858  CA  GLY A  54      20.616  45.217   3.245  1.00 58.77           C  
ATOM    859  HA2 GLY A  54      21.008  46.191   2.952  1.00 58.77           H  
ATOM    860  HA3 GLY A  54      20.795  45.093   4.313  1.00 58.77           H  
ATOM    861  C   GLY A  54      21.451  44.151   2.513  1.00 58.77           C  
ATOM    862  O   GLY A  54      22.476  43.734   3.038  1.00 58.77           O  
ATOM    863  N   GLY A  55      21.038  43.690   1.328  1.00 58.64           N  
ATOM    864  H   GLY A  55      20.151  44.021   0.975  1.00 58.64           H  
ATOM    865  CA  GLY A  55      21.774  42.677   0.557  1.00 58.64           C  
ATOM    866  HA2 GLY A  55      22.844  42.807   0.719  1.00 58.64           H  
ATOM    867  HA3 GLY A  55      21.578  42.837  -0.504  1.00 58.64           H  
ATOM    868  C   GLY A  55      21.436  41.212   0.873  1.00 58.64           C  
ATOM    869  O   GLY A  55      21.972  40.327   0.210  1.00 58.64           O  
ATOM    870  N   LEU A  56      20.509  40.926   1.795  1.00 52.81           N  
ATOM    871  H   LEU A  56      20.094  41.682   2.321  1.00 52.81           H  
ATOM    872  CA  LEU A  56      19.890  39.600   1.909  1.00 52.81           C  
ATOM    873  HA  LEU A  56      20.604  38.854   1.560  1.00 52.81           H  
ATOM    874  C   LEU A  56      18.677  39.531   0.971  1.00 52.81           C  
ATOM    875  CB  LEU A  56      19.535  39.261   3.373  1.00 52.81           C  
ATOM    876  HB2 LEU A  56      18.498  38.927   3.406  1.00 52.81           H  
ATOM    877  HB3 LEU A  56      19.601  40.148   4.003  1.00 52.81           H  
ATOM    878  O   LEU A  56      17.583  40.003   1.281  1.00 52.81           O  
ATOM    879  CG  LEU A  56      20.407  38.130   3.954  1.00 52.81           C  
ATOM    880  HG  LEU A  56      20.582  37.375   3.188  1.00 52.81           H  
ATOM    881  CD1 LEU A  56      21.751  38.658   4.452  1.00 52.81           C  
ATOM    882 HD11 LEU A  56      22.356  37.834   4.831  1.00 52.81           H  
ATOM    883 HD12 LEU A  56      21.598  39.388   5.248  1.00 52.81           H  
ATOM    884 HD13 LEU A  56      22.284  39.137   3.630  1.00 52.81           H  
ATOM    885  CD2 LEU A  56      19.687  37.446   5.115  1.00 52.81           C  
ATOM    886 HD21 LEU A  56      19.474  38.171   5.901  1.00 52.81           H  
ATOM    887 HD22 LEU A  56      20.315  36.652   5.520  1.00 52.81           H  
ATOM    888 HD23 LEU A  56      18.753  37.007   4.765  1.00 52.81           H  
ATOM    889  N   GLY A  57      18.879  38.961  -0.216  1.00 51.82           N  
ATOM    890  H   GLY A  57      19.810  38.637  -0.436  1.00 51.82           H  
ATOM    891  CA  GLY A  57      17.807  38.741  -1.181  1.00 51.82           C  
ATOM    892  HA2 GLY A  57      18.235  38.410  -2.127  1.00 51.82           H  
ATOM    893  HA3 GLY A  57      17.271  39.674  -1.352  1.00 51.82           H  
ATOM    894  C   GLY A  57      16.827  37.672  -0.699  1.00 51.82           C  
ATOM    895  O   GLY A  57      17.108  36.481  -0.806  1.00 51.82           O  
ATOM    896  N   ILE A  58      15.644  38.078  -0.231  1.00 57.14           N  
ATOM    897  H   ILE A  58      15.510  39.065  -0.062  1.00 57.14           H  
ATOM    898  CA  ILE A  58      14.479  37.188  -0.195  1.00 57.14           C  
ATOM    899  HA  ILE A  58      14.802  36.187   0.090  1.00 57.14           H  
ATOM    900  C   ILE A  58      13.944  37.136  -1.626  1.00 57.14           C  
ATOM    901  CB  ILE A  58      13.418  37.642   0.834  1.00 57.14           C  
ATOM    902  HB  ILE A  58      13.082  38.646   0.576  1.00 57.14           H  
ATOM    903  O   ILE A  58      13.314  38.079  -2.103  1.00 57.14           O  
ATOM    904  CG1 ILE A  58      14.038  37.680   2.251  1.00 57.14           C  
ATOM    905 HG12 ILE A  58      14.881  38.371   2.252  1.00 57.14           H  
ATOM    906 HG13 ILE A  58      14.417  36.691   2.509  1.00 57.14           H  
ATOM    907  CG2 ILE A  58      12.202  36.692   0.793  1.00 57.14           C  
ATOM    908 HG21 ILE A  58      11.420  37.051   1.461  1.00 57.14           H  
ATOM    909 HG22 ILE A  58      12.499  35.688   1.097  1.00 57.14           H  
ATOM    910 HG23 ILE A  58      11.776  36.652  -0.209  1.00 57.14           H  
ATOM    911  CD1 ILE A  58      13.076  38.141   3.352  1.00 57.14           C  
ATOM    912 HD11 ILE A  58      12.596  39.076   3.062  1.00 57.14           H  
ATOM    913 HD12 ILE A  58      12.316  37.382   3.538  1.00 57.14           H  
ATOM    914 HD13 ILE A  58      13.635  38.300   4.274  1.00 57.14           H  
ATOM    915  N   GLY A  59      14.247  36.053  -2.340  1.00 56.40           N  
ATOM    916  H   GLY A  59      14.839  35.351  -1.920  1.00 56.40           H  
ATOM    917  CA  GLY A  59      13.718  35.828  -3.679  1.00 56.40           C  
ATOM    918  HA2 GLY A  59      14.077  34.872  -4.061  1.00 56.40           H  
ATOM    919  HA3 GLY A  59      14.055  36.623  -4.344  1.00 56.40           H  
ATOM    920  C   GLY A  59      12.192  35.798  -3.642  1.00 56.40           C  
ATOM    921  O   GLY A  59      11.598  34.854  -3.128  1.00 56.40           O  
ATOM    922  N   THR A  60      11.544  36.807  -4.224  1.00 57.55           N  
ATOM    923  H   THR A  60      12.079  37.602  -4.543  1.00 57.55           H  
ATOM    924  CA  THR A  60      10.095  36.846  -4.467  1.00 57.55           C  
ATOM    925  HA  THR A  60       9.590  36.437  -3.592  1.00 57.55           H  
ATOM    926  C   THR A  60       9.728  35.936  -5.646  1.00 57.55           C  
ATOM    927  CB  THR A  60       9.597  38.289  -4.653  1.00 57.55           C  
ATOM    928  HB  THR A  60       8.552  38.279  -4.964  1.00 57.55           H  
ATOM    929  O   THR A  60       9.069  36.325  -6.608  1.00 57.55           O  
ATOM    930  CG2 THR A  60       9.710  39.104  -3.365  1.00 57.55           C  
ATOM    931 HG21 THR A  60      10.753  39.190  -3.060  1.00 57.55           H  
ATOM    932 HG22 THR A  60       9.150  38.613  -2.569  1.00 57.55           H  
ATOM    933 HG23 THR A  60       9.298  40.102  -3.520  1.00 57.55           H  
ATOM    934  OG1 THR A  60      10.373  38.951  -5.624  1.00 57.55           O  
ATOM    935  HG1 THR A  60      10.156  39.885  -5.583  1.00 57.55           H  
ATOM    936  N   GLY A  61      10.171  34.679  -5.594  1.00 51.18           N  
ATOM    937  H   GLY A  61      10.677  34.404  -4.765  1.00 51.18           H  
ATOM    938  CA  GLY A  61       9.622  33.630  -6.439  1.00 51.18           C  
ATOM    939  HA2 GLY A  61       9.646  33.940  -7.484  1.00 51.18           H  
ATOM    940  HA3 GLY A  61      10.200  32.714  -6.320  1.00 51.18           H  
ATOM    941  C   GLY A  61       8.190  33.374  -5.990  1.00 51.18           C  
ATOM    942  O   GLY A  61       7.943  33.189  -4.802  1.00 51.18           O  
ATOM    943  N   LYS A  62       7.232  33.393  -6.923  1.00 52.11           N  
ATOM    944  H   LYS A  62       7.516  33.606  -7.868  1.00 52.11           H  
ATOM    945  CA  LYS A  62       5.834  33.025  -6.662  1.00 52.11           C  
ATOM    946  HA  LYS A  62       5.389  33.752  -5.983  1.00 52.11           H  
ATOM    947  C   LYS A  62       5.785  31.658  -5.973  1.00 52.11           C  
ATOM    948  CB  LYS A  62       5.047  33.006  -7.985  1.00 52.11           C  
ATOM    949  HB2 LYS A  62       5.657  32.548  -8.764  1.00 52.11           H  
ATOM    950  HB3 LYS A  62       4.153  32.395  -7.858  1.00 52.11           H  
ATOM    951  O   LYS A  62       5.847  30.626  -6.634  1.00 52.11           O  
ATOM    952  CG  LYS A  62       4.597  34.405  -8.420  1.00 52.11           C  
ATOM    953  HG2 LYS A  62       3.857  34.773  -7.710  1.00 52.11           H  
ATOM    954  HG3 LYS A  62       5.451  35.083  -8.419  1.00 52.11           H  
ATOM    955  CD  LYS A  62       3.988  34.371  -9.829  1.00 52.11           C  
ATOM    956  HD2 LYS A  62       3.208  33.611  -9.876  1.00 52.11           H  
ATOM    957  HD3 LYS A  62       4.777  34.123 -10.539  1.00 52.11           H  
ATOM    958  CE  LYS A  62       3.393  35.745 -10.155  1.00 52.11           C  
ATOM    959  HE2 LYS A  62       2.488  35.884  -9.564  1.00 52.11           H  
ATOM    960  HE3 LYS A  62       4.105  36.510  -9.842  1.00 52.11           H  
ATOM    961  NZ  LYS A  62       3.104  35.902 -11.603  1.00 52.11           N  
ATOM    962  HZ1 LYS A  62       2.700  36.812 -11.773  1.00 52.11           H  
ATOM    963  HZ2 LYS A  62       3.961  35.840 -12.133  1.00 52.11           H  
ATOM    964  HZ3 LYS A  62       2.463  35.190 -11.920  1.00 52.11           H  
ATOM    965  N   GLY A  63       5.655  31.665  -4.649  1.00 48.50           N  
ATOM    966  H   GLY A  63       5.834  32.540  -4.176  1.00 48.50           H  
ATOM    967  CA  GLY A  63       5.404  30.493  -3.826  1.00 48.50           C  
ATOM    968  HA2 GLY A  63       6.110  29.702  -4.079  1.00 48.50           H  
ATOM    969  HA3 GLY A  63       5.524  30.749  -2.773  1.00 48.50           H  
ATOM    970  C   GLY A  63       3.985  29.998  -4.058  1.00 48.50           C  
ATOM    971  O   GLY A  63       3.116  30.162  -3.212  1.00 48.50           O  
ATOM    972  N   THR A  64       3.720  29.394  -5.215  1.00 47.32           N  
ATOM    973  H   THR A  64       4.447  29.361  -5.916  1.00 47.32           H  
ATOM    974  CA  THR A  64       2.514  28.586  -5.414  1.00 47.32           C  
ATOM    975  HA  THR A  64       1.716  28.990  -4.791  1.00 47.32           H  
ATOM    976  C   THR A  64       2.791  27.176  -4.900  1.00 47.32           C  
ATOM    977  CB  THR A  64       1.984  28.620  -6.856  1.00 47.32           C  
ATOM    978  HB  THR A  64       1.059  28.045  -6.895  1.00 47.32           H  
ATOM    979  O   THR A  64       2.802  26.212  -5.662  1.00 47.32           O  
ATOM    980  CG2 THR A  64       1.691  30.043  -7.329  1.00 47.32           C  
ATOM    981 HG21 THR A  64       1.265  30.007  -8.332  1.00 47.32           H  
ATOM    982 HG22 THR A  64       2.613  30.623  -7.354  1.00 47.32           H  
ATOM    983 HG23 THR A  64       0.980  30.518  -6.652  1.00 47.32           H  
ATOM    984  OG1 THR A  64       2.900  28.060  -7.761  1.00 47.32           O  
ATOM    985  HG1 THR A  64       3.134  27.196  -7.414  1.00 47.32           H  
ATOM    986  N   GLY A  65       3.050  27.061  -3.596  1.00 44.18           N  
ATOM    987  H   GLY A  65       3.063  27.908  -3.047  1.00 44.18           H  
ATOM    988  CA  GLY A  65       3.061  25.796  -2.865  1.00 44.18           C  
ATOM    989  HA2 GLY A  65       3.571  25.925  -1.911  1.00 44.18           H  
ATOM    990  HA3 GLY A  65       3.580  25.030  -3.442  1.00 44.18           H  
ATOM    991  C   GLY A  65       1.629  25.341  -2.600  1.00 44.18           C  
ATOM    992  O   GLY A  65       1.170  25.345  -1.463  1.00 44.18           O  
ATOM    993  N   GLY A  66       0.885  25.026  -3.664  1.00 44.86           N  
ATOM    994  H   GLY A  66       1.346  25.050  -4.563  1.00 44.86           H  
ATOM    995  CA  GLY A  66      -0.379  24.303  -3.545  1.00 44.86           C  
ATOM    996  HA2 GLY A  66      -0.887  24.273  -4.509  1.00 44.86           H  
ATOM    997  HA3 GLY A  66      -1.018  24.804  -2.818  1.00 44.86           H  
ATOM    998  C   GLY A  66      -0.109  22.872  -3.079  1.00 44.86           C  
ATOM    999  O   GLY A  66       0.980  22.351  -3.296  1.00 44.86           O  
ATOM   1000  N   SER A  67      -1.095  22.220  -2.462  1.00 56.61           N  
ATOM   1001  H   SER A  67      -1.967  22.714  -2.337  1.00 56.61           H  
ATOM   1002  CA  SER A  67      -1.002  20.893  -1.818  1.00 56.61           C  
ATOM   1003  HA  SER A  67      -0.206  20.950  -1.076  1.00 56.61           H  
ATOM   1004  C   SER A  67      -0.657  19.704  -2.746  1.00 56.61           C  
ATOM   1005  CB  SER A  67      -2.317  20.623  -1.076  1.00 56.61           C  
ATOM   1006  HB2 SER A  67      -2.161  19.826  -0.350  1.00 56.61           H  
ATOM   1007  HB3 SER A  67      -2.636  21.518  -0.543  1.00 56.61           H  
ATOM   1008  O   SER A  67      -0.970  18.552  -2.440  1.00 56.61           O  
ATOM   1009  OG  SER A  67      -3.319  20.221  -1.995  1.00 56.61           O  
ATOM   1010  HG  SER A  67      -3.017  19.389  -2.367  1.00 56.61           H  
ATOM   1011  N   THR A  68      -0.083  19.963  -3.914  1.00 50.60           N  
ATOM   1012  H   THR A  68       0.207  20.918  -4.066  1.00 50.60           H  
ATOM   1013  CA  THR A  68       0.372  19.005  -4.915  1.00 50.60           C  
ATOM   1014  HA  THR A  68       0.445  18.009  -4.477  1.00 50.60           H  
ATOM   1015  C   THR A  68       1.764  19.458  -5.350  1.00 50.60           C  
ATOM   1016  CB  THR A  68      -0.601  18.948  -6.109  1.00 50.60           C  
ATOM   1017  HB  THR A  68      -0.209  18.242  -6.841  1.00 50.60           H  
ATOM   1018  O   THR A  68       1.878  20.453  -6.063  1.00 50.60           O  
ATOM   1019  CG2 THR A  68      -2.006  18.501  -5.697  1.00 50.60           C  
ATOM   1020 HG21 THR A  68      -1.947  17.552  -5.163  1.00 50.60           H  
ATOM   1021 HG22 THR A  68      -2.469  19.251  -5.057  1.00 50.60           H  
ATOM   1022 HG23 THR A  68      -2.618  18.373  -6.591  1.00 50.60           H  
ATOM   1023  OG1 THR A  68      -0.747  20.208  -6.725  1.00 50.60           O  
ATOM   1024  HG1 THR A  68       0.137  20.582  -6.762  1.00 50.60           H  
ATOM   1025  N   GLY A  69       2.806  18.780  -4.860  1.00 51.70           N  
ATOM   1026  H   GLY A  69       2.626  18.000  -4.244  1.00 51.70           H  
ATOM   1027  CA  GLY A  69       4.210  19.131  -5.088  1.00 51.70           C  
ATOM   1028  HA2 GLY A  69       4.849  18.359  -4.661  1.00 51.70           H  
ATOM   1029  HA3 GLY A  69       4.421  20.066  -4.569  1.00 51.70           H  
ATOM   1030  C   GLY A  69       4.602  19.306  -6.562  1.00 51.70           C  
ATOM   1031  O   GLY A  69       3.868  18.927  -7.477  1.00 51.70           O  
ATOM   1032  N   TYR A  70       5.775  19.910  -6.765  1.00 53.75           N  
ATOM   1033  H   TYR A  70       6.305  20.189  -5.952  1.00 53.75           H  
ATOM   1034  CA  TYR A  70       6.386  20.199  -8.061  1.00 53.75           C  
ATOM   1035  HA  TYR A  70       5.884  21.063  -8.497  1.00 53.75           H  
ATOM   1036  C   TYR A  70       6.267  19.019  -9.036  1.00 53.75           C  
ATOM   1037  CB  TYR A  70       7.863  20.565  -7.837  1.00 53.75           C  
ATOM   1038  HB2 TYR A  70       8.361  19.755  -7.303  1.00 53.75           H  
ATOM   1039  HB3 TYR A  70       8.351  20.655  -8.807  1.00 53.75           H  
ATOM   1040  O   TYR A  70       6.800  17.938  -8.802  1.00 53.75           O  
ATOM   1041  CG  TYR A  70       8.068  21.864  -7.078  1.00 53.75           C  
ATOM   1042  CD1 TYR A  70       8.094  23.082  -7.785  1.00 53.75           C  
ATOM   1043  HD1 TYR A  70       7.989  23.088  -8.860  1.00 53.75           H  
ATOM   1044  CD2 TYR A  70       8.233  21.862  -5.678  1.00 53.75           C  
ATOM   1045  HD2 TYR A  70       8.257  20.929  -5.135  1.00 53.75           H  
ATOM   1046  CE1 TYR A  70       8.274  24.296  -7.095  1.00 53.75           C  
ATOM   1047  HE1 TYR A  70       8.307  25.235  -7.627  1.00 53.75           H  
ATOM   1048  CE2 TYR A  70       8.412  23.076  -4.985  1.00 53.75           C  
ATOM   1049  HE2 TYR A  70       8.557  23.070  -3.914  1.00 53.75           H  
ATOM   1050  OH  TYR A  70       8.612  25.473  -5.040  1.00 53.75           O  
ATOM   1051  HH  TYR A  70       8.800  25.341  -4.108  1.00 53.75           H  
ATOM   1052  CZ  TYR A  70       8.433  24.296  -5.695  1.00 53.75           C  
ATOM   1053  N   ARG A  71       5.563  19.238 -10.152  1.00 59.28           N  
ATOM   1054  H   ARG A  71       5.142  20.149 -10.268  1.00 59.28           H  
ATOM   1055  CA  ARG A  71       5.523  18.307 -11.282  1.00 59.28           C  
ATOM   1056  HA  ARG A  71       5.696  17.302 -10.896  1.00 59.28           H  
ATOM   1057  C   ARG A  71       6.668  18.689 -12.230  1.00 59.28           C  
ATOM   1058  CB  ARG A  71       4.133  18.358 -11.952  1.00 59.28           C  
ATOM   1059  HB2 ARG A  71       4.211  18.807 -12.942  1.00 59.28           H  
ATOM   1060  HB3 ARG A  71       3.459  18.975 -11.358  1.00 59.28           H  
ATOM   1061  O   ARG A  71       6.605  19.789 -12.783  1.00 59.28           O  
ATOM   1062  CG  ARG A  71       3.516  16.962 -12.082  1.00 59.28           C  
ATOM   1063  HG2 ARG A  71       4.155  16.358 -12.727  1.00 59.28           H  
ATOM   1064  HG3 ARG A  71       3.455  16.492 -11.101  1.00 59.28           H  
ATOM   1065  CD  ARG A  71       2.111  17.052 -12.689  1.00 59.28           C  
ATOM   1066  HD2 ARG A  71       1.435  17.480 -11.948  1.00 59.28           H  
ATOM   1067  HD3 ARG A  71       2.150  17.708 -13.558  1.00 59.28           H  
ATOM   1068  NE  ARG A  71       1.628  15.724 -13.116  1.00 59.28           N  
ATOM   1069  HE  ARG A  71       2.274  14.956 -12.998  1.00 59.28           H  
ATOM   1070  NH1 ARG A  71      -0.409  16.376 -13.942  1.00 59.28           N  
ATOM   1071 HH11 ARG A  71      -0.229  17.304 -13.586  1.00 59.28           H  
ATOM   1072 HH12 ARG A  71      -1.243  16.156 -14.467  1.00 59.28           H  
ATOM   1073  NH2 ARG A  71       0.291  14.270 -14.239  1.00 59.28           N  
ATOM   1074 HH21 ARG A  71       1.010  13.564 -14.165  1.00 59.28           H  
ATOM   1075 HH22 ARG A  71      -0.471  14.090 -14.878  1.00 59.28           H  
ATOM   1076  CZ  ARG A  71       0.505  15.461 -13.756  1.00 59.28           C  
ATOM   1077  N   PRO A  72       7.706  17.855 -12.417  1.00 54.74           N  
ATOM   1078  CA  PRO A  72       8.752  18.155 -13.385  1.00 54.74           C  
ATOM   1079  HA  PRO A  72       9.202  19.118 -13.147  1.00 54.74           H  
ATOM   1080  C   PRO A  72       8.149  18.224 -14.794  1.00 54.74           C  
ATOM   1081  CB  PRO A  72       9.813  17.062 -13.220  1.00 54.74           C  
ATOM   1082  HB2 PRO A  72      10.285  16.796 -14.166  1.00 54.74           H  
ATOM   1083  HB3 PRO A  72      10.565  17.393 -12.503  1.00 54.74           H  
ATOM   1084  O   PRO A  72       7.251  17.456 -15.152  1.00 54.74           O  
ATOM   1085  CG  PRO A  72       9.034  15.888 -12.627  1.00 54.74           C  
ATOM   1086  HG2 PRO A  72       8.570  15.318 -13.432  1.00 54.74           H  
ATOM   1087  HG3 PRO A  72       9.671  15.244 -12.021  1.00 54.74           H  
ATOM   1088  CD  PRO A  72       7.948  16.563 -11.789  1.00 54.74           C  
ATOM   1089  HD2 PRO A  72       8.309  16.715 -10.772  1.00 54.74           H  
ATOM   1090  HD3 PRO A  72       7.055  15.938 -11.784  1.00 54.74           H  
ATOM   1091  N   LEU A  73       8.620  19.186 -15.587  1.00 47.20           N  
ATOM   1092  H   LEU A  73       9.360  19.770 -15.224  1.00 47.20           H  
ATOM   1093  CA  LEU A  73       8.280  19.338 -17.000  1.00 47.20           C  
ATOM   1094  HA  LEU A  73       7.196  19.366 -17.116  1.00 47.20           H  
ATOM   1095  C   LEU A  73       8.808  18.115 -17.769  1.00 47.20           C  
ATOM   1096  CB  LEU A  73       8.877  20.670 -17.506  1.00 47.20           C  
ATOM   1097  HB2 LEU A  73       8.996  20.615 -18.588  1.00 47.20           H  
ATOM   1098  HB3 LEU A  73       9.879  20.784 -17.093  1.00 47.20           H  
ATOM   1099  O   LEU A  73       9.956  18.089 -18.192  1.00 47.20           O  
ATOM   1100  CG  LEU A  73       8.011  21.900 -17.158  1.00 47.20           C  
ATOM   1101  HG  LEU A  73       7.299  21.641 -16.375  1.00 47.20           H  
ATOM   1102  CD1 LEU A  73       8.861  23.065 -16.652  1.00 47.20           C  
ATOM   1103 HD11 LEU A  73       9.386  22.766 -15.744  1.00 47.20           H  
ATOM   1104 HD12 LEU A  73       9.593  23.351 -17.407  1.00 47.20           H  
ATOM   1105 HD13 LEU A  73       8.225  23.919 -16.422  1.00 47.20           H  
ATOM   1106  CD2 LEU A  73       7.234  22.377 -18.388  1.00 47.20           C  
ATOM   1107 HD21 LEU A  73       6.595  23.217 -18.115  1.00 47.20           H  
ATOM   1108 HD22 LEU A  73       7.928  22.694 -19.167  1.00 47.20           H  
ATOM   1109 HD23 LEU A  73       6.613  21.566 -18.767  1.00 47.20           H  
ATOM   1110  N   GLY A  74       7.969  17.084 -17.902  1.00 50.66           N  
ATOM   1111  H   GLY A  74       7.151  17.095 -17.309  1.00 50.66           H  
ATOM   1112  CA  GLY A  74       8.317  15.828 -18.567  1.00 50.66           C  
ATOM   1113  HA2 GLY A  74       8.562  16.023 -19.611  1.00 50.66           H  
ATOM   1114  HA3 GLY A  74       9.203  15.410 -18.089  1.00 50.66           H  
ATOM   1115  C   GLY A  74       7.202  14.777 -18.496  1.00 50.66           C  
ATOM   1116  O   GLY A  74       7.246  13.882 -17.668  1.00 50.66           O  
ATOM   1117  N   GLY A  75       6.193  14.913 -19.365  1.00 47.85           N  
ATOM   1118  H   GLY A  75       6.231  15.755 -19.921  1.00 47.85           H  
ATOM   1119  CA  GLY A  75       5.346  13.836 -19.910  1.00 47.85           C  
ATOM   1120  HA2 GLY A  75       4.588  14.293 -20.545  1.00 47.85           H  
ATOM   1121  HA3 GLY A  75       5.976  13.232 -20.564  1.00 47.85           H  
ATOM   1122  C   GLY A  75       4.631  12.845 -18.974  1.00 47.85           C  
ATOM   1123  O   GLY A  75       5.142  11.758 -18.737  1.00 47.85           O  
ATOM   1124  N   GLU A  76       3.359  13.114 -18.637  1.00 53.23           N  
ATOM   1125  H   GLU A  76       3.012  14.052 -18.778  1.00 53.23           H  
ATOM   1126  CA  GLU A  76       2.365  12.042 -18.437  1.00 53.23           C  
ATOM   1127  HA  GLU A  76       2.565  11.277 -19.187  1.00 53.23           H  
ATOM   1128  C   GLU A  76       0.924  12.549 -18.644  1.00 53.23           C  
ATOM   1129  CB  GLU A  76       2.517  11.358 -17.063  1.00 53.23           C  
ATOM   1130  HB2 GLU A  76       2.008  11.946 -16.299  1.00 53.23           H  
ATOM   1131  HB3 GLU A  76       3.571  11.296 -16.795  1.00 53.23           H  
ATOM   1132  O   GLU A  76       0.401  13.365 -17.875  1.00 53.23           O  
ATOM   1133  CG  GLU A  76       1.950   9.926 -17.098  1.00 53.23           C  
ATOM   1134  HG2 GLU A  76       2.455   9.367 -17.886  1.00 53.23           H  
ATOM   1135  HG3 GLU A  76       0.891   9.979 -17.349  1.00 53.23           H  
ATOM   1136  CD  GLU A  76       2.114   9.177 -15.765  1.00 53.23           C  
ATOM   1137  OE1 GLU A  76       1.639   8.023 -15.694  1.00 53.23           O  
ATOM   1138  OE2 GLU A  76       2.607   9.794 -14.793  1.00 53.23           O  
ATOM   1139  N   VAL A  77       0.263  12.045 -19.692  1.00 52.98           N  
ATOM   1140  H   VAL A  77       0.747  11.370 -20.266  1.00 52.98           H  
ATOM   1141  CA  VAL A  77      -1.194  12.118 -19.854  1.00 52.98           C  
ATOM   1142  HA  VAL A  77      -1.580  12.997 -19.339  1.00 52.98           H  
ATOM   1143  C   VAL A  77      -1.765  10.872 -19.195  1.00 52.98           C  
ATOM   1144  CB  VAL A  77      -1.620  12.205 -21.337  1.00 52.98           C  
ATOM   1145  HB  VAL A  77      -1.209  11.356 -21.884  1.00 52.98           H  
ATOM   1146  O   VAL A  77      -1.676   9.775 -19.735  1.00 52.98           O  
ATOM   1147  CG1 VAL A  77      -3.150  12.197 -21.499  1.00 52.98           C  
ATOM   1148 HG11 VAL A  77      -3.407  12.298 -22.553  1.00 52.98           H  
ATOM   1149 HG12 VAL A  77      -3.595  13.021 -20.940  1.00 52.98           H  
ATOM   1150 HG13 VAL A  77      -3.562  11.252 -21.144  1.00 52.98           H  
ATOM   1151  CG2 VAL A  77      -1.093  13.492 -21.984  1.00 52.98           C  
ATOM   1152 HG21 VAL A  77      -1.394  13.529 -23.031  1.00 52.98           H  
ATOM   1153 HG22 VAL A  77      -0.004  13.510 -21.945  1.00 52.98           H  
ATOM   1154 HG23 VAL A  77      -1.484  14.367 -21.465  1.00 52.98           H  
ATOM   1155  N   THR A  78      -2.384  11.031 -18.030  1.00 53.62           N  
ATOM   1156  H   THR A  78      -2.363  11.932 -17.575  1.00 53.62           H  
ATOM   1157  CA  THR A  78      -3.227   9.975 -17.471  1.00 53.62           C  
ATOM   1158  HA  THR A  78      -2.676   9.034 -17.481  1.00 53.62           H  
ATOM   1159  C   THR A  78      -4.464   9.833 -18.352  1.00 53.62           C  
ATOM   1160  CB  THR A  78      -3.635  10.281 -16.024  1.00 53.62           C  
ATOM   1161  HB  THR A  78      -4.395   9.563 -15.717  1.00 53.62           H  
ATOM   1162  O   THR A  78      -5.289  10.749 -18.419  1.00 53.62           O  
ATOM   1163  CG2 THR A  78      -2.458  10.181 -15.057  1.00 53.62           C  
ATOM   1164 HG21 THR A  78      -2.789  10.415 -14.045  1.00 53.62           H  
ATOM   1165 HG22 THR A  78      -1.671  10.878 -15.343  1.00 53.62           H  
ATOM   1166 HG23 THR A  78      -2.044   9.172 -15.078  1.00 53.62           H  
ATOM   1167  OG1 THR A  78      -4.170  11.584 -15.926  1.00 53.62           O  
ATOM   1168  HG1 THR A  78      -4.756  11.688 -16.680  1.00 53.62           H  
ATOM   1169  N   THR A  79      -4.611   8.691 -19.015  1.00 48.23           N  
ATOM   1170  H   THR A  79      -3.867   8.009 -18.986  1.00 48.23           H  
ATOM   1171  CA  THR A  79      -5.816   8.276 -19.740  1.00 48.23           C  
ATOM   1172  HA  THR A  79      -6.108   9.070 -20.427  1.00 48.23           H  
ATOM   1173  C   THR A  79      -6.967   8.074 -18.748  1.00 48.23           C  
ATOM   1174  CB  THR A  79      -5.520   7.017 -20.578  1.00 48.23           C  
ATOM   1175  HB  THR A  79      -6.449   6.507 -20.832  1.00 48.23           H  
ATOM   1176  O   THR A  79      -7.235   6.990 -18.243  1.00 48.23           O  
ATOM   1177  CG2 THR A  79      -4.792   7.391 -21.869  1.00 48.23           C  
ATOM   1178 HG21 THR A  79      -4.583   6.494 -22.451  1.00 48.23           H  
ATOM   1179 HG22 THR A  79      -3.851   7.890 -21.638  1.00 48.23           H  
ATOM   1180 HG23 THR A  79      -5.413   8.058 -22.467  1.00 48.23           H  
ATOM   1181  OG1 THR A  79      -4.668   6.149 -19.865  1.00 48.23           O  
ATOM   1182  HG1 THR A  79      -4.403   5.431 -20.445  1.00 48.23           H  
ATOM   1183  N   GLY A  80      -7.639   9.177 -18.420  1.00 47.15           N  
ATOM   1184  H   GLY A  80      -7.249  10.051 -18.741  1.00 47.15           H  
ATOM   1185  CA  GLY A  80      -8.776   9.242 -17.506  1.00 47.15           C  
ATOM   1186  HA2 GLY A  80      -8.429   9.540 -16.517  1.00 47.15           H  
ATOM   1187  HA3 GLY A  80      -9.254   8.265 -17.427  1.00 47.15           H  
ATOM   1188  C   GLY A  80      -9.803  10.259 -17.993  1.00 47.15           C  
ATOM   1189  O   GLY A  80      -9.876  11.364 -17.474  1.00 47.15           O  
ATOM   1190  N   GLY A  81     -10.563   9.878 -19.023  1.00 39.04           N  
ATOM   1191  H   GLY A  81     -10.302   9.001 -19.449  1.00 39.04           H  
ATOM   1192  CA  GLY A  81     -11.912  10.364 -19.336  1.00 39.04           C  
ATOM   1193  HA2 GLY A  81     -12.608   9.889 -18.644  1.00 39.04           H  
ATOM   1194  HA3 GLY A  81     -12.172  10.016 -20.336  1.00 39.04           H  
ATOM   1195  C   GLY A  81     -12.195  11.870 -19.284  1.00 39.04           C  
ATOM   1196  O   GLY A  81     -12.861  12.329 -18.363  1.00 39.04           O  
ATOM   1197  N   ARG A  82     -11.851  12.602 -20.352  1.00 42.17           N  
ATOM   1198  H   ARG A  82     -11.172  12.203 -20.984  1.00 42.17           H  
ATOM   1199  CA  ARG A  82     -12.661  13.717 -20.884  1.00 42.17           C  
ATOM   1200  HA  ARG A  82     -13.710  13.524 -20.661  1.00 42.17           H  
ATOM   1201  C   ARG A  82     -12.518  13.732 -22.406  1.00 42.17           C  
ATOM   1202  CB  ARG A  82     -12.269  15.073 -20.259  1.00 42.17           C  
ATOM   1203  HB2 ARG A  82     -11.216  15.067 -19.978  1.00 42.17           H  
ATOM   1204  HB3 ARG A  82     -12.415  15.856 -21.003  1.00 42.17           H  
ATOM   1205  O   ARG A  82     -11.418  13.898 -22.917  1.00 42.17           O  
ATOM   1206  CG  ARG A  82     -13.143  15.411 -19.040  1.00 42.17           C  
ATOM   1207  HG2 ARG A  82     -14.192  15.354 -19.331  1.00 42.17           H  
ATOM   1208  HG3 ARG A  82     -12.957  14.703 -18.232  1.00 42.17           H  
ATOM   1209  CD  ARG A  82     -12.857  16.809 -18.495  1.00 42.17           C  
ATOM   1210  HD2 ARG A  82     -12.928  17.522 -19.316  1.00 42.17           H  
ATOM   1211  HD3 ARG A  82     -11.844  16.828 -18.092  1.00 42.17           H  
ATOM   1212  NE  ARG A  82     -13.827  17.165 -17.439  1.00 42.17           N  
ATOM   1213  HE  ARG A  82     -14.386  16.406 -17.075  1.00 42.17           H  
ATOM   1214  NH1 ARG A  82     -13.326  19.398 -17.324  1.00 42.17           N  
ATOM   1215 HH11 ARG A  82     -12.588  19.248 -17.996  1.00 42.17           H  
ATOM   1216 HH12 ARG A  82     -13.489  20.318 -16.939  1.00 42.17           H  
ATOM   1217  NH2 ARG A  82     -14.972  18.568 -16.059  1.00 42.17           N  
ATOM   1218 HH21 ARG A  82     -15.121  19.489 -15.672  1.00 42.17           H  
ATOM   1219 HH22 ARG A  82     -15.552  17.797 -15.762  1.00 42.17           H  
ATOM   1220  CZ  ARG A  82     -14.036  18.371 -16.946  1.00 42.17           C  
ATOM   1221  N   GLY A  83     -13.625  13.491 -23.110  1.00 37.64           N  
ATOM   1222  H   GLY A  83     -14.499  13.383 -22.616  1.00 37.64           H  
ATOM   1223  CA  GLY A  83     -13.663  13.401 -24.567  1.00 37.64           C  
ATOM   1224  HA2 GLY A  83     -14.656  13.095 -24.895  1.00 37.64           H  
ATOM   1225  HA3 GLY A  83     -12.948  12.649 -24.902  1.00 37.64           H  
ATOM   1226  C   GLY A  83     -13.336  14.736 -25.227  1.00 37.64           C  
ATOM   1227  O   GLY A  83     -14.023  15.731 -25.005  1.00 37.64           O  
ATOM   1228  N   THR A  84     -12.293  14.749 -26.049  1.00 44.16           N  
ATOM   1229  H   THR A  84     -11.709  13.929 -26.125  1.00 44.16           H  
ATOM   1230  CA  THR A  84     -12.033  15.820 -27.008  1.00 44.16           C  
ATOM   1231  HA  THR A  84     -12.433  16.762 -26.633  1.00 44.16           H  
ATOM   1232  C   THR A  84     -12.744  15.469 -28.309  1.00 44.16           C  
ATOM   1233  CB  THR A  84     -10.528  16.009 -27.236  1.00 44.16           C  
ATOM   1234  HB  THR A  84     -10.372  16.713 -28.054  1.00 44.16           H  
ATOM   1235  O   THR A  84     -12.396  14.491 -28.968  1.00 44.16           O  
ATOM   1236  CG2 THR A  84      -9.839  16.545 -25.980  1.00 44.16           C  
ATOM   1237 HG21 THR A  84      -9.955  15.843 -25.154  1.00 44.16           H  
ATOM   1238 HG22 THR A  84      -8.777  16.681 -26.184  1.00 44.16           H  
ATOM   1239 HG23 THR A  84     -10.272  17.506 -25.704  1.00 44.16           H  
ATOM   1240  OG1 THR A  84      -9.933  14.774 -27.558  1.00 44.16           O  
ATOM   1241  HG1 THR A  84     -10.409  14.421 -28.314  1.00 44.16           H  
ATOM   1242  N   LEU A  85     -13.760  16.257 -28.656  1.00 44.85           N  
ATOM   1243  H   LEU A  85     -14.007  17.011 -28.031  1.00 44.85           H  
ATOM   1244  CA  LEU A  85     -14.399  16.247 -29.971  1.00 44.85           C  
ATOM   1245  HA  LEU A  85     -14.810  15.258 -30.171  1.00 44.85           H  
ATOM   1246  C   LEU A  85     -13.359  16.620 -31.049  1.00 44.85           C  
ATOM   1247  CB  LEU A  85     -15.534  17.290 -29.951  1.00 44.85           C  
ATOM   1248  HB2 LEU A  85     -15.141  18.213 -29.524  1.00 44.85           H  
ATOM   1249  HB3 LEU A  85     -15.829  17.516 -30.976  1.00 44.85           H  
ATOM   1250  O   LEU A  85     -12.725  17.669 -30.909  1.00 44.85           O  
ATOM   1251  CG  LEU A  85     -16.779  16.847 -29.162  1.00 44.85           C  
ATOM   1252  HG  LEU A  85     -16.477  16.279 -28.282  1.00 44.85           H  
ATOM   1253  CD1 LEU A  85     -17.573  18.064 -28.689  1.00 44.85           C  
ATOM   1254 HD11 LEU A  85     -16.957  18.673 -28.027  1.00 44.85           H  
ATOM   1255 HD12 LEU A  85     -17.885  18.660 -29.546  1.00 44.85           H  
ATOM   1256 HD13 LEU A  85     -18.457  17.734 -28.142  1.00 44.85           H  
ATOM   1257  CD2 LEU A  85     -17.688  15.980 -30.032  1.00 44.85           C  
ATOM   1258 HD21 LEU A  85     -18.556  15.661 -29.455  1.00 44.85           H  
ATOM   1259 HD22 LEU A  85     -17.151  15.093 -30.368  1.00 44.85           H  
ATOM   1260 HD23 LEU A  85     -18.028  16.540 -30.903  1.00 44.85           H  
ATOM   1261  N   PRO A  86     -13.178  15.823 -32.118  1.00 44.57           N  
ATOM   1262  CA  PRO A  86     -12.349  16.207 -33.251  1.00 44.57           C  
ATOM   1263  HA  PRO A  86     -11.473  16.768 -32.924  1.00 44.57           H  
ATOM   1264  C   PRO A  86     -13.184  17.067 -34.212  1.00 44.57           C  
ATOM   1265  CB  PRO A  86     -11.902  14.878 -33.864  1.00 44.57           C  
ATOM   1266  HB2 PRO A  86     -11.040  14.499 -33.316  1.00 44.57           H  
ATOM   1267  HB3 PRO A  86     -11.668  14.972 -34.925  1.00 44.57           H  
ATOM   1268  O   PRO A  86     -14.339  16.742 -34.489  1.00 44.57           O  
ATOM   1269  CG  PRO A  86     -13.102  13.957 -33.625  1.00 44.57           C  
ATOM   1270  HG2 PRO A  86     -13.797  14.035 -34.461  1.00 44.57           H  
ATOM   1271  HG3 PRO A  86     -12.787  12.921 -33.495  1.00 44.57           H  
ATOM   1272  CD  PRO A  86     -13.763  14.508 -32.357  1.00 44.57           C  
ATOM   1273  HD2 PRO A  86     -14.841  14.584 -32.499  1.00 44.57           H  
ATOM   1274  HD3 PRO A  86     -13.539  13.850 -31.517  1.00 44.57           H  
ATOM   1275  N   ARG A  87     -12.628  18.165 -34.737  1.00 45.51           N  
ATOM   1276  H   ARG A  87     -11.663  18.367 -34.516  1.00 45.51           H  
ATOM   1277  CA  ARG A  87     -13.262  18.936 -35.823  1.00 45.51           C  
ATOM   1278  HA  ARG A  87     -14.288  18.577 -35.908  1.00 45.51           H  
ATOM   1279  C   ARG A  87     -12.538  18.656 -37.155  1.00 45.51           C  
ATOM   1280  CB  ARG A  87     -13.353  20.427 -35.467  1.00 45.51           C  
ATOM   1281  HB2 ARG A  87     -12.365  20.884 -35.517  1.00 45.51           H  
ATOM   1282  HB3 ARG A  87     -13.736  20.522 -34.451  1.00 45.51           H  
ATOM   1283  O   ARG A  87     -11.309  18.668 -37.140  1.00 45.51           O  
ATOM   1284  CG  ARG A  87     -14.316  21.139 -36.429  1.00 45.51           C  
ATOM   1285  HG2 ARG A  87     -15.260  20.596 -36.448  1.00 45.51           H  
ATOM   1286  HG3 ARG A  87     -13.887  21.147 -37.431  1.00 45.51           H  
ATOM   1287  CD  ARG A  87     -14.605  22.580 -36.009  1.00 45.51           C  
ATOM   1288  HD2 ARG A  87     -13.671  23.141 -36.049  1.00 45.51           H  
ATOM   1289  HD3 ARG A  87     -14.979  22.585 -34.985  1.00 45.51           H  
ATOM   1290  NE  ARG A  87     -15.614  23.188 -36.901  1.00 45.51           N  
ATOM   1291  HE  ARG A  87     -16.212  22.549 -37.405  1.00 45.51           H  
ATOM   1292  NH1 ARG A  87     -15.050  25.390 -36.577  1.00 45.51           N  
ATOM   1293 HH11 ARG A  87     -15.177  26.365 -36.809  1.00 45.51           H  
ATOM   1294 HH12 ARG A  87     -14.308  25.101 -35.956  1.00 45.51           H  
ATOM   1295  NH2 ARG A  87     -16.708  24.869 -37.977  1.00 45.51           N  
ATOM   1296 HH21 ARG A  87     -17.278  24.194 -38.466  1.00 45.51           H  
ATOM   1297 HH22 ARG A  87     -16.824  25.850 -38.187  1.00 45.51           H  
ATOM   1298  CZ  ARG A  87     -15.786  24.474 -37.145  1.00 45.51           C  
ATOM   1299  N   PRO A  88     -13.257  18.401 -38.270  1.00 41.42           N  
ATOM   1300  CA  PRO A  88     -12.693  17.805 -39.484  1.00 41.42           C  
ATOM   1301  HA  PRO A  88     -11.780  17.254 -39.256  1.00 41.42           H  
ATOM   1302  C   PRO A  88     -12.391  18.829 -40.593  1.00 41.42           C  
ATOM   1303  CB  PRO A  88     -13.779  16.822 -39.933  1.00 41.42           C  
ATOM   1304  HB2 PRO A  88     -13.693  16.551 -40.985  1.00 41.42           H  
ATOM   1305  HB3 PRO A  88     -13.746  15.929 -39.308  1.00 41.42           H  
ATOM   1306  O   PRO A  88     -12.911  19.945 -40.581  1.00 41.42           O  
ATOM   1307  CG  PRO A  88     -15.062  17.602 -39.649  1.00 41.42           C  
ATOM   1308  HG2 PRO A  88     -15.908  16.935 -39.484  1.00 41.42           H  
ATOM   1309  HG3 PRO A  88     -15.270  18.283 -40.473  1.00 41.42           H  
ATOM   1310  CD  PRO A  88     -14.717  18.398 -38.393  1.00 41.42           C  
ATOM   1311  HD2 PRO A  88     -15.107  19.412 -38.486  1.00 41.42           H  
ATOM   1312  HD3 PRO A  88     -15.176  17.887 -37.547  1.00 41.42           H  
ATOM   1313  N   ALA A  89     -11.615  18.400 -41.590  1.00 42.53           N  
ATOM   1314  H   ALA A  89     -11.180  17.493 -41.498  1.00 42.53           H  
ATOM   1315  CA  ALA A  89     -11.474  18.999 -42.921  1.00 42.53           C  
ATOM   1316  HA  ALA A  89     -12.426  19.435 -43.224  1.00 42.53           H  
ATOM   1317  C   ALA A  89     -11.082  17.865 -43.895  1.00 42.53           C  
ATOM   1318  CB  ALA A  89     -10.368  20.069 -42.848  1.00 42.53           C  
ATOM   1319  HB1 ALA A  89      -9.463  19.640 -42.417  1.00 42.53           H  
ATOM   1320  HB2 ALA A  89     -10.128  20.437 -43.846  1.00 42.53           H  
ATOM   1321  HB3 ALA A  89     -10.701  20.902 -42.229  1.00 42.53           H  
ATOM   1322  O   ALA A  89     -10.281  17.030 -43.488  1.00 42.53           O  
ATOM   1323  N   ILE A  90     -11.524  17.686 -45.143  1.00 50.65           N  
ATOM   1324  H   ILE A  90     -11.076  16.873 -45.541  1.00 50.65           H  
ATOM   1325  CA  ILE A  90     -12.470  18.263 -46.128  1.00 50.65           C  
ATOM   1326  HA  ILE A  90     -13.414  18.528 -45.652  1.00 50.65           H  
ATOM   1327  C   ILE A  90     -12.702  17.091 -47.137  1.00 50.65           C  
ATOM   1328  CB  ILE A  90     -11.820  19.505 -46.806  1.00 50.65           C  
ATOM   1329  HB  ILE A  90     -10.742  19.346 -46.797  1.00 50.65           H  
ATOM   1330  O   ILE A  90     -11.814  16.242 -47.255  1.00 50.65           O  
ATOM   1331  CG1 ILE A  90     -12.138  20.782 -45.999  1.00 50.65           C  
ATOM   1332 HG12 ILE A  90     -13.145  21.128 -46.232  1.00 50.65           H  
ATOM   1333 HG13 ILE A  90     -12.124  20.567 -44.930  1.00 50.65           H  
ATOM   1334  CG2 ILE A  90     -12.199  19.793 -48.272  1.00 50.65           C  
ATOM   1335 HG21 ILE A  90     -13.198  20.224 -48.347  1.00 50.65           H  
ATOM   1336 HG22 ILE A  90     -11.500  20.516 -48.694  1.00 50.65           H  
ATOM   1337 HG23 ILE A  90     -12.123  18.900 -48.893  1.00 50.65           H  
ATOM   1338  CD1 ILE A  90     -11.144  21.923 -46.247  1.00 50.65           C  
ATOM   1339 HD11 ILE A  90     -11.372  22.751 -45.575  1.00 50.65           H  
ATOM   1340 HD12 ILE A  90     -10.126  21.583 -46.057  1.00 50.65           H  
ATOM   1341 HD13 ILE A  90     -11.221  22.282 -47.273  1.00 50.65           H  
ATOM   1342  N   PRO A  91     -13.856  16.978 -47.825  1.00 49.36           N  
ATOM   1343  CA  PRO A  91     -14.288  15.757 -48.513  1.00 49.36           C  
ATOM   1344  HA  PRO A  91     -13.904  14.874 -48.002  1.00 49.36           H  
ATOM   1345  C   PRO A  91     -13.858  15.704 -49.987  1.00 49.36           C  
ATOM   1346  CB  PRO A  91     -15.814  15.795 -48.390  1.00 49.36           C  
ATOM   1347  HB2 PRO A  91     -16.308  15.209 -49.165  1.00 49.36           H  
ATOM   1348  HB3 PRO A  91     -16.108  15.440 -47.402  1.00 49.36           H  
ATOM   1349  O   PRO A  91     -13.679  16.745 -50.617  1.00 49.36           O  
ATOM   1350  CG  PRO A  91     -16.133  17.284 -48.514  1.00 49.36           C  
ATOM   1351  HG2 PRO A  91     -17.040  17.543 -47.967  1.00 49.36           H  
ATOM   1352  HG3 PRO A  91     -16.240  17.548 -49.566  1.00 49.36           H  
ATOM   1353  CD  PRO A  91     -14.906  17.982 -47.934  1.00 49.36           C  
ATOM   1354  HD2 PRO A  91     -15.150  18.397 -46.956  1.00 49.36           H  
ATOM   1355  HD3 PRO A  91     -14.621  18.771 -48.630  1.00 49.36           H  
ATOM   1356  N   VAL A  92     -13.784  14.495 -50.555  1.00 44.15           N  
ATOM   1357  H   VAL A  92     -13.930  13.675 -49.985  1.00 44.15           H  
ATOM   1358  CA  VAL A  92     -13.900  14.283 -52.006  1.00 44.15           C  
ATOM   1359  HA  VAL A  92     -14.399  15.160 -52.417  1.00 44.15           H  
ATOM   1360  C   VAL A  92     -14.808  13.078 -52.251  1.00 44.15           C  
ATOM   1361  CB  VAL A  92     -12.558  14.143 -52.752  1.00 44.15           C  
ATOM   1362  HB  VAL A  92     -12.156  13.143 -52.591  1.00 44.15           H  
ATOM   1363  O   VAL A  92     -14.727  12.065 -51.559  1.00 44.15           O  
ATOM   1364  CG1 VAL A  92     -12.771  14.368 -54.259  1.00 44.15           C  
ATOM   1365 HG11 VAL A  92     -13.200  15.354 -54.441  1.00 44.15           H  
ATOM   1366 HG12 VAL A  92     -11.818  14.292 -54.781  1.00 44.15           H  
ATOM   1367 HG13 VAL A  92     -13.431  13.601 -54.664  1.00 44.15           H  
ATOM   1368  CG2 VAL A  92     -11.503  15.161 -52.298  1.00 44.15           C  
ATOM   1369 HG21 VAL A  92     -11.264  15.011 -51.245  1.00 44.15           H  
ATOM   1370 HG22 VAL A  92     -10.589  15.027 -52.876  1.00 44.15           H  
ATOM   1371 HG23 VAL A  92     -11.873  16.176 -52.445  1.00 44.15           H  
ATOM   1372  N   ASP A  93     -15.713  13.306 -53.188  1.00 44.56           N  
ATOM   1373  H   ASP A  93     -15.553  14.123 -53.760  1.00 44.56           H  
ATOM   1374  CA  ASP A  93     -17.013  12.685 -53.422  1.00 44.56           C  
ATOM   1375  HA  ASP A  93     -17.339  12.169 -52.519  1.00 44.56           H  
ATOM   1376  C   ASP A  93     -16.909  11.644 -54.577  1.00 44.56           C  
ATOM   1377  CB  ASP A  93     -17.913  13.924 -53.663  1.00 44.56           C  
ATOM   1378  HB2 ASP A  93     -17.547  14.752 -53.055  1.00 44.56           H  
ATOM   1379  HB3 ASP A  93     -17.812  14.253 -54.697  1.00 44.56           H  
ATOM   1380  O   ASP A  93     -15.798  11.338 -55.016  1.00 44.56           O  
ATOM   1381  CG  ASP A  93     -19.382  13.791 -53.268  1.00 44.56           C  
ATOM   1382  OD1 ASP A  93     -19.697  12.902 -52.448  1.00 44.56           O  
ATOM   1383  OD2 ASP A  93     -20.169  14.621 -53.771  1.00 44.56           O  
ATOM   1384  N   PRO A  94     -18.008  11.071 -55.097  1.00 53.91           N  
ATOM   1385  CA  PRO A  94     -18.497   9.727 -54.790  1.00 53.91           C  
ATOM   1386  HA  PRO A  94     -17.883   9.239 -54.033  1.00 53.91           H  
ATOM   1387  C   PRO A  94     -18.559   8.854 -56.065  1.00 53.91           C  
ATOM   1388  CB  PRO A  94     -19.895  10.040 -54.237  1.00 53.91           C  
ATOM   1389  HB2 PRO A  94     -20.573   9.187 -54.277  1.00 53.91           H  
ATOM   1390  HB3 PRO A  94     -19.803  10.386 -53.207  1.00 53.91           H  
ATOM   1391  O   PRO A  94     -18.013   9.242 -57.091  1.00 53.91           O  
ATOM   1392  CG  PRO A  94     -20.382  11.195 -55.124  1.00 53.91           C  
ATOM   1393  HG2 PRO A  94     -20.936  11.932 -54.541  1.00 53.91           H  
ATOM   1394  HG3 PRO A  94     -21.016  10.811 -55.923  1.00 53.91           H  
ATOM   1395  CD  PRO A  94     -19.107  11.781 -55.729  1.00 53.91           C  
ATOM   1396  HD2 PRO A  94     -19.076  12.865 -55.614  1.00 53.91           H  
ATOM   1397  HD3 PRO A  94     -19.092  11.570 -56.798  1.00 53.91           H  
ATOM   1398  N   LEU A  95     -19.221   7.687 -56.007  1.00 37.19           N  
ATOM   1399  H   LEU A  95     -19.370   7.328 -55.074  1.00 37.19           H  
ATOM   1400  CA  LEU A  95     -20.137   7.124 -57.029  1.00 37.19           C  
ATOM   1401  HA  LEU A  95     -21.064   7.695 -56.995  1.00 37.19           H  
ATOM   1402  C   LEU A  95     -20.483   5.661 -56.652  1.00 37.19           C  
ATOM   1403  CB  LEU A  95     -19.580   7.213 -58.473  1.00 37.19           C  
ATOM   1404  HB2 LEU A  95     -20.001   6.404 -59.070  1.00 37.19           H  
ATOM   1405  HB3 LEU A  95     -18.503   7.050 -58.441  1.00 37.19           H  
ATOM   1406  O   LEU A  95     -19.608   4.801 -56.602  1.00 37.19           O  
ATOM   1407  CG  LEU A  95     -19.893   8.552 -59.197  1.00 37.19           C  
ATOM   1408  HG  LEU A  95     -19.791   9.411 -58.533  1.00 37.19           H  
ATOM   1409  CD1 LEU A  95     -18.951   8.747 -60.386  1.00 37.19           C  
ATOM   1410 HD11 LEU A  95     -19.062   7.925 -61.093  1.00 37.19           H  
ATOM   1411 HD12 LEU A  95     -19.171   9.693 -60.881  1.00 37.19           H  
ATOM   1412 HD13 LEU A  95     -17.924   8.777 -60.022  1.00 37.19           H  
ATOM   1413  CD2 LEU A  95     -21.336   8.629 -59.688  1.00 37.19           C  
ATOM   1414 HD21 LEU A  95     -22.024   8.568 -58.845  1.00 37.19           H  
ATOM   1415 HD22 LEU A  95     -21.497   9.580 -60.197  1.00 37.19           H  
ATOM   1416 HD23 LEU A  95     -21.538   7.813 -60.382  1.00 37.19           H  
ATOM   1417  N   GLY A  96     -21.762   5.423 -56.321  1.00 43.81           N  
ATOM   1418  H   GLY A  96     -22.400   6.201 -56.405  1.00 43.81           H  
ATOM   1419  CA  GLY A  96     -22.358   4.115 -55.976  1.00 43.81           C  
ATOM   1420  HA2 GLY A  96     -21.638   3.517 -55.417  1.00 43.81           H  
ATOM   1421  HA3 GLY A  96     -23.229   4.284 -55.342  1.00 43.81           H  
ATOM   1422  C   GLY A  96     -22.778   3.311 -57.218  1.00 43.81           C  
ATOM   1423  O   GLY A  96     -22.049   3.352 -58.207  1.00 43.81           O  
ATOM   1424  N   PRO A  97     -23.975   2.685 -57.271  1.00 46.71           N  
ATOM   1425  CA  PRO A  97     -24.936   2.331 -56.209  1.00 46.71           C  
ATOM   1426  HA  PRO A  97     -24.513   2.451 -55.212  1.00 46.71           H  
ATOM   1427  C   PRO A  97     -25.478   0.876 -56.364  1.00 46.71           C  
ATOM   1428  CB  PRO A  97     -26.052   3.357 -56.451  1.00 46.71           C  
ATOM   1429  HB2 PRO A  97     -25.781   4.300 -55.975  1.00 46.71           H  
ATOM   1430  HB3 PRO A  97     -27.022   3.025 -56.081  1.00 46.71           H  
ATOM   1431  O   PRO A  97     -24.991   0.138 -57.214  1.00 46.71           O  
ATOM   1432  CG  PRO A  97     -26.065   3.549 -57.976  1.00 46.71           C  
ATOM   1433  HG2 PRO A  97     -26.075   4.611 -58.220  1.00 46.71           H  
ATOM   1434  HG3 PRO A  97     -26.928   3.052 -58.421  1.00 46.71           H  
ATOM   1435  CD  PRO A  97     -24.774   2.893 -58.472  1.00 46.71           C  
ATOM   1436  HD2 PRO A  97     -24.284   3.550 -59.191  1.00 46.71           H  
ATOM   1437  HD3 PRO A  97     -24.992   1.940 -58.953  1.00 46.71           H  
ATOM   1438  N   VAL A  98     -26.469   0.467 -55.548  1.00 49.11           N  
ATOM   1439  H   VAL A  98     -26.554   0.987 -54.687  1.00 49.11           H  
ATOM   1440  CA  VAL A  98     -27.761  -0.168 -55.954  1.00 49.11           C  
ATOM   1441  HA  VAL A  98     -28.419   0.632 -56.294  1.00 49.11           H  
ATOM   1442  C   VAL A  98     -28.465  -0.829 -54.741  1.00 49.11           C  
ATOM   1443  CB  VAL A  98     -27.678  -1.160 -57.150  1.00 49.11           C  
ATOM   1444  HB  VAL A  98     -26.869  -1.868 -56.969  1.00 49.11           H  
ATOM   1445  O   VAL A  98     -27.975  -1.797 -54.169  1.00 49.11           O  
ATOM   1446  CG1 VAL A  98     -28.976  -1.954 -57.369  1.00 49.11           C  
ATOM   1447 HG11 VAL A  98     -29.189  -2.590 -56.510  1.00 49.11           H  
ATOM   1448 HG12 VAL A  98     -29.812  -1.275 -57.534  1.00 49.11           H  
ATOM   1449 HG13 VAL A  98     -28.869  -2.604 -58.237  1.00 49.11           H  
ATOM   1450  CG2 VAL A  98     -27.446  -0.440 -58.500  1.00 49.11           C  
ATOM   1451 HG21 VAL A  98     -28.331  -0.466 -59.136  1.00 49.11           H  
ATOM   1452 HG22 VAL A  98     -26.627  -0.929 -59.029  1.00 49.11           H  
ATOM   1453 HG23 VAL A  98     -27.201   0.612 -58.355  1.00 49.11           H  
ATOM   1454  N   ASP A  99     -29.598  -0.214 -54.374  1.00 43.42           N  
ATOM   1455  H   ASP A  99     -29.718   0.679 -54.832  1.00 43.42           H  
ATOM   1456  CA  ASP A  99     -30.945  -0.694 -53.988  1.00 43.42           C  
ATOM   1457  HA  ASP A  99     -31.377   0.146 -53.443  1.00 43.42           H  
ATOM   1458  C   ASP A  99     -31.192  -1.918 -53.065  1.00 43.42           C  
ATOM   1459  CB  ASP A  99     -31.792  -0.803 -55.273  1.00 43.42           C  
ATOM   1460  HB2 ASP A  99     -31.464  -1.666 -55.851  1.00 43.42           H  
ATOM   1461  HB3 ASP A  99     -32.833  -0.946 -54.983  1.00 43.42           H  
ATOM   1462  O   ASP A  99     -30.702  -3.018 -53.296  1.00 43.42           O  
ATOM   1463  CG  ASP A  99     -31.754   0.452 -56.149  1.00 43.42           C  
ATOM   1464  OD1 ASP A  99     -31.546   1.543 -55.568  1.00 43.42           O  
ATOM   1465  OD2 ASP A  99     -31.905   0.316 -57.380  1.00 43.42           O  
ATOM   1466  N   VAL A 100     -32.094  -1.764 -52.073  1.00 39.02           N  
ATOM   1467  H   VAL A 100     -31.946  -0.915 -51.545  1.00 39.02           H  
ATOM   1468  CA  VAL A 100     -33.547  -2.111 -52.151  1.00 39.02           C  
ATOM   1469  HA  VAL A 100     -34.040  -1.333 -52.734  1.00 39.02           H  
ATOM   1470  C   VAL A 100     -34.212  -2.136 -50.739  1.00 39.02           C  
ATOM   1471  CB  VAL A 100     -33.847  -3.467 -52.869  1.00 39.02           C  
ATOM   1472  HB  VAL A 100     -33.244  -4.260 -52.429  1.00 39.02           H  
ATOM   1473  O   VAL A 100     -33.821  -2.936 -49.895  1.00 39.02           O  
ATOM   1474  CG1 VAL A 100     -35.335  -3.858 -52.744  1.00 39.02           C  
ATOM   1475 HG11 VAL A 100     -35.587  -4.075 -51.706  1.00 39.02           H  
ATOM   1476 HG12 VAL A 100     -35.973  -3.058 -53.119  1.00 39.02           H  
ATOM   1477 HG13 VAL A 100     -35.537  -4.770 -53.305  1.00 39.02           H  
ATOM   1478  CG2 VAL A 100     -33.647  -3.461 -54.398  1.00 39.02           C  
ATOM   1479 HG21 VAL A 100     -34.235  -2.668 -54.859  1.00 39.02           H  
ATOM   1480 HG22 VAL A 100     -32.599  -3.360 -54.679  1.00 39.02           H  
ATOM   1481 HG23 VAL A 100     -33.960  -4.416 -54.821  1.00 39.02           H  
ATOM   1482  N   GLY A 101     -35.286  -1.331 -50.552  1.00 37.14           N  
ATOM   1483  H   GLY A 101     -35.415  -0.630 -51.268  1.00 37.14           H  
ATOM   1484  CA  GLY A 101     -36.493  -1.556 -49.695  1.00 37.14           C  
ATOM   1485  HA2 GLY A 101     -37.310  -0.951 -50.091  1.00 37.14           H  
ATOM   1486  HA3 GLY A 101     -36.794  -2.599 -49.791  1.00 37.14           H  
ATOM   1487  C   GLY A 101     -36.387  -1.260 -48.182  1.00 37.14           C  
ATOM   1488  O   GLY A 101     -35.591  -1.891 -47.503  1.00 37.14           O  
ATOM   1489  N   GLY A 102     -37.096  -0.292 -47.565  1.00 33.61           N  
ATOM   1490  H   GLY A 102     -36.616  -0.036 -46.714  1.00 33.61           H  
ATOM   1491  CA  GLY A 102     -38.567  -0.127 -47.409  1.00 33.61           C  
ATOM   1492  HA2 GLY A 102     -38.814   0.931 -47.329  1.00 33.61           H  
ATOM   1493  HA3 GLY A 102     -39.092  -0.557 -48.262  1.00 33.61           H  
ATOM   1494  C   GLY A 102     -39.024  -0.857 -46.120  1.00 33.61           C  
ATOM   1495  O   GLY A 102     -38.713  -2.031 -45.993  1.00 33.61           O  
ATOM   1496  N   LEU A 103     -39.672  -0.315 -45.077  1.00 40.34           N  
ATOM   1497  H   LEU A 103     -39.619  -0.910 -44.262  1.00 40.34           H  
ATOM   1498  CA  LEU A 103     -40.759   0.664 -44.935  1.00 40.34           C  
ATOM   1499  HA  LEU A 103     -40.606   1.535 -45.572  1.00 40.34           H  
ATOM   1500  C   LEU A 103     -40.890   1.103 -43.443  1.00 40.34           C  
ATOM   1501  CB  LEU A 103     -42.087  -0.064 -45.281  1.00 40.34           C  
ATOM   1502  HB2 LEU A 103     -42.751   0.018 -44.420  1.00 40.34           H  
ATOM   1503  HB3 LEU A 103     -41.918  -1.133 -45.408  1.00 40.34           H  
ATOM   1504  O   LEU A 103     -40.696   0.283 -42.548  1.00 40.34           O  
ATOM   1505  CG  LEU A 103     -42.870   0.466 -46.490  1.00 40.34           C  
ATOM   1506  HG  LEU A 103     -42.860   1.556 -46.483  1.00 40.34           H  
ATOM   1507  CD1 LEU A 103     -42.281  -0.034 -47.810  1.00 40.34           C  
ATOM   1508 HD11 LEU A 103     -42.240  -1.123 -47.820  1.00 40.34           H  
ATOM   1509 HD12 LEU A 103     -42.903   0.314 -48.635  1.00 40.34           H  
ATOM   1510 HD13 LEU A 103     -41.281   0.382 -47.937  1.00 40.34           H  
ATOM   1511  CD2 LEU A 103     -44.318  -0.021 -46.405  1.00 40.34           C  
ATOM   1512 HD21 LEU A 103     -44.358  -1.110 -46.374  1.00 40.34           H  
ATOM   1513 HD22 LEU A 103     -44.875   0.346 -47.267  1.00 40.34           H  
ATOM   1514 HD23 LEU A 103     -44.784   0.393 -45.510  1.00 40.34           H  
ATOM   1515  N   ASP A 104     -41.261   2.369 -43.233  1.00 36.50           N  
ATOM   1516  H   ASP A 104     -41.194   2.953 -44.055  1.00 36.50           H  
ATOM   1517  CA  ASP A 104     -42.260   2.970 -42.318  1.00 36.50           C  
ATOM   1518  HA  ASP A 104     -41.931   4.003 -42.206  1.00 36.50           H  
ATOM   1519  C   ASP A 104     -42.513   2.480 -40.874  1.00 36.50           C  
ATOM   1520  CB  ASP A 104     -43.597   3.051 -43.075  1.00 36.50           C  
ATOM   1521  HB2 ASP A 104     -43.965   2.042 -43.260  1.00 36.50           H  
ATOM   1522  HB3 ASP A 104     -44.323   3.571 -42.452  1.00 36.50           H  
ATOM   1523  O   ASP A 104     -42.840   1.325 -40.611  1.00 36.50           O  
ATOM   1524  CG  ASP A 104     -43.473   3.805 -44.405  1.00 36.50           C  
ATOM   1525  OD1 ASP A 104     -42.515   4.604 -44.530  1.00 36.50           O  
ATOM   1526  OD2 ASP A 104     -44.300   3.536 -45.299  1.00 36.50           O  
ATOM   1527  N   GLY A 105     -42.543   3.449 -39.941  1.00 42.17           N  
ATOM   1528  H   GLY A 105     -42.272   4.379 -40.228  1.00 42.17           H  
ATOM   1529  CA  GLY A 105     -43.126   3.265 -38.607  1.00 42.17           C  
ATOM   1530  HA2 GLY A 105     -44.205   3.157 -38.719  1.00 42.17           H  
ATOM   1531  HA3 GLY A 105     -42.746   2.333 -38.188  1.00 42.17           H  
ATOM   1532  C   GLY A 105     -42.870   4.377 -37.581  1.00 42.17           C  
ATOM   1533  O   GLY A 105     -42.530   4.070 -36.444  1.00 42.17           O  
ATOM   1534  N   THR A 106     -43.007   5.662 -37.927  1.00 38.94           N  
ATOM   1535  H   THR A 106     -43.257   5.901 -38.876  1.00 38.94           H  
ATOM   1536  CA  THR A 106     -43.037   6.745 -36.924  1.00 38.94           C  
ATOM   1537  HA  THR A 106     -42.446   6.456 -36.056  1.00 38.94           H  
ATOM   1538  C   THR A 106     -44.467   6.987 -36.450  1.00 38.94           C  
ATOM   1539  CB  THR A 106     -42.436   8.056 -37.454  1.00 38.94           C  
ATOM   1540  HB  THR A 106     -42.679   8.864 -36.763  1.00 38.94           H  
ATOM   1541  O   THR A 106     -45.266   7.573 -37.179  1.00 38.94           O  
ATOM   1542  CG2 THR A 106     -40.917   7.974 -37.581  1.00 38.94           C  
ATOM   1543 HG21 THR A 106     -40.476   7.759 -36.608  1.00 38.94           H  
ATOM   1544 HG22 THR A 106     -40.645   7.188 -38.285  1.00 38.94           H  
ATOM   1545 HG23 THR A 106     -40.534   8.928 -37.944  1.00 38.94           H  
ATOM   1546  OG1 THR A 106     -42.964   8.360 -38.723  1.00 38.94           O  
ATOM   1547  HG1 THR A 106     -43.917   8.404 -38.622  1.00 38.94           H  
ATOM   1548  N   VAL A 107     -44.775   6.575 -35.218  1.00 47.66           N  
ATOM   1549  H   VAL A 107     -44.079   6.054 -34.703  1.00 47.66           H  
ATOM   1550  CA  VAL A 107     -45.912   7.101 -34.449  1.00 47.66           C  
ATOM   1551  HA  VAL A 107     -46.603   7.581 -35.141  1.00 47.66           H  
ATOM   1552  C   VAL A 107     -45.387   8.180 -33.502  1.00 47.66           C  
ATOM   1553  CB  VAL A 107     -46.716   6.000 -33.732  1.00 47.66           C  
ATOM   1554  HB  VAL A 107     -46.054   5.440 -33.072  1.00 47.66           H  
ATOM   1555  O   VAL A 107     -44.362   8.029 -32.842  1.00 47.66           O  
ATOM   1556  CG1 VAL A 107     -47.869   6.582 -32.901  1.00 47.66           C  
ATOM   1557 HG11 VAL A 107     -48.523   7.186 -33.530  1.00 47.66           H  
ATOM   1558 HG12 VAL A 107     -48.449   5.773 -32.456  1.00 47.66           H  
ATOM   1559 HG13 VAL A 107     -47.478   7.198 -32.090  1.00 47.66           H  
ATOM   1560  CG2 VAL A 107     -47.328   5.038 -34.760  1.00 47.66           C  
ATOM   1561 HG21 VAL A 107     -47.905   4.267 -34.248  1.00 47.66           H  
ATOM   1562 HG22 VAL A 107     -47.981   5.581 -35.443  1.00 47.66           H  
ATOM   1563 HG23 VAL A 107     -46.540   4.550 -35.333  1.00 47.66           H  
ATOM   1564  N   THR A 108     -46.086   9.303 -33.533  1.00 43.57           N  
ATOM   1565  H   THR A 108     -46.941   9.284 -34.070  1.00 43.57           H  
ATOM   1566  CA  THR A 108     -45.788  10.627 -32.989  1.00 43.57           C  
ATOM   1567  HA  THR A 108     -44.739  10.861 -33.175  1.00 43.57           H  
ATOM   1568  C   THR A 108     -46.052  10.753 -31.485  1.00 43.57           C  
ATOM   1569  CB  THR A 108     -46.674  11.628 -33.753  1.00 43.57           C  
ATOM   1570  HB  THR A 108     -46.719  12.578 -33.220  1.00 43.57           H  
ATOM   1571  O   THR A 108     -46.983  10.158 -30.950  1.00 43.57           O  
ATOM   1572  CG2 THR A 108     -46.144  11.872 -35.166  1.00 43.57           C  
ATOM   1573 HG21 THR A 108     -46.128  10.942 -35.736  1.00 43.57           H  
ATOM   1574 HG22 THR A 108     -45.137  12.287 -35.119  1.00 43.57           H  
ATOM   1575 HG23 THR A 108     -46.794  12.584 -35.674  1.00 43.57           H  
ATOM   1576  OG1 THR A 108     -47.976  11.093 -33.910  1.00 43.57           O  
ATOM   1577  HG1 THR A 108     -48.460  11.218 -33.090  1.00 43.57           H  
ATOM   1578  N   ALA A 109     -45.263  11.594 -30.811  1.00 46.37           N  
ATOM   1579  H   ALA A 109     -44.543  12.080 -31.327  1.00 46.37           H  
ATOM   1580  CA  ALA A 109     -45.289  11.830 -29.366  1.00 46.37           C  
ATOM   1581  HA  ALA A 109     -45.744  10.965 -28.884  1.00 46.37           H  
ATOM   1582  C   ALA A 109     -46.135  13.062 -28.950  1.00 46.37           C  
ATOM   1583  CB  ALA A 109     -43.829  11.910 -28.888  1.00 46.37           C  
ATOM   1584  HB1 ALA A 109     -43.807  12.016 -27.803  1.00 46.37           H  
ATOM   1585  HB2 ALA A 109     -43.298  10.998 -29.161  1.00 46.37           H  
ATOM   1586  HB3 ALA A 109     -43.334  12.770 -29.337  1.00 46.37           H  
ATOM   1587  O   ALA A 109     -45.613  13.976 -28.318  1.00 46.37           O  
ATOM   1588  N   GLU A 110     -47.433  13.095 -29.280  1.00 50.76           N  
ATOM   1589  H   GLU A 110     -47.811  12.335 -29.827  1.00 50.76           H  
ATOM   1590  CA  GLU A 110     -48.374  14.140 -28.802  1.00 50.76           C  
ATOM   1591  HA  GLU A 110     -47.788  14.974 -28.417  1.00 50.76           H  
ATOM   1592  C   GLU A 110     -49.243  13.722 -27.584  1.00 50.76           C  
ATOM   1593  CB  GLU A 110     -49.218  14.733 -29.954  1.00 50.76           C  
ATOM   1594  HB2 GLU A 110     -50.001  15.355 -29.521  1.00 50.76           H  
ATOM   1595  HB3 GLU A 110     -49.691  13.929 -30.517  1.00 50.76           H  
ATOM   1596  O   GLU A 110     -50.239  14.369 -27.279  1.00 50.76           O  
ATOM   1597  CG  GLU A 110     -48.406  15.634 -30.902  1.00 50.76           C  
ATOM   1598  HG2 GLU A 110     -47.822  15.004 -31.573  1.00 50.76           H  
ATOM   1599  HG3 GLU A 110     -47.707  16.222 -30.307  1.00 50.76           H  
ATOM   1600  CD  GLU A 110     -49.285  16.600 -31.722  1.00 50.76           C  
ATOM   1601  OE1 GLU A 110     -48.732  17.635 -32.162  1.00 50.76           O  
ATOM   1602  OE2 GLU A 110     -50.484  16.301 -31.918  1.00 50.76           O  
ATOM   1603  N   GLY A 111     -48.892  12.674 -26.828  1.00 52.96           N  
ATOM   1604  H   GLY A 111     -48.037  12.184 -27.050  1.00 52.96           H  
ATOM   1605  CA  GLY A 111     -49.680  12.229 -25.661  1.00 52.96           C  
ATOM   1606  HA2 GLY A 111     -50.703  12.600 -25.729  1.00 52.96           H  
ATOM   1607  HA3 GLY A 111     -49.749  11.142 -25.693  1.00 52.96           H  
ATOM   1608  C   GLY A 111     -49.071  12.600 -24.294  1.00 52.96           C  
ATOM   1609  O   GLY A 111     -47.983  12.108 -23.989  1.00 52.96           O  
ATOM   1610  N   PRO A 112     -49.743  13.389 -23.427  1.00 36.31           N  
ATOM   1611  CA  PRO A 112     -49.338  13.591 -22.037  1.00 36.31           C  
ATOM   1612  HA  PRO A 112     -48.252  13.633 -21.956  1.00 36.31           H  
ATOM   1613  C   PRO A 112     -49.874  12.446 -21.160  1.00 36.31           C  
ATOM   1614  CB  PRO A 112     -49.927  14.952 -21.653  1.00 36.31           C  
ATOM   1615  HB2 PRO A 112     -50.117  15.032 -20.582  1.00 36.31           H  
ATOM   1616  HB3 PRO A 112     -49.249  15.742 -21.978  1.00 36.31           H  
ATOM   1617  O   PRO A 112     -51.080  12.252 -21.046  1.00 36.31           O  
ATOM   1618  CG  PRO A 112     -51.219  15.028 -22.470  1.00 36.31           C  
ATOM   1619  HG2 PRO A 112     -52.041  14.591 -21.903  1.00 36.31           H  
ATOM   1620  HG3 PRO A 112     -51.459  16.056 -22.741  1.00 36.31           H  
ATOM   1621  CD  PRO A 112     -50.942  14.170 -23.711  1.00 36.31           C  
ATOM   1622  HD2 PRO A 112     -50.761  14.816 -24.570  1.00 36.31           H  
ATOM   1623  HD3 PRO A 112     -51.792  13.517 -23.909  1.00 36.31           H  
ATOM   1624  N   SER A 113     -48.989  11.683 -20.515  1.00 45.92           N  
ATOM   1625  H   SER A 113     -48.007  11.855 -20.673  1.00 45.92           H  
ATOM   1626  CA  SER A 113     -49.368  10.616 -19.575  1.00 45.92           C  
ATOM   1627  HA  SER A 113     -50.416  10.351 -19.717  1.00 45.92           H  
ATOM   1628  C   SER A 113     -49.213  11.102 -18.132  1.00 45.92           C  
ATOM   1629  CB  SER A 113     -48.560   9.346 -19.872  1.00 45.92           C  
ATOM   1630  HB2 SER A 113     -47.512   9.612 -20.015  1.00 45.92           H  
ATOM   1631  HB3 SER A 113     -48.931   8.887 -20.788  1.00 45.92           H  
ATOM   1632  O   SER A 113     -48.181  10.880 -17.500  1.00 45.92           O  
ATOM   1633  OG  SER A 113     -48.642   8.421 -18.809  1.00 45.92           O  
ATOM   1634  HG  SER A 113     -48.274   8.846 -18.031  1.00 45.92           H  
ATOM   1635  N   VAL A 114     -50.252  11.759 -17.615  1.00 37.09           N  
ATOM   1636  H   VAL A 114     -51.047  11.912 -18.219  1.00 37.09           H  
ATOM   1637  CA  VAL A 114     -50.496  11.931 -16.174  1.00 37.09           C  
ATOM   1638  HA  VAL A 114     -49.635  11.582 -15.604  1.00 37.09           H  
ATOM   1639  C   VAL A 114     -51.700  11.061 -15.825  1.00 37.09           C  
ATOM   1640  CB  VAL A 114     -50.759  13.408 -15.805  1.00 37.09           C  
ATOM   1641  HB  VAL A 114     -51.588  13.787 -16.403  1.00 37.09           H  
ATOM   1642  O   VAL A 114     -52.759  11.228 -16.421  1.00 37.09           O  
ATOM   1643  CG1 VAL A 114     -51.115  13.577 -14.320  1.00 37.09           C  
ATOM   1644 HG11 VAL A 114     -52.054  13.070 -14.097  1.00 37.09           H  
ATOM   1645 HG12 VAL A 114     -50.324  13.169 -13.691  1.00 37.09           H  
ATOM   1646 HG13 VAL A 114     -51.247  14.634 -14.089  1.00 37.09           H  
ATOM   1647  CG2 VAL A 114     -49.526  14.277 -16.089  1.00 37.09           C  
ATOM   1648 HG21 VAL A 114     -49.730  15.311 -15.814  1.00 37.09           H  
ATOM   1649 HG22 VAL A 114     -49.286  14.244 -17.152  1.00 37.09           H  
ATOM   1650 HG23 VAL A 114     -48.672  13.911 -15.519  1.00 37.09           H  
ATOM   1651  N   VAL A 115     -51.547  10.144 -14.869  1.00 43.87           N  
ATOM   1652  H   VAL A 115     -50.640  10.031 -14.439  1.00 43.87           H  
ATOM   1653  CA  VAL A 115     -52.654   9.366 -14.292  1.00 43.87           C  
ATOM   1654  HA  VAL A 115     -53.605   9.821 -14.567  1.00 43.87           H  
ATOM   1655  C   VAL A 115     -52.507   9.389 -12.766  1.00 43.87           C  
ATOM   1656  CB  VAL A 115     -52.681   7.911 -14.818  1.00 43.87           C  
ATOM   1657  HB  VAL A 115     -51.743   7.417 -14.565  1.00 43.87           H  
ATOM   1658  O   VAL A 115     -51.541   8.813 -12.260  1.00 43.87           O  
ATOM   1659  CG1 VAL A 115     -53.837   7.115 -14.194  1.00 43.87           C  
ATOM   1660 HG11 VAL A 115     -53.698   7.022 -13.117  1.00 43.87           H  
ATOM   1661 HG12 VAL A 115     -54.787   7.614 -14.386  1.00 43.87           H  
ATOM   1662 HG13 VAL A 115     -53.869   6.111 -14.616  1.00 43.87           H  
ATOM   1663  CG2 VAL A 115     -52.852   7.855 -16.342  1.00 43.87           C  
ATOM   1664 HG21 VAL A 115     -51.998   8.322 -16.834  1.00 43.87           H  
ATOM   1665 HG22 VAL A 115     -52.911   6.818 -16.672  1.00 43.87           H  
ATOM   1666 HG23 VAL A 115     -53.762   8.379 -16.634  1.00 43.87           H  
ATOM   1667  N   PRO A 116     -53.416  10.048 -12.021  1.00 42.91           N  
ATOM   1668  CA  PRO A 116     -53.610   9.801 -10.600  1.00 42.91           C  
ATOM   1669  HA  PRO A 116     -52.657   9.587 -10.116  1.00 42.91           H  
ATOM   1670  C   PRO A 116     -54.549   8.597 -10.407  1.00 42.91           C  
ATOM   1671  CB  PRO A 116     -54.166  11.110 -10.044  1.00 42.91           C  
ATOM   1672  HB2 PRO A 116     -54.783  10.952  -9.160  1.00 42.91           H  
ATOM   1673  HB3 PRO A 116     -53.341  11.784  -9.815  1.00 42.91           H  
ATOM   1674  O   PRO A 116     -55.427   8.340 -11.230  1.00 42.91           O  
ATOM   1675  CG  PRO A 116     -54.979  11.678 -11.211  1.00 42.91           C  
ATOM   1676  HG2 PRO A 116     -56.021  11.377 -11.110  1.00 42.91           H  
ATOM   1677  HG3 PRO A 116     -54.904  12.765 -11.247  1.00 42.91           H  
ATOM   1678  CD  PRO A 116     -54.387  11.037 -12.473  1.00 42.91           C  
ATOM   1679  HD2 PRO A 116     -53.894  11.796 -13.080  1.00 42.91           H  
ATOM   1680  HD3 PRO A 116     -55.179  10.555 -13.046  1.00 42.91           H  
ATOM   1681  N   LEU A 117     -54.301   7.826  -9.347  1.00 44.55           N  
ATOM   1682  H   LEU A 117     -53.620   8.147  -8.674  1.00 44.55           H  
ATOM   1683  CA  LEU A 117     -54.932   6.534  -9.082  1.00 44.55           C  
ATOM   1684  HA  LEU A 117     -54.816   5.918  -9.973  1.00 44.55           H  
ATOM   1685  C   LEU A 117     -56.442   6.641  -8.803  1.00 44.55           C  
ATOM   1686  CB  LEU A 117     -54.221   5.829  -7.910  1.00 44.55           C  
ATOM   1687  HB2 LEU A 117     -54.156   6.499  -7.052  1.00 44.55           H  
ATOM   1688  HB3 LEU A 117     -54.866   5.004  -7.609  1.00 44.55           H  
ATOM   1689  O   LEU A 117     -56.891   7.542  -8.101  1.00 44.55           O  
ATOM   1690  CG  LEU A 117     -52.833   5.250  -8.250  1.00 44.55           C  
ATOM   1691  HG  LEU A 117     -52.792   4.998  -9.309  1.00 44.55           H  
ATOM   1692  CD1 LEU A 117     -51.688   6.214  -7.925  1.00 44.55           C  
ATOM   1693 HD11 LEU A 117     -51.782   7.120  -8.524  1.00 44.55           H  
ATOM   1694 HD12 LEU A 117     -51.709   6.473  -6.866  1.00 44.55           H  
ATOM   1695 HD13 LEU A 117     -50.734   5.743  -8.160  1.00 44.55           H  
ATOM   1696  CD2 LEU A 117     -52.600   3.964  -7.456  1.00 44.55           C  
ATOM   1697 HD21 LEU A 117     -51.620   3.550  -7.694  1.00 44.55           H  
ATOM   1698 HD22 LEU A 117     -53.361   3.227  -7.714  1.00 44.55           H  
ATOM   1699 HD23 LEU A 117     -52.656   4.169  -6.387  1.00 44.55           H  
ATOM   1700  N   LEU A 118     -57.174   5.664  -9.349  1.00 43.78           N  
ATOM   1701  H   LEU A 118     -56.672   4.962  -9.874  1.00 43.78           H  
ATOM   1702  CA  LEU A 118     -58.596   5.398  -9.146  1.00 43.78           C  
ATOM   1703  HA  LEU A 118     -59.145   6.329  -9.283  1.00 43.78           H  
ATOM   1704  C   LEU A 118     -58.906   4.869  -7.737  1.00 43.78           C  
ATOM   1705  CB  LEU A 118     -59.083   4.347 -10.174  1.00 43.78           C  
ATOM   1706  HB2 LEU A 118     -59.688   3.616  -9.638  1.00 43.78           H  
ATOM   1707  HB3 LEU A 118     -58.241   3.793 -10.589  1.00 43.78           H  
ATOM   1708  O   LEU A 118     -58.175   4.040  -7.194  1.00 43.78           O  
ATOM   1709  CG  LEU A 118     -59.959   4.899 -11.308  1.00 43.78           C  
ATOM   1710  HG  LEU A 118     -60.653   5.639 -10.907  1.00 43.78           H  
ATOM   1711  CD1 LEU A 118     -59.117   5.544 -12.411  1.00 43.78           C  
ATOM   1712 HD11 LEU A 118     -59.773   5.945 -13.184  1.00 43.78           H  
ATOM   1713 HD12 LEU A 118     -58.535   6.363 -11.988  1.00 43.78           H  
ATOM   1714 HD13 LEU A 118     -58.442   4.808 -12.847  1.00 43.78           H  
ATOM   1715  CD2 LEU A 118     -60.775   3.763 -11.927  1.00 43.78           C  
ATOM   1716 HD21 LEU A 118     -61.430   3.334 -11.169  1.00 43.78           H  
ATOM   1717 HD22 LEU A 118     -60.112   2.987 -12.311  1.00 43.78           H  
ATOM   1718 HD23 LEU A 118     -61.394   4.151 -12.736  1.00 43.78           H  
ATOM   1719  N   GLU A 119     -60.066   5.304  -7.250  1.00 40.42           N  
ATOM   1720  H   GLU A 119     -60.545   6.010  -7.791  1.00 40.42           H  
ATOM   1721  CA  GLU A 119     -60.849   4.778  -6.135  1.00 40.42           C  
ATOM   1722  HA  GLU A 119     -60.220   4.711  -5.247  1.00 40.42           H  
ATOM   1723  C   GLU A 119     -61.459   3.395  -6.425  1.00 40.42           C  
ATOM   1724  CB  GLU A 119     -62.016   5.748  -5.868  1.00 40.42           C  
ATOM   1725  HB2 GLU A 119     -62.724   5.282  -5.182  1.00 40.42           H  
ATOM   1726  HB3 GLU A 119     -62.532   5.919  -6.814  1.00 40.42           H  
ATOM   1727  O   GLU A 119     -61.822   3.061  -7.555  1.00 40.42           O  
ATOM   1728  CG  GLU A 119     -61.581   7.086  -5.253  1.00 40.42           C  
ATOM   1729  HG2 GLU A 119     -61.266   6.905  -4.226  1.00 40.42           H  
ATOM   1730  HG3 GLU A 119     -60.721   7.470  -5.801  1.00 40.42           H  
ATOM   1731  CD  GLU A 119     -62.691   8.150  -5.298  1.00 40.42           C  
ATOM   1732  OE1 GLU A 119     -62.828   8.886  -4.296  1.00 40.42           O  
ATOM   1733  OE2 GLU A 119     -63.352   8.261  -6.356  1.00 40.42           O  
ATOM   1734  N   GLY A 120     -61.635   2.636  -5.347  1.00 39.41           N  
ATOM   1735  H   GLY A 120     -61.228   2.970  -4.485  1.00 39.41           H  
ATOM   1736  CA  GLY A 120     -62.434   1.416  -5.237  1.00 39.41           C  
ATOM   1737  HA2 GLY A 120     -63.493   1.666  -5.166  1.00 39.41           H  
ATOM   1738  HA3 GLY A 120     -62.266   0.777  -6.103  1.00 39.41           H  
ATOM   1739  C   GLY A 120     -61.983   0.673  -3.982  1.00 39.41           C  
ATOM   1740  O   GLY A 120     -60.795   0.423  -3.827  1.00 39.41           O  
ATOM   1741  N   GLY A 121     -62.801   0.310  -3.006  1.00 36.21           N  
ATOM   1742  H   GLY A 121     -62.312  -0.176  -2.268  1.00 36.21           H  
ATOM   1743  CA  GLY A 121     -64.207   0.513  -2.670  1.00 36.21           C  
ATOM   1744  HA2 GLY A 121     -64.849  -0.165  -3.233  1.00 36.21           H  
ATOM   1745  HA3 GLY A 121     -64.500   1.549  -2.838  1.00 36.21           H  
ATOM   1746  C   GLY A 121     -64.294   0.190  -1.160  1.00 36.21           C  
ATOM   1747  O   GLY A 121     -63.422  -0.498  -0.637  1.00 36.21           O  
ATOM   1748  N   ASP A 122     -65.115   0.871  -0.370  1.00 36.27           N  
ATOM   1749  H   ASP A 122     -64.687   0.923   0.543  1.00 36.27           H  
ATOM   1750  CA  ASP A 122     -66.558   0.651  -0.193  1.00 36.27           C  
ATOM   1751  HA  ASP A 122     -66.938   1.622   0.123  1.00 36.27           H  
ATOM   1752  C   ASP A 122     -66.854  -0.327   0.971  1.00 36.27           C  
ATOM   1753  CB  ASP A 122     -67.281   0.294  -1.517  1.00 36.27           C  
ATOM   1754  HB2 ASP A 122     -67.243  -0.784  -1.673  1.00 36.27           H  
ATOM   1755  HB3 ASP A 122     -66.766   0.776  -2.348  1.00 36.27           H  
ATOM   1756  O   ASP A 122     -66.091  -1.263   1.198  1.00 36.27           O  
ATOM   1757  CG  ASP A 122     -68.726   0.791  -1.604  1.00 36.27           C  
ATOM   1758  OD1 ASP A 122     -69.129   1.568  -0.709  1.00 36.27           O  
ATOM   1759  OD2 ASP A 122     -69.400   0.413  -2.587  1.00 36.27           O  
ATOM   1760  N   ILE A 123     -67.998  -0.103   1.641  1.00 37.12           N  
ATOM   1761  H   ILE A 123     -68.540   0.667   1.275  1.00 37.12           H  
ATOM   1762  CA  ILE A 123     -68.727  -1.005   2.575  1.00 37.12           C  
ATOM   1763  HA  ILE A 123     -69.756  -0.646   2.549  1.00 37.12           H  
ATOM   1764  C   ILE A 123     -68.280  -0.928   4.060  1.00 37.12           C  
ATOM   1765  CB  ILE A 123     -68.776  -2.443   1.992  1.00 37.12           C  
ATOM   1766  HB  ILE A 123     -67.767  -2.855   2.022  1.00 37.12           H  
ATOM   1767  O   ILE A 123     -67.252  -1.473   4.445  1.00 37.12           O  
ATOM   1768  CG1 ILE A 123     -69.290  -2.474   0.525  1.00 37.12           C  
ATOM   1769 HG12 ILE A 123     -70.380  -2.457   0.519  1.00 37.12           H  
ATOM   1770 HG13 ILE A 123     -68.968  -1.603  -0.046  1.00 37.12           H  
ATOM   1771  CG2 ILE A 123     -69.658  -3.384   2.829  1.00 37.12           C  
ATOM   1772 HG21 ILE A 123     -69.530  -4.411   2.486  1.00 37.12           H  
ATOM   1773 HG22 ILE A 123     -69.363  -3.351   3.878  1.00 37.12           H  
ATOM   1774 HG23 ILE A 123     -70.710  -3.115   2.742  1.00 37.12           H  
ATOM   1775  CD1 ILE A 123     -68.804  -3.697  -0.256  1.00 37.12           C  
ATOM   1776 HD11 ILE A 123     -69.153  -4.617   0.214  1.00 37.12           H  
ATOM   1777 HD12 ILE A 123     -69.191  -3.651  -1.274  1.00 37.12           H  
ATOM   1778 HD13 ILE A 123     -67.715  -3.697  -0.294  1.00 37.12           H  
ATOM   1779  N   THR A 124     -68.877  -0.088   4.923  1.00 31.36           N  
ATOM   1780  H   THR A 124     -68.156   0.233   5.552  1.00 31.36           H  
ATOM   1781  CA  THR A 124     -70.179  -0.179   5.648  1.00 31.36           C  
ATOM   1782  HA  THR A 124     -70.186   0.729   6.250  1.00 31.36           H  
ATOM   1783  C   THR A 124     -70.318  -1.313   6.681  1.00 31.36           C  
ATOM   1784  CB  THR A 124     -71.476  -0.067   4.817  1.00 31.36           C  
ATOM   1785  HB  THR A 124     -72.315  -0.114   5.511  1.00 31.36           H  
ATOM   1786  O   THR A 124     -70.004  -2.461   6.401  1.00 31.36           O  
ATOM   1787  CG2 THR A 124     -71.605   1.250   4.060  1.00 31.36           C  
ATOM   1788 HG21 THR A 124     -72.571   1.298   3.558  1.00 31.36           H  
ATOM   1789 HG22 THR A 124     -70.809   1.339   3.321  1.00 31.36           H  
ATOM   1790 HG23 THR A 124     -71.533   2.083   4.760  1.00 31.36           H  
ATOM   1791  OG1 THR A 124     -71.641  -1.103   3.895  1.00 31.36           O  
ATOM   1792  HG1 THR A 124     -72.306  -0.836   3.256  1.00 31.36           H  
ATOM   1793  N   VAL A 125     -70.824  -0.935   7.872  1.00 37.35           N  
ATOM   1794  H   VAL A 125     -70.718   0.052   8.063  1.00 37.35           H  
ATOM   1795  CA  VAL A 125     -71.732  -1.611   8.846  1.00 37.35           C  
ATOM   1796  HA  VAL A 125     -72.747  -1.260   8.662  1.00 37.35           H  
ATOM   1797  C   VAL A 125     -71.329  -1.110  10.251  1.00 37.35           C  
ATOM   1798  CB  VAL A 125     -71.766  -3.159   8.757  1.00 37.35           C  
ATOM   1799  HB  VAL A 125     -70.753  -3.563   8.747  1.00 37.35           H  
ATOM   1800  O   VAL A 125     -70.214  -1.346  10.692  1.00 37.35           O  
ATOM   1801  CG1 VAL A 125     -72.541  -3.765   9.938  1.00 37.35           C  
ATOM   1802 HG11 VAL A 125     -73.541  -3.336  10.006  1.00 37.35           H  
ATOM   1803 HG12 VAL A 125     -72.621  -4.846   9.818  1.00 37.35           H  
ATOM   1804 HG13 VAL A 125     -72.008  -3.582  10.871  1.00 37.35           H  
ATOM   1805  CG2 VAL A 125     -72.555  -3.654   7.527  1.00 37.35           C  
ATOM   1806 HG21 VAL A 125     -72.201  -3.227   6.589  1.00 37.35           H  
ATOM   1807 HG22 VAL A 125     -72.469  -4.738   7.455  1.00 37.35           H  
ATOM   1808 HG23 VAL A 125     -73.608  -3.387   7.626  1.00 37.35           H  
ATOM   1809  N   GLY A 126     -72.083  -0.189  10.869  1.00 34.75           N  
ATOM   1810  H   GLY A 126     -71.476   0.498  11.294  1.00 34.75           H  
ATOM   1811  CA  GLY A 126     -73.191  -0.497  11.796  1.00 34.75           C  
ATOM   1812  HA2 GLY A 126     -73.779  -1.337  11.428  1.00 34.75           H  
ATOM   1813  HA3 GLY A 126     -73.841   0.373  11.898  1.00 34.75           H  
ATOM   1814  C   GLY A 126     -72.616  -0.872  13.175  1.00 34.75           C  
ATOM   1815  O   GLY A 126     -71.931  -1.874  13.280  1.00 34.75           O  
ATOM   1816  N   GLY A 127     -72.727  -0.087  14.246  1.00 32.67           N  
ATOM   1817  H   GLY A 127     -72.081  -0.374  14.967  1.00 32.67           H  
ATOM   1818  CA  GLY A 127     -73.949   0.506  14.777  1.00 32.67           C  
ATOM   1819  HA2 GLY A 127     -74.724   0.561  14.013  1.00 32.67           H  
ATOM   1820  HA3 GLY A 127     -73.750   1.512  15.149  1.00 32.67           H  
ATOM   1821  C   GLY A 127     -74.466  -0.373  15.922  1.00 32.67           C  
ATOM   1822  O   GLY A 127     -75.093  -1.390  15.660  1.00 32.67           O  
ATOM   1823  N   ASP A 128     -74.220   0.089  17.152  1.00 33.63           N  
ATOM   1824  H   ASP A 128     -73.657   0.927  17.181  1.00 33.63           H  
ATOM   1825  CA  ASP A 128     -75.139   0.005  18.293  1.00 33.63           C  
ATOM   1826  HA  ASP A 128     -74.770   0.786  18.959  1.00 33.63           H  
ATOM   1827  C   ASP A 128     -75.194  -1.235  19.230  1.00 33.63           C  
ATOM   1828  CB  ASP A 128     -76.515   0.539  17.833  1.00 33.63           C  
ATOM   1829  HB2 ASP A 128     -76.854   0.004  16.947  1.00 33.63           H  
ATOM   1830  HB3 ASP A 128     -77.276   0.340  18.588  1.00 33.63           H  
ATOM   1831  O   ASP A 128     -75.596  -2.334  18.868  1.00 33.63           O  
ATOM   1832  CG  ASP A 128     -76.506   2.047  17.538  1.00 33.63           C  
ATOM   1833  OD1 ASP A 128     -75.474   2.706  17.815  1.00 33.63           O  
ATOM   1834  OD2 ASP A 128     -77.536   2.536  17.029  1.00 33.63           O  
ATOM   1835  N   ILE A 129     -74.937  -0.914  20.515  1.00 34.93           N  
ATOM   1836  H   ILE A 129     -74.477  -0.020  20.613  1.00 34.93           H  
ATOM   1837  CA  ILE A 129     -75.628  -1.364  21.748  1.00 34.93           C  
ATOM   1838  HA  ILE A 129     -75.483  -0.528  22.432  1.00 34.93           H  
ATOM   1839  C   ILE A 129     -75.055  -2.570  22.526  1.00 34.93           C  
ATOM   1840  CB  ILE A 129     -77.167  -1.375  21.572  1.00 34.93           C  
ATOM   1841  HB  ILE A 129     -77.416  -2.068  20.769  1.00 34.93           H  
ATOM   1842  O   ILE A 129     -75.299  -3.734  22.247  1.00 34.93           O  
ATOM   1843  CG1 ILE A 129     -77.690   0.043  21.230  1.00 34.93           C  
ATOM   1844 HG12 ILE A 129     -76.976   0.592  20.616  1.00 34.93           H  
ATOM   1845 HG13 ILE A 129     -77.786   0.634  22.141  1.00 34.93           H  
ATOM   1846  CG2 ILE A 129     -77.928  -1.811  22.838  1.00 34.93           C  
ATOM   1847 HG21 ILE A 129     -77.823  -1.068  23.628  1.00 34.93           H  
ATOM   1848 HG22 ILE A 129     -77.577  -2.782  23.186  1.00 34.93           H  
ATOM   1849 HG23 ILE A 129     -78.987  -1.928  22.607  1.00 34.93           H  
ATOM   1850  CD1 ILE A 129     -79.052   0.019  20.521  1.00 34.93           C  
ATOM   1851 HD11 ILE A 129     -79.019  -0.647  19.658  1.00 34.93           H  
ATOM   1852 HD12 ILE A 129     -79.300   1.025  20.183  1.00 34.93           H  
ATOM   1853 HD13 ILE A 129     -79.830  -0.322  21.204  1.00 34.93           H  
ATOM   1854  N   ALA A 130     -74.332  -2.194  23.588  1.00 34.39           N  
ATOM   1855  H   ALA A 130     -73.890  -1.298  23.445  1.00 34.39           H  
ATOM   1856  CA  ALA A 130     -74.612  -2.431  25.011  1.00 34.39           C  
ATOM   1857  HA  ALA A 130     -73.661  -2.210  25.496  1.00 34.39           H  
ATOM   1858  C   ALA A 130     -75.043  -3.817  25.543  1.00 34.39           C  
ATOM   1859  CB  ALA A 130     -75.590  -1.360  25.522  1.00 34.39           C  
ATOM   1860  HB1 ALA A 130     -76.614  -1.667  25.311  1.00 34.39           H  
ATOM   1861  HB2 ALA A 130     -75.385  -0.392  25.064  1.00 34.39           H  
ATOM   1862  HB3 ALA A 130     -75.490  -1.265  26.603  1.00 34.39           H  
ATOM   1863  O   ALA A 130     -76.055  -4.381  25.152  1.00 34.39           O  
ATOM   1864  N   ALA A 131     -74.364  -4.147  26.651  1.00 35.28           N  
ATOM   1865  H   ALA A 131     -73.489  -3.660  26.775  1.00 35.28           H  
ATOM   1866  CA  ALA A 131     -74.858  -4.816  27.858  1.00 35.28           C  
ATOM   1867  HA  ALA A 131     -74.016  -4.817  28.550  1.00 35.28           H  
ATOM   1868  C   ALA A 131     -75.303  -6.282  27.743  1.00 35.28           C  
ATOM   1869  CB  ALA A 131     -75.929  -3.935  28.520  1.00 35.28           C  
ATOM   1870  HB1 ALA A 131     -76.211  -4.362  29.483  1.00 35.28           H  
ATOM   1871  HB2 ALA A 131     -75.545  -2.926  28.676  1.00 35.28           H  
ATOM   1872  HB3 ALA A 131     -76.813  -3.893  27.884  1.00 35.28           H  
ATOM   1873  O   ALA A 131     -76.311  -6.613  27.131  1.00 35.28           O  
ATOM   1874  N   GLY A 132     -74.612  -7.152  28.482  1.00 38.09           N  
ATOM   1875  H   GLY A 132     -73.759  -6.861  28.938  1.00 38.09           H  
ATOM   1876  CA  GLY A 132     -75.093  -8.507  28.720  1.00 38.09           C  
ATOM   1877  HA2 GLY A 132     -75.394  -8.956  27.774  1.00 38.09           H  
ATOM   1878  HA3 GLY A 132     -75.968  -8.478  29.370  1.00 38.09           H  
ATOM   1879  C   GLY A 132     -74.043  -9.409  29.338  1.00 38.09           C  
ATOM   1880  O   GLY A 132     -73.361 -10.139  28.636  1.00 38.09           O  
ATOM   1881  N   ASP A 133     -73.937  -9.330  30.659  1.00 35.57           N  
ATOM   1882  H   ASP A 133     -74.552  -8.676  31.122  1.00 35.57           H  
ATOM   1883  CA  ASP A 133     -73.388 -10.360  31.537  1.00 35.57           C  
ATOM   1884  HA  ASP A 133     -72.298 -10.366  31.507  1.00 35.57           H  
ATOM   1885  C   ASP A 133     -73.930 -11.751  31.169  1.00 35.57           C  
ATOM   1886  CB  ASP A 133     -73.874  -9.948  32.943  1.00 35.57           C  
ATOM   1887  HB2 ASP A 133     -74.955  -9.812  32.918  1.00 35.57           H  
ATOM   1888  HB3 ASP A 133     -73.431  -8.984  33.193  1.00 35.57           H  
ATOM   1889  O   ASP A 133     -75.147 -11.929  31.155  1.00 35.57           O  
ATOM   1890  CG  ASP A 133     -73.541 -10.926  34.069  1.00 35.57           C  
ATOM   1891  OD1 ASP A 133     -72.534 -11.655  33.925  1.00 35.57           O  
ATOM   1892  OD2 ASP A 133     -74.281 -10.902  35.077  1.00 35.57           O  
ATOM   1893  N   THR A 134     -73.070 -12.731  30.866  1.00 38.61           N  
ATOM   1894  H   THR A 134     -72.109 -12.464  30.704  1.00 38.61           H  
ATOM   1895  CA  THR A 134     -73.280 -14.120  31.313  1.00 38.61           C  
ATOM   1896  HA  THR A 134     -73.434 -14.043  32.389  1.00 38.61           H  
ATOM   1897  C   THR A 134     -72.053 -15.006  31.105  1.00 38.61           C  
ATOM   1898  CB  THR A 134     -74.501 -14.872  30.728  1.00 38.61           C  
ATOM   1899  HB  THR A 134     -74.168 -15.772  30.211  1.00 38.61           H  
ATOM   1900  O   THR A 134     -71.434 -15.072  30.046  1.00 38.61           O  
ATOM   1901  CG2 THR A 134     -75.436 -15.298  31.862  1.00 38.61           C  
ATOM   1902 HG21 THR A 134     -76.290 -15.830  31.444  1.00 38.61           H  
ATOM   1903 HG22 THR A 134     -74.906 -15.962  32.545  1.00 38.61           H  
ATOM   1904 HG23 THR A 134     -75.787 -14.420  32.403  1.00 38.61           H  
ATOM   1905  OG1 THR A 134     -75.279 -14.129  29.826  1.00 38.61           O  
ATOM   1906  HG1 THR A 134     -75.341 -13.254  30.216  1.00 38.61           H  
ATOM   1907  N   THR A 135     -71.754 -15.730  32.172  1.00 32.97           N  
ATOM   1908  H   THR A 135     -72.368 -15.608  32.964  1.00 32.97           H  
ATOM   1909  CA  THR A 135     -70.834 -16.851  32.326  1.00 32.97           C  
ATOM   1910  HA  THR A 135     -69.814 -16.541  32.101  1.00 32.97           H  
ATOM   1911  C   THR A 135     -71.221 -18.054  31.459  1.00 32.97           C  
ATOM   1912  CB  THR A 135     -70.960 -17.286  33.803  1.00 32.97           C  
ATOM   1913  HB  THR A 135     -70.440 -18.232  33.953  1.00 32.97           H  
ATOM   1914  O   THR A 135     -72.387 -18.413  31.457  1.00 32.97           O  
ATOM   1915  CG2 THR A 135     -70.393 -16.246  34.769  1.00 32.97           C  
ATOM   1916 HG21 THR A 135     -69.351 -16.046  34.519  1.00 32.97           H  
ATOM   1917 HG22 THR A 135     -70.441 -16.624  35.790  1.00 32.97           H  
ATOM   1918 HG23 THR A 135     -70.953 -15.313  34.708  1.00 32.97           H  
ATOM   1919  OG1 THR A 135     -72.317 -17.416  34.188  1.00 32.97           O  
ATOM   1920  HG1 THR A 135     -72.348 -17.596  35.130  1.00 32.97           H  
ATOM   1921  N   VAL A 136     -70.257 -18.737  30.820  1.00 37.61           N  
ATOM   1922  H   VAL A 136     -69.382 -18.259  30.660  1.00 37.61           H  
ATOM   1923  CA  VAL A 136     -70.223 -20.209  30.641  1.00 37.61           C  
ATOM   1924  HA  VAL A 136     -70.513 -20.662  31.589  1.00 37.61           H  
ATOM   1925  C   VAL A 136     -68.778 -20.640  30.338  1.00 37.61           C  
ATOM   1926  CB  VAL A 136     -71.189 -20.783  29.561  1.00 37.61           C  
ATOM   1927  HB  VAL A 136     -71.062 -20.236  28.627  1.00 37.61           H  
ATOM   1928  O   VAL A 136     -68.130 -20.140  29.424  1.00 37.61           O  
ATOM   1929  CG1 VAL A 136     -70.906 -22.270  29.286  1.00 37.61           C  
ATOM   1930 HG11 VAL A 136     -69.944 -22.370  28.784  1.00 37.61           H  
ATOM   1931 HG12 VAL A 136     -70.907 -22.846  30.211  1.00 37.61           H  
ATOM   1932 HG13 VAL A 136     -71.641 -22.687  28.597  1.00 37.61           H  
ATOM   1933  CG2 VAL A 136     -72.677 -20.759  29.954  1.00 37.61           C  
ATOM   1934 HG21 VAL A 136     -73.257 -21.489  29.390  1.00 37.61           H  
ATOM   1935 HG22 VAL A 136     -73.105 -19.790  29.697  1.00 37.61           H  
ATOM   1936 HG23 VAL A 136     -72.798 -20.961  31.018  1.00 37.61           H  
ATOM   1937  N   SER A 137     -68.288 -21.579  31.146  1.00 33.69           N  
ATOM   1938  H   SER A 137     -68.894 -21.901  31.887  1.00 33.69           H  
ATOM   1939  CA  SER A 137     -67.041 -22.331  30.997  1.00 33.69           C  
ATOM   1940  HA  SER A 137     -66.209 -21.647  30.832  1.00 33.69           H  
ATOM   1941  C   SER A 137     -67.104 -23.354  29.858  1.00 33.69           C  
ATOM   1942  CB  SER A 137     -66.827 -23.136  32.289  1.00 33.69           C  
ATOM   1943  HB2 SER A 137     -65.852 -23.623  32.259  1.00 33.69           H  
ATOM   1944  HB3 SER A 137     -67.594 -23.907  32.362  1.00 33.69           H  
ATOM   1945  O   SER A 137     -68.169 -23.909  29.615  1.00 33.69           O  
ATOM   1946  OG  SER A 137     -66.910 -22.313  33.439  1.00 33.69           O  
ATOM   1947  HG  SER A 137     -66.207 -21.660  33.405  1.00 33.69           H  
ATOM   1948  N   SER A 138     -65.944 -23.701  29.285  1.00 41.05           N  
ATOM   1949  H   SER A 138     -65.215 -23.002  29.296  1.00 41.05           H  
ATOM   1950  CA  SER A 138     -65.455 -25.086  29.103  1.00 41.05           C  
ATOM   1951  HA  SER A 138     -64.796 -25.294  29.946  1.00 41.05           H  
ATOM   1952  C   SER A 138     -64.630 -25.253  27.818  1.00 41.05           C  
ATOM   1953  CB  SER A 138     -66.558 -26.156  29.175  1.00 41.05           C  
ATOM   1954  HB2 SER A 138     -67.087 -26.057  30.123  1.00 41.05           H  
ATOM   1955  HB3 SER A 138     -67.267 -25.994  28.362  1.00 41.05           H  
ATOM   1956  O   SER A 138     -65.089 -24.994  26.713  1.00 41.05           O  
ATOM   1957  OG  SER A 138     -66.097 -27.485  29.102  1.00 41.05           O  
ATOM   1958  HG  SER A 138     -65.239 -27.612  29.513  1.00 41.05           H  
ATOM   1959  N   ASP A 139     -63.414 -25.739  28.060  1.00 38.28           N  
ATOM   1960  H   ASP A 139     -63.236 -25.885  29.043  1.00 38.28           H  
ATOM   1961  CA  ASP A 139     -62.647 -26.705  27.275  1.00 38.28           C  
ATOM   1962  HA  ASP A 139     -61.803 -26.936  27.925  1.00 38.28           H  
ATOM   1963  C   ASP A 139     -61.994 -26.297  25.946  1.00 38.28           C  
ATOM   1964  CB  ASP A 139     -63.394 -28.048  27.190  1.00 38.28           C  
ATOM   1965  HB2 ASP A 139     -62.808 -28.729  26.573  1.00 38.28           H  
ATOM   1966  HB3 ASP A 139     -64.359 -27.902  26.705  1.00 38.28           H  
ATOM   1967  O   ASP A 139     -62.615 -26.182  24.896  1.00 38.28           O  
ATOM   1968  CG  ASP A 139     -63.600 -28.711  28.562  1.00 38.28           C  
ATOM   1969  OD1 ASP A 139     -63.358 -28.040  29.598  1.00 38.28           O  
ATOM   1970  OD2 ASP A 139     -64.047 -29.874  28.586  1.00 38.28           O  
ATOM   1971  N   GLY A 140     -60.656 -26.316  25.993  1.00 40.75           N  
ATOM   1972  H   GLY A 140     -60.249 -26.266  26.916  1.00 40.75           H  
ATOM   1973  CA  GLY A 140     -59.879 -27.039  24.988  1.00 40.75           C  
ATOM   1974  HA2 GLY A 140     -60.561 -27.527  24.291  1.00 40.75           H  
ATOM   1975  HA3 GLY A 140     -59.316 -27.829  25.485  1.00 40.75           H  
ATOM   1976  C   GLY A 140     -58.919 -26.200  24.151  1.00 40.75           C  
ATOM   1977  O   GLY A 140     -59.299 -25.646  23.129  1.00 40.75           O  
ATOM   1978  N   GLY A 141     -57.633 -26.248  24.510  1.00 37.22           N  
ATOM   1979  H   GLY A 141     -57.412 -26.693  25.389  1.00 37.22           H  
ATOM   1980  CA  GLY A 141     -56.533 -26.004  23.570  1.00 37.22           C  
ATOM   1981  HA2 GLY A 141     -56.874 -26.210  22.555  1.00 37.22           H  
ATOM   1982  HA3 GLY A 141     -55.722 -26.699  23.784  1.00 37.22           H  
ATOM   1983  C   GLY A 141     -55.986 -24.580  23.579  1.00 37.22           C  
ATOM   1984  O   GLY A 141     -56.548 -23.667  22.987  1.00 37.22           O  
ATOM   1985  N   GLY A 142     -54.837 -24.414  24.238  1.00 32.60           N  
ATOM   1986  H   GLY A 142     -54.410 -25.228  24.656  1.00 32.60           H  
ATOM   1987  CA  GLY A 142     -54.127 -23.147  24.362  1.00 32.60           C  
ATOM   1988  HA2 GLY A 142     -54.767 -22.436  24.883  1.00 32.60           H  
ATOM   1989  HA3 GLY A 142     -53.227 -23.295  24.959  1.00 32.60           H  
ATOM   1990  C   GLY A 142     -53.706 -22.557  23.015  1.00 32.60           C  
ATOM   1991  O   GLY A 142     -52.847 -23.098  22.323  1.00 32.60           O  
ATOM   1992  N   GLY A 143     -54.280 -21.400  22.701  1.00 40.10           N  
ATOM   1993  H   GLY A 143     -55.084 -21.121  23.245  1.00 40.10           H  
ATOM   1994  CA  GLY A 143     -53.836 -20.485  21.658  1.00 40.10           C  
ATOM   1995  HA2 GLY A 143     -52.769 -20.604  21.471  1.00 40.10           H  
ATOM   1996  HA3 GLY A 143     -54.385 -20.683  20.738  1.00 40.10           H  
ATOM   1997  C   GLY A 143     -54.125 -19.060  22.113  1.00 40.10           C  
ATOM   1998  O   GLY A 143     -55.192 -18.524  21.830  1.00 40.10           O  
ATOM   1999  N   HIS A 144     -53.204 -18.454  22.868  1.00 38.14           N  
ATOM   2000  H   HIS A 144     -52.343 -18.939  23.078  1.00 38.14           H  
ATOM   2001  CA  HIS A 144     -53.330 -17.055  23.274  1.00 38.14           C  
ATOM   2002  HA  HIS A 144     -54.361 -16.881  23.582  1.00 38.14           H  
ATOM   2003  C   HIS A 144     -53.061 -16.135  22.077  1.00 38.14           C  
ATOM   2004  CB  HIS A 144     -52.444 -16.734  24.490  1.00 38.14           C  
ATOM   2005  HB2 HIS A 144     -51.565 -17.378  24.501  1.00 38.14           H  
ATOM   2006  HB3 HIS A 144     -52.092 -15.705  24.412  1.00 38.14           H  
ATOM   2007  O   HIS A 144     -51.921 -15.881  21.696  1.00 38.14           O  
ATOM   2008  CG  HIS A 144     -53.189 -16.847  25.798  1.00 38.14           C  
ATOM   2009  CD2 HIS A 144     -53.071 -17.837  26.735  1.00 38.14           C  
ATOM   2010  HD2 HIS A 144     -52.414 -18.693  26.678  1.00 38.14           H  
ATOM   2011  ND1 HIS A 144     -54.129 -15.956  26.269  1.00 38.14           N  
ATOM   2012  HD1 HIS A 144     -54.424 -15.101  25.819  1.00 38.14           H  
ATOM   2013  CE1 HIS A 144     -54.567 -16.401  27.458  1.00 38.14           C  
ATOM   2014  HE1 HIS A 144     -55.305 -15.908  28.074  1.00 38.14           H  
ATOM   2015  NE2 HIS A 144     -53.951 -17.548  27.782  1.00 38.14           N  
ATOM   2016  N   VAL A 145     -54.152 -15.635  21.501  1.00 37.94           N  
ATOM   2017  H   VAL A 145     -55.038 -16.011  21.806  1.00 37.94           H  
ATOM   2018  CA  VAL A 145     -54.199 -14.451  20.643  1.00 37.94           C  
ATOM   2019  HA  VAL A 145     -53.421 -14.519  19.882  1.00 37.94           H  
ATOM   2020  C   VAL A 145     -53.940 -13.224  21.524  1.00 37.94           C  
ATOM   2021  CB  VAL A 145     -55.578 -14.375  19.950  1.00 37.94           C  
ATOM   2022  HB  VAL A 145     -56.360 -14.394  20.710  1.00 37.94           H  
ATOM   2023  O   VAL A 145     -54.686 -12.968  22.468  1.00 37.94           O  
ATOM   2024  CG1 VAL A 145     -55.755 -13.100  19.118  1.00 37.94           C  
ATOM   2025 HG11 VAL A 145     -54.974 -13.032  18.361  1.00 37.94           H  
ATOM   2026 HG12 VAL A 145     -55.712 -12.221  19.761  1.00 37.94           H  
ATOM   2027 HG13 VAL A 145     -56.729 -13.111  18.629  1.00 37.94           H  
ATOM   2028  CG2 VAL A 145     -55.786 -15.581  19.020  1.00 37.94           C  
ATOM   2029 HG21 VAL A 145     -55.004 -15.609  18.261  1.00 37.94           H  
ATOM   2030 HG22 VAL A 145     -55.764 -16.509  19.591  1.00 37.94           H  
ATOM   2031 HG23 VAL A 145     -56.758 -15.508  18.533  1.00 37.94           H  
ATOM   2032  N   VAL A 146     -52.872 -12.476  21.238  1.00 41.57           N  
ATOM   2033  H   VAL A 146     -52.273 -12.765  20.478  1.00 41.57           H  
ATOM   2034  CA  VAL A 146     -52.557 -11.209  21.917  1.00 41.57           C  
ATOM   2035  HA  VAL A 146     -52.858 -11.285  22.962  1.00 41.57           H  
ATOM   2036  C   VAL A 146     -53.374 -10.092  21.271  1.00 41.57           C  
ATOM   2037  CB  VAL A 146     -51.044 -10.906  21.903  1.00 41.57           C  
ATOM   2038  HB  VAL A 146     -50.693 -10.865  20.872  1.00 41.57           H  
ATOM   2039  O   VAL A 146     -53.062  -9.618  20.179  1.00 41.57           O  
ATOM   2040  CG1 VAL A 146     -50.719  -9.570  22.587  1.00 41.57           C  
ATOM   2041 HG11 VAL A 146     -49.641  -9.409  22.594  1.00 41.57           H  
ATOM   2042 HG12 VAL A 146     -51.182  -8.743  22.049  1.00 41.57           H  
ATOM   2043 HG13 VAL A 146     -51.085  -9.573  23.614  1.00 41.57           H  
ATOM   2044  CG2 VAL A 146     -50.264 -12.006  22.638  1.00 41.57           C  
ATOM   2045 HG21 VAL A 146     -50.602 -12.077  23.672  1.00 41.57           H  
ATOM   2046 HG22 VAL A 146     -49.199 -11.775  22.626  1.00 41.57           H  
ATOM   2047 HG23 VAL A 146     -50.410 -12.969  22.148  1.00 41.57           H  
ATOM   2048  N   VAL A 147     -54.437  -9.683  21.958  1.00 38.64           N  
ATOM   2049  H   VAL A 147     -54.645 -10.162  22.823  1.00 38.64           H  
ATOM   2050  CA  VAL A 147     -55.227  -8.487  21.652  1.00 38.64           C  
ATOM   2051  HA  VAL A 147     -55.396  -8.432  20.576  1.00 38.64           H  
ATOM   2052  C   VAL A 147     -54.424  -7.259  22.094  1.00 38.64           C  
ATOM   2053  CB  VAL A 147     -56.598  -8.567  22.360  1.00 38.64           C  
ATOM   2054  HB  VAL A 147     -56.441  -8.644  23.436  1.00 38.64           H  
ATOM   2055  O   VAL A 147     -54.034  -7.162  23.254  1.00 38.64           O  
ATOM   2056  CG1 VAL A 147     -57.467  -7.335  22.085  1.00 38.64           C  
ATOM   2057 HG11 VAL A 147     -56.986  -6.439  22.478  1.00 38.64           H  
ATOM   2058 HG12 VAL A 147     -58.430  -7.443  22.585  1.00 38.64           H  
ATOM   2059 HG13 VAL A 147     -57.630  -7.216  21.014  1.00 38.64           H  
ATOM   2060  CG2 VAL A 147     -57.381  -9.808  21.897  1.00 38.64           C  
ATOM   2061 HG21 VAL A 147     -58.354  -9.831  22.388  1.00 38.64           H  
ATOM   2062 HG22 VAL A 147     -56.847 -10.719  22.166  1.00 38.64           H  
ATOM   2063 HG23 VAL A 147     -57.525  -9.780  20.817  1.00 38.64           H  
ATOM   2064  N   HIS A 148     -54.146  -6.335  21.170  1.00 41.58           N  
ATOM   2065  H   HIS A 148     -54.496  -6.471  20.232  1.00 41.58           H  
ATOM   2066  CA  HIS A 148     -53.592  -5.019  21.500  1.00 41.58           C  
ATOM   2067  HA  HIS A 148     -52.777  -5.134  22.216  1.00 41.58           H  
ATOM   2068  C   HIS A 148     -54.681  -4.161  22.155  1.00 41.58           C  
ATOM   2069  CB  HIS A 148     -53.036  -4.329  20.241  1.00 41.58           C  
ATOM   2070  HB2 HIS A 148     -53.689  -4.527  19.390  1.00 41.58           H  
ATOM   2071  HB3 HIS A 148     -53.045  -3.253  20.412  1.00 41.58           H  
ATOM   2072  O   HIS A 148     -55.679  -3.823  21.519  1.00 41.58           O  
ATOM   2073  CG  HIS A 148     -51.620  -4.713  19.889  1.00 41.58           C  
ATOM   2074  CD2 HIS A 148     -50.620  -3.853  19.519  1.00 41.58           C  
ATOM   2075  HD2 HIS A 148     -50.708  -2.782  19.420  1.00 41.58           H  
ATOM   2076  ND1 HIS A 148     -51.077  -5.978  19.910  1.00 41.58           N  
ATOM   2077  HD1 HIS A 148     -51.562  -6.830  20.156  1.00 41.58           H  
ATOM   2078  CE1 HIS A 148     -49.782  -5.879  19.567  1.00 41.58           C  
ATOM   2079  HE1 HIS A 148     -49.092  -6.707  19.502  1.00 41.58           H  
ATOM   2080  NE2 HIS A 148     -49.458  -4.603  19.312  1.00 41.58           N  
ATOM   2081  N   GLU A 149     -54.485  -3.804  23.421  1.00 37.46           N  
ATOM   2082  H   GLU A 149     -53.678  -4.161  23.912  1.00 37.46           H  
ATOM   2083  CA  GLU A 149     -55.346  -2.877  24.153  1.00 37.46           C  
ATOM   2084  HA  GLU A 149     -56.382  -3.100  23.898  1.00 37.46           H  
ATOM   2085  C   GLU A 149     -55.034  -1.434  23.710  1.00 37.46           C  
ATOM   2086  CB  GLU A 149     -55.165  -3.108  25.669  1.00 37.46           C  
ATOM   2087  HB2 GLU A 149     -54.521  -2.336  26.090  1.00 37.46           H  
ATOM   2088  HB3 GLU A 149     -54.679  -4.072  25.827  1.00 37.46           H  
ATOM   2089  O   GLU A 149     -53.968  -0.887  23.991  1.00 37.46           O  
ATOM   2090  CG  GLU A 149     -56.502  -3.131  26.424  1.00 37.46           C  
ATOM   2091  HG2 GLU A 149     -56.986  -2.162  26.303  1.00 37.46           H  
ATOM   2092  HG3 GLU A 149     -57.142  -3.886  25.965  1.00 37.46           H  
ATOM   2093  CD  GLU A 149     -56.351  -3.450  27.924  1.00 37.46           C  
ATOM   2094  OE1 GLU A 149     -57.405  -3.539  28.592  1.00 37.46           O  
ATOM   2095  OE2 GLU A 149     -55.201  -3.587  28.399  1.00 37.46           O  
ATOM   2096  N   VAL A 150     -55.956  -0.815  22.967  1.00 37.18           N  
ATOM   2097  H   VAL A 150     -56.781  -1.339  22.713  1.00 37.18           H  
ATOM   2098  CA  VAL A 150     -55.913   0.612  22.614  1.00 37.18           C  
ATOM   2099  HA  VAL A 150     -54.875   0.937  22.544  1.00 37.18           H  
ATOM   2100  C   VAL A 150     -56.589   1.393  23.742  1.00 37.18           C  
ATOM   2101  CB  VAL A 150     -56.585   0.872  21.246  1.00 37.18           C  
ATOM   2102  HB  VAL A 150     -57.606   0.492  21.268  1.00 37.18           H  
ATOM   2103  O   VAL A 150     -57.814   1.421  23.840  1.00 37.18           O  
ATOM   2104  CG1 VAL A 150     -56.632   2.367  20.891  1.00 37.18           C  
ATOM   2105 HG11 VAL A 150     -57.249   2.906  21.610  1.00 37.18           H  
ATOM   2106 HG12 VAL A 150     -57.074   2.497  19.903  1.00 37.18           H  
ATOM   2107 HG13 VAL A 150     -55.625   2.784  20.894  1.00 37.18           H  
ATOM   2108  CG2 VAL A 150     -55.831   0.154  20.116  1.00 37.18           C  
ATOM   2109 HG21 VAL A 150     -56.321   0.345  19.162  1.00 37.18           H  
ATOM   2110 HG22 VAL A 150     -55.832  -0.922  20.291  1.00 37.18           H  
ATOM   2111 HG23 VAL A 150     -54.800   0.505  20.072  1.00 37.18           H  
ATOM   2112  N   GLN A 151     -55.803   2.039  24.605  1.00 39.86           N  
ATOM   2113  H   GLN A 151     -54.803   1.908  24.538  1.00 39.86           H  
ATOM   2114  CA  GLN A 151     -56.325   2.953  25.624  1.00 39.86           C  
ATOM   2115  HA  GLN A 151     -57.235   2.516  26.035  1.00 39.86           H  
ATOM   2116  C   GLN A 151     -56.716   4.300  24.996  1.00 39.86           C  
ATOM   2117  CB  GLN A 151     -55.320   3.108  26.781  1.00 39.86           C  
ATOM   2118  HB2 GLN A 151     -55.246   4.156  27.071  1.00 39.86           H  
ATOM   2119  HB3 GLN A 151     -54.332   2.779  26.459  1.00 39.86           H  
ATOM   2120  O   GLN A 151     -55.875   5.138  24.674  1.00 39.86           O  
ATOM   2121  CG  GLN A 151     -55.760   2.306  28.017  1.00 39.86           C  
ATOM   2122  HG2 GLN A 151     -55.923   1.266  27.733  1.00 39.86           H  
ATOM   2123  HG3 GLN A 151     -56.701   2.712  28.388  1.00 39.86           H  
ATOM   2124  CD  GLN A 151     -54.735   2.334  29.148  1.00 39.86           C  
ATOM   2125  NE2 GLN A 151     -55.086   1.865  30.324  1.00 39.86           N  
ATOM   2126 HE21 GLN A 151     -54.345   1.821  31.009  1.00 39.86           H  
ATOM   2127 HE22 GLN A 151     -55.959   1.370  30.436  1.00 39.86           H  
ATOM   2128  OE1 GLN A 151     -53.610   2.778  29.008  1.00 39.86           O  
ATOM   2129  N   VAL A 152     -58.023   4.516  24.848  1.00 40.51           N  
ATOM   2130  H   VAL A 152     -58.640   3.750  25.073  1.00 40.51           H  
ATOM   2131  CA  VAL A 152     -58.640   5.797  24.475  1.00 40.51           C  
ATOM   2132  HA  VAL A 152     -58.078   6.237  23.652  1.00 40.51           H  
ATOM   2133  C   VAL A 152     -58.587   6.745  25.681  1.00 40.51           C  
ATOM   2134  CB  VAL A 152     -60.095   5.560  24.009  1.00 40.51           C  
ATOM   2135  HB  VAL A 152     -60.665   5.119  24.828  1.00 40.51           H  
ATOM   2136  O   VAL A 152     -59.111   6.424  26.745  1.00 40.51           O  
ATOM   2137  CG1 VAL A 152     -60.789   6.861  23.587  1.00 40.51           C  
ATOM   2138 HG11 VAL A 152     -60.854   7.545  24.433  1.00 40.51           H  
ATOM   2139 HG12 VAL A 152     -61.802   6.645  23.248  1.00 40.51           H  
ATOM   2140 HG13 VAL A 152     -60.234   7.338  22.779  1.00 40.51           H  
ATOM   2141  CG2 VAL A 152     -60.148   4.592  22.816  1.00 40.51           C  
ATOM   2142 HG21 VAL A 152     -61.180   4.464  22.488  1.00 40.51           H  
ATOM   2143 HG22 VAL A 152     -59.554   4.981  21.990  1.00 40.51           H  
ATOM   2144 HG23 VAL A 152     -59.764   3.612  23.100  1.00 40.51           H  
ATOM   2145  N   HIS A 153     -57.951   7.911  25.545  1.00 46.28           N  
ATOM   2146  H   HIS A 153     -57.512   8.128  24.662  1.00 46.28           H  
ATOM   2147  CA  HIS A 153     -57.953   8.939  26.594  1.00 46.28           C  
ATOM   2148  HA  HIS A 153     -57.781   8.438  27.546  1.00 46.28           H  
ATOM   2149  C   HIS A 153     -59.311   9.674  26.660  1.00 46.28           C  
ATOM   2150  CB  HIS A 153     -56.800   9.932  26.379  1.00 46.28           C  
ATOM   2151  HB2 HIS A 153     -56.770  10.238  25.334  1.00 46.28           H  
ATOM   2152  HB3 HIS A 153     -56.999  10.820  26.979  1.00 46.28           H  
ATOM   2153  O   HIS A 153     -59.826  10.077  25.613  1.00 46.28           O  
ATOM   2154  CG  HIS A 153     -55.443   9.411  26.789  1.00 46.28           C  
ATOM   2155  CD2 HIS A 153     -54.307  10.159  26.941  1.00 46.28           C  
ATOM   2156  HD2 HIS A 153     -54.222  11.222  26.770  1.00 46.28           H  
ATOM   2157  ND1 HIS A 153     -55.117   8.117  27.136  1.00 46.28           N  
ATOM   2158  HD1 HIS A 153     -55.716   7.307  27.070  1.00 46.28           H  
ATOM   2159  CE1 HIS A 153     -53.822   8.092  27.491  1.00 46.28           C  
ATOM   2160  HE1 HIS A 153     -53.278   7.209  27.792  1.00 46.28           H  
ATOM   2161  NE2 HIS A 153     -53.285   9.318  27.384  1.00 46.28           N  
ATOM   2162  N   PRO A 154     -59.892   9.881  27.860  1.00 56.03           N  
ATOM   2163  CA  PRO A 154     -61.132  10.636  28.032  1.00 56.03           C  
ATOM   2164  HA  PRO A 154     -61.869  10.258  27.323  1.00 56.03           H  
ATOM   2165  C   PRO A 154     -60.926  12.151  27.795  1.00 56.03           C  
ATOM   2166  CB  PRO A 154     -61.604  10.320  29.456  1.00 56.03           C  
ATOM   2167  HB2 PRO A 154     -62.219   9.421  29.442  1.00 56.03           H  
ATOM   2168  HB3 PRO A 154     -62.154  11.148  29.904  1.00 56.03           H  
ATOM   2169  O   PRO A 154     -59.825  12.664  28.011  1.00 56.03           O  
ATOM   2170  CG  PRO A 154     -60.305  10.033  30.207  1.00 56.03           C  
ATOM   2171  HG2 PRO A 154     -59.861  10.972  30.536  1.00 56.03           H  
ATOM   2172  HG3 PRO A 154     -60.464   9.367  31.055  1.00 56.03           H  
ATOM   2173  CD  PRO A 154     -59.411   9.394  29.146  1.00 56.03           C  
ATOM   2174  HD2 PRO A 154     -59.516   8.310  29.182  1.00 56.03           H  
ATOM   2175  HD3 PRO A 154     -58.374   9.680  29.317  1.00 56.03           H  
ATOM   2176  N   PRO A 155     -61.965  12.889  27.353  1.00 52.92           N  
ATOM   2177  CA  PRO A 155     -61.874  14.323  27.061  1.00 52.92           C  
ATOM   2178  HA  PRO A 155     -61.016  14.490  26.411  1.00 52.92           H  
ATOM   2179  C   PRO A 155     -61.703  15.175  28.340  1.00 52.92           C  
ATOM   2180  CB  PRO A 155     -63.156  14.657  26.290  1.00 52.92           C  
ATOM   2181  HB2 PRO A 155     -62.988  14.499  25.225  1.00 52.92           H  
ATOM   2182  HB3 PRO A 155     -63.497  15.675  26.473  1.00 52.92           H  
ATOM   2183  O   PRO A 155     -62.159  14.768  29.410  1.00 52.92           O  
ATOM   2184  CG  PRO A 155     -64.161  13.625  26.803  1.00 52.92           C  
ATOM   2185  HG2 PRO A 155     -64.940  13.418  26.069  1.00 52.92           H  
ATOM   2186  HG3 PRO A 155     -64.599  13.978  27.736  1.00 52.92           H  
ATOM   2187  CD  PRO A 155     -63.304  12.393  27.080  1.00 52.92           C  
ATOM   2188  HD2 PRO A 155     -63.706  11.842  27.931  1.00 52.92           H  
ATOM   2189  HD3 PRO A 155     -63.280  11.757  26.196  1.00 52.92           H  
ATOM   2190  N   PRO A 156     -61.061  16.360  28.259  1.00 50.55           N  
ATOM   2191  CA  PRO A 156     -60.672  17.144  29.433  1.00 50.55           C  
ATOM   2192  HA  PRO A 156     -60.134  16.502  30.130  1.00 50.55           H  
ATOM   2193  C   PRO A 156     -61.892  17.741  30.154  1.00 50.55           C  
ATOM   2194  CB  PRO A 156     -59.705  18.212  28.907  1.00 50.55           C  
ATOM   2195  HB2 PRO A 156     -58.688  17.820  28.929  1.00 50.55           H  
ATOM   2196  HB3 PRO A 156     -59.766  19.139  29.477  1.00 50.55           H  
ATOM   2197  O   PRO A 156     -62.644  18.521  29.573  1.00 50.55           O  
ATOM   2198  CG  PRO A 156     -60.141  18.408  27.455  1.00 50.55           C  
ATOM   2199  HG2 PRO A 156     -59.319  18.754  26.828  1.00 50.55           H  
ATOM   2200  HG3 PRO A 156     -60.972  19.112  27.415  1.00 50.55           H  
ATOM   2201  CD  PRO A 156     -60.627  17.021  27.038  1.00 50.55           C  
ATOM   2202  HD2 PRO A 156     -59.799  16.462  26.601  1.00 50.55           H  
ATOM   2203  HD3 PRO A 156     -61.444  17.109  26.322  1.00 50.55           H  
ATOM   2204  N   GLY A 157     -62.072  17.353  31.421  1.00 47.68           N  
ATOM   2205  H   GLY A 157     -61.408  16.693  31.799  1.00 47.68           H  
ATOM   2206  CA  GLY A 157     -63.136  17.808  32.319  1.00 47.68           C  
ATOM   2207  HA2 GLY A 157     -64.044  17.955  31.735  1.00 47.68           H  
ATOM   2208  HA3 GLY A 157     -63.336  17.034  33.060  1.00 47.68           H  
ATOM   2209  C   GLY A 157     -62.821  19.113  33.064  1.00 47.68           C  
ATOM   2210  O   GLY A 157     -61.670  19.492  33.261  1.00 47.68           O  
ATOM   2211  N   ASN A 158     -63.893  19.792  33.462  1.00 47.95           N  
ATOM   2212  H   ASN A 158     -64.778  19.355  33.248  1.00 47.95           H  
ATOM   2213  CA  ASN A 158     -63.969  21.163  33.982  1.00 47.95           C  
ATOM   2214  HA  ASN A 158     -63.308  21.787  33.380  1.00 47.95           H  
ATOM   2215  C   ASN A 158     -63.538  21.246  35.472  1.00 47.95           C  
ATOM   2216  CB  ASN A 158     -65.435  21.633  33.800  1.00 47.95           C  
ATOM   2217  HB2 ASN A 158     -65.474  22.722  33.807  1.00 47.95           H  
ATOM   2218  HB3 ASN A 158     -66.007  21.278  34.658  1.00 47.95           H  
ATOM   2219  O   ASN A 158     -63.728  20.263  36.190  1.00 47.95           O  
ATOM   2220  CG  ASN A 158     -66.136  21.130  32.537  1.00 47.95           C  
ATOM   2221  ND2 ASN A 158     -67.425  20.897  32.597  1.00 47.95           N  
ATOM   2222 HD21 ASN A 158     -67.844  20.544  31.749  1.00 47.95           H  
ATOM   2223 HD22 ASN A 158     -67.939  21.052  33.452  1.00 47.95           H  
ATOM   2224  OD1 ASN A 158     -65.555  20.900  31.495  1.00 47.95           O  
ATOM   2225  N   PRO A 159     -63.025  22.388  35.986  1.00 51.93           N  
ATOM   2226  CA  PRO A 159     -62.532  22.488  37.366  1.00 51.93           C  
ATOM   2227  HA  PRO A 159     -61.864  21.650  37.565  1.00 51.93           H  
ATOM   2228  C   PRO A 159     -63.656  22.469  38.422  1.00 51.93           C  
ATOM   2229  CB  PRO A 159     -61.710  23.782  37.418  1.00 51.93           C  
ATOM   2230  HB2 PRO A 159     -61.741  24.254  38.400  1.00 51.93           H  
ATOM   2231  HB3 PRO A 159     -60.679  23.567  37.134  1.00 51.93           H  
ATOM   2232  O   PRO A 159     -64.667  23.160  38.286  1.00 51.93           O  
ATOM   2233  CG  PRO A 159     -62.362  24.653  36.345  1.00 51.93           C  
ATOM   2234  HG2 PRO A 159     -61.666  25.390  35.944  1.00 51.93           H  
ATOM   2235  HG3 PRO A 159     -63.242  25.144  36.759  1.00 51.93           H  
ATOM   2236  CD  PRO A 159     -62.794  23.641  35.280  1.00 51.93           C  
ATOM   2237  HD2 PRO A 159     -63.698  23.988  34.778  1.00 51.93           H  
ATOM   2238  HD3 PRO A 159     -61.989  23.504  34.558  1.00 51.93           H  
ATOM   2239  N   VAL A 160     -63.445  21.697  39.494  1.00 53.66           N  
ATOM   2240  H   VAL A 160     -62.567  21.199  39.534  1.00 53.66           H  
ATOM   2241  CA  VAL A 160     -64.298  21.594  40.694  1.00 53.66           C  
ATOM   2242  HA  VAL A 160     -65.317  21.884  40.437  1.00 53.66           H  
ATOM   2243  C   VAL A 160     -63.782  22.557  41.769  1.00 53.66           C  
ATOM   2244  CB  VAL A 160     -64.319  20.132  41.203  1.00 53.66           C  
ATOM   2245  HB  VAL A 160     -63.296  19.759  41.242  1.00 53.66           H  
ATOM   2246  O   VAL A 160     -62.590  22.576  42.058  1.00 53.66           O  
ATOM   2247  CG1 VAL A 160     -64.930  19.967  42.601  1.00 53.66           C  
ATOM   2248 HG11 VAL A 160     -64.965  18.911  42.868  1.00 53.66           H  
ATOM   2249 HG12 VAL A 160     -65.939  20.378  42.627  1.00 53.66           H  
ATOM   2250 HG13 VAL A 160     -64.315  20.474  43.345  1.00 53.66           H  
ATOM   2251  CG2 VAL A 160     -65.122  19.243  40.240  1.00 53.66           C  
ATOM   2252 HG21 VAL A 160     -64.688  19.289  39.241  1.00 53.66           H  
ATOM   2253 HG22 VAL A 160     -65.090  18.208  40.580  1.00 53.66           H  
ATOM   2254 HG23 VAL A 160     -66.158  19.578  40.195  1.00 53.66           H  
ATOM   2255  N   VAL A 161     -64.675  23.348  42.373  1.00 45.88           N  
ATOM   2256  H   VAL A 161     -65.645  23.254  42.108  1.00 45.88           H  
ATOM   2257  CA  VAL A 161     -64.382  24.227  43.520  1.00 45.88           C  
ATOM   2258  HA  VAL A 161     -63.303  24.297  43.660  1.00 45.88           H  
ATOM   2259  C   VAL A 161     -64.996  23.604  44.773  1.00 45.88           C  
ATOM   2260  CB  VAL A 161     -64.931  25.656  43.300  1.00 45.88           C  
ATOM   2261  HB  VAL A 161     -66.019  25.618  43.239  1.00 45.88           H  
ATOM   2262  O   VAL A 161     -66.209  23.405  44.815  1.00 45.88           O  
ATOM   2263  CG1 VAL A 161     -64.544  26.598  44.450  1.00 45.88           C  
ATOM   2264 HG11 VAL A 161     -63.459  26.643  44.547  1.00 45.88           H  
ATOM   2265 HG12 VAL A 161     -64.974  26.244  45.387  1.00 45.88           H  
ATOM   2266 HG13 VAL A 161     -64.929  27.599  44.256  1.00 45.88           H  
ATOM   2267  CG2 VAL A 161     -64.409  26.267  41.993  1.00 45.88           C  
ATOM   2268 HG21 VAL A 161     -64.740  27.302  41.903  1.00 45.88           H  
ATOM   2269 HG22 VAL A 161     -63.320  26.226  41.979  1.00 45.88           H  
ATOM   2270 HG23 VAL A 161     -64.792  25.708  41.139  1.00 45.88           H  
ATOM   2271  N   THR A 162     -64.185  23.330  45.796  1.00 48.21           N  
ATOM   2272  H   THR A 162     -63.193  23.486  45.686  1.00 48.21           H  
ATOM   2273  CA  THR A 162     -64.647  22.788  47.085  1.00 48.21           C  
ATOM   2274  HA  THR A 162     -65.727  22.643  47.050  1.00 48.21           H  
ATOM   2275  C   THR A 162     -64.327  23.789  48.195  1.00 48.21           C  
ATOM   2276  CB  THR A 162     -64.010  21.418  47.392  1.00 48.21           C  
ATOM   2277  HB  THR A 162     -62.977  21.560  47.708  1.00 48.21           H  
ATOM   2278  O   THR A 162     -63.164  24.105  48.427  1.00 48.21           O  
ATOM   2279  CG2 THR A 162     -64.783  20.663  48.474  1.00 48.21           C  
ATOM   2280 HG21 THR A 162     -65.802  20.470  48.140  1.00 48.21           H  
ATOM   2281 HG22 THR A 162     -64.287  19.715  48.682  1.00 48.21           H  
ATOM   2282 HG23 THR A 162     -64.807  21.249  49.393  1.00 48.21           H  
ATOM   2283  OG1 THR A 162     -64.018  20.588  46.252  1.00 48.21           O  
ATOM   2284  HG1 THR A 162     -63.353  19.908  46.380  1.00 48.21           H  
ATOM   2285  N   SER A 163     -65.347  24.299  48.888  1.00 45.25           N  
ATOM   2286  H   SER A 163     -66.289  24.048  48.625  1.00 45.25           H  
ATOM   2287  CA  SER A 163     -65.199  25.136  50.087  1.00 45.25           C  
ATOM   2288  HA  SER A 163     -64.184  25.529  50.141  1.00 45.25           H  
ATOM   2289  C   SER A 163     -65.465  24.304  51.343  1.00 45.25           C  
ATOM   2290  CB  SER A 163     -66.157  26.334  50.026  1.00 45.25           C  
ATOM   2291  HB2 SER A 163     -66.077  26.909  50.948  1.00 45.25           H  
ATOM   2292  HB3 SER A 163     -65.882  26.974  49.188  1.00 45.25           H  
ATOM   2293  O   SER A 163     -66.555  23.747  51.480  1.00 45.25           O  
ATOM   2294  OG  SER A 163     -67.493  25.894  49.856  1.00 45.25           O  
ATOM   2295  HG  SER A 163     -67.656  25.210  50.510  1.00 45.25           H  
ATOM   2296  N   ALA A 164     -64.504  24.240  52.264  1.00 44.86           N  
ATOM   2297  H   ALA A 164     -63.632  24.721  52.095  1.00 44.86           H  
ATOM   2298  CA  ALA A 164     -64.703  23.694  53.604  1.00 44.86           C  
ATOM   2299  HA  ALA A 164     -65.500  22.951  53.584  1.00 44.86           H  
ATOM   2300  C   ALA A 164     -65.115  24.831  54.552  1.00 44.86           C  
ATOM   2301  CB  ALA A 164     -63.416  22.990  54.055  1.00 44.86           C  
ATOM   2302  HB1 ALA A 164     -63.170  22.185  53.363  1.00 44.86           H  
ATOM   2303  HB2 ALA A 164     -62.591  23.702  54.090  1.00 44.86           H  
ATOM   2304  HB3 ALA A 164     -63.559  22.570  55.050  1.00 44.86           H  
ATOM   2305  O   ALA A 164     -64.381  25.806  54.698  1.00 44.86           O  
ATOM   2306  N   ALA A 165     -66.285  24.715  55.176  1.00 44.66           N  
ATOM   2307  H   ALA A 165     -66.857  23.901  55.004  1.00 44.66           H  
ATOM   2308  CA  ALA A 165     -66.703  25.590  56.263  1.00 44.66           C  
ATOM   2309  HA  ALA A 165     -65.859  26.185  56.610  1.00 44.66           H  
ATOM   2310  C   ALA A 165     -67.167  24.717  57.433  1.00 44.66           C  
ATOM   2311  CB  ALA A 165     -67.783  26.562  55.765  1.00 44.66           C  
ATOM   2312  HB1 ALA A 165     -68.646  26.005  55.399  1.00 44.66           H  
ATOM   2313  HB2 ALA A 165     -67.379  27.178  54.961  1.00 44.66           H  
ATOM   2314  HB3 ALA A 165     -68.096  27.206  56.587  1.00 44.66           H  
ATOM   2315  O   ALA A 165     -68.252  24.141  57.388  1.00 44.66           O  
ATOM   2316  N   GLU A 166     -66.325  24.626  58.461  1.00 48.81           N  
ATOM   2317  H   GLU A 166     -65.439  25.105  58.383  1.00 48.81           H  
ATOM   2318  CA  GLU A 166     -66.787  24.466  59.836  1.00 48.81           C  
ATOM   2319  HA  GLU A 166     -67.783  24.024  59.838  1.00 48.81           H  
ATOM   2320  C   GLU A 166     -66.899  25.869  60.443  1.00 48.81           C  
ATOM   2321  CB  GLU A 166     -65.871  23.548  60.664  1.00 48.81           C  
ATOM   2322  HB2 GLU A 166     -64.833  23.856  60.539  1.00 48.81           H  
ATOM   2323  HB3 GLU A 166     -66.145  23.652  61.714  1.00 48.81           H  
ATOM   2324  O   GLU A 166     -66.145  26.775  60.090  1.00 48.81           O  
ATOM   2325  CG  GLU A 166     -66.037  22.071  60.265  1.00 48.81           C  
ATOM   2326  HG2 GLU A 166     -65.684  21.942  59.242  1.00 48.81           H  
ATOM   2327  HG3 GLU A 166     -67.099  21.828  60.282  1.00 48.81           H  
ATOM   2328  CD  GLU A 166     -65.289  21.087  61.184  1.00 48.81           C  
ATOM   2329  OE1 GLU A 166     -65.589  19.874  61.082  1.00 48.81           O  
ATOM   2330  OE2 GLU A 166     -64.415  21.529  61.964  1.00 48.81           O  
ATOM   2331  N   ASP A 167     -67.918  26.029  61.274  1.00 46.59           N  
ATOM   2332  H   ASP A 167     -68.472  25.203  61.450  1.00 46.59           H  
ATOM   2333  CA  ASP A 167     -68.346  27.206  62.021  1.00 46.59           C  
ATOM   2334  HA  ASP A 167     -69.207  27.619  61.496  1.00 46.59           H  
ATOM   2335  C   ASP A 167     -67.332  28.356  62.216  1.00 46.59           C  
ATOM   2336  CB  ASP A 167     -68.835  26.692  63.385  1.00 46.59           C  
ATOM   2337  HB2 ASP A 167     -69.090  27.545  64.014  1.00 46.59           H  
ATOM   2338  HB3 ASP A 167     -68.033  26.140  63.876  1.00 46.59           H  
ATOM   2339  O   ASP A 167     -66.191  28.172  62.628  1.00 46.59           O  
ATOM   2340  CG  ASP A 167     -70.080  25.806  63.256  1.00 46.59           C  
ATOM   2341  OD1 ASP A 167     -70.979  26.203  62.479  1.00 46.59           O  
ATOM   2342  OD2 ASP A 167     -70.141  24.763  63.941  1.00 46.59           O  
ATOM   2343  N   SER A 168     -67.849  29.584  62.069  1.00 46.59           N  
ATOM   2344  H   SER A 168     -68.805  29.595  61.741  1.00 46.59           H  
ATOM   2345  CA  SER A 168     -67.263  30.889  62.439  1.00 46.59           C  
ATOM   2346  HA  SER A 168     -68.134  31.542  62.480  1.00 46.59           H  
ATOM   2347  C   SER A 168     -66.341  31.606  61.423  1.00 46.59           C  
ATOM   2348  CB  SER A 168     -66.794  30.934  63.905  1.00 46.59           C  
ATOM   2349  HB2 SER A 168     -66.605  31.972  64.181  1.00 46.59           H  
ATOM   2350  HB3 SER A 168     -67.597  30.557  64.539  1.00 46.59           H  
ATOM   2351  O   SER A 168     -65.119  31.583  61.457  1.00 46.59           O  
ATOM   2352  OG  SER A 168     -65.630  30.189  64.170  1.00 46.59           O  
ATOM   2353  HG  SER A 168     -65.656  29.404  63.618  1.00 46.59           H  
ATOM   2354  N   SER A 169     -67.008  32.371  60.551  1.00 46.82           N  
ATOM   2355  H   SER A 169     -67.991  32.148  60.484  1.00 46.82           H  
ATOM   2356  CA  SER A 169     -66.672  33.735  60.086  1.00 46.82           C  
ATOM   2357  HA  SER A 169     -67.409  33.922  59.304  1.00 46.82           H  
ATOM   2358  C   SER A 169     -65.365  34.083  59.350  1.00 46.82           C  
ATOM   2359  CB  SER A 169     -67.011  34.783  61.164  1.00 46.82           C  
ATOM   2360  HB2 SER A 169     -68.087  34.772  61.332  1.00 46.82           H  
ATOM   2361  HB3 SER A 169     -66.740  35.783  60.826  1.00 46.82           H  
ATOM   2362  O   SER A 169     -65.259  35.245  58.973  1.00 46.82           O  
ATOM   2363  OG  SER A 169     -66.375  34.515  62.396  1.00 46.82           O  
ATOM   2364  HG  SER A 169     -65.439  34.376  62.236  1.00 46.82           H  
ATOM   2365  N   GLU A 170     -64.447  33.171  59.021  1.00 47.27           N  
ATOM   2366  H   GLU A 170     -64.475  32.271  59.479  1.00 47.27           H  
ATOM   2367  CA  GLU A 170     -63.319  33.475  58.107  1.00 47.27           C  
ATOM   2368  HA  GLU A 170     -63.633  34.239  57.396  1.00 47.27           H  
ATOM   2369  C   GLU A 170     -62.897  32.245  57.268  1.00 47.27           C  
ATOM   2370  CB  GLU A 170     -62.108  34.062  58.881  1.00 47.27           C  
ATOM   2371  HB2 GLU A 170     -61.809  33.366  59.665  1.00 47.27           H  
ATOM   2372  HB3 GLU A 170     -61.284  34.160  58.174  1.00 47.27           H  
ATOM   2373  O   GLU A 170     -61.953  31.545  57.616  1.00 47.27           O  
ATOM   2374  CG  GLU A 170     -62.360  35.450  59.506  1.00 47.27           C  
ATOM   2375  HG2 GLU A 170     -63.089  35.344  60.310  1.00 47.27           H  
ATOM   2376  HG3 GLU A 170     -62.776  36.100  58.736  1.00 47.27           H  
ATOM   2377  CD  GLU A 170     -61.119  36.139  60.095  1.00 47.27           C  
ATOM   2378  OE1 GLU A 170     -61.270  37.310  60.520  1.00 47.27           O  
ATOM   2379  OE2 GLU A 170     -60.030  35.524  60.114  1.00 47.27           O  
ATOM   2380  N   SER A 171     -63.576  31.948  56.146  1.00 46.23           N  
ATOM   2381  H   SER A 171     -64.339  32.543  55.857  1.00 46.23           H  
ATOM   2382  CA  SER A 171     -63.145  30.887  55.208  1.00 46.23           C  
ATOM   2383  HA  SER A 171     -62.246  30.419  55.610  1.00 46.23           H  
ATOM   2384  C   SER A 171     -62.741  31.457  53.842  1.00 46.23           C  
ATOM   2385  CB  SER A 171     -64.152  29.732  55.103  1.00 46.23           C  
ATOM   2386  HB2 SER A 171     -64.206  29.218  56.063  1.00 46.23           H  
ATOM   2387  HB3 SER A 171     -63.801  29.019  54.357  1.00 46.23           H  
ATOM   2388  O   SER A 171     -63.500  32.159  53.174  1.00 46.23           O  
ATOM   2389  OG  SER A 171     -65.446  30.174  54.746  1.00 46.23           O  
ATOM   2390  HG  SER A 171     -65.902  30.404  55.559  1.00 46.23           H  
ATOM   2391  N   VAL A 172     -61.496  31.174  53.447  1.00 53.40           N  
ATOM   2392  H   VAL A 172     -60.947  30.586  54.057  1.00 53.40           H  
ATOM   2393  CA  VAL A 172     -60.862  31.590  52.186  1.00 53.40           C  
ATOM   2394  HA  VAL A 172     -61.350  32.494  51.822  1.00 53.40           H  
ATOM   2395  C   VAL A 172     -61.042  30.479  51.148  1.00 53.40           C  
ATOM   2396  CB  VAL A 172     -59.365  31.904  52.421  1.00 53.40           C  
ATOM   2397  HB  VAL A 172     -58.879  31.023  52.840  1.00 53.40           H  
ATOM   2398  O   VAL A 172     -60.715  29.324  51.410  1.00 53.40           O  
ATOM   2399  CG1 VAL A 172     -58.633  32.282  51.126  1.00 53.40           C  
ATOM   2400 HG11 VAL A 172     -57.598  32.541  51.349  1.00 53.40           H  
ATOM   2401 HG12 VAL A 172     -59.122  33.134  50.653  1.00 53.40           H  
ATOM   2402 HG13 VAL A 172     -58.627  31.439  50.435  1.00 53.40           H  
ATOM   2403  CG2 VAL A 172     -59.189  33.066  53.411  1.00 53.40           C  
ATOM   2404 HG21 VAL A 172     -58.129  33.276  53.553  1.00 53.40           H  
ATOM   2405 HG22 VAL A 172     -59.612  32.804  54.380  1.00 53.40           H  
ATOM   2406 HG23 VAL A 172     -59.688  33.960  53.036  1.00 53.40           H  
ATOM   2407  N   ALA A 173     -61.542  30.817  49.957  1.00 48.58           N  
ATOM   2408  H   ALA A 173     -61.801  31.780  49.796  1.00 48.58           H  
ATOM   2409  CA  ALA A 173     -61.680  29.875  48.847  1.00 48.58           C  
ATOM   2410  HA  ALA A 173     -62.062  28.931  49.235  1.00 48.58           H  
ATOM   2411  C   ALA A 173     -60.315  29.608  48.185  1.00 48.58           C  
ATOM   2412  CB  ALA A 173     -62.711  30.429  47.853  1.00 48.58           C  
ATOM   2413  HB1 ALA A 173     -62.844  29.721  47.035  1.00 48.58           H  
ATOM   2414  HB2 ALA A 173     -62.366  31.380  47.447  1.00 48.58           H  
ATOM   2415  HB3 ALA A 173     -63.667  30.575  48.355  1.00 48.58           H  
ATOM   2416  O   ALA A 173     -59.725  30.507  47.584  1.00 48.58           O  
ATOM   2417  N   VAL A 174     -59.821  28.371  48.276  1.00 50.91           N  
ATOM   2418  H   VAL A 174     -60.333  27.686  48.813  1.00 50.91           H  
ATOM   2419  CA  VAL A 174     -58.627  27.915  47.551  1.00 50.91           C  
ATOM   2420  HA  VAL A 174     -57.958  28.763  47.400  1.00 50.91           H  
ATOM   2421  C   VAL A 174     -59.063  27.396  46.179  1.00 50.91           C  
ATOM   2422  CB  VAL A 174     -57.842  26.857  48.356  1.00 50.91           C  
ATOM   2423  HB  VAL A 174     -58.474  25.985  48.525  1.00 50.91           H  
ATOM   2424  O   VAL A 174     -59.748  26.383  46.077  1.00 50.91           O  
ATOM   2425  CG1 VAL A 174     -56.574  26.414  47.612  1.00 50.91           C  
ATOM   2426 HG11 VAL A 174     -55.932  27.271  47.410  1.00 50.91           H  
ATOM   2427 HG12 VAL A 174     -56.027  25.690  48.215  1.00 50.91           H  
ATOM   2428 HG13 VAL A 174     -56.839  25.931  46.672  1.00 50.91           H  
ATOM   2429  CG2 VAL A 174     -57.408  27.416  49.720  1.00 50.91           C  
ATOM   2430 HG21 VAL A 174     -56.798  28.309  49.585  1.00 50.91           H  
ATOM   2431 HG22 VAL A 174     -56.831  26.664  50.259  1.00 50.91           H  
ATOM   2432 HG23 VAL A 174     -58.281  27.666  50.322  1.00 50.91           H  
ATOM   2433  N   LEU A 175     -58.691  28.119  45.122  1.00 50.49           N  
ATOM   2434  H   LEU A 175     -58.150  28.954  45.293  1.00 50.49           H  
ATOM   2435  CA  LEU A 175     -58.865  27.707  43.727  1.00 50.49           C  
ATOM   2436  HA  LEU A 175     -59.674  26.981  43.649  1.00 50.49           H  
ATOM   2437  C   LEU A 175     -57.577  27.033  43.243  1.00 50.49           C  
ATOM   2438  CB  LEU A 175     -59.216  28.943  42.873  1.00 50.49           C  
ATOM   2439  HB2 LEU A 175     -58.929  28.759  41.838  1.00 50.49           H  
ATOM   2440  HB3 LEU A 175     -58.618  29.785  43.223  1.00 50.49           H  
ATOM   2441  O   LEU A 175     -56.557  27.699  43.065  1.00 50.49           O  
ATOM   2442  CG  LEU A 175     -60.711  29.309  42.913  1.00 50.49           C  
ATOM   2443  HG  LEU A 175     -61.124  29.073  43.894  1.00 50.49           H  
ATOM   2444  CD1 LEU A 175     -60.910  30.804  42.659  1.00 50.49           C  
ATOM   2445 HD11 LEU A 175     -60.414  31.373  43.445  1.00 50.49           H  
ATOM   2446 HD12 LEU A 175     -61.974  31.040  42.676  1.00 50.49           H  
ATOM   2447 HD13 LEU A 175     -60.489  31.078  41.692  1.00 50.49           H  
ATOM   2448  CD2 LEU A 175     -61.484  28.541  41.839  1.00 50.49           C  
ATOM   2449 HD21 LEU A 175     -61.335  27.471  41.981  1.00 50.49           H  
ATOM   2450 HD22 LEU A 175     -62.547  28.765  41.922  1.00 50.49           H  
ATOM   2451 HD23 LEU A 175     -61.131  28.819  40.846  1.00 50.49           H  
ATOM   2452  N   GLU A 176     -57.625  25.724  43.004  1.00 47.37           N  
ATOM   2453  H   GLU A 176     -58.470  25.213  43.216  1.00 47.37           H  
ATOM   2454  CA  GLU A 176     -56.533  24.982  42.371  1.00 47.37           C  
ATOM   2455  HA  GLU A 176     -55.591  25.372  42.756  1.00 47.37           H  
ATOM   2456  C   GLU A 176     -56.571  25.240  40.852  1.00 47.37           C  
ATOM   2457  CB  GLU A 176     -56.613  23.495  42.774  1.00 47.37           C  
ATOM   2458  HB2 GLU A 176     -57.078  23.419  43.757  1.00 47.37           H  
ATOM   2459  HB3 GLU A 176     -57.233  22.947  42.064  1.00 47.37           H  
ATOM   2460  O   GLU A 176     -57.286  24.591  40.088  1.00 47.37           O  
ATOM   2461  CG  GLU A 176     -55.218  22.856  42.874  1.00 47.37           C  
ATOM   2462  HG2 GLU A 176     -54.730  22.929  41.902  1.00 47.37           H  
ATOM   2463  HG3 GLU A 176     -54.629  23.434  43.587  1.00 47.37           H  
ATOM   2464  CD  GLU A 176     -55.249  21.383  43.322  1.00 47.37           C  
ATOM   2465  OE1 GLU A 176     -54.184  20.908  43.775  1.00 47.37           O  
ATOM   2466  OE2 GLU A 176     -56.317  20.744  43.194  1.00 47.37           O  
ATOM   2467  N   VAL A 177     -55.854  26.274  40.399  1.00 47.12           N  
ATOM   2468  H   VAL A 177     -55.367  26.842  41.077  1.00 47.12           H  
ATOM   2469  CA  VAL A 177     -55.739  26.612  38.972  1.00 47.12           C  
ATOM   2470  HA  VAL A 177     -56.677  26.353  38.481  1.00 47.12           H  
ATOM   2471  C   VAL A 177     -54.645  25.744  38.350  1.00 47.12           C  
ATOM   2472  CB  VAL A 177     -55.518  28.123  38.736  1.00 47.12           C  
ATOM   2473  HB  VAL A 177     -54.564  28.427  39.166  1.00 47.12           H  
ATOM   2474  O   VAL A 177     -53.489  26.150  38.241  1.00 47.12           O  
ATOM   2475  CG1 VAL A 177     -55.523  28.465  37.236  1.00 47.12           C  
ATOM   2476 HG11 VAL A 177     -54.702  27.956  36.732  1.00 47.12           H  
ATOM   2477 HG12 VAL A 177     -56.466  28.158  36.784  1.00 47.12           H  
ATOM   2478 HG13 VAL A 177     -55.390  29.539  37.102  1.00 47.12           H  
ATOM   2479  CG2 VAL A 177     -56.628  28.959  39.392  1.00 47.12           C  
ATOM   2480 HG21 VAL A 177     -57.603  28.647  39.017  1.00 47.12           H  
ATOM   2481 HG22 VAL A 177     -56.604  28.827  40.473  1.00 47.12           H  
ATOM   2482 HG23 VAL A 177     -56.475  30.016  39.176  1.00 47.12           H  
ATOM   2483  N   GLY A 178     -55.011  24.536  37.919  1.00 45.64           N  
ATOM   2484  H   GLY A 178     -55.937  24.210  38.155  1.00 45.64           H  
ATOM   2485  CA  GLY A 178     -54.220  23.791  36.941  1.00 45.64           C  
ATOM   2486  HA2 GLY A 178     -53.221  23.609  37.336  1.00 45.64           H  
ATOM   2487  HA3 GLY A 178     -54.698  22.835  36.724  1.00 45.64           H  
ATOM   2488  C   GLY A 178     -54.142  24.613  35.654  1.00 45.64           C  
ATOM   2489  O   GLY A 178     -55.174  24.924  35.063  1.00 45.64           O  
ATOM   2490  N   GLY A 179     -52.932  25.027  35.268  1.00 38.45           N  
ATOM   2491  H   GLY A 179     -52.157  24.771  35.863  1.00 38.45           H  
ATOM   2492  CA  GLY A 179     -52.652  25.976  34.187  1.00 38.45           C  
ATOM   2493  HA2 GLY A 179     -53.135  26.925  34.422  1.00 38.45           H  
ATOM   2494  HA3 GLY A 179     -51.577  26.149  34.139  1.00 38.45           H  
ATOM   2495  C   GLY A 179     -53.122  25.526  32.801  1.00 38.45           C  
ATOM   2496  O   GLY A 179     -52.317  25.179  31.943  1.00 38.45           O  
ATOM   2497  N   GLY A 180     -54.426  25.606  32.548  1.00 30.98           N  
ATOM   2498  H   GLY A 180     -55.029  25.730  33.349  1.00 30.98           H  
ATOM   2499  CA  GLY A 180     -55.037  25.668  31.224  1.00 30.98           C  
ATOM   2500  HA2 GLY A 180     -54.567  24.940  30.563  1.00 30.98           H  
ATOM   2501  HA3 GLY A 180     -56.102  25.446  31.301  1.00 30.98           H  
ATOM   2502  C   GLY A 180     -54.864  27.068  30.638  1.00 30.98           C  
ATOM   2503  O   GLY A 180     -55.831  27.795  30.435  1.00 30.98           O  
ATOM   2504  N   GLY A 181     -53.615  27.483  30.432  1.00 37.20           N  
ATOM   2505  H   GLY A 181     -52.868  26.840  30.653  1.00 37.20           H  
ATOM   2506  CA  GLY A 181     -53.265  28.764  29.830  1.00 37.20           C  
ATOM   2507  HA2 GLY A 181     -52.305  29.096  30.224  1.00 37.20           H  
ATOM   2508  HA3 GLY A 181     -54.015  29.518  30.069  1.00 37.20           H  
ATOM   2509  C   GLY A 181     -53.138  28.622  28.322  1.00 37.20           C  
ATOM   2510  O   GLY A 181     -52.073  28.293  27.817  1.00 37.20           O  
ATOM   2511  N   SER A 182     -54.238  28.869  27.618  1.00 33.34           N  
ATOM   2512  H   SER A 182     -55.079  29.036  28.152  1.00 33.34           H  
ATOM   2513  CA  SER A 182     -54.298  29.090  26.175  1.00 33.34           C  
ATOM   2514  HA  SER A 182     -54.113  28.153  25.650  1.00 33.34           H  
ATOM   2515  C   SER A 182     -53.256  30.128  25.726  1.00 33.34           C  
ATOM   2516  CB  SER A 182     -55.725  29.568  25.856  1.00 33.34           C  
ATOM   2517  HB2 SER A 182     -56.414  28.731  25.958  1.00 33.34           H  
ATOM   2518  HB3 SER A 182     -56.014  30.342  26.567  1.00 33.34           H  
ATOM   2519  O   SER A 182     -53.520  31.328  25.742  1.00 33.34           O  
ATOM   2520  OG  SER A 182     -55.832  30.106  24.555  1.00 33.34           O  
ATOM   2521  HG  SER A 182     -55.334  30.926  24.555  1.00 33.34           H  
ATOM   2522  N   SER A 183     -52.089  29.681  25.272  1.00 41.25           N  
ATOM   2523  H   SER A 183     -51.808  28.735  25.485  1.00 41.25           H  
ATOM   2524  CA  SER A 183     -51.260  30.440  24.341  1.00 41.25           C  
ATOM   2525  HA  SER A 183     -51.934  31.039  23.729  1.00 41.25           H  
ATOM   2526  C   SER A 183     -50.533  29.477  23.407  1.00 41.25           C  
ATOM   2527  CB  SER A 183     -50.332  31.440  25.042  1.00 41.25           C  
ATOM   2528  HB2 SER A 183     -49.895  32.104  24.297  1.00 41.25           H  
ATOM   2529  HB3 SER A 183     -50.915  32.040  25.741  1.00 41.25           H  
ATOM   2530  O   SER A 183     -50.000  28.435  23.778  1.00 41.25           O  
ATOM   2531  OG  SER A 183     -49.292  30.790  25.734  1.00 41.25           O  
ATOM   2532  HG  SER A 183     -49.044  31.309  26.503  1.00 41.25           H  
ATOM   2533  N   THR A 184     -50.628  29.798  22.131  1.00 38.62           N  
ATOM   2534  H   THR A 184     -51.060  30.682  21.903  1.00 38.62           H  
ATOM   2535  CA  THR A 184     -50.146  29.054  20.976  1.00 38.62           C  
ATOM   2536  HA  THR A 184     -50.490  28.021  21.025  1.00 38.62           H  
ATOM   2537  C   THR A 184     -48.619  29.055  20.916  1.00 38.62           C  
ATOM   2538  CB  THR A 184     -50.734  29.739  19.728  1.00 38.62           C  
ATOM   2539  HB  THR A 184     -50.235  29.375  18.830  1.00 38.62           H  
ATOM   2540  O   THR A 184     -48.050  29.742  20.078  1.00 38.62           O  
ATOM   2541  CG2 THR A 184     -52.234  29.489  19.581  1.00 38.62           C  
ATOM   2542 HG21 THR A 184     -52.590  29.970  18.670  1.00 38.62           H  
ATOM   2543 HG22 THR A 184     -52.777  29.899  20.433  1.00 38.62           H  
ATOM   2544 HG23 THR A 184     -52.424  28.418  19.512  1.00 38.62           H  
ATOM   2545  OG1 THR A 184     -50.562  31.139  19.847  1.00 38.62           O  
ATOM   2546  HG1 THR A 184     -49.615  31.292  19.813  1.00 38.62           H  
ATOM   2547  N   HIS A 185     -47.934  28.311  21.785  1.00 43.00           N  
ATOM   2548  H   HIS A 185     -48.425  27.900  22.565  1.00 43.00           H  
ATOM   2549  CA  HIS A 185     -46.485  28.122  21.691  1.00 43.00           C  
ATOM   2550  HA  HIS A 185     -46.179  28.313  20.662  1.00 43.00           H  
ATOM   2551  C   HIS A 185     -46.104  26.666  21.987  1.00 43.00           C  
ATOM   2552  CB  HIS A 185     -45.744  29.164  22.545  1.00 43.00           C  
ATOM   2553  HB2 HIS A 185     -46.138  29.151  23.561  1.00 43.00           H  
ATOM   2554  HB3 HIS A 185     -44.688  28.899  22.589  1.00 43.00           H  
ATOM   2555  O   HIS A 185     -46.137  26.203  23.119  1.00 43.00           O  
ATOM   2556  CG  HIS A 185     -45.858  30.559  21.966  1.00 43.00           C  
ATOM   2557  CD2 HIS A 185     -46.630  31.584  22.446  1.00 43.00           C  
ATOM   2558  HD2 HIS A 185     -47.230  31.552  23.343  1.00 43.00           H  
ATOM   2559  ND1 HIS A 185     -45.311  30.996  20.778  1.00 43.00           N  
ATOM   2560  HD1 HIS A 185     -44.706  30.465  20.168  1.00 43.00           H  
ATOM   2561  CE1 HIS A 185     -45.753  32.243  20.546  1.00 43.00           C  
ATOM   2562  HE1 HIS A 185     -45.498  32.842  19.684  1.00 43.00           H  
ATOM   2563  NE2 HIS A 185     -46.556  32.650  21.540  1.00 43.00           N  
ATOM   2564  N   ALA A 186     -45.818  25.955  20.893  1.00 38.46           N  
ATOM   2565  H   ALA A 186     -45.961  26.450  20.024  1.00 38.46           H  
ATOM   2566  CA  ALA A 186     -45.008  24.746  20.754  1.00 38.46           C  
ATOM   2567  HA  ALA A 186     -45.503  24.102  20.027  1.00 38.46           H  
ATOM   2568  C   ALA A 186     -44.785  23.895  22.023  1.00 38.46           C  
ATOM   2569  CB  ALA A 186     -43.680  25.190  20.123  1.00 38.46           C  
ATOM   2570  HB1 ALA A 186     -43.153  25.865  20.798  1.00 38.46           H  
ATOM   2571  HB2 ALA A 186     -43.858  25.695  19.174  1.00 38.46           H  
ATOM   2572  HB3 ALA A 186     -43.051  24.318  19.944  1.00 38.46           H  
ATOM   2573  O   ALA A 186     -43.832  24.105  22.771  1.00 38.46           O  
ATOM   2574  N   ARG A 187     -45.592  22.834  22.186  1.00 43.48           N  
ATOM   2575  H   ARG A 187     -46.363  22.733  21.540  1.00 43.48           H  
ATOM   2576  CA  ARG A 187     -45.184  21.649  22.957  1.00 43.48           C  
ATOM   2577  HA  ARG A 187     -44.947  21.936  23.982  1.00 43.48           H  
ATOM   2578  C   ARG A 187     -43.904  21.096  22.319  1.00 43.48           C  
ATOM   2579  CB  ARG A 187     -46.291  20.575  22.954  1.00 43.48           C  
ATOM   2580  HB2 ARG A 187     -45.836  19.620  23.214  1.00 43.48           H  
ATOM   2581  HB3 ARG A 187     -46.707  20.483  21.951  1.00 43.48           H  
ATOM   2582  O   ARG A 187     -43.972  20.472  21.262  1.00 43.48           O  
ATOM   2583  CG  ARG A 187     -47.416  20.844  23.963  1.00 43.48           C  
ATOM   2584  HG2 ARG A 187     -46.990  20.895  24.965  1.00 43.48           H  
ATOM   2585  HG3 ARG A 187     -47.899  21.793  23.732  1.00 43.48           H  
ATOM   2586  CD  ARG A 187     -48.452  19.710  23.905  1.00 43.48           C  
ATOM   2587  HD2 ARG A 187     -48.928  19.720  22.925  1.00 43.48           H  
ATOM   2588  HD3 ARG A 187     -47.931  18.761  24.031  1.00 43.48           H  
ATOM   2589  NE  ARG A 187     -49.477  19.840  24.961  1.00 43.48           N  
ATOM   2590  HE  ARG A 187     -49.385  20.630  25.584  1.00 43.48           H  
ATOM   2591  NH1 ARG A 187     -50.663  17.932  24.468  1.00 43.48           N  
ATOM   2592 HH11 ARG A 187     -51.400  17.278  24.691  1.00 43.48           H  
ATOM   2593 HH12 ARG A 187     -50.028  17.742  23.706  1.00 43.48           H  
ATOM   2594  NH2 ARG A 187     -51.272  19.190  26.206  1.00 43.48           N  
ATOM   2595 HH21 ARG A 187     -51.134  19.978  26.822  1.00 43.48           H  
ATOM   2596 HH22 ARG A 187     -52.004  18.524  26.410  1.00 43.48           H  
ATOM   2597  CZ  ARG A 187     -50.462  18.991  25.204  1.00 43.48           C  
ATOM   2598  N   GLY A 188     -42.753  21.377  22.926  1.00 50.40           N  
ATOM   2599  H   GLY A 188     -42.769  22.009  23.714  1.00 50.40           H  
ATOM   2600  CA  GLY A 188     -41.481  20.779  22.534  1.00 50.40           C  
ATOM   2601  HA2 GLY A 188     -41.266  21.068  21.505  1.00 50.40           H  
ATOM   2602  HA3 GLY A 188     -40.680  21.145  23.176  1.00 50.40           H  
ATOM   2603  C   GLY A 188     -41.547  19.249  22.653  1.00 50.40           C  
ATOM   2604  O   GLY A 188     -42.247  18.739  23.534  1.00 50.40           O  
ATOM   2605  N   PRO A 189     -40.868  18.497  21.771  1.00 53.49           N  
ATOM   2606  CA  PRO A 189     -40.858  17.044  21.849  1.00 53.49           C  
ATOM   2607  HA  PRO A 189     -41.879  16.663  21.859  1.00 53.49           H  
ATOM   2608  C   PRO A 189     -40.140  16.603  23.129  1.00 53.49           C  
ATOM   2609  CB  PRO A 189     -40.158  16.570  20.570  1.00 53.49           C  
ATOM   2610  HB2 PRO A 189     -40.899  16.436  19.782  1.00 53.49           H  
ATOM   2611  HB3 PRO A 189     -39.599  15.648  20.724  1.00 53.49           H  
ATOM   2612  O   PRO A 189     -38.955  16.870  23.320  1.00 53.49           O  
ATOM   2613  CG  PRO A 189     -39.240  17.739  20.208  1.00 53.49           C  
ATOM   2614  HG2 PRO A 189     -38.307  17.658  20.766  1.00 53.49           H  
ATOM   2615  HG3 PRO A 189     -39.041  17.780  19.137  1.00 53.49           H  
ATOM   2616  CD  PRO A 189     -40.018  18.964  20.686  1.00 53.49           C  
ATOM   2617  HD2 PRO A 189     -40.641  19.344  19.877  1.00 53.49           H  
ATOM   2618  HD3 PRO A 189     -39.326  19.736  21.026  1.00 53.49           H  
ATOM   2619  N   VAL A 190     -40.859  15.912  24.012  1.00 53.68           N  
ATOM   2620  H   VAL A 190     -41.842  15.771  23.825  1.00 53.68           H  
ATOM   2621  CA  VAL A 190     -40.257  15.183  25.132  1.00 53.68           C  
ATOM   2622  HA  VAL A 190     -39.499  15.807  25.605  1.00 53.68           H  
ATOM   2623  C   VAL A 190     -39.583  13.945  24.545  1.00 53.68           C  
ATOM   2624  CB  VAL A 190     -41.316  14.818  26.194  1.00 53.68           C  
ATOM   2625  HB  VAL A 190     -42.102  14.220  25.731  1.00 53.68           H  
ATOM   2626  O   VAL A 190     -40.263  13.033  24.081  1.00 53.68           O  
ATOM   2627  CG1 VAL A 190     -40.707  14.014  27.350  1.00 53.68           C  
ATOM   2628 HG11 VAL A 190     -39.900  14.579  27.816  1.00 53.68           H  
ATOM   2629 HG12 VAL A 190     -41.474  13.801  28.095  1.00 53.68           H  
ATOM   2630 HG13 VAL A 190     -40.318  13.065  26.982  1.00 53.68           H  
ATOM   2631  CG2 VAL A 190     -41.959  16.080  26.787  1.00 53.68           C  
ATOM   2632 HG21 VAL A 190     -42.696  15.801  27.540  1.00 53.68           H  
ATOM   2633 HG22 VAL A 190     -42.463  16.652  26.008  1.00 53.68           H  
ATOM   2634 HG23 VAL A 190     -41.196  16.707  27.248  1.00 53.68           H  
ATOM   2635  N   VAL A 191     -38.249  13.917  24.527  1.00 52.18           N  
ATOM   2636  H   VAL A 191     -37.745  14.722  24.871  1.00 52.18           H  
ATOM   2637  CA  VAL A 191     -37.478  12.745  24.090  1.00 52.18           C  
ATOM   2638  HA  VAL A 191     -38.089  12.149  23.413  1.00 52.18           H  
ATOM   2639  C   VAL A 191     -37.159  11.892  25.315  1.00 52.18           C  
ATOM   2640  CB  VAL A 191     -36.208  13.143  23.310  1.00 52.18           C  
ATOM   2641  HB  VAL A 191     -35.563  13.747  23.949  1.00 52.18           H  
ATOM   2642  O   VAL A 191     -36.425  12.314  26.206  1.00 52.18           O  
ATOM   2643  CG1 VAL A 191     -35.426  11.904  22.848  1.00 52.18           C  
ATOM   2644 HG11 VAL A 191     -35.069  11.340  23.710  1.00 52.18           H  
ATOM   2645 HG12 VAL A 191     -34.559  12.213  22.264  1.00 52.18           H  
ATOM   2646 HG13 VAL A 191     -36.060  11.265  22.234  1.00 52.18           H  
ATOM   2647  CG2 VAL A 191     -36.562  13.964  22.061  1.00 52.18           C  
ATOM   2648 HG21 VAL A 191     -37.230  13.395  21.415  1.00 52.18           H  
ATOM   2649 HG22 VAL A 191     -37.050  14.895  22.348  1.00 52.18           H  
ATOM   2650 HG23 VAL A 191     -35.654  14.212  21.511  1.00 52.18           H  
ATOM   2651  N   GLN A 192     -37.713  10.681  25.363  1.00 54.19           N  
ATOM   2652  H   GLN A 192     -38.330  10.405  24.613  1.00 54.19           H  
ATOM   2653  CA  GLN A 192     -37.342   9.658  26.339  1.00 54.19           C  
ATOM   2654  HA  GLN A 192     -36.879  10.120  27.211  1.00 54.19           H  
ATOM   2655  C   GLN A 192     -36.320   8.712  25.698  1.00 54.19           C  
ATOM   2656  CB  GLN A 192     -38.595   8.897  26.809  1.00 54.19           C  
ATOM   2657  HB2 GLN A 192     -38.279   8.030  27.390  1.00 54.19           H  
ATOM   2658  HB3 GLN A 192     -39.144   8.540  25.938  1.00 54.19           H  
ATOM   2659  O   GLN A 192     -36.643   8.010  24.744  1.00 54.19           O  
ATOM   2660  CG  GLN A 192     -39.524   9.750  27.690  1.00 54.19           C  
ATOM   2661  HG2 GLN A 192     -38.971  10.087  28.566  1.00 54.19           H  
ATOM   2662  HG3 GLN A 192     -39.856  10.628  27.134  1.00 54.19           H  
ATOM   2663  CD  GLN A 192     -40.763   8.975  28.136  1.00 54.19           C  
ATOM   2664  NE2 GLN A 192     -41.185   9.096  29.376  1.00 54.19           N  
ATOM   2665 HE21 GLN A 192     -40.724   9.704  30.038  1.00 54.19           H  
ATOM   2666 HE22 GLN A 192     -42.012   8.561  29.600  1.00 54.19           H  
ATOM   2667  OE1 GLN A 192     -41.379   8.244  27.384  1.00 54.19           O  
ATOM   2668  N   SER A 193     -35.090   8.670  26.215  1.00 51.77           N  
ATOM   2669  H   SER A 193     -34.849   9.314  26.954  1.00 51.77           H  
ATOM   2670  CA  SER A 193     -34.085   7.671  25.825  1.00 51.77           C  
ATOM   2671  HA  SER A 193     -34.440   7.110  24.961  1.00 51.77           H  
ATOM   2672  C   SER A 193     -33.863   6.684  26.971  1.00 51.77           C  
ATOM   2673  CB  SER A 193     -32.770   8.339  25.403  1.00 51.77           C  
ATOM   2674  HB2 SER A 193     -32.956   9.017  24.571  1.00 51.77           H  
ATOM   2675  HB3 SER A 193     -32.069   7.570  25.077  1.00 51.77           H  
ATOM   2676  O   SER A 193     -33.393   7.076  28.039  1.00 51.77           O  
ATOM   2677  OG  SER A 193     -32.200   9.059  26.479  1.00 51.77           O  
ATOM   2678  HG  SER A 193     -32.340   8.546  27.279  1.00 51.77           H  
ATOM   2679  N   THR A 194     -34.175   5.408  26.751  1.00 58.65           N  
ATOM   2680  H   THR A 194     -34.540   5.152  25.845  1.00 58.65           H  
ATOM   2681  CA  THR A 194     -33.834   4.309  27.666  1.00 58.65           C  
ATOM   2682  HA  THR A 194     -33.521   4.722  28.624  1.00 58.65           H  
ATOM   2683  C   THR A 194     -32.653   3.527  27.095  1.00 58.65           C  
ATOM   2684  CB  THR A 194     -35.051   3.416  27.962  1.00 58.65           C  
ATOM   2685  HB  THR A 194     -35.793   4.015  28.489  1.00 58.65           H  
ATOM   2686  O   THR A 194     -32.642   3.193  25.912  1.00 58.65           O  
ATOM   2687  CG2 THR A 194     -35.723   2.804  26.731  1.00 58.65           C  
ATOM   2688 HG21 THR A 194     -35.030   2.151  26.201  1.00 58.65           H  
ATOM   2689 HG22 THR A 194     -36.591   2.221  27.040  1.00 58.65           H  
ATOM   2690 HG23 THR A 194     -36.064   3.589  26.057  1.00 58.65           H  
ATOM   2691  OG1 THR A 194     -34.660   2.354  28.798  1.00 58.65           O  
ATOM   2692  HG1 THR A 194     -35.413   1.764  28.879  1.00 58.65           H  
ATOM   2693  N   THR A 195     -31.634   3.254  27.912  1.00 63.12           N  
ATOM   2694  H   THR A 195     -31.679   3.564  28.872  1.00 63.12           H  
ATOM   2695  CA  THR A 195     -30.516   2.380  27.543  1.00 63.12           C  
ATOM   2696  HA  THR A 195     -30.675   1.998  26.535  1.00 63.12           H  
ATOM   2697  C   THR A 195     -30.502   1.176  28.480  1.00 63.12           C  
ATOM   2698  CB  THR A 195     -29.162   3.116  27.518  1.00 63.12           C  
ATOM   2699  HB  THR A 195     -28.378   2.390  27.302  1.00 63.12           H  
ATOM   2700  O   THR A 195     -30.238   1.287  29.675  1.00 63.12           O  
ATOM   2701  CG2 THR A 195     -29.114   4.205  26.447  1.00 63.12           C  
ATOM   2702 HG21 THR A 195     -28.115   4.639  26.400  1.00 63.12           H  
ATOM   2703 HG22 THR A 195     -29.354   3.773  25.476  1.00 63.12           H  
ATOM   2704 HG23 THR A 195     -29.839   4.987  26.672  1.00 63.12           H  
ATOM   2705  OG1 THR A 195     -28.869   3.748  28.740  1.00 63.12           O  
ATOM   2706  HG1 THR A 195     -28.140   4.354  28.589  1.00 63.12           H  
ATOM   2707  N   GLN A 196     -30.784  -0.008  27.939  1.00 60.34           N  
ATOM   2708  H   GLN A 196     -31.052  -0.055  26.966  1.00 60.34           H  
ATOM   2709  CA  GLN A 196     -30.598  -1.270  28.648  1.00 60.34           C  
ATOM   2710  HA  GLN A 196     -30.599  -1.088  29.723  1.00 60.34           H  
ATOM   2711  C   GLN A 196     -29.236  -1.838  28.247  1.00 60.34           C  
ATOM   2712  CB  GLN A 196     -31.767  -2.217  28.342  1.00 60.34           C  
ATOM   2713  HB2 GLN A 196     -32.701  -1.683  28.519  1.00 60.34           H  
ATOM   2714  HB3 GLN A 196     -31.732  -2.510  27.293  1.00 60.34           H  
ATOM   2715  O   GLN A 196     -28.994  -2.111  27.076  1.00 60.34           O  
ATOM   2716  CG  GLN A 196     -31.752  -3.473  29.230  1.00 60.34           C  
ATOM   2717  HG2 GLN A 196     -30.838  -4.039  29.050  1.00 60.34           H  
ATOM   2718  HG3 GLN A 196     -31.772  -3.172  30.277  1.00 60.34           H  
ATOM   2719  CD  GLN A 196     -32.944  -4.392  28.967  1.00 60.34           C  
ATOM   2720  NE2 GLN A 196     -33.126  -5.431  29.752  1.00 60.34           N  
ATOM   2721 HE21 GLN A 196     -33.922  -6.008  29.521  1.00 60.34           H  
ATOM   2722 HE22 GLN A 196     -32.487  -5.653  30.502  1.00 60.34           H  
ATOM   2723  OE1 GLN A 196     -33.734  -4.201  28.063  1.00 60.34           O  
ATOM   2724  N   HIS A 197     -28.321  -1.977  29.204  1.00 53.73           N  
ATOM   2725  H   HIS A 197     -28.558  -1.709  30.148  1.00 53.73           H  
ATOM   2726  CA  HIS A 197     -27.076  -2.717  29.001  1.00 53.73           C  
ATOM   2727  HA  HIS A 197     -26.890  -2.866  27.937  1.00 53.73           H  
ATOM   2728  C   HIS A 197     -27.257  -4.091  29.642  1.00 53.73           C  
ATOM   2729  CB  HIS A 197     -25.874  -1.939  29.562  1.00 53.73           C  
ATOM   2730  HB2 HIS A 197     -26.082  -1.632  30.587  1.00 53.73           H  
ATOM   2731  HB3 HIS A 197     -25.014  -2.609  29.582  1.00 53.73           H  
ATOM   2732  O   HIS A 197     -27.294  -4.204  30.866  1.00 53.73           O  
ATOM   2733  CG  HIS A 197     -25.499  -0.722  28.748  1.00 53.73           C  
ATOM   2734  CD2 HIS A 197     -24.232  -0.280  28.473  1.00 53.73           C  
ATOM   2735  HD2 HIS A 197     -23.313  -0.741  28.803  1.00 53.73           H  
ATOM   2736  ND1 HIS A 197     -26.366   0.146  28.124  1.00 53.73           N  
ATOM   2737  HD1 HIS A 197     -27.370   0.045  28.080  1.00 53.73           H  
ATOM   2738  CE1 HIS A 197     -25.643   1.083  27.492  1.00 53.73           C  
ATOM   2739  HE1 HIS A 197     -26.048   1.885  26.891  1.00 53.73           H  
ATOM   2740  NE2 HIS A 197     -24.334   0.870  27.684  1.00 53.73           N  
ATOM   2741  N   SER A 198     -27.412  -5.127  28.816  1.00 59.36           N  
ATOM   2742  H   SER A 198     -27.402  -4.959  27.820  1.00 59.36           H  
ATOM   2743  CA  SER A 198     -27.381  -6.517  29.273  1.00 59.36           C  
ATOM   2744  HA  SER A 198     -27.956  -6.616  30.194  1.00 59.36           H  
ATOM   2745  C   SER A 198     -25.927  -6.885  29.559  1.00 59.36           C  
ATOM   2746  CB  SER A 198     -28.007  -7.444  28.225  1.00 59.36           C  
ATOM   2747  HB2 SER A 198     -29.019  -7.107  27.999  1.00 59.36           H  
ATOM   2748  HB3 SER A 198     -27.413  -7.428  27.312  1.00 59.36           H  
ATOM   2749  O   SER A 198     -25.191  -7.286  28.661  1.00 59.36           O  
ATOM   2750  OG  SER A 198     -28.061  -8.759  28.736  1.00 59.36           O  
ATOM   2751  HG  SER A 198     -28.287  -9.364  28.025  1.00 59.36           H  
ATOM   2752  N   ASN A 199     -25.470  -6.658  30.791  1.00 61.01           N  
ATOM   2753  H   ASN A 199     -26.104  -6.270  31.475  1.00 61.01           H  
ATOM   2754  CA  ASN A 199     -24.230  -7.264  31.255  1.00 61.01           C  
ATOM   2755  HA  ASN A 199     -23.552  -7.374  30.409  1.00 61.01           H  
ATOM   2756  C   ASN A 199     -24.573  -8.646  31.834  1.00 61.01           C  
ATOM   2757  CB  ASN A 199     -23.522  -6.349  32.269  1.00 61.01           C  
ATOM   2758  HB2 ASN A 199     -24.141  -6.232  33.158  1.00 61.01           H  
ATOM   2759  HB3 ASN A 199     -23.367  -5.370  31.816  1.00 61.01           H  
ATOM   2760  O   ASN A 199     -25.200  -8.696  32.895  1.00 61.01           O  
ATOM   2761  CG  ASN A 199     -22.168  -6.906  32.684  1.00 61.01           C  
ATOM   2762  ND2 ASN A 199     -21.406  -6.168  33.453  1.00 61.01           N  
ATOM   2763 HD21 ASN A 199     -21.714  -5.257  33.762  1.00 61.01           H  
ATOM   2764 HD22 ASN A 199     -20.506  -6.563  33.686  1.00 61.01           H  
ATOM   2765  OD1 ASN A 199     -21.768  -8.001  32.329  1.00 61.01           O  
ATOM   2766  N   PRO A 200     -24.155  -9.759  31.204  1.00 64.95           N  
ATOM   2767  CA  PRO A 200     -24.426 -11.098  31.727  1.00 64.95           C  
ATOM   2768  HA  PRO A 200     -25.501 -11.228  31.849  1.00 64.95           H  
ATOM   2769  C   PRO A 200     -23.773 -11.359  33.097  1.00 64.95           C  
ATOM   2770  CB  PRO A 200     -23.932 -12.062  30.641  1.00 64.95           C  
ATOM   2771  HB2 PRO A 200     -23.536 -12.988  31.057  1.00 64.95           H  
ATOM   2772  HB3 PRO A 200     -24.751 -12.280  29.955  1.00 64.95           H  
ATOM   2773  O   PRO A 200     -24.142 -12.317  33.767  1.00 64.95           O  
ATOM   2774  CG  PRO A 200     -22.857 -11.266  29.904  1.00 64.95           C  
ATOM   2775  HG2 PRO A 200     -22.736 -11.604  28.875  1.00 64.95           H  
ATOM   2776  HG3 PRO A 200     -21.913 -11.338  30.445  1.00 64.95           H  
ATOM   2777  CD  PRO A 200     -23.378  -9.835  29.973  1.00 64.95           C  
ATOM   2778  HD2 PRO A 200     -22.535  -9.145  29.976  1.00 64.95           H  
ATOM   2779  HD3 PRO A 200     -24.028  -9.639  29.120  1.00 64.95           H  
ATOM   2780  N   ALA A 201     -22.852 -10.500  33.555  1.00 63.59           N  
ATOM   2781  H   ALA A 201     -22.552  -9.746  32.955  1.00 63.59           H  
ATOM   2782  CA  ALA A 201     -22.230 -10.604  34.874  1.00 63.59           C  
ATOM   2783  HA  ALA A 201     -22.079 -11.661  35.094  1.00 63.59           H  
ATOM   2784  C   ALA A 201     -23.076 -10.038  36.037  1.00 63.59           C  
ATOM   2785  CB  ALA A 201     -20.845  -9.947  34.806  1.00 63.59           C  
ATOM   2786  HB1 ALA A 201     -20.276 -10.362  33.974  1.00 63.59           H  
ATOM   2787  HB2 ALA A 201     -20.307 -10.144  35.733  1.00 63.59           H  
ATOM   2788  HB3 ALA A 201     -20.948  -8.869  34.681  1.00 63.59           H  
ATOM   2789  O   ALA A 201     -22.710 -10.246  37.191  1.00 63.59           O  
ATOM   2790  N   PHE A 202     -24.185  -9.326  35.781  1.00 50.07           N  
ATOM   2791  H   PHE A 202     -24.481  -9.210  34.823  1.00 50.07           H  
ATOM   2792  CA  PHE A 202     -25.029  -8.757  36.843  1.00 50.07           C  
ATOM   2793  HA  PHE A 202     -24.912  -9.356  37.746  1.00 50.07           H  
ATOM   2794  C   PHE A 202     -26.522  -8.779  36.483  1.00 50.07           C  
ATOM   2795  CB  PHE A 202     -24.571  -7.325  37.181  1.00 50.07           C  
ATOM   2796  HB2 PHE A 202     -25.368  -6.830  37.736  1.00 50.07           H  
ATOM   2797  HB3 PHE A 202     -24.430  -6.765  36.257  1.00 50.07           H  
ATOM   2798  O   PHE A 202     -27.010  -7.928  35.744  1.00 50.07           O  
ATOM   2799  CG  PHE A 202     -23.312  -7.245  38.026  1.00 50.07           C  
ATOM   2800  CD1 PHE A 202     -23.396  -7.372  39.426  1.00 50.07           C  
ATOM   2801  HD1 PHE A 202     -24.356  -7.529  39.897  1.00 50.07           H  
ATOM   2802  CD2 PHE A 202     -22.055  -7.065  37.418  1.00 50.07           C  
ATOM   2803  HD2 PHE A 202     -21.982  -6.995  36.343  1.00 50.07           H  
ATOM   2804  CE1 PHE A 202     -22.232  -7.323  40.213  1.00 50.07           C  
ATOM   2805  HE1 PHE A 202     -22.299  -7.441  41.285  1.00 50.07           H  
ATOM   2806  CE2 PHE A 202     -20.889  -7.020  38.205  1.00 50.07           C  
ATOM   2807  HE2 PHE A 202     -19.924  -6.910  37.734  1.00 50.07           H  
ATOM   2808  CZ  PHE A 202     -20.978  -7.149  39.602  1.00 50.07           C  
ATOM   2809  HZ  PHE A 202     -20.081  -7.134  40.204  1.00 50.07           H  
ATOM   2810  N   ASN A 203     -27.270  -9.699  37.100  1.00 57.77           N  
ATOM   2811  H   ASN A 203     -26.802 -10.385  37.674  1.00 57.77           H  
ATOM   2812  CA  ASN A 203     -28.733  -9.648  37.163  1.00 57.77           C  
ATOM   2813  HA  ASN A 203     -29.111  -9.142  36.274  1.00 57.77           H  
ATOM   2814  C   ASN A 203     -29.159  -8.814  38.382  1.00 57.77           C  
ATOM   2815  CB  ASN A 203     -29.300 -11.090  37.214  1.00 57.77           C  
ATOM   2816  HB2 ASN A 203     -28.516 -11.794  37.491  1.00 57.77           H  
ATOM   2817  HB3 ASN A 203     -30.076 -11.151  37.977  1.00 57.77           H  
ATOM   2818  O   ASN A 203     -29.038  -9.268  39.520  1.00 57.77           O  
ATOM   2819  CG  ASN A 203     -29.943 -11.546  35.914  1.00 57.77           C  
ATOM   2820  ND2 ASN A 203     -30.084 -12.836  35.719  1.00 57.77           N  
ATOM   2821 HD21 ASN A 203     -29.728 -13.509  36.383  1.00 57.77           H  
ATOM   2822 HD22 ASN A 203     -30.498 -13.104  34.838  1.00 57.77           H  
ATOM   2823  OD1 ASN A 203     -30.364 -10.764  35.082  1.00 57.77           O  
ATOM   2824  N   SER A 204     -29.665  -7.594  38.178  1.00 53.91           N  
ATOM   2825  H   SER A 204     -29.725  -7.238  37.235  1.00 53.91           H  
ATOM   2826  CA  SER A 204     -30.271  -6.817  39.266  1.00 53.91           C  
ATOM   2827  HA  SER A 204     -29.702  -6.988  40.181  1.00 53.91           H  
ATOM   2828  C   SER A 204     -31.702  -7.298  39.509  1.00 53.91           C  
ATOM   2829  CB  SER A 204     -30.210  -5.309  38.989  1.00 53.91           C  
ATOM   2830  HB2 SER A 204     -29.170  -5.005  38.875  1.00 53.91           H  
ATOM   2831  HB3 SER A 204     -30.636  -4.778  39.841  1.00 53.91           H  
ATOM   2832  O   SER A 204     -32.632  -6.845  38.844  1.00 53.91           O  
ATOM   2833  OG  SER A 204     -30.927  -4.962  37.822  1.00 53.91           O  
ATOM   2834  HG  SER A 204     -31.758  -5.441  37.858  1.00 53.91           H  
ATOM   2835  N   VAL A 205     -31.887  -8.221  40.451  1.00 54.63           N  
ATOM   2836  H   VAL A 205     -31.076  -8.623  40.900  1.00 54.63           H  
ATOM   2837  CA  VAL A 205     -33.219  -8.659  40.884  1.00 54.63           C  
ATOM   2838  HA  VAL A 205     -33.901  -8.601  40.036  1.00 54.63           H  
ATOM   2839  C   VAL A 205     -33.722  -7.705  41.969  1.00 54.63           C  
ATOM   2840  CB  VAL A 205     -33.212 -10.125  41.358  1.00 54.63           C  
ATOM   2841  HB  VAL A 205     -32.686 -10.211  42.308  1.00 54.63           H  
ATOM   2842  O   VAL A 205     -33.330  -7.809  43.129  1.00 54.63           O  
ATOM   2843  CG1 VAL A 205     -34.652 -10.602  41.531  1.00 54.63           C  
ATOM   2844 HG11 VAL A 205     -35.172 -10.589  40.573  1.00 54.63           H  
ATOM   2845 HG12 VAL A 205     -35.184  -9.944  42.218  1.00 54.63           H  
ATOM   2846 HG13 VAL A 205     -34.645 -11.624  41.908  1.00 54.63           H  
ATOM   2847  CG2 VAL A 205     -32.547 -11.073  40.351  1.00 54.63           C  
ATOM   2848 HG21 VAL A 205     -31.485 -10.842  40.260  1.00 54.63           H  
ATOM   2849 HG22 VAL A 205     -32.639 -12.104  40.693  1.00 54.63           H  
ATOM   2850 HG23 VAL A 205     -33.019 -10.976  39.373  1.00 54.63           H  
ATOM   2851  N   LEU A 206     -34.574  -6.750  41.599  1.00 52.40           N  
ATOM   2852  H   LEU A 206     -34.846  -6.699  40.628  1.00 52.40           H  
ATOM   2853  CA  LEU A 206     -35.273  -5.884  42.552  1.00 52.40           C  
ATOM   2854  HA  LEU A 206     -34.700  -5.810  43.476  1.00 52.40           H  
ATOM   2855  C   LEU A 206     -36.622  -6.528  42.902  1.00 52.40           C  
ATOM   2856  CB  LEU A 206     -35.402  -4.464  41.965  1.00 52.40           C  
ATOM   2857  HB2 LEU A 206     -35.733  -4.549  40.930  1.00 52.40           H  
ATOM   2858  HB3 LEU A 206     -36.173  -3.917  42.507  1.00 52.40           H  
ATOM   2859  O   LEU A 206     -37.568  -6.467  42.123  1.00 52.40           O  
ATOM   2860  CG  LEU A 206     -34.083  -3.666  42.029  1.00 52.40           C  
ATOM   2861  HG  LEU A 206     -33.241  -4.330  41.837  1.00 52.40           H  
ATOM   2862  CD1 LEU A 206     -34.061  -2.569  40.965  1.00 52.40           C  
ATOM   2863 HD11 LEU A 206     -34.135  -3.021  39.976  1.00 52.40           H  
ATOM   2864 HD12 LEU A 206     -33.131  -2.006  41.032  1.00 52.40           H  
ATOM   2865 HD13 LEU A 206     -34.906  -1.896  41.113  1.00 52.40           H  
ATOM   2866  CD2 LEU A 206     -33.889  -3.005  43.397  1.00 52.40           C  
ATOM   2867 HD21 LEU A 206     -32.940  -2.471  43.421  1.00 52.40           H  
ATOM   2868 HD22 LEU A 206     -34.701  -2.304  43.593  1.00 52.40           H  
ATOM   2869 HD23 LEU A 206     -33.883  -3.764  44.179  1.00 52.40           H  
ATOM   2870  N   HIS A 207     -36.690  -7.171  44.070  1.00 45.97           N  
ATOM   2871  H   HIS A 207     -35.855  -7.212  44.637  1.00 45.97           H  
ATOM   2872  CA  HIS A 207     -37.940  -7.621  44.681  1.00 45.97           C  
ATOM   2873  HA  HIS A 207     -38.679  -7.838  43.909  1.00 45.97           H  
ATOM   2874  C   HIS A 207     -38.486  -6.502  45.573  1.00 45.97           C  
ATOM   2875  CB  HIS A 207     -37.720  -8.897  45.512  1.00 45.97           C  
ATOM   2876  HB2 HIS A 207     -36.863  -8.758  46.172  1.00 45.97           H  
ATOM   2877  HB3 HIS A 207     -38.593  -9.047  46.147  1.00 45.97           H  
ATOM   2878  O   HIS A 207     -38.098  -6.382  46.733  1.00 45.97           O  
ATOM   2879  CG  HIS A 207     -37.528 -10.159  44.717  1.00 45.97           C  
ATOM   2880  CD2 HIS A 207     -38.509 -11.025  44.314  1.00 45.97           C  
ATOM   2881  HD2 HIS A 207     -39.571 -10.898  44.467  1.00 45.97           H  
ATOM   2882  ND1 HIS A 207     -36.325 -10.726  44.374  1.00 45.97           N  
ATOM   2883  HD1 HIS A 207     -35.409 -10.346  44.567  1.00 45.97           H  
ATOM   2884  CE1 HIS A 207     -36.578 -11.902  43.775  1.00 45.97           C  
ATOM   2885  HE1 HIS A 207     -35.833 -12.603  43.429  1.00 45.97           H  
ATOM   2886  NE2 HIS A 207     -37.896 -12.124  43.710  1.00 45.97           N  
ATOM   2887  N   SER A 208     -39.396  -5.687  45.055  1.00 51.10           N  
ATOM   2888  H   SER A 208     -39.601  -5.735  44.068  1.00 51.10           H  
ATOM   2889  CA  SER A 208     -40.236  -4.822  45.886  1.00 51.10           C  
ATOM   2890  HA  SER A 208     -40.287  -5.237  46.893  1.00 51.10           H  
ATOM   2891  C   SER A 208     -41.645  -4.832  45.314  1.00 51.10           C  
ATOM   2892  CB  SER A 208     -39.654  -3.410  46.026  1.00 51.10           C  
ATOM   2893  HB2 SER A 208     -40.379  -2.760  46.516  1.00 51.10           H  
ATOM   2894  HB3 SER A 208     -38.757  -3.459  46.644  1.00 51.10           H  
ATOM   2895  O   SER A 208     -41.867  -4.450  44.167  1.00 51.10           O  
ATOM   2896  OG  SER A 208     -39.301  -2.870  44.770  1.00 51.10           O  
ATOM   2897  HG  SER A 208     -40.098  -2.829  44.236  1.00 51.10           H  
ATOM   2898  N   THR A 209     -42.581  -5.348  46.105  1.00 56.85           N  
ATOM   2899  H   THR A 209     -42.327  -5.608  47.047  1.00 56.85           H  
ATOM   2900  CA  THR A 209     -44.010  -5.418  45.796  1.00 56.85           C  
ATOM   2901  HA  THR A 209     -44.153  -6.052  44.921  1.00 56.85           H  
ATOM   2902  C   THR A 209     -44.558  -4.009  45.541  1.00 56.85           C  
ATOM   2903  CB  THR A 209     -44.760  -6.032  46.989  1.00 56.85           C  
ATOM   2904  HB  THR A 209     -45.831  -5.864  46.874  1.00 56.85           H  
ATOM   2905  O   THR A 209     -44.438  -3.171  46.438  1.00 56.85           O  
ATOM   2906  CG2 THR A 209     -44.503  -7.534  47.106  1.00 56.85           C  
ATOM   2907 HG21 THR A 209     -45.066  -7.929  47.952  1.00 56.85           H  
ATOM   2908 HG22 THR A 209     -43.442  -7.728  47.263  1.00 56.85           H  
ATOM   2909 HG23 THR A 209     -44.834  -8.037  46.197  1.00 56.85           H  
ATOM   2910  OG1 THR A 209     -44.309  -5.444  48.191  1.00 56.85           O  
ATOM   2911  HG1 THR A 209     -44.439  -4.497  48.098  1.00 56.85           H  
ATOM   2912  N   PRO A 210     -45.155  -3.724  44.371  1.00 55.24           N  
ATOM   2913  CA  PRO A 210     -45.698  -2.404  44.076  1.00 55.24           C  
ATOM   2914  HA  PRO A 210     -44.926  -1.646  44.208  1.00 55.24           H  
ATOM   2915  C   PRO A 210     -46.871  -2.097  45.015  1.00 55.24           C  
ATOM   2916  CB  PRO A 210     -46.110  -2.449  42.599  1.00 55.24           C  
ATOM   2917  HB2 PRO A 210     -46.995  -1.845  42.399  1.00 55.24           H  
ATOM   2918  HB3 PRO A 210     -45.279  -2.109  41.981  1.00 55.24           H  
ATOM   2919  O   PRO A 210     -47.897  -2.777  44.987  1.00 55.24           O  
ATOM   2920  CG  PRO A 210     -46.361  -3.932  42.330  1.00 55.24           C  
ATOM   2921  HG2 PRO A 210     -46.191  -4.188  41.285  1.00 55.24           H  
ATOM   2922  HG3 PRO A 210     -47.379  -4.189  42.625  1.00 55.24           H  
ATOM   2923  CD  PRO A 210     -45.369  -4.632  43.254  1.00 55.24           C  
ATOM   2924  HD2 PRO A 210     -44.425  -4.789  42.732  1.00 55.24           H  
ATOM   2925  HD3 PRO A 210     -45.787  -5.584  43.583  1.00 55.24           H  
ATOM   2926  N   THR A 211     -46.719  -1.066  45.848  1.00 60.44           N  
ATOM   2927  H   THR A 211     -45.849  -0.555  45.815  1.00 60.44           H  
ATOM   2928  CA  THR A 211     -47.842  -0.462  46.580  1.00 60.44           C  
ATOM   2929  HA  THR A 211     -48.506  -1.264  46.902  1.00 60.44           H  
ATOM   2930  C   THR A 211     -48.569   0.488  45.617  1.00 60.44           C  
ATOM   2931  CB  THR A 211     -47.368   0.275  47.844  1.00 60.44           C  
ATOM   2932  HB  THR A 211     -46.762   1.137  47.564  1.00 60.44           H  
ATOM   2933  O   THR A 211     -47.892   1.209  44.877  1.00 60.44           O  
ATOM   2934  CG2 THR A 211     -48.524   0.731  48.735  1.00 60.44           C  
ATOM   2935 HG21 THR A 211     -48.119   1.179  49.643  1.00 60.44           H  
ATOM   2936 HG22 THR A 211     -49.120   1.482  48.219  1.00 60.44           H  
ATOM   2937 HG23 THR A 211     -49.147  -0.122  49.005  1.00 60.44           H  
ATOM   2938  OG1 THR A 211     -46.593  -0.599  48.632  1.00 60.44           O  
ATOM   2939  HG1 THR A 211     -45.740  -0.697  48.202  1.00 60.44           H  
ATOM   2940  N   PRO A 212     -49.916   0.516  45.570  1.00 50.29           N  
ATOM   2941  CA  PRO A 212     -50.649   1.403  44.666  1.00 50.29           C  
ATOM   2942  HA  PRO A 212     -50.408   1.133  43.638  1.00 50.29           H  
ATOM   2943  C   PRO A 212     -50.268   2.871  44.923  1.00 50.29           C  
ATOM   2944  CB  PRO A 212     -52.140   1.125  44.924  1.00 50.29           C  
ATOM   2945  HB2 PRO A 212     -52.555   1.847  45.628  1.00 50.29           H  
ATOM   2946  HB3 PRO A 212     -52.714   1.137  43.997  1.00 50.29           H  
ATOM   2947  O   PRO A 212     -50.603   3.418  45.969  1.00 50.29           O  
ATOM   2948  CG  PRO A 212     -52.157  -0.256  45.575  1.00 50.29           C  
ATOM   2949  HG2 PRO A 212     -53.010  -0.381  46.241  1.00 50.29           H  
ATOM   2950  HG3 PRO A 212     -52.160  -1.022  44.799  1.00 50.29           H  
ATOM   2951  CD  PRO A 212     -50.836  -0.312  46.332  1.00 50.29           C  
ATOM   2952  HD2 PRO A 212     -50.967   0.110  47.329  1.00 50.29           H  
ATOM   2953  HD3 PRO A 212     -50.503  -1.348  46.395  1.00 50.29           H  
ATOM   2954  N   GLY A 213     -49.536   3.490  43.990  1.00 60.48           N  
ATOM   2955  H   GLY A 213     -49.226   2.948  43.196  1.00 60.48           H  
ATOM   2956  CA  GLY A 213     -49.077   4.884  44.093  1.00 60.48           C  
ATOM   2957  HA2 GLY A 213     -49.219   5.242  45.112  1.00 60.48           H  
ATOM   2958  HA3 GLY A 213     -49.686   5.503  43.434  1.00 60.48           H  
ATOM   2959  C   GLY A 213     -47.604   5.129  43.739  1.00 60.48           C  
ATOM   2960  O   GLY A 213     -47.230   6.277  43.512  1.00 60.48           O  
ATOM   2961  N   GLU A 214     -46.765   4.094  43.633  1.00 50.50           N  
ATOM   2962  H   GLU A 214     -47.082   3.170  43.890  1.00 50.50           H  
ATOM   2963  CA  GLU A 214     -45.354   4.257  43.243  1.00 50.50           C  
ATOM   2964  HA  GLU A 214     -45.028   5.262  43.511  1.00 50.50           H  
ATOM   2965  C   GLU A 214     -45.151   4.109  41.723  1.00 50.50           C  
ATOM   2966  CB  GLU A 214     -44.456   3.291  44.031  1.00 50.50           C  
ATOM   2967  HB2 GLU A 214     -44.851   2.279  43.944  1.00 50.50           H  
ATOM   2968  HB3 GLU A 214     -43.459   3.318  43.591  1.00 50.50           H  
ATOM   2969  O   GLU A 214     -45.208   3.012  41.172  1.00 50.50           O  
ATOM   2970  CG  GLU A 214     -44.341   3.687  45.513  1.00 50.50           C  
ATOM   2971  HG2 GLU A 214     -45.324   3.616  45.978  1.00 50.50           H  
ATOM   2972  HG3 GLU A 214     -44.016   4.726  45.567  1.00 50.50           H  
ATOM   2973  CD  GLU A 214     -43.351   2.807  46.293  1.00 50.50           C  
ATOM   2974  OE1 GLU A 214     -42.902   3.266  47.367  1.00 50.50           O  
ATOM   2975  OE2 GLU A 214     -43.049   1.687  45.821  1.00 50.50           O  
ATOM   2976  N   ALA A 215     -44.863   5.218  41.033  1.00 52.98           N  
ATOM   2977  H   ALA A 215     -44.895   6.098  41.526  1.00 52.98           H  
ATOM   2978  CA  ALA A 215     -44.562   5.259  39.593  1.00 52.98           C  
ATOM   2979  HA  ALA A 215     -45.091   4.435  39.113  1.00 52.98           H  
ATOM   2980  C   ALA A 215     -43.062   5.062  39.257  1.00 52.98           C  
ATOM   2981  CB  ALA A 215     -45.134   6.563  39.019  1.00 52.98           C  
ATOM   2982  HB1 ALA A 215     -46.198   6.632  39.242  1.00 52.98           H  
ATOM   2983  HB2 ALA A 215     -44.616   7.419  39.452  1.00 52.98           H  
ATOM   2984  HB3 ALA A 215     -45.001   6.579  37.937  1.00 52.98           H  
ATOM   2985  O   ALA A 215     -42.629   5.343  38.142  1.00 52.98           O  
ATOM   2986  N   SER A 216     -42.248   4.594  40.208  1.00 52.78           N  
ATOM   2987  H   SER A 216     -42.660   4.386  41.106  1.00 52.78           H  
ATOM   2988  CA  SER A 216     -40.776   4.692  40.134  1.00 52.78           C  
ATOM   2989  HA  SER A 216     -40.518   5.401  39.347  1.00 52.78           H  
ATOM   2990  C   SER A 216     -40.051   3.384  39.777  1.00 52.78           C  
ATOM   2991  CB  SER A 216     -40.227   5.280  41.438  1.00 52.78           C  
ATOM   2992  HB2 SER A 216     -39.177   5.545  41.307  1.00 52.78           H  
ATOM   2993  HB3 SER A 216     -40.305   4.531  42.226  1.00 52.78           H  
ATOM   2994  O   SER A 216     -38.830   3.306  39.902  1.00 52.78           O  
ATOM   2995  OG  SER A 216     -40.962   6.429  41.823  1.00 52.78           O  
ATOM   2996  HG  SER A 216     -40.705   6.676  42.714  1.00 52.78           H  
ATOM   2997  N   LEU A 217     -40.770   2.343  39.341  1.00 51.76           N  
ATOM   2998  H   LEU A 217     -41.769   2.467  39.257  1.00 51.76           H  
ATOM   2999  CA  LEU A 217     -40.205   1.002  39.103  1.00 51.76           C  
ATOM   3000  HA  LEU A 217     -39.432   0.831  39.853  1.00 51.76           H  
ATOM   3001  C   LEU A 217     -39.471   0.835  37.758  1.00 51.76           C  
ATOM   3002  CB  LEU A 217     -41.307  -0.051  39.326  1.00 51.76           C  
ATOM   3003  HB2 LEU A 217     -42.239   0.320  38.901  1.00 51.76           H  
ATOM   3004  HB3 LEU A 217     -41.054  -0.973  38.802  1.00 51.76           H  
ATOM   3005  O   LEU A 217     -38.818  -0.183  37.537  1.00 51.76           O  
ATOM   3006  CG  LEU A 217     -41.499  -0.372  40.822  1.00 51.76           C  
ATOM   3007  HG  LEU A 217     -41.377   0.537  41.411  1.00 51.76           H  
ATOM   3008  CD1 LEU A 217     -42.900  -0.915  41.082  1.00 51.76           C  
ATOM   3009 HD11 LEU A 217     -43.641  -0.164  40.809  1.00 51.76           H  
ATOM   3010 HD12 LEU A 217     -43.067  -1.823  40.502  1.00 51.76           H  
ATOM   3011 HD13 LEU A 217     -43.011  -1.135  42.144  1.00 51.76           H  
ATOM   3012  CD2 LEU A 217     -40.486  -1.417  41.301  1.00 51.76           C  
ATOM   3013 HD21 LEU A 217     -40.629  -1.595  42.367  1.00 51.76           H  
ATOM   3014 HD22 LEU A 217     -40.625  -2.353  40.760  1.00 51.76           H  
ATOM   3015 HD23 LEU A 217     -39.470  -1.056  41.143  1.00 51.76           H  
ATOM   3016  N   SER A 218     -39.497   1.837  36.878  1.00 54.14           N  
ATOM   3017  H   SER A 218     -40.050   2.652  37.100  1.00 54.14           H  
ATOM   3018  CA  SER A 218     -38.689   1.872  35.655  1.00 54.14           C  
ATOM   3019  HA  SER A 218     -38.162   0.925  35.538  1.00 54.14           H  
ATOM   3020  C   SER A 218     -37.644   2.983  35.738  1.00 54.14           C  
ATOM   3021  CB  SER A 218     -39.583   2.030  34.420  1.00 54.14           C  
ATOM   3022  HB2 SER A 218     -40.203   1.140  34.312  1.00 54.14           H  
ATOM   3023  HB3 SER A 218     -38.959   2.127  33.531  1.00 54.14           H  
ATOM   3024  O   SER A 218     -37.984   4.127  36.025  1.00 54.14           O  
ATOM   3025  OG  SER A 218     -40.427   3.159  34.525  1.00 54.14           O  
ATOM   3026  HG  SER A 218     -39.932   3.919  34.840  1.00 54.14           H  
ATOM   3027  N   LYS A 219     -36.374   2.665  35.445  1.00 53.20           N  
ATOM   3028  H   LYS A 219     -36.185   1.692  35.252  1.00 53.20           H  
ATOM   3029  CA  LYS A 219     -35.284   3.636  35.219  1.00 53.20           C  
ATOM   3030  HA  LYS A 219     -35.218   4.307  36.075  1.00 53.20           H  
ATOM   3031  C   LYS A 219     -35.606   4.517  33.997  1.00 53.20           C  
ATOM   3032  CB  LYS A 219     -33.937   2.891  35.039  1.00 53.20           C  
ATOM   3033  HB2 LYS A 219     -33.327   3.400  34.293  1.00 53.20           H  
ATOM   3034  HB3 LYS A 219     -34.128   1.886  34.663  1.00 53.20           H  
ATOM   3035  O   LYS A 219     -35.034   4.345  32.927  1.00 53.20           O  
ATOM   3036  CG  LYS A 219     -33.065   2.820  36.297  1.00 53.20           C  
ATOM   3037  HG2 LYS A 219     -33.629   2.366  37.112  1.00 53.20           H  
ATOM   3038  HG3 LYS A 219     -32.765   3.828  36.584  1.00 53.20           H  
ATOM   3039  CD  LYS A 219     -31.820   1.971  35.993  1.00 53.20           C  
ATOM   3040  HD2 LYS A 219     -31.314   2.364  35.111  1.00 53.20           H  
ATOM   3041  HD3 LYS A 219     -32.146   0.953  35.784  1.00 53.20           H  
ATOM   3042  CE  LYS A 219     -30.846   1.969  37.174  1.00 53.20           C  
ATOM   3043  HE2 LYS A 219     -30.376   2.950  37.243  1.00 53.20           H  
ATOM   3044  HE3 LYS A 219     -31.416   1.807  38.089  1.00 53.20           H  
ATOM   3045  NZ  LYS A 219     -29.824   0.901  37.025  1.00 53.20           N  
ATOM   3046  HZ1 LYS A 219     -29.181   0.911  37.804  1.00 53.20           H  
ATOM   3047  HZ2 LYS A 219     -29.302   1.027  36.169  1.00 53.20           H  
ATOM   3048  HZ3 LYS A 219     -30.268  -0.005  36.993  1.00 53.20           H  
ATOM   3049  N   SER A 220     -36.540   5.447  34.133  1.00 57.23           N  
ATOM   3050  H   SER A 220     -37.083   5.454  34.985  1.00 57.23           H  
ATOM   3051  CA  SER A 220     -36.832   6.472  33.136  1.00 57.23           C  
ATOM   3052  HA  SER A 220     -36.374   6.207  32.183  1.00 57.23           H  
ATOM   3053  C   SER A 220     -36.233   7.789  33.609  1.00 57.23           C  
ATOM   3054  CB  SER A 220     -38.340   6.585  32.888  1.00 57.23           C  
ATOM   3055  HB2 SER A 220     -38.710   5.648  32.471  1.00 57.23           H  
ATOM   3056  HB3 SER A 220     -38.528   7.384  32.171  1.00 57.23           H  
ATOM   3057  O   SER A 220     -36.671   8.349  34.612  1.00 57.23           O  
ATOM   3058  OG  SER A 220     -39.032   6.859  34.086  1.00 57.23           O  
ATOM   3059  HG  SER A 220     -38.564   7.547  34.565  1.00 57.23           H  
ATOM   3060  N   VAL A 221     -35.230   8.290  32.892  1.00 56.58           N  
ATOM   3061  H   VAL A 221     -34.911   7.780  32.081  1.00 56.58           H  
ATOM   3062  CA  VAL A 221     -34.760   9.670  33.049  1.00 56.58           C  
ATOM   3063  HA  VAL A 221     -34.985  10.025  34.055  1.00 56.58           H  
ATOM   3064  C   VAL A 221     -35.540  10.515  32.049  1.00 56.58           C  
ATOM   3065  CB  VAL A 221     -33.236   9.781  32.848  1.00 56.58           C  
ATOM   3066  HB  VAL A 221     -32.974   9.436  31.848  1.00 56.58           H  
ATOM   3067  O   VAL A 221     -35.408  10.327  30.842  1.00 56.58           O  
ATOM   3068  CG1 VAL A 221     -32.759  11.230  33.012  1.00 56.58           C  
ATOM   3069 HG11 VAL A 221     -31.678  11.281  32.876  1.00 56.58           H  
ATOM   3070 HG12 VAL A 221     -33.225  11.867  32.261  1.00 56.58           H  
ATOM   3071 HG13 VAL A 221     -33.014  11.602  34.004  1.00 56.58           H  
ATOM   3072  CG2 VAL A 221     -32.483   8.921  33.874  1.00 56.58           C  
ATOM   3073 HG21 VAL A 221     -32.757   9.220  34.886  1.00 56.58           H  
ATOM   3074 HG22 VAL A 221     -31.409   9.045  33.740  1.00 56.58           H  
ATOM   3075 HG23 VAL A 221     -32.728   7.868  33.732  1.00 56.58           H  
ATOM   3076  N   VAL A 222     -36.378  11.423  32.545  1.00 53.03           N  
ATOM   3077  H   VAL A 222     -36.456  11.516  33.548  1.00 53.03           H  
ATOM   3078  CA  VAL A 222     -37.057  12.423  31.714  1.00 53.03           C  
ATOM   3079  HA  VAL A 222     -37.130  12.060  30.689  1.00 53.03           H  
ATOM   3080  C   VAL A 222     -36.197  13.680  31.718  1.00 53.03           C  
ATOM   3081  CB  VAL A 222     -38.492  12.695  32.211  1.00 53.03           C  
ATOM   3082  HB  VAL A 222     -38.460  13.065  33.236  1.00 53.03           H  
ATOM   3083  O   VAL A 222     -36.014  14.298  32.764  1.00 53.03           O  
ATOM   3084  CG1 VAL A 222     -39.197  13.735  31.330  1.00 53.03           C  
ATOM   3085 HG11 VAL A 222     -39.214  13.406  30.291  1.00 53.03           H  
ATOM   3086 HG12 VAL A 222     -38.685  14.695  31.397  1.00 53.03           H  
ATOM   3087 HG13 VAL A 222     -40.220  13.879  31.677  1.00 53.03           H  
ATOM   3088  CG2 VAL A 222     -39.332  11.409  32.182  1.00 53.03           C  
ATOM   3089 HG21 VAL A 222     -38.917  10.672  32.870  1.00 53.03           H  
ATOM   3090 HG22 VAL A 222     -39.344  10.995  31.174  1.00 53.03           H  
ATOM   3091 HG23 VAL A 222     -40.352  11.628  32.498  1.00 53.03           H  
ATOM   3092  N   VAL A 223     -35.650  14.053  30.560  1.00 57.23           N  
ATOM   3093  H   VAL A 223     -35.809  13.484  29.741  1.00 57.23           H  
ATOM   3094  CA  VAL A 223     -34.955  15.333  30.376  1.00 57.23           C  
ATOM   3095  HA  VAL A 223     -34.711  15.760  31.349  1.00 57.23           H  
ATOM   3096  C   VAL A 223     -35.919  16.285  29.679  1.00 57.23           C  
ATOM   3097  CB  VAL A 223     -33.626  15.179  29.607  1.00 57.23           C  
ATOM   3098  HB  VAL A 223     -33.824  14.824  28.595  1.00 57.23           H  
ATOM   3099  O   VAL A 223     -36.071  16.251  28.461  1.00 57.23           O  
ATOM   3100  CG1 VAL A 223     -32.882  16.521  29.527  1.00 57.23           C  
ATOM   3101 HG11 VAL A 223     -31.939  16.387  28.997  1.00 57.23           H  
ATOM   3102 HG12 VAL A 223     -32.683  16.902  30.529  1.00 57.23           H  
ATOM   3103 HG13 VAL A 223     -33.479  17.247  28.976  1.00 57.23           H  
ATOM   3104  CG2 VAL A 223     -32.695  14.170  30.293  1.00 57.23           C  
ATOM   3105 HG21 VAL A 223     -33.135  13.174  30.249  1.00 57.23           H  
ATOM   3106 HG22 VAL A 223     -32.538  14.451  31.334  1.00 57.23           H  
ATOM   3107 HG23 VAL A 223     -31.736  14.138  29.776  1.00 57.23           H  
ATOM   3108  N   SER A 224     -36.598  17.128  30.451  1.00 55.88           N  
ATOM   3109  H   SER A 224     -36.499  17.074  31.455  1.00 55.88           H  
ATOM   3110  CA  SER A 224     -37.323  18.280  29.917  1.00 55.88           C  
ATOM   3111  HA  SER A 224     -37.689  18.053  28.916  1.00 55.88           H  
ATOM   3112  C   SER A 224     -36.367  19.465  29.832  1.00 55.88           C  
ATOM   3113  CB  SER A 224     -38.543  18.603  30.786  1.00 55.88           C  
ATOM   3114  HB2 SER A 224     -39.263  17.789  30.707  1.00 55.88           H  
ATOM   3115  HB3 SER A 224     -39.013  19.522  30.435  1.00 55.88           H  
ATOM   3116  O   SER A 224     -35.775  19.859  30.837  1.00 55.88           O  
ATOM   3117  OG  SER A 224     -38.164  18.748  32.140  1.00 55.88           O  
ATOM   3118  HG  SER A 224     -37.591  19.515  32.214  1.00 55.88           H  
ATOM   3119  N   HIS A 225     -36.199  20.033  28.639  1.00 53.98           N  
ATOM   3120  H   HIS A 225     -36.708  19.673  27.845  1.00 53.98           H  
ATOM   3121  CA  HIS A 225     -35.496  21.300  28.477  1.00 53.98           C  
ATOM   3122  HA  HIS A 225     -34.853  21.469  29.340  1.00 53.98           H  
ATOM   3123  C   HIS A 225     -36.536  22.417  28.453  1.00 53.98           C  
ATOM   3124  CB  HIS A 225     -34.589  21.260  27.233  1.00 53.98           C  
ATOM   3125  HB2 HIS A 225     -34.315  20.226  27.024  1.00 53.98           H  
ATOM   3126  HB3 HIS A 225     -35.117  21.638  26.358  1.00 53.98           H  
ATOM   3127  O   HIS A 225     -37.193  22.632  27.437  1.00 53.98           O  
ATOM   3128  CG  HIS A 225     -33.303  22.023  27.427  1.00 53.98           C  
ATOM   3129  CD2 HIS A 225     -32.891  23.152  26.771  1.00 53.98           C  
ATOM   3130  HD2 HIS A 225     -33.449  23.684  26.014  1.00 53.98           H  
ATOM   3131  ND1 HIS A 225     -32.297  21.672  28.297  1.00 53.98           N  
ATOM   3132  HD1 HIS A 225     -32.316  20.893  28.940  1.00 53.98           H  
ATOM   3133  CE1 HIS A 225     -31.302  22.563  28.167  1.00 53.98           C  
ATOM   3134  HE1 HIS A 225     -30.380  22.553  28.730  1.00 53.98           H  
ATOM   3135  NE2 HIS A 225     -31.613  23.481  27.241  1.00 53.98           N  
ATOM   3136  N   ASP A 226     -36.702  23.109  29.577  1.00 55.78           N  
ATOM   3137  H   ASP A 226     -36.190  22.855  30.409  1.00 55.78           H  
ATOM   3138  CA  ASP A 226     -37.416  24.378  29.574  1.00 55.78           C  
ATOM   3139  HA  ASP A 226     -38.328  24.284  28.984  1.00 55.78           H  
ATOM   3140  C   ASP A 226     -36.521  25.409  28.883  1.00 55.78           C  
ATOM   3141  CB  ASP A 226     -37.793  24.808  30.998  1.00 55.78           C  
ATOM   3142  HB2 ASP A 226     -37.038  24.465  31.706  1.00 55.78           H  
ATOM   3143  HB3 ASP A 226     -37.791  25.898  31.010  1.00 55.78           H  
ATOM   3144  O   ASP A 226     -35.428  25.741  29.350  1.00 55.78           O  
ATOM   3145  CG  ASP A 226     -39.188  24.370  31.456  1.00 55.78           C  
ATOM   3146  OD1 ASP A 226     -39.957  23.841  30.623  1.00 55.78           O  
ATOM   3147  OD2 ASP A 226     -39.481  24.610  32.647  1.00 55.78           O  
ATOM   3148  N   SER A 227     -36.963  25.890  27.725  1.00 55.00           N  
ATOM   3149  H   SER A 227     -37.846  25.549  27.373  1.00 55.00           H  
ATOM   3150  CA  SER A 227     -36.266  26.901  26.938  1.00 55.00           C  
ATOM   3151  HA  SER A 227     -35.212  26.629  26.883  1.00 55.00           H  
ATOM   3152  C   SER A 227     -36.359  28.276  27.614  1.00 55.00           C  
ATOM   3153  CB  SER A 227     -36.823  26.907  25.509  1.00 55.00           C  
ATOM   3154  HB2 SER A 227     -36.659  25.931  25.052  1.00 55.00           H  
ATOM   3155  HB3 SER A 227     -36.303  27.662  24.919  1.00 55.00           H  
ATOM   3156  O   SER A 227     -37.068  29.160  27.141  1.00 55.00           O  
ATOM   3157  OG  SER A 227     -38.208  27.186  25.521  1.00 55.00           O  
ATOM   3158  HG  SER A 227     -38.320  28.009  26.003  1.00 55.00           H  
ATOM   3159  N   PHE A 228     -35.635  28.477  28.714  1.00 49.80           N  
ATOM   3160  H   PHE A 228     -35.204  27.665  29.133  1.00 49.80           H  
ATOM   3161  CA  PHE A 228     -35.396  29.791  29.324  1.00 49.80           C  
ATOM   3162  HA  PHE A 228     -36.023  30.530  28.826  1.00 49.80           H  
ATOM   3163  C   PHE A 228     -33.949  30.236  29.071  1.00 49.80           C  
ATOM   3164  CB  PHE A 228     -35.800  29.804  30.806  1.00 49.80           C  
ATOM   3165  HB2 PHE A 228     -35.217  29.052  31.336  1.00 49.80           H  
ATOM   3166  HB3 PHE A 228     -35.542  30.775  31.229  1.00 49.80           H  
ATOM   3167  O   PHE A 228     -33.189  30.534  29.989  1.00 49.80           O  
ATOM   3168  CG  PHE A 228     -37.279  29.575  31.058  1.00 49.80           C  
ATOM   3169  CD1 PHE A 228     -38.231  30.541  30.678  1.00 49.80           C  
ATOM   3170  HD1 PHE A 228     -37.914  31.453  30.195  1.00 49.80           H  
ATOM   3171  CD2 PHE A 228     -37.704  28.395  31.690  1.00 49.80           C  
ATOM   3172  HD2 PHE A 228     -36.978  27.662  32.010  1.00 49.80           H  
ATOM   3173  CE1 PHE A 228     -39.601  30.312  30.909  1.00 49.80           C  
ATOM   3174  HE1 PHE A 228     -40.332  31.046  30.605  1.00 49.80           H  
ATOM   3175  CE2 PHE A 228     -39.072  28.159  31.909  1.00 49.80           C  
ATOM   3176  HE2 PHE A 228     -39.394  27.242  32.380  1.00 49.80           H  
ATOM   3177  CZ  PHE A 228     -40.022  29.116  31.515  1.00 49.80           C  
ATOM   3178  HZ  PHE A 228     -41.072  28.925  31.680  1.00 49.80           H  
ATOM   3179  N   GLY A 229     -33.544  30.255  27.800  1.00 57.11           N  
ATOM   3180  H   GLY A 229     -34.219  30.010  27.090  1.00 57.11           H  
ATOM   3181  CA  GLY A 229     -32.318  30.928  27.374  1.00 57.11           C  
ATOM   3182  HA2 GLY A 229     -31.534  30.794  28.119  1.00 57.11           H  
ATOM   3183  HA3 GLY A 229     -31.975  30.507  26.429  1.00 57.11           H  
ATOM   3184  C   GLY A 229     -32.594  32.416  27.171  1.00 57.11           C  
ATOM   3185  O   GLY A 229     -33.512  32.778  26.436  1.00 57.11           O  
ATOM   3186  N   THR A 230     -31.820  33.291  27.812  1.00 57.87           N  
ATOM   3187  H   THR A 230     -31.061  32.955  28.388  1.00 57.87           H  
ATOM   3188  CA  THR A 230     -31.886  34.734  27.563  1.00 57.87           C  
ATOM   3189  HA  THR A 230     -32.916  35.064  27.702  1.00 57.87           H  
ATOM   3190  C   THR A 230     -31.487  35.015  26.113  1.00 57.87           C  
ATOM   3191  CB  THR A 230     -30.997  35.521  28.543  1.00 57.87           C  
ATOM   3192  HB  THR A 230     -30.928  36.556  28.210  1.00 57.87           H  
ATOM   3193  O   THR A 230     -30.358  34.765  25.695  1.00 57.87           O  
ATOM   3194  CG2 THR A 230     -31.560  35.494  29.964  1.00 57.87           C  
ATOM   3195 HG21 THR A 230     -32.567  35.910  29.968  1.00 57.87           H  
ATOM   3196 HG22 THR A 230     -30.930  36.091  30.623  1.00 57.87           H  
ATOM   3197 HG23 THR A 230     -31.597  34.469  30.336  1.00 57.87           H  
ATOM   3198  OG1 THR A 230     -29.704  34.968  28.628  1.00 57.87           O  
ATOM   3199  HG1 THR A 230     -29.149  35.579  29.118  1.00 57.87           H  
ATOM   3200  N   VAL A 231     -32.424  35.529  25.316  1.00 57.12           N  
ATOM   3201  H   VAL A 231     -33.368  35.619  25.665  1.00 57.12           H  
ATOM   3202  CA  VAL A 231     -32.136  35.978  23.950  1.00 57.12           C  
ATOM   3203  HA  VAL A 231     -31.564  35.203  23.439  1.00 57.12           H  
ATOM   3204  C   VAL A 231     -31.274  37.235  24.052  1.00 57.12           C  
ATOM   3205  CB  VAL A 231     -33.428  36.221  23.143  1.00 57.12           C  
ATOM   3206  HB  VAL A 231     -34.015  37.003  23.624  1.00 57.12           H  
ATOM   3207  O   VAL A 231     -31.752  38.298  24.448  1.00 57.12           O  
ATOM   3208  CG1 VAL A 231     -33.120  36.651  21.702  1.00 57.12           C  
ATOM   3209 HG11 VAL A 231     -32.527  35.886  21.200  1.00 57.12           H  
ATOM   3210 HG12 VAL A 231     -32.569  37.592  21.697  1.00 57.12           H  
ATOM   3211 HG13 VAL A 231     -34.050  36.796  21.153  1.00 57.12           H  
ATOM   3212  CG2 VAL A 231     -34.284  34.947  23.078  1.00 57.12           C  
ATOM   3213 HG21 VAL A 231     -34.602  34.646  24.077  1.00 57.12           H  
ATOM   3214 HG22 VAL A 231     -35.176  35.129  22.479  1.00 57.12           H  
ATOM   3215 HG23 VAL A 231     -33.713  34.134  22.631  1.00 57.12           H  
ATOM   3216  N   VAL A 232     -29.987  37.119  23.720  1.00 57.32           N  
ATOM   3217  H   VAL A 232     -29.630  36.200  23.502  1.00 57.32           H  
ATOM   3218  CA  VAL A 232     -29.114  38.282  23.538  1.00 57.32           C  
ATOM   3219  HA  VAL A 232     -29.228  38.945  24.396  1.00 57.32           H  
ATOM   3220  C   VAL A 232     -29.602  39.008  22.289  1.00 57.32           C  
ATOM   3221  CB  VAL A 232     -27.627  37.887  23.441  1.00 57.32           C  
ATOM   3222  HB  VAL A 232     -27.483  37.210  22.599  1.00 57.32           H  
ATOM   3223  O   VAL A 232     -29.455  38.517  21.173  1.00 57.32           O  
ATOM   3224  CG1 VAL A 232     -26.733  39.121  23.246  1.00 57.32           C  
ATOM   3225 HG11 VAL A 232     -26.873  39.824  24.067  1.00 57.32           H  
ATOM   3226 HG12 VAL A 232     -25.687  38.814  23.208  1.00 57.32           H  
ATOM   3227 HG13 VAL A 232     -26.974  39.614  22.304  1.00 57.32           H  
ATOM   3228  CG2 VAL A 232     -27.167  37.178  24.722  1.00 57.32           C  
ATOM   3229 HG21 VAL A 232     -27.735  36.259  24.870  1.00 57.32           H  
ATOM   3230 HG22 VAL A 232     -27.314  37.827  25.585  1.00 57.32           H  
ATOM   3231 HG23 VAL A 232     -26.112  36.916  24.642  1.00 57.32           H  
ATOM   3232  N   HIS A 233     -30.245  40.154  22.495  1.00 51.37           N  
ATOM   3233  H   HIS A 233     -30.409  40.435  23.452  1.00 51.37           H  
ATOM   3234  CA  HIS A 233     -30.796  40.997  21.442  1.00 51.37           C  
ATOM   3235  HA  HIS A 233     -31.461  40.393  20.826  1.00 51.37           H  
ATOM   3236  C   HIS A 233     -29.653  41.529  20.560  1.00 51.37           C  
ATOM   3237  CB  HIS A 233     -31.622  42.107  22.121  1.00 51.37           C  
ATOM   3238  HB2 HIS A 233     -32.148  41.678  22.974  1.00 51.37           H  
ATOM   3239  HB3 HIS A 233     -30.959  42.879  22.511  1.00 51.37           H  
ATOM   3240  O   HIS A 233     -28.967  42.483  20.921  1.00 51.37           O  
ATOM   3241  CG  HIS A 233     -32.676  42.740  21.252  1.00 51.37           C  
ATOM   3242  CD2 HIS A 233     -32.791  44.068  20.934  1.00 51.37           C  
ATOM   3243  HD2 HIS A 233     -32.102  44.852  21.209  1.00 51.37           H  
ATOM   3244  ND1 HIS A 233     -33.789  42.105  20.745  1.00 51.37           N  
ATOM   3245  HD1 HIS A 233     -34.004  41.121  20.817  1.00 51.37           H  
ATOM   3246  CE1 HIS A 233     -34.549  43.026  20.130  1.00 51.37           C  
ATOM   3247  HE1 HIS A 233     -35.483  42.830  19.624  1.00 51.37           H  
ATOM   3248  NE2 HIS A 233     -33.992  44.238  20.239  1.00 51.37           N  
ATOM   3249  N   HIS A 234     -29.408  40.873  19.426  1.00 56.54           N  
ATOM   3250  H   HIS A 234     -29.938  40.034  19.237  1.00 56.54           H  
ATOM   3251  CA  HIS A 234     -28.598  41.406  18.337  1.00 56.54           C  
ATOM   3252  HA  HIS A 234     -28.054  42.285  18.682  1.00 56.54           H  
ATOM   3253  C   HIS A 234     -29.560  41.839  17.230  1.00 56.54           C  
ATOM   3254  CB  HIS A 234     -27.563  40.369  17.876  1.00 56.54           C  
ATOM   3255  HB2 HIS A 234     -28.080  39.498  17.472  1.00 56.54           H  
ATOM   3256  HB3 HIS A 234     -26.983  40.044  18.740  1.00 56.54           H  
ATOM   3257  O   HIS A 234     -30.385  41.045  16.789  1.00 56.54           O  
ATOM   3258  CG  HIS A 234     -26.612  40.904  16.832  1.00 56.54           C  
ATOM   3259  CD2 HIS A 234     -25.352  41.398  17.041  1.00 56.54           C  
ATOM   3260  HD2 HIS A 234     -24.850  41.469  17.995  1.00 56.54           H  
ATOM   3261  ND1 HIS A 234     -26.867  41.007  15.485  1.00 56.54           N  
ATOM   3262  HD1 HIS A 234     -27.729  40.747  15.027  1.00 56.54           H  
ATOM   3263  CE1 HIS A 234     -25.787  41.549  14.896  1.00 56.54           C  
ATOM   3264  HE1 HIS A 234     -25.701  41.764  13.842  1.00 56.54           H  
ATOM   3265  NE2 HIS A 234     -24.833  41.804  15.805  1.00 56.54           N  
ATOM   3266  N   ASP A 235     -29.450  43.096  16.807  1.00 59.49           N  
ATOM   3267  H   ASP A 235     -28.736  43.658  17.247  1.00 59.49           H  
ATOM   3268  CA  ASP A 235     -30.362  43.850  15.928  1.00 59.49           C  
ATOM   3269  HA  ASP A 235     -31.373  43.686  16.299  1.00 59.49           H  
ATOM   3270  C   ASP A 235     -30.343  43.370  14.448  1.00 59.49           C  
ATOM   3271  CB  ASP A 235     -29.995  45.348  16.107  1.00 59.49           C  
ATOM   3272  HB2 ASP A 235     -29.340  45.455  16.972  1.00 59.49           H  
ATOM   3273  HB3 ASP A 235     -29.411  45.697  15.255  1.00 59.49           H  
ATOM   3274  O   ASP A 235     -30.323  44.157  13.503  1.00 59.49           O  
ATOM   3275  CG  ASP A 235     -31.165  46.310  16.348  1.00 59.49           C  
ATOM   3276  OD1 ASP A 235     -32.332  45.861  16.340  1.00 59.49           O  
ATOM   3277  OD2 ASP A 235     -30.857  47.503  16.573  1.00 59.49           O  
ATOM   3278  N   GLY A 236     -30.268  42.053  14.221  1.00 65.98           N  
ATOM   3279  H   GLY A 236     -30.420  41.450  15.017  1.00 65.98           H  
ATOM   3280  CA  GLY A 236     -30.188  41.417  12.905  1.00 65.98           C  
ATOM   3281  HA2 GLY A 236     -30.268  42.181  12.132  1.00 65.98           H  
ATOM   3282  HA3 GLY A 236     -29.222  40.923  12.797  1.00 65.98           H  
ATOM   3283  C   GLY A 236     -31.288  40.370  12.690  1.00 65.98           C  
ATOM   3284  O   GLY A 236     -31.763  39.779  13.659  1.00 65.98           O  
ATOM   3285  N   PRO A 237     -31.705  40.121  11.432  1.00 61.73           N  
ATOM   3286  CA  PRO A 237     -32.670  39.072  11.121  1.00 61.73           C  
ATOM   3287  HA  PRO A 237     -33.611  39.267  11.635  1.00 61.73           H  
ATOM   3288  C   PRO A 237     -32.117  37.716  11.572  1.00 61.73           C  
ATOM   3289  CB  PRO A 237     -32.887  39.144   9.604  1.00 61.73           C  
ATOM   3290  HB2 PRO A 237     -33.715  39.820   9.390  1.00 61.73           H  
ATOM   3291  HB3 PRO A 237     -33.078  38.162   9.169  1.00 61.73           H  
ATOM   3292  O   PRO A 237     -30.990  37.359  11.229  1.00 61.73           O  
ATOM   3293  CG  PRO A 237     -31.585  39.753   9.083  1.00 61.73           C  
ATOM   3294  HG2 PRO A 237     -31.735  40.288   8.146  1.00 61.73           H  
ATOM   3295  HG3 PRO A 237     -30.838  38.969   8.961  1.00 61.73           H  
ATOM   3296  CD  PRO A 237     -31.160  40.692  10.210  1.00 61.73           C  
ATOM   3297  HD2 PRO A 237     -31.590  41.681  10.052  1.00 61.73           H  
ATOM   3298  HD3 PRO A 237     -30.072  40.755  10.248  1.00 61.73           H  
ATOM   3299  N   PHE A 238     -32.905  36.980  12.353  1.00 62.33           N  
ATOM   3300  H   PHE A 238     -33.789  37.362  12.658  1.00 62.33           H  
ATOM   3301  CA  PHE A 238     -32.566  35.631  12.791  1.00 62.33           C  
ATOM   3302  HA  PHE A 238     -31.635  35.671  13.356  1.00 62.33           H  
ATOM   3303  C   PHE A 238     -32.359  34.724  11.570  1.00 62.33           C  
ATOM   3304  CB  PHE A 238     -33.676  35.096  13.711  1.00 62.33           C  
ATOM   3305  HB2 PHE A 238     -34.612  35.054  13.155  1.00 62.33           H  
ATOM   3306  HB3 PHE A 238     -33.427  34.073  13.996  1.00 62.33           H  
ATOM   3307  O   PHE A 238     -33.207  34.668  10.679  1.00 62.33           O  
ATOM   3308  CG  PHE A 238     -33.883  35.913  14.977  1.00 62.33           C  
ATOM   3309  CD1 PHE A 238     -33.076  35.677  16.105  1.00 62.33           C  
ATOM   3310  HD1 PHE A 238     -32.320  34.906  16.076  1.00 62.33           H  
ATOM   3311  CD2 PHE A 238     -34.870  36.918  15.026  1.00 62.33           C  
ATOM   3312  HD2 PHE A 238     -35.504  37.095  14.170  1.00 62.33           H  
ATOM   3313  CE1 PHE A 238     -33.245  36.445  17.272  1.00 62.33           C  
ATOM   3314  HE1 PHE A 238     -32.620  36.264  18.133  1.00 62.33           H  
ATOM   3315  CE2 PHE A 238     -35.035  37.691  16.190  1.00 62.33           C  
ATOM   3316  HE2 PHE A 238     -35.787  38.465  16.221  1.00 62.33           H  
ATOM   3317  CZ  PHE A 238     -34.222  37.455  17.312  1.00 62.33           C  
ATOM   3318  HZ  PHE A 238     -34.347  38.051  18.205  1.00 62.33           H  
ATOM   3319  N   GLU A 239     -31.231  34.017  11.521  1.00 60.15           N  
ATOM   3320  H   GLU A 239     -30.548  34.124  12.258  1.00 60.15           H  
ATOM   3321  CA  GLU A 239     -31.020  32.938  10.560  1.00 60.15           C  
ATOM   3322  HA  GLU A 239     -31.587  33.154   9.654  1.00 60.15           H  
ATOM   3323  C   GLU A 239     -31.596  31.660  11.184  1.00 60.15           C  
ATOM   3324  CB  GLU A 239     -29.530  32.865  10.159  1.00 60.15           C  
ATOM   3325  HB2 GLU A 239     -28.957  32.367  10.942  1.00 60.15           H  
ATOM   3326  HB3 GLU A 239     -29.153  33.883  10.060  1.00 60.15           H  
ATOM   3327  O   GLU A 239     -30.950  30.992  11.991  1.00 60.15           O  
ATOM   3328  CG  GLU A 239     -29.313  32.159   8.808  1.00 60.15           C  
ATOM   3329  HG2 GLU A 239     -29.634  31.121   8.900  1.00 60.15           H  
ATOM   3330  HG3 GLU A 239     -29.951  32.639   8.066  1.00 60.15           H  
ATOM   3331  CD  GLU A 239     -27.853  32.197   8.305  1.00 60.15           C  
ATOM   3332  OE1 GLU A 239     -27.654  31.981   7.084  1.00 60.15           O  
ATOM   3333  OE2 GLU A 239     -26.932  32.444   9.117  1.00 60.15           O  
ATOM   3334  N   GLU A 240     -32.860  31.359  10.880  1.00 66.31           N  
ATOM   3335  H   GLU A 240     -33.396  31.993  10.303  1.00 66.31           H  
ATOM   3336  CA  GLU A 240     -33.447  30.059  11.207  1.00 66.31           C  
ATOM   3337  HA  GLU A 240     -33.270  29.833  12.258  1.00 66.31           H  
ATOM   3338  C   GLU A 240     -32.740  28.997  10.359  1.00 66.31           C  
ATOM   3339  CB  GLU A 240     -34.966  30.046  10.963  1.00 66.31           C  
ATOM   3340  HB2 GLU A 240     -35.305  29.010  10.980  1.00 66.31           H  
ATOM   3341  HB3 GLU A 240     -35.176  30.465   9.979  1.00 66.31           H  
ATOM   3342  O   GLU A 240     -32.949  28.904   9.149  1.00 66.31           O  
ATOM   3343  CG  GLU A 240     -35.746  30.825  12.036  1.00 66.31           C  
ATOM   3344  HG2 GLU A 240     -35.522  30.389  13.010  1.00 66.31           H  
ATOM   3345  HG3 GLU A 240     -35.395  31.857  12.042  1.00 66.31           H  
ATOM   3346  CD  GLU A 240     -37.272  30.816  11.817  1.00 66.31           C  
ATOM   3347  OE1 GLU A 240     -37.969  31.438  12.650  1.00 66.31           O  
ATOM   3348  OE2 GLU A 240     -37.739  30.212  10.823  1.00 66.31           O  
ATOM   3349  N   ILE A 241     -31.866  28.206  10.985  1.00 70.39           N  
ATOM   3350  H   ILE A 241     -31.659  28.395  11.955  1.00 70.39           H  
ATOM   3351  CA  ILE A 241     -31.293  27.017  10.354  1.00 70.39           C  
ATOM   3352  HA  ILE A 241     -30.958  27.284   9.352  1.00 70.39           H  
ATOM   3353  C   ILE A 241     -32.425  25.983  10.284  1.00 70.39           C  
ATOM   3354  CB  ILE A 241     -30.070  26.492  11.144  1.00 70.39           C  
ATOM   3355  HB  ILE A 241     -30.389  26.258  12.160  1.00 70.39           H  
ATOM   3356  O   ILE A 241     -32.862  25.523  11.343  1.00 70.39           O  
ATOM   3357  CG1 ILE A 241     -28.961  27.570  11.217  1.00 70.39           C  
ATOM   3358 HG12 ILE A 241     -29.385  28.506  11.579  1.00 70.39           H  
ATOM   3359 HG13 ILE A 241     -28.562  27.751  10.219  1.00 70.39           H  
ATOM   3360  CG2 ILE A 241     -29.532  25.202  10.492  1.00 70.39           C  
ATOM   3361 HG21 ILE A 241     -29.205  25.404   9.472  1.00 70.39           H  
ATOM   3362 HG22 ILE A 241     -30.305  24.433  10.474  1.00 70.39           H  
ATOM   3363 HG23 ILE A 241     -28.698  24.803  11.070  1.00 70.39           H  
ATOM   3364  CD1 ILE A 241     -27.807  27.214  12.164  1.00 70.39           C  
ATOM   3365 HD11 ILE A 241     -27.139  28.071  12.248  1.00 70.39           H  
ATOM   3366 HD12 ILE A 241     -27.238  26.369  11.776  1.00 70.39           H  
ATOM   3367 HD13 ILE A 241     -28.199  26.973  13.152  1.00 70.39           H  
ATOM   3368  N   PRO A 242     -32.929  25.604   9.092  1.00 64.84           N  
ATOM   3369  CA  PRO A 242     -33.954  24.577   8.996  1.00 64.84           C  
ATOM   3370  HA  PRO A 242     -34.816  24.846   9.607  1.00 64.84           H  
ATOM   3371  C   PRO A 242     -33.361  23.260   9.498  1.00 64.84           C  
ATOM   3372  CB  PRO A 242     -34.369  24.538   7.522  1.00 64.84           C  
ATOM   3373  HB2 PRO A 242     -34.657  23.537   7.201  1.00 64.84           H  
ATOM   3374  HB3 PRO A 242     -35.189  25.238   7.362  1.00 64.84           H  
ATOM   3375  O   PRO A 242     -32.473  22.684   8.868  1.00 64.84           O  
ATOM   3376  CG  PRO A 242     -33.126  25.038   6.786  1.00 64.84           C  
ATOM   3377  HG2 PRO A 242     -33.381  25.509   5.837  1.00 64.84           H  
ATOM   3378  HG3 PRO A 242     -32.435  24.210   6.628  1.00 64.84           H  
ATOM   3379  CD  PRO A 242     -32.514  26.037   7.766  1.00 64.84           C  
ATOM   3380  HD2 PRO A 242     -31.428  26.036   7.664  1.00 64.84           H  
ATOM   3381  HD3 PRO A 242     -32.913  27.031   7.562  1.00 64.84           H  
ATOM   3382  N   LEU A 243     -33.823  22.809  10.662  1.00 70.68           N  
ATOM   3383  H   LEU A 243     -34.493  23.373  11.166  1.00 70.68           H  
ATOM   3384  CA  LEU A 243     -33.504  21.485  11.173  1.00 70.68           C  
ATOM   3385  HA  LEU A 243     -32.439  21.294  11.042  1.00 70.68           H  
ATOM   3386  C   LEU A 243     -34.275  20.466  10.330  1.00 70.68           C  
ATOM   3387  CB  LEU A 243     -33.849  21.399  12.672  1.00 70.68           C  
ATOM   3388  HB2 LEU A 243     -34.890  21.697  12.799  1.00 70.68           H  
ATOM   3389  HB3 LEU A 243     -33.764  20.361  12.994  1.00 70.68           H  
ATOM   3390  O   LEU A 243     -35.499  20.538  10.219  1.00 70.68           O  
ATOM   3391  CG  LEU A 243     -32.958  22.276  13.576  1.00 70.68           C  
ATOM   3392  HG  LEU A 243     -32.904  23.287  13.173  1.00 70.68           H  
ATOM   3393  CD1 LEU A 243     -33.560  22.360  14.979  1.00 70.68           C  
ATOM   3394 HD11 LEU A 243     -33.622  21.366  15.421  1.00 70.68           H  
ATOM   3395 HD12 LEU A 243     -32.943  23.002  15.607  1.00 70.68           H  
ATOM   3396 HD13 LEU A 243     -34.560  22.791  14.921  1.00 70.68           H  
ATOM   3397  CD2 LEU A 243     -31.538  21.716  13.704  1.00 70.68           C  
ATOM   3398 HD21 LEU A 243     -31.048  21.722  12.730  1.00 70.68           H  
ATOM   3399 HD22 LEU A 243     -31.571  20.697  14.088  1.00 70.68           H  
ATOM   3400 HD23 LEU A 243     -30.959  22.341  14.385  1.00 70.68           H  
ATOM   3401  N   GLU A 244     -33.554  19.536   9.714  1.00 70.00           N  
ATOM   3402  H   GLU A 244     -32.549  19.542   9.818  1.00 70.00           H  
ATOM   3403  CA  GLU A 244     -34.154  18.388   9.042  1.00 70.00           C  
ATOM   3404  HA  GLU A 244     -34.923  18.745   8.358  1.00 70.00           H  
ATOM   3405  C   GLU A 244     -34.817  17.504  10.110  1.00 70.00           C  
ATOM   3406  CB  GLU A 244     -33.066  17.681   8.215  1.00 70.00           C  
ATOM   3407  HB2 GLU A 244     -32.331  17.233   8.883  1.00 70.00           H  
ATOM   3408  HB3 GLU A 244     -32.567  18.450   7.626  1.00 70.00           H  
ATOM   3409  O   GLU A 244     -34.182  17.102  11.088  1.00 70.00           O  
ATOM   3410  CG  GLU A 244     -33.596  16.613   7.243  1.00 70.00           C  
ATOM   3411  HG2 GLU A 244     -33.914  15.741   7.814  1.00 70.00           H  
ATOM   3412  HG3 GLU A 244     -34.471  17.020   6.736  1.00 70.00           H  
ATOM   3413  CD  GLU A 244     -32.552  16.200   6.181  1.00 70.00           C  
ATOM   3414  OE1 GLU A 244     -32.972  15.604   5.162  1.00 70.00           O  
ATOM   3415  OE2 GLU A 244     -31.360  16.568   6.320  1.00 70.00           O  
ATOM   3416  N   THR A 245     -36.123  17.266   9.979  1.00 61.06           N  
ATOM   3417  H   THR A 245     -36.622  17.643   9.186  1.00 61.06           H  
ATOM   3418  CA  THR A 245     -36.861  16.389  10.889  1.00 61.06           C  
ATOM   3419  HA  THR A 245     -36.595  16.625  11.920  1.00 61.06           H  
ATOM   3420  C   THR A 245     -36.451  14.949  10.603  1.00 61.06           C  
ATOM   3421  CB  THR A 245     -38.383  16.556  10.732  1.00 61.06           C  
ATOM   3422  HB  THR A 245     -38.885  15.781  11.311  1.00 61.06           H  
ATOM   3423  O   THR A 245     -36.943  14.361   9.640  1.00 61.06           O  
ATOM   3424  CG2 THR A 245     -38.873  17.919  11.219  1.00 61.06           C  
ATOM   3425 HG21 THR A 245     -39.955  17.978  11.104  1.00 61.06           H  
ATOM   3426 HG22 THR A 245     -38.406  18.716  10.640  1.00 61.06           H  
ATOM   3427 HG23 THR A 245     -38.618  18.045  12.272  1.00 61.06           H  
ATOM   3428  OG1 THR A 245     -38.756  16.431   9.377  1.00 61.06           O  
ATOM   3429  HG1 THR A 245     -38.336  15.622   9.077  1.00 61.06           H  
ATOM   3430  N   LEU A 246     -35.552  14.395  11.419  1.00 59.41           N  
ATOM   3431  H   LEU A 246     -35.077  14.989  12.083  1.00 59.41           H  
ATOM   3432  CA  LEU A 246     -35.185  12.979  11.363  1.00 59.41           C  
ATOM   3433  HA  LEU A 246     -34.772  12.747  10.382  1.00 59.41           H  
ATOM   3434  C   LEU A 246     -36.456  12.144  11.569  1.00 59.41           C  
ATOM   3435  CB  LEU A 246     -34.126  12.660  12.436  1.00 59.41           C  
ATOM   3436  HB2 LEU A 246     -34.553  12.887  13.413  1.00 59.41           H  
ATOM   3437  HB3 LEU A 246     -33.918  11.590  12.407  1.00 59.41           H  
ATOM   3438  O   LEU A 246     -37.092  12.206  12.627  1.00 59.41           O  
ATOM   3439  CG  LEU A 246     -32.795  13.422  12.288  1.00 59.41           C  
ATOM   3440  HG  LEU A 246     -32.991  14.492  12.216  1.00 59.41           H  
ATOM   3441  CD1 LEU A 246     -31.934  13.194  13.532  1.00 59.41           C  
ATOM   3442 HD11 LEU A 246     -31.713  12.131  13.631  1.00 59.41           H  
ATOM   3443 HD12 LEU A 246     -32.469  13.537  14.417  1.00 59.41           H  
ATOM   3444 HD13 LEU A 246     -31.002  13.751  13.439  1.00 59.41           H  
ATOM   3445  CD2 LEU A 246     -31.984  12.985  11.071  1.00 59.41           C  
ATOM   3446 HD21 LEU A 246     -31.027  13.506  11.041  1.00 59.41           H  
ATOM   3447 HD22 LEU A 246     -32.531  13.226  10.159  1.00 59.41           H  
ATOM   3448 HD23 LEU A 246     -31.819  11.908  11.091  1.00 59.41           H  
ATOM   3449  N   GLY A 247     -36.875  11.417  10.535  1.00 56.27           N  
ATOM   3450  H   GLY A 247     -36.287  11.398   9.714  1.00 56.27           H  
ATOM   3451  CA  GLY A 247     -38.037  10.537  10.612  1.00 56.27           C  
ATOM   3452  HA2 GLY A 247     -38.270  10.148   9.621  1.00 56.27           H  
ATOM   3453  HA3 GLY A 247     -38.892  11.103  10.980  1.00 56.27           H  
ATOM   3454  C   GLY A 247     -37.767   9.362  11.552  1.00 56.27           C  
ATOM   3455  O   GLY A 247     -36.628   8.925  11.705  1.00 56.27           O  
ATOM   3456  N   SER A 248     -38.816   8.781  12.139  1.00 59.00           N  
ATOM   3457  H   SER A 248     -39.744   9.141  11.969  1.00 59.00           H  
ATOM   3458  CA  SER A 248     -38.715   7.557  12.953  1.00 59.00           C  
ATOM   3459  HA  SER A 248     -38.041   7.753  13.786  1.00 59.00           H  
ATOM   3460  C   SER A 248     -38.130   6.351  12.194  1.00 59.00           C  
ATOM   3461  CB  SER A 248     -40.084   7.206  13.548  1.00 59.00           C  
ATOM   3462  HB2 SER A 248     -40.058   6.195  13.954  1.00 59.00           H  
ATOM   3463  HB3 SER A 248     -40.305   7.899  14.359  1.00 59.00           H  
ATOM   3464  O   SER A 248     -37.745   5.374  12.825  1.00 59.00           O  
ATOM   3465  OG  SER A 248     -41.106   7.312  12.569  1.00 59.00           O  
ATOM   3466  HG  SER A 248     -41.858   6.795  12.865  1.00 59.00           H  
ATOM   3467  N   SER A 249     -38.008   6.432  10.863  1.00 57.58           N  
ATOM   3468  H   SER A 249     -38.360   7.259  10.403  1.00 57.58           H  
ATOM   3469  CA  SER A 249     -37.347   5.440  10.005  1.00 57.58           C  
ATOM   3470  HA  SER A 249     -37.473   4.453  10.450  1.00 57.58           H  
ATOM   3471  C   SER A 249     -35.834   5.645   9.823  1.00 57.58           C  
ATOM   3472  CB  SER A 249     -38.037   5.421   8.639  1.00 57.58           C  
ATOM   3473  HB2 SER A 249     -39.087   5.159   8.775  1.00 57.58           H  
ATOM   3474  HB3 SER A 249     -37.572   4.668   8.003  1.00 57.58           H  
ATOM   3475  O   SER A 249     -35.183   4.760   9.289  1.00 57.58           O  
ATOM   3476  OG  SER A 249     -37.952   6.695   8.019  1.00 57.58           O  
ATOM   3477  HG  SER A 249     -37.044   6.817   7.731  1.00 57.58           H  
ATOM   3478  N   GLU A 250     -35.251   6.773  10.244  1.00 53.17           N  
ATOM   3479  H   GLU A 250     -35.817   7.496  10.666  1.00 53.17           H  
ATOM   3480  CA  GLU A 250     -33.783   6.966  10.284  1.00 53.17           C  
ATOM   3481  HA  GLU A 250     -33.317   6.370   9.499  1.00 53.17           H  
ATOM   3482  C   GLU A 250     -33.152   6.465  11.594  1.00 53.17           C  
ATOM   3483  CB  GLU A 250     -33.427   8.443  10.035  1.00 53.17           C  
ATOM   3484  HB2 GLU A 250     -32.515   8.700  10.573  1.00 53.17           H  
ATOM   3485  HB3 GLU A 250     -34.228   9.077  10.412  1.00 53.17           H  
ATOM   3486  O   GLU A 250     -31.931   6.438  11.728  1.00 53.17           O  
ATOM   3487  CG  GLU A 250     -33.181   8.720   8.545  1.00 53.17           C  
ATOM   3488  HG2 GLU A 250     -34.079   8.461   7.984  1.00 53.17           H  
ATOM   3489  HG3 GLU A 250     -32.370   8.077   8.201  1.00 53.17           H  
ATOM   3490  CD  GLU A 250     -32.822  10.188   8.276  1.00 53.17           C  
ATOM   3491  OE1 GLU A 250     -32.046  10.426   7.323  1.00 53.17           O  
ATOM   3492  OE2 GLU A 250     -33.362  11.058   8.998  1.00 53.17           O  
ATOM   3493  N   PHE A 251     -33.979   6.040  12.555  1.00 50.59           N  
ATOM   3494  H   PHE A 251     -34.972   6.100  12.378  1.00 50.59           H  
ATOM   3495  CA  PHE A 251     -33.543   5.395  13.797  1.00 50.59           C  
ATOM   3496  HA  PHE A 251     -32.522   5.710  14.011  1.00 50.59           H  
ATOM   3497  C   PHE A 251     -33.489   3.863  13.697  1.00 50.59           C  
ATOM   3498  CB  PHE A 251     -34.425   5.865  14.960  1.00 50.59           C  
ATOM   3499  HB2 PHE A 251     -35.471   5.689  14.712  1.00 50.59           H  
ATOM   3500  HB3 PHE A 251     -34.198   5.266  15.843  1.00 50.59           H  
ATOM   3501  O   PHE A 251     -33.147   3.203  14.679  1.00 50.59           O  
ATOM   3502  CG  PHE A 251     -34.221   7.320  15.327  1.00 50.59           C  
ATOM   3503  CD1 PHE A 251     -33.148   7.691  16.159  1.00 50.59           C  
ATOM   3504  HD1 PHE A 251     -32.470   6.936  16.529  1.00 50.59           H  
ATOM   3505  CD2 PHE A 251     -35.089   8.307  14.828  1.00 50.59           C  
ATOM   3506  HD2 PHE A 251     -35.887   8.031  14.154  1.00 50.59           H  
ATOM   3507  CE1 PHE A 251     -32.956   9.042  16.503  1.00 50.59           C  
ATOM   3508  HE1 PHE A 251     -32.128   9.325  17.136  1.00 50.59           H  
ATOM   3509  CE2 PHE A 251     -34.901   9.656  15.172  1.00 50.59           C  
ATOM   3510  HE2 PHE A 251     -35.559  10.409  14.765  1.00 50.59           H  
ATOM   3511  CZ  PHE A 251     -33.836  10.024  16.012  1.00 50.59           C  
ATOM   3512  HZ  PHE A 251     -33.683  11.063  16.262  1.00 50.59           H  
ATOM   3513  N   GLU A 252     -33.785   3.285  12.528  1.00 47.22           N  
ATOM   3514  H   GLU A 252     -34.017   3.872  11.740  1.00 47.22           H  
ATOM   3515  CA  GLU A 252     -33.367   1.919  12.226  1.00 47.22           C  
ATOM   3516  HA  GLU A 252     -33.596   1.287  13.084  1.00 47.22           H  
ATOM   3517  C   GLU A 252     -31.845   1.970  12.039  1.00 47.22           C  
ATOM   3518  CB  GLU A 252     -34.149   1.373  11.015  1.00 47.22           C  
ATOM   3519  HB2 GLU A 252     -35.172   1.746  11.074  1.00 47.22           H  
ATOM   3520  HB3 GLU A 252     -33.707   1.735  10.087  1.00 47.22           H  
ATOM   3521  O   GLU A 252     -31.343   2.511  11.054  1.00 47.22           O  
ATOM   3522  CG  GLU A 252     -34.215  -0.165  11.013  1.00 47.22           C  
ATOM   3523  HG2 GLU A 252     -34.547  -0.493  11.998  1.00 47.22           H  
ATOM   3524  HG3 GLU A 252     -33.212  -0.560  10.852  1.00 47.22           H  
ATOM   3525  CD  GLU A 252     -35.175  -0.738   9.950  1.00 47.22           C  
ATOM   3526  OE1 GLU A 252     -35.657  -1.875  10.163  1.00 47.22           O  
ATOM   3527  OE2 GLU A 252     -35.444  -0.049   8.938  1.00 47.22           O  
ATOM   3528  N   ILE A 253     -31.109   1.530  13.065  1.00 46.32           N  
ATOM   3529  H   ILE A 253     -31.602   1.191  13.879  1.00 46.32           H  
ATOM   3530  CA  ILE A 253     -29.644   1.532  13.099  1.00 46.32           C  
ATOM   3531  HA  ILE A 253     -29.292   2.522  12.810  1.00 46.32           H  
ATOM   3532  C   ILE A 253     -29.152   0.532  12.046  1.00 46.32           C  
ATOM   3533  CB  ILE A 253     -29.101   1.209  14.521  1.00 46.32           C  
ATOM   3534  HB  ILE A 253     -29.386   0.186  14.765  1.00 46.32           H  
ATOM   3535  O   ILE A 253     -28.775  -0.592  12.365  1.00 46.32           O  
ATOM   3536  CG1 ILE A 253     -29.696   2.133  15.612  1.00 46.32           C  
ATOM   3537 HG12 ILE A 253     -30.777   2.195  15.493  1.00 46.32           H  
ATOM   3538 HG13 ILE A 253     -29.292   3.139  15.502  1.00 46.32           H  
ATOM   3539  CG2 ILE A 253     -27.559   1.309  14.555  1.00 46.32           C  
ATOM   3540 HG21 ILE A 253     -27.121   0.630  13.823  1.00 46.32           H  
ATOM   3541 HG22 ILE A 253     -27.246   2.326  14.319  1.00 46.32           H  
ATOM   3542 HG23 ILE A 253     -27.176   1.019  15.534  1.00 46.32           H  
ATOM   3543  CD1 ILE A 253     -29.448   1.634  17.044  1.00 46.32           C  
ATOM   3544 HD11 ILE A 253     -29.815   0.614  17.150  1.00 46.32           H  
ATOM   3545 HD12 ILE A 253     -29.985   2.276  17.742  1.00 46.32           H  
ATOM   3546 HD13 ILE A 253     -28.386   1.670  17.289  1.00 46.32           H  
ATOM   3547  N   ASP A 254     -29.121   0.939  10.781  1.00 48.20           N  
ATOM   3548  H   ASP A 254     -29.617   1.786  10.543  1.00 48.20           H  
ATOM   3549  CA  ASP A 254     -28.107   0.430   9.870  1.00 48.20           C  
ATOM   3550  HA  ASP A 254     -28.193  -0.656   9.832  1.00 48.20           H  
ATOM   3551  C   ASP A 254     -26.773   0.811  10.537  1.00 48.20           C  
ATOM   3552  CB  ASP A 254     -28.293   1.042   8.459  1.00 48.20           C  
ATOM   3553  HB2 ASP A 254     -27.450   1.699   8.244  1.00 48.20           H  
ATOM   3554  HB3 ASP A 254     -29.189   1.663   8.446  1.00 48.20           H  
ATOM   3555  O   ASP A 254     -26.574   1.976  10.885  1.00 48.20           O  
ATOM   3556  CG  ASP A 254     -28.411   0.024   7.312  1.00 48.20           C  
ATOM   3557  OD1 ASP A 254     -28.299  -1.196   7.564  1.00 48.20           O  
ATOM   3558  OD2 ASP A 254     -28.521   0.484   6.151  1.00 48.20           O  
ATOM   3559  N   GLU A 255     -25.896  -0.161  10.812  1.00 55.32           N  
ATOM   3560  H   GLU A 255     -26.193  -1.087  10.539  1.00 55.32           H  
ATOM   3561  CA  GLU A 255     -24.717  -0.100  11.710  1.00 55.32           C  
ATOM   3562  HA  GLU A 255     -25.080   0.127  12.713  1.00 55.32           H  
ATOM   3563  C   GLU A 255     -23.638   0.970  11.375  1.00 55.32           C  
ATOM   3564  CB  GLU A 255     -24.058  -1.488  11.752  1.00 55.32           C  
ATOM   3565  HB2 GLU A 255     -23.729  -1.733  10.742  1.00 55.32           H  
ATOM   3566  HB3 GLU A 255     -23.177  -1.434  12.392  1.00 55.32           H  
ATOM   3567  O   GLU A 255     -22.485   0.919  11.819  1.00 55.32           O  
ATOM   3568  CG  GLU A 255     -24.933  -2.629  12.295  1.00 55.32           C  
ATOM   3569  HG2 GLU A 255     -25.289  -2.352  13.287  1.00 55.32           H  
ATOM   3570  HG3 GLU A 255     -25.795  -2.767  11.641  1.00 55.32           H  
ATOM   3571  CD  GLU A 255     -24.135  -3.945  12.371  1.00 55.32           C  
ATOM   3572  OE1 GLU A 255     -24.445  -4.767  13.259  1.00 55.32           O  
ATOM   3573  OE2 GLU A 255     -23.183  -4.105  11.565  1.00 55.32           O  
ATOM   3574  N   GLY A 256     -23.965   1.978  10.576  1.00 55.73           N  
ATOM   3575  H   GLY A 256     -24.936   2.009  10.299  1.00 55.73           H  
ATOM   3576  CA  GLY A 256     -23.157   3.141  10.259  1.00 55.73           C  
ATOM   3577  HA2 GLY A 256     -22.125   2.827  10.102  1.00 55.73           H  
ATOM   3578  HA3 GLY A 256     -23.534   3.580   9.335  1.00 55.73           H  
ATOM   3579  C   GLY A 256     -23.177   4.219  11.341  1.00 55.73           C  
ATOM   3580  O   GLY A 256     -23.515   5.361  11.043  1.00 55.73           O  
ATOM   3581  N   VAL A 257     -22.730   3.913  12.567  1.00 57.87           N  
ATOM   3582  H   VAL A 257     -22.536   2.942  12.765  1.00 57.87           H  
ATOM   3583  CA  VAL A 257     -22.322   4.962  13.528  1.00 57.87           C  
ATOM   3584  HA  VAL A 257     -23.219   5.493  13.848  1.00 57.87           H  
ATOM   3585  C   VAL A 257     -21.367   5.922  12.799  1.00 57.87           C  
ATOM   3586  CB  VAL A 257     -21.619   4.372  14.770  1.00 57.87           C  
ATOM   3587  HB  VAL A 257     -20.749   3.801  14.446  1.00 57.87           H  
ATOM   3588  O   VAL A 257     -20.420   5.439  12.164  1.00 57.87           O  
ATOM   3589  CG1 VAL A 257     -21.140   5.456  15.751  1.00 57.87           C  
ATOM   3590 HG11 VAL A 257     -21.988   6.048  16.095  1.00 57.87           H  
ATOM   3591 HG12 VAL A 257     -20.404   6.108  15.281  1.00 57.87           H  
ATOM   3592 HG13 VAL A 257     -20.672   4.984  16.615  1.00 57.87           H  
ATOM   3593  CG2 VAL A 257     -22.551   3.430  15.540  1.00 57.87           C  
ATOM   3594 HG21 VAL A 257     -23.443   3.965  15.865  1.00 57.87           H  
ATOM   3595 HG22 VAL A 257     -22.039   3.024  16.412  1.00 57.87           H  
ATOM   3596 HG23 VAL A 257     -22.855   2.596  14.907  1.00 57.87           H  
ATOM   3597  N   PRO A 258     -21.564   7.256  12.840  1.00 55.16           N  
ATOM   3598  CA  PRO A 258     -20.677   8.191  12.157  1.00 55.16           C  
ATOM   3599  HA  PRO A 258     -20.668   7.965  11.090  1.00 55.16           H  
ATOM   3600  C   PRO A 258     -19.253   8.055  12.713  1.00 55.16           C  
ATOM   3601  CB  PRO A 258     -21.292   9.582  12.360  1.00 55.16           C  
ATOM   3602  HB2 PRO A 258     -20.537  10.359  12.485  1.00 55.16           H  
ATOM   3603  HB3 PRO A 258     -21.936   9.817  11.513  1.00 55.16           H  
ATOM   3604  O   PRO A 258     -18.924   8.553  13.785  1.00 55.16           O  
ATOM   3605  CG  PRO A 258     -22.153   9.423  13.613  1.00 55.16           C  
ATOM   3606  HG2 PRO A 258     -22.990  10.122  13.623  1.00 55.16           H  
ATOM   3607  HG3 PRO A 258     -21.536   9.550  14.502  1.00 55.16           H  
ATOM   3608  CD  PRO A 258     -22.629   7.974  13.525  1.00 55.16           C  
ATOM   3609  HD2 PRO A 258     -22.809   7.581  14.525  1.00 55.16           H  
ATOM   3610  HD3 PRO A 258     -23.541   7.917  12.930  1.00 55.16           H  
ATOM   3611  N   LYS A 259     -18.378   7.368  11.968  1.00 59.43           N  
ATOM   3612  H   LYS A 259     -18.782   6.843  11.205  1.00 59.43           H  
ATOM   3613  CA  LYS A 259     -17.001   7.043  12.393  1.00 59.43           C  
ATOM   3614  HA  LYS A 259     -17.049   6.703  13.428  1.00 59.43           H  
ATOM   3615  C   LYS A 259     -16.060   8.257  12.421  1.00 59.43           C  
ATOM   3616  CB  LYS A 259     -16.425   5.890  11.538  1.00 59.43           C  
ATOM   3617  HB2 LYS A 259     -15.401   5.695  11.855  1.00 59.43           H  
ATOM   3618  HB3 LYS A 259     -16.410   6.188  10.490  1.00 59.43           H  
ATOM   3619  O   LYS A 259     -14.888   8.113  12.756  1.00 59.43           O  
ATOM   3620  CG  LYS A 259     -17.229   4.589  11.691  1.00 59.43           C  
ATOM   3621  HG2 LYS A 259     -18.230   4.755  11.294  1.00 59.43           H  
ATOM   3622  HG3 LYS A 259     -17.307   4.347  12.752  1.00 59.43           H  
ATOM   3623  CD  LYS A 259     -16.639   3.383  10.945  1.00 59.43           C  
ATOM   3624  HD2 LYS A 259     -16.607   3.597   9.877  1.00 59.43           H  
ATOM   3625  HD3 LYS A 259     -15.637   3.172  11.317  1.00 59.43           H  
ATOM   3626  CE  LYS A 259     -17.570   2.190  11.221  1.00 59.43           C  
ATOM   3627  HE2 LYS A 259     -17.574   1.998  12.294  1.00 59.43           H  
ATOM   3628  HE3 LYS A 259     -18.588   2.477  10.959  1.00 59.43           H  
ATOM   3629  NZ  LYS A 259     -17.201   0.950  10.492  1.00 59.43           N  
ATOM   3630  HZ1 LYS A 259     -16.284   0.628  10.764  1.00 59.43           H  
ATOM   3631  HZ2 LYS A 259     -17.264   1.084   9.493  1.00 59.43           H  
ATOM   3632  HZ3 LYS A 259     -17.863   0.228  10.739  1.00 59.43           H  
ATOM   3633  N   THR A 260     -16.518   9.449  12.032  1.00 63.52           N  
ATOM   3634  H   THR A 260     -17.511   9.544  11.874  1.00 63.52           H  
ATOM   3635  CA  THR A 260     -15.704  10.672  12.041  1.00 63.52           C  
ATOM   3636  HA  THR A 260     -14.953  10.563  12.823  1.00 63.52           H  
ATOM   3637  C   THR A 260     -16.542  11.895  12.400  1.00 63.52           C  
ATOM   3638  CB  THR A 260     -14.951  10.852  10.710  1.00 63.52           C  
ATOM   3639  HB  THR A 260     -14.361   9.953  10.532  1.00 63.52           H  
ATOM   3640  O   THR A 260     -17.643  12.082  11.892  1.00 63.52           O  
ATOM   3641  CG2 THR A 260     -15.842  11.071   9.486  1.00 63.52           C  
ATOM   3642 HG21 THR A 260     -15.219  11.203   8.602  1.00 63.52           H  
ATOM   3643 HG22 THR A 260     -16.490  10.207   9.341  1.00 63.52           H  
ATOM   3644 HG23 THR A 260     -16.460  11.959   9.618  1.00 63.52           H  
ATOM   3645  OG1 THR A 260     -14.055  11.938  10.801  1.00 63.52           O  
ATOM   3646  HG1 THR A 260     -13.319  11.658  11.350  1.00 63.52           H  
ATOM   3647  N   SER A 261     -15.994  12.748  13.265  1.00 64.43           N  
ATOM   3648  H   SER A 261     -15.079  12.544  13.641  1.00 64.43           H  
ATOM   3649  CA  SER A 261     -16.623  13.971  13.776  1.00 64.43           C  
ATOM   3650  HA  SER A 261     -17.654  13.749  14.050  1.00 64.43           H  
ATOM   3651  C   SER A 261     -16.669  15.124  12.767  1.00 64.43           C  
ATOM   3652  CB  SER A 261     -15.877  14.409  15.042  1.00 64.43           C  
ATOM   3653  HB2 SER A 261     -16.065  13.683  15.833  1.00 64.43           H  
ATOM   3654  HB3 SER A 261     -16.244  15.381  15.373  1.00 64.43           H  
ATOM   3655  O   SER A 261     -17.160  16.202  13.086  1.00 64.43           O  
ATOM   3656  OG  SER A 261     -14.479  14.472  14.794  1.00 64.43           O  
ATOM   3657  HG  SER A 261     -14.063  14.836  15.580  1.00 64.43           H  
ATOM   3658  N   THR A 262     -16.161  14.934  11.545  1.00 70.90           N  
ATOM   3659  H   THR A 262     -15.859  14.003  11.296  1.00 70.90           H  
ATOM   3660  CA  THR A 262     -16.169  15.970  10.503  1.00 70.90           C  
ATOM   3661  HA  THR A 262     -16.849  16.762  10.816  1.00 70.90           H  
ATOM   3662  C   THR A 262     -16.677  15.400   9.174  1.00 70.90           C  
ATOM   3663  CB  THR A 262     -14.787  16.623  10.330  1.00 70.90           C  
ATOM   3664  HB  THR A 262     -14.842  17.335   9.507  1.00 70.90           H  
ATOM   3665  O   THR A 262     -16.201  14.347   8.742  1.00 70.90           O  
ATOM   3666  CG2 THR A 262     -14.334  17.377  11.580  1.00 70.90           C  
ATOM   3667 HG21 THR A 262     -15.086  18.117  11.856  1.00 70.90           H  
ATOM   3668 HG22 THR A 262     -13.393  17.889  11.375  1.00 70.90           H  
ATOM   3669 HG23 THR A 262     -14.192  16.690  12.414  1.00 70.90           H  
ATOM   3670  OG1 THR A 262     -13.790  15.670  10.034  1.00 70.90           O  
ATOM   3671  HG1 THR A 262     -13.883  14.964  10.677  1.00 70.90           H  
ATOM   3672  N   PRO A 263     -17.618  16.068   8.474  1.00 53.44           N  
ATOM   3673  CA  PRO A 263     -18.124  15.597   7.189  1.00 53.44           C  
ATOM   3674  HA  PRO A 263     -18.424  14.553   7.278  1.00 53.44           H  
ATOM   3675  C   PRO A 263     -17.034  15.706   6.110  1.00 53.44           C  
ATOM   3676  CB  PRO A 263     -19.377  16.436   6.906  1.00 53.44           C  
ATOM   3677  HB2 PRO A 263     -20.247  15.936   7.332  1.00 53.44           H  
ATOM   3678  HB3 PRO A 263     -19.534  16.612   5.842  1.00 53.44           H  
ATOM   3679  O   PRO A 263     -16.861  16.718   5.429  1.00 53.44           O  
ATOM   3680  CG  PRO A 263     -19.128  17.734   7.670  1.00 53.44           C  
ATOM   3681  HG2 PRO A 263     -18.519  18.405   7.063  1.00 53.44           H  
ATOM   3682  HG3 PRO A 263     -20.060  18.219   7.959  1.00 53.44           H  
ATOM   3683  CD  PRO A 263     -18.328  17.272   8.887  1.00 53.44           C  
ATOM   3684  HD2 PRO A 263     -19.011  17.021   9.699  1.00 53.44           H  
ATOM   3685  HD3 PRO A 263     -17.642  18.058   9.201  1.00 53.44           H  
ATOM   3686  N   LEU A 264     -16.266  14.633   5.929  1.00 57.79           N  
ATOM   3687  H   LEU A 264     -16.351  13.904   6.623  1.00 57.79           H  
ATOM   3688  CA  LEU A 264     -15.196  14.541   4.939  1.00 57.79           C  
ATOM   3689  HA  LEU A 264     -14.726  15.523   4.869  1.00 57.79           H  
ATOM   3690  C   LEU A 264     -15.760  14.218   3.543  1.00 57.79           C  
ATOM   3691  CB  LEU A 264     -14.131  13.535   5.437  1.00 57.79           C  
ATOM   3692  HB2 LEU A 264     -14.616  12.793   6.072  1.00 57.79           H  
ATOM   3693  HB3 LEU A 264     -13.699  12.999   4.592  1.00 57.79           H  
ATOM   3694  O   LEU A 264     -15.597  13.110   3.031  1.00 57.79           O  
ATOM   3695  CG  LEU A 264     -12.968  14.187   6.207  1.00 57.79           C  
ATOM   3696  HG  LEU A 264     -13.351  14.943   6.892  1.00 57.79           H  
ATOM   3697  CD1 LEU A 264     -12.216  13.125   7.008  1.00 57.79           C  
ATOM   3698 HD11 LEU A 264     -11.390  13.586   7.548  1.00 57.79           H  
ATOM   3699 HD12 LEU A 264     -11.843  12.335   6.357  1.00 57.79           H  
ATOM   3700 HD13 LEU A 264     -12.890  12.693   7.748  1.00 57.79           H  
ATOM   3701  CD2 LEU A 264     -11.970  14.830   5.230  1.00 57.79           C  
ATOM   3702 HD21 LEU A 264     -11.562  14.075   4.559  1.00 57.79           H  
ATOM   3703 HD22 LEU A 264     -11.161  15.279   5.807  1.00 57.79           H  
ATOM   3704 HD23 LEU A 264     -12.466  15.619   4.664  1.00 57.79           H  
ATOM   3705  N   GLN A 265     -16.324  15.208   2.839  1.00 60.02           N  
ATOM   3706  H   GLN A 265     -16.549  16.061   3.332  1.00 60.02           H  
ATOM   3707  CA  GLN A 265     -16.680  15.066   1.407  1.00 60.02           C  
ATOM   3708  HA  GLN A 265     -17.466  14.316   1.312  1.00 60.02           H  
ATOM   3709  C   GLN A 265     -15.487  14.603   0.539  1.00 60.02           C  
ATOM   3710  CB  GLN A 265     -17.193  16.400   0.847  1.00 60.02           C  
ATOM   3711  HB2 GLN A 265     -17.300  16.292  -0.233  1.00 60.02           H  
ATOM   3712  HB3 GLN A 265     -16.457  17.181   1.038  1.00 60.02           H  
ATOM   3713  O   GLN A 265     -15.644  13.982  -0.517  1.00 60.02           O  
ATOM   3714  CG  GLN A 265     -18.554  16.837   1.412  1.00 60.02           C  
ATOM   3715  HG2 GLN A 265     -18.457  17.063   2.474  1.00 60.02           H  
ATOM   3716  HG3 GLN A 265     -19.270  16.023   1.300  1.00 60.02           H  
ATOM   3717  CD  GLN A 265     -19.104  18.071   0.694  1.00 60.02           C  
ATOM   3718  NE2 GLN A 265     -20.320  18.473   0.987  1.00 60.02           N  
ATOM   3719 HE21 GLN A 265     -20.648  19.320   0.546  1.00 60.02           H  
ATOM   3720 HE22 GLN A 265     -20.862  18.023   1.711  1.00 60.02           H  
ATOM   3721  OE1 GLN A 265     -18.460  18.669  -0.158  1.00 60.02           O  
ATOM   3722  N   ASN A 266     -14.263  14.882   0.994  1.00 60.12           N  
ATOM   3723  H   ASN A 266     -14.205  15.392   1.864  1.00 60.12           H  
ATOM   3724  CA  ASN A 266     -13.036  14.498   0.307  1.00 60.12           C  
ATOM   3725  HA  ASN A 266     -13.180  14.648  -0.763  1.00 60.12           H  
ATOM   3726  C   ASN A 266     -12.677  13.014   0.475  1.00 60.12           C  
ATOM   3727  CB  ASN A 266     -11.910  15.434   0.776  1.00 60.12           C  
ATOM   3728  HB2 ASN A 266     -10.957  15.075   0.390  1.00 60.12           H  
ATOM   3729  HB3 ASN A 266     -11.862  15.433   1.865  1.00 60.12           H  
ATOM   3730  O   ASN A 266     -11.996  12.474  -0.400  1.00 60.12           O  
ATOM   3731  CG  ASN A 266     -12.100  16.856   0.272  1.00 60.12           C  
ATOM   3732  ND2 ASN A 266     -11.534  17.828   0.948  1.00 60.12           N  
ATOM   3733 HD21 ASN A 266     -11.736  18.768   0.639  1.00 60.12           H  
ATOM   3734 HD22 ASN A 266     -11.096  17.663   1.843  1.00 60.12           H  
ATOM   3735  OD1 ASN A 266     -12.723  17.102  -0.750  1.00 60.12           O  
ATOM   3736  N   ALA A 267     -13.138  12.340   1.535  1.00 60.55           N  
ATOM   3737  H   ALA A 267     -13.778  12.786   2.176  1.00 60.55           H  
ATOM   3738  CA  ALA A 267     -12.864  10.916   1.740  1.00 60.55           C  
ATOM   3739  HA  ALA A 267     -11.788  10.751   1.685  1.00 60.55           H  
ATOM   3740  C   ALA A 267     -13.511  10.066   0.638  1.00 60.55           C  
ATOM   3741  CB  ALA A 267     -13.328  10.496   3.138  1.00 60.55           C  
ATOM   3742  HB1 ALA A 267     -13.158   9.429   3.275  1.00 60.55           H  
ATOM   3743  HB2 ALA A 267     -12.761  11.032   3.898  1.00 60.55           H  
ATOM   3744  HB3 ALA A 267     -14.391  10.698   3.267  1.00 60.55           H  
ATOM   3745  O   ALA A 267     -12.840   9.223   0.046  1.00 60.55           O  
ATOM   3746  N   LEU A 268     -14.756  10.381   0.254  1.00 59.85           N  
ATOM   3747  H   LEU A 268     -15.264  11.054   0.809  1.00 59.85           H  
ATOM   3748  CA  LEU A 268     -15.458   9.698  -0.840  1.00 59.85           C  
ATOM   3749  HA  LEU A 268     -15.506   8.632  -0.618  1.00 59.85           H  
ATOM   3750  C   LEU A 268     -14.722   9.837  -2.180  1.00 59.85           C  
ATOM   3751  CB  LEU A 268     -16.888  10.260  -0.958  1.00 59.85           C  
ATOM   3752  HB2 LEU A 268     -17.335   9.888  -1.879  1.00 59.85           H  
ATOM   3753  HB3 LEU A 268     -16.829  11.346  -1.033  1.00 59.85           H  
ATOM   3754  O   LEU A 268     -14.583   8.866  -2.925  1.00 59.85           O  
ATOM   3755  CG  LEU A 268     -17.824   9.893   0.209  1.00 59.85           C  
ATOM   3756  HG  LEU A 268     -17.363  10.184   1.153  1.00 59.85           H  
ATOM   3757  CD1 LEU A 268     -19.137  10.657   0.053  1.00 59.85           C  
ATOM   3758 HD11 LEU A 268     -19.641  10.374  -0.872  1.00 59.85           H  
ATOM   3759 HD12 LEU A 268     -18.952  11.731   0.062  1.00 59.85           H  
ATOM   3760 HD13 LEU A 268     -19.793  10.422   0.891  1.00 59.85           H  
ATOM   3761  CD2 LEU A 268     -18.134   8.395   0.238  1.00 59.85           C  
ATOM   3762 HD21 LEU A 268     -18.560   8.069  -0.711  1.00 59.85           H  
ATOM   3763 HD22 LEU A 268     -17.236   7.819   0.462  1.00 59.85           H  
ATOM   3764 HD23 LEU A 268     -18.856   8.192   1.029  1.00 59.85           H  
ATOM   3765  N   LYS A 269     -14.200  11.033  -2.492  1.00 66.14           N  
ATOM   3766  H   LYS A 269     -14.338  11.787  -1.835  1.00 66.14           H  
ATOM   3767  CA  LYS A 269     -13.419  11.256  -3.722  1.00 66.14           C  
ATOM   3768  HA  LYS A 269     -13.986  10.874  -4.571  1.00 66.14           H  
ATOM   3769  C   LYS A 269     -12.107  10.470  -3.718  1.00 66.14           C  
ATOM   3770  CB  LYS A 269     -13.142  12.751  -3.940  1.00 66.14           C  
ATOM   3771  HB2 LYS A 269     -12.677  13.166  -3.046  1.00 66.14           H  
ATOM   3772  HB3 LYS A 269     -12.442  12.856  -4.769  1.00 66.14           H  
ATOM   3773  O   LYS A 269     -11.716   9.970  -4.769  1.00 66.14           O  
ATOM   3774  CG  LYS A 269     -14.412  13.544  -4.277  1.00 66.14           C  
ATOM   3775  HG2 LYS A 269     -14.877  13.126  -5.169  1.00 66.14           H  
ATOM   3776  HG3 LYS A 269     -15.113  13.472  -3.446  1.00 66.14           H  
ATOM   3777  CD  LYS A 269     -14.075  15.021  -4.523  1.00 66.14           C  
ATOM   3778  HD2 LYS A 269     -13.566  15.412  -3.641  1.00 66.14           H  
ATOM   3779  HD3 LYS A 269     -13.415  15.110  -5.386  1.00 66.14           H  
ATOM   3780  CE  LYS A 269     -15.359  15.824  -4.760  1.00 66.14           C  
ATOM   3781  HE2 LYS A 269     -16.054  15.594  -3.952  1.00 66.14           H  
ATOM   3782  HE3 LYS A 269     -15.820  15.503  -5.694  1.00 66.14           H  
ATOM   3783  NZ  LYS A 269     -15.102  17.288  -4.775  1.00 66.14           N  
ATOM   3784  HZ1 LYS A 269     -14.482  17.555  -5.526  1.00 66.14           H  
ATOM   3785  HZ2 LYS A 269     -14.690  17.570  -3.897  1.00 66.14           H  
ATOM   3786  HZ3 LYS A 269     -15.970  17.797  -4.858  1.00 66.14           H  
ATOM   3787  N   ARG A 270     -11.445  10.352  -2.561  1.00 65.81           N  
ATOM   3788  H   ARG A 270     -11.851  10.783  -1.743  1.00 65.81           H  
ATOM   3789  CA  ARG A 270     -10.199   9.582  -2.401  1.00 65.81           C  
ATOM   3790  HA  ARG A 270      -9.516   9.812  -3.219  1.00 65.81           H  
ATOM   3791  C   ARG A 270     -10.448   8.076  -2.495  1.00 65.81           C  
ATOM   3792  CB  ARG A 270      -9.517   9.944  -1.074  1.00 65.81           C  
ATOM   3793  HB2 ARG A 270     -10.240   9.861  -0.262  1.00 65.81           H  
ATOM   3794  HB3 ARG A 270      -8.717   9.228  -0.886  1.00 65.81           H  
ATOM   3795  O   ARG A 270      -9.754   7.409  -3.252  1.00 65.81           O  
ATOM   3796  CG  ARG A 270      -8.906  11.355  -1.082  1.00 65.81           C  
ATOM   3797  HG2 ARG A 270      -9.668  12.092  -1.335  1.00 65.81           H  
ATOM   3798  HG3 ARG A 270      -8.112  11.400  -1.827  1.00 65.81           H  
ATOM   3799  CD  ARG A 270      -8.329  11.672   0.304  1.00 65.81           C  
ATOM   3800  HD2 ARG A 270      -9.113  11.525   1.046  1.00 65.81           H  
ATOM   3801  HD3 ARG A 270      -7.521  10.972   0.513  1.00 65.81           H  
ATOM   3802  NE  ARG A 270      -7.831  13.061   0.403  1.00 65.81           N  
ATOM   3803  HE  ARG A 270      -8.013  13.670  -0.382  1.00 65.81           H  
ATOM   3804  NH1 ARG A 270      -6.957  12.897   2.527  1.00 65.81           N  
ATOM   3805 HH11 ARG A 270      -7.262  11.936   2.596  1.00 65.81           H  
ATOM   3806 HH12 ARG A 270      -6.517  13.320   3.332  1.00 65.81           H  
ATOM   3807  NH2 ARG A 270      -6.866  14.845   1.456  1.00 65.81           N  
ATOM   3808 HH21 ARG A 270      -7.056  15.450   0.669  1.00 65.81           H  
ATOM   3809 HH22 ARG A 270      -6.416  15.229   2.274  1.00 65.81           H  
ATOM   3810  CZ  ARG A 270      -7.224  13.591   1.456  1.00 65.81           C  
ATOM   3811  N   ALA A 271     -11.478   7.557  -1.830  1.00 67.63           N  
ATOM   3812  H   ALA A 271     -11.998   8.148  -1.197  1.00 67.63           H  
ATOM   3813  CA  ALA A 271     -11.843   6.140  -1.897  1.00 67.63           C  
ATOM   3814  HA  ALA A 271     -11.003   5.541  -1.546  1.00 67.63           H  
ATOM   3815  C   ALA A 271     -12.161   5.697  -3.336  1.00 67.63           C  
ATOM   3816  CB  ALA A 271     -13.030   5.905  -0.956  1.00 67.63           C  
ATOM   3817  HB1 ALA A 271     -13.303   4.850  -0.968  1.00 67.63           H  
ATOM   3818  HB2 ALA A 271     -13.888   6.499  -1.269  1.00 67.63           H  
ATOM   3819  HB3 ALA A 271     -12.757   6.180   0.063  1.00 67.63           H  
ATOM   3820  O   ALA A 271     -11.708   4.644  -3.784  1.00 67.63           O  
ATOM   3821  N   ARG A 272     -12.839   6.554  -4.114  1.00 74.53           N  
ATOM   3822  H   ARG A 272     -13.225   7.380  -3.679  1.00 74.53           H  
ATOM   3823  CA  ARG A 272     -13.097   6.307  -5.543  1.00 74.53           C  
ATOM   3824  HA  ARG A 272     -13.601   5.346  -5.645  1.00 74.53           H  
ATOM   3825  C   ARG A 272     -11.830   6.176  -6.389  1.00 74.53           C  
ATOM   3826  CB  ARG A 272     -13.994   7.410  -6.121  1.00 74.53           C  
ATOM   3827  HB2 ARG A 272     -13.947   7.372  -7.209  1.00 74.53           H  
ATOM   3828  HB3 ARG A 272     -13.630   8.385  -5.797  1.00 74.53           H  
ATOM   3829  O   ARG A 272     -11.902   5.553  -7.441  1.00 74.53           O  
ATOM   3830  CG  ARG A 272     -15.460   7.234  -5.707  1.00 74.53           C  
ATOM   3831  HG2 ARG A 272     -15.548   7.236  -4.621  1.00 74.53           H  
ATOM   3832  HG3 ARG A 272     -15.825   6.278  -6.083  1.00 74.53           H  
ATOM   3833  CD  ARG A 272     -16.307   8.366  -6.297  1.00 74.53           C  
ATOM   3834  HD2 ARG A 272     -15.917   9.315  -5.930  1.00 74.53           H  
ATOM   3835  HD3 ARG A 272     -16.223   8.337  -7.383  1.00 74.53           H  
ATOM   3836  NE  ARG A 272     -17.723   8.235  -5.907  1.00 74.53           N  
ATOM   3837  HE  ARG A 272     -17.962   7.435  -5.339  1.00 74.53           H  
ATOM   3838  NH1 ARG A 272     -18.515  10.136  -6.923  1.00 74.53           N  
ATOM   3839 HH11 ARG A 272     -19.300  10.734  -7.138  1.00 74.53           H  
ATOM   3840 HH12 ARG A 272     -17.599  10.292  -7.319  1.00 74.53           H  
ATOM   3841  NH2 ARG A 272     -19.909   8.853  -5.745  1.00 74.53           N  
ATOM   3842 HH21 ARG A 272     -20.105   8.043  -5.174  1.00 74.53           H  
ATOM   3843 HH22 ARG A 272     -20.673   9.483  -5.942  1.00 74.53           H  
ATOM   3844  CZ  ARG A 272     -18.705   9.071  -6.192  1.00 74.53           C  
ATOM   3845  N   GLN A 273     -10.697   6.749  -5.977  1.00 81.93           N  
ATOM   3846  H   GLN A 273     -10.675   7.197  -5.073  1.00 81.93           H  
ATOM   3847  CA  GLN A 273      -9.436   6.601  -6.713  1.00 81.93           C  
ATOM   3848  HA  GLN A 273      -9.637   6.707  -7.780  1.00 81.93           H  
ATOM   3849  C   GLN A 273      -8.823   5.210  -6.526  1.00 81.93           C  
ATOM   3850  CB  GLN A 273      -8.425   7.688  -6.311  1.00 81.93           C  
ATOM   3851  HB2 GLN A 273      -8.258   7.659  -5.234  1.00 81.93           H  
ATOM   3852  HB3 GLN A 273      -7.474   7.475  -6.799  1.00 81.93           H  
ATOM   3853  O   GLN A 273      -8.284   4.674  -7.489  1.00 81.93           O  
ATOM   3854  CG  GLN A 273      -8.877   9.092  -6.736  1.00 81.93           C  
ATOM   3855  HG2 GLN A 273      -9.861   9.303  -6.317  1.00 81.93           H  
ATOM   3856  HG3 GLN A 273      -8.960   9.120  -7.822  1.00 81.93           H  
ATOM   3857  CD  GLN A 273      -7.925  10.200  -6.291  1.00 81.93           C  
ATOM   3858  NE2 GLN A 273      -8.142  11.418  -6.735  1.00 81.93           N  
ATOM   3859 HE21 GLN A 273      -8.914  11.607  -7.357  1.00 81.93           H  
ATOM   3860 HE22 GLN A 273      -7.462  12.107  -6.446  1.00 81.93           H  
ATOM   3861  OE1 GLN A 273      -6.980  10.025  -5.545  1.00 81.93           O  
ATOM   3862  N   LEU A 274      -8.930   4.623  -5.329  1.00 87.29           N  
ATOM   3863  H   LEU A 274      -9.405   5.119  -4.589  1.00 87.29           H  
ATOM   3864  CA  LEU A 274      -8.360   3.307  -5.007  1.00 87.29           C  
ATOM   3865  HA  LEU A 274      -7.363   3.227  -5.442  1.00 87.29           H  
ATOM   3866  C   LEU A 274      -9.186   2.156  -5.598  1.00 87.29           C  
ATOM   3867  CB  LEU A 274      -8.246   3.158  -3.477  1.00 87.29           C  
ATOM   3868  HB2 LEU A 274      -9.249   3.191  -3.052  1.00 87.29           H  
ATOM   3869  HB3 LEU A 274      -7.832   2.174  -3.259  1.00 87.29           H  
ATOM   3870  O   LEU A 274      -8.625   1.174  -6.074  1.00 87.29           O  
ATOM   3871  CG  LEU A 274      -7.381   4.220  -2.770  1.00 87.29           C  
ATOM   3872  HG  LEU A 274      -7.781   5.209  -2.993  1.00 87.29           H  
ATOM   3873  CD1 LEU A 274      -7.451   4.025  -1.256  1.00 87.29           C  
ATOM   3874 HD11 LEU A 274      -8.485   4.084  -0.916  1.00 87.29           H  
ATOM   3875 HD12 LEU A 274      -7.044   3.050  -0.990  1.00 87.29           H  
ATOM   3876 HD13 LEU A 274      -6.863   4.792  -0.754  1.00 87.29           H  
ATOM   3877  CD2 LEU A 274      -5.912   4.190  -3.192  1.00 87.29           C  
ATOM   3878 HD21 LEU A 274      -5.463   3.247  -2.882  1.00 87.29           H  
ATOM   3879 HD22 LEU A 274      -5.816   4.312  -4.271  1.00 87.29           H  
ATOM   3880 HD23 LEU A 274      -5.376   5.002  -2.698  1.00 87.29           H  
ATOM   3881  N   TYR A 275     -10.513   2.305  -5.620  1.00 88.21           N  
ATOM   3882  H   TYR A 275     -10.894   3.112  -5.148  1.00 88.21           H  
ATOM   3883  CA  TYR A 275     -11.461   1.280  -6.079  1.00 88.21           C  
ATOM   3884  HA  TYR A 275     -10.919   0.345  -6.221  1.00 88.21           H  
ATOM   3885  C   TYR A 275     -12.089   1.599  -7.447  1.00 88.21           C  
ATOM   3886  CB  TYR A 275     -12.499   1.022  -4.979  1.00 88.21           C  
ATOM   3887  HB2 TYR A 275     -13.051   1.941  -4.782  1.00 88.21           H  
ATOM   3888  HB3 TYR A 275     -13.215   0.278  -5.329  1.00 88.21           H  
ATOM   3889  O   TYR A 275     -13.198   1.167  -7.759  1.00 88.21           O  
ATOM   3890  CG  TYR A 275     -11.893   0.505  -3.688  1.00 88.21           C  
ATOM   3891  CD1 TYR A 275     -11.493  -0.842  -3.595  1.00 88.21           C  
ATOM   3892  HD1 TYR A 275     -11.615  -1.504  -4.440  1.00 88.21           H  
ATOM   3893  CD2 TYR A 275     -11.710   1.366  -2.588  1.00 88.21           C  
ATOM   3894  HD2 TYR A 275     -12.020   2.399  -2.655  1.00 88.21           H  
ATOM   3895  CE1 TYR A 275     -10.918  -1.330  -2.407  1.00 88.21           C  
ATOM   3896  HE1 TYR A 275     -10.597  -2.359  -2.344  1.00 88.21           H  
ATOM   3897  CE2 TYR A 275     -11.140   0.881  -1.395  1.00 88.21           C  
ATOM   3898  HE2 TYR A 275     -11.010   1.540  -0.549  1.00 88.21           H  
ATOM   3899  OH  TYR A 275     -10.200  -0.947  -0.147  1.00 88.21           O  
ATOM   3900  HH  TYR A 275     -10.237  -0.284   0.546  1.00 88.21           H  
ATOM   3901  CZ  TYR A 275     -10.746  -0.472  -1.301  1.00 88.21           C  
ATOM   3902  N   HIS A 276     -11.406   2.384  -8.285  1.00 90.05           N  
ATOM   3903  H   HIS A 276     -10.487   2.700  -8.008  1.00 90.05           H  
ATOM   3904  CA  HIS A 276     -11.876   2.636  -9.647  1.00 90.05           C  
ATOM   3905  HA  HIS A 276     -12.930   2.907  -9.591  1.00 90.05           H  
ATOM   3906  C   HIS A 276     -11.748   1.370 -10.508  1.00 90.05           C  
ATOM   3907  CB  HIS A 276     -11.112   3.812 -10.268  1.00 90.05           C  
ATOM   3908  HB2 HIS A 276     -11.124   4.661  -9.584  1.00 90.05           H  
ATOM   3909  HB3 HIS A 276     -10.071   3.527 -10.417  1.00 90.05           H  
ATOM   3910  O   HIS A 276     -10.768   0.642 -10.400  1.00 90.05           O  
ATOM   3911  CG  HIS A 276     -11.701   4.263 -11.579  1.00 90.05           C  
ATOM   3912  CD2 HIS A 276     -12.811   5.043 -11.753  1.00 90.05           C  
ATOM   3913  HD2 HIS A 276     -13.429   5.444 -10.963  1.00 90.05           H  
ATOM   3914  ND1 HIS A 276     -11.214   3.979 -12.832  1.00 90.05           N  
ATOM   3915  HD1 HIS A 276     -10.307   3.588 -13.042  1.00 90.05           H  
ATOM   3916  CE1 HIS A 276     -12.001   4.579 -13.735  1.00 90.05           C  
ATOM   3917  HE1 HIS A 276     -11.811   4.607 -14.797  1.00 90.05           H  
ATOM   3918  NE2 HIS A 276     -13.003   5.226 -13.128  1.00 90.05           N  
ATOM   3919  N   ARG A 277     -12.671   1.154 -11.457  1.00 92.71           N  
ATOM   3920  H   ARG A 277     -13.474   1.767 -11.464  1.00 92.71           H  
ATOM   3921  CA  ARG A 277     -12.682  -0.032 -12.345  1.00 92.71           C  
ATOM   3922  HA  ARG A 277     -12.803  -0.917 -11.720  1.00 92.71           H  
ATOM   3923  C   ARG A 277     -11.390  -0.277 -13.142  1.00 92.71           C  
ATOM   3924  CB  ARG A 277     -13.881   0.049 -13.307  1.00 92.71           C  
ATOM   3925  HB2 ARG A 277     -13.979  -0.911 -13.815  1.00 92.71           H  
ATOM   3926  HB3 ARG A 277     -14.792   0.218 -12.734  1.00 92.71           H  
ATOM   3927  O   ARG A 277     -11.184  -1.369 -13.646  1.00 92.71           O  
ATOM   3928  CG  ARG A 277     -13.723   1.155 -14.365  1.00 92.71           C  
ATOM   3929  HG2 ARG A 277     -13.661   2.125 -13.871  1.00 92.71           H  
ATOM   3930  HG3 ARG A 277     -12.814   0.988 -14.943  1.00 92.71           H  
ATOM   3931  CD  ARG A 277     -14.895   1.164 -15.345  1.00 92.71           C  
ATOM   3932  HD2 ARG A 277     -15.819   1.322 -14.789  1.00 92.71           H  
ATOM   3933  HD3 ARG A 277     -14.942   0.194 -15.841  1.00 92.71           H  
ATOM   3934  NE  ARG A 277     -14.731   2.231 -16.353  1.00 92.71           N  
ATOM   3935  HE  ARG A 277     -13.931   2.839 -16.242  1.00 92.71           H  
ATOM   3936  NH1 ARG A 277     -16.595   1.742 -17.597  1.00 92.71           N  
ATOM   3937 HH11 ARG A 277     -16.803   0.979 -16.968  1.00 92.71           H  
ATOM   3938 HH12 ARG A 277     -17.199   1.919 -18.387  1.00 92.71           H  
ATOM   3939  NH2 ARG A 277     -15.283   3.442 -18.201  1.00 92.71           N  
ATOM   3940 HH21 ARG A 277     -15.895   3.596 -18.990  1.00 92.71           H  
ATOM   3941 HH22 ARG A 277     -14.464   4.019 -18.074  1.00 92.71           H  
ATOM   3942  CZ  ARG A 277     -15.534   2.466 -17.375  1.00 92.71           C  
ATOM   3943  N   THR A 278     -10.565   0.756 -13.328  1.00 91.38           N  
ATOM   3944  H   THR A 278     -10.777   1.604 -12.822  1.00 91.38           H  
ATOM   3945  CA  THR A 278      -9.286   0.671 -14.060  1.00 91.38           C  
ATOM   3946  HA  THR A 278      -9.347  -0.126 -14.802  1.00 91.38           H  
ATOM   3947  C   THR A 278      -8.103   0.328 -13.156  1.00 91.38           C  
ATOM   3948  CB  THR A 278      -8.956   1.980 -14.795  1.00 91.38           C  
ATOM   3949  HB  THR A 278      -8.023   1.858 -15.347  1.00 91.38           H  
ATOM   3950  O   THR A 278      -6.979   0.269 -13.643  1.00 91.38           O  
ATOM   3951  CG2 THR A 278     -10.034   2.398 -15.793  1.00 91.38           C  
ATOM   3952 HG21 THR A 278     -10.998   2.516 -15.297  1.00 91.38           H  
ATOM   3953 HG22 THR A 278     -10.122   1.632 -16.563  1.00 91.38           H  
ATOM   3954 HG23 THR A 278      -9.744   3.337 -16.265  1.00 91.38           H  
ATOM   3955  OG1 THR A 278      -8.787   3.023 -13.856  1.00 91.38           O  
ATOM   3956  HG1 THR A 278      -7.906   2.897 -13.495  1.00 91.38           H  
ATOM   3957  N   VAL A 279      -8.326   0.219 -11.846  1.00 94.65           N  
ATOM   3958  H   VAL A 279      -9.276   0.218 -11.502  1.00 94.65           H  
ATOM   3959  CA  VAL A 279      -7.290  -0.021 -10.844  1.00 94.65           C  
ATOM   3960  HA  VAL A 279      -6.309   0.158 -11.286  1.00 94.65           H  
ATOM   3961  C   VAL A 279      -7.366  -1.483 -10.421  1.00 94.65           C  
ATOM   3962  CB  VAL A 279      -7.437   0.937  -9.648  1.00 94.65           C  
ATOM   3963  HB  VAL A 279      -8.402   0.783  -9.165  1.00 94.65           H  
ATOM   3964  O   VAL A 279      -8.359  -1.912  -9.830  1.00 94.65           O  
ATOM   3965  CG1 VAL A 279      -6.329   0.702  -8.622  1.00 94.65           C  
ATOM   3966 HG11 VAL A 279      -5.346   0.791  -9.085  1.00 94.65           H  
ATOM   3967 HG12 VAL A 279      -6.432  -0.292  -8.188  1.00 94.65           H  
ATOM   3968 HG13 VAL A 279      -6.421   1.432  -7.818  1.00 94.65           H  
ATOM   3969  CG2 VAL A 279      -7.341   2.404 -10.095  1.00 94.65           C  
ATOM   3970 HG21 VAL A 279      -8.090   2.620 -10.857  1.00 94.65           H  
ATOM   3971 HG22 VAL A 279      -6.346   2.610 -10.489  1.00 94.65           H  
ATOM   3972 HG23 VAL A 279      -7.518   3.048  -9.234  1.00 94.65           H  
ATOM   3973  N   LYS A 280      -6.317  -2.248 -10.732  1.00 95.19           N  
ATOM   3974  H   LYS A 280      -5.522  -1.803 -11.168  1.00 95.19           H  
ATOM   3975  CA  LYS A 280      -6.171  -3.646 -10.306  1.00 95.19           C  
ATOM   3976  HA  LYS A 280      -7.059  -4.202 -10.607  1.00 95.19           H  
ATOM   3977  C   LYS A 280      -6.064  -3.692  -8.779  1.00 95.19           C  
ATOM   3978  CB  LYS A 280      -4.931  -4.249 -10.993  1.00 95.19           C  
ATOM   3979  HB2 LYS A 280      -5.002  -4.084 -12.068  1.00 95.19           H  
ATOM   3980  HB3 LYS A 280      -4.043  -3.733 -10.630  1.00 95.19           H  
ATOM   3981  O   LYS A 280      -5.391  -2.852  -8.204  1.00 95.19           O  
ATOM   3982  CG  LYS A 280      -4.773  -5.759 -10.743  1.00 95.19           C  
ATOM   3983  HG2 LYS A 280      -4.811  -5.956  -9.672  1.00 95.19           H  
ATOM   3984  HG3 LYS A 280      -5.595  -6.291 -11.222  1.00 95.19           H  
ATOM   3985  CD  LYS A 280      -3.434  -6.289 -11.283  1.00 95.19           C  
ATOM   3986  HD2 LYS A 280      -2.626  -5.721 -10.821  1.00 95.19           H  
ATOM   3987  HD3 LYS A 280      -3.389  -6.154 -12.364  1.00 95.19           H  
ATOM   3988  CE  LYS A 280      -3.266  -7.778 -10.933  1.00 95.19           C  
ATOM   3989  HE2 LYS A 280      -3.503  -7.906  -9.877  1.00 95.19           H  
ATOM   3990  HE3 LYS A 280      -3.985  -8.365 -11.504  1.00 95.19           H  
ATOM   3991  NZ  LYS A 280      -1.882  -8.276 -11.175  1.00 95.19           N  
ATOM   3992  HZ1 LYS A 280      -1.215  -7.765 -10.614  1.00 95.19           H  
ATOM   3993  HZ2 LYS A 280      -1.789  -9.238 -10.882  1.00 95.19           H  
ATOM   3994  HZ3 LYS A 280      -1.606  -8.206 -12.144  1.00 95.19           H  
ATOM   3995  N   GLN A 281      -6.726  -4.637  -8.121  1.00 94.79           N  
ATOM   3996  H   GLN A 281      -7.227  -5.340  -8.646  1.00 94.79           H  
ATOM   3997  CA  GLN A 281      -6.626  -4.828  -6.669  1.00 94.79           C  
ATOM   3998  HA  GLN A 281      -6.256  -3.923  -6.187  1.00 94.79           H  
ATOM   3999  C   GLN A 281      -5.624  -5.955  -6.400  1.00 94.79           C  
ATOM   4000  CB  GLN A 281      -8.017  -5.153  -6.093  1.00 94.79           C  
ATOM   4001  HB2 GLN A 281      -8.365  -6.093  -6.522  1.00 94.79           H  
ATOM   4002  HB3 GLN A 281      -7.934  -5.293  -5.016  1.00 94.79           H  
ATOM   4003  O   GLN A 281      -5.836  -7.067  -6.882  1.00 94.79           O  
ATOM   4004  CG  GLN A 281      -9.081  -4.079  -6.372  1.00 94.79           C  
ATOM   4005  HG2 GLN A 281      -9.197  -3.940  -7.447  1.00 94.79           H  
ATOM   4006  HG3 GLN A 281     -10.039  -4.429  -5.986  1.00 94.79           H  
ATOM   4007  CD  GLN A 281      -8.773  -2.745  -5.709  1.00 94.79           C  
ATOM   4008  NE2 GLN A 281      -8.802  -1.657  -6.449  1.00 94.79           N  
ATOM   4009 HE21 GLN A 281      -8.923  -1.727  -7.449  1.00 94.79           H  
ATOM   4010 HE22 GLN A 281      -8.586  -0.770  -6.017  1.00 94.79           H  
ATOM   4011  OE1 GLN A 281      -8.520  -2.673  -4.519  1.00 94.79           O  
ATOM   4012  N   THR A 282      -4.541  -5.676  -5.678  1.00 95.61           N  
ATOM   4013  H   THR A 282      -4.390  -4.733  -5.350  1.00 95.61           H  
ATOM   4014  CA  THR A 282      -3.457  -6.635  -5.405  1.00 95.61           C  
ATOM   4015  HA  THR A 282      -3.738  -7.620  -5.779  1.00 95.61           H  
ATOM   4016  C   THR A 282      -3.212  -6.735  -3.895  1.00 95.61           C  
ATOM   4017  CB  THR A 282      -2.164  -6.257  -6.154  1.00 95.61           C  
ATOM   4018  HB  THR A 282      -1.318  -6.794  -5.723  1.00 95.61           H  
ATOM   4019  O   THR A 282      -2.670  -5.787  -3.317  1.00 95.61           O  
ATOM   4020  CG2 THR A 282      -2.263  -6.607  -7.637  1.00 95.61           C  
ATOM   4021 HG21 THR A 282      -2.428  -7.680  -7.741  1.00 95.61           H  
ATOM   4022 HG22 THR A 282      -1.324  -6.347  -8.124  1.00 95.61           H  
ATOM   4023 HG23 THR A 282      -3.084  -6.055  -8.094  1.00 95.61           H  
ATOM   4024  OG1 THR A 282      -1.925  -4.868  -6.102  1.00 95.61           O  
ATOM   4025  HG1 THR A 282      -1.656  -4.692  -5.197  1.00 95.61           H  
ATOM   4026  N   PRO A 283      -3.646  -7.827  -3.232  1.00 94.89           N  
ATOM   4027  CA  PRO A 283      -3.344  -8.058  -1.823  1.00 94.89           C  
ATOM   4028  HA  PRO A 283      -3.612  -7.187  -1.224  1.00 94.89           H  
ATOM   4029  C   PRO A 283      -1.853  -8.359  -1.652  1.00 94.89           C  
ATOM   4030  CB  PRO A 283      -4.198  -9.258  -1.406  1.00 94.89           C  
ATOM   4031  HB2 PRO A 283      -5.180  -8.922  -1.072  1.00 94.89           H  
ATOM   4032  HB3 PRO A 283      -3.722  -9.849  -0.623  1.00 94.89           H  
ATOM   4033  O   PRO A 283      -1.297  -9.139  -2.412  1.00 94.89           O  
ATOM   4034  CG  PRO A 283      -4.348 -10.055  -2.700  1.00 94.89           C  
ATOM   4035  HG2 PRO A 283      -5.269 -10.638  -2.712  1.00 94.89           H  
ATOM   4036  HG3 PRO A 283      -3.486 -10.709  -2.830  1.00 94.89           H  
ATOM   4037  CD  PRO A 283      -4.343  -8.983  -3.790  1.00 94.89           C  
ATOM   4038  HD2 PRO A 283      -3.828  -9.376  -4.666  1.00 94.89           H  
ATOM   4039  HD3 PRO A 283      -5.367  -8.704  -4.042  1.00 94.89           H  
ATOM   4040  N   VAL A 284      -1.223  -7.765  -0.645  1.00 94.45           N  
ATOM   4041  H   VAL A 284      -1.749  -7.146  -0.043  1.00 94.45           H  
ATOM   4042  CA  VAL A 284       0.194  -7.958  -0.323  1.00 94.45           C  
ATOM   4043  HA  VAL A 284       0.657  -8.607  -1.066  1.00 94.45           H  
ATOM   4044  C   VAL A 284       0.278  -8.630   1.038  1.00 94.45           C  
ATOM   4045  CB  VAL A 284       0.949  -6.616  -0.329  1.00 94.45           C  
ATOM   4046  HB  VAL A 284       0.554  -5.977   0.461  1.00 94.45           H  
ATOM   4047  O   VAL A 284      -0.299  -8.129   2.001  1.00 94.45           O  
ATOM   4048  CG1 VAL A 284       2.450  -6.817  -0.088  1.00 94.45           C  
ATOM   4049 HG11 VAL A 284       2.626  -7.161   0.931  1.00 94.45           H  
ATOM   4050 HG12 VAL A 284       2.851  -7.545  -0.793  1.00 94.45           H  
ATOM   4051 HG13 VAL A 284       2.978  -5.874  -0.229  1.00 94.45           H  
ATOM   4052  CG2 VAL A 284       0.772  -5.877  -1.660  1.00 94.45           C  
ATOM   4053 HG21 VAL A 284      -0.284  -5.703  -1.867  1.00 94.45           H  
ATOM   4054 HG22 VAL A 284       1.206  -6.464  -2.469  1.00 94.45           H  
ATOM   4055 HG23 VAL A 284       1.264  -4.907  -1.587  1.00 94.45           H  
ATOM   4056  N   SER A 285       0.981  -9.759   1.124  1.00 91.26           N  
ATOM   4057  H   SER A 285       1.365 -10.162   0.282  1.00 91.26           H  
ATOM   4058  CA  SER A 285       1.193 -10.507   2.374  1.00 91.26           C  
ATOM   4059  HA  SER A 285       0.417 -10.243   3.094  1.00 91.26           H  
ATOM   4060  C   SER A 285       2.539 -10.207   3.037  1.00 91.26           C  
ATOM   4061  CB  SER A 285       1.082 -12.008   2.098  1.00 91.26           C  
ATOM   4062  HB2 SER A 285       0.074 -12.239   1.754  1.00 91.26           H  
ATOM   4063  HB3 SER A 285       1.283 -12.566   3.013  1.00 91.26           H  
ATOM   4064  O   SER A 285       2.716 -10.490   4.220  1.00 91.26           O  
ATOM   4065  OG  SER A 285       2.016 -12.368   1.098  1.00 91.26           O  
ATOM   4066  HG  SER A 285       1.972 -13.315   0.944  1.00 91.26           H  
ATOM   4067  N   ASN A 286       3.492  -9.623   2.306  1.00 93.14           N  
ATOM   4068  H   ASN A 286       3.310  -9.443   1.329  1.00 93.14           H  
ATOM   4069  CA  ASN A 286       4.826  -9.356   2.829  1.00 93.14           C  
ATOM   4070  HA  ASN A 286       5.152 -10.265   3.333  1.00 93.14           H  
ATOM   4071  C   ASN A 286       4.802  -8.184   3.839  1.00 93.14           C  
ATOM   4072  CB  ASN A 286       5.790  -9.128   1.651  1.00 93.14           C  
ATOM   4073  HB2 ASN A 286       5.547  -8.196   1.139  1.00 93.14           H  
ATOM   4074  HB3 ASN A 286       5.674  -9.942   0.936  1.00 93.14           H  
ATOM   4075  O   ASN A 286       4.441  -7.062   3.461  1.00 93.14           O  
ATOM   4076  CG  ASN A 286       7.248  -9.080   2.079  1.00 93.14           C  
ATOM   4077  ND2 ASN A 286       8.156  -9.364   1.180  1.00 93.14           N  
ATOM   4078 HD21 ASN A 286       9.127  -9.308   1.451  1.00 93.14           H  
ATOM   4079 HD22 ASN A 286       7.883  -9.572   0.230  1.00 93.14           H  
ATOM   4080  OD1 ASN A 286       7.587  -8.770   3.212  1.00 93.14           O  
ATOM   4081  N   PRO A 287       5.229  -8.383   5.104  1.00 92.24           N  
ATOM   4082  CA  PRO A 287       5.233  -7.330   6.123  1.00 92.24           C  
ATOM   4083  HA  PRO A 287       4.229  -6.921   6.232  1.00 92.24           H  
ATOM   4084  C   PRO A 287       6.189  -6.174   5.796  1.00 92.24           C  
ATOM   4085  CB  PRO A 287       5.640  -8.035   7.421  1.00 92.24           C  
ATOM   4086  HB2 PRO A 287       6.191  -7.381   8.096  1.00 92.24           H  
ATOM   4087  HB3 PRO A 287       4.748  -8.420   7.917  1.00 92.24           H  
ATOM   4088  O   PRO A 287       6.027  -5.074   6.336  1.00 92.24           O  
ATOM   4089  CG  PRO A 287       6.495  -9.204   6.938  1.00 92.24           C  
ATOM   4090  HG2 PRO A 287       6.524 -10.016   7.665  1.00 92.24           H  
ATOM   4091  HG3 PRO A 287       7.502  -8.859   6.702  1.00 92.24           H  
ATOM   4092  CD  PRO A 287       5.777  -9.617   5.659  1.00 92.24           C  
ATOM   4093  HD2 PRO A 287       4.959 -10.298   5.898  1.00 92.24           H  
ATOM   4094  HD3 PRO A 287       6.482 -10.105   4.986  1.00 92.24           H  
ATOM   4095  N   GLN A 288       7.159  -6.371   4.891  1.00 90.54           N  
ATOM   4096  H   GLN A 288       7.255  -7.279   4.459  1.00 90.54           H  
ATOM   4097  CA  GLN A 288       8.022  -5.286   4.421  1.00 90.54           C  
ATOM   4098  HA  GLN A 288       8.495  -4.828   5.289  1.00 90.54           H  
ATOM   4099  C   GLN A 288       7.232  -4.172   3.731  1.00 90.54           C  
ATOM   4100  CB  GLN A 288       9.135  -5.802   3.501  1.00 90.54           C  
ATOM   4101  HB2 GLN A 288       9.653  -4.933   3.096  1.00 90.54           H  
ATOM   4102  HB3 GLN A 288       8.716  -6.364   2.666  1.00 90.54           H  
ATOM   4103  O   GLN A 288       7.653  -3.024   3.800  1.00 90.54           O  
ATOM   4104  CG  GLN A 288      10.160  -6.662   4.261  1.00 90.54           C  
ATOM   4105  HG2 GLN A 288      10.303  -6.246   5.258  1.00 90.54           H  
ATOM   4106  HG3 GLN A 288       9.787  -7.681   4.368  1.00 90.54           H  
ATOM   4107  CD  GLN A 288      11.519  -6.695   3.567  1.00 90.54           C  
ATOM   4108  NE2 GLN A 288      12.600  -6.822   4.304  1.00 90.54           N  
ATOM   4109 HE21 GLN A 288      13.467  -6.899   3.791  1.00 90.54           H  
ATOM   4110 HE22 GLN A 288      12.548  -7.029   5.291  1.00 90.54           H  
ATOM   4111  OE1 GLN A 288      11.646  -6.577   2.361  1.00 90.54           O  
ATOM   4112  N   PHE A 289       6.037  -4.438   3.197  1.00 93.77           N  
ATOM   4113  H   PHE A 289       5.702  -5.390   3.200  1.00 93.77           H  
ATOM   4114  CA  PHE A 289       5.169  -3.402   2.627  1.00 93.77           C  
ATOM   4115  HA  PHE A 289       5.661  -2.977   1.752  1.00 93.77           H  
ATOM   4116  C   PHE A 289       4.866  -2.244   3.597  1.00 93.77           C  
ATOM   4117  CB  PHE A 289       3.864  -4.073   2.190  1.00 93.77           C  
ATOM   4118  HB2 PHE A 289       4.097  -4.891   1.508  1.00 93.77           H  
ATOM   4119  HB3 PHE A 289       3.380  -4.511   3.063  1.00 93.77           H  
ATOM   4120  O   PHE A 289       4.686  -1.102   3.169  1.00 93.77           O  
ATOM   4121  CG  PHE A 289       2.898  -3.132   1.503  1.00 93.77           C  
ATOM   4122  CD1 PHE A 289       1.719  -2.732   2.156  1.00 93.77           C  
ATOM   4123  HD1 PHE A 289       1.511  -3.090   3.154  1.00 93.77           H  
ATOM   4124  CD2 PHE A 289       3.184  -2.639   0.217  1.00 93.77           C  
ATOM   4125  HD2 PHE A 289       4.091  -2.943  -0.285  1.00 93.77           H  
ATOM   4126  CE1 PHE A 289       0.811  -1.875   1.513  1.00 93.77           C  
ATOM   4127  HE1 PHE A 289      -0.105  -1.595   2.011  1.00 93.77           H  
ATOM   4128  CE2 PHE A 289       2.283  -1.772  -0.424  1.00 93.77           C  
ATOM   4129  HE2 PHE A 289       2.499  -1.422  -1.423  1.00 93.77           H  
ATOM   4130  CZ  PHE A 289       1.091  -1.398   0.220  1.00 93.77           C  
ATOM   4131  HZ  PHE A 289       0.380  -0.760  -0.283  1.00 93.77           H  
ATOM   4132  N   LEU A 290       4.834  -2.527   4.905  1.00 91.72           N  
ATOM   4133  H   LEU A 290       5.020  -3.478   5.188  1.00 91.72           H  
ATOM   4134  CA  LEU A 290       4.560  -1.534   5.945  1.00 91.72           C  
ATOM   4135  HA  LEU A 290       3.773  -0.863   5.599  1.00 91.72           H  
ATOM   4136  C   LEU A 290       5.778  -0.655   6.257  1.00 91.72           C  
ATOM   4137  CB  LEU A 290       4.078  -2.255   7.218  1.00 91.72           C  
ATOM   4138  HB2 LEU A 290       4.881  -2.897   7.579  1.00 91.72           H  
ATOM   4139  HB3 LEU A 290       3.888  -1.503   7.983  1.00 91.72           H  
ATOM   4140  O   LEU A 290       5.623   0.546   6.459  1.00 91.72           O  
ATOM   4141  CG  LEU A 290       2.810  -3.114   7.049  1.00 91.72           C  
ATOM   4142  HG  LEU A 290       2.991  -3.904   6.320  1.00 91.72           H  
ATOM   4143  CD1 LEU A 290       2.461  -3.766   8.386  1.00 91.72           C  
ATOM   4144 HD11 LEU A 290       3.295  -4.384   8.720  1.00 91.72           H  
ATOM   4145 HD12 LEU A 290       1.590  -4.410   8.261  1.00 91.72           H  
ATOM   4146 HD13 LEU A 290       2.245  -3.006   9.137  1.00 91.72           H  
ATOM   4147  CD2 LEU A 290       1.614  -2.279   6.591  1.00 91.72           C  
ATOM   4148 HD21 LEU A 290       0.715  -2.895   6.598  1.00 91.72           H  
ATOM   4149 HD22 LEU A 290       1.780  -1.927   5.573  1.00 91.72           H  
ATOM   4150 HD23 LEU A 290       1.483  -1.431   7.263  1.00 91.72           H  
ATOM   4151  N   LYS A 291       6.976  -1.253   6.304  1.00 89.86           N  
ATOM   4152  H   LYS A 291       7.010  -2.230   6.049  1.00 89.86           H  
ATOM   4153  CA  LYS A 291       8.214  -0.587   6.750  1.00 89.86           C  
ATOM   4154  HA  LYS A 291       7.962   0.322   7.297  1.00 89.86           H  
ATOM   4155  C   LYS A 291       9.124  -0.130   5.610  1.00 89.86           C  
ATOM   4156  CB  LYS A 291       9.012  -1.509   7.687  1.00 89.86           C  
ATOM   4157  HB2 LYS A 291       9.964  -1.023   7.904  1.00 89.86           H  
ATOM   4158  HB3 LYS A 291       9.223  -2.447   7.174  1.00 89.86           H  
ATOM   4159  O   LYS A 291       9.777   0.891   5.745  1.00 89.86           O  
ATOM   4160  CG  LYS A 291       8.313  -1.805   9.023  1.00 89.86           C  
ATOM   4161  HG2 LYS A 291       7.401  -2.374   8.843  1.00 89.86           H  
ATOM   4162  HG3 LYS A 291       8.058  -0.865   9.512  1.00 89.86           H  
ATOM   4163  CD  LYS A 291       9.253  -2.613   9.931  1.00 89.86           C  
ATOM   4164  HD2 LYS A 291       9.504  -3.552   9.438  1.00 89.86           H  
ATOM   4165  HD3 LYS A 291      10.168  -2.041  10.087  1.00 89.86           H  
ATOM   4166  CE  LYS A 291       8.602  -2.904  11.288  1.00 89.86           C  
ATOM   4167  HE2 LYS A 291       7.694  -3.484  11.123  1.00 89.86           H  
ATOM   4168  HE3 LYS A 291       8.315  -1.956  11.743  1.00 89.86           H  
ATOM   4169  NZ  LYS A 291       9.528  -3.640  12.190  1.00 89.86           N  
ATOM   4170  HZ1 LYS A 291       9.797  -4.525  11.785  1.00 89.86           H  
ATOM   4171  HZ2 LYS A 291       9.092  -3.818  13.083  1.00 89.86           H  
ATOM   4172  HZ3 LYS A 291      10.366  -3.100  12.353  1.00 89.86           H  
ATOM   4173  N   ARG A 292       9.218  -0.903   4.528  1.00 91.47           N  
ATOM   4174  H   ARG A 292       8.618  -1.715   4.491  1.00 91.47           H  
ATOM   4175  CA  ARG A 292      10.120  -0.707   3.380  1.00 91.47           C  
ATOM   4176  HA  ARG A 292      10.351   0.351   3.264  1.00 91.47           H  
ATOM   4177  C   ARG A 292       9.436  -1.187   2.089  1.00 91.47           C  
ATOM   4178  CB  ARG A 292      11.457  -1.443   3.608  1.00 91.47           C  
ATOM   4179  HB2 ARG A 292      11.272  -2.500   3.803  1.00 91.47           H  
ATOM   4180  HB3 ARG A 292      12.053  -1.364   2.699  1.00 91.47           H  
ATOM   4181  O   ARG A 292       9.726  -2.265   1.595  1.00 91.47           O  
ATOM   4182  CG  ARG A 292      12.267  -0.841   4.766  1.00 91.47           C  
ATOM   4183  HG2 ARG A 292      12.364   0.234   4.617  1.00 91.47           H  
ATOM   4184  HG3 ARG A 292      11.748  -1.024   5.707  1.00 91.47           H  
ATOM   4185  CD  ARG A 292      13.666  -1.453   4.861  1.00 91.47           C  
ATOM   4186  HD2 ARG A 292      14.217  -1.222   3.950  1.00 91.47           H  
ATOM   4187  HD3 ARG A 292      13.570  -2.535   4.942  1.00 91.47           H  
ATOM   4188  NE  ARG A 292      14.397  -0.895   6.020  1.00 91.47           N  
ATOM   4189  HE  ARG A 292      14.458   0.112   6.070  1.00 91.47           H  
ATOM   4190  NH1 ARG A 292      15.249  -2.843   6.893  1.00 91.47           N  
ATOM   4191 HH11 ARG A 292      15.931  -3.268   7.505  1.00 91.47           H  
ATOM   4192 HH12 ARG A 292      14.988  -3.320   6.042  1.00 91.47           H  
ATOM   4193  NH2 ARG A 292      15.669  -0.894   7.908  1.00 91.47           N  
ATOM   4194 HH21 ARG A 292      15.626   0.113   7.963  1.00 91.47           H  
ATOM   4195 HH22 ARG A 292      16.352  -1.343   8.502  1.00 91.47           H  
ATOM   4196  CZ  ARG A 292      15.098  -1.544   6.931  1.00 91.47           C  
ATOM   4197  N   PRO A 293       8.493  -0.419   1.523  1.00 93.09           N  
ATOM   4198  CA  PRO A 293       7.783  -0.818   0.302  1.00 93.09           C  
ATOM   4199  HA  PRO A 293       7.377  -1.823   0.418  1.00 93.09           H  
ATOM   4200  C   PRO A 293       8.669  -0.805  -0.957  1.00 93.09           C  
ATOM   4201  CB  PRO A 293       6.637   0.190   0.183  1.00 93.09           C  
ATOM   4202  HB2 PRO A 293       6.343   0.365  -0.852  1.00 93.09           H  
ATOM   4203  HB3 PRO A 293       5.786  -0.149   0.773  1.00 93.09           H  
ATOM   4204  O   PRO A 293       8.313  -1.426  -1.954  1.00 93.09           O  
ATOM   4205  CG  PRO A 293       7.250   1.433   0.822  1.00 93.09           C  
ATOM   4206  HG2 PRO A 293       7.943   1.893   0.118  1.00 93.09           H  
ATOM   4207  HG3 PRO A 293       6.499   2.149   1.156  1.00 93.09           H  
ATOM   4208  CD  PRO A 293       8.039   0.875   1.994  1.00 93.09           C  
ATOM   4209  HD2 PRO A 293       7.387   0.742   2.858  1.00 93.09           H  
ATOM   4210  HD3 PRO A 293       8.868   1.539   2.237  1.00 93.09           H  
ATOM   4211  N   SER A 294       9.799  -0.092  -0.936  1.00 92.64           N  
ATOM   4212  H   SER A 294      10.089   0.359  -0.080  1.00 92.64           H  
ATOM   4213  CA  SER A 294      10.785  -0.047  -2.023  1.00 92.64           C  
ATOM   4214  HA  SER A 294      10.290   0.213  -2.958  1.00 92.64           H  
ATOM   4215  C   SER A 294      11.486  -1.387  -2.238  1.00 92.64           C  
ATOM   4216  CB  SER A 294      11.839   1.016  -1.709  1.00 92.64           C  
ATOM   4217  HB2 SER A 294      11.421   2.012  -1.858  1.00 92.64           H  
ATOM   4218  HB3 SER A 294      12.704   0.893  -2.362  1.00 92.64           H  
ATOM   4219  O   SER A 294      11.700  -1.761  -3.391  1.00 92.64           O  
ATOM   4220  OG  SER A 294      12.222   0.877  -0.357  1.00 92.64           O  
ATOM   4221  HG  SER A 294      13.177   0.973  -0.343  1.00 92.64           H  
ATOM   4222  N   SER A 295      11.742  -2.145  -1.161  1.00 91.96           N  
ATOM   4223  H   SER A 295      11.520  -1.781  -0.246  1.00 91.96           H  
ATOM   4224  CA  SER A 295      12.396  -3.460  -1.225  1.00 91.96           C  
ATOM   4225  HA  SER A 295      13.342  -3.344  -1.753  1.00 91.96           H  
ATOM   4226  C   SER A 295      11.578  -4.507  -1.981  1.00 91.96           C  
ATOM   4227  CB  SER A 295      12.709  -3.998   0.176  1.00 91.96           C  
ATOM   4228  HB2 SER A 295      13.341  -4.880   0.079  1.00 91.96           H  
ATOM   4229  HB3 SER A 295      13.248  -3.243   0.748  1.00 91.96           H  
ATOM   4230  O   SER A 295      12.119  -5.524  -2.397  1.00 91.96           O  
ATOM   4231  OG  SER A 295      11.522  -4.357   0.854  1.00 91.96           O  
ATOM   4232  HG  SER A 295      11.655  -5.199   1.297  1.00 91.96           H  
ATOM   4233  N   LEU A 296      10.279  -4.268  -2.183  1.00 92.93           N  
ATOM   4234  H   LEU A 296       9.886  -3.433  -1.772  1.00 92.93           H  
ATOM   4235  CA  LEU A 296       9.412  -5.141  -2.976  1.00 92.93           C  
ATOM   4236  HA  LEU A 296       9.689  -6.180  -2.795  1.00 92.93           H  
ATOM   4237  C   LEU A 296       9.580  -4.907  -4.483  1.00 92.93           C  
ATOM   4238  CB  LEU A 296       7.952  -4.937  -2.538  1.00 92.93           C  
ATOM   4239  HB2 LEU A 296       7.653  -3.918  -2.783  1.00 92.93           H  
ATOM   4240  HB3 LEU A 296       7.323  -5.616  -3.114  1.00 92.93           H  
ATOM   4241  O   LEU A 296       9.322  -5.813  -5.271  1.00 92.93           O  
ATOM   4242  CG  LEU A 296       7.701  -5.188  -1.040  1.00 92.93           C  
ATOM   4243  HG  LEU A 296       8.329  -4.527  -0.443  1.00 92.93           H  
ATOM   4244  CD1 LEU A 296       6.249  -4.875  -0.695  1.00 92.93           C  
ATOM   4245 HD11 LEU A 296       6.026  -3.853  -1.000  1.00 92.93           H  
ATOM   4246 HD12 LEU A 296       6.109  -4.988   0.380  1.00 92.93           H  
ATOM   4247 HD13 LEU A 296       5.594  -5.572  -1.219  1.00 92.93           H  
ATOM   4248  CD2 LEU A 296       7.970  -6.634  -0.631  1.00 92.93           C  
ATOM   4249 HD21 LEU A 296       7.359  -7.312  -1.227  1.00 92.93           H  
ATOM   4250 HD22 LEU A 296       9.024  -6.871  -0.776  1.00 92.93           H  
ATOM   4251 HD23 LEU A 296       7.735  -6.756   0.426  1.00 92.93           H  
ATOM   4252  N   VAL A 297      10.028  -3.711  -4.886  1.00 93.01           N  
ATOM   4253  H   VAL A 297      10.311  -3.055  -4.172  1.00 93.01           H  
ATOM   4254  CA  VAL A 297      10.205  -3.317  -6.295  1.00 93.01           C  
ATOM   4255  HA  VAL A 297       9.572  -3.944  -6.922  1.00 93.01           H  
ATOM   4256  C   VAL A 297      11.648  -3.527  -6.752  1.00 93.01           C  
ATOM   4257  CB  VAL A 297       9.801  -1.845  -6.530  1.00 93.01           C  
ATOM   4258  HB  VAL A 297      10.521  -1.190  -6.039  1.00 93.01           H  
ATOM   4259  O   VAL A 297      11.879  -4.082  -7.825  1.00 93.01           O  
ATOM   4260  CG1 VAL A 297       9.774  -1.511  -8.029  1.00 93.01           C  
ATOM   4261 HG11 VAL A 297      10.753  -1.673  -8.481  1.00 93.01           H  
ATOM   4262 HG12 VAL A 297       9.501  -0.466  -8.177  1.00 93.01           H  
ATOM   4263 HG13 VAL A 297       9.052  -2.149  -8.538  1.00 93.01           H  
ATOM   4264  CG2 VAL A 297       8.409  -1.515  -5.980  1.00 93.01           C  
ATOM   4265 HG21 VAL A 297       8.170  -0.474  -6.199  1.00 93.01           H  
ATOM   4266 HG22 VAL A 297       7.667  -2.159  -6.451  1.00 93.01           H  
ATOM   4267 HG23 VAL A 297       8.390  -1.657  -4.899  1.00 93.01           H  
ATOM   4268  N   VAL A 298      12.623  -3.084  -5.954  1.00 91.46           N  
ATOM   4269  H   VAL A 298      12.373  -2.702  -5.053  1.00 91.46           H  
ATOM   4270  CA  VAL A 298      14.054  -3.113  -6.287  1.00 91.46           C  
ATOM   4271  HA  VAL A 298      14.214  -3.824  -7.098  1.00 91.46           H  
ATOM   4272  C   VAL A 298      14.847  -3.596  -5.076  1.00 91.46           C  
ATOM   4273  CB  VAL A 298      14.556  -1.724  -6.754  1.00 91.46           C  
ATOM   4274  HB  VAL A 298      14.475  -1.017  -5.929  1.00 91.46           H  
ATOM   4275  O   VAL A 298      14.505  -3.286  -3.939  1.00 91.46           O  
ATOM   4276  CG1 VAL A 298      16.018  -1.758  -7.223  1.00 91.46           C  
ATOM   4277 HG11 VAL A 298      16.676  -1.972  -6.381  1.00 91.46           H  
ATOM   4278 HG12 VAL A 298      16.150  -2.511  -8.000  1.00 91.46           H  
ATOM   4279 HG13 VAL A 298      16.306  -0.781  -7.611  1.00 91.46           H  
ATOM   4280  CG2 VAL A 298      13.734  -1.180  -7.932  1.00 91.46           C  
ATOM   4281 HG21 VAL A 298      14.178  -0.260  -8.312  1.00 91.46           H  
ATOM   4282 HG22 VAL A 298      13.683  -1.919  -8.731  1.00 91.46           H  
ATOM   4283 HG23 VAL A 298      12.727  -0.942  -7.590  1.00 91.46           H  
ATOM   4284  N   PHE A 299      15.931  -4.333  -5.318  1.00 87.42           N  
ATOM   4285  H   PHE A 299      16.159  -4.576  -6.271  1.00 87.42           H  
ATOM   4286  CA  PHE A 299      16.911  -4.637  -4.278  1.00 87.42           C  
ATOM   4287  HA  PHE A 299      16.397  -5.076  -3.423  1.00 87.42           H  
ATOM   4288  C   PHE A 299      17.589  -3.344  -3.822  1.00 87.42           C  
ATOM   4289  CB  PHE A 299      17.934  -5.650  -4.797  1.00 87.42           C  
ATOM   4290  HB2 PHE A 299      18.709  -5.780  -4.041  1.00 87.42           H  
ATOM   4291  HB3 PHE A 299      18.415  -5.256  -5.693  1.00 87.42           H  
ATOM   4292  O   PHE A 299      18.338  -2.724  -4.577  1.00 87.42           O  
ATOM   4293  CG  PHE A 299      17.330  -7.005  -5.099  1.00 87.42           C  
ATOM   4294  CD1 PHE A 299      17.074  -7.904  -4.047  1.00 87.42           C  
ATOM   4295  HD1 PHE A 299      17.316  -7.633  -3.030  1.00 87.42           H  
ATOM   4296  CD2 PHE A 299      17.002  -7.360  -6.421  1.00 87.42           C  
ATOM   4297  HD2 PHE A 299      17.184  -6.671  -7.231  1.00 87.42           H  
ATOM   4298  CE1 PHE A 299      16.505  -9.160  -4.317  1.00 87.42           C  
ATOM   4299  HE1 PHE A 299      16.309  -9.849  -3.509  1.00 87.42           H  
ATOM   4300  CE2 PHE A 299      16.425  -8.614  -6.690  1.00 87.42           C  
ATOM   4301  HE2 PHE A 299      16.155  -8.879  -7.701  1.00 87.42           H  
ATOM   4302  CZ  PHE A 299      16.183  -9.516  -5.639  1.00 87.42           C  
ATOM   4303  HZ  PHE A 299      15.735 -10.477  -5.844  1.00 87.42           H  
ATOM   4304  N   GLU A 300      17.288  -2.931  -2.599  1.00 81.34           N  
ATOM   4305  H   GLU A 300      16.656  -3.485  -2.039  1.00 81.34           H  
ATOM   4306  CA  GLU A 300      17.779  -1.692  -2.012  1.00 81.34           C  
ATOM   4307  HA  GLU A 300      18.302  -1.118  -2.777  1.00 81.34           H  
ATOM   4308  C   GLU A 300      18.781  -1.978  -0.893  1.00 81.34           C  
ATOM   4309  CB  GLU A 300      16.581  -0.854  -1.554  1.00 81.34           C  
ATOM   4310  HB2 GLU A 300      15.899  -0.752  -2.398  1.00 81.34           H  
ATOM   4311  HB3 GLU A 300      16.059  -1.371  -0.749  1.00 81.34           H  
ATOM   4312  O   GLU A 300      18.741  -3.024  -0.244  1.00 81.34           O  
ATOM   4313  CG  GLU A 300      16.988   0.549  -1.089  1.00 81.34           C  
ATOM   4314  HG2 GLU A 300      17.455   0.487  -0.107  1.00 81.34           H  
ATOM   4315  HG3 GLU A 300      17.713   0.960  -1.792  1.00 81.34           H  
ATOM   4316  CD  GLU A 300      15.771   1.468  -1.011  1.00 81.34           C  
ATOM   4317  OE1 GLU A 300      15.860   2.601  -1.521  1.00 81.34           O  
ATOM   4318  OE2 GLU A 300      14.721   1.031  -0.493  1.00 81.34           O  
ATOM   4319  N   ASN A 301      19.683  -1.027  -0.664  1.00 84.61           N  
ATOM   4320  H   ASN A 301      19.625  -0.173  -1.200  1.00 84.61           H  
ATOM   4321  CA  ASN A 301      20.596  -1.071   0.468  1.00 84.61           C  
ATOM   4322  HA  ASN A 301      21.114  -2.030   0.470  1.00 84.61           H  
ATOM   4323  C   ASN A 301      19.802  -0.936   1.774  1.00 84.61           C  
ATOM   4324  CB  ASN A 301      21.623   0.067   0.330  1.00 84.61           C  
ATOM   4325  HB2 ASN A 301      21.093   1.013   0.223  1.00 84.61           H  
ATOM   4326  HB3 ASN A 301      22.220   0.115   1.240  1.00 84.61           H  
ATOM   4327  O   ASN A 301      19.087   0.044   1.958  1.00 84.61           O  
ATOM   4328  CG  ASN A 301      22.581  -0.105  -0.835  1.00 84.61           C  
ATOM   4329  ND2 ASN A 301      23.290   0.939  -1.194  1.00 84.61           N  
ATOM   4330 HD21 ASN A 301      23.915   0.791  -1.973  1.00 84.61           H  
ATOM   4331 HD22 ASN A 301      23.169   1.826  -0.727  1.00 84.61           H  
ATOM   4332  OD1 ASN A 301      22.734  -1.155  -1.427  1.00 84.61           O  
ATOM   4333  N   GLU A 302      19.991  -1.856   2.721  1.00 82.72           N  
ATOM   4334  H   GLU A 302      20.522  -2.683   2.489  1.00 82.72           H  
ATOM   4335  CA  GLU A 302      19.250  -1.867   3.997  1.00 82.72           C  
ATOM   4336  HA  GLU A 302      18.184  -1.946   3.782  1.00 82.72           H  
ATOM   4337  C   GLU A 302      19.443  -0.606   4.856  1.00 82.72           C  
ATOM   4338  CB  GLU A 302      19.677  -3.079   4.833  1.00 82.72           C  
ATOM   4339  HB2 GLU A 302      19.116  -3.058   5.768  1.00 82.72           H  
ATOM   4340  HB3 GLU A 302      20.739  -2.994   5.063  1.00 82.72           H  
ATOM   4341  O   GLU A 302      18.621  -0.319   5.725  1.00 82.72           O  
ATOM   4342  CG  GLU A 302      19.410  -4.422   4.141  1.00 82.72           C  
ATOM   4343  HG2 GLU A 302      18.379  -4.427   3.786  1.00 82.72           H  
ATOM   4344  HG3 GLU A 302      20.070  -4.522   3.280  1.00 82.72           H  
ATOM   4345  CD  GLU A 302      19.628  -5.605   5.094  1.00 82.72           C  
ATOM   4346  OE1 GLU A 302      18.955  -6.635   4.878  1.00 82.72           O  
ATOM   4347  OE2 GLU A 302      20.420  -5.453   6.051  1.00 82.72           O  
ATOM   4348  N   ALA A 303      20.520   0.145   4.608  1.00 82.73           N  
ATOM   4349  H   ALA A 303      21.144  -0.172   3.880  1.00 82.73           H  
ATOM   4350  CA  ALA A 303      20.822   1.405   5.279  1.00 82.73           C  
ATOM   4351  HA  ALA A 303      20.629   1.288   6.346  1.00 82.73           H  
ATOM   4352  C   ALA A 303      19.964   2.588   4.793  1.00 82.73           C  
ATOM   4353  CB  ALA A 303      22.316   1.693   5.080  1.00 82.73           C  
ATOM   4354  HB1 ALA A 303      22.534   1.827   4.020  1.00 82.73           H  
ATOM   4355  HB2 ALA A 303      22.584   2.603   5.616  1.00 82.73           H  
ATOM   4356  HB3 ALA A 303      22.907   0.866   5.474  1.00 82.73           H  
ATOM   4357  O   ALA A 303      19.936   3.624   5.454  1.00 82.73           O  
ATOM   4358  N   PHE A 304      19.302   2.472   3.637  1.00 80.59           N  
ATOM   4359  H   PHE A 304      19.267   1.574   3.175  1.00 80.59           H  
ATOM   4360  CA  PHE A 304      18.425   3.519   3.130  1.00 80.59           C  
ATOM   4361  HA  PHE A 304      18.786   4.485   3.483  1.00 80.59           H  
ATOM   4362  C   PHE A 304      17.009   3.322   3.674  1.00 80.59           C  
ATOM   4363  CB  PHE A 304      18.473   3.558   1.601  1.00 80.59           C  
ATOM   4364  HB2 PHE A 304      19.510   3.652   1.280  1.00 80.59           H  
ATOM   4365  HB3 PHE A 304      18.089   2.617   1.206  1.00 80.59           H  
ATOM   4366  O   PHE A 304      16.357   2.308   3.423  1.00 80.59           O  
ATOM   4367  CG  PHE A 304      17.678   4.707   1.014  1.00 80.59           C  
ATOM   4368  CD1 PHE A 304      16.355   4.498   0.597  1.00 80.59           C  
ATOM   4369  HD1 PHE A 304      15.898   3.527   0.726  1.00 80.59           H  
ATOM   4370  CD2 PHE A 304      18.245   5.989   0.895  1.00 80.59           C  
ATOM   4371  HD2 PHE A 304      19.253   6.166   1.241  1.00 80.59           H  
ATOM   4372  CE1 PHE A 304      15.631   5.529  -0.022  1.00 80.59           C  
ATOM   4373  HE1 PHE A 304      14.641   5.325  -0.403  1.00 80.59           H  
ATOM   4374  CE2 PHE A 304      17.502   7.040   0.323  1.00 80.59           C  
ATOM   4375  HE2 PHE A 304      17.938   8.024   0.237  1.00 80.59           H  
ATOM   4376  CZ  PHE A 304      16.201   6.804  -0.154  1.00 80.59           C  
ATOM   4377  HZ  PHE A 304      15.638   7.602  -0.615  1.00 80.59           H  
ATOM   4378  N   GLU A 305      16.526   4.308   4.426  1.00 81.76           N  
ATOM   4379  H   GLU A 305      17.110   5.107   4.626  1.00 81.76           H  
ATOM   4380  CA  GLU A 305      15.157   4.336   4.930  1.00 81.76           C  
ATOM   4381  HA  GLU A 305      14.708   3.351   4.807  1.00 81.76           H  
ATOM   4382  C   GLU A 305      14.350   5.354   4.117  1.00 81.76           C  
ATOM   4383  CB  GLU A 305      15.132   4.620   6.439  1.00 81.76           C  
ATOM   4384  HB2 GLU A 305      15.637   5.562   6.655  1.00 81.76           H  
ATOM   4385  HB3 GLU A 305      14.092   4.689   6.756  1.00 81.76           H  
ATOM   4386  O   GLU A 305      14.575   6.558   4.253  1.00 81.76           O  
ATOM   4387  CG  GLU A 305      15.814   3.473   7.202  1.00 81.76           C  
ATOM   4388  HG2 GLU A 305      15.426   2.528   6.820  1.00 81.76           H  
ATOM   4389  HG3 GLU A 305      16.885   3.495   7.003  1.00 81.76           H  
ATOM   4390  CD  GLU A 305      15.590   3.505   8.718  1.00 81.76           C  
ATOM   4391  OE1 GLU A 305      15.726   2.403   9.306  1.00 81.76           O  
ATOM   4392  OE2 GLU A 305      15.239   4.573   9.267  1.00 81.76           O  
ATOM   4393  N   PRO A 306      13.440   4.905   3.232  1.00 79.54           N  
ATOM   4394  CA  PRO A 306      12.641   5.822   2.436  1.00 79.54           C  
ATOM   4395  HA  PRO A 306      13.285   6.565   1.965  1.00 79.54           H  
ATOM   4396  C   PRO A 306      11.595   6.529   3.300  1.00 79.54           C  
ATOM   4397  CB  PRO A 306      11.982   4.956   1.360  1.00 79.54           C  
ATOM   4398  HB2 PRO A 306      11.004   5.342   1.072  1.00 79.54           H  
ATOM   4399  HB3 PRO A 306      12.635   4.877   0.491  1.00 79.54           H  
ATOM   4400  O   PRO A 306      10.944   5.912   4.146  1.00 79.54           O  
ATOM   4401  CG  PRO A 306      11.862   3.591   2.031  1.00 79.54           C  
ATOM   4402  HG2 PRO A 306      11.829   2.782   1.302  1.00 79.54           H  
ATOM   4403  HG3 PRO A 306      10.977   3.568   2.667  1.00 79.54           H  
ATOM   4404  CD  PRO A 306      13.116   3.523   2.898  1.00 79.54           C  
ATOM   4405  HD2 PRO A 306      12.912   2.929   3.789  1.00 79.54           H  
ATOM   4406  HD3 PRO A 306      13.936   3.085   2.328  1.00 79.54           H  
ATOM   4407  N   ASP A 307      11.332   7.800   2.997  1.00 85.17           N  
ATOM   4408  H   ASP A 307      11.980   8.301   2.406  1.00 85.17           H  
ATOM   4409  CA  ASP A 307      10.222   8.540   3.596  1.00 85.17           C  
ATOM   4410  HA  ASP A 307      10.334   8.526   4.680  1.00 85.17           H  
ATOM   4411  C   ASP A 307       8.882   7.884   3.220  1.00 85.17           C  
ATOM   4412  CB  ASP A 307      10.226  10.003   3.130  1.00 85.17           C  
ATOM   4413  HB2 ASP A 307      10.259  10.028   2.041  1.00 85.17           H  
ATOM   4414  HB3 ASP A 307       9.291  10.456   3.456  1.00 85.17           H  
ATOM   4415  O   ASP A 307       8.377   8.034   2.100  1.00 85.17           O  
ATOM   4416  CG  ASP A 307      11.360  10.868   3.677  1.00 85.17           C  
ATOM   4417  OD1 ASP A 307      11.955  10.485   4.703  1.00 85.17           O  
ATOM   4418  OD2 ASP A 307      11.565  11.945   3.074  1.00 85.17           O  
ATOM   4419  N   LEU A 308       8.267   7.170   4.166  1.00 81.58           N  
ATOM   4420  H   LEU A 308       8.797   7.009   5.011  1.00 81.58           H  
ATOM   4421  CA  LEU A 308       7.068   6.354   3.929  1.00 81.58           C  
ATOM   4422  HA  LEU A 308       7.306   5.643   3.138  1.00 81.58           H  
ATOM   4423  C   LEU A 308       5.857   7.152   3.435  1.00 81.58           C  
ATOM   4424  CB  LEU A 308       6.705   5.606   5.227  1.00 81.58           C  
ATOM   4425  HB2 LEU A 308       6.576   6.339   6.023  1.00 81.58           H  
ATOM   4426  HB3 LEU A 308       5.752   5.096   5.092  1.00 81.58           H  
ATOM   4427  O   LEU A 308       5.019   6.607   2.705  1.00 81.58           O  
ATOM   4428  CG  LEU A 308       7.754   4.573   5.667  1.00 81.58           C  
ATOM   4429  HG  LEU A 308       8.728   5.054   5.758  1.00 81.58           H  
ATOM   4430  CD1 LEU A 308       7.377   3.991   7.030  1.00 81.58           C  
ATOM   4431 HD11 LEU A 308       6.414   3.482   6.978  1.00 81.58           H  
ATOM   4432 HD12 LEU A 308       8.143   3.279   7.338  1.00 81.58           H  
ATOM   4433 HD13 LEU A 308       7.332   4.790   7.770  1.00 81.58           H  
ATOM   4434  CD2 LEU A 308       7.848   3.427   4.660  1.00 81.58           C  
ATOM   4435 HD21 LEU A 308       8.093   3.794   3.663  1.00 81.58           H  
ATOM   4436 HD22 LEU A 308       8.686   2.799   4.961  1.00 81.58           H  
ATOM   4437 HD23 LEU A 308       6.931   2.837   4.651  1.00 81.58           H  
ATOM   4438  N   ASP A 309       5.786   8.428   3.799  1.00 85.20           N  
ATOM   4439  H   ASP A 309       6.503   8.771   4.421  1.00 85.20           H  
ATOM   4440  CA  ASP A 309       4.688   9.332   3.454  1.00 85.20           C  
ATOM   4441  HA  ASP A 309       3.759   8.764   3.437  1.00 85.20           H  
ATOM   4442  C   ASP A 309       4.838   9.969   2.066  1.00 85.20           C  
ATOM   4443  CB  ASP A 309       4.569  10.399   4.549  1.00 85.20           C  
ATOM   4444  HB2 ASP A 309       5.530  10.899   4.670  1.00 85.20           H  
ATOM   4445  HB3 ASP A 309       3.837  11.145   4.239  1.00 85.20           H  
ATOM   4446  O   ASP A 309       3.918  10.634   1.573  1.00 85.20           O  
ATOM   4447  CG  ASP A 309       4.108   9.817   5.888  1.00 85.20           C  
ATOM   4448  OD1 ASP A 309       3.395   8.784   5.863  1.00 85.20           O  
ATOM   4449  OD2 ASP A 309       4.414  10.454   6.914  1.00 85.20           O  
ATOM   4450  N   THR A 310       5.973   9.751   1.403  1.00 89.54           N  
ATOM   4451  H   THR A 310       6.670   9.153   1.824  1.00 89.54           H  
ATOM   4452  CA  THR A 310       6.249  10.297   0.074  1.00 89.54           C  
ATOM   4453  HA  THR A 310       5.601  11.161  -0.076  1.00 89.54           H  
ATOM   4454  C   THR A 310       5.912   9.302  -1.035  1.00 89.54           C  
ATOM   4455  CB  THR A 310       7.680  10.833  -0.048  1.00 89.54           C  
ATOM   4456  HB  THR A 310       7.766  11.324  -1.018  1.00 89.54           H  
ATOM   4457  O   THR A 310       5.689   8.108  -0.819  1.00 89.54           O  
ATOM   4458  CG2 THR A 310       8.011  11.881   1.014  1.00 89.54           C  
ATOM   4459 HG21 THR A 310       7.871  11.475   2.016  1.00 89.54           H  
ATOM   4460 HG22 THR A 310       9.052  12.186   0.909  1.00 89.54           H  
ATOM   4461 HG23 THR A 310       7.370  12.754   0.890  1.00 89.54           H  
ATOM   4462  OG1 THR A 310       8.612   9.787  -0.042  1.00 89.54           O  
ATOM   4463  HG1 THR A 310       8.613   9.337   0.806  1.00 89.54           H  
ATOM   4464  N   THR A 311       5.787   9.820  -2.257  1.00 93.14           N  
ATOM   4465  H   THR A 311       6.046  10.787  -2.396  1.00 93.14           H  
ATOM   4466  CA  THR A 311       5.631   8.989  -3.452  1.00 93.14           C  
ATOM   4467  HA  THR A 311       5.027   8.114  -3.213  1.00 93.14           H  
ATOM   4468  C   THR A 311       7.002   8.513  -3.909  1.00 93.14           C  
ATOM   4469  CB  THR A 311       4.948   9.754  -4.592  1.00 93.14           C  
ATOM   4470  HB  THR A 311       4.912   9.114  -5.473  1.00 93.14           H  
ATOM   4471  O   THR A 311       7.838   9.341  -4.268  1.00 93.14           O  
ATOM   4472  CG2 THR A 311       3.526  10.189  -4.232  1.00 93.14           C  
ATOM   4473 HG21 THR A 311       3.061  10.645  -5.106  1.00 93.14           H  
ATOM   4474 HG22 THR A 311       2.943   9.323  -3.920  1.00 93.14           H  
ATOM   4475 HG23 THR A 311       3.554  10.915  -3.419  1.00 93.14           H  
ATOM   4476  OG1 THR A 311       5.657  10.933  -4.900  1.00 93.14           O  
ATOM   4477  HG1 THR A 311       6.587  10.702  -4.847  1.00 93.14           H  
ATOM   4478  N   LEU A 312       7.204   7.202  -3.951  1.00 92.41           N  
ATOM   4479  H   LEU A 312       6.429   6.591  -3.735  1.00 92.41           H  
ATOM   4480  CA  LEU A 312       8.442   6.579  -4.401  1.00 92.41           C  
ATOM   4481  HA  LEU A 312       9.282   7.216  -4.123  1.00 92.41           H  
ATOM   4482  C   LEU A 312       8.425   6.459  -5.923  1.00 92.41           C  
ATOM   4483  CB  LEU A 312       8.621   5.215  -3.719  1.00 92.41           C  
ATOM   4484  HB2 LEU A 312       9.577   4.789  -4.023  1.00 92.41           H  
ATOM   4485  HB3 LEU A 312       7.834   4.550  -4.074  1.00 92.41           H  
ATOM   4486  O   LEU A 312       7.399   6.106  -6.514  1.00 92.41           O  
ATOM   4487  CG  LEU A 312       8.564   5.273  -2.182  1.00 92.41           C  
ATOM   4488  HG  LEU A 312       7.653   5.779  -1.861  1.00 92.41           H  
ATOM   4489  CD1 LEU A 312       8.514   3.863  -1.610  1.00 92.41           C  
ATOM   4490 HD11 LEU A 312       8.504   3.934  -0.523  1.00 92.41           H  
ATOM   4491 HD12 LEU A 312       7.619   3.347  -1.957  1.00 92.41           H  
ATOM   4492 HD13 LEU A 312       9.400   3.307  -1.917  1.00 92.41           H  
ATOM   4493  CD2 LEU A 312       9.764   6.002  -1.588  1.00 92.41           C  
ATOM   4494 HD21 LEU A 312       9.830   7.019  -1.976  1.00 92.41           H  
ATOM   4495 HD22 LEU A 312       9.638   6.081  -0.508  1.00 92.41           H  
ATOM   4496 HD23 LEU A 312      10.688   5.469  -1.810  1.00 92.41           H  
ATOM   4497  N   GLN A 313       9.549   6.771  -6.555  1.00 92.77           N  
ATOM   4498  H   GLN A 313      10.378   6.963  -6.010  1.00 92.77           H  
ATOM   4499  CA  GLN A 313       9.734   6.678  -7.999  1.00 92.77           C  
ATOM   4500  HA  GLN A 313       8.835   6.268  -8.460  1.00 92.77           H  
ATOM   4501  C   GLN A 313      10.878   5.715  -8.284  1.00 92.77           C  
ATOM   4502  CB  GLN A 313       9.995   8.062  -8.613  1.00 92.77           C  
ATOM   4503  HB2 GLN A 313      10.121   7.941  -9.689  1.00 92.77           H  
ATOM   4504  HB3 GLN A 313      10.916   8.474  -8.202  1.00 92.77           H  
ATOM   4505  O   GLN A 313      11.890   5.740  -7.590  1.00 92.77           O  
ATOM   4506  CG  GLN A 313       8.839   9.041  -8.352  1.00 92.77           C  
ATOM   4507  HG2 GLN A 313       8.774   9.244  -7.283  1.00 92.77           H  
ATOM   4508  HG3 GLN A 313       7.902   8.581  -8.664  1.00 92.77           H  
ATOM   4509  CD  GLN A 313       8.991  10.375  -9.074  1.00 92.77           C  
ATOM   4510  NE2 GLN A 313       7.986  11.221  -9.025  1.00 92.77           N  
ATOM   4511 HE21 GLN A 313       7.198  11.027  -8.424  1.00 92.77           H  
ATOM   4512 HE22 GLN A 313       8.184  12.120  -9.442  1.00 92.77           H  
ATOM   4513  OE1 GLN A 313       9.979  10.711  -9.697  1.00 92.77           O  
ATOM   4514  N   PHE A 314      10.697   4.877  -9.296  1.00 91.69           N  
ATOM   4515  H   PHE A 314       9.850   4.943  -9.842  1.00 91.69           H  
ATOM   4516  CA  PHE A 314      11.654   3.863  -9.705  1.00 91.69           C  
ATOM   4517  HA  PHE A 314      12.582   3.991  -9.148  1.00 91.69           H  
ATOM   4518  C   PHE A 314      11.961   4.025 -11.188  1.00 91.69           C  
ATOM   4519  CB  PHE A 314      11.108   2.461  -9.411  1.00 91.69           C  
ATOM   4520  HB2 PHE A 314      10.272   2.276 -10.085  1.00 91.69           H  
ATOM   4521  HB3 PHE A 314      11.879   1.726  -9.641  1.00 91.69           H  
ATOM   4522  O   PHE A 314      11.070   4.309 -12.000  1.00 91.69           O  
ATOM   4523  CG  PHE A 314      10.646   2.254  -7.982  1.00 91.69           C  
ATOM   4524  CD1 PHE A 314      11.582   1.991  -6.965  1.00 91.69           C  
ATOM   4525  HD1 PHE A 314      12.633   1.915  -7.202  1.00 91.69           H  
ATOM   4526  CD2 PHE A 314       9.281   2.362  -7.663  1.00 91.69           C  
ATOM   4527  HD2 PHE A 314       8.566   2.566  -8.446  1.00 91.69           H  
ATOM   4528  CE1 PHE A 314      11.156   1.831  -5.635  1.00 91.69           C  
ATOM   4529  HE1 PHE A 314      11.882   1.624  -4.863  1.00 91.69           H  
ATOM   4530  CE2 PHE A 314       8.859   2.226  -6.331  1.00 91.69           C  
ATOM   4531  HE2 PHE A 314       7.814   2.343  -6.084  1.00 91.69           H  
ATOM   4532  CZ  PHE A 314       9.792   1.951  -5.317  1.00 91.69           C  
ATOM   4533  HZ  PHE A 314       9.469   1.843  -4.292  1.00 91.69           H  
ATOM   4534  N   ASP A 315      13.223   3.801 -11.532  1.00 89.58           N  
ATOM   4535  H   ASP A 315      13.907   3.611 -10.814  1.00 89.58           H  
ATOM   4536  CA  ASP A 315      13.690   3.810 -12.909  1.00 89.58           C  
ATOM   4537  HA  ASP A 315      13.153   4.579 -13.464  1.00 89.58           H  
ATOM   4538  C   ASP A 315      13.379   2.454 -13.550  1.00 89.58           C  
ATOM   4539  CB  ASP A 315      15.179   4.181 -12.951  1.00 89.58           C  
ATOM   4540  HB2 ASP A 315      15.532   4.090 -13.978  1.00 89.58           H  
ATOM   4541  HB3 ASP A 315      15.743   3.482 -12.333  1.00 89.58           H  
ATOM   4542  O   ASP A 315      13.985   1.430 -13.231  1.00 89.58           O  
ATOM   4543  CG  ASP A 315      15.435   5.618 -12.475  1.00 89.58           C  
ATOM   4544  OD1 ASP A 315      14.554   6.482 -12.707  1.00 89.58           O  
ATOM   4545  OD2 ASP A 315      16.516   5.842 -11.891  1.00 89.58           O  
ATOM   4546  N   VAL A 316      12.375   2.447 -14.431  1.00 86.02           N  
ATOM   4547  H   VAL A 316      11.917   3.326 -14.622  1.00 86.02           H  
ATOM   4548  CA  VAL A 316      11.939   1.253 -15.166  1.00 86.02           C  
ATOM   4549  HA  VAL A 316      12.425   0.375 -14.742  1.00 86.02           H  
ATOM   4550  C   VAL A 316      12.380   1.376 -16.616  1.00 86.02           C  
ATOM   4551  CB  VAL A 316      10.420   1.020 -15.054  1.00 86.02           C  
ATOM   4552  HB  VAL A 316       9.887   1.866 -15.487  1.00 86.02           H  
ATOM   4553  O   VAL A 316      11.772   2.109 -17.402  1.00 86.02           O  
ATOM   4554  CG1 VAL A 316       9.990  -0.259 -15.790  1.00 86.02           C  
ATOM   4555 HG11 VAL A 316      10.527  -1.121 -15.393  1.00 86.02           H  
ATOM   4556 HG12 VAL A 316      10.196  -0.174 -16.857  1.00 86.02           H  
ATOM   4557 HG13 VAL A 316       8.921  -0.425 -15.663  1.00 86.02           H  
ATOM   4558  CG2 VAL A 316       9.980   0.877 -13.595  1.00 86.02           C  
ATOM   4559 HG21 VAL A 316       8.907   0.689 -13.549  1.00 86.02           H  
ATOM   4560 HG22 VAL A 316      10.510   0.049 -13.123  1.00 86.02           H  
ATOM   4561 HG23 VAL A 316      10.201   1.789 -13.040  1.00 86.02           H  
ATOM   4562  N   ASP A 317      13.410   0.616 -16.972  1.00 83.52           N  
ATOM   4563  H   ASP A 317      13.888   0.080 -16.262  1.00 83.52           H  
ATOM   4564  CA  ASP A 317      13.877   0.485 -18.347  1.00 83.52           C  
ATOM   4565  HA  ASP A 317      13.599   1.386 -18.894  1.00 83.52           H  
ATOM   4566  C   ASP A 317      13.230  -0.744 -19.005  1.00 83.52           C  
ATOM   4567  CB  ASP A 317      15.408   0.399 -18.390  1.00 83.52           C  
ATOM   4568  HB2 ASP A 317      15.709   0.090 -19.391  1.00 83.52           H  
ATOM   4569  HB3 ASP A 317      15.750  -0.361 -17.687  1.00 83.52           H  
ATOM   4570  O   ASP A 317      13.561  -1.873 -18.647  1.00 83.52           O  
ATOM   4571  CG  ASP A 317      16.088   1.736 -18.088  1.00 83.52           C  
ATOM   4572  OD1 ASP A 317      15.515   2.782 -18.477  1.00 83.52           O  
ATOM   4573  OD2 ASP A 317      17.208   1.683 -17.533  1.00 83.52           O  
ATOM   4574  N   PRO A 318      12.333  -0.572 -19.995  1.00 79.52           N  
ATOM   4575  CA  PRO A 318      11.684  -1.700 -20.669  1.00 79.52           C  
ATOM   4576  HA  PRO A 318      11.219  -2.364 -19.940  1.00 79.52           H  
ATOM   4577  C   PRO A 318      12.668  -2.522 -21.512  1.00 79.52           C  
ATOM   4578  CB  PRO A 318      10.612  -1.068 -21.559  1.00 79.52           C  
ATOM   4579  HB2 PRO A 318      10.409  -1.660 -22.451  1.00 79.52           H  
ATOM   4580  HB3 PRO A 318       9.700  -0.919 -20.982  1.00 79.52           H  
ATOM   4581  O   PRO A 318      12.392  -3.676 -21.819  1.00 79.52           O  
ATOM   4582  CG  PRO A 318      11.236   0.281 -21.897  1.00 79.52           C  
ATOM   4583  HG2 PRO A 318      11.986   0.166 -22.680  1.00 79.52           H  
ATOM   4584  HG3 PRO A 318      10.473   1.002 -22.191  1.00 79.52           H  
ATOM   4585  CD  PRO A 318      11.898   0.677 -20.586  1.00 79.52           C  
ATOM   4586  HD2 PRO A 318      12.728   1.358 -20.776  1.00 79.52           H  
ATOM   4587  HD3 PRO A 318      11.159   1.120 -19.919  1.00 79.52           H  
ATOM   4588  N   ASP A 319      13.802  -1.925 -21.891  1.00 83.34           N  
ATOM   4589  H   ASP A 319      13.953  -0.966 -21.612  1.00 83.34           H  
ATOM   4590  CA  ASP A 319      14.843  -2.566 -22.694  1.00 83.34           C  
ATOM   4591  HA  ASP A 319      14.372  -3.182 -23.461  1.00 83.34           H  
ATOM   4592  C   ASP A 319      15.733  -3.494 -21.839  1.00 83.34           C  
ATOM   4593  CB  ASP A 319      15.670  -1.471 -23.401  1.00 83.34           C  
ATOM   4594  HB2 ASP A 319      16.197  -0.889 -22.645  1.00 83.34           H  
ATOM   4595  HB3 ASP A 319      16.416  -1.949 -24.036  1.00 83.34           H  
ATOM   4596  O   ASP A 319      16.355  -4.414 -22.367  1.00 83.34           O  
ATOM   4597  CG  ASP A 319      14.821  -0.521 -24.270  1.00 83.34           C  
ATOM   4598  OD1 ASP A 319      13.992  -1.016 -25.063  1.00 83.34           O  
ATOM   4599  OD2 ASP A 319      14.953   0.722 -24.120  1.00 83.34           O  
ATOM   4600  N   ASN A 320      15.775  -3.275 -20.517  1.00 85.60           N  
ATOM   4601  H   ASN A 320      15.163  -2.569 -20.134  1.00 85.60           H  
ATOM   4602  CA  ASN A 320      16.513  -4.098 -19.560  1.00 85.60           C  
ATOM   4603  HA  ASN A 320      16.801  -5.034 -20.039  1.00 85.60           H  
ATOM   4604  C   ASN A 320      15.619  -4.441 -18.353  1.00 85.60           C  
ATOM   4605  CB  ASN A 320      17.814  -3.382 -19.161  1.00 85.60           C  
ATOM   4606  HB2 ASN A 320      17.576  -2.475 -18.604  1.00 85.60           H  
ATOM   4607  HB3 ASN A 320      18.363  -3.105 -20.061  1.00 85.60           H  
ATOM   4608  O   ASN A 320      15.750  -3.821 -17.290  1.00 85.60           O  
ATOM   4609  CG  ASN A 320      18.712  -4.273 -18.319  1.00 85.60           C  
ATOM   4610  ND2 ASN A 320      19.714  -3.708 -17.688  1.00 85.60           N  
ATOM   4611 HD21 ASN A 320      19.858  -2.711 -17.769  1.00 85.60           H  
ATOM   4612 HD22 ASN A 320      20.312  -4.337 -17.172  1.00 85.60           H  
ATOM   4613  OD1 ASN A 320      18.570  -5.480 -18.239  1.00 85.60           O  
ATOM   4614  N   PRO A 321      14.681  -5.396 -18.512  1.00 82.09           N  
ATOM   4615  CA  PRO A 321      13.733  -5.741 -17.463  1.00 82.09           C  
ATOM   4616  HA  PRO A 321      13.171  -4.854 -17.173  1.00 82.09           H  
ATOM   4617  C   PRO A 321      14.471  -6.296 -16.242  1.00 82.09           C  
ATOM   4618  CB  PRO A 321      12.772  -6.756 -18.091  1.00 82.09           C  
ATOM   4619  HB2 PRO A 321      12.416  -7.490 -17.369  1.00 82.09           H  
ATOM   4620  HB3 PRO A 321      11.930  -6.225 -18.535  1.00 82.09           H  
ATOM   4621  O   PRO A 321      15.122  -7.341 -16.299  1.00 82.09           O  
ATOM   4622  CG  PRO A 321      13.604  -7.402 -19.199  1.00 82.09           C  
ATOM   4623  HG2 PRO A 321      12.978  -7.788 -20.003  1.00 82.09           H  
ATOM   4624  HG3 PRO A 321      14.225  -8.194 -18.780  1.00 82.09           H  
ATOM   4625  CD  PRO A 321      14.490  -6.253 -19.675  1.00 82.09           C  
ATOM   4626  HD2 PRO A 321      15.434  -6.650 -20.048  1.00 82.09           H  
ATOM   4627  HD3 PRO A 321      13.980  -5.691 -20.458  1.00 82.09           H  
ATOM   4628  N   ARG A 322      14.354  -5.595 -15.114  1.00 85.23           N  
ATOM   4629  H   ARG A 322      13.799  -4.751 -15.144  1.00 85.23           H  
ATOM   4630  CA  ARG A 322      14.882  -6.045 -13.823  1.00 85.23           C  
ATOM   4631  HA  ARG A 322      15.768  -6.653 -14.001  1.00 85.23           H  
ATOM   4632  C   ARG A 322      13.845  -6.925 -13.136  1.00 85.23           C  
ATOM   4633  CB  ARG A 322      15.277  -4.844 -12.952  1.00 85.23           C  
ATOM   4634  HB2 ARG A 322      15.571  -5.204 -11.966  1.00 85.23           H  
ATOM   4635  HB3 ARG A 322      14.414  -4.190 -12.833  1.00 85.23           H  
ATOM   4636  O   ARG A 322      12.668  -6.577 -13.081  1.00 85.23           O  
ATOM   4637  CG  ARG A 322      16.445  -4.052 -13.560  1.00 85.23           C  
ATOM   4638  HG2 ARG A 322      17.325  -4.691 -13.623  1.00 85.23           H  
ATOM   4639  HG3 ARG A 322      16.180  -3.715 -14.562  1.00 85.23           H  
ATOM   4640  CD  ARG A 322      16.757  -2.826 -12.697  1.00 85.23           C  
ATOM   4641  HD2 ARG A 322      15.861  -2.209 -12.636  1.00 85.23           H  
ATOM   4642  HD3 ARG A 322      17.005  -3.147 -11.686  1.00 85.23           H  
ATOM   4643  NE  ARG A 322      17.843  -2.017 -13.287  1.00 85.23           N  
ATOM   4644  HE  ARG A 322      17.576  -1.442 -14.073  1.00 85.23           H  
ATOM   4645  NH1 ARG A 322      19.547  -2.601 -11.854  1.00 85.23           N  
ATOM   4646 HH11 ARG A 322      20.496  -2.480 -11.528  1.00 85.23           H  
ATOM   4647 HH12 ARG A 322      18.909  -3.205 -11.358  1.00 85.23           H  
ATOM   4648  NH2 ARG A 322      19.915  -1.113 -13.480  1.00 85.23           N  
ATOM   4649 HH21 ARG A 322      20.856  -0.989 -13.137  1.00 85.23           H  
ATOM   4650 HH22 ARG A 322      19.564  -0.520 -14.219  1.00 85.23           H  
ATOM   4651  CZ  ARG A 322      19.092  -1.920 -12.871  1.00 85.23           C  
ATOM   4652  N   ALA A 323      14.283  -8.053 -12.587  1.00 88.49           N  
ATOM   4653  H   ALA A 323      15.263  -8.290 -12.652  1.00 88.49           H  
ATOM   4654  CA  ALA A 323      13.417  -8.880 -11.760  1.00 88.49           C  
ATOM   4655  HA  ALA A 323      12.472  -9.030 -12.282  1.00 88.49           H  
ATOM   4656  C   ALA A 323      13.130  -8.157 -10.433  1.00 88.49           C  
ATOM   4657  CB  ALA A 323      14.068 -10.252 -11.559  1.00 88.49           C  
ATOM   4658  HB1 ALA A 323      14.235 -10.732 -12.524  1.00 88.49           H  
ATOM   4659  HB2 ALA A 323      13.414 -10.881 -10.956  1.00 88.49           H  
ATOM   4660  HB3 ALA A 323      15.020 -10.141 -11.040  1.00 88.49           H  
ATOM   4661  O   ALA A 323      14.058  -7.851  -9.683  1.00 88.49           O  
ATOM   4662  N   ALA A 324      11.852  -7.887 -10.162  1.00 92.13           N  
ATOM   4663  H   ALA A 324      11.144  -8.116 -10.846  1.00 92.13           H  
ATOM   4664  CA  ALA A 324      11.408  -7.388  -8.865  1.00 92.13           C  
ATOM   4665  HA  ALA A 324      12.062  -6.562  -8.583  1.00 92.13           H  
ATOM   4666  C   ALA A 324      11.490  -8.513  -7.809  1.00 92.13           C  
ATOM   4667  CB  ALA A 324       9.985  -6.829  -8.991  1.00 92.13           C  
ATOM   4668  HB1 ALA A 324       9.664  -6.436  -8.026  1.00 92.13           H  
ATOM   4669  HB2 ALA A 324       9.295  -7.616  -9.293  1.00 92.13           H  
ATOM   4670  HB3 ALA A 324       9.968  -6.017  -9.718  1.00 92.13           H  
ATOM   4671  O   ALA A 324      11.163  -9.658  -8.148  1.00 92.13           O  
ATOM   4672  N   PRO A 325      11.893  -8.214  -6.557  1.00 92.25           N  
ATOM   4673  CA  PRO A 325      11.916  -9.192  -5.465  1.00 92.25           C  
ATOM   4674  HA  PRO A 325      12.644  -9.967  -5.705  1.00 92.25           H  
ATOM   4675  C   PRO A 325      10.556  -9.851  -5.217  1.00 92.25           C  
ATOM   4676  CB  PRO A 325      12.394  -8.411  -4.233  1.00 92.25           C  
ATOM   4677  HB2 PRO A 325      11.551  -7.947  -3.721  1.00 92.25           H  
ATOM   4678  HB3 PRO A 325      12.959  -9.043  -3.548  1.00 92.25           H  
ATOM   4679  O   PRO A 325      10.486 -11.061  -5.011  1.00 92.25           O  
ATOM   4680  CG  PRO A 325      13.270  -7.324  -4.852  1.00 92.25           C  
ATOM   4681  HG2 PRO A 325      14.238  -7.745  -5.123  1.00 92.25           H  
ATOM   4682  HG3 PRO A 325      13.416  -6.459  -4.205  1.00 92.25           H  
ATOM   4683  CD  PRO A 325      12.509  -6.967  -6.119  1.00 92.25           C  
ATOM   4684  HD2 PRO A 325      11.737  -6.231  -5.896  1.00 92.25           H  
ATOM   4685  HD3 PRO A 325      13.209  -6.574  -6.857  1.00 92.25           H  
ATOM   4686  N   ASP A 326       9.475  -9.069  -5.286  1.00 93.71           N  
ATOM   4687  H   ASP A 326       9.596  -8.082  -5.461  1.00 93.71           H  
ATOM   4688  CA  ASP A 326       8.104  -9.572  -5.235  1.00 93.71           C  
ATOM   4689  HA  ASP A 326       8.126 -10.593  -4.853  1.00 93.71           H  
ATOM   4690  C   ASP A 326       7.490  -9.562  -6.654  1.00 93.71           C  
ATOM   4691  CB  ASP A 326       7.310  -8.746  -4.213  1.00 93.71           C  
ATOM   4692  HB2 ASP A 326       7.218  -7.723  -4.576  1.00 93.71           H  
ATOM   4693  HB3 ASP A 326       7.877  -8.716  -3.283  1.00 93.71           H  
ATOM   4694  O   ASP A 326       7.484  -8.519  -7.323  1.00 93.71           O  
ATOM   4695  CG  ASP A 326       5.916  -9.310  -3.909  1.00 93.71           C  
ATOM   4696  OD1 ASP A 326       5.304  -9.892  -4.833  1.00 93.71           O  
ATOM   4697  OD2 ASP A 326       5.460  -9.107  -2.761  1.00 93.71           O  
ATOM   4698  N   PRO A 327       6.968 -10.699  -7.161  1.00 92.58           N  
ATOM   4699  CA  PRO A 327       6.376 -10.768  -8.495  1.00 92.58           C  
ATOM   4700  HA  PRO A 327       7.127 -10.480  -9.230  1.00 92.58           H  
ATOM   4701  C   PRO A 327       5.155  -9.857  -8.686  1.00 92.58           C  
ATOM   4702  CB  PRO A 327       5.997 -12.240  -8.690  1.00 92.58           C  
ATOM   4703  HB2 PRO A 327       5.106 -12.362  -9.306  1.00 92.58           H  
ATOM   4704  HB3 PRO A 327       6.838 -12.776  -9.129  1.00 92.58           H  
ATOM   4705  O   PRO A 327       4.870  -9.483  -9.828  1.00 92.58           O  
ATOM   4706  CG  PRO A 327       5.769 -12.738  -7.265  1.00 92.58           C  
ATOM   4707  HG2 PRO A 327       4.783 -12.433  -6.916  1.00 92.58           H  
ATOM   4708  HG3 PRO A 327       5.892 -13.818  -7.184  1.00 92.58           H  
ATOM   4709  CD  PRO A 327       6.844 -11.987  -6.489  1.00 92.58           C  
ATOM   4710  HD2 PRO A 327       7.793 -12.519  -6.550  1.00 92.58           H  
ATOM   4711  HD3 PRO A 327       6.540 -11.891  -5.446  1.00 92.58           H  
ATOM   4712  N   ASP A 328       4.456  -9.465  -7.620  1.00 92.57           N  
ATOM   4713  H   ASP A 328       4.727  -9.781  -6.699  1.00 92.57           H  
ATOM   4714  CA  ASP A 328       3.319  -8.546  -7.718  1.00 92.57           C  
ATOM   4715  HA  ASP A 328       2.700  -8.849  -8.563  1.00 92.57           H  
ATOM   4716  C   ASP A 328       3.753  -7.103  -8.010  1.00 92.57           C  
ATOM   4717  CB  ASP A 328       2.467  -8.629  -6.441  1.00 92.57           C  
ATOM   4718  HB2 ASP A 328       1.806  -7.763  -6.410  1.00 92.57           H  
ATOM   4719  HB3 ASP A 328       3.109  -8.582  -5.561  1.00 92.57           H  
ATOM   4720  O   ASP A 328       2.958  -6.305  -8.521  1.00 92.57           O  
ATOM   4721  CG  ASP A 328       1.577  -9.877  -6.387  1.00 92.57           C  
ATOM   4722  OD1 ASP A 328       1.286 -10.443  -7.471  1.00 92.57           O  
ATOM   4723  OD2 ASP A 328       1.046 -10.160  -5.294  1.00 92.57           O  
ATOM   4724  N   PHE A 329       5.024  -6.777  -7.755  1.00 94.29           N  
ATOM   4725  H   PHE A 329       5.625  -7.498  -7.381  1.00 94.29           H  
ATOM   4726  CA  PHE A 329       5.585  -5.430  -7.852  1.00 94.29           C  
ATOM   4727  HA  PHE A 329       4.730  -4.755  -7.907  1.00 94.29           H  
ATOM   4728  C   PHE A 329       6.392  -5.170  -9.137  1.00 94.29           C  
ATOM   4729  CB  PHE A 329       6.332  -5.093  -6.558  1.00 94.29           C  
ATOM   4730  HB2 PHE A 329       7.007  -5.916  -6.323  1.00 94.29           H  
ATOM   4731  HB3 PHE A 329       6.951  -4.209  -6.705  1.00 94.29           H  
ATOM   4732  O   PHE A 329       7.184  -4.228  -9.219  1.00 94.29           O  
ATOM   4733  CG  PHE A 329       5.417  -4.848  -5.372  1.00 94.29           C  
ATOM   4734  CD1 PHE A 329       5.086  -3.541  -4.964  1.00 94.29           C  
ATOM   4735  HD1 PHE A 329       5.512  -2.689  -5.475  1.00 94.29           H  
ATOM   4736  CD2 PHE A 329       4.903  -5.942  -4.656  1.00 94.29           C  
ATOM   4737  HD2 PHE A 329       5.133  -6.952  -4.965  1.00 94.29           H  
ATOM   4738  CE1 PHE A 329       4.252  -3.331  -3.854  1.00 94.29           C  
ATOM   4739  HE1 PHE A 329       4.022  -2.326  -3.533  1.00 94.29           H  
ATOM   4740  CE2 PHE A 329       4.096  -5.738  -3.529  1.00 94.29           C  
ATOM   4741  HE2 PHE A 329       3.743  -6.596  -2.976  1.00 94.29           H  
ATOM   4742  CZ  PHE A 329       3.773  -4.431  -3.126  1.00 94.29           C  
ATOM   4743  HZ  PHE A 329       3.182  -4.273  -2.236  1.00 94.29           H  
ATOM   4744  N   ARG A 330       6.165  -5.977 -10.177  1.00 92.31           N  
ATOM   4745  H   ARG A 330       5.502  -6.725 -10.033  1.00 92.31           H  
ATOM   4746  CA  ARG A 330       6.846  -5.860 -11.477  1.00 92.31           C  
ATOM   4747  HA  ARG A 330       7.920  -5.851 -11.291  1.00 92.31           H  
ATOM   4748  C   ARG A 330       6.517  -4.558 -12.210  1.00 92.31           C  
ATOM   4749  CB  ARG A 330       6.506  -7.072 -12.348  1.00 92.31           C  
ATOM   4750  HB2 ARG A 330       5.423  -7.197 -12.378  1.00 92.31           H  
ATOM   4751  HB3 ARG A 330       6.863  -6.900 -13.364  1.00 92.31           H  
ATOM   4752  O   ARG A 330       5.376  -4.095 -12.212  1.00 92.31           O  
ATOM   4753  CG  ARG A 330       7.167  -8.344 -11.806  1.00 92.31           C  
ATOM   4754  HG2 ARG A 330       6.965  -8.455 -10.741  1.00 92.31           H  
ATOM   4755  HG3 ARG A 330       8.246  -8.270 -11.943  1.00 92.31           H  
ATOM   4756  CD  ARG A 330       6.639  -9.563 -12.561  1.00 92.31           C  
ATOM   4757  HD2 ARG A 330       5.559  -9.621 -12.421  1.00 92.31           H  
ATOM   4758  HD3 ARG A 330       6.857  -9.433 -13.621  1.00 92.31           H  
ATOM   4759  NE  ARG A 330       7.261 -10.802 -12.064  1.00 92.31           N  
ATOM   4760  HE  ARG A 330       7.738 -10.731 -11.177  1.00 92.31           H  
ATOM   4761  NH1 ARG A 330       6.579 -12.183 -13.761  1.00 92.31           N  
ATOM   4762 HH11 ARG A 330       6.139 -11.385 -14.198  1.00 92.31           H  
ATOM   4763 HH12 ARG A 330       6.556 -13.098 -14.188  1.00 92.31           H  
ATOM   4764  NH2 ARG A 330       7.792 -13.011 -12.076  1.00 92.31           N  
ATOM   4765 HH21 ARG A 330       7.752 -13.927 -12.500  1.00 92.31           H  
ATOM   4766 HH22 ARG A 330       8.288 -12.888 -11.206  1.00 92.31           H  
ATOM   4767  CZ  ARG A 330       7.206 -11.989 -12.633  1.00 92.31           C  
ATOM   4768  N   ASP A 331       7.532  -4.007 -12.875  1.00 90.73           N  
ATOM   4769  H   ASP A 331       8.404  -4.516 -12.902  1.00 90.73           H  
ATOM   4770  CA  ASP A 331       7.462  -2.817 -13.735  1.00 90.73           C  
ATOM   4771  HA  ASP A 331       8.492  -2.537 -13.958  1.00 90.73           H  
ATOM   4772  C   ASP A 331       6.830  -1.585 -13.073  1.00 90.73           C  
ATOM   4773  CB  ASP A 331       6.798  -3.155 -15.082  1.00 90.73           C  
ATOM   4774  HB2 ASP A 331       6.862  -2.289 -15.740  1.00 90.73           H  
ATOM   4775  HB3 ASP A 331       5.743  -3.370 -14.915  1.00 90.73           H  
ATOM   4776  O   ASP A 331       6.261  -0.725 -13.752  1.00 90.73           O  
ATOM   4777  CG  ASP A 331       7.452  -4.336 -15.796  1.00 90.73           C  
ATOM   4778  OD1 ASP A 331       8.686  -4.486 -15.662  1.00 90.73           O  
ATOM   4779  OD2 ASP A 331       6.694  -5.073 -16.465  1.00 90.73           O  
ATOM   4780  N   ILE A 332       6.882  -1.472 -11.744  1.00 93.57           N  
ATOM   4781  H   ILE A 332       7.341  -2.194 -11.207  1.00 93.57           H  
ATOM   4782  CA  ILE A 332       6.323  -0.313 -11.053  1.00 93.57           C  
ATOM   4783  HA  ILE A 332       5.368  -0.068 -11.519  1.00 93.57           H  
ATOM   4784  C   ILE A 332       7.249   0.879 -11.231  1.00 93.57           C  
ATOM   4785  CB  ILE A 332       6.033  -0.591  -9.574  1.00 93.57           C  
ATOM   4786  HB  ILE A 332       6.938  -0.946  -9.080  1.00 93.57           H  
ATOM   4787  O   ILE A 332       8.390   0.863 -10.793  1.00 93.57           O  
ATOM   4788  CG1 ILE A 332       4.935  -1.663  -9.477  1.00 93.57           C  
ATOM   4789 HG12 ILE A 332       5.226  -2.544 -10.050  1.00 93.57           H  
ATOM   4790 HG13 ILE A 332       4.003  -1.281  -9.895  1.00 93.57           H  
ATOM   4791  CG2 ILE A 332       5.562   0.718  -8.909  1.00 93.57           C  
ATOM   4792 HG21 ILE A 332       4.766   1.178  -9.494  1.00 93.57           H  
ATOM   4793 HG22 ILE A 332       5.178   0.507  -7.911  1.00 93.57           H  
ATOM   4794 HG23 ILE A 332       6.400   1.407  -8.802  1.00 93.57           H  
ATOM   4795  CD1 ILE A 332       4.694  -2.115  -8.047  1.00 93.57           C  
ATOM   4796 HD11 ILE A 332       4.256  -1.319  -7.445  1.00 93.57           H  
ATOM   4797 HD12 ILE A 332       3.971  -2.930  -8.065  1.00 93.57           H  
ATOM   4798 HD13 ILE A 332       5.638  -2.450  -7.618  1.00 93.57           H  
ATOM   4799  N   ARG A 333       6.717   1.954 -11.814  1.00 93.18           N  
ATOM   4800  H   ARG A 333       5.764   1.879 -12.141  1.00 93.18           H  
ATOM   4801  CA  ARG A 333       7.432   3.223 -11.971  1.00 93.18           C  
ATOM   4802  HA  ARG A 333       8.505   3.030 -12.006  1.00 93.18           H  
ATOM   4803  C   ARG A 333       7.217   4.159 -10.798  1.00 93.18           C  
ATOM   4804  CB  ARG A 333       7.008   3.857 -13.292  1.00 93.18           C  
ATOM   4805  HB2 ARG A 333       7.259   3.150 -14.083  1.00 93.18           H  
ATOM   4806  HB3 ARG A 333       5.934   4.042 -13.292  1.00 93.18           H  
ATOM   4807  O   ARG A 333       8.114   4.900 -10.422  1.00 93.18           O  
ATOM   4808  CG  ARG A 333       7.762   5.161 -13.557  1.00 93.18           C  
ATOM   4809  HG2 ARG A 333       7.541   5.893 -12.780  1.00 93.18           H  
ATOM   4810  HG3 ARG A 333       8.833   4.960 -13.555  1.00 93.18           H  
ATOM   4811  CD  ARG A 333       7.366   5.760 -14.902  1.00 93.18           C  
ATOM   4812  HD2 ARG A 333       7.604   5.044 -15.688  1.00 93.18           H  
ATOM   4813  HD3 ARG A 333       6.295   5.966 -14.903  1.00 93.18           H  
ATOM   4814  NE  ARG A 333       8.121   7.003 -15.117  1.00 93.18           N  
ATOM   4815  HE  ARG A 333       8.783   7.242 -14.393  1.00 93.18           H  
ATOM   4816  NH1 ARG A 333       7.350   7.503 -17.213  1.00 93.18           N  
ATOM   4817 HH11 ARG A 333       7.301   8.169 -17.971  1.00 93.18           H  
ATOM   4818 HH12 ARG A 333       6.734   6.706 -17.141  1.00 93.18           H  
ATOM   4819  NH2 ARG A 333       8.878   8.811 -16.255  1.00 93.18           N  
ATOM   4820 HH21 ARG A 333       9.530   8.987 -15.504  1.00 93.18           H  
ATOM   4821 HH22 ARG A 333       8.925   9.377 -17.091  1.00 93.18           H  
ATOM   4822  CZ  ARG A 333       8.114   7.760 -16.192  1.00 93.18           C  
ATOM   4823  N   THR A 334       6.014   4.173 -10.235  1.00 94.43           N  
ATOM   4824  H   THR A 334       5.316   3.531 -10.580  1.00 94.43           H  
ATOM   4825  CA  THR A 334       5.716   5.026  -9.082  1.00 94.43           C  
ATOM   4826  HA  THR A 334       6.652   5.280  -8.585  1.00 94.43           H  
ATOM   4827  C   THR A 334       4.857   4.276  -8.085  1.00 94.43           C  
ATOM   4828  CB  THR A 334       5.031   6.350  -9.474  1.00 94.43           C  
ATOM   4829  HB  THR A 334       4.911   6.945  -8.568  1.00 94.43           H  
ATOM   4830  O   THR A 334       3.780   3.812  -8.461  1.00 94.43           O  
ATOM   4831  CG2 THR A 334       5.808   7.177 -10.496  1.00 94.43           C  
ATOM   4832 HG21 THR A 334       5.373   8.174 -10.564  1.00 94.43           H  
ATOM   4833 HG22 THR A 334       5.760   6.701 -11.475  1.00 94.43           H  
ATOM   4834 HG23 THR A 334       6.851   7.261 -10.190  1.00 94.43           H  
ATOM   4835  OG1 THR A 334       3.754   6.114 -10.029  1.00 94.43           O  
ATOM   4836  HG1 THR A 334       3.405   5.355  -9.556  1.00 94.43           H  
ATOM   4837  N   LEU A 335       5.279   4.224  -6.825  1.00 94.55           N  
ATOM   4838  H   LEU A 335       6.157   4.674  -6.606  1.00 94.55           H  
ATOM   4839  CA  LEU A 335       4.437   3.839  -5.697  1.00 94.55           C  
ATOM   4840  HA  LEU A 335       3.542   3.334  -6.061  1.00 94.55           H  
ATOM   4841  C   LEU A 335       3.981   5.097  -4.964  1.00 94.55           C  
ATOM   4842  CB  LEU A 335       5.179   2.889  -4.742  1.00 94.55           C  
ATOM   4843  HB2 LEU A 335       6.174   3.291  -4.550  1.00 94.55           H  
ATOM   4844  HB3 LEU A 335       4.648   2.871  -3.791  1.00 94.55           H  
ATOM   4845  O   LEU A 335       4.781   5.913  -4.516  1.00 94.55           O  
ATOM   4846  CG  LEU A 335       5.320   1.443  -5.234  1.00 94.55           C  
ATOM   4847  HG  LEU A 335       5.853   1.442  -6.185  1.00 94.55           H  
ATOM   4848  CD1 LEU A 335       6.135   0.636  -4.229  1.00 94.55           C  
ATOM   4849 HD11 LEU A 335       6.250  -0.389  -4.579  1.00 94.55           H  
ATOM   4850 HD12 LEU A 335       5.638   0.616  -3.259  1.00 94.55           H  
ATOM   4851 HD13 LEU A 335       7.130   1.065  -4.111  1.00 94.55           H  
ATOM   4852  CD2 LEU A 335       3.954   0.769  -5.395  1.00 94.55           C  
ATOM   4853 HD21 LEU A 335       4.090  -0.306  -5.512  1.00 94.55           H  
ATOM   4854 HD22 LEU A 335       3.344   0.936  -4.507  1.00 94.55           H  
ATOM   4855 HD23 LEU A 335       3.447   1.152  -6.281  1.00 94.55           H  
ATOM   4856  N   GLY A 336       2.672   5.260  -4.829  1.00 93.68           N  
ATOM   4857  H   GLY A 336       2.053   4.598  -5.274  1.00 93.68           H  
ATOM   4858  CA  GLY A 336       2.087   6.359  -4.081  1.00 93.68           C  
ATOM   4859  HA2 GLY A 336       1.001   6.316  -4.171  1.00 93.68           H  
ATOM   4860  HA3 GLY A 336       2.435   7.295  -4.517  1.00 93.68           H  
ATOM   4861  C   GLY A 336       2.451   6.330  -2.594  1.00 93.68           C  
ATOM   4862  O   GLY A 336       2.917   5.324  -2.048  1.00 93.68           O  
ATOM   4863  N   ARG A 337       2.164   7.452  -1.932  1.00 93.54           N  
ATOM   4864  H   ARG A 337       1.810   8.240  -2.456  1.00 93.54           H  
ATOM   4865  CA  ARG A 337       2.185   7.548  -0.471  1.00 93.54           C  
ATOM   4866  HA  ARG A 337       3.191   7.313  -0.124  1.00 93.54           H  
ATOM   4867  C   ARG A 337       1.233   6.541   0.172  1.00 93.54           C  
ATOM   4868  CB  ARG A 337       1.851   8.975  -0.022  1.00 93.54           C  
ATOM   4869  HB2 ARG A 337       2.551   9.666  -0.492  1.00 93.54           H  
ATOM   4870  HB3 ARG A 337       1.992   9.029   1.058  1.00 93.54           H  
ATOM   4871  O   ARG A 337       0.289   6.068  -0.469  1.00 93.54           O  
ATOM   4872  CG  ARG A 337       0.413   9.404  -0.342  1.00 93.54           C  
ATOM   4873  HG2 ARG A 337      -0.296   8.709   0.109  1.00 93.54           H  
ATOM   4874  HG3 ARG A 337       0.262   9.418  -1.422  1.00 93.54           H  
ATOM   4875  CD  ARG A 337       0.159  10.798   0.229  1.00 93.54           C  
ATOM   4876  HD2 ARG A 337       0.303  10.758   1.309  1.00 93.54           H  
ATOM   4877  HD3 ARG A 337       0.900  11.489  -0.173  1.00 93.54           H  
ATOM   4878  NE  ARG A 337      -1.224  11.229  -0.059  1.00 93.54           N  
ATOM   4879  HE  ARG A 337      -1.929  10.678   0.411  1.00 93.54           H  
ATOM   4880  NH1 ARG A 337      -0.742  12.984  -1.458  1.00 93.54           N  
ATOM   4881 HH11 ARG A 337       0.236  12.822  -1.266  1.00 93.54           H  
ATOM   4882 HH12 ARG A 337      -1.018  13.783  -2.011  1.00 93.54           H  
ATOM   4883  NH2 ARG A 337      -2.868  12.453  -1.049  1.00 93.54           N  
ATOM   4884 HH21 ARG A 337      -3.129  13.183  -1.697  1.00 93.54           H  
ATOM   4885 HH22 ARG A 337      -3.551  11.857  -0.604  1.00 93.54           H  
ATOM   4886  CZ  ARG A 337      -1.601  12.215  -0.850  1.00 93.54           C  
ATOM   4887  N   VAL A 338       1.447   6.275   1.454  1.00 93.36           N  
ATOM   4888  H   VAL A 338       2.228   6.714   1.921  1.00 93.36           H  
ATOM   4889  CA  VAL A 338       0.569   5.409   2.239  1.00 93.36           C  
ATOM   4890  HA  VAL A 338       0.464   4.477   1.683  1.00 93.36           H  
ATOM   4891  C   VAL A 338      -0.840   6.000   2.394  1.00 93.36           C  
ATOM   4892  CB  VAL A 338       1.237   5.049   3.577  1.00 93.36           C  
ATOM   4893  HB  VAL A 338       2.242   4.689   3.356  1.00 93.36           H  
ATOM   4894  O   VAL A 338      -1.043   7.205   2.570  1.00 93.36           O  
ATOM   4895  CG1 VAL A 338       1.367   6.237   4.533  1.00 93.36           C  
ATOM   4896 HG11 VAL A 338       0.387   6.601   4.841  1.00 93.36           H  
ATOM   4897 HG12 VAL A 338       1.921   7.050   4.065  1.00 93.36           H  
ATOM   4898 HG13 VAL A 338       1.924   5.934   5.420  1.00 93.36           H  
ATOM   4899  CG2 VAL A 338       0.494   3.904   4.264  1.00 93.36           C  
ATOM   4900 HG21 VAL A 338      -0.488   4.230   4.607  1.00 93.36           H  
ATOM   4901 HG22 VAL A 338       0.391   3.068   3.573  1.00 93.36           H  
ATOM   4902 HG23 VAL A 338       1.068   3.574   5.130  1.00 93.36           H  
ATOM   4903  N   HIS A 339      -1.837   5.128   2.310  1.00 92.02           N  
ATOM   4904  H   HIS A 339      -1.601   4.180   2.054  1.00 92.02           H  
ATOM   4905  CA  HIS A 339      -3.244   5.413   2.526  1.00 92.02           C  
ATOM   4906  HA  HIS A 339      -3.357   6.421   2.926  1.00 92.02           H  
ATOM   4907  C   HIS A 339      -3.805   4.431   3.547  1.00 92.02           C  
ATOM   4908  CB  HIS A 339      -3.999   5.321   1.194  1.00 92.02           C  
ATOM   4909  HB2 HIS A 339      -5.070   5.279   1.390  1.00 92.02           H  
ATOM   4910  HB3 HIS A 339      -3.711   4.403   0.682  1.00 92.02           H  
ATOM   4911  O   HIS A 339      -3.853   3.225   3.305  1.00 92.02           O  
ATOM   4912  CG  HIS A 339      -3.731   6.472   0.269  1.00 92.02           C  
ATOM   4913  CD2 HIS A 339      -3.186   6.411  -0.985  1.00 92.02           C  
ATOM   4914  HD2 HIS A 339      -2.854   5.514  -1.486  1.00 92.02           H  
ATOM   4915  ND1 HIS A 339      -3.988   7.790   0.545  1.00 92.02           N  
ATOM   4916  HD1 HIS A 339      -4.277   8.135   1.449  1.00 92.02           H  
ATOM   4917  CE1 HIS A 339      -3.623   8.506  -0.526  1.00 92.02           C  
ATOM   4918  HE1 HIS A 339      -3.695   9.581  -0.606  1.00 92.02           H  
ATOM   4919  NE2 HIS A 339      -3.142   7.719  -1.495  1.00 92.02           N  
ATOM   4920  N   TYR A 340      -4.267   4.966   4.671  1.00 90.91           N  
ATOM   4921  H   TYR A 340      -4.147   5.955   4.836  1.00 90.91           H  
ATOM   4922  CA  TYR A 340      -4.980   4.205   5.687  1.00 90.91           C  
ATOM   4923  HA  TYR A 340      -4.658   3.164   5.649  1.00 90.91           H  
ATOM   4924  C   TYR A 340      -6.479   4.256   5.401  1.00 90.91           C  
ATOM   4925  CB  TYR A 340      -4.622   4.743   7.075  1.00 90.91           C  
ATOM   4926  HB2 TYR A 340      -5.108   4.126   7.831  1.00 90.91           H  
ATOM   4927  HB3 TYR A 340      -5.006   5.758   7.179  1.00 90.91           H  
ATOM   4928  O   TYR A 340      -7.028   5.320   5.096  1.00 90.91           O  
ATOM   4929  CG  TYR A 340      -3.127   4.742   7.329  1.00 90.91           C  
ATOM   4930  CD1 TYR A 340      -2.468   3.526   7.584  1.00 90.91           C  
ATOM   4931  HD1 TYR A 340      -3.037   2.610   7.649  1.00 90.91           H  
ATOM   4932  CD2 TYR A 340      -2.389   5.942   7.270  1.00 90.91           C  
ATOM   4933  HD2 TYR A 340      -2.890   6.883   7.091  1.00 90.91           H  
ATOM   4934  CE1 TYR A 340      -1.073   3.507   7.777  1.00 90.91           C  
ATOM   4935  HE1 TYR A 340      -0.552   2.585   7.990  1.00 90.91           H  
ATOM   4936  CE2 TYR A 340      -0.994   5.926   7.464  1.00 90.91           C  
ATOM   4937  HE2 TYR A 340      -0.423   6.842   7.429  1.00 90.91           H  
ATOM   4938  OH  TYR A 340       1.011   4.669   7.901  1.00 90.91           O
[truncated: 233,046 more chars]
